# Supplementary material for: Common and phylogenetically widespread coding for peptides by bacterial small RNAs
Source: BMC Genomics. 2017 Jul 21;18:553. doi: 10.1186/s12864-017-3932-y (PMC5521070; doi:10.1186/s12864-017-3932-y)
Supplement: Supplementary file 2 — Machine learning validation on annotated ORFs. (TXT 8 kb) [file 12864_2017_3932_MOESM2_ESM.txt]

Species	Locus	Coding score	q-value
B. subtilis 168	BSU05344	0.992	0.00
B. subtilis 168	BSU14460	0.998	0.00
B. subtilis 168	BSU33340	0.998	0.00
B. subtilis 168	BSU35239	0.006	1.00
B. subtilis 168	BSU22019	0.998	0.00
B. subtilis 168	BSU40310	0.998	0.00
B. subtilis 168	BSU32849	0.998	0.00
B. subtilis 168	BSU10230	0.997	0.00
B. subtilis 168	BSU05020	0.802	0.04
B. subtilis 168	BSU18909	0.968	0.01
B. subtilis 168	BSU40579	0.317	0.12
B. subtilis 168	BSU20520	0.997	0.00
B. subtilis 168	BSU06074	0.957	0.01
B. subtilis 168	BSU31720	0.998	0.00
B. subtilis 168	BSU35679	0.455	0.09
B. subtilis 168	BSU32719	0.907	0.02
B. subtilis 168	BSU20850	0.998	0.00
B. subtilis 168	BSU19749	0.997	0.00
B. subtilis 168	BSU32120	0.998	0.00
B. subtilis 168	BSU40578	0.057	0.31
B. subtilis 168	BSU27800	0.144	0.17
B. subtilis 168	BSU01400	0.987	0.01
B. subtilis 168	BSU17266	0.966	0.01
B. subtilis 168	BSU24900	0.986	0.01
B. subtilis 168	BSU29430	0.998	0.00
B. subtilis 168	BSU07720	0.023	0.38
B. subtilis 168	BSU27468	0.998	0.00
B. subtilis 168	BSU19669	0.998	0.00
B. subtilis 168	BSU26750	0.969	0.01
B. subtilis 168	BSU25840	0.699	0.05
B. subtilis 168	BSU03500	0.992	0.00
B. subtilis 168	BSU40180	0.976	0.01
B. subtilis 168	BSU13290	0.998	0.00
B. subtilis 168	BSU26619	0.987	0.01
B. subtilis 168	BSU26330	0.953	0.01
B. subtilis 168	BSU41060	0.987	0.01
B. subtilis 168	BSU25289	0.998	0.00
B. subtilis 168	BSU05343	0.989	0.01
B. subtilis 168	BSU22869	0.995	0.00
B. subtilis 168	BSU06033	0.964	0.01
B. subtilis 168	BSU32469	0.987	0.01
B. subtilis 168	BSU15810	0.998	0.00
B. subtilis 168	BSU00990	0.983	0.01
B. subtilis 168	BSU03780	0.98	0.01
B. subtilis 168	BSU06036	0.028	0.38
B. subtilis 168	BSU32640	0.997	0.00
B. subtilis 168	BSU38499	0.997	0.00
B. subtilis 168	BSU22290	0.998	0.00
B. subtilis 168	BSU19639	0.998	0.00
B. subtilis 168	BSU18020	0.998	0.00
B. subtilis 168	BSU27809	0.692	0.05
B. subtilis 168	BSU25569	0.998	0.00
B. subtilis 168	BSU03788	0.993	0.00
B. subtilis 168	BSU20260	0.952	0.01
B. subtilis 168	BSU35609	0.85	0.03
B. subtilis 168	BSU14629	0.989	0.01
B. subtilis 168	BSU08500	0.998	0.00
B. subtilis 168	BSU36430	0.659	0.06
B. subtilis 168	BSU06083	0.394	0.10
B. subtilis 168	BSU07660	0.998	0.00
B. subtilis 168	BSU26259	0.995	0.00
B. subtilis 168	BSU20140	0.953	0.01
B. subtilis 168	BSU06077	0.017	0.47
B. subtilis 168	BSU37470	0.998	0.00
B. subtilis 168	BSU12440	0.998	0.00
B. subtilis 168	BSU21599	0.155	0.17
B. subtilis 168	BSU37350	0.998	0.00
B. subtilis 168	BSU05409	0.992	0.00
B. subtilis 168	BSU19910	0.167	0.17
B. subtilis 168	BSU40780	0.514	0.08
B. subtilis 168	BSU20190	0.993	0.00
B. subtilis 168	BSU20320	0.998	0.00
B. subtilis 168	BSU11928	0.998	0.00
B. subtilis 168	BSU12672	0.926	0.02
B. subtilis 168	BSU34420	0.896	0.02
B. subtilis 168	BSU17678	0.049	0.33
B. subtilis 168	BSU20900	0.998	0.00
B. subtilis 168	BSU40529	0.998	0.00
B. subtilis 168	BSU18920	0.986	0.01
B. subtilis 168	BSU19900	0.992	0.00
B. subtilis 168	BSU17980	0.987	0.01
B. subtilis 168	BSU06079	0.253	0.14
B. subtilis 168	BSU29679	0.396	0.10
B. subtilis 168	BSU17990	0.998	0.00
B. subtilis 168	BSU20110	0.998	0.00
B. subtilis 168	BSU05899	0.989	0.01
B. subtilis 168	BSU18019	0.998	0.00
B. subtilis 168	BSU09740	0.948	0.01
B. subtilis 168	BSU32090	0.943	0.01
B. subtilis 168	BSU39139	0.17	0.17
B. subtilis 168	BSU40470	0.998	0.00
B. subtilis 168	BSU09630	0.998	0.00
B. subtilis 168	BSU11809	0.998	0.00
B. subtilis 168	BSU09958	0.998	0.00
B. subtilis 168	BSU19920	0.228	0.14
B. subtilis 168	BSU35290.1	0.998	0.00
B. subtilis 168	BSU26570	0.624	0.06
B. subtilis 168	BSU22000	0.998	0.00
B. subtilis 168	BSU03789	0.998	0.00
B. subtilis 168	BSU36269	0.99	0.01
B. subtilis 168	BSU27190	0.998	0.00
E. coli K12 MG1655	b4648	0.987	0.01
E. coli K12 MG1655	b1824	0.229	0.19
E. coli K12 MG1655	b2939	0.052	0.48
E. coli K12 MG1655	b4545	0.146	0.25
E. coli K12 MG1655	b4509	0.51	0.10
E. coli K12 MG1655	b4667	0.077	0.39
E. coli K12 MG1655	b4598	0.958	0.01
E. coli K12 MG1655	b2854.1	0.019	1.00
E. coli K12 MG1655	b4697	0.164	0.24
E. coli K12 MG1655	b0553.0	0.946	0.01
E. coli K12 MG1655	b4419	0.99	0.01
E. coli K12 MG1655	b1572	0.989	0.01
E. coli K12 MG1655	b0762	0.996	0.00
E. coli K12 MG1655	b1265	0.961	0.01
E. coli K12 MG1655	b4515	0.996	0.00
E. coli K12 MG1655	b4676	0.996	0.00
E. coli K12 MG1655	b1355	0.749	0.05
E. coli K12 MG1655	b4524.1	0.996	0.00
E. coli K12 MG1655	b2190.1	0.489	0.11
E. coli K12 MG1655	b4421	0.99	0.01
E. coli K12 MG1655	b4680	0.996	0.00
E. coli K12 MG1655	b3766	0.144	0.25
E. coli K12 MG1655	b1058	0.663	0.06
E. coli K12 MG1655	b4573.1	0.963	0.01
E. coli K12 MG1655	b2018	0.353	0.15
E. coli K12 MG1655	b4640.0	0.127	0.29
E. coli K12 MG1655	b4674	0.076	0.39
E. coli K12 MG1655	b3672	0.958	0.01
E. coli K12 MG1655	b2598	0.501	0.10
E. coli K12 MG1655	b4654.1	0.751	0.05
E. coli K12 MG1655	b4673	0.976	0.01
E. coli K12 MG1655	b2850.1	0.02	1.00
E. coli K12 MG1655	b4684	0.102	0.32
E. coli K12 MG1655	b4492.1	0.78	0.04
E. coli K12 MG1655	b3443.1	0.035	0.61
E. coli K12 MG1655	b2139.1	0.662	0.06
E. coli K12 MG1655	b4655	0.073	0.39
E. coli K12 MG1655	b4638	0.968	0.01
E. coli K12 MG1655	b4679	0.996	0.00
E. coli K12 MG1655	b0502.0	0.633	0.07
E. coli K12 MG1655	b4668	0.061	0.42
E. coli K12 MG1655	b0542.0	0.986	0.01
E. coli K12 MG1655	b4522	0.996	0.00
E. coli K12 MG1655	b4677	0.067	0.42
E. coli K12 MG1655	b1506.1	0.996	0.00
E. coli K12 MG1655	b4675	0.996	0.00
E. coli K12 MG1655	b4666	0.08	0.39
E. coli K12 MG1655	b1788	0.929	0.02
E. coli K12 MG1655	b4636	0.995	0.00
E. coli K12 MG1655	b4695	0.698	0.06
E. coli K12 MG1655	b4600.1	0.996	0.00
E. coli K12 MG1655	b4672	0.101	0.32
E. coli K12 MG1655	b4687	0.628	0.07
E. coli K12 MG1655	b1826	0.992	0.00
E. coli K12 MG1655	b4686	0.989	0.01
E. coli K12 MG1655	b4632	0.988	0.01
E. coli K12 MG1655	b4663	0.995	0.00
E. coli K12 MG1655	b4652.0	0.12	0.31
E. coli K12 MG1655	b4601	0.995	0.00
E. coli K12 MG1655	b3707	0.959	0.01
E. coli K12 MG1655	b4670	0.027	0.77
E. coli K12 MG1655	b4664	0.79	0.04
E. coli K12 MG1655	b3268.0	0.99	0.01
E. coli K12 MG1655	b4669	0.219	0.20
E. coli K12 MG1655	b4606	0.996	0.00
E. coli K12 MG1655	b4599	0.996	0.00
E. coli K12 MG1655	b4631	0.684	0.06
E. coli K12 MG1655	b4602	0.996	0.00
E. coli K12 MG1655	b4706	0.974	0.01
E. coli K12 MG1655	b4626	0.974	0.01
E. coli K12 MG1655	b4671	0.107	0.32
E. coli K12 MG1655	b4613	0.68	0.06
E. coli K12 MG1655	b3703	0.988	0.01
E. coli K12 MG1655	b1229	0.63	0.07
E. coli K12 MG1655	b4423	0.99	0.01
E. coli K12 MG1655	b2641.1	0.995	0.00
E. coli K12 MG1655	b4535	0.996	0.00
E. coli K12 MG1655	b4506	0.995	0.00
E. coli K12 MG1655	b4428	0.986	0.01
E. coli K12 MG1655	b4652.1	0.039	0.61
E. coli K12 MG1655	b4705	0.988	0.01
E. coli K12 MG1655	b4588	0.072	0.39
E. coli K12 MG1655	b4685	0.13	0.29
E. coli K12 MG1655	b4411	0.996	0.00
E. coli K12 MG1655	b4639	0.066	0.42
E. coli K12 MG1655	b1480	0.995	0.00
E. coli K12 MG1655	b4038.1	0.038	0.61
E. coli K12 MG1655	b4490.0	0.996	0.00
E. coli K12 MG1655	b4246	0.075	0.39
E. coli K12 MG1655	b4542	0.996	0.00
E. coli K12 MG1655	b4453	0.99	0.01
E. coli K12 MG1655	b4665	0.458	0.12
E. coli K12 MG1655	b4678	0.299	0.17
E. coli K12 MG1655	b4525	0.974	0.01
E. coli K12 MG1655	b0001	0.843	0.03
E. coli K12 MG1655	b4682	0.061	0.42
E. coli K12 MG1655	b4654.0	0.022	0.77
E. coli K12 MG1655	b4513	0.996	0.00
E. coli K12 MG1655	b3046.0	0.154	0.25
E. coli K12 MG1655	b1715	0.42	0.13
E. coli K12 MG1655	b4410	0.996	0.00
E. coli K12 MG1655	b4618	0.988	0.01
E. coli K12 MG1655	b4521.0	0.659	0.07
E. coli K12 MG1655	b4702	0.083	0.37
E. coli K12 MG1655	b4703	0.982	0.01
E. coli K12 MG1655	b3299	0.995	0.00
E. coli K12 MG1655	b4646.0	0.994	0.00
E. coli K12 MG1655	b1506.0	0.513	0.10
E. coli K12 MG1655	b4683	0.266	0.18
E. coli K12 MG1655	b4653	0.996	0.00
E. coli K12 MG1655	b4659.2	0.193	0.21
E. coli K12 MG1655	b4642	0.31	0.17
E. coli K12 MG1655	b4644.1	0.877	0.03
E. coli K12 MG1655	b2891.1	0.944	0.01
E. coli K12 MG1655	b4495.0	0.217	0.20
E. coli K12 MG1655	b4592	0.988	0.01
E. coli K12 MG1655	b4402	0.039	0.61
E. coli K12 MG1655	b4630	0.082	0.37
E. coli K12 MG1655	b4637	0.98	0.01
E. coli K12 MG1655	b4651.0	0.036	0.61
