# Supplementary material for: Common and phylogenetically widespread coding for peptides by bacterial small RNAs
Source: BMC Genomics. 2017 Jul 21;18:553. doi: 10.1186/s12864-017-3932-y (PMC5521070; doi:10.1186/s12864-017-3932-y)
Supplement: Supplementary file 3 — Mass spectrometry results. (XLSX 21 kb) [file 12864_2017_3932_MOESM3_ESM.xlsx]

## Sheet: Table Legend
Supplementary table X:	Identification results of all proteins (A) and the corresponding peptides (B)
(A) Identification results of all proteins
Accession	Protein ID
Σ# Unique Peptides	Number of identified unique peptides
Peptides FDR<5%	Number of identified peptides with peptide FDR<5%
Peptides FDR<1%	Number of identified peptides with peptide FDR<1%
Σ# PSMs	Number of peptide spectrum matches
Max Amanda Score	Highest Amanda Score in one of the analyses
# AAs	Sequence length in amino acids
MW [kDa]	Molecular weight in kDa
calc. pI	calculated pI
Peptides Validated	Number of validated peptides
validated Sequences	Identity of the validated sequences
(B) Identification results of the corresponding peptides
Sequence	Sequence of the identified peptide
# Missed Cleavages	enzymatic miscleavages
Protease	Applied protease
# PSMs	Number of peptide spectrum matches
# Proteins	Number of proteins containing the peptide sequence
Modifications	Peptide modifications (SILAC label, methionine oxidation, or cysteine carbamidomethylation
MH+ [Da]	monoisotopic mass
FDR<1%	identified with FDR<1%
FDR<5%	identified with FDR<5%
Max. Amanda Score	Maximal score calculated with the search engine MS Amanda
Max Xcorr	Maximal Xcorrelation score calculated with the search engine Sequest

## Sheet: Protein table
Accession	Σ# Unique Peptides	Peptides FDR<5%	Peptides FDR<1%	Σ# PSMs	Max Amanda Score	# AAs	MW [kDa]	calc. pI	Peptides Validated	validated Sequences
shpy1027.1:1026428-1026357.1:8-55:1026420-1026373(-)	1	1	0	41	90.3767	15	1.66195	8.99756	1	MIILK
shpy580.1:579669-579435.10:201-.:579468-579435(-)	2	3	2	264	434.537	11	1.29368	8.83643	2	MENKSIGQIFK; SIGQIFK
shpy997.1:996891-997299.2:259-345:997150-997236(+)	1	1	1	73	100.266	28	3.14259	6.34131	1	MEIDIPK
shpy517.1:516794-517036.4:133-228:516927-517022(+)	1	1	0	118	163.288	31	3.88593	9.84717	1	FYHSYLMR
shpy839.1:838812-838427.1:32-115:838780-838697(-)	2	2	1	129	112.198	27	2.77136	8.92432	1	DYAPAYAKAA
shpy142.2:141649-141833.3:66-104:141715-141753(+)	4	4	0	133	372.208	12	1.4758	12.0151	not validated
shpy368.1:367053-367555.7:276-398:367329-367451(+)	2	2	0	61	253.234	40	4.32433	10.0083	not validated
shpy331.1:330152-330399.2:206-.:330358-330399(+)	1	1	1	110	188.362	14	1.68092	11.0923	not validated
shpy757.1:756821-756634.1:76-150:756745-756671(-)	1	1	0	71	177.697	24	3.08057	9.99365	not validated
shpy1112.1:1111333-1111469.3:97-.:1111430-1111469(+)	1	1	0	114	140.207	13	1.57773	9.86182	not validated
shpy965.1:964869-964493.1:36-134:964833-964735(-)	1	1	0	118	116.57	32	3.71899	8.73389	not validated
shpy368.1:367053-367555.2:135-179:367188-367232(+)	1	1	0	80	112.993	14	1.55478	8.63135	not validated
shpy805.1:804541-804286.2:138-203:804403-804338(-)	1	1	1	47	103.913	21	2.56445	9.83252	not validated
shpy965.1:964869-964493.3:156-296:964713-964573(-)	1	1	0	123	98.5645	46	5.1025	8.83643	not validated
shpy440.1:439217-439417.4:88-171:439305-439388(+)	1	1	0	41	82.4599	27	3.02572	10.4624	not validated
shpy542.1:541298-541149.1:101-.:541197-541149(-)	1	1	0	63	72.843	16	1.99901	8.22119	not validated
shpy665.1:664447-664284.1:71-118:664376-664329(-)	1	1	0	61	72.2312	15	1.72796	5.8208	not validated

## Sheet: Peptide table
Protein ID	Sequence	Protease	# Missed Cleavages	# PSMs	# Proteins	Modifications	MH+ [Da]	FDR<1%	FDR<5%	Max. Amanda Score	Max Xcorr
shpy142.2:141649-141833.3:66-104:141715-141753(+)
	WSLNSVK	Trypsin	0	23	1		833.456		x	52.7272	1.7371
	MRWSLNSVK	Trypsin	1	7	1	M1(Oxidation)	1136.59		x	51.9406	2.58948
	MRWSLNSVKSLR	Trypsin	2	35	1	M1(Oxidation); R2(Label:13C(6)15N(4)); R12(Label:13C(6)15N(4))	1512.83		x	29.4988	2.95944
	RWSLNSVK	Trypsin	1	2	1	R1(Label:13C(6))	995.566		x	56.6815	0
shpy368.1:367053-367555.7:276-398:367329-367451(+)
	ENCFTNALLAP	AspN	0	41	2	C3(Carbamidomethyl)	1249.58		x	41.5534	1.44329
	MLNSVSPHKPGSTLLTLMLVPAK	Trypsin	0	1	1		2434.34		x	2.0424	2.0424
shpy580.1:579669-579435.10:201-.:579468-579435(-)
	MENKSIGQIFK	Trypsin	1	62	1		1294.68	x	x	131.926	3.74422
	MENKSIGQIFK	Trypsin	1	25	1	M1(Oxidation)	1310.67	x	x	31.3485	3.68313
	SIGQIFK	Trypsin	0	9	1		792.462		x	53.4826	1.78491
shpy839.1:838812-838427.1:32-115:838780-838697(-)
	DYAPAYAKAA	AspN	0	30	1		1040.5	x	x	102.013	2.6733
	MPSAACKTATKITVNNT	AspN	0	6	1	C6(Carbamidomethyl)	1807.92		x	29.8325	2.43147
shpy517.1:516794-517036.4:133-228:516927-517022(+)
	FYHSYLMRAKPFLFK	Trypsin	1	5	1	R8(Label:13C(6)15N(4))	1958.04		x	20.098	2.92722
	MKQRFNYGLGLK	Trypsin	2	6	1	M1(Oxidation); R4(Label:13C(6))	1476.81	x		33.5408	3.18611
shpy965.1:964869-964493.3:156-296:964713-964573(-)
	VAGVLNKQYK	Trypsin	1	4	1		1119.65		x	65.2349	0
shpy1414.1:1413510-1413559.1:14-.:1413524-1413559(+)
	MFVTK	Trypsin	0	3	1	M1(Oxidation)	641.329		x	43.7856	0
shpy368.1:367053-367555.2:135-179:367188-367232(+)
	MISMRLILTCK	Trypsin	1	5	1	M1(Oxidation); M4(Oxidation); C10(Carbamidomethyl)	1397.74		x	46.596	1.80351
shpy440.1:439217-439417.4:88-171:439305-439388(+)
	IVLKAVSAIK	Trypsin	1	24	1		1041.7		x	44.5397	0.68255
shpy542.1:541298-541149.1:101-.:541197-541149(-)
	MFYIAFLSIDRFFCVK	Trypsin	1	17	1	M1(Oxidation); C14(Carbamidomethyl)	2073.04		x	30.0744	2.53043
shpy665.1:664447-664284.1:71-118:664376-664329(-)
	MLLSPSIALYTFLFL	AspN	0	40	1		1728.95		x	47.7964	2.05694
shpy757.1:756821-756634.1:76-150:756745-756671(-)
	KWDFSYFIIK	Trypsin	1	6	1		1346.7		x	39.6318	2.30056
shpy805.1:804541-804286.2:138-203:804403-804338(-)
	LPHLLYK	Trypsin	0	6	1		883.536	x		54.5158	1.51668
shpy933.1:932336-932574.2:69-128:932405-932464(+)
	MNRCYRLLTCCLILSTLLH	AspN	0	1	1	M1(Oxidation); R3(Label:13C(6)15N(4)); C4(Carbamidomethyl); R6(Label:13C(6)15N(4)); C10(Carbamidomethyl); C11(Carbamidomethyl)	2473.24		x	2.74612	2.74612
shpy965.1:964869-964493.1:36-134:964833-964735(-)
	MLGSNSGWLPRK	Trypsin	1	4	1		1345.7		x	50.2203	1.34265
shpy997.1:996891-997299.2:259-345:997150-997236(+)				100	1	73	4.06353e+06			100.266	100
	MEIDIPK	Trypsin	0	18	1		845.44	x	x	68.2941	2.10157
shpy1027.1:1026428-1026357.1:8-55:1026420-1026373(-)
	MIILK	Trypsin	0	30	2		617.406		x	51.4342	0
