# Supplementary material for: Common and phylogenetically widespread coding for peptides by bacterial small RNAs
Source: BMC Genomics. 2017 Jul 21;18:553. doi: 10.1186/s12864-017-3932-y (PMC5521070; doi:10.1186/s12864-017-3932-y)
Supplement: Supplementary file 4 — BLAST hits for sRNA ORFs. (TXT 29 kb) [file 12864_2017_3932_MOESM4_ESM.txt]

sRNA ORF ID	sRNA name	Coding score (p)	Coding q-value (FDR)	ORF length (amino acids)	BLAST hit length (amino acids)	Hit descriptions
Locus:F24:610528-610660.1:39-125	N/A	0.8	0.78	28	53	GMP synthase [Streptococcus pneumoniae]<>hypothetical protein SPAR91_0823 [Streptococcus pneumoniae GA47283]<>hypothetical protein SPAR62_0773 [Streptococcus pneumoniae GA40028]<>hypothetical protein SPAR142_0649 [Streptococcus pneumoniae NP141]
Locus:F67:2086466-2086584.1:9-107	N/A	0.97	0.49	32	58	hypothetical protein [Listeria monocytogenes 10403S]<>hypothetical protein [Listeria monocytogenes FSL R2-561]<>hypothetical protein [Listeria monocytogenes Finland 1998]<>Protein SEY1 [Listeria monocytogenes]<>Protein SEY1 [Listeria monocytogenes N53-1]<>hypothetical protein M642_01970 [Listeria monocytogenes]<>hypothetical protein M639_13335 [Listeria monocytogenes]<>hypothetical protein lmo0866a [Listeria monocytogenes EGD-e]<>FIG00774648: hypothetical protein [Listeria monocytogenes EGD]<>hypothetical protein [Listeria monocytogenes]<>conserved hypothetical protein [Listeria monocytogenes FSL N3-165]<>conserved hypothetical protein [Listeria monocytogenes F6900]<>conserved hypothetical protein [Listeria monocytogenes J2818]<>hypothetical protein LMRG_02290 [Listeria monocytogenes 10403S]<>conserved hypothetical protein [Listeria monocytogenes FSL R2-561]<>conserved hypothetical protein [Listeria monocytogenes Finland 1998]<>Protein SEY1 [Listeria monocytogenes]<>Protein SEY1 [Listeria monocytogenes N53-1]<>hypothetical protein M642_01970 [Listeria monocytogenes]<>hypothetical protein M639_13335 [Listeria monocytogenes]<>FIG00774648: hypothetical protein [Listeria monocytogenes EGD]<>hypothetical protein G161_09881 [Listeria monocytogenes FSL F6-684]<>hypothetical protein AX10_12865 [Listeria monocytogenes WSLC1001]<>Protein SEY1 [Listeria monocytogenes Lm_1840]<>Protein SEY1 [Listeria monocytogenes Lm_1889]<>Protein SEY1 [Listeria monocytogenes Lm_1880]
Locus:S641:1900855-1900570.3:72-215	S641	0.51	0.32	47	44	hypothetical protein BCAH820_2724 [Bacillus cereus AH820]<>Group-specific protein [Bacillus anthracis str. H9401]<>hypothetical protein [Bacillus cereus group]<>hypothetical protein BCW_2627 [Bacillus cereus W]<>hypothetical protein BCAH820_2724 [Bacillus cereus AH820]<>hypothetical protein bcere0016_25600 [Bacillus cereus 95/8201]<>hypothetical protein bthur0007_24760 [Bacillus thuringiensis serovar monterrey BGSC 4AJ1]<>hypothetical protein bthur0010_24710 [Bacillus thuringiensis serovar pondicheriensis BGSC 4BA1]<>hypothetical protein bthur0012_25430 [Bacillus thuringiensis serovar pulsiensis BGSC 4CC1]<>Group-specific protein [Bacillus anthracis str. H9401]
Locus:new_101055_101194_1:101055-101194.1:31-123	S34	0.87	0.52	30	52	"hypothetical protein SAVC_00415, partial [Staphylococcus aureus subsp. aureus VC40]<>peptidase, partial [Staphylococcus aureus]<>LPXTG-motif cell wall anchor domain protein [Staphylococcus aureus subsp. aureus 21189]<>hypothetical protein SAVC_00415 [Staphylococcus aureus subsp. aureus VC40]"
Locus:new_1074294_1074895_-1:1074895-1074294.12:434-544	S460	0.87	0.52	36	64	hypothetical protein SAB1023c [Staphylococcus aureus RF122]<>hypothetical protein [Staphylococcus aureus]<>probable membrane protein [Staphylococcus aureus RF122]
Locus:new_1180686_1180856_1:1180686-1180856.3:134-235	S508	0.99	0.28	33	41	"30S ribosomal protein S2, partial [Lactococcus lactis subsp. cremoris A76]<>30S ribosomal protein S2, partial [Lactococcus lactis]<>SSU ribosomal protein S2p (SAe) [Lactococcus lactis subsp. cremoris A76]"
Locus:new_1832754_1832965_1:1832754-1832965.1:58-150	S764	0.97	0.34	30	30	"Chain A, S. Aureus Pepa1 Nmr Structure"
Locus:new_2549676_2549907_-1:2549907-2549676.2:52-138	S1079	0.99	0.26	28	28	"short chain dehydrogenase, partial [Staphylococcus aureus subsp. aureus VC40]<>short-chain dehydrogenase, partial [Staphylococcus aureus]<>short chain dehydrogenase [Staphylococcus aureus subsp. aureus CGS01]<>short chain dehydrogenase [Staphylococcus aureus subsp. aureus VC40]<>short chain dehydrogenase [Staphylococcus aureus subsp. aureus 103564]<>short chain dehydrogenase [Staphylococcus aureus subsp. aureus MRGR3]<>short-chain dehydrogenase [Staphylococcus aureus MUF168]"
Locus:new_258464_258552_1:258464-258552.1:71-199	S79	0.94	0.42	42	43	nitrogen regulation protein NIFR3 [Staphylococcus aureus subsp. aureus 71193]<>hypothetical protein [Staphylococcus aureus]<>Nitrogen regulation protein NIFR3 [Staphylococcus aureus subsp. aureus 71193]
Locus:new_2721131_2721331_-1:2721331-2721131.1:59-163	S1164	0.98	0.2	33	33	hypothetical protein SE2200 [Staphylococcus epidermidis ATCC 12228]<>hypothetical protein SERP2211 [Staphylococcus epidermidis RP62A]<>hypothetical protein [Staphylococcus]<>conserved hypothetical protein [Staphylococcus epidermidis ATCC 12228]<>conserved hypothetical protein [Staphylococcus epidermidis RP62A]<>hypothetical protein HMPREF0791_2120 [Staphylococcus epidermidis W23144]<>hypothetical protein HMPREF0789_1962 [Staphylococcus epidermidis BCM-HMP0060]<>hypothetical protein HMPREF9993_09170 [Staphylococcus epidermidis NIHLM087]<>hypothetical protein HMPREF9994_08923 [Staphylococcus epidermidis NIHLM088]<>hypothetical protein HMPREF9995_06257 [Staphylococcus epidermidis NIHLM095]<>hypothetical protein HMPREF9991_08327 [Staphylococcus epidermidis NIHLM067]<>hypothetical protein HMPREF9990_10560 [Staphylococcus epidermidis NIHLM061]<>hypothetical protein HMPREF9992_00820 [Staphylococcus epidermidis NIHLM070]<>hypothetical protein HMPREF9989_06124 [Staphylococcus epidermidis NIHLM057]<>hypothetical protein HMPREF9987_10958 [Staphylococcus epidermidis NIHLM049]<>hypothetical protein HMPREF9988_07419 [Staphylococcus epidermidis NIHLM053]<>hypothetical protein HMPREF9985_10119 [Staphylococcus epidermidis NIHLM039]<>hypothetical protein HMPREF9986_00522 [Staphylococcus epidermidis NIHLM040]<>hypothetical protein HMPREF9984_07184 [Staphylococcus epidermidis NIHLM037]<>hypothetical protein HMPREF9983_02434 [Staphylococcus epidermidis NIHLM023]<>hypothetical protein HMPREF9982_06351 [Staphylococcus epidermidis NIHLM021]<>hypothetical protein HMPREF9981_08336 [Staphylococcus epidermidis NIHLM020]<>hypothetical protein HMPREF9980_08473 [Staphylococcus epidermidis NIHLM031]<>hypothetical protein HMPREF9979_05562 [Staphylococcus epidermidis NIHLM018]<>hypothetical protein HMPREF9978_09686 [Staphylococcus epidermidis NIHLM015]<>hypothetical protein HMPREF9977_08327 [Staphylococcus epidermidis NIHLM008]<>hypothetical protein HMPREF9976_02955 [Staphylococcus epidermidis NIHLM003]<>hypothetical protein HMPREF9975_03258 [Staphylococcus epidermidis NIHLM001]<>hypothetical protein HMPREF9974_05548 [Staphylococcus epidermidis NIH05005]<>hypothetical protein HMPREF9972_06263 [Staphylococcus epidermidis NIH04008]<>hypothetical protein HMPREF9973_08598 [Staphylococcus epidermidis NIH05001]<>hypothetical protein HMPREF1390_08446 [Staphylococcus epidermidis NIH08001]<>hypothetical protein HMPREF1388_07970 [Staphylococcus epidermidis NIH05003]<>hypothetical protein HMPREF1389_02152 [Staphylococcus epidermidis NIH06004]<>hypothetical protein HMPREF1387_08216 [Staphylococcus epidermidis NIH04003]<>hypothetical protein HMPREF1386_08722 [Staphylococcus epidermidis NIH051668]<>hypothetical protein HMPREF1385_08656 [Staphylococcus epidermidis NIH051475]<>hypothetical protein B440_08186 [Staphylococcus epidermidis AU12-03]<>hypothetical protein HMPREF9281_01383 [Staphylococcus epidermidis BVS058A4]<>hypothetical protein B467_01975 [Staphylococcus epidermidis M0881]<>hypothetical protein H700_12636 [Staphylococcus epidermidis 41tr]<>hypothetical protein H701_12116 [Staphylococcus epidermidis 528m]<>hypothetical protein D592_12722 [Staphylococcus epidermidis 36-1]<>PF10855 family protein [Staphylococcus sp. DORA_6_22]<>hypothetical protein O237_01344 [Staphylococcus epidermidis M0026]
Locus:new_412576_413041_-1:413041-412576.3:50-115	S130	0.96	0.34	21	21	phenol-soluble modulin alpha 2 [Staphylococcus aureus subsp. aureus JKD6159]<>phenol-soluble modulin alpha 1 peptide [Staphylococcus aureus]<>phenol-soluble modulin alpha 2 [Staphylococcus aureus subsp. aureus JKD6159]
Locus:new_412576_413041_-1:413041-412576.4:147-212	S130	0.99	0.26	21	21	phenol-soluble modulin alpha 2 [Staphylococcus aureus subsp. aureus JKD6159]<>phenol-soluble modulin alpha 1 peptide [Staphylococcus aureus]<>phenol-soluble modulin alpha 2 [Staphylococcus aureus subsp. aureus JKD6159]
Locus:new_412576_413041_-1:413041-412576.6:264-332	S130	0.96	0.34	22	22	cytosolic toxin PSM alpha3 [Staphylococcus aureus subsp. aureus MSHR1132]<>phenol-soluble modulin alpha-3 [Staphylococcus aureus subsp. aureus JKD6159]<>phenol-soluble modulin alpha-3 [Staphylococcus aureus subsp. aureus str. JKD6008]<>phenol-soluble modulin alpha 3 [Staphylococcus aureus subsp. aureus TW20]<>phenol-soluble modulin alpha 3 [Staphylococcus aureus Bmb9393]<>phenol-soluble modulin alpha 3 [Staphylococcus aureus subsp. aureus 6850]<>Phenol-soluble modulin alpha3 [Staphylococcus aureus subsp. aureus CN1]<>phenol-soluble modulin alpha 3 peptide [Staphylococcus aureus]<>RecName: Full=Phenol-soluble modulin alpha 3 peptide<>RecName: Full=Phenol-soluble modulin alpha 3 peptide<>RecName: Full=Phenol-soluble modulin alpha 3 peptide<>RecName: Full=Phenol-soluble modulin alpha 3 peptide<>RecName: Full=Phenol-soluble modulin alpha 3 peptide<>RecName: Full=Phenol-soluble modulin alpha 3 peptide<>RecName: Full=Phenol-soluble modulin alpha 3 peptide<>RecName: Full=Phenol-soluble modulin alpha 3 peptide<>RecName: Full=Phenol-soluble modulin alpha 3 peptide<>RecName: Full=Phenol-soluble modulin alpha 3 peptide<>RecName: Full=Phenol-soluble modulin alpha 3 peptide<>RecName: Full=Phenol-soluble modulin alpha 3 peptide<>RecName: Full=Phenol-soluble modulin alpha 3 peptide<>TPA_exp: phenol-soluble modulin alpha 3 [Staphylococcus aureus subsp. aureus]<>phenol-soluble modulin alpha 3 [Staphylococcus aureus subsp. aureus str. Newman]<>phenol-soluble modulin alpha 3 [Staphylococcus aureus subsp. aureus TW20]<>phenol-soluble modulin alpha-3 [Staphylococcus aureus subsp. aureus JKD6159]<>phenol-soluble modulin alpha-3 [Staphylococcus aureus subsp. aureus str. JKD6008]<>cytosolic toxin PSM alpha3 [Staphylococcus aureus subsp. aureus MSHR1132]<>Psm alpha-3 [Staphylococcus aureus]<>phenol-soluble modulin alpha 3 [Staphylococcus aureus Bmb9393]<>phenol-soluble modulin alpha 3 [Staphylococcus aureus subsp. aureus 6850]<>Phenol-soluble modulin alpha3 [Staphylococcus aureus subsp. aureus CN1]
Locus:new_412576_413041_-1:413041-412576.8:396-458	S130	0.99	0.26	20	20	phenol-soluble modulin alpha 4 [Staphylococcus aureus subsp. aureus 6850]<>Phenol-soluble modulin alpha4 [Staphylococcus aureus subsp. aureus CN1]<>phenol-soluble modulin alpha 4 peptide [Staphylococcus aureus]<>RecName: Full=Phenol-soluble modulin alpha 4 peptide<>RecName: Full=Phenol-soluble modulin alpha 4 peptide<>RecName: Full=Phenol-soluble modulin alpha 4 peptide<>RecName: Full=Phenol-soluble modulin alpha 4 peptide<>RecName: Full=Phenol-soluble modulin alpha 4 peptide<>RecName: Full=Phenol-soluble modulin alpha 4 peptide<>RecName: Full=Phenol-soluble modulin alpha 4 peptide<>RecName: Full=Phenol-soluble modulin alpha 4 peptide<>RecName: Full=Phenol-soluble modulin alpha 4 peptide<>RecName: Full=Phenol-soluble modulin alpha 4 peptide<>RecName: Full=Phenol-soluble modulin alpha 4 peptide<>RecName: Full=Phenol-soluble modulin alpha 4 peptide<>RecName: Full=Phenol-soluble modulin alpha 4 peptide<>RecName: Full=Phenol-soluble modulin alpha 4 peptide<>TPA_exp: phenol-soluble modulin alpha 4 [Staphylococcus aureus subsp. aureus]<>phenol-soluble modulin alpha 4 [Staphylococcus aureus subsp. aureus str. Newman]<>phenol-soluble modulin alpha 4 [Staphylococcus aureus subsp. aureus TW20]<>phenol-soluble modulin alpha-4 [Staphylococcus aureus subsp. aureus JKD6159]<>phenol-soluble modulin alpha-4 [Staphylococcus aureus subsp. aureus str. JKD6008]<>Psm alpha-4 [Staphylococcus aureus]<>phenol-soluble modulin alpha [Staphylococcus aureus Bmb9393]<>phenol-soluble modulin alpha 4 [Staphylococcus aureus subsp. aureus 6850]<>Phenol-soluble modulin alpha4 [Staphylococcus aureus subsp. aureus CN1]
Locus:new_620054_620305_1:620054-620305.3:170-298	S231	0.67	0.78	42	61	pH regulation protein F [Listeria monocytogenes]<>CPA3 family monovalent cation:proton (H+) antiporter-3 subunit F [Listeria monocytogenes str. Scott A]
Locus:new_752727_753020_1:752727-753020.4:59-133	S304	0.99	0.26	24	24	N-terminal part of peptide chain release factor 2 [Staphylococcus carnosus subsp. carnosus TM300]
Locus:new_757485_758564_-1:758564-757485.31:1016-1108	S307	0.53	0.42	21	23	"DNA-binding transcriptional regulator, partial [Escherichia coli]<>DNA-binding transcriptional regulator, partial [Escherichia coli S17]"
Locus:sbsu1454.1:1453530-1453290.3:80-208	sbsu14541	0.62	0.27	42	67	Hypothetical Protein U712_07275 [Bacillus subtilis PY79]<>hypothetical protein [Bacillus subtilis]<>hypothetical protein BEST7613_3096 [Bacillus subtilis BEST7613]<>hypothetical protein BEST7003_1403 [Bacillus subtilis BEST7003]<>putative membrane protein [Bacillus subtilis MB73/2]<>Hypothetical Protein U712_07275 [Bacillus subtilis PY79]<>hypothetical protein Y647_14015 [Bacillus subtilis QH-1]
Locus:sbsu2070.5:2069811-2070051.3:72-164	sbsu20705	0.99	0.04	30	34	holin [Lactobacillus pobuzihii]
Locus:sbsu2274.1:2273524-2273786.2:70-186	sbsu22741	0.94	0.12	38	38	hypothetical protein BAMTA208_05960 [Bacillus amyloliquefaciens TA208]<>hypothetical protein [Bacillus subtilis group]<>unknown [Bacillus phage phi3T]<>hypothetical protein BAMTA208_05960 [Bacillus amyloliquefaciens TA208]<>phage toxin; type I toxin-antitoxin system [Bacillus subtilis subsp. subtilis str. 168]
Locus:sbsu2432.1:2431633-2431392.4:159-308	sbsu24321	0.77	0.49	49	50	RecName: Full=Uncharacterized protein YpuE; AltName: Full=ORFX5<>ORFX5 [Bacillus subtilis subsp. subtilis str. 168]
Locus:sbsu2679.1:2678645-2679017.7:154-243	sbsu26791	0.99	0.04	29	34	holin [Lactobacillus pobuzihii]
Locus:sbsu3673.1:3672728-3672158.10:325-426	sbsu36731	0.99	0.04	33	37	cytidyltransferase [Staphylococcus epidermidis]<>cytidyltransferase-like domain protein [Staphylococcus epidermidis VCU128]<>cytidyltransferase-like domain protein [Staphylococcus epidermidis IS-250]
Locus:sbsu592.1:591936-592220.2:40-135	sbsu5921	0.98	0.06	31	43	5'-nucleosidase [Bacillus vallismortis]
Locus:sbsu821.1:820666-820838.1:63-134	sbsu8211	0.91	0.15	23	23	hypothetical protein A7A1_1790 [Bacillus subtilis subsp. subtilis str. BSP1]<>hypothetical protein [Bacillus subtilis]<>RecName: Full=Uncharacterized protein yfmH<>YfmH [Bacillus subtilis]<>Hypothetical protein YfmH [Bacillus subtilis subsp. subtilis str. BSP1]
Locus:seco2834.1:2833077-2833189.1:10-63	C0664	0.85	0.49	17	33	mannitol-1-phosphate 5-dehydrogenase [Escherichia coli]
Locus:seco4050.1:4049059-4049303.1:26-103	CsrC	0.63	0.61	25	25	putative cytoplasmic protein [Shigella sonnei 53G]<>hypothetical protein O3O_00775 [Escherichia coli O104:H4 str. 2009EL-2071]<>hypothetical protein O3K_24560 [Escherichia coli O104:H4 str. 2011C-3493]<>hypothetical protein O3M_24480 [Escherichia coli O104:H4 str. 2009EL-2050]<>hypothetical protein APECO78_00055 [Escherichia coli APEC O78]<>hypothetical protein [Enterobacteriaceae]<>hypothetical protein Z5401 [Escherichia coli O157:H7 str. EDL933]<>predicted protein [Escherichia coli O157:H7 str. TW14359]<>putative cytoplasmic protein [Escherichia coli SCI-07]<>putative cytoplasmic protein [Escherichia coli O32:H37 str. P4]<>putative cytoplasmic protein [Escherichia coli O103:H25 str. CVM9340]<>putative cytoplasmic protein [Escherichia coli O103:H2 str. CVM9450]<>putative cytoplasmic protein [Escherichia coli O111:H11 str. CVM9534]<>putative cytoplasmic protein [Escherichia coli O111:H8 str. CVM9570]<>putative cytoplasmic protein [Escherichia coli O111:H8 str. CVM9574]<>putative cytoplasmic protein [Escherichia coli O26:H11 str. CVM9942]<>putative cytoplasmic protein [Escherichia coli O111:H11 str. CVM9545]<>putative cytoplasmic protein [Escherichia coli O26:H11 str. CVM10026]<>putative cytoplasmic protein [Escherichia coli O111:H8 str. CVM9634]<>putative cytoplasmic protein [Escherichia coli O26:H11 str. CVM10224]<>putative cytoplasmic protein [Escherichia coli O111:H8 str. CVM9602]<>putative cytoplasmic protein [Escherichia coli O111:H11 str. CVM9553]<>putative cytoplasmic protein [Escherichia coli O111:H11 str. CVM9455]<>putative cytoplasmic protein [Escherichia coli O26:H11 str. CVM10021]<>putative cytoplasmic protein [Escherichia coli O26:H11 str. CVM10030]<>putative cytoplasmic protein [Escherichia coli O26:H11 str. CVM9952]<>hypothetical protein O3M_24480 [Escherichia coli O104:H4 str. 2009EL-2050]<>hypothetical protein O3K_24560 [Escherichia coli O104:H4 str. 2011C-3493]<>hypothetical protein O3O_00775 [Escherichia coli O104:H4 str. 2009EL-2071]<>putative cytoplasmic protein [Escherichia coli O26:H11 str. CFSAN001629]<>putative cytoplasmic protein [Escherichia coli O111:H8 str. CFSAN001632]<>putative cytoplasmic protein [Escherichia coli O111:H11 str. CFSAN001630]<>hypothetical protein B185_022128 [Escherichia coli J96]<>hypothetical protein APECO78_00055 [Escherichia coli APEC O78]<>putative cytoplasmic protein [Escherichia coli O08]<>putative cytoplasmic protein [Escherichia coli S17]<>putative cytoplasmic protein [Escherichia coli SEPT362]<>hypothetical protein T22_017350 [Escherichia coli O157:H43 str. T22]<>hypothetical protein K758_14692 [Escherichia coli ATCC 25922]<>hypothetical protein M13_22624 [Escherichia coli P4-96]<>hypothetical protein MOI_22731 [Escherichia coli P4-NR]<>hypothetical protein G654_09337 [Escherichia coli EC096/10]
Locus:shpy1613.1:1612596-1612515.2:9-83	HPnc8170	0.99	0	24	40	cagY like domain protein [Helicobacter pylori]<>cagY like domain protein [Helicobacter pylori Hp H-42]
Locus:shpy440.1:439217-439417.1:11-115	HPnc1820	0.6	0.23	34	38	membrane protein [Helicobacter pylori]<>hypothetical protein HPHPP15_0541 [Helicobacter pylori Hp P-15]<>hypothetical protein HPHPP15B_0543 [Helicobacter pylori Hp P-15b]
Locus:slpn1870.1:1869948-1869698.3:79-216	lpr0039	0.73	0.76	45	39	chorion protein B1
Locus:ssau1857.1:1856223-1856978.5:315-407	SprA	0.99	0.17	30	30	"Chain A, S. Aureus Pepa1 Nmr Structure"
Locus:ssau2492.2:2491540-2491477.3:51-158	Teg26as	0.98	0	35	34	hypothetical protein SAR0706 [Staphylococcus aureus subsp. aureus MRSA252]<>hypothetical protein [Staphylococcus aureus]<>putative membrane protein [Staphylococcus aureus subsp. aureus MRSA252]
Locus:ssau470.1:470088-469933.1:28-90	Sau-41	0.94	0.27	20	20	phenol-soluble modulin alpha 4 [Staphylococcus aureus subsp. aureus 6850]<>Phenol-soluble modulin alpha4 [Staphylococcus aureus subsp. aureus CN1]<>phenol-soluble modulin alpha 4 peptide [Staphylococcus aureus]<>RecName: Full=Phenol-soluble modulin alpha 4 peptide<>RecName: Full=Phenol-soluble modulin alpha 4 peptide<>RecName: Full=Phenol-soluble modulin alpha 4 peptide<>RecName: Full=Phenol-soluble modulin alpha 4 peptide<>RecName: Full=Phenol-soluble modulin alpha 4 peptide<>RecName: Full=Phenol-soluble modulin alpha 4 peptide<>RecName: Full=Phenol-soluble modulin alpha 4 peptide<>RecName: Full=Phenol-soluble modulin alpha 4 peptide<>RecName: Full=Phenol-soluble modulin alpha 4 peptide<>RecName: Full=Phenol-soluble modulin alpha 4 peptide<>RecName: Full=Phenol-soluble modulin alpha 4 peptide<>RecName: Full=Phenol-soluble modulin alpha 4 peptide<>RecName: Full=Phenol-soluble modulin alpha 4 peptide<>RecName: Full=Phenol-soluble modulin alpha 4 peptide<>TPA_exp: phenol-soluble modulin alpha 4 [Staphylococcus aureus subsp. aureus]<>phenol-soluble modulin alpha 4 [Staphylococcus aureus subsp. aureus str. Newman]<>phenol-soluble modulin alpha 4 [Staphylococcus aureus subsp. aureus TW20]<>phenol-soluble modulin alpha-4 [Staphylococcus aureus subsp. aureus JKD6159]<>phenol-soluble modulin alpha-4 [Staphylococcus aureus subsp. aureus str. JKD6008]<>Psm alpha-4 [Staphylococcus aureus]<>phenol-soluble modulin alpha [Staphylococcus aureus Bmb9393]<>phenol-soluble modulin alpha 4 [Staphylococcus aureus subsp. aureus 6850]<>Phenol-soluble modulin alpha4 [Staphylococcus aureus subsp. aureus CN1]
Locus:ssco3862.1:3861776-3861898.1:107-211	as3496	0.66	0.48	34	47	RecName: Full=Sperm protamine P1<>protamine P1 [Galeopterus variegatus]
Locus:ssey1644.1:1643465-1643658.3:22-117	STnc1110	0.97	0.48	31	31	hypothetical protein b4598 [Escherichia coli str. K-12 substr. MG1655]<>hypothetical protein BWG_1270 [Escherichia coli BW2952]<>hypothetical protein [Escherichia coli]<>RecName: Full=Uncharacterized protein YncL<>stress-induced small inner membrane enterobacterial protein [Escherichia coli str. K-12 substr. MG1655]<>hypothetical protein BWG_1270 [Escherichia coli BW2952]<>conserved hypothetical protein [Escherichia coli H736]<>yncL [Escherichia coli C321.deltaA]<>hypothetical protein BN896_1270 [Escherichia coli str. K-12 substr. MC4100]
Locus:ssey1790.1:1789691-1789368.4:149-286	STnc1270	0.71	0.62	45	45	hypothetical protein [Escherichia coli]<>uncharacterized protein yciY [Escherichia coli 2362-75]<>hypothetical protein ECSTEC7V_1370 [Escherichia coli STEC_7v]<>chpB toxin of the ChpB-ChpS toxin-antitoxin system [Escherichia coli DEC7E]<>chpB toxin of the ChpB-ChpS toxin-antitoxin system [Escherichia coli PA10]<>chpB toxin of the ChpB-ChpS toxin-antitoxin system [Escherichia coli PA28]<>chpB toxin of the ChpB-ChpS toxin-antitoxin system [Escherichia coli TW09195]<>chpB toxin of the ChpB-ChpS toxin-antitoxin system [Escherichia coli PA38]<>chpB toxin of the ChpB-ChpS toxin-antitoxin system [Escherichia coli EC1870]<>putative chpB toxin of the ChpB-ChpS toxin-antitoxin system [Escherichia coli 95.0183]<>putative chpB toxin of the ChpB-ChpS toxin-antitoxin system [Escherichia coli 99.0816]<>putative chpB toxin of the ChpB-ChpS toxin-antitoxin system [Escherichia coli 99.1753]<>putative chpB toxin of the ChpB-ChpS toxin-antitoxin system [Escherichia coli MP021552.7]<>putative chpB toxin of the ChpB-ChpS toxin-antitoxin system [Escherichia coli P0299438.2]<>putative chpB toxin of the ChpB-ChpS toxin-antitoxin system [Escherichia coli P0301904.3]<>putative chpB toxin of the ChpB-ChpS toxin-antitoxin system [Escherichia coli P0305260.7]<>putative chpB toxin of the ChpB-ChpS toxin-antitoxin system [Escherichia coli P0305260.8]<>putative chpB toxin of the ChpB-ChpS toxin-antitoxin system [Escherichia coli B28-1]<>putative chpB toxin of the ChpB-ChpS toxin-antitoxin system [Escherichia coli B83]
Locus:ssey2809.3:2808504-2808645.1:19-66	sRNA3	0.69	0.62	15	15	Phe leader peptide [Escherichia coli CFT073]<>leader peptide of chorismate mutase-P-prephenate dehydratase [Escherichia coli O157:H7 str. Sakai]<>leader peptide of chorismate mutase-P-prephenate dehydratase [Shigella sonnei Ss046]<>leader peptide of chorismate mutase-P-prephenate dehydratase [Shigella boydii Sb227]<>leader peptide of chorismate mutase-P-prephenate dehydratase [Escherichia coli]<>leader peptide of chorismate mutase-P-prephenate dehydratase [Escherichia coli]<>leader peptide of chorismate mutase-P-prephenate dehydratase [Escherichia coli]<>leader peptide of chorismate mutase-P-prephenate dehydratase [Escherichia coli]<>leader peptide of chorismate mutase-P-prephenate dehydratase [Escherichia coli]<>pheA gene leader peptide [Escherichia coli O127:H6 str. E2348/69]<>pheA gene leader peptide [Escherichia coli 55989]<>pheA gene leader peptide [Escherichia coli IAI1]<>pheA gene leader peptide [Escherichia coli S88]<>pheA gene leader peptide [Escherichia coli IAI39]<>pheA gene leader peptide [Escherichia coli ED1a]<>pheA gene leader peptide [Escherichia coli UMN026]<>pheL [Escherichia coli BL21(DE3)]<>pheA gene leader peptide [Escherichia coli B str. REL606]<>pheA gene leader peptide [Escherichia coli BL21(DE3)]<>pheA gene leader peptide [Escherichia coli O26:H11 str. 11368]<>pheA gene leader peptide [Escherichia coli O103:H2 str. 12009]<>pheA gene leader peptide [Escherichia coli O111:H- str. 11128]<>chorismate mutase-P-prephenate dehydratase operon leader peptide [Escherichia coli IHE3034]<>pheA gene leader peptide [Escherichia coli W]<>pheA gene leader peptide [Escherichia coli O104:H4 str. 01-09591]<>pheA gene leader peptide [Escherichia coli O104:H4 str. LB226692]<>pheA gene leader peptide [Escherichia coli KO11FL]<>pheA gene leader peptide [Escherichia coli W]<>leader peptide of chorismate mutase-P-prephenate dehydratase [Escherichia coli Xuzhou21]
Locus:ssey902.1:901397-901301.3:51-179	RybA	0.97	0.48	42	42	"hypothetical protein [Escherichia albertii]<>conserved hypothetical protein [Escherichia albertii TW07627]<>Mn(2)-response protein, MntR-repressed [Escherichia albertii KF1]"
Locus:ssme1519.1:1518791-1518985.2:42-143	SmelC337	0.86	0.91	33	33	hypothetical protein Sinme_1203 [Sinorhizobium meliloti AK83]<>hypothetical protein [Sinorhizobium meliloti BL225C]<>hypothetical protein SM11_chr2162 [Sinorhizobium meliloti SM11]<>hypothetical protein BN406_01139 [Sinorhizobium meliloti Rm41]<>hypothetical protein C770_GR4Chr1426 [Sinorhizobium meliloti GR4]<>hypothetical protein [Sinorhizobium]<>hypothetical protein SinmeB_1036 [Sinorhizobium meliloti BL225C]<>hypothetical protein Sinme_1203 [Sinorhizobium meliloti AK83]<>hypothetical protein SM11_chr2162 [Sinorhizobium meliloti SM11]<>putative membrane protein [Sinorhizobium meliloti Rm41]<>hypothetical protein C770_GR4Chr1426 [Sinorhizobium meliloti GR4]<>hypothetical protein SMRU11_1089 [Sinorhizobium meliloti RU11/001]
Locus:sspn1593.1:1593285-1592924.2:193-288	sspn15931	0.71	0.92	31	29	"chlorohydrolase, partial [Streptococcus pneumoniae]<>chlorohydrolase, partial [Streptococcus pneumoniae 1542]"
Locus:sspn486.1:485360-485540.1:93-242	sspn4861	0.69	0.04	49	49	hypothetical protein SPG_0459 [Streptococcus pneumoniae G54]<>hypothetical protein SPT_0541 [Streptococcus pneumoniae Taiwan19F-14]<>hypothetical protein HMPREF0837_10799 [Streptococcus pneumoniae TCH8431/19A]<>hypothetical protein [Streptococcus pneumoniae]<>hypothetical protein CGSSp14BS69_13725 [Streptococcus pneumoniae SP14-BS69]<>hypothetical protein SPG_0459 [Streptococcus pneumoniae G54]<>hypothetical protein SPT_0541 [Streptococcus pneumoniae Taiwan19F-14]<>hypothetical protein HMPREF0837_10799 [Streptococcus pneumoniae TCH8431/19A]<>hypothetical protein SPAR5_0490 [Streptococcus pneumoniae GA04375]<>hypothetical protein SPAR69_0506 [Streptococcus pneumoniae GA41317]<>cell envelope [Streptococcus pneumoniae GA44288]<>cell envelope [Streptococcus pneumoniae GA49138]<>cell envelope [Streptococcus pneumoniae 7286-06]<>cell envelope [Streptococcus pneumoniae GA44194]<>hypothetical protein SPAR30_0507 [Streptococcus pneumoniae GA13455]<>hypothetical protein SPAR37_0498 [Streptococcus pneumoniae GA14798]<>hypothetical protein SPAR41_0552 [Streptococcus pneumoniae GA16833]<>cell envelope [Streptococcus pneumoniae 5185-06]<>cell envelope [Streptococcus pneumoniae 3063-00]<>hypothetical protein SPAR51_1257 [Streptococcus pneumoniae GA17719]<>cell envelope [Streptococcus pneumoniae GA47179]<>cell envelope [Streptococcus pneumoniae GA47628]<>cell envelope [Streptococcus pneumoniae GA49194]<>hypothetical protein SPAR107_0444 [Streptococcus pneumoniae GA47794]<>cell envelope [Streptococcus pneumoniae 7879-04]<>cell envelope [Streptococcus pneumoniae 8190-05]<>cell envelope [Streptococcus pneumoniae EU-NP03]<>hypothetical protein AMCSP15_000494 [Streptococcus pneumoniae 2071247]<>hypothetical protein AMCSP10_000329 [Streptococcus pneumoniae 2081685]<>hypothetical protein D062_07749 [Streptococcus pneumoniae 1542]
Locus:sspz1176.2:1175900-1176100.2:93-188	SR1175900	0.95	0.54	31	30	hypothetical protein [Streptococcus]<>leucyl-tRNA synthetase [Streptococcus mitis 29/42]<>leucyl-tRNA synthetase [Streptococcus mitis 21/39]<>leucyl-tRNA synthetase [Streptococcus pseudopneumoniae 1321]<>leucyl-tRNA synthetase [Streptococcus pseudopneumoniae G42]
Locus:sspz984.1:983425-983772.2:34-117	SsrA	0.79	0.54	27	17	"TPA: proteolysis tag peptide encoded by tmRNA Strep_saliv_JIM877, partial [Streptococcus salivarius JIM8777]<>TPA: proteolysis tag peptide encoded by tmRNA Strep_saliv_SK126, partial [Streptococcus salivarius 57.I]<>TPA: proteolysis tag peptide encoded by tmRNA Strep_saliv_SK126, partial [Streptococcus salivarius CCHSS3]<>TPA: proteolysis tag peptide encoded by tmRNA Strep_saliv_SK126, partial [Streptococcus salivarius K12]<>TPA: proteolysis tag peptide encoded by tmRNA Strep_saliv_SK126, partial [Streptococcus salivarius SK126]<>TPA: proteolysis tag peptide encoded by tmRNA Strep_saliv_SK126, partial [Streptococcus salivarius CAG:79]<>TPA: proteolysis tag peptide encoded by tmRNA Strep_saliv_JIM877, partial [Streptococcus salivarius JIM8777]<>TPA: proteolysis tag peptide encoded by tmRNA Strep_saliv_SK126, partial [Streptococcus salivarius 57.I]<>TPA: proteolysis tag peptide encoded by tmRNA Strep_saliv_SK126, partial [Streptococcus salivarius CCHSS3]<>TPA: proteolysis tag peptide encoded by tmRNA Strep_saliv_SK126, partial [Streptococcus salivarius K12]<>TPA: proteolysis tag peptide encoded by tmRNA Strep_saliv_SK126, partial [Streptococcus salivarius SK126]<>TPA: proteolysis tag peptide encoded by tmRNA Strep_saliv_SK126, partial [Streptococcus salivarius CAG:79]"
