# Supplementary material for: Common and phylogenetically widespread coding for peptides by bacterial small RNAs
Source: BMC Genomics. 2017 Jul 21;18:553. doi: 10.1186/s12864-017-3932-y (PMC5521070; doi:10.1186/s12864-017-3932-y)
Supplement: Supplementary file 5 — ORF prediction details. (XLSX 1020 kb) [file 12864_2017_3932_MOESM5_ESM.xlsx]

## Sheet: All sRNA ORFs
Note: in-frame overlapping ORFs are not merged here. Most analyses were done on the longest ORF when in-frame overlaps exist, i.e. a subset of these.
Species	ID	sRNA_name	Coding_probability	q_value	SD score	PAML lnL	Sequence score	Hydropathicity	Isoelectric point	Transmembrane helices	SignalP D score	SignalP D prediction	Type I toxin prediction	DNA sequence	Amino acid sequence	BLAST_hits
b_subtilis bs168	Locus:sbsu4098.1:4097016-4097344.1:33-101:4097049-4097117(+)	sbsu40981	0.99	0.06	-13.24	-0.03	0.8	-0.72	11.73	0	0.287	N	0	ATGAAAAAGGCTTATAAGAAACCTCGTCTTTTTGAACTGCGCCGTGCTGTAGCAGCTGGCGGCCATTAA	MKKAYKKPRLFELRRAVAAGGH	None
b_subtilis bs168	Locus:sbsu3997.1:3996388-3996610.2:24-152:3996412-3996540(+)	sbsu39971	0.99	0.04	-11.92	25.91	0.52	-0.55	12.86	0	0.29	N	0	ATGACAAAACATGCAATCGCTGCCAAGAGTCTCTTGAAAAAATGGATCATTTCCAGGCCGCTTAACATGAAAAAGAAATCCAGCCCATTTCAAAAAATCAGAAAAATGTTCAAACGCTTCTTCAAATAA	MTKHAIAAKSLLKKWIISRPLNMKKKSSPFQKIRKMFKRFFK	None
b_subtilis bs168	Locus:sbsu3673.1:3672728-3672158.10:325-426:3672403-3672302(-)	sbsu36731	0.99	0.04	-9.08	-9.5	0.67	-0.57	4.76	0	0.087	N	0	ATGTTATCTAATGAAGAAAGTGATACGTACGGAATGTTTGATTTATTTCACTATGGACATATGAAGCTACTGGAAAGAGCAAAAGAACCTGGGATTACTTAA	MLSNEESDTYGMFDLFHYGHMKLLERAKEPGIT	None
b_subtilis bs168	Locus:sbsu2914.1:2913583-2913485.3:29-100:2913554-2913483(-)	ncr2299	0.99	0.04	-12.32	56.45	0.68	2.36	12.5	1	0.101	N	0.6	ATGCTTCGTACCATTTTAATGATTATTGGGGCAATTGTAGTGATCGGGGCCATTATCAGATTTGTGTTTTAA	MLRTILMIIGAIVVIGAIIRFVF	None
b_subtilis bs168	Locus:sbsu2914.1:2913583-2913485.1:2-100:2913581-2913483(-)	ncr2299	0.99	0.04	-7.84	43.73	0.65	1.55	12.06	1	0.195	N	0.7	ATGACAGTGAAGAGGAGATGTGATCTTATGCTTCGTACCATTTTAATGATTATTGGGGCAATTGTAGTGATCGGGGCCATTATCAGATTTGTGTTTTAA	MTVKRRCDLMLRTILMIIGAIVVIGAIIRFVF	None
b_subtilis bs168	Locus:sbsu2679.2:2678729-2679008.3:70-159:2678799-2678888(+)	ncr1155	0.99	0.04	-13.98	38	0.42	1.14	10.64	1	0.198	N	0.8	ATGCACGTGTCAACATTTCAAGCATTAATGCTTATGCTTGCTTTCGGGTCATTTATAATTGCCCTGTTGACTTATATAAAGAAGAAATAG	MHVSTFQALMLMLAFGSFIIALLTYIKKK	None
b_subtilis bs168	Locus:sbsu2679.1:2678645-2679017.7:154-243:2678799-2678888(+)	sbsu26791	0.99	0.04	-13.98	38	0.42	1.14	10.64	1	0.198	N	0.8	ATGCACGTGTCAACATTTCAAGCATTAATGCTTATGCTTGCTTTCGGGTCATTTATAATTGCCCTGTTGACTTATATAAAGAAGAAATAG	MHVSTFQALMLMLAFGSFIIALLTYIKKK	None
b_subtilis bs168	Locus:sbsu2489.1:2488824-2488976.1:17-109:2488841-2488933(+)	sbsu24891	0.99	0.04	-10.89	24.5	0.56	1.9	10.8	1	0.261	N	0.582	ATGTCTCAAAAACTGATGAAAAGCGTTTTGATCGTGATTTTGGGAGTTTTTATTCTTTCAACTGTACTCTCAGGAATCGTCATGTTTCTATAA	MSQKLMKSVLIVILGVFILSTVLSGIVMFL	None
b_subtilis bs168	Locus:sbsu2317.1:2316407-2316348.3:38-121:2316369-2316286(-)	ncr1957	0.99	0.04	-10.92	35.21	0.3	1.47	9.4	1	0.171	N	0.2	ATGCTGTTTTTGCTTGGAGCGGTTTGTACATATAGTGTATTAATTGGTTTTGTATTAAAAGGAATCTCTAATAAATCTGTTTGA	MLFLLGAVCTYSVLIGFVLKGISNKSV	None
b_subtilis bs168	Locus:sbsu2317.1:2316407-2316348.2:32-121:2316375-2316286(-)	ncr1957	0.99	0.04	-12.52	40.89	0.35	1.41	9.4	1	0.205	N	0.5	ATGACAATGCTGTTTTTGCTTGGAGCGGTTTGTACATATAGTGTATTAATTGGTTTTGTATTAAAAGGAATCTCTAATAAATCTGTTTGA	MTMLFLLGAVCTYSVLIGFVLKGISNKSV	None
b_subtilis bs168	Locus:sbsu2300.1:2299176-2299416.8:135-209:2299311-2299385(+)	sbsu23001	0.99	0.04	-11.55	19.21	0.69	1.61	3.38	1	0.118	N	0.7	ATGATTGACGCTCTGTTTGCCACAGTTTCACTCTTAACATTATTATACTTTGTCGTCATGGAGGTCACCGATTAA	MIDALFATVSLLTLLYFVVMEVTD	None
b_subtilis bs168	Locus:sbsu2070.5:2069811-2070051.3:72-164:2069883-2069975(+)	sbsu20705	0.99	0.04	-13.58	16.77	0.47	1.38	4.19	1	0.164	N	0.4	ATGTCAACATTCCAGGCATTAATGCTAATGCTTGCAATCGGGTCGTTTATAATCGCCCTATTGACGTATATAGAAAAAATAGACCTCCCTTGA	MSTFQALMLMLAIGSFIIALLTYIEKIDLP	None
b_subtilis bs168	Locus:sbsu2070.3:2069822-2070075.3:61-153:2069883-2069975(+)	BsrG	0.99	0.04	-13.58	16.77	0.47	1.38	4.19	1	0.164	N	0.4	ATGTCAACATTCCAGGCATTAATGCTAATGCTTGCAATCGGGTCGTTTATAATCGCCCTATTGACGTATATAGAAAAAATAGACCTCCCTTGA	MSTFQALMLMLAIGSFIIALLTYIEKIDLP	None
b_subtilis bs168	Locus:sbsu1781.1:1780404-1780554.2:21-53:1780425-1780457(+)	sbsu17811	0.99	0.04	-14.36	-1.06	0.79	-0.51	4.18	0	0	N	0	ATGTGGTCCGAAGATCATTATCTTTTTGGATGA	MWSEDHYLFG	None
b_subtilis bs168	Locus:sbsu1781.1:1780404-1780554.1:16-99:1780420-1780503(+)	sbsu17811	0.99	0.04	-16.19	5.31	0.89	0.61	4.23	0	0.07	N	0	ATGGCATGTGGTCCGAAGATCATTATCTTTTTGGATGAACTTGATGATCCAAATGTGAGAATCATTTTAGAATGCAGAATTTAA	MACGPKIIIFLDELDDPNVRIILECRI	None
b_subtilis bs168	Locus:sbsu1454.2:1453554-1453368.4:110-232:1453444-1453322(-)	sbsu14542	0.99	0.04	-7.32	16.27	0.55	0.46	8.49	1	0.216	N	0.1	ATGGTGGGCTTTTATTATTACAGCTCTATCATAGGCTGTGCAGCGGGTTTCCTTTGCTGCACCCTCGCTCTCATCCTAGTTATGAAAAGATCTGATAAAGACAAAAATGAAGGGAAAGCTTGA	MVGFYYYSSIIGCAAGFLCCTLALILVMKRSDKDKNEGKA	None
b_subtilis bs168	Locus:sbsu1454.1:1453530-1453290.4:86-208:1453444-1453322(-)	sbsu14541	0.99	0.04	-7.32	16.27	0.55	0.46	8.49	1	0.216	N	0.1	ATGGTGGGCTTTTATTATTACAGCTCTATCATAGGCTGTGCAGCGGGTTTCCTTTGCTGCACCCTCGCTCTCATCCTAGTTATGAAAAGATCTGATAAAGACAAAAATGAAGGGAAAGCTTGA	MVGFYYYSSIIGCAAGFLCCTLALILVMKRSDKDKNEGKA	None
b_subtilis bs168	Locus:S834:2316424-2316227.5:55-138:2316369-2316286(-)	S834	0.99	0.04	-10.92	35.21	0.3	1.47	9.4	1	0.171	N	0.2	ATGCTGTTTTTGCTTGGAGCGGTTTGTACATATAGTGTATTAATTGGTTTTGTATTAAAAGGAATCTCTAATAAATCTGTTTGA	MLFLLGAVCTYSVLIGFVLKGISNKSV	Top hit: MrgC [Bacillus subtilis], 26 a.a.
b_subtilis bs168	Locus:S834:2316424-2316227.4:49-138:2316375-2316286(-)	S834	0.99	0.04	-12.52	40.89	0.35	1.41	9.4	1	0.205	N	0.5	ATGACAATGCTGTTTTTGCTTGGAGCGGTTTGTACATATAGTGTATTAATTGGTTTTGTATTAAAAGGAATCTCTAATAAATCTGTTTGA	MTMLFLLGAVCTYSVLIGFVLKGISNKSV	Top hit: regulator of iron homeostasis [Bacillus subtilis subsp. subtilis str. 168], 29 a.a.
b_subtilis bs168	Locus:S717:2069824-2069977.3:59-151:2069883-2069975(+)	S717	0.99	0.04	-13.58	16.77	0.47	1.38	4.19	1	0.164	N	0.4	ATGTCAACATTCCAGGCATTAATGCTAATGCTTGCAATCGGGTCGTTTATAATCGCCCTATTGACGTATATAGAAAAAATAGACCTCCCTTGA	MSTFQALMLMLAIGSFIIALLTYIEKIDLP	Top hit: holin [Leuconostoc citreum], 34 a.a.
b_subtilis bs168	Locus:S458:1348403-1348200.1:47-184:1348356-1348219(-)	S458	0.99	0.04	-7.14	15.49	0.44	-0.59	11.76	0	0.132	N	0	ATGTCAGGTGATACAGTGAAAAAATTGGTGAGGCGTGTGAAGTTTGTTGATTACGGAAGGTTTGGGCTTTCCGGGTACTCGCTTCGGGTGAGGGAGCGCAGTGCTGGAATTATAAAAAAGTTGAAGAAGAAAAAATAA	MSGDTVKKLVRRVKFVDYGRFGLSGYSLRVRERSAGIIKKLKKKK	Top hit: SusD family protein [Bacteroides cellulosilyticus DSM 14838], 486 a.a.
b_subtilis bs168	Locus:S166:528076-525021.4:51-164:528025-527912(-)	S166	0.99	0.04	-12.85	43.85	0.6	-1.05	10.2	0	0.144	N	0	ATGCCAAATTGGCTTAAAAAGCAGATGCAAAAAGCGTTCCTTGAAAAAGATAATTACCAAATTAAACTGCTGAATCAATGCTGGTATTTCTATAGGAAAAAACACTGCTCGTAA	MPNWLKKQMQKAFLEKDNYQIKLLNQCWYFYRKKHCS	Hypothetical protiens only
b_subtilis bs168	Locus:S166:528076-525021.3:43-123:528033-527953(-)	S166	0.99	0.06	-11.91	-3.64	0.27	-0.18	11.08	0	0.349	N	0	ATGAGCCTATGCCAAATTGGCTTAAAAAGCAGATGCAAAAAGCGTTCCTTGAAAAAGATAATTACCAAATTAAACTGCTGA	MSLCQIGLKSRCKKRSLKKIITKLNC	None
b_subtilis bs168	Locus:S1495:3996377-3996599.2:35-163:3996412-3996540(+)	S1495	0.99	0.04	-11.92	25.91	0.52	-0.55	12.86	0	0.29	N	0	ATGACAAAACATGCAATCGCTGCCAAGAGTCTCTTGAAAAAATGGATCATTTCCAGGCCGCTTAACATGAAAAAGAAATCCAGCCCATTTCAAAAAATCAGAAAAATGTTCAAACGCTTCTTCAAATAA	MTKHAIAAKSLLKKWIISRPLNMKKKSSPFQKIRKMFKRFFK	Hypothetical protiens only
b_subtilis bs168	Locus:S1070:2892550-2894991.28:1818-1853:2894368-2894403(+)	S1070	0.99	0.83	-9.52	NA	0.96	-0.65	5.48	0	0.099	N	0	ATGGAAATGCACGTTAAATCCATGAGCGAATACTAA	MEMHVKSMSEY	None
b_subtilis bs168	Locus:sbsu592.1:591936-592220.2:40-135:591976-592071(+)	sbsu5921	0.98	0.06	-9.02	2.49	0.84	0.89	4.36	0	0.089	N	0	ATGGCGCCATCACTCATTTTCGATATGGATGGAACTTTGTTTCATATTGGCAGAAGCTGCATCATACTAGCAGGCATCCCAGGAGAAGTGACATGA	MAPSLIFDMDGTLFHIGRSCIILAGIPGEVT	None
b_subtilis bs168	Locus:sbsu4188.1:4187411-4187496.1:5-76:4187416-4187487(+)	sbsu41881	0.98	0.09	-12.2	7.45	0.06	-0.81	9.4	0	0.286	N	0	ATGCCTACTAACAATAAACCCAATAGATTAATCGCTGAGAAATCTACTTATTTTACTTCAACATGCTCATAA	MPTNNKPNRLIAEKSTYFTSTCS	None
b_subtilis bs168	Locus:sbsu3673.1:3672728-3672158.11:335-388:3672393-3672340(-)	sbsu36731	0.98	0.06	-12.34	63.84	0.29	0.51	8.52	0	0.077	N	0	ATGAAGAAAGTGATACGTACGGAATGTTTGATTTATTTCACTATGGACATATGA	MKKVIRTECLIYFTMDI	None
b_subtilis bs168	Locus:sbsu2780.2:2779368-2779137.1:32-148:2779336-2779220(-)	sbsu27802	0.98	0.06	-14	-1.82	0.34	-0.81	11.45	0	0.336	N	0	ATGACAATGAGACAACGACGTCAACCTGTACGTGATACACATGTAAAAGTTCATGGTTTATTCAGCCTGTGGAAGAGTTCGTGTCCTTCCTTAACCGATGCTTATCGCACGCATTAA	MTMRQRRQPVRDTHVKVHGLFSLWKSSCPSLTDAYRTH	None
b_subtilis bs168	Locus:S903:2477958-2477758.2:34-66:2477924-2477892(-)	S903	0.98	0.06	-9.16	15.5	0.13	0.78	10.55	0	0	N	0	ATGAGAGTAAATGTTACTTTAGCTTTGCACTGA	MRVNVTLALH	None
b_subtilis bs168	Locus:S1027:2779384-2779165.1:48-164:2779336-2779220(-)	S1027	0.98	0.06	-14	-1.82	0.34	-0.81	11.45	0	0.336	N	0	ATGACAATGAGACAACGACGTCAACCTGTACGTGATACACATGTAAAAGTTCATGGTTTATTCAGCCTGTGGAAGAGTTCGTGTCCTTCCTTAACCGATGCTTATCGCACGCATTAA	MTMRQRRQPVRDTHVKVHGLFSLWKSSCPSLTDAYRTH	Hypothetical protiens only
b_subtilis bs168	Locus:sbsu4098.1:4097016-4097344.5:269-337:4097285-4097353(+)	sbsu40981	0.96	0.11	-11.98	0	0.74	-0.72	11.73	0	0.287	N	0	ATGAAAAAAGCTTATAAGAAACCTCGCCTTTTTGAATTGCGCCGCGCTGTAGCAGCTGGCGGTCATTAA	MKKAYKKPRLFELRRAVAAGGH	None
b_subtilis bs168	Locus:S903:2477958-2477758.1:25-66:2477933-2477892(-)	S903	0.96	0.1	-7.32	12	0.25	1.38	10.55	0	0.092	N	0	ATGTTAATTATGAGAGTAAATGTTACTTTAGCTTTGCACTGA	MLIMRVNVTLALH	Top hit: 50S ribosomal protein [Bacillus subtilis XF-1], 52 a.a.
b_subtilis bs168	Locus:S885:2433788-2434859.7:165-224:2433953-2434012(+)	S885	0.95	0.83	-13.97	NA	0.18	-0.68	6.51	0	0.126	N	0	ATGAAGGGAATGAAAGAGCCGTCTGATTCCCTCTTCATAAAGCTCCCCACCAATGACTAG	MKGMKEPSDSLFIKLPTND	None
b_subtilis bs168	Locus:S871:2406881-2407627.13:623-724:2407504-2407605(+)	S871	0.95	0.83	-11.02	NA	0.4	-0.27	11.09	0	0.105	N	0	ATGAATCACATATCTGATATCAGGTTTATCGACACCCATTCCAAACGCATTCGTACAACATATCACATCAAGCTGGTTATGAATAAACTGCTGCTGAATTAA	MNHISDIRFIDTHSKRIRTTYHIKLVMNKLLLN	Top hit: DNA polymerase III subunit delta' [uncultured bacterium], 280 a.a.
b_subtilis bs168	Locus:S1485:3971882-3971340.1:81-113:3971801-3971769(-)	S1485	0.95	0.83	-10.74	NA	0.35	-1.13	12.8	0	0	N	0	ATGCGCCGAGCAGCATCATCCAGATGGAGCTGA	MRRAASSRWS	None
b_subtilis bs168	Locus:sbsu561.1:560674-561156.10:375-446:561049-561120(+)	sbsu5611	0.94	0.12	-6.16	17.25	0.59	-1.2	10.62	0	0.086	N	0	ATGGGTATTGAGGCGAGAAGAAAAATAAAGAAAGGAGAGATTATAAATGAAGACCAGAACATAAAGAAGTAA	MGIEARRKIKKGEIINEDQNIKK	None
b_subtilis bs168	Locus:sbsu4098.1:4097016-4097344.3:151-219:4097167-4097235(+)	sbsu40981	0.94	0.12	-11.98	0	0.81	-0.72	11.73	0	0.287	N	0	ATGAAAAAAGCTTATAAGAAACCTCGCCTTTTTGAACTGCGCCGTGCTGTAGCAGCTGGCGGCCATTAA	MKKAYKKPRLFELRRAVAAGGH	None
b_subtilis bs168	Locus:sbsu3673.1:3672728-3672158.12:358-426:3672370-3672302(-)	sbsu36731	0.94	0.12	-6.06	84.49	0.52	-0.3	7.7	0	0.086	N	0	ATGTTTGATTTATTTCACTATGGACATATGAAGCTACTGGAAAGAGCAAAAGAACCTGGGATTACTTAA	MFDLFHYGHMKLLERAKEPGIT	None
b_subtilis bs168	Locus:sbsu2998.1:2997369-2997599.5:107-184:2997476-2997553(+)	sbsu29981	0.94	0.83	-10.78	NA	0.25	-0.28	11.55	0	0.343	N	0	ATGACGAGTTCGCCGCGTTTTTTCGAGCGCAAAAATCGGTTTGCCGCTTGCGTCAAAATGGTCGTAAATACGCCATAA	MTSSPRFFERKNRFAACVKMVVNTP	None
b_subtilis bs168	Locus:sbsu2911.1:2911051-2910872.1:30-68:2911021-2910983(-)	Lysineriboswitch	0.94	0.12	-8.89	0.84	0.77	-0.81	4.43	0	0.095	N	0	ATGCCTTTGGAGAAAGATGGATTCTGTGAAAAAGGCTGA	MPLEKDGFCEKG	None
b_subtilis bs168	Locus:sbsu2274.2:2273533-2273829.2:61-177:2273594-2273710(+)	ncr1058	0.94	0.12	-12.24	3.05	0.54	1	10.12	1	0.119	N	1	ATGACTGTTTACGAATCATTAATGATAATGATCAATTTTGGCGGATTGATATTAAATACCGTCTTGTTGATCTTCAATATAATGATGATTGTAACGTCAAGCCAAAAGAAAAAATAG	MTVYESLMIMINFGGLILNTVLLIFNIMMIVTSSQKKK	None
b_subtilis bs168	Locus:sbsu2274.1:2273524-2273786.2:70-186:2273594-2273710(+)	sbsu22741	0.94	0.12	-12.24	3.05	0.54	1	10.12	1	0.119	N	1	ATGACTGTTTACGAATCATTAATGATAATGATCAATTTTGGCGGATTGATATTAAATACCGTCTTGTTGATCTTCAATATAATGATGATTGTAACGTCAAGCCAAAAGAAAAAATAG	MTVYESLMIMINFGGLILNTVLLIFNIMMIVTSSQKKK	None
b_subtilis bs168	Locus:S181:560621-561166.12:428-499:561049-561120(+)	S181	0.94	0.12	-6.16	17.25	0.59	-1.2	10.62	0	0.086	N	0	ATGGGTATTGAGGCGAGAAGAAAAATAAAGAAAGGAGAGATTATAAATGAAGACCAGAACATAAAGAAGTAA	MGIEARRKIKKGEIINEDQNIKK	Top hit: aspartate phosphatase [Bacillus amyloliquefaciens subsp. plantarum TrigoCor1448], 48 a.a.
b_subtilis bs168	Locus:sbsu1396.1:1395616-1395781.1:28-99:1395644-1395715(+)	ykoKleader	0.93	0.83	-9.42	NA	0.54	-0.43	6.37	0	0.128	N	0	ATGGAGATACGCTGCTGCCCAAAAATGTCCAAAGACGCCAATGGGTCAACAGAAATCATCGACATAAGGTGA	MEIRCCPKMSKDANGSTEIIDIR	None
b_subtilis bs168	Locus:S962:2637542-2637203.2:70-150:2637472-2637392(-)	S962	0.93	0.83	-9.41	NA	0.54	-1.1	10.97	0	0.318	N	0	ATGACAAACAAGAAGGCGAAAAATCCGAAGGACACAACAAAACCAACAGCTGAATCTACAGCATCATTTCGTTTGCTTTGA	MTNKKAKNPKDTTKPTAESTASFRLL	Hypothetical protiens only
b_subtilis bs168	Locus:S359:1094987-1094366.17:610-717:1094377-1094270(-)	S359	0.93	0.83	-8.76	NA	0.6	-0.36	10.18	0	0.124	N	0	ATGCAGCAGCTGCTCCTGTATCGGCAAAAGCGCCTGTTTGACGTCGCCATTGACCAAAAGCTGTTCAAACGTCCCGCTATTGATTGCAAATGCGTATACAATAAGTGA	MQQLLLYRQKRLFDVAIDQKLFKRPAIDCKCVYNK	None
b_subtilis bs168	Locus:sbsu3673.1:3672728-3672158.2:27-59:3672701-3672669(-)	sbsu36731	0.92	0.13	-11.72	-0.03	0.72	-2.19	7.54	0	0	N	0	ATGACGCAGCAGAAAGAAAATCATTACACTTGA	MTQQKENHYT	None
b_subtilis bs168	Locus:sbsu2648.3:2647695-2647869.1:60-116:2647755-2647811(+)	sbsu26483	0.92	0.15	-8.27	-4.01	0.13	-1.11	8.55	0	0.097	N	0	ATGCTAACCAGTATATGCCGCCCACAACAAGGAGAACAACAACTAAAACAACAATAA	MLTSICRPQQGEQQLKQQ	None
b_subtilis bs168	Locus:S416:1233877-1235778.27:1347-1388:1235224-1235265(+)	S416	0.92	0.83	-12.08	NA	0.07	-0.29	9.34	0	0.118	N	0	ATGCCTCCGTATCGGTCAACATTCCCCGGTCCGGCGTTGTAA	MPPYRSTFPGPAL	None
b_subtilis bs168	Locus:sbsu821.1:820666-820838.1:63-134:820729-820800(+)	sbsu8211	0.91	0.15	-12.48	0.29	0.48	-1.05	11.73	0	0.271	N	0	ATGAGAAAATTAAGAAAAAACTGGAGAAAATCGATTGTTAGCCCGGTTCTTTATACTAATGAAAAATGGTAA	MRKLRKNWRKSIVSPVLYTNEKW	None
b_subtilis bs168	Locus:S1042:2806566-2806915.5:315-383:2806881-2806949(+)	S1042	0.91	0.83	-10.48	NA	0.23	0.7	8.53	0	0.178	N	0	ATGTCCTGCAGCATCACATTCAATTCATTAATGCCGGCTTTTCCTCTGTACATCGGAGCGAGGACCTGA	MSCSITFNSLMPAFPLYIGART	Hypothetical protiens only
b_subtilis bs168	Locus:sbsu1243.1:1242246-1242442.3:196-288:1242442-1242534(+)	sbsu12431	0.9	0.49	-11.48	NA	0.25	-0.5	11.72	0	0.25	N	0	ATGATTTGTGAAGTTTTCAGAAGAATGCCGCAGTGCAGCCGCAGAATGGTGGGAGGGGAGCTTTGTCCATCCGTTCGTTCAAGGAATCGGTGA	MICEVFRRMPQCSRRMVGGELCPSVRSRNR	None
b_subtilis bs168	Locus:sbsu660.1:659332-659158.5:154-204:659178-659128(-)	sbsu6601	0.89	0.49	-7.29	NA	0.87	-0.68	3.82	0	0.079	N	0	ATGGAACAGGAGGCATGCGCGGGGAAATTGGAGCTGGAACAAACCGGATGA	MEQEACAGKLELEQTG	None
b_subtilis bs168	Locus:S1083:2933301-2931889.20:1102-1194:2932199-2932107(-)	S1083	0.89	0.84	-12.76	NA	0.01	0.98	10.55	0	0.261	N	0.1	ATGCCTGCTTTCACTCCTTTTAACCTTGTTTCATCTTCTTTTGTAATAATCACGCTGCGTCTTTCTTTTGCGCAGATAAGCGCTCCCTCATGA	MPAFTPFNLVSSSFVIITLRLSFAQISAPS	None
b_subtilis bs168	Locus:S827:2307712-2306683.2:140-208:2307572-2307504(-)	S827	0.88	0.84	-8.9	NA	0.48	0.53	9.58	0	0.125	N	0	ATGAAGGTCCTTAATGTTTTTCTTCATGCGATGCAAGGTATCTTCATCTGCAAGAAGGGAAGTGACTGA	MKVLNVFLHAMQGIFICKKGSD	None
b_subtilis bs168	Locus:sbsu4036.1:4035606-4035675.3:35-103:4035641-4035709(+)	sbsu40361	0.87	0.18	-10.5	0	0.3	-0.5	11.65	0	0.218	N	0	ATGAAAGGTGGCCGCCTTTCACCAGCTTTTTTTGTATCAAATGCTGCATCACCTCCTAAAAGAGAATAA	MKGGRLSPAFFVSNAASPPKRE	None
b_subtilis bs168	Locus:sbsu276.1:275609-275716.1:29-67:275638-275676(+)	sbsu2761	0.87	0.18	-10.47	1.39	0.5	0.4	12.8	0	0.069	N	0	ATGGCATTCATTAGATTCCGAGTGACACGAATTCAATAG	MAFIRFRVTRIQ	None
b_subtilis bs168	Locus:sbsu1392.2:1391851-1391739.2:112-147:1391739-1391704(-)	TPPriboswitch.1	0.85	0.2	-8.35	3.29	0.41	1.7	6.23	0	0.045	N	0	ATGGTGTATTTTTTTGTGCGCTTAATCGATCTATGA	MVYFFVRLIDL	None
b_subtilis bs168	Locus:sbsu1392.1:1391865-1391669.2:126-161:1391739-1391704(-)	sbsu13921	0.85	0.2	-8.35	3.29	0.41	1.7	6.23	0	0.045	N	0	ATGGTGTATTTTTTTGTGCGCTTAATCGATCTATGA	MVYFFVRLIDL	None
b_subtilis bs168	Locus:S731:2092824-2092326.8:430-546:2092394-2092278(-)	S731	0.84	0.88	-8.61	NA	0.34	-0.66	6.4	0	0.102	N	0	ATGGATCAATTTAATTCTGGTTGCGACGAGGTTCTCAAACGGGAATTTCAGGTTAACAAAAAGGATCCTGGCAGATGCCAAGATCCTTTTTTATTTAAACCAGCCTTTTTCTTTTGA	MDQFNSGCDEVLKREFQVNKKDPGRCQDPFLFKPAFFF	Hypothetical protiens only
b_subtilis bs168	Locus:sbsu2914.1:2913583-2913485.4:47-100:2913536-2913483(-)	ncr2299	0.83	0.21	-1.19	42.67	0.79	2.67	10.55	0	0.051	N	0.394	ATGATTATTGGGGCAATTGTAGTGATCGGGGCCATTATCAGATTTGTGTTTTAA	MIIGAIVVIGAIIRFVF	None
b_subtilis bs168	Locus:sbsu1276.1:1275756-1275858.3:43-96:1275799-1275852(+)	yjdF	0.83	0.49	-7.1	NA	0.86	1.33	3.85	0	0.081	N	0	ATGATTGAGAATGTCAGTAACCTTCCCCTCCTCGGGATGTCCATCATTCTTTAA	MIENVSNLPLLGMSIIL	None
b_subtilis bs168	Locus:S1485:3971882-3971340.3:117-164:3971765-3971718(-)	S1485	0.83	0.88	-9.46	NA	0.25	0.55	9.41	0	0.148	N	0	ATGTACCTGCATAGCTGTACCAAAATGTTTTTGAAGCCGGTGTTTTAA	MYLHSCTKMFLKPVF	None
b_subtilis bs168	Locus:sbsu1425.1:1424710-1424470.2:196-252:1424514-1424458(-)	sbsu14251	0.82	0.21	-8.68	-1.41	0.37	0.26	7.55	0	0.09	N	0	ATGTTAAGCCTCCTTCTCTCTGAGAAGGAGGCTTTTTTACGGCCACATATTAATTAA	MLSLLLSEKEAFLRPHIN	None
b_subtilis bs168	Locus:sbsu2026.1:2025251-2025160.1:32-76:2025219-2025175(-)	SAMriboswitch.6	0.81	0.21	-11.07	0	0.33	-1.81	10.89	0	0.211	N	0	ATGAAACCTCGGCAACATTATTGTGCCAATTCCAGCAAGCGCTAG	MKPRQHYCANSSKR	None
b_subtilis bs168	Locus:S1202:3225687-3226671.19:743-826:3226430-3226513(+)	S1202	0.81	0.88	-9.2	NA	0.18	1.23	11.66	0	0.512	Y	0	ATGAGAATGGCCTTTGTTTTTTCAGTGACTGCCGCTTCAAAATCAGCAGCCGTTGCTTTAAATCCTTTGTCTGCCGTTGTATGA	MRMAFVFSVTAASKSAAVALNPLSAVV	None
b_subtilis bs168	Locus:sbsu2332.2:2331713-2331333.7:337-429:2331376-2331284(-)	RNaseP_bact_b	0.8	0.21	-9.12	0.65	0.58	-0.65	11.11	0	0.143	N	0	ATGAGCCGTTTGCAGTACGATGGAACAAAACATGGCTTACAGAACGTTAGACCACTTACATTTAAAATGATGAAAACAAGCTCTCCCGTATAA	MSRLQYDGTKHGLQNVRPLTFKMMKTSSPV	None
b_subtilis bs168	Locus:sbsu2332.1:2331683-2331289.7:307-399:2331376-2331284(-)	sbsu23321	0.8	0.21	-9.12	0.65	0.58	-0.65	11.11	0	0.143	N	0	ATGAGCCGTTTGCAGTACGATGGAACAAAACATGGCTTACAGAACGTTAGACCACTTACATTTAAAATGATGAAAACAAGCTCTCCCGTATAA	MSRLQYDGTKHGLQNVRPLTFKMMKTSSPV	None
b_subtilis bs168	Locus:sbsu1220.1:1219401-1219161.4:108-146:1219293-1219255(-)	sbsu12201	0.8	0.21	-6.37	2.13	0.89	-1.04	9.53	0	0.093	N	0	ATGGACTTTGGAGCAGCTGACCGAACTGGAAAAAAGTAG	MDFGAADRTGKK	None
b_subtilis bs168	Locus:sbsu1151.1:1150469-1150665.1:7-69:1150476-1150538(+)	sbsu11511	0.8	0.21	-7.32	-2.52	0.5	0.66	9.14	0	0.066	N	0.1	ATGACAATTCCGATTTCAATTGGGCTATTCACGATAGCTTATGACAAACGCACATATGTGTGA	MTIPISIGLFTIAYDKRTYV	None
b_subtilis bs168	Locus:S381:1150464-1151119.1:12-74:1150476-1150538(+)	S381	0.8	0.21	-7.32	-2.52	0.5	0.66	9.14	0	0.066	N	0.1	ATGACAATTCCGATTTCAATTGGGCTATTCACGATAGCTTATGACAAACGCACATATGTGTGA	MTIPISIGLFTIAYDKRTYV	None
b_subtilis bs168	Locus:sbsu3857.3:3856447-3856226.5:126-167:3856321-3856280(-)	T-box.10	0.79	0.21	-8.1	0	0.86	-0.66	6.34	0	0.132	N	0	ATGCCGTCTATGCTGCGTTACAGCACCGAGCCGACAACATAG	MPSMLRYSTEPTT	None
b_subtilis bs168	Locus:sbsu1220.3:1219378-1219164.3:85-123:1219293-1219255(-)	T-box	0.79	0.21	-6.37	1.97	0.89	-1.04	9.53	0	0.093	N	0	ATGGACTTTGGAGCAGCTGACCGAACTGGAAAAAAGTAG	MDFGAADRTGKK	None
b_subtilis bs168	Locus:S423:1252566-1252752.2:45-161:1252611-1252727(+)	S423	0.79	0.21	-9.97	1.64	0.42	-1.99	10.78	0	0.236	N	0	ATGAATCAGCATCATAAACCTTCCCAAAAATCTCCATATACAGATTCATCGTATCAATCAAAAAAGATAAAAAAGAAAGGCTGCGGGTGCGGAAATAAAAAGAAAAAGCCTCAATAG	MNQHHKPSQKSPYTDSSYQSKKIKKKGCGCGNKKKKPQ	Hypothetical protiens only
b_subtilis bs168	Locus:S31:55717-53363.11:759-827:54958-54890(-)	S31	0.79	0.88	-8.17	NA	0.5	0.6	9.71	0	0.218	N	0.1	ATGCTGACTGTGGAGCCCTCTGTTACCTTATTGTCTTTACGAACGATCACAACAGGCACATTCAAATAG	MLTVEPSVTLLSLRTITTGTFK	None
b_subtilis bs168	Locus:S1359:3648747-3649980.22:846-923:3649593-3649670(+)	S1359	0.79	0.88	-7.77	NA	0.61	-0.2	4.11	0	0.092	N	0	ATGTACTTTTCGATTGCTGGGCTGGTCAACTGCACCTATTTTAATCGCAATCCTTTTTACGATTGGGGTTATGATTAA	MYFSIAGLVNCTYFNRNPFYDWGYD	None
b_subtilis bs168	Locus:sbsu2780.2:2779368-2779137.2:38-148:2779330-2779220(-)	sbsu27802	0.78	0.21	-7.69	-3.14	0.28	-0.89	11.45	0	0.321	N	0	ATGAGACAACGACGTCAACCTGTACGTGATACACATGTAAAAGTTCATGGTTTATTCAGCCTGTGGAAGAGTTCGTGTCCTTCCTTAACCGATGCTTATCGCACGCATTAA	MRQRRQPVRDTHVKVHGLFSLWKSSCPSLTDAYRTH	None
b_subtilis bs168	Locus:sbsu2708.2:2708052-2707768.10:211-261:2707841-2707791(-)	sbsu27082	0.78	0.21	-9.06	3.07	0.21	-0.43	8.23	0	0.098	N	0	ATGTCAGAAAAGAAACCGATGATTCAAAGGTGTTTTGACCCCTGTTTATGA	MSEKKPMIQRCFDPCL	None
b_subtilis bs168	Locus:S1354:3643957-3645689.9:481-582:3644438-3644539(+)	S1354	0.78	0.88	-8.83	NA	0.19	0.83	7.29	0	0.152	N	0	ATGTATCTGATGTTGTTCACGCATTTCTTTCGGAATATATGCCGTGCTGTCTGTTACGACTGCAATATTCATAGCTTCGATACCTGCCTTATTGCTTTATAA	MYLMLFTHFFRNICRAVCYDCNIHSFDTCLIAL	None
b_subtilis bs168	Locus:S1202:3225687-3226671.20:749-826:3226436-3226513(+)	S1202	0.78	0.88	-8.77	NA	0.14	1.43	9.69	0	0.433	N	0	ATGGCCTTTGTTTTTTCAGTGACTGCCGCTTCAAAATCAGCAGCCGTTGCTTTAAATCCTTTGTCTGCCGTTGTATGA	MAFVFSVTAASKSAAVALNPLSAVV	None
b_subtilis bs168	Locus:S1027:2779384-2779165.2:54-164:2779330-2779220(-)	S1027	0.78	0.21	-7.69	-3.14	0.28	-0.89	11.45	0	0.321	N	0	ATGAGACAACGACGTCAACCTGTACGTGATACACATGTAAAAGTTCATGGTTTATTCAGCCTGTGGAAGAGTTCGTGTCCTTCCTTAACCGATGCTTATCGCACGCATTAA	MRQRRQPVRDTHVKVHGLFSLWKSSCPSLTDAYRTH	Hypothetical protiens only
b_subtilis bs168	Locus:sbsu2432.2:2431617-2431473.3:143-292:2431474-2431325(-)	FMNriboswitch.1	0.77	0.49	-9.29	NA	0.15	-0.24	10.74	0	0.273	N	0	ATGAGCCGCTATGCAAAATGTTTAAAAATGCATAGTGTTATTTCCTATTGCGTAAAATACCTAAAGCCCCGAATTTTTTATAAATTCGGGGCTTTTTTGACGGTAAATAACAAAAGAGGGGAGGGAAACAAATGGAAGAGTATTATATGA	MSRYAKCLKMHSVISYCVKYLKPRIFYKFGAFLTVNNKRGEGNKWKSII	None
b_subtilis bs168	Locus:sbsu2432.1:2431633-2431392.4:159-308:2431474-2431325(-)	sbsu24321	0.77	0.49	-9.29	NA	0.15	-0.24	10.74	0	0.273	N	0	ATGAGCCGCTATGCAAAATGTTTAAAAATGCATAGTGTTATTTCCTATTGCGTAAAATACCTAAAGCCCCGAATTTTTTATAAATTCGGGGCTTTTTTGACGGTAAATAACAAAAGAGGGGAGGGAAACAAATGGAAGAGTATTATATGA	MSRYAKCLKMHSVISYCVKYLKPRIFYKFGAFLTVNNKRGEGNKWKSII	None
b_subtilis bs168	Locus:sbsu3124.1:3124014-3123766.1:11-109:3124003-3123905(-)	sbsu31241	0.76	0.88	-7.44	NA	0.49	1	5.48	1	0.076	N	0.3	ATGTTTGTTGAAGAAATTTATAATATTGGCCCTTTTCTACATATTCTGACCGTATTCTTTGCATATCTTTTCGGTCTTCTTCCGTCAAAGGGCGGATGA	MFVEEIYNIGPFLHILTVFFAYLFGLLPSKGG	None
b_subtilis bs168	Locus:S253:818976-820073.15:975-1118:819951-820094(+)	S253	0.76	0.88	-7.98	NA	0.47	-1.15	10.97	0	0.17	N	0	ATGACAGAATTAGCGTGGCCATGTGGTAGACAAAATAAAAGAGAAAGAAGAGATGTAAACAACAAAAAGATAGTAAGTATAATGGTATATCCCTCACCTAAAAATGCAATTATGAGACCACCTAAAGACCAGCCTACAAATTGA	MTELAWPCGRQNKRERRDVNNKKIVSIMVYPSPKNAIMRPPKDQPTN	None
b_subtilis bs168	Locus:sbsu57.1:56302-56150.1:24-146:56278-56156(-)	sbsu571	0.75	0.88	-8.45	NA	0.42	-0.26	10.49	0	0.25	N	0	ATGAAGTGCAAGAATTTTCTATTGAGTGCAACTAAGTTTGAAAAATCAGAATTAAAAAAGGACCGCCGGCAAAAGGCTTATGTCAGCCCTTTCAGCAGTCCTTGCTTTTTGGTTATTTTTTAA	MKCKNFLLSATKFEKSELKKDRRQKAYVSPFSSPCFLVIF	None
b_subtilis bs168	Locus:S1359:3648747-3649980.11:421-564:3649168-3649311(+)	S1359	0.75	0.88	-8.25	NA	0.33	0.03	10.25	0	0.132	N	0	ATGAGCACTTTTCCGCCGGATAGCGCCATGACAGCAATCGTTGACAGGCCGATAACAGAAAGACCGGCAGCAAGGCCATCCAATCCATCAATCAGGTTAATTGCGTTCGTGATGCCGACAATCCATAATACCGTCAGCGGATAA	MSTFPPDSAMTAIVDRPITERPAARPSNPSIRLIAFVMPTIHNTVSG	None
b_subtilis bs168	Locus:sbsu487.2:486103-486453.3:135-206:486238-486309(+)	sbsu4872	0.74	0.24	-11.37	0.72	0.39	0.9	7.72	0	0.103	N	0	ATGAAACCTGTGTTCGATGTTATGGCACAGGGGCATCCGTTTGCCTCTGTGTTTTTTGTTGTTCATTTTTGA	MKPVFDVMAQGHPFASVFFVVHF	None
b_subtilis bs168	Locus:S1197:3222530-3223451.2:164-202:3222694-3222732(+)	S1197	0.74	0.88	-8.11	NA	0.42	0.46	9.68	0	0.141	N	0	ATGACCGTCTGCAAAACAGCAAAGCACATTCTATCCTGA	MTVCKTAKHILS	None
b_subtilis bs168	Locus:sbsu2954.1:2953538-2953408.4:109-246:2953429-2953292(-)	L20_leader	0.73	0.49	-7.38	NA	0.4	0.28	10.86	0	0.21	N	0	ATGCCCACACTTTTTGTTTGCCTGCAAAATGCATTCAAAATGAGTTGTGAATCAATTCGAAGAAACTATGGAGGTGGCTCATTATTAGCAAAGATCAATTGGTTAATGAGGGTATCCGTGCACGTGAGGTCCGTTTAA	MPTLFVCLQNAFKMSCESIRRNYGGGSLLAKINWLMRVSVHVRSV	None
b_subtilis bs168	Locus:sbsu2222.1:2221800-2221982.4:85-117:2221885-2221917(+)	sbsu22221	0.73	0.24	-10.33	0	0.45	-0.65	9.3	0	0	N	0	ATGGTAAAATTAAGGGAACAGATGTACCCATAG	MVKLREQMYP	None
b_subtilis bs168	Locus:S827:2307712-2306683.17:816-890:2306896-2306822(-)	S827	0.73	0.88	-8.32	NA	0.31	1	11.15	0	0.151	N	0.1	ATGACTCTTCCAGTTCGGCGTCTGTATTCCGGCACGACGATCATCGGAAATGTATTAATAATAATATCGGGCTGA	MTLPVRRLYSGTTIIGNVLIIISG	None
b_subtilis bs168	Locus:S797:2221793-2222297.4:92-124:2221885-2221917(+)	S797	0.73	0.24	-10.33	0	0.45	-0.65	9.3	0	0	N	0	ATGGTAAAATTAAGGGAACAGATGTACCCATAG	MVKLREQMYP	None
b_subtilis bs168	Locus:sbsu21.1:20611-20823.2:75-146:20686-20757(+)	T-box.3	0.72	0.24	-8.59	0.23	0.73	-0.88	7.54	0	0.088	N	0	ATGCTGTCTGAATCCATCCTTGAGCGAAATGCTGAAGCGAGTAGGCATTTACGGGATAACCGTTATGTTTGA	MLSESILERNAEASRHLRDNRYV	None
b_subtilis bs168	Locus:sbsu1181.1:1180802-1180685.1:55-114:1180747-1180688(-)	SAMriboswitch	0.72	0.24	-5.94	1.39	0.86	-0.79	9.53	0	0.094	N	0	ATGGCGATCAGCCATGACCAAGGTGCTAAATCCAGCAAGCTCGAACAGCTTGGAAGATAA	MAISHDQGAKSSKLEQLGR	None
b_subtilis bs168	Locus:S31:55717-53363.22:1731-1763:53986-53954(-)	S31	0.72	0.88	-9.37	NA	0	1.48	5.91	0	0	N	0	ATGTTTAATTTTCTCGCCGCGCCCTGTTGCTAA	MFNFLAAPCC	None
b_subtilis bs168	Locus:S25:50019-47673.31:2020-2091:47999-47928(-)	S25	0.72	0.88	-9.67	NA	0.03	-0.41	11.48	0	0.123	N	0	ATGATAATCCAGTCCCATTTCCCCTATCGCTACCACTTTCTCATGAGCAGAAAGCTCTTTAATCCACGCTAA	MIIQSHFPYRYHFLMSRKLFNPR	None
b_subtilis bs168	Locus:S869:2401843-2402036.3:57-110:2401900-2401953(+)	S869	0.71	0.88	-8.52	NA	0.04	0.48	3.75	0	0.076	N	0	ATGGCAGCAGATAGTCCACAAGGTCCTCCGCCTATAATAATTGCTTTTTCTTGA	MAADSPQGPPPIIIAFS	None
b_subtilis bs168	Locus:sbsu3130.1:3129333-3129195.1:33-83:3129300-3129250(-)	SAMriboswitch.7	0.7	0.25	-10.61	0.02	0.04	0.03	8.22	0	0.148	N	0	ATGAAGCCCAGCAACCGGTTTCTCTGTTATTTATTATGTTCAACTGAGTGA	MKPSNRFLCYLLCSTE	None
b_subtilis bs168	Locus:S1224:3266637-3269004.28:1942-2013:3268579-3268650(+)	S1224	0.7	0.88	-7.49	NA	0.34	1.37	11.15	0	0.115	N	0.5	ATGGTTCTTCAGCATCGGGTGTTGTTGGTTTTTCTTGTTCAGGTTCTTTTAACCCTTCAGAGATATCTTTAA	MVLQHRVLLVFLVQVLLTLQRYL	Top hit: cytochrome P450 [Punctularia strigosozonata HHB-11173 SS5], 473 a.a.
b_subtilis bs168	Locus:sbsu487.2:486103-486453.6:207-260:486310-486363(+)	sbsu4872	0.69	0.25	-2.26	4.83	0.93	0.29	6.51	0	0.065	N	0	ATGCAAATCGCATACAGAGACATCATAGCAGAAAGGACTATCATCAACATGTGA	MQIAYRDIIAERTIINM	None
b_subtilis bs168	Locus:sbsu276.1:275609-275716.2:86-121:275695-275730(+)	sbsu2761	0.69	0.25	-5.18	3.75	0.85	-1.56	4.43	0	0.096	N	0	ATGCGAGAGAATCGGGATGAATCCGCCTATGTATGA	MRENRDESAYV	None
b_subtilis bs168	Locus:S31:55717-53363.14:940-1071:54777-54646(-)	S31	0.69	0.88	-7.27	NA	0.41	-0.2	5.55	0	0.121	N	0	ATGGCTTTCCTAAGATATCCGTTAAATATACATAACCGCCCGGAAGGATACGCTCAGGATTTGCCAGCGACTGTCCAAGTGTCTGCACAAACTCTTCAGCTTCAGCCTGCTTCATTTTCGGAATATATTTAA	MAFLRYPLNIHNRPEGYAQDLPATVQVSAQTLQLQPASFSEYI	Hypothetical protiens only
b_subtilis bs168	Locus:sbsu3857.4:3856700-3856479.4:126-167:3856574-3856533(-)	T-box.11	0.68	0.25	-8.1	-0.83	0.86	-0.66	6.34	0	0.132	N	0	ATGCCGTCTATGCTGCGTTACAGCACCGAGCCGACAACATAG	MPSMLRYSTEPTT	None
b_subtilis bs168	Locus:sbsu3857.1:3856458-3856218.6:137-178:3856321-3856280(-)	sbsu38571	0.68	0.25	-8.1	-0.83	0.86	-0.66	6.34	0	0.132	N	0	ATGCCGTCTATGCTGCGTTACAGCACCGAGCCGACAACATAG	MPSMLRYSTEPTT	None
b_subtilis bs168	Locus:S526:1519804-1518175.23:1062-1097:1518742-1518707(-)	S526	0.68	0.88	-7.65	NA	0.29	0.6	8.55	0	0.12	N	0	ATGTGGTCGGCTACGTGCTTTTCTTTTATGAAGTAA	MWSATCFSFMK	None
b_subtilis bs168	Locus:S372:1125843-1126369.3:56-130:1125899-1125973(+)	S372	0.67	0.88	-7.07	NA	0.27	-0.33	10.95	0	0.082	N	0	ATGGGAAAGATAAAGCGCCTAATCCAAAGAGAACTTCCAGCTTACTCATTTTTTCTGCATTACTTTCGAAATTAG	MGKIKRLIQRELPAYSFFLHYFRN	None
b_subtilis bs168	Locus:sbsu3037.2:3036570-3036396.3:106-216:3036464-3036354(-)	sbsu30372	0.66	0.26	-6.15	6.29	0.94	-1.38	7.37	0	0.102	N	0	ATGTGTACGATTGCAAAAGAACGGCTGCAGCGGGATCATTGGGAGCAGCAGGCGCAAGATAGTGTTGGCCAGCAAGAGGCGAAAGCCGATAAAAAAACCCCGACCGCATAG	MCTIAKERLQRDHWEQQAQDSVGQQEAKADKKTPTA	None
b_subtilis bs168	Locus:sbsu3037.1:3036527-3036340.2:63-173:3036464-3036354(-)	sbsu30371	0.66	0.26	-6.15	6.29	0.94	-1.38	7.37	0	0.102	N	0	ATGTGTACGATTGCAAAAGAACGGCTGCAGCGGGATCATTGGGAGCAGCAGGCGCAAGATAGTGTTGGCCAGCAAGAGGCGAAAGCCGATAAAAAAACCCCGACCGCATAG	MCTIAKERLQRDHWEQQAQDSVGQQEAKADKKTPTA	None
b_subtilis bs168	Locus:sbsu2998.1:2997369-2997599.2:56-184:2997425-2997553(+)	sbsu29981	0.66	0.88	-8.01	NA	0.39	-0.05	10.95	0	0.381	N	0.1	ATGACTGATTCCATCTGCACAGGCTTCAAAAAGAAGATGGTGATGCTCTCTATGACGAGTTCGCCGCGTTTTTTCGAGCGCAAAAATCGGTTTGCCGCTTGCGTCAAAATGGTCGTAAATACGCCATAA	MTDSICTGFKKKMVMLSMTSSPRFFERKNRFAACVKMVVNTP	None
b_subtilis bs168	Locus:S326:1013861-1013971.3:86-181:1013947-1014042(+)	S326	0.66	0.88	-7.23	NA	0.25	0.93	9.5	1	0.089	N	0.1	ATGTTTTTTGCTTACATGTCATTCGGCGGATTTTGGTTTTTACGGTTTTTTTCGATTTCTGTGTTTTGCATTTTGCGTTCAAATGTAGACAGATAA	MFFAYMSFGGFWFLRFFSISVFCILRSNVDR	Top hit: siderophore transport protein [Bacillus boroniphilus JCM 21738], 51 a.a.
b_subtilis bs168	Locus:sbsu120.1:119855-119995.4:133-165:119988-120020(+)	L10_leader	0.65	0.26	-8.81	-0.85	0.67	1.74	3.85	0	0	N	0	ATGGAATCCGTCGTCTCAGTCGTGATCACCTAA	MESVVSVVIT	None
b_subtilis bs168	Locus:S651:1913240-1912142.16:811-873:1912429-1912367(-)	S651	0.65	0.88	-2.15	NA	0.82	-0.12	3.88	0	0.093	N	0	ATGTATGAGACCCGTCTAATTGGTACCGTTTCTGCAGCTTGGGATGCAGCAAATGATAGTTAA	MYETRLIGTVSAAWDAANDS	None
b_subtilis bs168	Locus:S885:2433788-2434859.6:138-224:2433926-2434012(+)	S885	0.64	0.88	-7.27	NA	0.31	-0.77	10.5	0	0.248	N	0	ATGACTTTCCAAAGGAGCGTGAACAGGATGAAGGGAATGAAAGAGCCGTCTGATTCCCTCTTCATAAAGCTCCCCACCAATGACTAG	MTFQRSVNRMKGMKEPSDSLFIKLPTND	None
b_subtilis bs168	Locus:S572:1644485-1643910.4:305-358:1644180-1644127(-)	S572	0.63	0.88	-8.46	NA	0.2	0.99	12.5	0	0.091	N	0	ATGACCCGCATCCCCGTTTTGATCATGCCCTTCAGATGGTCTGGGATTTTATAA	MTRIPVLIMPFRWSGIL	None
b_subtilis bs168	Locus:sbsu1454.2:1453554-1453368.3:104-232:1453450-1453322(-)	sbsu14542	0.62	0.27	-3.71	16.56	0.62	0.39	8.88	1	0.23	N	0.2	ATGAAGATGGTGGGCTTTTATTATTACAGCTCTATCATAGGCTGTGCAGCGGGTTTCCTTTGCTGCACCCTCGCTCTCATCCTAGTTATGAAAAGATCTGATAAAGACAAAAATGAAGGGAAAGCTTGA	MKMVGFYYYSSIIGCAAGFLCCTLALILVMKRSDKDKNEGKA	None
b_subtilis bs168	Locus:sbsu1454.1:1453530-1453290.3:80-208:1453450-1453322(-)	sbsu14541	0.62	0.27	-3.71	16.56	0.62	0.39	8.88	1	0.23	N	0.2	ATGAAGATGGTGGGCTTTTATTATTACAGCTCTATCATAGGCTGTGCAGCGGGTTTCCTTTGCTGCACCCTCGCTCTCATCCTAGTTATGAAAAGATCTGATAAAGACAAAAATGAAGGGAAAGCTTGA	MKMVGFYYYSSIIGCAAGFLCCTLALILVMKRSDKDKNEGKA	None
b_subtilis bs168	Locus:S41:89566-88050.22:1141-1191:88425-88375(-)	S41	0.62	0.88	-7.04	NA	0.21	0.81	9.18	0	0.059	N	0	ATGCAGTTTGCATACGGCCATTTTTTCGCGTACTTGCGGCTCTTCTTTTAA	MQFAYGHFFAYLRLFF	None
b_subtilis bs168	Locus:S1202:3225687-3226671.3:156-275:3225843-3225962(+)	S1202	0.62	0.88	-7.72	NA	0.17	-0.43	7.52	0	0.113	N	0	ATGAACAACGGATATATCCCTCACCGCTCGGACCAAACACACTTCCAGGAACAACTGCCACTTTTTCCTGCGTCAGTAGCTCCTCGGCAAACTGTTCTGAACTCATTCCCATGCTTTTGA	MNNGYIPHRSDQTHFQEQLPLFPASVAPRQTVLNSFPCF	None
b_subtilis bs168	Locus:sbsu2998.1:2997369-2997599.4:98-184:2997467-2997553(+)	sbsu29981	0.61	0.88	-7.19	NA	0.21	-0.08	11.55	0	0.321	N	0	ATGCTCTCTATGACGAGTTCGCCGCGTTTTTTCGAGCGCAAAAATCGGTTTGCCGCTTGCGTCAAAATGGTCGTAAATACGCCATAA	MLSMTSSPRFFERKNRFAACVKMVVNTP	None
b_subtilis bs168	Locus:sbsu2484.1:2483780-2483671.3:101-136:2483679-2483644(-)	sbsu24841	0.6	0.88	-6.7	NA	0.85	-1.35	3.98	0	0.084	N	0	ATGCAATCCCGATTGCCGTTAGAGCAGGAAGAATAA	MQSRLPLEQEE	None
b_subtilis bs168	Locus:S555:1582676-1581224.24:1336-1437:1581340-1581239(-)	S555	0.6	0.88	-7.94	NA	0.17	0.42	8.55	0	0.321	N	0.2	ATGACCGATACCCTGCCCCCTGGCTTCAGAACCTCAATTGCCTGCTCCAAAGCTTCTTCAAACACCCTAAGTTCATCGTTTACGGCAATTCTGATTGCCTGA	MTDTLPPGFRTSIACSKASSNTLSSSFTAILIA	Hypothetical protiens only
b_subtilis bs168	Locus:sbsu3739.1:3738309-3738263.1:43-105:3738266-3738204(-)	sbsu37391	0.59	0.88	-6.57	NA	0.92	1.37	9.53	0	0.116	N	0	ATGAACGGAAAAAAGCTGGCTCTTTTAGAGCCAGCTTTTTTAGTCATGATTATTGCGCTGTAG	MNGKKLALLEPAFLVMIIAL	None
b_subtilis bs168	Locus:S498:1447115-1446289.17:439-579:1446676-1446536(-)	S498	0.59	0.88	-8.41	NA	0.14	-0.12	8.67	0	0.287	N	0	ATGGAATGCCCTCACTGTTTTACCCGCACTCGTAATAAACTCCTTTCAGTATGTCCATTTAGAGATTCATTGCAATTATCTTCGAATTTTGTTCTGAACTATAAATCATTATATATTTTTAAACACTGTATTCCAGACTGA	MECPHCFTRTRNKLLSVCPFRDSLQLSSNFVLNYKSLYIFKHCIPD	None
b_subtilis bs168	Locus:S1485:3971882-3971340.11:515-571:3971367-3971311(-)	S1485	0.59	0.88	-6.35	NA	0.83	-0.69	12.81	0	0.145	N	0	ATGACTAAGAAGAGGGGAAGAATCGCTCCGATTACGCCGAATTGGGCACGGCTTTGA	MTKKRGRIAPITPNWARL	None
b_subtilis bs168	Locus:S1251:3335393-3335006.4:289-363:3335104-3335030(-)	S1251	0.59	0.29	-8.58	1	0.08	1.43	9.69	0	0.33	N	0.1	ATGTTTATTCTAGCTGTTGTTTCACTAAGTGTGGGGATCACTTCAAGTACTGTCCTAGGATCAAAAGTTAATTGA	MFILAVVSLSVGITSSTVLGSKVN	None
b_subtilis bs168	Locus:S1193:3217011-3217663.5:140-187:3217151-3217198(+)	S1193	0.59	0.89	-4.87	NA	0.82	0.34	9.69	0	0.09	N	0	ATGTGGTTAAACGGTTCCGGTATGCCTGTCATTGTAAATAAGGGATGA	MWLNGSGMPVIVNKG	None
b_subtilis bs168	Locus:sbsu2489.1:2488824-2488976.2:32-109:2488856-2488933(+)	sbsu24891	0.58	0.29	-1.34	17.94	0.48	2.38	9.69	1	0.166	N	0.692	ATGAAAAGCGTTTTGATCGTGATTTTGGGAGTTTTTATTCTTTCAACTGTACTCTCAGGAATCGTCATGTTTCTATAA	MKSVLIVILGVFILSTVLSGIVMFL	None
b_subtilis bs168	Locus:S1354:3643957-3645689.10:490-582:3644447-3644539(+)	S1354	0.57	0.89	-7.77	NA	0.12	0.76	7.29	0	0.131	N	0	ATGTTGTTCACGCATTTCTTTCGGAATATATGCCGTGCTGTCTGTTACGACTGCAATATTCATAGCTTCGATACCTGCCTTATTGCTTTATAA	MLFTHFFRNICRAVCYDCNIHSFDTCLIAL	None
b_subtilis bs168	Locus:S166:528076-525021.11:646-711:527430-527365(-)	S166	0.56	0.89	-8.27	NA	0.03	0.16	9.67	0	0.252	N	0	ATGCCTGTTCTATCCAAAGGCTCTGTCCCTTCCTGCACTCTTAAGAAACCGATACATTGCTCATAG	MPVLSKGSVPSCTLKKPIHCS	None
b_subtilis bs168	Locus:S1354:3643957-3645689.18:956-1003:3644913-3644960(+)	S1354	0.56	0.89	-8.13	NA	0.09	-0.55	9.35	0	0.098	N	0	ATGGAGGTAAGATCCGCCCTCAGCCACTACTTTAACCGCTTCAATTAA	MEVRSALSHYFNRFN	None
b_subtilis bs168	Locus:S951:2600156-2602305.28:2099-2140:2602255-2602296(+)	S951	0.55	0.89	-8.23	NA	0.01	0.62	6.02	0	0.109	N	0	ATGTCGTTTTTAAATTTTTCCCCGCCGAATTTTTTGATGTAA	MSFLNFSPPNFLM	None
b_subtilis bs168	Locus:S416:1233877-1235778.34:1849-1899:1235726-1235776(+)	S416	0.55	0.32	-6.38	0.01	0.95	0.29	9.25	0	0.075	N	0	ATGAAGAAGGTGCTGATTGCTGAGATGTCAGACCGTTTGTATATTGGCTGA	MKKVLIAEMSDRLYIG	None
b_subtilis bs168	Locus:S1546:4133453-4134502.12:989-1042:4134442-4134495(+)	S1546	0.55	0.89	-7.79	NA	0.04	0.11	11.66	0	0.119	N	0	ATGATAAGGCTCCCCACGATTAATCCGAAAAGCCCGATAAATCTGCTCCACTAA	MIRLPTINPKSPINLLH	Top hit: resolvase [Bacillus subtilis], 545 a.a.
b_subtilis bs168	Locus:sbsu2550.2:2549668-2549428.7:188-271:2549480-2549397(-)	sbsu25502	0.54	0.32	-8.77	-0.21	0.4	-1.02	12.26	0	0.359	N	0	ATGCGCAAACCACCAAAGGGGACGTCTTTGCGTATGCAAAGTAAACTTTCAGGTGCCAGGACAGAGAACCTTCATTTTACATGA	MRKPPKGTSLRMQSKLSGARTENLHFT	None
b_subtilis bs168	Locus:sbsu2550.1:2549509-2549407.1:29-112:2549480-2549397(-)	Glycineriboswitch	0.54	0.32	-8.77	-0.21	0.4	-1.02	12.26	0	0.359	N	0	ATGCGCAAACCACCAAAGGGGACGTCTTTGCGTATGCAAAGTAAACTTTCAGGTGCCAGGACAGAGAACCTTCATTTTACATGA	MRKPPKGTSLRMQSKLSGARTENLHFT	None
b_subtilis bs168	Locus:S498:1447115-1446289.2:121-237:1446994-1446878(-)	S498	0.53	0.32	-8.4	-0.32	0.55	0.04	5.43	0	0.091	N	0	ATGGTCGATTATCAACAAGTCATGCTTCACCATGCGTACAATCAATTCTCATCATGTTTTTTAGATAAACCAGCATCCATTCAGGAAGTATATGAGTGTATGCTTTTAAAGTTCTAG	MVDYQQVMLHHAYNQFSSCFLDKPASIQEVYECMLLKF	Hypothetical protiens only
b_subtilis bs168	Locus:S1445:3817724-3816846.5:123-221:3817601-3817503(-)	S1445	0.53	0.89	-7.08	NA	0.13	0.05	12.11	0	0.113	N	0	ATGATAAAACCCTTGATAATAACGATAAATAAGACAGCCGGCATCCAAGAGCTCCGAATAATACGTAAAAGCCGCTTCTCGTACCAGCGGATGGTCTGA	MIKPLIITINKTAGIQELRIIRKSRFSYQRMV	Top hit: Structural protein MDM1 [Wickerhamomyces ciferrii], 1138 a.a.
b_subtilis bs168	Locus:sbsu2609.1:2608891-2608739.2:57-179:2608834-2608712(-)	sbsu26091	0.52	0.32	-10.12	0	0.61	-0.61	10.62	0	0.277	N	0	ATGAGCACGCAACGAAAGGCATTCTTGAGCAATTTTAAAAAAGAGGCTGGGATTTTGTTCTCAGCAACTAGGGTGGAACCGCGGGAGAACTCTCGTCCCTATGTTTGCGGCTGGCAAGCATAG	MSTQRKAFLSNFKKEAGILFSATRVEPRENSRPYVCGWQA	None
b_subtilis bs168	Locus:S827:2307712-2306683.11:369-413:2307343-2307299(-)	S827	0.52	0.89	-7.46	NA	0.1	-0.59	12.5	0	0.212	N	0	ATGCAATCTGTGATCCGAAATAGCTCATCAATGCGCTCCACATAG	MQSVIRNSSSMRST	None
b_subtilis bs168	Locus:S416:1233877-1235778.19:804-863:1234681-1234740(+)	S416	0.52	0.89	-7.21	NA	0.13	-0.19	11.38	0	0.177	N	0	ATGCCTTGCTCTGAGCATAGGATGGCCGTGTTCCTCAGTATAAAGAGGAGGCCCGCCTAA	MPCSEHRMAVFLSIKRRPA	None
b_subtilis bs168	Locus:S1546:4133453-4134502.11:977-1042:4134430-4134495(+)	S1546	0.52	0.89	-7.52	NA	0.06	0.72	11.66	0	0.184	N	0	ATGCTCTTACTTATGATAAGGCTCCCCACGATTAATCCGAAAAGCCCGATAAATCTGCTCCACTAA	MLLLMIRLPTINPKSPINLLH	Top hit: resolvase [Bacillus subtilis], 545 a.a.
b_subtilis bs168	Locus:sbsu27.3:26434-26740.3:133-165:26567-26599(+)	sbsu273	0.51	0.32	-6.21	-0.17	0.93	-0.58	6.34	0	0	N	0	ATGTCAGGTCCGGAAGGAAGCAGCATTAAGTGA	MSGPEGSSIK	None
b_subtilis bs168	Locus:sbsu27.2:26534-26633.3:33-65:26567-26599(+)	ffs.1	0.51	0.32	-6.21	-0.17	0.93	-0.58	6.34	0	0	N	0	ATGTCAGGTCCGGAAGGAAGCAGCATTAAGTGA	MSGPEGSSIK	None
b_subtilis bs168	Locus:sbsu27.1:26420-26684.3:147-179:26567-26599(+)	ffs	0.51	0.32	-6.21	-0.17	0.93	-0.58	6.34	0	0	N	0	ATGTCAGGTCCGGAAGGAAGCAGCATTAAGTGA	MSGPEGSSIK	None
b_subtilis bs168	Locus:S641:1900855-1900570.3:72-215:1900783-1900640(-)	S641	0.51	0.32	-0.94	31.51	0.14	0.46	11.25	1	0.192	N	0.4	ATGCTTTTATGGGGGGCAGTTATCCACGAGCTAAGTAAACCTTCAAAAAAGCAAAGCACCAGAAAAATTGTTTCTTTGACATCTTTAGGTTCTTTATCGACTTTAGTTATTACTATTTCACTTTTTCAAAACTTCCCTTTTTAA	MLLWGAVIHELSKPSKKQSTRKIVSLTSLGSLSTLVITISLFQNFPF	Top hit: Group-specific protein [Bacillus anthracis str. H9401], 44 a.a.
b_subtilis bs168	Locus:S58:153507-153039.9:379-453:153128-153054(-)	S58	0.51	0.89	-7.4	NA	0.08	-0.48	8.84	0	0.224	N	0	ATGAATCACCTGTCCGGCTGCGTGAACCCCGCTGTCTGTTCTTCCAGACGAAACGACCGGAATTCTGTCTTTTGA	MNHLSGCVNPAVCSSRRNDRNSVF	None
b_subtilis bs168	Locus:S1225:3273703-3274665.3:470-550:3274173-3274253(+)	S1225	0.5	0.89	-7.27	NA	0.14	-0.54	11.36	0	0.137	N	0	ATGATATATCCGTCTCAATCGTGCCGAGACAATCATTTCCCAGGAAAACTTCGTATTGGCCGCCGGATTCCTTTCTTTTAA	MIYPSQSCRDNHFPGKLRIGRRIPFF	None
b_subtilis bs168	Locus:S975:2664732-2666054.2:92-133:2664824-2664865(+)	S975	0.49	0.9	-7.36	NA	0.01	2.35	5.91	0	0.117	N	0.3	ATGACGTTTTTTTGCTGCTTGTGTTTGTTGTTTTCTTTTTAG	MTFFCCLCLLFSF	Hypothetical protiens only
b_subtilis bs168	Locus:S885:2433788-2434859.19:967-1083:2434755-2434871(+)	S885	0.48	0.33	-6.95	3.71	0.73	-0.27	10.7	0	0.082	N	0	ATGTATATGCACTTTGAGTCAGCACAGGATGATCCTATTACATTCGCCAGAAAAGCAGCTGCCGCATTCAGAGTAGTTAAAAGAATAGACAGATATCTGGGCTTCCGGAAGCTTTAA	MYMHFESAQDDPITFARKAAAAFRVVKRIDRYLGFRKL	Top hit: conserved protein [Clostridium tetani E88], 135 a.a.
b_subtilis bs168	Locus:S166:528076-525021.5:75-164:528001-527912(-)	S166	0.48	0.33	-2.94	35.82	0.6	-0.93	9.69	0	0.103	N	0	ATGCAAAAAGCGTTCCTTGAAAAAGATAATTACCAAATTAAACTGCTGAATCAATGCTGGTATTTCTATAGGAAAAAACACTGCTCGTAA	MQKAFLEKDNYQIKLLNQCWYFYRKKHCS	Hypothetical protiens only
b_subtilis bs168	Locus:S912:2517755-2517585.2:41-154:2517714-2517601(-)	S912	0.47	0.34	-9.11	1.98	0.2	0.27	10.79	0	0.135	N	0	ATGAAAAAGAAAAAAGCAAGAAAGCGTGAGGGGTTTTTCCTGGATTTTCTTTTCGAAGTTGGTGGGGAGCTCTTTCTTTTGCTGTTTAGATGTGTACACAAACTATTTATATAA	MKKKKARKREGFFLDFLFEVGGELFLLLFRCVHKLFI	Hypothetical protiens only
b_subtilis bs168	Locus:S885:2433788-2434859.8:174-224:2433962-2434012(+)	S885	0.47	0.9	-7.26	NA	0.04	-0.66	4.37	0	0.087	N	0	ATGAAAGAGCCGTCTGATTCCCTCTTCATAAAGCTCCCCACCAATGACTAG	MKEPSDSLFIKLPTND	None
b_subtilis bs168	Locus:S4:1067-299.2:145-180:922-887(-)	S4	0.46	0.9	-6.94	NA	0.7	0.25	7.54	0	0.06	N	0	ATGATCTATTACATAATGGCCGATCGCATGCATTAA	MIYYIMADRMH	None
b_subtilis bs168	Locus:S733:2093013-2093780.6:695-736:2093708-2093749(+)	S733	0.45	0.9	-6.82	NA	0.75	-0.55	11.66	0	0.095	N	0	ATGCAGTTGTTGAAAGTGCAGCAACTGCCACAAAGGACATAA	MQLLKVQQLPQRT	None
b_subtilis bs168	Locus:sbsu1614.1:1613078-1613304.1:25-132:1613103-1613210(+)	T-box.2	0.44	0.35	-7.11	-1.83	0.64	-0.32	5.47	0	0.09	N	0	ATGTTTCCTTCAGGCCTTCATAGCGACCCGGAGATGGTGAGAGTCCGGGATGGCCGGAATCATGTAGATCAGCCCTTTAGTTTCCTTGCTGAACTCACAGTAGGTTAG	MFPSGLHSDPEMVRVRDGRNHVDQPFSFLAELTVG	None
b_subtilis bs168	Locus:sbsu3529.1:3528452-3528336.1:5-109:3528447-3528343(-)	epsC	0.41	0.35	-6.28	0	0.88	-0.29	10.92	0	0.078	N	0	ATGTCTCCTGACCTGTATCAATGGAGGCACTCGGCTCTGCTGTGGGCAGCTGAAGTTGCTGCCTTAGATGCTGGTCGTCGCTGGCGGGGCGTGAGGATGGGTTAA	MSPDLYQWRHSALLWAAEVAALDAGRRWRGVRMG	None
b_subtilis bs168	Locus:S145:490639-490854.3:78-206:490717-490845(+)	S145	0.41	0.9	-6.97	NA	0.43	-0.91	6.22	0	0.11	N	0	ATGCATTTGTCCTTGCATGCTTATTCTTATCAAATCTTACAGAACTCTTCTCATAATAGGTTATTTTTCTTTTTTCTTCAGCCCGAAGAAGAAAGGAAAAGCAGAACCGACCAAGAAGGTGCCGAATAA	MHLSLHAYSYQILQNSSHNRLFFFFLQPEEERKSRTDQEGAE	Top hit: phosphodiesterase MJ0936 family [Firmicutes bacterium CAG:94], 321 a.a.
b_subtilis bs168	Locus:S1157:3105438-3105878.1:0-56:3105438-3105494(+)	S1157	0.41	0.9	-5.6	NA	0.97	-0.41	3.78	0	0.075	N	0	ATGTACCCTGAACGGGCGGAGATTGAGGACAATTATTCGGGTGGAGTTTTGGTTTGA	MYPERAEIEDNYSGGVLV	None
b_subtilis bs168	Locus:sbsu2317.1:2316407-2316348.1:20-121:2316387-2316286(-)	ncr1957	0.4	0.36	-3.3	25.94	0.43	1.2	10.13	1	0.288	N	0.9	ATGGTGAAGCAAATGACAATGCTGTTTTTGCTTGGAGCGGTTTGTACATATAGTGTATTAATTGGTTTTGTATTAAAAGGAATCTCTAATAAATCTGTTTGA	MVKQMTMLFLLGAVCTYSVLIGFVLKGISNKSV	None
b_subtilis bs168	Locus:S834:2316424-2316227.3:37-138:2316387-2316286(-)	S834	0.4	0.36	-3.3	25.94	0.43	1.2	10.13	1	0.288	N	0.9	ATGGTGAAGCAAATGACAATGCTGTTTTTGCTTGGAGCGGTTTGTACATATAGTGTATTAATTGGTTTTGTATTAAAAGGAATCTCTAATAAATCTGTTTGA	MVKQMTMLFLLGAVCTYSVLIGFVLKGISNKSV	Top hit: iron homeostasis regulator [Bacillus subtilis QB928], 33 a.a.
b_subtilis bs168	Locus:S871:2406881-2407627.12:617-724:2407498-2407605(+)	S871	0.39	0.9	-6.9	NA	0.47	-0.31	11.23	0	0.121	N	0	ATGAAAATGAATCACATATCTGATATCAGGTTTATCGACACCCATTCCAAACGCATTCGTACAACATATCACATCAAGCTGGTTATGAATAAACTGCTGCTGAATTAA	MKMNHISDIRFIDTHSKRIRTTYHIKLVMNKLLLN	Top hit: DNA polymerase III subunit delta' [uncultured bacterium], 280 a.a.
b_subtilis bs168	Locus:sbsu2679.2:2678729-2679008.4:97-159:2678826-2678888(+)	ncr1155	0.38	0.36	-1.41	28.42	0.26	1.34	10.64	0	0.103	N	0.1	ATGCTTATGCTTGCTTTCGGGTCATTTATAATTGCCCTGTTGACTTATATAAAGAAGAAATAG	MLMLAFGSFIIALLTYIKKK	None
b_subtilis bs168	Locus:sbsu2679.1:2678645-2679017.8:181-243:2678826-2678888(+)	sbsu26791	0.38	0.36	-1.41	28.42	0.26	1.34	10.64	0	0.103	N	0.1	ATGCTTATGCTTGCTTTCGGGTCATTTATAATTGCCCTGTTGACTTATATAAAGAAGAAATAG	MLMLAFGSFIIALLTYIKKK	None
b_subtilis bs168	Locus:S1485:3971882-3971340.5:305-370:3971577-3971512(-)	S1485	0.38	0.9	-4.94	NA	0.86	0.32	9.67	0	0.097	N	0	ATGAGAATCGTTGCAGCAAAAAATACAGCAAAAGAGGTCCAAGAAAGGATTTTTTGCATTTTGTGA	MRIVAAKNTAKEVQERIFCIL	None
b_subtilis bs168	Locus:sbsu3857.4:3856700-3856479.3:24-77:3856676-3856623(-)	T-box.11	0.37	0.36	-7.61	-1.13	0.25	-0.09	9.69	0	0.094	N	0	ATGATAGTTACGGTTTTCAGAGAGGGAAGGAAAGGTGAGAGCTTCCCAGCTTAG	MIVTVFREGRKGESFPA	None
b_subtilis bs168	Locus:sbsu3857.3:3856447-3856226.4:24-77:3856423-3856370(-)	T-box.10	0.37	0.36	-7.61	-1.13	0.25	-0.09	9.69	0	0.094	N	0	ATGATAGTTACGGTTTTCAGAGAGGGAAGGAAAGGTGAGAGCTTCCCAGCTTAG	MIVTVFREGRKGESFPA	None
b_subtilis bs168	Locus:sbsu3857.1:3856458-3856218.5:35-88:3856423-3856370(-)	sbsu38571	0.37	0.36	-7.61	-1.13	0.25	-0.09	9.69	0	0.094	N	0	ATGATAGTTACGGTTTTCAGAGAGGGAAGGAAAGGTGAGAGCTTCCCAGCTTAG	MIVTVFREGRKGESFPA	None
b_subtilis bs168	Locus:sbsu1916.1:1915272-1915034.1:10-66:1915262-1915206(-)	sbsu19161	0.37	0.9	-5.54	NA	0.86	-0.46	7.54	0	0.085	N	0	ATGGAGCAAACGGCGGAGCAGGGATACTTTGGCCGGTTTCATCTACTCCGCCTCTAA	MEQTAEQGYFGRFHLLRL	None
b_subtilis bs168	Locus:S1290:3460206-3462957.2:134-181:3460340-3460387(+)	S1290	0.37	0.9	-5.57	NA	0.85	-2.4	4.19	0	0.095	N	0	ATGCGCGATGAGGATTCCGGCCGGAACCCCGACGACAGCGGCAAATAA	MRDEDSGRNPDDSGK	None
b_subtilis bs168	Locus:S1197:3222530-3223451.14:855-890:3223385-3223420(+)	S1197	0.37	0.36	-1.51	18.91	0.16	0.73	11.66	0	0.109	N	0	ATGCTGGTAAAAAACAGATTTTCCATTGTAACATAA	MLVKNRFSIVT	None
b_subtilis bs168	Locus:sbsu1570.1:1569199-1569319.2:94-156:1569293-1569355(+)	ylbH	0.36	0.36	-9.8	0.03	0.29	-0.46	10.77	0	0.352	N	0	ATGGGGAAACGTAAGTCTTCTCCGCGGTTGGCAACAACATCCTCTAGATGCTGTTGCTTATAG	MGKRKSSPRLATTSSRCCCL	None
b_subtilis bs168	Locus:S1559:4164565-4165231.3:30-77:4164595-4164642(+)	S1559	0.36	0.9	-6.9	NA	0.37	1.91	9.69	0	0.125	N	0.4	ATGATAATCACATTGCTGCTTTCGGTGACGATTTCCTTTAAGGCGTGA	MIITLLLSVTISFKA	None
b_subtilis bs168	Locus:sbsu3124.1:3124014-3123766.4:148-270:3123866-3123744(-)	sbsu31241	0.35	0.9	-6.76	NA	0.39	0.49	11.75	0	0.192	N	0	ATGATTTTTCCGGGCGGGACAAGACTGCCGGCACCAATAAAAGCGCCTTCGCCAATTTCGGCTCCGTCTAAAATGATTGAGCCCATCCCGATTAAGGCGTTCTTGCGGATAACAGCGCTATGA	MIFPGGTRLPAPIKAPSPISAPSKMIEPIPIKAFLRITAL	None
b_subtilis bs168	Locus:sbsu487.2:486103-486453.2:131-274:486234-486377(+)	sbsu4872	0.34	0.37	-8.15	-0.66	0.32	-0.46	8.88	1	0.354	N	0	ATGAATGAAACCTGTGTTCGATGTTATGGCACAGGGGCATCCGTTTGCCTCTGTGTTTTTTGTTGTTCATTTTTGAATGCAAATCGCATACAGAGACATCATAGCAGAAAGGACTATCATCAACATGTGAGAGCAAGACACTGA	MNETCVRCYGTGASVCLCVFCCSFLNANRIQRHHSRKDYHQHVRARH	None
b_subtilis bs168	Locus:sbsu487.1:486092-486235.2:142-285:486234-486377(+)	YdaO/YuaAleader.1	0.34	0.37	-8.15	-0.66	0.32	-0.46	8.88	1	0.354	N	0	ATGAATGAAACCTGTGTTCGATGTTATGGCACAGGGGCATCCGTTTGCCTCTGTGTTTTTTGTTGTTCATTTTTGAATGCAAATCGCATACAGAGACATCATAGCAGAAAGGACTATCATCAACATGTGAGAGCAAGACACTGA	MNETCVRCYGTGASVCLCVFCCSFLNANRIQRHHSRKDYHQHVRARH	None
b_subtilis bs168	Locus:sbsu2679.2:2678729-2679008.5:103-159:2678832-2678888(+)	ncr1155	0.34	0.37	-1.33	24.74	0.2	1.17	10.64	0	0.078	N	0.1	ATGCTTGCTTTCGGGTCATTTATAATTGCCCTGTTGACTTATATAAAGAAGAAATAG	MLAFGSFIIALLTYIKKK	None
b_subtilis bs168	Locus:sbsu2679.1:2678645-2679017.9:187-243:2678832-2678888(+)	sbsu26791	0.34	0.37	-1.33	24.74	0.2	1.17	10.64	0	0.078	N	0.1	ATGCTTGCTTTCGGGTCATTTATAATTGCCCTGTTGACTTATATAAAGAAGAAATAG	MLAFGSFIIALLTYIKKK	None
b_subtilis bs168	Locus:S797:2221793-2222297.6:303-374:2222096-2222167(+)	S797	0.34	0.37	0	-0.61	0.11	0.25	7.52	0	0.084	N	0	ATGTTTTACGATCGTTTATCCCCTAATCACCATTCGATACAGCAAATCTCCTTATGTTTACTGGCTTTTTAA	MFYDRLSPNHHSIQQISLCLLAF	None
b_subtilis bs168	Locus:sbsu1535.1:1534070-1534274.4:123-188:1534193-1534258(+)	SR1	0.32	0.73	-5.93	NA	0.78	-0.13	10.33	0	0.138	N	0	ATGGAACTTGCTGCGGACAATGTCAATGTCCTGTTGATGAAGAGTAAAAAAAAGCATGCGGCTTAA	MELAADNVNVLLMKSKKKHAA	None
b_subtilis bs168	Locus:S326:1013861-1013971.2:68-181:1013929-1014042(+)	S326	0.32	0.9	-6.96	NA	0.29	0.81	8.81	1	0.105	N	0.7	ATGCACCCAGCTGGGTGCATGTTTTTTGCTTACATGTCATTCGGCGGATTTTGGTTTTTACGGTTTTTTTCGATTTCTGTGTTTTGCATTTTGCGTTCAAATGTAGACAGATAA	MHPAGCMFFAYMSFGGFWFLRFFSISVFCILRSNVDR	Top hit: NADH dehydrogenase subunit 5 (mitochondrion) [Phyllium giganteum], 572 a.a.
b_subtilis bs168	Locus:sbsu3997.1:3996388-3996610.5:90-152:3996478-3996540(+)	sbsu39971	0.31	0.38	-3.44	21.47	0.29	-1.18	12.6	0	0.267	N	0	ATGAAAAAGAAATCCAGCCCATTTCAAAAAATCAGAAAAATGTTCAAACGCTTCTTCAAATAA	MKKKSSPFQKIRKMFKRFFK	None
b_subtilis bs168	Locus:S1495:3996377-3996599.5:101-163:3996478-3996540(+)	S1495	0.31	0.38	-3.44	21.47	0.29	-1.18	12.6	0	0.267	N	0	ATGAAAAAGAAATCCAGCCCATTTCAAAAAATCAGAAAAATGTTCAAACGCTTCTTCAAATAA	MKKKSSPFQKIRKMFKRFFK	Hypothetical protiens only
b_subtilis bs168	Locus:S1224:3266637-3269004.27:1891-1926:3268528-3268563(+)	S1224	0.3	0.91	-5.03	NA	0.82	-0.05	5.37	0	0.069	N	0	ATGTTGGAATATCATTCGACGGTTCTTCAGTATTAG	MLEYHSTVLQY	None
b_subtilis bs168	Locus:sbsu3998.1:3997775-3997881.1:32-103:3997807-3997878(+)	SAMriboswitch.9	0.29	0.4	-11.07	0	0.09	-0.76	12.08	0	0.23	N	0	ATGATACCCGGCAACCGCTGTTTCAAACAGAATGGTGCTAAATCCTTAAGAACATTGCGTTCTTGCAGATGA	MIPGNRCFKQNGAKSLRTLRSCR	None
b_subtilis bs168	Locus:sbsu3857.4:3856700-3856479.5:135-167:3856565-3856533(-)	T-box.11	0.29	0.4	-3.08	-4.92	0.4	-0.81	6.34	0	0	N	0	ATGCTGCGTTACAGCACCGAGCCGACAACATAG	MLRYSTEPTT	None
b_subtilis bs168	Locus:S956:2608912-2610324.16:612-656:2609524-2609568(+)	S956	0.28	0.93	-5.84	NA	0.73	-0.69	12.53	0	0.143	N	0	ATGTTTTTTGCATTAAGAAAGAACCATACAAAAAGGGCTGGCTGA	MFFALRKNHTKRAG	None
b_subtilis bs168	Locus:S1180:3170472-3171891.32:1391-1444:3171863-3171916(+)	S1180	0.28	0.41	-5.35	2.65	0.68	-0.12	6.34	0	0.079	N	0	ATGCAAGGCTTCTGGATGACCCGTACGGGATTCGAACCCGTGTTACCGCCGTGA	MQGFWMTRTGFEPVLPP	Hypothetical protiens only
b_subtilis bs168	Locus:S1070:2892550-2894991.40:2385-2465:2894935-2895015(+)	S1070	0.28	0.93	-5.88	NA	0.7	0.97	3.93	0	0.128	N	0	ATGATTCCATTAATCTCTGTTCTTGTTGAAGGTGCGGAGACAACCTTGATTAAGGCCAGCTCCCTCTGGACAATCGATTGA	MIPLISVLVEGAETTLIKASSLWTID	Top hit: phosphoglucomutase/phosphomannomutase family protein MrsA [Vibrio furnissii NCTC 11218], 446 a.a.
b_subtilis bs168	Locus:sbsu1631.1:1630115-1630220.2:80-142:1630195-1630257(+)	SAMriboswitch.5	0.27	0.41	-6.79	-0.56	0.8	0.35	6.23	0	0.158	N	0	ATGAATTCCATTTTGAAAGATAAGGGCTGCATGCTGTTCCTGTCTTTCTTTCCGCCGGATTGA	MNSILKDKGCMLFLSFFPPD	None
b_subtilis bs168	Locus:S885:2433788-2434859.5:125-190:2433913-2433978(+)	S885	0.27	0.93	-5.22	NA	0.81	-1.42	4.19	0	0.082	N	0	ATGGATATAATACATGACTTTCCAAAGGAGCGTGAACAGGATGAAGGGAATGAAAGAGCCGTCTGA	MDIIHDFPKEREQDEGNERAV	None
b_subtilis bs168	Locus:S526:1519804-1518175.19:800-835:1519004-1518969(-)	S526	0.26	0.93	-6.9	NA	0.17	-0.35	6.07	0	0.131	N	0	ATGAGCAATACCTGCGGCAAGTTCACTTGTGATTGA	MSNTCGKFTCD	None
b_subtilis bs168	Locus:S731:2092824-2092326.2:36-71:2092788-2092753(-)	S731	0.25	0.42	-4.97	-0.7	0.81	0.12	4.11	0	0.074	N	0	ATGTGCGATTCAGGGGCTCTCGGGTTAAAAGATTGA	MCDSGALGLKD	None
b_subtilis bs168	Locus:S283:887222-887809.8:252-305:887474-887527(+)	S283	0.25	0.93	-6.17	NA	0.11	-0.14	4.18	0	0.079	N	0	ATGCCATGTCAGCCACTTCAGGAGTGTTATCTTTTCCATATGCCAGACGCATAA	MPCQPLQECYLFHMPDA	None
b_subtilis bs168	Locus:S1376:3681845-3681497.4:261-320:3681584-3681525(-)	S1376	0.24	0.93	-5.05	NA	0.73	-1.01	6.62	0	0.148	N	0	ATGACTACACCGATCCCATCAGGCAAAATGAAGTTTGAAGAAGATAGTACATCAAAGTAG	MTTPIPSGKMKFEEDSTSK	None
b_subtilis bs168	Locus:sbsu3853.1:3852116-3852061.1:13-69:3852103-3852047(-)	ncr2768	0.23	0.43	-8.76	0.08	0.15	-0.63	4.43	0	0.105	N	0	ATGGAAAATCCCGAGCCGAAACAAGACTCGGGGTTTTTCATTTTTAGGGGGATATGA	MENPEPKQDSGFFIFRGI	None
b_subtilis bs168	Locus:S235:726024-726828.13:471-515:726495-726539(+)	S235	0.23	0.93	-5.44	NA	0.73	0.22	12.2	0	0.129	N	0	ATGATTTGTGCCGGCAGACGAAGCGGATCCATCATGATGCGGTAG	MICAGRRSGSIMMR	None
b_subtilis bs168	Locus:sbsu3857.5:3856893-3856734.3:136-192:3856757-3856701(-)	T-box.12	0.22	0.43	-8.97	-0.04	0.21	0.88	9.34	0	0.09	N	0	ATGATCAACACATTCGTCCCTTTTAGAGGGATGGGTGTGTTTTTTTATTTGAATTGA	MINTFVPFRGMGVFFYLN	None
b_subtilis bs168	Locus:S827:2307712-2306683.13:576-698:2307136-2307014(-)	S827	0.22	0.93	-5.23	NA	0.71	0.87	6.23	1	0.086	N	0	ATGATCAGAAGCACTTTTTTGTTTGGTGAAAGATTGTACTTTTTATATATCGGGCCAACAGGCATGGATTCTTCAAATTGCGGCCTGATTGGAATTCCTGTGATTTTTACATTGCTTGGATGA	MIRSTFLFGERLYFLYIGPTGMDSSNCGLIGIPVIFTLLG	None
b_subtilis bs168	Locus:S1559:4164565-4165231.2:23-70:4164588-4164635(+)	S1559	0.22	0.93	-6.89	NA	0.16	-0.2	4.3	0	0.056	N	0	ATGCCCCATGATAATCACATTGCTGCTTTCGGTGACGATTTCCTTTAA	MPHDNHIAAFGDDFL	None
b_subtilis bs168	Locus:S1455:3856994-3856732.4:237-293:3856757-3856701(-)	S1455	0.22	0.43	-8.97	-0.04	0.21	0.88	9.34	0	0.09	N	0	ATGATCAACACATTCGTCCCTTTTAGAGGGATGGGTGTGTTTTTTTATTTGAATTGA	MINTFVPFRGMGVFFYLN	Hypothetical protiens only
b_subtilis bs168	Locus:S117:349525-347670.2:104-136:349421-349389(-)	S117	0.22	0.93	-5.49	NA	0.69	0.57	6.23	0	0	N	0	ATGACAATGTTTGATTCGATCGTTAAGACATGA	MTMFDSIVKT	None
b_subtilis bs168	Locus:sbsu2432.1:2431633-2431392.1:4-75:2431629-2431558(-)	sbsu24321	0.21	0.43	-6.14	0.01	0.79	-0.17	9.67	0	0.12	N	0.3	ATGAATAAAGATTGTATCCTTCGGGGCAGGGTGGAAATCCCGACCGGCGGTAGTAAAGCACATTTGCTTTAG	MNKDCILRGRVEIPTGGSKAHLL	None
b_subtilis bs168	Locus:sbsu1454.1:1453530-1453290.5:167-208:1453363-1453322(-)	sbsu14541	0.21	0.43	-0.99	3.44	0.85	-2.43	10.33	0	0.139	N	0	ATGAAAAGATCTGATAAAGACAAAAATGAAGGGAAAGCTTGA	MKRSDKDKNEGKA	None
b_subtilis bs168	Locus:S145:490639-490854.2:56-133:490695-490772(+)	S145	0.21	0.43	-6.75	1.27	0.62	0.94	4.42	0	0.137	N	0.1	ATGCATCTTGTTTCAAAGGAAGATGCATTTGTCCTTGCATGCTTATTCTTATCAAATCTTACAGAACTCTTCTCATAA	MHLVSKEDAFVLACLFLSNLTELFS	Hypothetical protiens only
b_subtilis bs168	Locus:S1105:2989552-2990726.10:620-709:2990172-2990261(+)	S1105	0.21	0.93	-5.85	NA	0.44	-0.51	10.42	0	0.094	N	0	ATGCAAGAACATTGTTTACTTGGTTCGGGAAGTCAGAACGGCCAGTTCCGACAACGCTTGCTCCGGCTTCACGCGCATCTTCCGGCATGA	MQEHCLLGSGSQNGQFRQRLLRLHAHLPA	None
b_subtilis bs168	Locus:sbsu377.1:376678-376925.2:86-127:376764-376805(+)	sbsu3771	0.2	0.43	-3.94	-1.88	0.99	1.05	3.75	0	0.088	N	0	ATGTTAAACGCCGCAATGCTGACTGACGGCAGCCTGCTTTAA	MLNAAMLTDGSLL	None
b_subtilis bs168	Locus:S827:2307712-2306683.8:309-413:2307403-2307299(-)	S827	0.2	0.93	-6.5	NA	0.36	0.43	12.51	0	0.32	N	0	ATGACAGGCACTCCAATGGCTGTGGCTTCTGTCAAAGTAATGCCGCCGGGCTTGGTAATCATGCAATCTGTGATCCGAAATAGCTCATCAATGCGCTCCACATAG	MTGTPMAVASVKVMPPGLVIMQSVIRNSSSMRST	Top hit: fructose-1 6-bisphosphatase [Lactobacillus malefermentans], 261 a.a.
b_subtilis bs168	Locus:S784:2208373-2208745.8:318-350:2208691-2208723(+)	S784	0.2	0.43	-7.32	0	0.33	0.48	9.3	0	0	N	0	ATGTATTTGAAGTTGATCACTAGATGTTATTAA	MYLKLITRCY	None
b_subtilis bs168	Locus:S623:1872786-1873153.7:360-473:1873146-1873259(+)	S623	0.2	0.93	-6.1	NA	0.5	0	11.2	0	0.242	N	0	ATGAAGCCGTTCTCGGTCAAGAGGGCAGGCATTGCCGACTCCCTTAGGACGTGGAAGTTCGCTGTTTTTTTGCCGCGATCGGCAAAGTCGACAGCTTGTATCACTTCAGAGTGA	MKPFSVKRAGIADSLRTWKFAVFLPRSAKSTACITSE	None
b_subtilis bs168	Locus:S416:1233877-1235778.33:1830-1871:1235707-1235748(+)	S416	0.2	0.93	-1.51	NA	0.99	-0.17	3.3	0	0.066	N	0	ATGCTGAGCGGGCTTGGCGATGAAGAAGGTGCTGATTGCTGA	MLSGLGDEEGADC	None
b_subtilis bs168	Locus:S283:887222-887809.12:399-515:887621-887737(+)	S283	0.2	0.93	-6.39	NA	0.39	0.4	10.45	1	0.201	N	0	ATGAAGGGTTGTCTGAAGCGCCCTCCAAGAGTTTTTCAAATTCATTTGATGTCAATGTTACAATCGATTCTCTTTTATCCTCTGTATCTATTATATGTAAAAACTCATCTGTCTTAG	MKGCLKRPPRVFQIHLMSMLQSILFYPLYLLYVKTHLS	None
b_subtilis bs168	Locus:sbsu699.1:698369-698470.2:38-94:698407-698463(+)	Purineriboswitches.4	0.19	0.43	-5.96	-0.62	0.44	-0.88	10.63	0	0.1	N	0	ATGGCCCATAAGTTTCTACCCGGCAACCGTAAATTGCCGGACTATGCAGGAAAGTGA	MAHKFLPGNRKLPDYAGK	None
b_subtilis bs168	Locus:sbsu3857.3:3856447-3856226.3:20-61:3856427-3856386(-)	T-box.10	0.19	0.43	-6.75	-0.03	0.4	-1.93	9.29	0	0.108	N	0	ATGAATGATAGTTACGGTTTTCAGAGAGGGAAGGAAAGGTGA	MNDSYGFQRGKER	None
b_subtilis bs168	Locus:sbsu3857.1:3856458-3856218.4:31-72:3856427-3856386(-)	sbsu38571	0.19	0.43	-6.75	-0.03	0.4	-1.93	9.29	0	0.108	N	0	ATGAATGATAGTTACGGTTTTCAGAGAGGGAAGGAAAGGTGA	MNDSYGFQRGKER	None
b_subtilis bs168	Locus:sbsu21.1:20611-20823.4:139-243:20750-20854(+)	T-box.3	0.19	0.43	-5.87	0.81	0.54	-0.17	6.62	0	0.11	N	0	ATGTTTGAAAGTGGAAAACGAGTCTTTGATTTGTTTTCAATCAGGGTGGCAACGCGAGAGCTCTCGTCCCTTTATGGGGATGAGGGCTCTTTTTATTTTCGATAA	MFESGKRVFDLFSIRVATRELSSLYGDEGSFYFR	None
b_subtilis bs168	Locus:sbsu201.1:200017-200187.1:54-185:200071-200202(+)	GlmSribozyme	0.19	0.44	-6.45	-0.61	0.76	-0.5	5.68	0	0.159	N	0	ATGGAGGTTATCGAATTTTCGGCGGATGCCTCCCGGCTGAGTGTGCAGATCACAGCCGTAAGGATTTCTTCAAACCAAGGGGGTGACTCCTTGAACAAAGAGAAATCACATGATCTTCCAAAAAACATGTAG	MEVIEFSADASRLSVQITAVRISSNQGGDSLNKEKSHDLPKNM	None
b_subtilis bs168	Locus:sbsu1483.1:1482866-1482911.1:4-81:1482870-1482947(+)	FsrA	0.19	0.73	-5.81	NA	0.55	-0.26	11.38	0	0.264	N	0	ATGAAGACATTGAGGCGAACTTCCAGCTTCAGTACGCCTGGAGAAACGGAGGCCGCTATTTTCAGGGCTATTACTTAG	MKTLRRTSSFSTPGETEAAIFRAIT	None
b_subtilis bs168	Locus:S381:1150464-1151119.11:266-352:1150730-1150816(+)	S381	0.19	0.44	-5.98	3.37	0.66	0.4	9.54	0	0.116	N	0	ATGTCGTGCTGCGGTATTCGATTTTTGGGCGGGCACATTCTCGCCCTGAGGTATATCTCAGAAGTGCTGAGCAAAAATCGGAGTTAA	MSCCGIRFLGGHILALRYISEVLSKNRS	None
b_subtilis bs168	Locus:S1180:3170472-3171891.14:571-621:3171043-3171093(+)	S1180	0.19	0.93	-4.17	NA	0.97	-1.2	5.36	0	0.082	N	0	ATGAACGATCATATGGATGCTCATACACGGGAAGCAGTTCAATATGGGTAA	MNDHMDAHTREAVQYG	None
b_subtilis bs168	Locus:sbsu2648.2:2647663-2647405.2:188-226:2647475-2647437(-)	sbsu26482	0.18	0.93	-2.21	NA	0.9	0.12	3.85	0	0.08	N	0	ATGCTAGGAACCCAATTAATGGGAGAGGCACCTCCTTAA	MLGTQLMGEAPP	None
b_subtilis bs168	Locus:sbsu1396.1:1395616-1395781.5:116-157:1395732-1395773(+)	ykoKleader	0.18	0.93	-4.93	NA	0.61	1.18	7.36	0	0.073	N	0	ATGCTTGTCCTATGCCATACAGTGCTAAAGCTCTACGATTGA	MLVLCHTVLKLYD	None
b_subtilis bs168	Locus:S645:1903330-1903490.1:121-222:1903451-1903552(+)	S645	0.18	0.93	-6.32	NA	0.4	-0.08	9.83	0	0.131	N	0	ATGACCAGTATGCTCCAAGGAAAACCGCCAGACAATGCTGGCGGCTTTTTGCTGCTTCGTTTATTTATTAACAGAGATCGTAACGTTATTTCCTGCAACTGA	MTSMLQGKPPDNAGGFLLLRLFINRDRNVISCN	None
b_subtilis bs168	Locus:S31:55717-53363.12:852-974:54865-54743(-)	S31	0.18	0.93	-6.67	NA	0.43	-0.07	6.62	0	0.337	N	0	ATGCCTTTCGTGGCAACGGTCATGACAACATCAATTTCGCGCTCTGCAAACACGGAAGCAAACAGCTTCCCTACCTTGGAGAGTACAGATGGCTTTCCTAAGATATCCGTTAAATATACATAA	MPFVATVMTTSISRSANTEANSFPTLESTDGFPKISVKYT	None
b_subtilis bs168	Locus:S235:726024-726828.16:527-568:726551-726592(+)	S235	0.18	0.93	-6.49	NA	0.23	-0.9	7.37	0	0.082	N	0	ATGATATGCCGCATTAATACTGACGATCGTCAGCATGCATGA	MICRINTDDRQHA	None
b_subtilis bs168	Locus:sbsu3947.1:3946904-3947116.2:165-257:3947069-3947161(+)	T-box.13	0.17	0.73	-5.62	NA	0.65	-0.09	10.12	0	0.119	N	0	ATGTCTTCAACCAGGGTGGTACCGCGTGCATTGAGCCACGTCCCTTATTGGGATGGGCTCTTTTTTGTGTTTGTAAAAAAGGAGGAAAAATGA	MSSTRVVPRALSHVPYWDGLFFVFVKKEEK	None
b_subtilis bs168	Locus:sbsu2550.2:2549668-2549428.8:221-271:2549447-2549397(-)	sbsu25502	0.17	0.45	-8.65	0.14	0.27	-0.71	9.69	0	0.114	N	0	ATGCAAAGTAAACTTTCAGGTGCCAGGACAGAGAACCTTCATTTTACATGA	MQSKLSGARTENLHFT	None
b_subtilis bs168	Locus:sbsu2550.1:2549509-2549407.2:62-112:2549447-2549397(-)	Glycineriboswitch	0.17	0.45	-8.65	0.14	0.27	-0.71	9.69	0	0.114	N	0	ATGCAAAGTAAACTTTCAGGTGCCAGGACAGAGAACCTTCATTTTACATGA	MQSKLSGARTENLHFT	None
b_subtilis bs168	Locus:S58:153507-153039.3:149-184:153358-153323(-)	S58	0.17	0.93	-2.09	NA	0.9	-1.08	9.45	0	0.102	N	0	ATGTCCTGCACATTAAGGCGATATGAAAAATGGTAA	MSCTLRRYEKW	None
b_subtilis bs168	Locus:S416:1233877-1235778.11:470-568:1234347-1234445(+)	S416	0.17	0.93	-5.18	NA	0.64	-0.75	11.36	0	0.384	N	0	ATGCGTAAGGTGAAAAAACGTCCGTATCTGATTTTCAGCTTTTTGATGACGGGCTCTAAGGACCAGCATTCAGGACATAAAGGGTCTACAAACATATAA	MRKVKKRPYLIFSFLMTGSKDQHSGHKGSTNI	None
b_subtilis bs168	Locus:S166:528076-525021.40:3018-3053:525058-525023(-)	S166	0.17	0.93	-2.97	NA	0.94	0.26	3.55	0	0.066	N	0	ATGGATAATAGTCTATATCTAATCGGTATGGAATAA	MDNSLYLIGME	None
b_subtilis bs168	Locus:S1376:3681845-3681497.5:288-320:3681557-3681525(-)	S1376	0.17	0.93	-3.55	NA	0.91	-1.59	4.43	0	0	N	0	ATGAAGTTTGAAGAAGATAGTACATCAAAGTAG	MKFEEDSTSK	None
b_subtilis bs168	Locus:S1193:3217011-3217663.2:113-187:3217124-3217198(+)	S1193	0.17	0.93	-5.04	NA	0.64	0.35	9.69	0	0.165	N	0.1	ATGATAAATGCAACTACAAATGTGACAATGTGGTTAAACGGTTCCGGTATGCCTGTCATTGTAAATAAGGGATGA	MINATTNVTMWLNGSGMPVIVNKG	None
b_subtilis bs168	Locus:sbsu3942.1:3942215-3941821.14:361-474:3941854-3941741(-)	sbsu39421	0.16	0.93	-5.86	NA	0.33	0.41	10.35	0	0.145	N	0	ATGAAAAAAACCTTTAAGACTTGGAATGCAAATCTTAAAGGTTTTTGGTTACTTTTTCGGTTTGACGGCGTTCAGCCGTTTTTGCAGCTTTGTTTTTTCATTGGATGCTTTTAA	MKKTFKTWNANLKGFWLLFRFDGVQPFLQLCFFIGCF	None
b_subtilis bs168	Locus:sbsu3857.4:3856700-3856479.2:20-61:3856680-3856639(-)	T-box.11	0.16	0.46	-6.76	-0.03	0.4	-1.93	9.29	0	0.108	N	0	ATGAATGATAGTTACGGTTTTCAGAGAGGGAAGGAAAGGTGA	MNDSYGFQRGKER	None
b_subtilis bs168	Locus:sbsu319.1:318974-319170.4:193-252:319167-319226(+)	sbsu3191	0.16	0.93	-5.75	NA	0.57	0.87	9.5	0	0.086	N	0	ATGAGGTGCTTTTTTACAATTGCGCCCGGGCTGTGGATTGGCGTTTCCCGGTTTTACTGA	MRCFFTIAPGLWIGVSRFY	None
b_subtilis bs168	Locus:sbsu3124.1:3124014-3123766.3:135-218:3123879-3123796(-)	sbsu31241	0.16	0.93	-6.61	NA	0.41	-0.82	11.55	0	0.248	N	0	ATGGCCAGGCGGAATGATTTTTCCGGGCGGGACAAGACTGCCGGCACCAATAAAAGCGCCTTCGCCAATTTCGGCTCCGTCTAA	MARRNDFSGRDKTAGTNKSAFANFGSV	None
b_subtilis bs168	Locus:sbsu2911.1:2911051-2910872.2:46-129:2911005-2910922(-)	Lysineriboswitch	0.16	0.46	-6.35	0.2	0.67	-0.8	10.57	0	0.114	N	0	ATGGATTCTGTGAAAAAGGCTGAAAGGGGAGCGTCGCCGAAGCAAATAAAACCCCATCGGTATTATTTGCTGGCCGTGCATTGA	MDSVKKAERGASPKQIKPHRYYLLAVH	None
b_subtilis bs168	Locus:sbsu2893.1:2892567-2892696.1:122-193:2892689-2892760(+)	sbsu28931	0.16	0.93	-4.1	NA	0.82	-0.62	12.68	0	0.116	N	0	ATGCGTGGCGTCCGGAATGTTTACCTAGGACAAGCGCATCTGCGGTTACGCCGACAAGCTCCGGTGAAATAA	MRGVRNVYLGQAHLRLRRQAPVK	None
b_subtilis bs168	Locus:S562:1604734-1603592.6:306-356:1604428-1604378(-)	S562	0.16	0.93	-6.15	NA	0.38	1.39	9.69	0	0.132	N	0	ATGATCATCGTTTCGGCTGTTCCGAAAATCGGCTCCAGTTTATCAATGTAA	MIIVSAVPKIGSSLSM	None
b_subtilis bs168	Locus:S555:1582676-1581224.20:1038-1070:1581638-1581606(-)	S555	0.16	0.93	-6.72	NA	0.36	2.08	6.02	0	0	N	0	ATGCCGCTGCTGTTTCTCTGGTTGGTAAGCTAA	MPLLFLWLVS	None
b_subtilis bs168	Locus:S25:50019-47673.4:237-338:49782-49681(-)	S25	0.16	0.93	-5.96	NA	0.34	0.99	6.18	0	0.293	N	0.3	ATGACATTTGGATCCACAGCGATGACTTTGGCATTCGGATTATTTTTTAAATTGACGCCTGTCGCTGTATGTCCTGAACAACCGCTGCAGCTTGCCGTATAA	MTFGSTAMTLAFGLFFKLTPVAVCPEQPLQLAV	None
b_subtilis bs168	Locus:S166:528076-525021.21:1561-1593:526515-526483(-)	S166	0.16	0.93	-6.66	NA	0.35	1.32	8.52	0	0	N	0	ATGATTTGTTTTTCTAAATACGCCTTAATGTGA	MICFSKYALM	None
b_subtilis bs168	Locus:S1224:3266637-3269004.9:543-575:3267180-3267212(+)	S1224	0.16	0.93	-3.34	NA	0.94	-0.01	10.55	0	0	N	0	ATGACAAGGATGACAACCGGAGGTACCGTCTGA	MTRMTTGGTV	None
b_subtilis bs168	Locus:S1180:3170472-3171891.17:614-661:3171086-3171133(+)	S1180	0.16	0.93	-6.02	NA	0.32	-0.45	10.78	0	0.086	N	0	ATGGGTAAACCCATGCTTCTTGATATAAGGGATAAGCGTCTGACTTAA	MGKPMLLDIRDKRLT	None
b_subtilis bs168	Locus:S1180:3170472-3171891.15:583-621:3171055-3171093(+)	S1180	0.16	0.93	-3.28	NA	0.97	-0.91	5.46	0	0.076	N	0	ATGGATGCTCATACACGGGAAGCAGTTCAATATGGGTAA	MDAHTREAVQYG	None
b_subtilis bs168	Locus:S1070:2892550-2894991.1:139-210:2892689-2892760(+)	S1070	0.16	0.93	-4.1	NA	0.82	-0.62	12.68	0	0.116	N	0	ATGCGTGGCGTCCGGAATGTTTACCTAGGACAAGCGCATCTGCGGTTACGCCGACAAGCTCCGGTGAAATAA	MRGVRNVYLGQAHLRLRRQAPVK	None
b_subtilis bs168	Locus:sbsu2274.2:2273533-2273829.5:142-177:2273675-2273710(+)	ncr1058	0.15	0.46	-3.3	3.09	0.87	-0.45	11.1	0	0.158	N	0	ATGATGATTGTAACGTCAAGCCAAAAGAAAAAATAG	MMIVTSSQKKK	None
b_subtilis bs168	Locus:sbsu2274.1:2273524-2273786.5:151-186:2273675-2273710(+)	sbsu22741	0.15	0.46	-3.3	3.09	0.87	-0.45	11.1	0	0.158	N	0	ATGATGATTGTAACGTCAAGCCAAAAGAAAAAATAG	MMIVTSSQKKK	None
b_subtilis bs168	Locus:S601:1749895-1748711.8:352-387:1749543-1749508(-)	S601	0.15	0.93	-3.11	NA	0.9	-0.66	9.26	0	0.088	N	0	ATGCATAAGGCCGGCATCAACGACAAATATGTCTGA	MHKAGINDKYV	None
b_subtilis bs168	Locus:S1579:4213186-4215471.11:698-745:4213884-4213931(+)	S1579	0.15	0.94	-4.95	NA	0.31	0.06	10.79	0	0.135	N	0	ATGAGGAAAGTTTGCGCAATCATAAACAAGTTACCAACTACCCAATAA	MRKVCAIINKLPTTQ	None
b_subtilis bs168	Locus:S1498:3998480-3998237.1:71-118:3998409-3998362(-)	S1498	0.15	0.94	-5.88	NA	0.33	0.92	8.55	0	0.123	N	0	ATGGTCAATTTTGGCGTCGCGTTACCGGCAATCTCATGTAAAAATTGA	MVNFGVALPAISCKN	None
b_subtilis bs168	Locus:S1445:3817724-3816846.10:346-378:3817378-3817346(-)	S1445	0.15	0.93	-4.36	NA	0.86	-0.18	9.3	0	0	N	0	ATGTTGGCCAAGTATATGTTTTCAAGGGAATAA	MLAKYMFSRE	None
b_subtilis bs168	Locus:S1290:3460206-3462957.1:10-45:3460216-3460251(+)	S1290	0.15	0.93	-6.66	NA	0.34	-0.79	11.05	0	0.082	N	0	ATGATAGAATCACGGTATTTGCGCCGAGCCCCATAA	MIESRYLRRAP	None
b_subtilis bs168	Locus:sbsu27.3:26434-26740.1:116-223:26550-26657(+)	sbsu273	0.14	0.48	-5.35	0.02	0.78	-0.3	7.35	0	0.123	N	0	ATGGGAATTCATGAACCATGTCAGGTCCGGAAGGAAGCAGCATTAAGTGAAACCTCTCATGTGCCGCAGGGTTGCCTGGGCCGAGCTAACTGCTTAAGTAACGCTTAG	MGIHEPCQVRKEAALSETSHVPQGCLGRANCLSNA	None
b_subtilis bs168	Locus:sbsu27.2:26534-26633.1:16-123:26550-26657(+)	ffs.1	0.14	0.48	-5.35	0.02	0.78	-0.3	7.35	0	0.123	N	0	ATGGGAATTCATGAACCATGTCAGGTCCGGAAGGAAGCAGCATTAAGTGAAACCTCTCATGTGCCGCAGGGTTGCCTGGGCCGAGCTAACTGCTTAAGTAACGCTTAG	MGIHEPCQVRKEAALSETSHVPQGCLGRANCLSNA	None
b_subtilis bs168	Locus:sbsu27.1:26420-26684.1:130-237:26550-26657(+)	ffs	0.14	0.48	-5.35	0.02	0.78	-0.3	7.35	0	0.123	N	0	ATGGGAATTCATGAACCATGTCAGGTCCGGAAGGAAGCAGCATTAAGTGAAACCTCTCATGTGCCGCAGGGTTGCCTGGGCCGAGCTAACTGCTTAAGTAACGCTTAG	MGIHEPCQVRKEAALSETSHVPQGCLGRANCLSNA	None
b_subtilis bs168	Locus:S601:1749895-1748711.15:705-767:1749190-1749128(-)	S601	0.14	0.94	-2.61	NA	0.88	-0.51	4.1	0	0.068	N	0	ATGGGACTAGAGGCAGACGCACAGAACCGACATCAAGACCTCTCAGCTGAAGCGCTGTTTTGA	MGLEADAQNRHQDLSAEALF	None
b_subtilis bs168	Locus:S601:1749895-1748711.13:622-681:1749273-1749214(-)	S601	0.14	0.94	-5.4	NA	0.58	0.84	4.19	0	0.065	N	0	ATGACCGCGTTTGTTTCACTGTATGAAATTTTCTTACAGTTCGCTGATCGTGCTGCTTAA	MTAFVSLYEIFLQFADRAA	None
b_subtilis bs168	Locus:S1354:3643957-3645689.17:881-1003:3644838-3644960(+)	S1354	0.14	0.94	-5.97	NA	0.42	-0.07	8.96	0	0.351	N	0.1	ATGTTGAGGGTGTGCAGAAACTCCGCTTGTTGCAAGGCGGCGGAATTCGTTAACGAGGTTGTGAGTAACCTTCGGATGGAGGTAAGATCCGCCCTCAGCCACTACTTTAACCGCTTCAATTAA	MLRVCRNSACCKAAEFVNEVVSNLRMEVRSALSHYFNRFN	None
b_subtilis bs168	Locus:S1243:3307598-3308367.1:272-307:3307870-3307905(+)	S1243	0.14	0.94	-2.01	NA	0.83	-0.08	10.79	0	0.152	N	0	ATGACACGGAAAACGAGCTGCATGATTTTCAAATGA	MTRKTSCMIFK	None
b_subtilis bs168	Locus:S117:349525-347670.21:1391-1426:348134-348099(-)	S117	0.14	0.94	-3.99	NA	0.86	-0.48	10.25	0	0.124	N	0	ATGTCACAAGCAGCTGGGAAGAAATTGTACTCATAA	MSQAAGKKLYS	None
b_subtilis bs168	Locus:sbsu3805.2:3804968-3804713.4:203-262:3804765-3804706(-)	sbsu38052	0.13	0.48	-2.46	-2.43	0.85	0.24	8.04	0	0.091	N	0	ATGTGCTTTGGCGGATGTTGTGCAAAAGCAGCAGATGACATGTTCAGAGTAAGATATTGA	MCFGGCCAKAADDMFRVRY	None
b_subtilis bs168	Locus:sbsu3805.1:3804977-3804627.4:212-271:3804765-3804706(-)	sbsu38051	0.13	0.48	-2.46	-2.43	0.85	0.24	8.04	0	0.091	N	0	ATGTGCTTTGGCGGATGTTGTGCAAAAGCAGCAGATGACATGTTCAGAGTAAGATATTGA	MCFGGCCAKAADDMFRVRY	None
b_subtilis bs168	Locus:sbsu1447.1:1446806-1446917.1:0-71:1446806-1446877(+)	sbsu14471	0.13	0.48	-3.28	-1.24	0.86	0.13	4.62	0	0.072	N	0	ATGCTACTTGATAGCAGGGTTATCGCATTTCATTCAGAATTGTTCAGGATCGATATGGAAGCGCACGACTAA	MLLDSRVIAFHSELFRIDMEAHD	None
b_subtilis bs168	Locus:S885:2433788-2434859.2:57-107:2433845-2433895(+)	S885	0.13	0.94	-5.1	NA	0.57	-1.78	10.97	0	0.231	N	0	ATGACGAACAAAAAGATAAGCACAAAAACCAAAAATGACAAATGCCGTTAA	MTNKKISTKTKNDKCR	None
b_subtilis bs168	Locus:S81:234998-235624.8:301-333:235299-235331(+)	S81	0.13	0.94	-1.86	NA	0.84	-1.29	11.68	0	0	N	0	ATGAGGAGCCGGTTTAAATATATTAAGCATTAA	MRSRFKYIKH	None
b_subtilis bs168	Locus:S601:1749895-1748711.18:1061-1129:1748834-1748766(-)	S601	0.13	0.94	-3.71	NA	0.82	0.17	12.22	0	0.177	N	0	ATGTCTGCCGCCAAACGGATCGTCGTTTCAGGAGCAAGAGAAGCAACCGTACGGCCAGGAACATTATAG	MSAAKRIVVSGAREATVRPGTL	None
b_subtilis bs168	Locus:S1354:3643957-3645689.16:853-933:3644810-3644890(+)	S1354	0.13	0.94	-1.62	NA	0.85	-0.09	10.78	0	0.095	N	0	ATGGTCTGCGGATTTCAGGGTAAACCTCATGTTGAGGGTGTGCAGAAACTCCGCTTGTTGCAAGGCGGCGGAATTCGTTAA	MVCGFQGKPHVEGVQKLRLLQGGGIR	None
b_subtilis bs168	Locus:S1224:3266637-3269004.16:823-915:3267460-3267552(+)	S1224	0.13	0.94	-6.35	NA	0.25	-0.18	8.78	0	0.185	N	0	ATGAACCCATCATGTCTGACATTTGCAGCACTTCCTGGCCGACCGTATCTTGGACACTCAGTGCCATGGTACCAGACAGCCCATCGTTGCTGA	MNPSCLTFAALPGRPYLGHSVPWYQTAHRC	None
b_subtilis bs168	Locus:sbsu3947.1:3946904-3947116.1:151-198:3947055-3947102(+)	T-box.13	0.12	0.48	-6.02	-0.52	0.47	-0.81	9.5	0	0.076	N	0	ATGAGCGGAAGACAATGTCTTCAACCAGGGTGGTACCGCGTGCATTGA	MSGRQCLQPGWYRVH	None
b_subtilis bs168	Locus:sbsu3805.2:3804968-3804713.3:189-254:3804779-3804714(-)	sbsu38052	0.12	0.49	-3.22	1.41	0.86	-0.28	6.32	0	0.104	N	0	ATGTTAAAAAAAGAATGTGCTTTGGCGGATGTTGTGCAAAAGCAGCAGATGACATGTTCAGAGTAA	MLKKECALADVVQKQQMTCSE	None
b_subtilis bs168	Locus:sbsu3805.1:3804977-3804627.3:198-263:3804779-3804714(-)	sbsu38051	0.12	0.49	-3.22	1.41	0.86	-0.28	6.32	0	0.104	N	0	ATGTTAAAAAAAGAATGTGCTTTGGCGGATGTTGTGCAAAAGCAGCAGATGACATGTTCAGAGTAA	MLKKECALADVVQKQQMTCSE	None
b_subtilis bs168	Locus:sbsu3303.1:3302876-3302792.1:5-37:3302871-3302839(-)	sbsu33031	0.12	0.48	-4.88	-0.43	0.92	-0.75	6.51	0	0	N	0	ATGGTCTTAGAGAGCGGATCAAAACGCGAATGA	MVLESGSKRE	None
b_subtilis bs168	Locus:S951:2600156-2602305.19:1350-1397:2601506-2601553(+)	S951	0.12	0.94	-6.39	NA	0.29	1.64	9.69	0	0.112	N	0	ATGCTCCTCATCAGTTCTCCAGTTATTTTAAAGATCGGTTCAATGTAA	MLLISSPVILKIGSM	None
b_subtilis bs168	Locus:S733:2093013-2093780.3:415-474:2093428-2093487(+)	S733	0.12	0.94	-6.01	NA	0.22	0.59	9.71	0	0.127	N	0	ATGTCAGAGCTTAAGTTATTCCAAACTTTCAGGTTGTTGACTGTCGTGCCGAATTTTTGA	MSELKLFQTFRLLTVVPNF	None
b_subtilis bs168	Locus:S1290:3460206-3462957.28:1572-1613:3461778-3461819(+)	S1290	0.12	0.94	-3	NA	0.84	-0.11	9.34	0	0.079	N	0	ATGCCGGTATACGTGTTGCGAAGAATCGGCAATACGGAATAG	MPVYVLRRIGNTE	None
b_subtilis bs168	Locus:S1202:3225687-3226671.5:279-320:3225966-3226007(+)	S1202	0.12	0.94	-3.45	NA	0.83	-3	9.53	0	0.101	N	0	ATGGAAAAGCATAGAAAGCGCCGCCCGGATGATGACAGCTGA	MEKHRKRRPDDDS	None
b_subtilis bs168	Locus:S1083:2933301-2931889.3:201-239:2933100-2933062(-)	S1083	0.12	0.94	-6.35	NA	0.26	1.9	9.67	0	0.091	N	0	ATGAAACTGAAACTCTCTCTATTTTGTATCTTGATCTAA	MKLKLSLFCILI	None
b_subtilis bs168	Locus:sbsu1151.2:1150478-1150678.8:196-300:1150674-1150778(+)	ncr585	0.11	0.49	-5.92	3.29	0.25	1.43	8.22	1	0.226	N	0.5	ATGGTGATTTTTGTTTATTTCTTTGGTGTTTTTGCGTGTAGAATGCTTTTTGGAGTATGTCGTGCTGCGGTATTCGATTTTTGGGCGGGCACATTCTCGCCCTGA	MVIFVYFFGVFACRMLFGVCRAAVFDFWAGTFSP	None
b_subtilis bs168	Locus:S572:1644485-1643910.7:398-487:1644087-1643998(-)	S572	0.11	0.94	-5.67	NA	0.54	-0.42	12.53	0	0.291	N	0	ATGACTTCTGCAAAATTCATGAGCGCTCTCCGGTTTGTTTTGAGAGGGCTGCGATCTCCTGAAGGATTTCAAAAGAAACATCGAGCTTAG	MTSAKFMSALRFVLRGLRSPEGFQKKHRA	None
b_subtilis bs168	Locus:S381:1150464-1151119.9:210-314:1150674-1150778(+)	S381	0.11	0.49	-5.92	3.29	0.25	1.43	8.22	1	0.226	N	0.5	ATGGTGATTTTTGTTTATTTCTTTGGTGTTTTTGCGTGTAGAATGCTTTTTGGAGTATGTCGTGCTGCGGTATTCGATTTTTGGGCGGGCACATTCTCGCCCTGA	MVIFVYFFGVFACRMLFGVCRAAVFDFWAGTFSP	None
b_subtilis bs168	Locus:S381:1150464-1151119.10:252-314:1150716-1150778(+)	S381	0.11	0.51	-5.76	-3.84	0.27	1.02	6.18	0	0.127	N	0	ATGCTTTTTGGAGTATGTCGTGCTGCGGTATTCGATTTTTGGGCGGGCACATTCTCGCCCTGA	MLFGVCRAAVFDFWAGTFSP	None
b_subtilis bs168	Locus:sbsu1902.1:1901991-1902096.5:58-96:1902049-1902087(+)	sbsu19021	0.1	0.53	-5.41	1.75	0.64	-0.95	6.51	0	0.084	N	0	ATGTTATGGAGAAATACAGGTGTAAAAGAGGGGGATTAA	MLWRNTGVKEGD	None
b_subtilis bs168	Locus:sbsu1436.1:1435278-1435430.2:56-94:1435334-1435372(+)	sbsu14361	0.1	0.51	-8.07	-0.02	0.2	-3.05	12.11	0	0.166	N	0	ATGAAATATTCAAGGAAGAGGCATAGAAGGGAGAAATAA	MKYSRKRHRREK	None
b_subtilis bs168	Locus:S81:234998-235624.4:176-208:235174-235206(+)	S81	0.1	0.94	-5.52	NA	0.44	-0.65	12.53	0	0	N	0	ATGGCAAAGGCAAAGTTTTTCCGCAGCAGGTAG	MAKAKFFRSR	None
b_subtilis bs168	Locus:S708:2053985-2054612.5:461-505:2054446-2054490(+)	S708	0.1	0.51	-6.31	-0.16	0.02	-0.32	6.34	0	0.113	N	0	ATGGAGAATACCCTACCTCCAGCAATTCCAAGGCCGTTCACCTAG	MENTLPPAIPRPFT	None
b_subtilis bs168	Locus:S235:726024-726828.6:240-344:726264-726368(+)	S235	0.1	0.94	-5.06	NA	0.45	-0.28	12.8	0	0.273	N	0	ATGTCTTTTTCCTGCAGGCGGTCGGGGCCGATTTTTCTGACCACCCATGGGAGAAATTCCACACTGATCAGGATGAACAGAAGACTGGCAAACGCTTCTTTATAA	MSFSCRRSGPIFLTTHGRNSTLIRMNRRLANASL	None
b_subtilis bs168	Locus:S235:726024-726828.5:234-344:726258-726368(+)	S235	0.1	0.94	-5.29	NA	0.52	-0.34	12.9	0	0.395	N	0	ATGCGGATGTCTTTTTCCTGCAGGCGGTCGGGGCCGATTTTTCTGACCACCCATGGGAGAAATTCCACACTGATCAGGATGAACAGAAGACTGGCAAACGCTTCTTTATAA	MRMSFSCRRSGPIFLTTHGRNSTLIRMNRRLANASL	None
b_subtilis bs168	Locus:S1038:2798008-2799197.3:329-445:2798337-2798453(+)	S1038	0.1	0.94	-6.7	NA	0.2	0.48	8.55	0	0.379	N	0	ATGAGGTCCTTTGTGACTCCGGCAGAGATATTAACTTTATCGTTTTGTACCGCACCAAGCACGATCACCGCAGAGCCAAGCTTTGCTTTGAGTTCATCGACCATAGTGCGGAGATGA	MRSFVTPAEILTLSFCTAPSTITAEPSFALSSSTIVRR	Top hit: transcriptional regulator [Rhizobium gallicum], 296 a.a.
b_subtilis bs168	Locus:sbsu4188.1:4187411-4187496.2:67-177:4187478-4187588(+)	sbsu41881	0.09	0.53	0.56	-18.01	0.42	-0.21	10.69	0	0.192	N	0.2	ATGCTCATAACCCTGTGGACTGGTTCCCTTGGGGAGAAGAAGCATATGAAAAAGCGAAACGCGAAAACAAGCCTGTTCTCGTATCTATTGGGTATAGCTAACGATGGCTAA	MLITLWTGSLGEKKHMKKRNAKTSLFSYLLGIANDG	None
b_subtilis bs168	Locus:sbsu2708.2:2708052-2707768.12:258-308:2707794-2707744(-)	sbsu27082	0.09	0.53	-6.5	-0.41	0.28	0.57	11.66	0	0.096	N	0	ATGAGACAGGGATCAAAACACCTTTTAAACATCATTATTACCTTCCTCTGA	MRQGSKHLLNIIITFL	None
b_subtilis bs168	Locus:sbsu2070.5:2069811-2070051.4:93-164:2069904-2069975(+)	sbsu20705	0.09	0.53	-3.45	11.77	0.24	1.57	4.19	0	0.09	N	0.1	ATGCTAATGCTTGCAATCGGGTCGTTTATAATCGCCCTATTGACGTATATAGAAAAAATAGACCTCCCTTGA	MLMLAIGSFIIALLTYIEKIDLP	None
b_subtilis bs168	Locus:sbsu2070.3:2069822-2070075.4:82-153:2069904-2069975(+)	BsrG	0.09	0.53	-3.45	11.77	0.24	1.57	4.19	0	0.09	N	0.1	ATGCTAATGCTTGCAATCGGGTCGTTTATAATCGCCCTATTGACGTATATAGAAAAAATAGACCTCCCTTGA	MLMLAIGSFIIALLTYIEKIDLP	None
b_subtilis bs168	Locus:S717:2069824-2069977.4:80-151:2069904-2069975(+)	S717	0.09	0.53	-3.45	11.77	0.24	1.57	4.19	0	0.09	N	0.1	ATGCTAATGCTTGCAATCGGGTCGTTTATAATCGCCCTATTGACGTATATAGAAAAAATAGACCTCCCTTGA	MLMLAIGSFIIALLTYIEKIDLP	Hypothetical protiens only
b_subtilis bs168	Locus:S632:1889195-1888890.5:259-336:1888936-1888859(-)	S632	0.09	0.94	-5.07	NA	0.49	0.38	3.55	0	0.15	N	0	ATGGATGTGCAACTAAGTGCCAATTTACTAAATCTTTTGAGTGGTGTATCTGGACTCCCGGAAACCACTCAAATGTAG	MDVQLSANLLNLLSGVSGLPETTQM	None
b_subtilis bs168	Locus:S562:1604734-1603592.16:831-947:1603903-1603787(-)	S562	0.09	0.94	-6.61	NA	0.14	-0.45	11.46	0	0.437	N	0	ATGAACGCTCCGCCTACCAGTCTTCTTTTTTTTACATGCCGTTTTAAAATAAATGCCGTGAGCAAAAGCAAAAGTGCATCAAAACAAAAGTTTAACAGCCAAATGACATCTAAATAG	MNAPPTSLLFFTCRFKINAVSKSKSASKQKFNSQMTSK	None
b_subtilis bs168	Locus:S31:55717-53363.7:642-728:55075-54989(-)	S31	0.09	0.94	-4.95	NA	0.06	1.24	4.19	0	0.198	N	0.1	ATGGTGCCGCCTGCTTTCATAAAGTCATCAATAATGAGTACGTTTGAACCCGTTTTCATGCTTCTTTTCGCAAGTGACATTGTTTGA	MVPPAFIKSSIMSTFEPVFMLLFASDIV	None
b_subtilis bs168	Locus:S1579:4213186-4215471.25:1563-1607:4214749-4214793(+)	S1579	0.09	0.94	-6.33	NA	0.21	0.41	10.25	0	0.126	N	0	ATGCCTACTTTGACGAAGATTTCTTATATAATGAAGACTTTCTGA	MPTLTKISYIMKTF	None
b_subtilis bs168	Locus:S1559:4164565-4165231.7:523-615:4165088-4165180(+)	S1559	0.09	0.94	-6.39	NA	0.07	-0.06	12.5	0	0.135	N	0	ATGCCAGGACGGTTCTTTCGTTTTCATATAGCTTTTCAATCTGGATTTGTTCTGTTACATCAAAGAAATATAAGAGACGCTCATCCCGTTTGA	MPGRFFRFHIAFQSGFVLLHQRNIRDAHPV	None
b_subtilis bs168	Locus:sbsu3863.1:3862340-3862543.5:135-269:3862475-3862609(+)	sbsu38631	0.08	0.94	-4.92	NA	0.65	-0.31	9.19	0	0.257	N	0	ATGAAAAACACGCCAAGCAATGAAGCCGTCAGCGGTTCAGCTAAAGACAGCGTGACCGCCGCCGAGGCCGGAACCCCGGTAAGCCCTTTCGCAAACAAAAAGTATGCGGCACATGTTGCAATTAACCCGATGTAA	MKNTPSNEAVSGSAKDSVTAAEAGTPVSPFANKKYAAHVAINPM	None
b_subtilis bs168	Locus:sbsu3857.3:3856447-3856226.6:135-167:3856312-3856280(-)	T-box.10	0.08	0.53	-3.08	-2.55	0.4	-0.81	6.34	0	0	N	0	ATGCTGCGTTACAGCACCGAGCCGACAACATAG	MLRYSTEPTT	None
b_subtilis bs168	Locus:sbsu3857.1:3856458-3856218.7:146-178:3856312-3856280(-)	sbsu38571	0.08	0.53	-3.08	-2.55	0.4	-0.81	6.34	0	0	N	0	ATGCTGCGTTACAGCACCGAGCCGACAACATAG	MLRYSTEPTT	None
b_subtilis bs168	Locus:sbsu3529.1:3528452-3528336.2:25-57:3528427-3528395(-)	epsC	0.08	0.55	-2.81	0.16	0.95	0.76	3.85	0	0	N	0	ATGGAGGCACTCGGCTCTGCTGTGGGCAGCTGA	MEALGSAVGS	None
b_subtilis bs168	Locus:sbsu319.1:318974-319170.1:35-103:319009-319077(+)	sbsu3191	0.08	0.55	-5.95	0	0.52	-0.68	12.98	0	0.176	N	0	ATGCGAAGTGGATCAACGGCTAAATTCTCAGGCGTCCTGCCTAAACGCCGTCGTCATCACATCCTGTGA	MRSGSTAKFSGVLPKRRRHHIL	None
b_subtilis bs168	Locus:sbsu2648.2:2647663-2647405.4:242-358:2647421-2647305(-)	sbsu26482	0.08	0.53	-4.92	-2.15	0.44	0.62	10.25	0	0.183	N	0	ATGATTTTAACGCATACAATGATAAGTTGCATTCATCTGAGGTTGAAGTTATCTTTAATCTACCATGAAATGCATATAAGAACAATCGTTCTGTTATCCACACCAAAAAGTGGATAA	MILTHTMISCIHLRLKLSLIYHEMHIRTIVLLSTPKSG	None
b_subtilis bs168	Locus:sbsu1902.1:1901991-1902096.2:17-82:1902008-1902073(+)	sbsu19021	0.08	0.53	-5.92	5.36	0.23	-0.39	3.93	0	0.078	N	0	ATGTACCAAACTGGCGGTAACTATGAGCTATGTGACAGACTATGTTATGGAGAAATACAGGTGTAA	MYQTGGNYELCDRLCYGEIQV	None
b_subtilis bs168	Locus:sbsu1181.1:1180802-1180685.2:68-133:1180734-1180669(-)	SAMriboswitch	0.08	0.55	-6.04	-0.08	0.57	-1.41	10.5	0	0.185	N	0	ATGACCAAGGTGCTAAATCCAGCAAGCTCGAACAGCTTGGAAGATAAGAAGAGACAAAATCACTGA	MTKVLNPASSNSLEDKKRQNH	None
b_subtilis bs168	Locus:S931:2569624-2570653.1:123-191:2569747-2569815(+)	S931	0.08	0.94	-6.4	NA	0.18	0.97	11.66	0	0.305	N	0	ATGACGTTCCTTCCTTTTGCAGCGCCGAATAAGCGTTTGTTGGCATCCTTCGCATTAGCGGTTACGTAG	MTFLPFAAPNKRLLASFALAVT	None
b_subtilis bs168	Locus:S733:2093013-2093780.1:100-147:2093113-2093160(+)	S733	0.08	0.94	-5.33	NA	0.51	0.83	3.85	0	0.111	N	0	ATGCCTGTAGCTGTAACGCCGGAAATGCCGCCGTCGTTAGCAGTGTAA	MPVAVTPEMPPSLAV	None
b_subtilis bs168	Locus:S381:1150464-1151119.12:353-490:1150817-1150954(+)	S381	0.08	0.94	-6.21	NA	0.21	0.42	7.52	0	0.106	N	0	ATGTGGTGTATTCTAATTGTTATAGAAAATGATTTACATACGGGAGTTTTCAAGATATCTCCCAAAAATCATTTCTTCTTTAATCCGGGTATTCAGCAGGATATCCAGCTCTTGGCTGCATTGAATCGTTTCTTTTGA	MWCILIVIENDLHTGVFKISPKNHFFFNPGIQQDIQLLAALNRFF	None
b_subtilis bs168	Locus:S372:1125843-1126369.4:140-202:1125983-1126045(+)	S372	0.08	0.94	-2.31	NA	0.53	0.42	8.56	0	0.107	N	0	ATGAACCAACTGTCGTTTCTAATGTGCCTGCTCCATATCCTAAGAGAAAAGCCATTACAATAA	MNQLSFLMCLLHILREKPLQ	None
b_subtilis bs168	Locus:S286:911718-911330.8:329-412:911389-911306(-)	S286	0.08	0.94	-5.11	NA	0.48	-1.23	12.52	0	0.169	N	0	ATGCCCCTCCCTCTTCAGAAGCAGGAGCCGGGCTGGCTGCGGAGAAATAGCCTAAATAAGCGGCTGTCACCACAAATGAGATAG	MPLPLQKQEPGWLRRNSLNKRLSPQMR	Hypothetical protiens only
b_subtilis bs168	Locus:S286:911718-911330.5:103-168:911615-911550(-)	S286	0.08	0.94	-5.5	NA	0.47	0.68	4.26	0	0.092	N	0	ATGCTTGTTGAATACAGCATGATATCAGGCCGCTTCGAGCTGATCATGCCGATTTCACCGACATAA	MLVEYSMISGRFELIMPISPT	Top hit: DNA-binding HTH domain-containing protein [Corynebacterium glutamicum ATCC 13032], 873 a.a.
b_subtilis bs168	Locus:S1359:3648747-3649980.13:532-564:3649279-3649311(+)	S1359	0.08	0.94	-4.96	NA	0.31	-0.03	7.55	0	0	N	0	ATGCCGACAATCCATAATACCGTCAGCGGATAA	MPTIHNTVSG	None
b_subtilis bs168	Locus:S1292:3464253-3463734.6:425-574:3463828-3463679(-)	S1292	0.08	0.94	-6.48	NA	0.06	-0.08	9.42	0	0.137	N	0	ATGTTTGATAGTAGTCCTGCTCAACCTCATATAAATCTTTTCGCACGCCTTTTTCGAATACCTTCTCGGCAATGTTGGCATCAAGCATTTCCCGCACTACCTGGCTCATACGTGTTTTACTCATGCCGGTGGCCTCAGATAATTCCGTAA	MFDSSPAQPHINLFARLFRIPSRQCWHQAFPALPGSYVFYSCRWPQIIP	None
b_subtilis bs168	Locus:S1180:3170472-3171891.28:1148-1231:3171620-3171703(+)	S1180	0.08	0.94	-5.24	NA	0.5	0.93	8.77	1	0.111	N	0.2	ATGTGCTGTCGGGCTGGCAGCGGCCATGTAATCATCCTTTCTGACATCATAGTTTTCATTTATAGTATTTATTCGAAGAAATAA	MCCRAGSGHVIILSDIIVFIYSIYSKK	None
b_subtilis bs168	Locus:S1082:2930783-2931047.1:6-59:2930789-2930842(+)	S1082	0.08	0.94	-4.41	NA	0.64	-1.28	10.26	0	0.079	N	0	ATGTTCTATTATAGAGAAATCCAACGCTTGGCGCAACACTATCCTCGCAAGTGA	MFYYREIQRLAQHYPRK	None
b_subtilis bs168	Locus:sbsu3942.1:3942215-3941821.6:144-188:3942071-3942027(-)	sbsu39421	0.07	0.58	-5.42	-2.48	0.3	-0.63	8.54	0	0.119	N	0	ATGAGCCCAACACGAAAAGAAGAGTTAAAATGCCCTGTTTTTTAG	MSPTRKEELKCPVF	None
b_subtilis bs168	Locus:sbsu2818.1:2818131-2817899.3:181-243:2817950-2817888(-)	T-box.6	0.07	0.55	-7.44	-0.43	0.04	-0.79	9.07	0	0.08	N	0.2	ATGAACGTATTCCAACTAGGGTGGCACCACGGGTATAACTCTCGTCCCTACTATCATGTATAG	MNVFQLGWHHGYNSRPYYHV	None
b_subtilis bs168	Locus:sbsu1614.1:1613078-1613304.6:172-255:1613250-1613333(+)	T-box.2	0.07	0.55	-7.65	0.53	0.2	-0.04	11.48	0	0.147	N	0	ATGCTTGCTTTTTCTAAAAGGGTGGTACCGCGAGATAAGCTTTCTCGTCCCTTATGGGATGAGAGGGCTTTTTTTATTTTCTGA	MLAFSKRVVPRDKLSRPLWDERAFFIF	None
b_subtilis bs168	Locus:S885:2433788-2434859.20:973-1083:2434761-2434871(+)	S885	0.07	0.58	-6.34	0.17	0.66	-0.3	11.06	0	0.075	N	0	ATGCACTTTGAGTCAGCACAGGATGATCCTATTACATTCGCCAGAAAAGCAGCTGCCGCATTCAGAGTAGTTAAAAGAATAGACAGATATCTGGGCTTCCGGAAGCTTTAA	MHFESAQDDPITFARKAAAAFRVVKRIDRYLGFRKL	Hypothetical protiens only
b_subtilis bs168	Locus:S827:2307712-2306683.14:639-698:2307073-2307014(-)	S827	0.07	0.96	-4.5	NA	0.7	1.27	3.75	0	0.087	N	0	ATGGATTCTTCAAATTGCGGCCTGATTGGAATTCCTGTGATTTTTACATTGCTTGGATGA	MDSSNCGLIGIPVIFTLLG	None
b_subtilis bs168	Locus:S526:1519804-1518175.10:429-503:1519375-1519301(-)	S526	0.07	0.94	-6.63	NA	0.11	1.29	8.55	0	0.175	N	0	ATGGTTACGACACCGCCCTTTGGCATTGCCTCAATTCCGTTTTTAATGATGTTGATAAAGACCTGCTTCAGCTGA	MVTTPPFGIASIPFLMMLIKTCFS	None
b_subtilis bs168	Locus:S444:1279022-1279523.7:226-282:1279248-1279304(+)	S444	0.07	0.55	-2.02	-3.37	0.48	0.03	6.51	0	0.084	N	0	ATGACTTATTTCATTGCCTTTAAGTCATCCTATCGAGAAAGCGATGGTATTTTATGA	MTYFIAFKSSYRESDGIL	None
b_subtilis bs168	Locus:S416:1233877-1235778.26:1235-1303:1235112-1235180(+)	S416	0.07	0.96	-4.74	NA	0.73	-0.91	12.53	0	0.208	N	0	ATGCGTAAGATTTCACTTCGCAAAAAAACCAGAGGGAAAGAGCACCTCTGGTTACGCGTAATAAACTGA	MRKISLRKKTRGKEHLWLRVIN	Top hit: trans-sialidase [Trypanosoma cruzi strain CL Brener], 785 a.a.
b_subtilis bs168	Locus:S31:55717-53363.2:396-485:55321-55232(-)	S31	0.07	0.96	-5.81	NA	0.1	-0.06	10.35	0	0.165	N	0	ATGTTTTGTGTGGACTGCTTTTGTCATGATTCTGTCTCTCCATTCTTTAAAAGATTGTCTTTAAAAAAACGCAGAAAATTGCCATTCTGA	MFCVDCFCHDSVSPFFKRLSLKKRRKLPF	None
b_subtilis bs168	Locus:S265:839062-840126.3:37-114:839099-839176(+)	S265	0.07	0.96	-4.93	NA	0.18	0.92	9.3	0	0.189	N	0	ATGACAACGCCAAATGTCATAATGGCGAAAACAATGCCGATATATGTGAGCATCCCGTTTTTTTTCTTAACGCCGTAA	MTTPNVIMAKTMPIYVSIPFFFLTP	Top hit: 1-hydroxy-2-methyl-2-(E)-butenyl 4-diphosphate synthase [Bacillus sp. JCM 19047], 357 a.a.
b_subtilis bs168	Locus:S265:839062-840126.25:878-955:839940-840017(+)	S265	0.07	0.96	-4.53	NA	0.58	0.4	12.23	0	0.177	N	0	ATGATGTGGTTCGGCGCTTCATGCAGGCTTCGGCCGATTCCGTGGCCGGTCAGGGTTTTGATGACGGTAAAGCCTTGA	MMWFGASCRLRPIPWPVRVLMTVKP	Top hit: serine acetyltransferase [Mycobacterium smegmatis], 203 a.a.
b_subtilis bs168	Locus:S1445:3817724-3816846.1:88-126:3817636-3817598(-)	S1445	0.07	0.96	-4.52	NA	0.65	0.16	12.5	0	0.125	N	0	ATGCTGAGATGGTCGTCTATGATGAGGGCTTTTACATGA	MLRWSSMMRAFT	None
b_subtilis bs168	Locus:S1326:3574321-3577707.30:1899-1964:3576220-3576285(+)	S1326	0.07	0.96	-6.52	NA	0.06	0.8	8.55	0	0.227	N	0	ATGCCGAATCGGGCCGCTGTGTCTTTTTTCGTGTCTTGCTTGCCATGGGCTTCTTTCCAAATATAA	MPNRAAVSFFVSCLPWASFQI	None
b_subtilis bs168	Locus:S1279:3420519-3421486.2:218-256:3420737-3420775(+)	S1279	0.07	0.94	-4.67	NA	0.62	1.46	6.02	0	0.079	N	0	ATGATCGCCACGTTACTGATCCAGCTCGCCACCCAGTAG	MIATLLIQLATQ	None
b_subtilis bs168	Locus:S1243:3307598-3308367.6:366-407:3307964-3308005(+)	S1243	0.07	0.94	-4.24	NA	0.54	-0.32	6.23	0	0.084	N	0	ATGCCGGACTGTCTCCGACCTTTAGAAGCGGTCCAAAAATAA	MPDCLRPLEAVQK	None
b_subtilis bs168	Locus:S1243:3307598-3308367.5:360-407:3307958-3308005(+)	S1243	0.07	0.96	-4.79	NA	0.62	-0.38	6.23	0	0.094	N	0	ATGCAAATGCCGGACTGTCTCCGACCTTTAGAAGCGGTCCAAAAATAA	MQMPDCLRPLEAVQK	None
b_subtilis bs168	Locus:S1197:3222530-3223451.3:223-315:3222753-3222845(+)	S1197	0.07	0.96	-4.57	NA	0.67	0.47	6.78	0	0.064	N	0	ATGGAAGTATTGTTCGAATACGTGGCTCATCATGTCAACCATGCCGTATACTGTTTGATTTTCTGGAACGGTGAACGTATTTTCAGGGTCTAA	MEVLFEYVAHHVNHAVYCLIFWNGERIFRV	None
b_subtilis bs168	Locus:S1180:3170472-3171891.18:626-661:3171098-3171133(+)	S1180	0.07	0.96	-5.69	NA	0.41	-0.25	9.69	0	0.075	N	0	ATGCTTCTTGATATAAGGGATAAGCGTCTGACTTAA	MLLDIRDKRLT	None
b_subtilis bs168	Locus:S1083:2933301-2931889.1:26-112:2933275-2933189(-)	S1083	0.07	0.96	-5.71	NA	0.43	-1.26	12.32	0	0.265	N	0	ATGAATAGACGAGACGGCCGGCATTCGAGTCATCAAAGTTTTCTGGTCCGGAGACCTGAATCAGCTGCTCCTTTACATCCTTGGTGA	MNRRDGRHSSHQSFLVRRPESAAPLHPW	None
b_subtilis bs168	Locus:sbsu3451.1:3451056-3450662.4:256-300:3450800-3450756(-)	sbsu34511	0.06	0.59	-3.9	4.11	0.63	0.26	3.55	0	0.075	N	0	ATGAGTGAAACCATAAATATGCAGGCTACGCTCGTAGACGCTTAA	MSETINMQATLVDA	None
b_subtilis bs168	Locus:sbsu3108.1:3107177-3107025.3:119-223:3107058-3106954(-)	sbsu31081	0.06	1	-3.88	NA	0.63	-0.05	10.25	0	0.128	N	0	ATGAAAACCATTTTAGGATTTTGTCAACAATCTGAAAGATCCAGCTGGGTGAGCGGGATCTTTTTACATAATCGGAAGCACTTTAACGGCATCCTTTACATTTGA	MKTILGFCQQSERSSWVSGIFLHNRKHFNGILYI	None
b_subtilis bs168	Locus:sbsu3038.1:3038158-3037922.2:95-136:3038063-3038022(-)	T-box.8	0.06	0.76	-4.41	NA	0.57	-1.25	11.48	0	0.134	N	0	ATGAACCGCTTTTGCAAACAAAGCCGGCCAGGCTTTCAGTAG	MNRFCKQSRPGFQ	None
b_subtilis bs168	Locus:sbsu2648.3:2647695-2647869.3:129-167:2647824-2647862(+)	sbsu26483	0.06	0.59	-2.33	-0.41	0.29	0.1	7.25	0	0.103	N	0	ATGCTCTGCCTGCGCCATACATGTGAAGCGCCTCCTTAA	MLCLRHTCEAPP	None
b_subtilis bs168	Locus:sbsu1621.1:1620329-1620445.1:11-43:1620340-1620372(+)	PyrR.2	0.06	0.59	-0.57	-0.56	0.92	-0.25	9.71	0	0	N	0	ATGAAAGTCCAGAGAGGCTTGGAAGGGTTATGA	MKVQRGLEGL	None
b_subtilis bs168	Locus:sbsu1377.2:1376328-1376439.1:23-172:1376351-1376500(+)	YkkC/YxkDleader	0.06	0.59	-5.52	-1.33	0.53	-0.93	11.46	0	0.113	N	0	ATGTCAATTGACATGGACTGGTCCGAGAGAAAACACATACGCGTAAATAGAAGCGCGTATGCACACGGAGGGAAAAAAGCCCGGGAGAGTCAATCTCATGTGAGACGACTGTCCGGGGTTTTTTTGTTTTCGGAGAATCTTAATAGATAG	MSIDMDWSERKHIRVNRSAYAHGGKKARESQSHVRRLSGVFLFSENLNR	None
b_subtilis bs168	Locus:sbsu1377.1:1376321-1376451.2:30-179:1376351-1376500(+)	sbsu13771	0.06	0.59	-5.52	-1.33	0.53	-0.93	11.46	0	0.113	N	0	ATGTCAATTGACATGGACTGGTCCGAGAGAAAACACATACGCGTAAATAGAAGCGCGTATGCACACGGAGGGAAAAAAGCCCGGGAGAGTCAATCTCATGTGAGACGACTGTCCGGGGTTTTTTTGTTTTCGGAGAATCTTAATAGATAG	MSIDMDWSERKHIRVNRSAYAHGGKKARESQSHVRRLSGVFLFSENLNR	None
b_subtilis bs168	Locus:S562:1604734-1603592.4:279-356:1604455-1604378(-)	S562	0.06	1	-5.16	NA	0.34	0.92	11.66	0	0.233	N	0	ATGGCTTCCAATGGGTCTGTGTTTCGAATGATCATCGTTTCGGCTGTTCCGAAAATCGGCTCCAGTTTATCAATGTAA	MASNGSVFRMIIVSAVPKIGSSLSM	None
b_subtilis bs168	Locus:S498:1447115-1446289.3:142-237:1446973-1446878(-)	S498	0.06	0.59	-4.81	-2.62	0.38	0.09	6.48	0	0.113	N	0	ATGCTTCACCATGCGTACAATCAATTCTCATCATGTTTTTTAGATAAACCAGCATCCATTCAGGAAGTATATGAGTGTATGCTTTTAAAGTTCTAG	MLHHAYNQFSSCFLDKPASIQEVYECMLLKF	Hypothetical protiens only
b_subtilis bs168	Locus:S235:726024-726828.11:414-515:726438-726539(+)	S235	0.06	0.96	-5.15	NA	0.42	-0.05	12.32	0	0.274	N	0	ATGACATCATTGCTTTTTCGCAGGATGACACCGGCGCCGATAAACCCGACGCCGGAGATGATTTGTGCCGGCAGACGAAGCGGATCCATCATGATGCGGTAG	MTSLLFRRMTPAPINPTPEMICAGRRSGSIMMR	Top hit: GTP pyrophosphokinase [Dickeya dianthicola], 202 a.a.
b_subtilis bs168	Locus:S1579:4213186-4215471.1:11-64:4213197-4213250(+)	S1579	0.06	0.96	-5.2	NA	0.43	0.46	5.37	0	0.1	N	0	ATGCTATCTTTTATGGGAAATAACGAGATGACGATTTTCGCCTTCACCCATTGA	MLSFMGNNEMTIFAFTH	None
b_subtilis bs168	Locus:S1485:3971882-3971340.10:443-508:3971439-3971374(-)	S1485	0.06	0.96	-3.97	NA	0.76	0.31	12.56	0	0.202	N	0	ATGGGAACAAAGCTGCTTAAGGTTCCGGCCGCCAGAATCGTGCTGCTTGCGAAGAAACCAAGGTAG	MGTKLLKVPAARIVLLAKKPR	None
b_subtilis bs168	Locus:S1459:3873771-3874382.12:348-386:3874119-3874157(+)	S1459	0.06	1	-5.81	NA	0.2	1.18	3.55	0	0.068	N	0	ATGAGTTTGGATAGTGAATCAGTTCTTTTTTTTGTCTGA	MSLDSESVLFFV	None
b_subtilis bs168	Locus:S1326:3574321-3577707.42:2731-2763:3577052-3577084(+)	S1326	0.06	0.96	-3.77	NA	0.78	0.26	6.23	0	0	N	0	ATGCTGACCAAAGCTCCGGATATTCAGTTGTGA	MLTKAPDIQL	None
b_subtilis bs168	Locus:S1292:3464253-3463734.4:211-258:3464042-3463995(-)	S1292	0.06	1	-2.52	NA	0.45	-0.37	11.82	0	0.163	N	0	ATGTCTTCGCTCTCAAAAAACTCAATCAAACGGCTGAGCCAATTATAA	MSSLSKNSIKRLSQL	None
b_subtilis bs168	Locus:S1290:3460206-3462957.16:1038-1082:3461244-3461288(+)	S1290	0.06	1	-3.65	NA	0.77	-0.17	4.31	0	0.065	N	0	ATGGTGTTCGATCAACTGGCCAAGCATGCTGGCGATGATTTCTGA	MVFDQLAKHAGDDF	None
b_subtilis bs168	Locus:S1251:3335393-3335006.1:14-64:3335379-3335329(-)	S1251	0.06	0.59	-7.27	0	0.22	0.01	10.33	0	0.087	N	0	ATGCCAACGATTATTTTCGACATAGATTTAAGTCTAAAAAAGAAAAAATGA	MPTIIFDIDLSLKKKK	None
b_subtilis bs168	Locus:S1193:3217011-3217663.9:287-337:3217298-3217348(+)	S1193	0.06	0.96	-5.5	NA	0.43	1.14	8.55	0	0.206	N	0	ATGATTTTATGTGCGGCTAGTGCTCGGCTGTCACCGCTTTCGATGAGCTGA	MILCAASARLSPLSMS	None
b_subtilis bs168	Locus:S1157:3105438-3105878.4:204-251:3105642-3105689(+)	S1157	0.06	0.96	-4.53	NA	0.14	-0.86	9.71	0	0.124	N	0	ATGGAAGCCGTCATGCCGATAAACCAATCTTCCAAAAATCCAAGGTAG	MEAVMPINQSSKNPR	None
b_subtilis bs168	Locus:S1082:2930783-2931047.2:69-113:2930852-2930896(+)	S1082	0.06	1	-5.91	NA	0.2	0.58	3.75	0	0.13	N	0	ATGGCAGCCGCAACCGCAACGTTTAGTGATTCAGCCTGTCCGTAA	MAAATATFSDSACP	None
b_subtilis bs168	Locus:sbsu3805.1:3804977-3804627.11:346-390:3804631-3804587(-)	sbsu38051	0.05	0.76	-4.01	NA	0.71	0	6.23	0	0.103	N	0	ATGAACTTGCAAGACATTATAAAATCTCCTATTACAGCAAACTGA	MNLQDIIKSPITAN	None
b_subtilis bs168	Locus:sbsu3422.2:3421348-3421169.4:63-131:3421285-3421217(-)	Lysineriboswitch.1	0.05	0.59	-7.57	0.17	0.34	-0.86	8.52	0	0.184	N	0.1	ATGTGTAAAAGGCATCAGCGCCGAAGTGTGGAGAAAGCCGATCCTTCTCTATGCTGGGACTGTATCTGA	MCKRHQRRSVEKADPSLCWDCI	None
b_subtilis bs168	Locus:sbsu3422.1:3421378-3421006.4:93-161:3421285-3421217(-)	sbsu34221	0.05	0.59	-7.57	0.17	0.34	-0.86	8.52	0	0.184	N	0.1	ATGTGTAAAAGGCATCAGCGCCGAAGTGTGGAGAAAGCCGATCCTTCTCTATGCTGGGACTGTATCTGA	MCKRHQRRSVEKADPSLCWDCI	None
b_subtilis bs168	Locus:sbsu2990.1:2989649-2989801.2:75-110:2989724-2989759(+)	sbsu29901	0.05	0.6	-5.26	0.07	0.76	-1.32	11.08	0	0.11	N	0	ATGAAATCAGATAAGGTGTTGAAACGACAAGGTTGA	MKSDKVLKRQG	None
b_subtilis bs168	Locus:sbsu277.2:276815-277062.1:35-82:276850-276897(+)	T-box.5	0.05	0.59	-3.24	-0.94	0.33	-0.16	6.37	0	0.072	N	0	ATGGAGGTTCAGAGAGTCGGTGGCAGGTGTGAACCGATCCTCCCCTGA	MEVQRVGGRCEPILP	None
b_subtilis bs168	Locus:sbsu277.1:276801-277063.1:49-96:276850-276897(+)	sbsu2771	0.05	0.59	-3.24	-0.94	0.33	-0.16	6.37	0	0.072	N	0	ATGGAGGTTCAGAGAGTCGGTGGCAGGTGTGAACCGATCCTCCCCTGA	MEVQRVGGRCEPILP	None
b_subtilis bs168	Locus:sbsu276.1:275609-275716.3:102-242:275711-275851(+)	sbsu2761	0.05	0.76	-4.61	NA	0.51	-0.76	10.07	0	0.201	N	0	ATGAATCCGCCTATGTATGAGCCCTTATATGGTTATCAAAAAAGAGGGTGGCGTGCCTGCCCTTTTTTGTGCCTTCAAGCATCCCTTCTCTCTACTGCAGGCCGGAGCATGAGAAAGGGGAAATGGGATGACAAACCTTAA	MNPPMYEPLYGYQKRGWRACPFLCLQASLLSTAGRSMRKGKWDDKP	None
b_subtilis bs168	Locus:sbsu1425.2:1424683-1424527.1:72-125:1424611-1424558(-)	SAMriboswitch.3	0.05	0.6	-5.07	0.01	0.69	-0.22	12.51	0	0.141	N	0	ATGGGGCGCATTTTTTTCGCGCCGAGACGCTGGTCTCTTAAGGCACGGTGCTAA	MGRIFFAPRRWSLKARC	None
b_subtilis bs168	Locus:sbsu1425.1:1424710-1424470.1:99-152:1424611-1424558(-)	sbsu14251	0.05	0.6	-5.07	0.01	0.69	-0.22	12.51	0	0.141	N	0	ATGGGGCGCATTTTTTTCGCGCCGAGACGCTGGTCTCTTAAGGCACGGTGCTAA	MGRIFFAPRRWSLKARC	None
b_subtilis bs168	Locus:sbsu1411.1:1410625-1410749.5:121-171:1410746-1410796(+)	yybP-ykoYleader	0.05	0.76	-2.34	NA	0.81	0.06	11.82	0	0.099	N	0	ATGTCGGCAAAGGTCTTTTTTGCATGGTCCGGCCGGCATAAGATCGGATGA	MSAKVFFAWSGRHKIG	None
b_subtilis bs168	Locus:sbsu1276.1:1275756-1275858.1:8-46:1275764-1275802(+)	yjdF	0.05	0.59	-4.24	-0.65	0.73	-1.14	7.55	0	0.099	N	0	ATGAAAAAACACGATTCGGTTGGTAGTCCGGATGCATGA	MKKHDSVGSPDA	None
b_subtilis bs168	Locus:S956:2608912-2610324.26:1397-1501:2610309-2610413(+)	S956	0.05	1	-4.64	NA	0.41	0.56	8.23	0	0.347	N	0	ATGCTGTGCGGGATTTCTTCTCTCGTCAAATGCAGCACCTTTTCCCTGATTAATTCAGAAATGATAAATCGTTCAGGGTGGTCAGTTACCTGGTCACTCGGATAG	MLCGISSLVKCSTFSLINSEMINRSGWSVTWSLG	Top hit: nuclear pore complex subunit Nup85, putative [Aspergillus flavus NRRL3357], 657 a.a.
b_subtilis bs168	Locus:S956:2608912-2610324.25:1385-1501:2610297-2610413(+)	S956	0.05	1	-4.58	NA	0.43	0.63	8.23	0	0.418	N	0	ATGGCCACCGCAATGCTGTGCGGGATTTCTTCTCTCGTCAAATGCAGCACCTTTTCCCTGATTAATTCAGAAATGATAAATCGTTCAGGGTGGTCAGTTACCTGGTCACTCGGATAG	MATAMLCGISSLVKCSTFSLINSEMINRSGWSVTWSLG	Top hit: nuclear pore complex subunit Nup85, putative [Aspergillus flavus NRRL3357], 657 a.a.
b_subtilis bs168	Locus:S885:2433788-2434859.3:91-141:2433879-2433929(+)	S885	0.05	1	-2.25	NA	0.63	-0.02	8.52	0	0.147	N	0.1	ATGACAAATGCCGTTAAAGTCTGTTCGCTCGGGAATGGATATAATACATGA	MTNAVKVCSLGNGYNT	None
b_subtilis bs168	Locus:S885:2433788-2434859.1:26-94:2433814-2433882(+)	S885	0.05	1	-2.73	NA	0.81	-2.15	5.62	0	0.145	N	0	ATGCAACAGTTTGCAGACGCGTCTTGTGAGAATGACGAACAAAAAGATAAGCACAAAAACCAAAAATGA	MQQFADASCENDEQKDKHKNQK	None
b_subtilis bs168	Locus:S882:2432160-2433082.6:256-381:2432416-2432541(+)	S882	0.05	1	-4.51	NA	0.41	0.19	11	0	0.289	N	0	ATGGAATTGCGACGATTGTCACCCATCACAAAATACTTGTTATCAGGCACTTTAACCGGGCCGAAATCATCGGTCAAATGGTCAAAACCGTCCTGTTTCGCTCTCTTTTTATTAGCCGCCAAATAA	MELRRLSPITKYLLSGTLTGPKSSVKWSKPSCFALFLLAAK	None
b_subtilis bs168	Locus:S857:2377626-2377495.3:103-204:2377523-2377422(-)	S857	0.05	0.59	-6.42	0	0.02	0.41	8.77	0	0.192	N	0	ATGTTTATTCTACCCAAAAGAAGTCTTTCTTTTGGGTTTATTTGTTATATAGTATTTTATCCTCTCATGCCATCTTCTCATTCTCCTTGCCATAAGGAGTGA	MFILPKRSLSFGFICYIVFYPLMPSSHSPCHKE	None
b_subtilis bs168	Locus:S675:1941158-1940412.3:151-231:1941007-1940927(-)	S675	0.05	1	-2.76	NA	0.14	0.9	3.75	0	0.346	N	0	ATGATGACATATATCCCAAGCTCTTTTGCCGCTTCAACCGCTTCTTTTACTTTATTTTTCACGGACGGGTTGTCAATATAA	MMTYIPSSFAASTASFTLFFTDGLSI	None
b_subtilis bs168	Locus:S675:1941158-1940412.10:680-727:1940478-1940431(-)	S675	0.05	0.6	-0.62	-3	0.73	-1.47	9.53	0	0.109	N	0	ATGAATAAGACACACATGACACATATAGAACAAAGAAAACTGGACTGA	MNKTHMTHIEQRKLD	Hypothetical protiens only
b_subtilis bs168	Locus:S623:1872786-1873153.3:103-210:1872889-1872996(+)	S623	0.05	1	-5.33	NA	0.33	-0.49	12.35	0	0.258	N	0	ATGAAAATGCGCCAATCTGCACTTTGTATAATCCGTCCTTTAAAAGGACAATCGAGTCAAAACCTTTGGCTTCGGCATTACTTGCGAGCGAGTCGGCATTCGCTTTGA	MKMRQSALCIIRPLKGQSSQNLWLRHYLRASRHSL	None
b_subtilis bs168	Locus:S526:1519804-1518175.22:1026-1097:1518778-1518707(-)	S526	0.05	1	-1.6	NA	0.79	0.83	4.19	1	0.06	N	0.2	ATGCCAGAAGACGCTTTGTTTTGGATTTGGGTGTTAATGTGGTCGGCTACGTGCTTTTCTTTTATGAAGTAA	MPEDALFWIWVLMWSATCFSFMK	Hypothetical protiens only
b_subtilis bs168	Locus:S326:1013861-1013971.4:101-181:1013962-1014042(+)	S326	0.05	1	-5.35	NA	0.29	0.8	10.42	0	0.104	N	0.4	ATGTCATTCGGCGGATTTTGGTTTTTACGGTTTTTTTCGATTTCTGTGTTTTGCATTTTGCGTTCAAATGTAGACAGATAA	MSFGGFWFLRFFSISVFCILRSNVDR	Top hit: siderophore transport protein [Bacillus boroniphilus JCM 21738], 51 a.a.
b_subtilis bs168	Locus:S31:55717-53363.13:873-974:54844-54743(-)	S31	0.05	1	-4.63	NA	0.4	-0.47	6.62	0	0.198	N	0	ATGACAACATCAATTTCGCGCTCTGCAAACACGGAAGCAAACAGCTTCCCTACCTTGGAGAGTACAGATGGCTTTCCTAAGATATCCGTTAAATATACATAA	MTTSISRSANTEANSFPTLESTDGFPKISVKYT	None
b_subtilis bs168	Locus:S283:887222-887809.17:553-603:887775-887825(+)	S283	0.05	1	-2.09	NA	0.79	0.35	6.62	0	0.065	N	0	ATGGACTTGTTCATCAAAAAGGAGTTCGTGAGAGTAGGTGCCGAATTTTGA	MDLFIKKEFVRVGAEF	None
b_subtilis bs168	Locus:S265:839062-840126.26:881-955:839943-840017(+)	S265	0.05	1	-4.36	NA	0.57	0.34	12.23	0	0.145	N	0	ATGTGGTTCGGCGCTTCATGCAGGCTTCGGCCGATTCCGTGGCCGGTCAGGGTTTTGATGACGGTAAAGCCTTGA	MWFGASCRLRPIPWPVRVLMTVKP	Top hit: serine acetyltransferase [Mycobacterium smegmatis], 203 a.a.
b_subtilis bs168	Locus:S166:528076-525021.13:933-1073:527143-527003(-)	S166	0.05	1	-4.6	NA	0.48	-0.32	11.04	0	0.123	N	0	ATGCTGATACTGTCCGACACCAACAGACTTCGGATCGATCTTAACGAGCTCCGCGAGCGGGTCTTGAAGTCTCCGAGCAATAGATACGGCACTGCGCTCTTCAACCTTAAGGTCAGGGAATTCTTCTCTGGCAAGCTCTGA	MLILSDTNRLRIDLNELRERVLKSPSNRYGTALFNLKVREFFSGKL	Top hit: ArsR family transcriptional regulator [Acetobacterium woodii DSM 1030], 121 a.a.
b_subtilis bs168	Locus:S1579:4213186-4215471.6:150-230:4213336-4213416(+)	S1579	0.05	1	-4.87	NA	0.18	0.73	10.79	0	0.22	N	0	ATGGATTTTTTCGTTTTCAAAACCTGGTCAGCAAGCTTGATGGCCAGCTGGCTCAGTGTTTCTTTTCTTTTCAAACGATAG	MDFFVFKTWSASLMASWLSVSFLFKR	None
b_subtilis bs168	Locus:S1579:4213186-4215471.2:23-64:4213209-4213250(+)	S1579	0.05	1	-3.95	NA	0.63	0.02	5.37	0	0.09	N	0	ATGGGAAATAACGAGATGACGATTTTCGCCTTCACCCATTGA	MGNNEMTIFAFTH	None
b_subtilis bs168	Locus:S1485:3971882-3971340.7:389-508:3971493-3971374(-)	S1485	0.05	1	-3.16	NA	0.63	0.04	11.97	0	0.193	N	0	ATGGTGAGTAAAAAACATACGGCACTTAAGCCTATAATGCTCCATGATCCCGGGATGGGAACAAAGCTGCTTAAGGTTCCGGCCGCCAGAATCGTGCTGCTTGCGAAGAAACCAAGGTAG	MVSKKHTALKPIMLHDPGMGTKLLKVPAARIVLLAKKPR	None
b_subtilis bs168	Locus:S1459:3873771-3874382.11:293-361:3874064-3874132(+)	S1459	0.05	1	-5.9	NA	0.16	0.56	4.42	0	0.169	N	0	ATGCTTTGCTGCGTACTCACTGCTTGTCCCCTCAGGGCCGAGCGTGTTGACTGTAATGAGTTTGGATAG	MLCCVLTACPLRAERVDCNEFG	None
b_subtilis bs168	Locus:S1359:3648747-3649980.8:293-346:3649040-3649093(+)	S1359	0.05	1	-3.44	NA	0.76	-0.41	9.74	0	0.104	N	0	ATGAAAGAATCGAGATACTATACCCTAAAAACAGTGATCCCGTATCTCCCATAA	MKESRYYTLKTVIPYLP	None
b_subtilis bs168	Locus:S1326:3574321-3577707.45:2993-3124:3577314-3577445(+)	S1326	0.05	1	-4.71	NA	0.38	0.43	12.04	0	0.158	N	0	ATGGGCAAAGTTATTCGCTTTAAAGTAATGGCACTCCGGCATTTCGGCCTCCAGATTTGCCATGATATAGTCAAGAAGATCGTTCGACTCTTGATACTGGCCCATTTCCGAATAAATGACCGCAAGCTGTGA	MGKVIRFKVMALRHFGLQICHDIVKKIVRLLILAHFRINDRKL	None
b_subtilis bs168	Locus:S1290:3460206-3462957.36:1825-1884:3462031-3462090(+)	S1290	0.05	1	-2.74	NA	0.79	-0.47	5.55	0	0.061	N	0	ATGTTTTATAAAGAAGCTCTCCCCCATTGGTTTGCAAAAATTGAACAATATGATGCATGA	MFYKEALPHWFAKIEQYDA	None
b_subtilis bs168	Locus:S1290:3460206-3462957.3:141-191:3460347-3460397(+)	S1290	0.05	1	-3.96	NA	0.71	-0.51	11.66	0	0.17	N	0	ATGAGGATTCCGGCCGGAACCCCGACGACAGCGGCAAATAAAACGCCGTAA	MRIPAGTPTTAANKTP	None
b_subtilis bs168	Locus:S1197:3222530-3223451.9:596-652:3223126-3223182(+)	S1197	0.05	1	-1.96	NA	0.14	-0.42	10.45	0	0.161	N	0	ATGCCTTTTTCCACTGTCGCAAGACGCGGGTTTGGCTCTACACCTGACAGCTCATGA	MPFSTVARRGFGSTPDSS	None
b_subtilis bs168	Locus:S1180:3170472-3171891.1:15-59:3170487-3170531(+)	S1180	0.05	1	-5.89	NA	0.01	0.82	7.7	0	0.069	N	0	ATGTATTTCAGTACGTCATTCATCCATCCCATATTCCATTTATAA	MYFSTSFIHPIFHL	None
b_subtilis bs168	Locus:S1105:2989552-2990726.4:172-207:2989724-2989759(+)	S1105	0.05	0.6	-5.26	0.07	0.76	-1.32	11.08	0	0.11	N	0	ATGAAATCAGATAAGGTGTTGAAACGACAAGGTTGA	MKSDKVLKRQG	None
b_subtilis bs168	Locus:S1083:2933301-2931889.14:714-812:2932587-2932489(-)	S1083	0.05	1	-2.55	NA	0.21	-0.28	10.38	0	0.13	N	0	ATGATTAATCAAAATCCGTTCATTTCCCCACCTGATGAACAAATCCGCAGGGTACGAGGATTTCCAGCTGCGTGCCATTTGTTCAATATCATGAGGTGA	MINQNPFISPPDEQIRRVRGFPAACHLFNIMR	None
b_subtilis bs168	Locus:S1070:2892550-2894991.7:312-386:2892862-2892936(+)	S1070	0.05	1	-5.78	NA	0.09	1.5	9.69	0	0.322	N	0.3	ATGCCTGTCAGTTTGCTTACTAAATCACTTGTTCTCTTAATCTCGTTCAGCGTAATACCTGTTTCGACTTGGTAG	MPVSLLTKSLVLLISFSVIPVSTW	None
b_subtilis bs168	Locus:S1070:2892550-2894991.5:263-334:2892813-2892884(+)	S1070	0.05	1	-5.18	NA	0.28	-0.12	8.8	0	0.157	N	0	ATGAGCAAATGCATTATCTCCAACAACCGCTTTGTTGCGCGGGACAGCCATGCCTGTCAGTTTGCTTACTAA	MSKCIISNNRFVARDSHACQFAY	None
b_subtilis bs168	Locus:S1070:2892550-2894991.32:1930-1998:2894480-2894548(+)	S1070	0.05	1	-4.72	NA	0.34	0.52	3.85	0	0.227	N	0	ATGATGATTTCGGCTTGGGCTGCCGCTTCTTTTACTGAAAATACTTTATGTCCGTCTTCTTGGGCTTGA	MMISAWAAASFTENTLCPSSWA	None
b_subtilis bs168	Locus:S1070:2892550-2894991.22:1304-1342:2893854-2893892(+)	S1070	0.05	1	-2.66	NA	0.14	1.34	9.17	0	0.056	N	0	ATGTACCGTTTTGGATATCTTTTAATACTTCTTTCATAG	MYRFGYLLILLS	None
b_subtilis bs168	Locus:sbsu810.1:809561-809409.5:121-195:809440-809366(-)	sbsu8101	0.04	1	-5.64	NA	0.07	0.63	12.81	0	0.098	N	0	ATGTTTGTCCCCGGTCTCTTACTCTTCCTCAAGCGCTTTTTCGGCCATTTTCGCAAGATGCTGCGCGCTTCCTGA	MFVPGLLLFLKRFFGHFRKMLRAS	None
b_subtilis bs168	Locus:sbsu57.1:56302-56150.2:103-246:56199-56056(-)	sbsu571	0.04	1	-4.67	NA	0.27	0.52	7.52	0	0.181	N	0	ATGTCAGCCCTTTCAGCAGTCCTTGCTTTTTGGTTATTTTTTAAGAAGCTCCAGCTTCTTCGAATTCTAATGCTTCAGTGTCACCCAGACGATGATACTCATTTAACACGGCATCTTGAATCTTTCCTCGCGTGCTTGAATTAA	MSALSAVLAFWLFFKKLQLLRILMLQCHPDDDTHLTRHLESFLACLN	None
b_subtilis bs168	Locus:sbsu3942.1:3942215-3941821.3:82-147:3942133-3942068(-)	sbsu39421	0.04	0.6	-5.26	0.45	0.72	-0.87	9.53	0	0.164	N	0	ATGACAAAAATGCCCGCGTCGACGACGGAGCATGAGAATAGGGGGTTGTCCAAGGCGCCGTTATGA	MTKMPASTTEHENRGLSKAPL	None
b_subtilis bs168	Locus:sbsu3863.1:3862340-3862543.6:154-189:3862494-3862529(+)	sbsu38631	0.04	1	-3.08	NA	0.74	-0.08	10.8	0	0.124	N	0	ATGAAGCCGTCAGCGGTTCAGCTAAAGACAGCGTGA	MKPSAVQLKTA	None
b_subtilis bs168	Locus:sbsu377.1:376678-376925.5:240-299:376918-376977(+)	sbsu3771	0.04	0.94	-4.79	NA	0.04	0.48	10.78	0	0.184	N	0	ATGCGTTGCACATGTTCACTGCTTATAAAGATTAGGGGAGGTATGACAATATGGAAATAA	MRCTCSLLIKIRGGMTIWK	None
b_subtilis bs168	Locus:sbsu3303.1:3302876-3302792.2:34-111:3302842-3302765(-)	sbsu33031	0.04	0.6	-5.3	0.43	0.76	-0.01	5.48	0	0.086	N	0	ATGATATACGTTCAGCAAAGCTTGGTCGTTCAGCACCAGGCTTTCTTTATGGCATGGACATGGGAAAGGAGCGAATAA	MIYVQQSLVVQHQAFFMAWTWERSE	None
b_subtilis bs168	Locus:sbsu3226.1:3225697-3225824.2:77-109:3225774-3225806(+)	ncr1241	0.04	1	-5.45	NA	0.12	1.78	6.02	0	0	N	0	ATGTTGTTTTGTGCAGGAAGCGTTTCATTCTGA	MLFCAGSVSF	None
b_subtilis bs168	Locus:sbsu3037.2:3036570-3036396.2:78-167:3036492-3036403(-)	sbsu30372	0.04	0.6	-1.44	-0.18	0.91	-0.41	10.63	0	0.206	N	0	ATGAAAGGAGCGCTAAAGCGTGAATCTCATGTGTACGATTGCAAAAGAACGGCTGCAGCGGGATCATTGGGAGCAGCAGGCGCAAGATAG	MKGALKRESHVYDCKRTAAAGSLGAAGAR	None
b_subtilis bs168	Locus:sbsu3037.1:3036527-3036340.1:35-124:3036492-3036403(-)	sbsu30371	0.04	0.64	-1.44	0	0.91	-0.41	10.63	0	0.206	N	0	ATGAAAGGAGCGCTAAAGCGTGAATCTCATGTGTACGATTGCAAAAGAACGGCTGCAGCGGGATCATTGGGAGCAGCAGGCGCAAGATAG	MKGALKRESHVYDCKRTAAAGSLGAAGAR	None
b_subtilis bs168	Locus:sbsu2998.1:2997369-2997599.1:38-184:2997407-2997553(+)	sbsu29981	0.04	1	-2.53	NA	0.41	-0.06	11.29	0	0.345	N	0	ATGCGAGGTTTGACTTCGATGACTGATTCCATCTGCACAGGCTTCAAAAAGAAGATGGTGATGCTCTCTATGACGAGTTCGCCGCGTTTTTTCGAGCGCAAAAATCGGTTTGCCGCTTGCGTCAAAATGGTCGTAAATACGCCATAA	MRGLTSMTDSICTGFKKKMVMLSMTSSPRFFERKNRFAACVKMVVNTP	None
b_subtilis bs168	Locus:sbsu2898.1:2897458-2897108.1:17-52:2897441-2897406(-)	sbsu28981	0.04	0.64	-3.61	0.19	0.93	0.8	9.69	0	0.088	N	0	ATGCAAGCTTCACAAGCGAAAATCATCGCAGTATGA	MQASQAKIIAV	None
b_subtilis bs168	Locus:sbsu27.3:26434-26740.2:126-161:26560-26595(+)	sbsu273	0.04	0.64	-5.98	-0.29	0.39	-1.95	12.51	0	0.128	N	0	ATGAACCATGTCAGGTCCGGAAGGAAGCAGCATTAA	MNHVRSGRKQH	None
b_subtilis bs168	Locus:sbsu27.2:26534-26633.2:26-61:26560-26595(+)	ffs.1	0.04	0.64	-5.98	-0.29	0.39	-1.95	12.51	0	0.128	N	0	ATGAACCATGTCAGGTCCGGAAGGAAGCAGCATTAA	MNHVRSGRKQH	None
b_subtilis bs168	Locus:sbsu27.1:26420-26684.2:140-175:26560-26595(+)	ffs	0.04	0.64	-5.98	-0.29	0.39	-1.95	12.51	0	0.128	N	0	ATGAACCATGTCAGGTCCGGAAGGAAGCAGCATTAA	MNHVRSGRKQH	None
b_subtilis bs168	Locus:sbsu2648.2:2647663-2647405.1:70-108:2647593-2647555(-)	sbsu26482	0.04	1	-4.66	NA	0.02	-0.06	6.34	0	0.09	N	0	ATGTCCGAGCGATCTTCTTTTTATTTCGTTTTCAATTAA	MSERSSFYFVFN	None
b_subtilis bs168	Locus:sbsu2489.1:2488824-2488976.4:136-243:2488960-2489067(+)	sbsu24891	0.04	1	-5.53	NA	0.21	1.11	8.83	0	0.308	N	0.1	ATGGGAATATCCTGCTTTTTTATCAGAGCTTTATGCTCGATGGCAATCTCCTCAAAAGAGCGGTTGTCGTCCGTGATCAGCACTCTCGTTCCTACTGGTATCGTTTGA	MGISCFFIRALCSMAISSKERLSSVISTLVPTGIV	None
b_subtilis bs168	Locus:sbsu2473.1:2472901-2473106.1:9-155:2472910-2473056(+)	T-box.4	0.04	0.6	-4.5	0.04	0.31	-0.79	12.08	0	0.174	N	0	ATGACGAGGAATAGTATACAAGGCAATGGCCTAAGAGAGCGATACCCCCGGCTGAAAGGTGTTGCGGCCCGCTTGTTTGTAGAACCTGCCCTCAAGTCGCGGTTAGGAAAACCTAAACGTTTCCCGCGTTACGGGGATTTGAGCTGA	MTRNSIQGNGLRERYPRLKGVAARLFVEPALKSRLGKPKRFPRYGDLS	None
b_subtilis bs168	Locus:sbsu2368.1:2367684-2367946.5:238-318:2367922-2368002(+)	sbsu23681	0.04	1	-2.3	NA	0.48	-0.01	8.8	0	0.111	N	0	ATGATCTGCATAAAAAATCCTGAAGTAAAACTTCAGGATTTTTTCGAAAGCTTATTTAAATGCTCGAAGAAGGTTGGATAA	MICIKNPEVKLQDFFESLFKCSKKVG	None
b_subtilis bs168	Locus:sbsu2070.5:2069811-2070051.5:99-164:2069910-2069975(+)	sbsu20705	0.04	0.6	-3.46	7.69	0.22	1.44	4.19	0	0.074	N	0.1	ATGCTTGCAATCGGGTCGTTTATAATCGCCCTATTGACGTATATAGAAAAAATAGACCTCCCTTGA	MLAIGSFIIALLTYIEKIDLP	None
b_subtilis bs168	Locus:sbsu2070.3:2069822-2070075.5:88-153:2069910-2069975(+)	BsrG	0.04	0.6	-3.46	7.69	0.22	1.44	4.19	0	0.074	N	0.1	ATGCTTGCAATCGGGTCGTTTATAATCGCCCTATTGACGTATATAGAAAAAATAGACCTCCCTTGA	MLAIGSFIIALLTYIEKIDLP	None
b_subtilis bs168	Locus:sbsu1902.1:1901991-1902096.3:39-107:1902030-1902098(+)	sbsu19021	0.04	0.6	-6.31	0.14	0.34	-0.45	9.19	0	0.149	N	0	ATGAGCTATGTGACAGACTATGTTATGGAGAAATACAGGTGTAAAAGAGGGGGATTAACTCCTCTTTAA	MSYVTDYVMEKYRCKRGGLTPL	None
b_subtilis bs168	Locus:sbsu1869.1:1868404-1868461.1:33-104:1868437-1868508(+)	ncr969	0.04	0.64	-6.45	-0.07	0.28	1	6.51	0	0.103	N	0	ATGATTCTCGTTCTGCTCTCTTTTTTGGGCCCTAATGAGTCTGCCCGTTTGCCTGATTTGATCAAAATATGA	MILVLLSFLGPNESARLPDLIKI	None
b_subtilis bs168	Locus:sbsu1676.1:1675981-1676022.1:3-77:1675984-1676058(+)	L19_leader	0.04	0.76	-3.16	NA	0.63	-0.42	4.58	0	0.099	N	0	ATGTTCCGCTGTGCCGGTTTTTGTGGCCAAGAGCATCTGTTGGAAGGAGTTGAAAACGATGCAAAAACTAATTGA	MFRCAGFCGQEHLLEGVENDAKTN	None
b_subtilis bs168	Locus:sbsu1528.1:1528111-1527937.4:152-247:1527959-1527864(-)	sbsu15281	0.04	1	-2.38	NA	0.46	0.6	8.55	0	0.118	N	0	ATGAAAATTTTGAACGAAATCCGAATCGCATTTCATTCAAAAAAAGAGCTGATCGAGTCAGCTCTTTTTCACACGATAGCCTGCAGCATCATATAA	MKILNEIRIAFHSKKELIESALFHTIACSII	None
b_subtilis bs168	Locus:sbsu1447.2:1446828-1447046.6:134-181:1446962-1447009(+)	sbsu14472	0.04	0.6	-4.91	-0.06	0.64	0.61	6.5	0	0.061	N	0	ATGGTGAAGCATGACTTGTTGATAATCGACCATATGGTTTCTCCTTAG	MVKHDLLIIDHMVSP	None
b_subtilis bs168	Locus:sbsu1386.2:1385891-1385736.3:149-286:1385742-1385605(-)	SAMriboswitch.2	0.04	0.76	-3.87	NA	0.62	-0.29	10.63	0	0.142	N	0	ATGAGAGAGGCAGTGTTTTACGTAGAAAAGCCTCTTTCTCTCATGGGAAAGAGGCTTTTTGTTGTGAGAAAACCTCTTAGCAGCCTGTATCCGCGGGTGAAAGAGAGTGTTTTACATATAAAGGAGGAGAAACAATGA	MREAVFYVEKPLSLMGKRLFVVRKPLSSLYPRVKESVLHIKEEKQ	None
b_subtilis bs168	Locus:sbsu1386.2:1385891-1385736.1:71-112:1385820-1385779(-)	SAMriboswitch.2	0.04	0.64	-5.07	-0.16	0.65	-0.47	6.51	0	0.084	N	0	ATGGGGCGCACTGCTTTTCGCGCCGAGACTGATGTCTCATAA	MGRTAFRAETDVS	None
b_subtilis bs168	Locus:sbsu1386.1:1385926-1385686.5:226-321:1385700-1385605(-)	sbsu13861	0.04	0.76	-2.48	NA	0.53	-0.53	10.99	0	0.232	N	0	ATGGGAAAGAGGCTTTTTGTTGTGAGAAAACCTCTTAGCAGCCTGTATCCGCGGGTGAAAGAGAGTGTTTTACATATAAAGGAGGAGAAACAATGA	MGKRLFVVRKPLSSLYPRVKESVLHIKEEKQ	None
b_subtilis bs168	Locus:sbsu1386.1:1385926-1385686.4:184-321:1385742-1385605(-)	sbsu13861	0.04	0.76	-3.87	NA	0.62	-0.29	10.63	0	0.142	N	0	ATGAGAGAGGCAGTGTTTTACGTAGAAAAGCCTCTTTCTCTCATGGGAAAGAGGCTTTTTGTTGTGAGAAAACCTCTTAGCAGCCTGTATCCGCGGGTGAAAGAGAGTGTTTTACATATAAAGGAGGAGAAACAATGA	MREAVFYVEKPLSLMGKRLFVVRKPLSSLYPRVKESVLHIKEEKQ	None
b_subtilis bs168	Locus:sbsu1386.1:1385926-1385686.2:106-147:1385820-1385779(-)	sbsu13861	0.04	0.64	-5.07	-0.16	0.65	-0.47	6.51	0	0.084	N	0	ATGGGGCGCACTGCTTTTCGCGCCGAGACTGATGTCTCATAA	MGRTAFRAETDVS	None
b_subtilis bs168	Locus:sbsu1379.2:1378233-1378443.3:208-315:1378441-1378548(+)	T-box.1	0.04	0.76	-4.48	NA	0.17	-1.59	7.55	0	0.116	N	0	ATGAATCAGGATGAAATGGGTTTTTTTATTGTAGAAGAGCCGCGGAGGAGAATAAATGAAAAAACAAAGAATAGTAGTGAAAATAGGAAGCAGTTCGCTCACGAATAG	MNQDEMGFFIVEEPRRRINEKTKNSSENRKQFAHE	None
b_subtilis bs168	Locus:sbsu1379.1:1378212-1378452.3:229-336:1378441-1378548(+)	sbsu13791	0.04	0.76	-4.48	NA	0.17	-1.59	7.55	0	0.116	N	0	ATGAATCAGGATGAAATGGGTTTTTTTATTGTAGAAGAGCCGCGGAGGAGAATAAATGAAAAAACAAAGAATAGTAGTGAAAATAGGAAGCAGTTCGCTCACGAATAG	MNQDEMGFFIVEEPRRRINEKTKNSSENRKQFAHE	None
b_subtilis bs168	Locus:S975:2664732-2666054.11:915-950:2665647-2665682(+)	S975	0.04	1	-1.03	NA	0.73	-0.36	11.82	0	0.154	N	0	ATGACCGCAAAGAAATTGAGTAGCTTGCGGACATAG	MTAKKLSSLRT	None
b_subtilis bs168	Locus:S956:2608912-2610324.8:349-447:2609261-2609359(+)	S956	0.04	1	-2.51	NA	0.4	-0.19	6.21	0	0.101	N	0	ATGATTCAGCTCAGGATACAGGCCCATGACACCGAGCATCTTCATTTGAACAATGAAGGTGATAACATCCGGATCTGTTCCTTCATTCAACTGTTTTAA	MIQLRIQAHDTEHLHLNNEGDNIRICSFIQLF	None
b_subtilis bs168	Locus:S956:2608912-2610324.3:31-84:2608943-2608996(+)	S956	0.04	1	-4.9	NA	0.04	0.8	9.69	0	0.112	N	0	ATGTCAACTTTTGTTTTCACCCATAAGATGTTTCATGCTTTCCATTTGATCTAA	MSTFVFTHKMFHAFHLI	None
b_subtilis bs168	Locus:S956:2608912-2610324.18:896-952:2609808-2609864(+)	S956	0.04	1	-5.34	NA	0.04	0.11	11.53	0	0.229	N	0	ATGTTCTCTTTTTCCAGTTCTTTAAAAAGAAGATACGTATCAACATTTCCTGTTTGA	MFSFSSSLKRRYVSTFPV	None
b_subtilis bs168	Locus:S951:2600156-2602305.21:1591-1674:2601747-2601830(+)	S951	0.04	1	-5.57	NA	0.18	0.02	12.81	0	0.125	N	0	ATGATCATCCGTCACCCTGGCCATCAGATGCTGAGGCGTCAGCTCGGCTCCCTCTTCATAAAAAGCATAAAGATAAGCGGCTAA	MIIRHPGHQMLRRQLGSLFIKSIKISG	Hypothetical protiens only
b_subtilis bs168	Locus:S951:2600156-2602305.16:1287-1349:2601443-2601505(+)	S951	0.04	0.6	-3.39	-0.88	0.54	-0.72	8.25	0	0.15	N	0.2	ATGACAATTCATGATGAGGTTAAGCGATCTATTTGCTCCTCCGCAAGGAATCATTGCCAATAA	MTIHDEVKRSICSSARNHCQ	Hypothetical protiens only
b_subtilis bs168	Locus:S951:2600156-2602305.10:1137-1268:2601293-2601424(+)	S951	0.04	1	-4.12	NA	0.53	0.08	8.71	0	0.217	N	0	ATGTTAATTCTGTCTCGTGGGTTTGTTTATCAGCCATTATGGATCCCTCCTTCCAAAGCTTGCAACGAATTCTATAAGCGGTATGATTCTTATTCGGTCCATTCAGGCGTTTTCTATGTGAACTGCCTTTAA	MLILSRGFVYQPLWIPPSKACNEFYKRYDSYSVHSGVFYVNCL	None
b_subtilis bs168	Locus:S931:2569624-2570653.7:525-560:2570149-2570184(+)	S931	0.04	1	-4.48	NA	0.01	1.57	10.55	0	0.075	N	0	ATGCTGCTTCCGAGATCACCCATATTGCTCGTTTGA	MLLPRSPILLV	None
b_subtilis bs168	Locus:S885:2433788-2434859.4:98-190:2433886-2433978(+)	S885	0.04	1	-2.92	NA	0.76	-1.07	4.82	0	0.1	N	0	ATGCCGTTAAAGTCTGTTCGCTCGGGAATGGATATAATACATGACTTTCCAAAGGAGCGTGAACAGGATGAAGGGAATGAAAGAGCCGTCTGA	MPLKSVRSGMDIIHDFPKEREQDEGNERAV	None
b_subtilis bs168	Locus:S882:2432160-2433082.5:138-203:2432298-2432363(+)	S882	0.04	1	-2.71	NA	0.59	0.92	8.82	0	0.107	N	0	ATGGGAAGCTGCTTGATCCTAATTTGTTTTGCGCATTTCGTTAAACGGGTAGAAAACAAACTTTGA	MGSCLILICFAHFVKRVENKL	None
b_subtilis bs168	Locus:S882:2432160-2433082.2:37-72:2432197-2432232(+)	S882	0.04	0.64	-5.98	0.84	0.07	1.22	9.69	0	0.084	N	0	ATGTTTCACATTTCTGCAAAAATTTCTTTTCTATAG	MFHISAKISFL	None
b_subtilis bs168	Locus:S869:2401843-2402036.1:21-56:2401864-2401899(+)	S869	0.04	1	-2.11	NA	0.33	0.3	10.53	0	0.124	N	0	ATGACGAGGGCATCAATGCCAATTTGTTTTAGGTGA	MTRASMPICFR	None
b_subtilis bs168	Locus:S834:2316424-2316227.6:138-179:2316286-2316245(-)	S834	0.04	0.64	-1.1	3.74	0.76	1.21	4.19	0	0.066	N	0	ATGAATCTGGAACTTGTAAAAGTTGCAGATTTTCTTTTATAG	MNLELVKVADFLL	None
b_subtilis bs168	Locus:S827:2307712-2306683.5:170-208:2307542-2307504(-)	S827	0.04	1	-1.08	NA	0.74	-0.02	8.54	0	0.089	N	0	ATGCAAGGTATCTTCATCTGCAAGAAGGGAAGTGACTGA	MQGIFICKKGSD	None
b_subtilis bs168	Locus:S827:2307712-2306683.3:153-227:2307559-2307485(-)	S827	0.04	1	-5.48	NA	0.22	-0.21	11.31	0	0.345	N	0	ATGTTTTTCTTCATGCGATGCAAGGTATCTTCATCTGCAAGAAGGGAAGTGACTGACTCGAGAATCTCTTCATGA	MFFFMRCKVSSSARREVTDSRISS	None
b_subtilis bs168	Locus:S811:2273801-2274302.6:264-341:2274065-2274142(+)	S811	0.04	1	-5.37	NA	0.1	0.11	8.23	0	0.224	N	0	ATGATCTTTCTTAGTTGTCCCTCTTTCATGAAACCTAATTTTTCATGTAATCGTATGGATGGATTATTAAAAGAATAA	MIFLSCPSFMKPNFSCNRMDGLLKE	None
b_subtilis bs168	Locus:S811:2273801-2274302.5:194-277:2273995-2274078(+)	S811	0.04	1	-5.68	NA	0.05	0.18	7.36	0	0.239	N	0	ATGATTCAGTTCAAATTCTTCTCTTGTCATCCCAAAGCAAATACCATCATAATAGGCACCTTTAGTGAAAATGATCTTTCTTAG	MIQFKFFSCHPKANTIIIGTFSENDLS	None
b_subtilis bs168	Locus:S732:2092817-2093011.2:57-98:2092874-2092915(+)	S732	0.04	1	-2.48	NA	0.44	1.71	9.34	0	0.061	N	0.3	ATGTCTTTTATCACAATCTATATTATTAGTTTAAGACTTTAA	MSFITIYIISLRL	None
b_subtilis bs168	Locus:S717:2069824-2069977.5:86-151:2069910-2069975(+)	S717	0.04	0.6	-3.46	7.69	0.22	1.44	4.19	0	0.074	N	0.1	ATGCTTGCAATCGGGTCGTTTATAATCGCCCTATTGACGTATATAGAAAAAATAGACCTCCCTTGA	MLAIGSFIIALLTYIEKIDLP	Hypothetical protiens only
b_subtilis bs168	Locus:S651:1913240-1912142.5:286-372:1912954-1912868(-)	S651	0.04	1	-2.45	NA	0.51	-0.34	7.35	0	0.122	N	0	ATGATTCTCTCTCTTCCTCCTGAAACGTTCCCTTATAAAAGAAAAGAGTGCCAAGAATTGTATTTTGCACATGCACTTCAATGGTGA	MILSLPPETFPYKRKECQELYFAHALQW	None
b_subtilis bs168	Locus:S651:1913240-1912142.21:1000-1059:1912240-1912181(-)	S651	0.04	1	-2.29	NA	0.37	-0.88	9.71	0	0.117	N	0	ATGAATATTTCGGAACCTAGACAAGCAAACCCAGCAAAAATACAAGCCTGGACACCATGA	MNISEPRQANPAKIQAWTP	None
b_subtilis bs168	Locus:S651:1913240-1912142.12:628-693:1912612-1912547(-)	S651	0.04	1	-2.68	NA	0.58	0.98	6.34	0	0.062	N	0	ATGTACGATTCCATTCTATTCCTGTATGTTGCGATTTCAAAAGACAAGTTCTATTTTGTATTGTAA	MYDSILFLYVAISKDKFYFVL	None
b_subtilis bs168	Locus:S651:1913240-1912142.10:505-621:1912735-1912619(-)	S651	0.04	1	-4.52	NA	0.2	-0.46	10.44	0	0.134	N	0	ATGCCTCGAACGTCAAAACAGACAGCAGCAGATGAGGTTTGCCGAAGAAATCAAGTATTCTATTTTCTTTCTCGTCATATATCATTAACGCATCAAAGAAACGTTTTTTGCCTTTAA	MPRTSKQTAADEVCRRNQVFYFLSRHISLTHQRNVFCL	Top hit: rCG28003 [Rattus norvegicus], 47 a.a.
b_subtilis bs168	Locus:S632:1889195-1888890.4:234-350:1888961-1888845(-)	S632	0.04	1	-5.38	NA	0.21	-0.22	5.53	0	0.234	N	0	ATGTCTAATTGTGAAACTCTCTGTAATGGATGTGCAACTAAGTGCCAATTTACTAAATCTTTTGAGTGGTGTATCTGGACTCCCGGAAACCACTCAAATGTAGATACAGCGATATAA	MSNCETLCNGCATKCQFTKSFEWCIWTPGNHSNVDTAI	None
b_subtilis bs168	Locus:S632:1889195-1888890.1:26-61:1889169-1889134(-)	S632	0.04	1	-1.06	NA	0.53	-0.87	11.48	0	0.1	N	0	ATGGAACAAAGAAGCATCAAACCCCGAGCTATTTAA	MEQRSIKPRAI	None
b_subtilis bs168	Locus:S623:1872786-1873153.4:109-210:1872895-1872996(+)	S623	0.04	1	-5.68	NA	0.28	-0.46	12.34	0	0.177	N	0	ATGCGCCAATCTGCACTTTGTATAATCCGTCCTTTAAAAGGACAATCGAGTCAAAACCTTTGGCTTCGGCATTACTTGCGAGCGAGTCGGCATTCGCTTTGA	MRQSALCIIRPLKGQSSQNLWLRHYLRASRHSL	None
b_subtilis bs168	Locus:S58:153507-153039.6:190-333:153317-153174(-)	S58	0.04	1	-4.58	NA	0.28	0.63	8.78	0	0.211	N	0	ATGCCGTTTAAATACGTCCGGGTGTTTCTCCGTGTATACAAAGTAGCGATATTCTTTTTTGACTGCGCTAAATCGTGCATGGAACCCATCATCCGCAATTTCTGCCTGTTTGACTGCGATATCGTCCGGAAGCAGTGCATTTAA	MPFKYVRVFLRVYKVAIFFFDCAKSCMEPIIRNFCLFDCDIVRKQCI	None
b_subtilis bs168	Locus:S572:1644485-1643910.8:416-487:1644069-1643998(-)	S572	0.04	1	-3.3	NA	0.64	-0.58	12.52	0	0.125	N	0	ATGAGCGCTCTCCGGTTTGTTTTGAGAGGGCTGCGATCTCCTGAAGGATTTCAAAAGAAACATCGAGCTTAG	MSALRFVLRGLRSPEGFQKKHRA	None
b_subtilis bs168	Locus:S562:1604734-1603592.14:730-804:1604004-1603930(-)	S562	0.04	1	-2.46	NA	0.45	-1.28	10.33	0	0.16	N	0	ATGTCACCACCACAATCACAACTGAAAAAGCTAGCTTCCCAGCCGGATGTTCAACAATCGGCGAAAAAGGAGTAA	MSPPQSQLKKLASQPDVQQSAKKE	None
b_subtilis bs168	Locus:S555:1582676-1581224.8:433-525:1582243-1582151(-)	S555	0.04	1	-5.05	NA	0.05	0.21	7.25	0	0.085	N	0	ATGCTTGACATCAGTGGTCATTTTTTTATCGAGAATCGCAATCAGTTTATACGTCGCTGTGTCCTCTGCAATGACTTTTCCTTTTCGGTCTAA	MLDISGHFFIENRNQFIRRCVLCNDFSFSV	Top hit: N-acetyl-anhydromuranmyl-L-alanine amidase [Comamonas aquatica DA1877], 199 a.a.
b_subtilis bs168	Locus:S555:1582676-1581224.18:902-943:1581774-1581733(-)	S555	0.04	1	-4.76	NA	0.05	-0.68	12.51	0	0.153	N	0	ATGCCGCATACGCCTTCGATACGATCAAAAGCGATACGCTGA	MPHTPSIRSKAIR	None
b_subtilis bs168	Locus:S555:1582676-1581224.1:87-200:1582589-1582476(-)	S555	0.04	1	-4.53	NA	0.07	-0.57	12.34	0	0.148	N	0	ATGTCACATATCCGTCCCGCTCCTTCAAATACTTATCCAGCACTTTTTCTAATCCCATCGCGCCGGAAATTTCATTTGTTTCTTCATCAACCTCGGCATAGCCGATTAGATTAG	MSHIRPAPSNTYPALFLIPSRRKFHLFLHQPRHSRLD	None
b_subtilis bs168	Locus:S555:1582676-1581224.16:793-900:1581883-1581776(-)	S555	0.04	1	-0.94	NA	0.14	0.83	7.92	0	0.34	N	0	ATGCGCTGCGGTTTGCTTAAATCAGCAACGCTTTTTTCGAGGTCACCAATTTGCTTATTTTCGGATGAAATTTGCTCCTCAAGCTTTTGCACCTCAATATTGGTTTGA	MRCGLLKSATLFSRSPICLFSDEICSSSFCTSILV	None
b_subtilis bs168	Locus:S526:1519804-1518175.7:291-332:1519513-1519472(-)	S526	0.04	1	-5.34	NA	0.02	0.37	3.85	0	0.093	N	0	ATGGGAAGTCCCAGTCCAGTGCCCTTTTCTTTTGTTGAATAA	MGSPSPVPFSFVE	None
b_subtilis bs168	Locus:S499:1446841-1447052.6:121-168:1446962-1447009(+)	S499	0.04	0.6	-4.91	-0.06	0.64	0.61	6.5	0	0.061	N	0	ATGGTGAAGCATGACTTGTTGATAATCGACCATATGGTTTCTCCTTAG	MVKHDLLIIDHMVSP	None
b_subtilis bs168	Locus:S444:1279022-1279523.16:439-555:1279461-1279577(+)	S444	0.04	1	-2.82	NA	0.53	-0.04	11.36	0	0.179	N	0	ATGCTGTTTTTCCAAACAAAAAAGAGTCACATTAATGTGTGGCTCTTTTTGCATCATCTGATCAGAAACATCATAAATGAATCGATCATCATGATGAAGAACAGCAAGCAAAAATAA	MLFFQTKKSHINVWLFLHHLIRNIINESIIMMKNSKQK	None
b_subtilis bs168	Locus:S41:89566-88050.8:306-374:89260-89192(-)	S41	0.04	1	-3.37	NA	0.69	1.49	6.23	0	0.083	N	0.4	ATGTTTGCTGTCTGGGTTTACGATAAGATCCAGATAGCGCTGACGGTAGCGCTGCTCAACGTCTTTTAA	MFAVWVYDKIQIALTVALLNVF	None
b_subtilis bs168	Locus:S41:89566-88050.4:211-252:89355-89314(-)	S41	0.04	1	-4.73	NA	0.28	0.89	8.52	0	0.108	N	0	ATGCTGTGCATTGTAGGTGTTTCTACTTCTAAGTATCCATGA	MLCIVGVSTSKYP	None
b_subtilis bs168	Locus:S41:89566-88050.2:39-98:89527-89468(-)	S41	0.04	1	-5.54	NA	0.27	0.32	3.88	0	0.065	N	0	ATGGCGTGTAGAGACACCTTCGTTACGGAAAACACGGCCGATTTCATATACTTTTTCTAA	MACRDTFVTENTADFIYFF	None
b_subtilis bs168	Locus:S416:1233877-1235778.7:372-452:1234249-1234329(+)	S416	0.04	1	-2.39	NA	0.35	-0.07	9.44	0	0.138	N	0	ATGACATGCCAGAGCGGCTCGCGATCTTTTCCCATGCTTCTGCGAGAAGATGCTTTTTTCGCTTTTTATTTAAAGCGGTAA	MTCQSGSRSFPMLLREDAFFAFYLKR	None
b_subtilis bs168	Locus:S416:1233877-1235778.30:1587-1679:1235464-1235556(+)	S416	0.04	1	-3.47	NA	0.45	0.45	9.29	0	0.275	N	0.1	ATGACGGCGCGGATCAGTTTTTCATCAACGCCATATTTATCAGCGGCTTTTTTAATCGCACTGTCAATAGAGAAGTCTCCCGAACGGATCTGA	MTARISFSSTPYLSAAFLIALSIEKSPERI	None
b_subtilis bs168	Locus:S416:1233877-1235778.15:619-663:1234496-1234540(+)	S416	0.04	1	-5.44	NA	0.05	0.39	4.11	0	0.094	N	0	ATGCTGATAGTTTGTCAAGATGATCGATCCTCCGCTTCCGTTTGA	MLIVCQDDRSSASV	None
b_subtilis bs168	Locus:S416:1233877-1235778.12:515-568:1234392-1234445(+)	S416	0.04	1	-3.19	NA	0.72	-1.37	9.54	0	0.138	N	0	ATGACGGGCTCTAAGGACCAGCATTCAGGACATAAAGGGTCTACAAACATATAA	MTGSKDQHSGHKGSTNI	None
b_subtilis bs168	Locus:S415:1233399-1233524.2:112-255:1233511-1233654(+)	S415	0.04	1	-2.45	NA	0.53	-0.31	10.99	0	0.302	N	0	ATGAAACCGCGCTTATCCCGGCGCGGTTTCTTTAGTGCTAAAAATGGAACGTACGTTTGGTTATGGCATAAAAAAACAGCCTCAAGCATATGCACGCCTGCGGCTATTTTTCACATGATTGATATTCATCAGAATAAGTGCTGA	MKPRLSRRGFFSAKNGTYVWLWHKKTASSICTPAAIFHMIDIHQNKC	Hypothetical protiens only
b_subtilis bs168	Locus:S4:1067-299.1:89-124:978-943(-)	S4	0.04	1	-4.74	NA	0.16	-0.76	4.19	0	0.104	N	0	ATGAATTCGTTTGTAAATTTCTCAGAAGACAGATAA	MNSFVNFSEDR	None
b_subtilis bs168	Locus:S37:71799-71190.3:130-207:71669-71592(-)	S37	0.04	1	-1.56	NA	0.67	-0.8	9.69	0	0.096	N	0	ATGCTTGATAAAAGGTTGCAAAGCTTTCAGACAGCGCGTGAAATACATTGGAGAATTGGTCTACCTTCTGAGCAGTGA	MLDKRLQSFQTAREIHWRIGLPSEQ	None
b_subtilis bs168	Locus:S372:1125843-1126369.7:355-504:1126198-1126347(+)	S372	0.04	1	-5.15	NA	0.2	0.08	10.41	0	0.181	N	0	ATGACCGAAATATCATCTGTTGTCTTGTTAAAAGCCTCTAATAAAAATGGTGTCAAACTCCCTGTTGATATATGGATAATACCTACTGTAAAAAAGAAAGCATATCCAAATAAATATGTCCCTCTTAACATTCATTACACCCCTATATGA	MTEISSVVLLKASNKNGVKLPVDIWIIPTVKKKAYPNKYVPLNIHYTPI	Hypothetical protiens only
b_subtilis bs168	Locus:S372:1125843-1126369.10:470-520:1126313-1126363(+)	S372	0.04	1	-2.17	NA	0.63	0.35	9.26	0	0.095	N	0	ATGTCCCTCTTAACATTCATTACACCCCTATATGAAAAAGCAGGAAAGTAA	MSLLTFITPLYEKAGK	None
b_subtilis bs168	Locus:S345:1056384-1056537.2:52-135:1056436-1056519(+)	S345	0.04	0.64	-5.7	-0.02	0.68	-0.71	10.87	0	0.207	N	0	ATGCCGTTATATAGAGGGGATAAGCAACAGAGAGTAAGTGTTCGGAGCGCATCATTGGTCAAACAAGGGGTTCCTGATACATGA	MPLYRGDKQQRVSVRSASLVKQGVPDT	None
b_subtilis bs168	Locus:S345:1056384-1056537.1:33-65:1056417-1056449(+)	S345	0.04	0.64	1.1	-0.59	0.84	0.97	5.28	0	0	N	0	ATGGATACGGTCGCATATCATGCCGTTATATAG	MDTVAYHAVI	None
b_subtilis bs168	Locus:S31:55717-53363.3:421-459:55296-55258(-)	S31	0.04	1	-4.63	NA	0.23	0.99	7.36	0	0.082	N	0	ATGATTCTGTCTCTCCATTCTTTAAAAGATTGTCTTTAA	MILSLHSLKDCL	None
b_subtilis bs168	Locus:S31:55717-53363.28:2124-2162:53593-53555(-)	S31	0.04	1	-3.36	NA	0.61	0.7	9.71	0	0.073	N	0	ATGATAGCCATCCGGGCGTTTTCGGGTGACGTCAAGTGA	MIAIRAFSGDVK	None
b_subtilis bs168	Locus:S31:55717-53363.25:1939-1995:53778-53722(-)	S31	0.04	1	-4.49	NA	0.2	1.29	3.85	0	0.137	N	0	ATGATGGAAACTCCCTTTTTCACGTTGTATCTGTCCTTGATCAGCTTGGCAGCCTGA	MMETPFFTLYLSLISLAA	None
b_subtilis bs168	Locus:S31:55717-53363.24:1787-1873:53930-53844(-)	S31	0.04	1	-2.14	NA	0.18	-0.48	9.82	0	0.181	N	0	ATGAAACGTCAGAGCCAATTTCCGCTCCAAGCTCAGCAAGCGTTTCCGCGGACAGATTTAAATTCCACAGTCTGTTCAGCCCTCTGA	MKRQSQFPLQAQQAFPRTDLNSTVCSAL	None
b_subtilis bs168	Locus:S31:55717-53363.15:1162-1278:54555-54439(-)	S31	0.04	1	-3.21	NA	0.64	-0.13	8.83	0	0.276	N	0	ATGATTTTGCAGATTCATACCGCTCAGAGAAAAAGGTTAGCGGTATTAACTCGTGCGGATGGGTTAACAAATAATTTGTTAAGTCCACCAATCTGCCGCTGCGACGAAACTTCATGA	MILQIHTAQRKRLAVLTRADGLTNNLLSPPICRCDETS	None
b_subtilis bs168	Locus:S286:911718-911330.3:63-113:911655-911605(-)	S286	0.04	1	-3.43	NA	0.6	-0.91	8.56	0	0.109	N	0	ATGCTTCATTTTGGAAAACAAATGAAAACACAGGAAAATCATGCTTGTTGA	MLHFGKQMKTQENHAC	None
b_subtilis bs168	Locus:S286:911718-911330.2:49-87:911669-911631(-)	S286	0.04	1	-3.49	NA	0.74	0.9	6.18	0	0.071	N	0	ATGATTTTCGGCACATGCTTCATTTTGGAAAACAAATGA	MIFGTCFILENK	None
b_subtilis bs168	Locus:S286:911718-911330.1:6-113:911712-911605(-)	S286	0.04	1	-3.49	NA	0.56	-1.13	10.62	0	0.119	N	0	ATGAAGCAGATAAATCGAAAAGGAATAGTTGCTGATAAACATCATGATTTTCGGCACATGCTTCATTTTGGAAAACAAATGAAAACACAGGAAAATCATGCTTGTTGA	MKQINRKGIVADKHHDFRHMLHFGKQMKTQENHAC	None
b_subtilis bs168	Locus:S265:839062-840126.9:127-210:839189-839272(+)	S265	0.04	1	-4.44	NA	0.15	0.35	10.8	0	0.22	N	0	ATGCCTTCAATGAAAAAAATGATGCCGAAAATAATAAACCACATGCAGATAAAGGCTCCTTTCACAGACATAATAGTAGTGTAG	MPSMKKMMPKIINHMQIKAPFTDIIVV	None
b_subtilis bs168	Locus:S265:839062-840126.8:124-210:839186-839272(+)	S265	0.04	1	-4.44	NA	0.17	0.4	10.8	0	0.264	N	0	ATGATGCCTTCAATGAAAAAAATGATGCCGAAAATAATAAACCACATGCAGATAAAGGCTCCTTTCACAGACATAATAGTAGTGTAG	MMPSMKKMMPKIINHMQIKAPFTDIIVV	None
b_subtilis bs168	Locus:S265:839062-840126.29:967-1098:840029-840160(+)	S265	0.04	1	-5.74	NA	0.19	0.66	10.96	0	0.182	N	0.3	ATGATAAACGGCTCTTCCGATCTGGTTTTGGCGCTTGCCCGCTTTTGCCTGCTGAAGCCCCTTTTGAAAAGCGTTTTCCGCGCATTGGCAAAGCTTATGAAGGCGTTCTTCTCCTTCACCGAGCACAAATGA	MINGSSDLVLALARFCLLKPLLKSVFRALAKLMKAFFSFTEHK	None
b_subtilis bs168	Locus:S265:839062-840126.10:136-210:839198-839272(+)	S265	0.04	1	-4.65	NA	0.19	0.41	10.8	0	0.175	N	0	ATGAAAAAAATGATGCCGAAAATAATAAACCACATGCAGATAAAGGCTCCTTTCACAGACATAATAGTAGTGTAG	MKKMMPKIINHMQIKAPFTDIIVV	None
b_subtilis bs168	Locus:S25:50019-47673.30:1934-1975:48085-48044(-)	S25	0.04	1	-4.55	NA	0.27	1.22	10.8	0	0.096	N	0	ATGATAATAGGCAAATTGACCTCTTTCGCTAAGGCGATTTGA	MIIGKLTSFAKAI	None
b_subtilis bs168	Locus:S253:818976-820073.7:492-560:819468-819536(+)	S253	0.04	1	-3.4	NA	0.51	1.05	4.37	0	0.092	N	0.2	ATGAACTGTACTAAAGAAGACCTTGCAGACATTATATTAATTCGAGTTTGCTCGGTTGTTATGTTCTGA	MNCTKEDLADIILIRVCSVVMF	None
b_subtilis bs168	Locus:S235:726024-726828.9:390-515:726414-726539(+)	S235	0.04	1	-2.44	NA	0.58	-0.07	11.8	0	0.232	N	0	ATGGCCGATGTCGTCAGGCCGGAAATGACATCATTGCTTTTTCGCAGGATGACACCGGCGCCGATAAACCCGACGCCGGAGATGATTTGTGCCGGCAGACGAAGCGGATCCATCATGATGCGGTAG	MADVVRPEMTSLLFRRMTPAPINPTPEMICAGRRSGSIMMR	Hypothetical protiens only
b_subtilis bs168	Locus:S235:726024-726828.8:312-344:726336-726368(+)	S235	0.04	1	-3.51	NA	0.67	-0.37	12.5	0	0	N	0	ATGAACAGAAGACTGGCAAACGCTTCTTTATAA	MNRRLANASL	None
b_subtilis bs168	Locus:S235:726024-726828.4:92-139:726116-726163(+)	S235	0.04	1	-5.31	NA	0.3	0.1	6.5	0	0.062	N	0	ATGGACGCGGACCTTCACTTCCATAATTGGAAAATCCTTTTCGCCTAG	MDADLHFHNWKILFA	None
b_subtilis bs168	Locus:S166:528076-525021.35:2774-2851:525302-525225(-)	S166	0.04	1	-5.56	NA	0.09	0.76	8.55	0	0.202	N	0	ATGCTTTTCCTACTTTCCGCTGCCAACTTTGCGTGGCCTGCCATAATAAAAAGCCCGGGCTTGTGTTCGGACCGCTAA	MLFLLSAANFAWPAIIKSPGLCSDR	None
b_subtilis bs168	Locus:S166:528076-525021.31:2257-2337:525819-525739(-)	S166	0.04	1	-5.6	NA	0.15	0.7	7.91	0	0.208	N	0	ATGACACTTTCAACGTGTTTTTGTGATAAACCTATTTCTTTCGCAATTTGCTGTTTTAAAAGGGCTGACGTTTCCATGTAA	MTLSTCFCDKPISFAICCFKRADVSM	None
b_subtilis bs168	Locus:S166:528076-525021.14:1132-1212:526944-526864(-)	S166	0.04	1	-2.53	NA	0.18	0.94	3.75	0	0.321	N	0	ATGTCTCTGAGTACATTGACGATGAATTGCTCTGTTTCTCTGGATGCTGTGCCGTTTCCGATCGCCACCATCTCGACTTGA	MSLSTLTMNCSVSLDAVPFPIATIST	None
b_subtilis bs168	Locus:S1579:4213186-4215471.5:135-230:4213321-4213416(+)	S1579	0.04	1	-5.1	NA	0.3	0.58	10.79	1	0.17	N	0	ATGGGCTCAAGCTGGATGGATTTTTTCGTTTTCAAAACCTGGTCAGCAAGCTTGATGGCCAGCTGGCTCAGTGTTTCTTTTCTTTTCAAACGATAG	MGSSWMDFFVFKTWSASLMASWLSVSFLFKR	None
b_subtilis bs168	Locus:S1579:4213186-4215471.39:2191-2235:4215377-4215421(+)	S1579	0.04	1	-5.58	NA	0.01	0.03	8.55	0	0.166	N	0	ATGTTCTTTTCATTTATGACACCTCCCTCGAGGAATAGCTGTTAA	MFFSFMTPPSRNSC	None
b_subtilis bs168	Locus:S1579:4213186-4215471.24:1499-1540:4214685-4214726(+)	S1579	0.04	0.6	-1.21	0.22	0.39	-1.15	9.69	0	0.107	N	0	ATGGTGTCTTTTTCTGATCAACCAGAAAGGAAGCGCTTTTAA	MVSFSDQPERKRF	None
b_subtilis bs168	Locus:S1520:4062713-4063346.2:274-381:4062987-4063094(+)	S1520	0.04	1	-4.29	NA	0.45	0.15	9.3	0	0.082	N	0	ATGCCATATAAAGTCGGGGCTGTTCGTCATGACACCAGGTTGATTATCATAGACTTTGAGGCCGTCTGCTCTTGGTTCTATCGTCAGGTTTCGGCCCGTCCGGTCTGA	MPYKVGAVRHDTRLIIIDFEAVCSWFYRQVSARPV	None
b_subtilis bs168	Locus:S1498:3998480-3998237.3:170-205:3998310-3998275(-)	S1498	0.04	1	-3.15	NA	0.61	1.49	10.55	0	0.064	N	0	ATGCTGCGCGCTTTCGTTTTTGTGTTATGGAACTGA	MLRAFVFVLWN	None
b_subtilis bs168	Locus:S1459:3873771-3874382.15:471-524:3874242-3874295(+)	S1459	0.04	0.64	-5.45	-0.89	0.33	-0.95	7.54	0	0.123	N	0	ATGTTTTTTGAAAATATTGATAATTATTCCCATACAAACAAAAAAACCCTTTAA	MFFENIDNYSHTNKKTL	Hypothetical protiens only
b_subtilis bs168	Locus:S1459:3873771-3874382.14:408-524:3874179-3874295(+)	S1459	0.04	1	-0.32	NA	0.54	-0.43	7.53	0	0.157	N	0	ATGAGCACCAACCAATCTTTTAAAATTTTAAGTAAATTTTATCCAGTGGAAATTGAACTGTCAATGTTTTTTGAAAATATTGATAATTATTCCCATACAAACAAAAAAACCCTTTAA	MSTNQSFKILSKFYPVEIELSMFFENIDNYSHTNKKTL	Hypothetical protiens only
b_subtilis bs168	Locus:S1459:3873771-3874382.13:387-524:3874158-3874295(+)	S1459	0.04	1	-2.22	NA	0.44	-0.05	7.53	0	0.21	N	0	ATGCTATTATCCAATATAATCATGAGCACCAACCAATCTTTTAAAATTTTAAGTAAATTTTATCCAGTGGAAATTGAACTGTCAATGTTTTTTGAAAATATTGATAATTATTCCCATACAAACAAAAAAACCCTTTAA	MLLSNIIMSTNQSFKILSKFYPVEIELSMFFENIDNYSHTNKKTL	Hypothetical protiens only
b_subtilis bs168	Locus:S1459:3873771-3874382.10:288-386:3874059-3874157(+)	S1459	0.04	1	-4.76	NA	0.26	1.16	4.19	0	0.358	N	0.1	ATGAAATGCTTTGCTGCGTACTCACTGCTTGTCCCCTCAGGGCCGAGCGTGTTGACTGTAATGAGTTTGGATAGTGAATCAGTTCTTTTTTTTGTCTGA	MKCFAAYSLLVPSGPSVLTVMSLDSESVLFFV	None
b_subtilis bs168	Locus:S1445:3817724-3816846.7:235-285:3817489-3817439(-)	S1445	0.04	1	-4.81	NA	0.24	1.23	6.23	0	0.087	N	0	ATGATTCTCACGGATACGCCGTTTTTTCTTGCGTTAATAAGGGCCTCTTGA	MILTDTPFFLALIRAS	None
b_subtilis bs168	Locus:S144:490638-490527.1:6-92:490632-490546(-)	S144	0.04	1	-2.43	NA	0.43	-0.51	12.6	0	0.4	N	0	ATGAATTCAAACATGCTGAAAATACATTTGTTTCCAAAAAAAAAAAAAAAAACAAGGGCTCTTAGGGCCCCTGTTTTTTTAAAATAA	MNSNMLKIHLFPKKKKKTRALRAPVFLK	Hypothetical protiens only
b_subtilis bs168	Locus:S1359:3648747-3649980.9:360-407:3649107-3649154(+)	S1359	0.04	1	-2.87	NA	0.61	-1.55	9.53	0	0.11	N	0	ATGGAAGTTGTAAAACAAAAACCCCAGCGTGCTGGCAATAACGACTAA	MEVVKQKPQRAGNND	None
b_subtilis bs168	Locus:S1359:3648747-3649980.27:1134-1175:3649881-3649922(+)	S1359	0.04	1	-5.23	NA	0	0.43	8.56	0	0.119	N	0	ATGTTTTTGAATCCCTGTATATTTCATAATTTGTCTAAATAA	MFLNPCIFHNLSK	None
b_subtilis bs168	Locus:S1359:3648747-3649980.12:448-564:3649195-3649311(+)	S1359	0.04	1	-4.37	NA	0.42	0.1	12.02	0	0.143	N	0	ATGACAGCAATCGTTGACAGGCCGATAACAGAAAGACCGGCAGCAAGGCCATCCAATCCATCAATCAGGTTAATTGCGTTCGTGATGCCGACAATCCATAATACCGTCAGCGGATAA	MTAIVDRPITERPAARPSNPSIRLIAFVMPTIHNTVSG	Top hit: rho GTPase-activating protein 35 [Homo sapiens], 1499 a.a.
b_subtilis bs168	Locus:S1358:3647701-3647109.2:81-167:3647620-3647534(-)	S1358	0.04	1	-4.21	NA	0.53	-0.09	9.34	0	0.136	N	0	ATGTCTACAACTTCGTTGCGAAGATTTGATTTATTCCCGCGGGATAGGGCATCGTACGATTCATCCGCAGCGTTAATGGTTTTATAA	MSTTSLRRFDLFPRDRASYDSSAALMVL	None
b_subtilis bs168	Locus:S1354:3643957-3645689.24:1323-1421:3645280-3645378(+)	S1354	0.04	1	-4.84	NA	0.12	0.91	8.73	0	0.141	N	0.2	ATGTTTACTTTAGTCACAAGCCACGCCTCCTTGTATTATTGTTCTATATACTCTAGCATTCGGTCAATATGCCTTTTGGCTCTATTTTACAAATCATAG	MFTLVTSHASLYYCSIYSSIRSICLLALFYKS	None
b_subtilis bs168	Locus:S1354:3643957-3645689.20:1058-1090:3645015-3645047(+)	S1354	0.04	1	-4.89	NA	0.13	2.43	6.02	0	0	N	0	ATGTGTTACATAATTTTCGTCATCGTGAATTGA	MCYIIFVIVN	None
b_subtilis bs168	Locus:S1354:3643957-3645689.11:519-554:3644476-3644511(+)	S1354	0.04	1	-4.48	NA	0.28	0.6	8.22	0	0.089	N	0	ATGCCGTGCTGTCTGTTACGACTGCAATATTCATAG	MPCCLLRLQYS	None
b_subtilis bs168	Locus:S1326:3574321-3577707.51:3275-3352:3577596-3577673(+)	S1326	0.04	1	-5.49	NA	0.07	0.01	9.78	0	0.149	N	0	ATGTTCAGAAGTGTGTTTTCCCACAACTACCCTCCGTTTTATACAATATTACCGTCAGTAGTATACCATAAATCGTAA	MFRSVFSHNYPPFYTILPSVVYHKS	None
b_subtilis bs168	Locus:S1326:3574321-3577707.41:2651-2701:3576972-3577022(+)	S1326	0.04	1	-5.24	NA	0.07	0.06	11.53	0	0.103	N	0	ATGAGAAAGCACTTCATAAGCGGTTTGCTTCGCTTTTACAACGTTTCCTGA	MRKHFISGLLRFYNVS	None
b_subtilis bs168	Locus:S1326:3574321-3577707.39:2384-2458:3576705-3576779(+)	S1326	0.04	1	-4.38	NA	0.4	0.02	11.82	0	0.226	N	0	ATGTCCCGTAAAATAAGCAGAGCAGGAAAGCCAGTAAAAGAAGGTGTCGTCACCCTCAAAGCCGGTTTTATATAA	MSRKISRAGKPVKEGVVTLKAGFI	None
b_subtilis bs168	Locus:S1326:3574321-3577707.34:2030-2089:3576351-3576410(+)	S1326	0.04	1	-5.5	NA	0.03	0.72	7.52	0	0.122	N	0	ATGAAAAACCCAGCAGCTCATGACTTCTGTTTTCATCTCTTCTTTTTCAGCTTGCTCTAA	MKNPAAHDFCFHLFFFSLL	None
b_subtilis bs168	Locus:S1290:3460206-3462957.9:447-521:3460653-3460727(+)	S1290	0.04	1	-3.75	NA	0.6	0	12.33	0	0.107	N	0	ATGTTCTTTGAGCACCTTTTCCGGAACAACCGGAGAGCAGTCGTACGGCGGGAAAAATTGTTTATCATCCTTTAG	MFFEHLFRNNRRAVVRREKLFIIL	None
b_subtilis bs168	Locus:S1290:3460206-3462957.46:2227-2319:3462433-3462525(+)	S1290	0.04	1	-2.96	NA	0.52	0.84	3.88	1	0.153	N	0.7	ATGGCCTCAGAAAGCGTTTTATCCGCGGTGATCGTTACAGGCTGTGTGTTCATAATCTGGTCAACCCGTTCAACATCCGGGCTGGATGACTGA	MASESVLSAVIVTGCVFIIWSTRSTSGLDD	None
b_subtilis bs168	Locus:S1290:3460206-3462957.4:198-233:3460404-3460439(+)	S1290	0.04	1	-2.34	NA	0.5	-1.58	12.51	0	0.168	N	0	ATGAGAAAGTGGCGGCCGAATTCATCCATGACGTAA	MRKWRPNSSMT	None
b_subtilis bs168	Locus:S1290:3460206-3462957.37:1874-2023:3462080-3462229(+)	S1290	0.04	1	-3.03	NA	0.17	-0.39	11.8	0	0.324	N	0	ATGATGCATGACTTATCGCCCCTCCCTATGACAATGCTGCGAGCTGCTTTTCTTCTCCCCAGAGGGAGTCATACACGATGTCGACCAGACTTGCCCTCGTCACAATTCCGATCAGGCGTCGGTCTTCATCCACAACGGGAACATATTTGA	MMHDLSPLPMTMLRAAFLLPRGSHTRCRPDLPSSQFRSGVGLHPQREHI	None
b_subtilis bs168	Locus:S1290:3460206-3462957.34:1800-1835:3462006-3462041(+)	S1290	0.04	1	-2.56	NA	0.36	1.75	3.75	0	0.065	N	0	ATGAGCGATATCGTAATATGCTCGTATGTTTTATAA	MSDIVICSYVL	None
b_subtilis bs168	Locus:S1290:3460206-3462957.29:1629-1700:3461835-3461906(+)	S1290	0.04	1	-2.52	NA	0.67	-0.18	12.81	0	0.237	N	0	ATGGCCGGAACCTTCCCTACACCAAGGAGCGGGATAAAAAAAGCGAGGATGGCCAGACTCGGCAGCGTCTGA	MAGTFPTPRSGIKKARMARLGSV	None
b_subtilis bs168	Locus:S1290:3460206-3462957.14:803-856:3461009-3461062(+)	S1290	0.04	1	-4.46	NA	0.16	-0.71	10.12	0	0.136	N	0	ATGTATTATCAAACCCGTAGGAGTCATACCACTTTAAATCATATCTTTTTTTAA	MYYQTRRSHTTLNHIFF	None
b_subtilis bs168	Locus:S1290:3460206-3462957.10:574-654:3460780-3460860(+)	S1290	0.04	1	-5.35	NA	0.18	0.67	8.51	0	0.156	N	0	ATGTCCATTTTTCCGCTTTTCACCGCGTCGTACACAAGGCCGATCTGCATCGGATACGTGCCGCCGAATGTCATGCCGTAG	MSIFPLFTASYTRPICIGYVPPNVMP	None
b_subtilis bs168	Locus:S1279:3420519-3421486.1:56-202:3420575-3420721(+)	S1279	0.04	1	-0.92	NA	0.47	-0.14	10.34	0	0.365	N	0	ATGCTGGCAACAAGAATCGCGTGCGTTCCCCATAACAAGATCGTACATACGGCAAACGTCAGTAATTGGCCGAGTGTCACCTCTTGCCCGCCGATCGAAAACATCTCACGTTTATCAACCAAGATCGGGAAGAACGAAGTCAAGTAA	MLATRIACVPHNKIVHTANVSNWPSVTSCPPIENISRLSTKIGKNEVK	Top hit: Thiolase-like protein [Glarea lozoyensis ATCC 20868], 2077 a.a.
b_subtilis bs168	Locus:S1243:3307598-3308367.4:338-430:3307936-3308028(+)	S1243	0.04	1	-4.15	NA	0.18	0.15	11.82	0	0.173	N	0	ATGATAACGGGCAGTACACTTAATGCAAATGCCGGACTGTCTCCGACCTTTAGAAGCGGTCCAAAAATAAAACTGATGCCTTCATTCGCATAG	MITGSTLNANAGLSPTFRSGPKIKLMPSFA	None
b_subtilis bs168	Locus:S1234:3298930-3299376.9:445-534:3299375-3299464(+)	S1234	0.04	1	-2.16	NA	0.52	-0.01	10.5	0	0.336	N	0	ATGTTGATCGCTATACCGGACACGATGGCGCCGGCCAAACCGCTGACTAAAATCAGCACATCAGCAGCCGCTAATGATAAGACACGATGA	MLIAIPDTMAPAKPLTKISTSAAANDKTR	None
b_subtilis bs168	Locus:S1234:3298930-3299376.6:256-294:3299186-3299224(+)	S1234	0.04	1	-3.33	NA	0.53	-0.49	6.34	0	0.111	N	0	ATGCAAGCAGAAATAAACAGGTCATCAGCAAACGTCTGA	MQAEINRSSANV	None
b_subtilis bs168	Locus:S1225:3273703-3274665.5:577-630:3274280-3274333(+)	S1225	0.04	1	-3.8	NA	0.66	1.05	3.85	0	0.117	N	0	ATGGTGCTGATCGTAACAGAATCCTTCACATCAGGCCCTATGGTCACCGGATGA	MVLIVTESFTSGPMVTG	None
b_subtilis bs168	Locus:S1224:3266637-3269004.8:330-389:3266967-3267026(+)	S1224	0.04	1	-3.28	NA	0.66	0.14	7.55	0	0.087	N	0	ATGAAGGCAGAGCTTGCGACCAGCAATAGAATCGTAAACACCGACCACTTAATCGTCTGA	MKAELATSNRIVNTDHLIV	None
b_subtilis bs168	Locus:S1224:3266637-3269004.26:1855-1926:3268492-3268563(+)	S1224	0.04	1	-3.36	NA	0.75	-0.24	6.79	0	0.075	N	0	ATGAGCCAGTATCTTCATTTGTTGGCTGATCATCGGATGTTGGAATATCATTCGACGGTTCTTCAGTATTAG	MSQYLHLLADHRMLEYHSTVLQY	None
b_subtilis bs168	Locus:S1202:3225687-3226671.8:398-466:3226085-3226153(+)	S1202	0.04	1	-0.66	NA	0.48	0.59	9.5	0	0.206	N	0	ATGCCGTTCTTCAGGCCTTCAAGGGCGGCAAACTGCGCCATTGCGGGCGCGCACATCATCGCATACTGA	MPFFRPSRAANCAIAGAHIIAY	None
b_subtilis bs168	Locus:S1202:3225687-3226671.2:87-119:3225774-3225806(+)	S1202	0.04	1	-5.45	NA	0.12	1.78	6.02	0	0	N	0	ATGTTGTTTTGTGCAGGAAGCGTTTCATTCTGA	MLFCAGSVSF	None
b_subtilis bs168	Locus:S1202:3225687-3226671.23:896-949:3226583-3226636(+)	S1202	0.04	1	-5.56	NA	0.16	0.4	11.66	0	0.177	N	0	ATGACTTCCTCACCTGGATTCACAATGGCGCGGATCGCAATATCCAAAGCCTGA	MTSSPGFTMARIAISKA	None
b_subtilis bs168	Locus:S1202:3225687-3226671.22:893-949:3226580-3226636(+)	S1202	0.04	1	-4.88	NA	0.21	0.48	11.66	0	0.217	N	0	ATGATGACTTCCTCACCTGGATTCACAATGGCGCGGATCGCAATATCCAAAGCCTGA	MMTSSPGFTMARIAISKA	None
b_subtilis bs168	Locus:S1193:3217011-3217663.7:184-264:3217195-3217275(+)	S1193	0.04	1	-5.11	NA	0.3	-1.14	10.62	0	0.354	N	0	ATGAAGAAAACGTTCAAATGTAGGTTCACCAAGCCACCCAAGGCCGAGGGCTGTAATCGTAATCCCGAGCTGGCAGGCTGA	MKKTFKCRFTKPPKAEGCNRNPELAG	None
b_subtilis bs168	Locus:S1193:3217011-3217663.1:97-180:3217108-3217191(+)	S1193	0.04	1	-1.17	NA	0.67	-1.29	8.66	0	0.156	N	0	ATGCAAAAAAGTGACGATGATAAATGCAACTACAAATGTGACAATGTGGTTAAACGGTTCCGGTATGCCTGTCATTGTAAATAA	MQKSDDDKCNYKCDNVVKRFRYACHCK	None
b_subtilis bs168	Locus:S1193:3217011-3217663.12:398-466:3217409-3217477(+)	S1193	0.04	1	-2.47	NA	0.55	-0.74	10.85	0	0.242	N	0	ATGCCAATCAAAACAAAAATGGCGATCAATTGTAAAATAAGCAAAAAAAGCCCTTACCATAAATGGTAA	MPIKTKMAINCKISKKSPYHKW	None
b_subtilis bs168	Locus:S1180:3170472-3171891.9:425-574:3170897-3171046(+)	S1180	0.04	1	-4.42	NA	0.17	0.1	10.5	0	0.13	N	0	ATGTGCATCTTTACAAAAATGTCCGGGGACCCAATCCAAAATGACTCCGATATTTTGTTGATGACATTCATCCACAAACTTCATCAGATCATGCGGCGGGCCAAACCTGCTTGTCGGGCTGTAATACCCCGTTCCTTGGTACCCCCATGA	MCIFTKMSGDPIQNDSDILLMTFIHKLHQIMRRAKPACRAVIPRSLVPP	None
b_subtilis bs168	Locus:S1180:3170472-3171891.6:193-240:3170665-3170712(+)	S1180	0.04	1	-1.21	NA	0.46	-0.59	5.41	0	0.078	N	0	ATGGATTCGTGTGGCGTTCATCCTGATTTGGCCAATACAAGATATTAG	MDSCGVHPDLANTRY	None
b_subtilis bs168	Locus:S1180:3170472-3171891.27:1088-1231:3171560-3171703(+)	S1180	0.04	1	-4.31	NA	0.46	0.6	10.64	1	0.24	N	0	ATGCGAGCCAAACAGCTGATAGCTTTTAAACAGACTGCCTTCGTGAAAAAGATAAACATCATGTGCTGTCGGGCTGGCAGCGGCCATGTAATCATCCTTTCTGACATCATAGTTTTCATTTATAGTATTTATTCGAAGAAATAA	MRAKQLIAFKQTAFVKKINIMCCRAGSGHVIILSDIIVFIYSIYSKK	None
b_subtilis bs168	Locus:S1180:3170472-3171891.19:677-820:3171149-3171292(+)	S1180	0.04	1	-5.43	NA	0.05	0.72	12.52	1	0.134	N	0	ATGCCTGCCATCAGAATGCTTCTTCCAAGACCCAAGATGCAGTTCATAAATGAAAACAGGTTTTTCATACAGCGTCTTAGCCTTCTGTTTCTTTTGCCATTTTTGATCTTGCCAGCTGTATCCTTCCAAATCGTAAGTAAGTGA	MPAIRMLLPRPKMQFINENRFFIQRLSLLFLLPFLILPAVSFQIVSK	Top hit: cytochrome b, partial (mitochondrion) [Oxyloma sp. HWH-2012], 108 a.a.
b_subtilis bs168	Locus:S1180:3170472-3171891.10:443-574:3170915-3171046(+)	S1180	0.04	1	-2.54	NA	0.15	-0.05	10.75	0	0.135	N	0	ATGTCCGGGGACCCAATCCAAAATGACTCCGATATTTTGTTGATGACATTCATCCACAAACTTCATCAGATCATGCGGCGGGCCAAACCTGCTTGTCGGGCTGTAATACCCCGTTCCTTGGTACCCCCATGA	MSGDPIQNDSDILLMTFIHKLHQIMRRAKPACRAVIPRSLVPP	None
b_subtilis bs168	Locus:S117:349525-347670.5:239-307:349286-349218(-)	S117	0.04	1	-5.44	NA	0.26	0.56	4.26	0	0.15	N	0	ATGGAAGGCAGCACGGTGTTGATCCTTTCAGCTTCCCGTCTGAGTTCCTTCTCAGAGGTAAATTGCTGA	MEGSTVLILSASRLSSFSEVNC	None
b_subtilis bs168	Locus:S1157:3105438-3105878.5:216-251:3105654-3105689(+)	S1157	0.04	1	-4.66	NA	0.02	-1.57	11.66	0	0.164	N	0	ATGCCGATAAACCAATCTTCCAAAAATCCAAGGTAG	MPINQSSKNPR	None
b_subtilis bs168	Locus:S1105:2989552-2990726.8:538-579:2990090-2990131(+)	S1105	0.04	1	-5.26	NA	0.17	1.87	6.02	0	0.099	N	0	ATGGCTTCAACCGCTGCGATTTTCATTTCCTCGTTAATATGA	MASTAAIFISSLI	None
b_subtilis bs168	Locus:S1105:2989552-2990726.21:1036-1104:2990588-2990656(+)	S1105	0.04	1	-5.64	NA	0.2	0.39	4.11	0	0.207	N	0	ATGGATTTTCCAGACAGTTTCAGCGCGTTCACAAGACCTGCTACGGTTACAATGGCAGTACCGTGCTGA	MDFPDSFSAFTRPATVTMAVPC	None
b_subtilis bs168	Locus:S1105:2989552-2990726.20:1031-1141:2990583-2990693(+)	S1105	0.04	1	-2.48	NA	0.62	-0.26	9.45	0	0.091	N	0.1	ATGACATGGATTTTCCAGACAGTTTCAGCGCGTTCACAAGACCTGCTACGGTTACAATGGCAGTACCGTGCTGATCATCATGGAAAACCGGGATGTTTGTTTCTTTTTTGA	MTWIFQTVSARSQDLLRLQWQYRADHHGKPGCLFLF	None
b_subtilis bs168	Locus:S1105:2989552-2990726.19:1027-1104:2990579-2990656(+)	S1105	0.04	1	-2.1	NA	0.36	0.14	3.66	0	0.143	N	0	ATGGATGACATGGATTTTCCAGACAGTTTCAGCGCGTTCACAAGACCTGCTACGGTTACAATGGCAGTACCGTGCTGA	MDDMDFPDSFSAFTRPATVTMAVPC	Top hit: translation initiation factor eIF-2B subunit epsilon [Schizosaccharomyces japonicus yFS275], 680 a.a.
b_subtilis bs168	Locus:S1105:2989552-2990726.18:991-1104:2990543-2990656(+)	S1105	0.04	1	-4.64	NA	0.25	0.35	3.66	0	0.118	N	0	ATGCCAGCCGCACCCGCGCCGTTTGCGACAACTTTAATGGATGACATGGATTTTCCAGACAGTTTCAGCGCGTTCACAAGACCTGCTACGGTTACAATGGCAGTACCGTGCTGA	MPAAPAPFATTLMDDMDFPDSFSAFTRPATVTMAVPC	None
b_subtilis bs168	Locus:S1105:2989552-2990726.16:966-1034:2990518-2990586(+)	S1105	0.04	1	-2.32	NA	0.36	-1.07	10.76	0	0.263	N	0	ATGATGAAGAAGCTTGATAATCGCAATGCCAGCCGCACCCGCGCCGTTTGCGACAACTTTAATGGATGA	MMKKLDNRNASRTRAVCDNFNG	None
b_subtilis bs168	Locus:S1105:2989552-2990726.11:706-765:2990258-2990317(+)	S1105	0.04	1	-2.49	NA	0.36	1.72	9.69	0	0.1	N	0	ATGATTTCCGGATTTGGATTTGCCATTGCAAAGATAATCGGATCTTTTGCCATGCTTTGA	MISGFGFAIAKIIGSFAML	None
b_subtilis bs168	Locus:S1083:2933301-2931889.8:387-431:2932914-2932870(-)	S1083	0.04	1	-2.81	NA	0.59	-0.29	10.25	0	0.1	N	0	ATGAAAGAAAGTCCGTATCGTATTCATAAGTTCCTGATGCTCTAG	MKESPYRIHKFLML	None
b_subtilis bs168	Locus:S1083:2933301-2931889.6:348-431:2932953-2932870(-)	S1083	0.04	1	-4.33	NA	0.47	0.16	10.88	0	0.082	N	0	ATGCATGTCTTCAGCGGTTTGTTTCAAAGACAAATCGTGATGAAAGAAAGTCCGTATCGTATTCATAAGTTCCTGATGCTCTAG	MHVFSGLFQRQIVMKESPYRIHKFLML	None
b_subtilis bs168	Locus:S1083:2933301-2931889.2:182-265:2933119-2933036(-)	S1083	0.04	1	-2.43	NA	0.75	-1.09	10.11	0	0.117	N	0	ATGGAGAAACATACAAAAAATGAAACTGAAACTCTCTCTATTTTGTATCTTGATCTAAAAAATAGAGTGCGACGTACATCGTGA	MEKHTKNETETLSILYLDLKNRVRRTS	None
b_subtilis bs168	Locus:S1083:2933301-2931889.15:748-807:2932553-2932494(-)	S1083	0.04	1	-0.74	NA	0.44	-0.15	6.23	0	0.098	N	0	ATGAACAAATCCGCAGGGTACGAGGATTTCCAGCTGCGTGCCATTTGTTCAATATCATGA	MNKSAGYEDFQLRAICSIS	None
b_subtilis bs168	Locus:S1083:2933301-2931889.11:575-721:2932726-2932580(-)	S1083	0.04	1	-0.56	NA	0.59	-0.34	9.37	0	0.125	N	0	ATGAATCTGTCAGGCTGGAGCTTGCGACAGCCCTTCCGGCGCCAGCTGCTGTATATTGGCTGCTTGCGGTATTGGCAAACGAACAAATGTGAAGGATTTTCCGCAAAAGCCGATCCCTTTGTTCATGCTGCGGCACTTCATGATTAA	MNLSGWSLRQPFRRQLLYIGCLRYWQTNKCEGFSAKADPFVHAAALHD	None
b_subtilis bs168	Locus:S1083:2933301-2931889.10:523-666:2932778-2932635(-)	S1083	0.04	1	-2.45	NA	0.67	0.73	6.4	0	0.295	N	0.2	ATGGGCGTTTTTCGCTTAAGGCTGACAGCCAGCGCTTTTTCCGCTTGCTCGTATGAATCTGTCAGGCTGGAGCTTGCGACAGCCCTTCCGGCGCCAGCTGCTGTATATTGGCTGCTTGCGGTATTGGCAAACGAACAAATGTGA	MGVFRLRLTASAFSACSYESVRLELATALPAPAAVYWLLAVLANEQM	None
b_subtilis bs168	Locus:S1070:2892550-2894991.33:1933-1998:2894483-2894548(+)	S1070	0.04	1	-4.72	NA	0.32	0.45	3.85	0	0.177	N	0	ATGATTTCGGCTTGGGCTGCCGCTTCTTTTACTGAAAATACTTTATGTCCGTCTTCTTGGGCTTGA	MISAWAAASFTENTLCPSSWA	None
b_subtilis bs168	Locus:S1070:2892550-2894991.24:1490-1543:2894040-2894093(+)	S1070	0.04	1	-3.5	NA	0.64	0.02	10.45	0	0.073	N	0	ATGCAAGTTCAGGCTGATAACCTGCTTCAGTTAAGGTTTCAAATCCGGCTTTGA	MQVQADNLLQLRFQIRL	None
b_subtilis bs168	Locus:S1070:2892550-2894991.21:1227-1328:2893777-2893878(+)	S1070	0.04	1	-2.43	NA	0.43	1.1	3.51	0	0.084	N	0.2	ATGTTCGTTCTCGCTTGCATTGATAGCGTTGAAACGAGGACGGTTTACTTGGTTTTCGACGATCCACTCTTTTGCGAATGTACCGTTTTGGATATCTTTTAA	MFVLACIDSVETRTVYLVFDDPLFCECTVLDIF	Top hit: NodB [Mesorhizobium sp. CCBAU 11231], 217 a.a.
b_subtilis bs168	Locus:S1070:2892550-2894991.13:830-886:2893380-2893436(+)	S1070	0.04	1	-2.54	NA	0.37	-0.16	9.45	0	0.165	N	0	ATGAATGTCCGATGTCGCGATAAATACATGAATTCTTGGTTGAGCGCCATCCTTTAA	MNVRCRDKYMNSWLSAIL	None
b_subtilis bs168	Locus:S1042:2806566-2806915.6:345-383:2806911-2806949(+)	S1042	0.04	1	0.26	NA	0.54	0.54	9.34	0	0.08	N	0	ATGCCGGCTTTTCCTCTGTACATCGGAGCGAGGACCTGA	MPAFPLYIGART	None
b_subtilis bs168	Locus:S1038:2798008-2799197.4:442-540:2798450-2798548(+)	S1038	0.04	1	-5.47	NA	0.1	0.64	8.34	0	0.128	N	0.4	ATGATTCATGTCTTTTGCATTTACTTTTGCCGCAAGCACGTTTACGCCGTCAACTTCTTTTACTTTCGACAGGATTGCTCCTGCTTCCACGTTGCCTAG	MIHVFCIYFCRKHVYAVNFFYFRQDCSCFHVA	Hypothetical protiens only
b_subtilis bs168	Locus:S1038:2798008-2799197.11:1115-1171:2799123-2799179(+)	S1038	0.04	1	-4.69	NA	0.05	0.68	8.55	0	0.175	N	0	ATGACGCCGCTTCTCATATGGTCTTCAACTTCAGCCGTAACATGCAGGCCTTTTTGA	MTPLLIWSSTSAVTCRPF	None
b_subtilis bs168	Locus:sbsu695.2:694430-694560.2:33-98:694463-694528(+)	sbsu6952	0.03	0.69	-5.97	2.91	0.19	-0.2	10.45	0	0.123	N	0	ATGGCTCGCAAGTCTCTACCAAGCTACCGTAAATGGCTTGACTACGTAAACATTTCTTTCGTTTGA	MARKSLPSYRKWLDYVNISFV	None
b_subtilis bs168	Locus:sbsu695.1:694425-694526.2:38-103:694463-694528(+)	Purineriboswitches.3	0.03	0.69	-5.97	2.91	0.19	-0.2	10.45	0	0.123	N	0	ATGGCTCGCAAGTCTCTACCAAGCTACCGTAAATGGCTTGACTACGTAAACATTTCTTTCGTTTGA	MARKSLPSYRKWLDYVNISFV	None
b_subtilis bs168	Locus:sbsu592.1:591936-592220.3:64-135:592000-592071(+)	sbsu5921	0.03	0.69	-2.26	-0.85	0.81	0.81	5.46	0	0.093	N	0	ATGGATGGAACTTTGTTTCATATTGGCAGAAGCTGCATCATACTAGCAGGCATCCCAGGAGAAGTGACATGA	MDGTLFHIGRSCIILAGIPGEVT	None
b_subtilis bs168	Locus:sbsu555.1:554557-554497.2:48-149:554509-554408(-)	sbsu5551	0.03	1	-3.3	NA	0.37	0.88	10.26	0	0.111	N	0.4	ATGAGCTTCTTCTATTTATTTGTCGGTGTTCATATTAAAATGTGTAAGACTCGCCATCTTCTGGCACTAAAATATTACTTGAGAATCCTTTTTCTTTACTAA	MSFFYLFVGVHIKMCKTRHLLALKYYLRILFLY	None
b_subtilis bs168	Locus:sbsu555.1:554557-554497.1:29-85:554528-554472(-)	sbsu5551	0.03	1	-3.37	NA	0.35	0.88	6.23	0	0.06	N	0	ATGATTAGTTTTTATAATTATGAGCTTCTTCTATTTATTTGTCGGTGTTCATATTAA	MISFYNYELLLFICRCSY	None
b_subtilis bs168	Locus:sbsu4036.1:4035606-4035675.1:0-38:4035606-4035644(+)	sbsu40361	0.03	1	-2.64	NA	0.48	0.59	6.02	0	0.092	N	0	ATGTGTATACCTCCTTTTTATGGGGGGACTGCTGGATGA	MCIPPFYGGTAG	None
b_subtilis bs168	Locus:sbsu3942.1:3942215-3941821.12:325-474:3941890-3941741(-)	sbsu39421	0.03	1	-3.25	NA	0.51	0.4	10.51	0	0.239	N	0	ATGGATGGGAAAAAGGTTGTGTGTGGTGTTCTTAGAATGAAAAAAACCTTTAAGACTTGGAATGCAAATCTTAAAGGTTTTTGGTTACTTTTTCGGTTTGACGGCGTTCAGCCGTTTTTGCAGCTTTGTTTTTTCATTGGATGCTTTTAA	MDGKKVVCGVLRMKKTFKTWNANLKGFWLLFRFDGVQPFLQLCFFIGCF	None
b_subtilis bs168	Locus:sbsu3789.1:3788243-3788439.3:154-276:3788397-3788519(+)	sbsu37891	0.03	1	-4.31	NA	0.05	0.01	10.01	0	0.155	N	0	ATGAAACCCCCTTTTGGGGATTTCATTTTTTATTTTGTTCCAAACATGCGGTCACCCGCATCTCCGAGACCTGGAACAATATATCCTTTTTCATTTAATTTTTCATCTAGCGCCGCAATGTAA	MKPPFGDFIFYFVPNMRSPASPRPGTIYPFSFNFSSSAAM	None
b_subtilis bs168	Locus:sbsu3226.1:3225697-3225824.1:48-113:3225745-3225810(+)	ncr1241	0.03	1	-1.99	NA	0.4	0.13	7.26	0	0.142	N	0	ATGCGAACAAAAGGTTCGTATCTTTTTTTATGTTGTTTTGTGCAGGAAGCGTTTCATTCTGACTAA	MRTKGSYLFLCCFVQEAFHSD	None
b_subtilis bs168	Locus:sbsu3124.1:3124014-3123766.5:220-270:3123794-3123744(-)	sbsu31241	0.03	1	-2.58	NA	0.49	1.13	9.71	0	0.086	N	0	ATGATTGAGCCCATCCCGATTAAGGCGTTCTTGCGGATAACAGCGCTATGA	MIEPIPIKAFLRITAL	None
b_subtilis bs168	Locus:sbsu2954.1:2953538-2953408.3:84-158:2953454-2953380(-)	L20_leader	0.03	0.69	-3.45	-1.43	0.26	0.75	7.25	0	0.128	N	0.1	ATGTTCGTAGTGTGGGTGTTTTATAATGCCCACACTTTTTGTTTGCCTGCAAAATGCATTCAAAATGAGTTGTGA	MFVVWVFYNAHTFCLPAKCIQNEL	None
b_subtilis bs168	Locus:sbsu2953.1:2953067-2952741.3:34-69:2953033-2952998(-)	LR-PK1	0.03	1	-2.29	NA	0.12	-0.43	11.93	0	0.144	N	0	ATGCGATTAAATTCCTTGAAAAAGGCGATAAAGTGA	MRLNSLKKAIK	None
b_subtilis bs168	Locus:sbsu2708.2:2708052-2707768.1:29-130:2708023-2707922(-)	sbsu27082	0.03	0.69	-6.26	-0.7	0.12	-0.38	10.57	0	0.248	N	0	ATGAGTACGTATTTCTTAATGAAATGTAGAGTTCCTTGGCCTCTAATAGGTACCCGATTTGTGTCCAGAATTCTGAAAAATGATGAAAATAAGTATAAATAA	MSTYFLMKCRVPWPLIGTRFVSRILKNDENKYK	None
b_subtilis bs168	Locus:sbsu2679.2:2678729-2679008.2:57-194:2678786-2678923(+)	ncr1155	0.03	0.64	-4.81	-1.93	0.58	-0.15	6.4	0	0.096	N	0	ATGAAAGGGGGTGATGCACGTGTCAACATTTCAAGCATTAATGCTTATGCTTGCTTTCGGGTCATTTATAATTGCCCTGTTGACTTATATAAAGAAGAAATAGACCCACCCCTTGAGCTCGGCAAAGTAAAAGGGTAA	MKGGDARVNISSINAYACFRVIYNCPVDLYKEEIDPPLELGKVKG	None
b_subtilis bs168	Locus:sbsu2117.1:2116746-2117030.5:258-323:2117004-2117069(+)	sbsu21171	0.03	1	-0.24	NA	0.62	-0.64	9.37	0	0.127	N	0	ATGAAATGGCAAAAAGCCTGTTCTTTCGATAAGAACAGGCTTTTACACTATGCATTTGCTGATTGA	MKWQKACSFDKNRLLHYAFAD	None
b_subtilis bs168	Locus:sbsu2003.1:2002176-2002394.1:127-180:2002303-2002356(+)	sbsu20031	0.03	1	-2.67	NA	0.3	1.22	3.61	0	0.058	N	0	ATGGTTTGCTTTTCTTTTGAGTTACAAGAGGTTCTTGTGATGTTTCCATATTAA	MVCFSFELQEVLVMFPY	None
b_subtilis bs168	Locus:sbsu1916.1:1915272-1915034.3:199-315:1915073-1914957(-)	sbsu19161	0.03	1	-2.99	NA	0.03	0.34	10.51	0	0.212	N	0	ATGAAAAGTAAGCTGGCACCACCTCCCCCATTTTCCATACAAAACAAAAATGCACCTGCCCTTTGGCCTGTGCACTTTTTATTTTCTCTTCATTCTTCGTTTTTTTGCTTGATTTAA	MKSKLAPPPPFSIQNKNAPALWPVHFLFSLHSSFFCLI	None
b_subtilis bs168	Locus:sbsu1621.1:1620329-1620445.2:40-99:1620369-1620428(+)	PyrR.2	0.03	0.69	-8.04	0.27	0.03	-0.6	10.78	0	0.27	N	0	ATGAAGAGAAGGAAGCTTCAATGCTGCCCTCTATTTAACCATACCCCGAGTCTATCTTAG	MKRRKLQCCPLFNHTPSLS	None
b_subtilis bs168	Locus:sbsu1447.2:1446828-1447046.5:115-147:1446943-1446975(+)	sbsu14472	0.03	0.69	-3.81	0.24	0.91	-0.51	5.46	0	0	N	0	ATGAGAATTGATTGTACGCATGGTGAAGCATGA	MRIDCTHGEA	None
b_subtilis bs168	Locus:sbsu1447.2:1446828-1447046.3:91-147:1446919-1446975(+)	sbsu14472	0.03	0.69	-3.11	-1.08	0.72	0.1	7.36	0	0.105	N	0	ATGCTGGTTTATCTAAAAAACATGATGAGAATTGATTGTACGCATGGTGAAGCATGA	MLVYLKNMMRIDCTHGEA	None
b_subtilis bs168	Locus:sbsu1427.2:1426876-1426976.1:33-83:1426909-1426959(+)	SAMriboswitch.4	0.03	0.69	-8.01	0.23	0.13	-0.75	10.79	0	0.155	N	0	ATGAAGCCCGGCAACCGACTTATAAAGCACGGTGCTAATTCTTGCAGCTAG	MKPGNRLIKHGANSCS	None
b_subtilis bs168	Locus:sbsu1427.1:1426874-1427026.1:35-85:1426909-1426959(+)	sbsu14271	0.03	0.69	-8.01	0	0.13	-0.75	10.79	0	0.155	N	0	ATGAAGCCCGGCAACCGACTTATAAAGCACGGTGCTAATTCTTGCAGCTAG	MKPGNRLIKHGANSCS	None
b_subtilis bs168	Locus:sbsu1396.1:1395616-1395781.2:52-99:1395668-1395715(+)	ykoKleader	0.03	1	-2.62	NA	0.71	-0.53	4.37	0	0.076	N	0	ATGTCCAAAGACGCCAATGGGTCAACAGAAATCATCGACATAAGGTGA	MSKDANGSTEIIDIR	None
b_subtilis bs168	Locus:S975:2664732-2666054.8:652-684:2665384-2665416(+)	S975	0.03	1	-2.43	NA	0.01	1.01	6.02	0	0	N	0	ATGGCCATATACCCTCTCTCCTTCTGTCAGTAA	MAIYPLSFCQ	None
b_subtilis bs168	Locus:S975:2664732-2666054.7:567-623:2665299-2665355(+)	S975	0.03	1	-2.9	NA	0.05	0.3	7.55	0	0.075	N	0	ATGAATAGTGATATATTCAGCTTTCATTGGATTAGGACATTTCAATCCATACTTTGA	MNSDIFSFHWIRTFQSIL	None
b_subtilis bs168	Locus:S975:2664732-2666054.4:264-308:2664996-2665040(+)	S975	0.03	1	-1.07	NA	0.06	0.08	6.23	0	0.108	N	0	ATGTTTGCGGACTCGATCAATACCCCATCCACGTTCTTTAAGTAG	MFADSINTPSTFFK	None
b_subtilis bs168	Locus:S975:2664732-2666054.3:229-264:2664961-2664996(+)	S975	0.03	1	-2.73	NA	0.44	-0.42	8.53	0	0.086	N	0	ATGCGGTGCGGGCAATACTTACCATTCCAGTCTTGA	MRCGQYLPFQS	None
b_subtilis bs168	Locus:S975:2664732-2666054.1:80-133:2664812-2664865(+)	S975	0.03	1	-1.95	NA	0.04	2.07	7.18	0	0.176	N	0.3	ATGGTAGCGCATATGACGTTTTTTTGCTGCTTGTGTTTGTTGTTTTCTTTTTAG	MVAHMTFFCCLCLLFSF	Hypothetical protiens only
b_subtilis bs168	Locus:S962:2637542-2637203.4:311-430:2637231-2637112(-)	S962	0.03	0.94	-3.74	NA	0.44	-0.5	4.38	0	0.1	N	0	ATGGGGAAGCAGCAGTCAGGCTTCCTCTTTACTATTTTGCAAACTCAATTTAGGATAGAAGGGGATGATGAAAGAGAGGAAGTCGTACAACAATGGTATTTGATGTGTGGAAAAGCCTGA	MGKQQSGFLFTILQTQFRIEGDDEREEVVQQWYLMCGKA	Hypothetical protiens only
b_subtilis bs168	Locus:S956:2608912-2610324.7:340-447:2609252-2609359(+)	S956	0.03	1	-2.58	NA	0.47	-0.17	6.21	0	0.11	N	0	ATGTACACAATGATTCAGCTCAGGATACAGGCCCATGACACCGAGCATCTTCATTTGAACAATGAAGGTGATAACATCCGGATCTGTTCCTTCATTCAACTGTTTTAA	MYTMIQLRIQAHDTEHLHLNNEGDNIRICSFIQLF	None
b_subtilis bs168	Locus:S956:2608912-2610324.6:313-447:2609225-2609359(+)	S956	0.03	1	-3.67	NA	0.47	0.06	6.78	0	0.218	N	0	ATGAAAGGTTCCGTCTTGGCTTTTACAATGTACACAATGATTCAGCTCAGGATACAGGCCCATGACACCGAGCATCTTCATTTGAACAATGAAGGTGATAACATCCGGATCTGTTCCTTCATTCAACTGTTTTAA	MKGSVLAFTMYTMIQLRIQAHDTEHLHLNNEGDNIRICSFIQLF	None
b_subtilis bs168	Locus:S956:2608912-2610324.24:1376-1501:2610288-2610413(+)	S956	0.03	1	-1.48	NA	0.49	0.52	6.18	0	0.344	N	0	ATGGATTCGATGGCCACCGCAATGCTGTGCGGGATTTCTTCTCTCGTCAAATGCAGCACCTTTTCCCTGATTAATTCAGAAATGATAAATCGTTCAGGGTGGTCAGTTACCTGGTCACTCGGATAG	MDSMATAMLCGISSLVKCSTFSLINSEMINRSGWSVTWSLG	Hypothetical protiens only
b_subtilis bs168	Locus:S956:2608912-2610324.14:560-595:2609472-2609507(+)	S956	0.03	1	-1.67	NA	0.04	1.31	8.55	0	0.089	N	0	ATGCCTCTCATGCTGAGGATCATTTCCCCCTGCTGA	MPLMLRIISPC	None
b_subtilis bs168	Locus:S956:2608912-2610324.10:401-475:2609313-2609387(+)	S956	0.03	1	-3.43	NA	0.06	-0.45	8.54	0	0.248	N	0	ATGAAGGTGATAACATCCGGATCTGTTCCTTCATTCAACTGTTTTAATGATTCTAATATGAATTCAAATAAATAA	MKVITSGSVPSFNCFNDSNMNSNK	None
b_subtilis bs168	Locus:S951:2600156-2602305.7:569-625:2600725-2600781(+)	S951	0.03	1	-3.39	NA	0.39	1.51	8.54	0	0.095	N	0.1	ATGGCGCGTGTAATCGCCTGTCTGATCCACCACGTAGCATACGTACTGAATTTATAA	MARVIACLIHHVAYVLNL	Hypothetical protiens only
b_subtilis bs168	Locus:S951:2600156-2602305.3:288-332:2600444-2600488(+)	S951	0.03	1	-1	NA	0.72	-0.24	12.53	0	0.088	N	0	ATGCGGCGTGGTCAGAAGGTGAAGTTGCTTCTTGGTCTTCAATGA	MRRGQKVKLLLGLQ	None
b_subtilis bs168	Locus:S931:2569624-2570653.2:272-322:2569896-2569946(+)	S931	0.03	1	-3.15	NA	0.39	-0.49	11.28	0	0.146	N	0	ATGAAAATTAAACAGGCTAATGTTTTTAACAAGCATTTCTCTGTCAAATGA	MKIKQANVFNKHFSVK	None
b_subtilis bs168	Locus:S931:2569624-2570653.11:819-923:2570443-2570547(+)	S931	0.03	1	-0.72	NA	0.25	-0.42	10.32	0	0.135	N	0	ATGGCAATCAGCATAAATGAAATCTTCGAAAAAAACGTTTTTCGCATTTCAACCTCCTATGCAGCACGCTCAAAAAAATCAGTCTATTCCCAACATTCTCATTAA	MAISINEIFEKNVFRISTSYAARSKKSVYSQHSH	Top hit: putative glycosyltransferase [Dyadobacter fermentans DSM 18053], 440 a.a.
b_subtilis bs168	Locus:S9:17833-17238.8:503-559:17330-17274(-)	S9	0.03	1	-2.22	NA	0.11	0.36	7.37	0	0.157	N	0.1	ATGGCTTTCGCGAAGTCCTGCGCCAGTCATGCGAATGAACTGAGCTTCTTCTCTTAG	MAFAKSCASHANELSFFS	None
b_subtilis bs168	Locus:S9:17833-17238.4:360-437:17473-17396(-)	S9	0.03	0.69	-6.13	-2.12	0.05	0.17	10.5	0	0.099	N	0	ATGCACAACAGTATAAATTTTATCATAATCAGTATAAAAAAAATAGACAGAGTCAGAGACCCTGTCAAATGTTTTTAA	MHNSINFIIISIKKIDRVRDPVKCF	None
b_subtilis bs168	Locus:S9:17833-17238.3:292-336:17541-17497(-)	S9	0.03	1	-1.64	NA	0.01	0.39	10.55	0	0.096	N	0	ATGTTCAATCGTACGACCTCCGTATTTCATTTTCTTCATCTATAA	MFNRTTSVFHFLHL	None
b_subtilis bs168	Locus:S885:2433788-2434859.9:217-336:2434005-2434124(+)	S885	0.03	1	-1.65	NA	0.42	-0.8	11.75	0	0.385	N	0.1	ATGACTAGGAAAAATAAGAAAGAGAGTTCGATTTTCCGATCTTGCCCTCTGAATACCGTCCAAAAAAAAGTTAGAACAATAACGGCTAACAGAACACCTCTCGACGCAAAAGCTTTCTGA	MTRKNKKESSIFRSCPLNTVQKKVRTITANRTPLDAKAF	None
b_subtilis bs168	Locus:S885:2433788-2434859.10:376-411:2434164-2434199(+)	S885	0.03	1	-2.68	NA	0.01	-0.57	10.55	0	0.129	N	0	ATGCTCACTCCCACAGCTCCCCAATCCGGCCGCTAA	MLTPTAPQSGR	None
b_subtilis bs168	Locus:S882:2432160-2433082.9:523-567:2432683-2432727(+)	S882	0.03	1	-0.18	NA	0.42	0.94	10.45	0	0.101	N	0	ATGTATTTGACTGTCATATTAACAAAAACCCTTTCACGGTTGTGA	MYLTVILTKTLSRL	None
b_subtilis bs168	Locus:S882:2432160-2433082.8:499-567:2432659-2432727(+)	S882	0.03	1	-2.08	NA	0.2	0.45	10.45	0	0.206	N	0	ATGTCTCCTCTATCAAACTCGCCGATGTATTTGACTGTCATATTAACAAAAACCCTTTCACGGTTGTGA	MSPLSNSPMYLTVILTKTLSRL	None
b_subtilis bs168	Locus:S882:2432160-2433082.10:625-714:2432785-2432874(+)	S882	0.03	1	-2.48	NA	0.29	0.18	5.52	0	0.177	N	0	ATGAGCAAAGCAAGAACGACAGCAATCACAATTGCTTTTGCCCATTCTAATATTGACTTTTTCTTCGAAACATTTTCTGATTTCAACTGA	MSKARTTAITIAFAHSNIDFFFETFSDFN	Top hit: ABC transporter permease [marine actinobacterium PHSC20C1], 415 a.a.
b_subtilis bs168	Locus:S877:2415264-2415371.1:69-215:2415333-2415479(+)	S877	0.03	1	-0.29	NA	0.59	0.17	10.47	0	0.155	N	0	ATGTTGGCTATTAAAAAAACACCCGCTCAGTCAGCGGGTGTTTCTTATGGAACAAGATTCTTCGGCAAATTCAGACTCGATTTTACCGTTTTGTCGGAATATAAAAAGAAAATGTTGTTCCTTTATCTATTCGGCTGTGCACAGTAA	MLAIKKTPAQSAGVSYGTRFFGKFRLDFTVLSEYKKKMLFLYLFGCAQ	None
b_subtilis bs168	Locus:S871:2406881-2407627.8:304-351:2407185-2407232(+)	S871	0.03	1	-2.34	NA	0.04	0.96	9.69	0	0.134	N	0	ATGAAATTTCTTTCTTCATCAGTTCAACTGATGTTTTTCCCTGCATAA	MKFLSSSVQLMFFPA	Hypothetical protiens only
b_subtilis bs168	Locus:S871:2406881-2407627.7:297-359:2407178-2407240(+)	S871	0.03	1	-0.86	NA	0.08	0.23	8.52	0	0.083	N	0	ATGCGATATGAAATTTCTTTCTTCATCAGTTCAACTGATGTTTTTCCCTGCATAAAGAGATGA	MRYEISFFISSTDVFPCIKR	None
b_subtilis bs168	Locus:S871:2406881-2407627.6:262-351:2407143-2407232(+)	S871	0.03	1	-3.05	NA	0.05	0.8	7.36	0	0.19	N	0	ATGATACACGGTGCATTTTTTCCAGCTTCAGCTCCATGCGATATGAAATTTCTTTCTTCATCAGTTCAACTGATGTTTTTCCCTGCATAA	MIHGAFFPASAPCDMKFLSSSVQLMFFPA	None
b_subtilis bs168	Locus:S871:2406881-2407627.11:543-620:2407424-2407501(+)	S871	0.03	1	-2.56	NA	0.13	0.72	9.92	0	0.272	N	0	ATGCTGACACTCGGCTTTCCGTCGCGTCCCGCTCTGCCGATTTCCTGCATAAAAGCTTCTGCCGTCTGCGGGAGATGA	MLTLGFPSRPALPISCIKASAVCGR	None
b_subtilis bs168	Locus:S849:2349590-2349664.1:72-140:2349662-2349730(+)	S849	0.03	1	-1.73	NA	0.05	0.92	9.45	0	0.228	N	0	ATGCGGCTTTTATTCTTTTTCCCCTGCAACATAAGCTTCAAGCTCGCTGTCAGTCATTTCGGATACTGA	MRLLFFFPCNISFKLAVSHFGY	None
b_subtilis bs168	Locus:S827:2307712-2306683.4:165-227:2307547-2307485(-)	S827	0.03	1	-3.36	NA	0.41	-0.77	11.31	0	0.234	N	0	ATGCGATGCAAGGTATCTTCATCTGCAAGAAGGGAAGTGACTGACTCGAGAATCTCTTCATGA	MRCKVSSSARREVTDSRISS	None
b_subtilis bs168	Locus:S81:234998-235624.6:236-304:235234-235302(+)	S81	0.03	1	-3.14	NA	0.05	0.55	6.18	0	0.231	N	0	ATGAATACTTGCAGTCTGAGCCGTTTGTATGCCGCATCCATCTTTGAATCATCCAGTCTCTCAATATGA	MNTCSLSRLYAASIFESSSLSI	None
b_subtilis bs168	Locus:S81:234998-235624.3:110-172:235108-235170(+)	S81	0.03	1	-3.1	NA	0.04	-0.46	6.18	0	0.168	N	0	ATGGACACAGCGGCCAGCACCAAACCCAGTTCTGTTTTCGAAAATCCCTGTTCCTGCAGATAA	MDTAASTKPSSVFENPCSCR	None
b_subtilis bs168	Locus:S811:2273801-2274302.7:291-341:2274092-2274142(+)	S811	0.03	1	-1.77	NA	0.58	-0.78	8.54	0	0.12	N	0	ATGAAACCTAATTTTTCATGTAATCGTATGGATGGATTATTAAAAGAATAA	MKPNFSCNRMDGLLKE	None
b_subtilis bs168	Locus:S811:2273801-2274302.11:433-537:2274234-2274338(+)	S811	0.03	1	-1.98	NA	0.21	-1.16	10.1	0	0.169	N	0	ATGGCTCGAATACAGCCAAATAATAACCGAAGGTACCATTTTTCCTATCACAGTCAAAGGTTTCAATCATACCTACTATATTATTATCACTTTCAACTGCAATAA	MARIQPNNNRRYHFSYHSQRFQSYLLYYYHFQLQ	None
b_subtilis bs168	Locus:S733:2093013-2093780.4:544-630:2093557-2093643(+)	S733	0.03	1	-4.39	NA	0.04	0.69	9.69	0	0.16	N	0	ATGGTCAGTTTTTCTCCTGCAATGATTTTATCAGAAGTTAACTTGTTCCATTCTTTTAAGTCCTTTAGGTTCACTCCATTTTTCTGA	MVSFSPAMILSEVNLFHSFKSFRFTPFF	None
b_subtilis bs168	Locus:S661:1922524-1921866.1:209-268:1922315-1922256(-)	S661	0.03	1	-2.47	NA	0.21	1.51	8.55	0	0.1	N	0	ATGTGCTCCTTCATCATAAACGTCGCGTGGCCTTTTGCTTTCGGCAAAGCTATTCTATAA	MCSFIINVAWPFAFGKAIL	None
b_subtilis bs168	Locus:S653:1915132-1915001.2:108-170:1915024-1914962(-)	S653	0.03	1	-0.91	NA	0.03	1.55	8.53	0	0.075	N	0.8	ATGCACCTGCCCTTTGGCCTGTGCACTTTTTATTTTCTCTTCATTCTTCGTTTTTTTGCTTGA	MHLPFGLCTFYFLFILRFFA	None
b_subtilis bs168	Locus:S653:1915132-1915001.1:59-175:1915073-1914957(-)	S653	0.03	1	-2.99	NA	0.03	0.34	10.51	0	0.212	N	0	ATGAAAAGTAAGCTGGCACCACCTCCCCCATTTTCCATACAAAACAAAAATGCACCTGCCCTTTGGCCTGTGCACTTTTTATTTTCTCTTCATTCTTCGTTTTTTTGCTTGATTTAA	MKSKLAPPPPFSIQNKNAPALWPVHFLFSLHSSFFCLI	Hypothetical protiens only
b_subtilis bs168	Locus:S651:1913240-1912142.8:412-483:1912828-1912757(-)	S651	0.03	1	-1.97	NA	0.15	1.19	11.15	1	0.168	N	0	ATGTACCGGTCAGCCATTTCGGCAGCGGGATTCTTTTTCCGCATATCAATAGCCATTGCTTTCCCGATGTGA	MYRSAISAAGFFFRISIAIAFPM	None
b_subtilis bs168	Locus:S651:1913240-1912142.2:80-121:1913160-1913119(-)	S651	0.03	1	-3.19	NA	0.54	-0.42	10.45	0	0.086	N	0	ATGCGGCTACAGGATAGCACTGGATTAGCCCGTTTTCCATAA	MRLQDSTGLARFP	None
b_subtilis bs168	Locus:S651:1913240-1912142.23:1060-1158:1912180-1912082(-)	S651	0.03	1	-4.38	NA	0.14	0.53	11.28	0	0.335	N	0	ATGATCCATTTTCTTTTTAAAGGAAGCAGCCACAAAATAGCTAAGCCTATCTCCGCTGTTCCTGTCAATATGCTTGTCTTAACACCTGCAAAGCCTTGA	MIHFLFKGSSHKIAKPISAVPVNMLVLTPAKP	None
b_subtilis bs168	Locus:S651:1913240-1912142.20:903-992:1912337-1912248(-)	S651	0.03	1	-2.29	NA	0.42	0.08	8.24	0	0.299	N	0	ATGTCACTTCTTTCTCTTTCGTTTTGTGCGCCTGGCACTGGGGAGCTGCAGGCTAAGAGCGCCGCTTGCAGCGGAAAACACACTCAATAG	MSLLSLSFCAPGTGELQAKSAACSGKHTQ	None
b_subtilis bs168	Locus:S651:1913240-1912142.13:653-718:1912587-1912522(-)	S651	0.03	1	-2.45	NA	0.2	0.3	10.26	0	0.199	N	0.1	ATGTTGCGATTTCAAAAGACAAGTTCTATTTTGTATTGTAAATGGAATGTCTTTGCCTCTTTCTGA	MLRFQKTSSILYCKWNVFASF	None
b_subtilis bs168	Locus:S651:1913240-1912142.11:536-592:1912704-1912648(-)	S651	0.03	1	-2.36	NA	0.42	0.64	7.54	0	0.061	N	0	ATGAGGTTTGCCGAAGAAATCAAGTATTCTATTTTCTTTCTCGTCATATATCATTAA	MRFAEEIKYSIFFLVIYH	Hypothetical protiens only
b_subtilis bs168	Locus:S645:1903330-1903490.2:130-222:1903460-1903552(+)	S645	0.03	1	-3.29	NA	0.41	-0.1	9.83	0	0.126	N	0	ATGCTCCAAGGAAAACCGCCAGACAATGCTGGCGGCTTTTTGCTGCTTCGTTTATTTATTAACAGAGATCGTAACGTTATTTCCTGCAACTGA	MLQGKPPDNAGGFLLLRLFINRDRNVISCN	None
b_subtilis bs168	Locus:S632:1889195-1888890.3:196-336:1888999-1888859(-)	S632	0.03	1	-0.71	NA	0.34	0.84	7.36	0	0.295	N	0.1	ATGGTGCCCAAACTCCACCTGAATTTGGGTTTCCTTTCATGTCTAATTGTGAAACTCTCTGTAATGGATGTGCAACTAAGTGCCAATTTACTAAATCTTTTGAGTGGTGTATCTGGACTCCCGGAAACCACTCAAATGTAG	MVPKLHLNLGFLSCLIVKLSVMDVQLSANLLNLLSGVSGLPETTQM	None
b_subtilis bs168	Locus:S58:153507-153039.7:268-333:153239-153174(-)	S58	0.03	1	-3.11	NA	0.35	0.43	6.18	0	0.071	N	0	ATGGAACCCATCATCCGCAATTTCTGCCTGTTTGACTGCGATATCGTCCGGAAGCAGTGCATTTAA	MEPIIRNFCLFDCDIVRKQCI	None
b_subtilis bs168	Locus:S58:153507-153039.1:115-174:153392-153333(-)	S58	0.03	1	-2.14	NA	0.09	0.62	9.5	0	0.183	N	0	ATGTGTCCCTATAAGATGCTTTGCCGCTTCTCTCATGTCCTGCACATTAAGGCGATATGA	MCPYKMLCRFSHVLHIKAI	None
b_subtilis bs168	Locus:S572:1644485-1643910.6:340-459:1644145-1644026(-)	S572	0.03	1	-3.24	NA	0.53	0.17	5.66	0	0.077	N	0	ATGGTCTGGGATTTTATAATCAAAAGGCCTGTCTATATTTTTGGTGCTGACATCAACGATGACTTCTGCAAAATTCATGAGCGCTCTCCGGTTTGTTTTGAGAGGGCTGCGATCTCCTGA	MVWDFIIKRPVYIFGADINDDFCKIHERSPVCFERAAIS	None
b_subtilis bs168	Locus:S562:1604734-1603592.8:357-428:1604377-1604306(-)	S562	0.03	1	-1.52	NA	0.72	0.51	9.34	0	0.078	N	0	ATGATCATTACCGGTGTTTTTGTAAGAGGATCGTACAGCTGGTTACCGGAATCAATCAGGCCTCTGACATGA	MIITGVFVRGSYSWLPESIRPLT	None
b_subtilis bs168	Locus:S562:1604734-1603592.3:226-309:1604508-1604425(-)	S562	0.03	1	-2.75	NA	0.58	-0.47	8.53	0	0.127	N	0.1	ATGGAATCAACCTCATTTTATCTAAAAAGCGAAAGGAATCATCGAGCTGTTCGATGGCTTCCAATGGGTCTGTGTTTCGAATGA	MESTSFYLKSERNHRAVRWLPMGLCFE	None
b_subtilis bs168	Locus:S562:1604734-1603592.2:68-127:1604666-1604607(-)	S562	0.03	1	-2.66	NA	0.13	-0.23	8.05	0	0.191	N	0	ATGAATAATCGCGTCAAACTCTCCATCTGCCGACAGCTTTGTTGTGCTGATACCGATTAA	MNNRVKLSICRQLCCADTD	None
b_subtilis bs168	Locus:S562:1604734-1603592.20:1043-1084:1603691-1603650(-)	S562	0.03	0.69	-6.08	0.52	0.29	-0.71	10.9	0	0.147	N	0	ATGTTGAGAGGAAAATACAATTTTTCAGGGAAATCTGCTTAA	MLRGKYNFSGKSA	None
b_subtilis bs168	Locus:S562:1604734-1603592.15:776-877:1603958-1603857(-)	S562	0.03	1	-2.24	NA	0.31	-1.62	10.71	0	0.287	N	0	ATGTTCAACAATCGGCGAAAAAGGAGTAAACATCAAAAGGACAATACTGGAACCGATGAACGCTCCGCCTACCAGTCTTCTTTTTTTTACATGCCGTTTTAA	MFNNRRKRSKHQKDNTGTDERSAYQSSFFYMPF	None
b_subtilis bs168	Locus:S555:1582676-1581224.6:393-440:1582283-1582236(-)	S555	0.03	1	-2.25	NA	0.12	0.54	4.18	0	0.074	N	0	ATGCTTCCGCCGTTTTTTCTTTGTTTACAACATGCTGAGGATGCTTGA	MLPPFFLCLQHAEDA	None
b_subtilis bs168	Locus:S555:1582676-1581224.19:991-1065:1581685-1581611(-)	S555	0.03	1	-4.36	NA	0.21	1.33	6.07	0	0.115	N	0.2	ATGGAAGCCCTTTTCTTGACAATCACTTTTTTCTCAGGACTGATCGCATGCCGCTGCTGTTTCTCTGGTTGGTAA	MEALFLTITFFSGLIACRCCFSGW	None
b_subtilis bs168	Locus:S555:1582676-1581224.11:565-678:1582111-1581998(-)	S555	0.03	1	-4.36	NA	0.19	-0.73	8.07	0	0.405	N	0	ATGCTGCTCTGTCGCTTTTGTCGCAAGCACTTCGCCGTTCGCTTTTCCGGTTATTTGAATATATGCCATTCTCCCCAGGATGACAAAGAAAAAGAGAGCGAAACAAATACTTAG	MLLCRFCRKHFAVRFSGYLNICHSPQDDKEKESETNT	None
b_subtilis bs168	Locus:S555:1582676-1581224.10:548-622:1582128-1582054(-)	S555	0.03	1	-3.26	NA	0.04	1.5	8.23	0	0.452	Y	0	ATGGTCCGTTTCTTTTCATGCTGCTCTGTCGCTTTTGTCGCAAGCACTTCGCCGTTCGCTTTTCCGGTTATTTGA	MVRFFSCCSVAFVASTSPFAFPVI	None
b_subtilis bs168	Locus:S526:1519804-1518175.8:369-407:1519435-1519397(-)	S526	0.03	1	-2.52	NA	0.01	0.95	6.02	0	0.113	N	0	ATGCCGTTTCCTTCATCCTTTACGCTTATCACTGCATGA	MPFPSSFTLITA	None
b_subtilis bs168	Locus:S526:1519804-1518175.6:266-328:1519538-1519476(-)	S526	0.03	1	-2.46	NA	0.06	-0.17	6.18	0	0.145	N	0	ATGTTCCTTCAGGATTCTCAAACAAATGGGAAGTCCCAGTCCAGTGCCCTTTTCTTTTGTTGA	MFLQDSQTNGKSQSSALFFC	None
b_subtilis bs168	Locus:S526:1519804-1518175.28:1224-1310:1518580-1518494(-)	S526	0.03	1	-0.71	NA	0.03	0.96	7.18	0	0.215	N	0.1	ATGCGGTTTTTTTCTTCAGAAAGCTGTTTATACTTCCATTCGTTATCCTTCATTTTCTTAACCAGCTGCTGTTTCTCATCAATATAA	MRFFSSESCLYFHSLSFIFLTSCCFSSI	Hypothetical protiens only
b_subtilis bs168	Locus:S526:1519804-1518175.27:1221-1310:1518583-1518494(-)	S526	0.03	1	-2.46	NA	0.04	1	7.18	0	0.248	N	0.1	ATGATGCGGTTTTTTTCTTCAGAAAGCTGTTTATACTTCCATTCGTTATCCTTCATTTTCTTAACCAGCTGCTGTTTCTCATCAATATAA	MMRFFSSESCLYFHSLSFIFLTSCCFSSI	Hypothetical protiens only
b_subtilis bs168	Locus:S526:1519804-1518175.20:876-959:1518928-1518845(-)	S526	0.03	1	-1.1	NA	0.05	-0.03	12.2	0	0.238	N	0	ATGAGCTCATCTTCAGCCTCTTTCCGCTCAGTGATATCTGACATTGTACCCAGGCTGCCTGTAAATTGGTCATCCCGGTCATAG	MSSSSASFRSVISDIVPRLPVNWSSRS	None
b_subtilis bs168	Locus:S499:1446841-1447052.5:102-134:1446943-1446975(+)	S499	0.03	0.69	-3.81	0.24	0.91	-0.51	5.46	0	0	N	0	ATGAGAATTGATTGTACGCATGGTGAAGCATGA	MRIDCTHGEA	None
b_subtilis bs168	Locus:S499:1446841-1447052.3:78-134:1446919-1446975(+)	S499	0.03	0.69	-3.11	-1.08	0.72	0.1	7.36	0	0.105	N	0	ATGCTGGTTTATCTAAAAAACATGATGAGAATTGATTGTACGCATGGTGAAGCATGA	MLVYLKNMMRIDCTHGEA	None
b_subtilis bs168	Locus:S498:1447115-1446289.20:681-725:1446434-1446390(-)	S498	0.03	1	-1	NA	0.36	-0.39	9.14	0	0.094	N	0	ATGTATATGTTCCCGAAGGCAACGGCCCCTTTTTATCGTGATTGA	MYMFPKATAPFYRD	None
b_subtilis bs168	Locus:S41:89566-88050.5:249-374:89317-89192(-)	S41	0.03	1	-1.62	NA	0.45	0.74	7.36	0	0.126	N	0.5	ATGATCATCAAGGTACCTTCTCATAGCTTGAATGATCTTGCTTCGTGTAATGAACGTATGTTTGCTGTCTGGGTTTACGATAAGATCCAGATAGCGCTGACGGTAGCGCTGCTCAACGTCTTTTAA	MIIKVPSHSLNDLASCNERMFAVWVYDKIQIALTVALLNVF	None
b_subtilis bs168	Locus:S41:89566-88050.25:1370-1423:88196-88143(-)	S41	0.03	1	-3.2	NA	0.04	0.91	8.53	0	0.113	N	0	ATGATATCCCAGTTTGCCGTTCCTTCGTACATCTGCACTCTCGTACGGCCGTGA	MISQFAVPSYICTLVRP	None
b_subtilis bs168	Locus:S41:89566-88050.20:1021-1122:88545-88444(-)	S41	0.03	1	-0.67	NA	0.08	0.77	8.52	0	0.108	N	0	ATGATTGATTTCATTACGAACGTTCGCATTGCCTTTCACGCCTTTCAGATACCATGCAGCGTGCTTTCTCATTTCTCTTACCGCTACGTTTTCACCTTTTAA	MIDFITNVRIAFHAFQIPCSVLSHFSYRYVFTF	Top hit: sodium:melibiose symporter [Sphingomonas echinoides], 476 a.a.
b_subtilis bs168	Locus:S41:89566-88050.14:743-790:88823-88776(-)	S41	0.03	1	-2.66	NA	0.35	-0.51	8.51	0	0.089	N	0	ATGGATCGATGCCGTTATCTCTCAGCTGATTCATTTTATCGCGTCTGA	MDRCRYLSADSFYRV	None
b_subtilis bs168	Locus:S41:89566-88050.10:588-668:88978-88898(-)	S41	0.03	1	-3.21	NA	0.06	0.43	8.08	0	0.174	N	0	ATGGGCAAAGCCGGCTTTTCCTTTGCCGCGTTTTGTCATCATGCGGCCTGCGATTGTAACTTCAATCGCTTTTTCTTCTAA	MGKAGFSFAAFCHHAACDCNFNRFFF	None
b_subtilis bs168	Locus:S416:1233877-1235778.9:405-452:1234282-1234329(+)	S416	0.03	1	-2.97	NA	0.7	0.27	9.29	0	0.064	N	0	ATGCTTCTGCGAGAAGATGCTTTTTTCGCTTTTTATTTAAAGCGGTAA	MLLREDAFFAFYLKR	None
b_subtilis bs168	Locus:S416:1233877-1235778.6:330-452:1234207-1234329(+)	S416	0.03	1	-4.21	NA	0.35	-0.48	10.84	0	0.245	N	0	ATGAAAGCGGCTGATCCTGTTCGAACCAGACATTGCCGTCACATGACATGCCAGAGCGGCTCGCGATCTTTTCCCATGCTTCTGCGAGAAGATGCTTTTTTCGCTTTTTATTTAAAGCGGTAA	MKAADPVRTRHCRHMTCQSGSRSFPMLLREDAFFAFYLKR	None
b_subtilis bs168	Locus:S416:1233877-1235778.21:939-983:1234816-1234860(+)	S416	0.03	1	-3.92	NA	0.49	-0.81	12.24	0	0.114	N	0	ATGAGACGCGACACGCTCATAAAAAGTATCAACAAGTTGCGATAG	MRRDTLIKSINKLR	None
b_subtilis bs168	Locus:S416:1233877-1235778.18:735-863:1234612-1234740(+)	S416	0.03	1	-0.43	NA	0.28	-0.03	10.5	0	0.194	N	0	ATGGTCCATTGCGTCCTTCATACAGCTGAGCCACGCATCAGCTCTCTCGTTTGTAATTGGAAAGGGAAGATGCCTTGCTCTGAGCATAGGATGGCCGTGTTCCTCAGTATAAAGAGGAGGCCCGCCTAA	MVHCVLHTAEPRISSLVCNWKGKMPCSEHRMAVFLSIKRRPA	None
b_subtilis bs168	Locus:S4:1067-299.6:293-337:774-730(-)	S4	0.03	1	-4.07	NA	0.35	0.89	10.25	0	0.105	N	0	ATGACAAAAGTATCAAAAGTATATTTTGGATTGAGCATATTTTGA	MTKVSKVYFGLSIF	None
b_subtilis bs168	Locus:S4:1067-299.10:478-537:589-530(-)	S4	0.03	1	-1.42	NA	0.48	-0.01	8.55	0	0.1	N	0	ATGCAAGTATCTGGACTCCAGCCAGTCTCTGGCAAATTCATTGGGAGCCGTGATTGTTAA	MQVSGLQPVSGKFIGSRDC	None
b_subtilis bs168	Locus:S400:1206260-1205658.3:199-231:1206061-1206029(-)	S400	0.03	1	-2.32	NA	0.12	0.56	7.7	0	0	N	0	ATGTATGCCTTCATCCATCATTCGCTCACATAA	MYAFIHHSLT	None
b_subtilis bs168	Locus:S400:1206260-1205658.12:443-505:1205817-1205755(-)	S400	0.03	1	-3.15	NA	0.07	0.65	6.07	0	0.268	N	0	ATGTCGACCGGTGAGCCTTGCTTTTGCTGTTTTTCCTTGAAAACTTCCGCATGTACGCTGTAG	MSTGEPCFCCFSLKTSACTL	None
b_subtilis bs168	Locus:S400:1206260-1205658.11:438-482:1205822-1205778(-)	S400	0.03	1	-4.37	NA	0.04	1.18	8.55	0	0.138	N	0	ATGTCATGTCGACCGGTGAGCCTTGCTTTTGCTGTTTTTCCTTGA	MSCRPVSLAFAVFP	None
b_subtilis bs168	Locus:S381:1150464-1151119.13:381-476:1150845-1150940(+)	S381	0.03	1	-2.38	NA	0.26	0.35	11.4	0	0.132	N	0	ATGATTTACATACGGGAGTTTTCAAGATATCTCCCAAAAATCATTTCTTCTTTAATCCGGGTATTCAGCAGGATATCCAGCTCTTGGCTGCATTGA	MIYIREFSRYLPKIISSLIRVFSRISSSWLH	Hypothetical protiens only
b_subtilis bs168	Locus:S37:71799-71190.7:602-649:71197-71150(-)	S37	0.03	1	-3.23	NA	0.03	0.11	8.55	0	0.093	N	0	ATGTTCTGCCTGCATCCCTTGGTAGGACAAGCCAGCCAGCCCCGTTAA	MFCLHPLVGQASQPR	None
b_subtilis bs168	Locus:S37:71799-71190.1:13-81:71786-71718(-)	S37	0.03	1	-1.71	NA	0.04	-0.19	8.22	0	0.361	N	0	ATGTTTTATCAAAGTTCTGTACCCAGCACCTGTTTTTCTTGTAGCACGTCTGGCAGGAATGCTCCGTGA	MFYQSSVPSTCFSCSTSGRNAP	None
b_subtilis bs168	Locus:S372:1125843-1126369.8:401-433:1126244-1126276(+)	S372	0.03	1	-1.84	NA	0.45	1.14	6.02	0	0	N	0	ATGGTGTCAAACTCCCTGTTGATATATGGATAA	MVSNSLLIYG	None
b_subtilis bs168	Locus:S372:1125843-1126369.5:161-202:1126004-1126045(+)	S372	0.03	1	-2.69	NA	0.55	0.3	8.56	0	0.074	N	0	ATGTGCCTGCTCCATATCCTAAGAGAAAAGCCATTACAATAA	MCLLHILREKPLQ	None
b_subtilis bs168	Locus:S359:1094987-1094366.8:167-253:1094820-1094734(-)	S359	0.03	0.69	-3.42	-0.93	0.47	-0.06	12.1	0	0.319	N	0	ATGACCCTTGCGAGAAGAAGAAAAAGAAACACCATTGTTTCTCTTGTAAAAAACACAGACATTCTTGCTGTCATTGCTAAAGACTGA	MTLARRRKRNTIVSLVKNTDILAVIAKD	Hypothetical protiens only
b_subtilis bs168	Locus:S326:1013861-1013971.1:44-181:1013905-1014042(+)	S326	0.03	1	-3.33	NA	0.55	0.29	10.48	1	0.208	N	0	ATGAAAAAAAAGGAATTAAAAAACATGCACCCAGCTGGGTGCATGTTTTTTGCTTACATGTCATTCGGCGGATTTTGGTTTTTACGGTTTTTTTCGATTTCTGTGTTTTGCATTTTGCGTTCAAATGTAGACAGATAA	MKKKELKNMHPAGCMFFAYMSFGGFWFLRFFSISVFCILRSNVDR	Top hit: NADH dehydrogenase subunit 5 (mitochondrion) [Phyllium giganteum], 572 a.a.
b_subtilis bs168	Locus:S31:55717-53363.26:1942-1995:53775-53722(-)	S31	0.03	1	-1.95	NA	0.16	1.26	3.85	0	0.107	N	0	ATGGAAACTCCCTTTTTCACGTTGTATCTGTCCTTGATCAGCTTGGCAGCCTGA	METPFFTLYLSLISLAA	None
b_subtilis bs168	Locus:S31:55717-53363.18:1527-1565:54190-54152(-)	S31	0.03	1	-3.48	NA	0.4	-0.32	8.57	0	0.092	N	0	ATGCATATCGAGTGTAACAGATTCAAGCACATTGCCTAA	MHIECNRFKHIA	None
b_subtilis bs168	Locus:S31:55717-53363.17:1275-1322:54442-54395(-)	S31	0.03	1	-2.69	NA	0.04	-0.76	9.26	0	0.158	N	0	ATGAACTCACCCCCAAAATCCGAATATTTTAAGATCAATATAACTTAA	MNSPPKSEYFKINIT	None
b_subtilis bs168	Locus:S286:911718-911330.6:121-168:911597-911550(-)	S286	0.03	1	-3.08	NA	0.29	0.67	6.34	0	0.079	N	0	ATGATATCAGGCCGCTTCGAGCTGATCATGCCGATTTCACCGACATAA	MISGRFELIMPISPT	None
b_subtilis bs168	Locus:S283:887222-887809.16:548-583:887770-887805(+)	S283	0.03	1	-3.25	NA	0.34	-1.21	11.48	0	0.195	N	0	ATGCGATGGACTTGTTCATCAAAAAGGAGTTCGTGA	MRWTCSSKRSS	None
b_subtilis bs168	Locus:S283:887222-887809.14:453-515:887675-887737(+)	S283	0.03	1	-3.52	NA	0.51	0.89	9.06	0	0.074	N	0	ATGTTACAATCGATTCTCTTTTATCCTCTGTATCTATTATATGTAAAAACTCATCTGTCTTAG	MLQSILFYPLYLLYVKTHLS	None
b_subtilis bs168	Locus:S283:887222-887809.13:447-515:887669-887737(+)	S283	0.03	1	-2.59	NA	0.5	0.86	9.06	0	0.084	N	0	ATGTCAATGTTACAATCGATTCTCTTTTATCCTCTGTATCTATTATATGTAAAAACTCATCTGTCTTAG	MSMLQSILFYPLYLLYVKTHLS	None
b_subtilis bs168	Locus:S265:839062-840126.5:58-114:839120-839176(+)	S265	0.03	1	-2.5	NA	0.21	1.04	9.3	0	0.152	N	0	ATGGCGAAAACAATGCCGATATATGTGAGCATCCCGTTTTTTTTCTTAACGCCGTAA	MAKTMPIYVSIPFFFLTP	None
b_subtilis bs168	Locus:S265:839062-840126.24:827-871:839889-839933(+)	S265	0.03	1	-3.99	NA	0.35	0.44	6.02	0	0.14	N	0	ATGACTGTGCCATTTTTGAACAGCGCATTATCAAACGGATCATAA	MTVPFLNSALSNGS	None
b_subtilis bs168	Locus:S265:839062-840126.17:518-580:839580-839642(+)	S265	0.03	1	-1.91	NA	0.13	1.88	6.02	1	0.131	N	0.3	ATGTCTTCTTTTATTGTGCCATGCATCGCGTTCATTTCGTTTTCAATTTGGATTTTTTCTTGA	MSSFIVPCIAFISFSIWIFS	None
b_subtilis bs168	Locus:S265:839062-840126.16:391-516:839453-839578(+)	S265	0.03	1	-2.53	NA	0.15	0.85	8.51	1	0.106	N	0.4	ATGCTTTGCGAGGTAGTCTCCCAGGATCGCAGCGCTTTTTACAAGCTTGCCGTCATCCAATCCCAGCTTTTTGCCTCGGTTGACTTGTTTTTTCAGGTAGCCTTTAAATTCCTCAAAGTCTTTTAA	MLCEVVSQDRSAFYKLAVIQSQLFASVDLFFQVAFKFLKVF	None
b_subtilis bs168	Locus:S265:839062-840126.13:169-210:839231-839272(+)	S265	0.03	1	-2.31	NA	0.08	1.17	6.23	0	0.071	N	0	ATGCAGATAAAGGCTCCTTTCACAGACATAATAGTAGTGTAG	MQIKAPFTDIIVV	None
b_subtilis bs168	Locus:S25:50019-47673.33:2105-2146:47914-47873(-)	S25	0.03	1	-1.62	NA	0.43	0.65	6.02	0	0.113	N	0	ATGTCAATAGCGTCAACAGGGTGCCAGCCAATGGCTGCATAA	MSIASTGCQPMAA	None
b_subtilis bs168	Locus:S25:50019-47673.29:1930-1965:48089-48054(-)	S25	0.03	1	-3.94	NA	0.4	-1.23	6.34	0	0.088	N	0	ATGAATGATAATAGGCAAATTGACCTCTTTCGCTAA	MNDNRQIDLFR	None
b_subtilis bs168	Locus:S25:50019-47673.28:1898-1933:48121-48086(-)	S25	0.03	1	-0.36	NA	0.27	0.69	10.55	0	0.141	N	0	ATGGTCACGACATCCTCCGTTGCATCACGGTTATGA	MVTTSSVASRL	None
b_subtilis bs168	Locus:S25:50019-47673.26:1817-1933:48202-48086(-)	S25	0.03	1	-1.01	NA	0.06	0.37	10.79	0	0.53	Y	0	ATGCATTCTCTTGCCACTTCCGCACTTCCTGTAAAGCAGTGCATGATTCCGCCCACAGCTTCTGCGCCTTCCTCTTTCAAAATGGTCACGACATCCTCCGTTGCATCACGGTTATGA	MHSLATSALPVKQCMIPPTASAPSSFKMVTTSSVASRL	Hypothetical protiens only
b_subtilis bs168	Locus:S25:50019-47673.23:1586-1654:48433-48365(-)	S25	0.03	1	-2.26	NA	0.29	0.7	6.18	0	0.162	N	0	ATGGAAGCAATCTCTTCAAAGGTCATTTCTTTTAATTCGGCGATTTGTTCTGCCACATATTTCACATAG	MEAISSKVISFNSAICSATYFT	None
b_subtilis bs168	Locus:S25:50019-47673.16:1139-1180:48880-48839(-)	S25	0.03	1	-2.74	NA	0.4	0.85	6.18	0	0.071	N	0	ATGTGTGCGTATATGTTTCTTTTTGCCATTGATAGAAACTGA	MCAYMFLFAIDRN	None
b_subtilis bs168	Locus:S25:50019-47673.14:949-1005:49070-49014(-)	S25	0.03	1	-1.64	NA	0.03	0.96	12.5	0	0.127	N	0	ATGCACCGACCGTTTTTGCTGTTGACCATAACGTCTTTTCTTCCCCGTTTATTGTAA	MHRPFLLLTITSFLPRLL	None
b_subtilis bs168	Locus:S25:50019-47673.12:858-911:49161-49108(-)	S25	0.03	1	-4.3	NA	0.3	1.77	3.85	0	0.099	N	0	ATGTTAATCTTCATGTCTTTCGAAATATCTGTATCTATTGCGGGATCAATTTGA	MLIFMSFEISVSIAGSI	Hypothetical protiens only
b_subtilis bs168	Locus:S253:818976-820073.2:158-265:819134-819241(+)	S253	0.03	0.69	-2	-2.62	0.19	0.45	9.4	0	0.125	N	0.2	ATGCGATTTTTTTACATCAGCAAAGATTTGTTCAATTTTTTCCTTTTATGCCGAGTTTTTCTGAAACAGATAATTGATGGTACTCAACCATTTTCTTTTGGTCAATAA	MRFFYISKDLFNFFLLCRVFLKQIIDGTQPFSFGQ	None
b_subtilis bs168	Locus:S253:818976-820073.20:1086-1118:820062-820094(+)	S253	0.03	1	-1.05	NA	0.13	-2.25	9.71	0	0	N	0	ATGAGACCACCTAAAGACCAGCCTACAAATTGA	MRPPKDQPTN	None
b_subtilis bs168	Locus:S235:726024-726828.25:725-847:726749-726871(+)	S235	0.03	1	-0.43	NA	0.4	0.6	7.52	0	0.128	N	0.6	ATGGTGTTTTTAAATAAATATGATTTTCTCACAGTATTTATAGCAAAACAAGAGCACAAAAGCCACCAAGCTGCGCTTGATGGCTTATTGCTTACTTTTTGCGTTTTAACAGCTTTTCCATGA	MVFLNKYDFLTVFIAKQEHKSHQAALDGLLLTFCVLTAFP	None
b_subtilis bs168	Locus:S235:726024-726828.22:642-737:726666-726761(+)	S235	0.03	1	-3.39	NA	0.04	0.17	9.4	0	0.152	N	0	ATGCCAATCAATGTGGCAATGCCCAATTTCAATAAAATATCAGGATCAATATACCAGCTCAACAGCAAACTTCCCCCTTCTCTATGGTGTTTTTAA	MPINVAMPNFNKISGSIYQLNSKLPPSLWCF	None
b_subtilis bs168	Locus:S235:726024-726828.21:636-737:726660-726761(+)	S235	0.03	1	-1.41	NA	0.05	0.2	9.4	0	0.176	N	0	ATGACCATGCCAATCAATGTGGCAATGCCCAATTTCAATAAAATATCAGGATCAATATACCAGCTCAACAGCAAACTTCCCCCTTCTCTATGGTGTTTTTAA	MTMPINVAMPNFNKISGSIYQLNSKLPPSLWCF	None
b_subtilis bs168	Locus:S235:726024-726828.12:438-515:726462-726539(+)	S235	0.03	1	-2.81	NA	0.53	-0.14	10.42	0	0.158	N	0	ATGACACCGGCGCCGATAAACCCGACGCCGGAGATGATTTGTGCCGGCAGACGAAGCGGATCCATCATGATGCGGTAG	MTPAPINPTPEMICAGRRSGSIMMR	Top hit: GTP pyrophosphokinase [Dickeya dianthicola], 202 a.a.
b_subtilis bs168	Locus:S214:658495-658899.4:284-334:658779-658829(+)	S214	0.03	1	-2.84	NA	0.54	-0.04	10.25	0	0.109	N	0	ATGAAGCGGCGTAAATACAACCTTGATGTCTGTTTCATCTTAAATATTTGA	MKRRKYNLDVCFILNI	None
b_subtilis bs168	Locus:S214:658495-658899.3:234-287:658729-658782(+)	S214	0.03	1	-0.64	NA	0.09	0.36	8.84	0	0.149	N	0	ATGCTTGTAGTTCATTGCCGCCAAGGCCATTGCAGTAGATTTGCTGTACCATGA	MLVVHCRQGHCSRFAVP	None
b_subtilis bs168	Locus:S170:532652-532412.4:238-315:532414-532337(-)	S170	0.03	1	-0.42	NA	0.38	1.35	6.18	0	0.087	N	0	ATGATTATCAGCATCAACAACGAATGTTTCACAAGTGGCATAGTCTTTAAAATGATTCAAATCCTTATCAGCCTTTAA	MIISINNECFTSGIVFKMIQILISL	None
b_subtilis bs168	Locus:S166:528076-525021.9:487-549:527589-527527(-)	S166	0.03	1	-1.72	NA	0.08	0.58	6.34	0	0.246	N	0	ATGTCTTTCAGAGTGATTTCGCCGATTCCCAGCTCTTTTGCCGTTTCAGAGAGCGCCAGCTGA	MSFRVISPIPSSFAVSESAS	None
b_subtilis bs168	Locus:S166:528076-525021.37:2956-2988:525120-525088(-)	S166	0.03	1	-2.54	NA	0.26	0.72	10.8	0	0	N	0	ATGCTTGGTTTCCTGAACAAATTCAAGCTTTGA	MLGFLNKFKL	None
b_subtilis bs168	Locus:S166:528076-525021.34:2653-2709:525423-525367(-)	S166	0.03	1	-2.26	NA	0.2	1.76	8.55	0	0.196	N	0	ATGATATTGGTCTGGCTGAAGCTTGCAAGTTTTTTTTGCGTGACGGTTTCTCCGTGA	MILVWLKLASFFCVTVSP	None
b_subtilis bs168	Locus:S166:528076-525021.23:1624-1701:526452-526375(-)	S166	0.03	1	-2.46	NA	0.19	0.53	8.53	0	0.35	N	0	ATGTCTTCTTTTTCGCCGCGGTTCATTGCCAGCACCCTATGCGGAACAACTTTTGCAATTGGCTCTTCATACTCGTAA	MSSFSPRFIASTLCGTTFAIGSSYS	None
b_subtilis bs168	Locus:S166:528076-525021.17:1242-1319:526834-526757(-)	S166	0.03	1	-2.22	NA	0.17	0.38	5.49	0	0.071	N	0	ATGGGCTTCTTTTGTTTTGTTGACTGGCGCATGCGGATAGATCACATCAATTTTCAAGACTTTTCCGGTCTCATCTGA	MGFFCFVDWRMRIDHINFQDFSGLI	None
b_subtilis bs168	Locus:S166:528076-525021.16:1175-1264:526901-526812(-)	S166	0.03	1	-2.31	NA	0.06	0.28	8.24	0	0.197	N	0	ATGCTGTGCCGTTTCCGATCGCCACCATCTCGACTTGATACTGCTCAAGAATCTTTTTCACTTTTTCATGGGCTTCTTTTGTTTTGTTGA	MLCRFRSPPSRLDTAQESFSLFHGLLLFC	None
b_subtilis bs168	Locus:S163:519559-519083.1:120-248:519439-519311(-)	S163	0.03	1	-3.4	NA	0.23	0.32	9.69	1	0.084	N	0.1	ATGAACTGGTATACAGTCTGGTTCGACATCAAATTCGCTTACCTCCCAATAAAAAACAACATATTTTTTCGTTATTTCACTATTATATCGTTTATGTTTTTTGAAAACAAAAAAAGTTGCTCTATTTGA	MNWYTVWFDIKFAYLPIKNNIFFRYFTIISFMFFENKKSCSI	Hypothetical protiens only
b_subtilis bs168	Locus:S1579:4213186-4215471.9:362-445:4213548-4213631(+)	S1579	0.03	1	-1.11	NA	0.04	0.34	11.48	0	0.15	N	0	ATGATATCTCACTGTCTTTTTGCTTTCTTGAACAGTCACATCAGACTTCCCGGCAATGGCTTCGGCAATCGTTTGAAGATATAA	MISHCLFAFLNSHIRLPGNGFGNRLKI	None
b_subtilis bs168	Locus:S1579:4213186-4215471.38:2156-2209:4215342-4215395(+)	S1579	0.03	1	-3.59	NA	0.4	0.97	7.37	0	0.088	N	0	ATGAACTTTGCTGCGTTTACGGTTATTCGGTTGGAATGTTCTTTTCATTTATGA	MNFAAFTVIRLECSFHL	None
b_subtilis bs168	Locus:S1579:4213186-4215471.36:1974-2054:4215160-4215240(+)	S1579	0.03	0.69	-3.56	-0.78	0.49	-0.57	8.56	0	0.182	N	0	ATGCATCTGAACCAGGAAGCATGCCCCGGTTCATTACGCATCACATCTATCTTTTCCCATAACGTGAAAAAAGACCACTGA	MHLNQEACPGSLRITSIFSHNVKKDH	None
b_subtilis bs168	Locus:S1579:4213186-4215471.28:1641-1673:4214827-4214859(+)	S1579	0.03	1	-0.65	NA	0.37	0.27	6.02	0	0	N	0	ATGTCAGCTGGCTCGCCGGTTTTCTGGCAATAA	MSAGSPVFWQ	None
b_subtilis bs168	Locus:S1579:4213186-4215471.22:1370-1438:4214556-4214624(+)	S1579	0.03	1	-3.08	NA	0.03	0.01	6.02	0	0.18	N	0	ATGAATACGCCAACCATACTTAATAGCAACCCTATTCTCCTTTTCAACAACATTTCCTCCTATAATTAA	MNTPTILNSNPILLFNNISSYN	Top hit: ftsX-like permease family protein [Mycoplasma sp. G5847], 1769 a.a.
b_subtilis bs168	Locus:S1579:4213186-4215471.21:1315-1392:4214501-4214578(+)	S1579	0.03	1	-2.39	NA	0.3	-1.11	9.45	0	0.215	N	0	ATGCGGACTATCTGCAGTGATCGGCTCTTTCACACTCGAGCATCCAGCCAAAAGCATGAATACGCCAACCATACTTAA	MRTICSDRLFHTRASSQKHEYANHT	None
b_subtilis bs168	Locus:S1574:4198071-4198574.4:235-300:4198306-4198371(+)	S1574	0.03	1	-2.68	NA	0.43	0.22	4.26	0	0.12	N	0	ATGACCTGCAGCGGTTCTTGCTTAGAAAAAACAGCTGTGCCGGAATATCCTTTTTTCACTGCATAA	MTCSGSCLEKTAVPEYPFFTA	None
b_subtilis bs168	Locus:S1559:4164565-4165231.5:356-388:4164921-4164953(+)	S1559	0.03	1	-3.35	NA	0.4	0.04	10.25	0	0	N	0	ATGTTCATTAAGTACAGCAATAAAGCGTTCTGA	MFIKYSNKAF	None
b_subtilis bs168	Locus:S1546:4133453-4134502.6:238-309:4133691-4133762(+)	S1546	0.03	1	-3.47	NA	0.38	-0.03	7.53	0	0.122	N	0	ATGTATTTATTGATAAAACATTATACTTCTCCGATTGATACAAAAAATGCAAATCTTCTTCCGGATATTTAA	MYLLIKHYTSPIDTKNANLLPDI	None
b_subtilis bs168	Locus:S1520:4062713-4063346.7:608-673:4063321-4063386(+)	S1520	0.03	1	-2.66	NA	0.01	0.73	6.02	0	0.123	N	0	ATGCCGTCGGCAAATAATATATTTCCAAGTTTTCTCCCCATACCGATAAACGCGTACTGTGTCTGA	MPSANNIFPSFLPIPINAYCV	None
b_subtilis bs168	Locus:S1485:3971882-3971340.9:432-512:3971450-3971370(-)	S1485	0.03	1	-1.29	NA	0.63	-0.92	9	0	0.105	N	0	ATGATCCCGGGATGGGAACAAAGCTGCTTAAGGTTCCGGCCGCCAGAATCGTGCTGCTTGCGAAGAAACCAAGGTAGATAA	MIPGWEQSCLRFRPPESCCLRRNQGR	Hypothetical protiens only
b_subtilis bs168	Locus:S1485:3971882-3971340.8:425-508:3971457-3971374(-)	S1485	0.03	1	-2.56	NA	0.7	0.13	11.82	0	0.173	N	0	ATGCTCCATGATCCCGGGATGGGAACAAAGCTGCTTAAGGTTCCGGCCGCCAGAATCGTGCTGCTTGCGAAGAAACCAAGGTAG	MLHDPGMGTKLLKVPAARIVLLAKKPR	None
b_subtilis bs168	Locus:S1459:3873771-3874382.6:173-271:3873944-3874042(+)	S1459	0.03	1	-1.62	NA	0.41	-0.39	6.62	0	0.08	N	0	ATGTGGGACGATGGTATATTCCAGCGGGCTTTGGAGCGTCCTTTCGATGCACGATTCAAAAGTATCATGCAAGGACAATTTACTGTTCAGCCCTTGTAG	MWDDGIFQRALERPFDARFKSIMQGQFTVQPL	None
b_subtilis bs168	Locus:S1459:3873771-3874382.4:152-271:3873923-3874042(+)	S1459	0.03	1	-2.94	NA	0.36	-0.01	6.62	0	0.081	N	0	ATGCTTAATGCCATCGTAAGCATGTGGGACGATGGTATATTCCAGCGGGCTTTGGAGCGTCCTTTCGATGCACGATTCAAAAGTATCATGCAAGGACAATTTACTGTTCAGCCCTTGTAG	MLNAIVSMWDDGIFQRALERPFDARFKSIMQGQFTVQPL	None
b_subtilis bs168	Locus:S1445:3817724-3816846.2:96-221:3817628-3817503(-)	S1445	0.03	1	-3.34	NA	0.34	0.12	10.44	0	0.087	N	0	ATGGTCGTCTATGATGAGGGCTTTTACATGATAAAACCCTTGATAATAACGATAAATAAGACAGCCGGCATCCAAGAGCTCCGAATAATACGTAAAAGCCGCTTCTCGTACCAGCGGATGGTCTGA	MVVYDEGFYMIKPLIITINKTAGIQELRIIRKSRFSYQRMV	Top hit: Structural protein MDM1 [Wickerhamomyces ciferrii], 1138 a.a.
b_subtilis bs168	Locus:S144:490638-490527.2:18-92:490620-490546(-)	S144	0.03	1	-3.04	NA	0.48	-0.35	12.6	0	0.388	N	0	ATGCTGAAAATACATTTGTTTCCAAAAAAAAAAAAAAAAACAAGGGCTCTTAGGGCCCCTGTTTTTTTAAAATAA	MLKIHLFPKKKKKTRALRAPVFLK	Hypothetical protiens only
b_subtilis bs168	Locus:S1376:3681845-3681497.3:162-215:3681683-3681630(-)	S1376	0.03	1	-2.38	NA	0.09	0.31	12.51	0	0.229	N	0	ATGCGTTTTTTCTTTTTGTTAGCAACGCCCAGAAGTTCTTTAAAAACATCGTAA	MRFFFLLATPRSSLKTS	None
b_subtilis bs168	Locus:S1376:3681845-3681497.2:90-215:3681755-3681630(-)	S1376	0.03	1	-3.17	NA	0.23	0.11	9.14	0	0.093	N	0.1	ATGTTTGGGTATTCAGAAGAAATTTTGGATACAACACCTTTTATAACATCTTTCTTCGCACCGTACAGAAATATGCGTTTTTTCTTTTTGTTAGCAACGCCCAGAAGTTCTTTAAAAACATCGTAA	MFGYSEEILDTTPFITSFFAPYRNMRFFFLLATPRSSLKTS	None
b_subtilis bs168	Locus:S1376:3681845-3681497.1:9-59:3681836-3681786(-)	S1376	0.03	1	-2.5	NA	0.27	1.01	10.53	0	0.121	N	0	ATGTCAGGATTTGCTCTTGCAATTTGTTTTGCCACTAGGGTGCGATCTTGA	MSGFALAICFATRVRS	None
b_subtilis bs168	Locus:S1359:3648747-3649980.25:967-1098:3649714-3649845(+)	S1359	0.03	1	-2.29	NA	0.2	0.01	10.47	0	0.134	N	0.7	ATGCGTTCGTCAAGCATAAAGAAGTCTCCTTTGGAATTAAATGAAGTCTTTATTTATATAGAGAACCGTTCCTTCCATTATACCTTCTCCTTAGTTATTATAACAAGCTTCATCAAAAAGAAACACGTATAA	MRSSSIKKSPLELNEVFIYIENRSFHYTFSLVIITSFIKKKHV	Hypothetical protiens only
b_subtilis bs168	Locus:S1359:3648747-3649980.24:958-1098:3649705-3649845(+)	S1359	0.03	1	-2.05	NA	0.23	0.05	10.74	0	0.233	N	0.6	ATGCGAATCATGCGTTCGTCAAGCATAAAGAAGTCTCCTTTGGAATTAAATGAAGTCTTTATTTATATAGAGAACCGTTCCTTCCATTATACCTTCTCCTTAGTTATTATAACAAGCTTCATCAAAAAGAAACACGTATAA	MRIMRSSSIKKSPLELNEVFIYIENRSFHYTFSLVIITSFIKKKHV	Hypothetical protiens only
b_subtilis bs168	Locus:S1359:3648747-3649980.15:724-771:3649471-3649518(+)	S1359	0.03	1	-2.43	NA	0.26	2.03	6.02	0	0.13	N	0	ATGATGAATGCTCCGACTGTAATTGCCGTCATCCTTGTTTCTGTGTAA	MMNAPTVIAVILVSV	None
b_subtilis bs168	Locus:S1359:3648747-3649980.1:10-93:3648757-3648840(+)	S1359	0.03	1	-1.16	NA	0.44	0.85	10.8	0	0.156	N	0.3	ATGAAGATAATAAACAAAGAAAGCCAAATTGTGGCACTTTTAAGTACAATCGCACTGATACTGAAAATAAATCCAATTAAATAA	MKIINKESQIVALLSTIALILKINPIK	None
b_subtilis bs168	Locus:S1358:3647701-3647109.9:536-574:3647165-3647127(-)	S1358	0.03	1	-3.07	NA	0.01	0.38	12.5	0	0.104	N	0	ATGATTCGCATAAGCTTCCGTTCTACAACACCTATATGA	MIRISFRSTTPI	None
b_subtilis bs168	Locus:S1358:3647701-3647109.8:532-579:3647169-3647122(-)	S1358	0.03	1	-3.11	NA	0.4	-0.54	7.69	0	0.089	N	0	ATGCATGATTCGCATAAGCTTCCGTTCTACAACACCTATATGATTTAA	MHDSHKLPFYNTYMI	None
b_subtilis bs168	Locus:S1358:3647701-3647109.1:67-156:3647634-3647545(-)	S1358	0.03	1	-2.37	NA	0.29	-0.22	8.81	0	0.104	N	0	ATGGTTTTTTCTTCATGTCTACAACTTCGTTGCGAAGATTTGATTTATTCCCGCGGGATAGGGCATCGTACGATTCATCCGCAGCGTTAA	MVFSSCLQLRCEDLIYSRGIGHRTIHPQR	None
b_subtilis bs168	Locus:S1354:3643957-3645689.28:1535-1621:3645492-3645578(+)	S1354	0.03	1	-1.85	NA	0.08	0.24	10.02	0	0.177	N	0	ATGATTTGTTTTTCTTCTCTTTCGCTTCCTTCAGGTCGAACCCTTTACCGTTATCTTTTATCATTAAAATCACAAAATCCTTTGTGA	MICFSSLSLPSGRTLYRYLLSLKSQNPL	None
b_subtilis bs168	Locus:S1354:3643957-3645689.23:1304-1378:3645261-3645335(+)	S1354	0.03	1	-2.27	NA	0.12	0.72	9.15	0	0.12	N	0.1	ATGGTCGTCGATAATAACAATGTTTACTTTAGTCACAAGCCACGCCTCCTTGTATTATTGTTCTATATACTCTAG	MVVDNNNVYFSHKPRLLVLLFYIL	None
b_subtilis bs168	Locus:S1354:3643957-3645689.1:14-52:3643971-3644009(+)	S1354	0.03	1	-3	NA	0.41	-0.62	12.51	0	0.097	N	0	ATGAAGGCTTGGGCGCTGCTTAATCGCCCGCCGCGCTGA	MKAWALLNRPPR	None
b_subtilis bs168	Locus:S1335:3602657-3602942.2:100-171:3602757-3602828(+)	S1335	0.03	1	-2.36	NA	0.28	-0.43	12.08	0	0.273	N	0	ATGCCGGATCCGAAAGCGAGATGCCGGGCGGCGCCGCTAAAAGCGCTCTTGATACCAAGATCTTCCCGATGA	MPDPKARCRAAPLKALLIPRSSR	None
b_subtilis bs168	Locus:S1326:3574321-3577707.8:503-538:3574824-3574859(+)	S1326	0.03	1	-2.39	NA	0.22	-0.33	10.53	0	0.126	N	0	ATGAGCCGTTTGACGAACTGTTTGATGAACCGTTAG	MSRLTNCLMNR	None
b_subtilis bs168	Locus:S1326:3574321-3577707.46:3020-3124:3577341-3577445(+)	S1326	0.03	1	-2.15	NA	0.26	0.4	11.58	0	0.083	N	0	ATGGCACTCCGGCATTTCGGCCTCCAGATTTGCCATGATATAGTCAAGAAGATCGTTCGACTCTTGATACTGGCCCATTTCCGAATAAATGACCGCAAGCTGTGA	MALRHFGLQICHDIVKKIVRLLILAHFRINDRKL	None
b_subtilis bs168	Locus:S1326:3574321-3577707.44:2871-2954:3577192-3577275(+)	S1326	0.03	1	-2.55	NA	0.11	-0.84	10.79	0	0.51	Y	0.1	ATGCCGTCGTCTCCTAAATCGAGCAAATCAAGCAGACTATCGTTTTCTTCGGCGAATTCACCATCCGGGTCCGCATCAGAATAA	MPSSPKSSKSSRLSFSSANSPSGSASE	Top hit: 40S ribosomal protein S3, putative [Eimeria acervulina], 518 a.a.
b_subtilis bs168	Locus:S1326:3574321-3577707.4:311-355:3574632-3574676(+)	S1326	0.03	1	-2.73	NA	0.18	-0.37	9.45	0	0.151	N	0	ATGCCCAGCGTACGAATGATGAGCAGTCAAAAATACGGTTGTTGA	MPSVRMMSSQKYGC	None
b_subtilis bs168	Locus:S1326:3574321-3577707.38:2284-2394:3576605-3576715(+)	S1326	0.03	1	-3.15	NA	0.36	-0.96	11.88	0	0.125	N	0	ATGAAGGAAGAGCTTCCCTCCGCTCAATCCAAGGCGCCGGGCGGTCTTCGCCGGGATATTGCGACTCGACTTTTCTCCAGATCGTCTCGGCAAAGTCGGTATGTCCCGTAA	MKEELPSAQSKAPGGLRRDIATRLFSRSSRQSRYVP	None
b_subtilis bs168	Locus:S1326:3574321-3577707.35:2049-2105:3576370-3576426(+)	S1326	0.03	1	-3.09	NA	0.02	1.04	6.02	0	0.274	N	0	ATGACTTCTGTTTTCATCTCTTCTTTTTCAGCTTGCTCTAATAGTTTGACCGTTTGA	MTSVFISSFSACSNSLTV	None
b_subtilis bs168	Locus:S1326:3574321-3577707.32:1968-2033:3576289-3576354(+)	S1326	0.03	1	-0.59	NA	0.44	0.67	8.55	0	0.145	N	0	ATGGCTGCTGCCCAGCCTTTCTCATTCTTCAACGGAGCAGCTGCACGAATTTGCTGGATGACATGA	MAAAQPFSFFNGAAARICWMT	None
b_subtilis bs168	Locus:S1326:3574321-3577707.17:1240-1272:3575561-3575593(+)	S1326	0.03	1	-1.39	NA	0.01	0.81	3.75	0	0	N	0	ATGTCTTTCAGTTCTTTTTCAATCTTTGATTGA	MSFSSFSIFD	None
b_subtilis bs168	Locus:S1326:3574321-3577707.13:700-735:3575021-3575056(+)	S1326	0.03	1	-1.01	NA	0.04	1.23	8.55	0	0.117	N	0	ATGCGTGCTTGTTCAGCTTCAGTATTTGCTTTTTGA	MRACSASVFAF	None
b_subtilis bs168	Locus:S13:19923-19194.1:191-271:19732-19652(-)	S13	0.03	1	-1.82	NA	0.69	0.66	11.66	0	0.312	N	0	ATGAGAGCAGCATCAGCTGGAGTTGCTACGCCGCCAGCGGCAAAGTTAACGACAGGAAGCTTGCCGTCTTTTTTAATTTGA	MRAASAGVATPPAAKLTTGSLPSFLI	Hypothetical protiens only
b_subtilis bs168	Locus:S1290:3460206-3462957.33:1722-1835:3461928-3462041(+)	S1290	0.03	1	-3.55	NA	0.45	0.87	8.52	0	0.334	N	0.1	ATGGTGCCGGCTCCTTTTTTCATTCTGGTAAGCACAACCCCGAGGGGGACGGCAACCAGCACACCTAAGATCACAGCAATGAGCGATATCGTAATATGCTCGTATGTTTTATAA	MVPAPFFILVSTTPRGTATSTPKITAMSDIVICSYVL	None
b_subtilis bs168	Locus:S1290:3460206-3462957.31:1701-1835:3461907-3462041(+)	S1290	0.03	1	-3.75	NA	0.34	1.06	8.52	0	0.445	N	0.1	ATGATATTGACAATGCCGATAATGGTGCCGGCTCCTTTTTTCATTCTGGTAAGCACAACCCCGAGGGGGACGGCAACCAGCACACCTAAGATCACAGCAATGAGCGATATCGTAATATGCTCGTATGTTTTATAA	MILTMPIMVPAPFFILVSTTPRGTATSTPKITAMSDIVICSYVL	None
b_subtilis bs168	Locus:S1290:3460206-3462957.27:1467-1613:3461673-3461819(+)	S1290	0.03	1	-3.55	NA	0.51	0.09	11.3	0	0.245	N	0	ATGATCACTGGTGCGGCAAGCGGCAGCTCCACCAAGCGGACTTGTTCAGCCGGCGTCATTCCTATTCCTTTACCAGACTCGAGCAGATTTTTGTTGACGCCGCGAATGCCGGTATACGTGTTGCGAAGAATCGGCAATACGGAATAG	MITGAASGSSTKRTCSAGVIPIPLPDSSRFLLTPRMPVYVLRRIGNTE	None
b_subtilis bs168	Locus:S1290:3460206-3462957.23:1254-1298:3461460-3461504(+)	S1290	0.03	1	-0.42	NA	0.16	0.29	10.55	0	0.169	N	0	ATGCCGGCAGGTGTCAGTTTTCGTTCAGCAACTGCCAGCACATAA	MPAGVSFRSATAST	None
b_subtilis bs168	Locus:S1279:3420519-3421486.11:940-999:3421459-3421518(+)	S1279	0.03	1	-3.04	NA	0.35	1.69	11.66	0	0.056	N	0.1	ATGTGGTTATCGATTATTTTTCTTTTTTTGCACAGCTTCTTGAAGCGGATCATCTTTTAG	MWLSIIFLFLHSFLKRIIF	Hypothetical protiens only
b_subtilis bs168	Locus:S1243:3307598-3308367.12:703-795:3308301-3308393(+)	S1243	0.03	1	-2.07	NA	0.15	-0.08	11.08	0	0.187	N	0	ATGTCTACACATTTTTTTAGTTCTTTTGTACGGCAAAATAAAAAAGGGCCTGTCCAGGCCCTTTTCTTTAAAACATTGGATTTTCTTCAATAA	MSTHFFSSFVRQNKKGPVQALFFKTLDFLQ	None
b_subtilis bs168	Locus:S1243:3307598-3308367.11:632-703:3308230-3308301(+)	S1243	0.03	1	-2.3	NA	0.38	-0.58	10.11	0	0.186	N	0	ATGAATACTCGTACACCTCTTAAATTTTATTTAAAAAAATATCTTTTATACGATAACAATAATATTTTTTGA	MNTRTPLKFYLKKYLLYDNNNIF	Hypothetical protiens only
b_subtilis bs168	Locus:S1234:3298930-3299376.5:244-294:3299174-3299224(+)	S1234	0.03	1	-3.65	NA	0.51	-0.36	6.23	0	0.14	N	0	ATGTCGTGCCAAATGCAAGCAGAAATAAACAGGTCATCAGCAAACGTCTGA	MSCQMQAEINRSSANV	None
b_subtilis bs168	Locus:S1234:3298930-3299376.3:167-208:3299097-3299138(+)	S1234	0.03	1	-1.19	NA	0.06	1.79	7.55	0	0.063	N	0	ATGCTTCAAGTGCTTTTCCTGATGTTCCTGCACCCATTTTGA	MLQVLFLMFLHPF	None
b_subtilis bs168	Locus:S1224:3266637-3269004.4:189-266:3266826-3266903(+)	S1224	0.03	1	-2.81	NA	0.39	0.22	9.26	0	0.144	N	0	ATGTCGATATATACTTTCGAAACCGGATCTTCAAATGTAAAGTTCGGCATGATCAAATCAATAAGCGGTGCGACATAG	MSIYTFETGSSNVKFGMIKSISGAT	Top hit: ABC transporter ATP-binding protein [Desulfurispora thermophila], 464 a.a.
b_subtilis bs168	Locus:S1224:3266637-3269004.3:135-266:3266772-3266903(+)	S1224	0.03	1	-2.96	NA	0.34	0.36	9.89	0	0.19	N	0	ATGATCAGCAGAACTGTTATTCCCATTGTAAACAAGTGCCCAGTACCGTACTGGATGTCGATATATACTTTCGAAACCGGATCTTCAAATGTAAAGTTCGGCATGATCAAATCAATAAGCGGTGCGACATAG	MISRTVIPIVNKCPVPYWMSIYTFETGSSNVKFGMIKSISGAT	None
b_subtilis bs168	Locus:S1224:3266637-3269004.31:2259-2306:3268896-3268943(+)	S1224	0.03	1	-3.42	NA	0.01	1.18	6.02	0	0.124	N	0	ATGTCATTCTCAATTTTTTTCATACCCATTTCTTGCAATGGCACTTGA	MSFSIFFIPISCNGT	None
b_subtilis bs168	Locus:S1224:3266637-3269004.29:2110-2148:3268747-3268785(+)	S1224	0.03	1	-2.59	NA	0	0.5	10.53	0	0.088	N	0	ATGTGTCTTCTCCATCTTCCTTTTCGTCGCTTTCCTTAG	MCLLHLPFRRFP	None
b_subtilis bs168	Locus:S1224:3266637-3269004.24:1784-1828:3268421-3268465(+)	S1224	0.03	1	-3.35	NA	0.06	1.36	10.55	0	0.079	N	0	ATGTTTTTGTCCCGTTTCAATGTTAGTTTGAACATCATTTTGTGA	MFLSRFNVSLNIIL	None
b_subtilis bs168	Locus:S1224:3266637-3269004.23:1541-1585:3268178-3268222(+)	S1224	0.03	1	-1.81	NA	0.04	2.35	8.52	0	0.058	N	0.3	ATGTTCCTCTTGTTTTTCTTGAAGTGCATTTTCTATTTCCTCTAA	MFLLFFLKCIFYFL	None
b_subtilis bs168	Locus:S1224:3266637-3269004.21:1182-1265:3267819-3267902(+)	S1224	0.03	1	-2.07	NA	0.31	0.02	10.12	0	0.134	N	0	ATGACTTCACCTTTAATAATAGTCAAAGAGCCTAGATCCAGATTATCATTTAGCGTAGACTTATATAAATTTAAAGAGTTGTAA	MTSPLIIVKEPRSRLSFSVDLYKFKEL	None
b_subtilis bs168	Locus:S1224:3266637-3269004.18:888-1013:3267525-3267650(+)	S1224	0.03	1	-4.27	NA	0.18	0.57	3.7	0	0.284	N	0	ATGGTACCAGACAGCCCATCGTTGCTGAACGTCGCAGATTCCTGTGTTGCGCCCGTTACAAGCTGTTCTGACGCTTTTGCGGCACTTTCAGAGATTTTCGTCAGTTCGTCGAGAACACCTGCTTGA	MVPDSPSLLNVADSCVAPVTSCSDAFAALSEIFVSSSRTPA	None
b_subtilis bs168	Locus:S1224:3266637-3269004.11:661-768:3267298-3267405(+)	S1224	0.03	1	-1.26	NA	0.07	-0.37	11.67	0	0.321	N	0	ATGTATTTCCGAGTATGCCGTATACGTCATTTCGCACGAGTTTCGTGGAGGCGACATTTTTCCCCCAGTTGTTGTTTAAGGTGTCGGCTTTCGCTTGAACATCATTAA	MYFRVCRIRHFARVSWRRHFSPSCCLRCRLSLEHH	Hypothetical protiens only
b_subtilis bs168	Locus:S1214:3255432-3256404.6:210-278:3255642-3255710(+)	S1214	0.03	1	-0.26	NA	0.03	-0.35	3.88	0	0.124	N	0	ATGTCTCCCTGTCTCAGACCAACAAATTGTCCATATGAAGATTCCGATATTTCTTCTATCATAAATTGA	MSPCLRPTNCPYEDSDISSIIN	None
b_subtilis bs168	Locus:S1214:3255432-3256404.5:207-278:3255639-3255710(+)	S1214	0.03	1	0.1	NA	0.04	-0.26	3.88	0	0.136	N	0	ATGATGTCTCCCTGTCTCAGACCAACAAATTGTCCATATGAAGATTCCGATATTTCTTCTATCATAAATTGA	MMSPCLRPTNCPYEDSDISSIIN	None
b_subtilis bs168	Locus:S1214:3255432-3256404.3:146-181:3255578-3255613(+)	S1214	0.03	1	-2.23	NA	0.01	0.73	6.02	0	0.087	N	0	ATGACTCAAATATCCCCATTTCAAATGTTTGTCTGA	MTQISPFQMFV	None
b_subtilis bs168	Locus:S1214:3255432-3256404.2:104-181:3255536-3255613(+)	S1214	0.03	1	-3.12	NA	0.01	0.19	6.02	0	0.142	N	0	ATGAATCTTTTTTCCACTTCTCAAAATATCCAGACTGTTAATATGACTCAAATATCCCCATTTCAAATGTTTGTCTGA	MNLFSTSQNIQTVNMTQISPFQMFV	None
b_subtilis bs168	Locus:S1202:3225687-3226671.9:466-549:3226153-3226236(+)	S1202	0.03	1	0.28	NA	0.36	-1.03	10.35	0	0.138	N	0	ATGAATTTTAAGCATGGCATCCCGAAGCAAGGATGGTGCCGCGGCAAAACCGAGCCTCCAGCCCGTCATTGCAAATGCTTTTGA	MNFKHGIPKQGWCRGKTEPPARHCKCF	None
b_subtilis bs168	Locus:S1202:3225687-3226671.16:656-712:3226343-3226399(+)	S1202	0.03	1	-3.16	NA	0.05	0.68	3.85	0	0.192	N	0.1	ATGACATCATGTTTTTTGGCAAACTCAGCAATCTCATTCAGCTCTTCCTTCGAATAA	MTSCFLANSAISFSSSFE	None
b_subtilis bs168	Locus:S1202:3225687-3226671.1:58-123:3225745-3225810(+)	S1202	0.03	1	-1.99	NA	0.4	0.13	7.26	0	0.142	N	0	ATGCGAACAAAAGGTTCGTATCTTTTTTTATGTTGTTTTGTGCAGGAAGCGTTTCATTCTGACTAA	MRTKGSYLFLCCFVQEAFHSD	None
b_subtilis bs168	Locus:S1202:3225687-3226671.15:621-659:3226308-3226346(+)	S1202	0.03	1	-1.21	NA	0.18	-1.89	13.2	0	0.172	N	0	ATGTCAGCTCCGCGTAGATCTCGTCGGCTAAGACGATGA	MSAPRRSRRLRR	None
b_subtilis bs168	Locus:S1193:3217011-3217663.13:416-466:3217427-3217477(+)	S1193	0.03	1	-1.15	NA	0.43	-0.78	10.49	0	0.156	N	0	ATGGCGATCAATTGTAAAATAAGCAAAAAAAGCCCTTACCATAAATGGTAA	MAINCKISKKSPYHKW	None
b_subtilis bs168	Locus:S1180:3170472-3171891.8:314-358:3170786-3170830(+)	S1180	0.03	1	-2.33	NA	0.04	-0.21	11.48	0	0.145	N	0	ATGAACTTCCGGTTTCCCCAGGTCAAAGTTTGCCGTGCCCCATAA	MNFRFPQVKVCRAP	None
b_subtilis bs168	Locus:S1180:3170472-3171891.2:59-178:3170531-3170650(+)	S1180	0.03	1	0.49	NA	0.06	0.13	8.7	0	0.194	N	0	ATGAAAACCAAGCCCCCCTTCCTCAACGGCACCTGTCACTTGAGGCCATTCTGTAGAATCTTCTGCAATCATCATCACATGGGGATATGCCTCTCTCATGGTTTGATTGAGTTTTTTTAA	MKTKPPFLNGTCHLRPFCRIFCNHHHMGICLSHGLIEFF	None
b_subtilis bs168	Locus:S1180:3170472-3171891.24:951-1037:3171423-3171509(+)	S1180	0.03	1	-4.34	NA	0.09	0.09	6.18	0	0.317	N	0	ATGCCATTATCATTCACTCTGTGCATCACATGCTCTTCTCCAGACCAGCTGTTAAAATCTCCAGCCACTCGTACTTCCGACGCATGA	MPLSFTLCITCSSPDQLLKSPATRTSDA	None
b_subtilis bs168	Locus:S1180:3170472-3171891.21:713-820:3171185-3171292(+)	S1180	0.03	1	-2.3	NA	0.05	0.97	11.48	1	0.122	N	0	ATGCAGTTCATAAATGAAAACAGGTTTTTCATACAGCGTCTTAGCCTTCTGTTTCTTTTGCCATTTTTGATCTTGCCAGCTGTATCCTTCCAAATCGTAAGTAAGTGA	MQFINENRFFIQRLSLLFLLPFLILPAVSFQIVSK	Top hit: cytochrome b, partial (mitochondrion) [Oxyloma sp. HWH-2012], 108 a.a.
b_subtilis bs168	Locus:S1180:3170472-3171891.20:692-820:3171164-3171292(+)	S1180	0.03	1	-2.09	NA	0.04	0.76	12.24	1	0.135	N	0.1	ATGCTTCTTCCAAGACCCAAGATGCAGTTCATAAATGAAAACAGGTTTTTCATACAGCGTCTTAGCCTTCTGTTTCTTTTGCCATTTTTGATCTTGCCAGCTGTATCCTTCCAAATCGTAAGTAAGTGA	MLLPRPKMQFINENRFFIQRLSLLFLLPFLILPAVSFQIVSK	Top hit: cytochrome b, partial (mitochondrion) [Oxyloma sp. HWH-2012], 108 a.a.
b_subtilis bs168	Locus:S1180:3170472-3171891.13:515-574:3170987-3171046(+)	S1180	0.03	1	-2.45	NA	0.03	-0.14	12.51	0	0.294	N	0	ATGCGGCGGGCCAAACCTGCTTGTCGGGCTGTAATACCCCGTTCCTTGGTACCCCCATGA	MRRAKPACRAVIPRSLVPP	None
b_subtilis bs168	Locus:S1180:3170472-3171891.12:485-574:3170957-3171046(+)	S1180	0.03	1	-3.18	NA	0.07	0.01	12.52	0	0.312	N	0	ATGACATTCATCCACAAACTTCATCAGATCATGCGGCGGGCCAAACCTGCTTGTCGGGCTGTAATACCCCGTTCCTTGGTACCCCCATGA	MTFIHKLHQIMRRAKPACRAVIPRSLVPP	None
b_subtilis bs168	Locus:S117:349525-347670.8:391-516:349134-349009(-)	S117	0.03	1	-3.38	NA	0.32	0.48	5.38	0	0.102	N	0	ATGGAAGGAGGTCTCGTACAAAAAGTCGAGCTCTTCATCCGTCAGATTTTGGTCCAGCTCCTGAATCCAGATGTAGCCCATGACTTCCCCTTTGTGCTTTGCACTCACGACCACCCTCTGGTTTAA	MEGGLVQKVELFIRQILVQLLNPDVAHDFPFVLCTHDHPLV	None
b_subtilis bs168	Locus:S117:349525-347670.7:377-454:349148-349071(-)	S117	0.03	1	-0.79	NA	0.26	-0.48	10.63	0	0.277	N	0	ATGATTTTCCCGACATGGAAGGAGGTCTCGTACAAAAAGTCGAGCTCTTCATCCGTCAGATTTTGGTCCAGCTCCTGA	MIFPTWKEVSYKKSSSSSVRFWSSS	None
b_subtilis bs168	Locus:S117:349525-347670.18:1205-1237:348320-348288(-)	S117	0.03	1	-3.23	NA	0.03	-1.39	12.5	0	0	N	0	ATGATGCACCGAAGCCCGCCCACGCGTAGCTGA	MMHRSPPTRS	None
b_subtilis bs168	Locus:S117:349525-347670.17:1138-1233:348387-348292(-)	S117	0.03	1	-1.18	NA	0.14	-0.5	11.48	0	0.24	N	0	ATGCCGGCGAGTGCCCCCCATTTGGTCATTCGTTTCCAAAACAGACTGAGCAGTACAACTGGCCCGAATGATGCACCGAAGCCCGCCCACGCGTAG	MPASAPHLVIRFQNRLSSTTGPNDAPKPAHA	Hypothetical protiens only
b_subtilis bs168	Locus:S1157:3105438-3105878.6:302-397:3105740-3105835(+)	S1157	0.03	1	-0.41	NA	0.13	-0.95	6.67	0	0.107	N	0	ATGACCGAGAATCCCCATGATTCCTCCAATTACACAAGCAATGAGTACCTGATGCAGCATCTTCATCATCACCTTCCTAAAGCCCTTATTTCGTAA	MTENPHDSSNYTSNEYLMQHLHHHLPKALIS	None
b_subtilis bs168	Locus:S1157:3105438-3105878.10:436-471:3105874-3105909(+)	S1157	0.03	0.64	-2.55	-0.03	0.66	1.26	3.75	0	0.055	N	0	ATGATTTTCGATATCTACATACCGGCAAATCTGTAA	MIFDIYIPANL	Hypothetical protiens only
b_subtilis bs168	Locus:S1105:2989552-2990726.17:969-1034:2990521-2990586(+)	S1105	0.03	1	-2.32	NA	0.3	-1.21	10.76	0	0.222	N	0	ATGAAGAAGCTTGATAATCGCAATGCCAGCCGCACCCGCGCCGTTTGCGACAACTTTAATGGATGA	MKKLDNRNASRTRAVCDNFNG	None
b_subtilis bs168	Locus:S1105:2989552-2990726.14:922-966:2990474-2990518(+)	S1105	0.03	1	-4.2	NA	0.41	-0.25	7.55	0	0.109	N	0.1	ATGGCCCCTTTGGAATCGCACATCACAATGTCGCGAACGCCATAA	MAPLESHITMSRTP	None
b_subtilis bs168	Locus:S1083:2933301-2931889.7:352-387:2932949-2932914(-)	S1083	0.03	1	-4.38	NA	0.24	-0.05	8.54	0	0.129	N	0	ATGTCTTCAGCGGTTTGTTTCAAAGACAAATCGTGA	MSSAVCFKDKS	None
b_subtilis bs168	Locus:S1083:2933301-2931889.21:1191-1307:2932110-2931994(-)	S1083	0.03	1	-2.67	NA	0.06	0.03	8.8	0	0.209	N	0	ATGAAATTGTCCGACACGCTCATCGTTTGTGCCTGCCATAATAAGACCGTCCGTGTTTACAATAATGACTTCACGTTCGTACATTTTTTTAACTTCAGCAATAATTTTTTTCGCTAA	MKLSDTLIVCACHNKTVRVYNNDFTFVHFFNFSNNFFR	None
b_subtilis bs168	Locus:S1083:2933301-2931889.19:1077-1124:2932224-2932177(-)	S1083	0.03	1	-3.62	NA	0.41	-0.15	9.27	0	0.108	N	0	ATGGTCAAAAAATACAGGGAGGTTTATGCCTGCTTTCACTCCTTTTAA	MVKKYREVYACFHSF	None
b_subtilis bs168	Locus:S1083:2933301-2931889.18:1025-1147:2932276-2932154(-)	S1083	0.03	1	-3.15	NA	0.35	0.25	11.38	1	0.106	N	0.1	ATGGCTGAATCTCTGCAGGCTCACCTGTCAGCCCGAAGACGGCAATCACATCATGGTCAAAAAATACAGGGAGGTTTATGCCTGCTTTCACTCCTTTTAACCTTGTTTCATCTTCTTTTGTAA	MAESLQAHLSARRRQSHHGQKIQGGLCLLSLLLTLFHLLL	None
b_subtilis bs168	Locus:S1082:2930783-2931047.3:151-189:2930934-2930972(+)	S1082	0.03	1	-1.14	NA	0.04	0.14	7.81	0	0.065	N	0	ATGCAGCATCTACCCCTGCACCTTCATTTCCTACAATGA	MQHLPLHLHFLQ	None
b_subtilis bs168	Locus:S1070:2892550-2894991.39:2340-2465:2894890-2895015(+)	S1070	0.03	1	-2.96	NA	0.74	0.79	3.78	0	0.202	N	0	ATGCTGTCTCTGCTGACATCAACGACAGAGGCTCTAAACGGTTCTATGATTCCATTAATCTCTGTTCTTGTTGAAGGTGCGGAGACAACCTTGATTAAGGCCAGCTCCCTCTGGACAATCGATTGA	MLSLLTSTTEALNGSMIPLISVLVEGAETTLIKASSLWTID	None
b_subtilis bs168	Locus:S1070:2892550-2894991.36:2178-2279:2894728-2894829(+)	S1070	0.03	1	-0.88	NA	0.32	1.51	3.83	0	0.1	N	0	ATGTTTTATACAATAGATATTGTTTTATTGGATGACGCCTTTTGCTGGGTTCCCCTCGCAAAAGCCGTTGTACCTGTTCTCGCGATTTCTTTAATGCCATAA	MFYTIDIVLLDDAFCWVPLAKAVVPVLAISLMP	None
b_subtilis bs168	Locus:S1070:2892550-2894991.27:1742-1774:2894292-2894324(+)	S1070	0.03	1	-0.73	NA	0.04	1.49	6.02	0	0	N	0	ATGTTCTTCTTACCAAGTGTCCCGGGCCTTTAG	MFFLPSVPGL	None
b_subtilis bs168	Locus:S1070:2892550-2894991.25:1613-1657:2894163-2894207(+)	S1070	0.03	1	-1.15	NA	0.02	0.49	12.98	0	0.083	N	0	ATGTCGTTTCTAATACGCCCGCTCTTGCGCCGCCGATTCCTTTAG	MSFLIRPLLRRRFL	None
b_subtilis bs168	Locus:S1070:2892550-2894991.23:1473-1523:2894023-2894073(+)	S1070	0.03	1	-2.45	NA	0.21	0.68	8.82	0	0.136	N	0	ATGAAGACACTCGAAGTATGCAAGTTCAGGCTGATAACCTGCTTCAGTTAA	MKTLEVCKFRLITCFS	None
b_subtilis bs168	Locus:S1070:2892550-2894991.12:792-833:2893342-2893383(+)	S1070	0.03	1	-0.24	NA	0.06	1.1	8.83	0	0.132	N	0	ATGACTTGTTCACGTGTCATTTTCAGCTTGTGCTTCAAATGA	MTCSRVIFSLCFK	None
b_subtilis bs168	Locus:S1042:2806566-2806915.4:141-173:2806707-2806739(+)	S1042	0.03	1	-3.45	NA	0	1.31	6.02	0	0	N	0	ATGTCTTCTTTTTCTGTATTTTCCTTTGCATAA	MSSFSVFSFA	None
b_subtilis bs168	Locus:S1042:2806566-2806915.3:106-186:2806672-2806752(+)	S1042	0.03	1	-1.28	NA	0.08	-0.27	11.09	0	0.297	N	0	ATGTCATTTCATTGCCGTCAAAAGAAACGACGGCCATGTCTTCTTTTTCTGTATTTTCCTTTGCATAAAATATCGACGTGA	MSFHCRQKKRRPCLLFLYFPLHKIST	None
b_subtilis bs168	Locus:S1038:2798008-2799197.6:914-1048:2798922-2799056(+)	S1038	0.03	1	-4.26	NA	0.3	0.07	11.02	1	0.374	N	0.4	ATGCTGACCGGGATGCTCGCCCAGATCTTTTCGTTTACGATTCTTTCAATTTGTTCGAGCTCTTCTTTTGTCACTTGGCCAAAGTGCGAGAAGTCAAAACGAAGGCGGTTTTCCGTTACAAGAGAGCCCGCCTGA	MLTGMLAQIFSFTILSICSSSSFVTWPKCEKSKRRRFSVTREPA	Top hit: RfbJ protein [Sphingomonas-like bacterium B12], 315 a.a.
b_subtilis bs168	Locus:S1038:2798008-2799197.2:248-316:2798256-2798324(+)	S1038	0.03	1	-0.72	NA	0.05	-0.27	8.55	0	0.286	N	0	ATGTCCGGACGGCCTCCGCCGCCTCCGCCGCAAACTTCCGCAGCTTGTTTAACCAGCTTGCCGGCGTGA	MSGRPPPPPPQTSAACLTSLPA	Top hit: sulfate permease II [Cordyceps militaris CM01], 1042 a.a.
b_subtilis bs168	Locus:S1022:2773764-2773889.1:7-156:2773771-2773920(+)	S1022	0.03	1	-2.32	NA	0.15	0.23	9.13	1	0.231	N	0	ATGAATAATAAGGCCGGCGCGATACTCCCTATAACATCCTTTTCAGTAGATTTCATTATCGTGCCGGTTTTCTCATATGCAAAGCAATCCCGCCAATCAGATTGGCGGGATTTTATATTTTACATTCCTGTCCAAACGTCTTTCACATAA	MNNKAGAILPITSFSVDFIIVPVFSYAKQSRQSDWRDFIFYIPVQTSFT	None
b_subtilis bs168	Locus:sbsu664.1:663344-663562.1:3-125:663347-663469(+)	sbsu6641	0.02	0.69	-3.57	3.76	0.17	0.14	9.59	1	0.15	N	0	ATGTGTAGTGTGTACAAGCTTACATGGCATTTCATTTATGGACCGCTTCTCTCTCTATTGCAGACAGGATACCCTATTGGTATACTCTCATACGACACAAAAAAGACCCAGTTATCTAAATAA	MCSVYKLTWHFIYGPLLSLLQTGYPIGILSYDTKKTQLSK	None
b_subtilis bs168	Locus:sbsu520.1:519374-519216.3:91-153:519283-519221(-)	sbsu5201	0.02	1	-1.37	NA	0.17	0.53	10.79	0	0.318	N	0	ATGAGTGCCAAACTGATTTGTAAGGCTTCATCAACCTTATCCATCATTTCATCATCCAGATGA	MSAKLICKASSTLSIISSSR	None
b_subtilis bs168	Locus:sbsu4036.1:4035606-4035675.2:19-93:4035625-4035699(+)	sbsu40361	0.02	0.69	-2.71	-0.99	0.33	0.46	6.15	0	0.086	N	0	ATGGGGGGACTGCTGGATGAAAGGTGGCCGCCTTTCACCAGCTTTTTTTGTATCAAATGCTGCATCACCTCCTAA	MGGLLDERWPPFTSFFCIKCCITS	None
b_subtilis bs168	Locus:sbsu3942.1:3942215-3941821.15:386-478:3941829-3941737(-)	sbsu39421	0.02	1	-3.82	NA	0.15	1.02	8.52	1	0.165	N	0.3	ATGCAAATCTTAAAGGTTTTTGGTTACTTTTTCGGTTTGACGGCGTTCAGCCGTTTTTGCAGCTTTGTTTTTTCATTGGATGCTTTTAATTGA	MQILKVFGYFFGLTAFSRFCSFVFSLDAFN	None
b_subtilis bs168	Locus:sbsu377.1:376678-376925.4:222-299:376900-376977(+)	sbsu3771	0.02	1	-4.07	NA	0.08	-0.3	10.62	0	0.262	N	0	ATGGATAAGAAAGAGAAAATGCGTTGCACATGTTCACTGCTTATAAAGATTAGGGGAGGTATGACAATATGGAAATAA	MDKKEKMRCTCSLLIKIRGGMTIWK	None
b_subtilis bs168	Locus:sbsu3673.1:3672728-3672158.9:266-325:3672462-3672403(-)	sbsu36731	0.02	0.78	-2.51	-1.64	0.26	0.03	11.65	0	0.119	N	0	ATGATAAACAATCAGTTAAGGATTTTTGTTTTTTCTAAGTTGGAAAAGGTTGGAAGGTGA	MINNQLRIFVFSKLEKVGR	None
b_subtilis bs168	Locus:sbsu3670.1:3669968-3670070.1:49-129:3670017-3670097(+)	sbsu36701	0.02	1	-1.36	NA	0.16	-0.62	10.38	0	0.173	N	0	ATGTATGAAAAGCATTCCTTACCTTTTTTTAAAAACCCTTGTAAGCAAACTTTTAAAAATGTTCACATGGTTAAGTTCTAA	MYEKHSLPFFKNPCKQTFKNVHMVKF	None
b_subtilis bs168	Locus:sbsu3626.1:3625632-3625573.2:46-108:3625586-3625524(-)	sbsu36261	0.02	0.69	-2.22	-0.01	0.63	-0.51	5.6	0	0.072	N	0	ATGGGTCATAAATTGTCGAATGCATTCGAAGAGTATGACCGTGTGATAGATAAAATGATATAA	MGHKLSNAFEEYDRVIDKMI	None
b_subtilis bs168	Locus:sbsu3422.1:3421378-3421006.8:299-349:3421079-3421029(-)	sbsu34221	0.02	1	-3.99	NA	0.24	-0.75	6.51	0	0.084	N	0	ATGGAGGTACTGGAATGGAACAGACAAAAAAATGGGGTTTTTGGTTATTAA	MEVLEWNRQKNGVFGY	None
b_subtilis bs168	Locus:sbsu3180.2:3179105-3179206.1:1-57:3179106-3179162(+)	TPPriboswitch.3	0.02	0.78	-2.82	-0.89	0.36	0.75	12.51	0	0.198	N	0	ATGACCACAAGGGGAGCATTAAAGCTGAGAGTGAGCGGTTTCGTTCTGACCCTTTGA	MTTRGALKLRVSGFVLTL	None
b_subtilis bs168	Locus:sbsu3180.1:3179091-3179265.1:15-71:3179106-3179162(+)	sbsu31801	0.02	0.78	-2.82	-0.89	0.36	0.75	12.51	0	0.198	N	0	ATGACCACAAGGGGAGCATTAAAGCTGAGAGTGAGCGGTTTCGTTCTGACCCTTTGA	MTTRGALKLRVSGFVLTL	None
b_subtilis bs168	Locus:sbsu2998.1:2997369-2997599.3:92-184:2997461-2997553(+)	sbsu29981	0.02	1	-3.67	NA	0.29	0.13	11.55	0	0.342	N	0	ATGGTGATGCTCTCTATGACGAGTTCGCCGCGTTTTTTCGAGCGCAAAAATCGGTTTGCCGCTTGCGTCAAAATGGTCGTAAATACGCCATAA	MVMLSMTSSPRFFERKNRFAACVKMVVNTP	None
b_subtilis bs168	Locus:sbsu2953.1:2953067-2952741.2:10-69:2953057-2952998(-)	LR-PK1	0.02	1	-3.85	NA	0.19	-0.22	11.75	0	0.266	N	0	ATGACTTTAACACGAAATTGCGCAATGCGATTAAATTCCTTGAAAAAGGCGATAAAGTGA	MTLTRNCAMRLNSLKKAIK	None
b_subtilis bs168	Locus:sbsu2953.1:2953067-2952741.1:4-69:2953063-2952998(-)	LR-PK1	0.02	1	-4.02	NA	0.21	-0.14	11.75	0	0.304	N	0	ATGAGCATGACTTTAACACGAAATTGCGCAATGCGATTAAATTCCTTGAAAAAGGCGATAAAGTGA	MSMTLTRNCAMRLNSLKKAIK	None
b_subtilis bs168	Locus:sbsu2870.1:2869588-2869366.2:73-126:2869515-2869462(-)	T-box.7	0.02	0.78	-4.55	0	0.9	-0.96	5.61	0	0.076	N	0	ATGTTGTCTGATTGGAAGGTCGCCCGGGAGCATAATTTCTTGAAAGAAGAGTAG	MLSDWKVAREHNFLKEE	None
b_subtilis bs168	Locus:sbsu2870.1:2869588-2869366.1:37-126:2869551-2869462(-)	T-box.7	0.02	0.78	-4.61	0	0.84	-0.94	7.55	0	0.122	N	0	ATGCAGAGAGAGAAGCCGTTTGCTGAAAGGCTTCTTATGTTGTCTGATTGGAAGGTCGCCCGGGAGCATAATTTCTTGAAAGAAGAGTAG	MQREKPFAERLLMLSDWKVAREHNFLKEE	None
b_subtilis bs168	Locus:sbsu277.2:276815-277062.2:82-195:276897-277010(+)	T-box.5	0.02	0.78	-5.07	-1.1	0.38	0.03	4.3	0	0.089	N	0	ATGCCGAATGGGCTTCTGAATTGCTTTGCTGAACGGATAGTAGGCGATGCCGGGTTTCTCTCCCCGTTACCAAGAGAGGAGTATCGAAACATAGGTTTTCTGTACTTAGAGTGA	MPNGLLNCFAERIVGDAGFLSPLPREEYRNIGFLYLE	None
b_subtilis bs168	Locus:sbsu277.1:276801-277063.2:96-209:276897-277010(+)	sbsu2771	0.02	0.78	-5.07	-1.1	0.38	0.03	4.3	0	0.089	N	0	ATGCCGAATGGGCTTCTGAATTGCTTTGCTGAACGGATAGTAGGCGATGCCGGGTTTCTCTCCCCGTTACCAAGAGAGGAGTATCGAAACATAGGTTTTCTGTACTTAGAGTGA	MPNGLLNCFAERIVGDAGFLSPLPREEYRNIGFLYLE	None
b_subtilis bs168	Locus:sbsu2642.1:2642031-2641931.2:47-151:2641984-2641880(-)	sbsu26421	0.02	1	-1.05	NA	0.14	0.41	9.95	0	0.202	N	0	ATGAGTATTTTGAAATACCCGGTGAAACATATCCTGCACACCGCTTTCCAGCGCTTTAATGCCTTCTCCTGTTACACCGCCTTTAACGCAAACCTTTTCCTGTAA	MSILKYPVKHILHTAFQRFNAFSCYTAFNANLFL	None
b_subtilis bs168	Locus:sbsu2642.1:2642031-2641931.1:2-151:2642029-2641880(-)	sbsu26421	0.02	1	-2.83	NA	0.15	0.71	9.91	0	0.254	N	0	ATGAAACTGCTTTTTCACTGCGGAAATATCCTCCTCGTACTTCATATGAGTATTTTGAAATACCCGGTGAAACATATCCTGCACACCGCTTTCCAGCGCTTTAATGCCTTCTCCTGTTACACCGCCTTTAACGCAAACCTTTTCCTGTAA	MKLLFHCGNILLVLHMSILKYPVKHILHTAFQRFNAFSCYTAFNANLFL	None
b_subtilis bs168	Locus:sbsu2432.1:2431633-2431392.7:186-308:2431447-2431325(-)	sbsu24321	0.02	1	-1.41	NA	0.13	-0.19	10.68	0	0.197	N	0	ATGCATAGTGTTATTTCCTATTGCGTAAAATACCTAAAGCCCCGAATTTTTTATAAATTCGGGGCTTTTTTGACGGTAAATAACAAAAGAGGGGAGGGAAACAAATGGAAGAGTATTATATGA	MHSVISYCVKYLKPRIFYKFGAFLTVNNKRGEGNKWKSII	None
b_subtilis bs168	Locus:sbsu2070.5:2069811-2070051.1:55-93:2069866-2069904(+)	sbsu20705	0.02	0.78	-5.62	-0.95	0.1	-0.43	9.84	0	0.101	N	0	ATGAAAGGGGTGATGCTATGTCAACATTCCAGGCATTAA	MKGVMLCQHSRH	None
b_subtilis bs168	Locus:sbsu2070.3:2069822-2070075.1:44-82:2069866-2069904(+)	BsrG	0.02	0.78	-5.62	-0.95	0.1	-0.43	9.84	0	0.101	N	0	ATGAAAGGGGTGATGCTATGTCAACATTCCAGGCATTAA	MKGVMLCQHSRH	None
b_subtilis bs168	Locus:sbsu1614.1:1613078-1613304.5:151-255:1613229-1613333(+)	T-box.2	0.02	0.78	-6.07	0.78	0.18	-0.26	11.65	0	0.412	N	0	ATGCTCAAGAGGAAAAAGTGTATGCTTGCTTTTTCTAAAAGGGTGGTACCGCGAGATAAGCTTTCTCGTCCCTTATGGGATGAGAGGGCTTTTTTTATTTTCTGA	MLKRKKCMLAFSKRVVPRDKLSRPLWDERAFFIF	None
b_subtilis bs168	Locus:sbsu1614.1:1613078-1613304.2:58-132:1613136-1613210(+)	T-box.2	0.02	0.69	-5.45	-0.31	0.52	-0.18	7.55	0	0.085	N	0	ATGGTGAGAGTCCGGGATGGCCGGAATCATGTAGATCAGCCCTTTAGTTTCCTTGCTGAACTCACAGTAGGTTAG	MVRVRDGRNHVDQPFSFLAELTVG	None
b_subtilis bs168	Locus:sbsu1535.1:1534070-1534274.8:178-234:1534248-1534304(+)	SR1	0.02	1	-4.02	NA	0.23	1.94	8.55	0	0.111	N	0.3	ATGCGGCTTAAAGCCGCATGCTTTTTATTTTTTATTGAATTGCTTTTTGTTCTTTGA	MRLKAACFLFFIELLFVL	None
b_subtilis bs168	Locus:sbsu1535.1:1534070-1534274.1:36-113:1534106-1534183(+)	SR1	0.02	1	-2.7	NA	0.28	-0.28	12.83	0	0.223	N	0	ATGGGGAATAAGAGATGGGTACGATTGTTTGCCAAGATTGCAACGAAGCCATTCATTACTTTGAAGATGAGAAAGTGA	MGNKRWVRLFAKIATKPFITLKMRK	None
b_subtilis bs168	Locus:sbsu1447.2:1446828-1447046.4:112-147:1446940-1446975(+)	sbsu14472	0.02	0.69	-3.83	0.25	0.94	-0.29	5.46	0	0.082	N	0	ATGATGAGAATTGATTGTACGCATGGTGAAGCATGA	MMRIDCTHGEA	None
b_subtilis bs168	Locus:sbsu1447.2:1446828-1447046.2:87-125:1446915-1446953(+)	sbsu14472	0.02	0.69	-2.04	-0.2	0.83	-1.56	5.52	0	0.092	N	0	ATGGATGCTGGTTTATCTAAAAAACATGATGAGAATTGA	MDAGLSKKHDEN	None
b_subtilis bs168	Locus:sbsu1447.1:1446806-1446917.3:109-147:1446915-1446953(+)	sbsu14471	0.02	0.69	-2.04	-0.2	0.83	-1.56	5.52	0	0.092	N	0	ATGGATGCTGGTTTATCTAAAAAACATGATGAGAATTGA	MDAGLSKKHDEN	None
b_subtilis bs168	Locus:sbsu1411.1:1410625-1410749.2:58-93:1410683-1410718(+)	yybP-ykoYleader	0.02	1	-3.95	NA	0.13	0.15	7.42	0	0.069	N	0	ATGGATTGTATCCATCGGCTTTGTTGGCATGCCTGA	MDCIHRLCWHA	None
b_subtilis bs168	Locus:sbsu1392.1:1391865-1391669.3:158-283:1391707-1391582(-)	sbsu13921	0.02	1	-2.85	NA	0.21	0.02	10.18	0	0.144	N	0.7	ATGACTGCATATTCCCTTAGGATATGCAGTTTTTTATTTTACCAAAAAAACAGGAGGTCGGAGAAATGGAGCATATTTGCGGTACAAGCAGAATCGCCGGTTTTCGCTTCTCTTTATATCCGATGA	MTAYSLRICSFLFYQKNRRSEKWSIFAVQAESPVFASLYIR	None
b_subtilis bs168	Locus:sbsu1386.1:1385926-1385686.1:1-93:1385925-1385833(-)	sbsu13861	0.02	0.69	-2.59	-0.43	0.2	-0.35	9.53	0	0.181	N	0	ATGATTCAACTTTTCAAAAAATTAATAACATTTTCTCTTATCGAGAGTTGGGCGAGGGATTGGCCTTTTGACCCCAACAGCAACCGACCGTAA	MIQLFKKLITFSLIESWARDWPFDPNSNRP	None
b_subtilis bs168	Locus:sbsu1220.1:1219401-1219161.1:5-94:1219396-1219307(-)	sbsu12201	0.02	0.78	-4.42	3.12	0.44	-0.77	11.4	0	0.439	N	0	ATGAAGCAATCAAAAGAAAAGCTTGCTATGAAAAAGAGTAGTACACGTTTCACCTGTTTGAAGAGAGTCTGCGGTGCTGGGAGCAGATAA	MKQSKEKLAMKKSSTRFTCLKRVCGAGSR	None
b_subtilis bs168	Locus:sbsu120.1:119855-119995.3:118-165:119973-120020(+)	L10_leader	0.02	0.78	-1.13	0.38	0.88	1.27	3.61	0	0.075	N	0	ATGGAGGCTTTTTATATGGAATCCGTCGTCTCAGTCGTGATCACCTAA	MEAFYMESVVSVVIT	None
b_subtilis bs168	Locus:sbsu1151.2:1150478-1150678.4:131-202:1150609-1150680(+)	ncr585	0.02	0.78	-4.64	-0.1	0.93	-0.3	9.22	0	0.075	N	0	ATGGCAAAAGAGGATGTTGGGTATAAATTGAGCGGAAATGCGGCGAAGGATGCCGCTATCCGCCTATGGTGA	MAKEDVGYKLSGNAAKDAAIRLW	None
b_subtilis bs168	Locus:sbsu1151.2:1150478-1150678.3:121-156:1150599-1150634(+)	ncr585	0.02	0.78	-4.43	1.72	0.45	-0.53	10.79	0	0.095	N	0	ATGTTTAAACATGGCAAAAGAGGATGTTGGGTATAA	MFKHGKRGCWV	None
b_subtilis bs168	Locus:sbsu1151.1:1150469-1150665.5:140-211:1150609-1150680(+)	sbsu11511	0.02	0.78	-4.64	-0.1	0.93	-0.3	9.22	0	0.075	N	0	ATGGCAAAAGAGGATGTTGGGTATAAATTGAGCGGAAATGCGGCGAAGGATGCCGCTATCCGCCTATGGTGA	MAKEDVGYKLSGNAAKDAAIRLW	None
b_subtilis bs168	Locus:sbsu1151.1:1150469-1150665.4:130-165:1150599-1150634(+)	sbsu11511	0.02	0.78	-4.43	1.72	0.45	-0.53	10.79	0	0.095	N	0	ATGTTTAAACATGGCAAAAGAGGATGTTGGGTATAA	MFKHGKRGCWV	None
b_subtilis bs168	Locus:sbsu1118.1:1117866-1117930.1:22-168:1117888-1118034(+)	sbsu11181	0.02	1	-3.79	NA	0.24	0.79	3.98	0	0.138	N	0	ATGTTTTCCGTCGGCTGTCCGCCGGAAATTTGCAGCGGTGTCCAAATTGGTCCGGGCGCAACTGAATTTACTCTGATGCCTTTGGAAGCAAGCTGTTTTCCCAGTCCGACGGTAAAGCCGATAATGGCGTTTTTCGTTGCTGCGTAA	MFSVGCPPEICSGVQIGPGATEFTLMPLEASCFPSPTVKPIMAFFVAA	None
b_subtilis bs168	Locus:S975:2664732-2666054.17:1253-1396:2665985-2666128(+)	S975	0.02	1	-2.15	NA	0.1	0.33	4.45	0	0.194	N	0	ATGCTAAAAGACCAAGCTTCTGATTTTCCTTTTGTGCTAGTGGCAAACGTTCCGTCATCCACTTTCTGCCCTCTAAGGGCTCTTTTTGTTCCCGATAAGGATTTACCCCAGAACTTCAATTCACTTGTCTCAGCCGTCCCATAA	MLKDQASDFPFVLVANVPSSTFCPLRALFVPDKDLPQNFNSLVSAVP	None
b_subtilis bs168	Locus:S956:2608912-2610324.2:22-84:2608934-2608996(+)	S956	0.02	1	-3.34	NA	0.1	0.42	7.81	0	0.119	N	0	ATGGACCAAATGTCAACTTTTGTTTTCACCCATAAGATGTTTCATGCTTTCCATTTGATCTAA	MDQMSTFVFTHKMFHAFHLI	None
b_subtilis bs168	Locus:S956:2608912-2610324.21:1085-1132:2609997-2610044(+)	S956	0.02	1	-1.34	NA	0.24	-0.46	5.46	0	0.099	N	0.2	ATGTATCCCTGTTCCTGTGAGATAATGACACACACGGGAAGAGATTAA	MYPCSCEIMTHTGRD	None
b_subtilis bs168	Locus:S951:2600156-2602305.8:668-802:2600824-2600958(+)	S951	0.02	1	-3.6	NA	0.08	-0.29	12.62	0	0.236	N	0	ATGTTTCCTTCCTGGATCAGATCAAGGAACAGCATACCGCGTCCGACATACCGTTTTGCGATACTGACAACAAGCCGCAGGTTCGCTTCAGCCAATCTGCGTTTAGATTCTTCGTCACCTTCTTCAATCTTTTGA	MFPSWIRSRNSIPRPTYRFAILTTSRRFASANLRLDSSSPSSIF	Hypothetical protiens only
b_subtilis bs168	Locus:S951:2600156-2602305.4:329-394:2600485-2600550(+)	S951	0.02	1	-3.85	NA	0.14	-0.81	8.55	0	0.243	N	0	ATGAAATCACCAAGGTGCGAGTCATCCTCTTCACCGATCGGTGTTTCCAGAGATACCGGCTCTTGA	MKSPRCESSSSPIGVSRDTGS	Hypothetical protiens only
b_subtilis bs168	Locus:S951:2600156-2602305.26:1825-1905:2601981-2602061(+)	S951	0.02	1	-1.47	NA	0.24	0.31	12.5	0	0.275	N	0	ATGCGCTCGCCGCGTTTTAGTTTCACCGCTATTGTCAGCAGGTTTGTTTTGCTTGCTGAAAACAGACAGCTGCTCAGTTAA	MRSPRFSFTAIVSRFVLLAENRQLLS	None
b_subtilis bs168	Locus:S951:2600156-2602305.22:1618-1674:2601774-2601830(+)	S951	0.02	1	-2.57	NA	0.13	0.34	12.53	0	0.143	N	0	ATGCTGAGGCGTCAGCTCGGCTCCCTCTTCATAAAAAGCATAAAGATAAGCGGCTAA	MLRRQLGSLFIKSIKISG	None
b_subtilis bs168	Locus:S951:2600156-2602305.18:1300-1380:2601456-2601536(+)	S951	0.02	1	-3.55	NA	0.25	0.49	8.55	0	0.126	N	0	ATGAGGTTAAGCGATCTATTTGCTCCTCCGCAAGGAATCATTGCCAATAAATGCTCCTCATCAGTTCTCCAGTTATTTTAA	MRLSDLFAPPQGIIANKCSSSVLQLF	None
b_subtilis bs168	Locus:S951:2600156-2602305.17:1297-1380:2601453-2601536(+)	S951	0.02	1	-3.59	NA	0.28	0.54	8.55	0	0.144	N	0	ATGATGAGGTTAAGCGATCTATTTGCTCCTCCGCAAGGAATCATTGCCAATAAATGCTCCTCATCAGTTCTCCAGTTATTTTAA	MMRLSDLFAPPQGIIANKCSSSVLQLF	None
b_subtilis bs168	Locus:S951:2600156-2602305.11:1175-1213:2601331-2601369(+)	S951	0.02	0.78	-4.95	1.22	0.07	-0.12	6.23	0	0.074	N	0	ATGGATCCCTCCTTCCAAAGCTTGCAACGAATTCTATAA	MDPSFQSLQRIL	None
b_subtilis bs168	Locus:S931:2569624-2570653.4:319-369:2569943-2569993(+)	S931	0.02	1	-1.45	NA	0.17	0.26	3.85	0	0.092	N	0	ATGAGCGTGTCAATAGCTGAGGTCTTTCCGCCTCAGACAAGCCCAGGTTGA	MSVSIAEVFPPQTSPG	None
b_subtilis bs168	Locus:S931:2569624-2570653.3:291-338:2569915-2569962(+)	S931	0.02	1	-3.73	NA	0.27	0.14	6.34	0	0.116	N	0	ATGTTTTTAACAAGCATTTCTCTGTCAAATGAGCGTGTCAATAGCTGA	MFLTSISLSNERVNS	None
b_subtilis bs168	Locus:S931:2569624-2570653.14:994-1068:2570618-2570692(+)	S931	0.02	1	-0.3	NA	0.14	0.17	3.83	0	0.111	N	0	ATGTTTCAGCCATTCATTTTTAGCGATCCAAGCGCCTCCGATAACGCCGGCATCATTTCCAAGTGCTGCGATTGA	MFQPFIFSDPSASDNAGIISKCCD	None
b_subtilis bs168	Locus:S931:2569624-2570653.12:835-936:2570459-2570560(+)	S931	0.02	1	-2.79	NA	0.18	-0.7	11.28	0	0.281	N	0	ATGAAATCTTCGAAAAAAACGTTTTTCGCATTTCAACCTCCTATGCAGCACGCTCAAAAAAATCAGTCTATTCCCAACATTCTCATTAACACATCAAATTAA	MKSSKKTFFAFQPPMQHAQKNQSIPNILINTSN	None
b_subtilis bs168	Locus:S931:2569624-2570653.10:770-817:2570394-2570441(+)	S931	0.02	1	-3	NA	0.06	-0.63	11.66	0	0.085	N	0	ATGAAAACTGGTTTTGTAAACAGCATACGTTTTCAGCCACATCAATAA	MKTGFVNSIRFQPHQ	None
b_subtilis bs168	Locus:S9:17833-17238.7:497-559:17336-17274(-)	S9	0.02	1	-1.73	NA	0.2	0.2	8.56	0	0.237	N	0	ATGCGGATGGCTTTCGCGAAGTCCTGCGCCAGTCATGCGAATGAACTGAGCTTCTTCTCTTAG	MRMAFAKSCASHANELSFFS	None
b_subtilis bs168	Locus:S882:2432160-2433082.13:880-945:2433040-2433105(+)	S882	0.02	0.78	-3.6	-1.15	0.38	-1.5	11.75	0	0.165	N	0	ATGAATCGCATAATTCAGAAGCGATGGACTCAGAAGAAAGAGAGTTCTCATATGCAAAATCTTTAG	MNRIIQKRWTQKKESSHMQNL	None
b_subtilis bs168	Locus:S871:2406881-2407627.5:202-351:2407083-2407232(+)	S871	0.02	1	-3.51	NA	0.21	0.27	9.67	0	0.232	N	0	ATGATTCATCAAAGTAGGTTAACAGTGCCTGCCTTAAACAGCCGTCACGCTGAAGCAAAAATGATACACGGTGCATTTTTTCCAGCTTCAGCTCCATGCGATATGAAATTTCTTTCTTCATCAGTTCAACTGATGTTTTTCCCTGCATAA	MIHQSRLTVPALNSRHAEAKMIHGAFFPASAPCDMKFLSSSVQLMFFPA	None
b_subtilis bs168	Locus:S871:2406881-2407627.10:356-403:2407237-2407284(+)	S871	0.02	1	-3.02	NA	0.19	0.19	7.52	0	0.092	N	0	ATGAATCATCATACGGGCCTGTGTCTCTCCGACGCCATACTGAAGTAA	MNHHTGLCLSDAILK	None
b_subtilis bs168	Locus:S863:2389134-2388935.1:98-187:2389036-2388947(-)	S863	0.02	0.78	-5.32	0	0.52	-0.61	10.57	0	0.304	N	0	ATGCATCTGTATGCCAAGTCGCATACTATAGCATCGAAGTCCAAGAGAGTGTTTCTTAAACGTGCAGGTGAATATAGTCAAGTTGACTGA	MHLYAKSHTIASKSKRVFLKRAGEYSQVD	None
b_subtilis bs168	Locus:S857:2377626-2377495.2:78-197:2377548-2377429(-)	S857	0.02	0.78	-6.22	-0.03	0.17	0.48	9.61	1	0.106	N	0.2	ATGAGTTTAGTTGAGCTGAGACATTATGTTTATTCTACCCAAAAGAAGTCTTTCTTTTGGGTTTATTTGTTATATAGTATTTTATCCTCTCATGCCATCTTCTCATTCTCCTTGCCATAA	MSLVELRHYVYSTQKKSFFWVYLLYSILSSHAIFSFSLP	None
b_subtilis bs168	Locus:S827:2307712-2306683.9:324-413:2307388-2307299(-)	S827	0.02	1	-3.82	NA	0.33	0.55	12.51	0	0.283	N	0.1	ATGGCTGTGGCTTCTGTCAAAGTAATGCCGCCGGGCTTGGTAATCATGCAATCTGTGATCCGAAATAGCTCATCAATGCGCTCCACATAG	MAVASVKVMPPGLVIMQSVIRNSSSMRST	Top hit: fructose-1 6-bisphosphatase [Lactobacillus malefermentans], 261 a.a.
b_subtilis bs168	Locus:S827:2307712-2306683.19:890-1012:2306822-2306700(-)	S827	0.02	1	-4.31	NA	0.12	0.55	7.54	0	0.102	N	0.1	ATGTTCATCGACAAGTTCGCCCAATCTTTTATTACCCATTTTAAAGTAAATATTGAATTTACGTTTATTATAGATTTTGTCAACTCCGTAATAAAACAAACGATAAAACTGTTTCCCGATTGA	MFIDKFAQSFITHFKVNIEFTFIIDFVNSVIKQTIKLFPD	None
b_subtilis bs168	Locus:S827:2307712-2306683.10:348-413:2307364-2307299(-)	S827	0.02	1	-4.07	NA	0.17	0.12	12.5	0	0.163	N	0	ATGCCGCCGGGCTTGGTAATCATGCAATCTGTGATCCGAAATAGCTCATCAATGCGCTCCACATAG	MPPGLVIMQSVIRNSSSMRST	Top hit: fructose-1 6-bisphosphatase [Lactobacillus malefermentans], 261 a.a.
b_subtilis bs168	Locus:S81:234998-235624.7:264-317:235262-235315(+)	S81	0.02	1	-3.42	NA	0.11	-0.92	5.34	0	0.087	N	0	ATGCCGCATCCATCTTTGAATCATCCAGTCTCTCAATATGAGGAGCCGGTTTAA	MPHPSLNHPVSQYEEPV	None
b_subtilis bs168	Locus:S81:234998-235624.5:224-304:235222-235302(+)	S81	0.02	1	-4.14	NA	0.05	0.5	8.52	0	0.306	N	0	ATGAAAATACCAATGAATACTTGCAGTCTGAGCCGTTTGTATGCCGCATCCATCTTTGAATCATCCAGTCTCTCAATATGA	MKIPMNTCSLSRLYAASIFESSSLSI	None
b_subtilis bs168	Locus:S81:234998-235624.2:86-172:235084-235170(+)	S81	0.02	1	-3.63	NA	0.1	-0.29	8.22	0	0.311	N	0	ATGAATTTGCTGAAGCCGTACGCAATGGACACAGCGGCCAGCACCAAACCCAGTTCTGTTTTCGAAAATCCCTGTTCCTGCAGATAA	MNLLKPYAMDTAASTKPSSVFENPCSCR	None
b_subtilis bs168	Locus:S81:234998-235624.1:83-172:235081-235170(+)	S81	0.02	1	-4.24	NA	0.12	-0.22	8.22	0	0.36	N	0.1	ATGATGAATTTGCTGAAGCCGTACGCAATGGACACAGCGGCCAGCACCAAACCCAGTTCTGTTTTCGAAAATCCCTGTTCCTGCAGATAA	MMNLLKPYAMDTAASTKPSSVFENPCSCR	None
b_subtilis bs168	Locus:S784:2208373-2208745.3:106-141:2208479-2208514(+)	S784	0.02	1	-4.17	NA	0.19	2.83	8.55	0	0.064	N	0.2	ATGGTTTTATGCATTGTCATACTGTTTTTTAAGTAA	MVLCIVILFFK	None
b_subtilis bs168	Locus:S733:2093013-2093780.5:565-630:2093578-2093643(+)	S733	0.02	1	-3.86	NA	0.04	0.56	9.69	0	0.12	N	0	ATGATTTTATCAGAAGTTAACTTGTTCCATTCTTTTAAGTCCTTTAGGTTCACTCCATTTTTCTGA	MILSEVNLFHSFKSFRFTPFF	None
b_subtilis bs168	Locus:S728:2079086-2079196.4:61-108:2079147-2079194(+)	S728	0.02	0.78	-2.58	3.48	0.36	-0.9	12.98	0	0.095	N	0	ATGTGGCGTGTGGTGCATCGCCTCAATACGCAAAGACGTTTGCCTTAG	MWRVVHRLNTQRRLP	None
b_subtilis bs168	Locus:S728:2079086-2079196.2:34-108:2079120-2079194(+)	S728	0.02	0.78	-5.75	0	0.42	-0.9	12.8	0	0.212	N	0	ATGTACATGCCTTTACGGCACACACGAATGTGGCGTGTGGTGCATCGCCTCAATACGCAAAGACGTTTGCCTTAG	MYMPLRHTRMWRVVHRLNTQRRLP	None
b_subtilis bs168	Locus:S717:2069824-2069977.1:42-80:2069866-2069904(+)	S717	0.02	0.78	-5.62	-0.95	0.1	-0.43	9.84	0	0.101	N	0	ATGAAAGGGGTGATGCTATGTCAACATTCCAGGCATTAA	MKGVMLCQHSRH	None
b_subtilis bs168	Locus:S708:2053985-2054612.6:606-650:2054591-2054635(+)	S708	0.02	1	-3.7	NA	0.31	1.24	5.37	0	0.064	N	0	ATGATCTGTTACCACACTGTTACGTTAGAACTTCCACTACTTTGA	MICYHTVTLELPLL	None
b_subtilis bs168	Locus:S675:1941158-1940412.7:469-582:1940689-1940576(-)	S675	0.02	1	-4.17	NA	0.11	0.95	9.53	0	0.077	N	0.388	ATGCCGCCCATTGTCAATAACGTAATCAATAAACACGTAATAAAAATAGAGATTGACCGTTTCATATCTGATCTTTTCCTCCTTCGCATCATTTTGGCTCTACACTTCTTATGA	MPPIVNNVINKHVIKIEIDRFISDLFLLRIILALHFL	Hypothetical protiens only
b_subtilis bs168	Locus:S675:1941158-1940412.6:452-493:1940706-1940665(-)	S675	0.02	1	-1.36	NA	0.1	0.34	9.84	0	0.144	N	0	ATGCCGGCGAAGCTATCATGCCGCCCATTGTCAATAACGTAA	MPAKLSCRPLSIT	None
b_subtilis bs168	Locus:S675:1941158-1940412.4:154-231:1941004-1940927(-)	S675	0.02	1	-2.76	NA	0.12	0.86	3.75	0	0.271	N	0	ATGACATATATCCCAAGCTCTTTTGCCGCTTCAACCGCTTCTTTTACTTTATTTTTCACGGACGGGTTGTCAATATAA	MTYIPSSFAASTASFTLFFTDGLSI	None
b_subtilis bs168	Locus:S675:1941158-1940412.11:695-727:1940463-1940431(-)	S675	0.02	0.78	-3.22	-1.18	0.76	-1.26	7.55	0	0	N	0	ATGACACATATAGAACAAAGAAAACTGGACTGA	MTHIEQRKLD	None
b_subtilis bs168	Locus:S659:1917432-1917610.2:79-165:1917511-1917597(+)	S659	0.02	0.69	-6.28	0.81	0.05	0.17	4.26	0	0.254	N	0	ATGATGTTCTTTTTCCTCCTATTCGGGCTCGCACCCAAAAGTCAGGGCGAGCCTGCTTTTTTTGAACAACAAACCCCCTCTCCGTAA	MMFFFLLFGLAPKSQGEPAFFEQQTPSP	Hypothetical protiens only
b_subtilis bs168	Locus:S651:1913240-1912142.6:356-463:1912884-1912777(-)	S651	0.02	1	-2.56	NA	0.24	-0.34	9.45	0	0.138	N	0	ATGCACTTCAATGGTGAAACAATTCTTTTTTTCATCAAACGTTTCGCAAACTTCGGATGTACCGGTCAGCCATTTCGGCAGCGGGATTCTTTTTCCGCATATCAATAG	MHFNGETILFFIKRFANFGCTGQPFRQRDSFSAYQ	None
b_subtilis bs168	Locus:S651:1913240-1912142.4:271-372:1912969-1912868(-)	S651	0.02	1	-2.98	NA	0.32	-0.25	8.51	0	0.142	N	0	ATGCCATTTCGTTTCATGATTCTCTCTCTTCCTCCTGAAACGTTCCCTTATAAAAGAAAAGAGTGCCAAGAATTGTATTTTGCACATGCACTTCAATGGTGA	MPFRFMILSLPPETFPYKRKECQELYFAHALQW	None
b_subtilis bs168	Locus:S651:1913240-1912142.15:699-818:1912541-1912422(-)	S651	0.02	1	-3.82	NA	0.19	-0.16	10.62	0	0.269	N	0	ATGTCTTTGCCTCTTTCTGAAAAGAAGCATCTGAAAAAAACACCCAGCTTTAACAGCATTCTAACCAGAAAAGAGCCTCCGCTTATTTCTGACATCGTTCCCGTCCCGCTGAATGTATGA	MSLPLSEKKHLKKTPSFNSILTRKEPPLISDIVPVPLNV	Hypothetical protiens only
b_subtilis bs168	Locus:S651:1913240-1912142.14:694-732:1912546-1912508(-)	S651	0.02	1	-1.7	NA	0.28	1.07	8.23	0	0.086	N	0	ATGGAATGTCTTTGCCTCTTTCTGAAAAGAAGCATCTGA	MECLCLFLKRSI	None
b_subtilis bs168	Locus:S623:1872786-1873153.5:217-264:1873003-1873050(+)	S623	0.02	1	-2.92	NA	0.23	-0.45	10.45	0	0.106	N	0	ATGCGCCGATTTGAACCTTATATAACCCTGAGCTGGAAGTCTTTTTAA	MRRFEPYITLSWKSF	None
b_subtilis bs168	Locus:S601:1749895-1748711.7:308-406:1749587-1749489(-)	S601	0.02	1	-3.12	NA	0.24	0.28	6.23	0	0.28	N	0	ATGTCAGGAATCACTACATCAATACCGAGCATTTCGTTTTCTGGATGCATAAGGCCGGCATCAACGACAAATATGTCTGAGTCAATTTCAATGACATAA	MSGITTSIPSISFSGCIRPASTTNMSESISMT	None
b_subtilis bs168	Locus:S601:1749895-1748711.6:303-359:1749592-1749536(-)	S601	0.02	1	-1.3	NA	0.26	-0.14	7.36	0	0.075	N	0	ATGATATGTCAGGAATCACTACATCAATACCGAGCATTTCGTTTTCTGGATGCATAA	MICQESLHQYRAFRFLDA	None
b_subtilis bs168	Locus:S601:1749895-1748711.16:823-912:1749072-1748983(-)	S601	0.02	1	-2.98	NA	0.1	0.39	8.53	0	0.174	N	0	ATGAATCAGTGCCGCATTAGCTGTTTGCCCATTCGTATAATTTTTGATCATTTGCTGCATATCAGTGCCTGCAATATGGCTCGCCACTGA	MNQCRISCLPIRIIFDHLLHISACNMARH	None
b_subtilis bs168	Locus:S601:1749895-1748711.14:644-754:1749251-1749141(-)	S601	0.02	1	-1.81	NA	0.31	-0.53	12.51	0	0.394	N	0	ATGAAATTTTCTTACAGTTCGCTGATCGTGCTGCTTAAGCTCAGACGTTCATCCTCAGTTAATGGGACTAGAGGCAGACGCACAGAACCGACATCAAGACCTCTCAGCTGA	MKFSYSSLIVLLKLRRSSSVNGTRGRRTEPTSRPLS	None
b_subtilis bs168	Locus:S58:153507-153039.2:130-174:153377-153333(-)	S58	0.02	1	-2.62	NA	0.11	1.01	9.84	0	0.094	N	0	ATGCTTTGCCGCTTCTCTCATGTCCTGCACATTAAGGCGATATGA	MLCRFSHVLHIKAI	None
b_subtilis bs168	Locus:S58:153507-153039.10:457-591:153050-152916(-)	S58	0.02	1	-4.02	NA	0.12	-0.08	12.51	0	0.147	N	0	ATGCAGGACAGCCAAAGCCTTCTCCAGTTCATCCTGAACCGTTCTTTTGCCCGGCTGAACCTGATAACCGTTAAACAAATGTCCGTCATAAGAAATCGTGCATTTCAGTCTCATACAGCACCTCTAAGCCCTTAA	MQDSQSLLQFILNRSFARLNLITVKQMSVIRNRAFQSHTAPLSP	None
b_subtilis bs168	Locus:S562:1604734-1603592.9:425-529:1604309-1604205(-)	S562	0.02	1	-4.18	NA	0.05	0.61	8.98	1	0.245	N	0.4	ATGAAGTGTTTGGCTGCCCAAATCTGCCTGCACGCTGACTCGTTCCTCATATTGAATGTTTTTTGTTTCAATATCTTCAATTCTTCTTTTAGAAAAAAACCATAA	MKCLAAQICLHADSFLILNVFCFNIFNSSFRKKP	Top hit: penicillin amidase family protein, putative, partial [Ichthyophthirius multifiliis], 1383 a.a.
b_subtilis bs168	Locus:S562:1604734-1603592.22:1128-1172:1603606-1603562(-)	S562	0.02	1	-3.85	NA	0.06	1.15	6.02	0	0.091	N	0	ATGACGGCAGCTTTTTTTCCACTTAATTTTCTGTGTTCATATTAA	MTAAFFPLNFLCSY	None
b_subtilis bs168	Locus:S562:1604734-1603592.10:480-587:1604254-1604147(-)	S562	0.02	1	-2.71	NA	0.17	0.12	9.53	0	0.296	N	0.2	ATGTTTTTTGTTTCAATATCTTCAATTCTTCTTTTAGAAAAAAACCATAATGCTGGAAAGCCACCAACAATAAACAACCAGCTGATCGGGTCTCCAAACCCTGTTTGA	MFFVSISSILLLEKNHNAGKPPTINNQLIGSPNPV	None
b_subtilis bs168	Locus:S555:1582676-1581224.9:503-622:1582173-1582054(-)	S555	0.02	1	-2.6	NA	0.09	0.81	9.91	0	0.401	N	0	ATGACTTTTCCTTTTCGGTCTAAAATCGAGCCGCGGCTCGCTTCGATGGTCCGTTTCTTTTCATGCTGCTCTGTCGCTTTTGTCGCAAGCACTTCGCCGTTCGCTTTTCCGGTTATTTGA	MTFPFRSKIEPRLASMVRFFSCCSVAFVASTSPFAFPVI	None
b_subtilis bs168	Locus:S555:1582676-1581224.7:424-525:1582252-1582151(-)	S555	0.02	1	-1.01	NA	0.09	0.23	8.24	0	0.095	N	0	ATGCTGAGGATGCTTGACATCAGTGGTCATTTTTTTATCGAGAATCGCAATCAGTTTATACGTCGCTGTGTCCTCTGCAATGACTTTTCCTTTTCGGTCTAA	MLRMLDISGHFFIENRNQFIRRCVLCNDFSFSV	Top hit: n-acetyl-anhydromuranmyl-L-alanine amidase [Sutterella sp. CAG:521], 198 a.a.
b_subtilis bs168	Locus:S555:1582676-1581224.5:359-430:1582317-1582246(-)	S555	0.02	1	-3.54	NA	0.07	0.96	6.18	0	0.222	N	0	ATGTCGGCCTTGTCCAAGTTTATCACTTTAGACAATGCTTCCGCCGTTTTTTCTTTGTTTACAACATGCTGA	MSALSKFITLDNASAVFSLFTTC	None
b_subtilis bs168	Locus:S555:1582676-1581224.3:246-299:1582430-1582377(-)	S555	0.02	1	-1.72	NA	0.11	0.78	9.84	0	0.171	N	0	ATGAAATGCCCGGGAGTTTCATTTTTTCGATTTTTTGCTTTTGTGAATACGTAA	MKCPGVSFFRFFAFVNT	None
b_subtilis bs168	Locus:S555:1582676-1581224.2:201-299:1582475-1582377(-)	S555	0.02	1	-3.06	NA	0.12	0.61	10.25	0	0.195	N	0.1	ATGCAAATACTCCGTTTGGATAGTAGCGTTTTGTATCCCGTAAAAATGAAATGCCCGGGAGTTTCATTTTTTCGATTTTTTGCTTTTGTGAATACGTAA	MQILRLDSSVLYPVKMKCPGVSFFRFFAFVNT	None
b_subtilis bs168	Locus:S555:1582676-1581224.17:857-943:1581819-1581733(-)	S555	0.02	1	-1.88	NA	0.16	-0.46	10.88	0	0.089	N	0	ATGAAATTTGCTCCTCAAGCTTTTGCACCTCAATATTGGTTTGATATGCCGCATACGCCTTCGATACGATCAAAAGCGATACGCTGA	MKFAPQAFAPQYWFDMPHTPSIRSKAIR	None
b_subtilis bs168	Locus:S555:1582676-1581224.15:784-900:1581892-1581776(-)	S555	0.02	1	-1.5	NA	0.1	0.91	7.92	0	0.397	N	0	ATGTCCATAATGCGCTGCGGTTTGCTTAAATCAGCAACGCTTTTTTCGAGGTCACCAATTTGCTTATTTTCGGATGAAATTTGCTCCTCAAGCTTTTGCACCTCAATATTGGTTTGA	MSIMRCGLLKSATLFSRSPICLFSDEICSSSFCTSILV	None
b_subtilis bs168	Locus:S555:1582676-1581224.13:644-724:1582032-1581952(-)	S555	0.02	1	-2.81	NA	0.27	0.52	12.56	0	0.244	N	0.1	ATGACAAAGAAAAAGAGAGCGAAACAAATACTTAGAATCGCTGCTCCTCTATTCATAAATTTATTCTTTTTTGGCATTTGA	MTKKKRAKQILRIAAPLFINLFFFGI	None
b_subtilis bs168	Locus:S499:1446841-1447052.4:99-134:1446940-1446975(+)	S499	0.02	0.69	-3.83	0.25	0.94	-0.29	5.46	0	0.082	N	0	ATGATGAGAATTGATTGTACGCATGGTGAAGCATGA	MMRIDCTHGEA	None
b_subtilis bs168	Locus:S499:1446841-1447052.2:74-112:1446915-1446953(+)	S499	0.02	0.69	-2.04	-0.2	0.83	-1.56	5.52	0	0.092	N	0	ATGGATGCTGGTTTATCTAAAAAACATGATGAGAATTGA	MDAGLSKKHDEN	None
b_subtilis bs168	Locus:S498:1447115-1446289.21:687-725:1446428-1446390(-)	S498	0.02	1	-1.3	NA	0.19	-0.5	9.3	0	0.093	N	0	ATGTTCCCGAAGGCAACGGCCCCTTTTTATCGTGATTGA	MFPKATAPFYRD	None
b_subtilis bs168	Locus:S444:1279022-1279523.15:423-473:1279445-1279495(+)	S444	0.02	0.78	-5.09	2.35	0.25	-0.22	7.55	0	0.101	N	0	ATGACATTTCTATTAGATGCTGTTTTTCCAAACAAAAAAGAGTCACATTAA	MTFLLDAVFPNKKESH	Top hit: putative membrane protein [Bacillus subtilis MB73/2], 40 a.a.
b_subtilis bs168	Locus:S41:89566-88050.7:298-342:89268-89224(-)	S41	0.02	1	-3.58	NA	0.17	0.59	10.53	0	0.116	N	0	ATGAACGTATGTTTGCTGTCTGGGTTTACGATAAGATCCAGATAG	MNVCLLSGFTIRSR	None
b_subtilis bs168	Locus:S41:89566-88050.6:280-342:89286-89224(-)	S41	0.02	1	-3.76	NA	0.17	1.1	12.2	0	0.162	N	0.1	ATGATCTTGCTTCGTGTAATGAACGTATGTTTGCTGTCTGGGTTTACGATAAGATCCAGATAG	MILLRVMNVCLLSGFTIRSR	None
b_subtilis bs168	Locus:S41:89566-88050.26:1481-1564:88085-88002(-)	S41	0.02	1	-2.61	NA	0.26	0.71	3.85	0	0.295	N	0	ATGTGGTCTTCATCCCAGCCCATTCTCATTTTCACTGTAACTGGCTTATTAACAGCATCCACTACTGCAGAAACCATTTCGTAA	MWSSSQPILIFTVTGLLTASTTAETIS	None
b_subtilis bs168	Locus:S41:89566-88050.19:981-1028:88585-88538(-)	S41	0.02	1	-1.17	NA	0.19	-0.34	9.69	0	0.099	N	0	ATGCATCTAAAAGCTGTACAAACTCTTCTCTCGTCTCGCAATGATTGA	MHLKAVQTLLSSRND	None
b_subtilis bs168	Locus:S41:89566-88050.17:822-872:88744-88694(-)	S41	0.02	1	-3.84	NA	0.14	0.86	6.49	0	0.087	N	0	ATGCTCTTCTTGACTCATTGTTATCACTCCATTACAGATATTGTTTCATGA	MLFLTHCYHSITDIVS	None
b_subtilis bs168	Locus:S41:89566-88050.16:816-872:88750-88694(-)	S41	0.02	1	-3.78	NA	0.19	1.11	6.49	0	0.102	N	0	ATGGTTATGCTCTTCTTGACTCATTGTTATCACTCCATTACAGATATTGTTTCATGA	MVMLFLTHCYHSITDIVS	None
b_subtilis bs168	Locus:S41:89566-88050.11:628-690:88938-88876(-)	S41	0.02	1	-1.41	NA	0.09	0.49	12.5	0	0.228	N	0	ATGCGGCCTGCGATTGTAACTTCAATCGCTTTTTCTTCTAACTCTTCTTTGGTTAGATCTTGA	MRPAIVTSIAFSSNSSLVRS	Hypothetical protiens only
b_subtilis bs168	Locus:S416:1233877-1235778.5:269-325:1234146-1234202(+)	S416	0.02	1	-3.58	NA	0.17	0.48	11.48	0	0.286	N	0	ATGCCGGCTTTTCGTCCTTGCAGTTCGGCTGCTTTAAAAGCGAGAGCAGCCATATAA	MPAFRPCSSAALKARAAI	None
b_subtilis bs168	Locus:S416:1233877-1235778.4:142-231:1234019-1234108(+)	S416	0.02	1	-3.69	NA	0.12	0.7	8.55	0	0.088	N	0.1	ATGCAGATCTTTTTTGAATTCTTCAAGATCGAGACTTGTATTTTCAGCAATCTCCAAAAGCACGTTTTCATCCGTAATATTTTTCTTTGA	MQIFFEFFKIETCIFSNLQKHVFIRNIFL	Top hit: Protein CBG11861, partial [Caenorhabditis briggsae], 291 a.a.
b_subtilis bs168	Locus:S416:1233877-1235778.22:1030-1089:1234907-1234966(+)	S416	0.02	1	-2.83	NA	0.27	-1.02	10.64	0	0.224	N	0	ATGTTGACTACTCCTTTAAATATGGCTAATAGGAATCATAAATCCTATTGCAAAAAGTAA	MLTTPLNMANRNHKSYCKK	None
b_subtilis bs168	Locus:S416:1233877-1235778.20:825-863:1234702-1234740(+)	S416	0.02	1	-3.62	NA	0.08	0.46	12.51	0	0.105	N	0	ATGGCCGTGTTCCTCAGTATAAAGAGGAGGCCCGCCTAA	MAVFLSIKRRPA	None
b_subtilis bs168	Locus:S416:1233877-1235778.16:638-763:1234515-1234640(+)	S416	0.02	1	-3.44	NA	0.11	-0.49	7.7	0	0.131	N	0	ATGATCGATCCTCCGCTTCCGTTTGATTCACCATATGCCTTGCTGTCAACTCCAGCCGGCCAAACAAAAACTCACGAATTTCGCCCTCCAGCCCTACATGGTCCATTGCGTCCTTCATACAGCTGA	MIDPPLPFDSPYALLSTPAGQTKTHEFRPPALHGPLRPSYS	None
b_subtilis bs168	Locus:S400:1206260-1205658.8:402-482:1205858-1205778(-)	S400	0.02	1	-3.36	NA	0.11	0.49	7.25	0	0.14	N	0	ATGCATAAATTCTGCTTGGATGCTCAAATAAATGAAATGTCATGTCGACCGGTGAGCCTTGCTTTTGCTGTTTTTCCTTGA	MHKFCLDAQINEMSCRPVSLAFAVFP	None
b_subtilis bs168	Locus:S381:1150464-1151119.5:145-216:1150609-1150680(+)	S381	0.02	0.78	-4.64	-0.1	0.93	-0.3	9.22	0	0.075	N	0	ATGGCAAAAGAGGATGTTGGGTATAAATTGAGCGGAAATGCGGCGAAGGATGCCGCTATCCGCCTATGGTGA	MAKEDVGYKLSGNAAKDAAIRLW	Hypothetical protiens only
b_subtilis bs168	Locus:S381:1150464-1151119.4:135-170:1150599-1150634(+)	S381	0.02	0.78	-4.43	1.72	0.45	-0.53	10.79	0	0.095	N	0	ATGTTTAAACATGGCAAAAGAGGATGTTGGGTATAA	MFKHGKRGCWV	None
b_subtilis bs168	Locus:S381:1150464-1151119.14:495-593:1150959-1151057(+)	S381	0.02	1	-3.07	NA	0.3	2.16	3.75	1	0.152	N	0.5	ATGCCGTATTTTTGTGCGGTTTCAATTAGTGTGATCCTCATTTCTTCAATTTTACTGTTCATTACGCTATCTCCAATTCTAGATTTTATTTTGATATAA	MPYFCAVSISVILISSILLFITLSPILDFILI	Top hit: succinate dehydrogenase cytochrome b556 subunit [Candidatus Blochmannia chromaiodes str. 640], 135 a.a.
b_subtilis bs168	Locus:S37:71799-71190.6:549-590:71250-71209(-)	S37	0.02	1	-1.29	NA	0.29	-0.28	9.53	0	0.124	N	0	ATGCTTGCTCCGCCAATAAAGGAAAAACTCAACACAACATAA	MLAPPIKEKLNTT	None
b_subtilis bs168	Locus:S37:71799-71190.5:331-387:71468-71412(-)	S37	0.02	1	-4.28	NA	0.15	-0.68	11.48	0	0.104	N	0	ATGACTCATAGAGCGTTGTCATCAGACCGGCAGAGCCTTCACCATATAAAGATATAA	MTHRALSSDRQSLHHIKI	None
b_subtilis bs168	Locus:S37:71799-71190.4:248-331:71551-71468(-)	S37	0.02	1	-3.04	NA	0.19	-1.41	8.83	0	0.182	N	0	ATGCTCGACAGTTCCCGGAATATATCTCGCCACTTTCCTCGTAATAGATTGAGGTGTGAGCAAAAACAGGCAGACTGCGATTAA	MLDSSRNISRHFPRNRLRCEQKQADCD	None
b_subtilis bs168	Locus:S372:1125843-1126369.9:426-467:1126269-1126310(+)	S372	0.02	1	-3.52	NA	0.37	-1.3	8.51	0	0.164	N	0	ATGGATAATACCTACTGTAAAAAAGAAAGCATATCCAAATAA	MDNTYCKKESISK	None
b_subtilis bs168	Locus:S359:1094987-1094366.12:401-442:1094586-1094545(-)	S359	0.02	1	-3.11	NA	0.27	1.58	6.02	0	0.127	N	0	ATGATTTCAACAGCTGCAGCATGCTCTATGATTCCTCTTTGA	MISTAAACSMIPL	None
b_subtilis bs168	Locus:S359:1094987-1094366.11:283-378:1094704-1094609(-)	S359	0.02	1	-3.66	NA	0.08	0.58	7.38	0	0.165	N	0	ATGAATATTTCCATTCACATTTTTCCAAGCGGGCATTGCTGCTGCTTGGACCTTTTATTGAAACACCCTTTTTGCTTTTACAATCCAATAAACTGA	MNISIHIFPSGHCCCLDLLLKHPFCFYNPIN	Top hit: putative dna repair protein rad32 protein [Togninia minima UCRPA7], 725 a.a.
b_subtilis bs168	Locus:S359:1094987-1094366.10:276-392:1094711-1094595(-)	S359	0.02	1	-3.74	NA	0.17	0.32	10.12	0	0.206	N	0	ATGCTTAATGAATATTTCCATTCACATTTTTCCAAGCGGGCATTGCTGCTGCTTGGACCTTTTATTGAAACACCCTTTTTGCTTTTACAATCCAATAAACTGATAAAGCCGCTATAA	MLNEYFHSHFSKRALLLLGPFIETPFLLLQSNKLIKPL	Top hit: Putative phosphosugar isomerase [Salmonella bongori N268-08], 328 a.a.
b_subtilis bs168	Locus:S31:55717-53363.8:675-728:55042-54989(-)	S31	0.02	1	-1.95	NA	0.12	1.39	3.55	0	0.08	N	0	ATGAGTACGTTTGAACCCGTTTTCATGCTTCTTTTCGCAAGTGACATTGTTTGA	MSTFEPVFMLLFASDIV	None
b_subtilis bs168	Locus:S31:55717-53363.23:1763-1873:53954-53844(-)	S31	0.02	1	-0.98	NA	0.2	-0.88	12.08	0	0.316	N	0.3	ATGCAGTTCCGCCATAGACACAAAATGAAACGTCAGAGCCAATTTCCGCTCCAAGCTCAGCAAGCGTTTCCGCGGACAGATTTAAATTCCACAGTCTGTTCAGCCCTCTGA	MQFRHRHKMKRQSQFPLQAQQAFPRTDLNSTVCSAL	None
b_subtilis bs168	Locus:S31:55717-53363.21:1702-1779:54015-53938(-)	S31	0.02	1	-2.94	NA	0.22	0.75	8.23	0	0.24	N	0	ATGACCCAGCAGTGCGGAGGCGTGCTGATATGTTTAATTTTCTCGCCGCGCCCTGTTGCTAATGCAGTTCCGCCATAG	MTQQCGGVLICLIFSPRPVANAVPP	None
b_subtilis bs168	Locus:S31:55717-53363.20:1629-1676:54088-54041(-)	S31	0.02	1	-3.72	NA	0.09	0.06	9.35	0	0.1	N	0	ATGCTCTATACCATCCAGTTTCAGCGCTCTGTACACTTCAGCAGTTGA	MLYTIQFQRSVHFSS	None
b_subtilis bs168	Locus:S31:55717-53363.1:270-311:55447-55406(-)	S31	0.02	1	-2.97	NA	0.09	1.38	7.72	0	0.08	N	0	ATGAGTCTGCTCCTTAATATCGCCATTCACCATTTCGCCTGA	MSLLLNIAIHHFA	None
b_subtilis bs168	Locus:S289:926919-926651.3:129-224:926790-926695(-)	S289	0.02	1	-3.12	NA	0.23	-0.37	5.54	0	0.173	N	0	ATGTGCTGCAAACAAAAAGAGGCTGATCATCAGCCTCCTGTTACGCTTTATTCTTTTTCTTGCAATACTGAGATTGGCAGCGCTTCCTCTTGCTGA	MCCKQKEADHQPPVTLYSFSCNTEIGSASSC	None
b_subtilis bs168	Locus:S289:926919-926651.2:101-154:926818-926765(-)	S289	0.02	0.78	-5.21	-0.15	0.48	0.2	12.81	0	0.095	N	0	ATGATTTTTTCTTTAAGAATTCGTGTAAATGTGCTGCAAACAAAAAGAGGCTGA	MIFSLRIRVNVLQTKRG	None
b_subtilis bs168	Locus:S283:887222-887809.2:91-150:887313-887372(+)	S283	0.02	1	-2.77	NA	0.1	1.91	6.02	0	0.077	N	0.5	ATGATTTCTTGGTTTTTCAATGCTTTTCTCCTTTTGTTAATTCAATTCTTATCATTTTGA	MISWFFNAFLLLLIQFLSF	None
b_subtilis bs168	Locus:S283:887222-887809.1:23-85:887245-887307(+)	S283	0.02	1	-3.59	NA	0.09	0.19	10.46	0	0.118	N	0	ATGCTAATCCCATACCGGCAGATCCGACAAAAGCCCATATTCTCAGGAACATTTTGCTTTTGA	MLIPYRQIRQKPIFSGTFCF	None
b_subtilis bs168	Locus:S265:839062-840126.6:70-114:839132-839176(+)	S265	0.02	1	-3.88	NA	0.06	1.41	6.02	0	0.077	N	0	ATGCCGATATATGTGAGCATCCCGTTTTTTTTCTTAACGCCGTAA	MPIYVSIPFFFLTP	None
b_subtilis bs168	Locus:S265:839062-840126.30:1063-1098:840125-840160(+)	S265	0.02	1	-2.69	NA	0.13	-0.35	9.53	0	0.098	N	0	ATGAAGGCGTTCTTCTCCTTCACCGAGCACAAATGA	MKAFFSFTEHK	None
b_subtilis bs168	Locus:S265:839062-840126.23:740-871:839802-839933(+)	S265	0.02	1	-4.2	NA	0.27	0.7	3.85	0	0.369	N	0	ATGCTTTTATCCGGCGTCTTGAACGTCCAGCCGTCTCCAGCTTCAACAATCGTTTCTGCTTTCGTTGAAATAAACGGTTCAAGCGCGATGACTGTGCCATTTTTGAACAGCGCATTATCAAACGGATCATAA	MLLSGVLNVQPSPASTIVSAFVEINGSSAMTVPFLNSALSNGS	None
b_subtilis bs168	Locus:S265:839062-840126.14:272-406:839334-839468(+)	S265	0.02	1	-3.77	NA	0.06	0.28	8.38	0	0.577	Y	0	ATGTTTTATTGTTTATCAACCAATTTGACCAGAAGCTGTGCCAAATGTTCTTTCTCATCTTCGTCTGCAACGCTCCAAAGCTCTTGCAGCAGCATTTCTTCACCGTTTTGCGGCTCTTCATGCTTTGCGAGGTAG	MFYCLSTNLTRSCAKCSFSSSSATLQSSCSSISSPFCGSSCFAR	None
b_subtilis bs168	Locus:S265:839062-840126.12:148-210:839210-839272(+)	S265	0.02	1	-3.09	NA	0.06	0.69	9.53	0	0.089	N	0	ATGCCGAAAATAATAAACCACATGCAGATAAAGGCTCCTTTCACAGACATAATAGTAGTGTAG	MPKIINHMQIKAPFTDIIVV	None
b_subtilis bs168	Locus:S265:839062-840126.11:145-210:839207-839272(+)	S265	0.02	1	-3.5	NA	0.08	0.75	9.53	0	0.107	N	0	ATGATGCCGAAAATAATAAACCACATGCAGATAAAGGCTCCTTTCACAGACATAATAGTAGTGTAG	MMPKIINHMQIKAPFTDIIVV	None
b_subtilis bs168	Locus:S25:50019-47673.5:258-338:49761-49681(-)	S25	0.02	1	-4.25	NA	0.28	1.11	6.18	0	0.252	N	0	ATGACTTTGGCATTCGGATTATTTTTTAAATTGACGCCTGTCGCTGTATGTCCTGAACAACCGCTGCAGCTTGCCGTATAA	MTLAFGLFFKLTPVAVCPEQPLQLAV	None
b_subtilis bs168	Locus:S25:50019-47673.27:1859-1933:48160-48086(-)	S25	0.02	1	-3.59	NA	0.07	0.36	11.66	0	0.401	N	0	ATGATTCCGCCCACAGCTTCTGCGCCTTCCTCTTTCAAAATGGTCACGACATCCTCCGTTGCATCACGGTTATGA	MIPPTASAPSSFKMVTTSSVASRL	None
b_subtilis bs168	Locus:S25:50019-47673.25:1794-1850:48225-48169(-)	S25	0.02	1	-3.95	NA	0.02	0.85	8.56	0	0.157	N	0	ATGATAAATAAAAATTCATTTTCATGCATTCTCTTGCCACTTCCGCACTTCCTGTAA	MINKNSFSCILLPLPHFL	None
b_subtilis bs168	Locus:S25:50019-47673.24:1776-1850:48243-48169(-)	S25	0.02	1	-3.94	NA	0.02	0.58	8.56	0	0.182	N	0	ATGTCACCGGTCCCCCAAATGATAAATAAAAATTCATTTTCATGCATTCTCTTGCCACTTCCGCACTTCCTGTAA	MSPVPQMINKNSFSCILLPLPHFL	None
b_subtilis bs168	Locus:S25:50019-47673.2:127-168:49892-49851(-)	S25	0.02	1	-4.3	NA	0.19	0.35	11.48	0	0.131	N	0	ATGATTTCTCTGGGAAAAAGACGTCTATCTTGTTCCCTTTAA	MISLGKRRLSCSL	None
b_subtilis bs168	Locus:S25:50019-47673.20:1311-1418:48708-48601(-)	S25	0.02	1	-2.71	NA	0.07	-0.4	11.67	0	0.385	N	0	ATGAAAAACGCCTCCTTCTCCTCGGAGAGATTATATAGAGTATCTAAAAGGCTGTCAACCCTCCCTTCTCTTTCTCCCAAAAGCTCAGTGTCCTCTTCATTATCCTGA	MKNASFSSERLYRVSKRLSTLPSLSPKSSVSSSLS	Top hit: myeloid/lymphoid or mixed-lineage leukemia, partial [Cordylosaurus subtessellatus], 243 a.a.
b_subtilis bs168	Locus:S25:50019-47673.18:1202-1348:48817-48671(-)	S25	0.02	1	-3.22	NA	0.26	-0.26	9.43	0	0.2	N	0	ATGAGCCGCGTACGCAGTCCCGCTTCCTGCCAAAAGCAAACAAGCAGCAACCAGAATGACTTTGCTTTTGCTAAGCTTTACGGAAAACAGCTTTTTCATTTTTTGTGTGATGAAAAACGCCTCCTTCTCCTCGGAGAGATTATATAG	MSRVRSPASCQKQTSSNQNDFAFAKLYGKQLFHFLCDEKRLLLLGEII	None
b_subtilis bs168	Locus:S25:50019-47673.13:870-911:49149-49108(-)	S25	0.02	1	-4.22	NA	0.28	1.32	3.85	0	0.076	N	0	ATGTCTTTCGAAATATCTGTATCTATTGCGGGATCAATTTGA	MSFEISVSIAGSI	None
b_subtilis bs168	Locus:S25:50019-47673.10:753-845:49266-49174(-)	S25	0.02	1	-2.87	NA	0.09	1.42	8.04	0	0.326	N	0	ATGTTCATCTTTTGCTGTTTTAAAAAGTCAGCGACCGTAGTCGAAGTCGTCCAGATCTTCTTTTGTTTCCCTGCATCATTCACAGTAACCTGA	MFIFCCFKKSATVVEVVQIFFCFPASFTVT	None
b_subtilis bs168	Locus:S253:818976-820073.18:1056-1118:820032-820094(+)	S253	0.02	1	-3.11	NA	0.15	-1.14	10.25	0	0.165	N	0	ATGGTATATCCCTCACCTAAAAATGCAATTATGAGACCACCTAAAGACCAGCCTACAAATTGA	MVYPSPKNAIMRPPKDQPTN	None
b_subtilis bs168	Locus:S235:726024-726828.24:660-737:726684-726761(+)	S235	0.02	1	-4.08	NA	0.02	-0.08	9.4	0	0.154	N	0	ATGCCCAATTTCAATAAAATATCAGGATCAATATACCAGCTCAACAGCAAACTTCCCCCTTCTCTATGGTGTTTTTAA	MPNFNKISGSIYQLNSKLPPSLWCF	Top hit: FCD domain protein [Acinetobacter sp. WC-743], 240 a.a.
b_subtilis bs168	Locus:S235:726024-726828.23:652-741:726676-726765(+)	S235	0.02	1	-3.3	NA	0.26	-0.17	8.48	0	0.094	N	0	ATGTGGCAATGCCCAATTTCAATAAAATATCAGGATCAATATACCAGCTCAACAGCAAACTTCCCCCTTCTCTATGGTGTTTTTAAATAA	MWQCPISIKYQDQYTSSTANFPLLYGVFK	None
b_subtilis bs168	Locus:S235:726024-726828.1:16-57:726040-726081(+)	S235	0.02	1	-2.62	NA	0.29	-0.82	12.21	0	0.084	N	0	ATGTATCACACTTCACGCCGACTACGCCTTCAATGGCTTTAA	MYHTSRRLRLQWL	Top hit: ATPase [Rhizobium sp. AP16], 445 a.a.
b_subtilis bs168	Locus:S214:658495-658899.2:160-243:658655-658738(+)	S214	0.02	1	-2.99	NA	0.24	0.2	8.05	0	0.136	N	0	ATGTTCTTCAGCATTTGGACTGGTGATAGTGGAAAACAGAGGGCAGGCTGCTCCTGTTCTTTTCCCACCGCTACATGCTTGTAG	MFFSIWTGDSGKQRAGCSCSFPTATCL	None
b_subtilis bs168	Locus:S214:658495-658899.1:140-271:658635-658766(+)	S214	0.02	1	-0.7	NA	0.23	0.38	8.24	0	0.324	N	0	ATGGCCAGCTCAAACGCGGCATGTTCTTCAGCATTTGGACTGGTGATAGTGGAAAACAGAGGGCAGGCTGCTCCTGTTCTTTTCCCACCGCTACATGCTTGTAGTTCATTGCCGCCAAGGCCATTGCAGTAG	MASSNAACSSAFGLVIVENRGQAAPVLFPPLHACSSLPPRPLQ	None
b_subtilis bs168	Locus:S170:532652-532412.3:165-230:532487-532422(-)	S170	0.02	1	-4.16	NA	0.11	-0.21	5.46	0	0.099	N	0	ATGGACGAGTTGACCAGATACACCACCAATCCCAGCCTTTTAACAACTCAGATATTTCTTCATTAG	MDELTRYTTNPSLLTTQIFLH	None
b_subtilis bs168	Locus:S166:528076-525021.36:2873-2971:525203-525105(-)	S166	0.02	1	-3.79	NA	0.14	0.53	10.96	0	0.323	N	0.1	ATGTTAACTCCCATCGCTTGTGCTATTGTCAAAAAATCTTTTTTGCTTATTTCAAAGTGTCCTCTGCGAAATAAAAAGCCAAGATGCTTGGTTTCCTGA	MLTPIACAIVKKSFLLISKCPLRNKKPRCLVS	None
b_subtilis bs168	Locus:S166:528076-525021.26:1834-1920:526242-526156(-)	S166	0.02	1	-3.63	NA	0.2	0.57	9.5	0	0.352	N	0.2	ATGTGCTTGGCGCCTTCAATCGCTTCTTCTCGTGTGAACACTTCTTTTTCTTCGCTGATGTATTGGTCTGCAGTTGCTGCCAGATGA	MCLAPSIASSRVNTSFSSLMYWSAVAAR	None
b_subtilis bs168	Locus:S166:528076-525021.18:1272-1319:526804-526757(-)	S166	0.02	1	-3.2	NA	0.12	0.13	5.41	0	0.06	N	0	ATGCGGATAGATCACATCAATTTTCAAGACTTTTCCGGTCTCATCTGA	MRIDHINFQDFSGLI	None
b_subtilis bs168	Locus:S166:528076-525021.15:1153-1212:526923-526864(-)	S166	0.02	1	-3.68	NA	0.11	0.95	3.75	0	0.17	N	0	ATGAATTGCTCTGTTTCTCTGGATGCTGTGCCGTTTCCGATCGCCACCATCTCGACTTGA	MNCSVSLDAVPFPIATIST	None
b_subtilis bs168	Locus:S166:528076-525021.12:733-831:527343-527245(-)	S166	0.02	1	-3.67	NA	0.07	-0.16	4.37	0	0.273	N	0	ATGTCCTTCAGTTCTTTTCGATTTGAAAACTTTCCGATTTCCTCACGTTTTTTGACAACGTTGCCTGCTACAGACTTCGATAATCCAGCTACATATTGA	MSFSSFRFENFPISSRFLTTLPATDFDNPATY	None
b_subtilis bs168	Locus:S163:519559-519083.4:276-338:519283-519221(-)	S163	0.02	1	-1.37	NA	0.17	0.53	10.79	0	0.318	N	0	ATGAGTGCCAAACTGATTTGTAAGGCTTCATCAACCTTATCCATCATTTCATCATCCAGATGA	MSAKLICKASSTLSIISSSR	None
b_subtilis bs168	Locus:S1579:4213186-4215471.7:189-230:4213375-4213416(+)	S1579	0.02	1	-3.9	NA	0.1	0.72	11.66	0	0.092	N	0	ATGGCCAGCTGGCTCAGTGTTTCTTTTCTTTTCAAACGATAG	MASWLSVSFLFKR	None
b_subtilis bs168	Locus:S1579:4213186-4215471.32:1861-1899:4215047-4215085(+)	S1579	0.02	1	-4.26	NA	0.09	1.56	10.8	0	0.068	N	0	ATGTTTAAACACTTTTTGAAAATCTTCATTTTTCTTTAA	MFKHFLKIFIFL	None
b_subtilis bs168	Locus:S1579:4213186-4215471.20:1287-1334:4214473-4214520(+)	S1579	0.02	1	-3.59	NA	0.2	-0.55	6.23	0	0.076	N	0	ATGGATATACTACGTACTTGTCCCAGAAATGCGGACTATCTGCAGTGA	MDILRTCPRNADYLQ	None
b_subtilis bs168	Locus:S1574:4198071-4198574.7:466-558:4198537-4198629(+)	S1574	0.02	1	-3.04	NA	0.24	-0.57	7.52	0	0.147	N	0	ATGTTTCATCCTCCCCCCTATAAAAAAGAGCAAGAACCCGAAGGTCCTTGCTCTTTACATATCAGCTTACTCACCGCTTACGTATGGAAGTAA	MFHPPPYKKEQEPEGPCSLHISLLTAYVWK	None
b_subtilis bs168	Locus:S1574:4198071-4198574.6:452-568:4198523-4198639(+)	S1574	0.02	1	-3.71	NA	0.15	0.16	10.47	0	0.349	N	0	ATGAAATCAACTTCATGTTTCATCCTCCCCCCTATAAAAAAGAGCAAGAACCCGAAGGTCCTTGCTCTTTACATATCAGCTTACTCACCGCTTACGTATGGAAGTAAAGCCATTTGA	MKSTSCFILPPIKKSKNPKVLALYISAYSPLTYGSKAI	Hypothetical protiens only
b_subtilis bs168	Locus:S1574:4198071-4198574.5:312-455:4198383-4198526(+)	S1574	0.02	1	-1.4	NA	0.26	0.6	8.51	0	0.086	N	0.1	ATGATAGTCTTCAGGCTGGAGATCAACCTGGCCGTCCTGTATCTTCGTTTCCTGAAGACATATAATATCTGCATCCTCTTCTTTCAAATAAGAGAGGAAATCCATTTTTCTCATCACAGCCCGCAGGCCGTTTACATTCCATGA	MIVFRLEINLAVLYLRFLKTYNICILFFQIREEIHFSHHSPQAVYIP	None
b_subtilis bs168	Locus:S1559:4164565-4165231.8:615-707:4165180-4165272(+)	S1559	0.02	1	-3.47	NA	0.1	0.12	4.11	0	0.319	N	0	ATGACAACCCTAAACTTGCGGTCATTCAATGTAACCGTTTCCGATTCCACCTCTTGTTTGATAAGCGGCACTACCGATTCACAAGTATCGTAA	MTTLNLRSFNVTVSDSTSCLISGTTDSQVS	None
b_subtilis bs168	Locus:S1559:4164565-4165231.1:9-77:4164574-4164642(+)	S1559	0.02	1	-2.93	NA	0.32	1.39	8.55	0	0.232	N	0.692	ATGTCGGGGAATTTATGCCCCATGATAATCACATTGCTGCTTTCGGTGACGATTTCCTTTAAGGCGTGA	MSGNLCPMIITLLLSVTISFKA	None
b_subtilis bs168	Locus:S1546:4133453-4134502.7:284-361:4133737-4133814(+)	S1546	0.02	1	-3.68	NA	0.07	0.36	11.08	0	0.101	N	0	ATGCAAATCTTCTTCCGGATATTTAACACCCATAAAATCTTCATAAAAATCGAAAAATTTCCTTTGACCTTCCACTAA	MQIFFRIFNTHKIFIKIEKFPLTFH	Hypothetical protiens only
b_subtilis bs168	Locus:S1546:4133453-4134502.1:4-45:4133457-4133498(+)	S1546	0.02	1	-1.78	NA	0.11	-0.56	7.72	0	0.081	N	0	ATGAAGAATCATGTACATGTCCTGCCAAATATAGATCAATAA	MKNHVHVLPNIDQ	None
b_subtilis bs168	Locus:S1546:4133453-4134502.10:968-1042:4134421-4134495(+)	S1546	0.02	1	-2.71	NA	0.18	0.74	9.69	0	0.155	N	0	ATGGTGGAGATGCTCTTACTTATGATAAGGCTCCCCACGATTAATCCGAAAAGCCCGATAAATCTGCTCCACTAA	MVEMLLLMIRLPTINPKSPINLLH	Top hit: resolvase [Bacillus subtilis], 545 a.a.
b_subtilis bs168	Locus:S1520:4062713-4063346.5:511-594:4063224-4063307(+)	S1520	0.02	1	-1.11	NA	0.25	-0.59	12.63	0	0.101	N	0	ATGCGGGACAATGTGAACGGTATCTTCCCGTATCGTTTTTTCGTACTCCGCATAGCCCGGAAAATAAAGCGCCGCACAAGATAA	MRDNVNGIFPYRFFVLRIARKIKRRTR	None
b_subtilis bs168	Locus:S1520:4062713-4063346.4:498-608:4063211-4063321(+)	S1520	0.02	1	-3.38	NA	0.13	-1.06	10.25	0	0.148	N	0	ATGTCACAAACTCATGCGGGACAATGTGAACGGTATCTTCCCGTATCGTTTTTTCGTACTCCGCATAGCCCGGAAAATAAAGCGCCGCACAAGATAAACCGCTTTCATTAA	MSQTHAGQCERYLPVSFFRTPHSPENKAPHKINRFH	None
b_subtilis bs168	Locus:S1520:4062713-4063346.1:106-180:4062819-4062893(+)	S1520	0.02	1	-2.97	NA	0.08	-0.79	11.38	0	0.188	N	0	ATGTTCTTTCAAATAAACAGCTCTGACAAACCGGGAAGGCGGTGTATAATCCCCCGGCAGACCAACAGTTCCTAA	MFFQINSSDKPGRRCIIPRQTNSS	None
b_subtilis bs168	Locus:S1498:3998480-3998237.5:221-262:3998259-3998218(-)	S1498	0.02	1	-3.93	NA	0.05	-1.41	11.66	0	0.233	N	0	ATGAACGGTTCCACACCGTCAAGCCCTTCCAGGAAGTCATAA	MNGSTPSSPSRKS	None
b_subtilis bs168	Locus:S1459:3873771-3874382.9:239-271:3874010-3874042(+)	S1459	0.02	1	-2.69	NA	0.11	-0.05	6.02	0	0	N	0	ATGCAAGGACAATTTACTGTTCAGCCCTTGTAG	MQGQFTVQPL	None
b_subtilis bs168	Locus:S1359:3648747-3649980.6:209-241:3648956-3648988(+)	S1359	0.02	1	-3.98	NA	0.37	0.42	10.45	0	0	N	0	ATGTTGTATCAAAAATCGGTACGCCTAATATAA	MLYQKSVRLI	None
b_subtilis bs168	Locus:S1359:3648747-3649980.16:727-771:3649474-3649518(+)	S1359	0.02	1	-1.73	NA	0.21	2.04	6.02	0	0.1	N	0	ATGAATGCTCCGACTGTAATTGCCGTCATCCTTGTTTCTGTGTAA	MNAPTVIAVILVSV	None
b_subtilis bs168	Locus:S1358:3647701-3647109.5:426-539:3647275-3647162(-)	S1358	0.02	1	-3.35	NA	0.27	0.18	8.24	0	0.138	N	0	ATGTTTCGAATTCAACATTTTCTGAATAATGGATTTCCTTTAACAGAAATTGTGACTCCCTTAATTCATTTTCAATCTTGCCAAGCCATGTGTAATCTGCAGAAGTATGCATGA	MFRIQHFLNNGFPLTEIVTPLIHFQSCQAMCNLQKYA	Top hit: sodium symporter [Sphingobacterium sp. 21], 373 a.a.
b_subtilis bs168	Locus:S1354:3643957-3645689.5:213-266:3644170-3644223(+)	S1354	0.02	1	-4.25	NA	0.2	-0.96	7.42	0	0.113	N	0	ATGGATACACATCAATATTGTCGACCATCGAATCAGCCGCTGCTGCACTGCTGA	MDTHQYCRPSNQPLLHC	None
b_subtilis bs168	Locus:S1354:3643957-3645689.25:1391-1444:3645348-3645401(+)	S1354	0.02	1	-3.96	NA	0.39	0.66	4.26	0	0.067	N	0	ATGCCTTTTGGCTCTATTTTACAAATCATAGTCAAAGAGATAACGGAACCTTAA	MPFGSILQIIVKEITEP	None
b_subtilis bs168	Locus:S1354:3643957-3645689.22:1193-1300:3645150-3645257(+)	S1354	0.02	1	-3.51	NA	0.18	0.01	11.15	0	0.155	N	0	ATGATAGTGCTCAACAATACGAGCCGCTTCGTCCCCGTCATCACCTTCGGCTACCACTTCAAAGGTAGGTTCAAAATCCAATATCCGTTTAACACCTTCACGAAATAA	MIVLNNTSRFVPVITFGYHFKGRFKIQYPFNTFTK	None
b_subtilis bs168	Locus:S1354:3643957-3645689.19:1003-1098:3644960-3645055(+)	S1354	0.02	1	0.17	NA	0.27	-0.35	7.09	0	0.097	N	0	ATGTATCAGCATCCATCTCTTTCAGCAGATAACCTCTTGCACCTGTTTTCAGGGCATGTGTTACATAATTTTCGTCATCGTGAATTGATAGAATAA	MYQHPSLSADNLLHLFSGHVLHNFRHRELIE	None
b_subtilis bs168	Locus:S1354:3643957-3645689.14:772-840:3644729-3644797(+)	S1354	0.02	1	-3.84	NA	0.12	0.33	9.5	0	0.184	N	0	ATGATTCACCAATACCGCGGTTGCTTTTTCCGTCTGCAAGCATCTGCAGCACTTCACATTCCCGCCTAG	MIHQYRGCFFRLQASAALHIPA	None
b_subtilis bs168	Locus:S1354:3643957-3645689.13:740-775:3644697-3644732(+)	S1354	0.02	1	-2.8	NA	0.3	0	6.23	0	0.082	N	0	ATGGTTTTTAACGGTTTTCTCACTGATAAACAATGA	MVFNGFLTDKQ	None
b_subtilis bs168	Locus:S1326:3574321-3577707.50:3221-3352:3577542-3577673(+)	S1326	0.02	1	-1.17	NA	0.18	0.4	10.06	0	0.224	N	0	ATGAAAAAAATATTGTCCATCTTGAAGCAGCTGGACAATTTGTGCGTGATTTTTATGTTCAGAAGTGTGTTTTCCCACAACTACCCTCCGTTTTATACAATATTACCGTCAGTAGTATACCATAAATCGTAA	MKKILSILKQLDNLCVIFMFRSVFSHNYPPFYTILPSVVYHKS	None
b_subtilis bs168	Locus:S1326:3574321-3577707.49:3152-3190:3577473-3577511(+)	S1326	0.02	1	-3.19	NA	0.12	0.07	8.55	0	0.113	N	0	ATGAACCGCGCGCTGAATCAGTTTGCTTGCCCGTTTTAG	MNRALNQFACPF	None
b_subtilis bs168	Locus:S1326:3574321-3577707.48:3108-3155:3577429-3577476(+)	S1326	0.02	1	-2.84	NA	0.19	-0.41	4.26	0	0.149	N	0	ATGACCGCAAGCTGTGAAAGCATCTCTGAATCCTCCGGCTCCAAATGA	MTASCESISESSGSK	None
b_subtilis bs168	Locus:S1326:3574321-3577707.37:2225-2287:3576546-3576608(+)	S1326	0.02	1	-3.6	NA	0.08	1.17	5.46	0	0.095	N	0	ATGCTCTGTTTCTCCCTTTGTGCTGCTGATATAATAGGCTGCGAGTCGCTGCTCCACAGATGA	MLCFSLCAADIIGCESLLHR	None
b_subtilis bs168	Locus:S1326:3574321-3577707.36:2174-2206:3576495-3576527(+)	S1326	0.02	1	-3.02	NA	0.14	-0.62	11.66	0	0	N	0	ATGAGTTTCAAAAGGAGCGGTAATTCTCTTTGA	MSFKRSGNSL	None
b_subtilis bs168	Locus:S1326:3574321-3577707.3:125-235:3574446-3574556(+)	S1326	0.02	1	-3.37	NA	0.23	-0.32	11.82	0	0.299	N	0	ATGTATTGTCGTTTAGGAAAGTACCGTTTCCTAAGTAGATTCCTACGTGTCCATTTGTTTTGTAAGTGTCAAAGAACACAAGGTCTCCGCGTTTCATTTCAGACGCGCTGA	MYCRLGKYRFLSRFLRVHLFCKCQRTQGLRVSFQTR	None
b_subtilis bs168	Locus:S1326:3574321-3577707.31:1943-2089:3576264-3576410(+)	S1326	0.02	1	-2.72	NA	0.11	0.52	5.37	0	0.147	N	0.2	ATGGGCTTCTTTCCAAATATAACAGATGGCTGCTGCCCAGCCTTTCTCATTCTTCAACGGAGCAGCTGCACGAATTTGCTGGATGACATGAAAAACCCAGCAGCTCATGACTTCTGTTTTCATCTCTTCTTTTTCAGCTTGCTCTAA	MGFFPNITDGCCPAFLILQRSSCTNLLDDMKNPAAHDFCFHLFFFSLL	None
b_subtilis bs168	Locus:S1326:3574321-3577707.22:1423-1518:3575744-3575839(+)	S1326	0.02	1	-1.39	NA	0.2	1.12	9.26	1	0.156	N	0.2	ATGACGGAAGCCAAACCAAGTGTAATTAAACTCTTTCTCACTTTTTATATCCTCCCTTTTACTGTGAACCTGTCCTCATTTGGAATCGTATTTTGA	MTEAKPSVIKLFLTFYILPFTVNLSSFGIVF	Top hit: amino acid ABC transporter permease [Lactobacillus vaginalis], 225 a.a.
b_subtilis bs168	Locus:S1326:3574321-3577707.16:1123-1272:3575444-3575593(+)	S1326	0.02	1	-3.8	NA	0.04	1.53	6.23	1	0.34	N	0.2	ATGCGTGCTTCAGTTTCTTTAATCTCTTTTTTCAGTTTTTTGATTTCTTCTTTTGTTTTATCGTTTTCTTCTTTTTTATCTTCAATCTTGTTGCTTGTATCAAGCGCCTTATCGTTAATGTCTTTCAGTTCTTTTTCAATCTTTGATTGA	MRASVSLISFFSFLISSFVLSFSSFLSSILLLVSSALSLMSFSSFSIFD	Top hit: cytochrome c oxidase subunit I, partial (mitochondrion) [Leptochelia dubia], 172 a.a.
b_subtilis bs168	Locus:S1326:3574321-3577707.11:590-667:3574911-3574988(+)	S1326	0.02	1	-4.23	NA	0.09	1.32	6.49	0	0.093	N	0.1	ATGATTCAGTTGTCGCCGTTTGACTGTCATCTGTTTGTGTTTCATCAGATGCTTTTTGTGCTTCTTCCTGCTTTTTGA	MIQLSPFDCHLFVFHQMLFVLLPAF	None
b_subtilis bs168	Locus:S1326:3574321-3577707.10:575-667:3574896-3574988(+)	S1326	0.02	1	-3.31	NA	0.1	1.52	6.49	0	0.123	N	0.6	ATGAGCTTGCTTTTGATGATTCAGTTGTCGCCGTTTGACTGTCATCTGTTTGTGTTTCATCAGATGCTTTTTGTGCTTCTTCCTGCTTTTTGA	MSLLLMIQLSPFDCHLFVFHQMLFVLLPAF	None
b_subtilis bs168	Locus:S13:19923-19194.4:604-729:19319-19194(-)	S13	0.02	1	-0.25	NA	0.24	-0.71	8.35	0	0.175	N	0.4	ATGTCCGATACGCGCTTTTGCCATTACCGGGATAGATACTGCATTCATTACTTCTTCCACGATTGTAGGGTCAGCCATACGGGCAACTCCTCCAGCCGCGCGAATATCTGCTGGCACACGTTCTAG	MSDTRFCHYRDRYCIHYFFHDCRVSHTGNSSSRANICWHTF	None
b_subtilis bs168	Locus:S13:19923-19194.2:373-516:19550-19407(-)	S13	0.02	1	-3.76	NA	0.22	0.13	9.81	0	0.392	N	0	ATGGCGAACAGCCTCAACAATATTACCTGTTCCAGGCTCACCTTTTGTGCGAAGCATAGAAGCACCTTCCGCAATACGGCGTGTTGCTTCACCAAGATCACGGCAGCCACAGACAAAAGGAACTGTGTATTCATTTTTATTTAA	MANSLNNITCSRLTFCAKHRSTFRNTACCFTKITAATDKRNCVFIFI	None
b_subtilis bs168	Locus:S1292:3464253-3463734.7:496-600:3463757-3463653(-)	S1292	0.02	1	-2.81	NA	0.11	0.98	12.2	0	0.279	N	0.1	ATGTTGGCATCAAGCATTTCCCGCACTACCTGGCTCATACGTGTTTTACTCATGCCGGTGGCCTCAGATAATTCCGTAAGCGTCATCGGTTTTCGATTCATATAA	MLASSISRTTWLIRVLLMPVASDNSVSVIGFRFI	None
b_subtilis bs168	Locus:S1292:3464253-3463734.5:366-410:3463887-3463843(-)	S1292	0.02	1	-3.59	NA	0.24	0.16	5.26	0	0.057	N	0	ATGCATCATTTTGTTTTTGCTGACGACTTTGCTCCAGGTGGCTGA	MHHFVFADDFAPGG	None
b_subtilis bs168	Locus:S1290:3460206-3462957.8:430-537:3460636-3460743(+)	S1290	0.02	1	-3.74	NA	0.3	-0.2	8.22	0	0.227	N	0	ATGCCTTCAAGTTCAGGATGTTCTTTGAGCACCTTTTCCGGAACAACCGGAGAGCAGTCGTACGGCGGGAAAAATTGTTTATCATCCTTTAGCATTTTGAGACCATAG	MPSSSGCSLSTFSGTTGEQSYGGKNCLSSFSILRP	None
b_subtilis bs168	Locus:S1290:3460206-3462957.7:427-537:3460633-3460743(+)	S1290	0.02	1	-3	NA	0.33	-0.14	8.22	0	0.289	N	0	ATGATGCCTTCAAGTTCAGGATGTTCTTTGAGCACCTTTTCCGGAACAACCGGAGAGCAGTCGTACGGCGGGAAAAATTGTTTATCATCCTTTAGCATTTTGAGACCATAG	MMPSSSGCSLSTFSGTTGEQSYGGKNCLSSFSILRP	None
b_subtilis bs168	Locus:S1290:3460206-3462957.51:2643-2690:3462849-3462896(+)	S1290	0.02	1	-0.42	NA	0.16	0.38	7.54	0	0.052	N	0	ATGAGGGTAACGGTCTACATATTCTGGCCCCATATCGACCAATTTTAA	MRVTVYIFWPHIDQF	None
b_subtilis bs168	Locus:S1290:3460206-3462957.45:2195-2257:3462401-3462463(+)	S1290	0.02	1	-3	NA	0.23	-0.96	10.45	0	0.132	N	0	ATGAATCGACCCGTTCCTGCCTCATCAGCTGAATGGCCTCAGAAAGCGTTTTATCCGCGGTGA	MNRPVPASSAEWPQKAFYPR	None
b_subtilis bs168	Locus:S1290:3460206-3462957.41:1907-2023:3462113-3462229(+)	S1290	0.02	1	-2.81	NA	0.17	-0.55	12.2	0	0.231	N	0	ATGCTGCGAGCTGCTTTTCTTCTCCCCAGAGGGAGTCATACACGATGTCGACCAGACTTGCCCTCGTCACAATTCCGATCAGGCGTCGGTCTTCATCCACAACGGGAACATATTTGA	MLRAAFLLPRGSHTRCRPDLPSSQFRSGVGLHPQREHI	None
b_subtilis bs168	Locus:S1290:3460206-3462957.40:1901-2023:3462107-3462229(+)	S1290	0.02	1	-2.81	NA	0.2	-0.49	12.2	0	0.289	N	0	ATGACAATGCTGCGAGCTGCTTTTCTTCTCCCCAGAGGGAGTCATACACGATGTCGACCAGACTTGCCCTCGTCACAATTCCGATCAGGCGTCGGTCTTCATCCACAACGGGAACATATTTGA	MTMLRAAFLLPRGSHTRCRPDLPSSQFRSGVGLHPQREHI	None
b_subtilis bs168	Locus:S1290:3460206-3462957.38:1877-2023:3462083-3462229(+)	S1290	0.02	1	-3.03	NA	0.15	-0.43	11.8	0	0.275	N	0	ATGCATGACTTATCGCCCCTCCCTATGACAATGCTGCGAGCTGCTTTTCTTCTCCCCAGAGGGAGTCATACACGATGTCGACCAGACTTGCCCTCGTCACAATTCCGATCAGGCGTCGGTCTTCATCCACAACGGGAACATATTTGA	MHDLSPLPMTMLRAAFLLPRGSHTRCRPDLPSSQFRSGVGLHPQREHI	None
b_subtilis bs168	Locus:S1290:3460206-3462957.32:1713-1835:3461919-3462041(+)	S1290	0.02	1	-3.96	NA	0.36	0.93	8.52	0	0.363	N	0.1	ATGCCGATAATGGTGCCGGCTCCTTTTTTCATTCTGGTAAGCACAACCCCGAGGGGGACGGCAACCAGCACACCTAAGATCACAGCAATGAGCGATATCGTAATATGCTCGTATGTTTTATAA	MPIMVPAPFFILVSTTPRGTATSTPKITAMSDIVICSYVL	None
b_subtilis bs168	Locus:S1290:3460206-3462957.22:1231-1323:3461437-3461529(+)	S1290	0.02	1	-3.29	NA	0.12	0.21	8.55	0	0.239	N	0	ATGACAATTCCTTCAATCTCTGCATGCCGGCAGGTGTCAGTTTTCGTTCAGCAACTGCCAGCACATAATCAATCACAATTGCCAATATCGTGA	MTIPSISACRQVSVFVQQLPAHNQSQLPIS	None
b_subtilis bs168	Locus:S1290:3460206-3462957.21:1216-1323:3461422-3461529(+)	S1290	0.02	1	-3.64	NA	0.12	0.3	10.53	0	0.384	N	0	ATGAGCCGCCTCCTTATGACAATTCCTTCAATCTCTGCATGCCGGCAGGTGTCAGTTTTCGTTCAGCAACTGCCAGCACATAATCAATCACAATTGCCAATATCGTGA	MSRLLMTIPSISACRQVSVFVQQLPAHNQSQLPIS	None
b_subtilis bs168	Locus:S1290:3460206-3462957.13:762-839:3460968-3461045(+)	S1290	0.02	1	-4.2	NA	0.25	1.58	8.23	0	0.111	N	0	ATGGTATTGGTCGGCCAGCTCCTTGCTGACTGTAAAGGCATATGTATTATCAAACCCGTAGGAGTCATACCACTTTAA	MVLVGQLLADCKGICIIKPVGVIPL	None
b_subtilis bs168	Locus:S1243:3307598-3308367.10:593-703:3308191-3308301(+)	S1243	0.02	1	-2.7	NA	0.19	-0.4	10.45	0	0.235	N	0	ATGATCGCAACTGCGCCCAGCAGCCCCCACAGAACATTCATGAATACTCGTACACCTCTTAAATTTTATTTAAAAAAATATCTTTTATACGATAACAATAATATTTTTTGA	MIATAPSSPHRTFMNTRTPLKFYLKKYLLYDNNNIF	Hypothetical protiens only
b_subtilis bs168	Locus:S1236:3299590-3299699.1:49-108:3299639-3299698(+)	S1236	0.02	1	-3.16	NA	0.32	1.13	10.55	0	0.099	N	0	ATGATTACGACTGGCAGACTAATCAACCTATTCCACCCCCCTGCGTTGTTTTTAGTGTAA	MITTGRLINLFHPPALFLV	None
b_subtilis bs168	Locus:S1234:3298930-3299376.2:145-294:3299075-3299224(+)	S1234	0.02	1	-2.62	NA	0.2	0.61	7.37	0	0.379	N	0.1	ATGCTTTTAATCTCAGTCCTGCATGCTTCAAGTGCTTTTCCTGATGTTCCTGCACCCATTTTGACAAGTCCTTCGCTTCAATTCCTGACACTGATAAAAATGTCGTGCCAAATGCAAGCAGAAATAAACAGGTCATCAGCAAACGTCTGA	MLLISVLHASSAFPDVPAPILTSPSLQFLTLIKMSCQMQAEINRSSANV	None
b_subtilis bs168	Locus:S1225:3273703-3274665.2:317-397:3274020-3274100(+)	S1225	0.02	1	-2.61	NA	0.13	-0.56	6.5	0	0.118	N	0	ATGCAAAATCTTGCGGATTCAGATAAATATCTGCATTCGTTTTTTCTGAGGAACATACAATTTCATCCCGATTTCCCGTAA	MQNLADSDKYLHSFFLRNIQFHPDFP	None
b_subtilis bs168	Locus:S1224:3266637-3269004.32:2296-2409:3268933-3269046(+)	S1224	0.02	1	-0.2	NA	0.17	0.5	10.47	0	0.138	N	0	ATGGCACTTGATTTTGCCTTAACTTTTCAGCATTGTTCAACGCAAGGTTTGTCAGTCCTATTTGTGTCTTCGCTTGGCCGATCCCGGTTGCCAATCCGCTCATGCGTTCGCTGA	MALDFALTFQHCSTQGLSVLFVSSLGRSRLPIRSCVR	None
b_subtilis bs168	Locus:S1224:3266637-3269004.12:675-758:3267312-3267395(+)	S1224	0.02	1	-3.14	NA	0.22	0.58	9.3	0	0.169	N	0.1	ATGCCGTATACGTCATTTCGCACGAGTTTCGTGGAGGCGACATTTTTCCCCCAGTTGTTGTTTAAGGTGTCGGCTTTCGCTTGA	MPYTSFRTSFVEATFFPQLLFKVSAFA	None
b_subtilis bs168	Locus:S1214:3255432-3256404.8:293-397:3255725-3255829(+)	S1214	0.02	1	-2.77	NA	0.06	-0.51	4.36	0	0.152	N	0	ATGAATCTTAGTCCCAATAATAATTCCATTCATACTGATATAAGTTGTATAGCTTATATAAAGGATACTCAAAACAATTACAGCTATTGTGAATTTTTTTATTAA	MNLSPNNNSIHTDISCIAYIKDTQNNYSYCEFFY	None
b_subtilis bs168	Locus:S1214:3255432-3256404.11:864-902:3256296-3256334(+)	S1214	0.02	1	-3.16	NA	0.1	1.66	6.02	0	0.081	N	0.1	ATGTTTGTTTTTTTCAATATCACTGCGATTTCCGGATAA	MFVFFNITAISG	None
b_subtilis bs168	Locus:S1202:3225687-3226671.17:664-738:3226351-3226425(+)	S1202	0.02	1	-3.84	NA	0.21	0.26	12.51	0	0.099	N	0	ATGTTTTTTGGCAAACTCAGCAATCTCATTCAGCTCTTCCTTCGAATAAACCGAACCTGTCGGATTCGATGGTGA	MFFGKLSNLIQLFLRINRTCRIRW	Top hit: RpiR family transcriptional regulator [Paenibacillus elgii], 290 a.a.
b_subtilis bs168	Locus:S1202:3225687-3226671.13:560-637:3226247-3226324(+)	S1202	0.02	1	-3.64	NA	0.03	0.58	9.34	0	0.242	N	0	ATGACTACCGTCCGTTCCTTCATTCCCGGTAATGCCGCTATACTTGTAAATTCCTCATCATATGTCAGCTCCGCGTAG	MTTVRSFIPGNAAILVNSSSYVSSA	None
b_subtilis bs168	Locus:S1202:3225687-3226671.11:498-563:3226185-3226250(+)	S1202	0.02	1	-3.81	NA	0.29	-0.44	12.81	0	0.243	N	0	ATGGTGCCGCGGCAAAACCGAGCCTCCAGCCCGTCATTGCAAATGCTTTTGAAAAGCCTGAGATGA	MVPRQNRASSPSLQMLLKSLR	None
b_subtilis bs168	Locus:S1197:3222530-3223451.8:577-642:3223107-3223172(+)	S1197	0.02	1	-2.92	NA	0.23	-0.05	10.46	0	0.21	N	0	ATGCTCTCTGCAAAGTCCTATGCCTTTTTCCACTGTCGCAAGACGCGGGTTTGGCTCTACACCTGA	MLSAKSYAFFHCRKTRVWLYT	Top hit: two-component system sensor histidine kinase [Aeromonas molluscorum], 557 a.a.
b_subtilis bs168	Locus:S1197:3222530-3223451.7:572-652:3223102-3223182(+)	S1197	0.02	1	-3.04	NA	0.1	-0.27	8.55	0	0.354	N	0	ATGTCATGCTCTCTGCAAAGTCCTATGCCTTTTTCCACTGTCGCAAGACGCGGGTTTGGCTCTACACCTGACAGCTCATGA	MSCSLQSPMPFSTVARRGFGSTPDSS	None
b_subtilis bs168	Locus:S1197:3222530-3223451.6:331-429:3222861-3222959(+)	S1197	0.02	1	-3.68	NA	0.08	0.32	8.68	0	0.135	N	0	ATGAGTGACATTGCTGCCCCATACAAATTTCTCGTTTGTTTCCCAGTTTGTAATCACGGAATCAGGGTTCATTTCAGACCCTGTTGCAGCAAGAGTTAA	MSDIAAPYKFLVCFPVCNHGIRVHFRPCCSKS	None
b_subtilis bs168	Locus:S1197:3222530-3223451.1:37-84:3222567-3222614(+)	S1197	0.02	1	-3.47	NA	0.27	-0.2	7.55	0	0.091	N	0	ATGAGAAGCCCAGTCACCGAAGTATCCCATTTGGAGCGTGCCGTTTAA	MRSPVTEVSHLERAV	None
b_subtilis bs168	Locus:S1180:3170472-3171891.7:269-307:3170741-3170779(+)	S1180	0.02	1	-0.36	NA	0.1	-0.64	12.2	0	0.076	N	0	ATGATAGAATTCCGCCCAGTACAACGCATTCGAAATTAA	MIEFRPVQRIRN	None
b_subtilis bs168	Locus:S1180:3170472-3171891.3:137-178:3170609-3170650(+)	S1180	0.02	1	-0.32	NA	0.27	1.41	5.37	0	0.054	N	0	ATGGGGATATGCCTCTCTCATGGTTTGATTGAGTTTTTTTAA	MGICLSHGLIEFF	None
b_subtilis bs168	Locus:S1180:3170472-3171891.22:726-782:3171198-3171254(+)	S1180	0.02	1	-2.8	NA	0.06	1.09	8.23	0	0.136	N	0.1	ATGAAAACAGGTTTTTCATACAGCGTCTTAGCCTTCTGTTTCTTTTGCCATTTTTGA	MKTGFSYSVLAFCFFCHF	None
b_subtilis bs168	Locus:S1180:3170472-3171891.16:587-661:3171059-3171133(+)	S1180	0.02	1	-3.35	NA	0.32	-0.35	11.06	0	0.094	N	0	ATGCTCATACACGGGAAGCAGTTCAATATGGGTAAACCCATGCTTCTTGATATAAGGGATAAGCGTCTGACTTAA	MLIHGKQFNMGKPMLLDIRDKRLT	None
b_subtilis bs168	Locus:S117:349525-347670.6:323-376:349202-349149(-)	S117	0.02	1	-3.53	NA	0.01	1.01	8.55	0	0.202	N	0	ATGAGATCCTCTGCTTTTTCTTCCTTTTCCTGTTTCAATTTATTCGTTTTATAA	MRSSAFSSFSCFNLFVL	None
b_subtilis bs168	Locus:S117:349525-347670.26:1714-1860:347811-347665(-)	S117	0.02	1	-3.61	NA	0.28	0.35	12.24	0	0.358	N	0	ATGCCAAGGACGCTCGTTCCTTTGAAAATATTAAACATATCAGGATCTACAGAGCGGATTTCAGCAACTGTATCACCTGCTCCTCCCGTGTGGAAAAACGTAACGATCGGCACAAGAATGAGTGCGGCAAACATAATAATCCCCTGA	MPRTLVPLKILNISGSTERISATVSPAPPVWKNVTIGTRMSAANIIIP	None
b_subtilis bs168	Locus:S117:349525-347670.16:1111-1233:348414-348292(-)	S117	0.02	1	-3.03	NA	0.18	0.01	11.48	0	0.314	N	0	ATGATTACAGTCGCTGCTCCCACAATCATGCCGGCGAGTGCCCCCCATTTGGTCATTCGTTTCCAAAACAGACTGAGCAGTACAACTGGCCCGAATGATGCACCGAAGCCCGCCCACGCGTAG	MITVAAPTIMPASAPHLVIRFQNRLSSTTGPNDAPKPAHA	Hypothetical protiens only
b_subtilis bs168	Locus:S117:349525-347670.11:521-670:349004-348855(-)	S117	0.02	1	-3.82	NA	0.36	0.49	10.79	0	0.231	N	0	ATGCTTTCAATTTTATTGACGCGAAAAGGCTCAGGCTCTGTTTTCAATTTTTCAATAATTCCGTCCTTCAGAAACCTCTCAAAAATCTGGACCGGACACTTTTTCGAAAAAATAGTCTGCTGGTTGGCAGAATCAAAATGGTTAATATAG	MLSILLTRKGSGSVFNFSIIPSFRNLSKIWTGHFFEKIVCWLAESKWLI	None
b_subtilis bs168	Locus:S1157:3105438-3105878.9:353-397:3105791-3105835(+)	S1157	0.02	1	-3.66	NA	0.08	-0.21	9.72	0	0.107	N	0	ATGCAGCATCTTCATCATCACCTTCCTAAAGCCCTTATTTCGTAA	MQHLHHHLPKALIS	None
b_subtilis bs168	Locus:S1157:3105438-3105878.7:318-353:3105756-3105791(+)	S1157	0.02	1	-3.71	NA	0.28	0.52	6.02	0	0.109	N	0	ATGATTCCTCCAATTACACAAGCAATGAGTACCTGA	MIPPITQAMST	None
b_subtilis bs168	Locus:S1105:2989552-2990726.23:1110-1259:2990662-2990811(+)	S1105	0.02	1	-3.42	NA	0.32	0.18	6.32	0	0.089	N	0	ATGGAAAACCGGGATGTTTGTTTCTTTTTTGAGGCGCTCTTCAATGATAAAGCAGTTTGGCGCTGCAATATCTTCAAGGTTGACGCCGCCAAATGTCGGTTCCAGCAATTTTACAGTTTCAACGATTTTATCAACATCGTTTGTGTTTAA	MENRDVCFFFEALFNDKAVWRCNIFKVDAAKCRFQQFYSFNDFINIVCV	Hypothetical protiens only
b_subtilis bs168	Locus:S1083:2933301-2931889.5:340-387:2932961-2932914(-)	S1083	0.02	1	-2.8	NA	0.09	0.73	8.04	0	0.179	N	0	ATGTGTATATGCATGTCTTCAGCGGTTTGTTTCAAAGACAAATCGTGA	MCICMSSAVCFKDKS	None
b_subtilis bs168	Locus:S1083:2933301-2931889.25:1389-1523:2931912-2931778(-)	S1083	0.02	1	-4.31	NA	0.09	0.17	6.07	0	0.342	N	0	ATGTCTTATTCGGCGGGTTTTAATCCGCCTTCAAGCGTTTTCAGCATTTCGTTTTTCTCACTTTCGGATGCGTGCTGCCAAATGACTTCGAATAAAACGCCGAGCCCTGGAAGCATTTTTTCTTCACCGCTTTGA	MSYSAGFNPPSSVFSISFFSLSDACCQMTSNKTPSPGSIFSSPL	Top hit: putative RNA methylase YsgA [Bacillus licheniformis 9945A], 370 a.a.
b_subtilis bs168	Locus:S1083:2933301-2931889.24:1342-1473:2931959-2931828(-)	S1083	0.02	1	-2.79	NA	0.33	0.07	12.4	0	0.301	N	0	ATGTTTTTATTATATAAGAAAAAAACCGGGCGCTGTCACCCGGTTTCATGTCTTATTCGGCGGGTTTTAATCCGCCTTCAAGCGTTTTCAGCATTTCGTTTTTCTCACTTTCGGATGCGTGCTGCCAAATGA	MFLLYKKKTGRCHPVSCLIRRVLIRLQAFSAFRFSHFRMRAAK	None
b_subtilis bs168	Locus:S1083:2933301-2931889.23:1324-1473:2931977-2931828(-)	S1083	0.02	1	-3.21	NA	0.25	0.33	12.4	0	0.234	N	0	ATGGCGTTCCCCCTCATCATGTTTTTATTATATAAGAAAAAAACCGGGCGCTGTCACCCGGTTTCATGTCTTATTCGGCGGGTTTTAATCCGCCTTCAAGCGTTTTCAGCATTTCGTTTTTCTCACTTTCGGATGCGTGCTGCCAAATGA	MAFPLIMFLLYKKKTGRCHPVSCLIRRVLIRLQAFSAFRFSHFRMRAAK	None
b_subtilis bs168	Locus:S1083:2933301-2931889.17:988-1032:2932313-2932269(-)	S1083	0.02	1	-2.95	NA	0.09	-0.29	10.55	0	0.166	N	0	ATGAACAGTTCTGTCATTTTTCGAAGCAGTTCTCCGAATGGCTGA	MNSSVIFRSSSPNG	None
b_subtilis bs168	Locus:S1083:2933301-2931889.13:699-812:2932602-2932489(-)	S1083	0.02	1	-2.73	NA	0.24	-0.22	11.9	0	0.125	N	0	ATGCTGCGGCACTTCATGATTAATCAAAATCCGTTCATTTCCCCACCTGATGAACAAATCCGCAGGGTACGAGGATTTCCAGCTGCGTGCCATTTGTTCAATATCATGAGGTGA	MLRHFMINQNPFISPPDEQIRRVRGFPAACHLFNIMR	None
b_subtilis bs168	Locus:S1070:2892550-2894991.37:2209-2271:2894759-2894821(+)	S1070	0.02	1	-2.83	NA	0.08	0.28	10.45	0	0.101	N	0	ATGACGCCTTTTGCTGGGTTCCCCTCGCAAAAGCCGTTGTACCTGTTCTCGCGATTTCTTTAA	MTPFAGFPSQKPLYLFSRFL	None
b_subtilis bs168	Locus:S1070:2892550-2894991.26:1715-1774:2894265-2894324(+)	S1070	0.02	1	-3.64	NA	0.12	0.83	10.55	0	0.145	N	0	ATGCAGGTACGCCAGCTCCTTGCTCATATGTTCTTCTTACCAAGTGTCCCGGGCCTTTAG	MQVRQLLAHMFFLPSVPGL	None
b_subtilis bs168	Locus:S1070:2892550-2894991.11:567-629:2893117-2893179(+)	S1070	0.02	1	-4.28	NA	0.17	0.69	10.01	0	0.091	N	0	ATGTTCGGAACGTTTTCTTTCATATATTTAAAGATATTTCCGTATTCCGCCGGGGCCAGGTAG	MFGTFSFIYLKIFPYSAGAR	None
b_subtilis bs168	Locus:S1038:2798008-2799197.7:926-1048:2798934-2799056(+)	S1038	0.02	1	-3.87	NA	0.2	-0.04	11.02	0	0.38	N	0	ATGCTCGCCCAGATCTTTTCGTTTACGATTCTTTCAATTTGTTCGAGCTCTTCTTTTGTCACTTGGCCAAAGTGCGAGAAGTCAAAACGAAGGCGGTTTTCCGTTACAAGAGAGCCCGCCTGA	MLAQIFSFTILSICSSSSFVTWPKCEKSKRRRFSVTREPA	None
b_subtilis bs168	Locus:sbsu947.1:946701-946635.1:4-51:946697-946650(-)	Bacillaceae-1.7	0.01	0.78	-4.93	0.02	0.27	-0.53	7.72	0	0.136	N	0	ATGGATCACAGGTTAAGTTCACCGCATCCTGCGGCGACACCTGTGTGA	MDHRLSSPHPAATPV	None
b_subtilis bs168	Locus:sbsu797.1:796025-796075.1:29-82:796054-796107(+)	sbsu7971	0.01	1	-4.45	0.02	0.52	-0.47	10.34	0	0.117	N	0	ATGACAAAAGAAATCCTTTTTTTATTTCCGAGAAAAAAATGTGAAACGAAATGA	MTKEILFLFPRKKCETK	None
b_subtilis bs168	Locus:sbsu695.2:694430-694560.1:9-98:694439-694528(+)	sbsu6952	0.01	1	-2.64	1.65	0.32	-0.69	10.56	0	0.225	N	0	ATGAATTCGTATAATCGCGGGAATATGGCTCGCAAGTCTCTACCAAGCTACCGTAAATGGCTTGACTACGTAAACATTTCTTTCGTTTGA	MNSYNRGNMARKSLPSYRKWLDYVNISFV	None
b_subtilis bs168	Locus:sbsu695.1:694425-694526.1:14-103:694439-694528(+)	Purineriboswitches.3	0.01	1	-2.64	1.65	0.32	-0.69	10.56	0	0.225	N	0	ATGAATTCGTATAATCGCGGGAATATGGCTCGCAAGTCTCTACCAAGCTACCGTAAATGGCTTGACTACGTAAACATTTCTTTCGTTTGA	MNSYNRGNMARKSLPSYRKWLDYVNISFV	None
b_subtilis bs168	Locus:sbsu680.1:679220-679090.1:22-78:679198-679142(-)	sbsu6801	0.01	1	-3.45	0.54	0.59	-0.82	4.18	0	0.1	N	0	ATGAACGAACCATTACCGTATTGTTCAAACCAAATTCATAGCTATGTAAACGATTGA	MNEPLPYCSNQIHSYVND	None
b_subtilis bs168	Locus:sbsu660.1:659332-659158.1:0-83:659332-659249(-)	sbsu6601	0.01	0.78	-3.06	-0.77	0.34	-0.23	10.13	0	0.126	N	0	ATGTTATTTTATTGTAGGTCAATCATAGGCTGGAAAAACAAAACAGAAAAATGGCTACAGTTTAGTCAACTTGCACCGAGCTAA	MLFYCRSIIGWKNKTEKWLQFSQLAPS	None
b_subtilis bs168	Locus:sbsu636.1:635438-635372.1:4-51:635434-635387(-)	Bacillaceae-1.6	0.01	1	-4.93	0.14	0.08	-0.43	7.72	0	0.116	N	0	ATGGATCACAGGTTAAGTCCACCGCATCCCGCGGTGACACCTGTGTGA	MDHRLSPPHPAVTPV	None
b_subtilis bs168	Locus:sbsu627.2:626446-626347.2:92-139:626354-626307(-)	Purineriboswitches.2	0.01	1	-3.21	-0.05	0.21	1.45	9.34	0	0.049	N	0	ATGACATTTTTTGTAATCAGGATTTTTTTTATTTATCAAAACATTTAA	MTFFVIRIFFIYQNI	None
b_subtilis bs168	Locus:sbsu627.1:626465-626335.2:111-158:626354-626307(-)	sbsu6271	0.01	1	-3.21	-0.05	0.21	1.45	9.34	0	0.049	N	0	ATGACATTTTTTGTAATCAGGATTTTTTTTATTTATCAAAACATTTAA	MTFFVIRIFFIYQNI	None
b_subtilis bs168	Locus:sbsu592.1:591936-592220.6:162-212:592098-592148(+)	sbsu5921	0.01	1	-1.53	-0.69	0.43	-0.1	10.45	0	0.075	N	0	ATGCCAAGGATCTTGAGAATCCTTCTTGAAAATAAAGGATTTTACAACTGA	MPRILRILLENKGFYN	None
b_subtilis bs168	Locus:sbsu592.1:591936-592220.4:68-109:592004-592045(+)	sbsu5921	0.01	1	-2.87	0.04	0.59	1.2	3.61	0	0.063	N	0	ATGGAACTTTGTTTCATATTGGCAGAAGCTGCATCATACTAG	MELCFILAEAASY	None
b_subtilis bs168	Locus:sbsu592.1:591936-592220.1:11-109:591947-592045(+)	sbsu5921	0.01	1	-4.6	0.65	0.54	-0.06	10.86	0	0.242	N	0	ATGAAGTCGGCAGTTAAAAGGAGACGCTTATGGCGCCATCACTCATTTTCGATATGGATGGAACTTTGTTTCATATTGGCAGAAGCTGCATCATACTAG	MKSAVKRRRLWRHHSFSIWMELCFILAEAASY	None
b_subtilis bs168	Locus:sbsu561.1:560674-561156.1:16-75:560690-560749(+)	sbsu5611	0.01	1	-0.83	0.06	0.55	-0.03	10.8	0	0.092	N	0	ATGATCGAATTTTTGATGTCAATAACTTTTTTGAAAAAACAGATCAAGCAAAAACAATAG	MIEFLMSITFLKKQIKQKQ	None
b_subtilis bs168	Locus:sbsu533.1:532642-532583.1:31-69:532611-532573(-)	ncr1562	0.01	1	-2.78	1.53	0.78	1.23	9.34	0	0.055	N	0	ATGATCATTCGTCAAGGCGCTTTTTTTGTCTATATGTAG	MIIRQGAFFVYM	None
b_subtilis bs168	Locus:sbsu520.1:519374-519216.1:28-63:519346-519311(-)	sbsu5201	0.01	1	-0.7	2.13	0.2	-0.17	8.54	0	0.129	N	0	ATGTTTTTTGAAAACAAAAAAAGTTGCTCTATTTGA	MFFENKKSCSI	None
b_subtilis bs168	Locus:sbsu4000.2:3999176-3999270.2:74-151:3999250-3999327(+)	sbsu40002	0.01	1	-3.11	1.2	0.81	0.25	3.99	0	0.071	N	0	ATGATTGCTCTTGAAGATAAGGTTGAGATTGTCACGCAAGCTCTTCCTTATCCAAAGGAAGAGCTTTTTTATATTTGA	MIALEDKVEIVTQALPYPKEELFYI	None
b_subtilis bs168	Locus:sbsu4000.1:3999166-3999272.2:84-161:3999250-3999327(+)	SAMriboswitch.10	0.01	1	-3.11	1.2	0.81	0.25	3.99	0	0.071	N	0	ATGATTGCTCTTGAAGATAAGGTTGAGATTGTCACGCAAGCTCTTCCTTATCCAAAGGAAGAGCTTTTTTATATTTGA	MIALEDKVEIVTQALPYPKEELFYI	None
b_subtilis bs168	Locus:sbsu3997.1:3996388-3996610.7:200-250:3996588-3996638(+)	sbsu39971	0.01	1	-1.05	1.31	0.14	0.31	10.53	0	0.1	N	0	ATGCTCCGTAATTTGGGTTTTTTGTGTTCAATTCCGCAAAATAGGGTATAA	MLRNLGFLCSIPQNRV	None
b_subtilis bs168	Locus:sbsu3942.1:3942215-3941821.13:329-364:3941886-3941851(-)	sbsu39421	0.01	0.78	-3.26	-1.1	0.46	0.99	8.55	0	0.064	N	0	ATGGGAAAAAGGTTGTGTGTGGTGTTCTTAGAATGA	MGKRLCVVFLE	None
b_subtilis bs168	Locus:sbsu3942.1:3942215-3941821.11:309-359:3941906-3941856(-)	sbsu39421	0.01	1	-3.13	-0.1	0.51	-0.34	8.22	0	0.097	N	0	ATGAAAAGCCTGTACAATGGATGGGAAAAAGGTTGTGTGTGGTGTTCTTAG	MKSLYNGWEKGCVWCS	None
b_subtilis bs168	Locus:sbsu3857.5:3856893-3856734.1:67-111:3856826-3856782(-)	T-box.12	0.01	1	-3.59	-0.41	0.73	0.77	9.45	0	0.099	N	0	ATGCTGCGTTACAGCATCTTTAAGCCGATCATCATGTGTAATTGA	MLRYSIFKPIIMCN	None
b_subtilis bs168	Locus:sbsu3673.1:3672728-3672158.7:242-325:3672486-3672403(-)	sbsu36731	0.01	1	-0.85	-0.54	0.46	-0.52	10.84	0	0.106	N	0	ATGGAACGTAAAAAATATGTCGAAATGATAAACAATCAGTTAAGGATTTTTGTTTTTTCTAAGTTGGAAAAGGTTGGAAGGTGA	MERKKYVEMINNQLRIFVFSKLEKVGR	None
b_subtilis bs168	Locus:sbsu3673.1:3672728-3672158.6:220-252:3672508-3672476(-)	sbsu36731	0.01	0.78	-5.43	0.95	0.34	2.05	6.02	0	0	N	0	ATGCTATTATTGTTTATTATTAATGGAACGTAA	MLLLFIINGT	None
b_subtilis bs168	Locus:sbsu3673.1:3672728-3672158.4:151-204:3672577-3672524(-)	sbsu36731	0.01	1	-1.44	-0.57	0.29	-0.05	9.27	0	0.09	N	0	ATGCAACGATATTGTCAAAAAGTGCTGATGATTTACATTTTTAAAGAGCCTTAA	MQRYCQKVLMIYIFKEP	None
b_subtilis bs168	Locus:sbsu3673.1:3672728-3672158.1:5-94:3672723-3672634(-)	sbsu36731	0.01	1	-4.02	1.35	0.6	-1.24	10.83	0	0.165	N	0	ATGAGGAGGGCGTACAAAATAAATGACGCAGCAGAAAGAAAATCATTACACTTGAAAACGCGACAAAAAGAATTGACTCTTCCGGAATAG	MRRAYKINDAAERKSLHLKTRQKELTLPE	None
b_subtilis bs168	Locus:sbsu3673.1:3672728-3672158.14:385-426:3672343-3672302(-)	sbsu36731	0.01	1	-4.14	2.39	0.56	-0.48	9.53	0	0.096	N	0	ATGAAGCTACTGGAAAGAGCAAAAGAACCTGGGATTACTTAA	MKLLERAKEPGIT	None
b_subtilis bs168	Locus:sbsu3451.2:3451071-3450709.4:271-315:3450800-3450756(-)	SsrA	0.01	1	-3.9	0	0.63	0.26	3.55	0	0.075	N	0	ATGAGTGAAACCATAAATATGCAGGCTACGCTCGTAGACGCTTAA	MSETINMQATLVDA	None
b_subtilis bs168	Locus:sbsu3365.2:3364503-3364397.2:63-191:3364440-3364312(-)	SAMriboswitch.8	0.01	1	-3.06	2.64	0.67	-0.38	10.29	0	0.157	N	0	ATGGTGCCAATTCACACGAAGCGTTCAGCTTTGAAAGATGAGAGAAAGGCATTTTATATAAGCCTTTCTGCTCAAGTGTGCAGAAAGGCTTTTCTTTTGCAGAAAAAACCGGAAGATTTCTTAGAATAG	MVPIHTKRSALKDERKAFYISLSAQVCRKAFLLQKKPEDFLE	None
b_subtilis bs168	Locus:sbsu3365.1:3364533-3364359.2:93-221:3364440-3364312(-)	sbsu33651	0.01	1	-3.06	2.64	0.67	-0.38	10.29	0	0.157	N	0	ATGGTGCCAATTCACACGAAGCGTTCAGCTTTGAAAGATGAGAGAAAGGCATTTTATATAAGCCTTTCTGCTCAAGTGTGCAGAAAGGCTTTTCTTTTGCAGAAAAAACCGGAAGATTTCTTAGAATAG	MVPIHTKRSALKDERKAFYISLSAQVCRKAFLLQKKPEDFLE	None
b_subtilis bs168	Locus:sbsu320.1:319012-319078.1:66-158:319078-319170(+)	Bacillaceae-1.2	0.01	1	-4.18	0.33	0.33	0.15	8.55	0	0.186	N	0	ATGTCCGCTCCTATGCTCGTCCTTCCTAGACTTCAAGGGTTTTCAATCACGCTGAAAAGATTTTGTCAACAATCTGAGGCACCTCTTGAATGA	MSAPMLVLPRLQGFSITLKRFCQQSEAPLE	None
b_subtilis bs168	Locus:sbsu319.1:318974-319170.3:116-196:319090-319170(+)	sbsu3191	0.01	1	-5.07	0.65	0.33	0.12	8.55	0	0.153	N	0	ATGCTCGTCCTTCCTAGACTTCAAGGGTTTTCAATCACGCTGAAAAGATTTTGTCAACAATCTGAGGCACCTCTTGAATGA	MLVLPRLQGFSITLKRFCQQSEAPLE	None
b_subtilis bs168	Locus:sbsu319.1:318974-319170.2:104-196:319078-319170(+)	sbsu3191	0.01	1	-4.18	0.33	0.33	0.15	8.55	0	0.186	N	0	ATGTCCGCTCCTATGCTCGTCCTTCCTAGACTTCAAGGGTTTTCAATCACGCTGAAAAGATTTTGTCAACAATCTGAGGCACCTCTTGAATGA	MSAPMLVLPRLQGFSITLKRFCQQSEAPLE	None
b_subtilis bs168	Locus:sbsu3180.2:3179105-3179206.2:84-116:3179189-3179221(+)	TPPriboswitch.3	0.01	1	-4.73	0.73	0.61	-1.12	8.55	0	0	N	0	ATGTGGCAAAGTCAAATGAATTGCAGATCGTAA	MWQSQMNCRS	None
b_subtilis bs168	Locus:sbsu3180.1:3179091-3179265.2:98-130:3179189-3179221(+)	sbsu31801	0.01	1	-4.73	0.73	0.61	-1.12	8.55	0	0	N	0	ATGTGGCAAAGTCAAATGAATTGCAGATCGTAA	MWQSQMNCRS	None
b_subtilis bs168	Locus:sbsu3179.1:3178635-3178701.1:4-51:3178639-3178686(+)	Bacillaceae-1.1	0.01	0.78	-4.93	0.02	0.27	-0.53	7.72	0	0.136	N	0	ATGGATCACAGGTTAAGTTCACCGCATCCTGCGGCGACACCTGTGTGA	MDHRLSSPHPAATPV	None
b_subtilis bs168	Locus:sbsu3106.2:3105395-3105243.1:37-90:3105358-3105305(-)	sbsu31062	0.01	1	-4.42	2.55	0.63	-0.94	11.75	0	0.109	N	0	ATGAAGAGGAGCAGTAAGAAACAGATATTGTTGCAGAGAGTTGACGGCTGGTGA	MKRSSKKQILLQRVDGW	None
b_subtilis bs168	Locus:sbsu3106.1:3105367-3105153.1:9-62:3105358-3105305(-)	T-box.9	0.01	1	-4.42	2.42	0.63	-0.94	11.75	0	0.109	N	0	ATGAAGAGGAGCAGTAAGAAACAGATATTGTTGCAGAGAGTTGACGGCTGGTGA	MKRSSKKQILLQRVDGW	None
b_subtilis bs168	Locus:sbsu2954.1:2953538-2953408.1:40-78:2953498-2953460(-)	L20_leader	0.01	1	-3.48	-0.33	0.2	0.65	9.35	0	0.063	N	0	ATGCATGTAGTTGGCAGGTTGACCGTACATTTTTATTGA	MHVVGRLTVHFY	None
b_subtilis bs168	Locus:sbsu2898.1:2897458-2897108.6:232-321:2897226-2897137(-)	sbsu28981	0.01	1	-4	-0.04	0.51	-0.03	12.68	0	0.1	N	0	ATGACAGTAGGACTTGGCCGGGTGAACTTGATTCACTCGTTACTAAAGCGGATAGAAATATCCATGAGACGGCCGATTAACAGGCCGTAA	MTVGLGRVNLIHSLLKRIEISMRRPINRP	None
b_subtilis bs168	Locus:sbsu2818.1:2818131-2817899.1:12-65:2818119-2818066(-)	T-box.6	0.01	1	-4	0.13	0.73	-1.15	4.59	0	0.093	N	0	ATGGAGAAGAGTAGGTCAGATTGCATGATTAGAGAGGAACCCGCCCCAGGCTGA	MEKSRSDCMIREEPAPG	None
b_subtilis bs168	Locus:sbsu2781.1:2780477-2780319.3:31-78:2780446-2780399(-)	sbsu27811	0.01	1	-4.71	-0.07	0.2	0.77	5.37	0	0.061	N	0	ATGCACGAACTGTATATATTCTCTTTCAATATCTTATATACTGCTTGA	MHELYIFSFNILYTA	None
b_subtilis bs168	Locus:sbsu2781.1:2780477-2780319.2:27-146:2780450-2780331(-)	sbsu27811	0.01	1	-4.99	0.53	0.37	0.89	9	1	0.089	N	0.8	ATGTATGCACGAACTGTATATATTCTCTTTCAATATCTTATATACTGCTTGATATTGTTGTATGGGTATGCATACAAGTTAGGCAGCATTCAAACGCCTGGTTTGACACAGGTTATTTGA	MYARTVYILFQYLIYCLILLYGYAYKLGSIQTPGLTQVI	None
b_subtilis bs168	Locus:sbsu277.2:276815-277062.4:128-175:276943-276990(+)	T-box.5	0.01	1	-5.04	2.59	0.08	-1.17	6.51	0	0.094	N	0	ATGCCGGGTTTCTCTCCCCGTTACCAAGAGAGGAGTATCGAAACATAG	MPGFSPRYQERSIET	None
b_subtilis bs168	Locus:sbsu277.1:276801-277063.4:142-189:276943-276990(+)	sbsu2771	0.01	1	-5.04	2.59	0.08	-1.17	6.51	0	0.094	N	0	ATGCCGGGTTTCTCTCCCCGTTACCAAGAGAGGAGTATCGAAACATAG	MPGFSPRYQERSIET	None
b_subtilis bs168	Locus:sbsu27.3:26434-26740.4:174-212:26608-26646(+)	sbsu273	0.01	1	-5.21	0.35	0.35	0.31	8.55	0	0.087	N	0	ATGTGCCGCAGGGTTGCCTGGGCCGAGCTAACTGCTTAA	MCRRVAWAELTA	None
b_subtilis bs168	Locus:sbsu27.2:26534-26633.4:74-112:26608-26646(+)	ffs.1	0.01	1	-5.21	0.97	0.35	0.31	8.55	0	0.087	N	0	ATGTGCCGCAGGGTTGCCTGGGCCGAGCTAACTGCTTAA	MCRRVAWAELTA	None
b_subtilis bs168	Locus:sbsu27.1:26420-26684.4:188-226:26608-26646(+)	ffs	0.01	1	-5.21	0	0.35	0.31	8.55	0	0.087	N	0	ATGTGCCGCAGGGTTGCCTGGGCCGAGCTAACTGCTTAA	MCRRVAWAELTA	None
b_subtilis bs168	Locus:sbsu2708.2:2708052-2707768.7:168-248:2707884-2707804(-)	sbsu27082	0.01	1	-2	2.25	0.43	0.42	4.54	0	0.08	N	0.1	ATGATATGTTTTTACTATGTTGAGGGACTAGTGGGCGTGGTATATGTCAGAAAAGAAACCGATGATTCAAAGGTGTTTTGA	MICFYYVEGLVGVVYVRKETDDSKVF	None
b_subtilis bs168	Locus:sbsu2708.2:2708052-2707768.2:47-130:2708005-2707922(-)	sbsu27082	0.01	0.78	-3.64	-2.08	0.11	-0.67	10.84	0	0.203	N	0	ATGAAATGTAGAGTTCCTTGGCCTCTAATAGGTACCCGATTTGTGTCCAGAATTCTGAAAAATGATGAAAATAAGTATAAATAA	MKCRVPWPLIGTRFVSRILKNDENKYK	None
b_subtilis bs168	Locus:sbsu2679.3:2679076-2678994.1:23-58:2679053-2679018(-)	sbsu26793	0.01	1	-1.79	0.4	0.44	-0.31	8.55	0	0.115	N	0	ATGGAAACATGTATTTCTTTCAAAAGAAATGCATAA	METCISFKRNA	None
b_subtilis bs168	Locus:sbsu2648.3:2647695-2647869.2:74-154:2647769-2647849(+)	sbsu26483	0.01	1	-1.51	1.75	0.27	-0.62	10.57	0	0.284	N	0	ATGCCGCCCACAACAAGGAGAACAACAACTAAAACAACAATAAAAGCGTATCCATATGCTCTGCCTGCGCCATACATGTGA	MPPTTRRTTTKTTIKAYPYALPAPYM	None
b_subtilis bs168	Locus:sbsu2541.1:2540930-2541015.1:15-71:2540945-2541001(+)	sbsu25411	0.01	0.78	-4.27	1	0.27	0.92	8.55	0	0.129	N	0	ATGGCAATTTTTTCAGCCTGTCAATCTAGAGGTTTAGCGCTGTTTCCTGTACAATAG	MAIFSACQSRGLALFPVQ	None
b_subtilis bs168	Locus:sbsu2332.2:2331713-2331333.8:356-406:2331357-2331307(-)	RNaseP_bact_b	0.01	1	-3.63	0.58	0.74	-0.86	7.7	0	0.09	N	0	ATGGAACAAAACATGGCTTACAGAACGTTAGACCACTTACATTTAAAATGA	MEQNMAYRTLDHLHLK	None
b_subtilis bs168	Locus:sbsu2332.2:2331713-2331333.2:65-103:2331648-2331610(-)	RNaseP_bact_b	0.01	1	-5.85	0	0.06	1.48	3.85	0	0.08	N	0	ATGCCCGTAGTGTTCGTGCCTAGCGAAGTCATAAGCTAG	MPVVFVPSEVIS	None
b_subtilis bs168	Locus:sbsu2332.1:2331683-2331289.8:326-376:2331357-2331307(-)	sbsu23321	0.01	1	-3.63	0.59	0.74	-0.86	7.7	0	0.09	N	0	ATGGAACAAAACATGGCTTACAGAACGTTAGACCACTTACATTTAAAATGA	MEQNMAYRTLDHLHLK	None
b_subtilis bs168	Locus:sbsu2332.1:2331683-2331289.2:35-73:2331648-2331610(-)	sbsu23321	0.01	1	-5.85	0	0.06	1.48	3.85	0	0.08	N	0	ATGCCCGTAGTGTTCGTGCCTAGCGAAGTCATAAGCTAG	MPVVFVPSEVIS	None
b_subtilis bs168	Locus:sbsu2321.1:2320213-2320114.3:79-174:2320134-2320039(-)	Purineriboswitches	0.01	1	-2.55	-0.01	0.62	0.62	4.42	0	0.087	N	0	ATGGGTGAGCAATGGAACCGCACGTGTACGGTTTTTTGTGATATCAGCATTGCTTGCTCTTTATTTGAGCGGGCAATGCTTTTTTTATTCTCATAA	MGEQWNRTCTVFCDISIACSLFERAMLFLFS	None
b_subtilis bs168	Locus:sbsu2300.1:2299176-2299416.4:48-119:2299224-2299295(+)	sbsu23001	0.01	1	-1.95	1.58	0.28	0.57	8.51	0	0.242	N	0	ATGAAACTGATATGCAAATTAGGAGATTCGTTGCTATGCACTTTGTGTAAAAACGCTTACAATATTTCATGA	MKLICKLGDSLLCTLCKNAYNIS	None
b_subtilis bs168	Locus:sbsu2300.1:2299176-2299416.3:39-119:2299215-2299295(+)	sbsu23001	0.01	1	-1.66	2.03	0.32	0.47	8.49	0	0.273	N	0	ATGTACTATATGAAACTGATATGCAAATTAGGAGATTCGTTGCTATGCACTTTGTGTAAAAACGCTTACAATATTTCATGA	MYYMKLICKLGDSLLCTLCKNAYNIS	None
b_subtilis bs168	Locus:sbsu2274.4:2273884-2273701.1:1-39:2273883-2273845(-)	ncr1932	0.01	0.78	-5.87	-0.03	0.11	0.92	7.54	0	0.057	N	0	ATGATACAATTATATAATTATTTTTTGCATTTTGTTTAA	MIQLYNYFLHFV	None
b_subtilis bs168	Locus:sbsu2274.2:2273533-2273829.6:145-177:2273678-2273710(+)	ncr1058	0.01	1	-3.3	0	0.68	-0.69	11.1	0	0	N	0	ATGATTGTAACGTCAAGCCAAAAGAAAAAATAG	MIVTSSQKKK	None
b_subtilis bs168	Locus:sbsu2274.2:2273533-2273829.4:88-177:2273621-2273710(+)	ncr1058	0.01	1	-3.59	0	0.56	0.96	11.1	1	0.124	N	0.7	ATGATCAATTTTGGCGGATTGATATTAAATACCGTCTTGTTGATCTTCAATATAATGATGATTGTAACGTCAAGCCAAAAGAAAAAATAG	MINFGGLILNTVLLIFNIMMIVTSSQKKK	None
b_subtilis bs168	Locus:sbsu2274.2:2273533-2273829.3:82-177:2273615-2273710(+)	ncr1058	0.01	1	-2.79	0	0.52	1.11	11.1	1	0.132	N	0.8	ATGATAATGATCAATTTTGGCGGATTGATATTAAATACCGTCTTGTTGATCTTCAATATAATGATGATTGTAACGTCAAGCCAAAAGAAAAAATAG	MIMINFGGLILNTVLLIFNIMMIVTSSQKKK	None
b_subtilis bs168	Locus:sbsu2274.1:2273524-2273786.6:154-186:2273678-2273710(+)	sbsu22741	0.01	1	-3.3	0	0.68	-0.69	11.1	0	0	N	0	ATGATTGTAACGTCAAGCCAAAAGAAAAAATAG	MIVTSSQKKK	None
b_subtilis bs168	Locus:sbsu2274.1:2273524-2273786.4:97-186:2273621-2273710(+)	sbsu22741	0.01	1	-3.59	0	0.56	0.96	11.1	1	0.124	N	0.7	ATGATCAATTTTGGCGGATTGATATTAAATACCGTCTTGTTGATCTTCAATATAATGATGATTGTAACGTCAAGCCAAAAGAAAAAATAG	MINFGGLILNTVLLIFNIMMIVTSSQKKK	None
b_subtilis bs168	Locus:sbsu2274.1:2273524-2273786.3:91-186:2273615-2273710(+)	sbsu22741	0.01	1	-2.79	0	0.52	1.11	11.1	1	0.132	N	0.8	ATGATAATGATCAATTTTGGCGGATTGATATTAAATACCGTCTTGTTGATCTTCAATATAATGATGATTGTAACGTCAAGCCAAAAGAAAAAATAG	MIMINFGGLILNTVLLIFNIMMIVTSSQKKK	None
b_subtilis bs168	Locus:sbsu2227.1:2226070-2226618.13:510-596:2226580-2226666(+)	sbsu22271	0.01	0.78	-5.57	2.52	0.23	0.09	12.02	0	0.144	N	0	ATGGGTCTTTCCTTCTCATTATTGGTGTTTCGCCACCATAATGTGTCGAGGTTTAGAGTTAGTATTTCATTGTCTGATCGAGAGTAG	MGLSFSLLVFRHHNVSRFRVSISLSDRE	None
b_subtilis bs168	Locus:sbsu2222.1:2221800-2221982.3:64-117:2221864-2221917(+)	sbsu22221	0.01	1	-0.07	2.36	0.22	0.14	9.15	0	0.066	N	0	ATGGGGGTATATTTACATCTAATGGTAAAATTAAGGGAACAGATGTACCCATAG	MGVYLHLMVKLREQMYP	None
b_subtilis bs168	Locus:sbsu2222.1:2221800-2221982.2:31-117:2221831-2221917(+)	sbsu22221	0.01	1	-1.65	3.19	0.21	0.29	8.98	0	0.071	N	0	ATGTTCCTTATACACGCATTACAATACCAATATATGGGGGTATATTTACATCTAATGGTAAAATTAAGGGAACAGATGTACCCATAG	MFLIHALQYQYMGVYLHLMVKLREQMYP	None
b_subtilis bs168	Locus:sbsu21.1:20611-20823.3:103-243:20714-20854(+)	T-box.3	0.01	0.78	-3.86	-0.69	0.5	0.13	9.73	0	0.106	N	0	ATGCTGAAGCGAGTAGGCATTTACGGGATAACCGTTATGTTTGAAAGTGGAAAACGAGTCTTTGATTTGTTTTCAATCAGGGTGGCAACGCGAGAGCTCTCGTCCCTTTATGGGGATGAGGGCTCTTTTTATTTTCGATAA	MLKRVGIYGITVMFESGKRVFDLFSIRVATRELSSLYGDEGSFYFR	None
b_subtilis bs168	Locus:sbsu2070.1:2069168-2069075.2:43-114:2069125-2069054(-)	sbsu20701	0.01	1	-5.21	-1.5	0.06	1.34	7.17	1	0.146	N	0.2	ATGATTTGTCATTGCTACATACTCATTTATTTAGTTCTTTGCTCCAGTTTTATTAATTCGTATTACACCTGA	MICHCYILIYLVLCSSFINSYYT	None
b_subtilis bs168	Locus:sbsu2054.1:2053989-2054108.1:8-46:2053997-2054035(+)	sbsu20541	0.01	1	-3.82	0.37	0.59	-0.8	10.45	0	0.099	N	0	ATGGATATCTATAACTTTTTAACTAGAAAGCGCACGTAG	MDIYNFLTRKRT	None
b_subtilis bs168	Locus:sbsu1901.1:1900528-1900579.2:30-98:1900558-1900626(+)	sbsu19011	0.01	1	-5.35	0.01	0.24	0.44	10.88	0	0.085	N	0	ATGGAGGTTTCAGCCAAGGTACATATAAATATTATGTATAAAATGAATATTTTAATACGAAGGATTTAA	MEVSAKVHINIMYKMNILIRRI	None
b_subtilis bs168	Locus:sbsu1781.1:1780404-1780554.6:87-134:1780491-1780538(+)	sbsu17811	0.01	1	-5.1	0	0.28	0.96	6.02	0	0.11	N	0	ATGCAGAATTTAAATTACAACATTGTGTTTTGCTCCCTGTTCGTGTGA	MQNLNYNIVFCSLFV	None
b_subtilis bs168	Locus:sbsu1608.1:1607367-1607468.1:70-129:1607437-1607496(+)	TPPriboswitch.2	0.01	0.78	-4.52	-0.29	0.58	-0.7	4.43	0	0.104	N	0	ATGCCAGCGGAGGGAAGCGGTGAAAAGCGGAGTACATCGGACTCCGTTTGTTTTTATTAA	MPAEGSGEKRSTSDSVCFY	None
b_subtilis bs168	Locus:sbsu155.1:155103-154753.6:260-304:154843-154799(-)	sbsu1551	0.01	0.78	-3.5	-0.59	0.27	0.09	11.82	0	0.101	N	0	ATGATTATTACAAAGAGACCGTTTATAAACAAACAATTTGCTTAA	MIITKRPFINKQFA	None
b_subtilis bs168	Locus:sbsu155.1:155103-154753.5:248-304:154855-154799(-)	sbsu1551	0.01	0.78	-3.15	-0.69	0.27	-0.13	11.93	0	0.155	N	0	ATGAAATCTACCATGATTATTACAAAGAGACCGTTTATAAACAAACAATTTGCTTAA	MKSTMIITKRPFINKQFA	None
b_subtilis bs168	Locus:sbsu1447.2:1446828-1447046.9:184-315:1447012-1447143(+)	sbsu14472	0.01	1	-3.88	0	0.67	-0.5	9.35	0	0.13	N	0	ATGAGGGGGTTTTTACATAAAAAAGACGAGCGAATCCGGGGGGAATTCCACTCGCCGCTTTCTAATGAAAAGACGGGATGCTGGATGGCAGCTCGTCTGTTTTATTATAATTTAACGAACGTATGTTTGTAA	MRGFLHKKDERIRGEFHSPLSNEKTGCWMAARLFYYNLTNVCL	None
b_subtilis bs168	Locus:sbsu1377.2:1376328-1376439.2:35-172:1376363-1376500(+)	YkkC/YxkDleader	0.01	0.78	-3.57	-0.67	0.42	-1.06	11.84	0	0.116	N	0	ATGGACTGGTCCGAGAGAAAACACATACGCGTAAATAGAAGCGCGTATGCACACGGAGGGAAAAAAGCCCGGGAGAGTCAATCTCATGTGAGACGACTGTCCGGGGTTTTTTTGTTTTCGGAGAATCTTAATAGATAG	MDWSERKHIRVNRSAYAHGGKKARESQSHVRRLSGVFLFSENLNR	None
b_subtilis bs168	Locus:sbsu1377.1:1376321-1376451.3:42-179:1376363-1376500(+)	sbsu13771	0.01	0.78	-3.57	-0.67	0.42	-1.06	11.84	0	0.116	N	0	ATGGACTGGTCCGAGAGAAAACACATACGCGTAAATAGAAGCGCGTATGCACACGGAGGGAAAAAAGCCCGGGAGAGTCAATCTCATGTGAGACGACTGTCCGGGGTTTTTTTGTTTTCGGAGAATCTTAATAGATAG	MDWSERKHIRVNRSAYAHGGKKARESQSHVRRLSGVFLFSENLNR	None
b_subtilis bs168	Locus:sbsu1220.3:1219378-1219164.1:9-71:1219369-1219307(-)	T-box	0.01	1	-2.88	2.51	0.15	-0.52	11.65	0	0.357	N	0	ATGAAAAAGAGTAGTACACGTTTCACCTGTTTGAAGAGAGTCTGCGGTGCTGGGAGCAGATAA	MKKSSTRFTCLKRVCGAGSR	None
b_subtilis bs168	Locus:sbsu1220.1:1219401-1219161.2:32-94:1219369-1219307(-)	sbsu12201	0.01	1	-2.88	2.51	0.15	-0.52	11.65	0	0.357	N	0	ATGAAAAAGAGTAGTACACGTTTCACCTGTTTGAAGAGAGTCTGCGGTGCTGGGAGCAGATAA	MKKSSTRFTCLKRVCGAGSR	None
b_subtilis bs168	Locus:sbsu120.1:119855-119995.2:111-173:119966-120028(+)	L10_leader	0.01	1	-1.36	3.05	0.3	-0.17	11.05	0	0.08	N	0	ATGTCTCATGGAGGCTTTTTATATGGAATCCGTCGTCTCAGTCGTGATCACCTAACGGTATAA	MSHGGFLYGIRRLSRDHLTV	None
b_subtilis bs168	Locus:sbsu120.1:119855-119995.1:90-173:119945-120028(+)	L10_leader	0.01	1	-1.13	2.28	0.35	0.2	10.11	0	0.095	N	0	ATGCTTGTATATACAGCCTCCATGTCTCATGGAGGCTTTTTATATGGAATCCGTCGTCTCAGTCGTGATCACCTAACGGTATAA	MLVYTASMSHGGFLYGIRRLSRDHLTV	None
b_subtilis bs168	Locus:sbsu1151.2:1150478-1150678.7:180-236:1150658-1150714(+)	ncr585	0.01	1	-5.32	-0.19	0.1	1.48	3.75	0	0.067	N	0	ATGCCGCTATCCGCCTATGGTGATTTTTGTTTATTTCTTTGGTGTTTTTGCGTGTAG	MPLSAYGDFCLFLWCFCV	None
b_subtilis bs168	Locus:sbsu1151.2:1150478-1150678.6:168-236:1150646-1150714(+)	ncr585	0.01	0.78	-5.93	-0.03	0.16	0.69	8.51	0	0.163	N	0	ATGCGGCGAAGGATGCCGCTATCCGCCTATGGTGATTTTTGTTTATTTCTTTGGTGTTTTTGCGTGTAG	MRRRMPLSAYGDFCLFLWCFCV	None
b_subtilis bs168	Locus:sbsu1151.2:1150478-1150678.2:53-202:1150531-1150680(+)	ncr585	0.01	1	-2.85	0.48	0.65	-0.03	9.69	0	0.215	N	0	ATGTGTGAGAGAAATTTTAAGGGGACATATCGGCTCTTTGTGAAAGCGTTTTATTTTTTCGGGCCGTTATGTTTAAACATGGCAAAAGAGGATGTTGGGTATAAATTGAGCGGAAATGCGGCGAAGGATGCCGCTATCCGCCTATGGTGA	MCERNFKGTYRLFVKAFYFFGPLCLNMAKEDVGYKLSGNAAKDAAIRLW	None
b_subtilis bs168	Locus:sbsu1151.1:1150469-1150665.8:189-245:1150658-1150714(+)	sbsu11511	0.01	1	-5.32	-0.19	0.1	1.48	3.75	0	0.067	N	0	ATGCCGCTATCCGCCTATGGTGATTTTTGTTTATTTCTTTGGTGTTTTTGCGTGTAG	MPLSAYGDFCLFLWCFCV	None
b_subtilis bs168	Locus:sbsu1151.1:1150469-1150665.7:177-245:1150646-1150714(+)	sbsu11511	0.01	0.78	-5.93	-0.03	0.16	0.69	8.51	0	0.163	N	0	ATGCGGCGAAGGATGCCGCTATCCGCCTATGGTGATTTTTGTTTATTTCTTTGGTGTTTTTGCGTGTAG	MRRRMPLSAYGDFCLFLWCFCV	None
b_subtilis bs168	Locus:sbsu1151.1:1150469-1150665.3:62-211:1150531-1150680(+)	sbsu11511	0.01	1	-2.85	0.48	0.65	-0.03	9.69	0	0.215	N	0	ATGTGTGAGAGAAATTTTAAGGGGACATATCGGCTCTTTGTGAAAGCGTTTTATTTTTTCGGGCCGTTATGTTTAAACATGGCAAAAGAGGATGTTGGGTATAAATTGAGCGGAAATGCGGCGAAGGATGCCGCTATCCGCCTATGGTGA	MCERNFKGTYRLFVKAFYFFGPLCLNMAKEDVGYKLSGNAAKDAAIRLW	None
b_subtilis bs168	Locus:sbsu10.1:9815-9749.1:4-51:9811-9764(-)	Bacillaceae-1	0.01	0.78	-4.93	0.02	0.27	-0.53	7.72	0	0.136	N	0	ATGGATCACAGGTTAAGTTCACCGCATCCTGCGGCGACACCTGTGTGA	MDHRLSSPHPAATPV	None
b_subtilis bs168	Locus:S977:2679086-2678579.8:272-310:2678814-2678776(-)	S977	0.01	1	-3.03	-0.39	0.26	-0.42	10.45	0	0.113	N	0	ATGTTGACACGTGCATCACCCCCTTTCATGAGGGAGTGA	MLTRASPPFMRE	None
b_subtilis bs168	Locus:S977:2679086-2678579.7:263-310:2678823-2678776(-)	S977	0.01	0.78	-2.37	-0.19	0.68	-0.19	6.51	0	0.096	N	0	ATGCTTGAAATGTTGACACGTGCATCACCCCCTTTCATGAGGGAGTGA	MLEMLTRASPPFMRE	None
b_subtilis bs168	Locus:S977:2679086-2678579.5:141-239:2678945-2678847(-)	S977	0.01	0.78	-5.97	0.13	0.13	0.47	9.95	0	0.17	N	0	ATGAAAGTATTTAGGATAGACTTTACCCTTTTACTTTGCCGAGCTCAAGGGGTGGGTCTATTTCTTCTTTATATAAGTCAACAGGGCAATTATAAATGA	MKVFRIDFTLLLCRAQGVGLFLLYISQQGNYK	None
b_subtilis bs168	Locus:S977:2679086-2678579.4:105-239:2678981-2678847(-)	S977	0.01	1	-5.45	0.06	0.28	0.25	9.27	1	0.09	N	0.4	ATGTTGGCCCATCAAGAGGGCTGGCTTAACAACTTCATGAAAGTATTTAGGATAGACTTTACCCTTTTACTTTGCCGAGCTCAAGGGGTGGGTCTATTTCTTCTTTATATAAGTCAACAGGGCAATTATAAATGA	MLAHQEGWLNNFMKVFRIDFTLLLCRAQGVGLFLLYISQQGNYK	None
b_subtilis bs168	Locus:S977:2679086-2678579.1:33-68:2679053-2679018(-)	S977	0.01	1	-1.79	0.4	0.44	-0.31	8.55	0	0.115	N	0	ATGGAAACATGTATTTCTTTCAAAAGAAATGCATAA	METCISFKRNA	None
b_subtilis bs168	Locus:S976:2678577-2678362.4:104-142:2678473-2678435(-)	S976	0.01	1	-3.75	-0.02	0.42	0.26	10.25	0	0.127	N	0	ATGCTAAAATATAAAAGCCAGAGTGTGGCAGCACTCTAG	MLKYKSQSVAAL	None
b_subtilis bs168	Locus:S976:2678577-2678362.1:5-49:2678572-2678528(-)	S976	0.01	1	-1.26	1.64	0.38	0.76	9.69	0	0.137	N	0	ATGGTGCCAAGCAAAAGTATTGCAACTACTGGCGTAAGCTTATAG	MVPSKSIATTGVSL	None
b_subtilis bs168	Locus:S951:2600156-2602305.12:1219-1257:2601375-2601413(+)	S951	0.01	1	-3.9	1.17	0.75	1.34	10.55	0	0.078	N	0	ATGATTCTTATTCGGTCCATTCAGGCGTTTTCTATGTGA	MILIRSIQAFSM	None
b_subtilis bs168	Locus:S931:2569624-2570653.13:877-936:2570501-2570560(+)	S931	0.01	1	0.55	1.64	0.25	-0.76	9.69	0	0.162	N	0	ATGCAGCACGCTCAAAAAAATCAGTCTATTCCCAACATTCTCATTAACACATCAAATTAA	MQHAQKNQSIPNILINTSN	None
b_subtilis bs168	Locus:S885:2433788-2434859.21:995-1042:2434783-2434830(+)	S885	0.01	1	-3.58	-0.01	0.72	-0.52	6.5	0	0.088	N	0	ATGATCCTATTACATTCGCCAGAAAAGCAGCTGCCGCATTCAGAGTAG	MILLHSPEKQLPHSE	None
b_subtilis bs168	Locus:S885:2433788-2434859.18:916-963:2434704-2434751(+)	S885	0.01	0.78	-5.45	-0.49	0.4	0.03	6.5	0	0.073	N	0	ATGGCGATTTCTACATTGCATAACCACTGGTTATTTAGTGAGCCGTGA	MAISTLHNHWLFSEP	Top hit: O-methyltransferase [Bacillus licheniformis CG-B52], 109 a.a.
b_subtilis bs168	Locus:S882:2432160-2433082.14:903-956:2433063-2433116(+)	S882	0.01	1	-2.55	1.16	0.72	-1.14	4.26	0	0.087	N	0	ATGGACTCAGAAGAAAGAGAGTTCTCATATGCAAAATCTTTAGATCGTATATAA	MDSEEREFSYAKSLDRI	None
b_subtilis bs168	Locus:S882:2432160-2433082.11:745-777:2432905-2432937(+)	S882	0.01	1	-3.97	0	0.55	-1.04	10.79	0	0	N	0	ATGTTATCACGAATCGAAAAAAAATCCCATTAG	MLSRIEKKSH	None
b_subtilis bs168	Locus:S834:2316424-2316227.2:9-89:2316415-2316335(-)	S834	0.01	0.78	-1	-1.99	0.67	-0.07	4.37	0	0.077	N	0	ATGGGTTTGAAAAAGATTCTCAATCAGGATGGTGAAGCAAATGACAATGCTGTTTTTGCTTGGAGCGGTTTGTACATATAG	MGLKKILNQDGEANDNAVFAWSGLYI	Hypothetical protiens only
b_subtilis bs168	Locus:S81:234998-235624.9:363-467:235361-235465(+)	S81	0.01	1	-2.68	1.47	0.14	-0.81	11.01	0	0.312	N	0	ATGTGTGGCGTGCCTCCTTTCCCGAAAAACAAAAAGAGCCAGAAAACACCCCTTGTCAAAAGGGGTTGGATTCCTGGCTCTCCTCATCTCCATCCAAGCTATTAA	MCGVPPFPKNKKSQKTPLVKRGWIPGSPHLHPSY	Hypothetical protiens only
b_subtilis bs168	Locus:S797:2221793-2222297.9:436-480:2222229-2222273(+)	S797	0.01	0.78	-2.05	-0.19	0.17	0.04	5.37	0	0.097	N	0	ATGCTTCAGAATTCACCTCTTAACCTGGAGCTATTAACACACTAG	MLQNSPLNLELLTH	None
b_subtilis bs168	Locus:S797:2221793-2222297.3:71-124:2221864-2221917(+)	S797	0.01	1	-0.07	2.36	0.22	0.14	9.15	0	0.066	N	0	ATGGGGGTATATTTACATCTAATGGTAAAATTAAGGGAACAGATGTACCCATAG	MGVYLHLMVKLREQMYP	Top hit: peptidase M23 [Pseudomonas stutzeri], 298 a.a.
b_subtilis bs168	Locus:S797:2221793-2222297.2:38-124:2221831-2221917(+)	S797	0.01	1	-1.65	3.19	0.21	0.29	8.98	0	0.071	N	0	ATGTTCCTTATACACGCATTACAATACCAATATATGGGGGTATATTTACATCTAATGGTAAAATTAAGGGAACAGATGTACCCATAG	MFLIHALQYQYMGVYLHLMVKLREQMYP	Top hit: peptidase M23 [Pseudomonas stutzeri], 298 a.a.
b_subtilis bs168	Locus:S784:2208373-2208745.10:368-433:2208741-2208806(+)	S784	0.01	0.78	-2.18	0.08	0.25	0.29	10.51	0	0.197	N	0	ATGGCCTTAAAACTACAAAAGACGCTTAGCTCAAAAGAGCCAAACGTCTTCCTTTTCTCTGTTTAA	MALKLQKTLSSKEPNVFLFSV	None
b_subtilis bs168	Locus:S731:2092824-2092326.7:338-394:2092486-2092430(-)	S731	0.01	0.78	-4.19	-0.28	0.54	0.32	5.41	0	0.073	N	0	ATGGCCGACCATTTTAACAGGGATATCATTCAATCCAGTCTTTTATTGGGCTGTTAA	MADHFNRDIIQSSLLLGC	None
b_subtilis bs168	Locus:S731:2092824-2092326.5:254-331:2092570-2092493(-)	S731	0.01	1	-4.55	-0.61	0.5	-0.19	9.89	0	0.092	N	0	ATGGCAGCTTCGGGAGCGAAGTGGCACAACTTTGTCATACTGAAAATACAATATAATCAATATCAGAAATTCTGCTGA	MAASGAKWHNFVILKIQYNQYQKFC	None
b_subtilis bs168	Locus:S728:2079086-2079196.3:40-108:2079126-2079194(+)	S728	0.01	1	-3.4	2.07	0.37	-1.01	13.2	0	0.181	N	0	ATGCCTTTACGGCACACACGAATGTGGCGTGTGGTGCATCGCCTCAATACGCAAAGACGTTTGCCTTAG	MPLRHTRMWRVVHRLNTQRRLP	None
b_subtilis bs168	Locus:S708:2053985-2054612.3:339-404:2054324-2054389(+)	S708	0.01	1	-4.09	-0.06	0.47	-0.27	6.29	0	0.116	N	0	ATGTTTGATAAAGAAGGGTTATGTAAAGGTGTCTGTTGTGAGCAAGCGCTGACTACAAAAAATTGA	MFDKEGLCKGVCCEQALTTKN	None
b_subtilis bs168	Locus:S708:2053985-2054612.2:292-333:2054277-2054318(+)	S708	0.01	1	-2.07	1.91	0.17	-0.12	9.17	0	0.059	N	0	ATGAGGATCTGGTTAACTACTAGATATTTTTATTTTGAATAA	MRIWLTTRYFYFE	None
b_subtilis bs168	Locus:S708:2053985-2054612.1:12-50:2053997-2054035(+)	S708	0.01	1	-3.82	1.12	0.59	-0.8	10.45	0	0.099	N	0	ATGGATATCTATAACTTTTTAACTAGAAAGCGCACGTAG	MDIYNFLTRKRT	None
b_subtilis bs168	Locus:S675:1941158-1940412.9:611-727:1940547-1940431(-)	S675	0.01	1	-1.38	-0.71	0.34	-0.2	9.37	0	0.16	N	0	ATGATTGTCTATCAACCTAATTTCTTGTTTTGGGGAGGTTTAAAAGCCTGTCAATTTGCTCTACCTCCAATGAATAAGACACACATGACACATATAGAACAAAGAAAACTGGACTGA	MIVYQPNFLFWGGLKACQFALPPMNKTHMTHIEQRKLD	Hypothetical protiens only
b_subtilis bs168	Locus:S659:1917432-1917610.3:82-165:1917514-1917597(+)	S659	0.01	1	-5.83	0	0.03	0.1	4.26	0	0.212	N	0	ATGTTCTTTTTCCTCCTATTCGGGCTCGCACCCAAAAGTCAGGGCGAGCCTGCTTTTTTTGAACAACAAACCCCCTCTCCGTAA	MFFFLLFGLAPKSQGEPAFFEQQTPSP	Hypothetical protiens only
b_subtilis bs168	Locus:S547:1569349-1569226.1:17-58:1569332-1569291(-)	S547	0.01	1	-5.18	1.02	0.1	0.11	6.34	0	0.107	N	0	ATGTTGTTGCCAACCGCGGAGAAGACTTACGTTTCCCCATAA	MLLPTAEKTYVSP	None
b_subtilis bs168	Locus:S499:1446841-1447052.9:171-302:1447012-1447143(+)	S499	0.01	1	-3.88	0	0.67	-0.5	9.35	0	0.13	N	0	ATGAGGGGGTTTTTACATAAAAAAGACGAGCGAATCCGGGGGGAATTCCACTCGCCGCTTTCTAATGAAAAGACGGGATGCTGGATGGCAGCTCGTCTGTTTTATTATAATTTAACGAACGTATGTTTGTAA	MRGFLHKKDERIRGEFHSPLSNEKTGCWMAARLFYYNLTNVCL	Hypothetical protiens only
b_subtilis bs168	Locus:S498:1447115-1446289.4:152-184:1446963-1446931(-)	S498	0.01	1	-1.73	3.06	0.34	-0.25	10.55	0	0	N	0	ATGCGTACAATCAATTCTCATCATGTTTTTTAG	MRTINSHHVF	None
b_subtilis bs168	Locus:S498:1447115-1446289.11:314-370:1446801-1446745(-)	S498	0.01	0.78	-3.18	-0.07	0.19	-0.3	10.81	0	0.174	N	0	ATGATTAAATCATGGAAGCAGAATAAATTCAACACATCCGTAAAATGCGTACTATAA	MIKSWKQNKFNTSVKCVL	None
b_subtilis bs168	Locus:S444:1279022-1279523.8:269-364:1279291-1279386(+)	S444	0.01	0.78	-3.54	-1.12	0.41	-1.63	10.94	0	0.184	N	0	ATGGTATTTTATGAACAAAGAAACCCTAAAAAACATACTCATGATTTTTTCAATATGCGCAACACTCCGAGAAACCGATGGTATGCGCATAGCTGA	MVFYEQRNPKKHTHDFFNMRNTPRNRWYAHS	None
b_subtilis bs168	Locus:S444:1279022-1279523.6:204-248:1279226-1279270(+)	S444	0.01	1	-0.95	0.5	0.55	0.55	6.49	0	0.05	N	0	ATGCGACACATTTTATATCTTGATGACTTATTTCATTGCCTTTAA	MRHILYLDDLFHCL	None
b_subtilis bs168	Locus:S444:1279022-1279523.5:196-282:1279218-1279304(+)	S444	0.01	1	-2.87	0	0.66	0.09	6.37	0	0.105	N	0	ATGCAACGATGCGACACATTTTATATCTTGATGACTTATTTCATTGCCTTTAAGTCATCCTATCGAGAAAGCGATGGTATTTTATGA	MQRCDTFYILMTYFIAFKSSYRESDGIL	None
b_subtilis bs168	Locus:S444:1279022-1279523.4:175-282:1279197-1279304(+)	S444	0.01	1	-4.21	0	0.63	0.01	6.37	0	0.119	N	0.1	ATGATTTCTTTCAATCAAAACATGCAACGATGCGACACATTTTATATCTTGATGACTTATTTCATTGCCTTTAAGTCATCCTATCGAGAAAGCGATGGTATTTTATGA	MISFNQNMQRCDTFYILMTYFIAFKSSYRESDGIL	None
b_subtilis bs168	Locus:S444:1279022-1279523.3:53-106:1279075-1279128(+)	S444	0.01	1	-3.69	1.59	0.38	1.12	3.42	0	0.056	N	0	ATGTATTTCTTAGCATTTTTTATTTGTGGAGAGAGTATAGAAGCATTCGATTAG	MYFLAFFICGESIEAFD	None
b_subtilis bs168	Locus:S444:1279022-1279523.13:351-473:1279373-1279495(+)	S444	0.01	1	-4.29	1.34	0.39	0.87	7.37	1	0.117	N	0.6	ATGCGCATAGCTGATAGCTGGATTTTGAGTGAGATTATACGATTTTTGATTTGCATGGTTGTGTTTTTTGCCATGACATTTCTATTAGATGCTGTTTTTCCAAACAAAAAAGAGTCACATTAA	MRIADSWILSEIIRFLICMVVFFAMTFLLDAVFPNKKESH	Top hit: putative membrane protein [Bacillus subtilis MB73/2], 40 a.a.
b_subtilis bs168	Locus:S444:1279022-1279523.11:323-364:1279345-1279386(+)	S444	0.01	1	-3.28	-0.34	0.59	-1.95	12.21	0	0.165	N	0	ATGCGCAACACTCCGAGAAACCGATGGTATGCGCATAGCTGA	MRNTPRNRWYAHS	None
b_subtilis bs168	Locus:S444:1279022-1279523.1:12-44:1279034-1279066(+)	S444	0.01	1	-2.56	0.23	0.68	-0.12	3.93	0	0	N	0	ATGATGGAAAAAGAGTGCGGGTTTATAGATTAG	MMEKECGFID	None
b_subtilis bs168	Locus:S4:1067-299.14:755-787:312-280(-)	S4	0.01	1	-1.06	-0.62	0.36	-0.24	9.26	0	0	N	0	ATGTTGAAAACATATAATATAGTAGATAAATAG	MLKTYNIVDK	None
b_subtilis bs168	Locus:S4:1067-299.12:688-771:379-296(-)	S4	0.01	1	-2.29	0.03	0.34	-0.41	9.13	0	0.124	N	0	ATGGCGTCTTTCTCTGTTATAGAACACAAAAAAAGAGCAAATGGCGCTTACCATTCGTACACATTAAATGTTGAAAACATATAA	MASFSVIEHKKRANGAYHSYTLNVENI	None
b_subtilis bs168	Locus:S381:1150464-1151119.8:194-250:1150658-1150714(+)	S381	0.01	1	-5.32	-0.19	0.1	1.48	3.75	0	0.067	N	0	ATGCCGCTATCCGCCTATGGTGATTTTTGTTTATTTCTTTGGTGTTTTTGCGTGTAG	MPLSAYGDFCLFLWCFCV	Top hit: Myeloid-associated differentiation marker-like protein 2 [Chelonia mydas], 302 a.a.
b_subtilis bs168	Locus:S381:1150464-1151119.7:182-250:1150646-1150714(+)	S381	0.01	0.78	-5.93	-0.03	0.16	0.69	8.51	0	0.163	N	0	ATGCGGCGAAGGATGCCGCTATCCGCCTATGGTGATTTTTGTTTATTTCTTTGGTGTTTTTGCGTGTAG	MRRRMPLSAYGDFCLFLWCFCV	Top hit: Myeloid-associated differentiation marker-like protein 2 [Chelonia mydas], 302 a.a.
b_subtilis bs168	Locus:S381:1150464-1151119.3:67-216:1150531-1150680(+)	S381	0.01	1	-2.85	0.48	0.65	-0.03	9.69	0	0.215	N	0	ATGTGTGAGAGAAATTTTAAGGGGACATATCGGCTCTTTGTGAAAGCGTTTTATTTTTTCGGGCCGTTATGTTTAAACATGGCAAAAGAGGATGTTGGGTATAAATTGAGCGGAAATGCGGCGAAGGATGCCGCTATCCGCCTATGGTGA	MCERNFKGTYRLFVKAFYFFGPLCLNMAKEDVGYKLSGNAAKDAAIRLW	Hypothetical protiens only
b_subtilis bs168	Locus:S357:1077320-1077024.3:91-156:1077229-1077164(-)	S357	0.01	1	-2.38	-0.05	0.3	0.37	9.58	0	0.151	N	0	ATGCTCAAACCATTTCTCTTCACTGAATTGATGAATTCTTCATGTATGAAGCAAATTGTCAAATGA	MLKPFLFTELMNSSCMKQIVK	None
b_subtilis bs168	Locus:S348:1071971-1071709.1:2-85:1071969-1071886(-)	S348	0.01	1	-4.53	2.39	0.26	0.25	8.51	0	0.109	N	0	ATGGGACAGTTCAGAGAGAGGGGGAATCTCCCATCATTTTATTCTATTTTATCGTGGCTGCCGTGTTTATTTTATATTTCATAA	MGQFRERGNLPSFYSILSWLPCLFYIS	None
b_subtilis bs168	Locus:S309:961009-961338.3:329-382:961338-961391(+)	S309	0.01	1	-3.03	-0.01	0.8	0.62	6.51	0	0.064	N	0	ATGGGGGCCTTTTTGTTTTTTTTGAAGGCGGGGTTGGCAGAAAGAGAGGGATAA	MGAFLFFLKAGLAEREG	Hypothetical protiens only
b_subtilis bs168	Locus:S25:50019-47673.21:1464-1496:48555-48523(-)	S25	0.01	0.78	-2.2	0.49	0.36	-1.04	12.22	0	0	N	0	ATGAGGAGAAGAAAGCATGTAGAACTTTTATAG	MRRRKHVELL	None
b_subtilis bs168	Locus:S25:50019-47673.1:11-61:50008-49958(-)	S25	0.01	1	-3.55	-0.35	0.24	-1.34	10.45	0	0.148	N	0	ATGCACTTTGTCTATTATAACGAAAAAAACAGAGGGCGCAAAACCCTCTGA	MHFVYYNEKNRGRKTL	None
b_subtilis bs168	Locus:S181:560621-561166.3:69-128:560690-560749(+)	S181	0.01	1	-0.83	0.06	0.55	-0.03	10.8	0	0.092	N	0	ATGATCGAATTTTTGATGTCAATAACTTTTTTGAAAAAACAGATCAAGCAAAAACAATAG	MIEFLMSITFLKKQIKQKQ	Hypothetical protiens only
b_subtilis bs168	Locus:S170:532652-532412.1:41-79:532611-532573(-)	S170	0.01	1	-2.78	1.53	0.78	1.23	9.34	0	0.055	N	0	ATGATCATTCGTCAAGGCGCTTTTTTTGTCTATATGTAG	MIIRQGAFFVYM	None
b_subtilis bs168	Locus:S166:528076-525021.1:2-46:528074-528030(-)	S166	0.01	1	-0.76	1.31	0.57	0.72	3.98	0	0.077	N	0	ATGGTAATCACTGTCCCTCTTATGATAAAAGCTGAGGAGGAATGA	MVITVPLMIKAEEE	None
b_subtilis bs168	Locus:S163:519559-519083.2:213-248:519346-519311(-)	S163	0.01	1	-0.7	2.13	0.2	-0.17	8.54	0	0.129	N	0	ATGTTTTTTGAAAACAAAAAAAGTTGCTCTATTTGA	MFFENKKSCSI	None
b_subtilis bs168	Locus:S1579:4213186-4215471.37:1994-2035:4215180-4215221(+)	S1579	0.01	1	-5.54	0.26	0.1	0.32	9.35	0	0.067	N	0	ATGCCCCGGTTCATTACGCATCACATCTATCTTTTCCCATAA	MPRFITHHIYLFP	None
b_subtilis bs168	Locus:S1579:4213186-4215471.33:1918-1983:4215104-4215169(+)	S1579	0.01	1	-2.5	0.03	0.67	-0.09	9.67	0	0.097	N	0	ATGACTCACTCCGATACTGGCTGGCAGAAACTTTTAAAATTTATTATGAACATGAGATGCATCTGA	MTHSDTGWQKLLKFIMNMRCI	None
b_subtilis bs168	Locus:S1495:3996377-3996599.7:211-261:3996588-3996638(+)	S1495	0.01	1	-1.05	1.31	0.14	0.31	10.53	0	0.1	N	0	ATGCTCCGTAATTTGGGTTTTTTGTGTTCAATTCCGCAAAATAGGGTATAA	MLRNLGFLCSIPQNRV	None
b_subtilis bs168	Locus:S1455:3856994-3856732.2:168-212:3856826-3856782(-)	S1455	0.01	1	-3.59	-0.41	0.73	0.77	9.45	0	0.099	N	0	ATGCTGCGTTACAGCATCTTTAAGCCGATCATCATGTGTAATTGA	MLRYSIFKPIIMCN	Hypothetical protiens only
b_subtilis bs168	Locus:S140:474268-474634.5:277-336:474545-474604(+)	S140	0.01	1	-4.61	1.21	0.71	0.61	3.26	0	0.062	N	0	ATGCTTTATGAATCTAACCCGCCTGACTTGGCGGATGATATAATCTTTATTTGCGTATAG	MLYESNPPDLADDIIFICV	None
b_subtilis bs168	Locus:S140:474268-474634.2:136-195:474404-474463(+)	S140	0.01	1	-3.64	3.31	0.56	-0.23	7.37	0	0.122	N	0	ATGGAAAAAAGACTTTTTTGTTTTACAATTCACACCGGCGCGGCTTCGGAGCCGCAGTGA	MEKRLFCFTIHTGAASEPQ	Hypothetical protiens only
b_subtilis bs168	Locus:S140:474268-474634.1:131-202:474399-474470(+)	S140	0.01	1	-0.46	-0.48	0.71	-0.9	11.48	0	0.125	N	0	ATGAGATGGAAAAAAGACTTTTTTGTTTTACAATTCACACCGGCGCGGCTTCGGAGCCGCAGTGACGATTGA	MRWKKDFFVLQFTPARLRSRSDD	None
b_subtilis bs168	Locus:S1292:3464253-3463734.3:96-128:3464157-3464125(-)	S1292	0.01	1	-1.41	-0.38	0.22	1.42	5.37	0	0	N	0	ATGCATTATTTTGTTTGTTTTCTTGAAGTTTGA	MHYFVCFLEV	None
b_subtilis bs168	Locus:S1279:3420519-3421486.5:624-752:3421143-3421271(+)	S1279	0.01	0.78	-3.31	-0.29	0.56	-0.6	11.88	0	0.136	N	0	ATGCTTAAAGAAACACACACCCTTGATCTCCGGATAGCCCTCCGCGAAAAAGCACGCGGCAGTCCTGCACTTATTCAGATACAGTCCCAGCATAGAGAAGGATCGGCTTTCTCCACACTTCGGCGCTGA	MLKETHTLDLRIALREKARGSPALIQIQSQHREGSAFSTLRR	None
b_subtilis bs168	Locus:S1279:3420519-3421486.4:559-660:3421078-3421179(+)	S1279	0.01	1	-1.44	-1.61	0.27	-0.81	10.84	0	0.329	N	0	ATGATTCTTTGTACGGACCAGACCCCGAGATCATATAAACGCAAAAAAAGCCTGAACAAAAGTCCATGCTTAAAGAAACACACACCCTTGATCTCCGGATAG	MILCTDQTPRSYKRKKSLNKSPCLKKHTPLISG	None
b_subtilis bs168	Locus:S1180:3170472-3171891.33:1406-1444:3171878-3171916(+)	S1180	0.01	1	-5.19	0	0.15	-0.16	6.34	0	0.083	N	0	ATGACCCGTACGGGATTCGAACCCGTGTTACCGCCGTGA	MTRTGFEPVLPP	Hypothetical protiens only
b_subtilis bs168	Locus:S1180:3170472-3171891.31:1358-1444:3171830-3171916(+)	S1180	0.01	0.78	-2.29	-0.35	0.71	-0.57	10.11	0	0.121	N	0	ATGATTTATAAAAACAAAAAAACCTTGCAGGATATGCAAGGCTTCTGGATGACCCGTACGGGATTCGAACCCGTGTTACCGCCGTGA	MIYKNKKTLQDMQGFWMTRTGFEPVLPP	Hypothetical protiens only
b_subtilis bs168	Locus:S111:339955-339807.1:59-151:339896-339804(-)	S111	0.01	0.78	-2.21	0.06	0.14	-0.05	9.97	0	0.211	N	0	ATGACATTCATTGTACAACATTTCTGCAGGTATTTTAATACTTCGACGCAAAAAAGCGTTAAAACCTTCCGCCTTTATTGTTTTTCCAGCTGA	MTFIVQHFCRYFNTSTQKSVKTFRLYCFSS	None
b_subtilis bs168	Locus:S1070:2892550-2894991.6:271-351:2892821-2892901(+)	S1070	0.01	1	-3.73	NA	0.12	0.64	7.29	0	0.189	N	0	ATGCATTATCTCCAACAACCGCTTTGTTGCGCGGGACAGCCATGCCTGTCAGTTTGCTTACTAAATCACTTGTTCTCTTAA	MHYLQQPLCCAGQPCLSVCLLNHLFS	None
b_subtilis bs168	Locus:S1029:2780484-2780331.3:38-85:2780446-2780399(-)	S1029	0.01	0.78	-4.71	-0.44	0.2	0.77	5.37	0	0.061	N	0	ATGCACGAACTGTATATATTCTCTTTCAATATCTTATATACTGCTTGA	MHELYIFSFNILYTA	Hypothetical protiens only
b_subtilis bs168	Locus:S1029:2780484-2780331.2:34-153:2780450-2780331(-)	S1029	0.01	1	-4.99	0.53	0.37	0.89	9	1	0.089	N	0.8	ATGTATGCACGAACTGTATATATTCTCTTTCAATATCTTATATACTGCTTGATATTGTTGTATGGGTATGCATACAAGTTAGGCAGCATTCAAACGCCTGGTTTGACACAGGTTATTTGA	MYARTVYILFQYLIYCLILLYGYAYKLGSIQTPGLTQVI	None
b_subtilis bs168	Locus:sbsu821.1:820666-820838.2:121-156:820787-820822(+)	sbsu8211	0	1	-3.99	0	0.36	-0.85	10.8	0	0.118	N	0	ATGAAAAATGGTAAACACTTAGGGAATAGCATTTAA	MKNGKHLGNSI	None
b_subtilis bs168	Locus:sbsu664.1:663344-663562.3:40-129:663384-663473(+)	sbsu6641	0	1	-2.57	-0.53	0.09	-0.88	9.77	0	0.118	N	0	ATGGACCGCTTCTCTCTCTATTGCAGACAGGATACCCTATTGGTATACTCTCATACGACACAAAAAAGACCCAGTTATCTAAATAAGTAG	MDRFSLYCRQDTLLVYSHTTQKRPSYLNK	None
b_subtilis bs168	Locus:sbsu664.1:663344-663562.2:26-121:663370-663465(+)	sbsu6641	0	1	-3.52	-0.04	0.11	0.09	9.93	0	0.078	N	0	ATGGCATTTCATTTATGGACCGCTTCTCTCTCTATTGCAGACAGGATACCCTATTGGTATACTCTCATACGACACAAAAAAGACCCAGTTATCTAA	MAFHLWTASLSIADRIPYWYTLIRHKKDPVI	None
b_subtilis bs168	Locus:sbsu561.1:560674-561156.9:279-320:560953-560994(+)	sbsu5611	0	1	-2.97	0	0.2	-0.36	9.67	0	0.147	N	0	ATGCATTTTCACTTATCTTGCAAGCAGAAAAAGGTTTGTTGA	MHFHLSCKQKKVC	None
b_subtilis bs168	Locus:sbsu561.1:560674-561156.8:276-320:560950-560994(+)	sbsu5611	0	1	-3.11	0	0.21	-0.2	9.67	0	0.168	N	0	ATGATGCATTTTCACTTATCTTGCAAGCAGAAAAAGGTTTGTTGA	MMHFHLSCKQKKVC	None
b_subtilis bs168	Locus:sbsu561.1:560674-561156.2:31-75:560705-560749(+)	sbsu5611	0	1	-3.4	0.82	0.31	-0.72	11.28	0	0.109	N	0	ATGTCAATAACTTTTTTGAAAAAACAGATCAAGCAAAAACAATAG	MSITFLKKQIKQKQ	None
b_subtilis bs168	Locus:sbsu560.2:559894-559980.1:13-66:559907-559960(+)	BsrC.1	0	1	-3.6	0	0.04	0.65	9.3	0	0.133	N	0	ATGAAAGCCCTACCTCTCTTCCATCCTTACGGCTCCTTGTCCGTGCCAGTGTGA	MKALPLFHPYGSLSVPV	None
b_subtilis bs168	Locus:sbsu487.2:486103-486453.5:156-206:486259-486309(+)	sbsu4872	0	1	-3.42	0.15	0.38	1.04	7.72	0	0.081	N	0	ATGGCACAGGGGCATCCGTTTGCCTCTGTGTTTTTTGTTGTTCATTTTTGA	MAQGHPFASVFFVVHF	None
b_subtilis bs168	Locus:sbsu487.2:486103-486453.4:151-234:486254-486337(+)	sbsu4872	0	1	-3.68	0.15	0.42	0.41	8.25	0	0.143	N	0.1	ATGTTATGGCACAGGGGCATCCGTTTGCCTCTGTGTTTTTTGTTGTTCATTTTTGAATGCAAATCGCATACAGAGACATCATAG	MLWHRGIRLPLCFLLFIFECKSHTETS	None
b_subtilis bs168	Locus:sbsu3997.1:3996388-3996610.1:8-88:3996396-3996476(+)	sbsu39971	0	1	-1.9	0	0.77	-1.63	8.82	0	0.219	N	0	ATGAGGAGGAAAAACAATGACAAAACATGCAATCGCTGCCAAGAGTCTCTTGAAAAAATGGATCATTTCCAGGCCGCTTAA	MRRKNNDKTCNRCQESLEKMDHFQAA	None
b_subtilis bs168	Locus:sbsu3942.1:3942215-3941821.7:173-301:3942042-3941914(-)	sbsu39421	0	1	-4.35	0.3	0.06	0.79	6.47	0	0.333	N	0	ATGCCCTGTTTTTTAGGCATTAATACTCCCTTTGCATCATTGGGTCTTGCCTGCCTGCCCAGTCACAATCCCGCCATATGTGGTGATAACTGTAATAACGTTCATTTTATGCTGTTCATGGCTGTATAG	MPCFLGINTPFASLGLACLPSHNPAICGDNCNNVHFMLFMAV	None
b_subtilis bs168	Locus:sbsu3942.1:3942215-3941821.4:91-147:3942124-3942068(-)	sbsu39421	0	1	-4.91	0	0.46	-0.87	7.55	0	0.13	N	0	ATGCCCGCGTCGACGACGGAGCATGAGAATAGGGGGTTGTCCAAGGCGCCGTTATGA	MPASTTEHENRGLSKAPL	None
b_subtilis bs168	Locus:sbsu3805.2:3804968-3804713.2:156-254:3804812-3804714(-)	sbsu38052	0	1	-2.66	0	0.61	-0.28	6.37	0	0.156	N	0	ATGGGTGGAAGTGTTACCGATAGAAGTTCCTTTATGTTAAAAAAAGAATGTGCTTTGGCGGATGTTGTGCAAAAGCAGCAGATGACATGTTCAGAGTAA	MGGSVTDRSSFMLKKECALADVVQKQQMTCSE	None
b_subtilis bs168	Locus:sbsu3805.1:3804977-3804627.2:165-263:3804812-3804714(-)	sbsu38051	0	1	-2.66	0	0.61	-0.28	6.37	0	0.156	N	0	ATGGGTGGAAGTGTTACCGATAGAAGTTCCTTTATGTTAAAAAAAGAATGTGCTTTGGCGGATGTTGTGCAAAAGCAGCAGATGACATGTTCAGAGTAA	MGGSVTDRSSFMLKKECALADVVQKQQMTCSE	None
b_subtilis bs168	Locus:sbsu3789.1:3788243-3788439.2:90-134:3788333-3788377(+)	sbsu37891	0	1	-1.66	-1.24	0.02	0.74	6.34	0	0.069	N	0	ATGTTCACATTTTCACCTATAATTGTATACAGATTCACCGAATAG	MFTFSPIIVYRFTE	None
b_subtilis bs168	Locus:sbsu3574.1:3573118-3573045.1:23-85:3573095-3573033(-)	ncr2637	0	1	-2.77	0.26	0.06	0.08	8.53	0	0.11	N	0	ATGAATACACTTTTTTGGCACGGATTCTCCAGTTATCCGTGTCCTTTTTTTGTCCATAAATAA	MNTLFWHGFSSYPCPFFVHK	None
b_subtilis bs168	Locus:sbsu3451.2:3451071-3450709.6:323-472:3450748-3450599(-)	SsrA	0	1	-2.47	0	0.1	-0.2	10.13	0	0.147	N	0	ATGTTTCTGGACGTGGGTTCGACTCCCACCGTCTCCATACATACTGACAATAAAGCAGAACCTCTTAAGAGGTTCTGCTTTATTTTTTCTCCAAACCACAGGCACCAAAAAGTGCGTACTTCCATTTCAATCCCAGCTGTTTCATACTGA	MFLDVGSTPTVSIHTDNKAEPLKRFCFIFSPNHRHQKVRTSISIPAVSY	None
b_subtilis bs168	Locus:sbsu3451.2:3451071-3450709.3:228-278:3450843-3450793(-)	SsrA	0	1	-4.02	0.01	0.24	-1.52	10.25	0	0.082	N	0	ATGAACAGACTAGCTCTCGGAAGGCCCGCCCGCAGGCAAGAAGATGAGTGA	MNRLALGRPARRQEDE	None
b_subtilis bs168	Locus:sbsu3451.1:3451056-3450662.6:308-457:3450748-3450599(-)	sbsu34511	0	1	-2.47	0	0.1	-0.2	10.13	0	0.147	N	0	ATGTTTCTGGACGTGGGTTCGACTCCCACCGTCTCCATACATACTGACAATAAAGCAGAACCTCTTAAGAGGTTCTGCTTTATTTTTTCTCCAAACCACAGGCACCAAAAAGTGCGTACTTCCATTTCAATCCCAGCTGTTTCATACTGA	MFLDVGSTPTVSIHTDNKAEPLKRFCFIFSPNHRHQKVRTSISIPAVSY	None
b_subtilis bs168	Locus:sbsu3451.1:3451056-3450662.3:213-263:3450843-3450793(-)	sbsu34511	0	1	-4.02	0.01	0.24	-1.52	10.25	0	0.082	N	0	ATGAACAGACTAGCTCTCGGAAGGCCCGCCCGCAGGCAAGAAGATGAGTGA	MNRLALGRPARRQEDE	None
b_subtilis bs168	Locus:sbsu3108.1:3107177-3107025.1:56-106:3107121-3107071(-)	sbsu31081	0	1	-2.22	-0.01	0.3	0.54	12.51	0	0.091	N	0	ATGCTCGTCCTTCCTAGACTTCAAGGGTTTTCAATCACGCTGAAAAGATGA	MLVLPRLQGFSITLKR	None
b_subtilis bs168	Locus:sbsu2992.1:2991239-2991183.2:46-102:2991193-2991137(-)	sbsu29921	0	1	-3.03	0.79	0.19	-1.08	10.45	0	0.183	N	0	ATGCAGCAATCAACGCAGCAGTATACGAATCAAAAAATATCCATAAGGAGTGTTTAG	MQQSTQQYTNQKISIRSV	None
b_subtilis bs168	Locus:sbsu2990.1:2989649-2989801.3:128-169:2989777-2989818(+)	sbsu29901	0	1	-2.47	0.58	0.03	0.54	6.34	0	0.084	N	0	ATGTTAAACCCGGCTGAAATTTTTTTAAGGCTAACCCCCTAA	MLNPAEIFLRLTP	None
b_subtilis bs168	Locus:sbsu2898.1:2897458-2897108.5:130-177:2897328-2897281(-)	sbsu28981	0	1	-3.5	0.12	0.2	-0.63	9.71	0	0.081	N	0	ATGAGGATAAGTAGCCTTGATAAAGTTTTCCACAGAGAACCGGGTTAG	MRISSLDKVFHREPG	None
b_subtilis bs168	Locus:sbsu2870.1:2869588-2869366.4:181-231:2869407-2869357(-)	T-box.7	0	1	-4.02	0	0.48	0.09	10.51	0	0.082	N	0	ATGAAAAAAGGTGGTACCGCGAAAGAGCTTTTCGTCCTTTTACAGGGATGA	MKKGGTAKELFVLLQG	None
b_subtilis bs168	Locus:sbsu2781.1:2780477-2780319.1:22-78:2780455-2780399(-)	sbsu27811	0	1	-4.79	0	0.32	0.69	4.25	0	0.07	N	0	ATGGAATGTATGCACGAACTGTATATATTCTCTTTCAATATCTTATATACTGCTTGA	MECMHELYIFSFNILYTA	None
b_subtilis bs168	Locus:sbsu2780.2:2779368-2779137.4:84-125:2779284-2779243(-)	sbsu27802	0	1	-3.18	0	0.21	0.73	9.5	0	0.103	N	0	ATGGTTTATTCAGCCTGTGGAAGAGTTCGTGTCCTTCCTTAA	MVYSACGRVRVLP	None
b_subtilis bs168	Locus:sbsu2708.2:2708052-2707768.5:111-152:2707941-2707900(-)	sbsu27082	0	1	-3.2	0.36	0.01	0.47	8.54	0	0.091	N	0	ATGAAAATAAGTATAAATAAAATAAACATATGCTTTGAATAA	MKISINKINICFE	None
b_subtilis bs168	Locus:sbsu2708.2:2708052-2707768.4:108-152:2707944-2707900(-)	sbsu27082	0	1	-3.37	0.84	0.01	0.57	8.54	0	0.098	N	0	ATGATGAAAATAAGTATAAATAAAATAAACATATGCTTTGAATAA	MMKISINKINICFE	None
b_subtilis bs168	Locus:sbsu2708.2:2708052-2707768.11:229-261:2707823-2707791(-)	sbsu27082	0	1	-3.03	2.15	0.01	0.49	6.07	0	0	N	0	ATGATTCAAAGGTGTTTTGACCCCTGTTTATGA	MIQRCFDPCL	None
b_subtilis bs168	Locus:sbsu2679.3:2679076-2678994.3:51-134:2679025-2678942(-)	sbsu26793	0	1	-2.78	0.73	0.26	-0.84	10.85	0	0.134	N	0	ATGCATAAAATAAAAGAGACCCGGTTGCCGCCGGGTCAGTATAAATGTTGGCCCATCAAGAGGGCTGGCTTAACAACTTCATGA	MHKIKETRLPPGQYKCWPIKRAGLTTS	None
b_subtilis bs168	Locus:sbsu2679.3:2679076-2678994.2:31-63:2679045-2679013(-)	sbsu26793	0	1	-4.56	-0.04	0.1	-0.2	10.13	0	0	N	0	ATGTATTTCTTTCAAAAGAAATGCATAAAATAA	MYFFQKKCIK	None
b_subtilis bs168	Locus:sbsu2679.1:2678645-2679017.6:141-278:2678786-2678923(+)	sbsu26791	0	1	-4.81	0	0.58	-0.15	6.4	0	0.096	N	0	ATGAAAGGGGGTGATGCACGTGTCAACATTTCAAGCATTAATGCTTATGCTTGCTTTCGGGTCATTTATAATTGCCCTGTTGACTTATATAAAGAAGAAATAGACCCACCCCTTGAGCTCGGCAAAGTAAAAGGGTAA	MKGGDARVNISSINAYACFRVIYNCPVDLYKEEIDPPLELGKVKG	None
b_subtilis bs168	Locus:sbsu2473.1:2472901-2473106.3:171-209:2473072-2473110(+)	T-box.4	0	1	-3.4	-1.16	0.05	0.19	12.5	0	0.143	N	0	ATGAGGGTGGTACCGCGAACCTTTTCGTCCTTTACGTGA	MRVVPRTFSSFT	None
b_subtilis bs168	Locus:sbsu2368.1:2367684-2367946.3:106-138:2367790-2367822(+)	sbsu23681	0	1	-4.06	-0.01	0.08	-1.33	11.82	0	0	N	0	ATGAAAAAAGGAAGATCGCCCTCTGTACAGTAA	MKKGRSPSVQ	None
b_subtilis bs168	Locus:sbsu2368.1:2367684-2367946.2:42-170:2367726-2367854(+)	sbsu23681	0	1	-2.69	0.65	0.46	0.13	8.22	0	0.105	N	0	ATGCTTCTGTACGGAAGGGAATTATTGAGTCTTATTAGTTTACCAAAAGATCTTGAGATAGAAAATGAAAAAAGGAAGATCGCCCTCTGTACAGTAAAGCAGCTCTTTGACCTGCCGGCTTGTAAGTAA	MLLYGRELLSLISLPKDLEIENEKRKIALCTVKQLFDLPACK	None
b_subtilis bs168	Locus:sbsu2368.1:2367684-2367946.1:24-170:2367708-2367854(+)	sbsu23681	0	1	-2.31	0.19	0.44	-0.03	8.77	0	0.161	N	0	ATGCCCCCGGCAAATAAGATGCTTCTGTACGGAAGGGAATTATTGAGTCTTATTAGTTTACCAAAAGATCTTGAGATAGAAAATGAAAAAAGGAAGATCGCCCTCTGTACAGTAAAGCAGCTCTTTGACCTGCCGGCTTGTAAGTAA	MPPANKMLLYGRELLSLISLPKDLEIENEKRKIALCTVKQLFDLPACK	None
b_subtilis bs168	Locus:sbsu2332.2:2331713-2331333.9:368-406:2331345-2331307(-)	RNaseP_bact_b	0	1	-4.64	0.17	0.41	-0.43	9.31	0	0.074	N	0	ATGGCTTACAGAACGTTAGACCACTTACATTTAAAATGA	MAYRTLDHLHLK	None
b_subtilis bs168	Locus:sbsu2332.2:2331713-2331333.4:200-268:2331513-2331445(-)	RNaseP_bact_b	0	1	-4.52	0.21	0.32	-0.63	6.62	0	0.1	N	0	ATGGTGAGAGTGGAACGCGGTAAACCCCTCGAGCGAGAAACCCAAATTTTGGTAGGGGAACCTTCTTAA	MVRVERGKPLERETQILVGEPS	None
b_subtilis bs168	Locus:sbsu2332.1:2331683-2331289.9:338-376:2331345-2331307(-)	sbsu23321	0	1	-4.64	0.17	0.41	-0.43	9.31	0	0.074	N	0	ATGGCTTACAGAACGTTAGACCACTTACATTTAAAATGA	MAYRTLDHLHLK	None
b_subtilis bs168	Locus:sbsu2332.1:2331683-2331289.4:170-238:2331513-2331445(-)	sbsu23321	0	1	-4.52	0.21	0.32	-0.63	6.62	0	0.1	N	0	ATGGTGAGAGTGGAACGCGGTAAACCCCTCGAGCGAGAAACCCAAATTTTGGTAGGGGAACCTTCTTAA	MVRVERGKPLERETQILVGEPS	None
b_subtilis bs168	Locus:sbsu2300.1:2299176-2299416.5:59-97:2299235-2299273(+)	sbsu23001	0	1	-3.51	0.26	0.23	0.7	12.5	0	0.081	N	0	ATGCAAATTAGGAGATTCGTTGCTATGCACTTTGTGTAA	MQIRRFVAMHFV	None
b_subtilis bs168	Locus:sbsu2300.1:2299176-2299416.2:30-119:2299206-2299295(+)	sbsu23001	0	1	-0.9	1.13	0.44	0.51	8.49	0	0.29	N	0	ATGCAAGTCATGTACTATATGAAACTGATATGCAAATTAGGAGATTCGTTGCTATGCACTTTGTGTAAAAACGCTTACAATATTTCATGA	MQVMYYMKLICKLGDSLLCTLCKNAYNIS	None
b_subtilis bs168	Locus:sbsu2274.4:2273884-2273701.2:44-76:2273840-2273808(-)	ncr1932	0	1	-1.08	1.44	0.07	-0.95	10.79	0	0	N	0	ATGCATAAAATAAAAAGACCAGGGTGTTGGTAG	MHKIKRPGCW	None
b_subtilis bs168	Locus:sbsu2274.2:2273533-2273829.7:246-311:2273779-2273844(+)	ncr1058	0	1	-3.29	0.9	0.21	0.68	5.35	0	0.075	N	0	ATGGGCAGCTTTTGTACAGAGCCAGGGTGCTACCAACACCCTGGTCTTTTTATTTTATGCATTTAA	MGSFCTEPGCYQHPGLFILCI	None
b_subtilis bs168	Locus:sbsu2274.1:2273524-2273786.7:255-320:2273779-2273844(+)	sbsu22741	0	1	-3.29	0.9	0.21	0.68	5.35	0	0.075	N	0	ATGGGCAGCTTTTGTACAGAGCCAGGGTGCTACCAACACCCTGGTCTTTTTATTTTATGCATTTAA	MGSFCTEPGCYQHPGLFILCI	None
b_subtilis bs168	Locus:sbsu2227.1:2226070-2226618.9:191-253:2226261-2226323(+)	sbsu22271	0	1	-2.76	0.09	0.28	-0.2	11.75	0	0.184	N	0	ATGCGGTCAACAAAATTTTTCCGGGTAAACGAGGCTTTGAAATTACATACCCTCGTAAAATAA	MRSTKFFRVNEALKLHTLVK	None
b_subtilis bs168	Locus:sbsu2227.1:2226070-2226618.8:182-253:2226252-2226323(+)	sbsu22271	0	1	-1.61	0	0.41	0.27	11.75	0	0.197	N	0.1	ATGCTTATTATGCGGTCAACAAAATTTTTCCGGGTAAACGAGGCTTTGAAATTACATACCCTCGTAAAATAA	MLIMRSTKFFRVNEALKLHTLVK	None
b_subtilis bs168	Locus:sbsu2227.1:2226070-2226618.11:379-459:2226449-2226529(+)	sbsu22271	0	1	-2.43	-0.05	0.12	-0.7	10.87	0	0.154	N	0	ATGCACATACCTCCTTACACGGGTCAGAGAAAACTGTGCAAAATAAATGGCGAGAGTTTGAGACGCTTTGTTTCTCAATAA	MHIPPYTGQRKLCKINGESLRRFVSQ	None
b_subtilis bs168	Locus:sbsu2227.1:2226070-2226618.1:10-48:2226080-2226118(+)	sbsu22271	0	1	-4.24	0.29	0.03	1.18	11.66	0	0.087	N	0	ATGTCGGTAAGACCTTTGCTACTCAAGTTTTTTATGTAG	MSVRPLLLKFFM	None
b_subtilis bs168	Locus:sbsu2220.1:2220276-2219992.1:257-298:2220019-2219978(-)	sbsu22201	0	1	-1.13	-0.11	0.07	0.9	6.45	0	0.067	N	0	ATGTATATAAAAATCATGAATTATGTTATAATAGAGTCATAG	MYIKIMNYVIIES	None
b_subtilis bs168	Locus:sbsu2117.1:2116746-2117030.4:172-261:2116918-2117007(+)	sbsu21171	0	1	-4.72	-0.01	0.1	0.95	3.85	0	0.179	N	0	ATGAACGAAGCAGTTTCTCCTCCTTTCTTGTCTATTTTTCTAATCAATTCTCTATCGGCGTGTCAAATCCCTTCCTCTGCATTCTTATGA	MNEAVSPPFLSIFLINSLSACQIPSSAFL	None
b_subtilis bs168	Locus:sbsu2117.1:2116746-2117030.1:112-261:2116858-2117007(+)	sbsu21171	0	1	-2.4	0.21	0.13	0.48	4.15	0	0.122	N	0	ATGTTTTTCGAAAGTCTAAGGAACTATTTAAGCGAGGGTAAAAATGATGGTTTTCTATTGATGAACGAAGCAGTTTCTCCTCCTTTCTTGTCTATTTTTCTAATCAATTCTCTATCGGCGTGTCAAATCCCTTCCTCTGCATTCTTATGA	MFFESLRNYLSEGKNDGFLLMNEAVSPPFLSIFLINSLSACQIPSSAFL	None
b_subtilis bs168	Locus:sbsu2100.1:2099956-2099817.4:77-127:2099879-2099829(-)	sbsu21001	0	1	-3.92	0.02	0.11	0.47	4.19	0	0.063	N	0	ATGTCGTATTCTTATATAGGGATAAAGGACTTATTTTTATGTAGTGAATGA	MSYSYIGIKDLFLCSE	None
b_subtilis bs168	Locus:sbsu2100.1:2099956-2099817.3:68-127:2099888-2099829(-)	sbsu21001	0	1	-3.92	0.15	0.12	0.41	4.19	0	0.094	N	0	ATGTCTTCTATGTCGTATTCTTATATAGGGATAAAGGACTTATTTTTATGTAGTGAATGA	MSSMSYSYIGIKDLFLCSE	None
b_subtilis bs168	Locus:sbsu2096.2:2096115-2095941.1:79-135:2096036-2095980(-)	sbsu20962	0	1	-4.07	0.52	0.34	-0.77	9	0	0.128	N	0	ATGTCATGCCTCCATTGCAGAGGACGACAGGAACGTTTCTGCAAACACCCACTTTGA	MSCLHCRGRQERFCKHPL	None
b_subtilis bs168	Locus:sbsu2096.1:2096113-2095927.1:77-133:2096036-2095980(-)	6SRNA	0	1	-4.07	0.52	0.34	-0.77	9	0	0.128	N	0	ATGTCATGCCTCCATTGCAGAGGACGACAGGAACGTTTCTGCAAACACCCACTTTGA	MSCLHCRGRQERFCKHPL	None
b_subtilis bs168	Locus:sbsu2070.5:2069811-2070051.6:220-318:2070031-2070129(+)	sbsu20705	0	1	-3.03	0.01	0.36	0.83	9.3	0	0.13	N	0.2	ATGGGCAACTTTTTGTACAGAGCCGGGGTGTTGGTAGCACCTCGGTCTTTTTTATTTTATGCATTTCTCATTAAAGAAATGCACTGTAATGTATTGTAA	MGNFLYRAGVLVAPRSFLFYAFLIKEMHCNVL	None
b_subtilis bs168	Locus:sbsu2070.3:2069822-2070075.6:209-307:2070031-2070129(+)	BsrG	0	1	-3.03	0.01	0.36	0.83	9.3	0	0.13	N	0.2	ATGGGCAACTTTTTGTACAGAGCCGGGGTGTTGGTAGCACCTCGGTCTTTTTTATTTTATGCATTTCTCATTAAAGAAATGCACTGTAATGTATTGTAA	MGNFLYRAGVLVAPRSFLFYAFLIKEMHCNVL	None
b_subtilis bs168	Locus:sbsu205.1:204991-205148.4:91-177:205082-205168(+)	sbsu2051	0	1	-3.65	0.47	0.43	-0.96	10.64	0	0.156	N	0	ATGAAAAAGTATCCTAATAAAAAAGGAAGAGAACATGAGTCGATTTATTTGATAATCAGGACTATATTAAAGGAAATGAAAACATAG	MKKYPNKKGREHESIYLIIRTILKEMKT	None
b_subtilis bs168	Locus:sbsu201.1:200017-200187.3:163-246:200180-200263(+)	GlmSribozyme	0	1	-4.14	-0.56	0.12	0.02	12.1	0	0.209	N	0	ATGATCTTCCAAAAAACATGTAGGAGGGGACGATTGAAAGTCCCCTTGAAATTTGACTTTCTTCGTCTCCTTTTACAATCTTAG	MIFQKTCRRGRLKVPLKFDFLRLLLQS	None
b_subtilis bs168	Locus:sbsu2003.1:2002176-2002394.3:212-328:2002388-2002504(+)	sbsu20031	0	1	-3.01	0.02	0.15	0.9	7.36	1	0.141	N	0.3	ATGCCCTCATTTTTTGACAAAAACAGGATATGTAACATGTTATTATTCATCACTGCACTTATGAAACCCTTCCCGATTCTTCTAATTTTACACATCTTTTTAGCTTATGAAGAATAA	MPSFFDKNRICNMLLFITALMKPFPILLILHIFLAYEE	None
b_subtilis bs168	Locus:sbsu1902.1:1901991-1902096.6:63-107:1902054-1902098(+)	sbsu19021	0	1	-4.85	0	0.07	-0.91	10.25	0	0.132	N	0	ATGGAGAAATACAGGTGTAAAAGAGGGGGATTAACTCCTCTTTAA	MEKYRCKRGGLTPL	None
b_subtilis bs168	Locus:sbsu1902.1:1901991-1902096.1:1-36:1901992-1902027(+)	sbsu19021	0	1	-1.15	0	0.51	0.07	9.34	0	0.093	N	0	ATGTTATCAACGGTGTATGTACCAAACTGGCGGTAA	MLSTVYVPNWR	None
b_subtilis bs168	Locus:sbsu1619.1:1618161-1618277.2:90-131:1618251-1618292(+)	PyrR	0	1	-1.1	1.07	0.39	0.74	3.61	0	0.046	N	0	ATGCTCTGGCAGGAGGGGTTTTTTCTTCTATATGAACTGTGA	MLWQEGFFLLYEL	None
b_subtilis bs168	Locus:sbsu155.1:155103-154753.7:337-408:154766-154695(-)	sbsu1551	0	1	-1.88	1.06	0.48	-0.65	9.51	0	0.158	N	0	ATGCGGGACTGCCACGTTTTATTGAAAGAAAAAAGCTCCCAACCCAAGGTCGAGAGCTTTTTGAAAACGTAA	MRDCHVLLKEKSSQPKVESFLKT	None
b_subtilis bs168	Locus:sbsu154.1:153737-153793.1:3-53:153740-153790(+)	L13_leader	0	1	-3.63	0.17	0.01	0.27	8.5	0	0.115	N	0	ATGTATTTCAACCCCACGATAAGCCCCGGAACTTATTGTGTTGTGAAATAG	MYFNPTISPGTYCVVK	None
b_subtilis bs168	Locus:sbsu1528.1:1528111-1527937.1:60-149:1528051-1527962(-)	sbsu15281	0	1	-3.19	-0.32	0.11	-0.14	9.12	0	0.134	N	0	ATGTATTCGCTTTACATTTTCATCAAAAAAACAGATGCCAACCGCACCCAAAACTGTACTAGTATACCTTACTATGCTGTACTACAATAG	MYSLYIFIKKTDANRTQNCTSIPYYAVLQ	None
b_subtilis bs168	Locus:sbsu1436.1:1435278-1435430.1:2-94:1435280-1435372(+)	sbsu14361	0	1	-1.12	0.53	0.37	-0.9	12.24	0	0.091	N	0	ATGGTTAATATCGGTTTTGGTGCCCGGAACTTTAGGGACATTGTGAATTTGTTCATGAAATATTCAAGGAAGAGGCATAGAAGGGAGAAATAA	MVNIGFGARNFRDIVNLFMKYSRKRHRREK	None
b_subtilis bs168	Locus:sbsu1379.2:1378233-1378443.2:78-110:1378311-1378343(+)	T-box.1	0	1	-2.96	0.56	0.29	-0.56	4.26	0	0	N	0	ATGAAACCTGCCGAACCTGCCTTGGAGTCCTAG	MKPAEPALES	None
b_subtilis bs168	Locus:sbsu1379.1:1378212-1378452.2:99-131:1378311-1378343(+)	sbsu13791	0	1	-2.96	0.56	0.29	-0.56	4.26	0	0	N	0	ATGAAACCTGCCGAACCTGCCTTGGAGTCCTAG	MKPAEPALES	None
b_subtilis bs168	Locus:sbsu1377.2:1376328-1376439.3:81-125:1376409-1376453(+)	YkkC/YxkDleader	0	1	-2.66	0.08	0.38	-0.99	10.79	0	0.116	N	0	ATGCACACGGAGGGAAAAAAGCCCGGGAGAGTCAATCTCATGTGA	MHTEGKKPGRVNLM	None
b_subtilis bs168	Locus:sbsu1377.1:1376321-1376451.4:88-132:1376409-1376453(+)	sbsu13771	0	1	-2.66	0.08	0.38	-0.99	10.79	0	0.116	N	0	ATGCACACGGAGGGAAAAAAGCCCGGGAGAGTCAATCTCATGTGA	MHTEGKKPGRVNLM	None
b_subtilis bs168	Locus:sbsu1358.2:1357833-1357727.1:21-125:1357812-1357708(-)	sbsu13582	0	1	-2.77	0.41	0.45	-0.69	7.7	0	0.112	N	0	ATGCTAGAAACATCGTTTGCTAGGAGGCATGAACATGAAAACCGTGGGACTGGGTATGATCTGCGCAGGATTGGCTTTTCTTTTGCTGAGCTTTCTTCTCTCTGA	MLETSFARRHEHENRGTGYDLRRIGFSFAELSSL	None
b_subtilis bs168	Locus:sbsu1358.1:1357831-1357481.5:194-229:1357637-1357602(-)	sbsu13581	0	1	-4.41	4.11	0.07	-0.8	10.45	0	0.113	N	0	ATGCGTTTCTTAAAAGCCCCCCAATATAACAGCTGA	MRFLKAPQYNS	None
b_subtilis bs168	Locus:sbsu1358.1:1357831-1357481.1:19-123:1357812-1357708(-)	sbsu13581	0	1	-2.77	0.31	0.45	-0.69	7.7	0	0.112	N	0	ATGCTAGAAACATCGTTTGCTAGGAGGCATGAACATGAAAACCGTGGGACTGGGTATGATCTGCGCAGGATTGGCTTTTCTTTTGCTGAGCTTTCTTCTCTCTGA	MLETSFARRHEHENRGTGYDLRRIGFSFAELSSL	None
b_subtilis bs168	Locus:sbsu1019.1:1018648-1018800.4:139-243:1018787-1018891(+)	sbsu10191	0	1	-2.67	0.47	0.18	0.29	8.81	0	0.144	N	0	ATGACAAAAGCACTCGTTTTTTGTCACCTTTGCAATGAAAATGAAATATTTAATACCCTTAAAAACTTTTTTTTAGAACGAATAATTAAGAAATTTGTCACATGA	MTKALVFCHLCNENEIFNTLKNFFLERIIKKFVT	None
b_subtilis bs168	Locus:sbsu1019.1:1018648-1018800.2:78-176:1018726-1018824(+)	sbsu10191	0	1	-2.63	0.06	0.09	-0.59	10.89	0	0.12	N	0	ATGAGCCGACCCCGAAAGTTTTTCATTTATTTCCTTTATGTTGAAAAACATCCCATAAAACATGACAAAAGCACTCGTTTTTTGTCACCTTTGCAATGA	MSRPRKFFIYFLYVEKHPIKHDKSTRFLSPLQ	None
b_subtilis bs168	Locus:S977:2679086-2678579.3:61-144:2679025-2678942(-)	S977	0	1	-2.78	0.73	0.26	-0.84	10.85	0	0.134	N	0	ATGCATAAAATAAAAGAGACCCGGTTGCCGCCGGGTCAGTATAAATGTTGGCCCATCAAGAGGGCTGGCTTAACAACTTCATGA	MHKIKETRLPPGQYKCWPIKRAGLTTS	Hypothetical protiens only
b_subtilis bs168	Locus:S977:2679086-2678579.2:41-73:2679045-2679013(-)	S977	0	1	-4.56	-0.04	0.1	-0.2	10.13	0	0	N	0	ATGTATTTCTTTCAAAAGAAATGCATAAAATAA	MYFFQKKCIK	None
b_subtilis bs168	Locus:S976:2678577-2678362.2:82-117:2678495-2678460(-)	S976	0	1	-0.82	1.5	0.05	0.64	9.84	0	0.123	N	0	ATGTGTGTTACTTTCATGAGAAATGCTAAAATATAA	MCVTFMRNAKI	None
b_subtilis bs168	Locus:S885:2433788-2434859.13:656-694:2434444-2434482(+)	S885	0	1	-1.38	0	0.13	0.99	7.55	0	0.089	N	0	ATGGCGGGATCTTCTCTCATACATTCTTTTTTGACATAG	MAGSSLIHSFLT	None
b_subtilis bs168	Locus:S882:2432160-2433082.1:22-72:2432182-2432232(+)	S882	0	1	-1.26	-0.11	0.17	0.29	9.69	0	0.138	N	0	ATGCATAACGGGAATATGTTTCACATTTCTGCAAAAATTTCTTTTCTATAG	MHNGNMFHISAKISFL	None
b_subtilis bs168	Locus:S834:2316424-2316227.7:191-241:2316233-2316183(-)	S834	0	1	-2.83	0.22	0.43	1.18	6.34	0	0.062	N	0	ATGGCGGCTTTTTTCTATTCTCCTAAAGAAATTTGGTTTATTCTTGTGTAA	MAAFFYSPKEIWFILV	None
b_subtilis bs168	Locus:S81:234998-235624.12:571-624:235569-235622(+)	S81	0	1	-1.68	0.7	0.12	0.22	9.3	0	0.082	N	0	ATGCAATTATATTTTTTTACTAGTAACATAAAAATCTGGAGGGAGGCTGTTTAA	MQLYFFTSNIKIWREAV	Hypothetical protiens only
b_subtilis bs168	Locus:S811:2273801-2274302.3:107-139:2273908-2273940(+)	S811	0	1	-0.64	1.54	0.12	2.27	3.85	0	0	N	0	ATGGTATTTGCAATACTATTGCTTGGTGAATAA	MVFAILLLGE	None
b_subtilis bs168	Locus:S811:2273801-2274302.1:34-90:2273835-2273891(+)	S811	0	1	-3.82	0.02	0.15	0.02	10.25	0	0.122	N	0	ATGCATTTAATTAAACAAAATGCAAAAAATAATTATATAATTGTATCATTACCCTAA	MHLIKQNAKNNYIIVSLP	None
b_subtilis bs168	Locus:S797:2221793-2222297.8:401-472:2222194-2222265(+)	S797	0	1	-2.68	2.07	0.04	-0.1	7.35	0	0.121	N	0	ATGTTTTTAGATTACGATAATCCCCCCTTCTCTAAATGCTTCAGAATTCACCTCTTAACCTGGAGCTATTAA	MFLDYDNPPFSKCFRIHLLTWSY	None
b_subtilis bs168	Locus:S797:2221793-2222297.7:356-472:2222149-2222265(+)	S797	0	1	-2.66	2.28	0.05	0.54	7.35	0	0.143	N	0.6	ATGTTTACTGGCTTTTTAAACTCTTTAATATTTTTTACGATAAGCATGTTTTTAGATTACGATAATCCCCCCTTCTCTAAATGCTTCAGAATTCACCTCTTAACCTGGAGCTATTAA	MFTGFLNSLIFFTISMFLDYDNPPFSKCFRIHLLTWSY	Hypothetical protiens only
b_subtilis bs168	Locus:S796:2221639-2221791.5:145-180:2221784-2221819(+)	S796	0	1	-4.46	0	0.15	0.81	7.36	0	0.097	N	0	ATGATAGCATTGGTGCAGACCTGCCCAAGTCATTAA	MIALVQTCPSH	None
b_subtilis bs168	Locus:S784:2208373-2208745.5:210-308:2208583-2208681(+)	S784	0	1	-1.42	-0.16	0.45	0.63	9.37	1	0.131	N	0.5	ATGCATTACAAAAGGGAAGTAAAGATTTTTTTAACGACAAATAGCACATTCTACGCAATTTTTTTGCGAATGTGCTGCTTTGTAATGCATTTCATTTAA	MHYKREVKIFLTTNSTFYAIFLRMCCFVMHFI	None
b_subtilis bs168	Locus:S731:2092824-2092326.3:99-131:2092725-2092693(-)	S731	0	1	-3.63	-0.3	0.04	1.36	6.02	0	0	N	0	ATGACATTTATAGCTGGTTGTTACTATCTTTGA	MTFIAGCYYL	None
b_subtilis bs168	Locus:S72:204977-205210.4:105-191:205082-205168(+)	S72	0	1	-3.65	0.47	0.43	-0.96	10.64	0	0.156	N	0	ATGAAAAAGTATCCTAATAAAAAAGGAAGAGAACATGAGTCGATTTATTTGATAATCAGGACTATATTAAAGGAAATGAAAACATAG	MKKYPNKKGREHESIYLIIRTILKEMKT	None
b_subtilis bs168	Locus:S526:1519804-1518175.32:1472-1534:1518332-1518270(-)	S526	0	1	-4.91	-0.08	0.05	0.62	8.04	0	0.151	N	0	ATGACCACCTGCCGCTTGTGTTTCTCTACTTATTGTACCATTCTTCGACAAATAATTGAGTAA	MTTCRLCFSTYCTILRQIIE	None
b_subtilis bs168	Locus:S498:1447115-1446289.16:405-473:1446710-1446642(-)	S498	0	1	-1.81	0.32	0.19	-0.64	10.11	0	0.126	N	0	ATGCCTCGTGTAGAACATTTTGGGAGAAGGGCCTATGGAATGCCCTCACTGTTTTACCCGCACTCGTAA	MPRVEHFGRRAYGMPSLFYPHS	None
b_subtilis bs168	Locus:S498:1447115-1446289.10:308-370:1446807-1446745(-)	S498	0	1	-2.27	0.42	0.23	-0.05	10.35	0	0.219	N	0	ATGTGTATGATTAAATCATGGAAGCAGAATAAATTCAACACATCCGTAAAATGCGTACTATAA	MCMIKSWKQNKFNTSVKCVL	None
b_subtilis bs168	Locus:S444:1279022-1279523.14:405-473:1279427-1279495(+)	S444	0	1	-3.42	0.45	0.29	0.65	7.55	0	0.179	N	0	ATGGTTGTGTTTTTTGCCATGACATTTCTATTAGATGCTGTTTTTCCAAACAAAAAAGAGTCACATTAA	MVVFFAMTFLLDAVFPNKKESH	Top hit: putative membrane protein [Bacillus subtilis MB73/2], 40 a.a.
b_subtilis bs168	Locus:S416:1233877-1235778.23:1051-1089:1234928-1234966(+)	S416	0	1	-2.85	0.02	0.28	-1.86	10.64	0	0.226	N	0	ATGGCTAATAGGAATCATAAATCCTATTGCAAAAAGTAA	MANRNHKSYCKK	None
b_subtilis bs168	Locus:S372:1125843-1126369.11:501-536:1126344-1126379(+)	S372	0	1	0.75	-0.09	0.45	-0.4	10.51	0	0.101	N	0	ATGAAAAAGCAGGAAAGTAAATTCCTGCTTTTTTAG	MKKQESKFLLF	None
b_subtilis bs168	Locus:S357:1077320-1077024.4:121-156:1077199-1077164(-)	S357	0	1	-2.95	0	0.48	-0.13	9.67	0	0.146	N	0	ATGAATTCTTCATGTATGAAGCAAATTGTCAAATGA	MNSSCMKQIVK	None
b_subtilis bs168	Locus:S357:1077320-1077024.2:84-116:1077236-1077204(-)	S357	0	1	-4.76	-0.04	0.09	-0.05	7.55	0	0	N	0	ATGTCCAATGCTCAAACCATTTCTCTTCACTGA	MSNAQTISLH	None
b_subtilis bs168	Locus:S309:961009-961338.1:124-231:961133-961240(+)	S309	0	1	-1.67	0.04	0.33	-0.96	10.24	0	0.203	N	0	ATGACACTTAATAATTTTTGGAGAAATAATTTTTCCTTCTCTATTTGCGAAACAAGCAGAGTAAGTGATAAACAAGGATATCAAAAATCGTATTTAAAAAAGAGTTGA	MTLNNFWRNNFSFSICETSRVSDKQGYQKSYLKKS	None
b_subtilis bs168	Locus:S253:818976-820073.4:234-284:819210-819260(+)	S253	0	1	-3.25	1.21	0.1	1.08	9.3	0	0.093	N	0	ATGGTACTCAACCATTTTCTTTTGGTCAATAAAGTAATGTTTACTTATTAA	MVLNHFLLVNKVMFTY	None
b_subtilis bs168	Locus:S181:560621-561166.4:84-128:560705-560749(+)	S181	0	1	-3.4	0.82	0.31	-0.72	11.28	0	0.109	N	0	ATGTCAATAACTTTTTTGAAAAAACAGATCAAGCAAAAACAATAG	MSITFLKKQIKQKQ	None
b_subtilis bs168	Locus:S181:560621-561166.1:9-47:560630-560668(+)	S181	0	1	0.53	-0.18	0.27	0.91	6.34	0	0.067	N	0	ATGGTATCCTTCTTAAGATTACCATATATGGAGGTGTAA	MVSFLRLPYMEV	Hypothetical protiens only
b_subtilis bs168	Locus:S181:560621-561166.11:332-373:560953-560994(+)	S181	0	1	-2.97	0	0.2	-0.36	9.67	0	0.147	N	0	ATGCATTTTCACTTATCTTGCAAGCAGAAAAAGGTTTGTTGA	MHFHLSCKQKKVC	None
b_subtilis bs168	Locus:S181:560621-561166.10:329-373:560950-560994(+)	S181	0	1	-3.11	0	0.21	-0.2	9.67	0	0.168	N	0	ATGATGCATTTTCACTTATCTTGCAAGCAGAAAAAGGTTTGTTGA	MMHFHLSCKQKKVC	None
b_subtilis bs168	Locus:S1583:4215473-4215670.1:126-248:4215599-4215721(+)	S1583	0	1	-0.8	-0.21	0.05	0.07	12.03	0	0.089	N	0	ATGTGGATATCTTTTTCGGCTTTTTTTAGTATCCACAGAGGTTATCGACAACATTTTCACATTACCAACCCCTGTGGACAAGGTTTTTTCAACAGGTTGTCCGCTTTGTGGATAAGATTGT	MWISFSAFFSIHRGYRQHFHITNPCGQGFFNRLSALWIRL	None
b_subtilis bs168	Locus:S1495:3996377-3996599.1:19-99:3996396-3996476(+)	S1495	0	1	-1.9	0	0.77	-1.63	8.82	0	0.219	N	0	ATGAGGAGGAAAAACAATGACAAAACATGCAATCGCTGCCAAGAGTCTCTTGAAAAAATGGATCATTTCCAGGCCGCTTAA	MRRKNNDKTCNRCQESLEKMDHFQAA	None
b_subtilis bs168	Locus:S140:474268-474634.6:284-319:474552-474587(+)	S140	0	1	-4.49	0.05	0.2	0.1	12.5	0	0.084	N	0	ATGAATCTAACCCGCCTGACTTGGCGGATGATATAA	MNLTRLTWRMI	None
b_subtilis bs168	Locus:S140:474268-474634.3:242-319:474510-474587(+)	S140	0	1	-2.93	-0.01	0.39	-0.07	6.23	0	0.129	N	0	ATGGTGTTTACTTTCCAGAATGATTCTTCGGAACAATGCTTTATGAATCTAACCCGCCTGACTTGGCGGATGATATAA	MVFTFQNDSSEQCFMNLTRLTWRMI	None
b_subtilis bs168	Locus:S1326:3574321-3577707.29:1719-1787:3576040-3576108(+)	S1326	0	1	-1.11	0.66	0.1	0.68	11.93	0	0.218	N	0	ATGTCAAGTCACACATCATTTGTCATTTTTCTTAAGCGTGTAAAAAAACTGTCGATATTATTTTCTTAA	MSSHTSFVIFLKRVKKLSILFS	None
b_subtilis bs168	Locus:S1326:3574321-3577707.28:1706-1753:3576027-3576074(+)	S1326	0	1	-2.64	0.02	0.43	0.24	7.52	0	0.095	N	0	ATGTTTCAAACAGATGTCAAGTCACACATCATTTGTCATTTTTCTTAA	MFQTDVKSHIICHFS	Hypothetical protiens only
b_subtilis bs168	Locus:S1326:3574321-3577707.27:1645-1761:3575966-3576082(+)	S1326	0	1	-1.2	-0.27	0.39	-0.24	9.08	0	0.091	N	0	ATGTACGAGAATCATTATACCATCAAGTTTCGACAAATTAGCGATAAATTTTATTACATTTATGTTTCAAACAGATGTCAAGTCACACATCATTTGTCATTTTTCTTAAGCGTGTAA	MYENHYTIKFRQISDKFYYIYVSNRCQVTHHLSFFLSV	None
b_subtilis bs168	Locus:S1279:3420519-3421486.8:792-830:3421311-3421349(+)	S1279	0	1	-1.41	0.29	0.03	-0.48	5.28	0	0.105	N	0	ATGTGTGACTCATCATCCGCGCAACCTCTACCTCACTGA	MCDSSSAQPLPH	None
b_subtilis bs168	Locus:S1279:3420519-3421486.7:765-830:3421284-3421349(+)	S1279	0	1	-3.91	0.07	0.06	-0.5	5.28	0	0.25	N	0	ATGTTTAACAGCCCCTGTCAGCCTAGCATGTGTGACTCATCATCCGCGCAACCTCTACCTCACTGA	MFNSPCQPSMCDSSSAQPLPH	None
b_subtilis bs168	Locus:S1251:3335393-3335006.3:232-288:3335161-3335105(-)	S1251	0	1	-3.2	0	0.27	-0.4	9.93	0	0.074	N	0	ATGAAAGGACTACAGGGTATTTTTCTCGTAGGCAATTATCCTGAAAAATATAGGTGA	MKGLQGIFLVGNYPEKYR	Hypothetical protiens only
b_subtilis bs168	Locus:S1197:3222530-3223451.13:852-890:3223382-3223420(+)	S1197	0	1	-1.41	0.04	0.36	0.82	11.66	0	0.12	N	0	ATGATGCTGGTAAAAAACAGATTTTCCATTGTAACATAA	MMLVKNRFSIVT	None
b_subtilis bs168	Locus:S1105:2989552-2990726.5:225-266:2989777-2989818(+)	S1105	0	1	-2.47	0.58	0.03	0.54	6.34	0	0.084	N	0	ATGTTAAACCCGGCTGAAATTTTTTTAAGGCTAACCCCCTAA	MLNPAEIFLRLTP	Hypothetical protiens only
b_subtilis bs168	Locus:S1029:2780484-2780331.1:29-85:2780455-2780399(-)	S1029	0	1	-4.79	0	0.32	0.69	4.25	0	0.07	N	0	ATGGAATGTATGCACGAACTGTATATATTCTCTTTCAATATCTTATATACTGCTTGA	MECMHELYIFSFNILYTA	Hypothetical protiens only
b_subtilis bs168	Locus:S1027:2779384-2779165.4:100-141:2779284-2779243(-)	S1027	0	1	-3.18	0	0.21	0.73	9.5	0	0.103	N	0	ATGGTTTATTCAGCCTGTGGAAGAGTTCGTGTCCTTCCTTAA	MVYSACGRVRVLP	None
c_acetobutylicum atcc824	Locus:scac2819.1:2818349-2818570.3:99-188:2818448-2818537(+)	scac28191	0.99	0.14	-10.95	6.57	0.33	1.03	10.25	1	0.147	N	0	ATGAATCAAAATAAAACTACTTTAAGACTAATAAAAATAATTGAAACACTAGTAATAATTATCTTGTTGCTAGTTTATACAAATCTATAG	MNQNKTTLRLIKIIETLVIIILLLVYTNL	Hypothetical protiens only
c_acetobutylicum atcc824	Locus:scac1074.1:1073888-1073785.2:35-100:1073853-1073788(-)	SAMriboswitch	0.99	0.14	-10.53	-0.05	0.54	-0.89	10.11	0	0.156	N	0	ATGTTTCAGCAACCAAGGTTTTATACTTATGGTGCTAATTCCAGCAGGATATTTTCTGAAAGATGA	MFQQPRFYTYGANSSRIFSER	None
c_acetobutylicum atcc824	Locus:scac2182.1:2182120-2181516.4:112-180:2182008-2181940(-)	OLE	0.98	0.53	-5.66	NA	0.99	0.83	9.58	0	0.232	N	0	ATGCCCAGTCTTGGGCTTGTGCTGGGAGTTAAAAAAGCTGGGGCACTCGCAATGGCATGCGACAAATGA	MPSLGLVLGVKKAGALAMACDK	None
c_acetobutylicum atcc824	Locus:scac1510.1:1509949-1510136.1:109-147:1510058-1510096(+)	Cobalaminriboswitch	0.98	0.14	-8.65	0.79	0.93	-0.27	6.34	0	0.074	N	0	ATGTCACTGGGAAACTGGGAAGGCGTACTTAAGCAATGA	MSLGNWEGVLKQ	None
c_acetobutylicum atcc824	Locus:scac3850.1:3849691-3849152.8:361-429:3849330-3849262(-)	scac38501	0.97	0.18	-13.5	0.05	0.29	-0.29	11.36	0	0.261	N	0	ATGAAAAGTTTTCATTTTAAAAATAGAATTAAATTAGAAAGTAAATTTGCGACCTTAGCGGTAAAATAA	MKSFHFKNRIKLESKFATLAVK	None
c_acetobutylicum atcc824	Locus:scac1582.1:1581613-1581785.5:164-226:1581777-1581839(+)	sCAC1582	0.96	0.18	-8.55	-3.17	0.54	0.5	6.18	0	0.069	N	0	ATGGTATCTCTTTTTTATGATTGGATATTCAGAAATGACTGCCTATTTTTGTGTAAAAATTAG	MVSLFYDWIFRNDCLFLCKN	None
c_acetobutylicum atcc824	Locus:scac22.1:21242-21439.1:105-143:21347-21385(+)	T-box.4	0.94	0.18	-10.82	3.85	0.17	0.52	6.02	0	0.112	N	0	ATGAGCAATACGGCGATTGTGTCGTTAAATTTCAATTAA	MSNTAIVSLNFN	None
c_acetobutylicum atcc824	Locus:scac729.1:728137-728375.2:76-135:728213-728272(+)	T-box.17	0.92	0.18	-8.28	0.43	0.4	0.06	9.74	0	0.08	N	0	ATGATTAAATTGAATGGGTCTTTGAGATTTGAAGTGAAAGTATATAATTTATATTATTAA	MIKLNGSLRFEVKVYNLYY	None
c_acetobutylicum atcc824	Locus:scac3189.1:3188407-3188188.1:55-111:3188352-3188296(-)	T-box.11	0.92	0.18	-6.44	0.2	0.96	-0.74	5.55	0	0.093	N	0	ATGGTGGAAACTTTGCAGCTTAAGTTTAAGGAAAATCACCCTGGAGCTGGAGACTGA	MVETLQLKFKENHPGAGD	None
c_acetobutylicum atcc824	Locus:scac3312.1:3311751-3311963.2:34-75:3311785-3311826(+)	T-box.12	0.86	0.53	-5.94	NA	0.93	-0.03	3.61	0	0.087	N	0	ATGCTTTCAGAGAGTGGGAGTTGGTGCGAACCCATAAGCTAA	MLSESGSWCEPIS	None
c_acetobutylicum atcc824	Locus:scac3059.1:3058129-3058022.4:101-211:3058028-3057918(-)	TPPriboswitch.1	0.84	0.53	-8.13	NA	0.5	0.36	4.59	0	0.11	N	0	ATGTTTGTTACATATAATTCTGCGCAGAAGTTTATATGTTTTAATGTGAAAGAAAGTTATGAGGGAAGCGATTTGCTTCTCTTTTTTATTTCTCCAAAAGAGGTGATTTAG	MFVTYNSAQKFICFNVKESYEGSDLLLFFISPKEVI	None
c_acetobutylicum atcc824	Locus:scac1827.1:1826804-1826974.2:12-62:1826816-1826866(+)	T-box.3	0.8	0.35	-6.69	3.86	0.71	-0.73	12.81	0	0.137	N	0	ATGAGAATTAGTAAAATCAATTTGCATATAAAGAGAAGAAGTGGTTGGTGA	MRISKINLHIKRRSGW	None
c_acetobutylicum atcc824	Locus:scac3821.2:3820303-3820544.1:88-129:3820391-3820432(+)	T-box.16	0.75	0.35	-7.43	0.77	0.64	-0.82	4.19	0	0.097	N	0	ATGGACCTTTTAGGAGTAAATCGAAATCCAAACGGAGAGTAG	MDLLGVNRNPNGE	None
c_acetobutylicum atcc824	Locus:scac3821.1:3820221-3820568.2:170-211:3820391-3820432(+)	sCAC3821	0.75	0.35	-7.43	0.77	0.64	-0.82	4.19	0	0.097	N	0	ATGGACCTTTTAGGAGTAAATCGAAATCCAAACGGAGAGTAG	MDLLGVNRNPNGE	None
c_acetobutylicum atcc824	Locus:scac610.1:609479-609707.1:8-43:609487-609522(+)	sCAC610	0.66	0.41	-7.09	1.21	0.44	-0.52	10.8	0	0.133	N	0	ATGGTAAAAAATTTGAAATTTGAGGTGAAAAAATGA	MVKNLKFEVKK	None
c_acetobutylicum atcc824	Locus:scac1377.1:1376813-1376991.4:149-247:1376962-1377060(+)	6SRNA	0.49	0.51	-7.09	-0.46	0.37	0.31	8.77	0	0.101	N	0.2	ATGAAAGAGCAGCGGTATTTTGGATATATATGTGTGAGAAGAGAGGTGGATGCCTCTCTTCTTTGTGTTTTTTGGTTAATAAATTTAAGTTTAAGATAA	MKEQRYFGYICVRREVDASLLCVFWLINLSLR	None
c_acetobutylicum atcc824	Locus:scac1315.1:1314535-1314900.5:220-330:1314755-1314865(+)	sCAC1315	0.49	0.51	-4.7	-0.23	0.89	-0.91	4.93	0	0.085	N	0	ATGTATGAAAATATTGTAGAGAAGCTAGATAATATTGATAAGAAATTAGATGCTATTGATGAAAAAGTAAACGAACATGAGAGTAAATTTAATAAGTTAAAAGCTTTATAA	MYENIVEKLDNIDKKLDAIDEKVNEHESKFNKLKAL	Top hit: kid repeat protein [Moniliophthora roreri MCA 2997], 256 a.a.
c_acetobutylicum atcc824	Locus:scac3233.1:3232090-3232211.1:60-110:3232150-3232200(+)	YdaO/YuaAleader.1	0.46	0.51	-11.4	0.68	0.04	-0.16	10.45	0	0.121	N	0	ATGCGTAGGTTTGTGCCTTTACCGAATCCGTCAGCTAACCTCGTAGAATAA	MRRFVPLPNPSANLVE	None
c_acetobutylicum atcc824	Locus:scac2915.1:2914841-2914733.2:64-105:2914777-2914736(-)	SAMriboswitch.3	0.43	0.51	-0.74	-0.03	0.58	-0.45	8.52	0	0.107	N	0	ATGTATGGTGTTAATTCCTGCAAAGTTAATTTTGAGAGATAA	MYGVNSCKVNFER	None
c_acetobutylicum atcc824	Locus:scac2182.1:2182120-2181516.9:270-314:2181850-2181806(-)	OLE	0.41	0.64	-5.93	NA	0.74	-0.19	6.29	0	0.077	N	0	ATGTGCAGTGTAGCCTGCCTTGAGTGGTATGGGGAGAGGAGATAA	MCSVACLEWYGERR	None
c_acetobutylicum atcc824	Locus:scac754.1:753993-753798.2:179-256:753814-753737(-)	T-box.18	0.33	0.64	-6.31	NA	0.12	-0.21	9.05	0	0.108	N	0	ATGCTTTCGTCTCAATCTGAGACGAAAGCTTTTTTTGTATATATTAATTTTAGGAGGTTATACAATGAGTACTTATAG	MLSSQSETKAFFVYINFRRLYNEYL	None
c_acetobutylicum atcc824	Locus:scac3651.1:3651159-3650984.1:51-89:3651108-3651070(-)	Lysineriboswitch	0.32	0.59	-6.37	0.21	0.2	-0.9	11.75	0	0.184	N	0	ATGAAGCAGTTTAAAAGGAAATTTTGCCGAAGCGTATAG	MKQFKRKFCRSV	None
c_acetobutylicum atcc824	Locus:scac903.2:902793-903067.2:181-225:902974-903018(+)	T-box.19	0.3	0.59	-7.12	2.55	0.18	0.21	9.05	0	0.079	N	0	ATGTATGAATTCTATACATCGTACTTGAAAAGGTTAGTATTGTGA	MYEFYTSYLKRLVL	None
c_acetobutylicum atcc824	Locus:scac903.1:902756-903083.3:218-262:902974-903018(+)	sCAC903	0.3	0.59	-7.12	2.55	0.18	0.21	9.05	0	0.079	N	0	ATGTATGAATTCTATACATCGTACTTGAAAAGGTTAGTATTGTGA	MYEFYTSYLKRLVL	None
c_acetobutylicum atcc824	Locus:scac3130.1:3129851-3129605.2:51-86:3129800-3129765(-)	T-box.10	0.27	0.61	-5.61	0.41	0.73	-0.19	4.18	0	0.062	N	0	ATGTTTGGTGAGATTCAGCATTGCCAAGATTTATGA	MFGEIQHCQDL	None
c_acetobutylicum atcc824	Locus:scac2558.1:2557883-2558061.2:97-132:2557980-2558015(+)	Cobalaminriboswitch.1	0.22	0.63	-1.57	0	0.96	-0.18	6.23	0	0.091	N	0	ATGTCCACTGGAGTTTTCTCTGGGAAGGATGGTTGA	MSTGVFSGKDG	None
c_acetobutylicum atcc824	Locus:scac2563.1:2562148-2562228.3:44-163:2562192-2562311(+)	pfl.1	0.21	0.64	-7.95	NA	0.1	0.07	11.47	0	0.101	N	0	ATGATTAATATAAGAATCGACCGCCTGGGTAAATTAATAATTTATCCAGGTTTTTTTGTATTTAATTTTAGGAGGTATTTAAATGAAAGTTCCACAAATAGAATTAAAATATGGATGTAA	MINIRIDRLGKLIIYPGFFVFNFRRYLNESSTNRIKIWM	None
c_acetobutylicum atcc824	Locus:scac2470.1:2469356-2469138.2:56-91:2469300-2469265(-)	T-box.5	0.19	0.64	-5.98	-0.38	0.75	0.64	6.34	0	0.064	N	0	ATGGCTGGAAGCCTTTTTAAGTTTGAGTTATATTGA	MAGSLFKFELY	None
c_acetobutylicum atcc824	Locus:scac1132.2:1131537-1131641.1:53-94:1131590-1131631(+)	SAMriboswitch.1	0.11	0.79	-2.82	-1.44	0.68	0.85	6.02	0	0.121	N	0	ATGTTAATTATACAAGGTGCTAATTCCTGCAGCGCTAGCTGA	MLIIQGANSCSAS	None
c_acetobutylicum atcc824	Locus:scac1132.1:1131472-1131688.1:118-159:1131590-1131631(+)	sCAC1132	0.11	0.79	-2.82	-1.44	0.68	0.85	6.02	0	0.121	N	0	ATGTTAATTATACAAGGTGCTAATTCCTGCAGCGCTAGCTGA	MLIIQGANSCSAS	None
c_acetobutylicum atcc824	Locus:scac2795.1:2794683-2794525.3:134-220:2794549-2794463(-)	sCAC2795	0.1	0.79	-0.4	-0.66	0.21	0.88	6.23	0	0.131	N	0	ATGGCAGCCCAGCCCCAAGGGCTGTCTTTTATTTTGCCTTTTATTACATTGGACATAAATGTTAATAAAACTTTTGTGGCATTTTGA	MAAQPQGLSFILPFITLDINVNKTFVAF	None
c_acetobutylicum atcc824	Locus:scac2182.1:2182120-2181516.10:298-354:2181822-2181766(-)	OLE	0.09	0.84	-5.36	1.96	0.57	-1.15	10.72	0	0.096	N	0	ATGGGGAGAGGAGATAAACAAGTCAAAAATTTTAGGCCTAAGTTTTTGTACTATTGA	MGRGDKQVKNFRPKFLYY	None
c_acetobutylicum atcc824	Locus:scac2992.1:2991407-2991297.2:71-178:2991336-2991229(-)	SAMriboswitch.4	0.08	0.7	-1.8	NA	0.68	0.55	11.41	0	0.106	N	0	ATGGTGCCAATTCCTGCAGAATTATTCTGCAAGATAAGAGAGAGAATGTTAAGTCTCTTCTTATTGAGGAGACTTTTATTTTTATATTGTAGGAGGAAGTGGATATAA	MVPIPAELFCKIRERMLSLFLLRRLLFLYCRRKWI	Hypothetical protiens only
c_acetobutylicum atcc824	Locus:scac833.1:832978-833336.2:28-75:833006-833053(+)	SsrA	0.07	0.84	-7.13	0.21	0.11	-1.31	10.25	0	0.092	N	0	ATGTTACGTTTGAGAAGCGAGTCGAGGGAACCTGTGGACCCGCGTTAA	MLRLRSESREPVDPR	None
c_acetobutylicum atcc824	Locus:scac2795.1:2794683-2794525.2:109-198:2794574-2794485(-)	sCAC2795	0.07	0.84	-3.03	-0.04	0.05	0.32	9.08	1	0.108	N	0.2	ATGAATAGCCCCCTTTTTATTTATTATGGCAGCCCAGCCCCAAGGGCTGTCTTTTATTTTGCCTTTTATTACATTGGACATAAATGTTAA	MNSPLFIYYGSPAPRAVFYFAFYYIGHKC	None
c_acetobutylicum atcc824	Locus:scac729.1:728137-728375.1:9-62:728146-728199(+)	T-box.17	0.06	0.84	-2.9	-0.24	0.66	-1.24	12.99	0	0.25	N	0	ATGAGAAGAAGAGTAAATTTAAAAACAAAATTAAAGAGAACTGTGAATTGGTGA	MRRRVNLKTKLKRTVNW	None
c_acetobutylicum atcc824	Locus:scac1594.1:1593590-1594108.2:122-157:1593712-1593747(+)	scac15941	0.06	0.84	-3.32	0.18	0.85	-1.64	9.45	0	0.126	N	0	ATGAAAGAAGATTCACTGAATAAAAAATTCAATTAA	MKEDSLNKKFN	None
c_acetobutylicum atcc824	Locus:scac2825.1:2824953-2824856.4:94-243:2824859-2824710(-)	Purineriboswitches.1	0.05	0.81	-6.12	NA	0.27	-0.32	10.28	0	0.091	N	0.2	ATGCAAAAGCATGCTGATTTTCACTCTGAAAATTGGTGTGCTTATGTTCTAAATAAAAGGTTTCATAAAATTCTGTATATTTACCCTAAAGTGACTATATTAGTTATAAATATTTTTGAAAGGAAGTTTTACAAATGGCAAAAATTCTAA	MQKHADFHSENWCAYVLNKRFHKILYIYPKVTILVINIFERKFYKWQKF	None
c_acetobutylicum atcc824	Locus:scac2511.1:2511078-2510864.1:75-116:2511003-2510962(-)	T-box.7	0.05	0.93	-3.8	-0.09	0.7	0.22	6.34	0	0.092	N	0	ATGCAAAGCACTTTGAAGGTAGCTTCTGAGTTCTTCTATTGA	MQSTLKVASEFFY	None
c_acetobutylicum atcc824	Locus:scac3502.1:3501846-3501683.2:36-158:3501810-3501688(-)	ykoKleader	0.04	0.93	-5.67	0.71	0.29	-0.06	10.45	0	0.135	N	0	ATGCTACTGCCCAAAAATATCGAAAGATGCCAATGGGTTAACAGGTACTACCGAATTAAGGTTTTACTTAATGTAGCTGGGATTACCCAAAGCTATATAGTGCTAAAGCTCAACGAAAGATAG	MLLPKNIERCQWVNRYYRIKVLLNVAGITQSYIVLKLNER	Hypothetical protiens only
c_acetobutylicum atcc824	Locus:scac3284.1:3284087-3283956.2:78-122:3284009-3283965(-)	L10_leader	0.04	0.93	-6.95	0	0.05	0.36	12.23	0	0.085	N	0	ATGAAAGTATATGGTCTCTTCGTACGTCTGCGGAGGGGCCTTTAG	MKVYGLFVRLRRGL	None
c_acetobutylicum atcc824	Locus:scac3039.1:3038094-3038615.3:182-235:3038276-3038329(+)	scac30391	0.04	0.93	-2.01	-0.01	0.24	-0.04	10.11	0	0.094	N	0	ATGACCACTTTCGCAAAATTGCTTAGCTTTTATCTATATAATTACAAAAAATAA	MTTFAKLLSFYLYNYKK	None
c_acetobutylicum atcc824	Locus:scac1582.1:1581613-1581785.4:148-183:1581761-1581796(+)	sCAC1582	0.04	0.93	-2.57	0.69	0.63	0.51	3.85	0	0.072	N	0	ATGGGATACTGTGAAAATGGTATCTCTTTTTTATGA	MGYCENGISFL	None
c_acetobutylicum atcc824	Locus:scac1582.1:1581613-1581785.2:96-131:1581709-1581744(+)	sCAC1582	0.04	0.93	-1.33	0	0.82	0.75	6.02	0	0.067	N	0	ATGTGGTTATTGATCTGGAATGTGGGAACACAATAG	MWLLIWNVGTQ	None
c_acetobutylicum atcc824	Locus:scac1449.1:1448287-1448628.1:132-221:1448419-1448508(+)	RNaseP_bact_a	0.04	0.93	-2.59	-0.82	0.21	-0.61	11.6	0	0.208	N	0	ATGGTAAGGGTGGAAAGGCGAGGTAAGAGCTCACCAGCGCATTGGCGACTTTGCGGCTATGTAAACCCCATCTGGAGCAAGATCAAATAG	MVRVERRGKSSPAHWRLCGYVNPIWSKIK	Hypothetical protiens only
c_acetobutylicum atcc824	Locus:scac3821.2:3820303-3820544.2:166-210:3820469-3820513(+)	T-box.16	0.03	0.93	-4.78	0	0.65	1.93	3.55	0	0.055	N	0	ATGTTAGTACTTGAAATAAGCGATGCTTTTTTAAGCATAATTTAG	MLVLEISDAFLSII	None
c_acetobutylicum atcc824	Locus:scac3821.1:3820221-3820568.3:248-292:3820469-3820513(+)	sCAC3821	0.03	0.93	-4.78	0	0.65	1.93	3.55	0	0.055	N	0	ATGTTAGTACTTGAAATAAGCGATGCTTTTTTAAGCATAATTTAG	MLVLEISDAFLSII	None
c_acetobutylicum atcc824	Locus:scac2915.1:2914841-2914733.3:68-124:2914773-2914717(-)	SAMriboswitch.3	0.03	1	-2.82	-1.04	0.42	0.79	11.75	0	0.083	N	0	ATGGTGTTAATTCCTGCAAAGTTAATTTTGAGAGATAAGAGGATTATAAAATTTTAG	MVLIPAKLILRDKRIIKF	None
c_acetobutylicum atcc824	Locus:scac2182.1:2182120-2181516.7:177-215:2181943-2181905(-)	OLE	0.03	0.81	-2.93	NA	0.59	1.46	9.34	0	0.054	N	0	ATGACCCTACTTTTGTGGAGGCCAATTATTGTATATTGA	MTLLLWRPIIVY	None
c_acetobutylicum atcc824	Locus:scac975.1:975194-974783.8:364-405:974830-974789(-)	sCAC9751	0.02	1	-2.96	-0.82	0.51	-0.42	10.33	0	0.092	N	0	ATGAAATTTTATGATAGGTATTTAATAAAAAAAGGCGTATAG	MKFYDRYLIKKGV	Top hit: endoglucanase A [Clostridium acetobutylicum DSM 1731], 52 a.a.
c_acetobutylicum atcc824	Locus:scac754.1:753993-753798.1:79-123:753914-753870(-)	T-box.18	0.02	1	-3.11	-0.23	0.18	-0.16	9.71	0	0.089	N	0	ATGAACTCGCTTGGGAGCTTATTTGCAGAAAAGCAAATACGGTAA	MNSLGSLFAEKQIR	None
c_acetobutylicum atcc824	Locus:scac454.1:453563-453665.3:96-131:453659-453694(+)	SAMriboswitch.5	0.02	0.87	-5.09	NA	0.45	1.88	11.66	0	0.067	N	0	ATGAGAATGTTTTTAAAACTGCTTCTTATTTTTTAA	MRMFLKLLLIF	None
c_acetobutylicum atcc824	Locus:scac3850.1:3849691-3849152.2:92-136:3849599-3849555(-)	scac38501	0.02	1	-5.96	-0.13	0.19	-1.2	11.89	0	0.154	N	0	ATGAAAAAACGTAGAAAAATTAATAAAATTTATAAATTTTTTTAA	MKKRRKINKIYKFF	None
c_acetobutylicum atcc824	Locus:scac3651.1:3651159-3650984.4:129-185:3651030-3650974(-)	Lysineriboswitch	0.02	1	-5.47	0.16	0.51	-0.01	8.22	0	0.149	N	0	ATGTGCAAAACTGTCACAAAGTATAATTGTGGAGAACTATCATTGGTGTGGAATTAA	MCKTVTKYNCGELSLVWN	None
c_acetobutylicum atcc824	Locus:scac2825.1:2824953-2824856.2:45-80:2824908-2824873(-)	Purineriboswitches.1	0.02	1	-4.72	-1.9	0.14	1.33	6.02	0	0.064	N	0	ATGTTTCTACAAGGAACCTTAAATTTCTTACTATGA	MFLQGTLNFLL	None
c_acetobutylicum atcc824	Locus:scac2819.1:2818349-2818570.2:15-86:2818364-2818435(+)	scac28191	0.02	1	-4.61	-0.08	0.24	0.95	6.23	0	0.074	N	0.2	ATGATTATTTATATAGCATTAAGCTTGTACATATATTTAATTTACATAAATTCAGATAATAATATTAAATAG	MIIYIALSLYIYLIYINSDNNIK	Top hit: cyclophilin [Theileria parva strain Muguga], 217 a.a.
c_acetobutylicum atcc824	Locus:scac2511.1:2511078-2510864.2:214-270:2510864-2510808(-)	T-box.7	0.02	0.87	-1.5	NA	0.49	-0.01	4.54	0	0.063	N	0	ATGGACTTCTGTGCTTTTTTTATTTTTACAAGATTTAGAAAGGATGAATTTGAATGA	MDFCAFFIFTRFRKDEFE	None
c_acetobutylicum atcc824	Locus:scac2182.1:2182120-2181516.6:168-215:2181952-2181905(-)	OLE	0.02	0.81	-5.82	NA	0.12	0.76	11.15	0	0.064	N	0	ATGCGACAAATGACCCTACTTTTGTGGAGGCCAATTATTGTATATTGA	MRQMTLLLWRPIIVY	None
c_acetobutylicum atcc824	Locus:scac1977.1:1976371-1976471.2:52-90:1976423-1976461(+)	SAMriboswitch.2	0.02	1	-3.48	-2.39	0.32	0.28	8.5	0	0.105	N	0	ATGTACGGTGTTAATTCCTGCAAAACTTATTTGTTTTGA	MYGVNSCKTYLF	None
c_acetobutylicum atcc824	Locus:scac180.1:179915-180075.1:54-116:179969-180031(+)	GlmSribozyme	0.02	1	-5.73	0.04	0.35	-0.73	9.34	0	0.11	N	0	ATGGGGAGAATCGAATCTTCGGCGGATGCCCCACGGTACCGCACTACCGTTAGCGGTTGGTAA	MGRIESSADAPRYRTTVSGW	None
c_acetobutylicum atcc824	Locus:scac1753.1:1753127-1752850.1:9-56:1753118-1753071(-)	T-box.2	0.02	1	-2.73	-0.68	0.22	-0.2	9.84	0	0.127	N	0	ATGAAAGAAAAGAGTAAGCTATATATCTGTTCTAAATATTTACTCTAA	MKEKSKLYICSKYLL	None
c_acetobutylicum atcc824	Locus:scac1377.1:1376813-1376991.5:178-300:1376991-1377113(+)	6SRNA	0.02	1	-4.87	-0.65	0.39	0.59	10.72	0	0.196	N	0	ATGTGTGAGAAGAGAGGTGGATGCCTCTCTTCTTTGTGTTTTTTGGTTAATAAATTTAAGTTTAAGATAAAGACAATAAAAGTTACTATTCTATTTCTTGGGAAATATATACGTTTATTTTAG	MCEKRGGCLSSLCFLVNKFKFKIKTIKVTILFLGKYIRLF	None
c_acetobutylicum atcc824	Locus:scac975.1:975194-974783.3:194-265:975000-974929(-)	sCAC9751	0.01	1	-1.58	0.18	0.18	1.55	5.35	0	0.105	N	0.1	ATGACTTTTTTCCTGCATTTATGTATAATAGTAACTGAAGGGAGTTGGTTAATATGTCTATGTTCTTATTAA	MTFFLHLCIIVTEGSWLICLCSY	None
c_acetobutylicum atcc824	Locus:scac833.1:832978-833336.7:313-426:833291-833404(+)	SsrA	0.01	1	-7.15	-0.37	0	-0.5	9.84	0	0.181	N	0	ATGAAACCATTTTCGGACAGGGGTTCGATTCCCCTCGCCTCCACTATGAAAACCCTCGACGGATGTCGAGGGTTTTTTCCCTATTTAAAGCGAAAATATATGGATGAATTTTAA	MKPFSDRGSIPLASTMKTLDGCRGFFPYLKRKYMDEF	None
c_acetobutylicum atcc824	Locus:scac790.1:789407-789580.1:62-136:789469-789543(+)	ykoKleader.1	0.01	1	-3.66	1.25	0.3	0.72	10.65	0	0.16	N	0.4	ATGCCAAATTGGGTCAGCAGATATTACCGAATCAAGGTTCTATCTAATGTAGCTGGATTTATAGTTTTAATCTAA	MPNWVSRYYRIKVLSNVAGFIVLI	Hypothetical protiens only
c_acetobutylicum atcc824	Locus:scac3850.1:3849691-3849152.9:460-504:3849231-3849187(-)	scac38501	0.01	1	-2.45	0.21	0.5	0.37	9.3	0	0.052	N	0	ATGGGGGGCAACCTATGGTTTTATTTTTTTGGTAAATGGTTTTGA	MGGNLWFYFFGKWF	None
c_acetobutylicum atcc824	Locus:scac3802.1:3801637-3801809.1:127-189:3801764-3801826(+)	Lysineriboswitch.1	0.01	0.87	-3.89	NA	0.34	0.06	8.23	0	0.117	N	0	ATGCAGAACTGTCACTATTCTTTTATAGTGGAGAGCTACAAGGTGCACGTGAGATGTTTATAA	MQNCHYSFIVESYKVHVRCL	None
c_acetobutylicum atcc824	Locus:scac3723.1:3722252-3722148.3:59-109:3722193-3722143(-)	sCAC3723	0.01	1	-1.28	2.27	0.31	0.14	4.48	0	0.073	N	0	ATGGAGGAGAAGCAAGTCCAGACGAAGGAGGTTCTCCTTCTTTTATTTTAA	MEEKQVQTKEVLLLLF	None
c_acetobutylicum atcc824	Locus:scac3651.1:3651159-3650984.3:101-154:3651058-3651005(-)	Lysineriboswitch	0.01	1	-1.68	0.3	0.27	0.52	8.5	0	0.091	N	0	ATGCTGTACTGCTGGGTTTGTATAAAATATGTGCAAAACTGTCACAAAGTATAA	MLYCWVCIKYVQNCHKV	None
c_acetobutylicum atcc824	Locus:scac349.1:348527-348978.5:160-192:348687-348719(+)	scac3491	0.01	1	-0.77	0.03	0	-0.13	9.05	0	0	N	0	ATGAAACAATATATGTATTTTGTTTCATATTAG	MKQYMYFVSY	None
c_acetobutylicum atcc824	Locus:scac3317.1:3316185-3316035.2:106-177:3316079-3316008(-)	T-box.13	0.01	1	-3.34	0.38	0.13	1.73	3.85	1	0.086	N	0	ATGAGTACAAATTTAGGTGGTACCGCGATCATACTCGCCCTAATACTGGGGGAGTTTTTATTTTTTTTGTAA	MSTNLGGTAIILALILGEFLFFL	None
c_acetobutylicum atcc824	Locus:scac3283.1:3282947-3282618.10:306-338:3282641-3282609(-)	sCAC3283	0.01	1	-2.86	0	0.25	0.89	8.52	0	0	N	0	ATGTACGCAATCCAAAAGTGTACTTTATTGTAG	MYAIQKCTLL	None
c_acetobutylicum atcc824	Locus:scac306.1:305808-306054.1:9-71:305817-305879(+)	T-box.8	0.01	1	-2.65	0.01	0.39	-0.93	12.81	0	0.157	N	0	ATGAACAGAAATATTAAGAATCAAATAAACTTCCAGAGAGTCGGGATTGCTGGGAACCGATAG	MNRNIKNQINFQRVGIAGNR	None
c_acetobutylicum atcc824	Locus:scac3039.1:3038094-3038615.4:334-435:3038428-3038529(+)	scac30391	0.01	1	-3.84	-0.41	0.25	-1	10.39	0	0.165	N	0	ATGGATTCAAAGCCATCTTTCTTTTTTTATATTCTAAAAAAAAGAAAAACACAATATAATTACTATCATTATATTTTTAACAAAAATAAGTCCATAAATTAA	MDSKPSFFFYILKKRKTQYNYYHYIFNKNKSIN	Top hit: RNA polymerase sigma factor rpoD [Candidatus Carsonella ruddii CS isolate Thao2000], 320 a.a.
c_acetobutylicum atcc824	Locus:scac2905.1:2905050-2904949.3:81-113:2904969-2904937(-)	Purineriboswitches.2	0.01	1	-2.82	0.34	0.5	0	9.78	0	0	N	0	ATGGGTGTTTATAAGTATTTTAGATATTTATAA	MGVYKYFRYL	None
c_acetobutylicum atcc824	Locus:scac2819.1:2818349-2818570.4:202-297:2818551-2818646(+)	scac28191	0.01	1	-1.27	1.19	0.14	1.68	6.23	1	0.157	N	0.7	ATGAGCAGCCCAACTGTTCTTTTTTTATTTATAACTTTATCTTTCAAATTAACTTTTATTTTCTTATTATTTATCGATTATAACTTTATATTATAA	MSSPTVLFLFITLSFKLTFIFLLFIDYNFIL	Top hit: doxX-like family protein [Acinetobacter baumannii 1437282], 89 a.a.
c_acetobutylicum atcc824	Locus:scac2819.1:2818349-2818570.1:2-73:2818351-2818422(+)	scac28191	0.01	1	-4.66	0.05	0.15	0.27	9.74	0	0.069	N	0	ATGTTACATTTATATGATTATTTATATAGCATTAAGCTTGTACATATATTTAATTTACATAAATTCAGATAA	MLHLYDYLYSIKLVHIFNLHKFR	None
c_acetobutylicum atcc824	Locus:scac2563.1:2562148-2562228.2:23-163:2562171-2562311(+)	pfl.1	0.01	0.87	-5.11	NA	0.14	0.14	10.92	0	0.083	N	0	ATGGAGTTCACCATAGGGAGCATGATTAATATAAGAATCGACCGCCTGGGTAAATTAATAATTTATCCAGGTTTTTTTGTATTTAATTTTAGGAGGTATTTAAATGAAAGTTCCACAAATAGAATTAAAATATGGATGTAA	MEFTIGSMINIRIDRLGKLIIYPGFFVFNFRRYLNESSTNRIKIWM	None
c_acetobutylicum atcc824	Locus:scac2472.1:2471556-2471439.1:59-118:2471497-2471438(-)	L20_leader	0.01	1	-5.33	-0.4	0.14	1.41	6.23	0	0.079	N	0	ATGCAGCTTATTTTGCTATGTATATTTGAGACGGTGAATAACCGTCTTTTTTTATTATAA	MQLILLCIFETVNNRLFLL	None
c_acetobutylicum atcc824	Locus:scac2182.1:2182120-2181516.13:516-566:2181604-2181554(-)	OLE	0.01	1	-7.05	0	0	-0.84	6.45	0	0.108	N	0	ATGGCGACGTATAGTTATTCGTGGGGAAAGCCTACTGAACCTATGCCGTAA	MATYSYSWGKPTEPMP	None
c_acetobutylicum atcc824	Locus:scac2182.1:2182120-2181516.11:367-417:2181753-2181703(-)	OLE	0.01	1	-3.41	-0.07	0.55	-1.12	10.78	0	0.124	N	0	ATGTTGCAAAAGAGGCTAAGAAAGCATCTAACTGTTGAGGAAAACTCCTAG	MLQKRLRKHLTVEENS	None
c_acetobutylicum atcc824	Locus:scac180.1:179915-180075.2:79-129:179994-180044(+)	GlmSribozyme	0.01	1	-3.99	-0.17	0.16	-0.23	11.82	0	0.121	N	0	ATGCCCCACGGTACCGCACTACCGTTAGCGGTTGGTAAAAGCAGAAAGTGA	MPHGTALPLAVGKSRK	None
c_acetobutylicum atcc824	Locus:scac1594.1:1593590-1594108.10:465-506:1594055-1594096(+)	scac15941	0.01	1	-3.45	0.15	0.14	0.26	9.3	0	0.098	N	0	ATGTTACATCTTTATTTGCAAAATAGCAAAACCGTGTTCTAG	MLHLYLQNSKTVF	None
c_acetobutylicum atcc824	Locus:scac1582.1:1581613-1581785.1:45-77:1581658-1581690(+)	sCAC1582	0.01	1	-0.89	0.29	0.41	-0.12	11.66	0	0	N	0	ATGAGGGGGATAAAATCCGCAATAAACAGTTAA	MRGIKSAINS	None
c_acetobutylicum atcc824	Locus:scac1377.1:1376813-1376991.1:71-106:1376884-1376919(+)	6SRNA	0.01	1	-7.64	1.31	0	-0.33	8.54	0	0.096	N	0	ATGGATATGGATTTCTTATGTTTTAAGAAAAGATAG	MDMDFLCFKKR	None
c_acetobutylicum atcc824	Locus:scac137.3:136027-136292.1:107-214:136134-136241(+)	ffs	0.01	1	-4.08	1.15	0.15	0.06	9.69	0	0.082	N	0	ATGTTGAGAATTGGGTCCCACGCAACGGAAATTCATGAACTCCGTCAGGTCCGGAAGGAAGCAGCGGTAAGTGAAATCTTCCGTGTGCCGTGGATAAATCTGATTTGA	MLRIGSHATEIHELRQVRKEAAVSEIFRVPWINLI	Hypothetical protiens only
c_acetobutylicum atcc824	Locus:scac137.2:136025-136338.1:109-216:136134-136241(+)	sCAC137	0.01	1	-4.08	1.15	0.15	0.06	9.69	0	0.082	N	0	ATGTTGAGAATTGGGTCCCACGCAACGGAAATTCATGAACTCCGTCAGGTCCGGAAGGAAGCAGCGGTAAGTGAAATCTTCCGTGTGCCGTGGATAAATCTGATTTGA	MLRIGSHATEIHELRQVRKEAAVSEIFRVPWINLI	Hypothetical protiens only
c_acetobutylicum atcc824	Locus:scac1192.1:1191338-1191532.1:9-74:1191347-1191412(+)	T-box.1	0.01	1	-1.01	0	0.35	0.03	10.85	0	0.158	N	0	ATGAAGTGGAAAGTAGCATGTCGATTTTTTAAGCGAGCTGATATTTTGGTGAAAGTTCAGTATTAA	MKWKVACRFFKRADILVKVQY	None
c_acetobutylicum atcc824	Locus:scac1074.1:1073888-1073785.4:97-216:1073791-1073672(-)	SAMriboswitch	0.01	1	-5.53	0.19	0.39	0.91	3.82	0	0.06	N	0	ATGAGGAGCGACTATTTAAACATTTTTATTTTGTTAATAGATCCTCTTCTTTTAAAAGAAGAGGATTTTATTTTGTTAATAATAGAACCAACTTATTATTATTTGGTTTTATTCTATTAA	MRSDYLNIFILLIDPLLLKEEDFILLIIEPTYYYLVLFY	Top hit: tRNA(Ile)-lysidine synthase [Firmicutes bacterium CAG:884], 428 a.a.
c_acetobutylicum atcc824	Locus:scac975.1:975194-974783.7:314-367:974880-974827(-)	sCAC9751	0	1	-2.73	-0.07	0.07	-0.09	11.76	0	0.097	N	0	ATGTTTACACGATTCCTAAAGAATTTGAAAATTATCCTGAAATATCACAGATGA	MFTRFLKNLKIILKYHR	None
c_acetobutylicum atcc824	Locus:scac833.1:832978-833336.8:358-426:833336-833404(+)	SsrA	0	1	-2.42	0	0	-0.66	9.25	0	0.082	N	0	ATGAAAACCCTCGACGGATGTCGAGGGTTTTTTCCCTATTTAAAGCGAAAATATATGGATGAATTTTAA	MKTLDGCRGFFPYLKRKYMDEF	None
c_acetobutylicum atcc824	Locus:scac833.1:832978-833336.5:278-316:833256-833294(+)	SsrA	0	1	-9.89	-0.18	0	-0.44	10.12	0	0.107	N	0	ATGTTAAAATACAAACTGCACTCGGAGATGCTTAAATGA	MLKYKLHSEMLK	None
c_acetobutylicum atcc824	Locus:scac833.1:832978-833336.4:269-316:833247-833294(+)	SsrA	0	1	-3.59	0.1	0	-0.49	9.22	0	0.092	N	0	ATGGAGGGAATGTTAAAATACAAACTGCACTCGGAGATGCTTAAATGA	MEGMLKYKLHSEMLK	None
c_acetobutylicum atcc824	Locus:scac833.1:832978-833336.1:25-75:833003-833053(+)	SsrA	0	1	-5.67	0.26	0	-1.11	10.25	0	0.098	N	0	ATGATGTTACGTTTGAGAAGCGAGTCGAGGGAACCTGTGGACCCGCGTTAA	MMLRLRSESREPVDPR	None
c_acetobutylicum atcc824	Locus:scac672.1:671356-671251.2:99-167:671257-671189(-)	SAMriboswitch.6	0	1	-3.43	0.05	0.07	0.79	10.25	0	0.089	N	0	ATGAGAATAATCGCGAATGTAAAGCCCGAGGTTATTTCCAAGGGCTTTTTATTTTATCCTATTTTTTAA	MRIIANVKPEVISKGFLFYPIF	None
c_acetobutylicum atcc824	Locus:scac3850.1:3849691-3849152.6:223-327:3849468-3849364(-)	scac38501	0	1	-2.67	-1.43	0.1	0.1	9.69	0	0.188	N	0	ATGTGTATATTTCCCGTTGGAAAACATTTTCATAAGTGTAAAAGCTTATATTTTTACAATAAGTTAACAAAATTTCCTTGTAAAATAGAGATCTCATATGTATAA	MCIFPVGKHFHKCKSLYFYNKLTKFPCKIEISYV	None
c_acetobutylicum atcc824	Locus:scac3850.1:3849691-3849152.5:208-327:3849483-3849364(-)	scac38501	0	1	-2.44	-1.55	0	0.1	10.16	0	0.223	N	0	ATGGCAAAAATAAAAATGTGTATATTTCCCGTTGGAAAACATTTTCATAAGTGTAAAAGCTTATATTTTTACAATAAGTTAACAAAATTTCCTTGTAAAATAGAGATCTCATATGTATAA	MAKIKMCIFPVGKHFHKCKSLYFYNKLTKFPCKIEISYV	None
c_acetobutylicum atcc824	Locus:scac3850.1:3849691-3849152.1:80-136:3849611-3849555(-)	scac38501	0	1	-5.32	0	0	-0.64	11.89	0	0.162	N	0	ATGGGAACTATTATGAAAAAACGTAGAAAAATTAATAAAATTTATAAATTTTTTTAA	MGTIMKKRRKINKIYKFF	Hypothetical protiens only
c_acetobutylicum atcc824	Locus:scac3765.2:3764661-3764447.3:146-181:3764515-3764480(-)	T-box.15	0	1	-3.94	NA	0.03	0.06	10.79	0	0.083	N	0	ATGATAAAGAGAGTCAATTTATTTGATTTTAAATAA	MIKRVNLFDFK	None
c_acetobutylicum atcc824	Locus:scac3723.1:3722252-3722148.2:50-109:3722202-3722143(-)	sCAC3723	0	1	-3.51	0.66	0	0.35	4.48	0	0.09	N	0	ATGTATCTAATGGAGGAGAAGCAAGTCCAGACGAAGGAGGTTCTCCTTCTTTTATTTTAA	MYLMEEKQVQTKEVLLLLF	None
c_acetobutylicum atcc824	Locus:scac349.1:348527-348978.8:292-378:348819-348905(+)	scac3491	0	1	-0.87	2.58	0	0.82	9.35	0	0.116	N	0.1	ATGATATTATTTTGTTATGAAATTATAAAAAAACGTTTCATTATATTTTGCATGCATAATAAAATCACTTACCATAGTATTGTCTAG	MILFCYEIIKKRFIIFCMHNKITYHSIV	None
c_acetobutylicum atcc824	Locus:scac349.1:348527-348978.7:268-378:348795-348905(+)	scac3491	0	1	-3.07	0.41	0	0.73	9.62	0	0.085	N	0.5	ATGTTTAAAATACTGCATTATTATATGATATTATTTTGTTATGAAATTATAAAAAAACGTTTCATTATATTTTGCATGCATAATAAAATCACTTACCATAGTATTGTCTAG	MFKILHYYMILFCYEIIKKRFIIFCMHNKITYHSIV	Top hit: ribosomal large subunit pseudouridine synthase [Candidatus Carsonella ruddii CS isolate Thao2000], 194 a.a.
c_acetobutylicum atcc824	Locus:scac349.1:348527-348978.11:402-443:348929-348970(+)	scac3491	0	1	-1.8	-3.2	0	-0.68	9.3	0	0.152	N	0	ATGCAAAATACTATGAAACAAAATACATATATTGTTTCATAG	MQNTMKQNTYIVS	None
c_acetobutylicum atcc824	Locus:scac349.1:348527-348978.10:343-378:348870-348905(+)	scac3491	0	1	-0.92	-0.32	0.03	-0.14	9.3	0	0.101	N	0	ATGCATAATAAAATCACTTACCATAGTATTGTCTAG	MHNKITYHSIV	None
c_acetobutylicum atcc824	Locus:scac3312.1:3311751-3311963.4:209-289:3311960-3312040(+)	T-box.12	0	1	-3	0	0.04	1.41	8.25	0	0.207	N	0.788	ATGGCGGTCTGTGGTTGTTTTTTTGTACTCATTTTGCTTTTATTATTGTTTAGAAACTCTCATCATACATCAATCAATTAG	MAVCGCFFVLILLLLLFRNSHHTSIN	Top hit: cell shape-determining protein MreC [Streptococcus gallolyticus UCN34], 275 a.a.
c_acetobutylicum atcc824	Locus:scac3284.1:3284087-3283956.3:88-132:3283999-3283955(-)	L10_leader	0	1	-3.15	0	0.03	1.46	6.02	0	0.1	N	0	ATGGTCTCTTCGTACGTCTGCGGAGGGGCCTTTAGTTTATTATAA	MVSSYVCGGAFSLL	None
c_acetobutylicum atcc824	Locus:scac3283.1:3282947-3282618.8:234-287:3282713-3282660(-)	sCAC3283	0	1	-3.82	NA	0.08	2.34	9.3	0	0.046	N	0.991	ATGTTTAATTATATAATAATATTAATTGTATTTTTATTAATTAAATGGTTATAA	MFNYIIILIVFLLIKWL	Top hit: S-S bond formation pathway protein substrate (Cop-F9L) [Adoxophyes honmai entomopoxvirus 'L'], 236 a.a.
c_acetobutylicum atcc824	Locus:scac3117.1:3116319-3116066.3:179-286:3116140-3116033(-)	T-box.9	0	1	-5.51	0.95	0.11	1.72	10.46	1	0.16	N	0.4	ATGGCATTCGTACTGATTAAGTTAGCAATTTTTTTGCTAAATAGGGTGGCACCGCGTTATATAATCGCCCCTATACCATTTGGTATAGGGGCGATTTTTTTATGTTAA	MAFVLIKLAIFLLNRVAPRYIIAPIPFGIGAIFLC	None
c_acetobutylicum atcc824	Locus:scac3117.1:3116319-3116066.1:139-177:3116180-3116142(-)	T-box.9	0	1	-5.58	0.07	0.03	-0.6	10.46	0	0.132	N	0	ATGTCCACCGTTAAAGGGAATAGGTATCGATGTCTATAA	MSTVKGNRYRCL	None
c_acetobutylicum atcc824	Locus:scac3039.1:3038094-3038615.1:73-111:3038167-3038205(+)	scac30391	0	1	-2.49	0.21	0	2.41	6.02	0	0.048	N	0.2	ATGATAGTTTTAAATATGTTTTTTATATTTATTTATTAA	MIVLNMFFIFIY	Hypothetical protiens only
c_acetobutylicum atcc824	Locus:scac2972.1:2971922-2971806.2:62-118:2971860-2971804(-)	FMNriboswitch	0	1	-4.56	-1.48	0	-0.42	4.5	0	0.065	N	0	ATGATCCGGTTTGATTCCGGAGCCGACAGTAAAGTCTGGATGAAAGAAGATATATAG	MIRFDSGADSKVWMKEDI	Hypothetical protiens only
c_acetobutylicum atcc824	Locus:scac2915.1:2914841-2914733.1:32-124:2914809-2914717(-)	SAMriboswitch.3	0	1	-11.07	-2.76	0	0.2	11.72	0	0.175	N	0	ATGAAACCCAACAACCAGCATTTTTTAATTAGATGTATGGTGTTAATTCCTGCAAAGTTAATTTTGAGAGATAAGAGGATTATAAAATTTTAG	MKPNNQHFLIRCMVLIPAKLILRDKRIIKF	None
c_acetobutylicum atcc824	Locus:scac2825.1:2824953-2824856.3:77-145:2824876-2824808(-)	Purineriboswitches.1	0	1	-3.91	-0.13	0	1.6	8.54	0	0.144	N	0.1	ATGAGTGATTTGTTTGTATGCAAAAGCATGCTGATTTTCACTCTGAAAATTGGTGTGCTTATGTTCTAA	MSDLFVCKSMLIFTLKIGVLMF	None
c_acetobutylicum atcc824	Locus:scac2558.1:2557883-2558061.4:170-235:2558053-2558118(+)	Cobalaminriboswitch.1	0	1	-5.92	-0.23	0	0.11	10.78	0	0.09	N	0	ATGGAACTTCGGAGGGAAGTGAAATCCATAAACATAATCATGCTATTCAAACAATTACAAGCTTGA	MELRREVKSINIIMLFKQLQA	None
c_acetobutylicum atcc824	Locus:scac2558.1:2557883-2558061.1:61-132:2557944-2558015(+)	Cobalaminriboswitch.1	0	1	-10.56	0	0	-0.14	9.26	0	0.223	N	0	ATGCAACCCCCGTTACTGTATACAGTTACAAAACCAATGTCCACTGGAGTTTTCTCTGGGAAGGATGGTTGA	MQPPLLYTVTKPMSTGVFSGKDG	None
c_acetobutylicum atcc824	Locus:scac2182.1:2182120-2181516.16:598-630:2181522-2181490(-)	OLE	0	1	-3.52	NA	0	-0.66	10.26	0	0	N	0	ATGTTTTGGAGGAATTATTGTGTCAAAAAATAA	MFWRNYCVKK	None
c_acetobutylicum atcc824	Locus:scac1977.1:1976371-1976471.1:31-90:1976402-1976461(+)	SAMriboswitch.2	0	1	-10.63	0.3	0	-0.81	9.27	0	0.145	N	0	ATGAAGCCTGACAACCGGCAAATGTACGGTGTTAATTCCTGCAAAACTTATTTGTTTTGA	MKPDNRQMYGVNSCKTYLF	None
c_acetobutylicum atcc824	Locus:scac1827.1:1826804-1826974.1:9-62:1826813-1826866(+)	T-box.3	0	1	-3.55	8.02	0	-0.58	12.81	0	0.153	N	0	ATGATGAGAATTAGTAAAATCAATTTGCATATAAAGAGAAGAAGTGGTTGGTGA	MMRISKINLHIKRRSGW	None
c_acetobutylicum atcc824	Locus:scac1760.1:1759916-1760315.8:371-454:1760287-1760370(+)	sCAC1760	0	1	-5.21	-0.02	0.03	0.77	9.66	0	0.073	N	0.6	ATGAGATTTCTCTACTTTTCGCATTTTTTTATATTGGTATATAGAATTTTGTATAATATATGTCATATATACAAAAACTTATAA	MRFLYFSHFFILVYRILYNICHIYKNL	None
c_acetobutylicum atcc824	Locus:scac1645.1:1644571-1644836.1:80-115:1644651-1644686(+)	sCAC1645	0	1	-2.83	-0.02	0.1	1.33	8.56	0	0.101	N	0	ATGGTACATAGTTGTTTTTTATTAGTTAAAACATAA	MVHSCFLLVKT	None
c_acetobutylicum atcc824	Locus:scac1622.2:1622059-1621967.1:0-113:1622059-1621946(-)	Glycineriboswitch.1	0	1	-1.59	-0.39	0	-0.45	4.36	0	0.079	N	0	ATGAAGTTAGCGGGAGAGCTTTGGCTTTTGCCATACACCGAAGAAGTAAATCTTTCAGGTATCTATTTAATTAGAGATGACCGCTATTGGATGAACCCTTGGAGAGACTCTTAA	MKLAGELWLLPYTEEVNLSGIYLIRDDRYWMNPWRDS	None
c_acetobutylicum atcc824	Locus:scac1594.1:1593590-1594108.9:459-506:1594049-1594096(+)	scac15941	0	1	-0.98	-0.13	0	0.3	9.3	0	0.11	N	0	ATGAGCATGTTACATCTTTATTTGCAAAATAGCAAAACCGTGTTCTAG	MSMLHLYLQNSKTVF	None
c_acetobutylicum atcc824	Locus:scac1594.1:1593590-1594108.3:276-365:1593866-1593955(+)	scac15941	0	1	-3.05	-0.18	0	-0.56	10.11	0	0.217	N	0	ATGTATAATGTAAATATACTAAAATATAAATATGAAAAATATAAATGTAAAGGTGTTGTAAATATGCGCAAAGAGGTAGTTTTTAATTAA	MYNVNILKYKYEKYKCKGVVNMRKEVVFN	Hypothetical protiens only
c_acetobutylicum atcc824	Locus:scac1582.1:1581613-1581785.3:115-183:1581728-1581796(+)	sCAC1582	0	1	-5.04	-0.21	0	-0.15	8.53	0	0.092	N	0.1	ATGTGGGAACACAATAGAATAAAATTAAAAGTTATGGGATACTGTGAAAATGGTATCTCTTTTTTATGA	MWEHNRIKLKVMGYCENGISFL	None
c_acetobutylicum atcc824	Locus:scac1510.1:1509949-1510136.3:180-323:1510129-1510272(+)	Cobalaminriboswitch	0	1	-2.14	NA	0.09	0.74	9.98	0	0.117	N	0	ATGTTTTTTCTACGAGCGATAGGAGGAATAATCATGAAGTATAACCATAGGTGTACTATATGCATTTGGCCTTTTAACGTATTGTTAAGGGGCTTTTTATTTTATCAGAATAATTTTCAAAAGGGAGTGTTTATATGCATATAG	MFFLRAIGGIIMKYNHRCTICIWPFNVLLRGFLFYQNNFQKGVFICI	None
c_acetobutylicum atcc824	Locus:scac1449.2:1448520-1448657.2:65-112:1448585-1448632(+)	sCAC1449	0	1	-5.58	0	0.01	0.52	9.35	0	0.071	N	0	ATGATTGTCGAATACAGAACTCGGCTTACAGGTTTAGTCGTCCATTGA	MIVEYRTRLTGLVVH	None
c_acetobutylicum atcc824	Locus:scac1449.1:1448287-1448628.4:298-345:1448585-1448632(+)	RNaseP_bact_a	0	1	-5.58	0	0.01	0.52	9.35	0	0.071	N	0	ATGATTGTCGAATACAGAACTCGGCTTACAGGTTTAGTCGTCCATTGA	MIVEYRTRLTGLVVH	None
c_acetobutylicum atcc824	Locus:scac137.4:136142-136241.1:26-61:136168-136203(+)	ffs.1	0	1	-4.62	1.66	0.04	-1.85	12.81	0	0.149	N	0	ATGAACTCCGTCAGGTCCGGAAGGAAGCAGCGGTAA	MNSVRSGRKQR	None
c_acetobutylicum atcc824	Locus:scac137.3:136027-136292.2:141-176:136168-136203(+)	ffs	0	1	-4.62	1.66	0.04	-1.85	12.81	0	0.149	N	0	ATGAACTCCGTCAGGTCCGGAAGGAAGCAGCGGTAA	MNSVRSGRKQR	None
c_acetobutylicum atcc824	Locus:scac137.2:136025-136338.2:143-178:136168-136203(+)	sCAC137	0	1	-4.62	1.66	0.04	-1.85	12.81	0	0.149	N	0	ATGAACTCCGTCAGGTCCGGAAGGAAGCAGCGGTAA	MNSVRSGRKQR	None
c_acetobutylicum atcc824	Locus:scac1313.1:1312896-1312583.8:305-412:1312591-1312484(-)	scac13131	0	1	-1.43	2.41	0	1.8	9.25	1	0.095	N	0.3	ATGGGAACTCTTTTATTATTGATAAAATTTATTGTCATAAAAAAAGTCTATCTGATAATAGACACAATGGTAATAATTCTGTTTATAATGATAAACTACAATTGTTAA	MGTLLLLIKFIVIKKVYLIIDTMVIILFIMINYNC	Top hit: NADH dehydrogenase subunit 6 [Oedaleus decorus asiaticus], 173 a.a.
c_acetobutylicum atcc824	Locus:scac1313.1:1312896-1312583.4:155-199:1312741-1312697(-)	scac13131	0	1	-7.91	-0.03	0	0.84	10.01	0	0.064	N	0	ATGATTATACGAATATATCTAATTTATATGAAGGTCAACAACTAA	MIIRIYLIYMKVNN	None
c_acetobutylicum atcc824	Locus:scac1313.1:1312896-1312583.3:134-199:1312762-1312697(-)	scac13131	0	1	-3.6	0.53	0	0.38	9.87	0	0.079	N	0	ATGATAGAAAAAATAAAGGAGATGATTATACGAATATATCTAATTTATATGAAGGTCAACAACTAA	MIEKIKEMIIRIYLIYMKVNN	Top hit: TetR family transcriptional regulator [Bacillus pumilus], 185 a.a.
c_acetobutylicum atcc824	Locus:scac1074.1:1073888-1073785.1:32-100:1073856-1073788(-)	SAMriboswitch	0	1	-10.72	0	0	-0.76	10.11	0	0.154	N	0	ATGATGTTTCAGCAACCAAGGTTTTATACTTATGGTGCTAATTCCAGCAGGATATTTTCTGAAAGATGA	MMFQQPRFYTYGANSSRIFSER	None
c_acetobutylicum atcc824	Locus:scac1071.1:1070502-1070771.6:202-297:1070704-1070799(+)	T-box	0	1	-3.8	-0.11	0.1	0.63	10.02	0	0.095	N	0	ATGAGTTGTCATATTAGTTTTTATGTGATAATTAGAGTGGAACCGCGGAGTAAACTTCTGCCTCTATATTTTAGGGGGGGAAGTTTTTTTATTTAA	MSCHISFYVIIRVEPRSKLLPLYFRGGSFFI	None
c_acetobutylicum atcc824	Locus:scac1071.1:1070502-1070771.2:89-205:1070591-1070707(+)	T-box	0	1	-2.72	1.84	0	0.32	10.94	0	0.121	N	0	ATGCATCTTGGAGTACTGCCTCGAAATGTGAAATTAATATATACTAAAATTTTTATAGTAGACGGCAGCGGGTACGCCCGATTAAAGCGTTATGGTATGTTAGTACCTAAGTTATGA	MHLGVLPRNVKLIYTKIFIVDGSGYARLKRYGMLVPKL	None
c_acetobutylicum atcc824	Locus:scac1071.1:1070502-1070771.1:83-205:1070585-1070707(+)	T-box	0	1	-3.78	1.82	0	0.23	11.26	0	0.151	N	0	ATGCGAATGCATCTTGGAGTACTGCCTCGAAATGTGAAATTAATATATACTAAAATTTTTATAGTAGACGGCAGCGGGTACGCCCGATTAAAGCGTTATGGTATGTTAGTACCTAAGTTATGA	MRMHLGVLPRNVKLIYTKIFIVDGSGYARLKRYGMLVPKL	None
c_acetobutylicum atcc824	Locus:scac1003.1:1002176-1002274.1:37-147:1002213-1002323(+)	Purineriboswitches	0	1	-4.47	0	0.07	0.47	11.15	0	0.151	N	0	ATGGTCCGGAAGTTTCTACCTGCTGCCATAAATAGCAGACTACGGGGTGTTATTGATAATATAATAATATTTTATCTATATACCTCATTAATACGGAAATTAAAATATTGA	MVRKFLPAAINSRLRGVIDNIIIFYLYTSLIRKLKY	None
e_coli k12mg1655	Locus:seco4050.1:4049059-4049303.3:114-182:4049173-4049241(+)	CsrC	0.98	0.38	-6.09	-15.11	0.5	0.07	9.67	0	0.151	N	0	ATGGAATCAACACGGATTGTTCCGGCTAAAGGAAAAACAGGGTGTGTTGGCGGCCTGCAAGGATTGTAA	MESTRIVPAKGKTGCVGGLQGL	None
e_coli k12mg1655	Locus:seco2923.1:2922537-2922178.1:27-155:2922510-2922382(-)	CsrB	0.96	0.38	-7.21	29.78	0.18	-1.06	4.88	0	0.103	N	0	ATGATGACACTTCTGCAGGACACACCAGGATGGTGTTTCAGGGAAAGGCTTCTGGATGAAGCGAAGAGGATGACGCAGGACGCGTTAAAGGACACCTCCAGGATGGAGAATGAGAACCGGTCAGGATGA	MMTLLQDTPGWCFRERLLDEAKRMTQDALKDTSRMENENRSG	Hypothetical protiens only
e_coli k12mg1655	Locus:seco2834.1:2833077-2833189.1:10-63:2833087-2833140(+)	C0664	0.85	0.49	-7.01	-1.17	0.96	0.07	10.45	0	0.13	N	0	ATGTCGGATGCGACGCTGGCGCGTCTTATCCGACCTACGGGGACGCATGTGTAG	MSDATLARLIRPTGTHV	Top hit: mannitol-1-phosphate 5-dehydrogenase [Escherichia coli], 33 a.a.
e_coli k12mg1655	Locus:seco2652.3:2651877-2652180.2:64-210:2651941-2652087(+)	ryfA	0.84	0.49	-6.3	-2.36	0.8	-0.16	8.9	0	0.194	N	0	ATGCAGGTGTTTCACAGCGCTTGCTATCGCGGCAATATCGCCAGTGGTGCTGTCGTGATGCGGTCTTCGCATGGACCGCACAATGAAGATACGGTGCTTTTGTATCGTACTTATTGTTTCTGGTGCGCTGTTAACCGAGGTAAATAA	MQVFHSACYRGNIASGAVVMRSSHGPHNEDTVLLYRTYCFWCAVNRGK	None
e_coli k12mg1655	Locus:seco2923.1:2922537-2922178.7:136-216:2922401-2922321(-)	CsrB	0.81	0.49	-7.54	0.01	0.93	-0.82	7.7	0	0.105	N	0	ATGAGAACCGGTCAGGATGATTCGGTGGGTCAGGAAGGCCAGGGACACTTCAGGATGAAGTATCACATCGGGGTGGTGTGA	MRTGQDDSVGQEGQGHFRMKYHIGVV	None
e_coli k12mg1655	Locus:seco2652.3:2651877-2652180.3:121-210:2651998-2652087(+)	ryfA	0.73	0.55	-6.11	-1.97	0.76	-0.66	8.78	0	0.144	N	0	ATGCGGTCTTCGCATGGACCGCACAATGAAGATACGGTGCTTTTGTATCGTACTTATTGTTTCTGGTGCGCTGTTAACCGAGGTAAATAA	MRSSHGPHNEDTVLLYRTYCFWCAVNRGK	None
e_coli k12mg1655	Locus:seco3669.1:3668941-3669196.4:118-156:3669059-3669097(+)	nc8	0.64	0.62	-5.38	NA	0.98	-0.17	9.71	0	0.119	N	0	ATGACCTTCTGGGTGATGAAATCGCGCGAAGCTGGCTGA	MTFWVMKSREAG	None
e_coli k12mg1655	Locus:seco4050.1:4049059-4049303.1:26-103:4049085-4049162(+)	CsrC	0.63	0.61	-7.26	0.44	0.86	-2.41	3.99	0	0.112	N	0	ATGACTCAGGATGAGGGTCAGGAGCGCCAGGAGGCGAAGACAGAGGATTGTCAGGAAGACAAACGTCCGGAGACGTAA	MTQDEGQERQEAKTEDCQEDKRPET	Top hit: putative cytoplasmic protein [Shigella sonnei 53G], 25 a.a.
e_coli k12mg1655	Locus:seco1404.1:1403833-1403676.1:76-204:1403757-1403629(-)	McaS	0.59	0.93	-9.3	NA	0.44	0.29	6.26	0	0.135	N	0.2	ATGCCGGATTTAAGACGCGGATGCACTGCTGTGTGTACTGTAGAGTCTGGCGGATGTCGACAGACTCTATTTTTTTATGCAGTTTTAACTTTGCAGATAGCCGCATTCTCGCCGGAATTGCGTGATTAA	MPDLRRGCTAVCTVESGGCRQTLFFYAVLTLQIAAFSPELRD	None
e_coli k12mg1655	Locus:seco853.1:852263-852175.2:47-103:852216-852160(-)	RybA	0.57	0.62	-11.83	NA	0.26	1.07	8.8	0	0.148	N	0	ATGAGTTCAAGAGGTGTATGCGCGTGTTTAGTCATTCTCCCTTTAAAGTACGGTTAA	MSSRGVCACLVILPLKYG	None
e_coli k12mg1655	Locus:seco3237.1:3236396-3236583.2:141-209:3236537-3236605(+)	psrN	0.51	0.62	-9.32	NA	0.28	-0.44	10.5	0	0.144	N	0	ATGCATAAAAAGCAGCGGCTGACGTCTTCCGACGTTGGCCGTTTTTTTATGTGTAAGGAACTTCTATGA	MHKKQRLTSSDVGRFFMCKELL	Top hit: membrane protein [Citrobacter youngae], 343 a.a.
e_coli k12mg1655	Locus:seco123.1:122857-122697.3:105-140:122752-122717(-)	tp2	0.5	0.93	-6.38	NA	0.14	0.31	11.15	0	0.108	N	0	ATGCTTCGCGCGCTTCTTCCGGCTTACCGGCCATAA	MLRALLPAYRP	None
e_coli k12mg1655	Locus:seco2834.1:2833077-2833189.5:106-144:2833183-2833221(+)	C0664	0.48	0.93	-6.82	NA	0.14	0.38	7.55	0	0.107	N	0	ATGCAACACGTTTTATCCGTTCTGGACTTCACCCGCTAA	MQHVLSVLDFTR	None
e_coli k12mg1655	Locus:seco239.1:238462-238586.4:96-134:238558-238596(+)	C0067	0.48	0.93	-6.77	NA	0.16	-0.85	11.82	0	0.119	N	0	ATGAAACCGAAGCACAGAATCAACATTCTCCAATCATAA	MKPKHRINILQS	None
e_coli k12mg1655	Locus:seco2152.5:2151634-2151776.1:90-236:2151724-2151870(+)	sibB	0.48	0.93	-8.15	NA	0.2	0.45	10.45	1	0.633	Y	0	ATGACTAAGAGCACCACGATGATGAGTAGCTTCATCATGACCCTTTCCTTATTTATGGCCCCTTCCTCGGGAGGGGCTTTCCCGTTTCAGCGTCCCGCTGAAATCGTCGGCTTACCTCCTTTCGCCATGCAAGCAGTCTATCGCTAA	MTKSTTMMSSFIMTLSLFMAPSSGGAFPFQRPAEIVGLPPFAMQAVYR	Top hit: ybl101 [Escherichia coli O111:H8 str. CFSAN001632], 48 a.a.
e_coli k12mg1655	Locus:seco2152.2:2151668-2151803.1:56-202:2151724-2151870(+)	ryeD	0.48	0.93	-8.15	NA	0.2	0.45	10.45	1	0.633	Y	0	ATGACTAAGAGCACCACGATGATGAGTAGCTTCATCATGACCCTTTCCTTATTTATGGCCCCTTCCTCGGGAGGGGCTTTCCCGTTTCAGCGTCCCGCTGAAATCGTCGGCTTACCTCCTTTCGCCATGCAAGCAGTCTATCGCTAA	MTKSTTMMSSFIMTLSLFMAPSSGGAFPFQRPAEIVGLPPFAMQAVYR	Top hit: ybl101 [Escherichia coli O111:H8 str. CFSAN001632], 48 a.a.
e_coli k12mg1655	Locus:seco1404.1:1403833-1403676.3:129-200:1403704-1403633(-)	McaS	0.46	0.93	-4.47	NA	0.39	0.87	4.11	0	0.13	N	0	ATGTCGACAGACTCTATTTTTTTATGCAGTTTTAACTTTGCAGATAGCCGCATTCTCGCCGGAATTGCGTGA	MSTDSIFLCSFNFADSRILAGIA	None
e_coli k12mg1655	Locus:seco4578.1:4577858-4577934.1:43-78:4577901-4577936(+)	symR	0.45	0.76	-6.22	-0.21	0.74	-0.65	12.2	0	0.153	N	0	ATGCGGGTGTGTTGGCGCACATCCGCACCGCGCTAA	MRVCWRTSAPR	None
e_coli k12mg1655	Locus:seco3045.1:3044923-3045015.3:69-107:3044992-3045030(+)	InvR	0.45	0.93	-9.96	NA	0.09	0.24	10.55	0	0.131	N	0	ATGCCAACCTGGGCGTTCATGTTCGCGCCATCAAGGTAA	MPTWAFMFAPSR	None
e_coli k12mg1655	Locus:seco3669.1:3668941-3669196.6:217-300:3669158-3669241(+)	nc8	0.43	0.87	-2.3	NA	0.81	1.1	10.46	0	0.405	N	0	ATGGTGTTCCCCGCGAAGGCGGCGGTGGCGAGTATCCGTTGCAGGATGGGTTTGGCTGGACTAACGGTGTGGTACGCCGTTTAA	MVFPAKAAVASIRCRMGLAGLTVWYAV	None
e_coli k12mg1655	Locus:seco3264.1:3263241-3263360.1:37-69:3263278-3263310(+)	nc4	0.43	0.93	-2.77	NA	0.74	-0.62	10.55	0	0	N	0	ATGTCATCGACTAATTCACGAACGATTTCGTAA	MSSTNSRTIS	None
e_coli k12mg1655	Locus:seco1408.1:1407387-1407461.1:38-118:1407425-1407505(+)	C0343	0.43	0.76	-2.43	14.5	0.31	-1.38	8.56	0	0.116	N	0	ATGCCTGACCCACCACCCGATGAAGAACCGATTAAATTGTCGCATCGTGAGCGTAGATCTGCGAGGATACGCGCCTGCTAA	MPDPPPDEEPIKLSHRERRSARIRAC	Top hit: zinc transporter [Citrobacter sp. L17], 55 a.a.
e_coli k12mg1655	Locus:seco1404.1:1403833-1403676.2:96-200:1403737-1403633(-)	McaS	0.43	0.93	-4.45	NA	0.52	0.69	7.93	0	0.422	N	0	ATGCACTGCTGTGTGTACTGTAGAGTCTGGCGGATGTCGACAGACTCTATTTTTTTATGCAGTTTTAACTTTGCAGATAGCCGCATTCTCGCCGGAATTGCGTGA	MHCCVYCRVWRMSTDSIFLCSFNFADSRILAGIA	None
e_coli k12mg1655	Locus:seco2639.1:2638708-2638617.3:47-187:2638661-2638521(-)	sroE	0.41	0.87	-3.81	NA	0.27	-1.26	11.56	0	0.1	N	0	ATGGCTCCCGAAACATTGAGGGAAGCGTTGAGGGTTCATTTTTATATTCAGAAAGAGAATAAACGTGGCAAAAAACATTCAAGCCATTCGCGGCATGAACGATTACCTGCCTGGCGAAACGGCCATCTGGCAGCGCATTGA	MAPETLREALRVHFYIQKENKRGKKHSSHSRHERLPAWRNGHLAAH	Top hit: histidyl-tRNA synthetase [Salmonella enterica], 445 a.a.
e_coli k12mg1655	Locus:seco2495.1:2494651-2494216.2:26-67:2494625-2494584(-)	tpke70	0.41	0.93	-7.8	NA	0.06	-0.37	10.38	0	0.124	N	0	ATGGCCGATTTGAGGAGGGAAAGAGTAAGAGCAGTTTGTTAA	MADLRRERVRAVC	None
e_coli k12mg1655	Locus:seco286.1:28509-28620.3:85-123:28594-28632(+)	nc9	0.4	0.87	-4.96	NA	0.13	0.8	11.48	0	0.116	N	0	ATGTGTTTATCGATTTTACCCGTCCGGAAGGTACGCTGA	MCLSILPVRKVR	None
e_coli k12mg1655	Locus:seco286.1:28509-28620.2:76-123:28585-28632(+)	nc9	0.4	0.87	-4.42	NA	0.17	1.32	11.48	0	0.108	N	0	ATGATTTTGATGTGTTTATCGATTTTACCCGTCCGGAAGGTACGCTGA	MILMCLSILPVRKVR	None
e_coli k12mg1655	Locus:seco2813.1:2812824-2812895.1:40-144:2812864-2812968(+)	SraD	0.4	0.93	-3.24	NA	0.14	0.69	8.06	0	0.462	N	0	ATGAAATTTTGGCCACTCACGAGTGGCCTTTTTCTTTTCTGTCAGGCGTGTTTTTCCAGCCACACCGCAAACGGTTCGGTATCAGCGGCTTCCATTTCCTGCTGA	MKFWPLTSGLFLFCQACFSSHTANGSVSAASISC	None
e_coli k12mg1655	Locus:seco2495.1:2494651-2494216.6:278-310:2494373-2494341(-)	tpke70	0.4	0.93	-3.95	NA	0.15	-1.73	10.31	0	0	N	0	ATGGCTGCGCCAGAGAGACGGGAGAGAACATAG	MAAPERRERT	None
e_coli k12mg1655	Locus:seco2495.1:2494651-2494216.3:68-175:2494583-2494476(-)	tpke70	0.4	0.93	-3.9	NA	0.21	-0.06	10.63	0	0.114	N	0	ATGTACAACGACGATTCTCCCACCGGGCGCGTTTTAAAGCGACGGTGGATCCAGAGGTACTGCTCCGGTGCGCGCATGATCTCTTTCTCGATAATCTTGTTCATATAG	MYNDDSPTGRVLKRRWIQRYCSGARMISFSIILFI	None
e_coli k12mg1655	Locus:seco2152.5:2151634-2151776.4:126-236:2151760-2151870(+)	sibB	0.4	0.93	-4.53	NA	0.15	0.47	9.34	0	0.258	N	0	ATGACCCTTTCCTTATTTATGGCCCCTTCCTCGGGAGGGGCTTTCCCGTTTCAGCGTCCCGCTGAAATCGTCGGCTTACCTCCTTTCGCCATGCAAGCAGTCTATCGCTAA	MTLSLFMAPSSGGAFPFQRPAEIVGLPPFAMQAVYR	Top hit: ybl101 [Escherichia coli O111:H8 str. CFSAN001632], 48 a.a.
e_coli k12mg1655	Locus:seco2152.2:2151668-2151803.4:92-202:2151760-2151870(+)	ryeD	0.4	0.93	-4.53	NA	0.15	0.47	9.34	0	0.258	N	0	ATGACCCTTTCCTTATTTATGGCCCCTTCCTCGGGAGGGGCTTTCCCGTTTCAGCGTCCCGCTGAAATCGTCGGCTTACCTCCTTTCGCCATGCAAGCAGTCTATCGCTAA	MTLSLFMAPSSGGAFPFQRPAEIVGLPPFAMQAVYR	Top hit: ybl101 [Escherichia coli O111:H8 str. CFSAN001632], 48 a.a.
e_coli k12mg1655	Locus:seco1196.1:1195937-1196009.1:65-181:1196002-1196118(+)	C0293	0.4	0.93	-5.32	NA	0.15	-0.27	11.01	0	0.401	N	0	ATGCGGAATGTAAAAAAGGCCGCGAGCGCGGCCCCTTCACATACATCTTTAGTACTGAGACTGTTTAACCTAGGGAATTATTATCGTATTATATTGCATTACAACTCCCAACAGTGA	MRNVKKAASAAPSHTSLVLRLFNLGNYYRIILHYNSQQ	None
e_coli k12mg1655	Locus:seco3120.1:3119380-3119601.2:150-299:3119530-3119679(+)	C0719	0.38	0.93	-3.48	NA	0.1	0.6	9.76	1	0.124	N	0.4	ATGCGCTACGGGTATTTAATATTGTTAAACCCTGATAATCGCTCCGGTTATTTCCGGGATAAATGTACTACCGCAGTTACTATCATAGCCCCGACAATAAAACTTGCCGGGGCTTTTTTGACGCTATTAATGACTTTCTTTTTCGCGTAA	MRYGYLILLNPDNRSGYFRDKCTTAVTIIAPTIKLAGAFLTLLMTFFFA	Hypothetical protiens only
e_coli k12mg1655	Locus:seco3055.5:3054837-3054987.2:115-207:3054952-3055044(+)	sibC	0.38	0.93	-3.3	NA	0.28	0.83	12.5	0	0.508	N	0.3	ATGATGACAAGTCGCATCATAACCCTTCTCCTTCAAGCCCTCGCTTCGGTGAGGGCTTTACCGTTACAGCCCCATGCTGCCCTGCCATCGTAA	MMTSRIITLLLQALASVRALPLQPHAALPS	None
e_coli k12mg1655	Locus:seco3055.5:3054837-3054987.1:94-207:3054931-3055044(+)	sibC	0.38	0.93	-3.34	NA	0.19	0.66	12.5	0	0.212	N	0.4	ATGAGTAACAGTACAATCAGTATGATGACAAGTCGCATCATAACCCTTCTCCTTCAAGCCCTCGCTTCGGTGAGGGCTTTACCGTTACAGCCCCATGCTGCCCTGCCATCGTAA	MSNSTISMMTSRIITLLLQALASVRALPLQPHAALPS	None
e_coli k12mg1655	Locus:seco3055.2:3054871-3055010.2:81-173:3054952-3055044(+)	RygC	0.38	0.93	-3.3	NA	0.28	0.83	12.5	0	0.508	N	0.3	ATGATGACAAGTCGCATCATAACCCTTCTCCTTCAAGCCCTCGCTTCGGTGAGGGCTTTACCGTTACAGCCCCATGCTGCCCTGCCATCGTAA	MMTSRIITLLLQALASVRALPLQPHAALPS	None
e_coli k12mg1655	Locus:seco3055.2:3054871-3055010.1:60-173:3054931-3055044(+)	RygC	0.38	0.93	-3.34	NA	0.19	0.66	12.5	0	0.212	N	0.4	ATGAGTAACAGTACAATCAGTATGATGACAAGTCGCATCATAACCCTTCTCCTTCAAGCCCTCGCTTCGGTGAGGGCTTTACCGTTACAGCCCCATGCTGCCCTGCCATCGTAA	MSNSTISMMTSRIITLLLQALASVRALPLQPHAALPS	None
e_coli k12mg1655	Locus:seco239.1:238462-238586.1:0-74:238462-238536(+)	C0067	0.38	0.93	-3.51	NA	0.17	1.16	10.51	0	0.173	N	0.2	ATGTCTGTGGCGAAATTGACTACCTTCGTTTTTTTGATTAAGAATGATTTTATTATCGTAAGTAAAATTACATGA	MSVAKLTTFVFLIKNDFIIVSKIT	Hypothetical protiens only
e_coli k12mg1655	Locus:seco2152.5:2151634-2151776.2:108-236:2151742-2151870(+)	sibB	0.38	0.93	-3.54	NA	0.1	0.63	9.34	0	0.544	N	0.1	ATGATGAGTAGCTTCATCATGACCCTTTCCTTATTTATGGCCCCTTCCTCGGGAGGGGCTTTCCCGTTTCAGCGTCCCGCTGAAATCGTCGGCTTACCTCCTTTCGCCATGCAAGCAGTCTATCGCTAA	MMSSFIMTLSLFMAPSSGGAFPFQRPAEIVGLPPFAMQAVYR	Top hit: ybl101 [Escherichia coli O111:H8 str. CFSAN001632], 48 a.a.
e_coli k12mg1655	Locus:seco2152.2:2151668-2151803.2:74-202:2151742-2151870(+)	ryeD	0.38	0.93	-3.54	NA	0.1	0.63	9.34	0	0.544	N	0.1	ATGATGAGTAGCTTCATCATGACCCTTTCCTTATTTATGGCCCCTTCCTCGGGAGGGGCTTTCCCGTTTCAGCGTCCCGCTGAAATCGTCGGCTTACCTCCTTTCGCCATGCAAGCAGTCTATCGCTAA	MMSSFIMTLSLFMAPSSGGAFPFQRPAEIVGLPPFAMQAVYR	Top hit: ybl101 [Escherichia coli O111:H8 str. CFSAN001632], 48 a.a.
e_coli k12mg1655	Locus:seco78.1:77367-77593.1:1-84:77368-77451(+)	SgrS	0.37	0.87	-1.92	NA	0.57	0.34	8.99	0	0.193	N	0	ATGAAGCAAGGGGGTGCCCCATGCGTCAGTTTTATCAGCACTATTTTACCGCGACAGCGAAGTTGTGCTGGTTGCGTTGGTTAA	MKQGGAPCVSFISTILPRQRSCAGCVG	None
e_coli k12mg1655	Locus:seco2152.5:2151634-2151776.3:111-236:2151745-2151870(+)	sibB	0.37	0.93	-3.64	NA	0.1	0.6	9.34	0	0.498	N	0.1	ATGAGTAGCTTCATCATGACCCTTTCCTTATTTATGGCCCCTTCCTCGGGAGGGGCTTTCCCGTTTCAGCGTCCCGCTGAAATCGTCGGCTTACCTCCTTTCGCCATGCAAGCAGTCTATCGCTAA	MSSFIMTLSLFMAPSSGGAFPFQRPAEIVGLPPFAMQAVYR	Top hit: ybl101 [Escherichia coli O111:H8 str. CFSAN001632], 48 a.a.
e_coli k12mg1655	Locus:seco2152.2:2151668-2151803.3:77-202:2151745-2151870(+)	ryeD	0.37	0.93	-3.64	NA	0.1	0.6	9.34	0	0.498	N	0.1	ATGAGTAGCTTCATCATGACCCTTTCCTTATTTATGGCCCCTTCCTCGGGAGGGGCTTTCCCGTTTCAGCGTCCCGCTGAAATCGTCGGCTTACCTCCTTTCGCCATGCAAGCAGTCTATCGCTAA	MSSFIMTLSLFMAPSSGGAFPFQRPAEIVGLPPFAMQAVYR	Top hit: ybl101 [Escherichia coli O111:H8 str. CFSAN001632], 48 a.a.
e_coli k12mg1655	Locus:seco888.1:887280-887200.2:68-145:887212-887135(-)	RybB	0.36	0.95	-5.44	NA	0.08	0.08	9.45	0	0.16	N	0	ATGGGTTTTTTGTTATCTAAAACTTATCTACTACCCTGCAACCCTCTCAACCATCCTCAAAATCTCCTCGCGCGATAG	MGFLLSKTYLLPCNPLNHPQNLLAR	None
e_coli k12mg1655	Locus:seco4019.1:4018000-4018252.2:113-220:4018113-4018220(+)	esre	0.36	0.87	-2.01	NA	0.36	-0.35	13.11	0	0.147	N	0	ATGTGGCGGAAGCCATTACTGAAGAGTGGCGTATGGCACCCGGTCCGCTTGAAGTGGCCTGGTTTGCGGAAGAGACGGCTGCCGTCGAGCGTGCTGTTGATGCCCTGA	MWRKPLLKSGVWHPVRLKWPGLRKRRLPSSVLLMP	None
e_coli k12mg1655	Locus:seco2495.1:2494651-2494216.7:431-511:2494220-2494140(-)	tpke70	0.36	0.95	-2.76	NA	0.28	0.29	12.32	0	0.162	N	0	ATGCCGCGCAGATTATTTCTGCCGATCATCGCTTTGTTAGAGCGCATGCGCCCACGGGTCTGCACCCATTCCATCAGCTGA	MPRRLFLPIIALLERMRPRVCTHSIS	Top hit: ATPase [Oceaniovalibus guishaninsula], 356 a.a.
e_coli k12mg1655	Locus:seco1971.1:1970763-1970840.2:52-111:1970815-1970874(+)	C0465	0.36	0.95	-3.02	NA	0.31	-1.11	12.51	0	0.13	N	0	ATGCGCAGATCATCGGGTTCATTTCAATTGAGGAAATCGGGAGAATTACGCCACTTCTGA	MRRSSGSFQLRKSGELRHF	None
e_coli k12mg1655	Locus:seco2834.1:2833077-2833189.4:95-241:2833172-2833318(+)	C0664	0.35	0.95	-2.53	NA	0.26	-0.59	10.69	0	0.284	N	0	ATGGTGTCCAAATGCAACACGTTTTATCCGTTCTGGACTTCACCCGCTAACCAACGCGCCGCAGCAATAACCCCCTGCCCCAGAGACAAACCGCCATCACCCGCCGGTAAACTCTGTGGAAAGAGCAATGTGAAATCAGCGAGATAA	MVSKCNTFYPFWTSPANQRAAAITPCPRDKPPSPAGKLCGKSNVKSAR	Hypothetical protiens only
e_coli k12mg1655	Locus:seco1957.1:1956546-1956157.7:353-484:1956193-1956062(-)	RyeF	0.35	0.87	-1.5	NA	0.29	0.25	10.86	0	0.142	N	0	ATGATTTCGGTGTCCAGTAATTTAATTAGAGGAATCTATGCGAGGGAAAAAACGCATTGGGTTATTGTTTTTGCTGATAGCGGTTGTGGTTGGTGGCGGCGGGTTATTGCTGGCGCAAAAAGTCTTACATAA	MISVSSNLIRGIYAREKTHWVIVFADSGCGWWRRVIAGAKSLT	Top hit: cytochrome C [Escherichia coli], 378 a.a.
e_coli k12mg1655	Locus:seco3055.5:3054837-3054987.3:118-207:3054955-3055044(+)	sibC	0.34	0.95	-1.87	NA	0.25	0.79	12.5	0	0.462	N	0.3	ATGACAAGTCGCATCATAACCCTTCTCCTTCAAGCCCTCGCTTCGGTGAGGGCTTTACCGTTACAGCCCCATGCTGCCCTGCCATCGTAA	MTSRIITLLLQALASVRALPLQPHAALPS	None
e_coli k12mg1655	Locus:seco3055.2:3054871-3055010.3:84-173:3054955-3055044(+)	RygC	0.34	0.95	-1.87	NA	0.25	0.79	12.5	0	0.462	N	0.3	ATGACAAGTCGCATCATAACCCTTCTCCTTCAAGCCCTCGCTTCGGTGAGGGCTTTACCGTTACAGCCCCATGCTGCCCTGCCATCGTAA	MTSRIITLLLQALASVRALPLQPHAALPS	None
e_coli k12mg1655	Locus:seco2495.1:2494651-2494216.4:143-175:2494508-2494476(-)	tpke70	0.34	0.95	-5.82	NA	0	2.77	6.02	0	0	N	0	ATGATCTCTTTCTCGATAATCTTGTTCATATAG	MISFSIILFI	None
e_coli k12mg1655	Locus:seco1408.1:1407387-1407461.2:57-203:1407444-1407590(+)	C0343	0.34	0.87	-2.74	NA	0.18	-0.44	8.51	0	0.253	N	0	ATGAAGAACCGATTAAATTGTCGCATCGTGAGCGTAGATCTGCGAGGATACGCGCCTGCTAACTTTGCGTCGATGACCACGAGAATAGATTGTGACCGCTTTTTCTACCCTGAATGTTTTGCCTCCCGCCCAACTCACGAACCTTAA	MKNRLNCRIVSVDLRGYAPANFASMTTRIDCDRFFYPECFASRPTHEP	Top hit: ATP-independent RNA helicase dbpA [Klebsiella oxytoca], 84 a.a.
e_coli k12mg1655	Locus:seco3193.2:3192887-3192745.1:80-163:3192807-3192724(-)	sibD	0.32	0.95	-3.22	NA	0.01	0.95	8.83	0	0.37	N	0.1	ATGATGACGAGCTTCATCATAACCCTTTCCTTCTGTAAGGCCCCCTTCTTCGGGAGGGGCTTTCCCGTTTCAGCCCCCTGCTGA	MMTSFIITLSFCKAPFFGRGFPVSAPC	Hypothetical protiens only
e_coli k12mg1655	Locus:seco3193.1:3192887-3192743.1:80-163:3192807-3192724(-)	RygD	0.32	0.95	-3.22	NA	0.01	0.95	8.83	0	0.37	N	0.1	ATGATGACGAGCTTCATCATAACCCTTTCCTTCTGTAAGGCCCCCTTCTTCGGGAGGGGCTTTCCCGTTTCAGCCCCCTGCTGA	MMTSFIITLSFCKAPFFGRGFPVSAPC	Hypothetical protiens only
e_coli k12mg1655	Locus:seco2152.3:2151299-2151447.2:117-197:2151416-2151496(+)	sibA	0.32	0.95	-3.52	NA	0.01	0.96	11.48	0	0.21	N	0.2	ATGACGTGCTTCATCATAACCCTTTCCTTATTAAAAGCCCTCTTCTCCGGGAGAGGCTTTCCCGTTTCAGCGTCCCGCTGA	MTCFIITLSLLKALFSGRGFPVSASR	None
e_coli k12mg1655	Locus:seco2152.3:2151299-2151447.1:114-197:2151413-2151496(+)	sibA	0.32	0.95	-3.51	NA	0.01	0.99	11.48	0	0.212	N	0.4	ATGATGACGTGCTTCATCATAACCCTTTCCTTATTAAAAGCCCTCTTCTCCGGGAGAGGCTTTCCCGTTTCAGCGTCCCGCTGA	MMTCFIITLSLLKALFSGRGFPVSASR	None
e_coli k12mg1655	Locus:seco2152.1:2151333-2151475.2:83-163:2151416-2151496(+)	RyeC	0.32	0.95	-3.52	NA	0.01	0.96	11.48	0	0.21	N	0.2	ATGACGTGCTTCATCATAACCCTTTCCTTATTAAAAGCCCTCTTCTCCGGGAGAGGCTTTCCCGTTTCAGCGTCCCGCTGA	MTCFIITLSLLKALFSGRGFPVSASR	None
e_coli k12mg1655	Locus:seco2152.1:2151333-2151475.1:80-163:2151413-2151496(+)	RyeC	0.32	0.95	-3.51	NA	0.01	0.99	11.48	0	0.212	N	0.4	ATGATGACGTGCTTCATCATAACCCTTTCCTTATTAAAAGCCCTCTTCTCCGGGAGAGGCTTTCCCGTTTCAGCGTCCCGCTGA	MMTCFIITLSLLKALFSGRGFPVSASR	None
e_coli k12mg1655	Locus:seco3193.2:3192887-3192745.2:83-163:3192804-3192724(-)	sibD	0.31	0.95	-1.58	NA	0.01	0.91	8.83	0	0.307	N	0.1	ATGACGAGCTTCATCATAACCCTTTCCTTCTGTAAGGCCCCCTTCTTCGGGAGGGGCTTTCCCGTTTCAGCCCCCTGCTGA	MTSFIITLSFCKAPFFGRGFPVSAPC	Hypothetical protiens only
e_coli k12mg1655	Locus:seco3193.1:3192887-3192743.2:83-163:3192804-3192724(-)	RygD	0.31	0.95	-1.58	NA	0.01	0.91	8.83	0	0.307	N	0.1	ATGACGAGCTTCATCATAACCCTTTCCTTCTGTAAGGCCCCCTTCTTCGGGAGGGGCTTTCCCGTTTCAGCCCCCTGCTGA	MTSFIITLSFCKAPFFGRGFPVSAPC	Hypothetical protiens only
e_coli k12mg1655	Locus:seco3045.1:3044923-3045015.1:6-107:3044929-3045030(+)	InvR	0.31	0.95	-3.94	NA	0.01	-0.01	9.76	0	0.143	N	0	ATGCAGAAAGTTTTATGTAGGTTAAGGTGTGAAACGTCCGCACCAATAAAGCCCGGCGAGGTGATGCCAACCTGGGCGTTCATGTTCGCGCCATCAAGGTAA	MQKVLCRLRCETSAPIKPGEVMPTWAFMFAPSR	Hypothetical protiens only
e_coli k12mg1655	Locus:seco888.1:887280-887200.1:17-145:887263-887135(-)	RybB	0.29	1	-2.53	NA	0.03	-0.16	10.46	0	0.221	N	0	ATGTCCCCATTTTGTGGAGCCCATCAACCCCGCCATTTCGGTTCAAGGTTGATGGGTTTTTTGTTATCTAAAACTTATCTACTACCCTGCAACCCTCTCAACCATCCTCAAAATCTCCTCGCGCGATAG	MSPFCGAHQPRHFGSRLMGFLLSKTYLLPCNPLNHPQNLLAR	None
e_coli k12mg1655	Locus:seco507.1:506428-506509.1:37-126:506465-506554(+)	sroB	0.29	0.98	-2.76	NA	0.01	1.05	9.69	0	0.103	N	0.1	ATGAAATTCCTCTTTGACGGGCCAATAGCGATATTGGCCATTTTTTTAGCGCAACATTTGCGGCAAATTCCCTTCTCCATACAGGTGTAG	MKFLFDGPIAILAIFLAQHLRQIPFSIQV	Top hit: putative sodium/glutamate symporter [Aerococcus urinae ACS-120-V-Col10a], 406 a.a.
e_coli k12mg1655	Locus:seco2923.1:2922537-2922178.5:96-155:2922441-2922382(-)	CsrB	0.19	0.98	-6.29	0.78	0.17	-1.65	4.54	0	0.121	N	0	ATGACGCAGGACGCGTTAAAGGACACCTCCAGGATGGAGAATGAGAACCGGTCAGGATGA	MTQDALKDTSRMENENRSG	Hypothetical protiens only
e_coli k12mg1655	Locus:seco2312.1:2311106-2311198.2:70-144:2311176-2311250(+)	MicF	0.15	0.98	-1.86	2.35	0	0.55	9.82	0	0.362	N	0	ATGCCTCGCATTCGGTTTTTTTTACCCTTCTTTACACACTTTTCATTATTCTGTGCTACCACAGAAAAACTATAA	MPRIRFFLPFFTHFSLFCATTEKL	Top hit: transmembrane protein 16J [Homo sapiens], 372 a.a.
e_coli k12mg1655	Locus:seco1922.1:1921090-1921338.5:188-229:1921278-1921319(+)	RyeA	0.14	0.98	-2.65	2.07	0.73	-1.14	11.08	0	0.125	N	0	ATGGTCAATAAAAAGCGTGGTGGTCATCAGCTGAAATGTTAA	MVNKKRGGHQLKC	None
e_coli k12mg1655	Locus:seco4179.1:4178953-4179014.1:33-74:4178986-4179027(+)	P26	0.12	0.98	-4.14	7.01	0.45	1.64	3.75	0	0.11	N	0	ATGGCTGGTGACTTTTTAGTCACCAGCCTTTTTGCGCTGTAA	MAGDFLVTSLFAL	None
e_coli k12mg1655	Locus:seco2941.1:2940718-2940922.2:69-173:2940787-2940891(+)	GcvB	0.12	0.98	-4.98	6.08	0.27	0.9	7.08	0	0.527	N	0	ATGTTGTGTTGTTGTGTTTGCAATTGGTCTGCGATTCAGACCATGGTAGCAAAGCTACCTTTTTTCACTTCCTGTACATTTACCCTGTCTGTCCATAGTGATTAA	MLCCCVCNWSAIQTMVAKLPFFTSCTFTLSVHSD	Top hit: Cysteine sulfinate desulfinase (modular protein) [Xenorhabdus szentirmaii DSM 16338], 505 a.a.
e_coli k12mg1655	Locus:seco476.1:475672-475785.1:73-165:475745-475837(+)	ffs	0.11	0.98	-6.82	-1.13	0.23	-0.47	10.79	0	0.155	N	0.1	ATGACGCGTGTGCCGGGATGTAGCTGGCAGGGCCCCCACCCATTTCTGCCTCCCACCGTTTCGTCAAAAAATCCCAACATGGCTAAACTTTAA	MTRVPGCSWQGPHPFLPPTVSSKNPNMAKL	Hypothetical protiens only
e_coli k12mg1655	Locus:seco4189.1:4188510-4188350.2:32-103:4188478-4188407(-)	sroH	0.11	0.98	-2.84	0	0.83	-1.35	11.38	0	0.141	N	0	ATGCAGCAGACTGAAGAAATTCAGACATCCCGCAACCTGCGATTATCGCAAGGTCAAGGCAAAGTCCGGTAA	MQQTEEIQTSRNLRLSQGQGKVR	None
e_coli k12mg1655	Locus:seco4050.1:4049059-4049303.4:198-284:4049257-4049343(+)	CsrC	0.11	0.98	-6.43	-0.39	0.15	-0.14	8.52	0	0.205	N	0.1	ATGAGTCAGGAAAAAAGGCGACAGAGTAATCTGTCGCCTTTTTTCTTTGCTTGCTTTCTGTTAGATTCCGCCGCAAATCTATACTGA	MSQEKRRQSNLSPFFFACFLLDSAANLY	Hypothetical protiens only
e_coli k12mg1655	Locus:seco4189.1:4188510-4188350.1:14-103:4188496-4188407(-)	sroH	0.1	0.98	-4.03	0	0.47	-1.14	12.06	0	0.159	N	0	ATGTTCTCATCTTCCAGGATGCAGCAGACTGAAGAAATTCAGACATCCCGCAACCTGCGATTATCGCAAGGTCAAGGCAAAGTCCGGTAA	MFSSSRMQQTEEIQTSRNLRLSQGQGKVR	None
e_coli k12mg1655	Locus:seco1922.1:1921090-1921338.4:154-198:1921244-1921288(+)	RyeA	0.1	0.98	-2.75	0.16	0.87	-0.02	6.02	0	0.139	N	0	ATGACGACGCCAGGTTTTCCAGTTTGCGTGCAAAATGGTCAATAA	MTTPGFPVCVQNGQ	None
e_coli k12mg1655	Locus:seco3310.1:3309247-3309420.1:24-68:3309271-3309315(+)	psrO	0.09	0.98	-2.04	1.95	0.72	0.02	9.3	0	0.131	N	0	ATGACAACCCTAACCCAGCTCTATGTGGGTAAAGCCTCTCATTAG	MTTLTQLYVGKASH	None
e_coli k12mg1655	Locus:seco1922.2:1921308-1921188.1:4-90:1921304-1921218(-)	RyeB	0.09	0.98	-3.36	-1.94	0.51	-0.11	9.53	0	0.108	N	0	ATGACCACCACGCTTTTTATTGACCATTTTGCACGCAAACTGGAAAACCTGGCGTCGTCATCTATTCTTAAAGGGCAAGGCAACTAA	MTTTLFIDHFARKLENLASSSILKGQGN	Top hit: putative cytoplasmic protein [Salmonella enterica subsp. enterica serovar Stanley str. ATCC 7308], 38 a.a.
e_coli k12mg1655	Locus:seco17.1:16952-17006.1:27-80:16979-17032(+)	sokC	0.09	0.98	-10.17	-1.07	0.17	0.24	9.45	0	0.15	N	0	ATGGTAAAATATCACTCGGGGCTTTTCTCTATCTGCCGTTCAGCTAATGCCTGA	MVKYHSGLFSICRSANA	Hypothetical protiens only
e_coli k12mg1655	Locus:seco2754.1:2753615-2753977.1:44-121:2753659-2753736(+)	SsrA	0.08	0.98	-6.81	1.02	0.35	-0.98	10.63	0	0.122	N	0	ATGCCGAGGGGCGGTTGGCCTCGTAAAAAGCCGCAAAAAATAGTCGCAAACGACGAAAACTACGCTTTAGCAGCTTAA	MPRGGWPRKKPQKIVANDENYALAA	Top hit: coded portion of proteolysis tag, partial [Aeromonas salmonicida], 10 a.a.
e_coli k12mg1655	Locus:seco1146.1:1145812-1145980.2:54-95:1145866-1145907(+)	psrD	0.08	0.98	-3.65	-0.51	0.73	0.32	7.36	0	0.116	N	0	ATGCGCTTCGTTTTGCAGGTTGATGTTTGTTATCAGCACTGA	MRFVLQVDVCYQH	None
e_coli k12mg1655	Locus:seco4048.1:4047922-4048030.1:18-65:4047940-4047987(+)	Spot_42	0.07	0.98	-8.16	-0.06	0.01	1.45	5.28	0	0.103	N	0	ATGTTCTATCTTTCAGACCTTTTACTTCACGTAATCGGATTTGGCTGA	MFYLSDLLLHVIGFG	Top hit: spot 42 RNA, inhibition of DNA synthesis [Salmonella enterica subsp. enterica serovar Typhimurium str. LT2], 15 a.a.
e_coli k12mg1655	Locus:seco3985.1:3984455-3984626.4:94-135:3984549-3984590(+)	GlmZ	0.07	0.98	-2.76	1.43	0.22	-1.03	10.55	0	0.14	N	0	ATGTCGCTTATGCCTCATCAGACACCATGGACACAACGTTGA	MSLMPHQTPWTQR	None
e_coli k12mg1655	Locus:seco2923.1:2922537-2922178.2:30-155:2922507-2922382(-)	CsrB	0.06	0.98	-6.83	2.62	0.17	-1.13	4.88	0	0.1	N	0	ATGACACTTCTGCAGGACACACCAGGATGGTGTTTCAGGGAAAGGCTTCTGGATGAAGCGAAGAGGATGACGCAGGACGCGTTAAAGGACACCTCCAGGATGGAGAATGAGAACCGGTCAGGATGA	MTLLQDTPGWCFRERLLDEAKRMTQDALKDTSRMENENRSG	Hypothetical protiens only
e_coli k12mg1655	Locus:seco1957.1:1956546-1956157.1:19-126:1956527-1956420(-)	RyeF	0.06	0.98	-3.3	0	0.1	-0.27	10.87	0	0.148	N	0	ATGTCGCCCAATATGATGCTTGCTCGTACCAGGCCCCTGCAATTTCAACAGGGGCCTTTTTTTATCCCTGAACAGTATAAAAAACGAACGATAACCGTGATCTGTTGA	MSPNMMLARTRPLQFQQGPFFIPEQYKKRTITVIC	Top hit: copper homeostasis protein CutC [Klebsiella pneumoniae], 292 a.a.
e_coli k12mg1655	Locus:seco1922.1:1921090-1921338.2:79-120:1921169-1921210(+)	RyeA	0.06	0.98	-6.76	0.03	0.3	-0.54	8.56	0	0.102	N	0	ATGGCTCTTGGGAGAGAGCCGTGCGCTAAAAGTTGGCATTAA	MALGREPCAKSWH	None
e_coli k12mg1655	Locus:seco1551.1:1550025-1550410.5:168-227:1550193-1550252(+)	C0362	0.06	0.98	-3.54	0	0.12	1.28	11.66	0	0.153	N	0	ATGTTGCGTTTGTCATCAGTTTCAAATGGCGCTGTAAAAGGCGTCATTTTCATATTGTAG	MLRLSSVSNGAVKGVIFIL	Top hit: aec9 domain protein, partial [Escherichia coli], 46 a.a.
e_coli k12mg1655	Locus:seco1408.2:1407153-1407274.2:23-151:1407176-1407304(+)	FnrS	0.06	0.98	-7.86	0.3	0.12	1.19	8.78	0	0.128	N	0	ATGGGCGTTGCGCTCCATATTGTCTTACTTCCTTTTTTGAATTACTGCATAGCACAATTGATTCGTACGACGCCGACTTTGATGAGTCGGCTTTTTTTTGCCTGTTATTTATCAGCGTCTACCCTTTAA	MGVALHIVLLPFLNYCIAQLIRTTPTLMSRLFFACYLSASTL	Hypothetical protiens only
e_coli k12mg1655	Locus:seco1408.2:1407153-1407274.1:8-151:1407161-1407304(+)	FnrS	0.06	0.98	-8.59	0.45	0.16	0.9	9.42	1	0.158	N	0.1	ATGCAACGTCAAGCGATGGGCGTTGCGCTCCATATTGTCTTACTTCCTTTTTTGAATTACTGCATAGCACAATTGATTCGTACGACGCCGACTTTGATGAGTCGGCTTTTTTTTGCCTGTTATTTATCAGCGTCTACCCTTTAA	MQRQAMGVALHIVLLPFLNYCIAQLIRTTPTLMSRLFFACYLSASTL	Hypothetical protiens only
e_coli k12mg1655	Locus:seco3183.1:3182740-3182592.1:133-204:3182607-3182536(-)	sroG	0.05	0.98	-4.73	0	0.19	-0.03	6.78	0	0.103	N	0	ATGGGAGAGAGTAACGATTCTGTCGGGCATGGACCCGCTCACGTTATTTTGGCTATATGCCGCCACTCCTAA	MGESNDSVGHGPAHVILAICRHS	Hypothetical protiens only
e_coli k12mg1655	Locus:seco2032.1:2031673-2031763.3:72-146:2031745-2031819(+)	rseX	0.05	0.98	-4.72	-0.04	0.73	0.42	11.15	0	0.266	N	0	ATGATGCCGGCTTTTTTTTATGCCTTCATTAATGTGCGCCTGATCACACCAGCCGTTTGGCGCAACAATCATTGA	MMPAFFYAFINVRLITPAVWRNNH	Top hit: membrane protein [Escherichia coli], 37 a.a.
e_coli k12mg1655	Locus:seco1922.1:1921090-1921338.6:223-294:1921313-1921384(+)	RyeA	0.05	0.98	-7.78	0.14	0.27	0.03	10.76	0	0.111	N	0	ATGTTAAAAACCGCCCGTTCTGGTGAAAGAACTGAGGCGGTTTTTTTATTGGAAATCAAAAGGCTATTTTAG	MLKTARSGERTEAVFLLEIKRLF	None
e_coli k12mg1655	Locus:seco4324.1:4323897-4324000.1:82-192:4323979-4324089(+)	nc5	0.04	0.98	-2.81	-2.19	0.57	-1.19	12.42	0	0.149	N	0	ATGCGGCGTAAACGCCTTATCCGGCCTACGGAGGGTGCGGGAATTTGTAGGCCTGATAAGACGCGCAAGCGTCGCATCAGGCAGTCGGCACCGTTGCCGGATGCGGCGTAA	MRRKRLIRPTEGAGICRPDKTRKRRIRQSAPLPDAA	Top hit: nrdB protein [Escherichia coli], 33 a.a.
e_coli k12mg1655	Locus:seco3985.4:3984457-3984605.3:51-137:3984508-3984594(+)	GlmY.1	0.04	0.98	-3.8	0	0.09	-0.61	9.01	0	0.201	N	0	ATGACGCAGAGCCGTTTACGGTGCTTATCGTCCACTGACAGATGTCGCTTATGCCTCATCAGACACCATGGACACAACGTTGAGTGA	MTQSRLRCLSSTDRCRLCLIRHHGHNVE	Hypothetical protiens only
e_coli k12mg1655	Locus:seco2941.1:2940718-2940922.3:111-173:2940829-2940891(+)	GcvB	0.04	0.98	-4.04	0	0.06	0.69	7.36	0	0.219	N	0	ATGGTAGCAAAGCTACCTTTTTTCACTTCCTGTACATTTACCCTGTCTGTCCATAGTGATTAA	MVAKLPFFTSCTFTLSVHSD	Top hit: Cysteine sulfinate desulfinase (modular protein) [Xenorhabdus szentirmaii DSM 16338], 505 a.a.
e_coli k12mg1655	Locus:seco2923.1:2922537-2922178.10:237-281:2922300-2922256(-)	CsrB	0.04	0.98	-5.53	0.72	0.49	-1.83	8.55	0	0.134	N	0	ATGAACGATTGGCCGCAAGGCCAGAGGAAAAGTTGTCAAGGATGA	MNDWPQGQRKSCQG	None
e_coli k12mg1655	Locus:seco2032.1:2031673-2031763.4:75-146:2031748-2031819(+)	rseX	0.04	0.98	-4.74	-0.05	0.59	0.35	11.15	0	0.219	N	0	ATGCCGGCTTTTTTTTATGCCTTCATTAATGTGCGCCTGATCACACCAGCCGTTTGGCGCAACAATCATTGA	MPAFFYAFINVRLITPAVWRNNH	Top hit: membrane protein [Escherichia coli], 37 a.a.
e_coli k12mg1655	Locus:seco5736.1:573754-573588.1:21-101:573733-573653(-)	ipeX	0.03	0.98	-3.49	4.53	0.02	-0.05	7.37	0	0.096	N	0	ATGTTGCGGGAGGCGTTGCCTCCCCAACATATAAGTGGCTCCCTCAAGCCACTTCCTTTAGAAGCACAACCTTGCTTCTAA	MLREALPPQHISGSLKPLPLEAQPCF	None
e_coli k12mg1655	Locus:seco4050.1:4049059-4049303.2:36-107:4049095-4049166(+)	CsrC	0.03	0.98	-5.82	-0.12	0	-1.94	13.5	0	0.278	N	0	ATGAGGGTCAGGAGCGCCAGGAGGCGAAGACAGAGGATTGTCAGGAAGACAAACGTCCGGAGACGTAATTAA	MRVRSARRRRQRIVRKTNVRRRN	None
e_coli k12mg1655	Locus:seco3985.1:3984455-3984626.5:103-135:3984558-3984590(+)	GlmZ	0.03	0.98	-3.29	2.14	0.25	-1.83	10.55	0	0	N	0	ATGCCTCATCAGACACCATGGACACAACGTTGA	MPHQTPWTQR	None
e_coli k12mg1655	Locus:seco3985.1:3984455-3984626.3:53-139:3984508-3984594(+)	GlmZ	0.03	0.98	-3.8	1.56	0.09	-0.61	9.01	0	0.201	N	0	ATGACGCAGAGCCGTTTACGGTGCTTATCGTCCACTGACAGATGTCGCTTATGCCTCATCAGACACCATGGACACAACGTTGAGTGA	MTQSRLRCLSSTDRCRLCLIRHHGHNVE	Hypothetical protiens only
e_coli k12mg1655	Locus:seco3237.1:3236396-3236583.1:41-148:3236437-3236544(+)	psrN	0.03	0.98	-4.97	-0.33	0.29	-0.59	4.33	0	0.152	N	0	ATGTGTGAAAAAACACATCCGGTCACCGGGCAACCCGAAAGGAATACGCAGACGTATTCCTTTTTTGTTGTAAGTGAGACCTTGCCGGAAGGCGAGGTCTATGCATAA	MCEKTHPVTGQPERNTQTYSFFVVSETLPEGEVYA	Hypothetical protiens only
e_coli k12mg1655	Locus:seco2941.1:2940718-2940922.1:33-173:2940751-2940891(+)	GcvB	0.03	0.98	-3.85	0.76	0.49	1.09	7.84	1	0.369	N	0.1	ATGCGTGTTCTGGTGAACTTTTGGCTTACGGTTGTGATGTTGTGTTGTTGTGTTTGCAATTGGTCTGCGATTCAGACCATGGTAGCAAAGCTACCTTTTTTCACTTCCTGTACATTTACCCTGTCTGTCCATAGTGATTAA	MRVLVNFWLTVVMLCCCVCNWSAIQTMVAKLPFFTSCTFTLSVHSD	Top hit: Cysteine sulfinate desulfinase (modular protein) [Xenorhabdus szentirmaii DSM 16338], 505 a.a.
e_coli k12mg1655	Locus:seco2652.3:2651877-2652180.4:134-271:2652011-2652148(+)	ryfA	0.03	0.98	-5.76	0.1	0.21	0.27	8.82	0	0.266	N	0.1	ATGGACCGCACAATGAAGATACGGTGCTTTTGTATCGTACTTATTGTTTCTGGTGCGCTGTTAACCGAGGTAAATAATAACCGGAGTCTCTCCGGCGACAATTTACTGGTGGTTAACAACCTTCAGAGCAGCAAGTAA	MDRTMKIRCFCIVLIVSGALLTEVNNNRSLSGDNLLVVNNLQSSK	Hypothetical protiens only
e_coli k12mg1655	Locus:seco2652.3:2651877-2652180.1:47-121:2651924-2651998(+)	ryfA	0.03	0.98	-5.68	-0.02	0.37	0.96	11.38	0	0.332	N	0	ATGTTCCGTGGCCGTAAATGCAGGTGTTTCACAGCGCTTGCTATCGCGGCAATATCGCCAGTGGTGCTGTCGTGA	MFRGRKCRCFTALAIAAISPVVLS	None
e_coli k12mg1655	Locus:seco2639.1:2638708-2638617.1:8-40:2638700-2638668(-)	sroE	0.03	0.98	-4.8	-0.28	0.61	0.33	3.75	0	0	N	0	ATGGGAAGCGCCTCGCTTCCCGTGTATGATTGA	MGSASLPVYD	None
e_coli k12mg1655	Locus:seco2032.1:2031673-2031763.2:21-146:2031694-2031819(+)	rseX	0.03	0.98	-2.63	0.13	0.55	0.85	10.39	1	0.114	N	0.6	ATGCTTCCGTTATTAGCCTTTTATCGTCTTGTTTATATTTTTTGGGCCGGCATGATGCCGGCTTTTTTTTATGCCTTCATTAATGTGCGCCTGATCACACCAGCCGTTTGGCGCAACAATCATTGA	MLPLLAFYRLVYIFWAGMMPAFFYAFINVRLITPAVWRNNH	Top hit: membrane protein [Escherichia coli], 42 a.a.
e_coli k12mg1655	Locus:seco2032.1:2031673-2031763.1:18-146:2031691-2031819(+)	rseX	0.03	0.98	-2.58	0.13	0.61	0.88	10.39	1	0.113	N	0.6	ATGATGCTTCCGTTATTAGCCTTTTATCGTCTTGTTTATATTTTTTGGGCCGGCATGATGCCGGCTTTTTTTTATGCCTTCATTAATGTGCGCCTGATCACACCAGCCGTTTGGCGCAACAATCATTGA	MMLPLLAFYRLVYIFWAGMMPAFFYAFINVRLITPAVWRNNH	Top hit: membrane protein [Escherichia coli], 42 a.a.
e_coli k12mg1655	Locus:seco1551.1:1550025-1550410.8:253-384:1550278-1550409(+)	C0362	0.03	0.98	-3.57	-0.16	0.25	-0.2	10.29	0	0.125	N	0.4	ATGCGGCGTGAACGCCTTATCCGGCATGAAAACCCTTCAAATCCAATAGATTGCAGTGAACGTGTAGGCCTGATAAGCGTAGCGCATCAGGCAATGTTGCGTTTGTCATCAGTTCTAAATGGCGCTTTATAA	MRRERLIRHENPSNPIDCSERVGLISVAHQAMLRLSSVLNGAL	Top hit: hypothe [Enterobacteriaceae], 42 a.a.
e_coli k12mg1655	Locus:seco1551.1:1550025-1550410.10:346-384:1550371-1550409(+)	C0362	0.03	0.98	-3.54	0.01	0.08	1.09	10.55	0	0.113	N	0	ATGTTGCGTTTGTCATCAGTTCTAAATGGCGCTTTATAA	MLRLSSVLNGAL	Hypothetical protiens only
e_coli k12mg1655	Locus:seco4527.1:4526000-4526089.1:18-113:4526018-4526113(+)	ryjB	0.02	0.98	-2.9	-0.6	0.33	-0.03	10.29	0	0.104	N	0	ATGCCGATTCGGGTTAATCTGGTAGCGATCCCCGTCGATACTTTTGACGAAGGCGGCAGGGATCGCAGAAGGGTTATTGCTCTTTGCCGGGGATAA	MPIRVNLVAIPVDTFDEGGRDRRRVIALCRG	Top hit: cyclic nucleotide-binding protein [Gloeocapsa sp. PCC 73106], 931 a.a.
e_coli k12mg1655	Locus:seco3985.4:3984457-3984605.5:101-133:3984558-3984590(+)	GlmY.1	0.02	0.98	-3.29	0.93	0.25	-1.83	10.55	0	0	N	0	ATGCCTCATCAGACACCATGGACACAACGTTGA	MPHQTPWTQR	None
e_coli k12mg1655	Locus:seco3985.4:3984457-3984605.4:92-133:3984549-3984590(+)	GlmY.1	0.02	0.98	-2.76	0.27	0.22	-1.03	10.55	0	0.14	N	0	ATGTCGCTTATGCCTCATCAGACACCATGGACACAACGTTGA	MSLMPHQTPWTQR	None
e_coli k12mg1655	Locus:seco3985.4:3984457-3984605.2:20-88:3984477-3984545(+)	GlmY.1	0.02	0.98	-2.63	2.31	0.12	0.47	7.72	0	0.099	N	0	ATGTTCGCCTTAGTGCCTCATAAACTCCGGAATGACGCAGAGCCGTTTACGGTGCTTATCGTCCACTGA	MFALVPHKLRNDAEPFTVLIVH	None
e_coli k12mg1655	Locus:seco3985.4:3984457-3984605.1:2-88:3984459-3984545(+)	GlmY.1	0.02	0.98	-4.09	1.19	0.16	0.79	7.72	0	0.148	N	0	ATGCTCATTCCATCTCTTATGTTCGCCTTAGTGCCTCATAAACTCCGGAATGACGCAGAGCCGTTTACGGTGCTTATCGTCCACTGA	MLIPSLMFALVPHKLRNDAEPFTVLIVH	None
e_coli k12mg1655	Locus:seco3985.1:3984455-3984626.6:120-173:3984575-3984628(+)	GlmZ	0.02	0.98	-2.1	0	0.13	0.01	3.88	0	0.11	N	0	ATGGACACAACGTTGAGTGAAGCACCCACTTGTTGTCATACAGACCTGTTTTAA	MDTTLSEAPTCCHTDLF	None
e_coli k12mg1655	Locus:seco3985.1:3984455-3984626.2:22-90:3984477-3984545(+)	GlmZ	0.02	0.98	-2.63	2.12	0.12	0.47	7.72	0	0.099	N	0	ATGTTCGCCTTAGTGCCTCATAAACTCCGGAATGACGCAGAGCCGTTTACGGTGCTTATCGTCCACTGA	MFALVPHKLRNDAEPFTVLIVH	None
e_coli k12mg1655	Locus:seco3985.1:3984455-3984626.1:4-90:3984459-3984545(+)	GlmZ	0.02	0.98	-4.09	1.13	0.16	0.79	7.72	0	0.148	N	0	ATGCTCATTCCATCTCTTATGTTCGCCTTAGTGCCTCATAAACTCCGGAATGACGCAGAGCCGTTTACGGTGCTTATCGTCCACTGA	MLIPSLMFALVPHKLRNDAEPFTVLIVH	None
e_coli k12mg1655	Locus:seco2923.1:2922537-2922178.8:152-193:2922385-2922344(-)	CsrB	0.02	0.98	-4.92	0.17	0.05	-0.87	12.22	0	0.13	N	0	ATGATTCGGTGGGTCAGGAAGGCCAGGGACACTTCAGGATGA	MIRWVRKARDTSG	None
e_coli k12mg1655	Locus:seco2690.1:2689362-2689179.2:57-104:2689305-2689258(-)	GlmY	0.02	0.98	-2.66	1.37	0.15	0.59	9.69	0	0.146	N	0	ATGACGCACAACAAGGTGCCTGCCGTCCAACTTCTGATATCAGCGTAG	MTHNKVPAVQLLISA	Top hit: Putative sensor-like histidine kinase YfhK [Escherichia coli ISC11], 247 a.a.
e_coli k12mg1655	Locus:seco2652.3:2651877-2652180.5:146-271:2652023-2652148(+)	ryfA	0.02	0.98	-4.14	0.08	0.17	0.46	8.82	0	0.489	N	0.3	ATGAAGATACGGTGCTTTTGTATCGTACTTATTGTTTCTGGTGCGCTGTTAACCGAGGTAAATAATAACCGGAGTCTCTCCGGCGACAATTTACTGGTGGTTAACAACCTTCAGAGCAGCAAGTAA	MKIRCFCIVLIVSGALLTEVNNNRSLSGDNLLVVNNLQSSK	Hypothetical protiens only
e_coli k12mg1655	Locus:seco2639.1:2638708-2638617.2:33-65:2638675-2638643(-)	sroE	0.02	0.98	-2.73	-1.2	0.56	-0.27	7.55	0	0	N	0	ATGATTGAACCCGCATGGCTCCCGAAACATTGA	MIEPAWLPKH	None
e_coli k12mg1655	Locus:seco2312.1:2311106-2311198.1:43-144:2311149-2311250(+)	MicF	0.02	0.98	-2.16	3.67	0.01	0.28	10.02	0	0.477	N	0	ATGTCTGTTTACCCCTATTTCAACCGGATGCCTCGCATTCGGTTTTTTTTACCCTTCTTTACACACTTTTCATTATTCTGTGCTACCACAGAAAAACTATAA	MSVYPYFNRMPRIRFFLPFFTHFSLFCATTEKL	Top hit: transmembrane protein 16J [Homo sapiens], 372 a.a.
e_coli k12mg1655	Locus:seco2166.1:2165136-2165221.1:24-104:2165160-2165240(+)	CyaR	0.02	0.98	-2.67	0	0.1	1.15	9.5	0	0.261	N	0	ATGCTAGCTGTACCAGGAACCACCTCCTTAGCCTGTGTAATCTCCCTTACACGGGCTTATTTTTTACGCGTAATACAATGA	MLAVPGTTSLACVISLTRAYFLRVIQ	Top hit: glutamine transport system permease protein glnP domain protein [Shigella boydii 5216-82], 88 a.a.
e_coli k12mg1655	Locus:seco2152.2:2151668-2151803.5:110-202:2151778-2151870(+)	ryeD	0.02	0.98	-2.82	0.1	0.34	0.21	9.34	0	0.099	N	0	ATGGCCCCTTCCTCGGGAGGGGCTTTCCCGTTTCAGCGTCCCGCTGAAATCGTCGGCTTACCTCCTTTCGCCATGCAAGCAGTCTATCGCTAA	MAPSSGGAFPFQRPAEIVGLPPFAMQAVYR	Top hit: ybl101 [Escherichia coli O111:H8 str. CFSAN001632], 48 a.a.
e_coli k12mg1655	Locus:seco1957.1:1956546-1956157.4:184-228:1956362-1956318(-)	RyeF	0.02	0.98	-1.24	3.92	0.04	0.53	10.64	0	0.106	N	0	ATGGGATTTAAATTACTAAAACTGATAAATATATATTCTAAATAG	MGFKLLKLINIYSK	Hypothetical protiens only
e_coli k12mg1655	Locus:seco1922.2:1921308-1921188.2:101-214:1921207-1921094(-)	RyeB	0.02	0.98	-3.12	0.26	0.06	-0.04	12.55	0	0.176	N	0	ATGCCAACTTTTAGCGCACGGCTCTCTCCCAAGAGCCATTTCCCTGGACCGAATACAGGAATCGTGTTCGGTCTCTTTTTATCTGTTAAAAGCCAGAAGCATTTCCTTCGCTGA	MPTFSARLSPKSHFPGPNTGIVFGLFLSVKSQKHFLR	Hypothetical protiens only
e_coli k12mg1655	Locus:seco1621.2:1620938-1620841.2:59-136:1620879-1620802(-)	mgrR	0.02	0.98	-0.82	0.95	0.35	0.08	11.48	0	0.144	N	0	ATGCAAGCATTCACCGCCGGTTTACTGGCGGTTTTTTTTCGCCGTCATAAAAATCAGGCCCCTTGTACACAACTGTAA	MQAFTAGLLAVFFRRHKNQAPCTQL	Hypothetical protiens only
e_coli k12mg1655	Locus:seco1621.2:1620938-1620841.1:22-108:1620916-1620830(-)	mgrR	0.02	0.98	-5.52	0.77	0.16	-0.28	12.55	0	0.176	N	0	ATGCCTGTTAGCGTAAAAGCAAAACACAAATCTATCCATGCAAGCATTCACCGCCGGTTTACTGGCGGTTTTTTTTCGCCGTCATAA	MPVSVKAKHKSIHASIHRRFTGGFFSPS	Top hit: diguanylate cyclase [Escherichia coli], 347 a.a.
e_coli k12mg1655	Locus:seco1436.1:1435145-1435253.1:5-58:1435150-1435203(+)	MicC	0.02	0.98	-5.61	0.17	0.06	0.94	7.52	0	0.103	N	0	ATGCCTTTATTGTCACAGATTTTATTTTCTGTTGGGCCATTGCATTGCCACTGA	MPLLSQILFSVGPLHCH	None
e_coli k12mg1655	Locus:seco1146.1:1145812-1145980.4:120-170:1145932-1145982(+)	psrD	0.02	0.98	-2.72	-0.01	0.21	0.38	8.22	0	0.203	N	0	ATGTGTGCGAATTATTGGCAAAAGGCAACCACAGGCTGCCTTTTTCTTTGA	MCANYWQKATTGCLFL	None
e_coli k12mg1655	Locus:seco1146.1:1145812-1145980.1:35-76:1145847-1145888(+)	psrD	0.02	0.98	-2.78	1.22	0.22	1.31	9.34	0	0.112	N	0	ATGATAGCCATTTTAAACTATGCGCTTCGTTTTGCAGGTTGA	MIAILNYALRFAG	None
e_coli k12mg1655	Locus:seco4276.2:4276089-4275949.1:35-115:4276054-4275974(-)	SraL	0.01	0.98	-2.63	0.04	0.1	-1.8	9.37	0	0.119	N	0.1	ATGAGGTGTGTTGACGTCGGGGGAAACCCTCCTGTGTACCAGCGGGATAGAGAGAAAGACAAAGACCGGAAAACAAACTAA	MRCVDVGGNPPVYQRDREKDKDRKTN	None
e_coli k12mg1655	Locus:seco4276.1:4276089-4275950.1:35-115:4276054-4275974(-)	ryjA	0.01	0.98	-2.63	0.04	0.1	-1.8	9.37	0	0.119	N	0.1	ATGAGGTGTGTTGACGTCGGGGGAAACCCTCCTGTGTACCAGCGGGATAGAGAGAAAGACAAAGACCGGAAAACAAACTAA	MRCVDVGGNPPVYQRDREKDKDRKTN	None
e_coli k12mg1655	Locus:seco4048.1:4047922-4048030.2:90-167:4048012-4048089(+)	Spot_42	0.01	0.98	-1.73	0.47	0.09	-0.06	11.55	0	0.163	N	0	ATGACTGGGGCGTTTTTTATTGGGCGAAAGAAAAGATCCGTAATGCCTGATGCGCTATGTTTATCAGGCCAACGGTAG	MTGAFFIGRKKRSVMPDALCLSGQR	Hypothetical protiens only
e_coli k12mg1655	Locus:seco3985.4:3984457-3984605.6:118-171:3984575-3984628(+)	GlmY.1	0.01	0.98	-2.1	0.88	0.13	0.01	3.88	0	0.11	N	0	ATGGACACAACGTTGAGTGAAGCACCCACTTGTTGTCATACAGACCTGTTTTAA	MDTTLSEAPTCCHTDLF	None
e_coli k12mg1655	Locus:seco3310.1:3309247-3309420.2:46-117:3309293-3309364(+)	psrO	0.01	0.98	-1.61	0	0.05	0.34	11.48	0	0.205	N	0	ATGTGGGTAAAGCCTCTCATTAGCCGCGCGAACCTCTGCAACGGAAGATCATTCATAGCAACAATACATTAG	MWVKPLISRANLCNGRSFIATIH	None
e_coli k12mg1655	Locus:seco2975.2:2974407-2974332.2:65-100:2974342-2974307(-)	OmrB	0.01	0.98	-0.93	2.15	0.09	0.88	12.5	0	0.123	N	0	ATGCGCAGGTTTTTTTTGCCGGTCATCAATCTGTAA	MRRFFLPVINL	Hypothetical protiens only
e_coli k12mg1655	Locus:seco1957.1:1956546-1956157.3:34-126:1956512-1956420(-)	RyeF	0.01	0.98	-1.06	-0.99	0.09	-0.25	10.87	0	0.107	N	0	ATGCTTGCTCGTACCAGGCCCCTGCAATTTCAACAGGGGCCTTTTTTTATCCCTGAACAGTATAAAAAACGAACGATAACCGTGATCTGTTGA	MLARTRPLQFQQGPFFIPEQYKKRTITVIC	Top hit: copper homeostasis protein CutC [Klebsiella pneumoniae], 292 a.a.
e_coli k12mg1655	Locus:seco1957.1:1956546-1956157.2:31-126:1956515-1956420(-)	RyeF	0.01	0.98	-1.24	-0.64	0.1	-0.18	10.87	0	0.117	N	0	ATGATGCTTGCTCGTACCAGGCCCCTGCAATTTCAACAGGGGCCTTTTTTTATCCCTGAACAGTATAAAAAACGAACGATAACCGTGATCTGTTGA	MMLARTRPLQFQQGPFFIPEQYKKRTITVIC	Top hit: copper homeostasis protein CutC [Klebsiella pneumoniae], 292 a.a.
e_coli k12mg1655	Locus:seco1769.1:1768396-1768500.2:92-196:1768488-1768592(+)	RprA	0.01	0.98	-0.55	-0.31	0.05	0.45	9.71	0	0.444	N	0	ATGGGCTTTTTTTTAACATTTTTCCGCTTCGCTACCTCGCCCCTCACTCTTTCCAATAATGTTGCACAAGATACTGTGACTCTCTTCAAGCCGTCAGCAGGCTGA	MGFFLTFFRFATSPLTLSNNVAQDTVTLFKPSAG	None
e_coli k12mg1655	Locus:seco1408.2:1407153-1407274.3:104-151:1407257-1407304(+)	FnrS	0.01	0.98	-2.53	-0.57	0.02	1.07	8.53	0	0.186	N	0	ATGAGTCGGCTTTTTTTTGCCTGTTATTTATCAGCGTCTACCCTTTAA	MSRLFFACYLSASTL	Hypothetical protiens only
h_pylori hp26695	Locus:shpy997.1:996891-997299.3:388-468:997279-997359(+)	HPnc4850	0.99	0.02	-2.3	NA	0.99	-0.29	11.1	0	0.18	N	0	ATGATACCAAAAATCCCTCCAAGCCCAAAGGCAACCCTCCAAGCCCAATCTTCAACAACAGGCTTGTCAAAAACCATGTAA	MIPKIPPSPKATLQAQSSTTGLSKTM	None
h_pylori hp26695	Locus:shpy517.1:516794-517036.4:133-228:516927-517022(+)	HPnc2270	0.99	0	-4.43	NA	1	0.05	10.33	0	0.21	N	0	ATGTTTTTAGCATTTTTTAGATTTTATCATTCATATTTGATGAGAGCCAAGCCTTTTTTATTTAAAAAGGGCTGTATCAATCACAATGAAATGTAA	MFLAFFRFYHSYLMRAKPFLFKKGCINHNEM	Top hit: efflux ABC transporter, permease protein [Bacteriovorax sp. BAL6_X], 390 a.a.
h_pylori hp26695	Locus:shpy368.1:367053-367555.2:135-179:367188-367232(+)	HPnc1470	0.99	0.02	-3.92	NA	0.97	1.02	8.83	0	0.123	N	0.1	ATGATTTCTATGCGGTTGATATTGACATGCAAGGGTTGTTCATAA	MISMRLILTCKGCS	None
h_pylori hp26695	Locus:shpy368.1:367053-367555.10:464-550:367517-367603(+)	HPnc1470	0.99	0	-4.37	NA	0.99	-0.59	5.41	0	0.092	N	0	ATGCTCTATCATAGAGGGCAAGATCAAGCGGGTGAGATGCAACAACCCCTTGATATTCGTATCTATCATGATTTCCCAGTCGTCTAA	MLYHRGQDQAGEMQQPLDIRIYHDFPVV	None
h_pylori hp26695	Locus:shpy1613.1:1612596-1612515.3:21-83:1612575-1612513(-)	HPnc8170	0.99	0	-2.64	NA	0.99	0.15	9.4	0	0.118	N	0	ATGTTGGTCTGCCCCATAACGCAACTATGGGGCGTGATGAAATCCTACAACAAACCCCCTTAA	MLVCPITQLWGVMKSYNKPP	Top hit: cagY like domain protein [Helicobacter pylori], 40 a.a.
h_pylori hp26695	Locus:shpy1613.1:1612596-1612515.2:9-83:1612587-1612513(-)	HPnc8170	0.99	0	-3.42	NA	1	0.6	9.4	0	0.215	N	0	ATGCTCCTTGCAATGTTGGTCTGCCCCATAACGCAACTATGGGGCGTGATGAAATCCTACAACAAACCCCCTTAA	MLLAMLVCPITQLWGVMKSYNKPP	Top hit: cagY like domain protein [Helicobacter pylori], 40 a.a.
h_pylori hp26695	Locus:shpy1515.1:1515121-1514909.1:20-73:1515101-1515048(-)	HPnc7770	0.99	0	-6.81	NA	0.99	0.23	6.51	0	0.12	N	0	ATGTTTTTTTCCACTTCAATCGCTAGGGTGTCTAGGGATTTGATGACAGAATGA	MFFSTSIARVSRDLMTE	None
h_pylori hp26695	Locus:shpy1509.1:1508595-1508086.4:341-418:1508254-1508177(-)	HPnc7680	0.99	0	-5.71	NA	0.98	-0.12	10.34	0	0.307	N	0.1	ATGACCTTAAAAGCGCAAAAAAACAACAAAAACAATCTAAAAAACCTCTTCGCATGCCTTTTTGTCTTTATGGAGTAA	MTLKAQKNNKNNLKNLFACLFVFME	Hypothetical protiens only
h_pylori hp26695	Locus:shpy1414.1:1413510-1413559.2:38-97:1413548-1413607(+)	HPnc7090	0.99	0.02	-2.35	NA	1	-0.36	6.51	0	0.109	N	0	ATGGGGCTTACTTTAGAGCCTCTATCGCAAATGAGAGCGAGATTAGGCAATACAGAATAA	MGLTLEPLSQMRARLGNTE	None
h_pylori hp26695	Locus:shpy1246.1:1245780-1245699.1:11-85:1245769-1245695(-)	HPnc6350	0.99	0	-4.2	NA	0.99	1.25	6.02	1	0.108	N	0	ATGACAAACTCCTTTTATGGATTTATCCCCATAATTGCACTTATGGGGGTGTTTATTTTACAACAATCTTTCTAA	MTNSFYGFIPIIALMGVFILQQSF	Top hit: diguanylate cyclase (GGDEF) domain-containing protein [Staphylococcus sp. HGB0015], 356 a.a.
h_pylori hp26695	Locus:shpy1047.1:1046292-1046542.8:161-238:1046453-1046530(+)	HPnc5130	0.99	0	-8.06	NA	1	-0.68	12.51	0	0.152	N	0	ATGGGGCGCACCTTCCAATCAAGAGCAACAACTCTCCAATCAAGGCAACCAAAATCAATGATTGTGATTGATCGCTAG	MGRTFQSRATTLQSRQPKSMIVIDR	Top hit: PZ16b [Helicobacter pylori], 226 a.a.
h_pylori hp26695	Locus:shpy1047.1:1046292-1046542.7:146-238:1046438-1046530(+)	HPnc5130	0.99	0	-7.27	NA	1	-0.43	12.06	0	0.121	N	0	ATGGGAGAAGTTGCTATGGGGCGCACCTTCCAATCAAGAGCAACAACTCTCCAATCAAGGCAACCAAAATCAATGATTGTGATTGATCGCTAG	MGEVAMGRTFQSRATTLQSRQPKSMIVIDR	Top hit: PZ16b [Helicobacter pylori], 226 a.a.
h_pylori hp26695	Locus:shpy1414.1:1413510-1413559.1:14-97:1413524-1413607(+)	HPnc7090	0.98	0.02	-1.79	NA	1	-0.11	6.62	0	0.123	N	0	ATGTTCGTTACAAAAACATTAGAAATGGGGCTTACTTTAGAGCCTCTATCGCAAATGAGAGCGAGATTAGGCAATACAGAATAA	MFVTKTLEMGLTLEPLSQMRARLGNTE	Hypothetical protiens only
h_pylori hp26695	Locus:shpy517.1:516794-517036.5:172-228:516966-517022(+)	HPnc2270	0.97	0.02	-1.85	NA	0.97	-0.55	10.51	0	0.109	N	0	ATGAGAGCCAAGCCTTTTTTATTTAAAAAGGGCTGTATCAATCACAATGAAATGTAA	MRAKPFLFKKGCINHNEM	Hypothetical protiens only
h_pylori hp26695	Locus:shpy1509.1:1508595-1508086.5:394-441:1508201-1508154(-)	HPnc7680	0.93	0.02	-0.96	NA	1	1.63	6.02	0	0.192	N	0.1	ATGCCTTTTTGTCTTTATGGAGTAAGCATGCTTTTTGCAACTCTATAA	MPFCLYGVSMLFATL	None
h_pylori hp26695	Locus:shpy1515.1:1515121-1514909.4:197-250:1514924-1514871(-)	HPnc7770	0.9	0.02	-3.65	NA	0.96	0.21	9.69	0	0.105	N	0	ATGTCTTTGAGCTTGTCTTTGACCAAACACATGCGAGAAATAAGCTTGTGGTAA	MSLSLSLTKHMREISLW	None
h_pylori hp26695	Locus:shpy997.1:996891-997299.1:186-242:997077-997133(+)	HPnc4850	0.89	0.02	-8.41	NA	0.82	-2.1	11.36	0	0.136	N	0	ATGCGTAAGGGTAAAATTGGGAACAAAAAGGATAAAAATCAAAATACAAGCGGTTAA	MRKGKIGNKKDKNQNTSG	None
h_pylori hp26695	Locus:shpy331.1:330152-330399.1:102-179:330254-330331(+)	HPnc1250	0.81	0.08	-6.26	NA	0.46	0.38	11.22	0	0.177	N	0	ATGAAAAAGAGTTGGTTATTAGCGTTACAGGGCTTGTGTCTAAAGCGCTTCATAAAAACAAGGCTTTTACTAGAATAA	MKKSWLLALQGLCLKRFIKTRLLLE	None
h_pylori hp26695	Locus:shpy965.1:964869-964493.1:36-134:964833-964735(-)	HPnc4600	0.79	1	-6.09	24.64	0.36	0.2	9.25	0	0.106	N	0	ATGTTAGGGTCTAATAGTGGGTGGTTACCCCGAAAGGAGATAACCAACTATGAAGTTATTATTAGTAACAACGCCATTATACTAAAATTTTGGCTCTAG	MLGSNSGWLPRKEITNYEVIISNNAIILKFWL	Top hit: polyphosphate-dependent AMP kinase [Mariprofundus ferrooxydans], 492 a.a.
h_pylori hp26695	Locus:shpy1296.1:1295598-1295413.2:62-115:1295536-1295483(-)	HPnc6561	0.71	1	-8.61	1.12	0.48	1.34	11.1	0	0.233	N	0	ATGGCATTTTTTAAATCTGCCCCTAAGAAAATCCTCCTAGCCTTATTAGTGTAG	MAFFKSAPKKILLALLV	None
h_pylori hp26695	Locus:shpy171.1:170022-170212.3:76-111:170098-170133(+)	HPnc0580	0.64	1	-5.92	-2.08	0.4	-0.55	11.66	0	0.135	N	0	ATGCGTTGGAGCTCAAACTCTGTAAAATCCCTATGA	MRWSSNSVKSL	Hypothetical protiens only
h_pylori hp26695	Locus:shpy368.1:367053-367555.11:500-550:367553-367603(+)	HPnc1470	0.61	0.23	-11.54	NA	0.48	-0.02	5.41	0	0.105	N	0	ATGCAACAACCCCTTGATATTCGTATCTATCATGATTTCCCAGTCGTCTAA	MQQPLDIRIYHDFPVV	None
h_pylori hp26695	Locus:shpy1170.1:1170123-1169970.2:84-134:1170039-1169989(-)	HPnc5930	0.61	1	-5.88	-0.48	0.85	0.62	5.37	0	0.1	N	0	ATGGGGGCATACCTACAAGAATTATGGCTATTTTATGGCCATTTATTCTAA	MGAYLQELWLFYGHLF	Top hit: glycosyl transferase [Oscillochloris trichoides], 787 a.a.
h_pylori hp26695	Locus:shpy440.1:439217-439417.1:11-115:439228-439332(+)	HPnc1820	0.6	0.23	-4.39	NA	0.72	1.29	8.04	0	0.137	N	0.3	ATGTTTTTTAATGTTCTTTATCTTTTTGGCATGGCTTGTTTCTCCTTGTTGGGGTGTGAATTTTATTTAAAATTTCCATGTCTATTGCCCTTAAGATCGTTTTGA	MFFNVLYLFGMACFSLLGCEFYLKFPCLLPLRSF	Top hit: membrane protein [Helicobacter pylori], 38 a.a.
h_pylori hp26695	Locus:shpy997.1:996891-997299.2:259-345:997150-997236(+)	HPnc4850	0.59	0.23	-5.69	NA	0.39	0.26	6.32	0	0.129	N	0	ATGGAGATTGATATACCAAAGAGAGAGTTTTTAAACACCTCTTTAAGCGGGAATTTGACTAAGGCATTGTCTTGCTTCATTTGCTGA	MEIDIPKREFLNTSLSGNLTKALSCFIC	None
h_pylori hp26695	Locus:shpy514.1:513627-513559.1:17-58:513610-513569(-)	HPnc2240	0.58	0.23	-5.43	NA	0.49	1.52	5.35	0	0.094	N	0	ATGGTTCACCTTTGCATCAGCATTGAGTGTATGGGTGCTTGA	MVHLCISIECMGA	None
h_pylori hp26695	Locus:shpy1181.1:1180436-1180504.1:40-81:1180476-1180517(+)	HPnc6000	0.58	0.23	-5.43	NA	0.49	1.52	5.35	0	0.094	N	0	ATGGTTCACCTTTGCATCAGCATTGAGTGTATGGGTGCTTGA	MVHLCISIECMGA	None
h_pylori hp26695	Locus:shpy1415.1:1414321-1414423.1:11-121:1414332-1414442(+)	HPnc7100	0.57	0.25	-6.56	NA	0.36	0.56	10.85	0	0.264	N	0.1	ATGCTTGTCTATAAAACTTCTAAACTCTGGCGTAAAATTTTCGGTGTAGTTGGGGTGTTTGAATTGATAAAGGGGGTAATTGACCCCAGCTCCATTGCCCCCAGAGCTTAA	MLVYKTSKLWRKIFGVVGVFELIKGVIDPSSIAPRA	Hypothetical protiens only
h_pylori hp26695	Locus:shpy805.2:804580-804286.2:163-288:804417-804292(-)	HPnc3840	0.54	0.28	-7.09	NA	0.06	0.33	11.21	1	0.147	N	0	ATGATAAAGGCTAAATGCTTTTTAAGAGTATTCATAAACTTCCCCATCTTCTATATAAAATTTTCGGTGATAAGCACTAAAATTTTTAGGGAATTTGTGCGTAACCACCACGATCGTAGCGTTTAA	MIKAKCFLRVFINFPIFYIKFSVISTKIFREFVRNHHDRSV	None
[truncated: 4,228 more rows]
