# Supplementary material for: Common and phylogenetically widespread coding for peptides by bacterial small RNAs
Source: BMC Genomics. 2017 Jul 21;18:553. doi: 10.1186/s12864-017-3932-y (PMC5521070; doi:10.1186/s12864-017-3932-y)
Supplement: Supplementary file 6 — mock ORF sequences. (ZIP 3000 kb) [file 12864_2017_3932_MOESM6_ESM.zip]

Archive with 43 entries (42 files):
- mocks/
- mocks/b_subtilis_bs168.intergenic.srna_mocks.fa.txt
- mocks/b_subtilis_bs168.overlapping_antisense.srna_mocks.fa.txt
- mocks/b_subtilis_bs168.overlapping_sense.srna_mocks.fa.txt
- mocks/c_acetobutylicum_atcc824.intergenic.srna_mocks.fa.txt
- mocks/c_acetobutylicum_atcc824.overlapping_antisense.srna_mocks.fa.txt
- mocks/c_acetobutylicum_atcc824.overlapping_sense.srna_mocks.fa.txt
- mocks/e_coli_k12mg1655.intergenic.srna_mocks.fa.txt
- mocks/e_coli_k12mg1655.overlapping_antisense.srna_mocks.fa.txt
- mocks/e_coli_k12mg1655.overlapping_sense.srna_mocks.fa.txt
- mocks/h_pylori_hp26695.intergenic.srna_mocks.fa.txt
- mocks/h_pylori_hp26695.overlapping_antisense.srna_mocks.fa.txt
- mocks/h_pylori_hp26695.overlapping_sense.srna_mocks.fa.txt
- mocks/l_monocytogenes_lm109sp.intergenic.srna_mocks.fa.txt
- mocks/l_monocytogenes_lm109sp.overlapping_antisense.srna_mocks.fa.txt
- mocks/l_monocytogenes_lm109sp.overlapping_sense.srna_mocks.fa.txt
- mocks/l_pneumophila_philadelphia.intergenic.srna_mocks.fa.txt
- mocks/l_pneumophila_philadelphia.overlapping_antisense.srna_mocks.fa.txt
- mocks/l_pneumophila_philadelphia.overlapping_sense.srna_mocks.fa.txt
- mocks/s_aureus_n315.intergenic.srna_mocks.fa.txt
- mocks/s_aureus_n315.overlapping_antisense.srna_mocks.fa.txt
- mocks/s_aureus_n315.overlapping_sense.srna_mocks.fa.txt
- mocks/s_aureus_nctc8325.intergenic.srna_mocks.fa.txt
- mocks/s_aureus_nctc8325.overlapping_antisense.srna_mocks.fa.txt
- mocks/s_aureus_nctc8325.overlapping_sense.srna_mocks.fa.txt
- mocks/s_coelicolor_a32.intergenic.srna_mocks.fa.txt
- mocks/s_coelicolor_a32.overlapping_antisense.srna_mocks.fa.txt
- mocks/s_coelicolor_a32.overlapping_sense.srna_mocks.fa.txt
- mocks/s_enterica_sl1344.intergenic.srna_mocks.fa.txt
- mocks/s_enterica_sl1344.overlapping_antisense.srna_mocks.fa.txt
- mocks/s_enterica_sl1344.overlapping_sense.srna_mocks.fa.txt
- mocks/s_meliloti_1021.intergenic.srna_mocks.fa.txt
- mocks/s_meliloti_1021.overlapping_antisense.srna_mocks.fa.txt
- mocks/s_meliloti_1021.overlapping_sense.srna_mocks.fa.txt
- mocks/s_pneumoniae_tigr4.intergenic.srna_mocks.fa.txt
- mocks/s_pneumoniae_tigr4.overlapping_antisense.srna_mocks.fa.txt
- mocks/s_pneumoniae_tigr4.overlapping_sense.srna_mocks.fa.txt
- mocks/s_pyogenes_mgas5005.intergenic.srna_mocks.fa.txt
- mocks/s_pyogenes_mgas5005.overlapping_antisense.srna_mocks.fa.txt
- mocks/s_pyogenes_mgas5005.overlapping_sense.srna_mocks.fa.txt
- mocks/synechocystis_pcc6803.intergenic.srna_mocks.fa.txt
- mocks/synechocystis_pcc6803.overlapping_antisense.srna_mocks.fa.txt
- mocks/synechocystis_pcc6803.overlapping_sense.srna_mocks.fa.txt
