# Supplementary material for: Common and phylogenetically widespread coding for peptides by bacterial small RNAs
Source: BMC Genomics. 2017 Jul 21;18:553. doi: 10.1186/s12864-017-3932-y (PMC5521070; doi:10.1186/s12864-017-3932-y)
Supplement: Supplementary file 6 — mock ORF sequences. (ZIP 3000 kb) [file 12864_2017_3932_MOESM6_ESM.zip › mocks/b_subtilis_bs168.intergenic.srna_mocks.fa.txt]

>Locus:intergenic3_1:217-130(-)
CAACTTATCCACACTTTGTGGATAAAGAGGAAAGGTAGGATTAGTAATCAAGAGTTAAAACACAAATATAATACCAAAATAAACGAGA
>Locus:intergenic7_1:3153-3114(-)
GAATTAGGGAAAGGGAAAACTTGTCGGAGCAGATACCGAA
>Locus:intergenic17_4:10560-10518(-)
CCAGAGAGTCGCCTTCGCCACTGGTGTTCCTCCACATCTCTAC
>Locus:intergenic17_1:11249-11213(-)
GGGTGTTACAAACTCTCGTGGTGTGACGGGCGGTGTG
>Locus:intergenic17_3:11964-11907(-)
GCTCGCCGCTACTCAGGGAATCGCATTTGCTTTCTCTTCCTCCGGGTACTTAGATGTT
>Locus:intergenic17_2:13463-13340(-)
GAGCACCCCTTCTCCCGAAGTTACGGGGTCATTTTGCCGAGTTCCTTAACGAGAGTTCTCTCGATCACCTTAGGATTCTCTCCTCGCCTACCTGTGTCGGTTTGCGGTACGGGCACCTCTCACC
>Locus:intergenic16_1:14263-14362(+)
GCTGTAGTCGGTCCCAAGGGTTGGGCTGTTCGCCCATTAAAGCGGTACGCGAGCTGGGTTCAGAACGTCGTGAGACAGTTCGGTCCCTATCCGTCGCGGG
>Locus:intergenic16_2:14707-14779(+)
GAAGAGGTCACACCCGTTCCCATACCGAACACGGAAGTTAAGCTCTTCAGCGCCGATGGTAGTCGGGGGTTTC
>Locus:intergenic47_5:30478-30388(-)
GAACCATGCGGTTCAAACAACCATCCGGTATTAGCCCCGGTTTCCCGGAGTTATCCCAGTCTTACAGGCAGGTTACCCACGTGTTACTCAC
>Locus:intergenic47_4:31792-31723(-)
CCTTGTTACGACTTCACCCCAATCATCTGTCCCACCTTCGGCGGCTGGCTCCTAAAAGGTTACCTCACCG
>Locus:intergenic47_1:32730-32694(-)
ATCTCTTTCACTCCCCTTCCGGGGTGCTTTTCACCTT
>Locus:intergenic47_3:33621-33558(-)
TGGTACAGGAATATCAACCTGTTGTCCATCGCCTACGCCTTTCGGCCTCGGCTTAGGTCCCGAC
>Locus:intergenic47_6:34059-33990(-)
TTAACCTTCCAGCACCGGGCAGGCGTCAGCCCCTATACTTCGCCTTACGGCTTCGCAGAGACCTGTGTTT
>Locus:intergenic47_2:34299-34149(-)
TCAATATCAGGCTGCAGTAAAGCTCCACGGGGTCTTTCCGTCCTGTCGCGGGTAACCTGCATCTTCACAGGTACTATAATTTCACCGAGTCTCTCGTTGAGACAGTGCCCAGATCGTTGCGCCTTTCGTGCGGGTCGGAACTTACCCGACA
>Locus:intergenic46_3:34220-34343(+)
ATTATAGTACCTGTGAAGATGCAGGTTACCCGCGACAGGACGGAAAGACCCCGTGGAGCTTTACTGCAGCCTGATATTGAATGTTGGTACAGCTTGTACAGGATAGGTAGGAGCCTTGGAAACC
>Locus:intergenic46_2:34492-34528(+)
AAGGTTCCCTCAGAATGGTTGGAAATCATTCGCAGAG
>Locus:intergenic46_1:35187-35262(+)
CTCTCACATCCTGTGAGAAACGCCCAGTACCTTCATCCTGAAGGCATTTGTTTGGTGGCGATAGCGAAGAGGTCAC
>Locus:intergenic98_1:64021-64060(+)
AGGCGGAAGGTACATAAAGTAACTGCTTTAGGTCTTTCCC
>Locus:intergenic124_1:82747-82813(+)
TCAAATATGCCATGTCTGCGACGAATGTTATTCTTGGAAGAGAAATTCACTTTTTTCACTAACAACA
>Locus:intergenic133_6:91312-91165(-)
CTTTCGCTCCTCAGCGTCAGTTACAGACCAGAGAGTCGCCTTCGCCACTGGTGTTCCTCCACATCTCTACGCATTTCACCGCTACACGTGGAATTCCACTCTCCTCTTCTGCACTCAAGTTCCCCAGTTTCCAATGACCCTCCCCGGT
>Locus:intergenic133_9:92082-92004(-)
GAGGTGATCCAGCCGCACCTTCCGATACGGCTACCTTGTTACGACTTCACCCCAATCATCTGTCCCACCTTCGGCGGCT
>Locus:intergenic133_11:92625-92559(-)
ACCTCCTATGGCGGGCCTTTCCAGACCTCTTCATCTACCTCGTTCCTTTGTAACTCCGTACAGAGTG
>Locus:intergenic133_4:92736-92673(-)
GGAGTATTTAGCCTTGGGAGATGGTCCTCCCGGATTCCGACGGAATTTCACGTGTTCCGCCGTA
>Locus:intergenic132_2:93166-93250(+)
ACTGATTGGACTAGGGGCCCCTACCGGGTTACCGAATTCAGTCAAACTCCGAATGCCAATGACTTATCCTTGGGAGTCAGACTGC
>Locus:intergenic133_12:93571-93502(-)
CCTCTTTCGCTACTCATACCGGCATTCTCACTTCTAAGCGCTCCACCAGTCCTTCCGGTCTGGCTTCACA
>Locus:intergenic132_1:94685-94826(+)
CCGCATGGAAGGGCCATCGCTCAACGGATAAAAGCTACCCCGGGGATAACAGGCTTATCTCCCCCAAGAGTCCACATCGACGGGGAGGTTTGGCACCTCGATGTCGGCTCATCGCATCCTGGGGCTGTAGTCGGTCCCAAGG
>Locus:intergenic132_5:95504-95555(+)
GGGGTTCAAGTCCTCTTGCCGGCACCACTTTTATATGATATAATACTCAAGT
>Locus:intergenic132_6:96108-96144(+)
CGCAGGTTCGAATCCTGTCTTCCCGACCATTTTTTTA
>Locus:intergenic133_2:96797-96689(-)
CGTTGCTCCGTCAGACTTTCGTCCATTGCGGAAGATTCCCTACTGCTGCCTCCCGTAGGAGTCTGGGCCGTGTCTCAGTCCCAGTGTGGCCGATCACCCTCTCAGGTCG
>Locus:intergenic133_3:96996-96939(-)
CTTAAGAAACCGCCTGCGAGCCCTTTACGCCCAATAATTCCGGACAACGCTTGCCACC
>Locus:intergenic133_13:97167-97071(-)
TTTCGCTCCTCAGCGTCAGTTACAGACCAGAGAGTCGCCTTCGCCACTGGTGTTCCTCCACATCTCTACGCATTTCACCGCTACACGTGGAATTCCA
>Locus:intergenic133_7:97632-97515(-)
CACGTGTGTAGCCCAGGTCATAAGGGGCATGATGATTTGACGTCATCCCCACCTTCCTCCGGTTTGTCACCGGCAGTCACCTTAGAGTGCCCAACTGAATGCTGGCAACTAAGATCAA
>Locus:intergenic133_5:99444-99396(-)
TGGAGGGGATTCTCACCCCTCTTTCGCTACTCATACCGGCATTCTCACT
>Locus:intergenic133_8:99665-99563(-)
TTATGGGAAACGGATTTGCCTATTTCCCAGCCTAACTGCTTGGACGCGGATATCCAATACCGCGCTTACCCTATCCTCCTGCGTCCCCCCATTGCTCAAATGG
>Locus:intergenic133_1:99998-99893(-)
CTCCTCTTAACCTTCCAGCACCGGGCAGGCGTCAGCCCCTATACTTCGCCTTACGGCTTCGCAGAGACCTGTGTTTTTGCTAAACAGTCGCCTGGGCCTATTCACT
>Locus:intergenic133_10:100235-100106(-)
CATTCAATATCAGGCTGCAGTAAAGCTCCACGGGGTCTTTCCGTCCTGTCGCGGGTAACCTGCATCTTCACAGGTACTATAATTTCACCGAGTCTCTCGTTGAGACAGTGCCCAGATCGTTGCGCCTTTC
>Locus:intergenic132_3:100372-100405(+)
GGTGGGCAGTTTGACTGGGGCGGTCGCCTCCTAA
>Locus:intergenic132_4:100702-100840(+)
AAAGCGGTACGCGAGCTGGGTTCAGAACGTCGTGAGACAGTTCGGTCCCTATCCGTCGCGGGCGCAGGAAATTTGAGAGGAGCTGTCCTTAGTACGAGAGGACCGGGATGGACGCACCGCTGGTGTACCAGTTGTTCTG
>Locus:intergenic159_1:117889-117823(-)
TCTATTCAGGACTGTCCAGTCCTTCCCTCCCCGCATTTGGTTTTAGTGAATTACCATAACGCTTCAA
>Locus:intergenic187_1:135297-135162(-)
CCATGGCAAAGCGGCCGGGTGTGTCAGCAACCTCTCACTTCATCGCAGTCAAAGACCAACATACACCATTATACAGAAAATAGGCGCATGTTGCAAGACTTATTTAAAATATGCATGATTTGCACACTTTTTTTAT
>Locus:intergenic249_1:155092-155047(-)
CTTTGCATATTTAGAAAAAAGTTCATAAAAACGCAAAAAAATCACA
>Locus:intergenic261_11:160747-160678(-)
CAACTTTTTTCAAAGTATTTAATGAAGCTTTTAGTTGATGTCAGCTGTTTATCAGCGACGAATAATAATA
>Locus:intergenic260_1:161795-161828(+)
GTCGCAAGACTGAAACTCAAAGGAATTGACGGGG
>Locus:intergenic261_8:164433-164349(-)
AGACCTGTGTTTTTGCTAAACAGTCGCCTGGGCCTATTCACTGCGGCTCTCTCGGGCTTGCACCCTAACAGAGCACCCCTTCTCC
>Locus:intergenic261_5:164929-164824(-)
GAACCTTTGGGCGCCTCCGTTACCTTTAGGAGGCGACCGCCCCAGTCAAACTGCCCACCTGAAACTGTCTCCCCGCCCGATAAGGGCGGCGGGTTAGAAGGTCAAT
>Locus:intergenic260_9:164979-165126(+)
TTGACTGCGAGACCTACAAGTCGAGCAGGGACGAAAGTCGGGCTTAGTGATCCGGTGGTTCCGCATGGAAGGGCCATCGCTCAACGGATAAAAGCTACCCCGGGGATAACAGGCTTATCTCCCCCAAGAGTCCACATCGACGGGGAGG
>Locus:intergenic260_8:165009-165093(+)
ACGAAAGTCGGGCTTAGTGATCCGGTGGTTCCGCATGGAAGGGCCATCGCTCAACGGATAAAAGCTACCCCGGGGATAACAGGCT
>Locus:intergenic261_6:166096-166018(-)
GTCAAACGCTCTATCCAATTGAGCTACGGGCGCAATTCAATTTACAATATCCCGTTAGGTAAATGGAGCGGAAGACGGG
>Locus:intergenic260_3:167262-167334(+)
GCTGAGGAGCGAAAGCGTGGGGAGCGAACAGGATTAGATACCCTGGTAGTCCACGCCGTAAACGATGAGTGCT
>Locus:intergenic260_2:168650-168707(+)
GTGAAATTCCGTCGGAATCCGGGAGGACCATCTCCCAAGGCTAAATACTCCCTAGTGA
>Locus:intergenic261_10:169003-168943(-)
TGGGTTCGGGCCTCCATTCAGTGTTACCTGAACTTCACCCTGGACATGGGTAGATCACCTG
>Locus:intergenic260_6:170708-170747(+)
CCAAGAGTCCACATCGACGGGGAGGTTTGGCACCTCGATG
>Locus:intergenic261_2:171655-171604(-)
TCCCGGAGTTATCCCAGTCTTACAGGCAGGTTACCCACGTGTTACTCACCCG
>Locus:intergenic261_7:171673-171634(-)
CCGGTATTAGCCCCGGTTTCCCGGAGTTATCCCAGTCTTA
>Locus:intergenic261_4:171943-171796(-)
CAGAGCTTTACGATCCGAAAACCTTCATCACTCACGCGGCGTTGCTCCGTCAGACTTTCGTCCATTGCGGAAGATTCCCTACTGCTGCCTCCCGTAGGAGTCTGGGCCGTGTCTCAGTCCCAGTGTGGCCGATCACCCTCTCAGGTCG
>Locus:intergenic261_1:172917-172809(-)
TGGTGTGACGGGCGGTGTGTACAAGGCCCGGGAACGTATTCACCGCGGCATGCTGATCCGCGATTACTAGCGATTCCAGCTTCACGCAGTCGAGTTGCAGACTGCGATC
>Locus:intergenic261_9:174491-174443(-)
CTCCACCAGTCCTTCCGGTCTGGCTTCACAGCCCTTAGAACGCTCTCCT
>Locus:intergenic260_10:174959-175049(+)
AGGGGTGCTCTGTTAGGGTGCAAGCCCGAGAGAGCCGCAGTGAATAGGCCCAGGCGACTGTTTAGCAAAAACACAGGTCTCTGCGAAGCCG
>Locus:intergenic260_7:175171-175228(+)
GGTAGCGAAATTCCTTGTCGGGTAAGTTCCGACCCGCACGAAAGGCGCAACGATCTGG
>Locus:intergenic261_3:175655-175571(-)
CTTCCATGCGGAACCACCGGATCACTAAGCCCGACTTTCGTCCCTGCTCGACTTGTAGGTCTCGCAGTCAAGCTCCCTTGTGCCT
>Locus:intergenic260_5:175672-175765(+)
ATAAAAGCTACCCCGGGGATAACAGGCTTATCTCCCCCAAGAGTCCACATCGACGGGGAGGTTTGGCACCTCGATGTCGGCTCATCGCATCCTG
>Locus:intergenic260_4:176970-177033(+)
TCCCCGTTTTCTCCGGTCGTTTTTCTTTTCATTTTCTCCCGTAAAATAAAAAAAGCTCCCAATA
>Locus:intergenic286_2:194153-194291(+)
ACAGGGGGTGACCTGTATATAATAACTTTTGTCAGCTCGACGAGAACACAACGGCCCGTTGGTCAAGCGGTTAAGACACCGCCCTTTCACGGCGGTAACACGGGTTCGAATCCCGTACGGGTCACCATTTGGAGGATTA
>Locus:intergenic286_1:194622-194670(+)
CAGACACCTTTGATCAAAAGGTGTCTTTTTTCTTTTCGGAAAAATCATT
>Locus:intergenic295_1:199975-199900(-)
GAACAAGACAAGCTTGATTTTACAACATGTGGCATAAACGGTCAATTGTTTTTTAAGCAACTTTGCCGTATGTCTC
>Locus:intergenic297_1:202176-202140(-)
AACTTCTTTAATCCATTTTTCCACTGTAGACGTTCTT
>Locus:intergenic375_1:247698-247599(-)
GATAGTGATCGAATAGCGTTACAGGAAAAATTTTTCTCCAATAAGCATGATAACATAGAATGCTCCCAAAAAAAGCAGCATTCAAATTCTATTATTATAC
>Locus:intergenic404_1:265314-265455(+)
AAAAACATTTTGAAAATAAGCAGTAAGATTTATAAAAACCTCATGTTCTGGGTCAAAAGCAATTTGCAGGTTTTCTCCCGATTCCCCAAAATAAAAAGCGAGGATGTGATCAACATAAAACTGGAACGGTTTATTGAAAAAG
>Locus:intergenic549_1:347124-347082(-)
ATAATCAGCTGTGTGTTTTCTATGGCACTTCCTCCTCTTTTTT
>Locus:intergenic583_1:369195-369147(-)
TCATCGAATATATCATATGCCTTAGGGGCATCAGCAAGACTTAAATTTA
>Locus:intergenic665_1:438451-438370(-)
TTCTATTTTGTTTATCTGGTAAAATTTTTTCATTGTTACTCATTGGTTTTCTGTGAACCAATGGGTTTTCTAATGTTCAAGA
>Locus:intergenic722_1:467052-467112(+)
AGGAAACCTCTCTATATCCTCTACTGCATCTCCTTGCGACTTCATCCGCACATCAAGATTG
>Locus:intergenic751_1:486171-486021(-)
CTAAAAAGGATTCACCCCAACGGCAAAAAGCCGTTCTATTGGGTCCCCCGCTCTGATTTCAGATTAAGCGATTTGTTTTCTAAAAGAGATCATACTCCCGTTCCCGCACGTTGTAAAGAGGCTTATTGGCTGAGAGAAAAAAATAAAATGA
>Locus:intergenic761_1:492607-492496(-)
TTTATATGGGACCTTATCACGAATCCCTACATATCATGTTACATAACAGGGAAAAATTCAGAAGTGTATTTTGAACATTTTCGGTTGACAAGAAACCGGGATGGTCATATGA
>Locus:intergenic790_1:506751-506808(+)
ACAAAAAGTTTCCCGGGCAATAATTTGCTGTCGAAATATTCCGCTTCATTGAACGCAC
>Locus:intergenic799_1:510852-510795(-)
CGGCCAGATATACATAATTTTCGGCCGGCATACATTAGTGTTTGCATATCAGGTTATT
>Locus:intergenic803_1:514918-514879(-)
GACGAGCATAGGAGCGGACTTTCACAGGATGTGATGACGA
>Locus:intergenic890_1:561001-561043(+)
TTTAGCCACCAAATTGGCATTATTATCAGGGAAATTGACAACC
>Locus:intergenic909_1:570187-570049(-)
CATGACACGAGGTGGATAAGGCATTTCGTTTTTGTTTGCATTTATATCCCACTTTACATTCAATACCTGAAGAAAAAGGGGCAAAACTTCTTAAGATTCTTAGGTTTTCGCGATGCTATTCAAGATCGTTTCCTCTTCT
>Locus:intergenic908_1:570315-570366(+)
CCCTTGGTATTTTTATACCTTCATGCATTTTTGAAGTTTATGCTTAAAGGTC
>Locus:intergenic951_1:587139-587085(-)
CCGCACATTGGTAAAATGATCAATACCGGGATACAATCTAGGTATTCTATGGAAA
>Locus:intergenic964_1:596004-596058(+)
TTTTCCTCCTATAAAACTGCACAAAAAAATAGGAGTGCTCTATATACGCTCTCCG
>Locus:intergenic975_1:599640-599571(-)
TTTTATGGCTACGCTGCTATAGGCTCCTACTCATCATTAAAAACGACTATCTTATCCTTCAGGCAAACGA
>Locus:intergenic975_2:599794-599704(-)
TGTTCCAATCATCATATTGATAACCCAAATCCTCAAAATATTATTGAAAATCCCCAAAACTTTTGTACCGTCAGTTGCCTTAATAACAGGC
>Locus:intergenic1042_2:634920-635028(+)
ATATTATTAAACGTCGCTGATGAACAGCGTGAAACAAAACAGAAAAACAAAAAAGTTTTCCTAAGGTGTTTACAAGATTTTAAAAATGTGTATAATAAGAAAAGTCGAA
>Locus:intergenic1042_3:635357-635411(+)
TCAGTCAAACTAGGGCCTGCACGATGCAGGTCACACAGGTGTCACCGCGGGATGC
>Locus:intergenic1043_9:635943-635862(-)
GGCTTTCTGGTTAGGTACCGTCAAGGTACCGCCCTATTCGAACGGTACTTGTTCTTCCCTAACAACAGAGCTTTACGATCCG
>Locus:intergenic1043_5:636024-635907(-)
TGCGAGCCCTTTACGCCCAATAATTCCGGACAACGCTTGCCACCTACGTATTACCGCGGCTGCTGGCACGTAGTTAGCCGTGGCTTTCTGGTTAGGTACCGTCAAGGTACCGCCCTAT
>Locus:intergenic1043_4:637285-637213(-)
GTGGGTTTCCCCATTCGGAAATCTCCGGATCAAAGCTTGCTTACAGCTCCCCGAAGCATATCGGTGTTCGTCC
>Locus:intergenic1043_3:637321-637267(-)
ATGAATTCAGATATGGATACCACTCCATTACGAGTGGTGGGTTTCCCCATTCGGA
>Locus:intergenic1042_6:637343-637385(+)
GGGGAACTGAAACATCTAAGTACCCGGAGGAAGAGAAAGCAAA
>Locus:intergenic1043_2:637880-637784(-)
GGTTTCGGGTCTACGACCACGTACTCATGCGCCCTATTCAGACTCGCTTTCGCTGCGGCTCCGCATCTTCTGCTTAACCTTGCACGGGATCGTAACT
>Locus:intergenic1043_7:637895-637796(-)
ATGGGTAGATCACCTGGTTTCGGGTCTACGACCACGTACTCATGCGCCCTATTCAGACTCGCTTTCGCTGCGGCTCCGCATCTTCTGCTTAACCTTGCAC
>Locus:intergenic1043_1:638004-637911(-)
ATCTCCAGGTTCGATTGGCATTTCACCCCTACCCACACCTCATCCCCGCACTTTTCAACGTGCGTGGGTTCGGGCCTCCATTCAGTGTTACCTG
>Locus:intergenic1043_8:638035-637984(-)
AGCCCTAAAGCTATTTCGGAGAGAACCAGCTATCTCCAGGTTCGATTGGCAT
>Locus:intergenic1042_4:638030-638063(+)
AGGGCTAGCCTCAAGGTAAGAGTCTTGGAGGTAG
>Locus:intergenic1043_6:638900-638807(-)
TTCTCCCGAAGTTACGGGGTCATTTTGCCGAGTTCCTTAACGAGAGTTCTCTCGATCACCTTAGGATTCTCTCCTCGCCTACCTGTGTCGGTTT
>Locus:intergenic1042_5:639391-639433(+)
CCTTATCGGGCGGGGAGACAGTGTCAGGTGGGCAGTTTGACTG
>Locus:intergenic1042_1:639583-639727(+)
GTTCCGCATGGAAGGGCCATCGCTCAACGGATAAAAGCTACCCCGGGGATAACAGGCTTATCTCCCCCAAGAGTCCACATCGACGGGGAGGTTTGGCACCTCGATGTCGGCTCATCGCATCCTGGGGCTGTAGTCGGTCCCAAGG
>Locus:intergenic1068_1:653119-653155(+)
GACTGGTCAATAATTGCCCTTCATATTTCAAAAGATT
>Locus:intergenic1073_1:654959-654809(-)
CTTGCTCACGTTACCACACCTCCATATACAATTCTAGAAGCCTTAGATCACTCTCATTCGAATTTAGCTTCTTCCTCATTCCCTGTTTTAATTTCACCAGTATGTTCAATCTATTCCTTGAAGGCCGCATTTGTTTTAGTAATATACTCAG
>Locus:intergenic1088_2:663945-664026(+)
CATATTCTTCAGAAGAACCATTCAATACTTCTTGAACAATATTTAAAGTATTCATCAGCTTCCTCTACTGAAACAATATCTT
>Locus:intergenic1088_1:664184-664301(+)
CAGGCTATTGTAGATTTACGGGCGTTCATTCACTGGATAAAAGCAAATAAAAAAGGGCCTGTTATCATAGTCGGAGTAAGCCTTGGGGGATGGGTTACTAATCTAATTGCTACCCTGG
>Locus:intergenic1089_1:664311-664239(-)
ATTTTCGATTCCAGGGTAGCAATTAGATTAGTAACCCATCCCCCAAGGCTTACTCCGACTATGATAACAGGCC
>Locus:intergenic1110_1:679170-679227(+)
TTTGAACAATACGGTAATGGTTCGTTCATATTGAATGCGACAACTACTCTATCAATAA
>Locus:intergenic1148_1:706905-706950(+)
GGCTGCCTTTCTCTTTCTGCCCTCGTTCGGGGAGATATTTTGAAAA
>Locus:intergenic1199_1:744823-744757(-)
TGTATAATACAGCTTCACCCATACGCCTTTCAAGTGGGTCTTCAGATTTTGAATCAGGTCTTCTACC
>Locus:intergenic1214_1:753150-753204(+)
TGGCCTGCTTTTTTTGTCCCGGAAATTGTTTTAGCTGTATGTAGGCGGCCGCCTA
>Locus:intergenic1216_1:753719-753770(+)
AAGAGGACACTCTTGCAGATCAAGAGTGTTTTTTTAGCTTTTTTCTTGACTG
>Locus:intergenic1264_1:786452-786512(+)
AAAAATGCCCCGCAAACATATAAGGATCAACATAATACATGTGATAACGTCCTTTCTCATT
>Locus:intergenic1316_1:818835-818913(+)
TCCTCCTATCACTTGGTTGACACCACTGTAACATGGACAGGAGAGGAAATACAAAAGGTAAGCTGGCATACAAAAAAGG
>Locus:intergenic1318_1:820586-820685(+)
CACCTTAAAACAACAAAAGTAAAGAAAAAATTTCCTTGTAAACTATTTACTTTTATTCTATTTATTGTTATTGTTTATTTAAGTTCTCTGACTATTCTAT
>Locus:intergenic1332_1:827832-827871(+)
GGCCTTTTGGTTTTTTTGCGGTCTTTGCGGTGGGATTTTG
>Locus:intergenic1378_1:859622-859676(+)
CAGTATCAAACGACAAATACTGGGCATTTATGCTTATCGTTTGTCACAATCGCGG
>Locus:intergenic1473_1:909847-909757(-)
TTCCCTTCCTCCCTTTTCTATAATAAGGGGAATAGGCAGTTAGAATCACAGTTGAGCACCGGCTCATCTGTTTTGCGAAACAGCCAGACAC
>Locus:intergenic1540_5:946486-946534(+)
TTGACAAAAGAAAGTCAAAATGTTATATTAATAAAGTCGCTTCAACAAG
>Locus:intergenic1540_4:947474-947531(+)
CGTGGGGAGCGAACAGGATTAGATACCCTGGTAGTCCACGCCGTAAACGATGAGTGCT
>Locus:intergenic1541_5:948213-948174(-)
CTACCTTGTTACGACTTCACCCCAATCATCTGTCCCACCT
>Locus:intergenic1541_1:950517-950394(-)
TCCACGGGGTCTTTCCGTCCTGTCGCGGGTAACCTGCATCTTCACAGGTACTATAATTTCACCGAGTCTCTCGTTGAGACAGTGCCCAGATCGTTGCGCCTTTCGTGCGGGTCGGAACTTACCC
>Locus:intergenic1540_2:950402-950441(+)
TCCGACCCGCACGAAAGGCGCAACGATCTGGGCACTGTCT
>Locus:intergenic1541_7:950752-950719(-)
AACCATTCTGAGGGAACCTTTGGGCGCCTCCGTT
>Locus:intergenic1540_3:950908-951055(+)
TCCCCCAAGAGTCCACATCGACGGGGAGGTTTGGCACCTCGATGTCGGCTCATCGCATCCTGGGGCTGTAGTCGGTCCCAAGGGTTGGGCTGTTCGCCCATTAAAGCGGTACGCGAGCTGGGTTCAGAACGTCGTGAGACAGTTCGGT
>Locus:intergenic1541_6:951714-951618(-)
GACCGCCTACACGATTTCCAATCGTGCTCCTTCGACCACTCGGACAGCTCTCCAATAATGGCTCCGCAGGTAGGATTCGAACCTACGACCGATCGGT
>Locus:intergenic1541_4:951723-951657(-)
GACGGAGTTGACCGCCTACACGATTTCCAATCGTGCTCCTTCGACCACTCGGACAGCTCTCCAATAA
>Locus:intergenic1541_8:951743-951668(-)
CAAGGGATTCGAACCCTTGAGACGGAGTTGACCGCCTACACGATTTCCAATCGTGCTCCTTCGACCACTCGGACAG
>Locus:intergenic1540_1:952101-952176(+)
GTCCCGTCCGGACCGCCATTTGAATACTTAGGCTCGGTAGCTCAGTTGGTAGAGCAACGGACTGAAAATCCGTGTG
>Locus:intergenic1541_9:952179-952113(-)
CGACACACGGATTTTCAGTCCGTTGCTCTACCAACTGAGCTACCGAGCCTAAGTATTCAAATGGCGG
>Locus:intergenic1541_2:952499-952409(-)
ACCGCCATAATCTCAAGATGTCATAAATTTGGCAGGGGCAGTAGGAATCGAACCCACACCGGAGGTTTTGGAGACCTCTGTTCTACCGTTA
>Locus:intergenic1541_3:953303-953204(-)
TTTTCAGTATACCGGTGGTCGGGGTCGAACCGACACTCCAGAAGGAACACGATTTTGAGTCGTGCGCGTCTGCCAATTCCGCCACACCGGCAAGTTTTAC
>Locus:intergenic1549_1:955726-955648(-)
CAGATCAGGTCCAAAGGGTTAAGAAGCTTGCCTTCTCTCTCAGCCCGAAAGCGGGCACCCCCAGTAACTATTGATTTCG
>Locus:intergenic1557_1:961164-961062(-)
AAATTATTTCTCCAAAAATTATTAAGTGTCATAAAAAGCTGTTACAACAAGGTTTTTCAACAATTTCGATACTATATATCGATTAATAGAGATAACTATTTTA
>Locus:intergenic1556_1:961301-961373(+)
CGGACCGCCGAAGGCTCTCATCTCTACAAGAACAGAGATGGGGGCCTTTTTGTTTTTTTTGAAGGCGGGGTTG
>Locus:intergenic1568_1:967040-967112(+)
GGTACTGTTGCTGACAATCACAAATGCGGGTGTAGTTTAGTGGTAAAACCTCAGCCTTCCAAGCTGATGTCGT
>Locus:intergenic1568_2:967122-967155(+)
TCTCATCACCCGCTCCATACATACGTTATTAACG
>Locus:intergenic1584_1:976453-976540(+)
GAAAACGCTTGCGAAAAAAATACGGGAGAAAAAGAAATTTTTCCTTTGACAAATCTTCTTTCATTTATTAATATTTTATCTTGTGAAC
>Locus:intergenic1601_1:984784-984688(-)
CTCATATCCAATAAGGTTGTCAATTCCTATTACTTATCTTCCCAAAATGAAGGAATACTAAGGCAAACGTATGATCACATATCGAGAAAACAGATGA
>Locus:intergenic1641_1:1011387-1011279(-)
GTTTACCAAAAGCGATATCTTCATTCAGGCATTTTGATTTTATGTCTCCCTCATATTGCTACCCCTTTACTGACGCAGACGGCAAGTTTTGCCCCGTCAATAACAGAGG
>Locus:intergenic1653_1:1018574-1018535(-)
AGCGTTTTTTCATTTCCTTACAAGGCTTTACTTATTGTTT
>Locus:intergenic1652_1:1018919-1018970(+)
ATCCTTATAATAGAAATCAATAAGATTAATTTAAAAAAAGAGATACATATAT
>Locus:intergenic1661_1:1023273-1023222(-)
ATTCTTTTTTTTCTACTATATTTGTACTGGTCGCGAATCATTCCTTTCTCCT
>Locus:intergenic1692_1:1041874-1041937(+)
AAACTCCTTTCCGCTATAGATCTCTTGATCTTTCTGTTTTTCAGCTTGTCCAATATGGTAGAAT
>Locus:intergenic1701_1:1045289-1045244(-)
CTATTTTTTCCTTGCAGCTTTTTTCATCCAGTTTGGCACGAACTGC
>Locus:intergenic1718_1:1056604-1056649(+)
AGCCAGGCTTTTTTTGCTTTAAGAAAAGGTTGTTCTAAACACAGAG
>Locus:intergenic1788_1:1094707-1094857(+)
AGCATGGGTCATCAGAATATTTCTGATTCAGTCTTTAGCAATGACAGCAAGAATGTCTGTGTTTTTTACAAGAGAAACAATGGTGTTTCTTTTTCTTCTTCTCGCAAGGGTCATGGCATTCTTTCTTTTTCTTGCAATGGTCGTGGAAATC
>Locus:intergenic1789_1:1094835-1094784(-)
AAAAGAAAGAATGCCATGACCCTTGCGAGAAGAAGAAAAAGAAACACCATTG
>Locus:intergenic1834_1:1118670-1118775(+)
TGTGTACCCCTGAGCATAAGCAGAAAAACATGTTTTGGCAGTTTGAATAGTGAAGGAAAAAGAAAACAAGAAAAAACAAAGCCTTCTTCCATATTTATCTTGTCAA
>Locus:intergenic1843_1:1122846-1122696(-)
TTTCATGAAAAACGAACAAAAACCAATAAAAACGGCCCTCCAGTCAAAAAAATATATAAATTTTGTTACACAGGTAACAATTTTGATTATAGCTCCTTACAAATTTTTCTTCAACACATTTTTCCAAACGGCATACAAAAAGACGCCTCTT
>Locus:intergenic1858_1:1133461-1133497(+)
GAGATAAAAGTTCCCCTTTTGTCGGGAGGTGCGGGGA
>Locus:intergenic1879_1:1150648-1150609(-)
CATTTCCGCTCAATTTATACCCAACATCCTCTTTTGCCAT
>Locus:intergenic1912_1:1168858-1168909(+)
CCGAAAAACAGAGGCTTCCGGGTTCAATTTAATAGATCGTTAAGGAAATTGA
>Locus:intergenic1916_1:1171647-1171680(+)
TTCAACCTCCATTTATACGTTTCCTTGTTTTCTT
>Locus:intergenic1953_1:1190437-1190293(-)
ACTATTGAAGACGACTCATCTCGTCAAAGTATGGAAGGGGGCAGTCTCAAAATGGGTAAACGAAGCAAATCCAGAAGGTTTATTCAGCAGGGTAAAGACTCCATCGGGCTACACGCCGCAAGATTTCCATATCGGTCTACTTTAG
>Locus:intergenic1975_1:1205021-1204937(-)
TCAGACTCTTTTGTCACCTCACTTTCTGCTAAAATTGGATTCCCCCTTCGCTTTTTGTATGGTATGATAACTTTTAGAATAGAAT
>Locus:intergenic2065_2:1252619-1252574(-)
CTGATTCATTTTTGTCCCCTTCCTTTCCTTATGTCATATATGCTAC
>Locus:intergenic2065_1:1252698-1252659(-)
ACCCGCAGCCTTTCTTTTTTATCTTTTTTGATTGATACGA
>Locus:intergenic2091_1:1265500-1265443(-)
CGCGATAGACATCTGGTTAGTTGCGAAAAAAAACGGACACCGATCGAAGCACAAATTT
>Locus:intergenic2109_1:1270317-1270194(-)
TTTCCACACGCTCAACAAACTAATACCCATCAAATGTGTGCTATTAACATTTTAAGGATGGCCATTCTCTCTCAGCAATTTTCCATCATAAATACAAACTCTGTGCAGGGCACACAATATTCTT
>Locus:intergenic2168_1:1300281-1300410(+)
AGCATTCCTTTCCGAGTGCTTTCTGGCAATGTCTTTTTTTATGTTTATGACAGCGTTAACATTTCATTTTCAAAAAAGAGATTGATCCCAAAGGAATATAAAGGTAAAATAAAAACAAATCAAAATGTTA
>Locus:intergenic2189_1:1314378-1314324(-)
ATTACTTGTGAATTCATAACCGTTGATATAGGATTTCATTGCACCATTTATTTTT
>Locus:intergenic2244_1:1348205-1348298(+)
AGCCGCTCCGGGATTTATTTTTTCTTCTTCAACTTTTTTATAATTCCAGCACTGCGCTCCCTCACCCGAAGCGAGTACCCGGAAAGCCCAAACC
>Locus:intergenic2253_1:1352979-1352901(-)
TCAACATATCAGCTTCACCGAAGGTTCGTTCATTTTCTGAATTCTCATCTCCCCTCTGTACCGGCTAAAATCCTAATAC
>Locus:intergenic2253_2:1352991-1352901(-)
CGCATGAGAAAGTCAACATATCAGCTTCACCGAAGGTTCGTTCATTTTCTGAATTCTCATCTCCCCTCTGTACCGGCTAAAATCCTAATAC
>Locus:intergenic2259_1:1357551-1357428(-)
AGCATGACTGAACCGCAGTACAAGCTCACAATCTCTTCTTTACCCAATTTCCATATATCTATCAGCATCTTTTGCTTTAGATCGTGCTCAGAGCATAAAAACCCCCTGTCCATTACGGACAGGG
>Locus:intergenic2289_1:1376458-1376401(-)
TCGTCTCACATGAGATTGACTCTCCCGGGCTTTTTTCCCTCCGTGTGCATACGCGCTT
>Locus:intergenic2369_1:1419035-1418981(-)
TTTTCATCTTTTATTTTAAAATATGTACCAGCAGGGAATAATCTCTTAGTGACTG
>Locus:intergenic2370_1:1422064-1422115(+)
AAACTGCATATCTTATCAAGCGCTCAAAAAGATGAAATCATCAATGTTAACA
>Locus:intergenic2419_1:1448316-1448283(-)
ATCCATCTTTGGTACTTTACATTTTATTTACACC
>Locus:intergenic2456_1:1473441-1473573(+)
TCACTGTTAGTTGGAAAGTCAATGGTTATTAGGAAAAAAGTTTCTTTTTTGAGGAACGCGGCTTGTTGCCTTCGGAATTCGATTTTGAAGAGCTGCCATTCACTTTTTACAAATTACGCCGATATATACAGTA
>Locus:intergenic2499_1:1492097-1492061(-)
AAAACGTTTAACATGGTCATGTACAGGGTAACTAGTC
>Locus:intergenic2561_1:1528149-1528032(-)
CGAAGTTGTAAAAAACTAATACAACACCGCTTAACATGGATTAGTTTACACCAAATAAAGAAGAACCGTCAATCGTTTTCATCGCTGATTTTCAATAAATGTATTCGCTTTACATTTT
>Locus:intergenic2684_1:1596327-1596387(+)
ATATTTTCAATAAACATAAAATGTGAAAAGCACATAAAAATATTCTGTTGTTATTTTTTGT
>Locus:intergenic2719_1:1618198-1618165(-)
TATCCTTCTCAGCCTCTCTGGACTGTTTTAAAGA
>Locus:intergenic2747_1:1642847-1642778(-)
ATTCTCCCCCTCTGCACTTTACAAAACCGCACGGAAAAAAATAACAACCTACATGATATAGGTTGCTACT
>Locus:intergenic2780_1:1665254-1665302(+)
GTTTTTTCTCGAAAATTTCATCGTAGTTTCTCTAGTTTTTTAAAAACGA
>Locus:intergenic2812_1:1682525-1682573(+)
AAGGGACAGCCGTCAAGGCTGTTCCTGCTTTTTCTAACAAAAGGAGGTC
>Locus:intergenic2826_1:1690980-1691061(+)
TCTTTCTATGTAATAATTTTAATAAATTTTGCATTTTTCTTCAAAAAGTTTCAAAAATGCCGAAAAGAAAGGAGAAAAAACA
>Locus:intergenic2827_1:1691201-1691138(-)
AGAAATAACAGGCATAAAGTCTATGAAGTTCGTGTAAAAAAATGTCCTCACAATTATCTATTTT
>Locus:intergenic2944_1:1767231-1767270(+)
TATGTTGAGAAAACTAGACAATGTACATGCCGACACTTTT
>Locus:intergenic2946_1:1768881-1768932(+)
GCTAAGCATCACTTTATTTTTTTGACGGCAAGGAATTTTCAAGAAGAAAGGA
>Locus:intergenic2992_1:1861286-1861358(+)
CTTCATCTATTTTCCATTATTTTACCTTATGATTATGAATATTCAAACGAAAAAACCGGCAGTTCTGCTGAGA
>Locus:intergenic2995_1:1862836-1862794(-)
TATCTAATGCGAAAGATTCAGAAAAACAAACTCTTGTCTGTCT
>Locus:intergenic3024_1:1873660-1873777(+)
AACCCTTTCACATCCAGAAATTATTTCTCGGGAAAGCGCACAATTCAACATGAAGCGACAACAGATACGGTCCGACATGAAATCTGTGCATACGCCATATGTTTGTATGTACTATGGG
>Locus:intergenic3056_1:1886877-1886916(+)
ATAGATCATCTTTGTCATGTGTTTACACAAGAATCTGTTT
>Locus:intergenic3057_2:1887266-1887116(-)
AAAAGCGCTTTCAAAACAGTGCAAAAAAATATGGTGATCAGCAAGCAAAAAATTCATCTTTTTTCGTCATACCTTATATACCTGGAAAAGGATAAAAGCCTCATTCTTTCGTTTCTTATATTGTTTAGCTCCATTAAATCGACCCTCTTAT
>Locus:intergenic3057_1:1887287-1887173(-)
TTACGGTCAGTAAACTTTTATAAAAGCGCTTTCAAAACAGTGCAAAAAAATATGGTGATCAGCAAGCAAAAAATTCATCTTTTTTCGTCATACCTTATATACCTGGAAAAGGATA
>Locus:intergenic3067_1:1895086-1895005(-)
TTCTTGAAGTGTTCGCTGACAAAATACGGTTCCACTCGTTCGTTTTGTCTGCTGGATACTCCAATACTGTTTAAAGGTTGCG
>Locus:intergenic3077_1:1901109-1901025(-)
AAACGTCTATTTATTCCCTGGCGACATACCGGGGGCTTTTTTATGATATTTATCGACGAACTCAGATTTTTTTGTGCTCATGGCT
>Locus:intergenic3113_1:1917616-1917532(-)
AAAATAACCCCCTCTTCCTTTACGGAGAGGGGGTTTGTTGTTCAAAAAAAGCAGGCTCGCCCTGACTTTTGGGTGCGAGCCCGAA
>Locus:intergenic3143_1:1926550-1926496(-)
AGTTCGACTTATGAGAAAAATGTACCGGTAATTTTTACTGTTTACGCTCTCTCAT
>Locus:intergenic3187_1:1949597-1949528(-)
AACGCTTGGTTTTTTAGAATAGTAAATAAAGGCTGCCGCACCTCTAGCGGCAATTGTCAGTTTATCATAA
>Locus:intergenic3224_1:2003235-2003319(+)
ACAACAGGCGAAAAGTGCCTGTTGTCTTTTTGTGAATATAACGCTCTAGGAGAGATTCGAACTCCCGACCTGCAGTTTAGGAAAC
>Locus:intergenic3249_1:2019784-2019745(-)
TCGAAAAATGAGATCCCATTTGTCCATTCTGATCGTAACA
>Locus:intergenic3259_1:2025131-2025095(-)
AACAGAGCGCGCCTATATATGAATCTCTTTCCATCTT
>Locus:intergenic3272_1:2033668-2033752(+)
CATTATAAGACTCAATCCATCTGGTTTGAAAGAGGAAATAGATTCATAGTTGATTTTAAGGCAAATTCACTATCATTCATATATC
>Locus:intergenic3276_1:2035922-2035970(+)
CTGGCTTTCTTATTATACCAGTTTATCGCAAGTGAAAAGAAATCATTGT
>Locus:intergenic3308_1:2049539-2049587(+)
ACCTCTAGAATCATATATTTAAACACCACAAAATTAAACATTATTATAA
>Locus:intergenic3314_1:2051160-2051280(+)
TTTTATATTGAAAAGCCAGACCTCCTCAAAGAGGTTCCAGCTTTTCTTAATGTGCTATCGATCTTCGTTAGTTCAACGGGAACTTTATCATTCGGTACAAATGCAGCCTCCCAACTTCTAG
>Locus:intergenic3353_1:2069732-2069660(-)
CTTTTTTGTATTCAATTATTAAATCATTTGAATGATTGTCGATATTTAATATGTGTAAAAATGGAAAAGGTGC
>Locus:intergenic3364_1:2079115-2079187(+)
AGCCGATGTACATGCCTTTACGGCACACACGAATGTGGCGTGTGGTGCATCGCCTCAATACGCAAAGACGTTT
>Locus:intergenic3401_1:2093953-2093914(-)
CGCCTCAAAATAAAAAGACCTGCGAAGCCTATTATATCAA
>Locus:intergenic3402_1:2095787-2095877(+)
ACGTGTAAACCTCGCTTTTCCTTGAATTTCTCCCATCATATCATAAAAAAGCGGCCTTCATTTCTTTCACACAAAAATGGAATATTCACTA
>Locus:intergenic3403_1:2096344-2096299(-)
CCAAGACTCCTATCGTTACAAATAGGAGTCTTTTTGTATATACACA
>Locus:intergenic3438_1:2116796-2116850(+)
TTTCAGCATCGTTCGACCTTTAAACCTTCAAATAAACATCTAACATTTTACATAA
>Locus:intergenic3556_1:2161944-2161992(+)
ACTGGATGGTTGTGTGATAGGCTTTTATCATGTTTAATCGAATATATTT
>Locus:intergenic3683_1:2204155-2204053(-)
TTTTCTTTTATCTCAAAAAATTGTGAAAAAATTCGCATTTCGACAAAAATAGACAAAATAATCACTTTAAATACATGTTTAAATGTAGTAAGATGGTCATGTA
>Locus:intergenic3716_1:2216958-2217078(+)
CATGACCATCTCCAATTTTGTTCTGTACAGCTTTCACTATCCATATTCTATTTAAAATATGCATTTTATTTTGATATATATCTGAAGCTAAACATTCTTTATTCAAGAAAAGAATCGCTGC
>Locus:intergenic3730_1:2222001-2222088(+)
CGTAAAAGCCTTAAATATCAACATTTTCCCCTCTTCAAATTTACTCGATTTCTTCAATATTTAGATAAAGCAACCACTTTCCCCTACT
>Locus:intergenic3736_1:2226424-2226499(+)
TTCCTTCAAGAAACTTACCTTTCCCATGCACATACCTCCTTACACGGGTCAGAGAAAACTGTGCAAAATAAATGGC
>Locus:intergenic3736_2:2226967-2227006(+)
AATCAGCGTAATCCCTGTCGATCTGAAGGCTTGCGTCCCA
>Locus:intergenic3790_1:2263266-2263320(+)
GGCGACTTTACTGTCAATGAGCTTGAGCAAATTAAAAATGAATGTGTAAGACTTC
>Locus:intergenic3791_1:2263460-2263349(-)
AAGAGCCTCGAATTCACCATTTTCATAGCGATTTCGAAACTCGTTGAATTGAATCTCATTATTGTTGGATGTTCCATAAATTTCATGGAAAAGATTGTGGATTTTCTTAGTT
>Locus:intergenic3810_1:2273593-2273719(+)
AATGACTGTTTACGAATCATTAATGATAATGATCAATTTTGGCGGATTGATATTAAATACCGTCTTGTTGATCTTCAATATAATGATGATTGTAACGTCAAGCCAAAAGAAAAAATAGACCTTCCCT
>Locus:intergenic3830_1:2282888-2282990(+)
TCCCATATCATTTTGTTCGGTATAAACTTTGGACACTTCACAAGTGCAATAGTCTACTTCTTTAAACATGCTTATCCCCCTTCGTCTTTGAGATTATCATACC
>Locus:intergenic3830_2:2282903-2282996(+)
TTCGGTATAAACTTTGGACACTTCACAAGTGCAATAGTCTACTTCTTTAAACATGCTTATCCCCCTTCGTCTTTGAGATTATCATACCACGTAA
>Locus:intergenic3902_1:2316198-2316291(+)
CCAAATTTCTTTAGGAGAATAGAAAAAAGCCGCCATTACGGCAGCTTCTATAAAAGAAAATCTGCAACTTTTACAAGTTCCAGATTCATCAAAC
>Locus:intergenic3923_1:2329847-2329784(-)
ATATTGTTGATAAGACGGATAATCCGGAGACGGAATATCAAGTGTAGTTTGTGCATGTTTCGGT
>Locus:intergenic3926_1:2331550-2331610(+)
ATACTCAGCCATATCCGAAGACGTAGGCTTTTTTCCTGCCGTCAGCCTCTAAAGACTGCCC
>Locus:intergenic4027_1:2388936-2388843(-)
CCCCTCTTTGCTTCAGTTTTTTTGTTCTATCAATGGATGGAAAATCTGGTTGATCTTTTCCGGCGCTGTATATTAAAATATAATATAACGCTTA
>Locus:intergenic4104_2:2431612-2431717(+)
GATACAATCTTTATTCATTTGTCCTTATTGGTTATTATAGCGATCCTTTTTAAAGTACGCAATGAAATAAACTTACAATTTGAGAAAAACAAAACATCACCCTTCG
>Locus:intergenic4104_1:2431636-2431693(+)
TTATTGGTTATTATAGCGATCCTTTTTAAAGTACGCAATGAAATAAACTTACAATTTG
>Locus:intergenic4113_1:2434681-2434639(-)
AGCAAAGAATTTACCTCTTCATGTAAGAAACTAAGTGAAATAC
>Locus:intergenic4113_2:2434984-2434903(-)
TATTTTTTATATGTATTAGTGCTAGAGTTGATTAGCGTAAACTTATCGGCAAAAATATTTAGGAGATGCCTGTTTTTATTGA
>Locus:intergenic4132_1:2445037-2445085(+)
CGATTTCGACGGAATGAATTCCTTCACCGTGACAAAACTAGTGGTCATT
>Locus:intergenic4177_1:2466441-2466381(-)
ATGAGATCAAGATGTACGCTGAAAACCGGCATGGACCGCATGACAGAACAAGAGAGCACAT
>Locus:intergenic4366_1:2570505-2570541(+)
AGCACGCTCAAAAAAATCAGTCTATTCCCAACATTCT
>Locus:intergenic4380_1:2576200-2576242(+)
TTCTCCTTTCCAATCGTTCACTTCGTGTTCCTATTAAACCATT
>Locus:intergenic4400_1:2587716-2587752(+)
CAAGCTCTGGACAATAATATCAGAAGTAGTAAGATGT
>Locus:intergenic4405_1:2589100-2589052(-)
GCTTCTAGATATAACAATTCTAGTATGGTTTATGTGAATTTATTTTACA
>Locus:intergenic4421_1:2595587-2595554(-)
ACGCCTTGCAAACGTGGTGTTTTTAAGCAAAATC
>Locus:intergenic4426_1:2599443-2599485(+)
CTGCACGCAGCAGTCAAAAATAAAAGGCTGTCGAGAACATCTC
>Locus:intergenic4440_1:2608791-2608827(+)
TCTTTTTTAAAATTGCTCAAGAATGCCTTTCGTTGCG
>Locus:intergenic4510_1:2647186-2647270(+)
CTGAGCAAAAAAATTTCGACAAAAATTGGGTTTCTTCACCAGGTGTGGATAAATTTACACACACTATCCACTCTTATTACATCAC
>Locus:intergenic4513_1:2647919-2647814(-)
GCCGGACAACCGCCTAGTCCGATTTATTTCTCCTACATAGGCTGTTATAAAACCTTATTAAGGAGGCGCTTCACATGTATGGCGCAGGCAGAGCATATGGATACGC
>Locus:intergenic4564_1:2679001-2679058(+)
ACCGGGTCTCTTTTATTTTATGCATTTCTTTTGAAAGAAATACATGTTTCCATTTGGT
>Locus:intergenic4597_1:2697392-2697302(-)
ACTGCTCTGGAAGTTCGTAAATGGTGTGTGATGATTCGTAACAATAGTGAATTCCATCTGTTATGGGATAGACGTGCAGACAAATTCAGAG
>Locus:intergenic4611_1:2701917-2701782(-)
TTTAGAACGTCCGGCTTTGAATGCCTGCGGGAGGATTATAAGTCAAGTTATTTGTTACGATCCTGCCTGTCTTTCTCGGAGAGCTTATCAGCGATGAAAAAAATGATTTTCATAACTCTTTCAAATAGAGAAAGCC
>Locus:intergenic4619_1:2706697-2706625(-)
AGTCCATATATCAAATCTGTCCGTTTAATGCCCGCTTCATTCAACAACACTAATTTGAAGTCATGCAATCTGT
>Locus:intergenic4620_1:2707876-2708026(+)
ACATATCATGAGTTACAAAAGCTTTTATTCAAAGCATATGTTTATTTTATTTATACTTATTTTCATCATTTTTCAGAATTCTGGACACAAATCGGGTACCTATTAGAGGCCAAGGAACTCTACATTTCATTAAGAAATACGTACTCATTGC
>Locus:intergenic4672_1:2730335-2730380(+)
ATTATTCACAGAATAAAATTATCCTCGCGATTAACTCATAATGAAA
>Locus:intergenic4710_1:2750677-2750719(+)
TATACCATTAGATACAACTCTAAAGCGGCTCGTTATTTTGTCC
>Locus:intergenic4714_1:2751998-2752046(+)
AGATACTCCACCTTTTTCACCAATCAAAAACGGACACCATACAAATCAG
>Locus:intergenic4729_1:2755981-2755873(-)
AATCCCTCCAACTACACTGTTTTTAGTGCATGGAGAAGTATAGAGTTTAAAGTGTGCTTTAAGGCAAGTCCCGAATATATAAACCCAGATTCAGCAGCTAACCACTTGT
>Locus:intergenic4813_1:2803982-2803940(-)
TTCACTCCTTATCAAATTGGGATGAGCATCGCCTGCTCATCCC
>Locus:intergenic4857_1:2826837-2826780(-)
GACATTTGCTATAATGACATACGCTTACATTTAAACATATATATGGTGTTAAAAGTGT
>Locus:intergenic4925_1:2863268-2863214(-)
TTTAGTGACAGGCTTTTTTTATTTTGTCATGAAAAAGTTATTTTTCTGAAATTGT
>Locus:intergenic4968_1:2897214-2897352(+)
GTCCTACTGTCATTTCAGACTGGCACTCTGAGGCGAGTTCACCTTGTAAAGCTTCGCCGGTTCTCAGCTAACCCGGTTCTCTGTGGAAAACTTTATCAAGGCTACTTATCCTCATCTGCGCTTTTCATATTCAGCCTTC
>Locus:intergenic4970_1:2898177-2898231(+)
ACTTCACAAGTACAGTCACATTTTCTGTCTTTATATTTGGAAACAGGATGGAATA
>Locus:intergenic4974_1:2899882-2899948(+)
ACTGGGACACGTTTTGTTTTTTTGTTTTTCGCTTTAACTATCAGCGACAAGATTTATTATATATGGG
>Locus:intergenic5002_1:2913575-2913650(+)
CTGTCATGTACTTTACCATGCCCTGCCGGAGCTGTTTTAAAACCTGAAAAAGAGCGCCGGCATGAAGCTCCGGCGC
>Locus:intergenic5004_1:2915270-2915330(+)
CGTACATGTCAACGACATTTTCTATTGTTTTTATATTTGTACGTATGTATTTATAAATATG
>Locus:intergenic5068_1:2953533-2953662(+)
GTGATTTATATTCAATTCAATAACTATTCTACACAATACCGGATCTTTAGTCAAGGACGACTTATCCGGAACAACTTTTACATTGTAACATGGGTTTTCTATGAGCGCAAGAGAGAAAAAGAAAATCTTT
>Locus:intergenic5068_2:2953614-2953710(+)
ATTGTAACATGGGTTTTCTATGAGCGCAAGAGAGAAAAAGAAAATCTTTCATCCCCACCCAGAATACAAAGAACCAACAATTCCCCCTTATTACGCA
>Locus:intergenic5115_1:2981135-2981099(-)
TGGCTTGCGTCAATGAGGTTAGCCTCTTGTTCAGACA
>Locus:intergenic5129_1:2989857-2989824(-)
GCGCGCTGTTCTCAAGTTAAACTGACGGCTGAAA
>Locus:intergenic5166_1:3011460-3011493(+)
TCAATAAAGTGTTTCTTCTTCTACTTTACTATAA
>Locus:intergenic5200_1:3029670-3029721(+)
TGTAATAAAAAAAGAGCCTGCTCATTACACTGCGGGCTCTTTTTCATGGTCG
>Locus:intergenic5316_1:3105206-3105242(+)
ATACGCCGCACTCACTTGATACTTTTAACGCAGTTAT
>Locus:intergenic5318_1:3105837-3105930(+)
GCGACTTCAGGCCATCCAGCCCCCTTAAACGATTCCGATGATTTTCGATATCTACATACCGGCAAATCTGTAAAAAGCTTGTTTCTTCCATTAT
>Locus:intergenic5349_2:3129390-3129261(-)
CTGAATCATATTGACATTGCAAACCCTTTTACGATAAGATATTTCATTGAGCGGATACTCTTATCCCGAGCTGGCGGAGGGACAGGCCCTATGAAGCCCAGCAACCGGTTTCTCTGTTATTTATTATGTT
>Locus:intergenic5349_1:3129420-3129387(-)
GTTTTCCCTCAATATAGGTGCCTATTTCTTCTGA
>Locus:intergenic5384_1:3146045-3146114(+)
CATGTTTTATTTACACAGGACAAAAAGTTTCCCTCATGCAAAATTATCGCGTTTGGCCATTTTTGTCAAG
>Locus:intergenic5409_2:3172428-3172338(-)
CACCATTTATCAATATGCTTTGGCGGTTGTGGCGAAGTGGTTAACGCACCAGATTGTGGCTCTGGCATTCGTGGGTTCGATTCCCATCAAT
>Locus:intergenic5409_5:3172573-3172501(-)
TTGGTTAGAATGCCTGCCTGTCACGCAGGAGGTCGCGGGTTCGAGTCCCGTCCGGACCGCCATTTAAATACTT
>Locus:intergenic5409_4:3172820-3172787(-)
GTAGGTTCGAGTCCTACAAGGTCCACCACTATAC
>Locus:intergenic5408_3:3175857-3175908(+)
GTATACTTTGGGACCTTAGCTGGCGGTCTGGGCTGTTTCCCTTTCGACTACG
>Locus:intergenic5408_1:3177105-3177213(+)
CCGCACCTTCCGATACGGCTACCTTGTTACGACTTCACCCCAATCATCTGTCCCACCTTCGGCGGCTGGCTCCTAAAAGGTTACCTCACCGACTTCGGGTGTTACAAAC
>Locus:intergenic5408_2:3177275-3177380(+)
TCCGCGATTACTAGCGATTCCAGCTTCACGCAGTCGAGTTGCAGACTGCGATCCGAACTGAGAACAGATTTGTGGGATTGGCTTAACCTCGCGGTTTCGCTGCCCT
>Locus:intergenic5409_3:3177718-3177595(-)
AAAGGAATTGACGGGGGCCCGCACAAGCGGTGGAGCATGTGGTTTAATTCGAAGCAACGCGAAGAACCTTACCAGGTCTTGACATCCTCTGACAATCCTAGAGATAGGACGTCCCCTTCGGGGG
>Locus:intergenic5409_1:3178732-3178645(-)
ACTGCGATGTGCGTAGTCAGTCAAACTAGGGCCTGCACGACGCAGGTCACACAGGTGTCGCCGCAGGATGCGGTGAACTTAACCTGTG
>Locus:intergenic5525_1:3246668-3246524(-)
TATTTTGCCAAGAAGGGAATGATAAAAGCAAATAAAAAAGGCGATAAAATAGCAAGATGTAAGAGCTGCAAAGATAAGACCTCCTTTTCTCGTTCTCAATTGAAAAATGCGCTATGTATAAAATATACGGTCAAACGACCTAGTC
>Locus:intergenic5525_2:3246641-3246551(-)
GCAAATAAAAAAGGCGATAAAATAGCAAGATGTAAGAGCTGCAAAGATAAGACCTCCTTTTCTCGTTCTCAATTGAAAAATGCGCTATGTA
>Locus:intergenic5669_1:3330501-3330438(-)
TATAGTCCCTCCCTGTATGTGAACTTTAGTAACATAATATCGTTCCGGTCGAGGGGTGTCATTG
>Locus:intergenic5678_1:3341040-3341157(+)
ATGATTTGTCAGAAAATGAAACACATAGAAAGAGGATTTGTAAAAAGAGTCAAACGAAGAAAATCAGATTGGAGAAAACACGAAATCATATCGTTAAAAAGCTTGCGGAGTTCCGCAA
>Locus:intergenic5682_1:3343771-3343807(+)
AGTATCCATCCAGCAACCAGATACACCCTACATGTCA
>Locus:intergenic5683_1:3344014-3343918(-)
TCCCTTTGGAGGAGGCGGAAATCTCCTGTTTCCATATCTTTAGGTCCTGTTTTTGCGGGCTGCCGGCATTTCTGTTTTCATCCGTTCCGCGAACATC
>Locus:intergenic5788_1:3398968-3399010(+)
ACAAGTTGGAAGATATGCAAAACGAATCAGAGATTGATTTTTA
>Locus:intergenic5821_1:3421213-3421180(-)
AGTGCAGGACTGCCGCGTGCTTTTTCGCGGAGGG
>Locus:intergenic5866_1:3450645-3450777(+)
TGCCTGTGGTTTGGAGAAAAAATAAAGCAGAACCTCTTAAGAGGTTCTGCTTTATTGTCAGTATGTATGGAGACGGTGGGAGTCGAACCCACGTCCAGAAACATCGATTACTTAAGCGTCTACGAGCGTAGCC
>Locus:intergenic5928_1:3481387-3481459(+)
GGAGATCCTCCTTCAAAATGGTTTGCATACAGCACGAAAAACGTGAAACCGTCTGTTCAAGCGATAACTCCGC
>Locus:intergenic5928_2:3481617-3481668(+)
AGTCCGTCCCCTTCCCTTGTCCGCTTTCATTATAGCGCTTCTATTCGAAAGA
>Locus:intergenic6025_1:3546113-3546041(-)
AAATACAGGGGTTCAAACCATCGTATGTCAGATTGCCAATTAAGATGCTTTGTCTATTTAAAAAACGGCCTCT
>Locus:intergenic6066_1:3577660-3577702(+)
ACCATAAATCGTAAGCCCCTCAATAGTTCAAAAGGAAGGATTG
>Locus:intergenic6098_1:3604596-3604635(+)
TTAAGTCATCACCCTCAAATACAAGATGGAATAGCTAGAA
>Locus:intergenic6099_1:3604725-3604668(-)
ATCATGATATGGGTATTGAAAATGATTATTAAAATCTTAAAAAACATTTGGAAACTTT
>Locus:intergenic6132_1:3625539-3625602(+)
TATCACACGGTCATACTCTTCGAATGCATTCGACAATTTATGACCCATTCATTTGTAAAAAGAT
>Locus:intergenic6255_1:3700822-3700786(-)
AAAGTGATAAGGTATAAGTCCTGCTGTTTTCCAAAAA
>Locus:intergenic6326_1:3741683-3741722(+)
TGCCGTTTTGAACGGCAGCTTTTCTCTTCGTGCTTTCACT
>Locus:intergenic6402_1:3775541-3775592(+)
GATTATGACAGAAAAACGGAAATCTGCTACTATGCTACAGGCAGACAGCTAA
>Locus:intergenic6472_1:3807616-3807688(+)
TCATTCCGATATCAGCTTCTGCAGCCCAATGATTCCTTCTCTGTAAAGCGGCGTCAGCATCTGAAGATCCGCT
>Locus:intergenic6499_1:3823149-3823104(-)
TTTTTTACTTACAAGGTTTATCGATTAGAAAAAAGAGGTAATACAG
>Locus:intergenic6505_1:3830665-3830632(-)
GCTCAGTCGAGCTACACTAAAGCTATCCTTAGCA
>Locus:intergenic6544_1:3856635-3856734(+)
GCTCTCACCTTTCCTTCCCTCTCTGAAAACCGTAACTATCATTCATGTCCTTTTCTTCGCATGTATTCAATTCAAATAAAAAAACACACCCATCCCTCTA
>Locus:intergenic6550_1:3860872-3860917(+)
ATATCGACTCTATTCTTTGAAAACATCCTTGAATTTGCCCGGCGAT
>Locus:intergenic6562_1:3866352-3866409(+)
AAAACGCTTTCTTTTACTAGCATACTCTTCTTCCAATCAAATTCAAACAGCCAACTTT
>Locus:intergenic6572_1:3875582-3875648(+)
CACCTCTTCCATAATCTTCTTATCATAAAGTTGTATTATAGTTTAGCATTGTTTTTTCTCTATTTAC
>Locus:intergenic6620_1:3907336-3907384(+)
TTTTTGGCAGGCAGCCTTTTTAGCAGCCCGTTTTCTCAGCCGCAGCCCG
>Locus:intergenic6637_1:3918700-3918631(-)
CTCATAAAAAAATACGGACAATTCAGAGCATATTGGCTCTTCATTGCGCCTTTTCTTTCAATATTTGATG
>Locus:intergenic6685_1:3946320-3946251(-)
AAGCCCATATATCGGTTGAATAAAAAAAGCCCAAACAACGCCAAAATAAACAAAAACCCGAAAACGGGGG
>Locus:intergenic6694_1:3951916-3951967(+)
AGGTATCTTTTCCTTTATTATGAATCAGCTCGAAACATTCCATTCTTGCCCT
>Locus:intergenic6701_1:3956465-3956432(-)
GGCTGTGATTCCTTTACTATTACAAATCTTAGCA
>Locus:intergenic6728_1:3979392-3979455(+)
TTAAGTACTTTACAACGATTCATTTCAAAAATAAAGCCTAAAATACCTAAAAAGTCCCGCACTA
>Locus:intergenic6772_1:4004238-4004283(+)
ATTCCGATTAAAAAAGGAAAGCTCCTTTTTTCGGAGCTTTCCTCTA
>Locus:intergenic6775_1:4005218-4005146(-)
CCAATTTTTGAGATAGGCCTAGGTTTATTTGTCTATGCCTTTTTCATTTATCTAAAAATGAATGAATGGGGTG
>Locus:intergenic6839_1:4041363-4041270(-)
CGCAGAAAGCAGAACAGGTTTTTTCAGCGATTGCACACGATATCCAGACAAGGAGGCAAGCGCCGCTGTCTAACTCTCAATATGCGTTTACTAA
>Locus:intergenic6839_2:4041327-4041276(-)
ACGATATCCAGACAAGGAGGCAAGCGCCGCTGTCTAACTCTCAATATGCGTT
>Locus:intergenic6956_1:4109656-4109692(+)
ATCATATATACTTGTATAATACAAATGTACATTAACT
>Locus:intergenic7008_1:4139629-4139668(+)
GAATTTTTAGAAATCGTTTACAGAAAAAGGCCTTTATCAG
>Locus:intergenic7038_1:4159475-4159532(+)
TTTTATAACGGTCATTTTCCGATTGCTCTATTCCTTTGTGACATCTTCTTACATTTCA
>Locus:intergenic7051_1:4167079-4167040(-)
ATATCAGCATATGCCCAACGCTCAATGTTGTTCATGATGT
>Locus:intergenic7063_1:4171926-4171842(-)
TTTGCCAGATTTACCATGGAGCTCAGCATGGATACGGAACCGATCGGCGCCAGCTCTGCGGAAATGGACCAGCGAAACCGTAAAA
>Locus:intergenic7064_1:4172782-4172836(+)
AAACTATTAATCGTCCTCATTAAATTTATAATAAAAATATTCTCAATTGAGCAAA
>Locus:intergenic7094_1:4187305-4187350(+)
GACGATGTCTCCTCAATTAACATCATTAAGCATTATAGTATATTTT
>Locus:intergenic3_1:157-61(-)
CACAAATATAATACCAAAATAAACGAGAGCTTGCAATGGTTGTCACAATCTTATCCACAAAGCGGACAACCTGTTGAAAAAACCTTGTCCACAGGGG
>Locus:intergenic17_8:10313-10262(-)
TGGTTAGGTACCGTCAAGGTACCGCCCTATTCGAACGGCACTTGTTCTTCCC
>Locus:intergenic16_3:10525-10645(+)
TGTGGAGGAACACCAGTGGCGAAGGCGACTCTCTGGTCTGTAACTGACGCTGAGGAGCGAAAGCGTGGGGAGCGAACAGGATTAGATACCCTGGTAGTCCACGCCGTAAACGATGAGTGCT
>Locus:intergenic16_5:11045-11144(+)
ACACGTGCTACAATGGACAGAACAAAGGGCAGCGAAACCGCGAGGTTAAGCCAATCCCACAAATCTGTTCTCAGTTCGGATCGCAGTCTGCAACTCGACT
>Locus:intergenic16_1:11075-11219(+)
AGCGAAACCGCGAGGTTAAGCCAATCCCACAAATCTGTTCTCAGTTCGGATCGCAGTCTGCAACTCGACTGCGTGAAGCTGGAATCGCTAGTAATCGCGGATCAGCATGCCGCGGTGAATACGTTCCCGGGCCTTGTACACACCG
>Locus:intergenic17_3:11451-11382(-)
TCAAGGAACAAAGTTCCTTCAAAACTAAACAAGACAGGGAACGTTCTGTTTATAAGACCCAAGGTCTTAT
>Locus:intergenic16_4:11554-11638(+)
GGCCTTAGCTCAGCTGGGAGAGCGCCTGCTTTGCACGCAGGAGGTCAGCGGTTCGATCCCGCTAGGCTCCACCAACGTGTTCTTT
>Locus:intergenic17_2:12056-11969(-)
ACCTCTTCATCTACCTCGTTCCTTTGTAACTCCGTACAGAGTGTCCTACAACCCCAAGAGGCAAGCCTCTTGGTTTGGGCTGATCCCG
>Locus:intergenic17_5:12128-12053(-)
ACTCAGGATCCACTCAGGAGAGAACGAAGTTTTGACTACAGGGCTGTTACCTCCTATGGCGGGCCTTTCCAGACCT
>Locus:intergenic17_9:12583-12478(-)
AAAGCTATTTCGGAGAGAACCAGCTATCTCCAGGTTCGATTGGCATTTCACCCCTACCCACACCTCATCCCCGCACTTTTCAACGTGCGTGGGTTCGGGCCTCCAT
>Locus:intergenic17_4:12604-12505(-)
TCTTACCTTGAGGCTAGCCCTAAAGCTATTTCGGAGAGAACCAGCTATCTCCAGGTTCGATTGGCATTTCACCCCTACCCACACCTCATCCCCGCACTTT
>Locus:intergenic17_7:12653-12614(-)
GGTAACCCGGTAGGGGCCCCTAGTCCAATCAGTGCTCTAC
>Locus:intergenic17_1:13252-13213(-)
GATTTGCCTATTTCCCAGCCTAACTGCTTGGACGCGGATA
>Locus:intergenic17_6:13384-13297(-)
CTCCTCGCCTACCTGTGTCGGTTTGCGGTACGGGCACCTCTCACCTCGCTAGAGGCTTTTCTTGGCAGTGTGGAATCAGGAACTTCGC
>Locus:intergenic16_6:13529-13565(+)
GGTCTCTGCGAAGCCGTAAGGCGAAGTATAGGGGCTG
>Locus:intergenic16_2:13815-13869(+)
CTGCAGCCTGATATTGAATGTTGGTACAGCTTGTACAGGATAGGTAGGAGCCTTG
>Locus:intergenic47_3:31020-30948(-)
TCGCCTTCGCCACTGGTGTTCCTCCACATCTCTACGCATTTCACCGCTACACGTGGAATTCCACTCTCCTCTT
>Locus:intergenic47_1:31473-31437(-)
CCCCACCTTCCTCCGGTTTGTCACCGGCAGTCACCTT
>Locus:intergenic46_4:31957-32050(+)
CGCACGCCTGATAAGCGTGAGGTCGGTGGTTCGAGTCCACTCAGGCCCACCATCTTATATAACGGGGCCTTAGCTCAGCTGGGAGAGCGCCTGC
>Locus:intergenic47_5:32346-32292(-)
CCTATGAATTCAGATATGGATACCACTCCATTACGAGTGGTGGGTTTCCCCATTC
>Locus:intergenic47_4:32737-32698(-)
TTTCAGGATCTCTTTCACTCCCCTTCCGGGGTGCTTTTCA
>Locus:intergenic47_2:34042-33985(-)
GGCAGGCGTCAGCCCCTATACTTCGCCTTACGGCTTCGCAGAGACCTGTGTTTTTGCT
>Locus:intergenic46_1:34232-34316(+)
GTGAAGATGCAGGTTACCCGCGACAGGACGGAAAGACCCCGTGGAGCTTTACTGCAGCCTGATATTGAATGTTGGTACAGCTTGT
>Locus:intergenic46_2:34725-34794(+)
CCTGGGGCTGTAGTCAGTCCCAAGGGTTGGGCTGTTCGCCCATTAAAGCGGTACGCGAGCTGGGTTCAGA
>Locus:intergenic46_3:35333-35369(+)
AGAGTAGGACGCCGCCAAGCAAGCTTAAACCCAGCTT
>Locus:intergenic78_1:53117-53156(+)
AAAACAGTCACATATTATCGTGACGTGCACGAATGGCTAT
>Locus:intergenic125_1:82781-82727(-)
AAGAATAACATTCGTCGCAGACATGGCATATTTGATGCACGAAATATAAAAAAAC
>Locus:intergenic132_7:92283-92382(+)
GCCTTGGCACTAGGAGCCGATGAAGGACGGGACGAACACCGATATGCTTCGGGGAGCTGTAAGCAAGCTTTGATCCGGAGATTTCCGAATGGGGAAACCC
>Locus:intergenic133_1:93610-93526(-)
TCAGGAAACCTTAGGCATTCGGTGGAGGGGATTCTCACCCCTCTTTCGCTACTCATACCGGCATTCTCACTTCTAAGCGCTCCAC
>Locus:intergenic133_2:94060-93910(-)
AACAGTCGCCTGGGCCTATTCACTGCGGCTCTCTCGGGCTTGCACCCTAACAGAGCACCCCTTCTCCCGAAGTTACGGGGTCATTTTGCCGAGTTCCTTAACGAGAGTTCTCTCGATCACCTTAGGATTCTCTCCTCGCCTACCTGTGTCG
>Locus:intergenic132_1:95288-95336(+)
GTTAAGCTCTTCAGCGCCGATGGTAGTCGGGGGTTTCCCCCTGTGAGAG
>Locus:intergenic132_5:95522-95603(+)
CCGGCACCACTTTTATATGATATAATACTCAAGTCTCTTGTAGAAGAGCCATTAGCTCAGTTGGTAGAGCATCTGACTTTTA
>Locus:intergenic132_2:96187-96250(+)
GGAGGTCAGCGGTTCGATCCCGCTAGGCTCCACCAAAAGTTTTTAAAAAAGTTGTTGACTTTGA
>Locus:intergenic133_4:99533-99488(-)
TTGTCCATCGCCTACGCCTTTCGGCCTCGGCTTAGGTCCCGACTAA
>Locus:intergenic132_6:100339-100456(+)
CCGCCGCCCTTATCGGGCGGGGAGACAGTGTCAGGTGGGCAGTTTGACTGGGGCGGTCGCCTCCTAAAAGGTAACGGAGGCGCCCAAAGGTTCCCTCAGAATGGTTGGAAATCATTCG
>Locus:intergenic132_3:100568-100700(+)
ATAAAAGCTACCCCGGGGATAACAGGCTTATCTCCCCCAAGAGTCCACATCGACGGGGAGGTTTGGCACCTCGATGTCGGCTCATCGCATCCTGGGGCTGTAGTCGGTCCCAAGGGTTGGGCTGTTCGCCCAT
>Locus:intergenic132_4:100702-100849(+)
AAAGCGGTACGCGAGCTGGGTTCAGAACGTCGTGAGACAGTTCGGTCCCTATCCGTCGCGGGCGCAGGAAATTTGAGAGGAGCTGTCCTTAGTACGAGAGGACCGGGATGGACGCACCGCTGGTGTACCAGTTGTTCTGCCAAGGGCA
>Locus:intergenic133_3:101013-100893(-)
TATCTGTCAGCTCCATGTGTCGCCACACTTCCACCTCAGACCTATCAACCTGATCATCTTTCAGGGATCTTACTTCCTTGCGGAATGGGAAATCTCATCTTGAGGGGGGCTTCATGCTTAG
>Locus:intergenic187_1:135286-135253(-)
CGGCCGGGTGTGTCAGCAACCTCTCACTTCATCG
>Locus:intergenic261_11:161370-161319(-)
CCCTATTCGAACGGTACTTGTTCTTCCCTAACAACAGAGCTTTACGATCCGA
>Locus:intergenic260_10:162161-162230(+)
AACCGCGAGGTTAAGCCAATCCCACAAATCTGTTCTCAGTTCGGATCGCAGTCTGCAACTCGACTGCGTG
>Locus:intergenic261_2:162803-162713(-)
TTCCCCGGGTCTGCCTTCTCATATCCTATGAATTCAGATATGGATACCACTCCATTACGAGTGGTGGGTTTCCCCATTCGGAAATCTCCGG
>Locus:intergenic260_3:162951-163023(+)
AGAGGTCTGGAAAGGCCCGCCATAGGAGGTAACAGCCCTGTAGTCAAAACTTCGTTCTCTCCTGAGTGGATCC
>Locus:intergenic261_8:163870-163783(-)
GGTCTGGCTTCACAGCCCTTAGAACGCTCTCCTACCACTGTTCGAAGAACAGTCCGCAGCTTCGGTGATACGTTTAGCCCCGGTACAT
>Locus:intergenic261_7:164074-163981(-)
ATTGCTCAAATGGTGAGGAGGTGGTACAGGAATATCAACCTGTTGTCCATCGCCTACGCCTTTCGGCCTCGGCTTAGGTCCCGACTAACCCTGA
>Locus:intergenic261_9:164134-164050(-)
CCTAACTGCTTGGACGCGGATATCCAATACCGCGCTTACCCTATCCTCCTGCGTCCCCCCATTGCTCAAATGGTGAGGAGGTGGT
>Locus:intergenic261_10:164212-164161(-)
GAATCAGGAACTTCGCTACTATATTTCGCTCGCCATCACAGCTCAGCCTTAT
>Locus:intergenic261_4:164617-164560(-)
CGTTGCGCCTTTCGTGCGGGTCGGAACTTACCCGACAAGGAATTTCGCTACCTTAGGA
>Locus:intergenic260_6:164949-165096(+)
CATTCGCAGAGTGTAAAGGCACAAGGGAGCTTGACTGCGAGACCTACAAGTCGAGCAGGGACGAAAGTCGGGCTTAGTGATCCGGTGGTTCCGCATGGAAGGGCCATCGCTCAACGGATAAAAGCTACCCCGGGGATAACAGGCTTAT
>Locus:intergenic260_4:165171-165231(+)
GGTCCCAAGGGTTGGGCTGTTCGCCCATTAAAGCGGTACGCGAGCTGGGTTCAGAACGTCG
>Locus:intergenic260_8:165183-165237(+)
TGGGCTGTTCGCCCATTAAAGCGGTACGCGAGCTGGGTTCAGAACGTCGTGAGAC
>Locus:intergenic260_1:165433-165478(+)
AAGGAAGTAAGATCCCTGAAAGATGATCAGGTTGATAGGTCTGAGG
>Locus:intergenic260_2:167764-167860(+)
AGCGAAACCGCGAGGTTAAGCCAATCCCACAAATCTGTTCTCAGTTCGGATCGCAGTCTGCAACTCGACTGCGTGAAGCTGGAATCGCTAGTAATCG
>Locus:intergenic261_13:167959-167896(-)
AAAGGTTACCTCACCGACTTCGGGTGTTACAAACTCTCGTGGTGTGACGGGCGGTGTGTACAAG
>Locus:intergenic261_6:168567-168504(-)
AGACCTCTTCATCTACCTCGTTCCTTTGTAACTCCGTACAGAGTGTCCTACAACCCCAAGAGGC
>Locus:intergenic261_1:169006-168874(-)
GCGTGGGTTCGGGCCTCCATTCAGTGTTACCTGAACTTCACCCTGGACATGGGTAGATCACCTGGTTTCGGGTCTACGACCACGTACTCATGCGCCCTATTCAGACTCGCTTTCGCTGCGGCTCCGCATCTTC
>Locus:intergenic261_12:169491-169458(-)
ACCAGTCCTTCCGGTCTGGCTTCACAGCCCTTAG
>Locus:intergenic261_5:173987-173870(-)
TCCATTCAGTGTTACCTGAACTTCACCCTGGACATGGGTAGATCACCTGGTTTCGGGTCTACGACCACGTACTCATGCGCCCTATTCAGACTCGCTTTCGCTGCGGCTCCGCATCTTC
>Locus:intergenic261_3:174028-173977(-)
CACCTCATCCCCGCACTTTTCAACGTGCGTGGGTTCGGGCCTCCATTCAGTG
>Locus:intergenic260_5:174608-174725(+)
CCGAGGCCGAAAGGCGTAGGCGATGGACAACAGGTTGATATTCCTGTACCACCTCCTCACCATTTGAGCAATGGGGGGACGCAGGAGGATAGGGTAAGCGCGGTATTGGATATCCGCG
>Locus:intergenic260_7:175513-175561(+)
GTAACGGAGGCGCCCAAAGGTTCCCTCAGAATGGTTGGAAATCATTCGC
>Locus:intergenic260_9:175663-175699(+)
GCTCAACGGATAAAAGCTACCCCGGGGATAACAGGCT
>Locus:intergenic286_1:194202-194319(+)
AACGGCCCGTTGGTCAAGCGGTTAAGACACCGCCCTTTCACGGCGGTAACACGGGTTCGAATCCCGTACGGGTCACCATTTGGAGGATTAGCTCAGCTGGGAGAGCATCTGCCTTACA
>Locus:intergenic286_2:194293-194383(+)
CTCAGCTGGGAGAGCATCTGCCTTACAAGCAGAGGGTCGGCGGTTCGAGCCCGTCATCCTCCACCATCTTGCCGGTGTAGCTCAATTGGTA
>Locus:intergenic287_1:194525-194432(-)
TTCGAACTGCCGAACCCTGAGGGAGCGGATTTACAGTCCGCCGCGTTTAGCCACTTCGCTACCCCTCCACATAAAATTTTGAAAAAACAGTGCC
>Locus:intergenic338_1:226394-226451(+)
AAAAAAACAATTGTATTTTCCAGAGAAATTTATTATGATGAAATAAGTAATTTAGGAG
>Locus:intergenic375_1:247737-247590(-)
ACCAAACCTCCAATTGTAAAACCATCTATATTATTTGACGATAGTGATCGAATAGCGTTACAGGAAAAATTTTTCTCCAATAAGCATGATAACATAGAATGCTCCCAAAAAAAGCAGCATTCAAATTCTATTATTATACAACATTTGT
>Locus:intergenic404_1:265284-265335(+)
TGGAGACTACAGAATCATACAAAATACGACAAAAACATTTTGAAAATAAGCA
>Locus:intergenic516_1:329629-329686(+)
ACCATCAATGATGGTTTCTTTTTTGTTCATAAATCAGACAAAACTTTTCTCTTGCAAA
>Locus:intergenic620_1:408895-409030(+)
CCCTTCTTTCGTAAAAATCAGTCGATTGTCATTGTAGCACATCTGACAGAAGGGCGGAATAGGCGAAAGGGGCTCAACAAAAAAACAGGGCCGCCGGAGGCGCCCTGTTTCAGCGTGTTGGCAAACCCTTGCATTC
>Locus:intergenic630_1:415300-415345(+)
CCATGCGTCAGGCTTTTTTTATATAATGAAAACAAAAGGGGGCGTG
>Locus:intergenic634_1:417784-417844(+)
AATTTATACTCATTTCAAATAGTTCCATATTGGAAAAATTATAAATACCTAAAAATAGTGA
>Locus:intergenic649_1:428803-428674(-)
TTTATGTCATATTTTATCATGTTTATAGGCCGTCCCAACCCGAAAAACACGCAATCTTTGTTTTCGGGAGCACGCAATAAACCGAAGCGGTGTGCAAAAAAGGCGGATGCATCAGTTGATGCGCCGCCCT
>Locus:intergenic685_1:449141-449069(-)
CGTTTTGTTGCTGTTCAACACATTTTCACATTTTTTATCATCCACTTACTTGTCTCCGTCTCTAAAATCCTCT
>Locus:intergenic718_1:463803-463866(+)
TTTTCAAATAGTCTACAGCAAACGATAGGAGATTTCTGCAAAATCGGTGAACTTTTCCTTCATT
>Locus:intergenic722_1:467047-467128(+)
TTAAAAGGAAACCTCTCTATATCCTCTACTGCATCTCCTTGCGACTTCATCCGCACATCAAGATTGGCTAGGAGGTCTTTTT
>Locus:intergenic725_1:469382-469349(-)
GATTTTCTTCCTTACCTCACCCATTTTAACCCAA
>Locus:intergenic745_1:478940-478826(-)
CAAATCCCCCTTTGTCGCCTGAAGCAAATCAGACGCTCACAAATAGTTATAGACGAAAATATGACTGCCATGTTACAAAGTACATTTACTATAAAAGAAAAAAAATGCAGATTGC
>Locus:intergenic760_1:492439-492535(+)
CTGTTTGTTTTTGCCGTACAACAAAGAGTTTCCTTAAGGCAAATTATTTTATCTACATCATATGACCATCCCGGTTTCTTGTCAACCGAAAATGTTC
>Locus:intergenic780_1:502805-502907(+)
ATCATCGGTTTAACCAAACATTTGGAAGCAACAAATGCTATAATACAAACAGTGCCTAATGTTGGGCACTGTTTATTTTTTGTCGAAAAAGGAGGAAGGCTTT
>Locus:intergenic802_1:514803-514920(+)
TTGTCAGGACTGCGCTTCGGTGCTCAATGCGAAGTGGATCAACGGCTAAATTCTCAGGCGTCCTGCCTAAACGCCGTCGTCATCACATCCTGTGAAAGTCCGCTCCTATGCTCGTCCT
>Locus:intergenic830_1:528952-529042(+)
GGGTTCGAATCCCGTACGGGTCATTCCATTTCGTTGGGCTATAGCCAAGCGGTAAGGCAACGGACTTTGACTCCGTCATGCGTTGGTTCGA
>Locus:intergenic883_1:557861-557783(-)
TTTTTAATTAATTACATCTCCATACAATCTGTATACATTTATTATAGTACCAGTATTTTATTGAAAATATATAAAATTT
>Locus:intergenic896_1:563478-563538(+)
CATGACCGGTCCGGCAATGAAAAACACTGGTGGAGTTTGAGCCCTCTCGGCAGTATCAAAA
>Locus:intergenic909_1:570061-570028(-)
CGTTTCCTCTTCTTAAACAGTTTTCAATATCATC
>Locus:intergenic953_1:587576-587477(-)
CAAACGTACATGAACGTTCTGCCTCTATGTACGTTTTATCTTTTCAAATTTACCTTTAAAATCATAAGGAACTTACTATTCATTGAAGGAATGATCATCA
>Locus:intergenic975_1:599721-599571(-)
GTTGCCTTAATAACAGGCCTTGTCATTTCTGTTTTCATAAGCCATCGACACAGCCTCTTTTCTGGCGTATTTATGGGCTGGTTTTATGGCTACGCTGCTATAGGCTCCTACTCATCATTAAAAACGACTATCTTATCCTTCAGGCAAACGA
>Locus:intergenic1043_4:638034-637968(-)
GCCCTAAAGCTATTTCGGAGAGAACCAGCTATCTCCAGGTTCGATTGGCATTTCACCCCTACCCACA
>Locus:intergenic1043_5:639000-638862(-)
CTTCGCCTTACGGCTTCGCAGAGACCTGTGTTTTTGCTAAACAGTCGCCTGGGCCTATTCACTGCGGCTCTCTCGGGCTTGCACCCTAACAGAGCACCCCTTCTCCCGAAGTTACGGGGTCATTTTGCCGAGTTCCTTA
>Locus:intergenic1043_1:639217-639094(-)
ATCTTCACAGGTACTATAATTTCACCGAGTCTCTCGTTGAGACAGTGCCCAGATCGTTGCGCCTTTCGTGCGGGTCGGAACTTACCCGACAAGGAATTTCGCTACCTTAGGACCGTTATAGTTA
>Locus:intergenic1042_1:639222-639261(+)
GTTACCCGCGACAGGACGGAAAGACCCCGTGGAGCTTTAC
>Locus:intergenic1043_3:640503-640431(-)
ATGATCGTTTCGTTTACATTAATGGCGGTCCGGACGGGACTCGAACCCGCGACCTCCTGCGTGACAGGCAGGC
>Locus:intergenic1043_2:640659-640593(-)
ACCAAAACCTCCTTTCAACCCTGCTTATGCCTATTTGTGCTCTTCCTAGTTTATCGAATTTTGCTGG
>Locus:intergenic1073_1:654778-654745(-)
TCCATCGCGTATAATAATTGTCCAAAACATTTTT
>Locus:intergenic1089_1:664069-664012(-)
CTTCCAACAAGAACAGAACTAGAATACTTTTCCGATTTCATTGAAGATATTGTTTCAG
>Locus:intergenic1098_1:671064-671103(+)
TTCTTGAAAGTCTTTGGACTTTTGGGGGCATCTTTTTTTA
>Locus:intergenic1117_1:681229-681100(-)
CCCGCAAGCAAACAAACCCCGAACGGAGACAAAATTCTATATTTCAGAATAAAAGCCTCTCATTGCAAGAGGCCAAATACGAAGAAAGAAGCCCAAAACTGTAAACGTTTAGGGCTTTTTTGTCTGTTTT
>Locus:intergenic1141_1:697112-697079(-)
TTCAGCATTTTCCCCATCATACACGGGTTAATCC
>Locus:intergenic1172_1:724835-724928(+)
CTTGTGCCATATTGGCACAAGGGTTTTTATGTTACAATTAACAGGAAAAGGGAAAATATTTTCACTTCTGCCGAAACACAAATCAAGGGGAGGT
>Locus:intergenic1216_1:753719-753770(+)
AAGAGGACACTCTTGCAGATCAAGAGTGTTTTTTTAGCTTTTTTCTTGACTG
>Locus:intergenic1224_1:756994-757066(+)
ATTGGCCTCTCTTTCATACACCCTTTTACATACAGAGAAAATGGTCTGTTTTTGCAGTTTGGTCTGCATTATA
>Locus:intergenic1265_1:786314-786224(-)
GGCCCTGGTATTGGCAGCGGTGCCAGCCCAGGCTTCGGCGGTGCGCCGCAGGGACCTCCTCCTTCCCAAATACCAGCGAAACCCCCAAAAC
>Locus:intergenic1264_1:786299-786443(+)
TGCCAATACCAGGGCCGGAGCCGCCGCCAAAGCCTGGAACAGCACCACCGCCAATGCCAGGACCGGAGCCGCCGCCAGAGCCCGGAACAGCGCCGCTGCCAATGCCAGGCCATGGATATCGGTATTCATATTCAAAAGCAGGCCA
>Locus:intergenic1264_2:786315-786432(+)
GGAGCCGCCGCCAAAGCCTGGAACAGCACCACCGCCAATGCCAGGACCGGAGCCGCCGCCAGAGCCCGGAACAGCGCCGCTGCCAATGCCAGGCCATGGATATCGGTATTCATATTCA
>Locus:intergenic1483_1:916730-916658(-)
CCAACTCATTATACACTACCGTTATTTTTCGGACAAAGTCCCGCATGCGGTTTCTGCTCACTTTCTTTCAGGA
>Locus:intergenic1541_3:947127-946977(-)
CCGAAAACCTTCATCACTCACGCGGCGTTGCTCCGTCAGACTTTCGTCCATTGCGGAAGATTCCCTACTGCTGCCTCCCGTAGGAGTCTGGGCCGTGTCTCAGTCCCAGTGTGGCCGATCACCCTCTCAGGTCGGCTACGCATCGTTGCCT
>Locus:intergenic1540_4:947955-948090(+)
AAGGGCAGCGAAACCGCGAGGTTAAGCCAATCCCACAAATCTGTTCTCAGTTCGGATCGCAGTCTGCAACTCGACTGCGTGAAGCTGGAATCGCTAGTAATCGCGGATCAGCATGCCGCGGTGAATACGTTCCCGG
>Locus:intergenic1541_7:948783-948678(-)
TATGGCGGGCCTTTCCAGACCTCTTCATCTACCTCGTTCTTTTGTAACTCCGTACAGAGTGTCCTACAACCCCAAGAGGCAAGCCTCTTGGTTTGGGCTAATCCCG
>Locus:intergenic1541_4:949086-949038(-)
GCTCCGCATCTTCTGCTTAACCTTGCACGGGATCGTAACTCGCCGGTTC
>Locus:intergenic1540_2:949395-949479(+)
ATCCTTGGGAGTCAGACTGCGAGTGATAAGATCCGTAGTCGAAAGGGAAACAGCCCAGACCGCCAGCTAAGGTCCCAAAGTATAC
>Locus:intergenic1541_1:950106-949965(-)
ACCTTAGGATTCTCTCCTCGCCTACCTGTGTCGGTTTGCGGTACGGGCACCTCTCACCTCGCTAGAGGCTTTTCTTGGCAGTGTGGAATCAGGAACTTCGCTACTATATTTCGCTCGCCATCACAGCTCAGCCTTATGGGAA
>Locus:intergenic1541_6:950202-950127(-)
CTGCGGCTCTCTCGGGCTTGCACCCTAACAGAGCACCCCTTCTCCCGAAGTTACGGGGTCATTTTGCCGAGTTCCT
>Locus:intergenic1541_2:950615-950474(-)
CCACCGATGCCTCCACCGAAGCTGGCGCTCCGGTTTCCAAGGCTCCTACCTATCCTGTACAAGCTGTACCAACATTCAATATCAGGCTGCAGTAAAGCTCCACGGGGTCTTTCCGTCCTGTCGCGGGTAACCTGCATCTTCA
>Locus:intergenic1540_1:950811-950868(+)
GAGCAGGGACGAAAGTCGGGCTTAGTGATCCGGTGGTTCCGCATGGAAGGGCCATCGC
>Locus:intergenic1541_5:951005-950900(-)
GGCGAACAGCCCAACCCTTGGGACCGACTACAGCCCCAGGATGCGATGAGCCGACATCGAGGTGCCAAACCTCCCCGTCGATGTGGACTCTTGGGGGAGATAAGCC
>Locus:intergenic1540_5:952765-952867(+)
CTTCCGCTCCAATTACGGCGGCATAGCCAAGTGGTAAGGCAGAGGTCTGCAAAACCTTTATCCCCGGTTCGAATCCGGGTGTCGCCTTCTTATTGCCGGGGTG
>Locus:intergenic1540_3:953192-953297(+)
GTTAGATACGACGTAAAACTTGCCGGTGTGGCGGAATTGGCAGACGCGCACGACTCAAAATCGTGTTCCTTCTGGAGTGTCGGTTCGACCCCGACCACCGGTATAC
>Locus:intergenic1580_1:972821-972860(+)
ATACAAAAAGGGTGCTCTTTCAGGAGCACCCTTTTTTATT
>Locus:intergenic1601_1:984643-984544(-)
TCCGAAAAAAATTTCAATAAGCAGTTGTTTTTTCTGAAGATTACTGGTAGAGTAAAGGTAATTATTTTTGTTCGAACTATCTTTAAGAAGAAAGTTTTGT
>Locus:intergenic1629_1:1002398-1002359(-)
AGAGCTGCTGTGGTCTCCGAGTTCTCCATCACAATGTATT
>Locus:intergenic1653_1:1018589-1018520(-)
GGCAAGATAACGAAAAGCGTTTTTTCATTTCCTTACAAGGCTTTACTTATTGTTTACATGATCAACAGCC
>Locus:intergenic1692_1:1041909-1041981(+)
GTTTTTCAGCTTGTCCAATATGGTAGAATTAGTGATAATGACAGCTTGAATGACATCAGGGACATCTCGAAAA
>Locus:intergenic1721_1:1057612-1057576(-)
CCGGCAAAAAAGCCGCCGCACCTGTCAGGGCGCGAGC
>Locus:intergenic1761_1:1077131-1077008(-)
CAAGTCTTCATTTTATTGACAAATGAGGTGCTTACCAAAGGCATAACACATTTTCTTCATATAAGCTCTTCCTCTGCATTCAGGGTGAACGCTCGCCGTTCATCCTGTTTTCTATTTTCTGCAT
>Locus:intergenic1789_1:1094829-1094763(-)
AAGAATGCCATGACCCTTGCGAGAAGAAGAAAAAGAAACACCATTGTTTCTCTTGTAAAAAACACAG
>Locus:intergenic1788_1:1094770-1094830(+)
TTTTACAAGAGAAACAATGGTGTTTCTTTTTCTTCTTCTCGCAAGGGTCATGGCATTCTTT
>Locus:intergenic1795_1:1098116-1098035(-)
GCGAAAATCCCGCGCCTTACGCGTGGGATTTTCTTATTTTTTCACATATCTCTTAATTTTGAAATAATAGTCAGGTTAGGTC
>Locus:intergenic1811_1:1105910-1105865(-)
AAATATCACGATAATATCCATTGTTCTCACGGAAGCACACGCAGGT
>Locus:intergenic1843_1:1122833-1122725(-)
GAACAAAAACCAATAAAAACGGCCCTCCAGTCAAAAAAATATATAAATTTTGTTACACAGGTAACAATTTTGATTATAGCTCCTTACAAATTTTTCTTCAACACATTTT
>Locus:intergenic1912_1:1168840-1168990(+)
GATGACATCCTTTGCTGCCCGAAAAACAGAGGCTTCCGGGTTCAATTTAATAGATCGTTAAGGAAATTGATACATATAGTAAATCGTGAAGAGCCTTTTCTTGGTACAGCAGCCCGCTTGTTTTGTAAGCATAAATGGAAAGCTTCCTATA
>Locus:intergenic1917_1:1171690-1171654(-)
AAGTGCAGAAAAGAAAACAAGGAAACGTATAAATGGA
>Locus:intergenic2002_1:1219272-1219395(+)
GGTCAGCTGCTCCAAAGTCCATTCCACATTGCCCGTTATCTGCTCCCAGCACCGCAGACTCTCTTCAAACAGGTGAAACGTGTACTACTCTTTTTCATAGCAAGCTTTTCTTTTGATTGCTTCA
>Locus:intergenic2002_2:1219326-1219383(+)
CAGACTCTCTTCAAACAGGTGAAACGTGTACTACTCTTTTTCATAGCAAGCTTTTCTT
>Locus:intergenic2074_1:1256383-1256419(+)
AACGGTTTTTTTATATGCAGTAAAAATCCGGATCTCA
>Locus:intergenic2090_1:1265422-1265470(+)
GACACTGATCGTTTTACAGAGAAATTTGTGCTTCGATCGGTGTCCGTTT
>Locus:intergenic2103_1:1268181-1268142(-)
ATAAAAAACCTTCATTTTATAGGAAGGTTTAGAAGTTATA
>Locus:intergenic2118_1:1276998-1277055(+)
GATGTTAATGTGTCCCTACCCGTTTTTCTGTTCCTGAATGCAGGGTTTCTGATAACAT
>Locus:intergenic2121_1:1277647-1277602(-)
CTTGCAGTAATATGTAAATTCTATCATCCTAACCTGCATTTTCAAG
>Locus:intergenic2126_1:1278952-1279060(+)
TATGGGTTATTCTTGCAATTTCACTTCCATACAACTCAAACGCAAGTCTATTTTTTTGTTTGTTTTTGGCTTATAATACCTGATGATGGAAAAAGAGTGCGGGTTTATA
>Locus:intergenic2131_1:1281025-1280977(-)
ATTTGTAATACTATGAGATTTAGAAGTTCATGTCAATCCTTTTTAAGGA
>Locus:intergenic2143_1:1285533-1285458(-)
AACTCAATAAAACATACAAAGCGCACTCACATGTTTCGTTGCAAAAACACGGGGAAACGGAATGGTAGATCAATTA
>Locus:intergenic2245_1:1348332-1348251(-)
TTGGTGAGGCGTGTGAAGTTTGTTGATTACGGAAGGTTTGGGCTTTCCGGGTACTCGCTTCGGGTGAGGGAGCGCAGTGCTG
>Locus:intergenic2276_1:1370928-1370994(+)
GATTTCCCCCTTAAAAATGATGTCACCTCTATATTAACGTATCTTGATAAAATAAGCTGTTCAAAAC
>Locus:intergenic2289_1:1376379-1376328(-)
CTCTCGGACCAGTCCATGTCAATTGACATGCGGAACCCTAGAAAACTTTACA
>Locus:intergenic2325_1:1395965-1395878(-)
TGCGGCAGTTCGTCTCCTCATCGTGTAATCAATTGTCTTGCTGTCATAGTATATGGGTACTTCTTCAGATTGACTCGAATGGGGAGAA
>Locus:intergenic2325_2:1396010-1395938(-)
GGACTCGTACCTCCTCTACGGAGACGTGCCGGCCTCGCCAGAAGGTGCGGCAGTTCGTCTCCTCATCGTGTAA
>Locus:intergenic2369_1:1419134-1419077(-)
TTTCAGAAAATTTCAGCGTCATTACATTACGAAGACATTTTCTACGATCCTTACCGTC
>Locus:intergenic2407_1:1443905-1443815(-)
CCTTTAAATATTTTTAAAAGTATTAGAATACAAGGACAGGGATATTATTTTTTATTAAAAGTCAAGAGCCCCCGTTACTTTAAGTACATTT
>Locus:intergenic2427_1:1453565-1453475(-)
ATACTGACAGTAACGTTCAATCGCAGGGGGGTTGTTCCGTTTGCTGATGAATTTTTTCAGACGAAAAGCAGTTATGCTCTTAACGGTTTTG
>Locus:intergenic2476_1:1483588-1483621(+)
CCTCTATCAGATCAAGATCCGAAAAAACTTGGCG
>Locus:intergenic2490_1:1488870-1488921(+)
CACTCACTGGGAACTGCTAAAACGGCTGTTCCTTTTTTTCTTGTCTTTGTAT
>Locus:intergenic2539_1:1517719-1517647(-)
GTATTACTTCTGTTACACAGTTCCTTGATTTTTTACAAAAACATTTCTTTACCGACGCACACCCCCAAAAATC
>Locus:intergenic2546_1:1521197-1521245(+)
CAGCCAAATAAGCCGTCCTCAAAGGGCGGTTTTTCATATTATCAGAATA
>Locus:intergenic2560_1:1527995-1528049(+)
ACAGTTTTGGGTGCGGTTGGCATCTGTTTTTTTGATGAAAATGTAAAGCGAATAC
>Locus:intergenic2571_1:1533989-1533914(-)
TTGTTTTTCCATTTTCCATCATACAATATCTTCTTCATACAGAAGCTTTACTCGATATATATGCCACAGCACATAA
>Locus:intergenic2615_1:1557832-1557790(-)
CAGATAGTGCTTAAAGAAATATGCACGGCATACTACAAAGCAT
>Locus:intergenic2631_1:1567640-1567601(-)
CCCTCCGAAAATCGTTACCTACTACAATGTATCGTTTTGT
>Locus:intergenic2661_1:1580089-1580032(-)
ACCACTATTCACCACTTCGCTCCACAACTTCATTTTACACTGTTTACCCATAAAAAAA
>Locus:intergenic2694_1:1605550-1605619(+)
CGGTCTGAGTGCAGTGCATATTTTTCCCACCCAAGGAGATACTTAACGTTGTACAGCAGCTCCTGTAGGG
>Locus:intergenic2725_1:1630283-1630133(-)
TTTTTACCTCTTAAAATAAAAAACTTTCAATCCGGCGGAAAGAAAGACAGGAACAGCATGCAGCCCTTATCTTTCAAAATGGAATTCATTTTGCTGGAAGTAGCACCTTACAAACTATGCAGGTTGCCGGGCTTCATAGGTCCAGTCCCTC
>Locus:intergenic2797_1:1674243-1674192(-)
GCTTTTAAAACTTTTACTCGTCCAGGCTTTTCTATTTTGCCTAAGCTTCTAT
>Locus:intergenic2803_1:1676486-1676393(-)
TGTCCTTTATGTATTTTACGATGCCTGTCCGGCATTTTCAAATTCTGTATAAAAAAAGAGCTTGTTACAGGTAACAAGCTCTTTTCGTTCGTTA
>Locus:intergenic2808_1:1680320-1680422(+)
TTAGAAGGATTAAAAGATTTTGCATCGAACTGTAGACAATTCTTCCAGTATTATTATAGAATGAAAGCGCAGTCTATTTTAGTTTTGTTACATAAGTTAGGAG
>Locus:intergenic2901_1:1739315-1739222(-)
GAACATATCAATGTCAAAGTAGTATGTAAAAGGATTTCAATGATTTGTTATAAGAAATTTCGCTTTAATACGATAAAAAAGCGGGAATCCTCCC
>Locus:intergenic2970_1:1783575-1783617(+)
ATCCTTTATTCCTCAATGGAAAAAAGCAGAAAAACAATGGAGC
>Locus:intergenic2988_2:1859897-1859948(+)
AGGCGTCATTCAATAGGGAGAAGAACGAAAAAAGTGAAAAAACGGCTCGATA
>Locus:intergenic2988_1:1859944-1860007(+)
CGATATAAAGCAGCGCCTTTGAACGAAAGCTCAAAGGCGCTACGCTGTATTATTTTGATGAAAG
>Locus:intergenic2995_1:1862797-1862743(-)
GTCTCTTACAGAGGACAAACAAACTTACCAAACCTATCATCTGTTCATAGAGTAT
>Locus:intergenic3046_1:1883880-1883937(+)
TCTTTTCACTTTTGCCCACGGGGGAATAAGACCCTATTTAAGTTTGCCAGACGATTGT
>Locus:intergenic3073_1:1899340-1899280(-)
GTCGCCGCATCCATTAACACCCCACTTACAAGCCTCATGTATCCCGTACTTGCTATTATTC
>Locus:intergenic3090_1:1905630-1905672(+)
ATTTATTTTGAACATTTTAAAACCAGCACAAAGACGGATTCAT
>Locus:intergenic3113_1:1917312-1917216(-)
CATAGTTTAATTAGTTCAACATTTGATAAAACAGCTCGCTTTCTTCATATAAAATGTAATGTAATGTGTATTTCAATTTCACCTTCACCCAATCACT
>Locus:intergenic3163_1:1933189-1933150(-)
AAAAAAGCTGTTCAAGCTTTATTGTATCTGTTTCACCGTA
>Locus:intergenic3163_2:1933190-1933157(-)
AAAAAAAGCTGTTCAAGCTTTATTGTATCTGTTT
>Locus:intergenic3178_1:1946115-1946172(+)
ACAGCCGTTCAATGCGGCTGTTTTTTTCAAGAGTATAAGACTATTGAGCGGTATACCC
>Locus:intergenic3263_1:2028011-2027906(-)
ACGATACATACGTTCATCAAGAACATCACGTCATCAAAGGAATATAAAAACTATTGTTGTGGAACGGGCATCTTGAGTTGTTTGAGGAAAGAACATAGATGGTGGT
>Locus:intergenic3278_1:2036745-2036781(+)
AGAACTTGTCAAATAGCTTTGTTCCTTAGGTGCCAAT
>Locus:intergenic3290_1:2041841-2041907(+)
CCTTCCTTTCACTGGCCGCTCCTTAAAGAATTGATTTTGAGCAATCTACAAGCTCTCTTAACCAAAA
>Locus:intergenic3314_1:2051118-2051193(+)
GAAGTGCCGCCCGCAAAATACGGCTTTTGTACACTACGCCAATTTTATATTGAAAAGCCAGACCTCCTCAAAGAGG
>Locus:intergenic3324_1:2057027-2057063(+)
TCCTTGCAACTGTCTCAATCCCTTTGTATAAGTATAA
>Locus:intergenic3365_1:2078971-2078938(-)
GATCTTAATGCAGTTTGTATCGACTTACAGATGA
>Locus:intergenic3416_1:2099947-2099989(+)
AGCTGTTGTCATCAAGTAATACGCACATATAGAGAAAAAAGTT
>Locus:intergenic3453_1:2124007-2123959(-)
TTTCTTCACGGACAAAATAGTATATGCCCACCAGATCTTTCACGTGATA
>Locus:intergenic3460_1:2126946-2127036(+)
TCTCCCCACAAAAAAAAGAAGAGAGAGCTCCAAAGAAGCTCTCTCTTTTTTCATAAATGCGGAAGTCATCAGTATAGAAGCATCCAGCAAT
>Locus:intergenic3481_1:2136359-2136257(-)
TTCCTGCGGTTAGGTTTTCAAATTAACACCCCGATTATCCGTTTTTCTGAGGAAGTGCCTAACAGATCCTCGAACATTTCTTTTTTCGATATATTCCTTTATA
>Locus:intergenic3488_1:2137824-2137863(+)
ATTATACCCGGTGTTCTAAACAATTCTTTCAGTCATATAT
>Locus:intergenic3540_1:2157228-2157270(+)
TATTATTTGTATTTGTCTATAGTTATTTTATTTTCATTCTTAA
>Locus:intergenic3545_1:2158429-2158357(-)
CCTTTAAATACATTGTTTTTAATTTACCATAAAAGATTTTTGTTGGAAATATTTCCGAATAAAAGAATACTTT
>Locus:intergenic3737_1:2226322-2226268(-)
TATTTTACGAGGGTATGTAATTTCAAAGCCTCGTTTACCCGGAAAAATTTTGTTG
>Locus:intergenic3745_1:2229949-2229901(-)
AAACGCCCAGCAATAGAGCGGAAGGGGAGTACCGCAATCTTCGCTGGGC
>Locus:intergenic3774_1:2247606-2247699(+)
AATACTTACAATTTTGTCCAACCCGAACTCTCTGGCAATATTACTTTAATCATATTGCAAAATAATTTTTTGAATTATTTCAGCACACCTACTC
>Locus:intergenic3775_1:2247849-2247813(-)
ATTTTAATGGAAATTAGGTTTCTGAGAGTACGTTTCT
>Locus:intergenic3790_1:2263275-2263398(+)
ACTGTCAATGAGCTTGAGCAAATTAAAAATGAATGTGTAAGACTTCATTTAAATTATGGACTCGGAATCCCTCTAACTAAGAAAATCCACAATCTTTTCCATGAAATTTATGGAACATCCAACA
>Locus:intergenic3822_1:2278457-2278529(+)
CCTGATCAATTCCCAAATTGGGGTCAAATAGGCTATGAATGGGTTTATGAAGAAAACTATGGTGCTGACTTTT
>Locus:intergenic3830_1:2282849-2282987(+)
TTCAATGACTTTCTTGCAGATATCACATACATCCCAATGTCCCATATCATTTTGTTCGGTATAAACTTTGGACACTTCACAAGTGCAATAGTCTACTTCTTTAAACATGCTTATCCCCCTTCGTCTTTGAGATTATCAT
>Locus:intergenic3878_1:2305300-2305351(+)
CGTATAGATAGATTGAAAATTGGCGTGAAAATTCCTATAATGAAGAAAATTA
>Locus:intergenic3910_1:2321873-2321930(+)
CCTATTCTAGCCGTTCCATTACAGGCTAATGGAAGGGGGTATGAAAGTCAAATTGTTT
>Locus:intergenic3916_1:2325634-2325730(+)
CAAGTGCTCCTGTATCTCATATATTTGAAACCGATTTCAAAACCGTTACAACAAAAGAATACCATAATTTTAAAATTTGGGAAGAGTTTTTTTAATA
>Locus:intergenic3967_1:2349666-2349618(-)
CGCATAAAGCGGCTTTTGCGGTGTGGGAGTAGGATGGTGTTTTATTTAA
>Locus:intergenic3971_1:2354886-2354832(-)
ACTTCCATTGGGCAGTATCGCCTGCGAACTGCACCTATTATTAAAATAGATAGAC
>Locus:intergenic4010_1:2381842-2381911(+)
ACTGCACACCGAAATCGTAACATCTTTCTGATAATTAATCAATCCGGGGCGGAGAAATTTCTTAATATCT
>Locus:intergenic4065_1:2409529-2409493(-)
TTGAAATCTGTTAAAATAAAAAGAGCAAATCAACGAT
>Locus:intergenic4161_1:2459276-2459165(-)
AAAGTTTCAACTTTTATGGCTTTGAGATCCAATCTTTCACATATTGAAATGTGCGTCCATACTCTTTTAACTTCGCTCGAATTTCCCATGCTTTTCCGACTAAGACAACACC
>Locus:intergenic4165_1:2460655-2460529(-)
GCACCTTTCAACGAAATATATAGGCAATTCGTGTTTAAGATCATTATACCTAAACACTGCTACGCTGAGAAAGTGATCAGAAGAGAGTCTGCTTGTTCAGTTTATATGCTCCGTGATAAACTGGCTT
>Locus:intergenic4284_1:2529732-2529786(+)
CGTATCCGCATATTGAAATCAAGGTTTTTTTACCCTATTACCGAATATTTTCACA
>Locus:intergenic4323_1:2549702-2549651(-)
GTTGCCCAGCATATAGTGATGATGGTAGGATATGAGTATGTATTTGATGTAA
>Locus:intergenic4427_1:2599520-2599469(-)
GAACTATTTTTCTCTTTATACATTCACAGGCCGCCGAGATGTTCTCGACAGC
>Locus:intergenic4428_1:2599891-2599981(+)
TTCCCCCTTTTTGATCCTTCCCCCTATGTAAACACTTCTAATTCTAACTTATTTTTACAAAAAGTAAATGGATTGCTATACAAAAGTTTTT
>Locus:intergenic4487_1:2635781-2635745(-)
AGTGTCTTAAGGTTAAATCTTCTTCACAATAGAACAA
>Locus:intergenic4582_1:2690858-2690912(+)
CTTTTACTAATTATCGGCAAAAGAGAGCGATACAGGTACTATTCGCAAAATTTGT
>Locus:intergenic4667_1:2726835-2726802(-)
CGAAGTTTGCTTTTTTGCTCTATACAAACATTGA
>Locus:intergenic4674_1:2730864-2730912(+)
TTAACAAACGTTTACTATGTAACAGCTGTTTGTCCAAATGAGGCTGAAA
>Locus:intergenic4688_1:2737990-2738059(+)
TTTGACAGGCAGTTTGCTTTTTTTTTCGTAATTTCATCCACTGACTCTGGAAATCTAAATACTCCTACAT
>Locus:intergenic4714_1:2751906-2751966(+)
AGGAAAAAGGACATGGATCAAGCGGCTTCGTTTCCACCAATTAACTCAATCAGTGTACTGC
>Locus:intergenic4743_1:2762963-2762840(-)
TTTCGTTTTAAGTGTTTCAACAACAAATTGCTATTGGCTGAAATAACAATGAAAACGCTTAACACAACTGTGTTGGCACGATCCTTGCATTATATATGGATGTACAAAACAGGAAAGGAGCAAT
>Locus:intergenic4799_1:2797057-2796973(-)
TTTTTCTGCTTTATGCAGGCCTCTTTTTGTAATAAATTGCCGAAATACAATGAATCATGTAGTATAAGAGCTGATGGGAGGAGAC
>Locus:intergenic4798_1:2797037-2797082(+)
GGCCTGCATAAAGCAGAAAAAAGCCGGAGCAGTATAGCTCCGGCTT
>Locus:intergenic4836_1:2814410-2814515(+)
ACCTCACTCCACATTCGTATTCTGGTTTCATCTATAAAATGGCTGATCCATGAGCAGCCGTTTTTTCTGCGCACAAAAAATAAAGTCCCAATAGTGCCGTTGCAGC
>Locus:intergenic4837_1:2814653-2814545(-)
GTTTTGACCGAACATTTTTTTGATTTGGGAGCCCGCATTTTTAAATGGCGTACATGCCTCTTTTCATTCGGTAAAGAGGACTTACAAGATTTAAAAGAGGGCACCCACC
>Locus:intergenic4899_1:2849518-2849473(-)
CCTTGTGTAAATATAGGTGTCAAGACAGGTGTAAACAACAGGAGGA
>Locus:intergenic4908_2:2854646-2854754(+)
AAACAATTGTTTTTCCCAGAAATATCATGTTCCTTTTTTCTGGCTTTGGTTGATTTGCAGCCAGGCAGAACATTTTATGTATTACTGCTTGGGGAACATATCCAGTGGG
>Locus:intergenic4908_1:2854753-2854831(+)
GGTTTGAGATGTTTATTCTCATTCTTGGCGGGGTCTGCTCGCACATACTCTGCATTTCATTCTAGGTGTTTACTCCGCA
>Locus:intergenic4908_3:2854796-2854850(+)
CATACTCTGCATTTCATTCTAGGTGTTTACTCCGCATATTGCAAAAAAAACTCCA
>Locus:intergenic4929_1:2865271-2865214(-)
TTTTTTTCATGTGTAAAATTGAATATTCCCAATTGGAGCTCAGGATGTCCATTTTGCT
>Locus:intergenic4954_1:2886180-2886276(+)
CATTCTATATGTATGACAAAAAACAGCCCTGCATTAACTATATTGCCCCAAGAAAAAGAGATAACTCATAATTGTACAAAACAAGGCACGAATGATT
>Locus:intergenic5004_1:2915261-2915345(+)
ATATATGTTCGTACATGTCAACGACATTTTCTATTGTTTTTATATTTGTACGTATGTATTTATAAATATGAAAAAACCCGGACTT
>Locus:intergenic5167_1:3011554-3011515(-)
GCTGTCTGTACAGGCAGCTTTTTTTGTATGCCAAAGTGTA
>Locus:intergenic5233_1:3048125-3048092(-)
AAAGGATTTTCTTACATAACGGAGAATAGTATGT
>Locus:intergenic5247_1:3056439-3056358(-)
AGAAACAGCCAAATCCTGTTAAGCAATACGCGGCTGATCGAGCAGATTGGGTCAGAGTGCTTGGAAAACTTCATTGTTTCTA
>Locus:intergenic5265_1:3066356-3066311(-)
CACAGCCTCTTTATTGATAAAATAATAGCTGTCAAAGAAGGGAGTG
>Locus:intergenic5281_1:3076774-3076705(-)
AGGCTTAGTATGGTCGTACGATGGCAGCTCATTCCTCTCTTAAAATTACCCCGCAATCAGGTGAAACAAA
>Locus:intergenic5292_1:3083228-3083267(+)
TTTCCTAGCCTCCTTTCACGGATTCTTGCATTCACTGTAG
>Locus:intergenic5292_2:3083228-3083378(+)
TTTCCTAGCCTCCTTTCACGGATTCTTGCATTCACTGTAGCGCAGCAGGCAAAAGTCCGTCTACAATCATATGATCACATCCTGTTTTATCCCTTTATAATCAAGGGTTCAGCCGGTCCACCTGAAAAAAAGACACCGATATTAGAAAATG
>Locus:intergenic5361_1:3135550-3135517(-)
TTTCCCTTATTTTTTGATAAAAGGCTTCCGAAGA
>Locus:intergenic5390_1:3153745-3153793(+)
GCTTTTAATACCATACACCTGTGTCTCCTTTGTGTCAAACACAGATCAT
>Locus:intergenic5397_1:3159235-3159199(-)
AAGTTCTCTGTAGCGAAAAAACAGCCCGTTTTGCAAC
>Locus:intergenic5409_2:3172276-3172204(-)
TCGTGGGTTCGATTCCCATCACCCGCTCCATTTCTATATCGTCATGGGCCTGTAGCTCAGCTGGTTAGAGCGC
>Locus:intergenic5409_1:3173332-3173284(-)
TCCGCTCCAACTATACCATCCACGCCGGGGTGGTGGAATTGGCAGACAC
>Locus:intergenic5409_3:3173772-3173691(-)
ATCTGCCTTACAAGCAGAGGGTCGGCGGTTCGAGCCCGTCATCCTCCACCATTTTTCATTATACATATCGGTTTTACATATA
>Locus:intergenic5409_4:3174328-3174283(-)
TTAAAGCGGTACGCGAGCTGGGTTCAGAACGTCGTGAGACAGTTCG
>Locus:intergenic5408_4:3176766-3176913(+)
GGATACCACTCCATTACGAGTGGTGGGTTTCCCCATTCGGAAATCTCCGGATCAAAGCTTGCTTACAGCTCCCCGAAGCATATCGGTGTTCGTCCCGTCCTTCATCGGCTCCTAGTGCCAAGGCATCCACCGTGCGCCCTTTCTAACT
>Locus:intergenic5408_2:3177150-3177279(+)
ATCTGTCCCACCTTCGGCGGCTGGCTCCTAAAAGGTTACCTCACCGACTTCGGGTGTTACAAACTCTCGTGGTGTGACGGGCGGTGTGTACAAGGCCCGGGAACGTATTCACCGCGGCATGCTGATCCGC
>Locus:intergenic5408_3:3178221-3178305(+)
ATCACTCACGCGGCGTTGCTCCGTCAGACTTTCGTCCATTGCGGAAGATTCCCTACTGCTGCCTCCCGTAGGAGTCTGGGCCGTG
>Locus:intergenic5408_1:3179012-3179135(+)
TATCATATAAGTTTCTTAAAAGAACATATACATCAGTCATGTGATCTTGTTGTTTTTTTCGTTTTCTTGTATAGTAGAAACGAACTAAATACTGATGACCACAAGGGGAGCATTAAAGCTGAGA
>Locus:intergenic5408_5:3179188-3179230(+)
GATGTGGCAAAGTCAAATGAATTGCAGATCGTAAAGCAGTGCG
>Locus:intergenic5425_1:3186758-3186707(-)
ACCCTCTTTTCCTTTAGAAAATTAAATTCGTTAAGTTATTTCTTTATGTTCT
>Locus:intergenic5426_1:3187349-3187406(+)
ACTACAAATTTGAAAAATACGGGAAAAACACCCCATTTACTTCCAAAATATTTGATGG
>Locus:intergenic5426_2:3187426-3187492(+)
TTTGTATTTGGCCTTTCAGAGGAGGTGAAAAGCGGGCAGGCCTGTTTAATTTATCATTTTTTAGGGG
>Locus:intergenic5441_2:3194536-3194464(-)
GTTACATACGGGGCCATAGCTCAGCTGGGAGAGCGCTACGCTGGCAGCGTAGAGGTCAGGGGTTCGAGCCCCC
>Locus:intergenic5441_3:3194557-3194488(-)
ATCATCTATAATAAACATGACGTTACATACGGGGCCATAGCTCAGCTGGGAGAGCGCTACGCTGGCAGCG
>Locus:intergenic5441_1:3194619-3194535(-)
TCTTTTCCGAGCCTTATTTTTTCTGTCAATTCAAGAGGAAACAGCTTGTTTTTCAAAATAAAATCATCTATAATAAACATGACGT
>Locus:intergenic5525_1:3246578-3246494(-)
CGTTCTCAATTGAAAAATGCGCTATGTATAAAATATACGGTCAAACGACCTAGTCCAAATTATATCGCACTTTTCTGCAAGCTGC
>Locus:intergenic5539_1:3257420-3257348(-)
CGTTCTTGTTGTGATTCCTTTGAGTATAAGGACCTATTGAGATTTGCGGTGTCACGCAGGACTTTTTTGCATA
>Locus:intergenic5538_1:3257418-3257460(+)
ACGGGACTATCTTTCTATGCGAAAGAGCGTTTATATGTGCTGA
>Locus:intergenic5556_1:3264538-3264604(+)
GCCGCGCTTATGGATAATGACACAGGCTTACCTGATAAAACAAAGGGGTGCGGAGATTTTAGGAGAA
>Locus:intergenic5608_1:3301401-3301455(+)
CCGGCTGGCCCAAGAAACATTCAGAAAAAGATCATTTCATTTGGTTATTATCGTA
>Locus:intergenic5625_1:3308362-3308317(-)
AGGGCCTGGACAGGCCCTTTTTTATTTTGCCGTACAAAAGAACTAA
>Locus:intergenic5682_1:3343753-3343813(+)
CGTTTATTTTTTAGCCACAGTATCCATCCAGCAACCAGATACACCCTACATGTCACAACTA
>Locus:intergenic5717_1:3361277-3361127(-)
TCATTTGTTCTGAAAGGATGCTTTCGTCTCATCTGCCGCTATTTCACGCCAAATCGTTTTTGCGGCATCCAACGCAGCACTGGTACAATAAAAAGCAAATATATGAAGGGATTGATTCATTATTTGCAGCAGCCAGGACAGACTGAACCTC
>Locus:intergenic5717_2:3361277-3361232(-)
TCATTTGTTCTGAAAGGATGCTTTCGTCTCATCTGCCGCTATTTCA
>Locus:intergenic5722_1:3364569-3364611(+)
AATAAAATAAATGATGTCAACTTTTACTATTATAATAATTTAT
>Locus:intergenic5821_1:3421201-3421072(-)
CCGCGTGCTTTTTCGCGGAGGGCTATCCGGAGATCAAGGGTGTGTGTTTCTTTAAGCATGGACTTTTGTTCAGGCTTTTTTTGCGTTTATATGATCTCGGGGTCTGGTCCGTACAAAGAATCATGGAGGT
>Locus:intergenic5866_1:3450884-3450932(+)
CTTGGATGTGCTCTTCACAGACACATAGGCAATGTCAGGAAGAGCTCGC
>Locus:intergenic5894_1:3463352-3463418(+)
AAAAGTTTACAATTTGTTCATATTATTTATAAAGTATGTGTAAACGCTGATTTACCCGCATTGACGT
>Locus:intergenic5945_1:3491360-3491288(-)
AGTGGTACCGCGGTCAGCCGAAGGCTCGTCGTCTCTTTATCTATTAGATTAGGTAGGAGACGGCGGGCTTTTT
>Locus:intergenic5991_1:3528347-3528254(-)
GTTAAATGCCCACTTATCTCATATATACATAGGACGTATTGTCGGTTTAGCTGCTGCCGATTTTTTGGAGAGACGAAAACCGCCGCAGCTAAAC
>Locus:intergenic6014_1:3540777-3540816(+)
CGCGATAAAATGAATGAGAGTCAGTCATTACTGGAGGTGT
>Locus:intergenic6025_1:3545948-3545810(-)
TGGATAGAGCGGTGGTTTCCGGTACCACGTCTGTCGGGGGTTCGAATCCCTCCGAGCGCGTCCAATAGAACAACAGGAAAGACAAGGGTTTGGCGATTTGCCGCTCTTGTCTTTTTTTGTGTGAAAAAGGGAATTGCAT
>Locus:intergenic6098_1:3604614-3604647(+)
ATACAAGATGGAATAGCTAGAACAACTGAACAAG
>Locus:intergenic6110_1:3609314-3609404(+)
CCCTGGCTGTCACAAAATGATTGTAACAAAAAAAGCCTGCCGGCACATCCAGTTAATGGACTCTGTCGGCAAGCTGTAACTATCAGAAAGA
>Locus:intergenic6113_1:3610049-3609956(-)
AGGGGACAGCTTGTCGGCAAGTCCATCCTTGGGCTTAGCAGGCAAGCTTTTTCTTTACGGCATAATAGGTTTAGAAGTGAACTTACTGTTCAAG
>Locus:intergenic6171_1:3643602-3643560(-)
AAAATATTCATTCAGGCATACTGTTTCGAAAGGAGGCGTGCTA
>Locus:intergenic6225_1:3681283-3681139(-)
AACATAAATCTTCAACAAAGGATTAACATTATCTTTACATTAAATTTAAATATGTTTCCAATTTTACAATTGAATGAACGAATGAACAACAGACCTTGGTGCCAATGGAGTCTGAGTGTAATTACATATTTTGGAATGTTTTTCT
>Locus:intergenic6243_1:3695355-3695316(-)
GGAACCTCCTTAAAAATGAAGCTGCTTCGTGTAGTATGTT
>Locus:intergenic6309_1:3730921-3730882(-)
ACAGGCTGTACCCGACAGGCTATGCGGGAGATCATTCGCA
>Locus:intergenic6321_1:3740166-3740088(-)
CCGGATCTTCGCATCATCCCCTCAAAATTGACCAGTCGACCAGACTGGTTCTTTCTTTTTGCCTACTTAGGAAAAATTG
>Locus:intergenic6327_1:3741690-3741657(-)
AAACGGCAGCTTTTTTCATGCAGAACATATCTAT
>Locus:intergenic6329_2:3742320-3742284(-)
CAATACGCTTTTGTTGAAACGAAAGCGCCAGCCGGTT
>Locus:intergenic6329_1:3742351-3742315(-)
TCAAGTCACAGCTTCAGGCCTTGCACCGGGACAATAC
>Locus:intergenic6346_1:3748920-3748962(+)
GTGAAACGAACTTTTTCAGATTCAGCAAACTATTTCGCGTCAC
>Locus:intergenic6425_1:3786617-3786554(-)
ATAAAAGCCTTATATGAACTAAAAATGGCGAAGATCATTCCAAGAGAACCTTCGCCATTGCTTT
>Locus:intergenic6469_1:3804803-3804734(-)
AGTGTTACCGATAGAAGTTCCTTTATGTTAAAAAAAGAATGTGCTTTGGCGGATGTTGTGCAAAAGCAGC
>Locus:intergenic6502_1:3830060-3830111(+)
GGAGAAGGAAGGCTGCGTTCAGGCAGGACGCTTGGGTCATTAGCTGCCTTTC
>Locus:intergenic6581_1:3882756-3882693(-)
TTTTTAAGAAAAAGAACTGGTAATTCGCGAATTATGAAAAAGCGCTTTTTCTGCAGAGGACGCT
>Locus:intergenic6598_1:3896173-3896281(+)
CCTGCTGAAAACGCAGATATGAGTTTGTTATTTTTTCTGACAAACCTTGCGCGATTGACAAGCAGAAGAGATTTTTCACATAATAAATCACCATACCTTACAAAAAGGA
>Locus:intergenic6625_1:3911464-3911431(-)
CGTCTGGAGGGGTTTTTATGTTTCACGTGTAACA
>Locus:intergenic6629_1:3913937-3913829(-)
GATTGTTTTTTGAACATTCTGTTACAATTATTATACCATGTTTTCCAGAAATTGATACGTGTTTTTGCAGAAATGGACTGGATCTATCGTCTTATTTTTTCGTTTAATG
>Locus:intergenic6628_1:3913873-3913951(+)
AAAACACGTATCAATTTCTGGAAAACATGGTATAATAATTGTAACAGAATGTTCAAAAAACAATCACAAAACAGACACA
>Locus:intergenic6637_1:3918505-3918463(-)
GAATTAGTTCTTCATCATCTTTCTTTACTTTATATGCGGAAAT
>Locus:intergenic6694_1:3951728-3951866(+)
TGCTTCCTTATCTATCATAATGACTTCTCCCTTATTTCACAAGATACCGCAAGAAGGCGTTTTCTTTCTTATTATACGCTTCTCGCCCTGATTTCATTAGGTTTCTGCTTTCACTTGAACGAACAGGTACAGAAAAATT
>Locus:intergenic6703_1:3957333-3957270(-)
TATTCTATTGTATACCTTCAACAAATAATCGCAATAGGTTTGCTCAAATTTGTAAGAAATTCAT
>Locus:intergenic6703_2:3957377-3957344(-)
GCTGTTAAATTGTTTATATTATCAAACTTATTTG
>Locus:intergenic6740_1:3986306-3986357(+)
CCACTAAAAAAGAGTATATCCGGTATAGATAGACGAGAAACTGAAAGGGAAA
>Locus:intergenic6744_1:3988782-3988839(+)
CATTGTTCTGTTCTAGCAAATAAAAAAACCCAGGAGAACGCTCTCGAAAAAGAGCAGA
>Locus:intergenic6779_1:4007800-4007725(-)
AAAGAGACATCCTGTGTCTCTTTTTTTATTGGAAAAATCATGCTGTTAGACCTAGAAACTTCTTTCGATTTAATCA
>Locus:intergenic6783_1:4010356-4010293(-)
CTTTCTTTCTGTGAAGAAGGCTTATTTCAAATGTGTATGACCGCATATTTATATGTAGACCAAA
>Locus:intergenic6786_1:4012710-4012749(+)
AAAAATAAAAACCTAAATTACCATCAGCACAGACAGAGAT
>Locus:intergenic6789_1:4013759-4013717(-)
TACAAAAAGAATGTACAATCAAGATATAGTCTGTTCTTAGTAG
>Locus:intergenic6854_1:4053347-4053401(+)
GATAAAACTGCTTTTGATTTGCTTTTATTATACAGGCTGGCGCCGGCTTTCATCC
>Locus:intergenic6872_1:4063575-4063623(+)
GAACGAATTGGTTTTATCAGCATAACGAAAGTCAAATCGATTCGTCAAA
>Locus:intergenic6921_1:4089424-4089388(-)
AAAAAGGAATCGTCTCATAAGGAGACGATTCCTTTTT
>Locus:intergenic6945_1:4104347-4104257(-)
AAAATGAGTCTTTTATCCTTTGTTTTTTACTATATAAATATACTAGAAAGAAGCATAGCATTTGTGTATGTATTCTGGAATTTTTTAAAAA
>Locus:intergenic7013_1:4141702-4141591(-)
CCCCCGCACCCGCGGGGGTTTCAGCGTGTCGACAAACCCTCGCATTCGTTGTCAGGCCTGCGCTTCGGTGCTCACGAATTCCAAACATTCGCTGCGCTCCAATGCTCGTTCT
>Locus:intergenic7028_1:4154632-4154716(+)
CTCCCCTCACCGGAGTGCGTCTTTATCAATGACGTCTTCTTCTTTGAACCGGCCGCAGGGCCGGTTCTCCCTTTTTCTTCTATTA
>Locus:intergenic7034_1:4158855-4158933(+)
TTAAAAAATCTCCAACCTCCATTCTACCATTTCTACAGAAAAAAAATAGAAAAATTGTCTGTTTCCTGTTTTTTTCAGT
>Locus:intergenic7055_1:4168172-4168133(-)
TCTTTATATAGTTTAACACGTCTTGCTGCAGGTGTAATCA
>Locus:intergenic7065_1:4172867-4172816(-)
TTTTATGTTATAAAGGAAAAAGGGTGGGCGATTTGCTCAATTGAGAATATTT
>Locus:intergenic7068_1:4176634-4176733(+)
AGAAAACAAATCTTAAAAAGAAAAAGTAAATTCATCAATATTTCTAATAAACCTGGCAAACAACCTGTTCGGAGGCATTATAGCTACTTCACTGACGGGA
>Locus:intergenic7088_1:4185069-4185108(+)
ACCTCTTCTCGATCCAAAAAACGAAACGCAAAACAAGCCC
>Locus:intergenic7094_1:4187249-4187285(+)
AATATACTATGGAATTATCAATATCAAATTTTCTGTA
>Locus:intergenic7095_1:4187531-4187477(-)
CTTTTTCATATGCTTCTTCTCCCCAAGGGAACCAGTCCACAGGGTTATGAGCATG
>Locus:intergenic7104_1:4194272-4194314(+)
GTGAATTTAGTTCTTCCATCTAGTGATTTGAACTCTGTTGCCA
>Locus:intergenic17_4:10554-10431(-)
AGTCGCCTTCGCCACTGGTGTTCCTCCACATCTCTACGCATTTCACCGCTACACGTGGAATTCCACTCTCCTCTTCTGCACTCAAGTTCCCCAGTTTCCAATGACCCTCCCCGGTTGAGCCGGG
>Locus:intergenic17_3:10565-10475(-)
ACAGACCAGAGAGTCGCCTTCGCCACTGGTGTTCCTCCACATCTCTACGCATTTCACCGCTACACGTGGAATTCCACTCTCCTCTTCTGCA
>Locus:intergenic17_1:11318-11270(-)
TACGACTTCACCCCAATCATCTGTCCCACCTTCGGCGGCTGGCTCCTAA
>Locus:intergenic17_2:13879-13828(-)
CTCCGGTTTCCAAGGCTCCTACCTATCCTGTACAAGCTGTACCAACATTCAA
>Locus:intergenic16_1:13956-14049(+)
GGGGAGACAGTGTCAGGTGGGCAGTTTGACTGGGGCGGTCGCCTCCTAAAAGGTAACGGAGGCGCCCAAAGGTTCCCTCAGAATGGTTGGAAAT
>Locus:intergenic16_2:14059-14185(+)
AGTGTAAAGGCACAAGGGAGCTTGACTGCGAGACCTACAAGTCGAGCAGGGACGAAAGTCGGGCTTAGTGATCCGGTGGTTCCGCATGGAAGGGCCATCGCTCAACGGATAAAAGCTACCCCGGGGA
>Locus:intergenic16_3:14130-14190(+)
TCCGGTGGTTCCGCATGGAAGGGCCATCGCTCAACGGATAAAAGCTACCCCGGGGATAACA
>Locus:intergenic17_5:14567-14516(-)
CAACCTGATCATCTTTCAGGGATCTTACTTCCTTGCGGAATGGGAAATCTCA
>Locus:intergenic46_4:30219-30336(+)
ACGTACCTGTTAATTCATTTTTATAAATCGCACAGCAATGTGCGTAGTCAGTCAAACTACTTTATCGGAGAGTTTGATCCTGGCTCAGGACGAACGCTGGCGGCGTGCCTAATACATG
>Locus:intergenic46_1:30908-30980(+)
ACCGGGGAGGGTCATTGGAAACTGGGGAACTTGAGTGCAGAAGAGGAGAGTGGAATTCCACGTGTAGCGGTGA
>Locus:intergenic47_2:31003-30940(-)
GTTCCTCCACATCTCTACGCATTTCACCGCTACACGTGGAATTCCACTCTCCTCTTCTGCACTC
>Locus:intergenic46_2:32257-32305(+)
GGGAGCTGTAAGCAAGCTTTGATCCGGAGATTTCCGAATGGGGAAACCC
>Locus:intergenic47_1:32432-32375(-)
GCTCGCCGCTACTCAGGGAATCGCATTTGCTTTCTCTTCCTCCGGGTACTTAGATGTT
>Locus:intergenic47_3:33408-33336(-)
CCTACCACTGTTCGAAGAACAGTCCGCAGCTTCGGTGATACGTTTAGCCCCGGTACATTTTCGGCGCAGAGTC
>Locus:intergenic47_4:33967-33829(-)
TATTCACTGCGGCTCTCTCGGGCTTGCACCCTAACAGAGCACCCCTTCTCCCGAAGTTACGGGGTCATTTTGCCGAGTTCCTTAACGAGAGTTCTCTCGATCACCTTAGGATTCTCTCCTCGCCTACCTGTGTCGGTTT
>Locus:intergenic47_5:33967-33844(-)
TATTCACTGCGGCTCTCTCGGGCTTGCACCCTAACAGAGCACCCCTTCTCCCGAAGTTACGGGGTCATTTTGCCGAGTTCCTTAACGAGAGTTCTCTCGATCACCTTAGGATTCTCTCCTCGCC
>Locus:intergenic46_3:34703-34769(+)
CCTCGATGTCGGCTCATCGCATCCTGGGGCTGTAGTCAGTCCCAAGGGTTGGGCTGTTCGCCCATTA
>Locus:intergenic133_4:93084-92985(-)
ATTTCACCCCTACCCACACCTCATCCCCGCACTTTTCAACGTGCGTGGGTTCGGGCCTCCATTCAGTGTTACCTGAACTTCACCCTGGACATGGGTAGAT
>Locus:intergenic133_5:94400-94250(-)
ATCCTGTACAAGCTGTACCAACATTCAATATCAGGCTGCAGTAAAGCTCCACGGGGTCTTTCCGTCCTGTCGCGGGTAACCTGCATCTTCACAGGTACTATAATTTCACCGAGTCTCTCGTTGAGACAGTGCCCAGATCGTTGCGCCTTTC
>Locus:intergenic132_3:94649-94706(+)
GCAGGGACGAAAGTCGGGCTTAGTGATCCGGTGGTTCCGCATGGAAGGGCCATCGCTC
>Locus:intergenic132_5:95759-95876(+)
GGACATCCTGTCTGCGGAAGTAGTTCAGTGGTAGAACACCACCTTGCCAAGGTGGGGGTCGCGGGTTCGAATCCCGTCTTCCGCTCCAACTATACCATCCACGCCGGGGTGGTGGAAT
>Locus:intergenic132_6:97225-97279(+)
CTAAGTGTTAGGGGGTTTCCGCCCCTTAGTGCTGCAGCTAACGCATTAAGCACTC
>Locus:intergenic132_4:97575-97614(+)
AGGAAGGTGGGGATGACGTCAAATCATCATGCCCCTTATG
>Locus:intergenic132_1:97674-97737(+)
AGCCAATCCCACAAATCTGTTCTCAGTTCGGATCGCAGTCTGCAACTCGACTGCGTGAAGCTGG
>Locus:intergenic133_6:98257-98158(-)
CCACTCCATTACGAGTGGTGGGTTTCCCCATTCGGAAATCTCCGGATCAAAGCTTGCTTACAGCTCCCCGAAGCATATCGGTGTTCGTCCCGTCCTTCAT
>Locus:intergenic133_3:98469-98319(-)
GGGCCTTTCCAGACCTCTTCATCTACCTCGTTCCTTTGTAACTCCGTACAGAGTGTCCTACAACCCCAAGAGGCAAGCCTCTTGGTTTGGGCTGATCCCGTTTCGCTCGCCGCTACTCAGGGAATCGCATTTGCTTTCTCTTCCTCCGGGT
>Locus:intergenic133_1:98409-98349(-)
CAACCCCAAGAGGCAAGCCTCTTGGTTTGGGCTGATCCCGTTTCGCTCGCCGCTACTCAGG
>Locus:intergenic133_2:99425-99281(-)
TCTTTCGCTACTCATACCGGCATTCTCACTTCTAAGCGCTCCACCAGTCCTTCCGGTCTGGCTTCACAGCCCTTAGAACGCTCTCCTACCACTGTTCGAAGAACAGTCCGCAGCTTCGGTGATACGTTTAGCCCCGGTACATTTT
>Locus:intergenic132_2:100174-100246(+)
CAGGTTACCCGCGACAGGACGGAAAGACCCCGTGGAGCTTTACTGCAGCCTGATATTGAATGTTGGTACAGCT
>Locus:intergenic132_7:100574-100622(+)
GCTACCCCGGGGATAACAGGCTTATCTCCCCCAAGAGTCCACATCGACG
>Locus:intergenic187_1:135294-135171(-)
TGGCAAAGCGGCCGGGTGTGTCAGCAACCTCTCACTTCATCGCAGTCAAAGACCAACATACACCATTATACAGAAAATAGGCGCATGTTGCAAGACTTATTTAAAATATGCATGATTTGCACAC
>Locus:intergenic261_6:160948-160891(-)
TGTATTAGGCACGCCGCCAGCGTTCGTCCTGAGCCAGGATCAAACTCTCCGATAAAGT
>Locus:intergenic260_12:161087-161129(+)
TGGTTCAAACATAAAAGGTGGCTTCGGCTACCACTTACAGATG
>Locus:intergenic260_2:165225-165261(+)
AACGTCGTGAGACAGTTCGGTCCCTATCCGTCGCGGG
>Locus:intergenic261_1:166900-166792(-)
CTCCGTCAGACTTTCGTCCATTGCGGAAGATTCCCTACTGCTGCCTCCCGTAGAGTCTGGGCCGTGTCTCAGTCCCAGTGTGGCCGGATCACCCTCTCAGGTCGGCTAC
>Locus:intergenic261_2:167055-167016(-)
CTTGCCACCTACGTATTACCGCGGCTGCTGGCACGTAGTT
>Locus:intergenic261_7:167355-167205(-)
GGCGGAAACCCCCTAACACTTAGCACTCATCGTTTACGGCGTGGACTACCAGGGTATCTAATCCTGTTCGCTCCCCACGCTTTCGCTCCTCAGCGTCAGTTACAGACCAGAGAGTCGCCTTCGCCACTGGTGTTCCTCCACATCTCTACGC
>Locus:intergenic260_7:167784-167844(+)
CCAATCCCACAAATCTGTTCTCAGTTCGGATCGCAGTCTGCAACTCGACTGCGTGAAGCTG
>Locus:intergenic260_8:168250-168286(+)
TTGGCACTAGGAGCCGATGAAGGACGGGACGAACACC
>Locus:intergenic260_14:168394-168463(+)
GAAGGCAGACCCGGGGAACTGAAACATCTAAGTACCCGGAGGAAGAGAAAGCAAATGCGATTCCCTGAGT
>Locus:intergenic260_5:169030-169066(+)
GTGTGGGTAGGGGTGAAATGCCAATCGAACCTGGAGA
>Locus:intergenic261_9:169542-169437(-)
TCTCACCCCTCTTTCGCTACTCATACCGGCATTCTCACTTCTAAGCGCTCCACCAGTCCTTCCGGTCTGGCTTCACAGCCCTTAGAACGCTCTCCTACCACTGTTC
>Locus:intergenic261_8:169710-169590(-)
GCTTACCCTATCCTCCTGCGTCCCCCCATTGCTCAAATGGTGAGGAGGTGGTACAGGAATATCAACCTGTTGTCCATCGCCTACGCCTTTCGGCCTCGGCTTAGGTCCCGACTAACCCTGA
>Locus:intergenic260_1:170396-170468(+)
GTGGAGGCATCGGTGGGATACTACCCTGGCTGTATTGACCTTCTAACCCGCCGCCCTTATCGGGCGGGGAGAC
>Locus:intergenic260_3:170594-170666(+)
AGACCTACAAGTCGAGCAGGGACGAAAGTCGGGCTTAGTGATCCGGTGGTTCCGCATGGAAGGGCCATCGCTC
>Locus:intergenic260_10:170917-170956(+)
ACGCACCGCTGGTGTACCAGTTGTTCTGCCAAGGGCATCG
>Locus:intergenic261_4:171998-171848(-)
TTAGGTACCGTCAAGGTACCGCCCTATTCGAACGGTACTTGTTCTTCCCTAACAACAGAGCTTTACGATCCGAAAACCTTCATCACTCACGCGGCGTTGCTCCGTCAGACTTTCGTCCATTGCGGAAGATTCCCTACTGCTGCCTCCCGTA
>Locus:intergenic260_6:172414-172483(+)
AAACTCAAAGGAATTGACGGGGGCCCGCACAAGCGGTGGAGCATGTGGTTTAATTCGAAGCAACGCGAAG
>Locus:intergenic260_13:172421-172484(+)
AAGGAATTGACGGGGGCCCGCACAAGCGGTGGAGCATGTGGTTTAATTCGAAGCAACGCGAAGA
>Locus:intergenic260_9:172423-172456(+)
GGAATTGACGGGGGCCCGCACAAGCGGTGGAGCA
>Locus:intergenic260_11:174432-174465(+)
CGAACAGTGGTAGGAGAGCGTTCTAAGGGCTGTG
>Locus:intergenic261_5:174844-174715(-)
TCGCTAGAGGCTTTTCTTGGCAGTGTGGAATCAGGAACTTCGCTACTATATTTCGCTCGCCATCACAGCTCAGCCTTATGGGAAACGGATTTCCCTATTTCCCAGCCTAACTGCTTGGACGCGGATATCC
>Locus:intergenic260_4:176474-176558(+)
TCAAAATGCAGTTTGTACGGGAGACTCATCCAGACTCCATCCGACTGCGATTGGCAGGATAGAGCCGCCAATCCATTGGCAGCGA
>Locus:intergenic261_3:176767-176707(-)
CGAAAAAATAACCTATCATCATTATCTCAGGCTGATAAATATGAGCGGCCTCATTTAACTC
>Locus:intergenic286_1:194193-194277(+)
CGAGAACACAACGGCCCGTTGGTCAAGCGGTTAAGACACCGCCCTTTCACGGCGGTAACACGGGTTCGAATCCCGTACGGGTCAC
>Locus:intergenic287_1:194539-194449(-)
TGGAGGGGGGCAGATTCGAACTGCCGAACCCTGAGGGAGCGGATTTACAGTCCGCCGCGTTTAGCCACTTCGCTACCCCTCCACATAAAAT
>Locus:intergenic295_1:199960-199903(-)
GATTTTACAACATGTGGCATAAACGGTCAATTGTTTTTTAAGCAACTTTGCCGTATGT
>Locus:intergenic354_1:233919-233976(+)
CACTACCTGTCTTTCATAATAAAAAACGGATGTAAACGGCGTGTTGGAAAACTATTAA
>Locus:intergenic408_1:267738-267771(+)
ATAAAATATCAGAAAATAAAGATATTGACTTATT
>Locus:intergenic436_1:282934-282997(+)
TTGAAAAGATGCAATGCAAAATATTCCTGTGAGATAATCAAAGAAAAAAGAGCTGACGGAGATG
>Locus:intergenic582_1:368914-368968(+)
TTGCAATATGTTGATCGCGTTTTCAAAAAGTTCGAATTGTGTATACAAAAAGCAT
>Locus:intergenic639_1:420095-420062(-)
CCTTGTCGTTTTCTCATATTCTTCCTTTTAAAAT
>Locus:intergenic646_1:426415-426469(+)
CGTCCCCTTGCTGATAAATTAATAGTAGTCCAAAGGTATGAAAAAAATATGAACA
>Locus:intergenic737_1:474664-474565(-)
TGTGTTTTTTGCAATAAAAAAACCGTCCGGCGTACGCCGGGCGGTTTGTCTTATTCTTTTCTATACGCAAATAAAGATTATATCATCCGCCAAGTCAGGC
>Locus:intergenic737_2:474640-474607(-)
GTCCGGCGTACGCCGGGCGGTTTGTCTTATTCTT
>Locus:intergenic781_1:502869-502749(-)
CCAACATTAGGCACTGTTTGTATTATAGCATTTGTTGCTTCCAAATGTTTGGTTAAACCGATGATGAGCGTTTGCTCCGACTGTTTGTTCTTTTCAGTTTCCGTACTGATGACAAGCATTG
>Locus:intergenic786_1:505045-505102(+)
ACGGCGTGTTTTTCTATACTGGGCAAAAGGTTAACAGTTGCGGAAAAATGGCAGGAAA
>Locus:intergenic790_1:506736-506805(+)
ACATTCAACAAATCGACAAAAAGTTTCCCGGGCAATAATTTGCTGTCGAAATATTCCGCTTCATTGAACG
>Locus:intergenic799_1:510915-510804(-)
AAAGTCCGGACGAATATGTTCGTATCGCGAAATAACCTATATATATTGTATCATAGCCGCAGCCGGCCAGATATACATAATTTTCGGCCGGCATACATTAGTGTTTGCATAT
>Locus:intergenic798_1:510858-510948(+)
GGCTATGATACAATATATATAGGTTATTTCGCGATACGAACATATTCGTCCGGACTTTTCATCGTGACCCGAAGTTCTCCGCTGGATTCTT
>Locus:intergenic806_1:516139-516196(+)
AGGCTTTTATGGTACGCATCTGTTCTGCCTAAACGTGTACCGAGCGTACCGTTAAAGT
>Locus:intergenic827_1:525730-525664(-)
TCCAATTTTGTCGTTCTTTCTCTAGTGTATCAAAAACCGAAAAAAACACATAAAAAAAGACAGCTGG
>Locus:intergenic839_1:532898-532850(-)
TTTATAATTTATTTACAAAAGAACATTAATTTCGATTTTATGTTTTTGA
>Locus:intergenic883_1:557787-557718(-)
AATTTTTCAATATCTAATCTTAAACCTTTCTTAACTGATCCTACAAATCATTACTTTCACACTTGTTACG
>Locus:intergenic892_1:561474-561510(+)
GTACCATTAACAGGGACTCCATTTATTAATAGAATAA
>Locus:intergenic906_1:569128-569185(+)
AATGAAATAGCTCAATGGTATGGCTCATTACATTTAGAATGCCTAGGAGAACTAATAG
>Locus:intergenic908_1:570266-570350(+)
GGGAGACTCAAGTCTGCTCGATCGCATACAAAATACCAAGGGCCAGCAACCCTTGGTATTTTTATACCTTCATGCATTTTTGAAG
>Locus:intergenic910_1:571282-571375(+)
ACAAAACCAGCAGCTAAGGATTACAATGACTATAAACTGGAATTGGCCTTTTATAAACAGCCAGTTTTCATAAAAAAATGCATACCAGTTAGGA
>Locus:intergenic975_1:599784-599661(-)
ATCATATTGATAACCCAAATCCTCAAAATATTATTGAAAATCCCCAAAACTTTTGTACCGTCAGTTGCCTTAATAACAGGCCTTGTCATTTCTGTTTTCATAAGCCATCGACACAGCCTCTTTT
>Locus:intergenic1043_3:635858-635729(-)
ACCTTCATCACTCACGCGGCGTTGCTCCGTCAGACTTTCGTCCATTGCGGAAGATTCCCTACTGCTGCCTCCCGTAGGAGTCTGGGCCGTGTCTCAGTCCCAGTGTGGCCGATCACCCTCTCAGGTCGGC
>Locus:intergenic1043_2:636325-636220(-)
GGCGGAGTGCTTAATGCGTTAGCTGCAGCACTAAGGGGCGGAAACCCCCTAACACTTAGCACTCATCGTTTACGGCGTGGACTACCAGGGTATCTAATCCTGTTCG
>Locus:intergenic1043_1:636322-636271(-)
GGAGTGCTTAATGCGTTAGCTGCAGCACTAAGGGGCGGAAACCCCCTAACAC
>Locus:intergenic1042_2:636353-636410(+)
TCAAAGGAATTGACGGGGGCCCGCACAAGCGGTGGAGCATGTGGTTTAATTCGAAGCA
>Locus:intergenic1042_4:636748-636808(+)
TCGCAGTCTGCAACTCGACTGCGTGAAGCTGGAATCGCTAGTAATCGCGGATCAGCATGCC
>Locus:intergenic1042_3:637557-637662(+)
CCTGAGTGGATCCTGAGTACGGCGGAACACGTGAAATTCCGTCGGAATCCGGGAGGACCATCTCCCAAGGCTAAATACTCCCTAGTGACCGATAGTGAACCAGTAC
>Locus:intergenic1042_1:638972-639011(+)
ACAGGTCTCTGCGAAGCCGTAAGGCGAAGTATAGGGGCTG
>Locus:intergenic1050_1:646458-646557(+)
TTATTTCACCTCTGCTATAATAAGTTAAGTGTAGCTTATGAACCAGAAGTCAGCAAACAATACATTGGCCATATAAGACATAGAGAAGAAAATAGTGTAT
>Locus:intergenic1091_1:664768-664732(-)
GTTCTGTCAGCAATCTCACTCAATTTCTTTATTATAA
>Locus:intergenic1110_1:679114-679198(+)
CACACTCTTTTTTCTTTATATGAGAGTATCAATCGTTTACATAGCTATGAATTTGGTTTGAACAATACGGTAATGGTTCGTTCAT
>Locus:intergenic1179_1:728532-728460(-)
TTTATTCTTTATTCCCTTCTAGGTTTGCAACGGTATTTCCAGCTTATGATCAATGTTTCATCGCTTGAATGGC
>Locus:intergenic1191_1:737491-737440(-)
GAATTCAACATTCGCTGTGCTCCGATGCTCGCCCTTCCTAGACTTCAAAGGT
>Locus:intergenic1208_1:749724-749757(+)
ACACATTTTTTGGAAGTTTGTATTCTATATTGTT
>Locus:intergenic1265_2:786305-786212(-)
ATTGGCAGCGGTGCCAGCCCAGGCTTCGGCGGTGCGCCGCAGGGACCTCCTCCTTCCCAAATACCAGCGAAACCCCCAAAACCGCAGGGTTCTC
>Locus:intergenic1264_1:786350-786497(+)
CAATGCCAGGACCGGAGCCGCCGCCAGAGCCCGGAACAGCGCCGCTGCCAATGCCAGGCCATGGATATCGGTATTCATATTCAAAAGCAGGCCAAGGCTCATAAAAATGCCCCGCAAACATATAAGGATCAACATAATACATGTGATA
>Locus:intergenic1265_1:786544-786478(-)
TCCGCCCGCATAAACTGCAATGTACAGTTTACAATGAGAAAGGACGTTATCACATGTATTATGTTGA
>Locus:intergenic1279_1:796266-796176(-)
CCTGCTCTTTATATCCTGCCTTCCAATTCCTTCTTTCCAAACAAAATCAAGGCATCACACAACAATAAATACACCGCGGCAAGCCGGAATA
>Locus:intergenic1409_1:873371-873326(-)
CTGCGGATGGCAGAAAGTGAAATGGTTTTTTCACATCTTTCTAGTA
>Locus:intergenic1479_1:913920-913836(-)
TGTTCTCCCTTCTATTCAATCTTCTCCTTTATTTTACAAGAAAAAGATTGTATATTGTGTCTTTTTCCCATACAATTAAAAACGA
>Locus:intergenic1512_1:931829-931868(+)
GTGCTTTTTTTGCGTGTCTATTATCTTAAAAGCAAGACTG
>Locus:intergenic1533_1:943887-943740(-)
GTTACCTCCGGATGTTTTTTTATTAAGCGTATCCAATTCTTGTCCAGATTACAACCATCTCAGCTGAATCTGAAGCCCGAAGCCATTGTTCTTGTTCGGAAGCATGCTACAATAGAAAGGACGCATGGAGATATAGGAGGTTTTTATT
>Locus:intergenic1533_2:943855-943777(-)
CCAATTCTTGTCCAGATTACAACCATCTCAGCTGAATCTGAAGCCCGAAGCCATTGTTCTTGTTCGGAAGCATGCTACA
>Locus:intergenic1540_2:946489-946546(+)
ACAAAAGAAAGTCAAAATGTTATATTAATAAAGTCGCTTCAACAAGAAGTGAAAATGA
>Locus:intergenic1541_6:947423-947351(-)
GTGTTCCTCCACATCTCTACGCATTTCACCGCTACACGTGGAATTCCACTCTCCTCTTCTGCACTCAAGTTCC
>Locus:intergenic1541_7:947988-947946(-)
GGGATTGGCTTAACCTCGCGGTTTCGCTGCCCTTTGTTCTGTC
>Locus:intergenic1541_3:948804-948708(-)
GACTACAGGGCTGTTACCTCCTATGGCGGGCCTTTCCAGACCTCTTCATCTACCTCGTTCTTTTGTAACTCCGTACAGAGTGTCCTACAACCCCAAG
>Locus:intergenic1541_5:949649-949595(-)
CCTACCACTGTTCGAAGAACAGTCCGCAGCTTCGGTGATACGTTTAGCCCCGGTA
>Locus:intergenic1541_2:950073-950019(-)
GTTTGCGGTACGGGCACCTCTCACCTCGCTAGAGGCTTTTCTTGGCAGTGTGGAA
>Locus:intergenic1541_4:950441-950360(-)
AGACAGTGCCCAGATCGTTGCGCCTTTCGTGCGGGTCGGAACTTACCCGACAAGGAATTTCGCTACCTTAGGACCGTTATAG
>Locus:intergenic1540_3:950692-950830(+)
GACTGGGGCGGTCGCCTCCTAAAAGGTAACGGAGGCGCCCAAAGGTTCCCTCAGAATGGTTGGAAATCATTCGCAGAGTGTAAAGGCACAAGGGAGCTTGACTGCGAGACCTACAAGTCGAGCAGGGACGAAAGTCGGG
>Locus:intergenic1540_1:951894-951987(+)
ATCTGCCTTACAAGCAGAGGGTCGGCGGTTCGAGCCCGTCATCCTCCACCATTATATCATCGCGGGGTGGAGCAGTTCGGTAGCTCGTCGGGCT
>Locus:intergenic1541_1:952284-952140(-)
TGCCGGCAAGAGGACTTGAACCCCCAACCTACTGATTACAAGTCAGTTGCTCTACCAATTGAGCTACACCGGCATAGGTGGTGGCTCGGGACGGAATCGAACCGCCGACACACGGATTTTCAGTCCGTTGCTCTACCAACTGAGC
>Locus:intergenic1553_1:959167-959116(-)
GGTGTTGACACTGTATCAGATTGCATCCCCGCTTTTTCCTTATACACTCTTT
>Locus:intergenic1562_1:965201-965234(+)
AAAAAGGGGGCTTTTTTTCTGAAAACATTGAGAA
>Locus:intergenic1569_1:967043-966926(-)
TACCGCTCTGACTTTTTTTATATTACATGTTTATTTATTTTTCGTCAAGGGAATATAAAAATTTTGTCGAAAAAAAGTTATCTTTTTGTAAAGTTGTTAAGTTCCATTTACATAATGT
>Locus:intergenic1580_1:973039-973111(+)
CGATGTATGAGTATCTTTATTTTTAAGAAACCAAAGCATGTATCACGAGATGGCGGCATAGATTGTATCAAAG
>Locus:intergenic1601_1:984739-984685(-)
AATGAAGGAATACTAAGGCAAACGTATGATCACATATCGAGAAAACAGATGAATT
>Locus:intergenic1628_1:1002398-1002455(+)
TTTACGGCAAATGTTTATGCACCCGTAAAGCGGTTTGTTGTGGTTTTTTTATTCTCTT
>Locus:intergenic1712_1:1053265-1053316(+)
CCCTTTTATTCAAAAGCTGCCGGCGGGTGTCCGCAGCTTTACACTAAATACA
>Locus:intergenic1748_1:1072622-1072688(+)
AAAAATCAATGCTTTTTTAAGAAAAAATATCATCCGGCAGGTATTTTTTTGAAACAAGCAAACAAAC
>Locus:intergenic1772_1:1083778-1083832(+)
CTATTGGCGAGTGCTTCGAACATAATTCCAAACAATTTTTCCCATACTACCTTTA
>Locus:intergenic1831_1:1116876-1116834(-)
TTTATTGATTTTTTCGACCGTTATCCATATACTATAAAAAAGG
>Locus:intergenic1843_1:1122748-1122700(-)
ACAAATTTTTCTTCAACACATTTTTCCAAACGGCATACAAAAAGACGCC
>Locus:intergenic1854_1:1130744-1130825(+)
AAAAAGAGGTTATTCATTTTAACCTCTTTTTCAATCGTAAGTCGTCAATTATTTCTTTCATTTCACCCTCTGGCAGCACTCA
>Locus:intergenic1879_1:1150832-1150682(-)
TTAGAATACACCACATTTAACTCCGATTTTTGCTCAGCACTTCTGAGATATACCTCAGGGCGAGAATGTGCCCGCCCAAAAATCGAATACCGCAGCACGACATACTCCAAAAAGCATTCTACACGCAAAAACACCAAAGAAATAAACAAAA
>Locus:intergenic1881_1:1151157-1151124(-)
CCATTAAAAAAGGCCGCAGCAAAAATTGTCGCTT
>Locus:intergenic1886_1:1153629-1153725(+)
ACCTATGAACCCGGCTCTTTGATAGAGCTGGTTTTTTTTATATTTATCCCCTCATATTCCAAATCATTTAAAATAACCTTAAAATTCCCTGTAAGCG
>Locus:intergenic1891_2:1157178-1157103(-)
GTAAGTTTATGCATCTATAGGCAGATAGTTGATTTGTCCATAAAAGAGTTGTATGGGACAGGCTTGAATTGGAAAG
>Locus:intergenic1891_1:1157223-1157169(-)
CAATCCCGTTTCTTTCGTAACAATTTCGTTTCTTTCAGCACCTTAGTAAGTTTAT
>Locus:intergenic1895_1:1159825-1159693(-)
GAGATATGCATTATTATTTTTAATGCCATACAACAGGTAGAATGTAAACATTTCTCAATCATCACTTCATTAATAGAGGAATCACGGAAAAAAGGGCTAATTGTTATGATACATGATAGTATTGGAGTGAGTT
>Locus:intergenic1958_1:1192630-1192780(+)
ATGTACCTGCTGGCAGTTTTATGCCCGCCGCTTGCTGTTTTGTTTTCGGGAAAACCGTTTCAGGCCTTGCTGAATCTCATATTGACCTGTATCTTTTGGCTGCCGGGCGCGATTCACGCCTGCTTTATCGTCGCCGACCGCCGTGCCGAAA
>Locus:intergenic1959_1:1192733-1192694(-)
GGCAGCCAAAAGATACAGGTCAATATGAGATTCAGCAAGG
>Locus:intergenic1977_1:1205980-1205905(-)
TGCATCTGCCGCCCTTCCGGTTTTTCATTTCCCAAAACAAAACAGCCTCCGCAAAAGAGAAGGCTGTTGTCATTAT
>Locus:intergenic2021_2:1229895-1229805(-)
GCACTAAACAATTGTCATCTCTCCTTTCCAGATGAAGTATACTTTCTGGAAAAGATGATCAACTCCTGTTCGCTGTATTTTCTGCTTGTCT
>Locus:intergenic2021_1:1229901-1229811(-)
GTCACAGCACTAAACAATTGTCATCTCTCCTTTCCAGATGAAGTATACTTTCTGGAAAAGATGATCAACTCCTGTTCGCTGTATTTTCTGC
>Locus:intergenic2027_1:1233558-1233525(-)
TCCATTTTTAGCACTAAAGAAACCGCGCCGGGAT
>Locus:intergenic2070_1:1253646-1253709(+)
GGCCTGGCTGACTCACTGCAGCGGGCCTTTTTTTACAGTAAAAACCCGGCAGTAATCTGCCGGG
>Locus:intergenic2081_1:1258380-1258341(-)
TTGGCGCTTTGCAAATGCAAAACAAGCCGGTTGCTGAGGT
>Locus:intergenic2087_2:1263182-1263107(-)
CCCCAAGCAATTTATCAAGATTATTATAAAGGGGCTGATTCTAGAGCAGAATTTAAAAATACAATTGATGTTTTCA
>Locus:intergenic2087_1:1263618-1263570(-)
GGGGATTTTTGTAATTTAAACGTGTTCCAACGCTCAGAAATTCCGTTCA
>Locus:intergenic2089_1:1265020-1264960(-)
TGTTATATTATTACATGTATTTTATGCCATATTTCAATTGGTGTAAATGATAAATATTACT
>Locus:intergenic2126_1:1278967-1279069(+)
CAATTTCACTTCCATACAACTCAAACGCAAGTCTATTTTTTTGTTTGTTTTTGGCTTATAATACCTGATGATGGAAAAAGAGTGCGGGTTTATAGATTAGAGA
>Locus:intergenic2129_1:1280588-1280531(-)
TTTTTTTGTTTTAAAAATGACAATATCATGACAAATATGGGAAATAATTGTGATTCTG
>Locus:intergenic2168_1:1300254-1300311(+)
CCTTTTAATGAATCTGGCATTGCCAAAAGCATTCCTTTCCGAGTGCTTTCTGGCAATG
>Locus:intergenic2252_1:1352773-1352821(+)
AATAAAATAAATTTTCTGATTTTCGAAATTTGCTTTGTGTACAGCAGAT
>Locus:intergenic2254_1:1354124-1354163(+)
ATATCAGATGCTGATTGGGAGAAATGGCTTAAAACCCTTT
>Locus:intergenic2259_1:1357757-1357682(-)
ATGATCTGCGCAGGATTGGCTTTTCTTTTGCTGAGCTTTCTTCTCTCTGAATCGACGTTGACGTGGGGAATTGTAT
>Locus:intergenic2308_1:1385615-1385648(+)
TCCTCCTTTATATGTAAAACACTCTCTTTCACCC
>Locus:intergenic2402_1:1442023-1442071(+)
ATAGTACAGAAGCAGATTAAGGCGTACAATTTGTACGTCTTTTCTTTTT
>Locus:intergenic2407_1:1443788-1443749(-)
TCATTTAGTAGTAGCCCCAGGAAAATGCGAATTTACAACG
>Locus:intergenic2427_1:1453408-1453357(-)
TGTGCAGCGGGTTTCCTTTGCTGCACCCTCGCTCTCATCCTAGTTATGAAAA
>Locus:intergenic2476_2:1483524-1483608(+)
GACATTGATACTGAGAATCATTATCATTTAATTATAGAGAGAAGCTACTCTCTGTTCCCCAACCCCTCTATCAGATCAAGATCCG
>Locus:intergenic2476_1:1483592-1483631(+)
TATCAGATCAAGATCCGAAAAAACTTGGCGCTACCCCCGC
>Locus:intergenic2507_1:1495452-1495395(-)
CTACTGCTTGTCTGTTTATTAAAGAGGAATAGCTGTTCAGTATTTGCATATTGTAGTG
>Locus:intergenic2558_1:1527077-1527218(+)
TATAACCTATGTAAAAACAAAAAAGTTGTATGGTCATCTGTCCTGATTTTTCACTTTTTTGATTTAATTTCAGTATTGCATTTATACAGCACGGCTATTGCCAAATGTCCCCATGGATTCTATAGTAGAAATTGTCAAGATT
>Locus:intergenic2579_1:1537035-1536918(-)
TATCGTATGATTGTTCTATTTACGCGCAACATGATTCTGAAAATTGTGTGTTTACCTACTCGTTTATTACCACATTTCTCCTTACTTCAAACGCGCTCAATCTTTTTGAAGCTCGTAT
>Locus:intergenic2587_1:1539782-1539686(-)
AAAAATTTATTTATGCTAAAATTTACTATTAATATATTTGTATGTATAATAAGATTCTCCTGGCCAGGGGAATCTTATTTTTTGTGGAGGATCATTT
>Locus:intergenic2587_2:1539825-1539783(-)
TGTGAAGGATCGCGCGTCCAGTTAAGAGCAAAAACATTGACAA
>Locus:intergenic2612_1:1554121-1554160(+)
TGTACAGGGGAAGGATATTCCGCTATGATAGATTATATTC
>Locus:intergenic2613_1:1554177-1554135(-)
TCCCCCTTACCCGAATGGAATATAATCTATCATAGCGGAATAT
>Locus:intergenic2720_1:1618869-1618947(+)
CAATCCAGAGAGGTTGCAAAGAGGTGCACAACAAAGGCCCAAAAAGTATTCGGCAGGTCTTTGTATGCCTCTTTGCGTA
>Locus:intergenic2885_1:1731635-1731584(-)
TCCCCACTCTTTGCCTCGGTAATCGTTAGCATTTCCAATAAAACTATACCAT
>Locus:intergenic2923_1:1754688-1754643(-)
TTACATAATATCATTATTGACAACTATAGAAAGCGGAACTCCCTTC
>Locus:intergenic2950_1:1770359-1770455(+)
GACAGATACTTTTGTCCTTCTGGAAAAGACAGTTCTGTTTACGCTTATTCCATATCATGGTACAATCCGAATATAACAAGAATTTTTCAAGGAGGAT
>Locus:intergenic3017_1:1868612-1868540(-)
TATCACGACCTATCAAAAAATATGAATCTCTCATCACTAACACTATATATAGTATACTACCCTCTAGCAAAAA
>Locus:intergenic3035_1:1880055-1880001(-)
TTCAACGTAATTATGGATTCATTTGGTTATGATGTCAATGATAAACATCTACCTT
>Locus:intergenic3063_1:1891811-1891775(-)
AACTTATTTTCATCTTATATAACCTCGTCAGTATTTT
>Locus:intergenic3067_1:1895080-1894975(-)
AAGTGTTCGCTGACAAAATACGGTTCCACTCGTTCGTTTTGTCTGCTGGATACTCCAATACTGTTTAAAGGTTGCGATACCTTATTCTCACCATCTTTTCAAAAGA
>Locus:intergenic3077_1:1900828-1900687(-)
AAAAGGAGCATCTTTATGTATATAAGTATTATAATTTTAGCATCCATGCTTTTATGGGGGGCAGTTATCCACGAGCTAAGTAAACCTTCAAAAAAGCAAAGCACCAGAAAAATTGTTTCTTTGACATCTTTAGGTTCTTTAT
>Locus:intergenic3079_1:1901516-1901447(-)
ATTTTCATAAACAGCTATCCGTTTTGTTTTTCAGAAAGTGTTTTAAACAGCCTCTTTTTACTATTCTTAT
>Locus:intergenic3084_1:1904289-1904364(+)
ATTTACGTATATAAATCGACAAAATATTTCATTTTGAATGATGTAAGGTCGAAACGCTTCGCCAATCTGAAAGCTA
>Locus:intergenic3113_1:1917559-1917493(-)
CGCCCTGACTTTTGGGTGCGAGCCCGAATAGGAGGAAAAAGAACATCATGTTTACACCATAATTATC
>Locus:intergenic3175_1:1942665-1942566(-)
CCGATTGGGAAATCGCTTTTTTATTTTGTTGCTGAATTACAGGAAGAAGAAAGGATGTACATAAAAACAGCAAAGCTTTATTCTTCATCTTTTCTAGTTT
>Locus:intergenic3203_1:1957862-1957784(-)
CTAAATAAAAATAAAATCGAAGAGAAACACGTACAGGACGTGTTTTACGTTTTCATTTCTAGTCTGGTTAGGTGCCACA
>Locus:intergenic3263_1:2028166-2028082(-)
TTACCAATCGGAGAAATATGGAGGTTCAATAAAAATTCAGGATCTAAAAGCTTTAGGTTTCATATTTTTTTAAAAAAATCCTCCG
>Locus:intergenic3276_1:2035938-2036016(+)
ACCAGTTTATCGCAAGTGAAAAGAAATCATTGTTCTGAACCTGTATTAAATGAACGATCGTCCCACAAACTACTTAAAA
>Locus:intergenic3292_1:2043078-2043120(+)
GGGTCTCCTATAACAACAAAAAATCAATCCATTTCAATATTTT
>Locus:intergenic3308_1:2049488-2049596(+)
TACTTTTTTAACTTCTACCGTTCATTTTTTGATGAACGGTTCTTTCATAAGACCTCTAGAATCATATATTTAAACACCACAAAATTAAACATTATTATAATTAACAGCA
>Locus:intergenic3316_1:2054019-2054091(+)
CTAGAAAGCGCACGTAGTGTGATTATATCACCGTGTCTGTTTTTGTGCAATATAAAAAGAACCTGGGAAATTT
>Locus:intergenic3316_2:2054191-2054230(+)
GAACTTACTTGCTTTGTTCGTAGAGTCCCCATTCATAAAT
>Locus:intergenic3338_3:2061267-2061348(+)
AACATTTTGCTTATTAAGGACATAATAAGTGTTCGTATTAATTTTTCCTGTTACGATAACGATCAAAAACAAAATAATTTAT
>Locus:intergenic3338_2:2061297-2061432(+)
GTTCGTATTAATTTTTCCTGTTACGATAACGATCAAAAACAAAATAATTTATCTCATTTTAAGACAGAAGTTATTCTGCTTTTTCAAAAAAATATTCTTGATTTTCCCTTTTTTAGATGCATCCATAAAGCATTCG
>Locus:intergenic3338_1:2061301-2061451(+)
GTATTAATTTTTCCTGTTACGATAACGATCAAAAACAAAATAATTTATCTCATTTTAAGACAGAAGTTATTCTGCTTTTTCAAAAAAATATTCTTGATTTTCCCTTTTTTAGATGCATCCATAAAGCATTCGATCATAACCATTATATGTA
>Locus:intergenic3353_1:2069838-2069793(-)
GAGCAAAACTTACTGTACAGGAAATATCATACTATACATAAATGCC
>Locus:intergenic3353_2:2070187-2070151(-)
TCCAAGTCTCTTGAGGTTTATTGTAATGCATTTCACG
>Locus:intergenic3382_1:2085215-2085260(+)
TCAAATCAGGTTTTTACTTGGTCTGATATACCCTCTTATGTCATAA
>Locus:intergenic3399_1:2092859-2092772(-)
TGTCTTTTTTTGTTCTGCTTAGAGCTGTTTATATCATATGCTGATAAAAGAAAGTGGTCCCGTTTTTCTTTATGTGCGATTCAGGGGC
>Locus:intergenic3401_1:2093966-2093897(-)
ATTTTCTCTGTTTCGCCTCAAAATAAAAAGACCTGCGAAGCCTATTATATCAAGGGTTCAGCAAGTCTTT
>Locus:intergenic3540_1:2157198-2157279(+)
TTTCATCATCTTCTATTATTATATTATACATATTATTTGTATTTGTCTATAGTTATTTTATTTTCATTCTTAAATCCATTTA
>Locus:intergenic3558_1:2164643-2164679(+)
CAGACCATTCAAACGTGTTCGCTAAGCACGTCCCGCC
>Locus:intergenic3683_1:2204149-2204113(-)
TTTATCTCAAAAAATTGTGAAAAAATTCGCATTTCGA
>Locus:intergenic3695_1:2210275-2210230(-)
AATTGGAATTTTAAAGAGATTACAAATACAAAAAATATGTATAAAA
>Locus:intergenic3716_1:2216809-2216875(+)
AGTCTATTATTTAAGTTCTTCATTACTTTTGCAATTCCTTCACTAAGGAGGTCATTCCCCATAGAGT
>Locus:intergenic3727_1:2220062-2220020(-)
CCATCCATCAACACACAAATAACTTACCACAAATATAAAAAAT
>Locus:intergenic3731_1:2221660-2221624(-)
TTATTCTTATCCACTTACATTACTATATCATATCTTC
>Locus:intergenic3734_1:2225118-2225241(+)
CAAGGTGTACAGCGATTTTACCGAAAAAAACTTCAACAAAAAAGTGTCTTTATCCCTTGGTGCTACTGGGTTGAGAGCACTTTTGGAGATAATCGTCATAAGGGAGACAGAAAGCTAATTTCCA
>Locus:intergenic3830_1:2282909-2282975(+)
ATAAACTTTGGACACTTCACAAGTGCAATAGTCTACTTCTTTAAACATGCTTATCCCCCTTCGTCTT
>Locus:intergenic3867_1:2299326-2299233(-)
ACAGAGCGTCAATCATGCGGAAAGCCTCCTTTCATGAAATATTGTAAGCGTTTTTACACAAAGTGCATAGCAACGAATCTCCTAATTTGCATAT
>Locus:intergenic3872_1:2302642-2302693(+)
GGATATTTTTCAACAATATTCGAAATAATTTTTATAAAAAGTGAATTCACAT
>Locus:intergenic3902_1:2316266-2316308(+)
TTTTACAAGTTCCAGATTCATCAAACAGATTTATTAGAGATTC
>Locus:intergenic3917_1:2325724-2325676(-)
AAAAACTCTTCCCAAATTTTAAAATTATGGTATTCTTTTGTTGTAACGG
>Locus:intergenic3926_2:2331285-2331387(+)
TATACGGGAGAGCTTGTTTTCATCATTTTAAATGTAAGTGGTCTAACGTTCTGTAAGCCATGTTTTGTTCCATCGTACTGCAAACGGCTCATCACCTCGTACT
>Locus:intergenic3926_1:2331408-2331555(+)
ACAGAAAGCATTCTGTCCTTCTCTCCGTTGAATTCCGTTAAGAAGGTTCCCCTACCAAAATTTGGGTTTCTCGCTCGAGGGGTTTACCGCGTTCCACTCTCACCATTTCTAGTGAGACTTCGTCACTGTGGCACTTTCAAGGATACTC
>Locus:intergenic3971_1:2354889-2354838(-)
TATACTTCCATTGGGCAGTATCGCCTGCGAACTGCACCTATTATTAAAATAG
>Locus:intergenic4104_1:2431621-2431714(+)
TTTATTCATTTGTCCTTATTGGTTATTATAGCGATCCTTTTTAAAGTACGCAATGAAATAAACTTACAATTTGAGAAAAACAAAACATCACCCT
>Locus:intergenic4112_1:2434567-2434660(+)
TCAGGTGTTTGTTTGCCCACCTCATCCCTTGTCAATTCCCCATTTTTCCCGTTTGAGGTTCGAAATGGTAAAGTATTTCACTTAGTTTCTTACA
>Locus:intergenic4161_1:2459293-2459257(-)
CGTAATATAAAGGAGCTAAAGTTTCAACTTTTATGGC
>Locus:intergenic4176_1:2466173-2466224(+)
ACGCATGACTGTCAGTTCTTTCAGCCGCTGATGCGGCTTCCCTTTGAAAACA
>Locus:intergenic4189_1:2473004-2472914(-)
TTGAGGGCAGGTTCTACAAACAAGCGGGCCGCAACACCTTTCAGCCGGGGGTATCGCTCTCTTAGGCCATTGCCTTGTATACTATTCCTCG
>Locus:intergenic4194_1:2476904-2476940(+)
TTAGAGAAACGATCGGCTAAGGTTCTCCGTCTCCCTA
>Locus:intergenic4197_1:2477902-2477830(-)
CTTTGCACTGAAACGGGAGACCGAAATTACATCACAACAAAAAATAAACGCACCAATCCAGACCGTTTGGAGC
>Locus:intergenic4199_1:2479020-2478942(-)
GAAAGGATTGTTCTTTTCAGAGGCAAGATTCACATTTTCCGCTTGATCCTGTATTCTTGTAGGTATCTGGTTCTAGTAG
>Locus:intergenic4222_1:2492821-2492872(+)
CTTTTGGTGTATTTGAATATTTATTCGTTAATTTGTATTTTAAACAGTTTCT
>Locus:intergenic4285_1:2529924-2529840(-)
TGGCTTAACACGAAACCAAGGGGAGGGCGGCCCTTTGGTTTTTTTACACGTTACCCTTTATTTCAAAGCATGAAGAAAGCCGGCT
>Locus:intergenic4322_1:2549555-2549600(+)
TTCGGCGCCTGTATCCCGAGGTTTTCGGTCAGGTCTCTCCCCTTGC
>Locus:intergenic4326_1:2552398-2552431(+)
CCGGACTGGCTGAAATACATAAACAAGTATTTTA
>Locus:intergenic4334_1:2555477-2555516(+)
CCATTATTATTTGGTAATAATAAACAAAGAAAGGGTGACA
>Locus:intergenic4391_1:2581671-2581626(-)
TTACTCTATACGTGTAGGACAAATTACACATTATACGCAGGGGGAA
>Locus:intergenic4435_1:2603934-2603871(-)
GACAAATTCATATACATCCACAATAATAAAGGATGTGCGATTTTGCTTGCTTTTATGCAGGAGT
>Locus:intergenic4470_1:2626005-2626047(+)
AGTCAAAGCCAAGAGATGCCTGACTTTGACTTTCTAATCATTG
>Locus:intergenic4480_1:2632773-2632818(+)
GCAAAATACACTAGCTTAGATTATATCAATAGGATTGTAAAGATTC
>Locus:intergenic4490_1:2637207-2637318(+)
GGAAGCCTGACTGCTGCTTCCCCATTTATATTAAACGCCTGTTCGCAAGCCCCCGGGACAGCTTGTAAAAAGGCGATAATCACCAGAACAGAAAACGTTACCTTAGCTTCTA
>Locus:intergenic4541_1:2660973-2660940(-)
CTTTCAATGAAAGGGGACTTTCCAATTGTAACAT
>Locus:intergenic4612_1:2702568-2702604(+)
TTTGATCCACTACAGATTTCTGAGCTGACATTAAACA
>Locus:intergenic4644_1:2715916-2716012(+)
TTGCGGTTCCCAGTGCCGTTTGTACCGTCTCCTGTATGTGGGCTCGCTTTTAGTAAACCAGTTTATATTCTTTTTGGGCACACAACAGAAACAATTT
>Locus:intergenic4678_1:2732902-2732971(+)
GTAAAGCAGGAAATCGAATTAAAGCGCCCTTCCTATTGGAAAGGCGCCTGCCGTTTTACTGTGCCAAAAT
>Locus:intergenic4681_1:2733767-2733713(-)
TCATTTCAGCACTCGTTATTAGAGTGTTTTTTATTATTCTCTGTAGAGCCAGTGA
>Locus:intergenic4692_1:2740837-2740972(+)
TGGCTATTAAGAACACACCTTACCTCATATCCATCAGACGCCATAAGAAATCTTTATGGCGTCTGTTTTTTATTAGATTTAAACAAAACCATTAAAGTGGGCCATGCAAACACACCTATGGAGATTACTGCCACGA
>Locus:intergenic4762_1:2778551-2778584(+)
ACTTTTTCATTTTTTTCCGAAAAAAAAGCAGAAA
>Locus:intergenic4837_1:2814480-2814435(-)
CGCAGAAAAAACGGCTGCTCATGGATCAGCCATTTTATAGATGAAA
>Locus:intergenic4842_1:2818371-2818422(+)
ACCTTTTTGATTGTATTTACGCTTAGTATAAACAAATCATTTTATTTTTATT
>Locus:intergenic4909_1:2854611-2854566(-)
ACACACTTATACAGACTCCTAAATAAGAAATTAAATGATTGGGAGT
>Locus:intergenic4968_3:2897061-2897130(+)
CCCACAATCAGCCGCGCAGTAACTGCGATAGCTAAAAGGGGCGAAAAGGCTTTTCTTTCCGCGGTACCAC
>Locus:intergenic4968_2:2897169-2897262(+)
TTTCTATCCGCTTTAGTAACGAGTGAATCAAGTTCACCCGGCCAAGTCCTACTGTCATTTCAGACTGGCACTCTGAGGCGAGTTCACCTTGTAA
>Locus:intergenic4968_1:2897291-2897396(+)
TCTCTGTGGAAAACTTTATCAAGGCTACTTATCCTCATCTGCGCTTTTCATATTCAGCCTTCGGAACGGCTTTCCAGCTGTTCAAGAAGGTCGTTTGTTTTTCATT
>Locus:intergenic5040_1:2936217-2936259(+)
GACCCTGTATCAAATTCGACATACGTGCCGTGTTCAGCACGAA
>Locus:intergenic5068_1:2953637-2953706(+)
GCGCAAGAGAGAAAAAGAAAATCTTTCATCCCCACCCAGAATACAAAGAACCAACAATTCCCCCTTATTA
>Locus:intergenic5080_1:2961206-2961329(+)
TTGCATATAAAAACCCCGCCCCCTATGAAAGGGACGAGGTTGAATAAACGGAATCGTGGTTCCACCCTTTTTTCCGCAAAGCCAATACACGGCACCTGCGGCTCTAAGCTCTGTAACGGGAGTT
>Locus:intergenic5109_1:2976060-2975946(-)
AAAGGTTTAACAATATCTTCATGCACTGTTAAACCTATGCTGGTAGGATGTAGTAGAACCCCTTCATCCAAGGAGCCAATTTTGACGGCGGGAACCTATTTGTGTTCCCGTCCTT
>Locus:intergenic5110_1:2978664-2978703(+)
GTTTATGATAGCGCTTTCATTTATAGTAAAAAGAGAAAGG
>Locus:intergenic5217_1:3040080-3040011(-)
CCCATCAATTCTTATCAAAAATACATGCCTTCTTTAAGAATACCAAATTATAAAGCGTTTTCAACATGGT
>Locus:intergenic5225_1:3045385-3045349(-)
TATAAAAACCAAGTATACGTTTTCATCATCTATAAAA
>Locus:intergenic5227_1:3046620-3046584(-)
AATTTTTTGTATTTCAGTATTTCCATTTGGAATTACT
>Locus:intergenic5304_1:3095504-3095576(+)
CCTAAATTGTTAACCAATTATATTCAAAGGTTAACAATTAGAATATATTATTCTCTCCTGTTTCTGTCAATAG
>Locus:intergenic5318_1:3105810-3105864(+)
ACCTTCCTAAAGCCCTTATTTCGTAAAGCGACTTCAGGCCATCCAGCCCCCTTAA
>Locus:intergenic5342_1:3124173-3124221(+)
AAAACACATACCTATTCTTTCCTGTTCTCTATTTTCTATGAGCACACAC
>Locus:intergenic5348_1:3129043-3129151(+)
GCACAAGGCCTCCCGAAAGACCTTGTATATATGATACGGAACTCGCTCCCTCTTATACAATGTACAGTTATATTAGAGAATGTTAATTGGCATATTTATGAAATAAAAA
>Locus:intergenic5361_1:3135662-3135545(-)
CCCTGTTCGCGGGTCATAATAAAGCCCAGAGCGTCGGTCGCACTTTCCGGCAAAAGTATCGCAAAAAAACTGTACGAGCTAGTCTGCATGCAGAACCTGACGGCGTGCTGGGTTTCCC
>Locus:intergenic5387_1:3148878-3148839(-)
CAGCTTGAGACTTTGCGGTCCAAGCTGTTTTCTTTTCAAT
>Locus:intergenic5408_4:3172213-3172303(+)
CCAGCTGAGCTACAGGCCCATGACGATATAGAAATGGAGCGGGTGATGGGAATCGAACCCACGACATCAGCTTGGAAGGCTGAGGTTTTAC
>Locus:intergenic5408_2:3172627-3172666(+)
CGACCTTCGGGTTATGAGCCCGACGAGCTACCGAACTGCT
>Locus:intergenic5408_3:3173360-3173423(+)
CCTTGGCAAGGTGGTGTTCTACCACTGAACTACTTCCGCAGAAATGGTGCGGATGAAGGGACTT
>Locus:intergenic5408_5:3174455-3174572(+)
TTTTATCCGTTGAGCGATGGCCCTTCCATGCGGAACCACCGGATCACTAAGCCCGACTTTCGTCCCTGCTCGACTTGTAGGTCTCGCAGTCAAGCTCCCTTGTGCCTTTACACTCTGC
>Locus:intergenic5408_6:3174715-3174853(+)
AGTATCCCACCGATGCCTCCACCGAAGCTGGCGCTCCGGTTTCCAAGGCTCCTACCTATCCTGTACAAGCTGTACCAACATTCAATATCAGGCTGCAGTAAAGCTCCACGGGGTCTTTCCGTCCTGTCGCGGGTAACCT
>Locus:intergenic5408_7:3175345-3175429(+)
CGCCATCACAGCTCAGCCTTATGGGAAACGGATTTGCCTATTTCCCAGCCTAACTGCTTGGACGCGGATATCCAATACCGCGCTT
>Locus:intergenic5408_1:3176617-3176668(+)
TACAACCCCAAGAGGCAAGCCTCTTGGTTTGGGCTGATCCCGTTTCGCTCGC
>Locus:intergenic5408_8:3176709-3176838(+)
TACTTAGATGTTTCAGTTCCCCGGGTCTGCCTTCTCATATCCTATGAATTCAGATATGGATACCACTCCATTACGAGTGGTGGGTTTCCCCATTCGGAAATCTCCGGATCAAAGCTTGCTTACAGCTCCC
>Locus:intergenic5409_1:3177397-3177289(-)
TACAATGGACAGAACAAAGGGCAGCGAAACCGCGAGGTTAAGCCAATCCCACAAATCTGTTCTCAGTTCGGATCGCAGTCTGCAACTCGACTGCGTGAAGCTGGAATCG
>Locus:intergenic5439_1:3193568-3193478(-)
AAACACAATCGATTTGAAATAATATTTGATTATATGCTCATTCATTCACATAATTATAATAAAATAATATCATTTCCCCTGAAAGGGAGAA
>Locus:intergenic5489_1:3224839-3224791(-)
ATTAAAACAGTTATAGATTGTGACATATTGGAGAATCTATACATGCATT
>Locus:intergenic5517_1:3239551-3239491(-)
TTATTCTTGTATAACTTATCAACAATAGAATCAAGCATCTTGGCAAGAGATATGACAGAAA
>Locus:intergenic5612_1:3302774-3302846(+)
CCTTTCCCATGTCCATGCCATAAAGAAAGCCTGGTGCTGAACGACCAAGCTTTGCTGAACGTATATCATTCGC
>Locus:intergenic5650_1:3321299-3321446(+)
TTCTGCAACAAAAATAATGTTTTTCTAACTAAAGAAAGTCTTTTCTTTAGACACTTTAACATAGGAAAAATTTCTCGACAAGGGAAGATGATTACTGACATTTTTAAGCCGGGTTGCCGCAAACTATGTGTATTCAATATGAAAGGAG
>Locus:intergenic5678_1:3341054-3341159(+)
AATGAAACACATAGAAAGAGGATTTGTAAAAAGAGTCAAACGAAGAAAATCAGATTGGAGAAAACACGAAATCATATCGTTAAAAAGCTTGCGGAGTTCCGCAAGC
>Locus:intergenic5683_1:3343979-3343892(-)
ATCTTTAGGTCCTGTTTTTGCGGGCTGCCGGCATTTCTGTTTTCATCCGTTCCGCGAACATCGCCTCTCCAGCTTAGCTTGTTCATAT
>Locus:intergenic5832_1:3427618-3427750(+)
ATTATCTCACATTCCTCTCAGCCGATACCAATAATACGCTTAAGACCCTCTTTTTGCTTCTTTTTTCACAGCACAGGCAAATCCAAACACTATTTTTTTCCTATTTTAACAATATTGAGATTACAAATACATT
>Locus:intergenic5832_2:3427680-3427755(+)
TTTTCACAGCACAGGCAAATCCAAACACTATTTTTTTCCTATTTTAACAATATTGAGATTACAAATACATTGAGCA
>Locus:intergenic5836_1:3430462-3430510(+)
CCACACTTGTCTTCTTTTATAGTACCCTTTTTAGGGTATTTTTTCTCAT
>Locus:intergenic5850_1:3441027-3441081(+)
TATGAGCATATACTCATATATAAGTTACACCTATTATATGTTGTTTTCCAAGAAA
>Locus:intergenic5854_1:3443841-3443892(+)
TTCTTTCTATTTTCATCCTACCATACCCCCGTAGGGTATTACAATAAAAAAC
>Locus:intergenic5865_1:3449727-3449643(-)
CTCCCAATAGGAGAGGTTTTTTTATATATTGTTGATTTCCATAAATTTCTGCCGTATAATATTGGTACCGAAATAGTTTTCTTGG
>Locus:intergenic5867_1:3450681-3450600(-)
AGAGGTTCTGCTTTATTTTTTCTCCAAACCACAGGCACCAAAAAGTGCGTACTTCCATTTCAATCCCAGCTGTTTCATACTG
>Locus:intergenic5866_1:3451016-3451103(+)
GCCTCTCGGCTCGCAGCTCAAGCTCGATCCATCCCTGTCGAATCCGTAACGTCCCCTTGGTATAAGGGAAATACGGGAGAAAATATCA
>Locus:intergenic5928_1:3481472-3481601(+)
CAGTCTTTTTCGGCACAGGGCAGTTCGTCTAAAAGCCAGGGCAGCGGCCTTAGGCGAAAGCGCCGGCAAAGCTGCTTAAAACGCGGTCGTTTCTCTATCACAGAGCGTTTTCTGAAAGCCGGTCTTCATG
>Locus:intergenic5946_1:3492692-3492794(+)
CATTTCCTCCTGTATCAAGTCATACTCTTCTCATCGGCCAAAAAATTGGAAGTTGAAGTTTTTTCAAGCAAAAAGCCCGGCATATGCCTGCCGGGCTTCCTGA
>Locus:intergenic5962_1:3502968-3503010(+)
CGTTTTCATTCTATAGAAAAAAGAATCCGCCCATATCGAGCGG
>Locus:intergenic5994_1:3530047-3530083(+)
AAAATTCCTTATAATGAACGAAATAACGACAGGAATA
>Locus:intergenic6022_1:3544418-3544526(+)
AGAAACATTTTTCAAACAATTTTGAGCAAACTTCCTGTCCAATCCTCCAACAAGCGTTTTTTCTTATCGTTTTTAGGAGCAGTGTCCAGTTTTTTTCGGAGTGAATATT
>Locus:intergenic6023_1:3544636-3544546(-)
ATGTCTCCTTTCTACATACATTCAGTATATGATGATCTAGAGTCTGTTGTATGGATGTATACCTCTGGTACTAAACACTTCTTCATCTCTC
>Locus:intergenic6025_2:3545831-3545795(-)
TGTGTGAAAAAGGGAATTGCATACCTTAGAGTAACAT
>Locus:intergenic6024_1:3546056-3546155(+)
AATAGACAAAGCATCTTAATTGGCAATCTGACATACGATGGTTTGAACCCCTGTATTTTTGGGGAAAATGGGAAAAAGAGACGACTTTGCATATCAGGCC
>Locus:intergenic6025_1:3546177-3546093(-)
AATAAAGGTCAAACAAAAAGCTGGCCTGATATGCAAAGTCGTCTCTTTTTCCCATTTTCCCCAAAAATACAGGGGTTCAAACCAT
>Locus:intergenic6050_1:3568153-3568186(+)
GTACATCACGATGATTTTTCTAGAAGATTCCAAA
>Locus:intergenic6060_1:3572945-3573002(+)
AATGAAGAGACATTGACAATCTTTTCTTCTATTTTACAGCATATTCATTCCTTAATTC
>Locus:intergenic6092_1:3601998-3602037(+)
CTCTTGAAAATTCCACTATTACCCAGTAAACTAAGGATAG
>Locus:intergenic6130_1:3623799-3623856(+)
CCTTTACTCCTCCTGTATGCCAGACTGTCTTTACCAAAACCTAGAGATAGTATATGTA
>Locus:intergenic6208_1:3667150-3667192(+)
AGAGAAGTCTCGCAGAACTTCTCCCAACATTTGAAGTGTCAAT
>Locus:intergenic6214_1:3672384-3672417(+)
CTTTCTTCATTAGATAACATCACCTTCCAACCTT
>Locus:intergenic6234_1:3688657-3688753(+)
TCATCTTTTCATTACCCCTTCAAAGAAAACGCTTCCTATCTATTATATCACGTCGAAAAGAAGCTTTGTTTCAGCCTTTTCCTCGATAAGAATAATT
>Locus:intergenic6324_1:3741033-3741141(+)
CAGTTACAGTATAATGAAAAAATAGAAATTATTAAATGTTTCGCTCATACAAAATTCTTTAGCCCCAACATTGCAGGATTTTTTCCTCGAAAACGTTTATGTTATAATG
>Locus:intergenic6405_1:3776538-3776487(-)
AAAGCCGAAAGGCGGACAATCTTCTCTTTTCATAGGGGCGTTAGGTGGAAAT
>Locus:intergenic6452_1:3796158-3796212(+)
GTTTACATCCCCTTTGCTGGTGTTAAACAGCTTGATCCATTCACTCGCCAGCAAG
>Locus:intergenic6473_1:3807580-3807508(-)
TGTCTCTCGAGCCGGCGGGTCTCTGTGCATCTTTTGAAACCTGTACCCCCCAAAGCTTCGCTATTTTCTTCCT
>Locus:intergenic6524_1:3845782-3845824(+)
CCTTTTCAGACATACACTGCTCACGCAGATATAACAGAATATG
>Locus:intergenic6555_1:3862268-3862229(-)
ATTTTGCACATGGCGAAAATCCCAAAACAGCTGCCCGTTT
>Locus:intergenic6591_1:3893260-3893122(-)
CGCTCTGGGCAGCCGCTGTTTTTCAGAAACATACACAAACTTTTCGCATATTGGTTTGTATCCCTAGCGCAACTTGAGCATAAGCAACATAAGATAACGATAGTTTCAGGTGTGAAGTTCCAAGAAGGAGGTGTAGGAT
>Locus:intergenic6620_1:3907604-3907652(+)
AATCACAAGAGATATCCACATGTCCACAAACTCTATCTATATTTTGTAT
>Locus:intergenic6685_1:3946345-3946306(-)
TTTAACAGAGTCTGGTGTGAACTTCAAGCCCATATATCGG
>Locus:intergenic6693_1:3950692-3950629(-)
TTGTTACAATCGACCGCATTTTGTAAAAAAATTCATAGAACCTTGCAGCAGACAGGGACGTCTA
>Locus:intergenic6741_1:3986411-3986267(-)
GGTCCTGCATGTCTTCTTCTATTTCCGCTGAAGCCAATATGTAAACGAATGAGGTTTCCCTTTCAGTTTCTCGTCTATCTATACCGGATATACTCTTTTTTAGTGGAGAACATGTGTGTTTCGCCTTATACTGAATATACAGATC
>Locus:intergenic6745_1:3988935-3988884(-)
TTTTCTAGGGTTCCGCAATGCAAATTGGACTGTGACCGAGAGAAAACACATA
>Locus:intergenic6788_1:4013723-4013771(+)
AGAACAGACTATATCTTGATTGTACATTCTTTTTGTACTAGGTCAATAT
>Locus:intergenic6814_1:4022812-4022866(+)
AGATTTGTTCTAAAAAAGCTTGTATCGCTTATCGATACAAGCTTTATCTTCAACT
>Locus:intergenic6910_1:4084430-4084502(+)
TTCCGGATAGATTCATATCAATATCCACTTTTCAGCAAGCCAAGAATTAAACGCTTTCAAAAACACCAAAAAA
>Locus:intergenic6944_1:4104354-4104441(+)
ATATCAGGATTTTATCACCATACCATATTGCATGTACATGTTTTTCAAAGTATACTATTCCAGATTAATTCAGAGGAGAGAGAAAAAT
>Locus:intergenic6969_1:4118722-4118677(-)
CAGGCCGTTTTGGCATTTGAACATTTTATGACACCATGGTCAAGGG
>Locus:intergenic6977_1:4122985-4122952(-)
GCCGTAGGCGGGGAAGAGAATGTGATTGGGGCTT
>Locus:intergenic6997_1:4135218-4135179(-)
ATTGAGAAGAGAACATTTGTAAAAATGGAAGAAAACATCG
>Locus:intergenic7012_1:4141480-4141573(+)
AAACCCCCGCGGGATGCGGGGGTTCAATTTAACGAAAGAATCCTAAAACGGTTTGTAGTTTTAGGATTCTTTCATCTTTTCAGCGTGATTGAAA
>Locus:intergenic7034_1:4158858-4158939(+)
AAAAATCTCCAACCTCCATTCTACCATTTCTACAGAAAAAAAATAGAAAAATTGTCTGTTTCCTGTTTTTTTCAGTTAGCAG
>Locus:intergenic7091_1:4185748-4185685(-)
TGGAAGCTGTTGTTGAATAGTATCGAAACGAGTTTACTAAATATTATCTCGATTGGCGGAGATT
>Locus:intergenic7092_1:4186488-4186590(+)
GTGGGCACTTTCATTTTAGGATACTGTTCTTCACTCTGTCCACAAACGCAACTTAGTTCATCTGGTGCGAGAGTGGGAGAAGAATTTCAACCAACTTCTTATG
>Locus:intergenic7133_1:4207356-4207290(-)
TCTTTAAGAAATTCCTTTTTTAAGTCAAAAAAACATAGAAATTGCAGAATTTATAAGAGAAAGCATA
>Locus:intergenic17_1:10347-10203(-)
CGCGGCTGCTGGCACGTAGTTAGCCGTGGCTTTCTGGTTAGGTACCGTCAAGGTACCGCCCTATTCGAACGGCACTTGTTCTTCCCTAACAACAGAGCTTTACGATCCGAAAACCTTCATCACTCACGCGGCGTTGCTCCGTCAG
>Locus:intergenic17_2:10410-10317(-)
GAAACCGCCTGCGAGCCCTTTACGCCCAATAATTCCGGACAACGCTTGCCACCTACGTATTACCGCGGCTGCTGGCACGTAGTTAGCCGTGGCT
>Locus:intergenic17_3:12579-12471(-)
CTATTTCGGAGAGAACCAGCTATCTCCAGGTTCGATTGGCATTTCACCCCTACCCACACCTCATCCCCGCACTTTTCAACGTGCGTGGGTTCGGGCCTCCATTCAGTGT
>Locus:intergenic16_1:13740-13863(+)
AGACTCGGTGAAATTATAGTACCTGTGAAGATGCAGGTTACCCGCGACAGGACGGAAAGACCCCGTGGAGCTTTACTGCAGCCTGATATTGAATGTTGGTACAGCTTGTACAGGATAGGTAGGA
>Locus:intergenic16_3:13951-13984(+)
CGGGCGGGGAGACAGTGTCAGGTGGGCAGTTTGA
>Locus:intergenic16_4:14068-14203(+)
GCACAAGGGAGCTTGACTGCGAGACCTACAAGTCGAGCAGGGACGAAAGTCGGGCTTAGTGATCCGGTGGTTCCGCATGGAAGGGCCATCGCTCAACGGATAAAAGCTACCCCGGGGATAACAGGCTTATCTCCCC
>Locus:intergenic16_2:14358-14415(+)
GCGGGCGCAGGAAATTTGAGAGGAGCTGTCCTTAGTACGAGAGGACCGGGATGGACGC
>Locus:intergenic36_1:26409-26517(+)
TATTTATTTTGCCGTGCTAAGCGGGGAGGTAGCGGTGCCCTGTACCTGCAATCCGCTCTAGCAGGGCCGAATCCCTTCTCGAGGTTCGTTTACTTTAAGGCCTGCCTTA
>Locus:intergenic46_2:30462-30525(+)
TTTGAACCGCATGGTTCAAACATAAAAGGTGGCTTCGGCTACCACTTACAGATGGACCCGCGGC
>Locus:intergenic46_1:30789-30876(+)
ACGGCTAACTACGTGCCAGCAGCCGCGGTAATACGTAGGTGGCAAGCGTTGTCCGGAATTATTGGGCGTAAAGGGCTCGCAGGCGGTT
>Locus:intergenic46_3:31684-31726(+)
ACCGCCCGTCACACCACGAGAGTTTGTAACACCCGAAGTCGGT
>Locus:intergenic47_4:31765-31702(-)
TGTCCCACCTTCGGCGGCTGGCTCCTAAAAGGTTACCTCACCGACTTCGGGTGTTACAAACTCT
>Locus:intergenic47_6:31902-31830(-)
TTCAAAACTAAACAAGACAGGGAACGTTCTGTTTATAAGACCCAAGGTCTTATATTCCGTAAAATATCCTTAG
>Locus:intergenic47_3:33932-33872(-)
AGAGCACCCCTTCTCCCGAAGTTACGGGGTCATTTTGCCGAGTTCCTTAACGAGAGTTCTC
>Locus:intergenic47_5:33911-33878(-)
TTACGGGGTCATTTTGCCGAGTTCCTTAACGAGA
>Locus:intergenic47_1:34376-34319(-)
TCCCACCGATGCCTCCACCGAAGCTGGCGCTCCGGTTTCCAAGGCTCCTACCTATCCT
>Locus:intergenic47_2:35393-35309(-)
AGTAAACAAAAAACCCAGCTCATTAAGCTGGGTTTAAGCTTGCTTGGCGGCGTCCTACTCTCACAGGGGGAAACCCCCGACTACC
>Locus:intergenic69_1:47698-47650(-)
AAACTCCTTTCTTGTCGAAACACAAAAGGTGTTCGACGAATTGTTACAC
>Locus:intergenic81_1:53461-53377(-)
AAGTACAGGATGAACATATCCATATTCAGCCCATTATGTATTTATATCCAAAATAAAAAAACCAGGGAACAGCACGTCCCCCGGG
>Locus:intergenic108_2:70055-70097(+)
GACGGATGCTTTTTTATTATCCTCATTCTCTTTAAGAGTCAGA
>Locus:intergenic108_1:70326-70362(+)
CCCGTACGGGTCATCCTAACAAATCGGTTTCTCTTGC
>Locus:intergenic133_4:91338-91188(-)
GTATCTAATCCTGTTCGCTCCCCACGCTTTCGCTCCTCAGCGTCAGTTACAGACCAGAGAGTCGCCTTCGCCACTGGTGTTCCTCCACATCTCTACGCATTTCACCGCTACACGTGGAATTCCACTCTCCTCTTCTGCACTCAAGTTCCCC
>Locus:intergenic133_8:93166-93037(-)
TGCTCTACCTCCAAGACTCTTACCTTGAGGCTAGCCCTAAAGCTATTTCGGAGAGAACCAGCTATCTCCAGGTTCGATTGGCATTTCACCCCTACCCACACCTCATCCCCGCACTTTTCAACGTGCGTGG
>Locus:intergenic133_15:93167-93056(-)
GTGCTCTACCTCCAAGACTCTTACCTTGAGGCTAGCCCTAAAGCTATTTCGGAGAGAACCAGCTATCTCCAGGTTCGATTGGCATTTCACCCCTACCCACACCTCATCCCCG
>Locus:intergenic133_6:93099-93060(-)
CCAGGTTCGATTGGCATTTCACCCCTACCCACACCTCATC
>Locus:intergenic133_12:93137-93083(-)
GCTAGCCCTAAAGCTATTTCGGAGAGAACCAGCTATCTCCAGGTTCGATTGGCAT
>Locus:intergenic133_3:93516-93453(-)
CGGTCTGGCTTCACAGCCCTTAGAACGCTCTCCTACCACTGTTCGAAGAACAGTCCGCAGCTTC
>Locus:intergenic133_1:93770-93647(-)
TTGGACGCGGATATCCAATACCGCGCTTACCCTATCCTCCTGCGTCCCCCCATTGCTCAAATGGTGAGGAGGTGGTACAGGAATATCAACCTGTTGTCCATCGCCTACGCCTTTCGGCCTCGGC
>Locus:intergenic132_2:93657-93798(+)
AAAGGCGTAGGCGATGGACAACAGGTTGATATTCCTGTACCACCTCCTCACCATTTGAGCAATGGGGGGACGCAGGAGGATAGGGTAAGCGCGGTATTGGATATCCGCGTCCAAGCAGTTAGGCTGGGAAATAGGCAAATCC
>Locus:intergenic133_10:93788-93719(-)
ATTTCCCAGCCTAACTGCTTGGACGCGGATATCCAATACCGCGCTTACCCTATCCTCCTGCGTCCCCCCA
>Locus:intergenic132_4:94300-94360(+)
ATAGTACCTGTGAAGATGCAGGTTACCCGCGACAGGACGGAAAGACCCCGTGGAGCTTTAC
>Locus:intergenic133_13:95167-95113(-)
GATCGATTAGTATCTGTCAGCTCCATGTGTCGCCACACTTCCACCTCAGACCTAT
>Locus:intergenic132_6:95320-95467(+)
GTTTCCCCCTGTGAGAGTAGGACGCCGCCAAGCAATTGCACGTTAGTGCAATTATGGAGGATTAGCTCAGCTGGGAGAGCATCTGCCTTACAAGCAGAGGGTCGGCGGTTCGAGCCCGTCATCCTCCACCATTATGCCGGTGTAGCTC
>Locus:intergenic132_5:95332-95482(+)
GAGAGTAGGACGCCGCCAAGCAATTGCACGTTAGTGCAATTATGGAGGATTAGCTCAGCTGGGAGAGCATCTGCCTTACAAGCAGAGGGTCGGCGGTTCGAGCCCGTCATCCTCCACCATTATGCCGGTGTAGCTCAATTGGTAGAGCAAC
>Locus:intergenic132_3:95582-95672(+)
TTGGTAGAGCATCTGACTTTTAATCAGAGGGTCGAAGGTTCGAGTCCTTCATGGCTCACCATTTTACGCGGGTGTGGCGGAATTGGCAGAC
>Locus:intergenic133_5:96916-96772(-)
CACGTAGTTAGCCGTGGCTTTCTGGTTAGGTACCGTCAAGGTACCGCCCTATTCGAACGGTACTTGTTCTTCCCTAACAACAGAGCTTTACGATCCGAAAACCTTCATCACTCACGCGGCGTTGCTCCGTCAGACTTTCGTCCAT
>Locus:intergenic132_1:97420-97507(+)
GACGTCCCCTTCGGGGGCAGAGTGACAGGTGGTGCATGGTTGTCGTCAGCTCGTGTCGTGAGATGTTGGGTTAAGTCCCGCAACGAGC
>Locus:intergenic133_9:97670-97625(-)
CCTCGCGGTTTCGCTGCCCTTTGTTCTGTCCATTGTAGCACGTGTG
>Locus:intergenic133_2:98257-98200(-)
CCACTCCATTACGAGTGGTGGGTTTCCCCATTCGGAAATCTCCGGATCAAAGCTTGCT
>Locus:intergenic133_11:98297-98261(-)
GGGTCTGCCTTCTCATATCCTATGAATTCAGATATGG
>Locus:intergenic133_7:98541-98445(-)
GTGTTCCGCCGTACTCAGGATCCACTCAGGAGAGAACGAAGTTTTGACTACAGGGCTGTTACCTCCTATGGCGGGCCTTTCCAGACCTCTTCATCTA
>Locus:intergenic133_14:100026-99978(-)
CAATTCGCACCTTCGCTTACGCTAAGCGCTCCTCTTAACCTTCCAGCAC
>Locus:intergenic187_1:135177-135141(-)
TGCACACTTTTTTTATTATACAGGGGTTTTTCTTATT
>Locus:intergenic251_1:156020-155978(-)
TGTAACATTGATAAAAAATCAGCTTTCTGCAGGGTGAGGAACA
>Locus:intergenic260_5:161506-161596(+)
AAAGCCCCCGGCTCAACCGGGGAGGGTCATTGGAAACTGGGGAACTTGAGTGCAGAAGAGGAGAGTGGAATTCCACGTGTAGCGGTGAAAT
>Locus:intergenic260_2:161545-161593(+)
GGGAACTTGAGTGCAGAAGAGGAGAGTGGAATTCCACGTGTAGCGGTGA
>Locus:intergenic260_1:162167-162266(+)
GAGGTTAAGCCAATCCCACAAATCTGTTCTCAGTTCGGATCGCAGTCTGCAACTCGACTGCGTGAAGCTGGAATCGCTAGTAATCGCGGATCAGCATGCC
>Locus:intergenic260_7:164048-164156(+)
GTACCACCTCCTCACCATTTGAGCAATGGGGGGACGCAGGAGGATAGGGTAAGCGCGGTATTGGATATCCGCGTCCAAGCAGTTAGGCTGGGAAATAGGCAAATCCGTT
>Locus:intergenic261_17:164221-164116(-)
GGCAGTGTGGAATCAGGAACTTCGCTACTATATTTCGCTCGCCATCACAGCTCAGCCTTATGGGAAACGGATTTGCCTATTTCCCAGCCTAACTGCTTGGACGCGG
>Locus:intergenic261_15:164270-164180(-)
GTGTCGGTTTGCGGTACGGGCACCTCTCACCTCGCTAGAGGCTTTTCTTGGCAGTGTGGAATCAGGAACTTCGCTACTATATTTCGCTCGC
>Locus:intergenic261_16:164348-164282(-)
CGAAGTTACGGGGTCATTTTGCCGAGTTCCTTAACGAGAGTTCTCTCGATCACCTTAGGATTCTCTC
>Locus:intergenic261_11:164794-164644(-)
CCACCGAAGCTGGCGCTCCGGTTTCCAAGGCTCCTACCTATCCTGTACAAGCTGTACCAACATTCAATATCAGGCTGCAGTAAAGCTCCACGGGGTCTTTCCGTCCTGTCGCGGGTAACCTGCATCTTCACAGGTACTATAATTTCACCGA
>Locus:intergenic261_13:165281-165236(-)
CTCCTCTCAAATTTCCTGCGCCCGCGACGGATAGGGACCGAACTGT
>Locus:intergenic260_8:166808-166847(+)
GGTGATCCGGCCACACTGGGACTGAGACACGGCCCAGACT
>Locus:intergenic261_7:166927-166846(-)
AAAACCTTCATCACTCACGCGGCGTTGCTCCGTCAGACTTTCGTCCATTGCGGAAGATTCCCTACTGCTGCCTCCCGTAGAG
>Locus:intergenic261_9:168399-168327(-)
GCCTTCTCATATCCTATGAATTCAGATATGGATACCACTCCATTACGAGTGGTGGGTTTCCCCATTCGGAAAT
>Locus:intergenic260_4:168755-168794(+)
AGGGGAGTGAAAGAGATCCTGAAACCGTGTGCCTACAAGT
>Locus:intergenic261_10:168949-168802(-)
TCACCTGGTTTCGGGTCTACGACCACGTACTCATGCGCCCTATTCAGACTCGCTTTCGCTGCGGCTCCGCATCTTCTGCTTAACCTTGCACGAGATCGTAACTCGCCGGTTCATTCTACAAAAGGCACGCCATCACCCGTTAACGGGC
>Locus:intergenic261_14:169097-168959(-)
GCCCTAAAGCTATTTCGGAGAGAACCAGCTATCTCCAGGTTCGATTGGCATTTCACCCCTACCCACACCTCATCCCCGCACTTTTCAACGTGCGTGGGTTCGGGCCTCCATTCAGTGTTACCTGAACTTCACCCTGGAC
>Locus:intergenic261_6:169106-169034(-)
TTGAGGCTAGCCCTAAAGCTATTTCGGAGAGAACCAGCTATCTCCAGGTTCGATTGGCATTTCACCCCTACCC
>Locus:intergenic260_9:169388-169499(+)
GAAAATGTACCGGGGCTAAACGTATCACCGAAGCTGCGGACTGTTCTTCGAACAGTGGTAGGAGAGCGTTCTAAGGGCTGTGAAGCCAGACCGGAAGGACTGGTGGAGCGCT
>Locus:intergenic261_2:169589-169553(-)
GCGGACGAGCCTTCCTCAGGAAACCTTAGGCATTCGG
>Locus:intergenic261_12:169990-169852(-)
CTCGGGTTGCACCCTAACAGGGCACCCCTTCTCCCGAAGTTACGGGGTCATTTTGCCGAGTTCCTTAACGAGAGTTCTCTCGATCACCTTAGGATTCTCTCCTCGCCTACCTGTGTCGGTTTGCGGTACGGGCACCTCT
>Locus:intergenic261_8:170131-170041(-)
CAATTCGCACCTTCGCTTACGCTAAGCGCTCCTCTTAACCTTCCAGCACCGGGCAGGCGTCAGCCCTATACTTCGCCTTACGGCTTCGCAG
>Locus:intergenic261_4:170762-170708(-)
GATGCGATGAGCCGACATCGAGGTGCCAAACCTCCCCGTCGATGTGGACTCTTGG
>Locus:intergenic261_3:170885-170786(-)
CCTCTCAAATTTCCTGCGCCCGCGACGGATAGGGACCGAACTGTCTCACGACGTTCTGAACCCAGCTCGCGTACCGCTTTAATGGGCGAACAGCCCAACC
>Locus:intergenic260_6:172513-172606(+)
AATCCTAGAGATAGGACTGTCTTCGGGGGCAGAGTGACAGGTGGTGCATGGTTGTCGTCAGCTCGTGTCGTGAGATGTTGGGTTAAGTCCCGCA
>Locus:intergenic261_1:174824-174791(-)
CAGTGTGGAATCAGGAACTTCGCTACTATATTTC
>Locus:intergenic261_5:175047-174930(-)
GCTTCGCAGAGACCTGTGTTTTTGCTAAACAGTCGCCTGGGCCTATTCACTGCGGCTCTCTCGGGCTTGCACCCTAACAGAGCACCCCTTCTCCCGAAGTTACGGGGTCATTTTGCCG
>Locus:intergenic260_3:175449-175518(+)
CCCTTATCGGGCGGGGAGACAGTGTCAGGTGGGCAGTTTGACTGGGGCGGTCGCCTCCTAAAAGGTAACG
>Locus:intergenic301_1:205386-205353(-)
ACTCATTATTGGTCAAAAGACCTTTCAATCAGAT
>Locus:intergenic309_1:210561-210516(-)
TCTCCTGAGCAAAAAAATTGGCATATTCTATTTGTGATTTCGTCTC
>Locus:intergenic357_1:235450-235369(-)
GAGATGAGGAGAGCCAGGAATCCAACCCCTTTTGACAAGGGGTGTTTTCTGGCTCTTTTTGTTTTTCGGGAAAGGAGGCACG
>Locus:intergenic423_1:276897-276801(-)
TCAGGGGAGGATCGGTTCACACCTGCCACCGACTCTCTGAACCTCCATTCTGATGCGTACTTGCTCTTCCTCACGATTGTTAATCCGTTCTATTATT
>Locus:intergenic515_1:327567-327504(-)
TCCCTCTTACTTCATTCTTCCGCTTCCTCCTTTCAAACCGATGTGAAGACTGGAGAATTTTGTT
>Locus:intergenic550_1:348611-348662(+)
TTTTCTCCTTTTAAGCGGCCATTTTTTTCTTTTGGAAACAAACGTATTTTTT
>Locus:intergenic620_1:408898-409015(+)
TTCTTTCGTAAAAATCAGTCGATTGTCATTGTAGCACATCTGACAGAAGGGCGGAATAGGCGAAAGGGGCTCAACAAAAAAACAGGGCCGCCGGAGGCGCCCTGTTTCAGCGTGTTGG
>Locus:intergenic655_1:430529-430478(-)
CCTGCCAAATGGATCGGTTCAGCATATCTTATAGTATCCTTCATAGGGAGGT
>Locus:intergenic693_1:454028-453935(-)
CTTCCTTCACCCGATGCTTTCCTAAGAATTCCAAATTATTATACAGCATTTGGATCTGCTTGGTTAGACTTTCGTGGAAATTTTCGTAAGGAAA
>Locus:intergenic737_1:474371-474227(-)
AAGAATAAGGGCAGCTGGTTATGCTGCTTGGGAAGCGGTAAGCTTCTCTCTCAAAACAGAAAAAAGAAGTTTACTTTCTTTTTTATTTGCTTATTTTTCTTACTAGCTATTCATAATAACATATCGCCCCTGAAAACACAAATTT
>Locus:intergenic790_1:506502-506574(+)
TTTCTAACTCCGTCAGCGACAATTCATACAGATGACGCTTTGACTTTTTGTATATACCATTCTGTATTAACAG
>Locus:intergenic790_2:506814-506862(+)
TATTTTTCATGTTTTGAACCATACTATGTAATAGAATGGAGGCTGGTAT
>Locus:intergenic798_1:510837-510930(+)
TATGTATATCTGGCCGGCTGCGGCTATGATACAATATATATAGGTTATTTCGCGATACGAACATATTCGTCCGGACTTTTCATCGTGACCCGAA
>Locus:intergenic824_1:524419-524491(+)
TATCAGGAAACAGAAACAATGGATCAATGGGAGACGGGTATTGCATCAGATTCTTTGAAAGGACAATTTCAAA
>Locus:intergenic862_1:547075-547144(+)
TGGGTAATTCATAAAAAAATAAAAGAAAGAAGGAGGAATAGAGTTTTTCTTTTTTTTGTTTGCAATGTTA
>Locus:intergenic883_1:557751-557676(-)
GATCCTACAAATCATTACTTTCACACTTGTTACGTTGGCAAAATAAAAAGAAGACTACACGTTGTAACACCCTTTT
>Locus:intergenic891_1:560878-560728(-)
TTAGCTGACATTTCACGAATATCGTTCTTTCTTATCTACTCAAATCATTTCTGTAATGTCATTGAGCCAATGAAAAACTGCTCACACGGATCAATTGACCTTTTCCTGATTGGAAATCCGACACGTTCCCTATTGTTTTTGCTTGATCTGT
>Locus:intergenic1017_1:621740-621701(-)
AGCGGGTTGCTTCTATGCGACTATAGCAGATTTCAGTCCG
>Locus:intergenic1035_1:630101-630035(-)
TCATCAATGTTGCGGATTTTCGTCATCTCTATTCGTTATGATGATTGCCGGAAGATCTTGACCTTTA
>Locus:intergenic1043_5:634948-634849(-)
CGCTGTTCATCAGCGACGTTTAATAATATACCATGCCTGTTTTATTTGGTCAACACTTTTCCTGTATTTTTTTATTTTCTTCTTTCACGCCTTCCCATGC
>Locus:intergenic1043_1:636191-636137(-)
GTTACAGACCAGAGAGTCGCCTTCGCCACTGGTGTTCCTCCACATCTCTACGCAT
>Locus:intergenic1043_2:637519-637402(-)
ATGGCGGGCCTTTCCAGACCTCTTCATCTACCTCGTTCCTTTGTAACTCCGTACAGAGTGTCCTACAACCCCAAGAGGCAAGCCTCTTGGTTTGGGCTAATCCCGTTTCGCTCGCCGC
>Locus:intergenic1042_1:637976-638045(+)
GGGGTGAAATGCCAATCGAACCTGGAGATAGCTGGTTCTCTCCGAAATAGCTTTAGGGCTAGCCTCAAGG
>Locus:intergenic1043_4:638373-638331(-)
GAAGAACAGTCCGCAGCTTCGGTGATACGTTTAGCCCCGGTAC
>Locus:intergenic1043_3:638656-638536(-)
CAATACCGCGCTTACCCTATCCTCCTGCGTCCCCCCATTGCTCAAATGGTGAGGAGGTGGTACAGGAATATCAACCTGTTGTCCATCGCCTACGCCTTTCGGCCTCGGCTTAGGTCCCGAC
>Locus:intergenic1042_3:639209-639266(+)
TGTGAAGATGCAGGTTACCCGCGACAGGACGGAAAGACCCCGTGGAGCTTTACTGCAG
>Locus:intergenic1042_2:639381-639504(+)
AACCCGCCGCCCTTATCGGGCGGGGAGACAGTGTCAGGTGGGCAGTTTGACTGGGGCGGTCGCCTCCTAAAAGGTAACGGAGGCGCCCAAAGGTTCCCTCAGAATGGTTGGAAATCATTCGCAG
>Locus:intergenic1073_1:654882-654825(-)
ATTCCCTGTTTTAATTTCACCAGTATGTTCAATCTATTCCTTGAAGGCCGCATTTGTT
>Locus:intergenic1087_1:663110-663059(-)
TTAATGCTGATAAATATTTTTAAAACTATAGGAGGACAAAACCGAGGACAAG
>Locus:intergenic1130_1:687859-687943(+)
TCAGCGTGTCGACAAACCCTCGCATTCGTTGTCAGGTCTGCGCTTCGGTGCTCACGAATTAGAACATTCGCTCCGCTCCTATGCT
>Locus:intergenic1143_1:697499-697427(-)
TCATATTCTACTAGAGAAATGAGCCGTTTACAATCAGCTTCGCCCGTAAGCTTAAGCAAAATATTTCGACACG
>Locus:intergenic1149_1:706957-706897(-)
AAGGCGCTTTTCAAAATATCTCCCCGAACGAGGGCAGAAAGAGAAAGGCAGCCGAACTGCG
>Locus:intergenic1165_1:718581-718509(-)
ATAACAAATTCACATAGCGCGGAAAAACGGAAAAAGCCGTTAATCTCGTTATTCACTGAAAAAGGTGTTTTGA
>Locus:intergenic1191_1:737512-737467(-)
GGCCTGTGCTTCGGTGCTCACGAATTCAACATTCGCTGTGCTCCGA
>Locus:intergenic1208_1:749565-749694(+)
ACCATTTCCCTTCTTTTGTTCGCTCAATATCAAAATTTTACCACGGGTCGGGATAAGGTGGGGGTGAGAACGTGTTTTGGTGGAAAAATGAGTCATTTGGCATGTGTCTTTATTCGTGGAGGGATTGGAG
>Locus:intergenic1265_1:786105-786012(-)
CCTTGGCAGAAGATCCGTCGGCGGCTTTTATTGGGATTCCTCACGGCGCCGCTGGGTTTATTTCGCCTTAGACACAAATCACATCGATGTTGTA
>Locus:intergenic1333_1:827896-827836(-)
TCCGCTATCCTATTGCGGCATTCTGCAAAATCCCACCGCAAAGACCGCAAAAAAACCAAAA
>Locus:intergenic1413_1:876125-876089(-)
TTGAAGATAAGATATTTAACACTACACCATATCCGTA
>Locus:intergenic1508_1:929328-929400(+)
AGGCCGAGGCTTGTCTTTTTGCCTATGCATGAAACATTTCTTCTTTCTGCACGTAACAATGAGAAAGGAGATG
>Locus:intergenic1514_1:935473-935572(+)
TCACTTTGTAAGAAATTCCCCATTTTCATATACCCAATTTTTAAACTGATTCAATCGTTCTCATATGTTTCCGCTTTTTCTTTATTACTATTTAATGTAA
>Locus:intergenic1533_1:943880-943823(-)
CCGGATGTTTTTTTATTAAGCGTATCCAATTCTTGTCCAGATTACAACCATCTCAGCT
>Locus:intergenic1540_2:947252-947309(+)
GCGTTGTCCGGAATTATTGGGCGTAAAGGGCTCGCAGGCGGTTTCTTAAGTCTGATGT
>Locus:intergenic1540_3:948009-948108(+)
GATCGCAGTCTGCAACTCGACTGCGTGAAGCTGGAATCGCTAGTAATCGCGGATCAGCATGCCGCGGTGAATACGTTCCCGGGCCTTGTACACACCGCCC
>Locus:intergenic1541_5:948774-948675(-)
CCTTTCCAGACCTCTTCATCTACCTCGTTCTTTTGTAACTCCGTACAGAGTGTCCTACAACCCCAAGAGGCAAGCCTCTTGGTTTGGGCTAATCCCGTTT
>Locus:intergenic1541_2:949149-949002(-)
TCACCTGGTTTCGGGTCTACGACCACGTACTCATGCGCCCTATTCAGACTCGCTTTCGCTGCGGCTCCGCATCTTCTGCTTAACCTTGCACGGGATCGTAACTCGCCGGTTCATTCTACAAAAGGCACGCCATCACCCGTTAACGGGC
>Locus:intergenic1541_3:949176-949026(-)
CTGAACTTCACCCTGGACATGGGTAGATCACCTGGTTTCGGGTCTACGACCACGTACTCATGCGCCCTATTCAGACTCGCTTTCGCTGCGGCTCCGCATCTTCTGCTTAACCTTGCACGGGATCGTAACTCGCCGGTTCATTCTACAAAAG
>Locus:intergenic1541_6:949588-949534(-)
CGGCGCAGAGTCACTCGACCAGTGAGCTATTACGCACTCTTTAAATGGTGGCTGC
>Locus:intergenic1540_4:949887-949944(+)
GGGACGCAGGAGGATAGGGTAAGCGCGGTATTGGATATCCGCGTCCAAGCAGTTAGGC
>Locus:intergenic1540_5:950380-950458(+)
CGAAATTCCTTGTCGGGTAAGTTCCGACCCGCACGAAAGGCGCAACGATCTGGGCACTGTCTCAACGAGAGACTCGGTG
>Locus:intergenic1540_1:950683-950824(+)
GGGCAGTTTGACTGGGGCGGTCGCCTCCTAAAAGGTAACGGAGGCGCCCAAAGGTTCCCTCAGAATGGTTGGAAATCATTCGCAGAGTGTAAAGGCACAAGGGAGCTTGACTGCGAGACCTACAAGTCGAGCAGGGACGAAA
>Locus:intergenic1541_7:951068-950933(-)
GCGACGGATAGGGACCGAACTGTCTCACGACGTTCTGAACCCAGCTCGCGTACCGCTTTAATGGGCGAACAGCCCAACCCTTGGGACCGACTACAGCCCCAGGATGCGATGAGCCGACATCGAGGTGCCAAACCTC
>Locus:intergenic1541_1:952232-952193(-)
TACCAATTGAGCTACACCGGCATAGGTGGTGGCTCGGGAC
>Locus:intergenic1541_4:952466-952382(-)
AGGGGCAGTAGGAATCGAACCCACACCGGAGGTTTTGGAGACCTCTGTTCTACCGTTAAACTATGCCCCTATAAATGGTGGAGGG
>Locus:intergenic1552_1:959134-959173(+)
AAGCGGGGATGCAATCTGATACAGTGTCAACACCCTCAAA
>Locus:intergenic1569_1:967010-966902(-)
TTTATTTTTCGTCAAGGGAATATAAAAATTTTGTCGAAAAAAAGTTATCTTTTTGTAAAGTTGTTAAGTTCCATTTACATAATGTTAAGTATACTATACAATATAATCA
>Locus:intergenic1580_1:972988-973078(+)
GATGATTCTGTATTTTTCTTTATTATGAACGGTCGCAGTCTGCCTTGTCAACGATGTATGAGTATCTTTATTTTTAAGAAACCAAAGCATG
>Locus:intergenic1601_1:984534-984474(-)
CGTCTTGAAAGTTTGTTAAGAGCAAGAATAGTGAATTTAAGCGTTATGATCGCTTTAGGAG
>Locus:intergenic1600_1:984664-984748(+)
AATTTGATATTTATTTACGGAAATTCATCTGTTTTCTCGATATGTGATCATACGTTTGCCTTAGTATTCCTTCATTTTGGGAAGA
>Locus:intergenic1619_1:997695-997623(-)
GACATATGTATACACTCACTATACCCCGAAACAAGTCTGCTTTCAAAAAGTAAGGTTTTATGTGAAGAAAGAG
>Locus:intergenic1661_1:1023159-1023117(-)
TTTTATTTTGAAATTTTTCACCACACAAAAAACCAGCTCTTGA
>Locus:intergenic1711_1:1050787-1050748(-)
GGGCTTATCTTTATCCAAAGCTGGGACAAACTGCATATTT
>Locus:intergenic1747_1:1071855-1071798(-)
GAGAGATTCCTGAAGAGCGGCAAGATAAGGTATTCCGATTTATTAATGTATCTATATT
>Locus:intergenic1834_1:1118655-1118718(+)
TGGTGTACATTCGTATGTGTACCCCTGAGCATAAGCAGAAAAACATGTTTTGGCAGTTTGAATA
>Locus:intergenic1839_1:1120976-1120922(-)
AATTCACACTATACAAACAAAATAAATTTATTTATAATTCGAACCACAGCCTTTC
>Locus:intergenic1854_1:1130752-1130818(+)
GTTATTCATTTTAACCTCTTTTTCAATCGTAAGTCGTCAATTATTTCTTTCATTTCACCCTCTGGCA
>Locus:intergenic1879_1:1150664-1150613(-)
GCGGCATCCTTCGCCGCATTTCCGCTCAATTTATACCCAACATCCTCTTTTG
>Locus:intergenic1912_1:1168906-1168948(+)
TTGATACATATAGTAAATCGTGAAGAGCCTTTTCTTGGTACAG
>Locus:intergenic1932_1:1180756-1180852(+)
TTGCTGAAGCTTCGTCGGGCCAGTCCCTCTGCTTCTCTTGATAAGAACGGATATGAAATTTTCGTGTCAGGAAGTGCCAAAAGATATCTGGCGTTTT
>Locus:intergenic1998_1:1217191-1217227(+)
TATACAAAGAGATCTGCTTTTTATGATTCTTACATAA
>Locus:intergenic2003_1:1219560-1219455(-)
GTTTTCTGCCCATATTGCTTTTTACATATAATATCTGCCTGTTTTTACGCTGATAGCAGTTATCATTTAAGGATTTTACAGCACTCGTGTTATTTATATTATTACA
>Locus:intergenic2028_1:1234959-1235010(+)
AAAAGTAATTTTCTGTATTTCATTGTTTCATCTAGATTTATTTTAGCAACAA
>Locus:intergenic2065_1:1252665-1252629(-)
GATACGATGAATCTGTATATGGAGATTTTTGGGAAGG
>Locus:intergenic2081_1:1258270-1258189(-)
AGCGCAATTCACAGTTTATTTCAACACTTTTTTCTTCGTGTGCCGAACCGTTTAAAGAGAGAAATTTCTAATAATTCATGGT
>Locus:intergenic2147_1:1290001-1289962(-)
AGTTTCGCTATAAAAAATGCACGTTTTCCACAGATGAAAA
>Locus:intergenic2161_1:1296615-1296513(-)
TGCAGGAGAATGGGTGAAAGCCTGTTCTCCTTTATTTGTGCTACCAAAAGGAATCTGTTTCACGTTATAGTTAAATATAATGTCAGCCTACTTATATTGAAAG
>Locus:intergenic2252_1:1352801-1352840(+)
TTTGCTTTGTGTACAGCAGATAAAACTGTAGAAATACCTG
>Locus:intergenic2259_1:1357590-1357485(-)
GCCGAGGACGAAATCTTTAAGTTTTGCTGTTTTTATTTCAGCATGACTGAACCGCAGTACAAGCTCACAATCTCTTCTTTACCCAATTTCCATATATCTATCAGCA
>Locus:intergenic2258_1:1357706-1357757(+)
ATTCAGAGAGAAGAAAGCTCAGCAAAAGAAAAGCCAATCCTGCGCAGATCAT
>Locus:intergenic2292_1:1378368-1378422(+)
GGCGTTACAGGAGAGCGGAGCGTGCACAAGCGCGTTCAATCAAGGTGGTACCACG
>Locus:intergenic2395_1:1435538-1435460(-)
CTTCCCTTCATCCTTTACACTTTTTTAAGGAGGGATGGAACATGTTTATATACAGTGAATATGTATTTCTACTATTATA
>Locus:intergenic2399_1:1439308-1439239(-)
TTTTTTATAGAGGGTGTAGCTAGAACCTCTCCCGCATATCGCACGGATTTTCTTCAATTTTTTCACTTCT
>Locus:intergenic2419_1:1448482-1448389(-)
CAAAAAACACTTCATAACCTTAACAAGAGATCCATTCATTTTCACGGAAAAAGATTTTCCAACTCTCCCAAGGAGGTATCAGGATGGAATAAAG
>Locus:intergenic2427_1:1453459-1453384(-)
TTTATCGGGATGAAGATGGTGGGCTTTTATTATTACAGCTCTATCATAGGCTGTGCAGCGGGTTTCCTTTGCTGCA
>Locus:intergenic2449_1:1467767-1467722(-)
TCACGTCCTATTTCAGTCACTTCTGGTTACCCCTCTCAAATCATTC
>Locus:intergenic2456_1:1473459-1473498(+)
TCAATGGTTATTAGGAAAAAAGTTTCTTTTTTGAGGAACG
>Locus:intergenic2503_1:1493750-1493666(-)
ATTAAGATATTAGATTACAAAAGTAATTTTATCAACTATTATTTTAGCATTTTACTATTATATTTACTCTATGAAAAATTCCTTA
>Locus:intergenic2520_1:1507356-1507422(+)
AAGACTTTTTTCATTAAAATAAGAAGAAAATGTCGTACAATTGTCCTTATTTTTGTCGAATTTACAG
>Locus:intergenic2537_1:1516533-1516482(-)
TTCTTTTTTCCTCACTTCCTTCATATTGTGGGAAATGGAGAAACGTTAAGGA
>Locus:intergenic2587_1:1539864-1539822(-)
ATAATTGATAGACGAATTCTGCTACAGGTCACGTGGCTATGTG
>Locus:intergenic2611_1:1552860-1552797(-)
GTTTTTATGTATTTATCTTTTTTATTTTACTACAATTTATCAAACGAGACGAAGAATCTCTATA
>Locus:intergenic2617_1:1559261-1559225(-)
GCAACTCTATCATACAAGATAACATCTTGTAAAAAAA
>Locus:intergenic2639_1:1569331-1569223(-)
TGTTGTTGCCAACCGCGGAGAAGACTTACGTTTCCCCATAAGTTCTTCCTCCGGTTTCTCCTCTCCCTTTGCCTTCTCCTTAACATATTAAGGAATAGAAGGACCCCGC
>Locus:intergenic2714_1:1616141-1616234(+)
AAAAGCCGGGCTTTTTTTGTGCCAAGAGTGACATCCTTTAGAACGAAAGGAAAAATCTTATGGGCTTTAGATCATCATTCACAGGCAACAATAA
>Locus:intergenic2797_1:1674216-1674183(-)
TTTTCTATTTTGCCTAAGCTTCTATCAGTTTACC
>Locus:intergenic2873_1:1721192-1721156(-)
AAGGTTACATTCCCTGCTGATAATCAATGTAATCAAC
>Locus:intergenic2946_1:1768881-1768914(+)
GCTAAGCATCACTTTATTTTTTTGACGGCAAGGA
>Locus:intergenic2948_1:1769877-1769922(+)
ATAATGATTGTTCTAATGAACACTCACTTATCCATTGTAAAACTAA
>Locus:intergenic2956_1:1774828-1774909(+)
TGTTTTTTTATCATTTGTGCGGTTAAAAATGAACTAAATAATCTATGTACCAAATGTTCAATTGGTTTTTCTGTGCTCAGCC
>Locus:intergenic2990_1:1860387-1860435(+)
GATCTACACGATACTATTCCCAATTGCTGCATCTTTTACACGGGAAAGA
>Locus:intergenic3030_1:1877916-1877949(+)
ATCACCTATAATGAAACTAAGTTAAGAAAAGGAG
>Locus:intergenic3057_1:1887338-1887290(-)
TTCGATCCTTTAATATGGAACAGTGTGAAACGGTATAACAATTTCTCGA
>Locus:intergenic3067_1:1895352-1895286(-)
AGCAAACCTAGCAGAATGCAGTTTCCAAAGAATGAGAAAGAGATGATGGAGAGTCTAGTTCCATTCT
>Locus:intergenic3094_1:1906896-1906953(+)
CATTCTTGTTTGCAGCCGCAACTGTTATGTTTGAACTGGGATTCCTGTTCAGCCAATT
>Locus:intergenic3137_1:1925641-1925560(-)
CTTTCATCCCCTATTATGAAAGTGACTTTTTTTCCGTCCATTTATCGTCAAATACCCTCTAGTGACTCTCCCATGGCCAAAT
>Locus:intergenic3163_1:1933406-1933328(-)
ATATTTTTTATAAACCTCGCCTCGAGCCAGTACTGCCTTGGACTCCTCATTATAACCAATATGTTTGCAATCGCAACAT
>Locus:intergenic3178_1:1945945-1945984(+)
TCATTATCCAAGATATCCCTTTATCTAACATCCTACATCA
>Locus:intergenic3224_1:2003296-2003362(+)
CTCCCGACCTGCAGTTTAGGAAACTGCTGCACTATCCGCTGTGCTACTAGAGCTTTTGGTATTTATA
>Locus:intergenic3226_1:2004144-2004177(+)
TTGGATACTTATCCCCCTACTAATCATCAAAAAA
>Locus:intergenic3243_1:2017839-2017806(-)
TTTTCATTATACATATTTGTCGAAAAGAAACAAT
>Locus:intergenic3329_1:2058547-2058499(-)
CATTGGAGATACAAACAAAATACCACCTCCTACTTAGAACATATTAGCT
>Locus:intergenic3352_1:2069743-2069827(+)
TTGCAAGTTCCTTTCACGTTGTCAATATATTGTGAATTTTTAACGACAAGGGCATTTATGTATAGTATGATATTTCCTGTACAGT
>Locus:intergenic3383_1:2085186-2085147(-)
TGGAATACAAGCAGGCTGGTTTGCACTCAAGCGCATTTGT
>Locus:intergenic3398_1:2092448-2092505(+)
ACTGGATTGAATGATATCCCTGTTAAAATGGTCGGCCATTGCACATCAGCAGAATTTC
>Locus:intergenic3402_1:2095878-2095974(+)
TACCAAACCTTTTTAGATAAAATAAAAAGCCATTTCCGAAAAGGAAATGGCTTTCGCTACGTCTTGCCGTATGCAAGTAAGAAAGTTTTAAACCACC
>Locus:intergenic3416_1:2099853-2099901(+)
CTTTATCCCTATATAAGAATACGACATAGAAGACATTTAAACCATTACG
>Locus:intergenic3655_1:2198006-2197955(-)
TTCAAAAAACTTAGTGATCCAGAATATATTAAGCAGATGGAAATTGAGAGAA
>Locus:intergenic3790_2:2263311-2263413(+)
GTAAGACTTCATTTAAATTATGGACTCGGAATCCCTCTAACTAAGAAAATCCACAATCTTTTCCATGAAATTTATGGAACATCCAACAATAATGAGATTCAAT
>Locus:intergenic3790_1:2263350-2263437(+)
ACTAAGAAAATCCACAATCTTTTCCATGAAATTTATGGAACATCCAACAATAATGAGATTCAATTCAACGAGTTTCGAAATCGCTATG
>Locus:intergenic3830_1:2282753-2282786(+)
AAAGCAAAACAGAGTGTCACGTTGACTCAAAAAT
>Locus:intergenic3831_1:2283026-2282975(-)
CATTGTATAAAGCATAAGTTAATTCGTGGATTACGTGGTATGATAATCTCAA
>Locus:intergenic3917_1:2325846-2325798(-)
CCCCCTTGGTTAGGATTTCAGCATCACTTGAATGAAAATATTTTGGTAA
>Locus:intergenic3922_1:2329708-2329825(+)
AGATCACCTCTGATGGAAATAATCATCATTGTATGCGAACTTTTCATTTTATATACATGCTTTACCGCATGTTATCACCGAAACATGCACAAACTACACTTGATATTCCGTCTCCGGA
>Locus:intergenic4026_1:2388885-2388918(+)
CAACCAGATTTTCCATCCATTGATAGAACAAAAA
>Locus:intergenic4027_1:2389083-2389044(-)
AAGTCTTGGGATCTCCTGAAACATTTTGCCGATTTAGGCA
>Locus:intergenic4064_1:2409675-2409726(+)
AATATAAAGATTGATCCATTTGTTCCACCAAGAACAATCTGGGAGGTTTTAT
>Locus:intergenic4082_1:2421348-2421384(+)
CACTGCCCCCTTCCCCCTATTGCAGATCCATTCAATT
>Locus:intergenic4092_1:2426641-2426788(+)
AGTATAAGCCACCAAAAAGCTCTCGTCCAATACTATTTCATATCCTGTTTTGAAGGAGTTTGTACAGAATATTCAAAACACAAGAGGTGTTTGCTCGGAGCGCAGAAGCGGGAGAAAAAGCCTTTGCTTCTGGTTTTCCTTTCTAAGA
>Locus:intergenic4092_2:2426725-2426782(+)
AGGTGTTTGCTCGGAGCGCAGAAGCGGGAGAAAAAGCCTTTGCTTCTGGTTTTCCTTT
>Locus:intergenic4113_1:2434693-2434627(-)
CCTAGTTCGGTGAGCAAAGAATTTACCTCTTCATGTAAGAAACTAAGTGAAATACTTTACCATTTCG
>Locus:intergenic4112_1:2434870-2434909(+)
AAAGGAGGCTCTTTTTTCGAGCATTTTTATAAATCAATAA
>Locus:intergenic4176_1:2466520-2466562(+)
TCATCGGACATCCCGTCATTTTCCTTCTTTCAAGATGTAAACT
>Locus:intergenic4189_1:2473138-2473105(-)
TCTATTAGAACAACAAAAAACCTTTTCATCACGT
>Locus:intergenic4322_1:2549494-2549584(+)
CTCCAGAGTTGCGTCGAGCAAGAGTTCTTTTGCCTGAGAGATTCACTCCGCAGTTTGCTCCTTCGGCGCCTGTATCCCGAGGTTTTCGGTC
>Locus:intergenic4327_1:2552444-2552294(-)
CAGTTTCTCCTCCTAAAATACTTGTTTATGTATTTCAGCCAGTCCGGCCATGACTTATTGTATGCTTCATTAGTCTCTGGAAGTCATTTGCCATTAAATCACCAGAATTTTTTTCCAATATACCTTTATTATAATCGTATTTTCTCAAAAA
>Locus:intergenic4333_1:2553915-2553870(-)
CTGGCAACAGGTTTCGATATAAAATCATTCAATAAAAGGGGAGCTT
>Locus:intergenic4347_1:2560388-2560337(-)
AGTTTATCGATTCTTGAAAATGACCAAATGACCGGTATTGTTGCATTAGGCG
>Locus:intergenic4354_1:2564572-2564614(+)
ATGTTTACATTTCTAGGTGTGATCTATTATAATAACAGTCAGA
>Locus:intergenic4434_1:2603965-2604049(+)
TTACCCATAATAGTTTATTCGTATCACACGATCCTTAAACCTAAAATTAATCATTTTATCACAATTTTTTATTATAATACAAACT
>Locus:intergenic4448_1:2614440-2614488(+)
AAGCCCATAAGCAATCATAAAAATGACCCGATAACGCGCGATCGGGTCA
>Locus:intergenic4487_1:2635749-2635635(-)
AACAAATTGTATTCTATCAAACACACCTTTAGATTGCAATATAAATGTAAAGTATTTTTCATTGAAGGTTCTCTTTTTAGCATGATTTATTCAGCAAATGGCAACAATATAGGTA
>Locus:intergenic4524_1:2652906-2652960(+)
GAAATTTCCCGGTACAGACACAGACAGCCTCCCGGTCACATACATTTACATATAG
>Locus:intergenic4527_1:2654991-2654937(-)
ATTACCCAAGGGGTGATGCATTTTATGAAAGTGATAATCATCGAGGGACCGCAAG
>Locus:intergenic4592_1:2695131-2695167(+)
CTACTTCCTTTCACAGAGTGCAGTTATGTCAGAGATG
>Locus:intergenic4630_1:2712374-2712464(+)
AACGTCCATCGTTATTTGACAACCAAATCATGCAACTCCCATTTCAATCAGTTAAGAATAGAAGGCACATTTGCGTTCCTACAACCTTCTG
>Locus:intergenic4632_1:2713230-2713308(+)
ATTTGTGATGTTTTTAAATCCTTGTTTCTTCAATATTTTTACTTGCCTTTAAACTTCTCATTCCGCTTAGCAATGAGTA
>Locus:intergenic4704_1:2747714-2747783(+)
GGACTGTGCAAAAAGCCTCCCCCCTTTCCATCGTTAATAGATGGATTGAATGCGCCTTCTTGCACAGATC
>Locus:intergenic4711_2:2750635-2750560(-)
AATGTACAAACCTATTTTTCGATGAAATCCCTAATATCACTTTGGTTAAACATCTCACATTGCGTTCTCGTTAGTG
>Locus:intergenic4711_1:2750844-2750808(-)
TATCTAGGACGAACCATACCAACAACAATAGTTGGTA
>Locus:intergenic4765_1:2779206-2779146(-)
GGACATACGCAACTCCCCGCAGGCAGTAGAGGCATTGGTGTCTTCTTTTGTCTGCGGTTTT
>Locus:intergenic4909_1:2854712-2854661(-)
TGCCTGGCTGCAAATCAACCAAAGCCAGAAAAAAGGAACATGATATTTCTGG
>Locus:intergenic4955_1:2886175-2886085(-)
AGTCAGAAACACATTGTTACCGTCTTTTTGGAAAGTATGGTAAAATGCAATACATACTCGTTCGTTTCAAGAATCATTTTCTTTTGCTCTG
>Locus:intergenic4968_1:2897292-2897361(+)
CTCTGTGGAAAACTTTATCAAGGCTACTTATCCTCATCTGCGCTTTTCATATTCAGCCTTCGGAACGGCT
>Locus:intergenic4968_2:2897677-2897785(+)
ATATGGATTGAGTCTGACAGATCATCTTGCAATCCATTTCAATTTCGGATAGGCACTTCTCTTGTTCCCTCGGCATACATTAATGATATCTTGCAAAGAAAAGGTGATA
>Locus:intergenic4998_1:2910749-2910824(+)
ATTACCACCCTTTACATTTTGGTTCGTGCGGGTGAGGAGAAAGAGCGCTTTGTCCACAATAAAAAAAGCAATGAGA
>Locus:intergenic5014_1:2920338-2920470(+)
CCTTTCGATTTTAGAGATCCACCTTATCATTATAGCAGATGGACGGCAAAAAAAAGAAAAAGAAAGGTAAATCTTTCTTTTTCTCATAATATGAACAGATATATAAGACCAATTAACAAAAAGATTCCCGCTG
>Locus:intergenic5068_1:2953578-2953635(+)
TTTAGTCAAGGACGACTTATCCGGAACAACTTTTACATTGTAACATGGGTTTTCTATG
>Locus:intergenic5080_1:2961194-2961317(+)
TCACTCCTTTTTTTGCATATAAAAACCCCGCCCCCTATGAAAGGGACGAGGTTGAATAAACGGAATCGTGGTTCCACCCTTTTTTCCGCAAAGCCAATACACGGCACCTGCGGCTCTAAGCTCT
>Locus:intergenic5081_1:2961319-2961232(-)
ACAGAGCTTAGAGCCGCAGGTGCCGTGTATTGGCTTTGCGGAAAAAAGGGTGGAACCACGATTCCGTTTATTCAACCTCGTCCCTTTC
>Locus:intergenic5080_2:2961266-2961371(+)
TCCACCCTTTTTTCCGCAAAGCCAATACACGGCACCTGCGGCTCTAAGCTCTGTAACGGGAGTTCCCGTCAGCCATTACTGTTCCTTTTCAAGAGGTTCACAGCTG
>Locus:intergenic5096_1:2968786-2968822(+)
TTTCAATCATACAACACATCTTACAAAGGAGGAACAT
>Locus:intergenic5116_1:2982355-2982418(+)
TCTCTCCCCCAAAAAGAAAATGCTTACATTTTACTGGCTGCTGGAACTAAAACCCTTTGCTTTT
>Locus:intergenic5242_1:3054617-3054659(+)
GAATATGTAAGATTGGCTTTCCCATTATCATTATCATATTTTA
>Locus:intergenic5306_1:3096574-3096625(+)
CTTCCTTATTCGCTTACTTCACATTTACGAGACAGATCTGGGTTCCCCTTTA
>Locus:intergenic5362_1:3136161-3136200(+)
GTTGTCGCCTATTTTTCAGATACAAAAAGAAAAGCCGGAC
>Locus:intergenic5370_1:3138913-3138973(+)
TCTTCAATATATCACAACCCTTGTTTATTCGTCATAATAAAAAAAGACAAACCCTCAGGCC
>Locus:intergenic5408_6:3171885-3171930(+)
GTACGGGATTCGAACCCGTGTTACCGCCGTGAAAGGGCGGTGTCTT
>Locus:intergenic5409_2:3172653-3172590(-)
CTCGTCGGGCTCATAACCCGAAGGTCGCAGGTTCAAATCCTGCCCCCGCAACCAAATTTTAAAA
>Locus:intergenic5409_3:3172841-3172709(-)
ACGGCTCATAACCGTCCGGTCGTAGGTTCGAGTCCTACAAGGTCCACCACTATACGGAGGAATACCCAAGTCTGGCTGAAGGGATCGGTCTTGAAAACCGACAGGGGTGTCAAAGCCCGCGGGGGTTCGAATC
>Locus:intergenic5409_4:3173931-3173847(-)
GTGGCGATAGCGAAGAGGTCACACCCGTTCCCATACCGAACACGGAAGTTAAGCTCTTCAGCGCCGATGGTAGTCGGGGGTTTCC
>Locus:intergenic5409_1:3174269-3174221(-)
GCGGGCGCAGGAAATTTGAGAGGAGCTGTCCTTAGTACGAGAGGACCGG
>Locus:intergenic5409_5:3174473-3174371(-)
CATCGCTCAACGGATAAAAGCTACCCCGGGGATAACAGGCTTATCTCCCCCAAGAGTCCACATCGACGGGGAGGTTTGGCACCTCGATGTCGGCTCATCGCAT
>Locus:intergenic5409_6:3174908-3174770(-)
TCTGGGCACTGTCTCAACGAGAGACTCGGTGAAATTATAGTACCTGTGAAGATGCAGGTTACCCGCGACAGGACGGAAAGACCCCGTGGAGCTTTACTGCAGCCTGATATTGAATGTTGGTACAGCTTGTACAGGATAG
>Locus:intergenic5408_5:3175239-3175329(+)
TTCTCTCCTCGCCTACCTGTGTCGGTTTGCGGTACGGGCACCTCTCACCTCGCTAGAGGCTTTTCTTGGCAGTGTGGAATCAGGAACTTCG
>Locus:intergenic5408_1:3177210-3177282(+)
AAACTCTCGTGGTGTGACGGGCGGTGTGTACAAGGCCCGGGAACGTATTCACCGCGGCATGCTGATCCGCGAT
>Locus:intergenic5408_3:3177724-3177841(+)
TCAGTCTTGCGACCGTACTCCCCAGGCGGAGTGCTTAATGCGTTAGCTGCAGCACTAAGGGGCGGAAACCCCCTAACACTTAGCACTCATCGTTTACGGCGTGGACTACCAGGGTATC
>Locus:intergenic5408_4:3177733-3177856(+)
CGACCGTACTCCCCAGGCGGAGTGCTTAATGCGTTAGCTGCAGCACTAAGGGGCGGAAACCCCCTAACACTTAGCACTCATCGTTTACGGCGTGGACTACCAGGGTATCTAATCCTGTTCGCTC
>Locus:intergenic5408_8:3178122-3178251(+)
TTAGCCGTGGCTTTCTGGTTAGGTACCGTCAAGGTACCGCCCTGTTCGAACGGTACTTGTTCTTCCCTAACAACAGAGCTTTACGATCCGAAAACCTTCATCACTCACGCGGCGTTGCTCCGTCAGACTT
>Locus:intergenic5408_2:3178632-3178704(+)
CCGATAAATGGATCACAGGTTAAGTTCACCGCATCCTGCGGCGACACCTGTGTGACCTGCGTCGTGCAGGCCC
>Locus:intergenic5408_7:3179030-3179075(+)
AAAGAACATATACATCAGTCATGTGATCTTGTTGTTTTTTTCGTTT
>Locus:intergenic5428_1:3188324-3188363(+)
CGTATACAGAGAGGAGGTCTATTATCGGCCATTCTTTGCA
>Locus:intergenic5439_1:3193650-3193617(-)
TTCATAAGTGCAGTTCTAGACACAATATCGGGGA
>Locus:intergenic5486_1:3223372-3223423(+)
AAACCTCCAAATGATGCTGGTAAAAAACAGATTTTCCATTGTAACATAAGTT
>Locus:intergenic5512_1:3236276-3236312(+)
CTTCGTTTTAGGATTTTGTCATCTATTCAGCGTGATT
>Locus:intergenic5524_1:3246376-3246481(+)
CTCCTTTCCTTCAGCTTGATCAGGATTGATTTTAAATATACAAATAACCTCTTTTTTGTTAGACTTATTTTGAGGTCAAAAGAACTCATAAAAATCCATTACAGCA
>Locus:intergenic5618_1:3305465-3305507(+)
ACAACAAAGCAGCGTTTCTCTTGCCGAAGTTCCCGGAACTCTC
>Locus:intergenic5674_1:3335205-3335331(+)
CGAGCTCCCTTCTCCAATCCTATAAACAGACCGCGTTTTTTCTCGAAAAAATACTCTGAAGACAATTGCTGCGTTTTTAATAGTTTTGATAACGCGTTCTCTCTTACACCTTTAGACAAAATATTCA
>Locus:intergenic5788_1:3399020-3399077(+)
GGAGTCGTATCTCGCACCGGACCCATTGGCACAAAAAAACGCCATGCACGAGGCATGG
>Locus:intergenic5794_2:3404459-3404534(+)
CTAAAAAAGCATCTCTACGACGGTAAAGATGCTGTAAACAACACAAAAAAGCCTATTGTTTACACATCATCTGTCC
>Locus:intergenic5794_1:3404569-3404605(+)
CCTGGCTCTTGGCGCTTGGCCAATTACAGTGGCGGGA
>Locus:intergenic5819_1:3419653-3419611(-)
AAAAGACACCTGATTTGCTCAGGTGTCTTTTTTATAAAATCAC
>Locus:intergenic5849_1:3438833-3438794(-)
TTTTTCGGGGTTTTCTTATCAGCGCTTGTCTTGTTAAAAT
>Locus:intergenic5850_1:3441045-3441099(+)
TATAAGTTACACCTATTATATGTTGTTTTCCAAGAAAGTGTCAATGAAAAACAAA
>Locus:intergenic5867_1:3451081-3451009(-)
CTTATACCAAGGGGACGTTACGGATTCGACAGGGATGGATCGAGCTTGAGCTGCGAGCCGAGAGGCGATCTCG
>Locus:intergenic5866_1:3451028-3451112(+)
GCAGCTCAAGCTCGATCCATCCCTGTCGAATCCGTAACGTCCCCTTGGTATAAGGGAAATACGGGAGAAAATATCAAGCTCTCAC
>Locus:intergenic5928_1:3481543-3481693(+)
CTGCTTAAAACGCGGTCGTTTCTCTATCACAGAGCGTTTTCTGAAAGCCGGTCTTCATGGAAAAAGGGAAAGGGAGTCCGTCCCCTTCCCTTGTCCGCTTTCATTATAGCGCTTCTATTCGAAAGAACCAAGTCAGGTCCTTTTTCAGCTA
>Locus:intergenic5932_1:3483925-3483967(+)
GACAATATTCGCAGAGTTTTCATGCCGCGTCGTTTTATCCAGC
>Locus:intergenic5974_1:3510593-3510647(+)
TCTATTATACTCTGTTTTGTGGGCCGCCAAAAGATTTTGACTATTTTGTCAAAAA
>Locus:intergenic6013_1:3539127-3539094(-)
AATGCCCAATATGTAACAGAGAATACCGCTCCTA
>Locus:intergenic6086_1:3595314-3595353(+)
AGTAAAATAAAGGTATTCAAATTCCAGAAAGGCGGATCAT
>Locus:intergenic6098_1:3604831-3604879(+)
CACACTTTTTACACGCATATTCAGCATGACATATCAACAAATAGTCTAA
>Locus:intergenic6113_1:3610046-3609923(-)
GGACAGCTTGTCGGCAAGTCCATCCTTGGGCTTAGCAGGCAAGCTTTTTCTTTACGGCATAATAGGTTTAGAAGTGAACTTACTGTTCAAGCAGGAAACACAGGTACACAACAAGCAGAAGATC
>Locus:intergenic6130_1:3623847-3623901(+)
AGTATATGTAAAGGATGGAGATTTCATGTAATCATAGAAGAAAAAGAAGGCAAAT
>Locus:intergenic6208_1:3667066-3667120(+)
TTTTGGATCTTTCGGTTAAAGAAATTTAAAAGTACCAGTGAATATTGTAACAAAT
>Locus:intergenic6214_1:3671913-3671952(+)
CATATAAAATTATTTTTCTTTAATTCCTTATTTGATAATG
>Locus:intergenic6234_1:3688643-3688763(+)
ATATGTACAAAGCATCATCTTTTCATTACCCCTTCAAAGAAAACGCTTCCTATCTATTATATCACGTCGAAAAGAAGCTTTGTTTCAGCCTTTTCCTCGATAAGAATAATTCTCCTTTTTT
>Locus:intergenic6255_1:3701307-3701250(-)
TATATAATTGAAAAATTTAAGGTTTTCACTCTTTTTTTGACAAAGTCTTCACAAATAT
>Locus:intergenic6263_1:3707781-3707703(-)
TCGACACAGCATACGACAATATTTCCTGAGAAATATCTTGGGAATGTGACAAATCAATTCATAATAAAAGGGATTCCGC
>Locus:intergenic6271_1:3711437-3711347(-)
TCGATATTGGAGGTCAATTTCCAAAGAGTGTATAGTGAAACTTATCACAAGATATTTAAAATTTTACGTTTAAAATGCATAATAAGGAGTG
>Locus:intergenic6312_1:3733311-3733356(+)
GATTATACAACGTTGAAACCGCATTTCTCCAGCTTTTCACGTGACA
>Locus:intergenic6385_1:3769227-3769146(-)
AAGGCATCTTACCGTATGACCCCCATTCTCGAAGAAAGGGAGGTGATGTCCCGCCTGACTGTTCCGCAAATTCGTAGTAGCC
>Locus:intergenic6384_1:3769213-3769264(+)
ACGGTAAGATGCCTTTCAAAGCGGCATGCCGTTTCTTCATCAGCCTTGCCAT
>Locus:intergenic6388_1:3769887-3769932(+)
CCGTCATCAAAACCCCTTTGTTTGATTTCTTCAAATGATGTTATAA
>Locus:intergenic6402_1:3775565-3775649(+)
TGCTACTATGCTACAGGCAGACAGCTAATTAGTTTTGAAGTTTTTGTTACATACAAAAAGAGGCTGACCATCACCAGCCTCTTTT
>Locus:intergenic6457_1:3798765-3798669(-)
AGGTATTCGACCATAGAATGCGGTTCCCTTCCCGTTAGACAAAACAAGAAAAGATTCGGCAAAGAAAGTGGGTATCTCCTTTTTTTCTTCAAAAACT
>Locus:intergenic6472_1:3807495-3807591(+)
ATTGTAAAATATCAGGAAGAAAATAGCGAAGCTTTGGGGGGTACAGGTTTCAAAAGATGCACAGAGACCCGCCGGCTCGAGAGACATCGTCGTCATC
>Locus:intergenic6472_2:3807543-3807591(+)
TTCAAAAGATGCACAGAGACCCGCCGGCTCGAGAGACATCGTCGTCATC
>Locus:intergenic6479_1:3810082-3810016(-)
TCCTCCTTTATAACGTACAATATCAGTATACAACAAAAGAGAAAATGCTCAGAAAATGTCGTAAAGT
>Locus:intergenic6498_2:3823126-3823255(+)
TCGATAAACCTTGTAAGTAAAAAACCTCTCCGCCAAAGGAGGAGAGGTTTAGAGAAAACTAACTGTCACGGAATTCATCCGCATCGTTTCTGCAGAAATAAAGCAAGACTATTGGCAACGCCGAGTGACA
>Locus:intergenic6498_1:3823177-3823231(+)
GAGAAAACTAACTGTCACGGAATTCATCCGCATCGTTTCTGCAGAAATAAAGCAA
>Locus:intergenic6502_1:3829954-3830026(+)
ACTCCTTCCGAGTCAGGTGATGCTAAGTTCACTATAAACAGAGACAGCGTGTTTCCTTGTGAACTATGTCACA
>Locus:intergenic6510_1:3833542-3833575(+)
AATCAGTCTTATCATACAAAAACTAGCCAAACAG
>Locus:intergenic6524_1:3845779-3845884(+)
CTTCCTTTTCAGACATACACTGCTCACGCAGATATAACAGAATATGGAAGGGTAACGTGTTTGCTTGTACAAATTGCTGAGGGTAAACGCTTCTTTTTGAAAATAT
>Locus:intergenic6524_2:3845809-3845866(+)
GATATAACAGAATATGGAAGGGTAACGTGTTTGCTTGTACAAATTGCTGAGGGTAAAC
>Locus:intergenic6599_1:3896264-3896201(-)
GGTGATTTATTATGTGAAAAATCTCTTCTGCTTGTCAATCGCGCAAGGTTTGTCAGAAAAAATA
>Locus:intergenic6620_1:3907674-3907812(+)
TATATATACACAGGTTTATTCACTTATACACAGGGTTCTGTGTATAACTCCTTCGTTATACACAAACAAAATCCAATAAATGGTCCAAATGACACAAGGATTTTTTTGAATTTTCAAGAAATATATACTAGATCTTTCA
>Locus:intergenic6649_1:3923739-3923691(-)
GTTTGCTTTCAAAACCTCACCGAATGCAGCTTGTTCTCAGCAAAGCTGC
>Locus:intergenic6759_2:3996479-3996410(-)
ATGTTAAGCGGCCTGGAAATGATCCATTTTTTCAAGAGACTCTTGGCAGCGATTGCATGTTTTGTCATTG
>Locus:intergenic6759_1:3996628-3996577(-)
TTTTGCGGAATTGAACACAAAAAACCCAAATTACGGAGCATTTGGGCGGTAC
>Locus:intergenic6765_1:3999336-3999219(-)
TCTTTCCATTCAAATATAAAAAAGCTCTTCCTTTGGATAAGGAAGAGCTTGCGTGACAATCTCAACCTTATCTTCAAGAGCAATCATTGCTCTAAAGGATTTAGCACCATTCTGTTAA
>Locus:intergenic6772_1:4004166-4004268(+)
GCGTTTACAAAAACCTGTCCGCATCGGCTGTTTCCGTCCCCTTTCCATATGTACGAGAAGCGTGGGCCAACTATTCCGATTAAAAAAGGAAAGCTCCTTTTTT
>Locus:intergenic6775_1:4005212-4005176(-)
TTTGAGATAGGCCTAGGTTTATTTGTCTATGCCTTTT
>Locus:intergenic6815_1:4022855-4022786(-)
AAGCTTGTATCGATAAGCGATACAAGCTTTTTTAGAACAAATCTAAACATGAACGACAACGAAAACAAGA
>Locus:intergenic6914_1:4086707-4086746(+)
ATATCATCTAGCTCATATGAAATAAAGCTGACCCAGCTTC
>Locus:intergenic6968_1:4118603-4118678(+)
AAACAATCCCCAAGATCATCATGTGACAGCAGATTGCTGTTCCGTTCTATTCTGCTTTTGGCCATTGTCCTTTGCC
>Locus:intergenic6977_1:4123033-4123000(-)
TCGGGGAAAGTGAGAGATTATACGAGACTAGCAA
>Locus:intergenic7021_1:4147456-4147405(-)
AGATGGATGTTACACGTGAAACAGCAAATGGCAGTTAGCTGCAAATACTTCC
>Locus:intergenic7062_2:4171867-4171960(+)
CGCAGAGCTGGCGCCGATCGGTTCCGTATCCATGCTGAGCTCCATGGTAAATCTGGCAAACAACCTGTTCGAAGGCATTATTGCGGCTTCATTG
>Locus:intergenic7062_1:4171990-4172062(+)
TCCTTTACGCTCAGCTTTCTGGTAGCCAGTTTTGTTCTGCTGCTTGGATTGGTTTTTTACGTGTTTGTCTTAG
>Locus:intergenic7065_1:4172647-4172575(-)
GACTATTTGACCTCCAAGTTTTTGGTGCCATCGCACATAGACGTTATCACCCAGTCAGGGGTTTGCTTCCAAA
>Locus:intergenic7091_1:4186036-4185967(-)
CCTTGGTTGTCCTTTGGATACTTCAATAGAGATGTCATCAATGGCAGAAGCTGTGTCAAAGCTTCCTCTC
>Locus:intergenic7095_1:4187633-4187597(-)
TTTTGTAAAATGAATAAACATGGCATCAATAGCATGT
>Locus:intergenic7147_1:4215486-4215579(+)
CTTGCAACCATAATAGGATACCATACCTTTTCAACTTTCGAAACCTTATTTTTTAGATTCCTTAATTTTACGGAAAAAAGACAAATTCAAACAA
>Locus:intergenic2_1:235-298(+)
GCTTGTGTAGAAGGTTGTCCACAAGTTGTGAAATTTGTCGAAAAGCTATTTATCTACTATATTA
>Locus:intergenic6_1:3113-3167(+)
ATTCGGTATCTGCTCCGACAAGTTTTCCCTTTCCCTAATTCGTTTTTTTTTAGTA
>Locus:intergenic17_2:10232-10142(-)
TTCATCACTCACGCGGCGTTGCTCCGTCAGACTTTCGTCCATTGCGGAAGATTCCCTACTGCTGCCTCCCGTAGGAGTCTGGGCCGTGTCT
>Locus:intergenic17_3:10227-10194(-)
CACTCACGCGGCGTTGCTCCGTCAGACTTTCGTC
>Locus:intergenic17_4:12265-12184(-)
AGGATCTCTTTCACTCCCCTTCCGGGGTGCTTTTCACCTTTCCCTCACGGTACTGGTTCACTATCGGTCACTAGGGAGTATT
>Locus:intergenic17_7:12619-12574(-)
CTCTACCTCCAAGACTCTTACCTTGAGGCTAGCCCTAAAGCTATTT
>Locus:intergenic17_8:13457-13400(-)
CCCTTCTCCCGAAGTTACGGGGTCATTTTGCCGAGTTCCTTAACGAGAGTTCTCTCGA
>Locus:intergenic17_1:13777-13633(-)
ACCTGCATCTTCACAGGTACTATAATTTCACCGAGTCTCTCGTTGAGACAGTGCCCAGATCGTTGCGCCTTTCGTGCGGGTCGGAACTTACCCGACAAGGAATTTCGCTACCTTAGGACCGTTATAGTTACGGCCGCCGTTTACT
>Locus:intergenic17_6:13774-13684(-)
TGCATCTTCACAGGTACTATAATTTCACCGAGTCTCTCGTTGAGACAGTGCCCAGATCGTTGCGCCTTTCGTGCGGGTCGGAACTTACCCG
>Locus:intergenic17_5:13898-13814(-)
GCCTCCACCGAAGCTGGCGCTCCGGTTTCCAAGGCTCCTACCTATCCTGTACAAGCTGTACCAACATTCAATATCAGGCTGCAGT
>Locus:intergenic28_1:22263-22386(+)
ATACGTGATATAGTTAGTCTTGTCGATACGGAGGAATACCCAAGTCCGGCTGAAGGGATCGGTCTTGAAAACCGACAGGGGTGTCAAAGCCCGCGGGGGTTCGAATCCCTCTTCCTCCGCCATA
>Locus:intergenic37_2:26488-26428(-)
GAGAAGGGATTCGGCCCTGCTAGAGCGGATTGCAGGTACAGGGCACCGCTACCTCCCCGCT
>Locus:intergenic37_1:26723-26672(-)
CTAATATTAGGTGAGTCTGAAAATTTGATGATTGATTTACCGTGCACCTTCT
>Locus:intergenic47_3:31807-31741(-)
CTTCCGATACGGCTACCTTGTTACGACTTCACCCCAATCATCTGTCCCACCTTCGGCGGCTGGCTCC
>Locus:intergenic47_1:33453-33324(-)
TCCACCAGTCCTTCCGGTCTGGCTTCACAGCCCTTAGAACGCTCTCCTACCACTGTTCGAAGAACAGTCCGCAGCTTCGGTGATACGTTTAGCCCCGGTACATTTTCGGCGCAGAGTCACTCGACCAGTG
>Locus:intergenic47_4:33476-33434(-)
CCGGCATTCTCACTTCTAAGCGCTCCACCAGTCCTTCCGGTCT
>Locus:intergenic47_2:34332-34248(-)
CTCCTACCTATCCTGTACAAGCTGTACCAACATTCAATATCAGGCTGCAGTAAAGCTCCACGGGGTCTTTCCGTCCTGTCGCGGG
>Locus:intergenic108_1:70269-70383(+)
CCCGTTGGTCAAGCGGTTAAGACACCGCCCTTTCACGGCGGTAACACGGGTTCGAATCCCGTACGGGTCATCCTAACAAATCGGTTTCTCTTGCAGAAGCCGATTTTTTTCATTT
>Locus:intergenic133_6:90874-90778(-)
CCGTGTCTCAGTCCCAGTGTGGCCGATCACCCTCTCAGGTCGGCTACGCATCGTTGCCTTGGTGAGCCATTACCTCACCAACTAGCTAATGCGCCGC
>Locus:intergenic133_7:91102-90994(-)
TCCGGACAACGCTTGCCACCTACGTATTACCGCGGCTGCTGGCACGTAGTTAGCCGTGGCTTTCTGGTTAGGTACCGTCAAGGTACCGCCCTATTCGAACGGCACTTGT
>Locus:intergenic133_9:91412-91319(-)
GCGTTAGCTGCAGCACTAAGGGGCGGAAACCCCCTAACACTTAGCACTCATCGTTTACGGCGTGGACTACCAGGGTATCTAATCCTGTTCGCTC
>Locus:intergenic132_5:91809-91959(+)
GCGAGGTTAAGCCAATCCCACAAATCTGTTCTCAGTTCGGATCGCAGTCTGCAACTCGACTGCGTGAAGCTGGAATCGCTAGTAATCGCGGATCAGCATGCCGCGGTGAATACGTTCCCGGGCCTTGTACACACCGCCCGTCACACCACGA
>Locus:intergenic133_8:92042-91997(-)
ACGACTTCACCCCAATCATCTGTCCCACCTTCGGCGGCTGGCTCCT
>Locus:intergenic133_4:92401-92302(-)
CCACTCCATTACGAGTGGTGGGTTTCCCCATTCGGAAATCTCCGGATCAAAGCTTGCTTACAGCTCCCCGAAGCATATCGGTGTTCGTCCCGTCCTTCAT
>Locus:intergenic133_2:92559-92466(-)
GTCCTACAACCCCAAGAGGCAAGCCTCTTGGTTTGGGCTAATCCCGTTTCGCTCGCCGCTACTCAGGGAATCGCATTTGCTTTCTCTTCCTCCG
>Locus:intergenic132_2:92552-92618(+)
TGTAGGACACTCTGTACGGAGTTACAAAGGAACGAGGTAGATGAAGAGGTCTGGAAAGGCCCGCCAT
>Locus:intergenic132_6:94655-94697(+)
ACGAAAGTCGGGCTTAGTGATCCGGTGGTTCCGCATGGAAGGG
>Locus:intergenic132_7:95528-95678(+)
CCACTTTTATATGATATAATACTCAAGTCTCTTGTAGAAGAGCCATTAGCTCAGTTGGTAGAGCATCTGACTTTTAATCAGAGGGTCGAAGGTTCGAGTCCTTCATGGCTCACCATTTTACGCGGGTGTGGCGGAATTGGCAGACGCGCTA
>Locus:intergenic132_1:95771-95855(+)
TGCGGAAGTAGTTCAGTGGTAGAACACCACCTTGCCAAGGTGGGGGTCGCGGGTTCGAATCCCGTCTTCCGCTCCAACTATACCA
>Locus:intergenic133_10:95888-95849(-)
GTGTGTCTGCCAATTCCACCACCCCGGCGTGGATGGTATA
>Locus:intergenic133_11:97100-97061(-)
ACGCATTTCACCGCTACACGTGGAATTCCACTCTCCTCTT
>Locus:intergenic133_3:99322-99199(-)
CAGTCCGCAGCTTCGGTGATACGTTTAGCCCCGGTACATTTTCGGCGCAGAGTCACTCGACCAGTGAGCTATTACGCACTCTTTAAATGGTGGCTGCTTCTAAGCCAACATCCTGGTTGTCTAA
>Locus:intergenic133_1:99530-99458(-)
TCCATCGCCTACGCCTTTCGGCCTCGGCTTAGGTCCCGACTAACCCTGAGCGGACGAGCCTTCCTCAGGAAAC
>Locus:intergenic132_3:99682-99730(+)
CGAGCGAAATATAGTAGCGAAGTTCCTGATTCCACACTGCCAAGAAAAG
>Locus:intergenic132_4:100660-100777(+)
TGGGGCTGTAGTCGGTCCCAAGGGTTGGGCTGTTCGCCCATTAAAGCGGTACGCGAGCTGGGTTCAGAACGTCGTGAGACAGTTCGGTCCCTATCCGTCGCGGGCGCAGGAAATTTGA
>Locus:intergenic133_5:101274-101229(-)
TGGAATTTTATGATACCAATAAACCAAAATACAAAAAACCCAGCTC
>Locus:intergenic261_12:160726-160663(-)
ATGAAGCTTTTAGTTGATGTCAGCTGTTTATCAGCGACGAATAATAATATATCACGGATATTAT
>Locus:intergenic260_3:162140-162209(+)
GGACAGAACAAAGGGCAGCGAAACCGCGAGGTTAAGCCAATCCCACAAATCTGTTCTCAGTTCGGATCGC
>Locus:intergenic261_15:162211-162142(-)
CTGCGATCCGAACTGAGAACAGATTTGTGGGATTGGCTTAACCTCGCGGTTTCGCTGCCCTTTGTTCTGT
>Locus:intergenic260_8:162237-162330(+)
GAATCGCTAGTAATCGCGGATCAGCATGCCGCGGTGAATACGTTCCCGGGCCTTGTACACACCGCCCGTCACACCACGAGAGTTTGTAACACCC
>Locus:intergenic261_1:162760-162619(-)
ATACCACTCCATTACGAGTGGTGGGTTTCCCCATTCGGAAATCTCCGGATCAAAGCTTGCTTACAGCTCCCCGAAGCATATCGGTGTTCGTCCCGTCCTTCATCGGCTCCTAGTGCCAAGGCATCCACCGTGCGCCCTTTCT
>Locus:intergenic261_11:163310-163277(-)
TCATGCGCCCTATTCAGACTCGCTTTCGCTGCGG
>Locus:intergenic261_13:163527-163389(-)
AATCAGTGCTCTACCTCCAAGACTCTTACCTTGAGGCTAGCCCTAAAGCTATTTCGGAGAGAACCAGCTATCTCCAGGCTCGATTGGCATTTCACCCCTACCCACACCTCATCCCCGCACTTTTCAACGTGCGTGGGTT
>Locus:intergenic261_7:164457-164313(-)
ATACTTCGCCTTACGGCTTCGCAGAGACCTGTGTTTTTGCTAAACAGTCGCCTGGGCCTATTCACTGCGGCTCTCTCGGGCTTGCACCCTAACAGAGCACCCCTTCTCCCGAAGTTACGGGGTCATTTTGCCGAGTTCCTTAACG
>Locus:intergenic261_5:164387-164330(-)
CTCTCTCGGGCTTGCACCCTAACAGAGCACCCCTTCTCCCGAAGTTACGGGGTCATTT
>Locus:intergenic260_1:167809-167905(+)
TCGGATCGCAGTCTGCAACTCGACTGCGTGAAGCTGGAATCGCTAGTAATCGCGGATCAGCATGCCGCGGTGAATACGTTCCCGGGCCTTGTACACA
>Locus:intergenic261_4:168946-168850(-)
CCTGGTTTCGGGTCTACGACCACGTACTCATGCGCCCTATTCAGACTCGCTTTCGCTGCGGCTCCGCATCTTCTGCTTAACCTTGCACGAGATCGTA
>Locus:intergenic261_3:168967-168913(-)
ACCCTGGACATGGGTAGATCACCTGGTTTCGGGTCTACGACCACGTACTCATGCG
>Locus:intergenic261_9:169489-169429(-)
CAGTCCTTCCGGTCTGGCTTCACAGCCCTTAGAACGCTCTCCTACCACTGTTCGAAGAACA
>Locus:intergenic261_6:169728-169581(-)
GCGGATATCCAATACCGCGCTTACCCTATCCTCCTGCGTCCCCCCATTGCTCAAATGGTGAGGAGGTGGTACAGGAATATCAACCTGTTGTCCATCGCCTACGCCTTTCGGCCTCGGCTTAGGTCCCGACTAACCCTGAGCGGACGAG
>Locus:intergenic261_10:170272-170185(-)
CACAGGTACTATAATTTCACCGAGTCTCTCGTTGAGACAGTGCCCAGATCGTTGCGCCTTTCGTGCGGGTCGGAACTTACCCGACAAG
>Locus:intergenic260_5:170771-170855(+)
GTAGTCGGTCCCAAGGGTTGGGCTGTTCGCCCATTAAAGCGGTACGCGAGCTGGGTTCAGAACGTCGTGAGACAGTTCGGTCCCT
>Locus:intergenic260_4:170782-170929(+)
CAAGGGTTGGGCTGTTCGCCCATTAAAGCGGTACGCGAGCTGGGTTCAGAACGTCGTGAGACAGTTCGGTCCCTATCCGTCGCGGGCGCAGGAAATTTGAGAGGAGCTGTCCTTAGTACGAGAGGACCGGGATGGACGCACCGCTGGT
>Locus:intergenic261_2:171632-171548(-)
AGGCAGGTTACCCACGTGTTACTCACCCGTCCGCCGCTAACATCAGGGAGCAAGCTCCCATCTGTCCGCTCGACTTGCATGTATT
>Locus:intergenic261_8:173373-173295(-)
CAGATATGGATACCACTCCATTACGAGTGGTGGGTTTCCCCATTCGGAAATCTCCGGATCAAAGCTTGCTTACAGCTCC
>Locus:intergenic261_14:174120-174051(-)
ACCTCCAAGACTCTTACCTTGAGGCTAGCCCTAAAGCTATTTCGGAGAGAACCAGCTATCTCCAGGTTCG
>Locus:intergenic260_6:175783-175849(+)
AAGGGTTGGGCTGTTCGCCCATTAAAGCGGTACGCGAGCTGGGTTCAGAACGTCGTGAGACAGTTCG
>Locus:intergenic260_2:176203-176290(+)
GGCGATAGCGAAGAGGTCACACCCGTTCCCATACCGAACACGGAAGTTAAGCTCTTCAGCGCCGATGGTAGTCGGGGGTTTCCCCCTG
>Locus:intergenic260_7:176324-176429(+)
CAGCTCATTGAGCTGGGTTTTTTGTTTTATATCTGTGCCGATTTGCTTTCGTCAGTATCCATTTTATCAAGCTTCTGCTTTTTAAAGTTTTCTAATACTTTTGAAT
>Locus:intergenic287_1:194489-194417(-)
TCCGCCGCGTTTAGCCACTTCGCTACCCCTCCACATAAAATTTTGAAAAAACAGTGCCGGCAAGAGGACTTGA
>Locus:intergenic291_1:196194-196158(-)
TTCAGTCATTTCGTATTTTGTGTTTTACGTGTTACGC
>Locus:intergenic295_1:199907-199865(-)
TATGTCTCACAATTATCTTATGTAAACCTCGCTTGTCTTGTTC
>Locus:intergenic311_1:211331-211265(-)
AAGACAGCATATCAATTTTGTTCACCGCTTAAATTTATCAGCAAGCTTTACGAAGTTGGTCTCATAA
>Locus:intergenic338_1:226360-226402(+)
ACGATTCAAAACTCTGAACAAAGGTGTTTACCTGAAAAAAACA
>Locus:intergenic466_1:298347-298455(+)
ATACACTTTCTCCTTTTTGTATATCCTGAAAAAAGAAGGAAAATAGAAAAAGGATATCTAATACAAAAAGTGACCCTGCACTATTTTTCATCAAAATTGGTTTCAAAGG
>Locus:intergenic488_1:311924-311969(+)
CAAAATGACTTGCCCGCGTCAAATGGTTTGTTTAAGAAGCGCACTT
>Locus:intergenic573_1:364207-364168(-)
CGGTTCACTGTTGAAAATCAAGAGAAAATAAAAAAGACAC
>Locus:intergenic601_1:376480-376405(-)
AATGCAATTTACAATCTTTACATGACTATGTGTACCGCGCAAAAACCGAAAAAAAGGCAAAAAAAGACACCCTTGC
>Locus:intergenic647_1:426461-426416(-)
TTTTTTTCATACCTTTGGACTACTATTAATTTATCAGCAAGGGGAC
>Locus:intergenic647_2:426500-426431(-)
TTAGTTTTTATTTCATCAACTAGAAATAGATTGTTCATATTTTTTTCATACCTTTGGACTACTATTAATT
>Locus:intergenic646_1:426433-426514(+)
TTAATAGTAGTCCAAAGGTATGAAAAAAATATGAACAATCTATTTCTAGTTGATGAAATAAAAACTAACAATTGTGAAACGC
>Locus:intergenic648_1:428682-428778(+)
GCATCAACTGATGCATCCGCCTTTTTTGCACACCGCTTCGGTTTATTGCGTGCTCCCGAAAACAAAGATTGCGTGTTTTTCGGGTTGGGACGGCCTA
>Locus:intergenic674_1:444374-444443(+)
GGCAGCTCTTTTTGTGTTCCGGCGAATAATCACAACAATTCCAGCCAAAATAACAGCAAATACATTTTGA
>Locus:intergenic737_1:474622-474514(-)
GGTTTGTCTTATTCTTTTCTATACGCAAATAAAGATTATATCATCCGCCAAGTCAGGCGGGTTAGATTCATAAAGCATTGTTCCGAAGAATCATTCTGGAAAGTAAACA
>Locus:intergenic802_1:514848-514935(+)
CTAAATTCTCAGGCGTCCTGCCTAAACGCCGTCGTCATCACATCCTGTGAAAGTCCGCTCCTATGCTCGTCCTTCCTAGACTTCATGG
>Locus:intergenic831_1:528734-528686(-)
GCCGATAGCTCTACCACTGAGCTACTGTGGAATAATGAGACAAGACTTA
>Locus:intergenic830_1:529180-529222(+)
GTGGCGGAATTGGCAGACGCGCTAGACTTAGGATCTAGTGTCT
>Locus:intergenic882_1:557461-557503(+)
CTTTGTCTTTATAAAGGACAAAGTGATTTTTTGTTATACAGAA
>Locus:intergenic896_1:563478-563607(+)
CATGACCGGTCCGGCAATGAAAAACACTGGTGGAGTTTGAGCCCTCTCGGCAGTATCAAAAATACCAAGGGTTTTGACGCCCTAGGTATTTTTTCTTCAAGAACCTTCAATTTTTCTTCTCTGATTGAAA
>Locus:intergenic909_1:570222-570174(-)
CAAATCCGCTCTAATAAATCCCCCACTTTTTCTGCCATGACACGAGGTG
>Locus:intergenic927_1:578305-578266(-)
ACGTTCAGTATACTTAAATTGAATAAAAAAAGAAAACAGA
>Locus:intergenic952_1:587653-587686(+)
GATTGGATACATGTATGTTTGCACGTTGAAATAT
>Locus:intergenic957_1:592291-592192(-)
ATAGTGATTTGCATTCATAAAGTCCTGCAATATGCTTCTAGCCGGGCACTTCAAAAAATAGAGTCCCTCTTATGGACTCTATTTTTCTTGGACAAAACCC
>Locus:intergenic988_1:603963-604002(+)
CAAGCCCATTTGCAGGAAATCTCCTTTTCTTATCGAATAA
>Locus:intergenic1043_1:635810-635711(-)
GGAAGATTCCCTACTGCTGCCTCCCGTAGGAGTCTGGGCCGTGTCTCAGTCCCAGTGTGGCCGATCACCCTCTCAGGTCGGCTACGCATCGTTGCCTTGG
>Locus:intergenic1043_6:636244-636121(-)
CTACCAGGGTATCTAATCCTGTTCGCTCCCCACGCTTTCGCTCCTCAGCGTCAGTTACAGACCAGAGAGTCGCCTTCGCCACTGGTGTTCCTCCACATCTCTACGCATTTCACCGCTACACGTG
>Locus:intergenic1043_8:636741-636705(-)
CTGAGAACAGATTTGTGGGATTGGCTTAACCTCGCGG
>Locus:intergenic1043_7:636966-636915(-)
GCACCTTCCGATACGGCTACCTTGTTACGACTTCACCCCAATCATCTGTCCC
>Locus:intergenic1043_9:638563-638500(-)
GCCTTTCGGCCTCGGCTTAGGTCCCGACTAACCCTGAGCGGACGAGCCTTCCTCAGGAAACCTT
>Locus:intergenic1043_4:639104-639038(-)
CGTTATAGTTACGGCCGCCGTTTACTGGGGCTTCAATTCGCACCTTCGCTTACGCTAAGCGCTCCTC
>Locus:intergenic1043_2:639145-639049(-)
GGTCGGAACTTACCCGACAAGGAATTTCGCTACCTTAGGACCGTTATAGTTACGGCCGCCGTTTACTGGGGCTTCAATTCGCACCTTCGCTTACGCT
>Locus:intergenic1043_5:639184-639127(-)
TCGTTGAGACAGTGCCCAGATCGTTGCGCCTTTCGTGCGGGTCGGAACTTACCCGACA
>Locus:intergenic1042_4:639207-639357(+)
CCTGTGAAGATGCAGGTTACCCGCGACAGGACGGAAAGACCCCGTGGAGCTTTACTGCAGCCTGATATTGAATGTTGGTACAGCTTGTACAGGATAGGTAGGAGCCTTGGAAACCGGAGCGCCAGCTTCGGTGGAGGCATCGGTGGGATAC
>Locus:intergenic1042_5:639378-639525(+)
TCTAACCCGCCGCCCTTATCGGGCGGGGAGACAGTGTCAGGTGGGCAGTTTGACTGGGGCGGTCGCCTCCTAAAAGGTAACGGAGGCGCCCAAAGGTTCCCTCAGAATGGTTGGAAATCATTCGCAGAGTGTAAAGGCACAAGGGAGC
>Locus:intergenic1042_6:639550-639604(+)
GCAGGGACGAAAGTCGGGCTTAGTGATCCGGTGGTTCCGCATGGAAGGGCCATCG
>Locus:intergenic1042_2:639576-639660(+)
TCCGGTGGTTCCGCATGGAAGGGCCATCGCTCAACGGATAAAAGCTACCCCGGGGATAACAGGCTTATCTCCCCCAAGAGTCCAC
>Locus:intergenic1042_1:639801-639858(+)
GTCGCGGGCGCAGGAAATTTGAGAGGAGCTGTCCTTAGTACGAGAGGACCGGGATGGA
>Locus:intergenic1042_3:640330-640390(+)
CTGCCCCCGCAACCAAATATATGGTTAAATAAGGAGTGCCCTAAGGGTGCAACCAAAATAA
>Locus:intergenic1043_3:640566-640476(-)
GAAAGCTTGGCTATGACACCAAGCAGAAGATACAGTAAAAGAAAACACAAAAAAAACGAAAACATGATCGTTTCGTTTACATTAATGGCGG
>Locus:intergenic1073_1:654861-654807(-)
AGTATGTTCAATCTATTCCTTGAAGGCCGCATTTGTTTTAGTAATATACTCAGAC
>Locus:intergenic1086_1:663240-663309(+)
CAACGGACTTTTATTTTTGATGCCCTTTTGGCCATTTGCAAATTTTCAAGGCTTCTCATGAGTTCACCGA
>Locus:intergenic1088_1:664157-664289(+)
ATTGATCGTACAATTGAGTCGACAAGACAGGCTATTGTAGATTTACGGGCGTTCATTCACTGGATAAAAGCAAATAAAAAAGGGCCTGTTATCATAGTCGGAGTAAGCCTTGGGGGATGGGTTACTAATCTAA
>Locus:intergenic1117_1:681178-681115(-)
AAAGCCTCTCATTGCAAGAGGCCAAATACGAAGAAAGAAGCCCAAAACTGTAAACGTTTAGGGC
>Locus:intergenic1149_1:706935-706878(-)
CCCGAACGAGGGCAGAAAGAGAAAGGCAGCCGAACTGCGCTGCCTTTATGTCATTTTT
>Locus:intergenic1159_1:713626-713575(-)
TCACATCCTTCCTCATCACGCACGATAAAAACGTTACAAATTTTTGAAGGTT
>Locus:intergenic1165_1:718596-718512(-)
TACCATTTAAACATTATAACAAATTCACATAGCGCGGAAAAACGGAAAAAGCCGTTAATCTCGTTATTCACTGAAAAAGGTGTTT
>Locus:intergenic1178_1:728623-728695(+)
GTTTCGAAAACACAGGCCTGTCTCAAGGCGTTTTGTTGCTTTAAAGGGCTTGTTTTTGATATGATCAGTATTA
>Locus:intergenic1265_1:786446-786389(-)
CCTTGGCCTGCTTTTGAATATGAATACCGATATCCATGGCCTGGCATTGGCAGCGGCG
>Locus:intergenic1317_1:818953-818881(-)
AAAACAAAAGAGCTTGTAGAAAGCATAAGCTCATCTATAACCTTTTTTGTATGCCAGCTTACCTTTTGTATTT
>Locus:intergenic1400_1:869476-869512(+)
GGTTTTTTTATTGGCATAAAGCAACAGTATAAAACAA
>Locus:intergenic1451_1:897533-897494(-)
ATAACTTGTTTACGTCAAGTAATTTTGTTACATTTTACGA
>Locus:intergenic1511_1:930728-930668(-)
TCGTTTAAACCTGTTTTTTGTTACAATTTTATGGTGACATTCATGATTTTTAATGTTATTT
>Locus:intergenic1527_1:939301-939262(-)
AAAAACCTGTTGTACCCCGCAACAGGTTTTTACGTAACCA
>Locus:intergenic1541_10:947029-946930(-)
CTCAGTCCCAGTGTGGCCGATCACCCTCTCAGGTCGGCTACGCATCGTTGCCTTGGTGAGCCGTTACCTCACCAACTAGCTAATGCGCCGCGGGTCCATC
>Locus:intergenic1541_6:948258-948222(-)
AATATCCTTAGAAAGGAGGTGATCCAGCCGCACCTTC
>Locus:intergenic1540_4:948267-948315(+)
TATAAGACCTTGGGTCTTATAAACAGAACGTTCCCTGTCTTGTTTAGTT
>Locus:intergenic1541_11:948864-948729(-)
CCGACGGAATTTCACGTGTTCCGCCGTACTCAGGATCCACTCAGGAGAGAACGAAGTTTTGACTACAGGGCTGTTACCTCCTATGGCGGGCCTTTCCAGACCTCTTCATCTACCTCGTTCTTTTGTAACTCCGTAC
>Locus:intergenic1541_2:949152-949008(-)
AGATCACCTGGTTTCGGGTCTACGACCACGTACTCATGCGCCCTATTCAGACTCGCTTTCGCTGCGGCTCCGCATCTTCTGCTTAACCTTGCACGGGATCGTAACTCGCCGGTTCATTCTACAAAAGGCACGCCATCACCCGTTA
>Locus:intergenic1541_7:949234-949153(-)
CACACCTCATCCCCGCACTTTTCAACGTGCGTGGGTTCGGGCCTCCATTCAGTGTTACCTGAACTTCACCCTGGACATGGGT
>Locus:intergenic1541_5:950096-949946(-)
TCTCTCCTCGCCTACCTGTGTCGGTTTGCGGTACGGGCACCTCTCACCTCGCTAGAGGCTTTTCTTGGCAGTGTGGAATCAGGAACTTCGCTACTATATTTCGCTCGCCATCACAGCTCAGCCTTATGGGAAACGGATTTGCCTATTTCCC
>Locus:intergenic1540_1:950156-950204(+)
CGGGAGAAGGGGTGCTCTGTTAGGGTGCAAGCCCGAGAGAGCCGCAGTG
>Locus:intergenic1541_9:950537-950387(-)
ATATCAGGCTGCAGTAAAGCTCCACGGGGTCTTTCCGTCCTGTCGCGGGTAACCTGCATCTTCACAGGTACTATAATTTCACCGAGTCTCTCGTTGAGACAGTGCCCAGATCGTTGCGCCTTTCGTGCGGGTCGGAACTTACCCGACAAGG
>Locus:intergenic1540_3:950863-951013(+)
CATCGCTCAACGGATAAAAGCTACCCCGGGGATAACAGGCTTATCTCCCCCAAGAGTCCACATCGACGGGGAGGTTTGGCACCTCGATGTCGGCTCATCGCATCCTGGGGCTGTAGTCGGTCCCAAGGGTTGGGCTGTTCGCCCATTAAAG
>Locus:intergenic1541_3:951014-950960(-)
GCTTTAATGGGCGAACAGCCCAACCCTTGGGACCGACTACAGCCCCAGGATGCGA
>Locus:intergenic1541_4:951427-951388(-)
TGTATTCTTGAGAAAATCAAGTGTTTTTTTGAAAAACTTA
>Locus:intergenic1541_1:951660-951612(-)
ATAATGGCTCCGCAGGTAGGATTCGAACCTACGACCGATCGGTTAACAG
>Locus:intergenic1540_2:952161-952248(+)
ACTGAAAATCCGTGTGTCGGCGGTTCGATTCCGTCCCGAGCCACCACCTATGCCGGTGTAGCTCAATTGGTAGAGCAACTGACTTGTA
>Locus:intergenic1541_8:952775-952694(-)
TGGAGCGGAAGACGGGATTCGAACCCGCGACCCCCACCTTGGCAAGGTGGTGTTCTACCACTGAACTACTTCCGCATTTTTA
>Locus:intergenic1616_1:997057-997150(+)
TCTATTTTTAGAAAAGCTCTTTTTGTATCAGAGAAATCATATCATAAAACCTTTCCTCTAACTCCCTTTTTAAACGGCTCGTGTCTGAACATAC
>Locus:intergenic1662_1:1024764-1024812(+)
GCGGCCATACAGGCCGCCTCTTTTCTGTTCTTGGCAAATGAATCTATAG
>Locus:intergenic1847_1:1125095-1125041(-)
GACATATCGTATAAGCAGTGCAAATTCCTGAACATCTTGAATTTCATTCTTCAAG
>Locus:intergenic1895_1:1159843-1159705(-)
ACGCACAGCATCATCGACGAGATATGCATTATTATTTTTAATGCCATACAACAGGTAGAATGTAAACATTTCTCAATCATCACTTCATTAATAGAGGAATCACGGAAAAAAGGGCTAATTGTTATGATACATGATAGTA
>Locus:intergenic1930_1:1178690-1178738(+)
TTTCTATATCGTAACACGAATCTCGTTGAAAAAGACTGCCCGATTCGAT
>Locus:intergenic1932_1:1180656-1180710(+)
GAAGAAGACTTTGTCAGTGATTTTGTCTCTTCTTATCTTCCAAGCTGTTCGAGCT
>Locus:intergenic1949_1:1189630-1189597(-)
CTTATCGGGTTCTGTCTGCTCATCTTTCCCGCAG
>Locus:intergenic2002_1:1219269-1219380(+)
TTCGGTCAGCTGCTCCAAAGTCCATTCCACATTGCCCGTTATCTGCTCCCAGCACCGCAGACTCTCTTCAAACAGGTGAAACGTGTACTACTCTTTTTCATAGCAAGCTTTT
>Locus:intergenic2003_1:1219527-1219434(-)
TCTGCCTGTTTTTACGCTGATAGCAGTTATCATTTAAGGATTTTACAGCACTCGTGTTATTTATATTATTACAATTTTACTGGAAAAAAGAATG
>Locus:intergenic2086_1:1263440-1263497(+)
TGGATATATTTCCAACACGATTACAGGCCGGACATGAAAGCGAACCTTGCTTTGATCG
>Locus:intergenic2126_1:1279000-1279051(+)
TATTTTTTTGTTTGTTTTTGGCTTATAATACCTGATGATGGAAAAAGAGTGC
>Locus:intergenic2189_1:1314438-1314369(-)
TCATGTTTTGTGAACGTTATATATACGATTGACATAGCATTTTGTTTCATCCCACAGCATATTACTTGTG
>Locus:intergenic2251_1:1351366-1351261(-)
TTCCCTTGTTTAGGGAACCGTTTTTTGGTGAAACAGAAGATAAAAGTTGACAGGAAAAACACAACTTTTGATATACTTTTTACGTTAAGCAGAAAGTTTTTGCAAA
>Locus:intergenic2362_1:1415982-1416060(+)
AAATGTTTCGTAAAAGCCTTTAAAAATGGACCTAATATCTTTAGAATAATTACCGTACTTAAAAAGAGAGGCAGAAGGA
>Locus:intergenic2407_1:1443902-1443809(-)
TTAAATATTTTTAAAAGTATTAGAATACAAGGACAGGGATATTATTTTTTATTAAAAGTCAAGAGCCCCCGTTACTTTAAGTACATTTATTCAC
>Locus:intergenic2426_1:1453513-1453603(+)
AATTCATCAGCAAACGGAACAACCCCCCTGCGATTGAACGTTACTGTCAGTATACAGGAAGAGGAGCAGGAAATAAAATGCATTAGAAAAT
>Locus:intergenic2436_1:1461363-1461405(+)
TGTACAAAAACCAGACGGCCTCCGGCCTGTCTGGTTTTTTTCA
>Locus:intergenic2448_1:1467560-1467596(+)
AGCGGTATATATGATTTTATCGTACCGTTACATAGCT
>Locus:intergenic2449_1:1467661-1467628(-)
AGGAGTAAAAAAAGCTGTCAATATAAAAACACAT
>Locus:intergenic2449_2:1467727-1467637(-)
TCATTCAATATATTTACATATACTGAGATTAATTGTAACACCTTTGTAATAGTTGTTACAGCGAAAAGGAGTAAAAAAAGCTGTCAATATA
>Locus:intergenic2469_2:1479028-1478908(-)
TCTTCATATTTCGTCTCCCCTTTTAAAATATACCTTTCATATATTAGGTGGCTTACGTATGACACAACACCTCATAAACAAATAAAGCTCTATGTGTTATCAAATTGGATAGGAAGAAGGT
>Locus:intergenic2469_1:1479037-1478983(-)
AATCTAAGTTCTTCATATTTCGTCTCCCCTTTTAAAATATACCTTTCATATATTA
>Locus:intergenic2503_1:1493445-1493355(-)
CAAATCATCAATTCCTATACCCAAATTTGGAAAAATAAGCTTCTTACTCTTCTTCCATTGCTTTTTGCACAAATAAAAAACCTGATGAGGT
>Locus:intergenic2528_1:1512262-1512367(+)
GGCTGGTTTGGGTGTATAAGTGTTTTCTCTCTGTTTTATCAGGGAATCATTTCTCTTGCCCTGCATTCATGGTATACTTTTATTGATGATAGACATGATGGAGGAT
>Locus:intergenic2589_1:1541733-1541697(-)
ATTCAACAAAAACAAACACAGGACAATACTATCAATT
>Locus:intergenic2595_1:1546091-1546034(-)
TTTCATATTATATCACACATCCTCTTTAAAAGCGTCACGTTTTTCTGTAAACTTAATA
>Locus:intergenic2611_1:1552869-1552770(-)
TTATCTATGGTTTTTATGTATTTATCTTTTTTATTTTACTACAATTTATCAAACGAGACGAAGAATCTCTATACGATTCGGAAGGAATGTGTAAAAAAAG
>Locus:intergenic2685_1:1596430-1596391(-)
TTGCGGAACAACAATACAATGAATGTGGCTTTACAAGTGT
>Locus:intergenic2702_1:1609166-1609199(+)
CCTGCTTGTCTGCCGCAGATTGGCAAATGCCGGA
>Locus:intergenic2919_1:1751189-1751147(-)
CCTTTCCGAGTTTCTCTTTGTATTATGAACAAAGATACTTCAT
>Locus:intergenic2968_1:1782566-1782608(+)
AAGAGTCGCTTTTTTATTTTCAAAGAACAAGGATCTCTGAAAA
>Locus:intergenic3037_1:1880484-1880430(-)
GATGCCCCCGCTGGTGGATTAGTTGCAAGCATAAACATTCTGCGATTTATCACCG
>Locus:intergenic3067_1:1895037-1894959(-)
TGCTGGATACTCCAATACTGTTTAAAGGTTGCGATACCTTATTCTCACCATCTTTTCAAAAGAAGGCAGCCATGTTATC
>Locus:intergenic3073_1:1899325-1899277(-)
AACACCCCACTTACAAGCCTCATGTATCCCGTACTTGCTATTATTCGAA
>Locus:intergenic3080_1:1902106-1902163(+)
GTGAGTGGAATAAGATCCTCACTTTATCTGCAAGTGCTTAGTATTTGCGATAATATTG
>Locus:intergenic3083_1:1903159-1903084(-)
TGTATTATACGTGTTTGTCCTTCAATTTTTATTCATCTTCCAGATTGCTTAATGAAATTAGGATACCTGCTATCTA
>Locus:intergenic3091_1:1905768-1905735(-)
TTGTATCATTTCCGGCAGAGCTACATAATTGATC
>Locus:intergenic3113_1:1917285-1917240(-)
AAAACAGCTCGCTTTCTTCATATAAAATGTAATGTAATGTGTATTT
>Locus:intergenic3112_1:1917309-1917366(+)
TATGTACTAAATTTTCAGTATATTTCAATTGCTTTGCCCCTTAATAAATATAAAACCG
>Locus:intergenic3123_1:1922001-1921869(-)
TCCAGCAGCATTTCATTTGCTCTCTATTATACAAAAGAAGAAAAGAAAGAATTGTCTATTACTGTTAAACAGCCAATACTATTTTTGTCGGATAAACAAGAAAAAGAGGATGATTTGACTCATCCTCTTTCAA
>Locus:intergenic3177_1:1944094-1944049(-)
TTAAAAACGAGGCGGGTGAAGTACGGGCCAGCACCGGAACAGCCCG
>Locus:intergenic3223_1:2002632-2002554(-)
GCTCTCTCCTTCAAAATCTCTTTCTCTTATGTTACAAATGTTACAATAATTACGGATAGATTACAATACTTTTGCATAA
>Locus:intergenic3225_1:2003323-2003224(-)
AGCAGTTTCCTAAACTGCAGGTCGGGAGTTCGAATCTCTCCTAGAGCGTTATATTCACAAAAAGACAACAGGCACTTTTCGCCTGTTGTCTTTCTTTATG
>Locus:intergenic3293_1:2043081-2043030(-)
ACCCTTTTCATTTTTGACAAGACAAAAAAGCATCCCTCATCACTGGGAGATG
>Locus:intergenic3301_1:2045898-2045865(-)
TGCTGGTTTCTATCATATGTTACATTTATGTATA
>Locus:intergenic3316_1:2054393-2054453(+)
CATTCTCATTTAAATACCATTCTATTAACCTATAGGGAAAGTTTTAAAACCAGATGGAGAA
>Locus:intergenic3339_1:2061316-2061280(-)
CAGGAAAAATTAATACGAACACTTATTATGTCCTTAA
>Locus:intergenic3338_1:2061539-2061623(+)
AACAAATGTACCCATAGCACTTCCATTTCCACACCCTATCCAAATTTTCATTTTCCTAATTCCACATCAAAATCACCCTTTTTCA
>Locus:intergenic3383_1:2085180-2085144(-)
ACAAGCAGGCTGGTTTGCACTCAAGCGCATTTGTTAT
>Locus:intergenic3386_1:2086641-2086725(+)
AATCGTATGCAAATTCAAAGAAGATGTCAACGGTTTCGATTGCTTCGTCAGAAATTAGACACACTTCAAAGGCCGGAGGCTATTA
>Locus:intergenic3399_1:2092367-2092322(-)
GAGGTTCTCAAACGGGAATTTCAGGTTAACAAAAAGGATCCTGGCA
>Locus:intergenic3398_1:2092559-2092592(+)
CGAAGCTGCCATGCCCAACTGCAAGAGCCTAATA
>Locus:intergenic3402_1:2095881-2095965(+)
CAAACCTTTTTAGATAAAATAAAAAGCCATTTCCGAAAAGGAAATGGCTTTCGCTACGTCTTGCCGTATGCAAGTAAGAAAGTTT
>Locus:intergenic3430_1:2111664-2111769(+)
ACTTTCGAACGCTGTGTCCAAAATTATGTAATAAAAACGCTTCCAACGATATTTTACCACTGTTTGCAATTTGATTCTACCTTGATTGTTCACAAAATAGTAAAAA
>Locus:intergenic3539_1:2156697-2156661(-)
AGGGTAGTGGCAAATGTTCTTATTGTGACGGAGCGCT
>Locus:intergenic3544_1:2158360-2158432(+)
GTATTCTTTTATTCGGAAATATTTCCAACAAAAATCTTTTATGGTAAATTAAAAACAATGTATTTAAAGGAGT
>Locus:intergenic3718_1:2217713-2217785(+)
TCAATAATTAAATACATATTTTTTGTATTTGATATAGCGTTAATATTAATTGCTCATGAGGGGGTTTGGGGGT
>Locus:intergenic3730_1:2221995-2222040(+)
CGCTATCGTAAAAGCCTTAAATATCAACATTTTCCCCTCTTCAAAT
>Locus:intergenic3736_3:2226073-2226112(+)
GCTAAACATGTCGGTAAGACCTTTGCTACTCAAGTTTTTT
>Locus:intergenic3736_2:2226372-2226429(+)
GATTATTTTCGGTCTTGCCTTTTCCTTTCACTTAGTAACATATTCGCTACTTTTCCTT
>Locus:intergenic3736_1:2226415-2226523(+)
TCGCTACTTTTCCTTCAAGAAACTTACCTTTCCCATGCACATACCTCCTTACACGGGTCAGAGAAAACTGTGCAAAATAAATGGCGAGAGTTTGAGACGCTTTGTTTCT
>Locus:intergenic3736_4:2227094-2227127(+)
GTTTTACTGATCAGCCGGAATGTGTTTACGAGCC
>Locus:intergenic3829_1:2281599-2281563(-)
GACCCCTTGATGAAAGGTGTTGTTTTTTTATTCATCT
>Locus:intergenic3882_1:2307709-2307766(+)
ATTCAGCCATCAATAAAAGCGGTTACATTTTTTTATGGAACTTGCCCTTCTTTTGAAA
>Locus:intergenic3927_1:2331775-2331742(-)
CGCTTGAAAAAAATGGCGCTTGTAAATTGTAATC
>Locus:intergenic3946_1:2339475-2339625(+)
TGTACCTCCCTTTCCTTGTCTCTCCCGGTTAACATTCTTTGCTCTCAAGGCTCTTTCCTTCCTCATGACAAAACTAGAAGCAAATCGCCAAACAAACAGGTATTCCACGAAAAGCTGAAGTTTTCGACAAAAACACCCGCAAAAATTGTAT
>Locus:intergenic3969_1:2352514-2352469(-)
AAACGTGTTACACTTTTGTCGTATGCAAGAATTGAGGTGTCCATTT
>Locus:intergenic4009_1:2381181-2381130(-)
ATACAATTTCCTGATAAAACAAGCTATACTAGGACAAAAAGACAGCGAGACT
>Locus:intergenic4176_1:2466522-2466585(+)
ATCGGACATCCCGTCATTTTCCTTCTTTCAAGATGTAAACTCCGTCAGCCACACGCATCCTCAA
>Locus:intergenic4177_1:2466573-2466537(-)
GTGGCTGACGGAGTTTACATCTTGAAAGAAGGAAAAT
>Locus:intergenic4188_1:2473088-2473139(+)
GAACCTTTTCGTCCTTTACGTGATGAAAAGGTTTTTTGTTGTTCTAATAGAA
>Locus:intergenic4267_1:2516018-2515916(-)
CGTATAGCCCTTTTGAAAATCATGGAACTTGCTCGCCTGCATTCGCGTTGTCTTTACAAATTCTCCATTCTGGTCAAAGATAAAAGCCAAACATCAGGAAGAG
>Locus:intergenic4266_2:2516285-2516357(+)
GCCACCAAATCAGTGGCGGCTACAAAGGCCCCGAAAAAGAGCGGCCAAAACATCACTCTGCACTCAAGATATT
>Locus:intergenic4266_1:2516377-2516431(+)
ATTGCATTAATTTTTACATATAGGCTAGAATATGTGCGAATCCAAACGAAAGAAG
>Locus:intergenic4322_1:2549376-2549427(+)
AAAAAAGGACAGAGAAACACCTCATGTAAAATGAAGGTTCTCTGTCCTGGCA
>Locus:intergenic4323_1:2549510-2549462(-)
TCGACGCAACTCTGGAGAGTGTTTGTGCGGATGCGCAAACCACCAAAGG
>Locus:intergenic4322_2:2549496-2549565(+)
CCAGAGTTGCGTCGAGCAAGAGTTCTTTTGCCTGAGAGATTCACTCCGCAGTTTGCTCCTTCGGCGCCTG
>Locus:intergenic4377_1:2574375-2574339(-)
CAGAGCTTTGAAAAAGGTTCTGGCTTTTTTTCTATTC
>Locus:intergenic4521_1:2651481-2651424(-)
TGCGCAGACGATGTAAGCCCCATTTGTTTTCTGCGTATCACAATACAATCCATAGGGA
>Locus:intergenic4526_1:2655284-2655320(+)
ACACATATAAATATGCATCCTTTAACAAAAGAGTTTA
>Locus:intergenic4619_1:2707006-2706910(-)
TTGGCGTTAAAATACTTCAAAAGCTTTCTCCTGTCTTTTTGTATGATTCTTTTTCTTTGTTTCATTGGAAAACAAGCTGCATGTAACCCTAATTTAC
>Locus:intergenic4625_1:2709495-2709429(-)
CCATATCCAATCAGCCTCAAATGTAATATAATGTTGCCAAACCATATTGGTTGTGGCACCGAGGAGG
>Locus:intergenic4682_1:2734183-2734246(+)
TCTGCTTTATTTCAGCGTATAAAAACTTTTCTGTTCTTCCTCTTTAGATTCTATTGTAGTTTTC
>Locus:intergenic4691_1:2739240-2739114(-)
AAGAGGGGAAAGAGAGAAAACACTGTAATCAGATATGTGTGTATAACTCAATTGTTTGTTAGAAAAAAAGTGGGCTTTTTAAGCCCGCTTCTTAGTTCATGTTTCTCTTCAGGAGATTGTCTTTTTC
>Locus:intergenic4699_1:2744097-2744040(-)
AGGGGTCCCAAGCTGATCAAGCCAGTTGTCTTTCCAGTTACTCTATTGTTTAGGGTTC
>Locus:intergenic4708_1:2749572-2749623(+)
AGTTTGTTTCTTAGTTATTTCCTGCATATGATACCATTGGCCAATTGTGTAA
>Locus:intergenic4749_1:2768801-2768750(-)
GCTGCCTTAGTAATCGCTATTTTAACAAATCATATTGATTTATTCCAAACGC
>Locus:intergenic4757_1:2773829-2773700(-)
ATAATGAAATCTACTGAAAAGGATGTTATAGGGAGTATCGCGCCGGCCTTATTATTCATATCGGCATGCAGAGGCAAAAGTTTAGTTCTTTTTACCTTGTTTTTAAAAATAAATAGTCTGAAAGTCTTGT
>Locus:intergenic4766_1:2780264-2780330(+)
ATAAAACGCCTCCATTACTTCTTCTTTTCTCACAGTTATGCAAGAAAGGCAATAAAAAAGGCAGCAC
>Locus:intergenic4806_1:2801016-2801136(+)
CTTCTGATAAAGCTCCTTTCAGCTTATGGAGCTTCTCTCTTTAACAGGGCTTCGGCGTACTCAGATCCGTCACTCGAGATTCGTATGTATTCTACGAGAAATTATAGACAAGCGGCACGCC
>Locus:intergenic4864_1:2831838-2831910(+)
CCGATTGCATTTCACAAAGCTTTTACGTCTAATTCATGGGATAAGGGAATACATTTTTACAAAGACGAGCCAT
>Locus:intergenic4909_1:2854870-2854819(-)
AAACTCCGGTCGATGATGACTGGAGTTTTTTTTGCAATATGCGGAGTAAACA
>Locus:intergenic4927_1:2864408-2864375(-)
GAACGTTTTTTGGACAAGGCGACAAAAGTCTTGT
>Locus:intergenic4932_1:2869445-2869478(+)
GTGTTTCCCGAATTTCTCTACTCTTCTTTCAAGA
>Locus:intergenic4986_1:2904503-2904560(+)
GGATCTCTTACGCACAAAAGCGTTCCGTGTCTATTTTCCTTCTTTTTTGAAGAAAATG
>Locus:intergenic5068_1:2953642-2953783(+)
AGAGAGAAAAAGAAAATCTTTCATCCCCACCCAGAATACAAAGAACCAACAATTCCCCCTTATTACGCAATTTACAACAAAACCACCGACAGGAAGAAATGTAAAACAAAGTTAATCTCTGACCGATATAAGGAGCAGAAGG
>Locus:intergenic5093_1:2966997-2966874(-)
CTTAACAGCATATTTCTGAAAAAACGCACCTTGCAAATTAGACTTAAACACAGTATACTATTTTTCGTGAACTTCTTGCTTGAGACTGTTTCGGAATTACTTAAAGGGTTAGGACCTCTCCGGA
>Locus:intergenic5108_1:2975882-2975957(+)
CCTCTTATTTTAACAAAGTTCAATTTGAAAGGAAAATACGTGAACTATAAGAGAAGACACAAAAAAGGACGGGAAC
>Locus:intergenic5111_1:2978681-2978606(-)
GAAAGCGCTATCATAAACGTCTTTATTTCTTTTAAAAATGATGTAAAAGGCGAATTGTCGGAATGTCCTGCTTTCG
>Locus:intergenic5131_1:2991214-2991154(-)
CAGATAGATTTACTCCGCAGAATGCAGCAATCAACGCAGCAGTATACGAATCAAAAAATAT
>Locus:intergenic5134_1:2995613-2995688(+)
AAATTCTCCAAACTTCTGTCGCTTTTTCCCATTCTTTTTTATAAACTATATGTGAGGCTTAATGGCGAAAGGAAGG
>Locus:intergenic5174_1:3016334-3016385(+)
CGTTTTTCGTACTTTTTTCCCGGTGAATATCAACATCTTCTCCGAAAAATAT
>Locus:intergenic5227_1:3046607-3046565(-)
TCAGTATTTCCATTTGGAATTACTTATAGTAAGATGCATGATA
>Locus:intergenic5254_1:3060296-3060332(+)
AAAGAGGGTCCCGTCTGCTGGAACACTCCTTTCCCAT
>Locus:intergenic5278_1:3075175-3075259(+)
TCACCATTTTCTACGAAGATTCAACTTTTCTATTTTACCACAACTGGGCATTTAGACGGTAATAAATACAAAAGCAATCCTGTGA
>Locus:intergenic5298_1:3088304-3088343(+)
TTTGAACAGTGTCCCCGGCCGGGCGGGGGCTGCCGCGAAT
>Locus:intergenic5349_1:3129372-3129300(-)
GCAAACCCTTTTACGATAAGATATTTCATTGAGCGGATACTCTTATCCCGAGCTGGCGGAGGGACAGGCCCTA
>Locus:intergenic5354_1:3132287-3132338(+)
CATTCACACATTTTTATACCCATCATACGATATGTAAAGCAAAAAAGGATAT
>Locus:intergenic5390_1:3153785-3153818(+)
ACAGATCATGCAGTCCAAATGGCCTGCCTTACCT
>Locus:intergenic5400_1:3161966-3162005(+)
GAATGGGACTGCCCTAAAAACAAAACGGGTAAACAACCAG
>Locus:intergenic5408_2:3172063-3172126(+)
CTCCATTTGGCTCCACAGGCAGGATTCGAACCTGCGACCGATCGGTTAACAGCCGATAGCTCTA
>Locus:intergenic5408_10:3173326-3173377(+)
GAGCGGAAGACGGGATTCGAACCCGCGACCCCCACCTTGGCAAGGTGGTGTT
>Locus:intergenic5409_1:3173740-3173662(-)
AGCCCGTCATCCTCCACCATTTTTCATTATACATATCGGTTTTACATATATGCCGGTGTAGCTCAATTGGTAGAGCAAC
>Locus:intergenic5408_7:3174196-3174286(+)
CTGGTACACCAGCGGTGCGTCCATCCCGGTCCTCTCGTACTAAGGACAGCTCCTCTCAAATTTCCTGCGCCCGCGACGGATAGGGACCGAA
>Locus:intergenic5408_1:3174691-3174814(+)
TTAGAAGGTCAATACAGCCAGGGTAGTATCCCACCGATGCCTCCACCGAAGCTGGCGCTCCGGTTTCCAAGGCTCCTACCTATCCTGTACAAGCTGTACCAACATTCAATATCAGGCTGCAGTA
>Locus:intergenic5409_2:3174872-3174749(-)
ATAGTACCTGTGAAGATGCAGGTTACCCGCGACAGGACGGAAAGACCCCGTGGAGCTTTACTGCAGCCTGATATTGAATGTTGGTACAGCTTGTACAGGATAGGTAGGAGCCTTGGAAACCGGA
>Locus:intergenic5408_5:3174811-3174928(+)
AGTAAAGCTCCACGGGGTCTTTCCGTCCTGTCGCGGGTAACCTGCATCTTCACAGGTACTATAATTTCACCGAGTCTCTCGTTGAGACAGTGCCCAGATCGTTGCGCCTTTCGTGCGG
>Locus:intergenic5408_9:3175109-3175256(+)
CTAAACAGTCGCCTGGGCCTATTCACTGCGGCTCTCTCGGGCTTGCACCCTAACAGAGCACCCCTTCTCCCGAAGTTACGGGGTCATTTTGCCGAGTTCCTTAACGAGAGTTCTCTCGATCACCTTAGGATTCTCTCCTCGCCTACCT
>Locus:intergenic5408_4:3175164-3175203(+)
GAGCACCCCTTCTCCCGAAGTTACGGGGTCATTTTGCCGA
>Locus:intergenic5408_6:3175915-3175954(+)
ATCACTCGCAGTCTGACTCCCAAGGATAAGTCATTGGCAT
>Locus:intergenic5408_8:3176058-3176175(+)
GAGAACCAGCTATCTCCAGGTTCGATTGGCATTTCACCCCTACCCACACCTCATCCCCGCACTTTTCAACGTGCGTGGGTTCGGGCCTCCATTCAGTGTTACCTGAACTTCACCCTGG
>Locus:intergenic5409_3:3177388-3177250(-)
CAGAACAAAGGGCAGCGAAACCGCGAGGTTAAGCCAATCCCACAAATCTGTTCTCAGTTCGGATCGCAGTCTGCAACTCGACTGCGTGAAGCTGGAATCGCTAGTAATCGCGGATCAGCATGCCGCGGTGAATACGTTC
>Locus:intergenic5409_4:3178180-3178078(-)
CAAGTACCGTTCGAACAGGGCGGTACCTTGACGGTACCTAACCAGAAAGCCACGGCTAACTACGTGCCAGCAGCCGCGGTAATACGTAGGTGGCAAGCGTTTT
>Locus:intergenic5408_3:3178137-3178173(+)
TGGTTAGGTACCGTCAAGGTACCGCCCTGTTCGAACG
>Locus:intergenic5408_11:3178883-3178952(+)
GTTTGTGTCCGCTGTGCATCAGCGACGTTTAATAATATAACACCTGTATTTATTTATTGCAATAGTTTTT
>Locus:intergenic5524_1:3246388-3246493(+)
AGCTTGATCAGGATTGATTTTAAATATACAAATAACCTCTTTTTTGTTAGACTTATTTTGAGGTCAAAAGAACTCATAAAAATCCATTACAGCAGTTCGAAGCGTG
>Locus:intergenic5524_2:3246391-3246454(+)
TTGATCAGGATTGATTTTAAATATACAAATAACCTCTTTTTTGTTAGACTTATTTTGAGGTCAA
>Locus:intergenic5525_1:3246614-3246506(-)
AGATGTAAGAGCTGCAAAGATAAGACCTCCTTTTCTCGTTCTCAATTGAAAAATGCGCTATGTATAAAATATACGGTCAAACGACCTAGTCCAAATTATATCGCACTTT
>Locus:intergenic5538_1:3257327-3257429(+)
GGCTCATTTTTCACCGAAAAGTATGCAAAAAAGTCCTGCGTGACACCGCAAATCTCAATAGGTCCTTATACTCAAAGGAATCACAACAAGAACGGGACTATCT
>Locus:intergenic5541_1:3259372-3259339(-)
CAGTTTTCTTTATGTATATATTATTTTTCATGTT
>Locus:intergenic5591_1:3293503-3293368(-)
ACCTTATTTGATCAAGGTGCCTTTTTTATTCGGGAAAAAGTTGACTTTCTTTGGAAGAAAACCTATTATTTGAGGTGTCTAGTTGATAGTGAAAATCATTATCATACATTGCGGTTTAGTTTAAGGAGAGGAATGT
>Locus:intergenic5621_1:3306029-3305966(-)
TTGAGAATTGGAACGATCATGTTTATAATAAAAGACAGCAACCGGTTTTTAAAAGGAGGTTCAT
>Locus:intergenic5683_1:3343976-3343904(-)
TTTAGGTCCTGTTTTTGCGGGCTGCCGGCATTTCTGTTTTCATCCGTTCCGCGAACATCGCCTCTCCAGCTTA
>Locus:intergenic5772_1:3388072-3388108(+)
CATATCCTAGCAGGCCTCCGGGCTCCGAAAGGGTGGA
>Locus:intergenic5795_1:3404661-3404550(-)
TGCCGGTCCGTGAACAACAGCCGGCTTAAAAGGGAAACCGGTAAAAGCCGGTGCGGTCCCGCCACTGTAATTGGCCAAGCGCCAAGAGCCAGGATACCTGCCTGTTTGATCA
>Locus:intergenic5821_1:3421211-3421094(-)
TGCAGGACTGCCGCGTGCTTTTTCGCGGAGGGCTATCCGGAGATCAAGGGTGTGTGTTTCTTTAAGCATGGACTTTTGTTCAGGCTTTTTTTGCGTTTATATGATCTCGGGGTCTGGT
>Locus:intergenic5820_1:3421270-3421345(+)
GATGCCTTTTACACATGTTTAACAGCCCCTGTCAGCCTAGCATGTGTGACTCATCATCCGCGCAACCTCTACCTCA
>Locus:intergenic5862_1:3448177-3448267(+)
CTTCGCTTTAGTATGCCCAAAAACGCGGTTAGCTTCTCAATTGGTGCGCACGATAAAAAAACAGAGACTTATACCGTCTCTGCTTCATTAC
>Locus:intergenic5902_1:3467491-3467542(+)
TGTTTAACAGATACTAACACATGTTGTTTATTTAAAAAAACCACCTCTGTTG
>Locus:intergenic5945_1:3491594-3491558(-)
TATATTCAGATCATAAAATTTGAGTTTTTCAGAAAAC
>Locus:intergenic5955_1:3497599-3497533(-)
AATATCTATTTTCCCGAAGGAATTCGGGTTTTTCCCTTATATCTTTCTGGTGTATACGATTATGCCG
>Locus:intergenic5990_1:3528223-3528274(+)
CTCAACCTTTTCCCCCCTAATTCTTTTATCGGTTTAGCTGCGGCGGTTTTCG
>Locus:intergenic5995_1:3529911-3529869(-)
ATTAACAGAAAGGGGCGCGGGAAGCCAGCCGCGGGAAGGCTGA
>Locus:intergenic5998_2:3532141-3532213(+)
TTGTGGCAGCTTGTATCATTATTTTGTCGGCCGTGGTATGTTTACGGGACACAGTCTATTACCAGCCTATGCG
>Locus:intergenic5998_1:3532183-3532243(+)
TACGGGACACAGTCTATTACCAGCCTATGCGCTGGACTGGCATCATACTGTTTTTCGCGGG
>Locus:intergenic6034_1:3557728-3557773(+)
GATGAAATTGTGGGAACAATCCTTTTCACCCTGTTACCGATAACAG
>Locus:intergenic6060_1:3572968-3573025(+)
TTCTTCTATTTTACAGCATATTCATTCCTTAATTCAGATGATTTTGCTGTAACTGGAA
>Locus:intergenic6118_2:3615442-3615514(+)
CCCCTTTTCAGCCAAAATCAATCACCATATTTGCATTTTGGTGCCGGTCAAAACTTATTCCATGGTGCCGCTG
>Locus:intergenic6119_1:3615692-3615644(-)
TGTAGGTTTTCAGGAAAATGCTGTCAAACGCAGAAAGTCCTAAATAAAA
>Locus:intergenic6118_1:3615697-3615745(+)
AATGATAGTGTTTACTATCATTTTTTAAACACAGGCTCCGCAATAAAAA
>Locus:intergenic6120_1:3618305-3618344(+)
TTATACAAGCGGGGCGGGTGTATACTTGTCCTGCCAGTAT
>Locus:intergenic6129_1:3622256-3622208(-)
TCACAAATAAACATTTATAAAGGACTGTTATTACCCGATATCAATATAT
>Locus:intergenic6142_1:3631691-3631730(+)
ATTTGCTCTGTTATTGGCGGTTCGGAGGTATATGTATATG
>Locus:intergenic6214_1:3671829-3671946(+)
TCCCTCTTCATTTCCTCTAATCAAATTAAAGTTAAATTTATACTGGCCAGCTTTCTTAAAATTCATTATCCCGCAAAGTTGGTGCATATAAAATTATTTTTCTTTAATTCCTTATTTG
>Locus:intergenic6234_1:3688657-3688747(+)
TCATCTTTTCATTACCCCTTCAAAGAAAACGCTTCCTATCTATTATATCACGTCGAAAAGAAGCTTTGTTTCAGCCTTTTCCTCGATAAGA
>Locus:intergenic6247_1:3697636-3697564(-)
CAAAAAAGAGAGTGTCTGATGAGACACTCTCTTTTTATTTGCCCAGCATATTCATTCTGTAAAAATATTAAAA
>Locus:intergenic6328_1:3742072-3742177(+)
GTTGTGCCTTTTACGATCGGAAGCTCCAGATCGACACTTTTAATTGTTATCCGCCGCCTTGATTGTGAAGTAAAAATAAGTATATTTCACGTGCTTTCGACGTTCT
>Locus:intergenic6347_1:3748992-3748899(-)
GCGATCAATAGTTGTAAAGATGAAAATTTAGTGACGCGAAATAGTTTGCTGAATCTGAAAAAGTTCGTTTCACCCCTTGTCCTTATTGAGTTTT
>Locus:intergenic6367_1:3759661-3759622(-)
TTACTTTTTGCTTTGTTTTACCGTCTATGTAGTTACATGT
>Locus:intergenic6368_1:3760555-3760627(+)
GTTTCATCACCTCAGCAACATTCTGAACACTTTTCTGAAAATATATACAACCTATCCAAAAAAACTTTTTTAG
>Locus:intergenic6410_1:3780041-3780134(+)
TCTCCCCCTTATCCCCAGTTTTACCGGAGGCAAGAGGCGCCATACGTAAAAATCTTCGTCAAAACTCGAGCTATTCGCTTCAACCCGCTTCTCC
>Locus:intergenic6431_1:3788113-3788059(-)
TCGAACAGGCCCGTTTTGCCGGTCAAAAAAGGTCTTCTACTAAGGGTTAACCGCT
>Locus:intergenic6445_1:3794132-3794030(-)
ATTAGCGTTGTCCACAATTTGTGGATAACGCTTGTTTTATTACAGGACATCTTTTATACTTTCAAAAGGATTACACGCGTAAAACAATCGTTTTATTGTTGTG
>Locus:intergenic6472_1:3807538-3807655(+)
CAGGTTTCAAAAGATGCACAGAGACCCGCCGGCTCGAGAGACATCGTCGTCATCCGGCAAAAGCAGTACGCATACCCTTCATTCCGATATCAGCTTCTGCAGCCCAATGATTCCTTCT
>Locus:intergenic6472_2:3807580-3807709(+)
ATCGTCGTCATCCGGCAAAAGCAGTACGCATACCCTTCATTCCGATATCAGCTTCTGCAGCCCAATGATTCCTTCTCTGTAAAGCGGCGTCAGCATCTGAAGATCCGCTGTATCAGGTCGGTGAAATACA
>Locus:intergenic6524_1:3845776-3845830(+)
TCACTTCCTTTTCAGACATACACTGCTCACGCAGATATAACAGAATATGGAAGGG
>Locus:intergenic6624_1:3911324-3911396(+)
CGTATCACTGATCCCCTATTTTTTCTCCAAAGCCGCTCACACTGCTTATCAGTGTCCCCTATCATTCGCCATT
>Locus:intergenic6648_1:3923750-3923843(+)
ACGGCCGAGCTTGAAAACCTTCGCCTGTCTTTAGACCACTGTGTTCACCTCTTCACGACTTCCTTCTTTTTTCATCCTCCAGCTATTGTACAAC
>Locus:intergenic6682_1:3945421-3945502(+)
TGGTATTCATCTCCCTTTTTGTTGTACAAGTTACATACCCTTTTTCAAAAAAATAAACACGTTCTCCGACATTTTTTTAAAC
>Locus:intergenic6694_2:3951818-3951866(+)
ATTTCATTAGGTTTCTGCTTTCACTTGAACGAACAGGTACAGAAAAATT
>Locus:intergenic6694_1:3951948-3952002(+)
AAACATTCCATTCTTGCCCTTGCAGGTATAAAGATTCATTTTCAAAAACATACGC
>Locus:intergenic6728_1:3979537-3979570(+)
ATCGTTCCTTGCGAACAAAATGCTTGCCCCCGCC
>Locus:intergenic6740_1:3986252-3986321(+)
CCTCTCTTATGTAAGGATCTGTATATTCAGTATAAGGCGAAACACACATGTTCTCCACTAAAAAAGAGTA
>Locus:intergenic6759_1:3996749-3996710(-)
GGTTCTATAGTTACTATCGACGATAAAATAAATTCCTTTA
>Locus:intergenic6968_1:4118511-4118550(+)
TCAACTGAACCGTGTTTTTTTCTTCTATCCCAAACAACAG
>Locus:intergenic6968_2:4118529-4118610(+)
TTTCTTCTATCCCAAACAACAGAAGACATAAGTTATGTTTTAAATATCATAAACAGTGATACAATAATAGCTAGAAACAATC
>Locus:intergenic6989_1:4127758-4127716(-)
CTTTATATACCAAGAATAGTGACATTTTTCAGATTTTTTAGGT
>Locus:intergenic7012_1:4141592-4141643(+)
GAACGAGCATTGGAGCGCAGCGAATGTTTGGAATTCGTGAGCACCGAAGCGC
>Locus:intergenic7028_1:4154534-4154624(+)
AGGTTTAGAAAAAAAACACATGTTTCACCTTTATCGCCAGTTGTTTATCTATTGTCATGCTGGTCAACTTTTTTTAAAAAAGATAACTTTA
>Locus:intergenic7029_1:4155194-4155152(-)
TTGGTAGAGCATCTGACTTTTAATCAGAGGGTCGAAGGTTCGA
>Locus:intergenic7034_1:4158888-4158927(+)
TACAGAAAAAAAATAGAAAAATTGTCTGTTTCCTGTTTTT
>Locus:intergenic7035_1:4158996-4158942(-)
CCTCCCTTATGTTTTATTGCATTTTTCCCGCCTTGTTACTGTCCGAAACGATCCA
>Locus:intergenic7059_1:4169863-4169755(-)
TTTGCTGGCAATCTCATTGTTAGCGAGACCTTTGCCAAATCTGATTTGGTGAAGGTCTTTTTGTTTCAGGAACTTCACCAAATTGGTGGAGTTTTTTCATTTTTATCAA
>Locus:intergenic7147_1:4215450-4215588(+)
ACCTATTCATTGTCAACTTCACTAGTGCTTTTATTTCTTGCAACCATAATAGGATACCATACCTTTTCAACTTTCGAAACCTTATTTTTTAGATTCCTTAATTTTACGGAAAAAAGACAAATTCAAACAATTTGCCCCT
>Locus:intergenic17_1:11027-10925(-)
GGGCATGATGATTTGACGTCATCCCCACCTTCCTCCGGTTTGTCACCGGCAGTCACCTTAGAGTGCCCAACTGAATGCTGGCAACTAAGATCAAGGGTTGCGC
>Locus:intergenic17_2:12924-12852(-)
GAACAGTCCGCAGCTTCGGTGATACGTTTAGCCCCGGTACATTTTCGGCGCAGAGTCACTCGACCAGTGAGCT
>Locus:intergenic17_3:14156-14096(-)
ATGGCCCTTCCATGCGGAACCACCGGATCACTAAGCCCGACTTTCGTCCCTGCTCGACTTG
>Locus:intergenic16_1:14215-14362(+)
ATCGACGGGGAGGTTTGGCACCTCGATGTCGGCTCATCGCATCCTGGGGCTGTAGTCGGTCCCAAGGGTTGGGCTGTTCGCCCATTAAAGCGGTACGCGAGCTGGGTTCAGAACGTCGTGAGACAGTTCGGTCCCTATCCGTCGCGGG
>Locus:intergenic47_1:30803-30659(-)
CACGTAGTTAGCCGTGGCTTTCTGGTTAGGTACCGTCAAGGTACCGCCCTATTCGAACGGTACTTGTTCTTCCCTAACAACAGAGCTTTACGATCCGAAAACCTTCATCACTCACGCGGCGTTGCTCCGTCAGACTTTCGTCCAT
>Locus:intergenic46_1:31960-32068(+)
ACGCCTGATAAGCGTGAGGTCGGTGGTTCGAGTCCACTCAGGCCCACCATCTTATATAACGGGGCCTTAGCTCAGCTGGGAGAGCGCCTGCTTTGCACGCAGGAGGTCA
>Locus:intergenic47_2:32067-32028(-)
GACCTCCTGCGTGCAAAGCAGGCGCTCTCCCAGCTGAGCT
>Locus:intergenic47_3:32962-32896(-)
TGGGTTCGGGCCTCCATTCAGTGTTACCTGAACTTCACCCTGGACATGGGTAGATCACCTGGTTTCG
>Locus:intergenic47_4:34299-34149(-)
TCAATATCAGGCTGCAGTAAAGCTCCACGGGGTCTTTCCGTCCTGTCGCGGGTAACCTGCATCTTCACAGGTACTATAATTTCACCGAGTCTCTCGTTGAGACAGTGCCCAGATCGTTGCGCCTTTCGTGCGGGTCGGAACTTACCCGACA
>Locus:intergenic46_3:34277-34352(+)
GCTTTACTGCAGCCTGATATTGAATGTTGGTACAGCTTGTACAGGATAGGTAGGAGCCTTGGAAACCGGAGCGCCA
>Locus:intergenic46_2:34472-34508(+)
AAAGGTAACGGAGGCGCCCAAAGGTTCCCTCAGAATG
>Locus:intergenic124_1:82708-82780(+)
AACTCCCGGTTCGCCGGGAGTTTTTTTATATTTCGTGCATCAAATATGCCATGTCTGCGACGAATGTTATTCT
>Locus:intergenic133_1:90480-90423(-)
GTACGTTTTGTCTTGTTTAGTTTTCAAAGATCATTTTGTTCACTTCGTTCAAGCGACT
>Locus:intergenic133_9:91027-90985(-)
CGTCAAGGTACCGCCCTATTCGAACGGCACTTGTTCTTCCCTA
>Locus:intergenic132_6:91411-91465(+)
GCATTAAGCACTCCGCCTGGGGAGTACGGTCGCAAGACTGAAACTCAAAGGAATT
>Locus:intergenic133_7:91755-91668(-)
AAGGGGCATGATGATTTGACGTCATCCCCACCTTCCTCCGGTTTGTCACCGGCAGTCACCTTAGAGTGCCCAACTGAATGCTGGCAAC
>Locus:intergenic132_3:91781-91838(+)
AATGGACAGAACAAAGGGCAGCGAAACCGCGAGGTTAAGCCAATCCCACAAATCTGTT
>Locus:intergenic133_3:92842-92746(-)
CGGGCTCTGACTACTTGTAGGCACACGGTTTCAGGATCTCTTTCACTCCCCTTCCGGGGTGCTTTTCACCTTTCCCTCACGGTACTGGTTCACTATC
>Locus:intergenic133_6:94060-93988(-)
AACAGTCGCCTGGGCCTATTCACTGCGGCTCTCTCGGGCTTGCACCCTAACAGAGCACCCCTTCTCCCGAAGT
>Locus:intergenic132_5:94182-94233(+)
AACGGCGGCCGTAACTATAACGGTCCTAAGGTAGCGAAATTCCTTGTCGGGT
>Locus:intergenic132_1:95100-95136(+)
GATGATCAGGTTGATAGGTCTGAGGTGGAAGTGTGGC
>Locus:intergenic132_2:95792-95843(+)
GAACACCACCTTGCCAAGGTGGGGGTCGCGGGTTCGAATCCCGTCTTCCGCT
>Locus:intergenic133_5:97223-97097(-)
ACTCATCGTTTACGGCGTGGACTACCAGGGTATCTAATCCTGTTCGCTCCCCACGCTTTCGCTCCTCAGCGTCAGTTACAGACCAGAGAGTCGCCTTCGCCACTGGTGTTCCTCCACATCTCTACGC
>Locus:intergenic133_12:98409-98328(-)
CAACCCCAAGAGGCAAGCCTCTTGGTTTGGGCTGATCCCGTTTCGCTCGCCGCTACTCAGGGAATCGCATTTGCTTTCTCTT
>Locus:intergenic133_8:98492-98405(-)
ACAGGGCTGTTACCTCCTATGGCGGGCCTTTCCAGACCTCTTCATCTACCTCGTTCCTTTGTAACTCCGTACAGAGTGTCCTACAACC
>Locus:intergenic133_11:99001-98899(-)
ACCTTGAGGCTAGCCCTAAAGCTATTTCGGAGAGAACCAGCTATCTCCAGGTTCGATTGGCATTTCACCCCTACCCACACCTCATCCCCGCACTTTTCAACGT
>Locus:intergenic133_4:99700-99667(-)
CGCTACTATATTTCGCTCGCCATCACAGCTCAGC
>Locus:intergenic133_2:99740-99695(-)
TCGCTAGAGGCTTTTCTTGGCAGTGTGGAATCAGGAACTTCGCTAC
>Locus:intergenic133_10:100100-100022(-)
GGTCGGAACTTACCCGACAAGGAATTTCGCTACCTTAGGACCGTTATAGTTACGGCCGCCGTTTACTGGGGCTTCAATT
>Locus:intergenic132_4:100738-100804(+)
ACAGTTCGGTCCCTATCCGTCGCGGGCGCAGGAAATTTGAGAGGAGCTGTCCTTAGTACGAGAGGAC
>Locus:intergenic147_1:112711-112636(-)
GCGGTTCCACTCTGTTTGAAAAGCAGACTTCTGCTCTCCCAACTTCAGCCTGTAACGGCGGCGGCCGCCTTTGAAT
>Locus:intergenic171_1:121746-121692(-)
ATTGACAATTCATCATATCAAGCAAAATATATACATTGGCATTTTACAATATTAA
>Locus:intergenic261_2:161484-161436(-)
CCTGCGAGCCCTTTACGCCCAATAATTCCGGACAAAGCTTGCCACCTAC
>Locus:intergenic261_17:161641-161503(-)
CCAGAGAGTCGCCTTCGCCACTGGTGTTCCTCCACATCTCTACGCATTTCACCGCTACACGTGGAATTCCACTCTCCTCTTCTGCACTCAAGTTCCCCAGTTTCCAATGACCCTCCCCGGTTGAGCCGGGGGCTTTCAC
>Locus:intergenic261_19:164357-164234(-)
CCCTTCTCCCGAAGTTACGGGGTCATTTTGCCGAGTTCCTTAACGAGAGTTCTCTCGATCACCTTAGGATTCTCTCCTCGCCTACCTGTGTCGGTTTGCGGTACGGGCACCTCTCACCTCGCTA
>Locus:intergenic261_3:164343-164247(-)
TTACGGGGTCATTTTGCCGAGTTCCTTAACGAGAGTTCTCTCGATCACCTTAGGATTCTCTCCTCGCCTACCTGTGTCGGTTTGCGGTACGGGCACC
>Locus:intergenic261_15:165313-165256(-)
CGTCCATCCCGGTCCTCTCGTACTAAGGACAGCTCCTCTCAAATTTCCTGCGCCCGCG
>Locus:intergenic261_16:166088-166055(-)
CTCTATCCAATTGAGCTACGGGCGCAATTCAATT
>Locus:intergenic261_7:167919-167880(-)
GGTGTGACGGGCGGTGTGTACAAGGCCCGGGAACGTATTC
>Locus:intergenic261_12:168232-168190(-)
CTTTCTAACTTAACCGTTAAAAAGAATCACTATGTGATATCTT
>Locus:intergenic260_7:168241-168289(+)
GTGGATGCCTTGGCACTAGGAGCCGATGAAGGACGGGACGAACACCGAT
>Locus:intergenic261_1:169065-169023(-)
CTCCAGGTTCGATTGGCATTTCACCCCTACCCACACCTCATCC
>Locus:intergenic261_18:169851-169770(-)
CACCTCGCTAGAGCTTTTCTTGGCAGTGTGGAATCAGGAACTTCGCTACTATATTTCGCTCGCCATCACAGCTCAGCCTTAT
>Locus:intergenic261_10:170429-170357(-)
TACAGCCAGGGTAGTATCCCACCGATGCCTCCACCGAAGTGGCGCTCCGGTTTCCAAGGCTCCTACCTATCCT
>Locus:intergenic261_11:170393-170357(-)
AAGTGGCGCTCCGGTTTCCAAGGCTCCTACCTATCCT
>Locus:intergenic260_1:170476-170566(+)
GGTGGGCAGTTTGACTGGGGCGGTCGCCTCCTAAAAGGTAACGGAGGCGCCCAAAGGTTCCCTCAGAATGGTTGGAAATCATTCGCAGAGT
>Locus:intergenic261_9:171297-171177(-)
ACTCTCACAGGGGGAAACCCCCGACTACCATCGGCGCTGAAGAGCTTAACTTCCGTGTTCGGTATGGGAACGGGTGTGACCTCTTCGCTATCGCCACCAAACAAATTGAGAGTGTTCTCTC
>Locus:intergenic261_21:171922-171793(-)
CCTTCATCACTCACGCGGCGTTGCTCCGTCAGACTTTCGTCCATTGCGGAAGATTCCCTACTGCTGCCTCCCGTAGGAGTCTGGGCCGTGTCTCAGTCCCAGTGTGGCCGATCACCCTCTCAGGTCGGCT
>Locus:intergenic261_5:172451-172394(-)
CACCGCTTGTGCGGGCCCCCGTCAATTCCTTTGAGTTTCAGTCTTGCGACCGTACTCC
>Locus:intergenic260_5:172733-172856(+)
ACGTGCTACAATGGACAGAACAAAGGGCAGCGAAACCGCGAGGTTAAGCCAATCCCACAAATCTGTTCTCAGTTCGGATCGCAGTCTGCAACTCGACTGCGTGAAGCTGGAATCGCTAGTAATC
>Locus:intergenic261_6:174100-174007(-)
GAGGCTAGCCCTAAAGCTATTTCGGAGAGAACCAGCTATCTCCAGGTTCGATTGGCATTTCACCCCTACCCACACCTCATCCCCGCACTTTTCA
>Locus:intergenic260_6:174191-174260(+)
ATCCTTGGGAGTCAGACTGCGAGTGATAAGATCCGTAGTCGAAAGGGAAACAGCCCAGACCGCCAGCTAA
>Locus:intergenic261_20:174544-174394(-)
GGGGATTCTCACCCCTCTTTCGCTACTCATACCGGCATTCTCACTTCTAAGCGCTCCACCAGTCCTTCCGGTCTGGCTTCACAGCCCTTAGAACGCTCTCCTACCACTGTTCGAAGAACAGTCCGCAGCTTCGGTGATACGTTTAGCCCCG
>Locus:intergenic261_8:174890-174740(-)
TCTCCTCGCCTACCTGTGTCGGTTTGCGGTACGGGCACCTCTCACCTCGCTAGAGGCTTTTCTTGGCAGTGTGGAATCAGGAACTTCGCTACTATATTTCGCTCGCCATCACAGCTCAGCCTTATGGGAAACGGATTTCCCTATTTCCCAG
>Locus:intergenic261_13:174838-174784(-)
GAGGCTTTTCTTGGCAGTGTGGAATCAGGAACTTCGCTACTATATTTCGCTCGCC
>Locus:intergenic261_14:175007-174923(-)
GCCTATTCACTGCGGCTCTCTCGGGCTTGCACCCTAACAGAGCACCCCTTCTCCCGAAGTTACGGGGTCATTTTGCCGAGTTCCT
>Locus:intergenic260_4:175657-175759(+)
GCCATCGCTCAACGGATAAAAGCTACCCCGGGGATAACAGGCTTATCTCCCCCAAGAGTCCACATCGACGGGGAGGTTTGGCACCTCGATGTCGGCTCATCGC
>Locus:intergenic260_3:175690-175780(+)
ATAACAGGCTTATCTCCCCCAAGAGTCCACATCGACGGGGAGGTTTGGCACCTCGATGTCGGCTCATCGCATCCTGGGGCTGTAGTCGGTC
>Locus:intergenic261_4:176946-176889(-)
GCAAGGAGTTGTCATACAAAGAGTATCATAATAAATTTTTATCAATTACGCAAGATGA
>Locus:intergenic260_2:176922-177039(+)
TACTCTTTGTATGACAACTCCTTGCCTCAATACAATATACTCAACGTTTCCCCGTTTTCTCCGGTCGTTTTTCTTTTCATTTTCTCCCGTAAAATAAAAAAAGCTCCCAATACAATAG
>Locus:intergenic287_1:194146-194098(-)
AGAGGAAAATTAAATTTTTTATTTTCAAACTTTTTAACTCCTTTTTTAA
>Locus:intergenic291_1:196154-196103(-)
TGTACTTTACATAGCGAGCCCATTATACCACATTTCGATTTAGCAAGTGAAA
>Locus:intergenic300_1:205004-205043(+)
ATGCAGATGTTTATTTTTCCTTTTAAAATATGTAGGCCTT
>Locus:intergenic311_1:211307-211214(-)
CCGCTTAAATTTATCAGCAAGCTTTACGAAGTTGGTCTCATAATCATGTCACTAAACACTTGGGGAAACCCGGCAGGTGACAAGGATGTTTTCA
>Locus:intergenic338_1:226343-226475(+)
GATTTTAAAAGAAGTGAACGATTCAAAACTCTGAACAAAGGTGTTTACCTGAAAAAAACAATTGTATTTTCCAGAGAAATTTATTATGATGAAATAAGTAATTTAGGAGATTATATAACAATTTTAAGTTTGA
>Locus:intergenic379_1:249966-249882(-)
TTTTCTGCTAGGTTCTCTAGTCATTACGAGATAGATATAGAAAAAGTTTCCTTTTCCTGCCAACAAAAAAAAGCTTCTCTGTTGA
>Locus:intergenic421_1:275714-275675(-)
TCATCCCGATTCTCTCGCATTCAGGCGAGAGTTGTTCACT
>Locus:intergenic435_1:282350-282227(-)
GGGCATCAAAGCAGCGTCCGGTGCAGTACAAGCTTCACGTTTCCGCTGTCGAAGCGCCGCAGCCTCAATTCCTGGATTCACATCATTGACCTCTCCCCAGCAGATTTGCACCCGCCTCCGAAAA
>Locus:intergenic453_1:290901-290766(-)
TACATCCATATGATGATTAATCATTGTACATTTTATCTATTCAGTCAAAAGATCAGTCAGCTTTTCTCTCAGTATTTTTTGTTGTCATATCCTTCTTTTTTTGTCTTTTCATACAATGAATTTTTCTTGACAATTG
>Locus:intergenic502_1:318940-318985(+)
TTAAAAGAGGTGCTTTCAGCGTGTCGACAAACCCTCGCATTCGTTG
>Locus:intergenic506_1:320747-320795(+)
ATTTTTCCAGTAAAGGAGCAGGAAGTCATAAGAGGAAGGAGGAATTCAA
>Locus:intergenic535_2:339811-339778(-)
CCAGCTGACTCTTCGATGGAAGGGTCTTTTTCTG
>Locus:intergenic535_1:339841-339781(-)
GCGTTAAAACCTTCCGCCTTTATTGTTTTTCCAGCTGACTCTTCGATGGAAGGGTCTTTTT
>Locus:intergenic583_1:369082-368938(-)
TCTGCTGCATCCTTCACTTTCACATGCGTTTCCTTGGTACGTCTGGCATTCATCCTTGGACAATTCCTTTTTTCATCACCTCTTCCCTTCATAGACGCTTTTAAACACCCACCCATGCTTTTTGTATACACAATTCGAACTTTTT
>Locus:intergenic650_1:430122-430161(+)
CTTTTCAAAAAAACACCGCAAGACATAGTCTTGCGGTGCC
>Locus:intergenic655_1:430596-430539(-)
CCCGCTATTTTTTTATATCACCTTCATATAGCCGAATTCTTCATTTTTTCTCTTGTCC
>Locus:intergenic665_1:438460-438364(-)
TCCATTGACTTCTATTTTGTTTATCTGGTAAAATTTTTTCATTGTTACTCATTGGTTTTCTGTGAACCAATGGGTTTTCTAATGTTCAAGAAAGAAG
>Locus:intergenic761_1:492631-492526(-)
CGTTTCGAAATGAAACGATGTCTTTTTATATGGGACCTTATCACGAATCCCTACATATCATGTTACATAACAGGGAAAAATTCAGAAGTGTATTTTGAACATTTTC
>Locus:intergenic781_1:502854-502743(-)
GTTTGTATTATAGCATTTGTTGCTTCCAAATGTTTGGTTAAACCGATGATGAGCGTTTGCTCCGACTGTTTGTTCTTTTCAGTTTCCGTACTGATGACAAGCATTGTCACCT
>Locus:intergenic799_1:511073-511007(-)
GATCCATCCGTATACAAAGCCCGAATTACTTTAAGTTTTATCTTACCATTACACTATTTGTTTTTCA
>Locus:intergenic807_1:516233-516170(-)
TTCTCAATTGATGTAAAAGGAAGAAATCGCTTGTTTGACTTTAACGGTACGCTCGGTACACGTT
>Locus:intergenic831_1:528873-528822(-)
TGGCGGAGAAGGAGGGATTTGAACCCTCGCGCCGCTTACGCGACCTACACCC
>Locus:intergenic834_1:531738-531774(+)
TATAATAAAGTTAATTCACAAAGAGTTGAGTTAACGA
>Locus:intergenic867_1:549769-549721(-)
AGCAAACTCATAGTTCGCCCTTTTCAACAACTAAACTCTATAAACATAC
>Locus:intergenic888_1:559912-560005(+)
AGCCCTACCTCTCTTCCATCCTTACGGCTCCTTGTCCGTGCCAGTGTGAATCAGGATACTAAAAAAAGTGACTATTTTATTGAGTTTTTTGGTA
>Locus:intergenic899_1:564663-564591(-)
AATTATAACTTTCTTTTATTGATGCCTTTTTATGAACAGCATGCTTCAATAAAACCTGTACAAATACAAGTGA
>Locus:intergenic909_1:570145-569998(-)
TATATCCCACTTTACATTCAATACCTGAAGAAAAAGGGGCAAAACTTCTTAAGATTCTTAGGTTTTCGCGATGCTATTCAAGATCGTTTCCTCTTCTTAAACAGTTTTCAATATCATCCTATCTATTCCATGGTAATATTTAGATACA
>Locus:intergenic908_1:570124-570208(+)
ATTGAATGTAAAGTGGGATATAAATGCAAACAAAAACGAAATGCCTTATCCACCTCGTGTCATGGCAGAAAAAGTGGGGGATTTA
>Locus:intergenic953_1:587689-587650(-)
CCCATATTTCAACGTGCAAACATACATGTATCCAATCATT
>Locus:intergenic956_1:592117-592201(+)
TCCTTCTTGAAAATAAAGGATTTTACAACTGATCATATAAGAAACCTAAAGAAACAAGCACACAAAACCAGCTGCGGGTTTTGTC
>Locus:intergenic975_1:599817-599688(-)
AACTTTTGGGATGCTGTGATAGCTGTTCCAATCATCATATTGATAACCCAAATCCTCAAAATATTATTGAAAATCCCCAAAACTTTTGTACCGTCAGTTGCCTTAATAACAGGCCTTGTCATTTCTGTTT
>Locus:intergenic986_1:602959-603010(+)
ATAATACTCGTGAGTAACATTACTCGTGGGTATTATTTTTGGGGTGGTCCTA
>Locus:intergenic1042_1:635338-635377(+)
CGCACAGCGATGTGCGTAGTCAGTCAAACTAGGGCCTGCA
>Locus:intergenic1043_2:636196-636106(-)
CGTCAGTTACAGACCAGAGAGTCGCCTTCGCCACTGGTGTTCCTCCACATCTCTACGCATTTCACCGCTACACGTGGAATTCCACTCTCCT
>Locus:intergenic1042_2:636501-636552(+)
TTGTCGTCAGCTCGTGTCGTGAGATGTTGGGTTAAGTCCCGCAACGAGCGCA
>Locus:intergenic1043_3:637877-637829(-)
TTCGGGTCTACGACCACGTACTCATGCGCCCTATTCAGACTCGCTTTCG
>Locus:intergenic1043_4:639019-638974(-)
GCAGGCGTCAGCCCCTATACTTCGCCTTACGGCTTCGCAGAGACCT
>Locus:intergenic1043_6:640491-640398(-)
TTTACATTAATGGCGGTCCGGACGGGACTCGAACCCGCGACCTCCTGCGTGACAGGCAGGCATTCTAACCAACTGAACTACCGGACCATATTTG
>Locus:intergenic1043_5:640602-640539(-)
ATTTTGCTGGAATATCCAAGATGTTCCCGATATAAAGAAAGCTTGGCTATGACACCAAGCAGAA
>Locus:intergenic1043_1:640641-640569(-)
CCCTGCTTATGCCTATTTGTGCTCTTCCTAGTTTATCGAATTTTGCTGGAATATCCAAGATGTTCCCGATATA
>Locus:intergenic1068_1:653025-653118(+)
CCGCATTGCTTGAGTTTTGCCATTTATTTGTCCCTAACTAATTTTTTTTCATCAAATTGGTCTTTAAGTGAGTTTAATAATTTTTGTTTCTCTC
>Locus:intergenic1070_1:653961-654051(+)
GTACGGAATTCTGTTAATGTAAAGGACAACAACACTGGTGAAAAATATGTATTCCCTGTACCAATCGACAGAGTTGGTAGCAGAAATGATA
>Locus:intergenic1073_1:654965-654896(-)
TATAAGCTTGCTCACGTTACCACACCTCCATATACAATTCTAGAAGCCTTAGATCACTCTCATTCGAATT
>Locus:intergenic1110_1:679093-679192(+)
TTTAAAGAAAAAAGGGTCTCGCACACTCTTTTTTCTTTATATGAGAGTATCAATCGTTTACATAGCTATGAATTTGGTTTGAACAATACGGTAATGGTTC
>Locus:intergenic1143_1:697496-697457(-)
TATTCTACTAGAGAAATGAGCCGTTTACAATCAGCTTCGC
>Locus:intergenic1191_1:737529-737436(-)
CTTCGCATTCGTTGTCAGGCCTGTGCTTCGGTGCTCACGAATTCAACATTCGCTGTGCTCCGATGCTCGCCCTTCCTAGACTTCAAAGGTTTTC
>Locus:intergenic1201_1:746210-746126(-)
CCAAATATAACGCAAAACACCCAAACTCCCTTTTGCGGACAGCACCGAAAATTTTTTTTGCGGTCGCTCAACCCCTTCCTATTAA
>Locus:intergenic1204_1:746942-747020(+)
AGAAAAGTTAGTCTCATTATAGAGTTTATTAATTGTATTTATAACAATATATTCATATGGAAAACCTCTAAAATATCTT
>Locus:intergenic1212_1:752259-752343(+)
TTCTTGCTTTACGGAAGACGTTCCATTTTCCACATCGCGGCATTCCTTCTATTTCTAACGCAAGACACTCGAAACAACCAAACCA
>Locus:intergenic1241_1:770222-770153(-)
CGCTTACTTAAATTGGATTTTATGCGCTTTGTGAGCTGTCTTCAATTTCACTTTTTTGCATCTGCCTATT
>Locus:intergenic1273_1:790197-790158(-)
CTTTATAATCGTGTCACAACGAATGTACGGGAGCTAATTG
>Locus:intergenic1279_1:796247-796163(-)
CTTCCAATTCCTTCTTTCCAAACAAAATCAAGGCATCACACAACAATAAATACACCGCGGCAAGCCGGAATATTTATGTTTCGCA
>Locus:intergenic1310_1:816063-816108(+)
CGAGGTTTTGAGATACTATGGAATAGATTTCAGGAATTGAGGAGAA
>Locus:intergenic1324_1:825728-825779(+)
CTTACTGCGTCTGGTTGCAAAAACGAAGAAGCAAGGATTCCCCTCGCTTCTC
>Locus:intergenic1332_1:827917-827953(+)
CCCTCAATTTGCTATTATATTTTTGTGATAAATTGGA
>Locus:intergenic1411_1:875146-875092(-)
TATCATCAATATTTCACACGTAATAACTGCAAGTCAATATATAATTTTACAAATT
>Locus:intergenic1533_1:943849-943786(-)
CTTGTCCAGATTACAACCATCTCAGCTGAATCTGAAGCCCGAAGCCATTGTTCTTGTTCGGAAG
>Locus:intergenic1534_1:944416-944452(+)
CGTAGAAAGAGTTACACTAATTATAAACATTACAATG
>Locus:intergenic1539_1:945470-945341(-)
TCAATTCTATGGTTAAAACGAAATTCCTTTTTTCTAAACACATTGAACTATTATAAACAATTTCACAGTAACTCTCCATATGTAAATTCCAGTTCAACCGAAAACATGAAGAAAATCCCATCGGGTTTGT
>Locus:intergenic1539_2:945452-945344(-)
CGAAATTCCTTTTTTCTAAACACATTGAACTATTATAAACAATTTCACAGTAACTCTCCATATGTAAATTCCAGTTCAACCGAAAACATGAAGAAAATCCCATCGGGTT
>Locus:intergenic1541_2:947029-946939(-)
CTCAGTCCCAGTGTGGCCGATCACCCTCTCAGGTCGGCTACGCATCGTTGCCTTGGTGAGCCGTTACCTCACCAACTAGCTAATGCGCCGC
>Locus:intergenic1541_3:947324-947267(-)
GAGCCGGGGGCTTTCACATCAGACTTAAGAAACCGCCTGCGAGCCCTTTACGCCCAAT
>Locus:intergenic1540_2:947916-947985(+)
TATGACCTGGGCTACACACGTGCTACAATGGACAGAACAAAGGGCAGCGAAACCGCGAGGTTAAGCCAAT
>Locus:intergenic1541_1:948680-948632(-)
CCGTTTCGCTCGCCGCTACTCAGGGAATCGCATTTGCTTTCTCTTCCTC
>Locus:intergenic1540_3:948814-948919(+)
TTCTCTCCTGAGTGGATCCTGAGTACGGCGGAACACGTGAAATTCCGTCGGAATCCGGGAGGACCATCTCCCAAGGCTAAATACTCCCTAGTGACCGATAGTGAAC
>Locus:intergenic1541_4:949742-949634(-)
TCTCACCCCTCTTTCGCTACTCATACCGGCATTCTCACTTCTAAGCGCTCCACCAGTCCTTCCGGTCTGGCTTCACAGCCCTTAGAACGCTCTCCTACCACTGTTCGAA
>Locus:intergenic1541_5:949712-949652(-)
ATTCTCACTTCTAAGCGCTCCACCAGTCCTTCCGGTCTGGCTTCACAGCCCTTAGAACGCT
>Locus:intergenic1540_5:950069-950105(+)
CAAACCGACACAGGTAGGCGAGGAGAGAATCCTAAGG
>Locus:intergenic1540_1:950759-950900(+)
CATTCGCAGAGTGTAAAGGCACAAGGGAGCTTGACTGCGAGACCTACAAGTCGAGCAGGGACGAAAGTCGGGCTTAGTGATCCGGTGGTTCCGCATGGAAGGGCCATCGCTCAACGGATAAAAGCTACCCCGGGGATAACAG
>Locus:intergenic1541_6:951325-951280(-)
TTAGTATCTGTCAGCTCCATGTGTCGCCACACTTCCACCTCAGACC
>Locus:intergenic1540_4:952146-952221(+)
TTGGTAGAGCAACGGACTGAAAATCCGTGTGTCGGCGGTTCGATTCCGTCCCGAGCCACCACCTATGCCGGTGTAG
>Locus:intergenic1548_1:955635-955770(+)
GATAAGATGAGTGCGAAATCAATAGTTACTGGGGGTGCCCGCTTTCGGGCTGAGAGAGAAGGCAAGCTTCTTAACCCTTTGGACCTGATCTGGTTCGTACCAGCGTGGGGAAGTAGAGGAATTGTTTTTGTTATTG
>Locus:intergenic1580_1:972847-972898(+)
CACCCTTTTTTATTCTTTTCCAGGCTTGCTTTCGTATCCTGCGGTAAAAATT
>Locus:intergenic1623_1:1000002-999948(-)
CCTAAACAATTCCGCTTTTGTTTAAAAAAACCCGCCAATTCAGGCGGGTTTTTTG
>Locus:intergenic1629_1:1002436-1002346(-)
AACAAACCGCTTTACGGGTGCATAAACATTTGCCGTAAAGAGCTGCTGTGGTCTCCGAGTTCTCCATCACAATGTATTAACCTAGTGCAAT
>Locus:intergenic1633_1:1004930-1004885(-)
AACAGCCAAAGTGCATGCTTACACTTTGGTGCTGTGGTCTCTCCTC
>Locus:intergenic1641_1:1011424-1011274(-)
TTTCAGTCTCCTGTACCCAGAATATATTCCCTCATAGGTTTACCAAAAGCGATATCTTCATTCAGGCATTTTGATTTTATGTCTCCCTCATATTGCTACCCCTTTACTGACGCAGACGGCAAGTTTTGCCCCGTCAATAACAGAGGATGCG
>Locus:intergenic1680_1:1035235-1035331(+)
AAGAAAAGAAAACAGTTTTCAAGGCTGTTTTCTTTTTATATCCGCAAAATCCTTCCTCTTCCAATCCAGACAGGCGCAGAATTGACAAGCAGGCATG
>Locus:intergenic1706_1:1049962-1050013(+)
GCAGGAAAAAAGGGTGACAAAATAAAGAGAGCGCGGAAACCGCGCCCTCTAT
>Locus:intergenic1712_1:1053321-1053429(+)
AGACGAACGCAGCTGACGGTATTCTACTTTACAGAATACGATTCTCCACCTTGCCCTATTCCAAAAGAACAAGCTGATTTTCTAAGAACAGGAATTTGTCTCCTCGTTT
>Locus:intergenic1789_1:1094925-1094832(-)
ATGAACAGAAATGTCGTTGTCACGATTGGTTCGATGATTTTTGGTTCTTTGACGAGTGGTTCGATAAAGATTTCCACGACCATTGCAAGAAAAA
>Locus:intergenic1811_1:1105906-1105861(-)
ATCACGATAATATCCATTGTTCTCACGGAAGCACACGCAGGTCATT
>Locus:intergenic1843_1:1122818-1122701(-)
AAAACGGCCCTCCAGTCAAAAAAATATATAAATTTTGTTACACAGGTAACAATTTTGATTATAGCTCCTTACAAATTTTTCTTCAACACATTTTTCCAAACGGCATACAAAAAGACGC
>Locus:intergenic1847_2:1125072-1124976(-)
ATTCCTGAACATCTTGAATTTCATTCTTCAAGAGGAAATCTGATTTACGTTACAGCCTTGAAAAAGATAGAAACAAAGCGAAAAACACGCACCGCAG
>Locus:intergenic1847_1:1125107-1125068(-)
AAGATACTAATAGACATATCGTATAAGCAGTGCAAATTCC
>Locus:intergenic1857_1:1132147-1132099(-)
ATATACTATAGTAATAAATACATTCACTACGTGAACAATTGGAGTGTTA
>Locus:intergenic1918_1:1172533-1172569(+)
TTGCATAAAGGTTCAGGTTTTAGGTGCCGCGCCCGCC
>Locus:intergenic1953_1:1190425-1190326(-)
GACTCATCTCGTCAAAGTATGGAAGGGGGCAGTCTCAAAATGGGTAAACGAAGCAAATCCAGAAGGTTTATTCAGCAGGGTAAAGACTCCATCGGGCTAC
>Locus:intergenic2065_1:1252713-1252566(-)
TCTTTTTATTTCCGCACCCGCAGCCTTTCTTTTTTATCTTTTTTGATTGATACGATGAATCTGTATATGGAGATTTTTGGGAAGGTTTATGATGCTGATTCATTTTTGTCCCCTTCCTTTCCTTATGTCATATATGCTACTTTATGCG
>Locus:intergenic2065_2:1252758-1252620(-)
AAAACCGGAGTTCTCCGGTTTCTTTGCCAGGCTATTGAGGCTTTTTCTTTTTATTTCCGCACCCGCAGCCTTTCTTTTTTATCTTTTTTGATTGATACGATGAATCTGTATATGGAGATTTTTGGGAAGGTTTATGATG
>Locus:intergenic2129_1:1280555-1280516(-)
AATATGGGAAATAATTGTGATTCTGTCCCCCTCTTGTTAC
>Locus:intergenic2191_1:1315779-1315731(-)
ATTTCGGCTAACCGCAACAAAAAAGCACGGGTTTTTCAAACACCCGTGC
>Locus:intergenic2245_1:1348436-1348403(-)
CTAAAAGGACAAGGGAAAACAGCTCTTGTCCTTA
>Locus:intergenic2258_1:1357652-1357757(+)
CAGTTATGTTTAATAGAATACTCGTACCCAATACAATTCCCCACGTCAACGTCGATTCAGAGAGAAGAAAGCTCAGCAAAAGAAAAGCCAATCCTGCGCAGATCAT
>Locus:intergenic2306_1:1383263-1383296(+)
GATTGTGGCTGTATTATAGAAAAAAACCATCTGC
>Locus:intergenic2308_1:1385783-1385882(+)
GAGACATCAGTCTCGGCGCGAAAAGCAGTGCGCCCCATTTCACAATGGTATTACGGTCGGTTGCTGTTGGGGTCAAAAGGCCAATCCCTCGCCCAACTCT
>Locus:intergenic2362_1:1415970-1416033(+)
AGCAAGTTAAGAAAATGTTTCGTAAAAGCCTTTAAAAATGGACCTAATATCTTTAGAATAATTA
>Locus:intergenic2402_1:1441925-1442015(+)
AAAGTCACACCTGAAAATGGCTCTACTCATGGGAATTGTATTAAAAAGTGTGACCTGAGGTGCAACCTGAACTGTGACTTTTATGCAGTGA
>Locus:intergenic2402_2:1441958-1442015(+)
AATTGTATTAAAAAGTGTGACCTGAGGTGCAACCTGAACTGTGACTTTTATGCAGTGA
>Locus:intergenic2449_2:1467567-1467522(-)
ATACCGCTGATTCCCTTATTCTTAGTGATTCAACGGATTTACTTTA
>Locus:intergenic2449_1:1467730-1467622(-)
AAATCATTCAATATATTTACATATACTGAGATTAATTGTAACACCTTTGTAATAGTTGTTACAGCGAAAAGGAGTAAAAAAAGCTGTCAATATAAAAACACATTAAAAT
>Locus:intergenic2469_1:1478998-1478860(-)
TACCTTTCATATATTAGGTGGCTTACGTATGACACAACACCTCATAAACAAATAAAGCTCTATGTGTTATCAAATTGGATAGGAAGAAGGTTAATTGTGGAGGTATTACATTCGAACATAAAAGTTCTTAATAACTTAA
>Locus:intergenic2469_2:1479034-1478917(-)
CTAAGTTCTTCATATTTCGTCTCCCCTTTTAAAATATACCTTTCATATATTAGGTGGCTTACGTATGACACAACACCTCATAAACAAATAAAGCTCTATGTGTTATCAAATTGGATAG
>Locus:intergenic2502_1:1493502-1493568(+)
ATAAATCTCATATCTCATAACTCGAAAATTGTAGATATTACACTAAATTTCTTTAAAGAAGTAAGTA
>Locus:intergenic2539_1:1517743-1517653(-)
ATTTTTTCCATAAAACCGAAAAATGTATTACTTCTGTTACACAGTTCCTTGATTTTTTACAAAAACATTTCTTTACCGACGCACACCCCCA
>Locus:intergenic2558_1:1527122-1527176(+)
ATTTTTCACTTTTTTGATTTAATTTCAGTATTGCATTTATACAGCACGGCTATTG
>Locus:intergenic2561_1:1528324-1528252(-)
CTAAGTCACCTCTTCCTTTCTTTTAAACAGTCATTAGACGTGCATTCCTTTTATACATACAAACTTAGGGTAC
>Locus:intergenic2689_1:1599279-1599162(-)
CATCCCCCTTTTTCAACATGCTTTTTAAAAAAAGTGTCGTCCCTCCTTTTAATAATGAATGGTTTGTCAGAACATCGCTGTATATTAACTGTAGACAATCTGAATTACAGATATTGTC
>Locus:intergenic2690_1:1603625-1603712(+)
CCTCTCATTATACTTCCTCGACAAATTAAGCAGATTTCCCTGAAAAATTGTATTTTCCTCTCAACATTAATTGACAGACTTTCCCACA
>Locus:intergenic2724_1:1630047-1630161(+)
ATTAATCCTATAAAAAAAGTCGGGTTGACTTATGTTAGAATTGTGCTAAAATTTACTACAAATCTAAAAACTTATCAAGAGCGGCTGAGGGACTGGACCTATGAAGCCCGGCAAC
>Locus:intergenic2795_1:1673612-1673528(-)
GCACCTCCGAAAATATTTCAACAAGATAGTATATTAACAATGATAAAAGTGTTTGTAAAGTGTTTTTTCTTAACAACGGTTTTAT
>Locus:intergenic2815_1:1683651-1683615(-)
CCTCAAGAGGTGTTCTCTCTCTTTTCAAGATATTTCA
>Locus:intergenic2871_1:1719780-1719696(-)
TTGCCGTTTTCTATTATGCAAGAGAAAAAAAGGTTTGTAAATATAGTTTTAAAAATAGGGAACACAAAATGTGTCCCCTATACTG
>Locus:intergenic2895_1:1736882-1736810(-)
CCTTTCACTCCTTCTTTTGAGTTTTTTTCTTATAAACGAAGAAAGAGGACAGACGATATACGCCTATCCTCTC
>Locus:intergenic2922_1:1754689-1754722(+)
ACTGATCACCTTTCTATTTATTTTTTCGACAAAA
>Locus:intergenic2970_1:1783560-1783680(+)
CTGTTATATCTCCTGATCCTTTATTCCTCAATGGAAAAAAGCAGAAAAACAATGGAGCAAACTGTAGGAAAAATTAACTTGACGGATAATATTTACAGAGGTTACCATCAACATGAACATG
>Locus:intergenic2992_1:1861292-1861355(+)
CTATTTTCCATTATTTTACCTTATGATTATGAATATTCAAACGAAAAAACCGGCAGTTCTGCTG
>Locus:intergenic3024_1:1873947-1874001(+)
ACAAAAATCAGCCCGTTGTATGAAAAAGAAATAATGAGAAAGAAGCTCACTATAA
>Locus:intergenic3047_2:1883965-1883899(-)
ATCCTGACAATCATCAACAACGGATCAAACAATCGTCTGGCAAACTTAAATAGGGTCTTATTCCCCC
>Locus:intergenic3047_1:1884022-1883938(-)
CAATTTTTACCAGAAGGGAATAATCAACCACTATATAAAGATATTCCTTCACAAAAAATCCTGACAATCATCAACAACGGATCAA
>Locus:intergenic3052_1:1885706-1885748(+)
CTTCAGAATTGCTTGGCTTTACTTTATGTTGAAAGGGGTCGAG
>Locus:intergenic3083_2:1903384-1903273(-)
GAAAAAACAAGTCTTTTTGGAATGATTTTAGTTATTGTAGCACTTCTAATATCTATATATTTTATGTGTAATACAAATGCGTTGATACCTGCTGGATATGATCTAGCTATTC
>Locus:intergenic3083_1:1903507-1903375(-)
AAGCAGCAAAAAGCCGCCAGCATTGTCTGGCGGTTTTCCTTGGAGCATACTGGTCATAGTTCGTTTCTTCAGCTCTTTTGTTTAAACCTAACTTTAATAAGGGTGGAAATTGGTATGAAATATGAAAAAACAA
>Locus:intergenic3082_1:1903393-1903492(+)
TACCAATTTCCACCCTTATTAAAGTTAGGTTTAAACAAAAGAGCTGAAGAAACGAACTATGACCAGTATGCTCCAAGGAAAACCGCCAGACAATGCTGGC
>Locus:intergenic3087_1:1904985-1904922(-)
ACATCTCCTCGTTTTTACTTTCCCCCGGCTATTGCCGGGTCTTTTTTGTTTGTGCACTATATGT
>Locus:intergenic3088_1:1905206-1905299(+)
CCTTTATTTTTACTACGCTTTATTATACGGCGAGTAGATTTTGCGGCTTGGACAGTTAAAATCATAGAAGGAAAAAAGGGCTGTCCAAATGATA
>Locus:intergenic3094_1:1906707-1906758(+)
TTCGTTTACCTCTTGACATATGATGTTTTTTCAATTCAATCATATAATAACT
>Locus:intergenic3096_1:1907304-1907364(+)
AGAAAAAAGACGAACATAAAAAATAGGTATACGGGAAAAATAATCCTATTAGAGAGAGGGG
>Locus:intergenic3106_1:1915071-1915104(+)
CATAAATTCAAAAATGAGAAGAACAGCGCCCGGG
>Locus:intergenic3178_1:1946089-1946218(+)
TATTTGTATGTTTTCAGACACAAAAAACAGCCGTTCAATGCGGCTGTTTTTTTCAAGAGTATAAGACTATTGAGCGGTATACCCGCTTTTTCATGTTTTGTTCATATTTTATTAATTGTTTATTCAACAC
>Locus:intergenic3203_1:1957859-1957817(-)
AATAAAAATAAAATCGAAGAGAAACACGTACAGGACGTGTTTT
>Locus:intergenic3217_1:1998187-1998133(-)
TATCACTTTATATCCGGAAATTTGATAAAAAAAGAAACGAAAAATAAAGAAATAA
>Locus:intergenic3227_1:2004069-2004000(-)
TTATGTAACACTATGTATATTATGTTACATAAACGCCGCCGCACTTTGACATTCAACGTTTTTCAGCTAT
>Locus:intergenic3285_1:2039459-2039417(-)
TCTTATTTTCTTTTCGGTAACATTTTGATCGTATTTTCCTACT
>Locus:intergenic3293_1:2043042-2042961(-)
TCACTGGGAGATGCTGAACTACTTCAAACTTGCCGACTGAATGAACCGTGTGCCTCAGTGAGCTCAGGGATCGGTGTGAACA
>Locus:intergenic3329_1:2058687-2058627(-)
GGGCGTTTGTTCAATAAAGGTCTCAATACATATTATATATATCAACTATGTATGAGCCCTT
>Locus:intergenic3378_1:2084113-2084170(+)
GAAAACAGGGGTTTCCCCTTCTTTTTTGTGTTCAGTATTTATTTCAGCTACTATTTCC
>Locus:intergenic3389_1:2087618-2087579(-)
ATTCCATTATTACTAGAAATTAGCGGAAAGTCAGGTTTGA
>Locus:intergenic3398_1:2092496-2092532(+)
GCAGAATTTCTGATATTGATTATATTGTATTTTCAGT
>Locus:intergenic3438_1:2116738-2116789(+)
CTGTTTTATCGTCAATTTTTCAGCAAGTTAAACCCTTTTCAAACATTTGGCG
>Locus:intergenic3538_1:2156460-2156514(+)
TATGAGGGGGATAATTCCCCTCTCTTTTTTAAGTCTTCTCTAAATCCATACAGAA
>Locus:intergenic3538_2:2156697-2156748(+)
TCTTCACATGTACACATATATTTGTCACCTCCAATTTCGCTACCGTCAACTG
>Locus:intergenic3556_1:2161908-2161980(+)
AACCTTATATCTTTGTTAGAGAGTACAGTCATTTCAACTGGATGGTTGTGTGATAGGCTTTTATCATGTTTAA
>Locus:intergenic3654_1:2197975-2198014(+)
TTAATATATTCTGGATCACTAAGTTTTTTGAAATTGACTA
>Locus:intergenic3736_1:2226345-2226414(+)
GATCACCGCTGTCATTTCACAGAAAAGGATTATTTTCGGTCTTGCCTTTTCCTTTCACTTAGTAACATAT
>Locus:intergenic3737_1:2226548-2226491(-)
TCTTGTCAGGTTACACGCCTTATTGAGAAACAAAGCGTCTCAAACTCTCGCCATTTAT
>Locus:intergenic3810_1:2273638-2273716(+)
ATTGATATTAAATACCGTCTTGTTGATCTTCAATATAATGATGATTGTAACGTCAAGCCAAAAGAAAAAATAGACCTTC
>Locus:intergenic3822_1:2278460-2278505(+)
GATCAATTCCCAAATTGGGGTCAAATAGGCTATGAATGGGTTTATG
>Locus:intergenic3873_1:2302477-2302444(-)
AATCCAATCAAACAATTGAAAGAATTTAGGAGGA
>Locus:intergenic3916_1:2325637-2325697(+)
GTGCTCCTGTATCTCATATATTTGAAACCGATTTCAAAACCGTTACAACAAAAGAATACCA
>Locus:intergenic3994_1:2367691-2367733(+)
TATCATAATTCAGACGAATGCCCCCGGCAAATAAGATGCTTCT
>Locus:intergenic3995_1:2367866-2367833(-)
GGGGGATGTGCTTTACTTACAAGCCGGCAGGTCA
>Locus:intergenic4020_1:2386061-2386178(+)
GCTCGTCAAGGATTTAAGGTGATTTACCGAACGAATATTCCTTTTTTTCCTTTTTTCATCCTATTCCTTGATCCTTTTCCATTATTAAGAGCAAAGAAAAAAGACCTCCCATTCTATA
>Locus:intergenic4026_1:2388867-2388954(+)
TACAGCGCCGGAAAAGATCAACCAGATTTTCCATCCATTGATAGAACAAAAAAACTGAAGCAAAGAGGGGGACCTTCGCTTCAGTCAA
>Locus:intergenic4050_1:2400909-2400975(+)
TTGTTTAAAATTTTACATCTGTCTGCACTTAAAAAAACAAAAAGAGCATACGAATGCATCATATGCT
>Locus:intergenic4093_1:2426787-2426733(-)
CTTAGAAAGGAAAACCAGAAGCAAAGGCTTTTTCTCCCGCTTCTGCGCTCCGAGC
>Locus:intergenic4104_2:2431447-2431594(+)
TTTTTAAACATTTTGCATAGCGGCTCATCATCCTTCTCCCATCCAGACTTTCACTGTCGGCTTCAGCTTAAACTGAATCCACCGCGTGCTTATGCACACGGGTCACGGGCTCTAAAGCAAATGTGCTTTACTACCGCCGGTCGGGATT
>Locus:intergenic4104_1:2431555-2431699(+)
GCTCTAAAGCAAATGTGCTTTACTACCGCCGGTCGGGATTTCCACCCTGCCCCGAAGGATACAATCTTTATTCATTTGTCCTTATTGGTTATTATAGCGATCCTTTTTAAAGTACGCAATGAAATAAACTTACAATTTGAGAAAA
>Locus:intergenic4112_1:2434376-2434448(+)
TATCATTCCCAATCCACTTTTTGTATAATCAGCACAATTTTATCTTCAGTCGTCCAACAACATTGTCTATGGC
>Locus:intergenic4160_1:2459078-2459126(+)
CCGTTCTGTCTCTATATGATGCCCCATACATTTTATCATACTAGAGCAA
>Locus:intergenic4197_1:2477883-2477832(-)
ACCGAAATTACATCACAACAAAAAATAAACGCACCAATCCAGACCGTTTGGA
>Locus:intergenic4266_1:2516237-2516378(+)
AAAAATTCGTTCTGCTGCTGGCGGCAGCTGTCATCACATGCTCCATCGGCCACCAAATCAGTGGCGGCTACAAAGGCCCCGAAAAAGAGCGGCCAAAACATCACTCTGCACTCAAGATATTCAGTCGGTAAAGCAGATCAAT
>Locus:intergenic4268_1:2517831-2517936(+)
GAATGGACCAAGAGTGCAGGTAATACCGCCATTTGCTTTCCTTACTTTTCAAACCTATCCTTTACTATATGCGGATACTTAATATTCTTCTCCCATACTACAAATG
>Locus:intergenic4278_1:2525715-2525787(+)
TTTCCTTTTCATTTTTCATATAAACTGCTTACATTTTACCATACCTCGTGCAGCCGCTTCAAATTAGGATCGT
>Locus:intergenic4400_1:2587847-2587886(+)
GGCAAAATATTTTGCATCCTTTCACAACATATTTACATAA
>Locus:intergenic4402_1:2588587-2588644(+)
TGTCAAAAAAGCGCCTGTATAAAAACCGAGCATTCGCAGTCTCTTTTCTTTTGTCATG
>Locus:intergenic4413_1:2591983-2591923(-)
CATTTTATGGGTATAATTTTATCTGCAGTAAAGAAAATGGCTTGCTGGACAGACAGCTGCC
>Locus:intergenic4431_1:2601523-2601421(-)
AGAACTGATGAGGAGCATTTATTGGCAATGATTCCTTGCGGAGGAGCAAATAGATCGCTTAACCTCATCATGAATTGTCATTTCATTATTCGCACATTGTTAA
>Locus:intergenic4441_1:2608867-2608822(-)
ATGAAAGCGACCTTAGGGCGGTGTAAGCTAAGGATGAGCACGCAAC
>Locus:intergenic4515_1:2648887-2648809(-)
GATAACCTGTTTCCAGTGCGGATTCAGGTTATTTTCTTTTCTTTGGTTTGTGTGTTTTTCAGATTGGAAAGAAGGGAAT
>Locus:intergenic4520_1:2651507-2651555(+)
CGGCGCCTGCCAGTTCTATTACTGAATCTCTTTATATCCATAATTATCG
>Locus:intergenic4545_1:2663524-2663491(-)
TGGTCTTTCTTTATTTTCCCTCAAGTTCGAACTC
>Locus:intergenic4675_1:2730980-2730899(-)
ATGCCTACCGGGTATGAAGATGTCTTGCAAACACCAATAGTTTCATCCTATCGGTGTTTTTTATTTGTTTTCAGCCTCATTT
>Locus:intergenic4699_1:2744030-2743973(-)
CGGCAGCATTTTTGTCGATGTTTAGCCAGCATTTTCAGCACGATGTGGAAAAGACAAG
>Locus:intergenic4716_1:2752605-2752713(+)
TACCAAAGAAACCTGACAGCACTATGTCAAGTTTCCATACTTCACCCTTATTTCAGATTTAAGTGCAGTTTAGTCCATGTCATAAGAACGAGCAAAAACAGCGATTCTT
>Locus:intergenic4727_1:2755241-2755166(-)
AGATGGAGAAAAGCGGTTAATCTATTTACGGTCATAGGACCCGAACAAACAGTGCTCATTTTGAAGCTGAGGAACA
>Locus:intergenic4728_1:2755808-2755883(+)
CTTCACCTCTCTATCCTGTATGTTGTGAAGGTAACACTTAAAGTTAACTTTAAGTCAAGCTCAAAACAAGTGGTTA
>Locus:intergenic4789_1:2792107-2792074(-)
ACGATTCAGTTTAAGATAAACAGTACCTATATGG
>Locus:intergenic4855_1:2826232-2826199(-)
CCATGTTTAAAACCAGTCTTGATTGGGAAAGTTA
>Locus:intergenic4860_1:2829458-2829530(+)
GCTCCTTTTTTATTGTTTTTCAAGAAGACTTGTCATGCTTGGACGACATATACGCATATCTTTATTGTATATG
>Locus:intergenic4884_1:2840959-2841028(+)
TCATCTTATCATTGCTTTATTGAGGTAATTTTAAAGAAATGTAAAGATTATATGAATCCGATATATAGTA
>Locus:intergenic4908_1:2854765-2854828(+)
TTATTCTCATTCTTGGCGGGGTCTGCTCGCACATACTCTGCATTTCATTCTAGGTGTTTACTCC
>Locus:intergenic4968_1:2897055-2897091(+)
CTTCCGCCCACAATCAGCCGCGCAGTAACTGCGATAG
>Locus:intergenic4991_1:2905562-2905523(-)
AACCTCTTCCGCATGGGAGAGGTTTTTTTAAACAATAAGG
>Locus:intergenic4994_1:2908962-2909004(+)
ACAGGATCATTCTGTAATCCTCCCCCCTGTTTGAGCTATAATA
>Locus:intergenic5170_1:3014408-3014474(+)
TACATTTTGTATGTATACACTTTAACAAGTACGTTTCGTTTTTTCAAGCCTTTTATAAAAAAAACTT
>Locus:intergenic5235_1:3049522-3049480(-)
AGCGTCATATACTGGGGAACAGATAGACGTTTGTTGGAGGTAC
>Locus:intergenic5246_1:3056373-3056427(+)
TTTCCAAGCACTCTGACCCAATCTGCTCGATCAGCCGCGTATTGCTTAACAGGAT
>Locus:intergenic5254_1:3060240-3060279(+)
AAAGACCCGCAAGCTCGTTTTTCCAGTGTATCTCTCTTAA
>Locus:intergenic5264_1:3066397-3066445(+)
GTTTATTATGTTAGGATATTATATGACACTTGTTTTATTCAGAAAGGAA
>Locus:intergenic5306_1:3096596-3096632(+)
ATTTACGAGACAGATCTGGGTTCCCCTTTATTTTTCC
>Locus:intergenic5316_1:3105124-3105175(+)
CCCAAACTAAAAAAAACTCCCTCATCCCAAAAAGGGACGAGAGACTTTCGTT
>Locus:intergenic5328_1:3113915-3113972(+)
GTGTATAGCAAAACGCCAGCATGCGCTATAGAAAAAGCCGGCTGTCTCAGCCGGCTCG
>Locus:intergenic5334_1:3119361-3119436(+)
GCCGCAATCAGCATTGGCACGTTACGTTTGTTTCGTTTTTTATGTTTCATAACTGCCTCCCTTAATGTCAATATAT
>Locus:intergenic5347_1:3127808-3127739(-)
TGGTTAAGCGGCTTTCCCTTTTTTATCGTTGTATTCATGTTTATTTTTTTACATAACTGTGAAACCAAAT
>Locus:intergenic5348_1:3129091-3129241(+)
CCTCTTATACAATGTACAGTTATATTAGAGAATGTTAATTGGCATATTTATGAAATAAAAAAACCTTTTCCATCGAGGAAAGGGTTTGGTCTTTGTGCCTTTCACTCTTATCGCTCAAGGAATCATACAACCTTGCAACAGGTTAGCACCT
>Locus:intergenic5354_1:3132292-3132346(+)
ACACATTTTTATACCCATCATACGATATGTAAAGCAAAAAAGGATATTAACTTGA
>Locus:intergenic5370_1:3138888-3138972(+)
CGTTGTCCCTTTCTATTCTTTTTACTCTTCAATATATCACAACCCTTGTTTATTCGTCATAATAAAAAAAGACAAACCCTCAGGC
>Locus:intergenic5409_1:3173579-3173516(-)
GAAGAGCCATTAGCTCAGTTGGTAGAGCATCTGACTTTTAATCAGAGGGTCGAAGGTTCGAGTC
>Locus:intergenic5408_4:3175121-3175259(+)
CTGGGCCTATTCACTGCGGCTCTCTCGGGCTTGCACCCTAACAGAGCACCCCTTCTCCCGAAGTTACGGGGTCATTTTGCCGAGTTCCTTAACGAGAGTTCTCTCGATCACCTTAGGATTCTCTCCTCGCCTACCTGTG
>Locus:intergenic5408_3:3175905-3175941(+)
TACGGATCTTATCACTCGCAGTCTGACTCCCAAGGAT
>Locus:intergenic5408_2:3176944-3176977(+)
CTTGTGTTACTAATTGAATGTGATGTCTACTGTT
>Locus:intergenic5408_1:3177742-3177859(+)
TCCCCAGGCGGAGTGCTTAATGCGTTAGCTGCAGCACTAAGGGGCGGAAACCCCCTAACACTTAGCACTCATCGTTTACGGCGTGGACTACCAGGGTATCTAATCCTGTTCGCTCCCC
>Locus:intergenic5507_1:3232601-3232553(-)
CTTCTTATTATTTCGGGTTCCTTACTAATTATAAAGAAACGATTCACAA
>Locus:intergenic5520_1:3244623-3244668(+)
TCCCCTGGGAAGACGATTCTCAGGGATTTTTTTCTAATCCAAAAGA
>Locus:intergenic5524_1:3246480-3246516(+)
CAGTTCGAAGCGTGGCAGCTTGCAGAAAAGTGCGATA
>Locus:intergenic5540_1:3259301-3259337(+)
CCCCTAAGTATATCAAATAATTTGACGAAAATTGTCT
>Locus:intergenic5613_1:3303001-3302878(-)
ATGAAATGTTCGCCTTATATAATGTACTCTGTTTTATTTAGGATGTCAAACATTATGATTTGCTGGCAGGTGTGGTGCAAGTGCCGAAGCTTGTCATGCAGGGTGAGTTTAGGTATCATAGTTT
>Locus:intergenic5666_1:3328612-3328702(+)
CGATTTTCCATGTCAGTTTATGTAACACAACCAGTTCTATTTTCAACAGTTTACTGCTACTATGATCGTATTACATCAGCAAAACCGCTAG
>Locus:intergenic5723_1:3364582-3364459(-)
TCATTTATTTTATTGACATTTAATCATTCGCCGTGCTATTCTACATTAAGAATTTCCGGACGAAAAAGACTATATATTTCTCTTATCAAGAGAGGTGGAGGGAAGTGCCCTATGAAGCCCGGCA
>Locus:intergenic5821_1:3421193-3421160(-)
TTTTTCGCGGAGGGCTATCCGGAGATCAAGGGTG
>Locus:intergenic5820_1:3421309-3421348(+)
GCATGTGTGACTCATCATCCGCGCAACCTCTACCTCACTG
>Locus:intergenic5833_1:3427687-3427636(-)
TGTGAAAAAAGAAGCAAAAAGAGGGTCTTAAGCGTATTATTGGTATCGGCTG
>Locus:intergenic5885_1:3458056-3458020(-)
TCCTTTAAAAACGTAATGTGTGGATGTACTATATATC
>Locus:intergenic5972_1:3509767-3509806(+)
TGCGGCTCAGTCTCAGTTGTTCGTATCATTCGGAACCGGC
>Locus:intergenic6009_1:3535867-3535816(-)
CACATTTTAGGTCTTGCCTGCTTTATCAGTAACAAACCCGCGCGATTTACTT
>Locus:intergenic6024_1:3545817-3545886(+)
TCCCTTTTTCACACAAAAAAAGACAAGAGCGGCAAATCGCCAAACCCTTGTCTTTCCTGTTGTTCTATTG
>Locus:intergenic6045_1:3562289-3562217(-)
CCAATTATAGTGTCTTTTTTTGAAAACCTTTTCTTGGCTTATTCCTATGCTATAATTCCTTACTGTAAGCTGG
>Locus:intergenic6142_1:3631666-3631720(+)
GTGAACTTTGTCGAATTTTGTTTGTATTTGCTCTGTTATTGGCGGTTCGGAGGTA
>Locus:intergenic6234_1:3688616-3688712(+)
TATAAGCTGCCTTTTTCCTATGACAACATATGTACAAAGCATCATCTTTTCATTACCCCTTCAAAGAAAACGCTTCCTATCTATTATATCACGTCGA
>Locus:intergenic6254_1:3700810-3700861(+)
ACCTTATCACTTTTTAAAAAAATCAAAGAGAATGCGCTTTCATTTTTCTCCT
>Locus:intergenic6289_1:3720827-3720746(-)
AAATATCTTATTATTTGCGAAAAGAAGAAAGTTCGTCAGTTTTTCTGCCGGATCAGTAGATGTGAAAAATCAGGCTCCCTAT
>Locus:intergenic6359_1:3756762-3756720(-)
AAAAAGCAATTATTATATTTCTTCATTATAGAGAAAAAAGAAT
>Locus:intergenic6392_1:3770945-3770984(+)
GATGCTCCCCTTTTTTTGCATAAAAAAAAACCATCTGCCA
>Locus:intergenic6465_1:3803054-3802997(-)
CAGTCTTGCCTGTTTTTTATATTGTCTAAAACACAGCTGGCAGAGAGAGGGGAGCGAA
>Locus:intergenic6473_1:3807735-3807678(-)
GCTTTATGCCTGTTTGCCGCGGCCTTTGTATTTCACCGACCTGATACAGCGGATCTTC
>Locus:intergenic6498_1:3823214-3823253(+)
TCTGCAGAAATAAAGCAAGACTATTGGCAACGCCGAGTGA
>Locus:intergenic6499_1:3823320-3823287(-)
TCACAGCGCCGCCTTCTTTTCGGCGCTTGCCGGA
>Locus:intergenic6526_1:3847254-3847296(+)
CGTCCATCGGCGGTTTTTTCGTCCCCTCTTTACCAAAGTCTCC
>Locus:intergenic6577_1:3880706-3880556(-)
GTTTTTTGCGTAAAGAGCAAAAAACGCAAAATAAATTTGCGTTCAAGATCGGAAAAAGAGAAAGGTGATCACCTGTTAGACAAATTTCTGTTCGATTCAACAAGTTTTTTCAGCAAAAGACAAGAAAATGGCATGATTCTTGCATTTTTAT
>Locus:intergenic6629_1:3913967-3913862(-)
AATAGAGGAACTGAGTTGTGTCTGTTTTGTGATTGTTTTTTGAACATTCTGTTACAATTATTATACCATGTTTTCCAGAAATTGATACGTGTTTTTGCAGAAATGG
>Locus:intergenic6642_1:3921812-3921878(+)
TGCAATCACCTTTCTGGTTTTTATTTTTTATTCCCCTTATTTCTTCATAGAAAACGGCAGATCATAT
>Locus:intergenic6646_1:3923204-3923267(+)
GTGAACACCGAGCAACTATGTGTGAAATTTGTTGTACTCGCCTCCATCATCGCGCTGGCTTGTC
>Locus:intergenic6676_1:3941874-3941916(+)
ACCTTTTTCCCATCCATTGTACAGGCTTTTCATACTATTGCTA
>Locus:intergenic6687_1:3947157-3947121(-)
TTTTCCTCCTTTTTTACAAACACAAAAAAGAGCCCAT
>Locus:intergenic6811_1:4021410-4021332(-)
AGTAGATTTATCCCAAAACGATTAATGAAACTAGGTTGTCCGTTACTAATAGCTAATAAATGGTTTATTCTTATCATTT
>Locus:intergenic6814_1:4022853-4022946(+)
CTTTATCTTCAACTGCTTAAAACTCACCCAGTGGGCTTTTCACAAAACGCTGGGAACCTTTTTGGCAAATCCTCTTCATCCCAATCAATTCTAT
>Locus:intergenic6991_1:4130367-4130217(-)
AGCGAGAGTTATATAGAATGGACTTTTTTTGAGTGCATTTTTTTACGGTTATGTCTACTAATGAGTGCCATAATAGAGGGAGAATATAGAACGGCTATATCGTGCATGTTCTCCATTGATAATTGTTTCAGTGTAATACCATATTATTTCG
>Locus:intergenic7028_1:4154552-4154651(+)
CATGTTTCACCTTTATCGCCAGTTGTTTATCTATTGTCATGCTGGTCAACTTTTTTTAAAAAAGATAACTTTATTGAAACCTCCCCTCACCGGAGTGCGT
>Locus:intergenic7058_1:4169792-4169825(+)
TTCCTGAAACAAAAAGACCTTCACCAAATCAGAT
>Locus:intergenic7065_1:4172659-4172587(-)
TCATCTCTAAAGGACTATTTGACCTCCAAGTTTTTGGTGCCATCGCACATAGACGTTATCACCCAGTCAGGGG
>Locus:intergenic7068_1:4176649-4176706(+)
AAAAGAAAAAGTAAATTCATCAATATTTCTAATAAACCTGGCAAACAACCTGTTCGGA
>Locus:intergenic7076_1:4180411-4180510(+)
GCACTGCCATTCATAAACAATCATCCTTTATTTCTTACGAATTCAAACATCCTCGAGTCTGTTTATATTATTATCTTAGCACCGTTGATATATGTTGTAT
>Locus:intergenic7087_1:4183966-4183912(-)
GGTCTTATAATAGTAAGGTTAAAACATTTTTGTTGTAATTGCAACAAAAATACGT
>Locus:intergenic7091_1:4186026-4185984(-)
CCTTTGGATACTTCAATAGAGATGTCATCAATGGCAGAAGCTG
>Locus:intergenic7094_1:4187489-4187537(+)
CCTGTGGACTGGTTCCCTTGGGGAGAAGAAGCATATGAAAAAGCGAAAC
>Locus:intergenic7128_1:4204446-4204527(+)
CCTCATAGACAAAGTTCAGCTTGTTCCCGTTATTGTTACTATATAAATAAAGGAAAGCAAACATGCCATATTTTCATAGACA
>Locus:intergenic7143_2:4213013-4212944(-)
GACGAATTTCTATTTCTGTGGATAACAAATCTTCCACTTCGAACCAAACTATGTTATCTTTTAGTTTTGG
>Locus:intergenic7142_1:4213062-4213185(+)
CCTGAACTTCCTTTTTATCAACAGGATACACCTAAAAAGAAAAAACTTAAACGGCAAAACCTTGATATTACTAGGAAAAGTAGATTTTTCGGATACAAAAAAACCGAAATCCAATTTTTATCGG
>Locus:intergenic7143_1:4213172-4213082(-)
GATTTCGGTTTTTTTGTATCCGAAAAATCTACTTTTCCTAGTAATATCAAGGTTTTGCCGTTTAAGTTTTTTCTTTTTAGGTGTATCCTGT
>Locus:intergenic7142_2:4213086-4213158(+)
GATACACCTAAAAAGAAAAAACTTAAACGGCAAAACCTTGATATTACTAGGAAAAGTAGATTTTTCGGATACA
>Locus:intergenic7147_1:4215444-4215549(+)
TGCGTTACCTATTCATTGTCAACTTCACTAGTGCTTTTATTTCTTGCAACCATAATAGGATACCATACCTTTTCAACTTTCGAAACCTTATTTTTTAGATTCCTTA
>Locus:intergenic3_1:202-85(-)
TTGTGGATAAAGAGGAAAGGTAGGATTAGTAATCAAGAGTTAAAACACAAATATAATACCAAAATAAACGAGAGCTTGCAATGGTTGTCACAATCTTATCCACAAAGCGGACAACCTG
>Locus:intergenic4_1:1816-1924(+)
ATGTGGATAGGCTGTGTTTCCTGTCTTTTTCACAACTTATCCACAAATCCACAGGCCCTACTATTACTTCTACTATTTTTTATAAATATATATATTAATACATTATCCG
>Locus:intergenic17_1:10317-10197(-)
TTTCTGGTTAGGTACCGTCAAGGTACCGCCCTATTCGAACGGCACTTGTTCTTCCCTAACAACAGAGCTTTACGATCCGAAAACCTTCATCACTCACGCGGCGTTGCTCCGTCAGACTTTC
>Locus:intergenic17_2:10581-10518(-)
CTCCTCAGCGTCAGTTACAGACCAGAGAGTCGCCTTCGCCACTGGTGTTCCTCCACATCTCTAC
>Locus:intergenic17_3:11487-11421(-)
TCTAACCAGCTGAGCTACAGGCCCATCTTAACTTATTCAAGGAACAAAGTTCCTTCAAAACTAAACA
>Locus:intergenic17_4:13898-13853(-)
GCCTCCACCGAAGCTGGCGCTCCGGTTTCCAAGGCTCCTACCTATC
>Locus:intergenic16_1:14340-14436(+)
GTTCGGTCCCTATCCGTCGCGGGCGCAGGAAATTTGAGAGGAGCTGTCCTTAGTACGAGAGGACCGGGATGGACGCACCGCTGGTGTACCAGTTGTT
>Locus:intergenic26_1:20629-20674(+)
ACTAGTAGGGAGCCTCTCTTTCTAAGAGAGCCGATGGTTGGTGCGA
>Locus:intergenic29_1:22276-22183(-)
ACTATATCACGTATGTTCTCGTGTGGTCAAGCATTTTTAAAAACTTTTTTTGTTTTTATGAAAATGCCGTGTTTACATAAGCAAAAAGGCGCAC
>Locus:intergenic47_3:30615-30561(-)
GTGTCTCAGTCCCAGTGTGGCCGATCACCCTCTCAGGTCGGCTACGCATCGTCGC
>Locus:intergenic47_5:31741-31702(-)
CTAAAAGGTTACCTCACCGACTTCGGGTGTTACAAACTCT
>Locus:intergenic47_9:31811-31721(-)
GCACCTTCCGATACGGCTACCTTGTTACGACTTCACCCCAATCATCTGTCCCACCTTCGGCGGCTGGCTCCTAAAAGGTTACCTCACCGAC
>Locus:intergenic47_4:32277-32223(-)
CAAAGCTTGCTTACAGCTCCCCGAAGCATATCGGTGTTCGTCCCGTCCTTCATCG
>Locus:intergenic47_1:32370-32238(-)
TTCCCCGGGTCTGCCTTCTCATATCCTATGAATTCAGATATGGATACCACTCCATTACGAGTGGTGGGTTTCCCCATTCGGAAATCTCCGGATCAAAGCTTGCTTACAGCTCCCCGAAGCATATCGGTGTTCG
>Locus:intergenic47_8:32433-32391(-)
CGCTCGCCGCTACTCAGGGAATCGCATTTGCTTTCTCTTCCTC
>Locus:intergenic47_7:32929-32782(-)
TTCACCCTGGACATGGGTAGATCACCTGGTTTCGGGTCTACGACCACGTACTCATGCGCCCTATTCAGACTCGCTTTCGCTGCGGCTCCGCATCTTCTGCTTAACCTTGCACGGGATCGTAACTCGCCGGTTCATTCTACAAAAGGCA
>Locus:intergenic47_2:33077-32927(-)
AAGACTCTTACCTTGAGGCTAGCCCTAAAGCTATTTCGGAGAGAACCAGCTATCTCCAGGTTCGATTGGCATTTCACCCCTACCCACACCTCATCCCCGCACTTTTCAACGTGCGTGGGTTCGGGCCTCCATTCAGTGTTACCTGAACTTC
>Locus:intergenic47_6:33705-33558(-)
CAGCCTAACTGCTTGGACGCGGATATCCAATACCGCGCTTACCCTATCCTCCTGCGTCCCCCCATTGCTCAAATGGTGAGGAGGTGGTACAGGAATATCAACCTGTTGTCCATCGCCTACGCCTTTCGGCCTCGGCTTAGGTCCCGAC
>Locus:intergenic46_1:33613-33688(+)
CCTGTACCACCTCCTCACCATTTGAGCAATGGGGGGACGCAGGAGGATAGGGTAAGCGCGGTATTGGATATCCGCG
>Locus:intergenic46_2:34619-34757(+)
GGCCATCGCTCAACGGATAAAAGCTACCCCGGGGATAACAGGCTTATCTCCCCCAAGAGTCCACATCGACGGGGAGGTTTGGCACCTCGATGTCGGCTCATCGCATCCTGGGGCTGTAGTCAGTCCCAAGGGTTGGGCT
>Locus:intergenic108_1:70359-70458(+)
TTGCAGAAGCCGATTTTTTTCATTTTTAGACAACATTCCGGAAATTCTTTTCATAAACGAATATCAAGGCAGAAACCGTCGAAGATTTCTTTGGTATTGT
>Locus:intergenic124_1:82732-82780(+)
TTTATATTTCGTGCATCAAATATGCCATGTCTGCGACGAATGTTATTCT
>Locus:intergenic133_8:90840-90801(-)
TCAGGTCGGCTACGCATCGTTGCCTTGGTGAGCCATTACC
>Locus:intergenic132_7:91649-91751(+)
AGCGCAACCCTTGATCTTAGTTGCCAGCATTCAGTTGGGCACTCTAAGGTGACTGCCGGTGACAAACCGGAGGAAGGTGGGGATGACGTCAAATCATCATGCC
>Locus:intergenic132_2:92813-92864(+)
AACCGTGTGCCTACAAGTAGTCAGAGCCCGTTAACGGGTGATGGCGTGCCTT
>Locus:intergenic133_9:93984-93939(-)
GGGGTCATTTTGCCGAGTTCCTTAACGAGAGTTCTCTCGATCACCT
>Locus:intergenic133_5:94116-94083(-)
AGGCGTCAGCCCCTATACTTCGCCTTACGGCTTC
>Locus:intergenic132_4:94697-94817(+)
GCCATCGCTCAACGGATAAAAGCTACCCCGGGGATAACAGGCTTATCTCCCCCAAGAGTCCACATCGACGGGGAGGTTTGGCACCTCGATGTCGGCTCATCGCATCCTGGGGCTGTAGTCG
>Locus:intergenic132_3:94810-94903(+)
TGTAGTCGGTCCCAAGGGTTGGGCTGTTCGCCCATTAAAGCGGTACGCGAGCTGGGTTCAGAACGTCGTGAGACAGTTCGGTCCCTATCCGTCG
>Locus:intergenic133_4:95524-95470(-)
CGGCAAGAGGACTTGAACCCCCAACCTACTGATTACAAGTCAGTTGCTCTACCAA
>Locus:intergenic132_1:95591-95648(+)
CATCTGACTTTTAATCAGAGGGTCGAAGGTTCGAGTCCTTCATGGCTCACCATTTTAC
>Locus:intergenic132_5:95720-95810(+)
CCTTCACCCGCATTATATAGGATAACAGTTAGAAAAACTGGACATCCTGTCTGCGGAAGTAGTTCAGTGGTAGAACACCACCTTGCCAAGG
>Locus:intergenic133_2:96667-96622(-)
GAGCCGTTACCTCACCAACTAGCTAATGCGCCGCGGGTCCATCTGT
>Locus:intergenic133_3:96937-96904(-)
ACGTATTACCGCGGCTGCTGGCACGTAGTTAGCC
>Locus:intergenic133_10:98990-98891(-)
AGCCCTAAAGCTATTTCGGAGAGAACCAGCTATCTCCAGGTTCGATTGGCATTTCACCCCTACCCACACCTCATCCCCGCACTTTTCAACGTGCGTGGGT
>Locus:intergenic133_6:99434-99302(-)
TCTCACCCCTCTTTCGCTACTCATACCGGCATTCTCACTTCTAAGCGCTCCACCAGTCCTTCCGGTCTGGCTTCACAGCCCTTAGAACGCTCTCCTACCACTGTTCGAAGAACAGTCCGCAGCTTCGGTGATA
>Locus:intergenic133_1:99368-99311(-)
CTGGCTTCACAGCCCTTAGAACGCTCTCCTACCACTGTTCGAAGAACAGTCCGCAGCT
>Locus:intergenic133_7:100226-100121(-)
TCAGGCTGCAGTAAAGCTCCACGGGGTCTTTCCGTCCTGTCGCGGGTAACCTGCATCTTCACAGGTACTATAATTTCACCGAGTCTCTCGTTGAGACAGTGCCCAG
>Locus:intergenic132_6:100205-100247(+)
GTGGAGCTTTACTGCAGCCTGATATTGAATGTTGGTACAGCTT
>Locus:intergenic146_1:112628-112721(+)
AAATCAGTATTCAAAGGCGGCCGCCGCCGTTACAGGCTGAAGTTGGGAGAGCAGAAGTCTGCTTTTCAAACAGAGTGGAACCGCGCGGTTAAAG
>Locus:intergenic260_5:160656-160719(+)
CCTTTTGATAATATCCGTGATATATTATTATTCGTCGCTGATAAACAGCTGACATCAACTAAAA
>Locus:intergenic260_9:161473-161545(+)
AGGGCTCGCAGGCGGTTTCTTAAGTCTGATGTGAAAGCCCCCGGCTCAACCGGGGAGGGTCATTGGAAACTGG
>Locus:intergenic260_1:162167-162230(+)
GAGGTTAAGCCAATCCCACAAATCTGTTCTCAGTTCGGATCGCAGTCTGCAACTCGACTGCGTG
>Locus:intergenic261_6:162317-162251(-)
TCTCGTGGTGTGACGGGCGGTGTGTACAAGGCCCGGGAACGTATTCACCGCGGCATGCTGATCCGCG
>Locus:intergenic260_3:162872-162920(+)
GGATTAGCCCAAACCAAGAGGCTTGCCTCTGGGGTTGTAGGACACTCTG
>Locus:intergenic261_5:164324-164291(-)
AGTTCCTTAACGAGAGTTCTCTCGATCACCTTAG
>Locus:intergenic261_9:164817-164745(-)
AGGGTAGTATCCCACCGATGCCTCCACCGAAGCTGGCGCTCCGGTTTCCAAGGCTCCTACCTATCCTGTACAA
>Locus:intergenic260_12:165874-165949(+)
GGTCAGCGGTTCGAGCCCGCTTGGAAGCTTAAATGTATTATTACCAAGGTTTCTCATAAGGAGAAAGCTTTTTTTA
>Locus:intergenic260_11:165940-166018(+)
GCTTTTTTTATTGCGATATGCGGAAGTAGTTCAGTGGTAGAACACCACCTTGCCAAGGTGGGGGTCGCGGGTTCGAATC
>Locus:intergenic261_2:166921-166813(-)
TTCATCACTCACGCGGCGTTGCTCCGTCAGACTTTCGTCCATTGCGGAAGATTCCCTACTGCTGCCTCCCGTAGAGTCTGGGCCGTGTCTCAGTCCCAGTGTGGCCGGA
>Locus:intergenic260_2:166930-166963(+)
GATCGTAAAGCTCTGTTGTTAGGGAAGAACAAGT
>Locus:intergenic260_4:167885-167942(+)
CGTTCCCGGGCCTTGTACACACCGCCCGTCACACCACGAGAGTTTGTAACACCCGAAG
>Locus:intergenic261_1:169969-169921(-)
GCACCCCTTCTCCCGAAGTTACGGGGTCATTTTGCCGAGTTCCTTAACG
>Locus:intergenic260_10:170519-170648(+)
GAGGCGCCCAAAGGTTCCCTCAGAATGGTTGGAAATCATTCGCAGAGTGTAAAGGCACAAGGGAGCTTGACTGCGAGACCTACAAGTCGAGCAGGGACGAAAGTCGGGCTTAGTGATCCGGTGGTTCCGC
>Locus:intergenic260_7:170726-170876(+)
GGGGAGGTTTGGCACCTCGATGTCGGCTCATCGCATCCTGGGGCTGTAGTCGGTCCCAAGGGTTGGGCTGTTCGCCCATTAAAGCGGTACGCGAGCTGGGTTCAGAACGTCGTGAGACAGTTCGGTCCCTATCCGTCGCGGGCGCAGGAAA
>Locus:intergenic261_7:170867-170774(-)
CCCGCGACGGATAGGGACCGAACTGTCTCACGACGTTCTGAACCCAGCTCGCGTACCGCTTTAATGGGCGAACAGCCCAACCCTTGGGACCGAC
>Locus:intergenic260_8:170893-170944(+)
CTTAGTACGAGAGGACCGGGATGGACGCACCGCTGGTGTACCAGTTGTTCTG
>Locus:intergenic261_8:172184-172130(-)
AATTCCACTCTCCTCTTCTGCACTCAAGTTCCCCAGTTTCCAATGACCCTCCCCG
>Locus:intergenic260_6:172335-172425(+)
AGTGTTAGGGGGTTTCCGCCCCTTAGTGCTGCAGCTAACGCATTAAGCACTCCGCCTGGGGAGTACGGTCGCAAGACTGAAACTCAAAGGA
>Locus:intergenic261_3:172734-172590(-)
GTGTGTAGCCCAGGTCATAAGGGGCATGATGATTTGACGTCATCCCCACCTTCCTCCGGTTTGTCACCGGCAGTCACCTTAGAGTGCCCAACTGAATGCTGGCAACTAAGATCAAGGGTTGCGCTCGTTGCGGGACTTAACCCAA
>Locus:intergenic261_4:172847-172799(-)
CGATTCCAGCTTCACGCAGTCGAGTTGCAGACTGCGATCCGAACTGAGA
>Locus:intergenic261_10:174369-174300(-)
CGACCAGTGAGCTATTACGCACTCTTTAAATGGTGGCTGCTTCTAAGCCAACATCCTGGTTGTCTAAGCA
>Locus:intergenic286_3:194262-194346(+)
ATCCCGTACGGGTCACCATTTGGAGGATTAGCTCAGCTGGGAGAGCATCTGCCTTACAAGCAGAGGGTCGGCGGTTCGAGCCCGT
>Locus:intergenic286_2:194293-194332(+)
CTCAGCTGGGAGAGCATCTGCCTTACAAGCAGAGGGTCGG
>Locus:intergenic286_1:194606-194684(+)
CCAGCTAGCCCAGTCACAGACACCTTTGATCAAAAGGTGTCTTTTTTCTTTTCGGAAAAATCATTCCAACTTCTAACTG
>Locus:intergenic291_1:196196-196124(-)
ATTTCAGTCATTTCGTATTTTGTGTTTTACGTGTTACGCATATGTACTTTACATAGCGAGCCCATTATACCAC
>Locus:intergenic301_1:205329-205278(-)
AATTTTTATTTATCTCTATTTTTTTCCAACAAAAAAGCCGACAACTTCAAAA
>Locus:intergenic382_1:252356-252395(+)
CTATTTGTTATTAATAAACCCTTGTGCTGCTTAGGTTTGT
>Locus:intergenic383_1:252480-252444(-)
CTATGCACACTCTTACTATATCATACAGGAAAATGCC
>Locus:intergenic528_1:337451-337559(+)
TATCTAAGGTTAGATTGTGATCTGTCCAAAGCTTATATACATCGGATTTTTGCCTCTTTTTACATGGAGAAGGAAGCAGACGCTCATACTAATGAAAAAAGGAGCAAAC
>Locus:intergenic534_1:339764-339827(+)
TCCTATTTATCATACAGAAAAAGACCCTTCCATCGAAGAGTCAGCTGGAAAAACAATAAAGGCG
>Locus:intergenic592_1:372661-372709(+)
AAATTTTATGTTTTACGATCAGTTTATTGCAGAAATCGTAATTTTAGCA
>Locus:intergenic615_1:406123-406075(-)
CCCCCTGTTTTGTACCGGTACAGTTCATTGTTTTTCTCATTGTACCGTT
>Locus:intergenic685_1:449192-449141(-)
ATTCCTCACTTTCTATTCCATCTGTCTATTATACCAGAGTCCCTTCTGTTTC
>Locus:intergenic701_1:456049-455983(-)
CTTTTTGTTGTGCTTCTCTCTATTCTAATACATTATACCCAGCGGGACAAAAAAGCGATTTCCTATG
>Locus:intergenic757_1:490768-490696(-)
GAGAAGAGTTCTGTAAGATTTGATAAGAATAAGCATGCAAGGACAAATGCATCTTCCTTTGAAACAAGATGCA
>Locus:intergenic767_1:494451-494397(-)
TTAAACAAACAAAACACATTGGGTATGTTTCCACTAAAAAAAGCAGGCGGATCGC
>Locus:intergenic790_1:506700-506802(+)
AAGATGAAAAGAGTCCTATTCTTGGCCAATTTACAAACATTCAACAAATCGACAAAAAGTTTCCCGGGCAATAATTTGCTGTCGAAATATTCCGCTTCATTGA
>Locus:intergenic799_1:510855-510795(-)
AGCCGGCCAGATATACATAATTTTCGGCCGGCATACATTAGTGTTTGCATATCAGGTTATT
>Locus:intergenic828_1:527966-528050(+)
TTGGTAATTATCTTTTTCAAGGAACGCTTTTTGCATCTGCTTTTTAAGCCAATTTGGCATAGGCTCATTCCTCCTCAGCTTTTAT
>Locus:intergenic885_1:558384-558255(-)
AAGTTTTTTATTATCCAACCTTTTCGATTTGTTACGAAGAAAAAATACTCTATCTTCCGTACCTGCCCTTCCCCAACAATTTGGGGTCAGGTGAGTGCGATAAAGAGGAGTGTTCATCACATCCCTGTAA
>Locus:intergenic891_1:561122-561083(-)
CTTTACTTCTTTATGTTCTGGTCTTCATTTATAATCTCTC
>Locus:intergenic907_1:569079-568956(-)
GCATACAATGTTAGAAGCATTTCAGCAGTAAGTGAATGTTGTCCTAAGAAAAAACAAGCATCTTACTATGCTTGTTTTTCTTCTATAGAAATGATCTTATTACGCTATGATGCTATTCCTTTAG
>Locus:intergenic909_1:570151-570070(-)
TGCATTTATATCCCACTTTACATTCAATACCTGAAGAAAAAGGGGCAAAACTTCTTAAGATTCTTAGGTTTTCGCGATGCTA
>Locus:intergenic921_1:575682-575595(-)
GCCCTTGGTATTTCTGTGATTCAGACCTTCACCGGTTATTCACCCACAAGCCTCAAAAAAGTGTTTTTGATTAAATTACCCGCGGCAT
>Locus:intergenic939_1:581591-581516(-)
CAAAAACAGGTGTCTGCACTCAGCTCGCAGACACCTGTTGAACAACACATTGTATTATATAACCCAAGAAAACGCT
>Locus:intergenic999_1:612189-612141(-)
ACAAAGAGCCCGGGAATGTTTTCCGGGCTCTTTGTTTTTAAGTACAGCC
>Locus:intergenic1006_1:615665-615776(+)
CTATTCTGGCGGAGGTATGGTGTCCTATTGACGAAGAAAAACACGCCGTTTTTTCAGTTGCCAGTAGTCCGTCGACCGTCGTTCAGCAAACATATCGTACCTCAAATTCAGG
>Locus:intergenic1010_1:617976-618048(+)
CCAGAGCAGCAGAATAGTTCATTCATTTGTACCTTGCATGGGTTGTGTTCCCATTTTACGATTAGTAGTAGTC
>Locus:intergenic1035_2:630145-630052(-)
TATCACATAAGCTTTTACGGATATCATAAGTTCTTTTCCCTATTTCATCAATGTTGCGGATTTTCGTCATCTCTATTCGTTATGATGATTGCCG
>Locus:intergenic1035_1:630130-630061(-)
TACGGATATCATAAGTTCTTTTCCCTATTTCATCAATGTTGCGGATTTTCGTCATCTCTATTCGTTATGA
>Locus:intergenic1043_6:635757-635673(-)
AGTGTGGCCGATCACCCTCTCAGGTCGGCTACGCATCGTTGCCTTGGTGAGCCATTACCTCACCAACTAGCTAATGCGCCGCGGG
>Locus:intergenic1043_5:635766-635706(-)
CTCAGTCCCAGTGTGGCCGATCACCCTCTCAGGTCGGCTACGCATCGTTGCCTTGGTGAGC
>Locus:intergenic1043_2:635832-635784(-)
CCGTCAGACTTTCGTCCATTGCGGAAGATTCCCTACTGCTGCCTCCCGT
>Locus:intergenic1043_3:635901-635817(-)
CGGTACTTGTTCTTCCCTAACAACAGAGCTTTACGATCCGAAAACCTTCATCACTCACGCGGCGTTGCTCCGTCAGACTTTCGTC
>Locus:intergenic1043_4:636650-636611(-)
GGGCATGATGATTTGACGTCATCCCCACCTTCCTCCGGTT
>Locus:intergenic1043_7:637922-637832(-)
CAGTGTTACCTGAACTTCACCCTGGACATGGGTAGATCACCTGGTTTCGGGTCTACGACCACGTACTCATGCGCCCTATTCAGACTCGCTT
>Locus:intergenic1042_1:638234-638273(+)
GTGGAGTTGCTTAGACAACCAGGATGTTGGCTTAGAAGCA
>Locus:intergenic1043_9:638701-638551(-)
ACGGATTTGCCTATTTCCCAGCCTAACTGCTTGGACGCGGATATCCAATACCGCGCTTACCCTATCCTCCTGCGTCCCCCCATTGCTCAAATGGTGAGGAGGTGGTACAGGAATATCAACCTGTTGTCCATCGCCTACGCCTTTCGGCCTC
>Locus:intergenic1043_1:639268-639127(-)
GGCTGCAGTAAAGCTCCACGGGGTCTTTCCGTCCTGTCGCGGGTAACCTGCATCTTCACAGGTACTATAATTTCACCGAGTCTCTCGTTGAGACAGTGCCCAGATCGTTGCGCCTTTCGTGCGGGTCGGAACTTACCCGACA
>Locus:intergenic1042_2:639647-639680(+)
CCCCAAGAGTCCACATCGACGGGGAGGTTTGGCA
>Locus:intergenic1043_8:639802-639664(-)
ACGGATAGGGACCGAACTGTCTCACGACGTTCTGAACCCAGCTCGCGTACCGCTTTAATGGGCGAACAGCCCAACCCTTGGGACCGACTACAGCCCCAGGATGCGATGAGCCGACATCGAGGTGCCAAACCTCCCCGTC
>Locus:intergenic1042_3:639673-639820(+)
GTTTGGCACCTCGATGTCGGCTCATCGCATCCTGGGGCTGTAGTCGGTCCCAAGGGTTGGGCTGTTCGCCCATTAAAGCGGTACGCGAGCTGGGTTCAGAACGTCGTGAGACAGTTCGGTCCCTATCCGTCGCGGGCGCAGGAAATTT
>Locus:intergenic1070_1:653958-654009(+)
CCTGTACGGAATTCTGTTAATGTAAAGGACAACAACACTGGTGAAAAATATG
>Locus:intergenic1073_1:655192-655120(-)
CAGAGAAAGTACCCCATACAAGAACGAATGTTCTTTATCATTATACCTTTTATACAAAACTTTTTCAGTAGCT
>Locus:intergenic1107_1:675955-675889(-)
CTCTGTAAAATCAAACATTCGTTCAATTGTTTCAGACTCAGGATAAAAGGAAATAGAGAAGAAAATA
>Locus:intergenic1145_1:698564-698474(-)
CCCGCTCTGCATTGCACTTATGAGGAAGCAATACAAACCGGGCATGGTACATGTATCGTCAGTCGTTCGCTTCTGCGATATATCCATGTCA
>Locus:intergenic1191_1:737521-737434(-)
TCGTTGTCAGGCCTGTGCTTCGGTGCTCACGAATTCAACATTCGCTGTGCTCCGATGCTCGCCCTTCCTAGACTTCAAAGGTTTTCAA
>Locus:intergenic1205_1:746893-746842(-)
GAAATAAAGTCATTTGTAAAATCAATGGAGATACAATCTATTGGAGGGCAAA
>Locus:intergenic1216_1:753742-753814(+)
GAGTGTTTTTTTAGCTTTTTTCTTGACTGTTCAGTCTGGAAAATGGTAACATTTGTTTCAGGAGGTGATCATT
>Locus:intergenic1279_1:796307-796217(-)
CTCTACTTTCTTAAACACTTTAAGTTCTTCATTCATATTTACCTGCTCTTTATATCCTGCCTTCCAATTCCTTCTTTCCAAACAAAATCAA
>Locus:intergenic1337_1:830936-830903(-)
CCGTCCTTTCTACCTAGATCATACCATTTTTCAC
>Locus:intergenic1410_1:874848-874881(+)
GATTTCGGTAAAATAAACAATTCCGATTTCCGGG
>Locus:intergenic1411_1:875345-875216(-)
AAGGATATAACCATTGTAGGTATTACTGTAATAGTTGTTATCGTCTCGGCACTATTATTTAATTGTTGTAGTGCTCATACGTTATGCATTTTAAAATGGGGTTGGCCATCATTTTCACCTCTTTCATTTA
>Locus:intergenic1456_1:899914-900040(+)
GAAATGACAAAACAATGTCTTCATATGATAAAGACGCGAGAAATCTCGTTGTCTTATAATCTTTTTAGAAAGCGGTTACAACAAGGGGTATTGCTGAAGGAGGGATGCATTGGCTTATGCTTGGTGT
>Locus:intergenic1472_1:909834-909885(+)
AGGGAGGAAGGGAACACAACCGGGCTCTTTGGAAATGAAGATAAAAGGTTTG
>Locus:intergenic1506_1:928721-928754(+)
ATCATAAACAAAACATGTTTCACCAGCCTGTCAA
>Locus:intergenic1541_3:947158-947050(-)
TTGTTCTTCCCTAACAACAGAGCTTTACGATCCGAAAACCTTCATCACTCACGCGGCGTTGCTCCGTCAGACTTTCGTCCATTGCGGAAGATTCCCTACTGCTGCCTCC
>Locus:intergenic1541_2:947365-947314(-)
CTGCACTCAAGTTCCCCAGTTTCCAATGACCCTCCCCGGTTGAGCCGGGGGC
>Locus:intergenic1541_4:947467-947401(-)
CTCCTCAGCGTCAGTTACAGACCAGAGAGTCGCCTTCGCCACTGGTGTTCCTCCACATCTCTACGCA
>Locus:intergenic1540_1:948769-948835(+)
GAAAGGCCCGCCATAGGAGGTAACAGCCCTGTAGTCAAAACTTCGTTCTCTCCTGAGTGGATCCTGA
>Locus:intergenic1541_1:950511-950388(-)
GGGTCTTTCCGTCCTGTCGCGGGTAACCTGCATCTTCACAGGTACTATAATTTCACCGAGTCTCTCGTTGAGACAGTGCCCAGATCGTTGCGCCTTTCGTGCGGGTCGGAACTTACCCGACAAG
>Locus:intergenic1541_7:950502-950391(-)
CGTCCTGTCGCGGGTAACCTGCATCTTCACAGGTACTATAATTTCACCGAGTCTCTCGTTGAGACAGTGCCCAGATCGTTGCGCCTTTCGTGCGGGTCGGAACTTACCCGAC
>Locus:intergenic1541_5:950514-950481(-)
ACGGGGTCTTTCCGTCCTGTCGCGGGTAACCTGC
>Locus:intergenic1541_6:952221-952086(-)
CTACACCGGCATAGGTGGTGGCTCGGGACGGAATCGAACCGCCGACACACGGATTTTCAGTCCGTTGCTCTACCAACTGAGCTACCGAGCCTAAGTATTCAAATGGCGGTCCGGACGGGACTCGAACCCGCGACCT
>Locus:intergenic1557_1:961305-961272(-)
GTCCGATCAGCTGCCCAATTGTTTTTTTGTTTGA
>Locus:intergenic1625_2:1000269-1000221(-)
CAGACCGGGTCAGAGTCAATAAACCGCGTAAATAATAAAACATCCCCTT
>Locus:intergenic1625_1:1000359-1000317(-)
TTAGCGTTCCCTATAATGCCAATTCAATTGAAACAGACCTTCT
>Locus:intergenic1746_1:1071738-1071831(+)
GCTTTCTTTCGTATTTACACTGTAAAGGAGATCTCCACAAACGAAGAGATCAGTAAAATTAATATAGATACATTAATAAATCGGAATACCTTAT
>Locus:intergenic1760_1:1077019-1077073(+)
AGAAAACAGGATGAACGGCGAGCGTTCACCCTGAATGCAGAGGAAGAGCTTATAT
>Locus:intergenic1796_1:1098316-1098385(+)
ATAACTGTTTTGATACAATGTTTAAAACATGCTTTTTTCAAGAAAAATGGGTATATTGAAGGAGGACCAA
>Locus:intergenic1912_1:1168870-1169008(+)
GGCTTCCGGGTTCAATTTAATAGATCGTTAAGGAAATTGATACATATAGTAAATCGTGAAGAGCCTTTTCTTGGTACAGCAGCCCGCTTGTTTTGTAAGCATAAATGGAAAGCTTCCTATACGTCAAGGCGTTTACAGG
>Locus:intergenic1933_1:1180862-1180799(-)
GAGAAAGGGAAAAACGCCAGATATCTTTTGGCACTTCCTGACACGAAAATTTCATATCCGTTCT
>Locus:intergenic1953_1:1190406-1190331(-)
TGGAAGGGGGCAGTCTCAAAATGGGTAAACGAAGCAAATCCAGAAGGTTTATTCAGCAGGGTAAAGACTCCATCGG
>Locus:intergenic1958_1:1192657-1192795(+)
CCGCTTGCTGTTTTGTTTTCGGGAAAACCGTTTCAGGCCTTGCTGAATCTCATATTGACCTGTATCTTTTGGCTGCCGGGCGCGATTCACGCCTGCTTTATCGTCGCCGACCGCCGTGCCGAAAAACGGGCAAGAAGAT
>Locus:intergenic1975_1:1205039-1204979(-)
CCATTAAAGTGTGACGAATCAGACTCTTTTGTCACCTCACTTTCTGCTAAAATTGGATTCC
>Locus:intergenic2002_1:1219212-1219305(+)
GGAATCACTCTGACGTTTGTAACGGAGACTGCTCCGGCTGAGCCTACTTTTTTCCAGTTCGGTCAGCTGCTCCAAAGTCCATTCCACATTGCCC
>Locus:intergenic2013_1:1226907-1226811(-)
ATACTTTTAGATATACCCCATTTCTTCTTGTTTAAACAGCCTTACATCTATAAAGACGTGCGAACTTCCGCCATGGTTTCATTTTTTTTTCAGCAAA
>Locus:intergenic2028_1:1234932-1234968(+)
CTAATAGGAATCATAAATCCTATTGCAAAAAGTAATT
>Locus:intergenic2055_1:1249985-1249901(-)
TCTATTACAGGTGCAAATCATTCAGCTGCTTCCAGCGTGAGGCAGCTGACTCTCCATCATTTCGCCAGTCTCAAATTTATAAGGC
>Locus:intergenic2110_1:1272669-1272723(+)
TTTCGGTATACAGTTGAGACAAGATCTTATTATTCACACTTTAAAGGAGGTTTCC
>Locus:intergenic2126_1:1278972-1279029(+)
TCACTTCCATACAACTCAAACGCAAGTCTATTTTTTTGTTTGTTTTTGGCTTATAATA
>Locus:intergenic2259_1:1357721-1357637(-)
TTTCTTCTCTCTGAATCGACGTTGACGTGGGGAATTGTATTGGGTACGAGTATTCTATTAAACATAACTGGTACGGCTCTAATCA
>Locus:intergenic2259_2:1357707-1357665(-)
ATCGACGTTGACGTGGGGAATTGTATTGGGTACGAGTATTCTA
>Locus:intergenic2293_1:1378365-1378287(-)
GTTATGCGCCTAGGTTTTCCCCCTAGGACTCCAAGGCAGGTTCGGCAGGTTTCATGCGGCAAAATGTTTCAGCGATTCA
>Locus:intergenic2336_1:1400119-1400161(+)
GGCAACTATATTTTGAGGAGAACGTTCACAAAATATAAGGGTG
>Locus:intergenic2359_1:1414109-1414070(-)
CTCAGAGGCCGGGGTTTTATTTTTCTCCACAACAATTGCC
>Locus:intergenic2365_1:1417552-1417453(-)
TCCTCGCCAATTTTCAGACATTTTAAGATGCAGGAGCGTAAATTGCACCTGTCGGAGTTAGGTTCTCCAACTGAACAGGAGGCACACATCTTTTTTTTGG
>Locus:intergenic2407_1:1443996-1443960(-)
GATCACGAGATAGCTTGTGTGGGATGCCCCACAAAAA
>Locus:intergenic2413_1:1446877-1446844(-)
TTAGTCGTGCGCTTCCATATCGATCCTGAACAAT
>Locus:intergenic2469_1:1479034-1478890(-)
CTAAGTTCTTCATATTTCGTCTCCCCTTTTAAAATATACCTTTCATATATTAGGTGGCTTACGTATGACACAACACCTCATAAACAAATAAAGCTCTATGTGTTATCAAATTGGATAGGAAGAAGGTTAATTGTGGAGGTATTAC
>Locus:intergenic2476_1:1483642-1483696(+)
ATTTGTCAAAGCATAGGACAATCCAATGAAACAATAAACCTAACTAGTGGTAAAC
>Locus:intergenic2512_1:1499708-1499747(+)
TTGGCATATCCCCAAGTATCCTCAGCATACAATGATTTTC
>Locus:intergenic2512_2:1499825-1499870(+)
ATAATAGAAATTTATTTCGGGTATCGATATAGTGAAGATGATAAAT
>Locus:intergenic2586_1:1539794-1539839(+)
TTTGCTCTTAACTGGACGCGCGATCCTTCACATAGCCACGTGACCT
>Locus:intergenic2629_1:1566364-1566331(-)
GGCGATTCACAATCTCTTGTTTACATCCCATTAC
>Locus:intergenic2661_1:1580103-1580019(-)
TCTCTCCTTAACTCACCACTATTCACCACTTCGCTCCACAACTTCATTTTACACTGTTTACCCATAAAAAAAAACCCTGAACTAG
>Locus:intergenic2719_1:1618241-1618160(-)
TTAGGACAAGGTGCGCGCCTATACACGCATCCCGTCTATCCGTTATCCTTCTCAGCCTCTCTGGACTGTTTTAAAGAATCTA
>Locus:intergenic2767_1:1656030-1655988(-)
CTATTCTACTATATGGTTTCCATTATGAAAAGACCAGGCAATA
>Locus:intergenic2899_1:1738939-1738894(-)
CTGTTTCACCTCCAAATCATATTTAGCCCCAGTTACCTAGCAACCG
>Locus:intergenic2912_1:1747069-1747105(+)
GGCGCTATCAGCCTGCTCTCTTCTGTTACGTCCGAAT
>Locus:intergenic2920_1:1752171-1752210(+)
AAAATATGCTATAATAGGGGAATCCTACAGAAAAAACGCA
>Locus:intergenic2955_1:1772831-1772762(-)
TCCTTTCAAACCAAACTTCCACCCTTCAGTATAAAGGTTATTGAAGCTCTGCACAACTGGCAACCTATCA
>Locus:intergenic3025_1:1873816-1873765(-)
AAGCTTAAAACCAGCAGGAATCAGTGCAGGTTAACCGAACCCATAGTACATA
>Locus:intergenic3024_1:1873926-1873992(+)
AGGGCGGGTAATACGTTTCGTACAAAAATCAGCCCGTTGTATGAAAAAGAAATAATGAGAAAGAAGC
>Locus:intergenic3063_1:1891853-1891772(-)
ATAGTAAGTACATCACCTATTAGTTTGTTGTTTAAACAAACTAACTTATTTTCATCTTATATAACCTCGTCAGTATTTTCAA
>Locus:intergenic3081_1:1901981-1901924(-)
TATACGAAATGGTTTGATATTGCGGTACATAAAAATTCAAATAGTCAGGTGTTTGTGT
>Locus:intergenic3085_1:1904353-1904305(-)
TTGGCGAAGCGTTTCGACCTTACATCATTCAAAATGAAATATTTTGTCG
>Locus:intergenic3100_1:1911444-1911483(+)
TACTTTTTTTGGAGAGATATACACTTTTCAAATCGACCAA
>Locus:intergenic3121_1:1919729-1919693(-)
CAAAAGAGGAATACGATATTGCCGTATTCCTCTTATA
>Locus:intergenic3120_1:1919710-1919761(+)
AATATCGTATTCCTCTTTTGCATATACTATAATCAAAACTCTTATGTGACAA
>Locus:intergenic3171_1:1940619-1940550(-)
ATCTTTTCCTCCTTCGCATCATTTTGGCTCTACACTTCTTATGAGCACGAACTCATTGTAAAAATCTTTC
>Locus:intergenic3175_1:1942656-1942605(-)
AAATCGCTTTTTTATTTTGTTGCTGAATTACAGGAAGAAGAAAGGATGTACA
>Locus:intergenic3187_1:1949591-1949552(-)
TGGTTTTTTAGAATAGTAAATAAAGGCTGCCGCACCTCTA
>Locus:intergenic3224_1:2003320-2003362(+)
TGCTGCACTATCCGCTGTGCTACTAGAGCTTTTGGTATTTATA
>Locus:intergenic3245_1:2018426-2018375(-)
AGAAAACTATGTACCAAATGTTCAGTCGAAATTTATTTTTTCCGCTACACCT
>Locus:intergenic3258_1:2025088-2025193(+)
CTTTCCGAAGATGGAAAGAGATTCATATATAGGCGCGCTCTGTTACAGGCAGACGCCGGTATAAACCTTGCTTTCCTATCTTTCAAGCTAGCGCTTGCTGGAATTG
>Locus:intergenic3263_1:2028130-2028073(-)
TCAGGATCTAAAAGCTTTAGGTTTCATATTTTTTTAAAAAAATCCTCCGCGGATAAAG
>Locus:intergenic3273_1:2033861-2033813(-)
CTGTTTCATTTCGTTATTGAAATGCGAATTTTGAGAGGGAAAAATAAGA
>Locus:intergenic3282_1:2038851-2038887(+)
TCCGCAAATAAAAAAGTGACCACCAATGTGATCACAA
>Locus:intergenic3285_1:2039516-2039483(-)
AAGCACTTTAATTTAAGTCAAAAGTTTAGACAGT
>Locus:intergenic3286_1:2040544-2040583(+)
AAAGTGTGTTCATCTTTGAGGATTAGATGCACTGCTTATG
>Locus:intergenic3307_1:2048395-2048350(-)
AGAATAGAATCAACAAAAAAGCTGACAATGACTGTCAGCAAAGTCA
>Locus:intergenic3308_1:2049482-2049569(+)
AGACATTACTTTTTTAACTTCTACCGTTCATTTTTTGATGAACGGTTCTTTCATAAGACCTCTAGAATCATATATTTAAACACCACAA
>Locus:intergenic3315_1:2051263-2051173(-)
GCATTTGTACCGAATGATAAAGTTCCCGTTGAACTAACGAAGATCGATAGCACATTAAGAAAAGCTGGAACCTCTTTGAGGAGGTCTGGCT
>Locus:intergenic3314_1:2051220-2051307(+)
ATCTTCGTTAGTTCAACGGGAACTTTATCATTCGGTACAAATGCAGCCTCCCAACTTCTAGTTAGGGCTGATGGCGGAATATCTGACG
>Locus:intergenic3318_1:2055579-2055678(+)
AATGAAGGGAAGCAAATTTATGAAGAATATGAAGAACTGAAGAAGAAAACAATTAAGGTTATACTAAGAAAGAACTGCTCAATTAAAATTATTGACCAAA
>Locus:intergenic3338_1:2061331-2061424(+)
AAAAACAAAATAATTTATCTCATTTTAAGACAGAAGTTATTCTGCTTTTTCAAAAAAATATTCTTGATTTTCCCTTTTTTAGATGCATCCATAA
>Locus:intergenic3379_1:2084099-2084024(-)
GGTGTATTCCGCCGCATAATAGATATGCCCAAGCTTTATCAAAATGTTATGATTGTTTTGTTGGAAAATACAAGAA
>Locus:intergenic3378_1:2084098-2084194(+)
CCTCGCATATGCTATGAAAACAGGGGTTTCCCCTTCTTTTTTGTGTTCAGTATTTATTTCAGCTACTATTTCCGACCGGATAAGCATACACTTCTCA
>Locus:intergenic3403_1:2096075-2095985(-)
CCTTTAAGCTGTAATAGGGAGTTTTATATCGAAGCCGGAATGTCATGCCTCCATTGCAGAGGACGACAGGAACGTTTCTGCAAACACCCAC
>Locus:intergenic3416_1:2100005-2100056(+)
GTTTTTATAAAAAAGTGGTTTTTAATGATTTTTTTAATTTTGTTTTATATTT
>Locus:intergenic3430_1:2111678-2111735(+)
TGTCCAAAATTATGTAATAAAAACGCTTCCAACGATATTTTACCACTGTTTGCAATTT
>Locus:intergenic3438_1:2116734-2116770(+)
ACAACTGTTTTATCGTCAATTTTTCAGCAAGTTAAAC
>Locus:intergenic3460_1:2127003-2127078(+)
TGCGGAAGTCATCAGTATAGAAGCATCCAGCAATACGAAAAACCTGGATCTCCTTTTATATCCGGTTTAAATGCCA
>Locus:intergenic3538_1:2156568-2156628(+)
CCTCGACTTGCACTGTGTAATGTCTGTACCATTTTATTGCCTCCTTTGATTAGCCACTCTA
>Locus:intergenic3555_1:2161187-2161115(-)
TCCCTTTTGTCGGCAACGGCAAATGTGAACCTCTCTAATTGCTGGAAAATCCTTATTAGGACAATCAGCAGCG
>Locus:intergenic3654_1:2197939-2198035(+)
ATCCGCTCACGTTCATTTCTCTCAATTTCCATCTGCTTAATATATTCTGGATCACTAAGTTTTTTGAAATTGACTATCGGTTCTCACCCTTTCTTTA
>Locus:intergenic3716_1:2216866-2216902(+)
CCCATAGAGTTCCAAACCTGCTTCTTTTCTTTTAATT
>Locus:intergenic3719_2:2217788-2217737(-)
ACCACCCCCAAACCCCCTCATGAGCAATTAATATTAACGCTATATCAAATAC
>Locus:intergenic3719_1:2217952-2217847(-)
AAAAAAAGCAATAAATCGTTTTTGAAACCCTTGGTACATAAGGGTTTTATAGGGGTCTCTCGTAGAAGAAAAGAAGTAAATAAATTAAATAATAAAATAAGAGAAT
>Locus:intergenic3718_1:2217847-2217901(+)
ATTCTCTTATTTTATTATTTAATTTATTTACTTCTTTTCTTCTACGAGAGACCCC
>Locus:intergenic3926_2:2331249-2331330(+)
TTAAAACTTTTCTCTTTTCAAGATAAAAGCTCTCCTTATACGGGAGAGCTTGTTTTCATCATTTTAAATGTAAGTGGTCTAA
>Locus:intergenic3926_1:2331303-2331444(+)
TTCATCATTTTAAATGTAAGTGGTCTAACGTTCTGTAAGCCATGTTTTGTTCCATCGTACTGCAAACGGCTCATCACCTCGTACTCAGGCGGCAATCATCTATCTACAGAAAGCATTCTGTCCTTCTCTCCGTTGAATTCCG
>Locus:intergenic4008_1:2381125-2381242(+)
CTCCCAGTCTCGCTGTCTTTTTGTCCTAGTATAGCTTGTTTTATCAGGAAATTGTATTGTTTCAATAAAAAAATCAGCTTTTCAGCTGATTTTAGATCGTTGGGAAAGGCAGAGGTCT
>Locus:intergenic4105_2:2431393-2431354(-)
AAATTCGGGGCTTTTTTGACGGTAAATAACAAAAGAGGGG
>Locus:intergenic4105_1:2431723-2431675(-)
TCGGATCGAAGGGTGATGTTTTGTTTTTCTCAAATTGTAAGTTTATTTC
>Locus:intergenic4112_1:2434647-2434683(+)
CTTAGTTTCTTACATGAAGAGGTAAATTCTTTGCTCA
>Locus:intergenic4323_1:2549579-2549435(-)
AAAACCTCGGGATACAGGCGCCGAAGGAGCAAACTGCGGAGTGAATCTCTCAGGCAAAAGAACTCTTGCTCGACGCAACTCTGGAGAGTGTTTGTGCGGATGCGCAAACCACCAAAGGGGACGTCTTTGCGTATGCAAAGTAAAC
>Locus:intergenic4322_1:2549565-2549688(+)
GTATCCCGAGGTTTTCGGTCAGGTCTCTCCCCTTGCTGTCATTCGCTCATATTTTCATGCTGTTATGGACATACTATAGCAATATCTTACATCAAATACATACTCATATCCTACCATCATCACT
>Locus:intergenic4327_1:2552432-2552315(-)
CTAAAATACTTGTTTATGTATTTCAGCCAGTCCGGCCATGACTTATTGTATGCTTCATTAGTCTCTGGAAGTCATTTGCCATTAAATCACCAGAATTTTTTTCCAATATACCTTTATT
>Locus:intergenic4345_1:2558990-2558957(-)
AAGGATCAAGCCAGGTTATTAAAGAGGCTCGGTG
>Locus:intergenic4347_1:2560481-2560421(-)
CATATTTTGTGCAGCGTGCCCCGCTTTTTCACCAGACATATCAGGGTGACCGGATACGATG
>Locus:intergenic4346_1:2560426-2560468(+)
TATCCGGTCACCCTGATATGTCTGGTGAAAAAGCGGGGCACGC
>Locus:intergenic4376_1:2574337-2574400(+)
CGGAATAGAAAAAAAGCCAGAACCTTTTTCAAAGCTCTGGCTTTTTTCTTACACCTCAAACAGC
>Locus:intergenic4380_1:2576320-2576362(+)
TATGGTATAAAAAAGAAGGATAAAAAAAGAATAGAAGGTGATG
>Locus:intergenic4413_1:2591999-2591960(-)
TTCATTTACTTTTATTCATTTTATGGGTATAATTTTATCT
>Locus:intergenic4490_1:2637216-2637351(+)
ACTGCTGCTTCCCCATTTATATTAAACGCCTGTTCGCAAGCCCCCGGGACAGCTTGTAAAAAGGCGATAATCACCAGAACAGAAAACGTTACCTTAGCTTCTAGATTTTTCAAAACAATTCCATTATACTTAAGTC
>Locus:intergenic4537_1:2658949-2658913(-)
ACAGCTAAACGCAGAACTGATTCTGGATTTTTCTTGA
>Locus:intergenic4590_1:2693367-2693403(+)
CTTTACCTCCCGTCAAGCTGTTCCCATAACTTAATTT
>Locus:intergenic4619_1:2707003-2706853(-)
GCGTTAAAATACTTCAAAAGCTTTCTCCTGTCTTTTTGTATGATTCTTTTTCTTTGTTTCATTGGAAAACAAGCTGCATGTAACCCTAATTTACTATTGTTCACTACCGTATTAAGTGTCGTATGCGGGATTTGTCATCATTCTCGAATTT
>Locus:intergenic4625_1:2709507-2709471(-)
TCTCTTTTAACACCATATCCAATCAGCCTCAAATGTA
>Locus:intergenic4663_1:2725113-2725062(-)
TTGAATACTACCCTCAAATGCTTGATTGAAGAAAAGGATAGAGAAACTAGGG
>Locus:intergenic4669_1:2728589-2728520(-)
AAAACTGACACAAGCTTATTTTGGAATCAACACTGTGCCAGTGCAAATAGCATCTGTAATGTTTCCTGGC
>Locus:intergenic4672_1:2730338-2730392(+)
ATTCACAGAATAAAATTATCCTCGCGATTAACTCATAATGAAATTAACTTACATC
>Locus:intergenic4675_1:2730995-2730896(-)
AGTTTAGCATTATTTATGCCTACCGGGTATGAAGATGTCTTGCAAACACCAATAGTTTCATCCTATCGGTGTTTTTTATTTGTTTTCAGCCTCATTTGGA
>Locus:intergenic4682_1:2734491-2734563(+)
GACGTTCCAACTCAGCTAGACTCTTCCAATAGGCTTCCTTTTGGCGCAGCTGCTTTTATTCAAAAATTGAGCA
>Locus:intergenic4696_1:2742795-2742855(+)
TTTGCGTCTGCTTTACATTTGCTTCGTCTTTTTAATCGTAACAAAGAGCAAACAATTGTTG
>Locus:intergenic4728_1:2755925-2755982(+)
GCACACTTTAAACTCTATACTTCTCCATGCACTAAAAACAGTGTAGTTGGAGGGATTG
>Locus:intergenic4762_1:2778727-2778877(+)
GGCCAATCGACGGCAGTCTTTTTTGATAATCGTTCATCATGCCATCACCTGCCTCACAATAACGTTGATTTACTATATGCAGGCGCGCATTTTCTTGACAGCTATTTCGCTAAACTTGGTCCTTCTCCATTGTATAATGCATCAATAGTTC
>Locus:intergenic4788_1:2792176-2792215(+)
ATACATAATATGGTCAGAGTTATTTATGTCTATGCTATGG
>Locus:intergenic4806_1:2800995-2801046(+)
TCAGGATTAGCTTCCTCCGATCTTCTGATAAAGCTCCTTTCAGCTTATGGAG
>Locus:intergenic4884_1:2840986-2841109(+)
ATTTTAAAGAAATGTAAAGATTATATGAATCCGATATATAGTAAAATGAGAGAAAAAAAGGGAGAGAGTCACATTAAGACCGAAAACACCTTGAGCTTAGATGCAGCCAGAGGTGAACTTGTAA
>Locus:intergenic4884_2:2841040-2841124(+)
AAAAAGGGAGAGAGTCACATTAAGACCGAAAACACCTTGAGCTTAGATGCAGCCAGAGGTGAACTTGTAAATGAAAAAACACTTG
>Locus:intergenic4932_1:2869341-2869386(+)
ACGAAAAAAGAGCTCTTCATCCCTGTAAAAGGACGAAAAGCTCTTT
>Locus:intergenic4932_2:2869419-2869461(+)
GTTCATGCACTTATAACGGATAACGGGTGTTTCCCGAATTTCT
>Locus:intergenic4932_3:2869472-2869544(+)
TTCAAGAAATTATGCTCCCGGGCGACCTTCCAATCAGACAACATAAGAAGCCTTTCAGCAAACGGCTTCTCTC
>Locus:intergenic4953_1:2884753-2884630(-)
ACACTCAGGAGGTTTTTTTGCATGCAACTCTTCCGGAAAAACGTTTATTCCCGTCTTCTATGGGAGATACTAGCAATCAGAGGAATGAATTGGATACATAAATTGTTTTTCAGGAGGGACCACC
>Locus:intergenic4969_1:2897232-2897163(-)
TCTGAAATGACAGTAGGACTTGGCCGGGTGAACTTGATTCACTCGTTACTAAAGCGGATAGAAATATCCA
>Locus:intergenic5015_1:2920418-2920361(-)
AAAAGAAAGATTTACCTTTCTTTTTCTTTTTTTTGCCGTCCATCTGCTATAATGATAA
>Locus:intergenic5014_1:2920446-2920491(+)
CCAATTAACAAAAAGATTCCCGCTGCGGCGAGCAGTATTTTCGCAA
>Locus:intergenic5096_1:2968644-2968740(+)
ATCCATTCTCCTCACAGGCACCAAAAAGTGACTATAGCACTTCAAAGTACGTACTTTTATTTCTTAACGATATGTTTCATAATCACATTTGCCGGCT
>Locus:intergenic5143_1:2998690-2998657(-)
GCCTCATTGCGTATAAATCCTTTGAAACCTTATA
>Locus:intergenic5208_1:3035557-3035641(+)
ATTGCAGCCTTTTTGTTCAGCTTCTATGTTTTCATTTTGTTCCTTATCAATAAGGTGTATCGTGTAACTCTCTGCTGCTGGAGCG
>Locus:intergenic5281_1:3076780-3076717(-)
GCTCGCAGGCTTAGTATGGTCGTACGATGGCAGCTCATTCCTCTCTTAAAATTACCCCGCAATC
>Locus:intergenic5292_1:3083389-3083431(+)
ATATCTATCAATCTTTGGATTAATTGTATTAAGGTGAAGTGGA
>Locus:intergenic5320_1:3107101-3107194(+)
AAGTCTAGGAAGGACGAGCATAGGAGCGGAGCGAATGTTCTAATTCGTGAGCACCGAAGCGCAGGCCTGACAACGAATGCGAGGGTTTGTCGAC
>Locus:intergenic5335_1:3119425-3119326(-)
TTAAGGGAGGCAGTTATGAAACATAAAAAACGAAACAAACGTAACGTGCCAATGCTGATTGCGGCATCTGTGATCGCTTGTTCTTTTTTTCTTGTTCTTG
>Locus:intergenic5362_1:3136102-3136219(+)
CTTACGATATTCTATGGTAAACAAGCCGAACGGATTGGATTTTTCAGAAAAATGGACTGGTTGTCGCCTATTTTTCAGATACAAAAAGAAAAGCCGGACGTCTTTTTTAAGACATCCG
>Locus:intergenic5408_7:3171732-3171789(+)
ACTTATAGACAATTAACTTCATTTTCTGAAGAAAAACGAAATATATGGAGATTTTTGT
>Locus:intergenic5409_4:3172139-3172034(-)
AGTAGCTCAGTGGTAGAGCTATCGGCTGTTAACCGATCGGTCGCAGGTTCGAATCCTGCCTGTGGAGCCAAATGGAGAAGTACTCAAGTGGCTGAAGAGGCGCCCC
>Locus:intergenic5409_2:3172142-3172061(-)
CACAGTAGCTCAGTGGTAGAGCTATCGGCTGTTAACCGATCGGTCGCAGGTTCGAATCCTGCCTGTGGAGCCAAATGGAGAA
>Locus:intergenic5408_1:3172096-3172210(+)
GCGACCGATCGGTTAACAGCCGATAGCTCTACCACTGAGCTACTGTGGAACAAAAGTCATGGTGGGCCTGAATGGACTCGAACCATCGACCTCACGCTTATCAGGCGTGCGCTCT
>Locus:intergenic5408_5:3172740-3172842(+)
GTCGGTTTTCAAGACCGATCCCTTCAGCCAGACTTGGGTATTCCTCCGTATAGTGGTGGACCTTGTAGGACTCGAACCTACGACCGGACGGTTATGAGCCGTC
>Locus:intergenic5409_3:3174451-3174394(-)
ACCCCGGGGATAACAGGCTTATCTCCCCCAAGAGTCCACATCGACGGGGAGGTTTGGC
>Locus:intergenic5408_3:3174700-3174850(+)
CAATACAGCCAGGGTAGTATCCCACCGATGCCTCCACCGAAGCTGGCGCTCCGGTTTCCAAGGCTCCTACCTATCCTGTACAAGCTGTACCAACATTCAATATCAGGCTGCAGTAAAGCTCCACGGGGTCTTTCCGTCCTGTCGCGGGTAA
>Locus:intergenic5408_2:3174742-3174820(+)
CTGGCGCTCCGGTTTCCAAGGCTCCTACCTATCCTGTACAAGCTGTACCAACATTCAATATCAGGCTGCAGTAAAGCTC
>Locus:intergenic5408_9:3174859-3174988(+)
TTCACAGGTACTATAATTTCACCGAGTCTCTCGTTGAGACAGTGCCCAGATCGTTGCGCCTTTCGTGCGGGTCGGAACTTACCCGACAAGGAATTTCGCTACCTTAGGACCGTTATAGTTACGGCCGCCG
>Locus:intergenic5409_5:3176023-3175972(-)
AGTCTTGGAGGTAGAGCACTGATTGGACTAGGGGCCCCTACCGGGTTACCGA
>Locus:intergenic5408_10:3176368-3176491(+)
TCTTTCACTCCCCTTCCGGGGTGCTTTTCACCTTTCCCTCACGGTACTGGTTCACTATCGGTCACTAGGGAGTATTTAGCCTTGGGAGATGGTCCTCCCGGATTCCGACGGAATTTCACGTGTT
>Locus:intergenic5408_8:3176547-3176625(+)
ACCTCCTATGGCGGGCCTTTCCAGACCTCTTCATCTACCTCGTTCTTTTGTAACTCCGTACAGAGTGTCCTACAACCCC
>Locus:intergenic5408_6:3177078-3177159(+)
AATATCCTTAGAAAGGAGGTGATCCAGCCGCACCTTCCGATACGGCTACCTTGTTACGACTTCACCCCAATCATCTGTCCCA
>Locus:intergenic5409_6:3178046-3177980(-)
CGGTTTCTTAAGTCTGATGTGAAAGCCCCCGGCTCAACCGGGGAGGGTCATTGGAAACTGGGGAACT
>Locus:intergenic5408_4:3178522-3178558(+)
GTTACTCACCCGTCCGCCGCTAACATCAGGGAGCAAG
>Locus:intergenic5409_1:3179181-3179073(-)
CCAGCGTTAACTAACAGGTTCAAAGGGTCAGAACGAAACCGCTCACTCTCAGCTTTAATGCTCCCCTTGTGGTCATCAGTATTTAGTTCGTTTCTACTATACAAGAAAA
>Locus:intergenic5429_1:3188200-3188137(-)
AAAAGAGACTGTATGAAATTGAACACTCAAGAATTTACTCCTGTTTCTAGTGTTTGTCAATTTA
>Locus:intergenic5439_1:3193684-3193636(-)
CCTGCTTTAATTCGCTTGAGGGAACGAGCAGGGATTCATAAGTGCAGTT
>Locus:intergenic5445_1:3196829-3196757(-)
ATGTTAAAACCGAGAAAGCTTTTCCAGCAATTAACGGTTTTTATTTTTCATTATAGGGACGATAGTGTACAAT
>Locus:intergenic5468_1:3213666-3213714(+)
CCCTCATGCAGGCTTTCCGGAAAACAAAGGGTGAGGCGCGTGTCTCTTT
>Locus:intergenic5545_1:3261481-3261445(-)
AGATATAATGTTCTCATACTGATGGCGGGGAGGCCGG
>Locus:intergenic5613_1:3302974-3302917(-)
TCTGTTTTATTTAGGATGTCAAACATTATGATTTGCTGGCAGGTGTGGTGCAAGTGCC
>Locus:intergenic5785_1:3397842-3397785(-)
GAACGGGGAAGGATTTGCGGTCAAGTCCTTCCCTTCCGCACGTATCAATTCGCAAGCT
>Locus:intergenic5794_1:3404495-3404645(+)
AACAACACAAAAAAGCCTATTGTTTACACATCATCTGTCCTCGCAGAATTCGTGCTGATCAAACAGGCAGGTATCCTGGCTCTTGGCGCTTGGCCAATTACAGTGGCGGGACCGCACCGGCTTTTACCGGTTTCCCTTTTAAGCCGGCTGT
>Locus:intergenic5818_1:3419529-3419646(+)
ATCACGATCAGTTTTTTTATGCTGGAGAGACTGAAAAACGTTTTTTGCATATTTAACGAACGGATTCCTAACAGGAGAAATTGTGATTTTATAAAAAAGACACCTGAGCAAATCAGGT
>Locus:intergenic5832_1:3427641-3427725(+)
GATACCAATAATACGCTTAAGACCCTCTTTTTGCTTCTTTTTTCACAGCACAGGCAAATCCAAACACTATTTTTTTCCTATTTTA
>Locus:intergenic5837_1:3430462-3430405(-)
GAGAGAACTCCTGCGAAACCACATAGCGGATGCAAGGCCACCCTAGCTCAAGGGCTTT
>Locus:intergenic5837_2:3430546-3430504(-)
TTGCTCTTCTGCAAAAAAGTTCACTGTGAGCATATCATGAGAA
>Locus:intergenic5856_1:3444259-3444328(+)
TCTAAGCATGCCGACGCAAAAAATGAATCAGTTAGGTTTTACCATTTGATCAGGAGGGTATATACTTCTG
>Locus:intergenic5866_1:3450753-3450825(+)
TACTTAAGCGTCTACGAGCGTAGCCTGCATATTTATGGTTTCACTCATCTTCTTGCCTGCGGGCGGGCCTTCC
>Locus:intergenic5928_1:3481538-3481598(+)
CAAAGCTGCTTAAAACGCGGTCGTTTCTCTATCACAGAGCGTTTTCTGAAAGCCGGTCTTC
>Locus:intergenic5941_1:3488951-3488879(-)
TGTTCATTCACTCCTTGTAGAACTTTTCCATCATATGATACGGTAGAACATAAGATAAATAAAATGAATCTTT
>Locus:intergenic5957_1:3499536-3499467(-)
GGCTCCTTTCAGCCGGAAAGTAATATAAAGTTCAATATTTCTATCATAACACTCGGATGGTTTGAAGAGT
>Locus:intergenic6022_1:3544567-3544600(+)
TACCAGAGGTATACATCCATACAACAGACTCTAG
>Locus:intergenic6024_1:3546053-3546098(+)
TTAAATAGACAAAGCATCTTAATTGGCAATCTGACATACGATGGTT
>Locus:intergenic6140_1:3630894-3630990(+)
AGTCCATGTATACCTCTCATTATCATATCATACCTTTTGTTATTTCCAAAGAATTTGCAAATAAGAAAAACAAAAACCTTCCGCGGACATCACGGAA
>Locus:intergenic6328_1:3742071-3742125(+)
GGTTGTGCCTTTTACGATCGGAAGCTCCAGATCGACACTTTTAATTGTTATCCGC
>Locus:intergenic6347_1:3748953-3748896(-)
AATAGTTTGCTGAATCTGAAAAAGTTCGTTTCACCCCTTGTCCTTATTGAGTTTTTAG
>Locus:intergenic6371_1:3761888-3761849(-)
TCCGACTTCATCCGTTTTTTTGATATTCATTTCTGGGTAA
>Locus:intergenic6402_1:3775403-3775520(+)
CAAAAAGATATAGGACATGCTGCCTTTTGTGCTGCTTTCACGATCTGTCCAAAATCGCTTGAAATGCCGTTCATTTTTAGCCATTTCCGCCCAGAAAGCATAAACAGCTTGTGTGATC
>Locus:intergenic6439_1:3791692-3791656(-)
ATAAAGCGGGCGGGCCGCATCACACACGCTGGGAGGA
>Locus:intergenic6447_1:3794650-3794611(-)
CTCATAGATTGGAAGAAAGAACGCAAAAACGGGGTGAACG
>Locus:intergenic6469_1:3804851-3804746(-)
AAACTCATTAAGACAATCCTTTTAACAAAAGCGCCGATCATGGGTGGAAGTGTTACCGATAGAAGTTCCTTTATGTTAAAAAAAGAATGTGCTTTGGCGGATGTTG
>Locus:intergenic6544_1:3856214-3856286(+)
ACCCGTCCCGCAGATAGGGACGAGTGTGTGATTAACCCGTGGTTCCACCCAAGTTCCCGACAAATACTATGTT
>Locus:intergenic6545_1:3856940-3856877(-)
GAGATGCTTTTTACGGTTTCCAGAGAGGGAAGGACAGCTGAGATCTTCCTAACGCAGGGAAAGC
>Locus:intergenic6562_1:3866383-3866440(+)
TCCAATCAAATTCAAACAGCCAACTTTCATTATAGCGCTTTCATAAAAAAATCTTATT
>Locus:intergenic6574_1:3878897-3878933(+)
TGTCCTCCTGATCAAAAAGTTGAAATCGTGCGATCCG
>Locus:intergenic6615_1:3905075-3905036(-)
CGAATTTTAGGTCTTTTTTGTTTAAATAAAAGGGGGAGAA
>Locus:intergenic6620_1:3907677-3907785(+)
ATATACACAGGTTTATTCACTTATACACAGGGTTCTGTGTATAACTCCTTCGTTATACACAAACAAAATCCAATAAATGGTCCAAATGACACAAGGATTTTTTTGAATT
>Locus:intergenic6628_1:3913903-3913972(+)
TATAATAATTGTAACAGAATGTTCAAAAAACAATCACAAAACAGACACAACTCAGTTCCTCTATTTCATT
>Locus:intergenic6700_1:3956403-3956487(+)
CATCTCATAGGACGCGGCTGCATATTTCCTGCTAAGATTTGTAATAGTAAAGGAATCACAGCCAACTTAATTAAGAGGTGTTACA
>Locus:intergenic6774_1:4005197-4005233(+)
CTAGGCCTATCTCAAAAATTGGCCAGGTCTGGCAGTT
>Locus:intergenic6787_1:4012827-4012785(-)
TTCTTACATTCACATATGAAAATGGTAGGATTGTTACTGATAA
>Locus:intergenic6878_1:4066032-4066134(+)
GTTAAAACGGAACATTTACATAAAAAGGGTTTGTACCCAGTATACAATCTTTACCGTTTTCATTCAAAGATAGAGGGGCTGAGGAAAATAATTGTAGTTCCTC
>Locus:intergenic6878_2:4066135-4066189(+)
TTTGACGGAATTTCTTTTCATTCAAGTTGCATGATAATACCGACTCACGTCAATC
>Locus:intergenic6915_1:4086747-4086600(-)
AGAAGCTGGGTCAGCTTTATTTCATATGAGCTAGATGATATGAACGTTTCATACTTTTGCTTTCTCAATCACTTTCTTTCTGAGATAAACTACCTTTATTTTATCGGATTTATGGCTCATTTTGTAAGGTTTTGCTTCAAAATCAGTT
>Locus:intergenic6953_1:4108056-4107966(-)
GAGAGATCCCTCCTAGACGCTGTTTTTGTACATTACCCCATCCGGAAGGGTCTTACCCCTTTTGACAATCACAGGGTTCTTTTTTATATTA
>Locus:intergenic6968_1:4118514-4118619(+)
ACTGAACCGTGTTTTTTTCTTCTATCCCAAACAACAGAAGACATAAGTTATGTTTTAAATATCATAAACAGTGATACAATAATAGCTAGAAACAATCCCCAAGATC
>Locus:intergenic6972_1:4121096-4121135(+)
GGATTTTTCTTTTTCTACAGAAAAAAACCGAACCAGGCAC
>Locus:intergenic7028_1:4154733-4154805(+)
TGCCTTTTTCCTAAAAGAAAAAACGCACCTACGATTGCAGATGCGTTTGGTAAGTGGCTCGGGACGGAATCGA
>Locus:intergenic7059_1:4169854-4169764(-)
AATCTCATTGTTAGCGAGACCTTTGCCAAATCTGATTTGGTGAAGGTCTTTTTGTTTCAGGAACTTCACCAAATTGGTGGAGTTTTTTCAT
>Locus:intergenic7064_1:4172809-4172863(+)
ATAATAAAAATATTCTCAATTGAGCAAATCGCCCACCCTTTTTCCTTTATAACAT
>Locus:intergenic7072_1:4178208-4178262(+)
AAACAAAATGAAAAGTATCCTTTTTTCCTATATAATCAAATAGATATATTTAACA
>Locus:intergenic17_3:10554-10518(-)
AGTCGCCTTCGCCACTGGTGTTCCTCCACATCTCTAC
>Locus:intergenic16_1:10927-10984(+)
GCAACCCTTGATCTTAGTTGCCAGCATTCAGTTGGGCACTCTAAGGTGACTGCCGGTG
>Locus:intergenic17_2:11322-11289(-)
TTGTTACGACTTCACCCCAATCATCTGTCCCACC
>Locus:intergenic17_4:12137-12044(-)
TTCCGCCGTACTCAGGATCCACTCAGGAGAGAACGAAGTTTTGACTACAGGGCTGTTACCTCCTATGGCGGGCCTTTCCAGACCTCTTCATCTA
>Locus:intergenic17_1:12470-12323(-)
TACCTGAACTTCACCCTGGACATGGGTAGATCACCTGGTTTCGGGTCTACGACCACGTACTCATGCGCCCTATTCAGACTCGCTTTCGCTGCGGCTCCGCATCTTCTGCTTAACCTTGCACGAGATCGTAACTCGCCGGTTCATTCTA
>Locus:intergenic16_2:12394-12466(+)
CTGAATAGGGCGCATGAGTACGTGGTCGTAGACCCGAAACCAGGTGATCTACCCATGTCCAGGGTGAAGTTCA
>Locus:intergenic28_1:22294-22345(+)
AGGAATACCCAAGTCCGGCTGAAGGGATCGGTCTTGAAAACCGACAGGGGTG
>Locus:intergenic47_3:30690-30630(-)
ACGCGGCGTTGCTCCGTCAGACTTTCGTCCATTGCGGAAGATTCCCTACTGCTGCCTCCCG
>Locus:intergenic47_4:31507-31435(-)
CCAGGTCATAAGGGGCATGATGATTTGACGTCATCCCCACCTTCCTCCGGTTTGTCACCGGCAGTCACCTTAG
>Locus:intergenic46_4:31970-32024(+)
AGCGTGAGGTCGGTGGTTCGAGTCCACTCAGGCCCACCATCTTATATAACGGGGC
>Locus:intergenic46_3:32639-32681(+)
TCTCCCAAGGCTAAATACTCCCTAGTGACCGATAGTGAACCAG
>Locus:intergenic47_1:33065-32951(-)
TTGAGGCTAGCCCTAAAGCTATTTCGGAGAGAACCAGCTATCTCCAGGTTCGATTGGCATTTCACCCCTACCCACACCTCATCCCCGCACTTTTCAACGTGCGTGGGTTCGGGCC
>Locus:intergenic46_1:33007-33055(+)
TGCCAATCGAACCTGGAGATAGCTGGTTCTCTCCGAAATAGCTTTAGGG
>Locus:intergenic47_2:34019-33902(-)
CGCCTTACGGCTTCGCAGAGACCTGTGTTTTTGCTAAACAGTCGCCTGGGCCTATTCACTGCGGCTCTCTCGGGCTTGCACCCTAACAGAGCACCCCTTCTCCCGAAGTTACGGGGTC
>Locus:intergenic46_2:34626-34719(+)
GCTCAACGGATAAAAGCTACCCCGGGGATAACAGGCTTATCTCCCCCAAGAGTCCACATCGACGGGGAGGTTTGGCACCTCGATGTCGGCTCAT
>Locus:intergenic71_1:48616-48580(-)
CTCTTCATTATCCTGAAATACACTGAGAAACGGAAGA
>Locus:intergenic108_1:70163-70220(+)
AGAAGCACAAAACAATATGGCGGTGTAGCTCAGCTGGCTAGAGCGTACGGTTCATACC
>Locus:intergenic133_10:91252-91153(-)
ACATCTCTACGCATTTCACCGCTACACGTGGAATTCCACTCTCCTCTTCTGCACTCAAGTTCCCCAGTTTCCAATGACCCTCCCCGGTTGAGCCGGGGGC
>Locus:intergenic132_3:91268-91340(+)
GCGAAGGCGACTCTCTGGTCTGTAACTGACGCTGAGGAGCGAAAGCGTGGGGAGCGAACAGGATTAGATACCC
>Locus:intergenic133_2:91361-91277(-)
CGTTTACGGCGTGGACTACCAGGGTATCTAATCCTGTTCGCTCCCCACGCTTTCGCTCCTCAGCGTCAGTTACAGACCAGAGAGT
>Locus:intergenic132_2:91847-91910(+)
GGATCGCAGTCTGCAACTCGACTGCGTGAAGCTGGAATCGCTAGTAATCGCGGATCAGCATGCC
>Locus:intergenic133_6:92621-92537(-)
CCTATGGCGGGCCTTTCCAGACCTCTTCATCTACCTCGTTCCTTTGTAACTCCGTACAGAGTGTCCTACAACCCCAAGAGGCAAG
>Locus:intergenic133_11:93515-93458(-)
GGTCTGGCTTCACAGCCCTTAGAACGCTCTCCTACCACTGTTCGAAGAACAGTCCGCA
>Locus:intergenic132_6:94507-94630(+)
ACAGTGTCAGGTGGGCAGTTTGACTGGGGCGGTCGCCTCCTAAAAGGTAACGGAGGCGCCCAAAGGTTCCCTCAGAATGGTTGGAAATCATTCGCAGAGTGTAAAGGCACAAGGGAGCTTGACT
>Locus:intergenic132_1:95804-95882(+)
GCCAAGGTGGGGGTCGCGGGTTCGAATCCCGTCTTCCGCTCCAACTATACCATCCACGCCGGGGTGGTGGAATTGGCAG
>Locus:intergenic133_12:96946-96811(-)
TTGCCACCTACGTATTACCGCGGCTGCTGGCACGTAGTTAGCCGTGGCTTTCTGGTTAGGTACCGTCAAGGTACCGCCCTATTCGAACGGTACTTGTTCTTCCCTAACAACAGAGCTTTACGATCCGAAAACCTTC
>Locus:intergenic133_5:97199-97154(-)
CCAGGGTATCTAATCCTGTTCGCTCCCCACGCTTTCGCTCCTCAGC
>Locus:intergenic132_5:97502-97595(+)
ACGAGCGCAACCCTTGATCTTAGTTGCCAGCATTCAGTTGGGCACTCTAAGGTGACTGCCGGTGACAAACCGGAGGAAGGTGGGGATGACGTCA
>Locus:intergenic133_4:98589-98496(-)
GTATTTAGCCTTGGGAGATGGTCCTCCCGGATTCCGACGGAATTTCACGTGTTCCGCCGTACTCAGGATCCACTCAGGAGAGAACGAAGTTTTG
>Locus:intergenic133_3:98850-98751(-)
ATGGGTAGATCACCTGGTTTCGGGTCTACGACCACGTACTCATGCGCCCTATTCAGACTCGCTTTCGCTGCGGCTCCGCATCTTCTGCTTAACCTTGCAC
>Locus:intergenic133_9:99557-99467(-)
AGGTGGTACAGGAATATCAACCTGTTGTCCATCGCCTACGCCTTTCGGCCTCGGCTTAGGTCCCGACTAACCCTGAGCGGACGAGCCTTCC
>Locus:intergenic132_4:100556-100595(+)
ATCGCTCAACGGATAAAAGCTACCCCGGGGATAACAGGCT
>Locus:intergenic133_7:100745-100622(-)
CGAACTGTCTCACGACGTTCTGAACCCAGCTCGCGTACCGCTTTAATGGGCGAACAGCCCAACCCTTGGGACCGACTACAGCCCCAGGATGCGATGAGCCGACATCGAGGTGCCAAACCTCCCC
>Locus:intergenic133_8:100727-100637(-)
TCTGAACCCAGCTCGCGTACCGCTTTAATGGGCGAACAGCCCAACCCTTGGGACCGACTACAGCCCCAGGATGCGATGAGCCGACATCGAG
>Locus:intergenic133_1:100950-100902(-)
GGGATCTTACTTCCTTGCGGAATGGGAAATCTCATCTTGAGGGGGGCTT
>Locus:intergenic261_2:162468-162396(-)
TCTTATATTCCGTATAATATCCTTAGAAAGGAGGTGATCCAGCCGCACCTTCCGATACGGCTACCTTGTTACG
>Locus:intergenic261_14:162981-162933(-)
TACCTCCTATGGCGGGCCTTTCCAGACCTCTTCATCTACCTCGTTCCTT
>Locus:intergenic260_4:163243-163309(+)
CGATCTCGTGCAAGGTTAAGCAGAAGATGCGGAGCCGCAGCGAAAGCGAGTCTGAATAGGGCGCATG
>Locus:intergenic261_3:164379-164238(-)
GGCTTGCACCCTAACAGAGCACCCCTTCTCCCGAAGTTACGGGGTCATTTTGCCGAGTTCCTTAACGAGAGTTCTCTCGATCACCTTAGGATTCTCTCCTCGCCTACCTGTGTCGGTTTGCGGTACGGGCACCTCTCACCTC
>Locus:intergenic261_8:165634-165583(-)
TTCGGTATGGGAACGGGTGTGACCTCTTCGCTATCGCCACCAAACAAATTGA
>Locus:intergenic261_1:166954-166915(-)
TCCCTAACAACAGAGCTTTACGATCCGAAAACCTTCATCA
>Locus:intergenic261_9:167008-166918(-)
GCTTTCTGGTTAGGTACCGTCAAGGTACCGCCCTATTCGAACGGTACTTGTTCTTCCCTAACAACAGAGCTTTACGATCCGAAAACCTTCA
>Locus:intergenic261_10:168516-168468(-)
AACCCCAAGAGGCAAGCCTCTTGGTTTGGGCTAATCCCGTTTCGCTCGC
>Locus:intergenic261_4:169000-168862(-)
GTTCGGGCCTCCATTCAGTGTTACCTGAACTTCACCCTGGACATGGGTAGATCACCTGGTTTCGGGTCTACGACCACGTACTCATGCGCCCTATTCAGACTCGCTTTCGCTGCGGCTCCGCATCTTCTGCTTAACCTTG
>Locus:intergenic261_7:170387-170303(-)
CGCTCCGGTTTCCAAGGCTCCTACCTATCCTGTACAAGCTGTACCAACATTCAATATCAGGCTGCAGTAAAGCTCCACGGGGTCT
>Locus:intergenic260_2:170307-170340(+)
CCCGTGGAGCTTTACTGCAGCCTGATATTGAATG
>Locus:intergenic261_15:170422-170389(-)
AGGGTAGTATCCCACCGATGCCTCCACCGAAGTG
>Locus:intergenic260_5:170788-170911(+)
TTGGGCTGTTCGCCCATTAAAGCGGTACGCGAGCTGGGTTCAGAACGTCGTGAGACAGTTCGGTCCCTATCCGTCGCGGGCGCAGGAAATTTGAGAGGAGCTGTCCTTAGTACGAGAGGACCGG
>Locus:intergenic261_13:172433-172400(-)
CCGTCAATTCCTTTGAGTTTCAGTCTTGCGACCG
>Locus:intergenic260_3:172620-172653(+)
TTGATCTTAGTTGCCAGCATTCAGTTGGGCACTC
>Locus:intergenic261_5:172974-172878(-)
TTCGGCGGCTGGCTCCTAAAAGGTTACCTCACCGACTTCGGGTGTTACAAACTCTCGTGGTGTGACGGGCGGTGTGTACAAGGCCCGGGAACGTATT
>Locus:intergenic260_1:172953-173001(+)
CTTTTAGGAGCCAGCCGCCGAAGTGGGACAGATGATTGGGGTGAAGTCG
>Locus:intergenic261_6:173639-173522(-)
CGCCGTACTCAGGATCCACTCAGGAGAGAACGAAGTTTTGACTACAGGGCTGTTACCTCCTATGGCGGGCCTTTCCAGACCTCTTCATCTACCTCGTTCCTTTGTAACTCCGTACAGA
>Locus:intergenic261_11:175090-175039(-)
TTCCAGCACCGGGCAGGCGTCAGCCCCTATACTTCGCCTTACGGCTTCGCAG
>Locus:intergenic261_12:175625-175577(-)
CCGACTTTCGTCCCTGCTCGACTTGTAGGTCTCGCAGTCAAGCTCCCTT
>Locus:intergenic338_1:226355-226505(+)
AGTGAACGATTCAAAACTCTGAACAAAGGTGTTTACCTGAAAAAAACAATTGTATTTTCCAGAGAAATTTATTATGATGAAATAAGTAATTTAGGAGATTATATAACAATTTTAAGTTTGAATTTTCTGATTGTTATCACTGATTCATGTG
>Locus:intergenic339_1:226484-226397(-)
TCAGAAAATTCAAACTTAAAATTGTTATATAATCTCCTAAATTACTTATTTCATCATAATAAATTTCTCTGGAAAATACAATTGTTTT
>Locus:intergenic357_1:235474-235399(-)
CATGATAAGTTAATAGCTTGGATGGAGATGAGGAGAGCCAGGAATCCAACCCCTTTTGACAAGGGGTGTTTTCTGG
>Locus:intergenic409_1:267728-267695(-)
GTAAATCACTGTCCGGCCGGGATTCTGCGCAGCA
>Locus:intergenic507_1:320778-320739(-)
CTTATGACTTCCTGCTCCTTTACTGGAAAAATAAGTTGCT
>Locus:intergenic647_1:426454-426415(-)
CATACCTTTGGACTACTATTAATTTATCAGCAAGGGGACG
>Locus:intergenic715_1:463227-463104(-)
ATATACGAAATATTGAACGTTATGGCTATATTTGCCTACGCCCTCCATTATTCTAGCGCACTTTGTTTGTCTGTAGAACAGAAGACAGAGAATTTTAAGTTTCTTTTAATATTTCGATCACACA
>Locus:intergenic723_1:467069-467030(-)
GATATAGAGAGGTTTCCTTTTAATATAAAACGCTTTCAAG
>Locus:intergenic740_1:475963-476044(+)
CATTCATTTTTACATGCCTTTTCTAGGGAACTGTACTTGTCATTTACAAAAATACCCGAGATAATGTGTACAAAATCAAAAA
>Locus:intergenic756_1:490559-490631(+)
ACAGGGGCCCTAAGAGCCCTTGTTTTTTTTTTTTTTTTTGGAAACAAATGTATTTTCAGCATGTTTGAATTCA
>Locus:intergenic828_1:527918-528020(+)
GCAGTGTTTTTTCCTATAGAAATACCAGCATTGATTCAGCAGTTTAATTTGGTAATTATCTTTTTCAAGGAACGCTTTTTGCATCTGCTTTTTAAGCCAATTT
>Locus:intergenic831_1:528808-528751(-)
CTCTTCAGCCACTTGAGTACTTCTCCAATATGGCTCCACAGGCAGGATTCGAACCTGC
>Locus:intergenic874_1:553239-553329(+)
ATACTTCTGGACATCCTTTATTCATTATCTTTTATTGTTTTTCAGTATCATTATTCCCATCTGATAAAAGATCAAGATGTCCTGTTTTTGA
>Locus:intergenic874_2:553269-553341(+)
TTTATTGTTTTTCAGTATCATTATTCCCATCTGATAAAAGATCAAGATGTCCTGTTTTTGATCCATAGTAAGA
>Locus:intergenic878_1:556119-556209(+)
GTAATGAACGGAAGAGATAATTATTTATCACTTTTATTATTGTACGGTGTTCTTGTGGCATTAAGTTCAGTCAATTTTGGTCTAACTGTTT
>Locus:intergenic887_1:559263-559227(-)
TTTTGTTGCCTCCTAGTGTGTAACCACACAGTATATA
>Locus:intergenic907_1:569058-568989(-)
TCAGCAGTAAGTGAATGTTGTCCTAAGAAAAAACAAGCATCTTACTATGCTTGTTTTTCTTCTATAGAAA
>Locus:intergenic909_1:570328-570274(-)
AAAAATACCAAGGGTTGCTGGCCCTTGGTATTTTGTATGCGATCGAGCAGACTTG
>Locus:intergenic939_1:581545-581479(-)
ACATTGTATTATATAACCCAAGAAAACGCTGAATATATCGATTCTTTATTCCCCAGTTACAGCAAAC
>Locus:intergenic971_1:598684-598648(-)
TCAATACGTATCATTCACTATACAGATTTATATTTAT
>Locus:intergenic975_1:599682-599553(-)
AGCCATCGACACAGCCTCTTTTCTGGCGTATTTATGGGCTGGTTTTATGGCTACGCTGCTATAGGCTCCTACTCATCATTAAAAACGACTATCTTATCCTTCAGGCAAACGAAAAACGATACATCAAATT
>Locus:intergenic975_2:599763-599730(-)
CTCAAAATATTATTGAAAATCCCCAAAACTTTTG
>Locus:intergenic988_1:604040-604091(+)
GCTCCATTTCTGTGTTATTCGTCCGGCATCAGCTGGGCTTTTTTTATAAAGG
>Locus:intergenic1002_1:613489-613564(+)
GTGTTCGGAATATCACTTTGCCGGCCCGTGCTCAAGCGGCTTTCACAGGCTGAAAGTTATGATACAATATACAAAT
>Locus:intergenic1016_1:621741-621792(+)
TACATCTTGAACAATTTAAAGTATTACGTTGGAAAGAGGTATTGTGTAAGCA
>Locus:intergenic1043_7:636021-635892(-)
GAGCCCTTTACGCCCAATAATTCCGGACAACGCTTGCCACCTACGTATTACCGCGGCTGCTGGCACGTAGTTAGCCGTGGCTTTCTGGTTAGGTACCGTCAAGGTACCGCCCTATTCGAACGGTACTTGT
>Locus:intergenic1043_2:636795-636672(-)
GCGATTACTAGCGATTCCAGCTTCACGCAGTCGAGTTGCAGACTGCGATCCGAACTGAGAACAGATTTGTGGGATTGGCTTAACCTCGCGGTTTCGCTGCCCTTTGTTCTGTCCATTGTAGCAC
>Locus:intergenic1042_1:636674-636782(+)
GCTACAATGGACAGAACAAAGGGCAGCGAAACCGCGAGGTTAAGCCAATCCCACAAATCTGTTCTCAGTTCGGATCGCAGTCTGCAACTCGACTGCGTGAAGCTGGAAT
>Locus:intergenic1043_5:636911-636836(-)
TTCGGCGGCTGGCTCCTAAAAGGTTACCTCACCGACTTCGGGTGTTACAAACTCTCGTGGTGTGACGGGCGGTGTG
>Locus:intergenic1043_1:637007-636899(-)
TATATTCCGTATAATATCCTTAGAAAGGAGGTGATCCAGCCGCACCTTCCGATACGGCTACCTTGTTACGACTTCACCCCAATCATCTGTCCCACCTTCGGCGGCTGGC
>Locus:intergenic1043_3:637994-637862(-)
TCGATTGGCATTTCACCCCTACCCACACCTCATCCCCGCACTTTTCAACGTGCGTGGGTTCGGGCCTCCATTCAGTGTTACCTGAACTTCACCCTGGACATGGGTAGATCACCTGGTTTCGGGTCTACGACCA
>Locus:intergenic1043_8:639196-639151(-)
TCACCGAGTCTCTCGTTGAGACAGTGCCCAGATCGTTGCGCCTTTC
>Locus:intergenic1043_4:639274-639175(-)
ATATCAGGCTGCAGTAAAGCTCCACGGGGTCTTTCCGTCCTGTCGCGGGTAACCTGCATCTTCACAGGTACTATAATTTCACCGAGTCTCTCGTTGAGAC
>Locus:intergenic1042_2:639361-639418(+)
CCTGGCTGTATTGACCTTCTAACCCGCCGCCCTTATCGGGCGGGGAGACAGTGTCAGG
>Locus:intergenic1043_6:639587-639503(-)
GGAACCACCGGATCACTAAGCCCGACTTTCGTCCCTGCTCGACTTGTAGGTCTCGCAGTCAAGCTCCCTTGTGCCTTTACACTCT
>Locus:intergenic1049_1:644399-644351(-)
CCTCAGCCCTTTATCCATCAATATCTCTATAATTACTCACAGATATGTG
>Locus:intergenic1059_1:649779-649734(-)
ACGCTTACATCATTCTTTTCCGCTCCCTTTTCCGTTAGCTTTTTCA
>Locus:intergenic1087_1:663507-663468(-)
TTTTCTAGGGGAAACAGTCTAAGAGTGGGTGGCACTACTT
>Locus:intergenic1134_1:692613-692715(+)
TATCGGAGTCTGGGAGCGAGTTGGCCTGACTCCGGCAAACGGCCTTGCCAAAGAGGGCGGAGCGAGCTTCATATCTGTCCTCGTTTTTTTCTGTGTCAAAAAA
>Locus:intergenic1137_1:694372-694315(-)
AGTCGCGCAAAATCGGATTTTGTTCGTAATAAACAAATAAAACCATCTTCCCGGCAAA
>Locus:intergenic1139_1:696074-696032(-)
CGGCACATCTACATGACGGTATATCGTATGAAATGGTTTTATC
>Locus:intergenic1148_1:706887-706944(+)
ATAAAGGCAGCGCAGTTCGGCTGCCTTTCTCTTTCTGCCCTCGTTCGGGGAGATATTT
>Locus:intergenic1191_1:737531-737498(-)
ACCTTCGCATTCGTTGTCAGGCCTGTGCTTCGGT
>Locus:intergenic1205_1:746915-746864(-)
ACAACCTATAACATTATCAGAAGAAATAAAGTCATTTGTAAAATCAATGGAG
>Locus:intergenic1208_1:749682-749718(+)
GGAGGGATTGGAGGAAACATGGTCGAAATGATATTGA
>Locus:intergenic1216_1:753719-753785(+)
AAGAGGACACTCTTGCAGATCAAGAGTGTTTTTTTAGCTTTTTTCTTGACTGTTCAGTCTGGAAAAT
>Locus:intergenic1264_1:786359-786428(+)
GACCGGAGCCGCCGCCAGAGCCCGGAACAGCGCCGCTGCCAATGCCAGGCCATGGATATCGGTATTCATA
>Locus:intergenic1279_1:796132-796030(-)
ACCAATCACTGGACGAAAGAAACCTTCATTTCGTTTCACATTTTTTTCTCGGAAATAAAAAAAGGATTTCTTTTGTCATGTGTGCCTTTGAAAAAAGAAATAG
>Locus:intergenic1294_1:806877-806913(+)
ATCATTATATGCAGTTCTTGTTGTATTATATTGTCGA
>Locus:intergenic1332_1:827902-827950(+)
TTCGGTTCTGAATGTCCCTCAATTTGCTATTATATTTTTGTGATAAATT
>Locus:intergenic1391_1:863800-863692(-)
TTGGCGCTTCCGCTTGTTTTATGGCTCGATTTGCTTTTCGAGTTTTGTTTGTTATGGCTTCCGCCTTTTTTCGTATGCTTGGTCATCACGATATCCCCCCGACTTCTTT
>Locus:intergenic1511_1:930716-930659(-)
GTTTTTTGTTACAATTTTATGGTGACATTCATGATTTTTAATGTTATTTTGTCATGTT
>Locus:intergenic1530_1:942370-942406(+)
GAAAAAGACCAAAATCTTACACGCTGTTTGATTCCAT
>Locus:intergenic1541_9:947269-947131(-)
AATAATTCCGGACAACGCTTGCCACCTACGTATTACCGCGGCTGCTGGCACGTAGTTAGCCGTGGCTTTCTGGTTAGGTACCGTCAAGGTACCGCCCTATTCGAACGGTACTTGTTCTTCCCTAACAACAGAGCTTTAC
>Locus:intergenic1541_2:947281-947137(-)
CCCTTTACGCCCAATAATTCCGGACAACGCTTGCCACCTACGTATTACCGCGGCTGCTGGCACGTAGTTAGCCGTGGCTTTCTGGTTAGGTACCGTCAAGGTACCGCCCTATTCGAACGGTACTTGTTCTTCCCTAACAACAGAG
>Locus:intergenic1541_8:947910-947772(-)
CATGATGATTTGACGTCATCCCCACCTTCCTCCGGTTTGTCACCGGCAGTCACCTTAGAGTGCCCAACTGAATGCTGGCAACTAAGATCAAGGGTTGCGCTCGTTGCGGGACTTAACCCAACATCTCACGACACGAGCT
>Locus:intergenic1540_6:947928-948057(+)
TACACACGTGCTACAATGGACAGAACAAAGGGCAGCGAAACCGCGAGGTTAAGCCAATCCCACAAATCTGTTCTCAGTTCGGATCGCAGTCTGCAACTCGACTGCGTGAAGCTGGAATCGCTAGTAATCG
>Locus:intergenic1541_7:948213-948078(-)
CTACCTTGTTACGACTTCACCCCAATCATCTGTCCCACCTTCGGCGGCTGGCTCCTAAAAGGTTACCTCACCGACTTCGGGTGTTACAAACTCTCGTGGTGTGACGGGCGGTGTGTACAAGGCCCGGGAACGTATT
>Locus:intergenic1540_1:948462-948534(+)
GCCGATGAAGGACGGGACGAACACCGATATGCTTCGGGGAGCTGTAAGCAAGCTTTGATCCGGAGATTTCCGA
>Locus:intergenic1540_5:948670-948709(+)
GAGCGAAACGGGATTAGCCCAAACCAAGAGGCTTGCCTCT
>Locus:intergenic1541_6:949000-948919(-)
CTGACTACTTGTAGGCACACGGTTTCAGGATCTCTTTCACTCCCCTTCCGGGGTGCTTTTCACCTTTCCCTCACGGTACTGG
>Locus:intergenic1541_3:949146-949023(-)
CCTGGTTTCGGGTCTACGACCACGTACTCATGCGCCCTATTCAGACTCGCTTTCGCTGCGGCTCCGCATCTTCTGCTTAACCTTGCACGGGATCGTAACTCGCCGGTTCATTCTACAAAAGGCA
>Locus:intergenic1541_12:949777-949684(-)
TCCTCAGGAAACCTTAGGCATTCGGTGGAGGGGATTCTCACCCCTCTTTCGCTACTCATACCGGCATTCTCACTTCTAAGCGCTCCACCAGTCC
>Locus:intergenic1541_5:950142-950046(-)
ATTTTGCCGAGTTCCTTAACGAGAGTTCTCTCGATCACCTTAGGATTCTCTCCTCGCCTACCTGTGTCGGTTTGCGGTACGGGCACCTCTCACCTCG
>Locus:intergenic1540_4:950425-950572(+)
CGATCTGGGCACTGTCTCAACGAGAGACTCGGTGAAATTATAGTACCTGTGAAGATGCAGGTTACCCGCGACAGGACGGAAAGACCCCGTGGAGCTTTACTGCAGCCTGATATTGAATGTTGGTACAGCTTGTACAGGATAGGTAGGA
>Locus:intergenic1541_4:950609-950459(-)
ATGCCTCCACCGAAGCTGGCGCTCCGGTTTCCAAGGCTCCTACCTATCCTGTACAAGCTGTACCAACATTCAATATCAGGCTGCAGTAAAGCTCCACGGGGTCTTTCCGTCCTGTCGCGGGTAACCTGCATCTTCACAGGTACTATAATTT
>Locus:intergenic1541_10:950638-950488(-)
GTCAATACAGCCAGGGTAGTATCCCACCGATGCCTCCACCGAAGCTGGCGCTCCGGTTTCCAAGGCTCCTACCTATCCTGTACAAGCTGTACCAACATTCAATATCAGGCTGCAGTAAAGCTCCACGGGGTCTTTCCGTCCTGTCGCGGGT
>Locus:intergenic1540_3:951073-951112(+)
GCAGGAAATTTGAGAGGAGCTGTCCTTAGTACGAGAGGAC
>Locus:intergenic1541_11:951258-951204(-)
GGGATCTTACTTCCTTGCGGAATGGGAAATCTCATCTTGAGGGGGGCTTCATGCT
>Locus:intergenic1540_2:953156-953306(+)
CACTTTATGAGATCCATGATATATTTATATTCGTCGGTTAGATACGACGTAAAACTTGCCGGTGTGGCGGAATTGGCAGACGCGCACGACTCAAAATCGTGTTCCTTCTGGAGTGTCGGTTCGACCCCGACCACCGGTATACTGAAAAACC
>Locus:intergenic1541_1:953265-953181(-)
CAGAAGGAACACGATTTTGAGTCGTGCGCGTCTGCCAATTCCGCCACACCGGCAAGTTTTACGTCGTATCTAACCGACGAATATA
>Locus:intergenic1585_1:976494-976437(-)
AAAAATTTCTTTTTCTCCCGTATTTTTTTCGCAAGCGTTTTCTTGCTTTTATTAAATA
>Locus:intergenic1600_1:984501-984570(+)
TCACTATTCTTGCTCTTAACAAACTTTCAAGACGAAAACTCTTACAAAACTTTCTTCTTAAAGATAGTTC
>Locus:intergenic1603_1:986862-986814(-)
TCTTTTCTTTCCCTTCCATCTTTAGTACCTTATATAAGGGTGATAATAT
>Locus:intergenic1628_1:1002404-1002500(+)
GCAAATGTTTATGCACCCGTAAAGCGGTTTGTTGTGGTTTTTTTATTCTCTTCTTCTCTATCATGCTTTTTAATCGTGACTTTAGGAGGAATGTGCT
>Locus:intergenic1641_1:1011381-1011315(-)
CAAAAGCGATATCTTCATTCAGGCATTTTGATTTTATGTCTCCCTCATATTGCTACCCCTTTACTGA
>Locus:intergenic1807_1:1103082-1103007(-)
ACCCGTTACTTCTATTGTAATCATAAATTCAAATTCTTAGAACCAAGCTGTGTTCCGCACTTTTCCACCCTTTTAA
>Locus:intergenic1918_1:1172510-1172564(+)
GTTATAGGCAGACTATTCATTTTTTGCATAAAGGTTCAGGTTTTAGGTGCCGCGC
>Locus:intergenic1932_1:1180780-1180831(+)
CCCTCTGCTTCTCTTGATAAGAACGGATATGAAATTTTCGTGTCAGGAAGTG
>Locus:intergenic1958_1:1192593-1192734(+)
TGTCCTTTTTTACAGCTGAAAGGAGTGAAAGGAAATGATGTACCTGCTGGCAGTTTTATGCCCGCCGCTTGCTGTTTTGTTTTCGGGAAAACCGTTTCAGGCCTTGCTGAATCTCATATTGACCTGTATCTTTTGGCTGCCG
>Locus:intergenic2002_1:1219245-1219284(+)
CCGGCTGAGCCTACTTTTTTCCAGTTCGGTCAGCTGCTCC
>Locus:intergenic2018_1:1228796-1228829(+)
CGGCACCTCGCTTTCAGTCCTTCGCTTGTACTAC
>Locus:intergenic2056_1:1250549-1250609(+)
ACAACATATGTACCCGTGCCCCACTTGGTGTGGGTGAACGTCTATATATTCATCATATGCT
>Locus:intergenic2065_1:1252767-1252695(-)
AAAAAACAAAAAACCGGAGTTCTCCGGTTTCTTTGCCAGGCTATTGAGGCTTTTTCTTTTTATTTCCGCACCC
>Locus:intergenic2087_1:1263253-1263163(-)
TACTCGTTACTGTTGCTCCTGCTTTTGCTACAAGCCTTGCAAACCATAGCACAAATCACGAATCAGTATCACCCCAAGCAATTTATCAAGA
>Locus:intergenic2086_1:1263208-1263247(+)
TGGTTTGCAAGGCTTGTAGCAAAAGCAGGAGCAACAGTAA
>Locus:intergenic2107_1:1269717-1269666(-)
TTTTCTGGATGCAAAACATGCATGAATAAAATAAGGTCCCCCTCTAAAAAGA
>Locus:intergenic2119_1:1276972-1276900(-)
TGGGCAAACTCTCACCTGTCACTCTTTCAATCCCCCTCAATTTTTTCATCTTTCTCTACTGCCAAGGTACCAG
>Locus:intergenic2244_1:1348366-1348402(+)
TTTGTATTTATTATATGTCACCCTTTAAGAAAAGGAA
>Locus:intergenic2259_1:1357766-1357622(-)
GGACTGGGTATGATCTGCGCAGGATTGGCTTTTCTTTTGCTGAGCTTTCTTCTCTCTGAATCGACGTTGACGTGGGGAATTGTATTGGGTACGAGTATTCTATTAAACATAACTGGTACGGCTCTAATCATGCGTTTCTTAAAAG
>Locus:intergenic2259_2:1357815-1357737(-)
CAGATGCTAGAAACATCGTTTGCTAGGAGGCATGAACATGAAAACCGTGGGACTGGGTATGATCTGCGCAGGATTGGCT
>Locus:intergenic2307_1:1383276-1383222(-)
ATACAGCCACAATCGGTTTCTTATTTAGCAAATCCCCCAAATACTTTGTTTATTT
>Locus:intergenic2341_1:1401755-1401704(-)
TGTTATTCTGACTCCGTCGGCATGTTCTGCCTCATGTGTCAAAATTTATTAT
>Locus:intergenic2365_1:1417543-1417465(-)
ATTTTCAGACATTTTAAGATGCAGGAGCGTAAATTGCACCTGTCGGAGTTAGGTTCTCCAACTGAACAGGAGGCACACA
>Locus:intergenic2413_1:1446682-1446577(-)
GGGCCTATGGAATGCCCTCACTGTTTTACCCGCACTCGTAATAAACTCCTTTCAGTATGTCCATTTAGAGATTCATTGCAATTATCTTCGAATTTTGTTCTGAACT
>Locus:intergenic2456_1:1473513-1473591(+)
CGGAATTCGATTTTGAAGAGCTGCCATTCACTTTTTACAAATTACGCCGATATATACAGTACAATACTGAATGCGAATA
>Locus:intergenic2476_1:1483533-1483575(+)
ACTGAGAATCATTATCATTTAATTATAGAGAGAAGCTACTCTC
>Locus:intergenic2499_1:1492130-1492037(-)
TCATGTATGTCTTTGGCTTCGACATTTTTGAATAAAACGTTTAACATGGTCATGTACAGGGTAACTAGTCTCAATGTGCAGCAATCAATTAGAA
>Locus:intergenic2521_1:1507542-1507509(-)
TACAATTTCATTGTAAACGCTATTTTCGGTTTAG
>Locus:intergenic2561_1:1528048-1527997(-)
TATTCGCTTTACATTTTCATCAAAAAAACAGATGCCAACCGCACCCAAAACT
>Locus:intergenic2579_1:1537095-1536963(-)
AGAGATCATTTGTTTGTAAAAAAGCATCCCATTTTGCCATTCAACAATGATTACTTCTTATATCGTATGATTGTTCTATTTACGCGCAACATGATTCTGAAAATTGTGTGTTTACCTACTCGTTTATTACCAC
>Locus:intergenic2607_1:1551355-1551298(-)
ATACACATAATTTGTACACAAAGTGACAATTCATGCGAAAACTTTTATAATTTTGAGA
>Locus:intergenic2675_1:1591505-1591430(-)
ATAACGATAACCCTGTTTTGTTGGACAGGGTTATCGCATCAATTGTTTCCAAGCTTCATGTTAGACAGGAGGCTTG
>Locus:intergenic2713_1:1613281-1613233(-)
CGCGGTACCACCCTTTTAGAAAAAGCAAGCATACACTTTTTCCTCTTGA
>Locus:intergenic2719_1:1618223-1618130(-)
CTATACACGCATCCCGTCTATCCGTTATCCTTCTCAGCCTCTCTGGACTGTTTTAAAGAATCTATTCAGCTTCGTTTATTATTTCAGAAAAGAA
>Locus:intergenic2766_1:1655793-1655910(+)
TCCCTCCTCACTTGCACAAAACATCTACTTTTTAACATTCATATAATCTTAGATGCTTTCGATATGGATACTTTAAATAATTTACCACAGCTAAAAAACGTTTGCAACTATTGTTTCA
>Locus:intergenic2867_1:1717913-1717865(-)
ATGGTTTTTTTCCTCCGCTTAGGTCATTTTTGTACAGAACTGCCGCCTG
>Locus:intergenic2884_1:1731549-1731669(+)
GTAAGCGTATATCCATTTGCAATAAAAATATGGTTATGGTATAGTTTTATTGGAAATGCTAACGATTACCGAGGCAAAGAGTGGGGAAACCCGCTCTTTTGTATTGAACAGGAGAATTTTG
>Locus:intergenic2923_1:1754768-1754726(-)
CCACTTTCGATAAAAATTATTGAACAATTGGGACAACTATATC
>Locus:intergenic2932_1:1760746-1760779(+)
TTTTTATGTTTTCCTCATCACAGCAACATTCTTC
>Locus:intergenic2950_1:1770213-1770258(+)
TCAACCTGTTTGCGTAATGCAAACAGGTTGTTTTTCATTTATTGTG
>Locus:intergenic3004_1:1865466-1865499(+)
ATTTTCACACACTTAAAAAGACCCCTTTTTAAGG
>Locus:intergenic3026_1:1875186-1875249(+)
GAGAGGTCTGTTTTTTGCTCGTATTTCCGCTTTTCAAAGCAATCGATTTGTGGTATACACATGC
>Locus:intergenic3040_1:1881470-1881506(+)
GATGGTATTAAGAAAGCAGTTTCTAAATATGGTACAT
>Locus:intergenic3056_1:1887289-1887340(+)
TTCGAGAAATTGTTATACCGTTTCACACTGTTCCATATTAAAGGATCGAAAA
>Locus:intergenic3060_1:1890385-1890478(+)
GAAAAAGGAGATTTCTATTTTAGAACTCCTTTTTCATATGAGAAGGTGCCATGTCACTATTGCTTCAGAAATACTCCTAGAATAAAAAAACTCA
>Locus:intergenic3067_1:1895089-1894972(-)
CACTTCTTGAAGTGTTCGCTGACAAAATACGGTTCCACTCGTTCGTTTTGTCTGCTGGATACTCCAATACTGTTTAAAGGTTGCGATACCTTATTCTCACCATCTTTTCAAAAGAAGG
>Locus:intergenic3077_1:1900622-1900517(-)
ATCCTTCGTATTAAAATATTCATTTTATACATAATATTTATATGTACCTTGGCTGAAACCTCCATTGATCAATCACACAGCATGAAGACAGCCAAGGATTTATTTT
>Locus:intergenic3077_2:1900789-1900684(-)
GCATCCATGCTTTTATGGGGGGCAGTTATCCACGAGCTAAGTAAACCTTCAAAAAAGCAAAGCACCAGAAAAATTGTTTCTTTGACATCTTTAGGTTCTTTATCGA
>Locus:intergenic3082_1:1903299-1903389(+)
ATCAACGCATTTGTATTACACATAAAATATATAGATATTAGAAGTGCTACAATAACTAAAATCATTCCAAAAAGACTTGTTTTTTCATATT
>Locus:intergenic3163_1:1933398-1933287(-)
TATAAACCTCGCCTCGAGCCAGTACTGCCTTGGACTCCTCATTATAACCAATATGTTTGCAATCGCAACATAGAGCTAACGAATCAGTTCTTCTCAAAACATCGGCTAGTGC
>Locus:intergenic3166_1:1937958-1938054(+)
ACTTCAATCCCCTGCCATACAAATAAATTCAGCGCTGTGAAAGAAAATAAGCCTAAAATCACCATTCTTAAGATAAACAACATGTTTAACAGCCTCC
>Locus:intergenic3176_1:1944020-1944092(+)
AAAAAATCTGCATGGCATATCCATAATGGCGGGCTGTTCCGGTGCTGGCCCGTACTTCACCCGCCTCGTTTTT
>Locus:intergenic3203_2:1957898-1957802(-)
GGACATTTACCATTATTGGAATCTGAGAAACTAGTACTAAATAAAAATAAAATCGAAGAGAAACACGTACAGGACGTGTTTTACGTTTTCATTTCTA
>Locus:intergenic3203_1:1957940-1957835(-)
AAAAACAAAGGTGAGATTCACATGAATATGGAGGCGGTGTTTGGACATTTACCATTATTGGAATCTGAGAAACTAGTACTAAATAAAAATAAAATCGAAGAGAAAC
>Locus:intergenic3202_1:1957865-1958012(+)
CTAGTTTCTCAGATTCCAATAATGGTAAATGTCCAAACACCGCCTCCATATTCATGTGAATCTCACCTTTGTTTTTTAAAAAATTCAGCGGTTTACCATCGTTTCCTGTCCCAAAATCACTTTTTAAAAAAAGACGACTTAGAAAGCC
>Locus:intergenic3206_1:1960145-1960190(+)
CTTGATACAAAAAGAAAGACGGACAGAGAATGGCCTCTGTCCGCTA
>Locus:intergenic3224_1:2003185-2003236(+)
AAAACGCCCGGTATAAGCGGGCGTTTTTTATTTGGTTTGCATAAAGAAAGAC
>Locus:intergenic3224_2:2003311-2003353(+)
TTAGGAAACTGCTGCACTATCCGCTGTGCTACTAGAGCTTTTG
>Locus:intergenic3272_1:2033745-2033814(+)
CATATATCAAATGTAGGTACTTATGAAAAAGCCAATACAAATGAACGAATGTGCACTTCAGCCGAATGTC
>Locus:intergenic3272_2:2033793-2033886(+)
ATGTGCACTTCAGCCGAATGTCTTATTTTTCCCTCTCAAAATTCGCATTTCAATAACGAAATGAAACAGGCTGTTGGCCTGATAACAGCTATAC
>Locus:intergenic3319_1:2055748-2055598(-)
TTTTCAGAGCCCTTTCAAATAAAAATCTTGCAACTTCTTTGTAAAACTGATCTAAGCTATCATCCTCAAATTTGGTCAATAATTTTAATTGAGCAGTTCTTTCTTAGTATAACCTTAATTGTTTTCTTCTTCAGTTCTTCATATTCTTCAT
>Locus:intergenic3338_1:2061814-2061850(+)
AATTTTTACGATAAGCAATTGCCTTTGCTTTTGGATA
>Locus:intergenic3353_1:2069844-2069790(-)
TCGAGTGAGCAAAACTTACTGTACAGGAAATATCATACTATACATAAATGCCCTT
>Locus:intergenic3403_1:2096326-2096176(-)
CAAATAGGAGTCTTTTTGTATATACACATTAATATAGAAGAAAATAATCATTCGCTTTTAGCAATAAAGGCTATTTTTTTTATTGTAATATATTTTTTGTTTGTCGAATTGTCAGGTATTTTGGAGAAAAAACAGTTTTATTCACTGGAAA
>Locus:intergenic3438_1:2116729-2116810(+)
GGCACACAACTGTTTTATCGTCAATTTTTCAGCAAGTTAAACCCTTTTCAAACATTTGGCGCAGCATTTTCAGCATCGTTCG
>Locus:intergenic3461_1:2127288-2127225(-)
TTCACACCCGTTTACATGACTTTTTATATTTGTCAGACTGATATTTCCGGATTGGCAAAAATGT
>Locus:intergenic3730_2:2221854-2222001(+)
ATACCAATATATGGGGGTATATTTACATCTAATGGTAAAATTAAGGGAACAGATGTACCCATAGCACTTCCATTTCCACACCCTATCCAAATTTTCATTTTCCTAATTCCACCTCAAAATCACCCTTTTTCACATCGTAATCGCTATC
>Locus:intergenic3730_1:2221872-2221998(+)
ATATTTACATCTAATGGTAAAATTAAGGGAACAGATGTACCCATAGCACTTCCATTTCCACACCCTATCCAAATTTTCATTTTCCTAATTCCACCTCAAAATCACCCTTTTTCACATCGTAATCGCT
>Locus:intergenic3734_1:2225155-2225206(+)
AAAAAAGTGTCTTTATCCCTTGGTGCTACTGGGTTGAGAGCACTTTTGGAGA
>Locus:intergenic3735_1:2225280-2225244(-)
CTTTTATATAGACGGGGGAAACGTACTAGCCCTTTTA
>Locus:intergenic3736_1:2227215-2227269(+)
TCGGACGTTACCGATGCTTCGGATCATCGGGCTTCCGAAGGAGCTTATTGTACGT
>Locus:intergenic3801_1:2269807-2269768(-)
AACAAGTTTCCTTATAATTTTCAAAAAAAAATAAAAAATA
>Locus:intergenic3810_1:2273587-2273698(+)
TGGGAAAATGACTGTTTACGAATCATTAATGATAATGATCAATTTTGGCGGATTGATATTAAATACCGTCTTGTTGATCTTCAATATAATGATGATTGTAACGTCAAGCCAA
>Locus:intergenic3902_1:2316334-2316391(+)
ACTATATGTACAAACCGCTCCAAGCAAAAACAGCATTGTCATTTGCTTCACCATCCTG
>Locus:intergenic4108_1:2432921-2433008(+)
AAAAAAAATCCCATTAGGACCATTGAAGTGATTTTACAAACTGTTAATCTTCATCTTCTACCCACATCATGCCTATTTTTTCTTGTCG
>Locus:intergenic4145_1:2450373-2450325(-)
TATCAGTTTATAATAATTATAGTTGGAACTCTGCGCGTATTTTGTTATA
>Locus:intergenic4176_2:2466509-2466548(+)
CGCTTTGCTTTTCATCGGACATCCCGTCATTTTCCTTCTT
>Locus:intergenic4176_1:2466523-2466574(+)
TCGGACATCCCGTCATTTTCCTTCTTTCAAGATGTAAACTCCGTCAGCCACA
>Locus:intergenic4267_1:2516200-2516137(-)
TTTAAAAGGTTACGCTTGGCTGACCCACCCGTCAAACGATTTGCTCACCCTATTCTCAAATTTT
>Locus:intergenic4271_1:2519079-2518959(-)
TTTTATTTTGATCCCTCTTCACTTCTCAGAATACATACGGTAAAATATACAAAAGAAGATTTTTCGACAAATTCACGTTTCCTTGTTTGTCAAATTTCATTTTTAGTCGAAAAACAGAGAA
>Locus:intergenic4322_1:2549493-2549592(+)
TCTCCAGAGTTGCGTCGAGCAAGAGTTCTTTTGCCTGAGAGATTCACTCCGCAGTTTGCTCCTTCGGCGCCTGTATCCCGAGGTTTTCGGTCAGGTCTCT
>Locus:intergenic4323_1:2549596-2549512(-)
GGGGAGAGACCTGACCGAAAACCTCGGGATACAGGCGCCGAAGGAGCAAACTGCGGAGTGAATCTCTCAGGCAAAAGAACTCTTG
>Locus:intergenic4372_1:2573448-2573508(+)
TTTTTTTTCATTATAACAGCTGGCGCTCCGAAACGCCTACTGAAAGCAAAAAATCCCGTTT
>Locus:intergenic4381_1:2576361-2576253(-)
ATCACCTTCTATTCTTTTTTTATCCTTCTTTTTTATACCATAAAACCAATAGTTTCTAAAGGAATTCGCGAAAAAAACGAGATTTTGTCGAGAAATCTTTCTTCGCTTC
>Locus:intergenic4400_1:2587905-2587941(+)
AGCCAGGTACCAATAGGGCACCTAGCTTTCAGAATTA
>Locus:intergenic4587_1:2692618-2692582(-)
GGTAAACAAGAAGGAGGATATCTCCTCCTTCGGCTTG
>Locus:intergenic4624_1:2709635-2709686(+)
TTTAGTTCGAGTCCCTCTATTTATTTTGGGCACAAAATAGACATAATTTATA
>Locus:intergenic4635_1:2713885-2713849(-)
AAAGAGTTGAATAAAAGCAGATCTTTCGAAAAAATTT
>Locus:intergenic4682_1:2734586-2734631(+)
TTTCTGAACCATCGATCGCTGCTGAATTTGTTGCAAATGCATACGT
>Locus:intergenic4686_1:2736751-2736811(+)
CTATCTTTGACACACTTTAATCCCCCCTGCTTTATCGACATGTTAACTGGTATGAGAGATT
>Locus:intergenic4693_1:2741014-2740975(-)
ACAATAGTCCATAAAGGGAAGAATAATTCCCTCACAAAGA
>Locus:intergenic4714_2:2751881-2751914(+)
CAGTCGGTAATCACGATTGACAATCAGGAAAAAG
>Locus:intergenic4714_1:2751962-2751998(+)
ACTGCTTCCTTGTATCCACGCTTCTTCTCGATTCATA
>Locus:intergenic4727_1:2755319-2755175(-)
CCATCAAGAGATCGCATAAAAAGAGGTGGTTACGATTCCTTATTTGGATTGGAGAATTTGCAAACATTATCGGAGATCAGATGGAGAAAAGCGGTTAATCTATTTACGGTCATAGGACCCGAACAAACAGTGCTCATTTTGAAGC
>Locus:intergenic4731_1:2756271-2756199(-)
AACATGCACTTATTTATGTTTTATGGTGTCTTCAACATAACGATAAACCTTAAAGTCTGCTTTAAGGCAAGGG
>Locus:intergenic4737_1:2760168-2760111(-)
GTGAAACAGAGGAGAATTGCCAGAAACGGACCAGCTTGCGCAGCAGTCTCTTTTGAAA
>Locus:intergenic4744_1:2766103-2766178(+)
CAAAAAATGAATCTTATAGATCATGACAAATTACCCAAATATAACCCCTTAAGTTCGTTCACAACTAAAAAGACGG
>Locus:intergenic4755_1:2773339-2773276(-)
AATTTTGGCTTACCCTTACGTAAACGGCATGTAAACATAAGGGCTGCCTTGCTGAAAGAAGACA
>Locus:intergenic4756_1:2773696-2773768(+)
AAAAACAAGACTTTCAGACTATTTATTTTTAAAAACAAGGTAAAAAGAACTAAACTTTTGCCTCTGCATGCCG
>Locus:intergenic4837_1:2814599-2814542(-)
TGCCTCTTTTCATTCGGTAAAGAGGACTTACAAGATTTAAAAGAGGGCACCCACCTGC
>Locus:intergenic4836_1:2814562-2814604(+)
AAATCTTGTAAGTCCTCTTTACCGAATGAAAAGAGGCATGTAC
>Locus:intergenic4840_1:2817816-2817852(+)
ACCTCCTTATGTATTCCTTATAAAATATCCAATGATC
>Locus:intergenic4884_1:2840865-2840937(+)
TCACAGTTAAGTAGACCGCTTCTGGGTCCTTCTCGCCGGAATGACAATACGTTTTTTCCATTTCTGTCTCCCC
>Locus:intergenic4888_1:2841478-2841517(+)
TTTTCTTTTTCCCTTCCTCTTCTTATTGATAATTACAGGT
>Locus:intergenic4932_1:2869508-2869607(+)
GACAACATAAGAAGCCTTTCAGCAAACGGCTTCTCTCTCTGCATGCGCCTTTTTTGTACTCTTCCCGTTCTAAGCAGGTGTATTTATCAGCTCATTGTAT
>Locus:intergenic5068_2:2953497-2953635(+)
ATGTGTCAATCAGGTGAGAAGCGGGTGCTTCTGCTTGTGATTTATATTCAATTCAATAACTATTCTACACAATACCGGATCTTTAGTCAAGGACGACTTATCCGGAACAACTTTTACATTGTAACATGGGTTTTCTATG
>Locus:intergenic5068_1:2953564-2953612(+)
CACAATACCGGATCTTTAGTCAAGGACGACTTATCCGGAACAACTTTTA
>Locus:intergenic5080_1:2961418-2961481(+)
AGCCAGGGCTTCCCTCTCTTTGAGCCGGTATCATTCCTTCGTGTCCTTATCAATACGTGTGTCT
>Locus:intergenic5093_1:2966876-2966822(-)
GGACTAACTTTCCCCCGTGGTAAATGGCCGACCCAGTTGTTGGAATTTCACTTTT
>Locus:intergenic5108_1:2975969-2976014(+)
CCCGCCGTCAAAATTGGCTCCTTGGATGAAGGGGTTCTACTACATC
>Locus:intergenic5210_1:3036361-3036412(+)
GTCGGGGTTTTTTTATCGGCTTTCGCCTCTTGCTGGCCAACACTATCTTGCG
>Locus:intergenic5272_1:3072313-3072394(+)
TCTGCCTTTGTTGCTATTTCGTACGCAGTTGATAGTCGTGAGTTGTGGTTAGTCAAGTCCATCCGATCTTATGATAGGGAGT
>Locus:intergenic5315_1:3102597-3102540(-)
ATTTTTTTTCATCAGTCTCAGAATAGCAATCGTTCGGCTGACTTTGATATACTGAACA
>Locus:intergenic5326_1:3112114-3112177(+)
AATCTCATTATAAAAAGGAATGCCGGGCTTTTCCTTCGATACGGCGAACAAAAAAGAAAAGCAT
>Locus:intergenic5335_1:3119422-3119317(-)
AGGGAGGCAGTTATGAAACATAAAAAACGAAACAAACGTAACGTGCCAATGCTGATTGCGGCATCTGTGATCGCTTGTTCTTTTTTTCTTGTTCTTGTGATGATCG
>Locus:intergenic5409_1:3172431-3172335(-)
AGCCACCATTTATCAATATGCTTTGGCGGTTGTGGCGAAGTGGTTAACGCACCAGATTGTGGCTCTGGCATTCGTGGGTTCGATTCCCATCAATCGC
>Locus:intergenic5409_5:3172820-3172754(-)
GTAGGTTCGAGTCCTACAAGGTCCACCACTATACGGAGGAATACCCAAGTCTGGCTGAAGGGATCGG
>Locus:intergenic5408_3:3173843-3173948(+)
AGGGGGAAACCCCCGACTACCATCGGCGCTGAAGAGCTTAACTTCCGTGTTCGGTATGGGAACGGGTGTGACCTCTTCGCTATCGCCACCAAACAAATTGAGAGTG
>Locus:intergenic5408_1:3174987-3175089(+)
CGTTTACTGGGGCTTCAATTCGCACCTTCGCTTACGCTAAGCGCTCCTCTTAACCTTCCAGCACCGGGCAGGCGTCAGCCCCTATACTTCGCCTTACGGCTTC
>Locus:intergenic5408_6:3175061-3175211(+)
TCAGCCCCTATACTTCGCCTTACGGCTTCGCAGAGACCTGTGTTTTTGCTAAACAGTCGCCTGGGCCTATTCACTGCGGCTCTCTCGGGCTTGCACCCTAACAGAGCACCCCTTCTCCCGAAGTTACGGGGTCATTTTGCCGAGTTCCTTA
>Locus:intergenic5409_2:3175739-3175649(-)
CCGGGGCTAAACGTATCACCGAAGCTGCGGACTGTTCTTCGAACAGTGGTAGGAGAGCGTTCTAAGGGCTGTGAAGCCAGACCGGAAGGAC
>Locus:intergenic5408_2:3175663-3175747(+)
GCTTCACAGCCCTTAGAACGCTCTCCTACCACTGTTCGAAGAACAGTCCGCAGCTTCGGTGATACGTTTAGCCCCGGTACATTTT
>Locus:intergenic5408_4:3175997-3176114(+)
TCCAATCAGTGCTCTACCTCCAAGACTCTTACCTTGAGGCTAGCCCTAAAGCTATTTCGGAGAGAACCAGCTATCTCCAGGTTCGATTGGCATTTCACCCCTACCCACACCTCATCCC
>Locus:intergenic5408_5:3176011-3176128(+)
TACCTCCAAGACTCTTACCTTGAGGCTAGCCCTAAAGCTATTTCGGAGAGAACCAGCTATCTCCAGGTTCGATTGGCATTTCACCCCTACCCACACCTCATCCCCGCACTTTTCAACG
>Locus:intergenic5409_4:3177514-3177433(-)
GATCTTAGTTGCCAGCATTCAGTTGGGCACTCTAAGGTGACTGCCGGTGACAAACCGGAGGAAGGTGGGGATGACGTCAAAT
>Locus:intergenic5408_7:3178175-3178253(+)
TACTTGTTCTTCCCTAACAACAGAGCTTTACGATCCGAAAACCTTCATCACTCACGCGGCGTTGCTCCGTCAGACTTTC
>Locus:intergenic5409_3:3178598-3178556(-)
GGCGTGCCTAATACATGCAAGTCGAGCGGACAGGTGGGAGCTT
>Locus:intergenic5465_1:3212532-3212493(-)
AAGGCAGAAGACAGCCAAAAAGAACTTCTTCCATTTTTTA
>Locus:intergenic5519_1:3241078-3241036(-)
ACCGCTCCTTTATTTCAAAATAAAAGAAAAACAAGGGATAAGG
>Locus:intergenic5520_1:3244655-3244688(+)
TCTAATCCAAAAGACCCCCTTAATTTAATTGTTT
>Locus:intergenic5524_1:3246573-3246645(+)
AGAACGAGAAAAGGAGGTCTTATCTTTGCAGCTCTTACATCTTGCTATTTTATCGCCTTTTTTATTTGCTTTT
>Locus:intergenic5538_1:3257333-3257417(+)
TTTTTCACCGAAAAGTATGCAAAAAAGTCCTGCGTGACACCGCAAATCTCAATAGGTCCTTATACTCAAAGGAATCACAACAAGA
>Locus:intergenic5618_1:3305486-3305543(+)
TGCCGAAGTTCCCGGAACTCTCTGCATCATTTCCCCATAATAAAAACGCCTCCCTTAA
>Locus:intergenic5622_2:3306906-3306972(+)
ACTTTTTTTCTTTTTCTTAGTATAAAAGCTATTATAAGCGGACACAATACAATTATCCCCCGTTTTT
>Locus:intergenic5622_3:3306927-3306969(+)
ATAAAAGCTATTATAAGCGGACACAATACAATTATCCCCCGTT
>Locus:intergenic5622_1:3306939-3306999(+)
ATAAGCGGACACAATACAATTATCCCCCGTTTTTCATACATAAAAGCTCCTTGCACTGACG
>Locus:intergenic5626_1:3308614-3308704(+)
CCTCACATATGTCCATTATCGCGAATTTTTCACTATTCGTCAAAGACAACGGATGATTCAAAATTTATTATCGTAACATATTATTTCTCAA
>Locus:intergenic5630_1:3310291-3310333(+)
AGACGCCCCCTTCTCCTATGTAAGTCCTTTCTTTTAAGTATAC
>Locus:intergenic5650_1:3321223-3321295(+)
CCCATCATCTCCAATATCCAATATACTCAATTTCTGACACGAAACATTCTGAAAACGAGAAAGGTGCAGGTTT
>Locus:intergenic5674_1:3335327-3335372(+)
ATTCATTTTTTCTTTTTTAGACTTAAATCTATGTCGAAAATAATCG
>Locus:intergenic5717_2:3361226-3361145(-)
AATCGTTTTTGCGGCATCCAACGCAGCACTGGTACAATAAAAAGCAAATATATGAAGGGATTGATTCATTATTTGCAGCAGC
>Locus:intergenic5717_1:3361277-3361208(-)
TCATTTGTTCTGAAAGGATGCTTTCGTCTCATCTGCCGCTATTTCACGCCAAATCGTTTTTGCGGCATCC
>Locus:intergenic5789_1:3399039-3399006(-)
CCGGTGCGAGATACGACTCCGGTCTTATATAAAA
>Locus:intergenic5794_1:3404515-3404569(+)
TGTTTACACATCATCTGTCCTCGCAGAATTCGTGCTGATCAAACAGGCAGGTATC
>Locus:intergenic5800_1:3409133-3409172(+)
TTGAATACATTGGAGCCTTGGCAAATCAAAACAGCAAAAA
>Locus:intergenic5818_1:3419450-3419495(+)
TTGCTTATTTATAAGGAACGGCTCAATTTGAATCATATCGGATATT
>Locus:intergenic5819_1:3419596-3419488(-)
GGAATCCGTTCGTTAAATATGCAAAAAACGTTTTTCAGTCTCTCCAGCATAAAAAAACTGATCGTGATGAGGATGCAGCTTAATATGAATGGCTCAAAGAAAATATCCG
>Locus:intergenic5822_1:3421675-3421729(+)
TTTTTTATCGTCCAAAGTCCTGTTGATCAAACATACATTCTCTTGATATATTTGT
>Locus:intergenic5864_1:3449666-3449705(+)
ATATTATACGGCAGAAATTTATGGAAATCAACAATATATA
>Locus:intergenic5866_1:3450588-3450654(+)
CTGCTCTGCAATCAGTATGAAACAGCTGGGATTGAAATGGAAGTACGCACTTTTTGGTGCCTGTGGT
>Locus:intergenic5866_2:3450794-3450863(+)
CACTCATCTTCTTGCCTGCGGGCGGGCCTTCCGAGAGCTAGTCTGTTCATCTCTTCTTACGTTCTCAGAC
>Locus:intergenic5867_1:3450894-3450852(-)
GCACATCCAAGTAGGCTACGCTTGCGTTCCCGTCTGAGAACGT
>Locus:intergenic5894_1:3463349-3463433(+)
ATAAAAAGTTTACAATTTGTTCATATTATTTATAAAGTATGTGTAAACGCTGATTTACCCGCATTGACGTGTGTTGATCTCCTTA
>Locus:intergenic5929_1:3481670-3481616(-)
GTTCTTTCGAATAGAAGCGCTATAATGAAAGCGGACAAGGGAAGGGGACGGACTC
>Locus:intergenic5933_1:3484049-3483983(-)
TTTCTACGGGAAGGGCTGTTTATATTGGGATGCACCATTTGGCGCTTTCTGTATAAGATAAAGATAT
>Locus:intergenic5999_1:3532284-3532233(-)
CGGGTTTTCTTTTTGCTGAGTATGCGGGAACCATCACAATTCCCGCGAAAAA
>Locus:intergenic6306_1:3729416-3729476(+)
AGTAGCAAATGTATTCAGCACCCCGCAATAGATGAAAAAAAGACTGGTGCGCAACCAGCCT
>Locus:intergenic6321_1:3740149-3740086(-)
CCCCTCAAAATTGACCAGTCGACCAGACTGGTTCTTTCTTTTTGCCTACTTAGGAAAAATTGGT
>Locus:intergenic6388_1:3770023-3770092(+)
CTTTTTTTGTTATATTTATTCACATCAGAAAAAGCGAAAAAAAAGACAAGAAACATTTCGTTTCCTGCCT
>Locus:intergenic6461_1:3800413-3800344(-)
CGAGTAAATTTTTCTGTCCGAGGGAAAGCTTTTTGTAAAGCTAAAGTATACGGACATAGGATTTGGAGGA
>Locus:intergenic6485_1:3813201-3813117(-)
ATTAACGCTGTTAAGGGTAGCATATTCTGTTTTATTTTGTTTATAATGAGAGGTATGGTTTGTATAAGAACGATACAAAATCGCT
>Locus:intergenic6498_1:3823183-3823222(+)
ACTAACTGTCACGGAATTCATCCGCATCGTTTCTGCAGAA
>Locus:intergenic6545_1:3856928-3856799(-)
ACGGTTTCCAGAGAGGGAAGGACAGCTGAGATCTTCCTAACGCAGGGAAAGCAGCTTACCGCCTTTGAGCCGTATCAGGGAAAACAAGTATCTGATACCGTCATGCTGCGTTACAGCATCTTTAAGCCGA
>Locus:intergenic6578_1:3882150-3882189(+)
GAGACTGAAAACATCTCAGTCTCTGACTACAAATCTATCG
>Locus:intergenic6599_1:3896288-3896201(-)
CCGTTTCTCCTTTTTGTAAGGTATGGTGATTTATTATGTGAAAAATCTCTTCTGCTTGTCAATCGCGCAAGGTTTGTCAGAAAAAATA
>Locus:intergenic6620_1:3907669-3907714(+)
AACTATATATATACACAGGTTTATTCACTTATACACAGGGTTCTGT
>Locus:intergenic6636_2:3918354-3918408(+)
CTTTATTTTTTTATAAACTTCATCCCATTTTCGCTTAAATGTCATAAAATCGACA
>Locus:intergenic6636_1:3918366-3918405(+)
ATAAACTTCATCCCATTTTCGCTTAAATGTCATAAAATCG
>Locus:intergenic6759_1:3996692-3996623(-)
GTTTACGTAATTCGAATTACCTGTTTTTGGGTGCTGTTTTCTTGCTTGTTTGGTTTATACCCTATTTTGC
>Locus:intergenic6775_1:4005686-4005638(-)
AGTGCAGAAAGTGTGAAAAATAAGAGCAAACAGAAAAGAACTTGTCCTT
>Locus:intergenic6814_1:4022875-4022929(+)
CTCACCCAGTGGGCTTTTCACAAAACGCTGGGAACCTTTTTGGCAAATCCTCTTC
>Locus:intergenic6855_1:4053392-4053350(-)
CCGGCGCCAGCCTGTATAATAAAAGCAAATCAAAAGCAGTTTT
>Locus:intergenic6890_1:4073015-4073057(+)
ATCGTTTTGGGCGTATGGACGCAACACCGCACAAAAAAACCGC
>Locus:intergenic6968_1:4118496-4118553(+)
AAAACACGGTCAGTTTCAACTGAACCGTGTTTTTTTCTTCTATCCCAAACAACAGAAG
>Locus:intergenic6989_1:4127933-4127870(-)
CTTTTCAGTACAGGTTGGTTTAGGGTAAGATTGTTTGCCTCATTTCTTCCACTTAAAATCTGTA
>Locus:intergenic7002_1:4137260-4137320(+)
AATTCCTCCTTTGGATTCGTTTCTAAACCATACCCAAAATCCTCTGCAAACTTCGGTTCAA
>Locus:intergenic7016_1:4144218-4144272(+)
ACTGTAGCTGAGCAAATAGGGAGTGCTGATTTTTCTGTTGTAAATTTATACAAAC
>Locus:intergenic7028_1:4154679-4154778(+)
ACCGGCCGCAGGGCCGGTTCTCCCTTTTTCTTCTATTATAACACTCCTCATGTTTGCCTTTTTCCTAAAAGAAAAAACGCACCTACGATTGCAGATGCGT
>Locus:intergenic7035_1:4158896-4158863(-)
TTTTCTGTAGAAATGGTAGAATGGAGGTTGGAGA
>Locus:intergenic7038_1:4159463-4159553(+)
CCTCCTTACCTCTTTTATAACGGTCATTTTCCGATTGCTCTATTCCTTTGTGACATCTTCTTACATTTCACATCTGATTCTTGTACAATGG
>Locus:intergenic7058_1:4169629-4169716(+)
GTTTCTTTTTCATTTTTTCTTTTAAGATCGGAATCAATTTCTCTTTCGCTAACGGCAGCCCTTTCCTCACCAATTCACGCTTCAGCCA
>Locus:intergenic7069_1:4176798-4176690(-)
CCAGCAACAACACAAAACCGGCACCAGAAAGCTGAGCGTAAGGAGCCTGTCACATCAAATAAATATCCCGTCAGTGAAGTAGCTATAATGCCTCCGAACAGGTTGTTTG
>Locus:intergenic7128_2:4204580-4204649(+)
ATACGGCAGTCTAAAAAGAGATATTTATTTGTTTGTCCGCGGAATGAAGAAGTGAACTTCACTCTTCACT
>Locus:intergenic7128_1:4204636-4204720(+)
CTTCACTCTTCACTTTTTTCTAACCATTCCTACCTATTCAAGTGTTTCATAAGCAGACCATTGCTTGATCATGATCGAGGCAATG
>Locus:intergenic7143_1:4213135-4213099(-)
CTAGTAATATCAAGGTTTTGCCGTTTAAGTTTTTTCT
>Locus:intergenic7144_1:4214674-4214719(+)
TTCAGTTTTAAATGGTGTCTTTTTCTGATCAACCAGAAAGGAAGCG
>Locus:intergenic2_1:28-154(+)
CAGAGGTTATCGACAACATTTTCACATTACCAACCCCTGTGGACAAGGTTTTTTCAACAGGTTGTCCGCTTTGTGGATAAGATTGTGACAACCATTGCAAGCTCTCGTTTATTTTGGTATTATATTT
>Locus:intergenic7_1:3145-3091(-)
GAAAGGGAAAACTTGTCGGAGCAGATACCGAATAGAAAAGCTGCCGACGGGTCGG
>Locus:intergenic16_5:9970-10057(+)
ACCGGGGCTAATACCGGATGGTTGTTTGAACCGCATGGTTCAAACATAAAAGGTGGCTTCGGCTACCACTTACAGATGGACCCGCGGC
>Locus:intergenic17_1:10258-10153(-)
CAACAGAGCTTTACGATCCGAAAACCTTCATCACTCACGCGGCGTTGCTCCGTCAGACTTTCGTCCATTGCGGAAGATTCCCTACTGCTGCCTCCCGTAGGAGTCT
>Locus:intergenic16_6:11048-11195(+)
CGTGCTACAATGGACAGAACAAAGGGCAGCGAAACCGCGAGGTTAAGCCAATCCCACAAATCTGTTCTCAGTTCGGATCGCAGTCTGCAACTCGACTGCGTGAAGCTGGAATCGCTAGTAATCGCGGATCAGCATGCCGCGGTGAATA
>Locus:intergenic16_2:11089-11236(+)
GTTAAGCCAATCCCACAAATCTGTTCTCAGTTCGGATCGCAGTCTGCAACTCGACTGCGTGAAGCTGGAATCGCTAGTAATCGCGGATCAGCATGCCGCGGTGAATACGTTCCCGGGCCTTGTACACACCGCCCGTCACACCACGAGA
>Locus:intergenic16_4:12135-12201(+)
GAACACGTGAAATTCCGTCGGAATCCGGGAGGACCATCTCCCAAGGCTAAATACTCCCTAGTGACCG
>Locus:intergenic17_3:12246-12210(-)
TTCCGGGGTGCTTTTCACCTTTCCCTCACGGTACTGG
>Locus:intergenic17_5:12549-12501(-)
TTCGATTGGCATTTCACCCCTACCCACACCTCATCCCCGCACTTTTCAA
>Locus:intergenic16_1:12939-12999(+)
GGAGAGCGTTCTAAGGGCTGTGAAGCCAGACCGGAAGGACTGGTGGAGCGCTTAGAAGTGA
>Locus:intergenic17_4:13343-13259(-)
CACCTCGCTAGAGGCTTTTCTTGGCAGTGTGGAATCAGGAACTTCGCTACTATATTTCGCTCGCCATCACAGCTCAGCCTTATGG
>Locus:intergenic17_2:13360-13297(-)
GCGGTACGGGCACCTCTCACCTCGCTAGAGGCTTTTCTTGGCAGTGTGGAATCAGGAACTTCGC
>Locus:intergenic16_3:13378-13414(+)
CGAGGAGAGAATCCTAAGGTGATCGAGAGAACTCTCG
>Locus:intergenic47_1:30617-30509(-)
CCGTGTCTCAGTCCCAGTGTGGCCGATCACCCTCTCAGGTCGGCTACGCATCGTCGCCTTGGTGAGCCGTTACCTCACCAACTAGCTAATGCGCCGCGGGTCCATCTGT
>Locus:intergenic46_2:32573-32612(+)
TTCTCTCCTGAGTGGATCCTGAGTACGGCGGAACACGTGA
>Locus:intergenic47_3:33344-33308(-)
CGCAGAGTCACTCGACCAGTGAGCTATTACGCACTCT
>Locus:intergenic47_4:33952-33832(-)
TCTCGGGCTTGCACCCTAACAGAGCACCCCTTCTCCCGAAGTTACGGGGTCATTTTGCCGAGTTCCTTAACGAGAGTTCTCTCGATCACCTTAGGATTCTCTCCTCGCCTACCTGTGTCGG
>Locus:intergenic47_5:34216-34162(-)
ACCGAGTCTCTCGTTGAGACAGTGCCCAGATCGTTGCGCCTTTCGTGCGGGTCGG
>Locus:intergenic46_1:34238-34325(+)
ATGCAGGTTACCCGCGACAGGACGGAAAGACCCCGTGGAGCTTTACTGCAGCCTGATATTGAATGTTGGTACAGCTTGTACAGGATAG
>Locus:intergenic47_2:34392-34248(-)
TACAGCCAGGGTAGTATCCCACCGATGCCTCCACCGAAGCTGGCGCTCCGGTTTCCAAGGCTCCTACCTATCCTGTACAAGCTGTACCAACATTCAATATCAGGCTGCAGTAAAGCTCCACGGGGTCTTTCCGTCCTGTCGCGGG
>Locus:intergenic108_1:70293-70332(+)
CCGCCCTTTCACGGCGGTAACACGGGTTCGAATCCCGTAC
>Locus:intergenic132_2:90282-90330(+)
AGTATTTCTTCAAAAAAACTATTGCACTATTATTTACTAGGTGGTATAT
>Locus:intergenic132_4:91034-91106(+)
AACCAGAAAGCCACGGCTAACTACGTGCCAGCAGCCGCGGTAATACGTAGGTGGCAAGCGTTGTCCGGAATTA
>Locus:intergenic133_11:92043-92007(-)
TACGACTTCACCCCAATCATCTGTCCCACCTTCGGCG
>Locus:intergenic133_4:93458-93389(-)
AGCTTCGGTGATACGTTTAGCCCCGGTACATTTTCGGCGCAGAGTCACTCGACCAGTGAGCTATTACGCA
>Locus:intergenic132_8:93732-93780(+)
GAGGATAGGGTAAGCGCGGTATTGGATATCCGCGTCCAAGCAGTTAGGC
>Locus:intergenic132_7:94261-94408(+)
CGATCTGGGCACTGTCTCAACGAGAGACTCGGTGAAATTATAGTACCTGTGAAGATGCAGGTTACCCGCGACAGGACGGAAAGACCCCGTGGAGCTTTACTGCAGCCTGATATTGAATGTTGGTACAGCTTGTACAGGATAGGTAGGA
>Locus:intergenic133_7:94397-94280(-)
CTGTACAAGCTGTACCAACATTCAATATCAGGCTGCAGTAAAGCTCCACGGGGTCTTTCCGTCCTGTCGCGGGTAACCTGCATCTTCACAGGTACTATAATTTCACCGAGTCTCTCGT
>Locus:intergenic133_10:95085-95034(-)
CTTCCTTGCGGAATGGGAAATCTCATCTTGAGGGGGGCTTCATGCTTAGATG
>Locus:intergenic133_5:95444-95300(-)
AGGATGACGGGCTCGAACCGCCGACCCTCTGCTTGTAAGGCAGATGCTCTCCCAGCTGAGCTAATCCTCCATAATTGCACTAACGTGCAATTGCTTGGCGGCGTCCTACTCTCACAGGGGGAAACCCCCGACTACCATCGGCGCT
>Locus:intergenic132_6:96181-96247(+)
CACGCAGGAGGTCAGCGGTTCGATCCCGCTAGGCTCCACCAAAAGTTTTTAAAAAAGTTGTTGACTT
>Locus:intergenic133_9:96792-96726(-)
CTCCGTCAGACTTTCGTCCATTGCGGAAGATTCCCTACTGCTGCCTCCCGTAGGAGTCTGGGCCGTG
>Locus:intergenic132_3:97502-97610(+)
ACGAGCGCAACCCTTGATCTTAGTTGCCAGCATTCAGTTGGGCACTCTAAGGTGACTGCCGGTGACAAACCGGAGGAAGGTGGGGATGACGTCAAATCATCATGCCCCT
>Locus:intergenic133_1:97854-97815(-)
CTAAAAGGTTACCTCACCGACTTCGGGTGTTACAAACTCT
>Locus:intergenic133_8:99028-98917(-)
AATCAGTGCTCTACCTCCAAGACTCTTACCTTGAGGCTAGCCCTAAAGCTATTTCGGAGAGAACCAGCTATCTCCAGGTTCGATTGGCATTTCACCCCTACCCACACCTCAT
>Locus:intergenic133_2:99614-99491(-)
ATCCAATACCGCGCTTACCCTATCCTCCTGCGTCCCCCCATTGCTCAAATGGTGAGGAGGTGGTACAGGAATATCAACCTGTTGTCCATCGCCTACGCCTTTCGGCCTCGGCTTAGGTCCCGAC
>Locus:intergenic133_3:99731-99617(-)
GCTTTTCTTGGCAGTGTGGAATCAGGAACTTCGCTACTATATTTCGCTCGCCATCACAGCTCAGCCTTATGGGAAACGGATTTGCCTATTTCCCAGCCTAACTGCTTGGACGCGG
>Locus:intergenic133_6:99810-99678(-)
GTTCTCTCGATCACCTTAGGATTCTCTCCTCGCCTACCTGTGTCGGTTTGCGGTACGGGCACCTCTCACCTCGCTAGAGGCTTTTCTTGGCAGTGTGGAATCAGGAACTTCGCTACTATATTTCGCTCGCCAT
>Locus:intergenic132_5:99752-99827(+)
CCCGTACCGCAAACCGACACAGGTAGGCGAGGAGAGAATCCTAAGGTGATCGAGAGAACTCTCGTTAAGGAACTCG
>Locus:intergenic133_12:100220-100175(-)
TGCAGTAAAGCTCCACGGGGTCTTTCCGTCCTGTCGCGGGTAACCT
>Locus:intergenic132_1:101303-101351(+)
CCGAATTTTAAATCAGCAATCAGGTTTTGTGGACCGGGAAAATGGAAAT
>Locus:intergenic187_1:135282-135246(-)
CGGGTGTGTCAGCAACCTCTCACTTCATCGCAGTCAA
>Locus:intergenic248_1:154849-154888(+)
ATTTCATTCTTATTCAATTGGAAGTTCGGTCAATGTTTAT
>Locus:intergenic261_7:163593-163560(-)
CCAAGGATAAGTCATTGGCATTCGGAGTTTGACT
>Locus:intergenic260_4:164096-164132(+)
GTAAGCGCGGTATTGGATATCCGCGTCCAAGCAGTTA
>Locus:intergenic261_2:164704-164647(-)
CGGGGTCTTTCCGTCCTGTCGCGGGTAACCTGCATCTTCACAGGTACTATAATTTCAC
>Locus:intergenic260_6:165147-165270(+)
TCATCGCATCCTGGGGCTGTAGTCGGTCCCAAGGGTTGGGCTGTTCGCCCATTAAAGCGGTACGCGAGCTGGGTTCAGAACGTCGTGAGACAGTTCGGTCCCTATCCGTCGCGGGCGCAGGAAA
>Locus:intergenic260_2:166180-166330(+)
CAGCTTGGTAGAGCACATGGTTTGGGACCATGGGGTCGCAGGTTCGAATCCTGTCTTCCCGACCATTTTTTATGGGGCCTTAGCTCAGCTGGGAGAGCGCCTGCTTTGCACGCAGGAGGTCAGCGGTTCGATCCCGCTAGGCTCCACCAAA
>Locus:intergenic261_6:169043-168971(-)
ACCCCTACCCACACCTCATCCCCGCACTTTTCAACGTGCGTGGGTTCGGGCCTCCATTCAGTGTTACCTGAAC
>Locus:intergenic260_7:170027-170099(+)
CAAAACACAGGTCTCTGCGAAGCCGTAAGGCGAAGTATAGGGCTGACGCCTGCCCGGTGCTGGAAGGTTAAGA
>Locus:intergenic260_5:170467-170575(+)
ACAGTGTCAGGTGGGCAGTTTGACTGGGGCGGTCGCCTCCTAAAAGGTAACGGAGGCGCCCAAAGGTTCCCTCAGAATGGTTGGAAATCATTCGCAGAGTGTAAAGGCA
>Locus:intergenic261_4:171249-171177(-)
ACTTCCGTGTTCGGTATGGGAACGGGTGTGACCTCTTCGCTATCGCCACCAAACAAATTGAGAGTGTTCTCTC
>Locus:intergenic261_10:171618-171528(-)
CGTGTTACTCACCCGTCCGCCGCTAACATCAGGGAGCAAGCTCCCATCTGTCCGCTCGACTTGCATGTATTAGGCACGCCGCCAGCGTTCG
>Locus:intergenic260_3:171926-171986(+)
TCGGATCGTAAAGCTCTGTTGTTAGGGAAGAACAAGTACCGTTCGAATAGGGCGGTACCTT
>Locus:intergenic261_12:172254-172200(-)
TACAGACCAGAGAGTCGCCTTCGCCACTGGTGTTCCTCCACATCTCTACGCATTT
>Locus:intergenic260_8:172415-172457(+)
AACTCAAAGGAATTGACGGGGGCCCGCACAAGCGGTGGAGCAT
>Locus:intergenic261_8:173367-173274(-)
TGGATACCACTCCATTACGAGTGGTGGGTTTCCCCATTCGGAAATCTCCGGATCAAAGCTTGCTTACAGCTCCCCGAAGCATATCGGTGTTCGT
>Locus:intergenic261_5:173573-173501(-)
GGGCCTTTCCAGACCTCTTCATCTACCTCGTTCCTTTGTAACTCCGTACAGAGTGTCCTACAACCCCAAGAGG
>Locus:intergenic261_11:174130-174091(-)
TCAGTGCTCTACCTCCAAGACTCTTACCTTGAGGCTAGCC
>Locus:intergenic261_9:174721-174604(-)
GATATCCAATACCGCGCTTACCCTATCCTCCTGCGTCCCCCCATTGCTCAAATGGTGAGGAGGTGGTACAGGAATATCAACCTGTTGTCCATCGCCTACGCCTTTCGGCCTCGGCTTA
>Locus:intergenic261_1:174929-174845(-)
AGTTCCTTAACGAGAGTTCTCTCGATCACCTTAGGATTCTCTCCTCGCCTACCTGTGTCGGTTTGCGGTACGGGCACCTCTCACC
>Locus:intergenic261_3:175092-174999(-)
CCTTCCAGCACCGGGCAGGCGTCAGCCCCTATACTTCGCCTTACGGCTTCGCAGAGACCTGTGTTTTTGCTAAACAGTCGCCTGGGCCTATTCA
>Locus:intergenic260_1:175302-175425(+)
AGACCCCGTGGAGCTTTACTGCAGCCTGATATTGAATGTTGGTACAGCTTGTACAGGATAGGTAGGAGCCTTGGAAACCGGAGCGCCAGCTTCGGTGGAGGCATCGGTGGGATACTACCCTGGC
>Locus:intergenic287_1:194355-194298(-)
TGGAGGATGACGGGCTCGAACCGCCGACCCTCTGCTTGTAAGGCAGATGCTCTCCCAG
>Locus:intergenic294_1:200070-200151(+)
GATGGAGGTTATCGAATTTTCGGCGGATGCCTCCCGGCTGAGTGTGCAGATCACAGCCGTAAGGATTTCTTCAAACCAAGGG
>Locus:intergenic295_1:200245-200209(-)
ACGAAGAAAGTCAAATTTCAAGGGGACTTTCAATCGT
>Locus:intergenic340_1:227956-228058(+)
GATAAAAAAGAGACATTCACGGATGTCTCTTTTTTTATTTTTCGCGTATGGATTTTCCCTATTTTAGCAAGCTATAGGGTAAAGATAGCAGAAGGAAAGGTGT
>Locus:intergenic357_1:235405-235366(-)
TTTCTGGCTCTTTTTGTTTTTCGGGAAAGGAGGCACGCCA
>Locus:intergenic435_1:282359-282218(-)
TGGGCTGTTGGGCATCAAAGCAGCGTCCGGTGCAGTACAAGCTTCACGTTTCCGCTGTCGAAGCGCCGCAGCCTCAATTCCTGGATTCACATCATTGACCTCTCCCCAGCAGATTTGCACCCGCCTCCGAAAAGAAATAAGG
>Locus:intergenic459_1:293358-293274(-)
TTTTGTGATTTAAGGCTTATCACCTATTCCCACTTTAGGCCCTTCTTTTTTACAATCATTAGGTGTTTATTTAACATTTTAAGGA
>Locus:intergenic539_1:341491-341410(-)
TTCAGCCTCCATAGGTTGAACCTATCATTTTCATCATTTTTATATCTTGGACGAATCATAACAGAAATTGCTAACATAATCC
>Locus:intergenic615_1:406081-406027(-)
TACCGTTCTGACCGCGGCCATACAATAAAGGGAGCGACCGGCGCTGCAATTCAGG
>Locus:intergenic751_1:486294-486252(-)
AAAAAACACAGAGGCAAACGGATGCCCCTGTGCCATAACATCG
>Locus:intergenic758_1:491078-491129(+)
ATTTCTGTCAAAAAGGGTATCAATGAGCTTTTGCGGAAAAATAAAAACCGGC
>Locus:intergenic781_1:502860-502719(-)
GGCACTGTTTGTATTATAGCATTTGTTGCTTCCAAATGTTTGGTTAAACCGATGATGAGCGTTTGCTCCGACTGTTTGTTCTTTTCAGTTTCCGTACTGATGACAAGCATTGTCACCTGTTGTGTTCACCACTGTGCAAGGC
>Locus:intergenic798_1:510925-510958(+)
CCCGAAGTTCTCCGCTGGATTCTTGGGAGCGGAT
>Locus:intergenic831_1:529456-529339(-)
AAAATACCAAGGGTGTCAAAACCCTTGGTATCATTGATGCGGCCGAGAGGACTTGAACCTCCACGGGTTATTCACCCACTAGGCCCTCAACCTAGCGCGTCTGCCATTCCGCCACGAC
>Locus:intergenic867_1:549769-549700(-)
AGCAAACTCATAGTTCGCCCTTTTCAACAACTAAACTCTATAAACATACCACCATTGTTTGGTCGTTCTG
>Locus:intergenic874_1:553339-553456(+)
AGACCATATACAGGGATTGTTTTTGCCATAAATATAGATATTGATGAAGGTTTACATAAAGCACCTAATTGCTTGATTTACTTTAATGTTAGATCCCTCAATAACTCCATTCTCTTCT
>Locus:intergenic883_1:557649-557499(-)
TTGAGCTTGGCATCAACCGTCCGGCTAATATCTTATTATTTAGAATGTGTAGCGATACATAGAAAAACTAAATTAGCAAGAAAAAAACATGTTATATCAAAATTGAACCAAGTTTTTTCCAAGATTCCTCAGACGAGGGATTTTACTTCTG
>Locus:intergenic891_1:560776-560731(-)
TTCCTGATTGGAAATCCGACACGTTCCCTATTGTTTTTGCTTGATC
>Locus:intergenic905_1:568335-568242(-)
CCCCTCTTTCCAATCTTTTTACATTTACGTGAATTCACAATAATGAAGTCCAGTTTTATTTTTGACATCTCGGTATTTATTTTATTCTTCTATA
>Locus:intergenic961_1:594185-594113(-)
TCTCATGAATATGTTTTGATCTCCCTTGACTCTCTACTAACTAGAGGGTTTATTTTTTATGCAGGAATGATTT
>Locus:intergenic971_1:598615-598582(-)
CAAGCTTGCCGAAAATGTGAAAATAAAAGAACAG
>Locus:intergenic1010_1:617997-618036(+)
TTCATTTGTACCTTGCATGGGTTGTGTTCCCATTTTACGA
>Locus:intergenic1025_1:624402-624357(-)
TTCCCCTTTGTTTGCAAAGCCAAACATAAAAAAAGCCGCTGTCAGG
>Locus:intergenic1043_4:635763-635679(-)
AGTCCCAGTGTGGCCGATCACCCTCTCAGGTCGGCTACGCATCGTTGCCTTGGTGAGCCATTACCTCACCAACTAGCTAATGCGC
>Locus:intergenic1043_6:636120-636057(-)
GAATTCCACTCTCCTCTTCTGCACTCAAGTTTCCCAGTTTCCAATGACCCTCCCCGGTTGAGCC
>Locus:intergenic1043_2:636262-636145(-)
CATCGTTTACGGCGTGGACTACCAGGGTATCTAATCCTGTTCGCTCCCCACGCTTTCGCTCCTCAGCGTCAGTTACAGACCAGAGAGTCGCCTTCGCCACTGGTGTTCCTCCACATCT
>Locus:intergenic1043_1:636945-636855(-)
TTGTTACGACTTCACCCCAATCATCTGTCCCACCTTCGGCGGCTGGCTCCTAAAAGGTTACCTCACCGACTTCGGGTGTTACAAACTCTCG
>Locus:intergenic1043_7:637935-637893(-)
TCGGGCCTCCATTCAGTGTTACCTGAACTTCACCCTGGACATG
>Locus:intergenic1043_8:638076-637965(-)
TCCAATCAGTGCTCTACCTCCAAGACTCTTACCTTGAGGCTAGCCCTAAAGCTATTTCGGAGAGAACCAGCTATCTCCAGGTTCGATTGGCATTTCACCCCTACCCACACCT
>Locus:intergenic1043_3:638949-638799(-)
GGCCTATTCACTGCGGCTCTCTCGGGCTTGCACCCTAACAGAGCACCCCTTCTCCCGAAGTTACGGGGTCATTTTGCCGAGTTCCTTAACGAGAGTTCTCTCGATCACCTTAGGATTCTCTCCTCGCCTACCTGTGTCGGTTTGCGGTACG
>Locus:intergenic1042_1:639631-639769(+)
ATAACAGGCTTATCTCCCCCAAGAGTCCACATCGACGGGGAGGTTTGGCACCTCGATGTCGGCTCATCGCATCCTGGGGCTGTAGTCGGTCCCAAGGGTTGGGCTGTTCGCCCATTAAAGCGGTACGCGAGCTGGGTTC
>Locus:intergenic1043_5:640608-640458(-)
TATCGAATTTTGCTGGAATATCCAAGATGTTCCCGATATAAAGAAAGCTTGGCTATGACACCAAGCAGAAGATACAGTAAAAGAAAACACAAAAAAAACGAAAACATGATCGTTTCGTTTACATTAATGGCGGTCCGGACGGGACTCGAAC
>Locus:intergenic1117_1:681220-681115(-)
AAACAAACCCCGAACGGAGACAAAATTCTATATTTCAGAATAAAAGCCTCTCATTGCAAGAGGCCAAATACGAAGAAAGAAGCCCAAAACTGTAAACGTTTAGGGC
>Locus:intergenic1189_1:736267-736210(-)
TTCAGCTTGATTGAAAACCCTTGTAGTCTAGGAAGGGGGAGCATTGGAGCGGAGCGAA
>Locus:intergenic1200_1:746053-746128(+)
AAATTTGATGCCATAACAATAACTTGTTCCGCTTTGGAGTTTGTCACAATTGTAGAATTATGTGTTGCGAGTATTA
>Locus:intergenic1208_2:749571-749661(+)
TCCCTTCTTTTGTTCGCTCAATATCAAAATTTTACCACGGGTCGGGATAAGGTGGGGGTGAGAACGTGTTTTGGTGGAAAAATGAGTCATT
>Locus:intergenic1208_1:749636-749696(+)
GTGTTTTGGTGGAAAAATGAGTCATTTGGCATGTGTCTTTATTCGTGGAGGGATTGGAGGA
>Locus:intergenic1265_1:786416-786320(-)
TATCCATGGCCTGGCATTGGCAGCGGCGCTGTTCCGGGCTCTGGCGGCGGCTCCGGTCCTGGCATTGGCGGTGGTGCTGTTCCAGGCTTTGGCGGCG
>Locus:intergenic1267_1:787694-787646(-)
ATAGGTTTTAATTCACAGTATTCTTATAAGAATTATAATATTATGTTTT
>Locus:intergenic1278_1:795952-796021(+)
CAGTCCGCCGGAAGGGCGGGCTGTCTGCAAAACCTATTTTTCGTTTTTGCTAGTTTATGTTATTCTTATA
>Locus:intergenic1316_1:819037-819184(+)
TGTATGTCGATTCTTTTTCATATTCTTGCAAGCATCTGCGAGGGGGAGCTTAGTCGTTCACATTTTGCTTTCGCATCAATCTGCAATAGCAAAGTCTATGCGATTTTTTTACATCAGCAAAGATTTGTTCAATTTTTTCCTTTTATGC
>Locus:intergenic1338_1:834197-834245(+)
ATCCCGGGATTTTTTTCATGCCGAAAATTGATCAAAAAGAACAAAACGG
>Locus:intergenic1410_1:874866-874914(+)
AATTCCGATTTCCGGGTCTTTTTCGTGCGCAGCTCTTGTCCTAACGGTC
>Locus:intergenic1415_1:877509-877437(-)
GCGTACAAAAAAGACCCGGATTTACCGAAAATCCAGGTTTATTTTAGTCAAGAATTGTGTAAAAATCCCTTTA
>Locus:intergenic1419_1:878897-878804(-)
TTTGAGACGTGTGTCTCGTTTTGTCTCAAACTGATTCATTTGTCTCGTTTTACAGCATGCAAAAAAAAGACCGGATATCACCCGGCCTTTGACA
>Locus:intergenic1442_1:889863-889908(+)
AAAACCAAATCTCTCAGACATAAGGCAAATGAGAAATTTCCCGCTC
>Locus:intergenic1514_1:935470-935572(+)
CATTCACTTTGTAAGAAATTCCCCATTTTCATATACCCAATTTTTAAACTGATTCAATCGTTCTCATATGTTTCCGCTTTTTCTTTATTACTATTTAATGTAA
>Locus:intergenic1533_1:943869-943770(-)
TTTATTAAGCGTATCCAATTCTTGTCCAGATTACAACCATCTCAGCTGAATCTGAAGCCCGAAGCCATTGTTCTTGTTCGGAAGCATGCTACAATAGAAA
>Locus:intergenic1533_2:943824-943785(-)
CTGAATCTGAAGCCCGAAGCCATTGTTCTTGTTCGGAAGC
>Locus:intergenic1541_3:948186-948063(-)
ATCTGTCCCACCTTCGGCGGCTGGCTCCTAAAAGGTTACCTCACCGACTTCGGGTGTTACAAACTCTCGTGGTGTGACGGGCGGTGTGTACAAGGCCCGGGAACGTATTCACCGCGGCATGCTG
>Locus:intergenic1541_1:948752-948701(-)
CCTCGTTCTTTTGTAACTCCGTACAGAGTGTCCTACAACCCCAAGAGGCAAG
>Locus:intergenic1540_1:950190-950256(+)
GAGAGAGCCGCAGTGAATAGGCCCAGGCGACTGTTTAGCAAAAACACAGGTCTCTGCGAAGCCGTAA
>Locus:intergenic1540_3:950196-950289(+)
GCCGCAGTGAATAGGCCCAGGCGACTGTTTAGCAAAAACACAGGTCTCTGCGAAGCCGTAAGGCGAAGTATAGGGGCTGACGCCTGCCCGGTGC
>Locus:intergenic1541_2:950468-950318(-)
ACTATAATTTCACCGAGTCTCTCGTTGAGACAGTGCCCAGATCGTTGCGCCTTTCGTGCGGGTCGGAACTTACCCGACAAGGAATTTCGCTACCTTAGGACCGTTATAGTTACGGCCGCCGTTTACTGGGGCTTCAATTCGCACCTTCGCT
>Locus:intergenic1540_2:953243-953339(+)
GACTCAAAATCGTGTTCCTTCTGGAGTGTCGGTTCGACCCCGACCACCGGTATACTGAAAAACCCGTTTCTTAACAGAAACGGGTTTTTATTTTTTA
>Locus:intergenic1549_1:955848-955809(-)
ATAACCAGCACAAAAAACCGGATTCATATAAATGAACCCG
>Locus:intergenic1628_1:1002374-1002428(+)
AGAACTCGGAGACCACAGCAGCTCTTTACGGCAAATGTTTATGCACCCGTAAAGC
>Locus:intergenic1678_1:1034006-1034045(+)
GAAGATAGAATTTTCAAATTTTTATATGCGGAAGGGACAG
>Locus:intergenic1746_1:1071693-1071741(+)
GTACTAATCAACATAAAAAAGCATAGCTGCTTAATCAGCAGCTATGCTT
>Locus:intergenic1781_1:1089712-1089628(-)
AAGTACATATGCAAATGTATCATAACCTGCTGTTCAATTCAATCATTTTTTACACAATATTGCCATTGCACATCAAAAAAACCTC
>Locus:intergenic1788_1:1094766-1094895(+)
TGTTTTTTACAAGAGAAACAATGGTGTTTCTTTTTCTTCTTCTCGCAAGGGTCATGGCATTCTTTCTTTTTCTTGCAATGGTCGTGGAAATCTTTATCGAACCACTCGTCAAAGAACCAAAAATCATCGA
>Locus:intergenic1838_1:1120874-1120943(+)
ACTGAAAATGATGTCGCAGATATCGCAGCACATGTCATTTTTTGGAGTGAAAGGCTGTGGTTCGAATTAT
>Locus:intergenic1859_1:1133444-1133387(-)
TTGGGCCGCCGCCCCTTCTATACACTACTACTATATCAAACAGCGAAAGGCGGCGATC
>Locus:intergenic1958_1:1192665-1192707(+)
TGTTTTGTTTTCGGGAAAACCGTTTCAGGCCTTGCTGAATCTC
>Locus:intergenic1979_1:1206626-1206587(-)
CATGTTCAACTCCTTTTGACAAGCTATAACATGTATTATT
>Locus:intergenic1999_1:1217276-1217231(-)
GATAGAGAAATTATTCCAAAGAGATTGAGGAAATCTGGAATCACTG
>Locus:intergenic2003_1:1219495-1219444(-)
TTTAAGGATTTTACAGCACTCGTGTTATTTATATTATTACAATTTTACTGGA
>Locus:intergenic2018_1:1228792-1228837(+)
GAAGCGGCACCTCGCTTTCAGTCCTTCGCTTGTACTACTACTATAT
>Locus:intergenic2028_1:1235016-1235100(+)
CATTTCTACAAACAAACTGCCTTTTATGCGTTTGATGACTCATTTCGGCTGACAGCCGGGGTTTGTATTTCATATCATATCACAT
>Locus:intergenic2065_1:1252770-1252632(-)
TTAAAAAAACAAAAAACCGGAGTTCTCCGGTTTCTTTGCCAGGCTATTGAGGCTTTTTCTTTTTATTTCCGCACCCGCAGCCTTTCTTTTTTATCTTTTTTGATTGATACGATGAATCTGTATATGGAGATTTTTGGGA
>Locus:intergenic2091_1:1265521-1265464(-)
ACTCCTTTCATAGCTAGTAATCGCGATAGACATCTGGTTAGTTGCGAAAAAAAACGGA
>Locus:intergenic2127_1:1279195-1279156(-)
GTTTTTTTGCCAGCCAATTGTAAAGCTCAGGCAAACAGAT
>Locus:intergenic2134_1:1283060-1283141(+)
ATATGGCAAACAATAAATCATATGGAGGAACAATCAAAACATGCATGCTTTTTTGTGAACAATAAAGGCGGCCGGGAGGATG
>Locus:intergenic2169_1:1300340-1300262(-)
GTTAACGCTGTCATAAACATAAAAAAAGACATTGCCAGAAAGCACTCGGAAAGGAATGCTTTTGGCAATGCCAGATTCA
>Locus:intergenic2195_1:1317489-1317417(-)
GGACGAAAAGCTCATATCATCTATCACCGTAATATGGATAAATGTGTTAAACTGAAGTTCACGGAGGGTCTGA
>Locus:intergenic2244_1:1348237-1348276(+)
CTTTTTTATAATTCCAGCACTGCGCTCCCTCACCCGAAGC
>Locus:intergenic2259_1:1357548-1357479(-)
ATGACTGAACCGCAGTACAAGCTCACAATCTCTTCTTTACCCAATTTCCATATATCTATCAGCATCTTTT
>Locus:intergenic2258_2:1357672-1357729(+)
CTCGTACCCAATACAATTCCCCACGTCAACGTCGATTCAGAGAGAAGAAAGCTCAGCA
>Locus:intergenic2258_1:1357718-1357778(+)
GAAAGCTCAGCAAAAGAAAAGCCAATCCTGCGCAGATCATACCCAGTCCCACGGTTTTCAT
>Locus:intergenic2309_1:1385867-1385771(-)
ATTGGCCTTTTGACCCCAACAGCAACCGACCGTAATACCATTGTGAAATGGGGCGCACTGCTTTTCGCGCCGAGACTGATGTCTCATAAGGCACGGT
>Locus:intergenic2308_1:1385792-1385915(+)
GTCTCGGCGCGAAAAGCAGTGCGCCCCATTTCACAATGGTATTACGGTCGGTTGCTGTTGGGGTCAAAAGGCCAATCCCTCGCCCAACTCTCGATAAGAGAAAATGTTATTAATTTTTTGAAAA
>Locus:intergenic2325_1:1395880-1395829(-)
GAATCCATACTCCGCACCTCCTTTGATTGGTTTCGTTTTAAAGGCATAAAAA
>Locus:intergenic2351_1:1409900-1409801(-)
TTTTCGGAAAACATCAAGATGATTTTAACACATTTTTCACGGTCAGTTGAACTAAAAATAGATCTCCCTCGTATTTCTATCGTTTTGAAGGCTGAAACTC
>Locus:intergenic2360_1:1414828-1414945(+)
GTTCACCTCTTTAAACAATTTGACGCGGATATAGGTCTATGTATAAGTTCAAAATTCAAGCGTCAGCAAATTACATTAACATCATACGTCGAATTCCTTGCATTTTCAAATGGATGTT
>Locus:intergenic2419_1:1448469-1448370(-)
ATAACCTTAACAAGAGATCCATTCATTTTCACGGAAAAAGATTTTCCAACTCTCCCAAGGAGGTATCAGGATGGAATAAAGAGGATGACTCACTGCTTAA
>Locus:intergenic2427_1:1453598-1453454(-)
CTAATGCATTTTATTTCCTGCTCCTCTTCCTGTATACTGACAGTAACGTTCAATCGCAGGGGGGTTGTTCCGTTTGCTGATGAATTTTTTCAGACGAAAAGCAGTTATGCTCTTAACGGTTTTGGGAATTTCCGCTCCTTTTATC
>Locus:intergenic2474_1:1482096-1482168(+)
CCAGTATGTAGATTGATAATCTCAAAAAAATTTTCCTCTTCTTTTAACATACTCCATACGACCTACTTTTCCA
>Locus:intergenic2475_1:1482157-1482103(-)
GTCGTATGGAGTATGTTAAAAGAAGAGGAAAATTTTTTTGAGATTATCAATCTAC
>Locus:intergenic2521_1:1507531-1507480(-)
TGTAAACGCTATTTTCGGTTTAGGCAACTAAAATCATTCAAATTCATTCAAT
>Locus:intergenic2528_1:1512262-1512358(+)
GGCTGGTTTGGGTGTATAAGTGTTTTCTCTCTGTTTTATCAGGGAATCATTTCTCTTGCCCTGCATTCATGGTATACTTTTATTGATGATAGACATG
>Locus:intergenic2558_1:1527125-1527218(+)
TTTCACTTTTTTGATTTAATTTCAGTATTGCATTTATACAGCACGGCTATTGCCAAATGTCCCCATGGATTCTATAGTAGAAATTGTCAAGATT
>Locus:intergenic2560_1:1528088-1528145(+)
TTCTTTATTTGGTGTAAACTAATCCATGTTAAGCGGTGTTGTATTAGTTTTTTACAAC
>Locus:intergenic2571_1:1533977-1533926(-)
TTTCCATCATACAATATCTTCTTCATACAGAAGCTTTACTCGATATATATGC
>Locus:intergenic2615_1:1557825-1557756(-)
TGCTTAAAGAAATATGCACGGCATACTACAAAGCATCTAAAATATTGGCTGTATAAGCCTCTTTTTATTT
>Locus:intergenic2617_1:1559080-1558978(-)
CCAGAAGCCGTCATTCTATTATATTTTTGTGAACAAAAGGCTCTGGGAATTGCCACAAAACACATATTCGCTTACACTTGGAACGTATATAAAATTGCAGCAG
>Locus:intergenic2627_1:1565838-1565799(-)
TCCTTTAGTCTAGTGCTATTGTCGTCAAAATTTAATTTTT
>Locus:intergenic2634_1:1568362-1568416(+)
GTTAAGCATTTTCCAATTGGCTGGTTTCATGGTAAACTAACAACTGGAGGTGCAT
>Locus:intergenic2673_1:1590315-1590258(-)
GCAATCGACACCCCAAGCTTAAAGTCATTAGGGCTGCCGATTTACTTCAAGACAAGCC
>Locus:intergenic2719_1:1618184-1618136(-)
TCTCTGGACTGTTTTAAAGAATCTATTCAGCTTCGTTTATTATTTCAGA
>Locus:intergenic2971_1:1783753-1783690(-)
GCCACCCTTCCGATTAGTAGATGTGTTTCACTTCTGTATGATTTTATAATAGTGATGACCGGAT
>Locus:intergenic3017_1:1868511-1868457(-)
AATTCATATTTTGATCAAATCAGGCAAACGGGCAGACTCATTAGGGCCCAAAAAA
>Locus:intergenic3024_1:1873878-1873953(+)
AGACACCGCTTTATAAATCGAAAAAAAGAAAAACACTTCAGGTATCTTAGGGCGGGTAATACGTTTCGTACAAAAA
>Locus:intergenic3037_1:1880451-1880382(-)
AACATTCTGCGATTTATCACCGACCTTGTCAAAGGGATGTTAAATAAAAAAAGAACCTTAATTTTCCCAT
>Locus:intergenic3067_1:1895002-1894951(-)
ACCTTATTCTCACCATCTTTTCAAAAGAAGGCAGCCATGTTATCAAAGGCCT
>Locus:intergenic3071_1:1897922-1897889(-)
ATCAAAATCCCTCTACCAGAGGGATTTTGTTTTT
>Locus:intergenic3073_1:1899495-1899441(-)
ACCGATTATCTTTTACAGAATTTCCTCAGCCCTTCTCATTTAAAAGGTTCTTCAA
>Locus:intergenic3077_1:1901082-1900953(-)
ACCGGGGGCTTTTTTATGATATTTATCGACGAACTCAGATTTTTTTGTGCTCATGGCTGCTGTAAAATTCAATTATTAATGAACACAAGTCATTTAACTTGGCTTATTATTAGTGGCATTACTAGTTTTT
>Locus:intergenic3094_1:1906878-1906983(+)
GTATGTTGTCATTTCGTTCATTCTTGTTTGCAGCCGCAACTGTTATGTTTGAACTGGGATTCCTGTTCAGCCAATTTATTTTGCGATTTTTGTTTTAATAGTAAAT
>Locus:intergenic3123_1:1922004-1921869(-)
TTTTCCAGCAGCATTTCATTTGCTCTCTATTATACAAAAGAAGAAAAGAAAGAATTGTCTATTACTGTTAAACAGCCAATACTATTTTTGTCGGATAAACAAGAAAAAGAGGATGATTTGACTCATCCTCTTTCAA
>Locus:intergenic3125_1:1922542-1922500(-)
TCCTCCTTCATGTTGTCTAGTTTAAAGTGTACTAAACCAAAAG
>Locus:intergenic3163_1:1933259-1933154(-)
TGTTTATTATATATAAAGCAGCAGACCTTCGCAAATCGAACGGCCGAAACCCAGCTGGACAAGGTATTCAAAAAAAGCTGTTCAAGCTTTATTGTATCTGTTTCAC
>Locus:intergenic3174_1:1942539-1942689(+)
GTTTACTTCCTAGAATATATATTATGTAAACTAGAAAAGATGAAGAATAAAGCTTTGCTGTTTTTATGTACATCCTTTCTTCTTCCTGTAATTCAGCAACAAAATAAAAAAGCGATTTCCCAATCGGAAAATCGCCAATTCAGACACTCTA
>Locus:intergenic3178_1:1945763-1945799(+)
GTTCCCAGTTGTTCTGAAAGCTCATCTTCATGTGTCT
>Locus:intergenic3233_1:2007504-2007456(-)
TGTATTTTCATATCTTTACATATTTTACATAGCGGTTTTCTTCGAGTAA
>Locus:intergenic3263_1:2027939-2027864(-)
TTGAGTTGTTTGAGGAAAGAACATAGATGGTGGTTTATCGTTTTATCAGCGCTTATAGCACAAAGTTTTGGTGGCA
>Locus:intergenic3286_1:2040505-2040604(+)
AGATATTATCTTGATTCCTATATCACCCATTTCAAATCCAAAGTGTGTTCATCTTTGAGGATTAGATGCACTGCTTATGCTATAAATACAGTACACGAAG
>Locus:intergenic3316_1:2054424-2054496(+)
ATAGGGAAAGTTTTAAAACCAGATGGAGAATACCCTACCTCCAGCAATTCCAAGGCCGTTCACCTAGTAGAAA
>Locus:intergenic3329_1:2058549-2058513(-)
AGCATTGGAGATACAAACAAAATACCACCTCCTACTT
>Locus:intergenic3393_1:2089391-2089241(-)
AGTATCCTCTCATTGTGTGTCTCGGTTCAGTATACGCTAATGAGAGAAGTCTTTTGTAGTAGCACACATCATGCCTCCTATATGACATTTGTCATGTCTCGTGCGGCATGCATAGCCGATTGCGCTAAAAAAGCTTGTAAAAAAATTTACA
>Locus:intergenic3401_1:2093995-2093905(-)
AATCTTTTTTTCTATAAAAAACACATTTTATTTTCTCTGTTTCGCCTCAAAATAAAAAGACCTGCGAAGCCTATTATATCAAGGGTTCAGC
>Locus:intergenic3438_1:2116689-2116791(+)
GTTTTTTTGCAAAAACAGCTAGTATTTTGTTTCCAAAAATGGCACACAACTGTTTTATCGTCAATTTTTCAGCAAGTTAAACCCTTTTCAAACATTTGGCGCA
>Locus:intergenic3440_1:2118370-2118403(+)
AACTTTTCTACCAGTTTATATTCCCTGTCTTCAA
>Locus:intergenic3538_1:2156472-2156553(+)
AATTCCCCTCTCTTTTTTAAGTCTTCTCTAAATCCATACAGAACTAATGGTATTGTTTCCACCTCTTTTTATGTCACTAACT
>Locus:intergenic3557_1:2162080-2162005(-)
TTAACAGGATCTCCCGGACGTCGTTTGCACTTAATTTTGTTAAATTTTCTCATAAGAGCATTACAAAGTAAACCAA
>Locus:intergenic3586_1:2170262-2170298(+)
AACGTAAATTTATTATATACATATTATTTGTTTTTGT
>Locus:intergenic3627_1:2188159-2188120(-)
TATAATTTAGTAGTACCAAAAATTTCAAAACAGGGGATGA
>Locus:intergenic3727_1:2220072-2220033(-)
CATCTTAATACCATCCATCAACACACAAATAACTTACCAC
>Locus:intergenic3736_2:2225999-2226041(+)
ATAGTCATTTATGAGGGTGCGAGGTTAACTCGGATGTCTGTAT
>Locus:intergenic3736_1:2226188-2226308(+)
GGCTTACACTTAGGGAATGTAGATGCGTCTCCCTTCCCTTTAAATAATGCCCTTGTAAGCTTCGATGCTTATTATGCGGTCAACAAAATTTTTCCGGGTAAACGAGGCTTTGAAATTACAT
>Locus:intergenic3789_1:2262382-2262346(-)
CAATCTCTCTTTATCTCACGTATGCTCTTGTTATCTC
>Locus:intergenic3810_1:2273553-2273586(+)
TCAAGGGAGTCTTGCTCATCCCCTATGAAAGGGG
>Locus:intergenic3811_1:2273679-2273622(-)
ATCATTATATTGAAGATCAACAAGACGGTATTTAATATCAATCCGCCAAAATTGATCA
>Locus:intergenic3825_1:2279971-2279908(-)
TTTCCCCTTTTAGAATGTTTGTTCTCTATTTATATCGGTAAACCATCAATAATTATAATCCTGT
>Locus:intergenic3902_1:2316251-2316320(+)
AAGAAAATCTGCAACTTTTACAAGTTCCAGATTCATCAAACAGATTTATTAGAGATTCCTTTTAATACAA
>Locus:intergenic4027_1:2388993-2388900(-)
AGAGAGTGTTTCTTAAACGTGCAGGTGAATATAGTCAAGTTGACTGAAGCGAAGGTCCCCCTCTTTGCTTCAGTTTTTTTGTTCTATCAATGGA
>Locus:intergenic4050_1:2400879-2400933(+)
CCTTTATATTCCTACATCTATCCTACCATGTTGTTTAAAATTTTACATCTGTCTG
>Locus:intergenic4065_1:2409653-2409584(-)
CTCTTACTTATTGTAATGATGTTGCTGCCACATTTCAACAGAAAAATGATTGAGAATGCTTATCACATAA
>Locus:intergenic4093_2:2426826-2426775(-)
GGGATAAAAGGAAAAAAGAACGCCCGGCCTCTAGTGCTTCTTAGAAAGGAAA
>Locus:intergenic4093_1:2426832-2426787(-)
ATAGAAGGGATAAAAGGAAAAAAGAACGCCCGGCCTCTAGTGCTTC
>Locus:intergenic4107_1:2432205-2432142(-)
GTGAAACATATTCCCGTTATGCATCGTTATATTAATAATTTACGAGAATTTACGGTTTTTTATT
>Locus:intergenic4113_1:2434881-2434848(-)
AGAGCCTCCTTTAAAGCTTCCGGAAGCCCAGATA
>Locus:intergenic4174_1:2465846-2465897(+)
AAGTATGTTCGTTTTATACTGGTAAATGATTCTTGTCTGACAGAAAATATGA
>Locus:intergenic4184_1:2470933-2470996(+)
ATCTCTCCCTTCCACTATCAAAAACTGCCCCGTGAGAAACAAGCCACTCCACCACAGGCAGTTC
>Locus:intergenic4199_1:2479014-2478954(-)
ATTGTTCTTTTCAGAGGCAAGATTCACATTTTCCGCTTGATCCTGTATTCTTGTAGGTATC
>Locus:intergenic4215_1:2488926-2488887(-)
AACATGACGATTCCTGAGAGTACAGTTGAAAGAATAAAAA
>Locus:intergenic4267_1:2516000-2515961(-)
ATCATGGAACTTGCTCGCCTGCATTCGCGTTGTCTTTACA
>Locus:intergenic4306_1:2540205-2540283(+)
ATCTCTCCTTTTCGCGAGGGTTTCTCATGTAAAAAATGTTCACTTCTCGTGAACATTTTATCATACTGGAAAAGGATTA
>Locus:intergenic4334_1:2555338-2555416(+)
TTTAAAAACACCGAAATCGCTCATTTTGTTCGTTTAAAAGAATGTTTTCATCATATTACAAAGTCTTGCTCAGTATTGC
>Locus:intergenic4515_1:2648854-2648812(-)
TTCTTTTCTTTGGTTTGTGTGTTTTTCAGATTGGAAAGAAGGG
>Locus:intergenic4520_1:2651425-2651479(+)
CCCTATGGATTGTATTGTGATACGCAGAAAACAAATGGGGCTTACATCGTCTGCG
>Locus:intergenic4607_1:2699934-2699892(-)
ATTTGCCTACTATTTTTGGTAGCATCCCCACAACAGAGAAGAG
>Locus:intergenic4619_1:2707021-2706892(-)
TCTTCCGCGGTAAATTTGGCGTTAAAATACTTCAAAAGCTTTCTCCTGTCTTTTTGTATGATTCTTTTTCTTTGTTTCATTGGAAAACAAGCTGCATGTAACCCTAATTTACTATTGTTCACTACCGTAT
>Locus:intergenic4620_1:2707933-2708017(+)
TATTTTCATCATTTTTCAGAATTCTGGACACAAATCGGGTACCTATTAGAGGCCAAGGAACTCTACATTTCATTAAGAAATACGT
>Locus:intergenic4658_1:2722670-2722721(+)
AACTTCTTAAATAAAAGAGAAGGCTCATCTCCACTTCGCTACCCTTATTCAC
>Locus:intergenic4665_1:2725578-2725527(-)
AGCAGCTGCTTGGAAATAGCTGACACATTAACGAATGAAATTAAAAAGACTG
>Locus:intergenic4673_1:2730475-2730418(-)
AATAACTTTTTGGCTTCTGATAAGTTTCTTATGATGTTGGTATCAAGTCACACAAGTA
>Locus:intergenic4672_1:2730465-2730504(+)
AAAAAGTTATTGCGGTCTCACCGAAAATTGAATTTGCGGT
>Locus:intergenic4674_1:2731015-2731048(+)
ATATCAAATTTTTATGTTACAGCTTTTACTATCG
>Locus:intergenic4683_1:2734727-2734637(-)
ATCTATAGATTCCTCTCTAACAAAACCCCCGCTTTTTCTGCCATCACTCGAGGTGGGGAAGGCATTTCATTTTTCAACCACCATTCGACTA
>Locus:intergenic4686_1:2736771-2736849(+)
TCCCCCCTGCTTTATCGACATGTTAACTGGTATGAGAGATTGACAAAAAGAAGGAAAACGATATATTTAAGCGAATACG
>Locus:intergenic4690_1:2739248-2739326(+)
CCCCCTCTCTATAGCTTTTCTATTTCAATAAAACACAAGTCTCGATTGAAAAGTTATCGTAACATTTACACTTCACAGG
>Locus:intergenic4692_1:2740815-2740905(+)
TCGTTGGGACATCTTTCTTTGGTGGCTATTAAGAACACACCTTACCTCATATCCATCAGACGCCATAAGAAATCTTTATGGCGTCTGTTTT
>Locus:intergenic4715_1:2752015-2751958(-)
GAAAAAGGTGGAGTATCTATGAATCGAGAAGAAGCGTGGATACAAGGAAGCAGTACAC
>Locus:intergenic4736_1:2760116-2760188(+)
AAAGAGACTGCTGCGCAAGCTGGTCCGTTTCTGGCAATTCTCCTCTGTTTCACTGTTATCCGAATGATTTATA
>Locus:intergenic4753_1:2771311-2771254(-)
TCCTCCAATAGTATGCAAATATTCTCGTTGTTTTTGATAGCGGGGTTACGACCTCGAA
>Locus:intergenic4756_1:2773785-2773875(+)
CGGCGCGATACTCCCTATAACATCCTTTTCAGTAGATTTCATTATCGTGCCGGTTTTCTCATATGCAAAGCAATCCCGCCAATCAGATTGG
>Locus:intergenic4764_1:2779091-2779145(+)
AAGTCCGCATCAAGCGAAATAACCCGCGGCACAACCCTTCTGCCGCGGGCAAATA
>Locus:intergenic4837_1:2814617-2814548(-)
ATTTTTAAATGGCGTACATGCCTCTTTTCATTCGGTAAAGAGGACTTACAAGATTTAAAAGAGGGCACCC
>Locus:intergenic4884_1:2840983-2841058(+)
GTAATTTTAAAGAAATGTAAAGATTATATGAATCCGATATATAGTAAAATGAGAGAAAAAAAGGGAGAGAGTCACA
>Locus:intergenic4908_1:2854628-2854691(+)
GAGAAGGCTTTGTTAGAAAAACAATTGTTTTTCCCAGAAATATCATGTTCCTTTTTTCTGGCTT
>Locus:intergenic4998_1:2910755-2910788(+)
ACCCTTTACATTTTGGTTCGTGCGGGTGAGGAGA
>Locus:intergenic5001_1:2913020-2912936(-)
TCCGCTGCTTACATGCCAGAGCGATTCCGATTGAGGGATCGCTTTTTTTATTCGCCAATTGTGAACCATAGAGAAAAACAAACGT
>Locus:intergenic5058_1:2951376-2951412(+)
TCACTTGAAAATCGGGTATATGTTTTTACAGCTTTCT
>Locus:intergenic5089_1:2965673-2965628(-)
AAGAGGATTCTTCTAGCTCTTTTCTCATGTGCAAAATTGGCATTTG
>Locus:intergenic5119_1:2983142-2983106(-)
AGCATGTCCTATTTTTTATATGTATTCACGCTGCGGC
>Locus:intergenic5129_1:2989749-2989701(-)
CGTTTCAACACCTTATCTGATTTCATACAAGCCTTTCCGAGCACGTCAT
>Locus:intergenic5174_1:3016311-3016347(+)
TTTATACTCTGTATCAACAACTTCGTTTTTCGTACTT
>Locus:intergenic5186_1:3021119-3021152(+)
AGCTCCGGCTTAACGGGCTGCCGGCAAACGTGGT
>Locus:intergenic5210_1:3036525-3036591(+)
TCTAATATACTCTTTTCCTTTCATTCCTATGCGGTAAACAAAAAGATCCTTTGCCTTCAGTGGCAAA
>Locus:intergenic5279_1:3075362-3075323(-)
ATCATCAACTTTCTTTTCATTTCGTGTGCGGACACCCGTC
>Locus:intergenic5349_1:3129454-3129412(-)
ACTATTTATTGTTTTTTGTGTGTGCATTTCCATTGTTTTCCCT
>Locus:intergenic5354_1:3132251-3132341(+)
CTTACTCCAAAATTACATCCGGAGAACCTGGTTAGGCATTCACACATTTTTATACCCATCATACGATATGTAAAGCAAAAAAGGATATTAA
>Locus:intergenic5409_4:3171880-3171838(-)
CATCCAGAAGCCTTGCATATCCTGCAAGGTTTTTTTGTTTTTA
>Locus:intergenic5409_2:3172339-3172240(-)
ATCGCCCCAAATAAAAATTGCGGGTGTAGTTTAGTGGTAAAACCTCAGCCTTCCAAGCTGATGTCGTGGGTTCGATTCCCATCACCCGCTCCATTTCTAT
>Locus:intergenic5409_8:3172761-3172704(-)
GGGATCGGTCTTGAAAACCGACAGGGGTGTCAAAGCCCGCGGGGGTTCGAATCCCTCT
>Locus:intergenic5409_7:3173272-3173212(-)
AATCCTGCGGTAGGTGACTACCGTGCCGGTTCAAGTCCGGCCCTCGGCATTAAGTTTTGCG
>Locus:intergenic5409_1:3173775-3173685(-)
AGCATCTGCCTTACAAGCAGAGGGTCGGCGGTTCGAGCCCGTCATCCTCCACCATTTTTCATTATACATATCGGTTTTACATATATGCCGG
>Locus:intergenic5409_3:3174610-3174514(-)
GCGCCCAAAGGTTCCCTCAGAATGGTTGGAAATCATTCGCAGAGTGTAAAGGCACAAGGGAGCTTGACTGCGAGACCTACAAGTCGAGCAGGGACGA
>Locus:intergenic5409_6:3174601-3174547(-)
GGTTCCCTCAGAATGGTTGGAAATCATTCGCAGAGTGTAAAGGCACAAGGGAGCT
>Locus:intergenic5408_4:3174760-3174817(+)
AGGCTCCTACCTATCCTGTACAAGCTGTACCAACATTCAATATCAGGCTGCAGTAAAG
>Locus:intergenic5408_2:3175155-3175260(+)
ACCCTAACAGAGCACCCCTTCTCCCGAAGTTACGGGGTCATTTTGCCGAGTTCCTTAACGAGAGTTCTCTCGATCACCTTAGGATTCTCTCCTCGCCTACCTGTGT
>Locus:intergenic5408_7:3175294-3175357(+)
GAGGCTTTTCTTGGCAGTGTGGAATCAGGAACTTCGCTACTATATTTCGCTCGCCATCACAGCT
>Locus:intergenic5408_6:3175422-3175503(+)
CCGCGCTTACCCTATCCTCCTGCGTCCCCCCATTGCTCAAATGGTGAGGAGGTGGTACAGGAATATCAACCTGTTGTCCATC
>Locus:intergenic5408_3:3176569-3176611(+)
AGACCTCTTCATCTACCTCGTTCTTTTGTAACTCCGTACAGAG
>Locus:intergenic5408_1:3177275-3177407(+)
TCCGCGATTACTAGCGATTCCAGCTTCACGCAGTCGAGTTGCAGACTGCGATCCGAACTGAGAACAGATTTGTGGGATTGGCTTAACCTCGCGGTTTCGCTGCCCTTTGTTCTGTCCATTGTAGCACGTGTGT
>Locus:intergenic5408_5:3178154-3178226(+)
GGTACCGCCCTGTTCGAACGGTACTTGTTCTTCCCTAACAACAGAGCTTTACGATCCGAAAACCTTCATCACT
>Locus:intergenic5409_5:3179072-3178943(-)
CGAAAAAAACAACAAGATCACATGACTGATGTATATGTTCTTTTAAGAAACTTATATGATACACACGCTTTAGAAATCATGGCGAGGATTATAGTTTATTTGTTTTATAGATTTTTTTTAAAAAACTATT
>Locus:intergenic5439_1:3193559-3193514(-)
CGATTTGAAATAATATTTGATTATATGCTCATTCATTCACATAATT
>Locus:intergenic5470_1:3214256-3214346(+)
TTTCTCCTTTCGTTTGTCCGCTCTCATCGCTTAATTCGTTCTGTGTTCTTTTTTTTCCTGTTAAACCGCTCTCATAAACCCGATAAAACAA
>Locus:intergenic5495_1:3227524-3227491(-)
GCGGAAGTTTCTCCTCGTTTTTTCTTAGCATTCG
>Locus:intergenic5618_1:3305344-3305398(+)
TGTTACCATTCCAAAAATCTTCTTCATCACCAACTCCCTATCGTGATTTTGTTGT
>Locus:intergenic5674_2:3335148-3335229(+)
TGTAGTCCTTTCATTTATAAATCGAGGTTTCAAACTAATAAGTCAGCTCTTAGCAGCCGAGCTCCCTTCTCCAATCCTATAA
>Locus:intergenic5674_1:3335182-3335215(+)
CTAATAAGTCAGCTCTTAGCAGCCGAGCTCCCTT
>Locus:intergenic5719_1:3361752-3361707(-)
ATGAGAATTCCGGGGTTTTTTTCGCGTATTTTCCTAAAAGCTGTTC
>Locus:intergenic5836_1:3430435-3430498(+)
CGCTATGTGGTTTCGCAGGAGTTCTCTCCACACTTGTCTTCTTTTATAGTACCCTTTTTAGGGT
>Locus:intergenic5867_1:3450753-3450687(-)
AATCGATGTTTCTGGACGTGGGTTCGACTCCCACCGTCTCCATACATACTGACAATAAAGCAGAACC
>Locus:intergenic5991_1:3528251-3528209(-)
ATAAAAGAATTAGGGGGGAAAAGGTTGAGTTACCGGAGAAGAC
>Locus:intergenic6025_1:3545932-3545881(-)
TTCCGGTACCACGTCTGTCGGGGGTTCGAATCCCTCCGAGCGCGTCCAATAG
>Locus:intergenic6024_1:3546085-3546127(+)
GACATACGATGGTTTGAACCCCTGTATTTTTGGGGAAAATGGG
>Locus:intergenic6086_1:3595188-3595272(+)
TGTTCCGGGCTGCCCCGAGCTTGCTCACAATACTTTCATTTTATCACTTTCGGGCTTGAACCTAAAACAGATTTTATAAAAGGGG
>Locus:intergenic6150_1:3634815-3634851(+)
CATATTTTTGGAAAAAAATCTTCTGTTTTAGATTTCT
>Locus:intergenic6215_1:3671888-3671843(-)
TTTAAGAAAGCTGGCCAGTATAAATTTAACTTTAATTTGATTAGAG
>Locus:intergenic6296_1:3724338-3724389(+)
CCTCTCCACAAGGACGACAAGGTTTTTGAGACCAGGGCACACACATACAAAA
>Locus:intergenic6305_1:3728416-3728383(-)
AACAATAAGCTCAGCGCCGAAAGAGGCAGATCAA
>Locus:intergenic6321_1:3740154-3740058(-)
ATCATCCCCTCAAAATTGACCAGTCGACCAGACTGGTTCTTTCTTTTTGCCTACTTAGGAAAAATTGGTTCTCTCGACGCATTTTTACTTAAAATCA
>Locus:intergenic6351_1:3750766-3750733(-)
TGCTATAAGCGGCGTTCTCTCGTTCAACCGAGAG
>Locus:intergenic6370_1:3761921-3761972(+)
GTCTGCATGCAAAAAAACACACCCGGATCGTCTGGAAAATCTCAACAATCCG
>Locus:intergenic6438_1:3791732-3791798(+)
GATGTGCTTTTCACTATATTCTACTCCTTCACGCAGGATTTGCAAATGACCTGTTTGCAGATTTTCT
>Locus:intergenic6469_1:3804884-3804785(-)
GATCTTCTCATGTTTTTGTCCTCGCTTCCTTCAAAACTCATTAAGACAATCCTTTTAACAAAAGCGCCGATCATGGGTGGAAGTGTTACCGATAGAAGTT
>Locus:intergenic6545_1:3856922-3856829(-)
TCCAGAGAGGGAAGGACAGCTGAGATCTTCCTAACGCAGGGAAAGCAGCTTACCGCCTTTGAGCCGTATCAGGGAAAACAAGTATCTGATACCG
>Locus:intergenic6562_1:3866468-3866525(+)
TTCCCTTATAGGTTCTTCTATTTTGATGGAGTTATACGGAAGGGATGTTCAAGGTTTC
>Locus:intergenic6577_1:3880694-3880556(-)
AAGAGCAAAAAACGCAAAATAAATTTGCGTTCAAGATCGGAAAAAGAGAAAGGTGATCACCTGTTAGACAAATTTCTGTTCGATTCAACAAGTTTTTTCAGCAAAAGACAAGAAAATGGCATGATTCTTGCATTTTTAT
>Locus:intergenic6578_2:3882078-3882186(+)
AATTCCTTTCTTCATTGGATTCACCCTTATCATCATGCAAGATCCGTACCAGCTTTTGAATCCACAAAAAAAGAGACTGAAAACATCTCAGTCTCTGACTACAAATCTA
>Locus:intergenic6578_1:3882087-3882171(+)
CTTCATTGGATTCACCCTTATCATCATGCAAGATCCGTACCAGCTTTTGAATCCACAAAAAAAGAGACTGAAAACATCTCAGTCT
>Locus:intergenic6591_1:3893269-3893161(-)
ATCAGATTTCGCTCTGGGCAGCCGCTGTTTTTCAGAAACATACACAAACTTTTCGCATATTGGTTTGTATCCCTAGCGCAACTTGAGCATAAGCAACATAAGATAACGA
>Locus:intergenic6614_1:3905267-3905324(+)
ATTGTGAAATACTTCACAATATCGTGCTATACTATGCTCAATCATGAAAGAAAGCAGG
>Locus:intergenic6621_1:3907522-3907474(-)
TCAACAAAACTTCTAAAAACTAGTTGGTTTTTTCACTCATATTGTGACA
>Locus:intergenic6628_1:3913888-3913960(+)
TTCTGGAAAACATGGTATAATAATTGTAACAGAATGTTCAAAAAACAATCACAAAACAGACACAACTCAGTTC
>Locus:intergenic6637_1:3918701-3918668(-)
TCTCATAAAAAAATACGGACAATTCAGAGCATAT
>Locus:intergenic6646_1:3923004-3923055(+)
GGATCAATCTTTAGCGGTATTTATTTCTTTAAACGGTTATGCTATTCGGTTT
>Locus:intergenic6684_1:3946279-3946330(+)
GGCGTTGTTTGGGCTTTTTTTATTCAACCGATATATGGGCTTGAAGTTCACA
>Locus:intergenic6728_1:3979619-3979652(+)
TGCCTCTTTTCATTTGAACCGGTAAGAGGAGAAA
>Locus:intergenic6759_1:3996649-3996562(-)
GCTTGTTTGGTTTATACCCTATTTTGCGGAATTGAACACAAAAAACCCAAATTACGGAGCATTTGGGCGGTACGGGTGAATACGGATT
>Locus:intergenic6775_1:4005713-4005605(-)
AAGCTCTTATCCTTCACAAATTCTGGAAGTGCAGAAAGTGTGAAAAATAAGAGCAAACAGAAAAGAACTTGTCCTTTTCAACTCGTTCAAATTTATTCAAACTTTCTTG
>Locus:intergenic6775_2:4005713-4005653(-)
AAGCTCTTATCCTTCACAAATTCTGGAAGTGCAGAAAGTGTGAAAAATAAGAGCAAACAGA
>Locus:intergenic6835_1:4039457-4039385(-)
AGCGCCTTCGAGGGAAGGTGTTTTTTTATGAGCTTTATTGACTATAAGAAACAGTTAAGTGGGAGGAAAAATT
>Locus:intergenic6841_1:4042047-4041975(-)
CCCAACTCCTTTTTCTTTACTTTGGTAAAGCGCCCATACAAAAAGGAGCTATGCTGTGAACTTCTGTTTTCAC
>Locus:intergenic6890_1:4072991-4073027(+)
TCTTACACTGCTGCCATCATCATAATCGTTTTGGGCG
>Locus:intergenic6894_1:4074841-4074889(+)
GAAGGGAGTTCGGCAGGAAGGCTGTCGCCATATCCCGCCGAACTCCATG
>Locus:intergenic6910_1:4084455-4084521(+)
CACTTTTCAGCAAGCCAAGAATTAAACGCTTTCAAAAACACCAAAAAAATAAATGGCGGATGCATAT
>Locus:intergenic6913_1:4085601-4085565(-)
CCTCCTAGAATAAAATGGATGATAGACTCTCAACACT
>Locus:intergenic6969_1:4118767-4118719(-)
TCTCAATTAGATAAGGTTTTCAGGGACTTTTGTAAATCAGAATGCCAGG
>Locus:intergenic6991_1:4130388-4130265(-)
ATGTTGAAAAAGGTCCACCCTAGCGAGAGTTATATAGAATGGACTTTTTTTGAGTGCATTTTTTTACGGTTATGTCTACTAATGAGTGCCATAATAGAGGGAGAATATAGAACGGCTATATCGT
>Locus:intergenic7028_1:4154629-4154767(+)
AACCTCCCCTCACCGGAGTGCGTCTTTATCAATGACGTCTTCTTCTTTGAACCGGCCGCAGGGCCGGTTCTCCCTTTTTCTTCTATTATAACACTCCTCATGTTTGCCTTTTTCCTAAAAGAAAAAACGCACCTACGAT
>Locus:intergenic7034_1:4158861-4158954(+)
AATCTCCAACCTCCATTCTACCATTTCTACAGAAAAAAAATAGAAAAATTGTCTGTTTCCTGTTTTTTTCAGTTAGCAGATTGGATCGTTTCGG
>Locus:intergenic7059_1:4169815-4169680(-)
GTGAAGGTCTTTTTGTTTCAGGAACTTCACCAAATTGGTGGAGTTTTTTCATTTTTATCAAAAAGGGAGAGGAGCATCAGAATGTCTAAGCTGAAAAAGTGGCTGAAGCGTGAATTGGTGAGGAAAGGGCTGCCGT
>Locus:intergenic7058_1:4169831-4169918(+)
AAAGGTCTCGCTAACAATGAGATTGCCAGCAAAGCCGAGGACACCTTGTCCCGTAATGACGACTTTACTGTGAAAGCTACTCCCCTTT
>Locus:intergenic7091_1:4186066-4185982(-)
ACTTTCTTCTTGAAAAAGTCAAAGAGCGATCCTTGGTTGTCCTTTGGATACTTCAATAGAGATGTCATCAATGGCAGAAGCTGTG
>Locus:intergenic7142_1:4213054-4213159(+)
TTTTATTTCCTGAACTTCCTTTTTATCAACAGGATACACCTAAAAAGAAAAAACTTAAACGGCAAAACCTTGATATTACTAGGAAAAGTAGATTTTTCGGATACAA
>Locus:intergenic16_2:11129-11171(+)
AGTCTGCAACTCGACTGCGTGAAGCTGGAATCGCTAGTAATCG
>Locus:intergenic17_5:11297-11186(-)
TGTCCCACCTTCGGCGGCTGGCTCCTAAAAGGTTACCTCACCGACTTCGGGTGTTACAAACTCTCGTGGTGTGACGGGCGGTGTGTACAAGGCCCGGGAACGTATTCACCGC
>Locus:intergenic17_3:11360-11267(-)
AAGGAGGTGATCCAGCCGCACCTTCCGATACGGCTACCTTGTTACGACTTCACCCCAATCATCTGTCCCACCTTCGGCGGCTGGCTCCTAAAAG
>Locus:intergenic17_1:12977-12914(-)
TCCTTCCGGTCTGGCTTCACAGCCCTTAGAACGCTCTCCTACCACTGTTCGAAGAACAGTCCGC
>Locus:intergenic17_4:13050-12990(-)
CATTCGGTGGAGGGGATTCTCACCCCTCTTTCGCTACTCATACCGGCATTCTCACTTCTAA
>Locus:intergenic17_2:13440-13344(-)
CGGGGTCATTTTGCCGAGTTCCTTAACGAGAGTTCTCTCGATCACCTTAGGATTCTCTCCTCGCCTACCTGTGTCGGTTTGCGGTACGGGCACCTCT
>Locus:intergenic16_3:14170-14278(+)
AAAGCTACCCCGGGGATAACAGGCTTATCTCCCCCAAGAGTCCACATCGACGGGGAGGTTTGGCACCTCGATGTCGGCTCATCGCATCCTGGGGCTGTAGTCGGTCCCA
>Locus:intergenic16_1:14289-14421(+)
TGTTCGCCCATTAAAGCGGTACGCGAGCTGGGTTCAGAACGTCGTGAGACAGTTCGGTCCCTATCCGTCGCGGGCGCAGGAAATTTGAGAGGAGCTGTCCTTAGTACGAGAGGACCGGGATGGACGCACCGCT
>Locus:intergenic47_1:31167-31134(-)
GGAGTGCTTAATGCGTTAGCTGCAGCACTAAGGG
>Locus:intergenic46_2:31390-31423(+)
CGAGCGCAACCCTTGATCTTAGTTGCCAGCATTC
>Locus:intergenic46_1:31603-31726(+)
CAACTCGACTGCGTGAAGCTGGAATCGCTAGTAATCGCGGATCAGCATGCCGCGGTGAATACGTTCCCGGGCCTTGTACACACCGCCCGTCACACCACGAGAGTTTGTAACACCCGAAGTCGGT
>Locus:intergenic47_2:34350-34260(-)
GCGCTCCGGTTTCCAAGGCTCCTACCTATCCTGTACAAGCTGTACCAACATTCAATATCAGGCTGCAGTAAAGCTCCACGGGGTCTTTCCG
>Locus:intergenic73_1:50025-49971(-)
CGTCTAATAAGCAGAAAATGCACTTTGTCTATTATAACGAAAAAAACAGAGGGCG
>Locus:intergenic108_2:70025-70091(+)
TATAAAATAAATGAAGCATCCGTTCATCCCGACGGATGCTTTTTTATTATCCTCATTCTCTTTAAGA
>Locus:intergenic108_1:70366-70510(+)
AGCCGATTTTTTTCATTTTTAGACAACATTCCGGAAATTCTTTTCATAAACGAATATCAAGGCAGAAACCGTCGAAGATTTCTTTGGTATTGTTACCTTCTTTTGACAAAATCCTATCTGTGCTTTCGCTATAATGACAGGCAAC
>Locus:intergenic132_8:91167-91221(+)
CGGGGAGGGTCATTGGAAACTGGGGAACTTGAGTGCAGAAGAGGAGAGTGGAATT
>Locus:intergenic133_8:91362-91257(-)
TCGTTTACGGCGTGGACTACCAGGGTATCTAATCCTGTTCGCTCCCCACGCTTTCGCTCCTCAGCGTCAGTTACAGACCAGAGAGTCGCCTTCGCCACTGGTGTTC
>Locus:intergenic133_10:91974-91884(-)
GGGTGTTACAAACTCTCGTGGTGTGACGGGCGGTGTGTACAAGGCCCGGGAACGTATTCACCGCGGCATGCTGATCCGCGATTACTAGCGA
>Locus:intergenic133_4:93149-93053(-)
TCTTACCTTGAGGCTAGCCCTAAAGCTATTTCGGAGAGAACCAGCTATCTCCAGGTTCGATTGGCATTTCACCCCTACCCACACCTCATCCCCGCAC
>Locus:intergenic132_2:93087-93150(+)
CAATCGAACCTGGAGATAGCTGGTTCTCTCCGAAATAGCTTTAGGGCTAGCCTCAAGGTAAGAG
>Locus:intergenic133_7:94021-93931(-)
TTGCACCCTAACAGAGCACCCCTTCTCCCGAAGTTACGGGGTCATTTTGCCGAGTTCCTTAACGAGAGTTCTCTCGATCACCTTAGGATTC
>Locus:intergenic133_11:94349-94214(-)
CGGGGTCTTTCCGTCCTGTCGCGGGTAACCTGCATCTTCACAGGTACTATAATTTCACCGAGTCTCTCGTTGAGACAGTGCCCAGATCGTTGCGCCTTTCGTGCGGGTCGGAACTTACCCGACAAGGAATTTCGCT
>Locus:intergenic132_4:94412-94475(+)
TTGGAAACCGGAGCGCCAGCTTCGGTGGAGGCATCGGTGGGATACTACCCTGGCTGTATTGACC
>Locus:intergenic132_6:94763-94814(+)
GACGGGGAGGTTTGGCACCTCGATGTCGGCTCATCGCATCCTGGGGCTGTAG
>Locus:intergenic132_3:94879-94975(+)
GAGACAGTTCGGTCCCTATCCGTCGCGGGCGCAGGAAATTTGAGAGGAGCTGTCCTTAGTACGAGAGGACCGGGATGGACGCACCGCTGGTGTACCA
>Locus:intergenic132_7:95645-95678(+)
TTACGCGGGTGTGGCGGAATTGGCAGACGCGCTA
>Locus:intergenic132_5:96386-96440(+)
AACTACTTTATCGGAGAGTTTGATCCTGGCTCAGGACGAACGCTGGCGGCGTGCC
>Locus:intergenic133_2:96798-96696(-)
GCGTTGCTCCGTCAGACTTTCGTCCATTGCGGAAGATTCCCTACTGCTGCCTCCCGTAGGAGTCTGGGCCGTGTCTCAGTCCCAGTGTGGCCGATCACCCTCT
>Locus:intergenic133_9:97486-97417(-)
AACATCTCACGACACGAGCTGACGACAACCATGCACCACCTGTCACTCTGCCCCCGAAGGGGACGTCCTA
>Locus:intergenic132_1:97484-97532(+)
GTTGGGTTAAGTCCCGCAACGAGCGCAACCCTTGATCTTAGTTGCCAGC
>Locus:intergenic133_12:97585-97549(-)
CCCACCTTCCTCCGGTTTGTCACCGGCAGTCACCTTA
>Locus:intergenic133_5:98167-98119(-)
CGTCCTTCATCGGCTCCTAGTGCCAAGGCATCCACCGTGCGCCCTTTCT
>Locus:intergenic133_6:98682-98595(-)
GTAGGCACACGGTTTCAGGATCTCTTTCACTCCCCTTCCGGGGTGCTTTTCACCTTTCCCTCACGGTACTGGTTCACTATCGGTCACT
>Locus:intergenic133_1:99283-99211(-)
TTTCGGCGCAGAGTCACTCGACCAGTGAGCTATTACGCACTCTTTAAATGGTGGCTGCTTCTAAGCCAACATC
>Locus:intergenic133_13:99398-99248(-)
ACTTCTAAGCGCTCCACCAGTCCTTCCGGTCTGGCTTCACAGCCCTTAGAACGCTCTCCTACCACTGTTCGAAGAACAGTCCGCAGCTTCGGTGATACGTTTAGCCCCGGTACATTTTCGGCGCAGAGTCACTCGACCAGTGAGCTATTAC
>Locus:intergenic133_3:99882-99831(-)
CGGGCTTGCACCCTAACAGAGCACCCCTTCTCCCGAAGTTACGGGGTCATTT
>Locus:intergenic175_1:129216-129171(-)
ATAAATATATCTGCTGAAAGACTGTTTTTGCAGTCTTTCAGCAGAG
>Locus:intergenic235_1:148845-148809(-)
ATGTGCTCAGGCAACGAGTCGGTGCATTCGTTTCATA
>Locus:intergenic248_1:154793-154898(+)
ACGGGGTTAAGCAAATTGTTTGTTTATAAACGGTCTCTTTGTAATAATCATGGTAGATTTCATTCTTATTCAATTGGAAGTTCGGTCAATGTTTATTATCGTTATG
>Locus:intergenic251_1:156014-155966(-)
ATTGATAAAAAATCAGCTTTCTGCAGGGTGAGGAACAAATGTTCTGTAA
>Locus:intergenic260_10:161212-161260(+)
ACACTGGGACTGAGACACGGCCCAGACTCTACGGGAGGCAGCAGTAGGG
>Locus:intergenic260_6:162179-162281(+)
ATCCCACAAATCTGTTCTCAGTTCGGATCGCAGTCTGCAACTCGACTGCGTGAAGCTGGAATCGCTAGTAATCGCGGATCAGCATGCCGCGGTGAATACGTTC
>Locus:intergenic261_15:164297-164228(-)
ACCTTAGGATTCTCTCCTCGCCTACCTGTGTCGGTTTGCGGTACGGGCACCTCTCACCTCGCTAGAGGCT
>Locus:intergenic261_14:164558-164525(-)
CGTTATAGTTACGGCCGCCGTTTACTGGGGCTTC
>Locus:intergenic260_5:164988-165045(+)
AGACCTACAAGTCGAGCAGGGACGAAAGTCGGGCTTAGTGATCCGGTGGTTCCGCATG
>Locus:intergenic260_1:165591-165732(+)
TTTGGTGGCGATAGCGAAGAGGTCACACCCGTTCCCATACCGAACACGGAAGTTAAGCTCTTCAGCGCCGATGGTAGTCGGGGGTTTCCCCCTGTGAGAGTAGGACGCCGCCAAGCAGATTTATTAATTCTACCATGTTTGT
>Locus:intergenic260_3:165824-165932(+)
AGCATTGCTTCCATAGCTCAGCAGGTAGAGCACTTCCATGGTAAGGAAGAGGTCAGCGGTTCGAGCCCGCTTGGAAGCTTAAATGTATTATTACCAAGGTTTCTCATAA
>Locus:intergenic261_8:166093-165976(-)
AAACGCTCTATCCAATTGAGCTACGGGCGCAATTCAATTTACAATATCCCGTTAGGTAAATGGAGCGGAAGACGGGATTCGAACCCGCGACCCCCACCTTGGCAAGGTGGTGTTCTAC
>Locus:intergenic261_12:166081-165991(-)
CAATTGAGCTACGGGCGCAATTCAATTTACAATATCCCGTTAGGTAAATGGAGCGGAAGACGGGATTCGAACCCGCGACCCCCACCTTGGC
>Locus:intergenic261_2:166930-166846(-)
CCGAAAACCTTCATCACTCACGCGGCGTTGCTCCGTCAGACTTTCGTCCATTGCGGAAGATTCCCTACTGCTGCCTCCCGTAGAG
>Locus:intergenic260_11:167677-167788(+)
AACCGGAGGAAGGTGGGGATGACGTCAAATCATCATGCCCCTTATGACCTGGGCTACACACGTGCTACAATGGACAGAACAAAGGGCAGCGAAACCGCGAGGTTAAGCCAAT
>Locus:intergenic261_7:168405-168357(-)
GGGTCTGCCTTCTCATATCCTATGAATTCAGATATGGATACCACTCCAT
>Locus:intergenic261_3:169893-169800(-)
TCTCCTCGCCTACCTGTGTCGGTTTGCGGTACGGGCACCTCTCACCTCGCTAGAGCTTTTCTTGGCAGTGTGGAATCAGGAACTTCGCTACTAT
>Locus:intergenic261_13:170193-170151(-)
CCCGACAAGGAATTTCGCTACCTTAGGACCGTTATAGTTACGG
>Locus:intergenic260_8:170423-170504(+)
GGCTGTATTGACCTTCTAACCCGCCGCCCTTATCGGGCGGGGAGACAGTGTCAGGTGGGCAGTTTGACTGGGGCGGTCGCCT
>Locus:intergenic261_11:170855-170771(-)
AGGGACCGAACTGTCTCACGACGTTCTGAACCCAGCTCGCGTACCGCTTTAATGGGCGAACAGCCCAACCCTTGGGACCGACTAC
>Locus:intergenic261_10:171657-171564(-)
TTTCCCGGAGTTATCCCAGTCTTACAGGCAGGTTACCCACGTGTTACTCACCCGTCCGCCGCTAACATCAGGGAGCAAGCTCCCATCTGTCCGC
>Locus:intergenic261_5:171843-171735(-)
TCTGGGCCGTGTCTCAGTCCCAGTGTGGCCGATCACCCTCTCAGGTCGGCTACGCATCGTTGCCTTGGTGAGCCGTTACCTCACCAACTAGCTAATGCGCCGCGGGTCC
>Locus:intergenic260_7:172733-172880(+)
ACGTGCTACAATGGACAGAACAAAGGGCAGCGAAACCGCGAGGTTAAGCCAATCCCACAAATCTGTTCTCAGTTCGGATCGCAGTCTGCAACTCGACTGCGTGAAGCTGGAATCGCTAGTAATCGCGGATCAGCATGCCGCGGTGAAT
>Locus:intergenic260_4:172784-172922(+)
ATCCCACAAATCTGTTCTCAGTTCGGATCGCAGTCTGCAACTCGACTGCGTGAAGCTGGAATCGCTAGTAATCGCGGATCAGCATGCCGCGGTGAATACGTTCCCGGGCCTTGTACACACCGCCCGTCACACCACGAGA
>Locus:intergenic260_9:172803-172920(+)
AGTTCGGATCGCAGTCTGCAACTCGACTGCGTGAAGCTGGAATCGCTAGTAATCGCGGATCAGCATGCCGCGGTGAATACGTTCCCGGGCCTTGTACACACCGCCCGTCACACCACGA
>Locus:intergenic261_9:173023-172930(-)
TTCCGATACGGCTACCTTGTTACGACTTCACCCCAATCATCTGTCCCACTTCGGCGGCTGGCTCCTAAAAGGTTACCTCACCGACTTCGGGTGT
>Locus:intergenic261_4:173630-173561(-)
CAGGATCCACTCAGGAGAGAACGAAGTTTTGACTACAGGGCTGTTACCTCCTATGGCGGGCCTTTCCAGA
>Locus:intergenic261_1:174986-174845(-)
CGGGCTTGCACCCTAACAGAGCACCCCTTCTCCCGAAGTTACGGGGTCATTTTGCCGAGTTCCTTAACGAGAGTTCTCTCGATCACCTTAGGATTCTCTCCTCGCCTACCTGTGTCGGTTTGCGGTACGGGCACCTCTCACC
>Locus:intergenic261_6:175661-175586(-)
ATGGCCCTTCCATGCGGAACCACCGGATCACTAAGCCCGACTTTCGTCCCTGCTCGACTTGTAGGTCTCGCAGTCA
>Locus:intergenic260_2:175765-175858(+)
GGGGCTGTAGTCGGTCCCAAGGGTTGGGCTGTTCGCCCATTAAAGCGGTACGCGAGCTGGGTTCAGAACGTCGTGAGACAGTTCGGTCCCTATC
>Locus:intergenic271_1:185114-185048(-)
TTTTTCATGCTAAAAACCCACCCGCTTTATATAGGAAAACTTTCATTTATTTGGTACAATTTTTATT
>Locus:intergenic287_1:194504-194381(-)
GGAGCGGATTTACAGTCCGCCGCGTTTAGCCACTTCGCTACCCCTCCACATAAAATTTTGAAAAAACAGTGCCGGCAAGAGGACTTGAACCCCCAACCTACTGATTACAAGTCAGTTGCTCTAC
>Locus:intergenic421_1:275694-275610(-)
TCAGGCGAGAGTTGTTCACTATTGAATTCGTGTCACTCGGAATCTAATGAATGCCATGCTGTAACCCCTCCGTTTCCTATACGCT
>Locus:intergenic423_1:276930-276858(-)
GTTCAGCAAAGCAATTCAGAAGCCCATTCGGCATCAGGGGAGGATCGGTTCACACCTGCCACCGACTCTCTGA
>Locus:intergenic470_1:300707-300785(+)
TTTATATTGAATAGGTTCATCATCCTATTTTTGGTGAAAAATGTTCTGGTAAAACTGGTAAACTCAGAAAACTGTGTAT
>Locus:intergenic489_1:311945-311906(-)
TTGACGCGGGCAAGTCATTTTGCCTATTCTGGTGTCACCA
>Locus:intergenic621_1:409022-408950(-)
GGGTTTGCCAACACGCTGAAACAGGGCGCCTCCGGCGGCCCTGTTTTTTTGTTGAGCCCCTTTCGCCTATTCC
>Locus:intergenic646_1:426451-426502(+)
TATGAAAAAAATATGAACAATCTATTTCTAGTTGATGAAATAAAAACTAACA
>Locus:intergenic649_1:428821-428671(-)
CTCTCCCATCAAAAACTGTTTATGTCATATTTTATCATGTTTATAGGCCGTCCCAACCCGAAAAACACGCAATCTTTGTTTTCGGGAGCACGCAATAAACCGAAGCGGTGTGCAAAAAAGGCGGATGCATCAGTTGATGCGCCGCCCTGTA
>Locus:intergenic649_2:428809-428689(-)
AAACTGTTTATGTCATATTTTATCATGTTTATAGGCCGTCCCAACCCGAAAAACACGCAATCTTTGTTTTCGGGAGCACGCAATAAACCGAAGCGGTGTGCAAAAAAGGCGGATGCATCAG
>Locus:intergenic652_1:430277-430331(+)
TGTGCACCTCCTTGCGAGATTGCTTCAGCAAATGCTGCAAAACTGTGGCGGACAG
>Locus:intergenic685_1:449196-449154(-)
GGGTATTCCTCACTTTCTATTCCATCTGTCTATTATACCAGAG
>Locus:intergenic700_1:455954-456017(+)
TTGTTTTCCTCTTATTCATTCTCCTCAAACATAGGAAATCGCTTTTTTGTCCCGCTGGGTATAA
>Locus:intergenic737_1:474389-474242(-)
CGATTTGTTATGAAGGAAAAGAATAAGGGCAGCTGGTTATGCTGCTTGGGAAGCGGTAAGCTTCTCTCTCAAAACAGAAAAAAGAAGTTTACTTTCTTTTTTATTTGCTTATTTTTCTTACTAGCTATTCATAATAACATATCGCCCC
>Locus:intergenic737_2:474625-474547(-)
GGCGGTTTGTCTTATTCTTTTCTATACGCAAATAAAGATTATATCATCCGCCAAGTCAGGCGGGTTAGATTCATAAAGC
>Locus:intergenic740_1:475938-475983(+)
CAGCTTTCAAAAAATGTTCGGAAAACATTCATTTTTACATGCCTTT
>Locus:intergenic756_1:490575-490614(+)
CCCTTGTTTTTTTTTTTTTTTTTGGAAACAAATGTATTTT
>Locus:intergenic760_1:492466-492568(+)
GTTTCCTTAAGGCAAATTATTTTATCTACATCATATGACCATCCCGGTTTCTTGTCAACCGAAAATGTTCAAAATACACTTCTGAATTTTTCCCTGTTATGTA
>Locus:intergenic798_1:510825-510948(+)
CCGGCCGAAAATTATGTATATCTGGCCGGCTGCGGCTATGATACAATATATATAGGTTATTTCGCGATACGAACATATTCGTCCGGACTTTTCATCGTGACCCGAAGTTCTCCGCTGGATTCTT
>Locus:intergenic814_1:519315-519354(+)
ATAGAGCAACTTTTTTTGTTTTCAAAAAACATAAACGATA
>Locus:intergenic825_1:524491-524383(-)
TTTGAAATTGTCCTTTCAAAGAATCTGATGCAATACCCGTCTCCCATTGATCCATTGTTTCTGTTTCCTGATAACAGTTCCAGGTTTTCCCACATCCACATCAGCTATC
>Locus:intergenic830_3:528664-528700(+)
CTGCAAATCAAGGCTGATATAATAAGTCTTGTCTCAT
>Locus:intergenic830_2:528876-528963(+)
AGATTTCGATATAAGTTCTCAACCATCGGCCCGTTGGTCAAGCGGTTAAGACACCGCCCTTTCACGGCGGTAACACGGGTTCGAATCC
>Locus:intergenic830_1:528891-528948(+)
TTCTCAACCATCGGCCCGTTGGTCAAGCGGTTAAGACACCGCCCTTTCACGGCGGTAA
>Locus:intergenic830_5:529222-529264(+)
TTACGACGTGGGGGTTCGAGTCCCTTCACCCGCACTTTATTTA
>Locus:intergenic830_4:529401-529485(+)
TCAAGTCCTCTCGGCCGCATCAATGATACCAAGGGTTTTGACACCCTTGGTATTTTTTTGTGTTTATTTTCAAATGATTTACTGC
>Locus:intergenic882_1:557485-557524(+)
GATTTTTTGTTATACAGAAGTAAAATCCCTCGTCTGAGGA
>Locus:intergenic891_1:560974-560932(-)
TGCAAGATAAGTGAAAATGCATCATTAAGTAAGTCGGCCGTTA
>Locus:intergenic908_1:570121-570175(+)
GGTATTGAATGTAAAGTGGGATATAAATGCAAACAAAAACGAAATGCCTTATCCA
>Locus:intergenic920_1:575650-575707(+)
GGTGAAGGTCTGAATCACAGAAATACCAAGGGCGTCAAAACCCTTGGTATTTTTTCTG
>Locus:intergenic956_1:592002-592077(+)
GGATGGAACTTTGTTTCATATTGGCAGAAGCTGCATCATACTAGCAGGCATCCCAGGAGAAGTGACATGATTTTTT
>Locus:intergenic975_1:599842-599698(-)
TATGGCTTTTCCAATTATTCACACGAACTTTTGGGATGCTGTGATAGCTGTTCCAATCATCATATTGATAACCCAAATCCTCAAAATATTATTGAAAATCCCCAAAACTTTTGTACCGTCAGTTGCCTTAATAACAGGCCTTGTC
>Locus:intergenic975_2:599811-599718(-)
TGGGATGCTGTGATAGCTGTTCCAATCATCATATTGATAACCCAAATCCTCAAAATATTATTGAAAATCCCCAAAACTTTTGTACCGTCAGTTG
>Locus:intergenic1043_3:636517-636460(-)
ACACGAGCTGACGACAACCATGCACCACCTGTCACTCTGCCCCCGAAGGGGACGTCCT
>Locus:intergenic1043_1:636884-636788(-)
CTCACCGACTTCGGGTGTTACAAACTCTCGTGGTGTGACGGGCGGTGTGTACAAGGCCCGGGAACGTATTCACCGCGGCATGCTGATCCGCGATTAC
>Locus:intergenic1043_2:639241-639094(-)
TCCGTCCTGTCGCGGGTAACCTGCATCTTCACAGGTACTATAATTTCACCGAGTCTCTCGTTGAGACAGTGCCCAGATCGTTGCGCCTTTCGTGCGGGTCGGAACTTACCCGACAAGGAATTTCGCTACCTTAGGACCGTTATAGTTA
>Locus:intergenic1043_4:640641-640569(-)
CCCTGCTTATGCCTATTTGTGCTCTTCCTAGTTTATCGAATTTTGCTGGAATATCCAAGATGTTCCCGATATA
>Locus:intergenic1087_1:663217-663178(-)
GAGTTTTTTGTCGGTTTTACATCATGCAACCCATTCATTC
>Locus:intergenic1106_1:675882-675939(+)
CTTCTTTTATTTTCTTCTCTATTTCCTTTTATCCTGAGTCTGAAACAATTGAACGAAT
>Locus:intergenic1137_1:694529-694460(-)
ATCAAACGAAAGAAATGTTTACGTAGTCAAGCCATTTACGGTAGCTTGGTAGAGACTTGCGAGCCATATT
>Locus:intergenic1142_1:697341-697425(+)
GTGAGTCTGCTGAAAAGCGGGCTTTTTTGTTTTGATTTTGAAAAGGCGAGAAAGAGGGTAAACTACTACTGTTCAACACATAAAA
>Locus:intergenic1191_1:737600-737480(-)
ATAATCACCTCTAGTTTTAAGCGAAAGAAAAACTTGGCCTATTCAAGCCAAGTTTCAGCGTGTAGGCAAACCTTCGCATTCGTTGTCAGGCCTGTGCTTCGGTGCTCACGAATTCAACATT
>Locus:intergenic1265_1:786375-786225(-)
TGGCGGCGGCTCCGGTCCTGGCATTGGCGGTGGTGCTGTTCCAGGCTTTGGCGGCGGCTCCGGCCCTGGTATTGGCAGCGGTGCCAGCCCAGGCTTCGGCGGTGCGCCGCAGGGACCTCCTCCTTCCCAAATACCAGCGAAACCCCCAAAA
>Locus:intergenic1279_1:796253-796115(-)
TCCTGCCTTCCAATTCCTTCTTTCCAAACAAAATCAAGGCATCACACAACAATAAATACACCGCGGCAAGCCGGAATATTTATGTTTCGCACCATATCATTTTTATTACAACCATTTGGAAACCAATCACTGGACGAAA
>Locus:intergenic1317_1:818968-818887(-)
CTAAAGAGAACTTTTAAAACAAAAGAGCTTGTAGAAAGCATAAGCTCATCTATAACCTTTTTTGTATGCCAGCTTACCTTTT
>Locus:intergenic1336_1:830829-830868(+)
GCAGACGCGGTCTGCCTTTTTTTATTTTCACTCCTTCGTA
>Locus:intergenic1412_1:875857-875896(+)
TGCTGCGTTGGTTATTTTCTAAATCATGAGCAAATCCCAA
>Locus:intergenic1530_1:942369-942429(+)
AGAAAAAGACCAAAATCTTACACGCTGTTTGATTCCATAAAAAAACAGGAGCTCAAAGCTC
>Locus:intergenic1541_2:947126-947090(-)
CGAAAACCTTCATCACTCACGCGGCGTTGCTCCGTCA
>Locus:intergenic1540_2:947913-947979(+)
CCTTATGACCTGGGCTACACACGTGCTACAATGGACAGAACAAAGGGCAGCGAAACCGCGAGGTTAA
>Locus:intergenic1540_3:949572-949617(+)
CGAGTGACTCTGCGCCGAAAATGTACCGGGGCTAAACGTATCACCG
>Locus:intergenic1541_1:949886-949763(-)
CCCATTGCTCAAATGGTGAGGAGGTGGTACAGGAATATCAACCTGTTGTCCATCGCCTACGCCTTTCGGCCTCGGCTTAGGTCCCGACTAACCCTGAGCGGACGAGCCTTCCTCAGGAAACCTT
>Locus:intergenic1540_1:949851-949884(+)
ATTCCTGTACCACCTCCTCACCATTTGAGCAATG
>Locus:intergenic1541_3:950554-950497(-)
AGCTGTACCAACATTCAATATCAGGCTGCAGTAAAGCTCCACGGGGTCTTTCCGTCCT
>Locus:intergenic1549_1:955735-955696(-)
GGTACGAACCAGATCAGGTCCAAAGGGTTAAGAAGCTTGC
>Locus:intergenic1549_2:955798-955750(-)
GAAAGAAACATATTATTGCCCAGCAAGACAATAACAAAAACAATTCCTC
>Locus:intergenic1569_1:967130-967073(-)
GTGATGAGAATCGAACTCACGACATCAGCTTGGAAGGCTGAGGTTTTACCACTAAACT
>Locus:intergenic1580_1:972807-972849(+)
AACATTGTTCTGTTATACAAAAAGGGTGCTCTTTCAGGAGCAC
>Locus:intergenic1685_1:1038514-1038430(-)
TCCGATATGGCAGAAAAAATTCACCAGTTTGTATCGCGGTGCATATATGGATTTGATACAATAACAGAAATGCCCATACGAGGAG
>Locus:intergenic1711_1:1050798-1050741(-)
TTTAATAAAGCGGGCTTATCTTTATCCAAAGCTGGGACAAACTGCATATTTAGGCCTC
>Locus:intergenic1747_1:1071662-1071587(-)
ATAAATAACACAACCAATAAAGCGAATCCGCCTGCAAATACTTCACCCATCTTAAATAGCACCTCCTGTAATAAGC
>Locus:intergenic1789_1:1094938-1094824(-)
TGTCGTCATTCACATGAACAGAAATGTCGTTGTCACGATTGGTTCGATGATTTTTGGTTCTTTGACGAGTGGTTCGATAAAGATTTCCACGACCATTGCAAGAAAAAGAAAGAAT
>Locus:intergenic1811_1:1105643-1105583(-)
TCTATTACAATAAATTCACAGAATAGTCTTTTAAGTAAGTCTACTCTGAATTTTTTTAAAA
>Locus:intergenic1818_1:1109338-1109371(+)
ATTCATATCGCTATTATACTAAATCGAAAGCGTG
>Locus:intergenic1838_1:1120847-1120910(+)
AGGATTGAGGTGTACAAGCCTAAGCGTACTGAAAATGATGTCGCAGATATCGCAGCACATGTCA
>Locus:intergenic1899_1:1162252-1162144(-)
TTTTTAAGTCGGATTTTTACAAGAAGTATCGTTTCTATCCCTTTTTATTATAAGGAAATGGAGGTACACTTTAAAACGTTGATTTTATTTACGAAAGGGGTTAGACACG
>Locus:intergenic1904_1:1165404-1165443(+)
AAGTATGTTGCATTTGAGGCTTTCCGCAAAAAAAGCAAGG
>Locus:intergenic1953_1:1190415-1190355(-)
GTCAAAGTATGGAAGGGGGCAGTCTCAAAATGGGTAAACGAAGCAAATCCAGAAGGTTTAT
>Locus:intergenic1959_1:1192812-1192680(-)
CCTCATTTTTCCAAATTATCTTCTTGCCCGTTTTTCGGCACGGCGGTCGGCGACGATAAAGCAGGCGTGAATCGCGCCCGGCAGCCAAAAGATACAGGTCAATATGAGATTCAGCAAGGCCTGAAACGGTTTT
>Locus:intergenic1958_1:1192804-1192840(+)
AAAATGAGGACGCAGTCATGGTATAATGGTCATAAAA
>Locus:intergenic2020_1:1229743-1229887(+)
GAAATCGGTTTTTTTTATGCACGAAAATGCCATTTTAGAGATGTGAAAAATCAAAAACATATAGACAAGCAGAAAATACAGCGAACAGGAGTTGATCATCTTTTCCAGAAAGTATACTTCATCTGGAAAGGAGAGATGACAATTG
>Locus:intergenic2065_1:1252668-1252563(-)
ATTGATACGATGAATCTGTATATGGAGATTTTTGGGAAGGTTTATGATGCTGATTCATTTTTGTCCCCTTCCTTTCCTTATGTCATATATGCTACTTTATGCGTAT
>Locus:intergenic2074_1:1256389-1256434(+)
TTTTTTATATGCAGTAAAAATCCGGATCTCAAAAGATCCGGATGCG
>Locus:intergenic2109_1:1270409-1270355(-)
AACGAAGATTTTCTAATGTATGAGTACGAAAGTAAGAACATGATGAAGAAAAGTG
>Locus:intergenic2126_1:1279160-1279211(+)
GTTTGCCTGAGCTTTACAATTGGCTGGCAAAAAAACAATGATTTCTTTCAAT
>Locus:intergenic2163_1:1297660-1297624(-)
ATTCCATTGATCTGCATGATACCGAATAGTATAGTAT
>Locus:intergenic2165_2:1298435-1298396(-)
TCTAAAAATAAACAATTGAATAAGTCAAAATCCTTTACTC
>Locus:intergenic2165_1:1298600-1298564(-)
CTTTACTATAAGCAGTTTGCTGATTTTTTTGGAAAGG
>Locus:intergenic2247_1:1349462-1349384(-)
CACCGCTTCTGTCAAAGGAGCGGTTTTTTTGATGGAACAGGAAAACCATCCGGATCTCTCGAATACAATAAGCAGAACC
>Locus:intergenic2250_1:1351248-1351347(+)
AAAACGACCCAAGTTTGCAAAAACTTTCTGCTTAACGTAAAAAGTATATCAAAAGTTGTGTTTTTCCTGTCAACTTTTATCTTCTGTTTCACCAAAAAAC
>Locus:intergenic2284_1:1374296-1374347(+)
GCGTATTGCGCCTCCAATCGGTGTCACTTTCTATTATGTTATGTTCAGGCGA
>Locus:intergenic2351_2:1409749-1409704(-)
TACGGGGGGAATCTCCATTTGGAAATACACGTTACATATAATACGA
>Locus:intergenic2351_1:1409761-1409707(-)
TGGAACACACGATACGGGGGGAATCTCCATTTGGAAATACACGTTACATATAATA
>Locus:intergenic2407_1:1443872-1443773(-)
GGACAGGGATATTATTTTTTATTAAAAGTCAAGAGCCCCCGTTACTTTAAGTACATTTATTCACAGTGTAATCTTTTTTACAGGTCATTTAGTAGTAGCC
>Locus:intergenic2406_1:1443959-1443992(+)
TTTTTTGTGGGGCATCCCACACAAGCTATCTCGT
>Locus:intergenic2474_1:1482142-1482196(+)
ACATACTCCATACGACCTACTTTTCCATACTATGATTTTTTTGAAATTTGTGGTG
>Locus:intergenic2476_2:1483594-1483666(+)
TCAGATCAAGATCCGAAAAAACTTGGCGCTACCCCCGCCAAGTTTTTTATTTGTCAAAGCATAGGACAATCCA
>Locus:intergenic2476_1:1483788-1483845(+)
TTCCGTTGTTTACCTCTATCCAGCATGACTCCCATTGATTATGGCCACGCGGGACTTC
>Locus:intergenic2482_1:1485342-1485393(+)
CAAAGAGTATCTTTTTTATTGAAAGGAAACTTTTCGACAAATACTGATAAAG
>Locus:intergenic2690_1:1603649-1603727(+)
ATTAAGCAGATTTCCCTGAAAAATTGTATTTTCCTCTCAACATTAATTGACAGACTTTCCCACAGAGCTTGCTTTATAC
>Locus:intergenic2694_1:1605523-1605613(+)
AGGGATTTCCTGATTTCGACAGTTTTTCGGTCTGAGTGCAGTGCATATTTTTCCCACCCAAGGAGATACTTAACGTTGTACAGCAGCTCCT
>Locus:intergenic2719_1:1618268-1618199(-)
CCCCTCCTGCCAGAGCATAGAGGGGTTTTAGGACAAGGTGCGCGCCTATACACGCATCCCGTCTATCCGT
>Locus:intergenic2766_1:1655844-1655961(+)
GATGCTTTCGATATGGATACTTTAAATAATTTACCACAGCTAAAAAACGTTTGCAACTATTGTTTCATCATCTTTCAAGAAAATTCACTTGACATCTTGCGGAAACAGCAGCGCTATA
>Locus:intergenic2767_1:1655978-1655930(-)
CGTACCTCTACATATACTATAGCGCTGCTGTTTCCGCAAGATGTCAAGT
>Locus:intergenic2834_1:1695170-1695242(+)
AAGGAAAAAAGAAAACTTTCTATACAAGAGGTGCGTATTGATCATTCTCACCTTTTGCAGGCTGAAGAGAACC
>Locus:intergenic2900_1:1739229-1739265(+)
TTCCCGCTTTTTTATCGTATTAAAGCGAAATTTCTTA
>Locus:intergenic2957_1:1774996-1774945(-)
ATAAAATATAAAAATACAAAGTTTCTGTTCCATTGTATGCAGGGGTGCCTAG
>Locus:intergenic2996_1:1863209-1863299(+)
CCCTCCTTAAACCTATATACATTTATTTGCCAAGTGAGGTTGTTCCTACCTTTTTTGTCTTTCCTCTCAACCTTTTTTCACTCTTATTTGA
>Locus:intergenic3052_1:1885652-1885718(+)
CATTACGCTTATACATTGGTATTTTCGAGCTTGTCAAAAGAAGGAATAAAAAAACTTCAGAATTGCT
>Locus:intergenic3065_1:1893338-1893290(-)
AAGTTACCCGTCATAACAACAAGCAATAGGAAAGGAATCATGACGGGTA
>Locus:intergenic3067_1:1895179-1895062(-)
TCCTTCCTATTTCTTCATAAATCAAGAGATCCCTCTACCGTCGTTAGCGCGGTTTCATACATCTTACCCATTGGCATTCCTAAGCTTCCCCACTTCTTGAAGTGTTCGCTGACAAAAT
>Locus:intergenic3081_1:1902014-1901978(-)
GGTACATACACCGTTGATAACATTGTTGAGGATTATA
>Locus:intergenic3112_1:1917336-1917408(+)
ATTGCTTTGCCCCTTAATAAATATAAAACCGCATCCTTCCACGACCTAAAAAATGAAACGTTTTTAAGAAGAT
>Locus:intergenic3120_1:1919790-1919826(+)
CTGAAACAGTTGAGAAAAAGTCGTCAGACATTTATGA
>Locus:intergenic3171_1:1940589-1940460(-)
TACACTTCTTATGAGCACGAACTCATTGTAAAAATCTTTCTCATGATTGTCTATCAACCTAATTTCTTGTTTTGGGGAGGTTTAAAAGCCTGTCAATTTGCTCTACCTCCAATGAATAAGACACACATGA
>Locus:intergenic3178_1:1945844-1945940(+)
TTGTTCAAAAAAACTTCCCCATTCCTAGCGACCATTGTCCAGAAAATAAAAAGACAGGATTGTTCATGGCCTCCCACTAATCACATTGAACGGAGAT
>Locus:intergenic3202_1:1957852-1957909(+)
TTTTTATTTAGTACTAGTTTCTCAGATTCCAATAATGGTAAATGTCCAAACACCGCCT
>Locus:intergenic3203_1:1957991-1957874(-)
TTAAAAAGTGATTTTGGGACAGGAAACGATGGTAAACCGCTGAATTTTTTAAAAAACAAAGGTGAGATTCACATGAATATGGAGGCGGTGTTTGGACATTTACCATTATTGGAATCTG
>Locus:intergenic3220_1:2000863-2000911(+)
AGAATTCAATGTACTGTACCATATTTCCTCCATTTTATATTTTCCCCTA
>Locus:intergenic3269_1:2031293-2031242(-)
TTAAGGTTTTTCTGTAAGTTCAGAGACGTAAAGAATTTGCTTATTCATATAA
>Locus:intergenic3298_1:2044858-2044900(+)
AGTGAAAAGCAACGTTCAAATGGTTGCTTTTTTCTTTTATGTA
>Locus:intergenic3365_1:2078804-2078765(-)
ATAACGAGAAGGAACAGCTGTCAAAATTTTTTTGATTATA
>Locus:intergenic3398_1:2092308-2092392(+)
AGGATCTTGGCATCTGCCAGGATCCTTTTTGTTAACCTGAAATTCCCGTTTGAGAACCTCGTCGCAACCAGAATTAAATTGATCC
>Locus:intergenic3430_1:2111646-2111745(+)
ATTCACTATCTTGAAATAACTTTCGAACGCTGTGTCCAAAATTATGTAATAAAAACGCTTCCAACGATATTTTACCACTGTTTGCAATTTGATTCTACCT
>Locus:intergenic3481_1:2136313-2136208(-)
CTGAGGAAGTGCCTAACAGATCCTCGAACATTTCTTTTTTCGATATATTCCTTTATAATCAATGCTGAAGTTTGTTTCATCATGACATTCGTTGTAAAATGGACGG
>Locus:intergenic3719_1:2217814-2217763(-)
TCCTCACCTGAACAATTTTTGCTCACACCACCCCCAAACCCCCTCATGAGCA
>Locus:intergenic3734_1:2225135-2225177(+)
TTACCGAAAAAAACTTCAACAAAAAAGTGTCTTTATCCCTTGG
>Locus:intergenic3737_1:2227274-2227214(-)
TATTTACGTACAATAAGCTCCTTCGGAAGCCCGATGATCCGAAGCATCGGTAACGTCCGAG
>Locus:intergenic3770_1:2246566-2246623(+)
CAGAATCAAGATTCCTCGTTTGAGGGATTTTGCTTATGTATAAAACAAAGAATCACTT
>Locus:intergenic3793_1:2264674-2264638(-)
GTTCACCACCTTAGTACCATAGAAAAGGATATTTACT
>Locus:intergenic3810_1:2273435-2273552(+)
AATAAAAAAAGAACCTGCATTAAGCAAGTTCTTTTCATATTGTCAATTTATTGTGAATTTTTAACGACAAGGACATTTATGTATAGTATAATATTTCCTGTACATAAAGTTTGCTCAC
>Locus:intergenic3811_1:2273818-2273779(-)
GGTGTTGGTAGCACCCTGGCTCTGTACAAAAGCTGCCCAT
>Locus:intergenic3831_1:2282600-2282519(-)
ACTAAAAATAAGCTTGAAAAATTTCCTTCCAAGCTCAATGATTTAACTGTCAATTTTAAACCTAAAGAACCCGATAGTTTTA
>Locus:intergenic3871_1:2300754-2300718(-)
GGGACACTTTCTTTTATTTTAAGGCGTGAACATTTGA
>Locus:intergenic3903_1:2316378-2316345(-)
CAAATGACAATGCTGTTTTTGCTTGGAGCGGTTT
>Locus:intergenic3907_1:2318101-2318065(-)
CATATAAAAAAGATTGTTGCGGCACAATGTATGCAAA
>Locus:intergenic3909_1:2320182-2320053(-)
CGTGGATATGGCACGCAAGTTTCTACCGGGCACCGTAAATGTCCGACTATGGGTGAGCAATGGAACCGCACGTGTACGGTTTTTTGTGATATCAGCATTGCTTGCTCTTTATTTGAGCGGGCAATGCTTT
>Locus:intergenic3923_1:2329862-2329805(-)
TCACTCCCTGATAGAATATTGTTGATAAGACGGATAATCCGGAGACGGAATATCAAGT
>Locus:intergenic3946_1:2339514-2339580(+)
TGCTCTCAAGGCTCTTTCCTTCCTCATGACAAAACTAGAAGCAAATCGCCAAACAAACAGGTATTCC
>Locus:intergenic3989_1:2365219-2365168(-)
CTTATAAACAATATTTTGGCTATATTGACCTTGCTGAGAGATTCATATATTA
>Locus:intergenic4038_1:2395954-2396044(+)
TTAGTATTAACTTCTAATAAAAGGACAGGTTTGTCAAGCAATAACATTCTATCTTCGTTGAAAAATTCAAAAAAAGTGGCATTTGCCATCC
>Locus:intergenic4104_1:2431558-2431663(+)
CTAAAGCAAATGTGCTTTACTACCGCCGGTCGGGATTTCCACCCTGCCCCGAAGGATACAATCTTTATTCATTTGTCCTTATTGGTTATTATAGCGATCCTTTTTA
>Locus:intergenic4174_1:2465813-2465882(+)
AAAGAACTTATGTTCGCTTTTCATTATATGCGAAAGTATGTTCGTTTTATACTGGTAAATGATTCTTGTC
>Locus:intergenic4183_1:2469578-2469539(-)
CAGACAGTGAAAAGGTTTTCCGTTACAATCTTTGTAAGGG
>Locus:intergenic4188_1:2472933-2472972(+)
CAATGGCCTAAGAGAGCGATACCCCCGGCTGAAAGGTGTT
>Locus:intergenic4197_1:2477884-2477824(-)
GACCGAAATTACATCACAACAAAAAATAAACGCACCAATCCAGACCGTTTGGAGCTGAAAA
>Locus:intergenic4209_1:2484809-2484770(-)
ATGATAAACAAGACTGTTTGGCGCGGTACTTTGCAAGTAA
>Locus:intergenic4247_1:2506991-2506925(-)
TCCTTTATTGTCCAGCGGAAAAAATATTTTGTCAAGAGAAGAAAACGTGGTAACATAGGGTTGTGCA
>Locus:intergenic4323_1:2549540-2549489(-)
AGTGAATCTCTCAGGCAAAAGAACTCTTGCTCGACGCAACTCTGGAGAGTGT
>Locus:intergenic4434_2:2603883-2603925(+)
AAGCAAGCAAAATCGCACATCCTTTATTATTGTGGATGTATAT
>Locus:intergenic4434_1:2603905-2604052(+)
TTTATTATTGTGGATGTATATGAATTTGTCGAAAAATTTCCGGGAGAAATTCTTGACATCTTACCCATAATAGTTTATTCGTATCACACGATCCTTAAACCTAAAATTAATCATTTTATCACAATTTTTTATTATAATACAAACTTCA
>Locus:intergenic4480_1:2632767-2632827(+)
TTAAACGCAAAATACACTAGCTTAGATTATATCAATAGGATTGTAAAGATTCAATGTAAAA
>Locus:intergenic4487_1:2635721-2635682(-)
TTAGATTGCAATATAAATGTAAAGTATTTTTCATTGAAGG
>Locus:intergenic4515_1:2648771-2648720(-)
ATGATATTCACTGAGGGGGACACGTTAACTATAGGAAAAAACAGTGATAGCG
>Locus:intergenic4520_1:2651440-2651473(+)
TGTGATACGCAGAAAACAAATGGGGCTTACATCG
>Locus:intergenic4520_2:2651462-2651585(+)
GGGCTTACATCGTCTGCGCATGTAAATTTTATTTTTCATGACCGACGGCGCCTGCCAGTTCTATTACTGAATCTCTTTATATCCATAATTATCGCTTTATCCTTGATTTACCATCAGTTTAAGT
>Locus:intergenic4545_1:2663533-2663449(-)
ATAATAAGCTGGTCTTTCTTTATTTTCCCTCAAGTTCGAACTCCTATGAACAGAATACCAGGTATCTATCCTTCCAAATATATTG
>Locus:intergenic4564_1:2678691-2678724(+)
AACCCTCGGATTATGAAAGTGTTATGGTACAATA
>Locus:intergenic4611_1:2701943-2701910(-)
GATCTAAGGATTTTCTCAGGAGAGCTTTTAGAAC
>Locus:intergenic4630_1:2712449-2712539(+)
TTCCTACAACCTTCTGCGACATGCTCTTTTCCTTGTCGCAATATTACAGACTTTATAAGCATCAAACAGACCGCTATTTGCCGCAATAATC
>Locus:intergenic4658_1:2722652-2722709(+)
TTTCTCTTTCTATATTCTAACTTCTTAAATAAAAGAGAAGGCTCATCTCCACTTCGCT
>Locus:intergenic4665_1:2725714-2725621(-)
ATAAAGCTATTTCAAAAAATGGTTAATTACTCGAAGTTGATTCTGTATATTGCCTATGGAAATACACATCATAACATAGGCTTGACTAACACCA
>Locus:intergenic4689_1:2738126-2738090(-)
GTGAAATTATCAAGATCGCATCGTATCAATGTGATGA
>Locus:intergenic4692_1:2740795-2740945(+)
TCTATTCATCCTATTAATCATCGTTGGGACATCTTTCTTTGGTGGCTATTAAGAACACACCTTACCTCATATCCATCAGACGCCATAAGAAATCTTTATGGCGTCTGTTTTTTATTAGATTTAAACAAAACCATTAAAGTGGGCCATGCAA
>Locus:intergenic4692_2:2740965-2741037(+)
TGCCACGACTTCTTTGTGAGGGAATTATTCTTCCCTTTATGGACTATTGTCGATCAAAAGAGAAAGTTGAAAT
>Locus:intergenic4693_1:2741270-2741216(-)
ATTCAGTATCCGCCATATTATTGTGACGTGGCATACCTTGAGTCATCTCACATGA
>Locus:intergenic4696_1:2742811-2742865(+)
ATTTGCTTCGTCTTTTTAATCGTAACAAAGAGCAAACAATTGTTGAATCAATTGT
>Locus:intergenic4715_1:2751802-2751733(-)
GAAAACATAGGAATAATTCCACTTTTGAAAGATCTAGTTTATGGTACATTGATAAATATATGGGAGGGGA
>Locus:intergenic4714_1:2751939-2752077(+)
CCACCAATTAACTCAATCAGTGTACTGCTTCCTTGTATCCACGCTTCTTCTCGATTCATAGATACTCCACCTTTTTCACCAATCAAAAACGGACACCATACAAATCAGCGTAAATGCTGCAAGTTCAGTGTCCGCAACC
>Locus:intergenic4743_1:2762942-2762864(-)
AACAAATTGCTATTGGCTGAAATAACAATGAAAACGCTTAACACAACTGTGTTGGCACGATCCTTGCATTATATATGGA
>Locus:intergenic4744_1:2766275-2766329(+)
TATCTCCGATCCTATCGATTTGATCCCCCTGCCGGCCTCAATCATAGTGGGTATG
>Locus:intergenic4762_1:2778724-2778874(+)
CATGGCCAATCGACGGCAGTCTTTTTTGATAATCGTTCATCATGCCATCACCTGCCTCACAATAACGTTGATTTACTATATGCAGGCGCGCATTTTCTTGACAGCTATTTCGCTAAACTTGGTCCTTCTCCATTGTATAATGCATCAATAG
>Locus:intergenic4841_1:2818079-2817989(-)
CCGCCCCAGGCTGAAAGCGGATCCCATTGCGTCTTTCTCGAAACAACACTCCGGAGGTTTCCTGCTGAACGCGTGAATAACGCCATTAGGC
>Locus:intergenic4884_1:2840941-2840992(+)
CCCTTTATTGGCTTTATTTCATCTTATCATTGCTTTATTGAGGTAATTTTAA
>Locus:intergenic4884_2:2841019-2841100(+)
ATATATAGTAAAATGAGAGAAAAAAAGGGAGAGAGTCACATTAAGACCGAAAACACCTTGAGCTTAGATGCAGCCAGAGGTG
>Locus:intergenic4888_1:2841571-2841610(+)
TTTATACATGTATTCGAATTTGAAGTGAGGGGGAAGCTTG
>Locus:intergenic4908_1:2854759-2854849(+)
AGATGTTTATTCTCATTCTTGGCGGGGTCTGCTCGCACATACTCTGCATTTCATTCTAGGTGTTTACTCCGCATATTGCAAAAAAAACTCC
>Locus:intergenic4913_1:2855911-2855869(-)
TGCTACAACCGCTCAGTACAGGTGTTAAGAGCTTTTACAGCCC
>Locus:intergenic4968_1:2897298-2897370(+)
GGAAAACTTTATCAAGGCTACTTATCCTCATCTGCGCTTTTCATATTCAGCCTTCGGAACGGCTTTCCAGCTG
>Locus:intergenic4968_2:2897442-2897484(+)
TTATCTTTTGTTGAACTCATATTACGCCGCTTTGGACGCAGTG
>Locus:intergenic4974_1:2899897-2899939(+)
GTTTTTTTGTTTTTCGCTTTAACTATCAGCGACAAGATTTATT
>Locus:intergenic4998_1:2910854-2910890(+)
ATCATAAATGATTATGAACAACGAGATAGCCCTCCAA
>Locus:intergenic5013_1:2918636-2918603(-)
ACGCCTATGAATAAACTTGACAAACCTGAAAATC
>Locus:intergenic5015_1:2920425-2920359(-)
TATGAGAAAAAGAAAGATTTACCTTTCTTTTTCTTTTTTTTGCCGTCCATCTGCTATAATGATAAGG
>Locus:intergenic5069_1:2953719-2953632(-)
GTTGTAAATTGCGTAATAAGGGGGAATTGTTGGTTCTTTGTATTCTGGGTGGGGATGAAAGATTTTCTTTTTCTCTCTTGCGCTCATA
>Locus:intergenic5143_1:2998717-2998636(-)
CCGGTCGGGCTTCTTTTTTATTTTCCAGCCTCATTGCGTATAAATCCTTTGAAACCTTATAATAAAAACAAGAAGACTGTCC
>Locus:intergenic5142_1:2998706-2998763(+)
AAGCCCGACCGGCTTCTTACAGCGTTGATTTCGTTCCAGTCAAACGCAAGGACCACGT
>Locus:intergenic5170_1:3014420-3014465(+)
GTATACACTTTAACAAGTACGTTTCGTTTTTTCAAGCCTTTTATAA
>Locus:intergenic5209_1:3035697-3035547(-)
GAAAATAAAAACCGTCTGCTCTATTCGACCATGCACATTTTGTTTTCATGTATCCTCGCTCCAGCAGCAGAGAGTTACACGATACACCTTATTGATAAGGAACAAAATGAAAACATAGAAGCTGAACAAAAAGGCTGCAATATTTCACACA
>Locus:intergenic5254_1:3060294-3060327(+)
AAAAAGAGGGTCCCGTCTGCTGGAACACTCCTTT
>Locus:intergenic5257_1:3061413-3061365(-)
CTACAGGAGATGCATATTATGCGAAACATAACGGGCAGCAGCTTTTTTT
>Locus:intergenic5256_1:3061520-3061583(+)
ATCGTTTCTAGTCTATCCAGCGAATGCCTTTTTCGTACGAATCGTATAAAAATAAAAAAGACAG
>Locus:intergenic5279_2:3075344-3075272(-)
ATTTCGTGTGCGGACACCCGTCCGCAGTACTATTATAGCGAAAGAAAGCCGCTCCTTAAACGTCTTTTGCCGC
>Locus:intergenic5279_1:3075359-3075314(-)
ATCAACTTTCTTTTCATTTCGTGTGCGGACACCCGTCCGCAGTACT
>Locus:intergenic5292_1:3083228-3083351(+)
TTTCCTAGCCTCCTTTCACGGATTCTTGCATTCACTGTAGCGCAGCAGGCAAAAGTCCGTCTACAATCATATGATCACATCCTGTTTTATCCCTTTATAATCAAGGGTTCAGCCGGTCCACCTG
>Locus:intergenic5334_1:3119263-3119347(+)
TCTGAACCTTTTATAGATAAAAATGATCAATTATACTTTTTTGCCATTCAAAACCGATCATCACAAGAACAAGAAAAAAAGAACA
>Locus:intergenic5349_1:3129198-3129126(-)
AGAGTGAAAGGCACAAAGACCAAACCCTTTCCTCGATGGAAAAGGTTTTTTTATTTCATAAATATGCCAATTA
>Locus:intergenic5372_1:3139236-3139281(+)
CTTTCAATAAATCGTAATAATTACGTTTTATTTTATAACCTTACAA
>Locus:intergenic5408_2:3172025-3172109(+)
CCCTTAGCAGGGGCGCCTCTTCAGCCACTTGAGTACTTCTCCATTTGGCTCCACAGGCAGGATTCGAACCTGCGACCGATCGGTT
>Locus:intergenic5409_3:3172090-3172045(-)
CGAATCCTGCCTGTGGAGCCAAATGGAGAAGTACTCAAGTGGCTGA
>Locus:intergenic5408_5:3173118-3173217(+)
TCCCGATTTCATATAGATCATGGCGCGCCCGAGAGGAGTCGAACCCCTAACCTTTTGATCCGTAGTCAAACGCTCTATCCAATTGAGCTACGGGCGCAAA
>Locus:intergenic5408_3:3174751-3174823(+)
CGGTTTCCAAGGCTCCTACCTATCCTGTACAAGCTGTACCAACATTCAATATCAGGCTGCAGTAAAGCTCCAC
>Locus:intergenic5409_1:3174857-3174800(-)
ATGCAGGTTACCCGCGACAGGACGGAAAGACCCCGTGGAGCTTTACTGCAGCCTGATA
>Locus:intergenic5409_4:3175749-3175680(-)
CGAAAATGTACCGGGGCTAAACGTATCACCGAAGCTGCGGACTGTTCTTCGAACAGTGGTAGGAGAGCGT
>Locus:intergenic5408_4:3176676-3176769(+)
CAGGGAATCGCATTTGCTTTCTCTTCCTCCGGGTACTTAGATGTTTCAGTTCCCCGGGTCTGCCTTCTCATATCCTATGAATTCAGATATGGAT
>Locus:intergenic5409_2:3177075-3177012(-)
ACGGAATATAAGACCCAAGGTCTTATAAACAGAACGTTCCCTGTCTTGTTTAGTTTTGAAGGAT
>Locus:intergenic5408_1:3177867-3177972(+)
CGCTCCTCAGCGTCAGTTACAGACCAGAGAGTCGCCTTCGCCACTGGTGTTCCTCCACATCTCTACGCATTTCACCGCTACACGTGGAATTCCACTCTCCTCTTCT
>Locus:intergenic5408_6:3178118-3178214(+)
GTAGTTAGCCGTGGCTTTCTGGTTAGGTACCGTCAAGGTACCGCCCTGTTCGAACGGTACTTGTTCTTCCCTAACAACAGAGCTTTACGATCCGAAA
>Locus:intergenic5439_1:3193753-3193618(-)
AAATGTTGTCTTATCACCAACTTATTTGAGTTTATTAGTTGGAATAGTGGATTGAAAGGATTAAAACGGCCTGCTTTAATTCGCTTGAGGGAACGAGCAGGGATTCATAAGTGCAGTTCTAGACACAATATCGGGG
>Locus:intergenic5493_1:3225717-3225669(-)
CCTTTGGTATTTTCAGTTTACCCCCTTTTTGCTGTGCATAAACCTGATT
>Locus:intergenic5514_1:3236986-3237034(+)
AAGTCCCTTTCTATAATCTACCTCATTTATTATGGAGGACTTAAAACAC
>Locus:intergenic5555_1:3264261-3264228(-)
TGCTTGCGCATGAAAAATAGGCGTACAACAGGAC
>Locus:intergenic5591_1:3293565-3293514(-)
TTTCAAATAGGACAATACGCATCTTTATTAGGTTTTTACTTCCATATTGATA
>Locus:intergenic5674_1:3335253-3335361(+)
AAATACTCTGAAGACAATTGCTGCGTTTTTAATAGTTTTGATAACGCGTTCTCTCTTACACCTTTAGACAAAATATTCATTTTTTCTTTTTTAGACTTAAATCTATGTC
>Locus:intergenic5686_1:3346128-3346185(+)
CCCTATCTTTTGACCCGTTATTTCGTCACTGGAAACAACTTGGTCTTTCTGTTATTTT
>Locus:intergenic5741_1:3373700-3373655(-)
AGACTGGGAGTTATATACAGGTGTTTTGAAGATGACGGCGGGAGGG
>Locus:intergenic5773_1:3388102-3388069(-)
CTTTCGGAGCCCGGAGGCCTGCTAGGATATGACC
>Locus:intergenic5795_1:3404667-3404580(-)
AATAGGTGCCGGTCCGTGAACAACAGCCGGCTTAAAAGGGAAACCGGTAAAAGCCGGTGCGGTCCCGCCACTGTAATTGGCCAAGCGC
>Locus:intergenic5819_1:3419473-3419422(-)
GAGCCGTTCCTTATAAATAAGCAAAAGAGCCGCGGGCAGGCGGCTCTTTTGT
>Locus:intergenic5818_1:3419589-3419640(+)
CGGATTCCTAACAGGAGAAATTGTGATTTTATAAAAAAGACACCTGAGCAAA
>Locus:intergenic5932_1:3483889-3484018(+)
GGAATTGTTTATTCAACTGTTAAGAGCCAATTCATCGACAATATTCGCAGAGTTTTCATGCCGCGTCGTTTTATCCAGCAATATTTTATCCTATATATCTTTATCTTATACAGAAAGCGCCAAATGGTGC
>Locus:intergenic6117_1:3615092-3615050(-)
CTGAATACCTGCTTTTACGTTTTAAAAGCAGGTTTTTTATACA
>Locus:intergenic6176_1:3646603-3646654(+)
CGAATTATAATGAAAGAATGCGTATATTCTAGAAAAAAACATTTTTATATAC
>Locus:intergenic6207_1:3666649-3666577(-)
CAATCAGTGTGTTTGTCTGGGATTATTAATTTTTGCGGCAGGCCGTTGATCAGGTCTTCGCAGTTGATAATGA
>Locus:intergenic6209_1:3667151-3667052(-)
CTTTACTTTTTAAAAGTGAAAAAAACTCAACATTTGTTACAATATTCACTGGTACTTTTAAATTTCTTTAACCGAAAGATCCAAAAAATCAATTATTTTG
>Locus:intergenic6214_1:3672611-3672650(+)
CTATACTCATTACAACAAGTTTTCTATTCCGGAAGAGTCA
>Locus:intergenic6223_1:3680550-3680514(-)
CTAATTAAAGTACTTCTTATTGAAATAAGAAGTACTT
>Locus:intergenic6358_1:3756625-3756688(+)
TTATATCGCAAAAAATGCCATTCTCCTTCCTTTCCATCCCTCGATAACATTTCTCAAAAACCAT
>Locus:intergenic6388_1:3770010-3770085(+)
ACCAAATCAGCTTCTTTTTTTGTTATATTTATTCACATCAGAAAAAGCGAAAAAAAAGACAAGAAACATTTCGTTT
>Locus:intergenic6405_1:3776589-3776514(-)
GTGGTAAAGTCATCCACATTTGTCGACAGACTTCGACAGACTCATATAACGAAAGCCGAAAGGCGGACAATCTTCT
>Locus:intergenic6445_1:3794135-3794090(-)
TTTATTAGCGTTGTCCACAATTTGTGGATAACGCTTGTTTTATTAC
>Locus:intergenic6483_1:3812404-3812371(-)
TTCACCCCTCATTTTTCTTATAAATCATTTAAAA
>Locus:intergenic6499_1:3823500-3823428(-)
ATCCTGTTATGTTTGTATATGGAAATAACATCAAGGATTTTACTCATTTTAAACCGGCGGAACAGCCAGATTA
>Locus:intergenic6532_2:3849699-3849747(+)
CTAAGGAAAAAGTATAGAGGATGGCGGGGAAAAAGTAAAGATGCGTCCT
>Locus:intergenic6532_1:3849705-3849768(+)
AAAAAGTATAGAGGATGGCGGGGAAAAAGTAAAGATGCGTCCTGTTCTGCGATGTTTAAAAACG
>Locus:intergenic6538_1:3853414-3853468(+)
CTTTATTCAGTATACTATAAGAAGCCTCTTTTTCTAAAGAGAGGAAACGAGATAA
>Locus:intergenic6544_2:3856392-3856461(+)
TTCCTTCCCTCTCTGAAAACCGTAACTATCATTCATGTCCTTTTCATCGCATGTATTCAATTCATAAAAA
>Locus:intergenic6544_1:3856626-3856665(+)
AGCTGGGAAGCTCTCACCTTTCCTTCCCTCTCTGAAAACC
>Locus:intergenic6563_1:3866583-3866502(-)
CCATTATCTTTTCATGATTGCCTTCACTATACCATAGTTTATCCGATTCTACTGTGGAGAAACCTTGAACATCCCTTCCGTA
>Locus:intergenic6577_1:3880664-3880538(-)
TCAAGATCGGAAAAAGAGAAAGGTGATCACCTGTTAGACAAATTTCTGTTCGATTCAACAAGTTTTTTCAGCAAAAGACAAGAAAATGGCATGATTCTTGCATTTTTATTCATATGCGAAGATATAT
>Locus:intergenic6621_1:3907425-3907377(-)
GCCGCTAGTTTGCGAGAAAAGAAATCGGCCGTCTTTTCTTGCGGGCTGC
>Locus:intergenic6620_1:3907698-3907791(+)
TATACACAGGGTTCTGTGTATAACTCCTTCGTTATACACAAACAAAATCCAATAAATGGTCCAAATGACACAAGGATTTTTTTGAATTTTCAAG
>Locus:intergenic6653_1:3926482-3926428(-)
CCTAAATCGGCTTCTTTATTAAAAAACAGTTGTAACTTTAATTGTTACAGTTTAA
>Locus:intergenic6657_1:3930656-3930587(-)
TGTCCATCAAGGTTTTCAGACCTTCAAATTTTAATTGACAAAGGACAGGAACTGGCTATGATTATGTTAT
>Locus:intergenic6683_1:3945506-3945467(-)
TTCTGTTTAAAAAAATGTCGGAGAACGTGTTTATTTTTTT
>Locus:intergenic6685_1:3946347-3946272(-)
ATTTTAACAGAGTCTGGTGTGAACTTCAAGCCCATATATCGGTTGAATAAAAAAAGCCCAAACAACGCCAAAATAA
>Locus:intergenic6694_1:3951737-3951887(+)
ATCTATCATAATGACTTCTCCCTTATTTCACAAGATACCGCAAGAAGGCGTTTTCTTTCTTATTATACGCTTCTCGCCCTGATTTCATTAGGTTTCTGCTTTCACTTGAACGAACAGGTACAGAAAAATTTTTTTAAGTACATTACACTTT
>Locus:intergenic6839_1:4041436-4041298(-)
TTGGTTCAGCAGCAGAAGTCAAAAGGTTTTTTTATAGTCTTTAACAAGTTAGATTGCTATTGTAATAGCGTGACGCAGAAAGCAGAACAGGTTTTTTCAGCGATTGCACACGATATCCAGACAAGGAGGCAAGCGCCGC
>Locus:intergenic6879_1:4066024-4065970(-)
AAATGCGGAAAACGAAACCCTGAGATGGGAGAATCGTATTCCGCTTTTTTTCTTT
>Locus:intergenic6924_1:4091759-4091843(+)
ATCTTAACATATGCTGGCCTTTCTTTTCTCGCATGTTTATCACTGCACATAGCGGGAAGACAAATAGAAAAAGGAGGTCTCGTAT
>Locus:intergenic7029_1:4154771-4154642(-)
TGCAATCGTAGGTGCGTTTTTTCTTTTAGGAAAAAGGCAAACATGAGGAGTGTTATAATAGAAGAAAAAGGGAGAACCGGCCCTGCGGCCGGTTCAAAGAAGAAGACGTCATTGATAAAGACGCACTCCG
>Locus:intergenic7042_1:4161005-4161041(+)
GAAGATATCTCCGCTTTTTTCTTTGAATATTTATGGT
>Locus:intergenic7048_1:4166589-4166661(+)
TTAGTCACCTCGTATCATCCTGAACATACGAATAGAAAAGAGCAGCATAAACGACTGCTCTTTTGTTCATCGC
>Locus:intergenic7069_1:4176818-4176719(-)
AAACACATAAAAAACCAATCCCAGCAACAACACAAAACCGGCACCAGAAAGCTGAGCGTAAGGAGCCTGTCACATCAAATAAATATCCCGTCAGTGAAGT
>Locus:intergenic7123_1:4201037-4200971(-)
TGTCAGCTTGTCTTTTCCAGTGAACCTCCTTATAATTGCTCTAGGTTCAAAATACGTTCATACAATG
>Locus:intergenic7142_1:4213093-4213195(+)
CTAAAAAGAAAAAACTTAAACGGCAAAACCTTGATATTACTAGGAAAAGTAGATTTTTCGGATACAAAAAAACCGAAATCCAATTTTTATCGGACTTCGGTTT
>Locus:intergenic2_1:332-383(+)
AGCGCCATTTGCTCTTTTTTTGTGTTCTATAACAGAGAAAGACGCCATTTTC
>Locus:intergenic17_4:10253-10190(-)
GAGCTTTACGATCCGAAAACCTTCATCACTCACGCGGCGTTGCTCCGTCAGACTTTCGTCCATT
>Locus:intergenic17_2:10314-10191(-)
CTGGTTAGGTACCGTCAAGGTACCGCCCTATTCGAACGGCACTTGTTCTTCCCTAACAACAGAGCTTTACGATCCGAAAACCTTCATCACTCACGCGGCGTTGCTCCGTCAGACTTTCGTCCAT
>Locus:intergenic17_1:10769-10733(-)
ATGCTCCACCGCTTGTGCGGGCCCCCGTCAATTCCTT
>Locus:intergenic17_3:13443-13359(-)
TTACGGGGTCATTTTGCCGAGTTCCTTAACGAGAGTTCTCTCGATCACCTTAGGATTCTCTCCTCGCCTACCTGTGTCGGTTTGC
>Locus:intergenic46_4:31624-31693(+)
GAATCGCTAGTAATCGCGGATCAGCATGCCGCGGTGAATACGTTCCCGGGCCTTGTACACACCGCCCGTC
>Locus:intergenic47_1:32015-31871(-)
TATAAGATGGTGGGCCTGAGTGGACTCGAACCACCGACCTCACGCTTATCAGGCGTGCGCTCTAACCAGCTGAGCTACAGGCCCATCTTAACTTATTCAAGGAACAAAGTTCCTTCAAAACTAAACAAGACAGGGAACGTTCTGT
>Locus:intergenic47_2:34037-33995(-)
GCGTCAGCCCCTATACTTCGCCTTACGGCTTCGCAGAGACCTG
>Locus:intergenic46_2:34520-34574(+)
TTCGCAGAGTGTAAAGGCACAAGGGAGCTTGACTGCGAGACCTACAAGTCGAGCA
>Locus:intergenic46_5:34560-34635(+)
CCTACAAGTCGAGCAGGGACGAAAGTCGGGCTTAGTGATCCGGTGGTTCCGCATGGAAGGGCCATCGCTCAACGGA
>Locus:intergenic46_3:34605-34653(+)
GTTCCGCATGGAAGGGCCATCGCTCAACGGATAAAAGCTACCCCGGGGA
>Locus:intergenic46_6:34613-34712(+)
TGGAAGGGCCATCGCTCAACGGATAAAAGCTACCCCGGGGATAACAGGCTTATCTCCCCCAAGAGTCCACATCGACGGGGAGGTTTGGCACCTCGATGTC
>Locus:intergenic46_1:35187-35295(+)
CTCTCACATCCTGTGAGAAACGCCCAGTACCTTCATCCTGAAGGCATTTGTTTGGTGGCGATAGCGAAGAGGTCACACCCGTTCCCATACCGAACACGGAAGTTAAGCT
>Locus:intergenic84_1:55699-55747(+)
GGATCACTTTTTTATTTACCTTATGCCCGAAATGAAAGCTTTATGACCT
>Locus:intergenic108_2:70254-70344(+)
ACCATATTTGTTTGGCCCGTTGGTCAAGCGGTTAAGACACCGCCCTTTCACGGCGGTAACACGGGTTCGAATCCCGTACGGGTCATCCTAA
>Locus:intergenic108_1:70290-70323(+)
ACACCGCCCTTTCACGGCGGTAACACGGGTTCGA
>Locus:intergenic133_14:92416-92344(-)
ATTCAGATATGGATACCACTCCATTACGAGTGGTGGGTTTCCCCATTCGGAAATCTCCGGATCAAAGCTTGCT
>Locus:intergenic133_11:92588-92504(-)
CCTCGTTCCTTTGTAACTCCGTACAGAGTGTCCTACAACCCCAAGAGGCAAGCCTCTTGGTTTGGGCTAATCCCGTTTCGCTCGC
>Locus:intergenic132_3:92516-92567(+)
GGATTAGCCCAAACCAAGAGGCTTGCCTCTTGGGGTTGTAGGACACTCTGTA
>Locus:intergenic133_1:92685-92544(-)
GTGTTCCGCCGTACTCAGGATCCACTCAGGAGAGAACGAAGTTTTGACTACAGGGCTGTTACCTCCTATGGCGGGCCTTTCCAGACCTCTTCATCTACCTCGTTCCTTTGTAACTCCGTACAGAGTGTCCTACAACCCCAAG
>Locus:intergenic132_1:92816-92870(+)
CGTGTGCCTACAAGTAGTCAGAGCCCGTTAACGGGTGATGGCGTGCCTTTTGTAG
>Locus:intergenic133_3:93161-93029(-)
TACCTCCAAGACTCTTACCTTGAGGCTAGCCCTAAAGCTATTTCGGAGAGAACCAGCTATCTCCAGGTTCGATTGGCATTTCACCCCTACCCACACCTCATCCCCGCACTTTTCAACGTGCGTGGGTTCGGGC
>Locus:intergenic133_8:93296-93257(-)
CTGGCGGTCTGGGCTGTTTCCCTTTCGACTACGGATCTTA
>Locus:intergenic133_10:93478-93376(-)
CTGTTCGAAGAACAGTCCGCAGCTTCGGTGATACGTTTAGCCCCGGTACATTTTCGGCGCAGAGTCACTCGACCAGTGAGCTATTACGCACTCTTTAAATGGT
>Locus:intergenic133_7:93434-93392(-)
GGTACATTTTCGGCGCAGAGTCACTCGACCAGTGAGCTATTAC
>Locus:intergenic133_6:93554-93428(-)
ACCGGCATTCTCACTTCTAAGCGCTCCACCAGTCCTTCCGGTCTGGCTTCACAGCCCTTAGAACGCTCTCCTACCACTGTTCGAAGAACAGTCCGCAGCTTCGGTGATACGTTTAGCCCCGGTACAT
>Locus:intergenic133_2:95704-95647(-)
GTCATAAAGACACTAGATCCTAAGTCTAGCGCGTCTGCCAATTCCGCCACACCCGCGT
>Locus:intergenic133_12:96885-96780(-)
ACCGTCAAGGTACCGCCCTATTCGAACGGTACTTGTTCTTCCCTAACAACAGAGCTTTACGATCCGAAAACCTTCATCACTCACGCGGCGTTGCTCCGTCAGACTT
>Locus:intergenic133_13:98124-98073(-)
CTTTCTAACTTAACCGTTAAAAAGAATCACTATGTGATATCTTGTATTACTT
>Locus:intergenic133_5:98246-98195(-)
CGAGTGGTGGGTTTCCCCATTCGGAAATCTCCGGATCAAAGCTTGCTTACAG
>Locus:intergenic132_2:99052-99091(+)
ACCGAATTCAGTCAAACTCCGAATGCCAATGACTTATCCT
>Locus:intergenic133_4:99704-99563(-)
ACTTCGCTACTATATTTCGCTCGCCATCACAGCTCAGCCTTATGGGAAACGGATTTGCCTATTTCCCAGCCTAACTGCTTGGACGCGGATATCCAATACCGCGCTTACCCTATCCTCCTGCGTCCCCCCATTGCTCAAATGG
>Locus:intergenic133_9:100327-100255(-)
AATACAGCCAGGGTAGTATCCCACCGATGCCTCCACCAAAGCTGGCGCTCCGGTTTCCAAGGCTCCTACCTAT
>Locus:intergenic132_4:100399-100468(+)
CTCCTAAAAGGTAACGGAGGCGCCCAAAGGTTCCCTCAGAATGGTTGGAAATCATTCGCAGAGTGTAAAG
>Locus:intergenic183_1:132851-132764(-)
GTAATGTATAGAGTGATAGGAAGTGAAAGAAAGCTTTCACTTCCTCATCTTACAATAGTAGTTATACTTGAGTTAAGCGGCAAAATCA
>Locus:intergenic260_10:160926-160971(+)
ACGCTGGCGGCGTGCCTAATACATGCAAGTCGAGCGGACAGATGGG
>Locus:intergenic261_15:161337-161208(-)
ACAGAGCTTTACGATCCGAAAACCTTCATCACTCACGCGGCGTTGCTCCGTCAGACTTTCGTCCATTGCGGAAGATTCCCTACTGCTGCCTCCCGTAGAGTCTGGGCCGTGTCTCAGTCCCAGTGTGGCC
>Locus:intergenic261_12:163364-163325(-)
AACTTCACCCTGGACATGGGTAGATCACCTGGTTTCGGGT
>Locus:intergenic260_6:163997-164105(+)
CCTAAGCCGAGGCCGAAAGGCGTAGGCGATGGACAACAGGTTGATATTCCTGTACCACCTCCTCACCATTTGAGCAATGGGGGGACGCAGGAGGATAGGGTAAGCGCGG
>Locus:intergenic261_9:164180-164141(-)
CCATCACAGCTCAGCCTTATGGGAAACGGATTTGCCTATT
>Locus:intergenic261_10:164746-164647(-)
AAGCTGTACCAACATTCAATATCAGGCTGCAGTAAAGCTCCACGGGGTCTTTCCGTCCTGTCGCGGGTAACCTGCATCTTCACAGGTACTATAATTTCAC
>Locus:intergenic261_5:166072-165979(-)
TACGGGCGCAATTCAATTTACAATATCCCGTTAGGTAAATGGAGCGGAAGACGGGATTCGAACCCGCGACCCCCACCTTGGCAAGGTGGTGTTC
>Locus:intergenic261_14:166582-166504(-)
AGCTCCCATCTGTCCGCTCGACTTGCATGTATTAGGCACGCCGCCAGCGTTCGTCCTGAGCCAGGATCAAACTCTCCGA
>Locus:intergenic260_3:167686-167734(+)
AAGGTGGGGATGACGTCAAATCATCATGCCCCTTATGACCTGGGCTACA
>Locus:intergenic260_9:167784-167931(+)
CCAATCCCACAAATCTGTTCTCAGTTCGGATCGCAGTCTGCAACTCGACTGCGTGAAGCTGGAATCGCTAGTAATCGCGGATCAGCATGCCGCGGTGAATACGTTCCCGGGCCTTGTACACACCGCCCGTCACACCACGAGAGTTTGT
>Locus:intergenic260_1:167791-167935(+)
CACAAATCTGTTCTCAGTTCGGATCGCAGTCTGCAACTCGACTGCGTGAAGCTGGAATCGCTAGTAATCGCGGATCAGCATGCCGCGGTGAATACGTTCCCGGGCCTTGTACACACCGCCCGTCACACCACGAGAGTTTGTAACA
>Locus:intergenic261_17:169146-169092(-)
CCCCTAGTCCAATCAGTGCTCTACCTCCAAGACTCTTACCTTGAGGCTAGCCCTA
>Locus:intergenic261_18:171928-171793(-)
CGAAAACCTTCATCACTCACGCGGCGTTGCTCCGTCAGACTTTCGTCCATTGCGGAAGATTCCCTACTGCTGCCTCCCGTAGGAGTCTGGGCCGTGTCTCAGTCCCAGTGTGGCCGATCACCCTCTCAGGTCGGCT
>Locus:intergenic261_3:171926-171830(-)
AAAACCTTCATCACTCACGCGGCGTTGCTCCGTCAGACTTTCGTCCATTGCGGAAGATTCCCTACTGCTGCCTCCCGTAGGAGTCTGGGCCGTGTCT
>Locus:intergenic261_11:171951-171870(-)
CCTAACAACAGAGCTTTACGATCCGAAAACCTTCATCACTCACGCGGCGTTGCTCCGTCAGACTTTCGTCCATTGCGGAAGA
>Locus:intergenic261_4:172098-172008(-)
GAAACCGCCTGCGAGCCCTTTACGCCCAATAATTCCGGACAACGCTTGCCACCTACGTATTACCGCGGCTGCTGGCACGTAGTTAGCCGTG
>Locus:intergenic260_11:172474-172603(+)
CAACGCGAAGAACCTTACCAGGTCTTGACATCCTCTGACAATCCTAGAGATAGGACTGTCTTCGGGGGCAGAGTGACAGGTGGTGCATGGTTGTCGTCAGCTCGTGTCGTGAGATGTTGGGTTAAGTCCC
>Locus:intergenic261_16:172775-172739(-)
CCTCGCGGTTTCGCTGCCCTTTGTTCTGTCCATTGTA
>Locus:intergenic260_7:172803-172884(+)
AGTTCGGATCGCAGTCTGCAACTCGACTGCGTGAAGCTGGAATCGCTAGTAATCGCGGATCAGCATGCCGCGGTGAATACGT
>Locus:intergenic260_5:173634-173706(+)
ACGGCGGAACACGTGAAATTCCGTCGGAATCCGGGAGGACCATCTCCCAAGGCTAAATACTCCCTAGTGACCG
>Locus:intergenic261_2:173796-173754(-)
CTGACTACTTGTAGGCACACGGTTTCAGGATCTCTTTCACTCC
>Locus:intergenic261_6:174438-174318(-)
CTGTTCGAAGAACAGTCCGCAGCTTCGGTGATACGTTTAGCCCCGGTACATTTTCGGCGCAGAGTCACTCGACCAGTGAGCTATTACGCACTCTTTAAATGGTGGCTGCTTCTAAGCCAAC
>Locus:intergenic261_8:175007-174971(-)
GCCTATTCACTGCGGCTCTCTCGGGCTTGCACCCTAA
>Locus:intergenic261_13:175831-175732(-)
TCTGAACCCAGCTCGCGTACCGCTTTAATGGGCGAACAGCCCAACCCTTGGGACCGACTACAGCCCCAGGATGCGATGAGCCGACATCGAGGTGCCAAAC
>Locus:intergenic260_8:175761-175899(+)
TCCTGGGGCTGTAGTCGGTCCCAAGGGTTGGGCTGTTCGCCCATTAAAGCGGTACGCGAGCTGGGTTCAGAACGTCGTGAGACAGTTCGGTCCCTATCCGTCGCGGGCGCAGGAAATTTGAGAGGAGCTGTCCTTAGTA
>Locus:intergenic261_1:175891-175807(-)
ACAGCTCCTCTCAAATTTCCTGCGCCCGCGACGGATAGGGACCGAACTGTCTCACGACGTTCTGAACCCAGCTCGCGTACCGCTT
>Locus:intergenic260_4:175875-175950(+)
AATTTGAGAGGAGCTGTCCTTAGTACGAGAGGACCGGGATGGACGCACCGCTGGTGTACCAGTTGTTCTGCCAAGG
>Locus:intergenic261_7:176060-176000(-)
CTTTCAGGGATCTTACTTCCTTGCGGAATGGGAAATCTCATCTTGAGGGGGGCTTCATGCT
>Locus:intergenic260_2:176490-176562(+)
ACGGGAGACTCATCCAGACTCCATCCGACTGCGATTGGCAGGATAGAGCCGCCAATCCATTGGCAGCGAACAG
>Locus:intergenic286_1:194231-194354(+)
CCGCCCTTTCACGGCGGTAACACGGGTTCGAATCCCGTACGGGTCACCATTTGGAGGATTAGCTCAGCTGGGAGAGCATCTGCCTTACAAGCAGAGGGTCGGCGGTTCGAGCCCGTCATCCTCC
>Locus:intergenic311_1:210997-210955(-)
TGTTCAATTCACAACAAATTCCACACCGTCAAAACATTTATTT
>Locus:intergenic317_1:213698-213599(-)
TATAAACAAAACGTCAAAAAGACGGTCCATTATGTTATAAAAATTCTGATGCCTAATAGATTGACAAAAAATCTCTTCGAGGAAATTAAATCAAGAGATT
>Locus:intergenic357_1:235390-235345(-)
GTTTTTCGGGAAAGGAGGCACGCCACACATCCAGCACAAACAGCAA
>Locus:intergenic356_1:235453-235510(+)
TCCAAGCTATTAACTTATCATGATAGCGCTTTCTTAAATTATCATAGTCCGGAGCGAA
>Locus:intergenic368_1:243844-243880(+)
TTCAAATATTTCAGTTATAATGGTTTGGAACAGATAG
>Locus:intergenic375_1:247704-247587(-)
TTTGACGATAGTGATCGAATAGCGTTACAGGAAAAATTTTTCTCCAATAAGCATGATAACATAGAATGCTCCCAAAAAAAGCAGCATTCAAATTCTATTATTATACAACATTTGTTAC
>Locus:intergenic375_2:247642-247591(-)
AGAATGCTCCCAAAAAAAGCAGCATTCAAATTCTATTATTATACAACATTTG
>Locus:intergenic405_1:265326-265290(-)
TCAAAATGTTTTTGTCGTATTTTGTATGATTCTGTAG
>Locus:intergenic405_2:265323-265290(-)
AAATGTTTTTGTCGTATTTTGTATGATTCTGTAG
>Locus:intergenic422_1:276935-277037(+)
AGTAGGCGATGCCGGGTTTCTCTCCCCGTTACCAAGAGAGGAGTATCGAAACATAGGTTTTCTGTACTTAGAGTGAACGGCTGTATAGCTGTTAATAAAGGTG
>Locus:intergenic466_1:298335-298458(+)
GCGAAAGGAGAAATACACTTTCTCCTTTTTGTATATCCTGAAAAAAGAAGGAAAATAGAAAAAGGATATCTAATACAAAAAGTGACCCTGCACTATTTTTCATCAAAATTGGTTTCAAAGGAGA
>Locus:intergenic639_1:420095-420014(-)
CCTTGTCGTTTTCTCATATTCTTCCTTTTAAAATTGAGATTATGCATTAGGGTTAGATGCGGTATAACTTCTCCGCCAAAGA
>Locus:intergenic692_1:453929-453998(+)
TGTCCATTTCCTTACGAAAATTTCCACGAAAGTCTAACCAAGCAGATCCAAATGCTGTATAATAATTTGG
>Locus:intergenic722_1:467054-467099(+)
GAAACCTCTCTATATCCTCTACTGCATCTCCTTGCGACTTCATCCG
>Locus:intergenic751_1:486171-486021(-)
CTAAAAAGGATTCACCCCAACGGCAAAAAGCCGTTCTATTGGGTCCCCCGCTCTGATTTCAGATTAAGCGATTTGTTTTCTAAAAGAGATCATACTCCCGTTCCCGCACGTTGTAAAGAGGCTTATTGGCTGAGAGAAAAAAATAAAATGA
>Locus:intergenic811_1:518627-518561(-)
TACGACTCTTTTATCCATCCAGTGATAATGATACCATTATTCACTCTTCAAGCAAAGCTGTTTTATG
>Locus:intergenic863_1:547157-547106(-)
TGCGACTTGACAGTAACATTGCAAACAAAAAAAAGAAAAACTCTATTCCTCC
>Locus:intergenic875_1:553621-553582(-)
AAGTGTTTTAACTCTTTGACTTTATTTTCGAAAGGAATTA
>Locus:intergenic975_1:599815-599665(-)
CTTTTGGGATGCTGTGATAGCTGTTCCAATCATCATATTGATAACCCAAATCCTCAAAATATTATTGAAAATCCCCAAAACTTTTGTACCGTCAGTTGCCTTAATAACAGGCCTTGTCATTTCTGTTTTCATAAGCCATCGACACAGCCTC
>Locus:intergenic1017_1:621698-621662(-)
TATCCACGGCCAGTATCTATTCCTCCAATTTATTTCT
>Locus:intergenic1043_6:634981-634834(-)
AGGAAAACTTTTTTGTTTTTCTGTTTTGTTTCACGCTGTTCATCAGCGACGTTTAATAATATACCATGCCTGTTTTATTTGGTCAACACTTTTCCTGTATTTTTTTATTTTCTTCTTTCACGCCTTCCCATGCTTATCATGTATATAT
>Locus:intergenic1043_7:636331-636247(-)
TCCCCAGGCGGAGTGCTTAATGCGTTAGCTGCAGCACTAAGGGGCGGAAACCCCCTAACACTTAGCACTCATCGTTTACGGCGTG
>Locus:intergenic1043_2:636486-636414(-)
TCACTCTGCCCCCGAAGGGGACGTCCTATCTCTAGGATTGTCAGAGGATGTCAAGACCTGGTAAGGTTCTTCG
>Locus:intergenic1042_2:636720-636759(+)
AATCCCACAAATCTGTTCTCAGTTCGGATCGCAGTCTGCA
>Locus:intergenic1043_4:636833-636776(-)
CAAGGCCCGGGAACGTATTCACCGCGGCATGCTGATCCGCGATTACTAGCGATTCCAG
>Locus:intergenic1043_8:637889-637808(-)
AGATCACCTGGTTTCGGGTCTACGACCACGTACTCATGCGCCCTATTCAGACTCGCTTTCGCTGCGGCTCCGCATCTTCTGC
>Locus:intergenic1043_5:639247-639163(-)
GGTCTTTCCGTCCTGTCGCGGGTAACCTGCATCTTCACAGGTACTATAATTTCACCGAGTCTCTCGTTGAGACAGTGCCCAGATC
>Locus:intergenic1043_1:639367-639271(-)
AGCCAGGGTAGTATCCCACCGATGCCTCCACCGAAGCTGGCGCTCCGGTTTCCAAGGCTCCTACCTATCCTGTACAAGCTGTACCAACATTCAATAT
>Locus:intergenic1042_1:639744-639840(+)
ATTAAAGCGGTACGCGAGCTGGGTTCAGAACGTCGTGAGACAGTTCGGTCCCTATCCGTCGCGGGCGCAGGAAATTTGAGAGGAGCTGTCCTTAGTA
>Locus:intergenic1043_3:640058-640007(-)
TATCTGTCAGCTCCATGTGTCGCCACACTTCCACCTCAGACCTATCAACCTG
>Locus:intergenic1049_1:644446-644341(-)
ACACTATCCACAAAATATTCTGAATTTATCCACTTTATTAACAGTGACCTCAGCCCTTTATCCATCAATATCTCTATAATTACTCACAGATATGTGGATAAATTGT
>Locus:intergenic1069_1:653188-653095(-)
TCCATCAGGATTGATTCCATCTCAAATTTATCCAATCTTTTGAAATATGAAGGGCAATTATTGACCAGTCGAGAGAAACAAAAATTATTAAACT
>Locus:intergenic1086_1:663502-663538(+)
AGAAAAGCACTGTCAAAGAGGAATCCTGTTAAATCTT
>Locus:intergenic1088_1:663940-663982(+)
AATCTCATATTCTTCAGAAGAACCATTCAATACTTCTTGAACA
>Locus:intergenic1131_1:687935-687863(-)
AGCGGAGCGAATGTTCTAATTCGTGAGCACCGAAGCGCAGACCTGACAACGAATGCGAGGGTTTGTCGACACG
>Locus:intergenic1135_1:692690-692615(-)
ACAGATATGAAGCTCGCTCCGCCCTCTTTGGCAAGGCCGTTTGCCGGAGTCAGGCCAACTCGCTCCCAGACTCCGA
>Locus:intergenic1204_1:746850-746913(+)
CCAATAGATTGTATCTCCATTGATTTTACAAATGACTTTATTTCTTCTGATAATGTTATAGGTT
>Locus:intergenic1208_1:749678-749747(+)
TCGTGGAGGGATTGGAGGAAACATGGTCGAAATGATATTGATTGCTACACATTTTTTGGAAGTTTGTATT
>Locus:intergenic1265_3:786227-786137(-)
AAACCGCAGGGTTCTCAAGGAGCCGTTTTGTTAGTTGAACCAATCACCATTCGTCCTTGCCTTTTCCGATTTACCTATGTCTGGTTAACCA
>Locus:intergenic1265_1:786282-786204(-)
CTTCGGCGGTGCGCCGCAGGGACCTCCTCCTTCCCAAATACCAGCGAAACCCCCAAAACCGCAGGGTTCTCAAGGAGCC
>Locus:intergenic1265_2:786345-786273(-)
TGGTGCTGTTCCAGGCTTTGGCGGCGGCTCCGGCCCTGGTATTGGCAGCGGTGCCAGCCCAGGCTTCGGCGGT
>Locus:intergenic1279_1:796145-796022(-)
CAACCATTTGGAAACCAATCACTGGACGAAAGAAACCTTCATTTCGTTTCACATTTTTTTCTCGGAAATAAAAAAAGGATTTCTTTTGTCATGTGTGCCTTTGAAAAAAGAAATAGATACCGAG
>Locus:intergenic1307_1:813915-813867(-)
AAATTGTGTCATAAAGGTTGTCCTTTCCTGCACCAATTCGATTATGATG
>Locus:intergenic1332_1:827810-827843(+)
AAAAAACCAAAAGGCCAATGTCGGCCTTTTGGTT
>Locus:intergenic1333_1:827965-827848(-)
GTGAGATTTTATTCCAATTTATCACAAAAATATAATAGCAAATTGAGGGACATTCAGAACCGAAAATGTTCCGCTATCCTATTGCGGCATTCTGCAAAATCCCACCGCAAAGACCGCA
>Locus:intergenic1336_1:830836-830917(+)
CGGTCTGCCTTTTTTTATTTTCACTCCTTCGTAAGAAAATGGATTTTGAAAAATGAGAAAATTCCCTGTGAAAAATGGTATG
>Locus:intergenic1354_1:840574-840646(+)
AAATACCCCCGGGAAAATTGGTATAGATCACTAGATATCTTATATGGTATATTTGAAAAAAAAGGGTATGAGG
>Locus:intergenic1413_1:876167-876098(-)
ATGAGTTCTCCATATTACCAACGCAAAATAATTGCCCTGTTATTGAAGATAAGATATTTAACACTACACC
>Locus:intergenic1415_1:877497-877443(-)
GACCCGGATTTACCGAAAATCCAGGTTTATTTTAGTCAAGAATTGTGTAAAAATC
>Locus:intergenic1473_1:909806-909767(-)
AGAATCACAGTTGAGCACCGGCTCATCTGTTTTGCGAAAC
>Locus:intergenic1487_1:920416-920353(-)
TTAGGGATTGACACTCTTAACACTGCTTATTATGATCTAAATGATAATGAATTTCAATATTGGG
>Locus:intergenic1512_1:931823-931862(+)
TTGGCAGTGCTTTTTTTGCGTGTCTATTATCTTAAAAGCA
>Locus:intergenic1541_5:947561-947453(-)
GCACTAAGGGGCGGAAACCCCCTAACACTTAGCACTCATCGTTTACGGCGTGGACTACCAGGGTATCTAATCCTGTTCGCTCCCCACGCTTTCGCTCCTCAGCGTCAGT
>Locus:intergenic1541_7:949658-949601(-)
GAACGCTCTCCTACCACTGTTCGAAGAACAGTCCGCAGCTTCGGTGATACGTTTAGCC
>Locus:intergenic1541_1:950036-949889(-)
TTTCTTGGCAGTGTGGAATCAGGAACTTCGCTACTATATTTCGCTCGCCATCACAGCTCAGCCTTATGGGAAACGGATTTGCCTATTTCCCAGCCTAACTGCTTGGACGCGGATATCCAATACCGCGCTTACCCTATCCTCCTGCGTC
>Locus:intergenic1541_4:950187-950055(-)
GCTTGCACCCTAACAGAGCACCCCTTCTCCCGAAGTTACGGGGTCATTTTGCCGAGTTCCTTAACGAGAGTTCTCTCGATCACCTTAGGATTCTCTCCTCGCCTACCTGTGTCGGTTTGCGGTACGGGCACCT
>Locus:intergenic1541_2:951666-951600(-)
TCTCCAATAATGGCTCCGCAGGTAGGATTCGAACCTACGACCGATCGGTTAACAGCCGATAGCTCTA
>Locus:intergenic1541_8:952218-952155(-)
CACCGGCATAGGTGGTGGCTCGGGACGGAATCGAACCGCCGACACACGGATTTTCAGTCCGTTG
>Locus:intergenic1541_3:952475-952418(-)
AAATTTGGCAGGGGCAGTAGGAATCGAACCCACACCGGAGGTTTTGGAGACCTCTGTT
>Locus:intergenic1541_6:953058-953019(-)
GTTATGATAAATCAAAGCATTAAAAAAATGATCTACTTAT
>Locus:intergenic1542_1:954172-954244(+)
TTTTCTCAACAGATATACGTAAGAAGGAGGAAAAAAGATTCGTTTGATTCATACTTTTTTCCTATTATTCGTC
>Locus:intergenic1552_1:959104-959197(+)
TGCGTCAGGGGAAAAGAGTGTATAAGGAAAAAGCGGGGATGCAATCTGATACAGTGTCAACACCCTCAAAAAATAGTTGACAGGTCGGTATTGT
>Locus:intergenic1552_2:959137-959230(+)
CGGGGATGCAATCTGATACAGTGTCAACACCCTCAAAAAATAGTTGACAGGTCGGTATTGTATGAATTAACATGGTCAGTACAAATTTTTCAAA
>Locus:intergenic1700_1:1045205-1045256(+)
ACAGGTGTATGGGATGTGAAGACAAATACAGAGGCGAGGGCAGTTCGTGCCA
>Locus:intergenic1721_1:1057644-1057590(-)
TTAGTGTACAGAAATAAACTGCTAAAATCAATCCGGCAAAAAAGCCGCCGCACCT
>Locus:intergenic1774_1:1086051-1086108(+)
ACAAGGTATAGTGTAATAAGTCAAGAAATACGAACGTATGGTTGCCGTATGAAAGGTG
>Locus:intergenic1788_1:1094832-1094868(+)
TTTTTCTTGCAATGGTCGTGGAAATCTTTATCGAACC
>Locus:intergenic1797_1:1098380-1098317(-)
CCTCCTTCAATATACCCATTTTTCTTGAAAAAAGCATGTTTTAAACATTGTATCAAAACAGTTA
>Locus:intergenic1834_1:1118637-1118730(+)
CAACGCTCCTTTTCTGTTTGGTGTACATTCGTATGTGTACCCCTGAGCATAAGCAGAAAAACATGTTTTGGCAGTTTGAATAGTGAAGGAAAAA
>Locus:intergenic1866_1:1143513-1143555(+)
CATAAGCTCCGGAATTTCAGGCGGAGCGGGTCTCGTTTTCTAT
>Locus:intergenic1879_1:1150654-1150570(-)
TCGCCGCATTTCCGCTCAATTTATACCCAACATCCTCTTTTGCCATGTTTAAACATAACGGCCCGAAAAAATAAAACGCTTTCAC
>Locus:intergenic1946_1:1188590-1188623(+)
GAGTTAAGCCAACTATATCATATTAATTTGCCAA
>Locus:intergenic2020_1:1229836-1229872(+)
GATCATCTTTTCCAGAAAGTATACTTCATCTGGAAAG
>Locus:intergenic2028_1:1234929-1235058(+)
TGGCTAATAGGAATCATAAATCCTATTGCAAAAAGTAATTTTCTGTATTTCATTGTTTCATCTAGATTTATTTTAGCAACAAGGCATCATTTCTACAAACAAACTGCCTTTTATGCGTTTGATGACTCAT
>Locus:intergenic2087_1:1263277-1263148(-)
CTGGTTTTGCATTATCCCTTGCTTTACTCGTTACTGTTGCTCCTGCTTTTGCTACAAGCCTTGCAAACCATAGCACAAATCACGAATCAGTATCACCCCAAGCAATTTATCAAGATTATTATAAAGGGGC
>Locus:intergenic2143_1:1285511-1285454(-)
GCACTCACATGTTTCGTTGCAAAAACACGGGGAAACGGAATGGTAGATCAATTAGGAG
>Locus:intergenic2206_1:1321782-1321815(+)
ATGTATCGTTTATACTTGGTAACATCCGATACAA
>Locus:intergenic2211_1:1324453-1324369(-)
TTTTGGCAAATAAAAAACGGACACCAATCAACGCACAAATGCTGTGCAGTTGATCAGTGTCCGCAGGCTTTCCGTCTTGGACGTA
>Locus:intergenic2253_1:1353015-1352910(-)
GTTCTAATAACAAAGTATTTTATTCGCATGAGAAAGTCAACATATCAGCTTCACCGAAGGTTCGTTCATTTTCTGAATTCTCATCTCCCCTCTGTACCGGCTAAAA
>Locus:intergenic2258_1:1357633-1357771(+)
CGCATGATTAGAGCCGTACCAGTTATGTTTAATAGAATACTCGTACCCAATACAATTCCCCACGTCAACGTCGATTCAGAGAGAAGAAAGCTCAGCAAAAGAAAAGCCAATCCTGCGCAGATCATACCCAGTCCCACGG
>Locus:intergenic2259_1:1357718-1357646(-)
CTTCTCTCTGAATCGACGTTGACGTGGGGAATTGTATTGGGTACGAGTATTCTATTAAACATAACTGGTACGG
>Locus:intergenic2315_1:1391780-1391723(-)
GATCTGGATAATACCAGCGTGGGGAAGTGCAGGTTGACCGAATGGTGTATTTTTTTGT
>Locus:intergenic2319_1:1394761-1394695(-)
TTGTTTTGTATGAGTACAGTTTACATACTCAACATGAAAGGAAAACGAGAGCAAGATGAGAATTTGA
>Locus:intergenic2384_1:1430517-1430574(+)
ATTCTTCACCTGGGTATTGTTCTTCTAATCCTATCAATATATCTATTATACCTGAAAA
>Locus:intergenic2412_1:1446600-1446660(+)
AATTGCAATGAATCTCTAAATGGACATACTGAAAGGAGTTTATTACGAGTGCGGGTAAAAC
>Locus:intergenic2412_2:1446828-1446873(+)
TCGCATTTCATTCAGAATTGTTCAGGATCGATATGGAAGCGCACGA
>Locus:intergenic2427_1:1453673-1453634(-)
CATTTGCAATGCATTGTTCTGTCTTCCATTGTAACAGGTT
>Locus:intergenic2429_1:1454921-1454840(-)
GTTCTCGGTGGCAGCTGTCTTGCTGTAAAACCTCTCAACCAAAAACATGAAATTAAACCCTTTCGAACATTTGATGATTTTT
>Locus:intergenic2448_1:1467663-1467735(+)
TTCGCTGTAACAACTATTACAAAGGTGTTACAATTAATCTCAGTATATGTAAATATATTGAATGATTTGAGAG
>Locus:intergenic2499_1:1492130-1492061(-)
TCATGTATGTCTTTGGCTTCGACATTTTTGAATAAAACGTTTAACATGGTCATGTACAGGGTAACTAGTC
>Locus:intergenic2499_2:1492178-1492082(-)
GCAATGCCATTATATAAAAGCAGATTTCCTGAGTCAATTTTTAACAAATCATGTATGTCTTTGGCTTCGACATTTTTGAATAAAACGTTTAACATGG
>Locus:intergenic2561_1:1528104-1527990(-)
TTACACCAAATAAAGAAGAACCGTCAATCGTTTTCATCGCTGATTTTCAATAAATGTATTCGCTTTACATTTTCATCAAAAAAACAGATGCCAACCGCACCCAAAACTGTACTAG
>Locus:intergenic2586_1:1539883-1539934(+)
TTTTATAAAATGCGCACTTGCGGCTGCATCCCTCTTTATGCAAATCAGGAGC
>Locus:intergenic2670_1:1587839-1587887(+)
AGCTTGAAAAGATTTTTCATATGGAAAAAAATCATGAATATGATAACTA
>Locus:intergenic2724_1:1630258-1630348(+)
AAGTTTTTTATTTTAAGAGGTAAAAAGGCTATCTGTATATCAGCAGCCGCGAATCACATTACATGGGAAAAGACAACCGGCAGAAAGCTAC
>Locus:intergenic2791_1:1671754-1671661(-)
GTTTTTATCTTGTCAAAGCGGCGATTAACTTTTCCAAAATACGCTAAATATCATCCAATTTATTCCGATATTGTATATGAACCCTATTTTAAGG
>Locus:intergenic2815_1:1683651-1683600(-)
CCTCAAGAGGTGTTCTCTCTCTTTTCAAGATATTTCAATTTTATTTTTGCAG
>Locus:intergenic2883_1:1727122-1727065(-)
TCCCTCCCTAAAAACATCATAAGTGAAGGTACCTCAGGCAATGAGGTACCTTCTATTA
>Locus:intergenic2950_1:1770320-1770371(+)
GCTAAAACGTTTCAAAAAAAATTTCCGCCCATTTTTCAAGACAGATACTTTT
>Locus:intergenic2951_1:1770425-1770335(-)
GATTGTACCATGATATGGAATAAGCGTAAACAGAACTGTCTTTTCCAGAAGGACAAAAGTATCTGTCTTGAAAAATGGGCGGAAATTTTTT
>Locus:intergenic3066_1:1895288-1895366(+)
AATGGAACTAGACTCTCCATCATCTCTTTCTCATTCTTTGGAAACTGCATTCTGCTAGGTTTGCTGCTTTTTTTAACAA
>Locus:intergenic3073_1:1899343-1899268(-)
TCGGTCGCCGCATCCATTAACACCCCACTTACAAGCCTCATGTATCCCGTACTTGCTATTATTCGAACATTGATAG
>Locus:intergenic3078_1:1901546-1901579(+)
AAAATAATAGTAAAGTGTATAGAGAGATTAGTAT
>Locus:intergenic3080_1:1901855-1901888(+)
ATACAATGCATTAAATCAGAAAAAGCTATTGGAG
>Locus:intergenic3083_1:1903345-1903294(-)
GCACTTCTAATATCTATATATTTTATGTGTAATACAAATGCGTTGATACCTG
>Locus:intergenic3087_1:1904969-1904930(-)
ACTTTCCCCCGGCTATTGCCGGGTCTTTTTTGTTTGTGCA
>Locus:intergenic3124_1:1922478-1922535(+)
AGATGTAAATGTTGTATAATAGCTTTTGGTTTAGTACACTTTAAACTAGACAACATGA
>Locus:intergenic3162_1:1933180-1933252(+)
CAGCTTTTTTTGAATACCTTGTCCAGCTGGGTTTCGGCCGTTCGATTTGCGAAGGTCTGCTGCTTTATATATA
>Locus:intergenic3171_1:1940577-1940538(-)
GAGCACGAACTCATTGTAAAAATCTTTCTCATGATTGTCT
>Locus:intergenic3178_1:1945972-1946008(+)
ACATCCTACATCATTAAAAAAATTGTGTATAGAAACT
>Locus:intergenic3178_2:1946085-1946154(+)
TTTATATTTGTATGTTTTCAGACACAAAAAACAGCCGTTCAATGCGGCTGTTTTTTTCAAGAGTATAAGA
>Locus:intergenic3223_1:2002602-2002566(-)
GTTACAAATGTTACAATAATTACGGATAGATTACAAT
>Locus:intergenic3285_1:2039552-2039435(-)
TTAAGAGCTGTTATACGTTTTAATCTTGTCTTTAGAAAGCACTTTAATTTAAGTCAAAAGTTTAGACAGTCATCTGTTAGATCATTAGCCCTTTCTTATTTTCTTTTCGGTAACATTT
>Locus:intergenic3293_1:2043072-2042994(-)
ATTTTTGACAAGACAAAAAAGCATCCCTCATCACTGGGAGATGCTGAACTACTTCAAACTTGCCGACTGAATGAACCGT
>Locus:intergenic3305_1:2047504-2047462(-)
TTCATGGTGCTAAAGATTCATTTGGAGAAGACTGTCTTGATCA
>Locus:intergenic3308_1:2049479-2049512(+)
AAAAGACATTACTTTTTTAACTTCTACCGTTCAT
>Locus:intergenic3309_1:2049703-2049661(-)
GCTTGCACTAAGGAGTATATTCTTGGAAGAAAAGAAAACGGAT
>Locus:intergenic3316_1:2054154-2054187(+)
CAATCCTCTAAGGAAATCCTAAAGTTGGGTTCTT
>Locus:intergenic3363_1:2075981-2075930(-)
TGGTTAATTAAAACGTTTCCTATGGTTGGGTATTTATTAATGATTATGGAAG
>Locus:intergenic3399_1:2092420-2092330(-)
CGTTCAGCGGGCGTAGGAGCGAGGATATGGATCAATTTAATTCTGGTTGCGACGAGGTTCTCAAACGGGAATTTCAGGTTAACAAAAAGGA
>Locus:intergenic3421_1:2102140-2102077(-)
TATTCAGCGTCTTTTACTGCCATTACAGAAAGAAAAAAACTGCTGGCAGGCAGCAGTTTTTTAA
>Locus:intergenic3460_1:2126958-2127000(+)
AAAAAGAAGAGAGAGCTCCAAAGAAGCTCTCTCTTTTTTCATA
>Locus:intergenic3690_1:2208564-2208609(+)
TGCATCTATAGCAATTGTAATGCATTACAAAAGGGAAGTAAAGATT
>Locus:intergenic3730_1:2221944-2222019(+)
ATTTTCATTTTCCTAATTCCACCTCAAAATCACCCTTTTTCACATCGTAATCGCTATCGTAAAAGCCTTAAATATC
>Locus:intergenic3737_1:2226710-2226566(-)
ACGTATCGCGGTATCTTTAGTGTCCCCCACGCGGGATTAATCGGCTACTCTCGATCAGACAATGAAATACTAACTCTAAACCTCGACACATTATGGTGGCGAAACACCAATAATGAGAAGGAAAGACCCATTATAAGCCTTCTCA
>Locus:intergenic3736_1:2226793-2226847(+)
TTAGCTCATCTGCCATGTGCAGAAGGAGAATCAGTTTTCGCACAGCGATTACCGG
>Locus:intergenic3774_1:2247591-2247696(+)
AGCCCCAGTGTATTAAATACTTACAATTTTGTCCAACCCGAACTCTCTGGCAATATTACTTTAATCATATTGCAAAATAATTTTTTGAATTATTTCAGCACACCTA
>Locus:intergenic3805_1:2272153-2272066(-)
ACCATTACACTCTCCTTCATGGAAAAGAATCCCTCCTTTATTAATACTACGCAAATCATCATTGACCTTTATATTTTATTACCAACAT
>Locus:intergenic3879_1:2305310-2305259(-)
CTATCTATACGTGTTGAGGGGGAAACAACAGAAAACTCTTTAAATAAAACGC
>Locus:intergenic3926_1:2331264-2331414(+)
TTTCAAGATAAAAGCTCTCCTTATACGGGAGAGCTTGTTTTCATCATTTTAAATGTAAGTGGTCTAACGTTCTGTAAGCCATGTTTTGTTCCATCGTACTGCAAACGGCTCATCACCTCGTACTCAGGCGGCAATCATCTATCTACAGAAA
>Locus:intergenic3931_1:2333238-2333148(-)
GGCGAATCCTGTAAAATGACGTTAGTTATTTTTAAAGGGAGAGTTGGTATGTATAAGGGTGTTTTTTACTTGTTCTTTGTTGTGGTATTTT
>Locus:intergenic3940_1:2338493-2338553(+)
TGTCGAAAGTTTAAATTTTTTAAAAACAGAAAAAAGTCGAATCATTATGGTACCATATTTT
>Locus:intergenic4014_2:2384432-2384477(+)
TTCATTCGCTTACGCAGGTATCATTATAGCATAAAAAAAAGAAATT
>Locus:intergenic4014_1:2384485-2384518(+)
TCCTCCCGCTGTTTGCGAGCATTTGCTTTTAACA
>Locus:intergenic4023_1:2387792-2387732(-)
AGAAATTTTCTAAAGATGTCATATTCAAATAGGACAACGTCATACACATATAGTGTCCTGT
>Locus:intergenic4174_2:2465808-2465856(+)
TCTAAAAAGAACTTATGTTCGCTTTTCATTATATGCGAAAGTATGTTCG
>Locus:intergenic4174_1:2465822-2465930(+)
ATGTTCGCTTTTCATTATATGCGAAAGTATGTTCGTTTTATACTGGTAAATGATTCTTGTCTGACAGAAAATATGATCCAAGGGTTTGAGAGAAGAAAAACATTTAGTA
>Locus:intergenic4189_1:2472977-2472926(-)
GCCGCAACACCTTTCAGCCGGGGGTATCGCTCTCTTAGGCCATTGCCTTGTA
>Locus:intergenic4262_1:2514930-2514966(+)
CATTATACTTATTTTGTCGGCTCCACTCTAGGATTAA
>Locus:intergenic4266_1:2516267-2516366(+)
TCATCACATGCTCCATCGGCCACCAAATCAGTGGCGGCTACAAAGGCCCCGAAAAAGAGCGGCCAAAACATCACTCTGCACTCAAGATATTCAGTCGGTA
>Locus:intergenic4271_1:2519082-2518965(-)
TTTTTTTATTTTGATCCCTCTTCACTTCTCAGAATACATACGGTAAAATATACAAAAGAAGATTTTTCGACAAATTCACGTTTCCTTGTTTGTCAAATTTCATTTTTAGTCGAAAAAC
>Locus:intergenic4280_1:2528329-2528383(+)
AGGAGCCTGAAGAAGCGGGTATCGTGCTCATATTCAAGGCGGGTAAACATTTCGC
>Locus:intergenic4322_1:2549556-2549643(+)
TCGGCGCCTGTATCCCGAGGTTTTCGGTCAGGTCTCTCCCCTTGCTGTCATTCGCTCATATTTTCATGCTGTTATGGACATACTATAG
>Locus:intergenic4333_1:2553927-2553870(-)
TCAGTTGTAAACCTGGCAACAGGTTTCGATATAAAATCATTCAATAAAAGGGGAGCTT
>Locus:intergenic4347_1:2560379-2560316(-)
ATTCTTGAAAATGACCAAATGACCGGTATTGTTGCATTAGGCGATCTTTCCGTTGAGAAAGATA
>Locus:intergenic4396_1:2586149-2586185(+)
TTTGGCTCATTTCAGCGGACATATTTCACTTTAACCG
>Locus:intergenic4512_1:2647807-2647846(+)
AATAAAAGCGTATCCATATGCTCTGCCTGCGCCATACATG
>Locus:intergenic4515_1:2648759-2648708(-)
GAGGGGGACACGTTAACTATAGGAAAAAACAGTGATAGCGAAAAACTCTTCA
>Locus:intergenic4520_1:2651525-2651612(+)
TTACTGAATCTCTTTATATCCATAATTATCGCTTTATCCTTGATTTACCATCAGTTTAAGTTAAAATATGGGAAGGAATTCGATTTTT
>Locus:intergenic4565_1:2679095-2679047(-)
AAATGTGGTAAGATTACTTTAGAAGTAATTCAACCGTACCAAATGGAAA
>Locus:intergenic4607_1:2700018-2699985(-)
ATAGCTGCATCAGAAAATAAATCCAAAAATCAAA
>Locus:intergenic4620_1:2707885-2707990(+)
GAGTTACAAAAGCTTTTATTCAAAGCATATGTTTATTTTATTTATACTTATTTTCATCATTTTTCAGAATTCTGGACACAAATCGGGTACCTATTAGAGGCCAAGG
>Locus:intergenic4634_1:2713826-2713865(+)
CCTGCGGGTATATTAAAGTCAAAAAATTTTTTCGAAAGAT
>Locus:intergenic4662_1:2725018-2725108(+)
TATAAACATAAAAAAGCGGAGCAAACACATGGTTTGCTCCGCTACCCTAGTTTCTCTATCCTTTTCTTCAATCAAGCATTTGAGGGTAGTA
>Locus:intergenic4683_1:2734332-2734209(-)
CATTATACTTATCATCGTTCTATTATCGGAGCATTGGTAACAGCAGCAGTCGGTATCATCTCTTCAAAAGTAGAGGTAATCTCGCCGAAAACTACAATAGAATCTAAAGAGGAAGAACAGAAAA
>Locus:intergenic4692_1:2740807-2740957(+)
ATTAATCATCGTTGGGACATCTTTCTTTGGTGGCTATTAAGAACACACCTTACCTCATATCCATCAGACGCCATAAGAAATCTTTATGGCGTCTGTTTTTTATTAGATTTAAACAAAACCATTAAAGTGGGCCATGCAAACACACCTATGG
>Locus:intergenic4693_1:2740849-2740816(-)
TTCTTAATAGCCACCAAAGAAAGATGTCCCAACG
>Locus:intergenic4693_2:2740961-2740904(-)
ATCTCCATAGGTGTGTTTGCATGGCCCACTTTAATGGTTTTGTTTAAATCTAATAAAA
>Locus:intergenic4710_1:2750566-2750701(+)
CGAGAACGCAATGTGAGATGTTTAACCAAAGTGATATTAGGGATTTCATCGAAAAATAGGTTTGTACATTACGTTCTCCTATTGATTATTTCCTATCTTAATTCCGTATTTTATACCATTAGATACAACTCTAAAG
>Locus:intergenic4752_1:2771220-2771265(+)
CATCTAAGATTATGGATGTTTTCTCTCTTCTCTATTCGAGGTCGTA
>Locus:intergenic4766_2:2780379-2780499(+)
TGCATACCCATACAACAATATCAAGCAGTATATAAGATATTGAAAGAGAATATATACAGTTCGTGCATACATTCCATTGCTTTAGCCTTCTATAACTGTAGCAACATCATATCAAATGTGA
>Locus:intergenic4766_1:2780406-2780508(+)
GTATATAAGATATTGAAAGAGAATATATACAGTTCGTGCATACATTCCATTGCTTTAGCCTTCTATAACTGTAGCAACATCATATCAAATGTGACAAATTTGT
>Locus:intergenic4806_1:2801041-2801137(+)
ATGGAGCTTCTCTCTTTAACAGGGCTTCGGCGTACTCAGATCCGTCACTCGAGATTCGTATGTATTCTACGAGAAATTATAGACAAGCGGCACGCCG
>Locus:intergenic4840_1:2817931-2817988(+)
CCTAGTTGGAATACGTTCATATTCCCGCTCGATCCTTTAACGCAGGTTCACGTTCACT
>Locus:intergenic4995_1:2908898-2908865(-)
TCAATTCGGAAAATTATAATTTATGTACGCGTTT
>Locus:intergenic5002_1:2913575-2913617(+)
CTGTCATGTACTTTACCATGCCCTGCCGGAGCTGTTTTAAAAC
>Locus:intergenic5131_1:2991229-2991139(-)
TCCTGTTTAAATATTCAGATAGATTTACTCCGCAGAATGCAGCAATCAACGCAGCAGTATACGAATCAAAAAATATCCATAAGGAGTGTTT
>Locus:intergenic5202_1:3031537-3031570(+)
ACATTTTTTGACCAGAAATCAAAAACTTTTTGTG
>Locus:intergenic5252_2:3059452-3059494(+)
TGTTTCCAATTTTCATTGTTTCCATTTTCACCCCCCCCTATCA
>Locus:intergenic5252_1:3059481-3059520(+)
ACCCCCCCCTATCATCATGGTAGCAAACGGCCCATAAAAA
>Locus:intergenic5254_1:3060245-3060362(+)
CCCGCAAGCTCGTTTTTCCAGTGTATCTCTCTTAAGGCCGAGCGCATAAAAAAAGAGGGTCCCGTCTGCTGGAACACTCCTTTCCCATGTATAAAAACGCTCTGTTTTGAACAATTTA
>Locus:intergenic5343_1:3124208-3124169(-)
GAAAATAGAGAACAGGAAAGAATAGGTATGTGTTTTTGCA
>Locus:intergenic5345_1:3125741-3125696(-)
TTGTTATCCTTTTATTTCTCCATCATCATTGATTTACCCAATCCGT
>Locus:intergenic5367_1:3137454-3137406(-)
TTTGTGACGTCTCATATTTTGTGTACCATTTGCTGTAAGCGTTTGCTAC
>Locus:intergenic5409_6:3172735-3172612(-)
GTGTCAAAGCCCGCGGGGGTTCGAATCCCTCTTCCTCCGCCATACATATTCCTAATCATCGCGGGGTGGAGCAGTTCGGTAGCTCGTCGGGCTCATAACCCGAAGGTCGCAGGTTCAAATCCTG
>Locus:intergenic5409_7:3174377-3174308(-)
ATCGCATCCTGGGGCTGTAGTCGGTCCCAAGGGTTGGGCTGTTCGCCCATTAAAGCGGTACGCGAGCTGG
>Locus:intergenic5409_4:3174455-3174383(-)
AGCTACCCCGGGGATAACAGGCTTATCTCCCCCAAGAGTCCACATCGACGGGGAGGTTTGGCACCTCGATGTC
>Locus:intergenic5408_6:3174637-3174691(+)
CCCCAGTCAAACTGCCCACCTGACACTGTCTCCCCGCCCGATAAGGGCGGCGGGT
>Locus:intergenic5408_2:3175218-3175326(+)
GTTCTCTCGATCACCTTAGGATTCTCTCCTCGCCTACCTGTGTCGGTTTGCGGTACGGGCACCTCTCACCTCGCTAGAGGCTTTTCTTGGCAGTGTGGAATCAGGAACT
>Locus:intergenic5409_1:3175273-3175225(-)
GTACCGCAAACCGACACAGGTAGGCGAGGAGAGAATCCTAAGGTGATCG
>Locus:intergenic5408_4:3176363-3176438(+)
GGATCTCTTTCACTCCCCTTCCGGGGTGCTTTTCACCTTTCCCTCACGGTACTGGTTCACTATCGGTCACTAGGGA
>Locus:intergenic5408_5:3176625-3176763(+)
CAAGAGGCAAGCCTCTTGGTTTGGGCTGATCCCGTTTCGCTCGCCGCTACTCAGGGAATCGCATTTGCTTTCTCTTCCTCCGGGTACTTAGATGTTTCAGTTCCCCGGGTCTGCCTTCTCATATCCTATGAATTCAGAT
>Locus:intergenic5409_5:3177397-3177250(-)
TACAATGGACAGAACAAAGGGCAGCGAAACCGCGAGGTTAAGCCAATCCCACAAATCTGTTCTCAGTTCGGATCGCAGTCTGCAACTCGACTGCGTGAAGCTGGAATCGCTAGTAATCGCGGATCAGCATGCCGCGGTGAATACGTTC
>Locus:intergenic5409_3:3177652-3177598(-)
CCTTACCAGGTCTTGACATCCTCTGACAATCCTAGAGATAGGACGTCCCCTTCGG
>Locus:intergenic5409_2:3178014-3177954(-)
CTCAACCGGGGAGGGTCATTGGAAACTGGGGAACTTGAGTGCAGAAGAGGAGAGTGGAATT
>Locus:intergenic5408_3:3178246-3178342(+)
AGACTTTCGTCCATTGCGGAAGATTCCCTACTGCTGCCTCCCGTAGGAGTCTGGGCCGTGTCTCAGTCCCAGTGTGGCCGATCACCCTCTCAGGTCG
>Locus:intergenic5408_1:3178510-3178582(+)
GGTTACCCACGTGTTACTCACCCGTCCGCCGCTAACATCAGGGAGCAAGCTCCCACCTGTCCGCTCGACTTGC
>Locus:intergenic5408_8:3178814-3178868(+)
AGCTTTACTAATATAACATTCAGCTTCTTTTTTGTCAACAACTTTTTTCAAGTTG
>Locus:intergenic5408_7:3178874-3178958(+)
AAGCATCTAGTTTGTGTCCGCTGTGCATCAGCGACGTTTAATAATATAACACCTGTATTTATTTATTGCAATAGTTTTTTAAAAA
>Locus:intergenic5421_1:3183843-3183804(-)
GCGGGATTTTTTGGGATAATGAAGCATAGGTGGAAATTTT
>Locus:intergenic5439_1:3193738-3193645(-)
ACCAACTTATTTGAGTTTATTAGTTGGAATAGTGGATTGAAAGGATTAAAACGGCCTGCTTTAATTCGCTTGAGGGAACGAGCAGGGATTCATA
>Locus:intergenic5468_1:3213600-3213642(+)
TGTCACCTCAGTTTATCAAGTTACGTTCGGCAAAGCTCGGTAC
>Locus:intergenic5471_1:3214360-3214327(-)
AGACTGGAGTTTTTTTGTTTTATCGGGTTTATGA
>Locus:intergenic5525_1:3246638-3246488(-)
AATAAAAAAGGCGATAAAATAGCAAGATGTAAGAGCTGCAAAGATAAGACCTCCTTTTCTCGTTCTCAATTGAAAAATGCGCTATGTATAAAATATACGGTCAAACGACCTAGTCCAAATTATATCGCACTTTTCTGCAAGCTGCCACGCT
>Locus:intergenic5536_1:3256909-3256969(+)
TTCTCCTTGATCCGGACAGAATCTAAACATATCTGCTCAATAACGACTTCCCCCCTCCCAT
>Locus:intergenic5538_1:3257307-3257346(+)
CTAATAGTGTGTCTGCTTTCGGCTCATTTTTCACCGAAAA
>Locus:intergenic5599_1:3297966-3297933(-)
TACCATTGTTCATTACAAATACCCATTACGTTAG
>Locus:intergenic5631_1:3310378-3310324(-)
TCAACACAAAAACGGTTTTTTTCTATAAAAACGCCCTTAGGCTCTGTATACTTAA
>Locus:intergenic5639_1:3317450-3317402(-)
ACGACTTTTTCTTGCGCCTTCTTCGGATTAAAATATGTATTCATAATTC
>Locus:intergenic5702_1:3353915-3353981(+)
CACCTTTTCTATTATAATGTCTATTCATTTTACCAAATCAAATGCTTTCCTTCGACCTTTTGCCCTA
>Locus:intergenic5708_1:3355495-3355573(+)
TTCAAAAGTTCGTCTTCTACAATCAAATTCGGCACGCCGGCCATTTTAAAGTTGATAACTATCTCTAAACCCCTTGATA
>Locus:intergenic5717_1:3361241-3361133(-)
CGCTATTTCACGCCAAATCGTTTTTGCGGCATCCAACGCAGCACTGGTACAATAAAAAGCAAATATATGAAGGGATTGATTCATTATTTGCAGCAGCCAGGACAGACTG
>Locus:intergenic5717_2:3361304-3361154(-)
GAGAAGGAATATTCCGAAAAACCATTCTCATTTGTTCTGAAAGGATGCTTTCGTCTCATCTGCCGCTATTTCACGCCAAATCGTTTTTGCGGCATCCAACGCAGCACTGGTACAATAAAAAGCAAATATATGAAGGGATTGATTCATTATT
>Locus:intergenic5758_1:3379976-3380024(+)
GTATTGCACGTTTTCTATATACATGCTTTTAAGTCAATTGTCATCAATG
>Locus:intergenic5836_1:3430364-3430400(+)
GTTGTGTGTCGGCATGATGAGCCAAAAAATCTGTTTG
>Locus:intergenic5866_1:3450819-3450882(+)
GCCTTCCGAGAGCTAGTCTGTTCATCTCTTCTTACGTTCTCAGACGGGAACGCAAGCGTAGCCT
>Locus:intergenic5867_1:3451073-3450983(-)
AAGGGGACGTTACGGATTCGACAGGGATGGATCGAGCTTGAGCTGCGAGCCGAGAGGCGATCTCGTAAACACGCACTTAAATATAACTGGC
>Locus:intergenic5928_1:3481528-3481621(+)
AAAGCGCCGGCAAAGCTGCTTAAAACGCGGTCGTTTCTCTATCACAGAGCGTTTTCTGAAAGCCGGTCTTCATGGAAAAAGGGAAAGGGAGTCC
>Locus:intergenic5932_1:3483964-3484018(+)
CAGCAATATTTTATCCTATATATCTTTATCTTATACAGAAAGCGCCAAATGGTGC
>Locus:intergenic5998_1:3532131-3532185(+)
GCTGCCATTGTTGTGGCAGCTTGTATCATTATTTTGTCGGCCGTGGTATGTTTAC
>Locus:intergenic6023_1:3544472-3544388(-)
GCTTGTTGGAGGATTGGACAGGAAGTTTGCTCAAAATTGTTTGAAAAATGTTTCTCAGCAGACCTCACCGACGAAAAAGGCCTTA
>Locus:intergenic6023_2:3544542-3544443(-)
TCTTTTGGCCTAAACGAATATTCACTCCGAAAAAAACTGGACACTGCTCCTAAAAACGATAAGAAAAAACGCTTGTTGGAGGATTGGACAGGAAGTTTGC
>Locus:intergenic6025_1:3545784-3545721(-)
TTCTTTAGTTTGAACCCTCACTTTCAAAAGAAGAAGTATGAATTGATTTTTTCATTCATCTTAT
>Locus:intergenic6062_1:3574226-3574271(+)
CGTATTCCTTACCCATATCCTATAAAATCTCATGGTGATACGCTAT
>Locus:intergenic6131_1:3623845-3623800(-)
TCTCTAGGTTTTGGTAAAGACAGTCTGGCATACAGGAGGAGTAAAG
>Locus:intergenic6209_1:3667094-3667046(-)
TTAAATTTCTTTAACCGAAAGATCCAAAAAATCAATTATTTTGGTGTAT
>Locus:intergenic6214_2:3672202-3672262(+)
TATAAACTAGCCATATCTTTTCTGATTTGGGTAGTTGAAATGCCTGCTATTCTTGTAAGGT
>Locus:intergenic6214_1:3672691-3672757(+)
TGCTGCGTCATTTATTTTGTACGCCCTCCTCATATTACTTCATCGTCAAAACGTGAAGGAATTGTAA
>Locus:intergenic6224_1:3681060-3681096(+)
ATATCGACATATTTCTCGTATGTCTTCACTGATCATT
>Locus:intergenic6263_1:3707834-3707765(-)
TTTACACCTCCGCTTTTTAGCGTGAACAAAAATGTCGATGATCATGTAAGGTTTCGACACAGCATACGAC
>Locus:intergenic6435_1:3790554-3790497(-)
TTTACCAATAAAAATTTAGATTTTTTAAAAATAATCTTTTACATCGGCCTTAAAAACC
>Locus:intergenic6444_1:3794100-3794154(+)
AAGCGTTATCCACAAATTGTGGACAACGCTAATAAAGAAGTGGATAAGTATGTGT
>Locus:intergenic6502_1:3829951-3830017(+)
TTCACTCCTTCCGAGTCAGGTGATGCTAAGTTCACTATAAACAGAGACAGCGTGTTTCCTTGTGAAC
>Locus:intergenic6502_3:3830003-3830051(+)
TGTTTCCTTGTGAACTATGTCACACACTCTGCTTTTTTCACAAAATGTT
>Locus:intergenic6502_2:3830060-3830099(+)
GGAGAAGGAAGGCTGCGTTCAGGCAGGACGCTTGGGTCAT
>Locus:intergenic6552_1:3861246-3861330(+)
ATGTTCATCTATGTGAATAACCTAAAATCACGTTTCAAAAAAAATCACATCACACTTCATTTTACAAGGATTCGACTGTTCCTGC
>Locus:intergenic6576_1:3880646-3880703(+)
TCTCTTTTTCCGATCTTGAACGCAAATTTATTTTGCGTTTTTTGCTCTTTACGCAAAA
>Locus:intergenic6652_1:3926463-3926532(+)
AATAAAGAAGCCGATTTAGGCTTCTTTCAGATTGATGACAAAATCCTAAAAAGTTTTAGGATTTTGTCAT
>Locus:intergenic6753_1:3992665-3992599(-)
CAAATCCTTTCTGCATTAAGCATAGCGAAAATAGGAAAGAAAAACGTCAACCGGCAGATTGATTTTT
>Locus:intergenic6759_1:3996488-3996350(-)
TTCTTTTTCATGTTAAGCGGCCTGGAAATGATCCATTTTTTCAAGAGACTCTTGGCAGCGATTGCATGTTTTGTCATTGTTTTTCCTCCTCATTTGTTGATACTTGTTTTACGGAGGACGTGTTTAAAATGTTTCATTT
>Locus:intergenic6814_1:4022820-4022922(+)
TCTAAAAAAGCTTGTATCGCTTATCGATACAAGCTTTATCTTCAACTGCTTAAAACTCACCCAGTGGGCTTTTCACAAAACGCTGGGAACCTTTTTGGCAAAT
>Locus:intergenic6826_1:4035719-4035761(+)
AATGACACAGATTGCGAGAGTCTCCTCCTGCACCTGCACCATT
>Locus:intergenic6950_1:4107299-4107344(+)
ATTCATTTGTCTAGACCGTTCTATATAATTGTAGGAGAAAGGATAA
>Locus:intergenic6985_1:4125708-4125660(-)
ATTTCTTTCGCTTCCGGATCGGAAACGAAAGAGGTACCTCAAAAGCTTA
>Locus:intergenic6992_1:4134187-4134253(+)
CTCATAAGTATATTTATCCCCTATATATTTCTAGAAAACTTTTTATTCTATATCATCTTTACTCTTT
>Locus:intergenic7012_1:4141483-4141567(+)
CCCCCGCGGGATGCGGGGGTTCAATTTAACGAAAGAATCCTAAAACGGTTTGTAGTTTTAGGATTCTTTCATCTTTTCAGCGTGA
>Locus:intergenic7013_1:4141670-4141559(-)
CAAACCCTCGCATTCGTTGTCAGGCCTGCGCTTCGGTGCTCACGAATTCCAAACATTCGCTGCGCTCCAATGCTCGTTCTTCCTAGACTTCAAGGGTTTTCAATCACGCTGA
>Locus:intergenic7018_1:4145651-4145687(+)
AAAATTTCAGCAAGTGCAAAATTCTTTTGCATATCCT
>Locus:intergenic7028_2:4154679-4154790(+)
ACCGGCCGCAGGGCCGGTTCTCCCTTTTTCTTCTATTATAACACTCCTCATGTTTGCCTTTTTCCTAAAAGAAAAAACGCACCTACGATTGCAGATGCGTTTGGTAAGTGGC
>Locus:intergenic7028_1:4155232-4155304(+)
AGAGCAAACGACTTAAATCTAGTTCTCATCTTGTACTCTATTGAAGCAGTTTCCGTAACAACGAGATTTATAA
>Locus:intergenic7042_1:4161027-4161066(+)
TTGAATATTTATGGTTTATTCATAAGTTTTTCATATTTGT
>Locus:intergenic7049_1:4166794-4166701(-)
AAAGAATGTCTTTTCCTTTTTCATGTTTCACATGAAACATTAGCGTCATTTTACTTGCGATTTGGACTTATGTTAAAATATAAAAGTAAAATTT
>Locus:intergenic7058_1:4169816-4169966(+)
CAAATCAGATTTGGCAAAGGTCTCGCTAACAATGAGATTGCCAGCAAAGCCGAGGACACCTTGTCCCGTAATGACGACTTTACTGTGAAAGCTACTCCCCTTTGGAGTGTTCATTTTTATTACTTTCATTCTAAAGCACCGATCTGTTCCA
>Locus:intergenic7063_1:4172053-4172017(-)
ACACGTAAAAAACCAATCCAAGCAGCAGAACAAAACT
>Locus:intergenic7068_1:4176656-4176773(+)
AAAGTAAATTCATCAATATTTCTAATAAACCTGGCAAACAACCTGTTCGGAGGCATTATAGCTACTTCACTGACGGGATATTTATTTGATGTGACAGGCTCCTTACGCTCAGCTTTCT
>Locus:intergenic7090_1:4185709-4185814(+)
TTAGTAAACTCGTTTCGATACTATTCAACAACAGCTTCCAAAAGTGTACTCTTTAAGAGAACAGCATTAGATAAGGCATCCATTACCTTATATATTTCACTATCTT
>Locus:intergenic7129_1:4204743-4204692(-)
GGGCGATTACAAGTATTGTCCCCCATTGCCTCGATCATGATCAAGCAATGGT
[truncated: 327,128 more chars]
