# Supplementary material for: Common and phylogenetically widespread coding for peptides by bacterial small RNAs
Source: BMC Genomics. 2017 Jul 21;18:553. doi: 10.1186/s12864-017-3932-y (PMC5521070; doi:10.1186/s12864-017-3932-y)
Supplement: Supplementary file 6 — mock ORF sequences. (ZIP 3000 kb) [file 12864_2017_3932_MOESM6_ESM.zip › mocks/b_subtilis_bs168.overlapping_antisense.srna_mocks.fa.txt]

>Locus:BSU00060_1:6832-6770(-)
TTGTTCAGAAAAAAGCCTTATTTCTTATTGGAAATAAGGCTTTTTATGATTAGATGTCAAGAT
>Locus:BSU01120_1:132780-132700(-)
GTTAAGCGGCAAAATCAATTATTCGCCTTTATTTTTTTTGATAATTTCTTCTGCGACGCTCTTCGGCACTTCTTCGTAGTG
>Locus:BSU02630_1:286021-285920(-)
AAAGAGGCAGACCCGGTGTCTGCCTCATCAGCATTCAGCCCGCGTTTTTGTCCTGCTTTACCGCTGTCAGCTCAGCTGATTTCTCTTCTTTTTCATCACCAG
>Locus:BSU03080_1:334603-334538(-)
ACTTGTACAATTTATTCGGGAACGGGCCAAGCTATGCACAAATTCACTTACTGTTTCAGACGTTCA
>Locus:BSU03580_1:408192-408305(+)
ACTCATATAGAGGAGAAAATAAAAAAACAAAGCCAAGGCGGCTTTGTTTTAGTGTACAGGCGGAGATGCTTTCACTGCGGCTGTCCGCCTTGCCACAGCATAATTCAGCAACTG
>Locus:BSU03651_1:414632-414597(-)
TCTCCCTTTTTTGAGTCGCATCGAGGACATGTATGC
>Locus:BSU04330_1:488795-488715(-)
AGGAGAAAGGCTTTAAAACCCGGAGACCTGAATCACTTGCCCAGTCTTCTTTTCAACAGGTCGATCGCCGCGAGCAACCCG
>Locus:BSU04360_1:491148-491183(+)
TATCGAAACGTATCTACAATTAAAAACACATTCAAA
>Locus:BSU04750_1:524540-524493(-)
CATAAGAGAATTGTTTTTCCTTGCAGAAGCAATGTTCCTTCCGTTCCA
>Locus:BSU04960_1:541702-541580(-)
TCGACTTTTGGCTGCGTCGTTGTATCTCCATCAGCCGAAAATACCGTTACAGCTGAAGCAACAGTTAAAAACAGCAACACAATAGCCGACACAATCAAAATTCTTTTCTTTTTCATTACAACC
>Locus:BSU05120_1:559347-559264(-)
TACGAATACATCGTCTCCATTTTCGCGTTCGATAAAGCCAAAACCTTTTTCTGCATTAAACCATTTAACTGTACCTTGTTCCAT
>Locus:BSU05490_1:598105-598049(-)
CCATCCAGCAATCATCAATTGAATATATGTTTCTTTATTTTTTATGTGTCAAATCAA
>Locus:BSU06420_1:698685-698614(-)
AGTATGTCGCATGCGTGTTTCATTGTCTCCCAATCGGAAGTGCTTCCCATGATGATTCCTACTAGCGGCTGC
>Locus:BSU07990_1:870389-870517(+)
TATTTTATACATTTAATCAGTGCGGCCCAGTCCAGATCCCCGAAGCCTTTCTCAATCCCGCTTTCAAAATGGCTCTTGGCCAGCTCGGCAAGAGGAAGATTTGCAGAAACCCGTTTTGCGGCGGCGAGT
>Locus:BSU08350_1:910708-910613(-)
CTTTCTCAGACGAAAAAACCCACTGTAACGGAGACAGCAGGTTGTTTTTTGAAGATATTAATTTGTATTGAGGCCTCCGCCATTCAGCCCTTCTTT
>Locus:BSU08570_1:928899-928804(-)
GAAGGGGCGCAGCTTTTGCTGCGGGAGCGGAATGAAGTGCTGTCAAACCCAGTCCTGCGGCAGCTGTTAAAGCGAGCATTACTTGTTTCTTTTTCA
>Locus:BSU09230_1:997700-997557(-)
ATTGAGACATATGTATACACTCACTATACCCCGAAACAAGTCTGCTTTCAAAAAGTAAGGTTTTATGTGAAGAAAGAGCCTGCACACTGCAAGCTCTTTCTTATTAATGAATGTTTTGGTGAGAAATGTTTGTCAGCGCTGATC
>Locus:BSU09390_1:1013960-1014022(+)
ACATGTCATTCGGCGGATTTTGGTTTTTACGGTTTTTTTCGATTTCTGTGTTTTGCATTTTGC
>Locus:BSU10360_1:1110479-1110517(+)
TCATTTATACTGTACACTCTCTTCCAGCCATTTTTTCAC
>Locus:BSU10430_1:1118614-1118652(+)
GTAAGATTTGAATCAGACATCAGCAACGCTCCTTTTCTG
>Locus:BSU10520_2:1125092-1125148(+)
TGTCTATTAGTATCTTTATTTTATACGTTTTCTACTGTGTTTTTGATGCTTTGTTTT
>Locus:BSU10520_1:1125100-1125192(+)
AGTATCTTTATTTTATACGTTTTCTACTGTGTTTTTGATGCTTTGTTTTCAAGTGAAATAGGGTCTTCTGTTTTAGTTCTCCTAATCTTTACA
>Locus:BSU11110_1:1188510-1188566(+)
AGGCAAATCAGTGGCGCTGTCAGCGATGAGATGAACTGTCATATTGCTTCCCTTCTT
>Locus:BSU11530_1:1229963-1229910(-)
GTCTCCGCTTTAATTTCTGGTTTTGCTGAGCGCCTAGAAGGTGAAACATTTGGC
>Locus:BSU11950_1:1267431-1267357(-)
CCCCGCAGGATGCTCTTATTATTTAATCCAATCTTTAATCTCTTTAATGGTCTTATAGGCCTTAGACCATGTTCC
>Locus:BSU13020_1:1370937-1371053(+)
CTTAAAAATGATGTCACCTCTATATTAACGTATCTTGATAAAATAAGCTGTTCAAAACATGAAAAAGGGGAAGATTCTTCATTCGCCTCGAATCAGCGGCATTGTGCAGCACCTGAA
>Locus:BSU13110_1:1377244-1377206(-)
ATGAATAATCCCTCTTATCTTTGTAAGTCTAAACTATTT
>Locus:BSU13350_1:1398976-1399056(+)
TATTTCAGGAGAGTGTTTTTTTGTTTCCATATGATTCTTTTTAAAACATCTTTAATCTTCCTATCAGACATTTCGCCAAGG
>Locus:BSU13930_1:1461804-1461772(-)
ATATACACAAGCTGCGGAACAAATGGGTTCTGC
>Locus:BSU14440_1:1514130-1514053(-)
TCACATCATTTCCTTTCTCCGAAAGCCGTCCGCCAATATACCCGCCTACTCCACCTGCTCCGACAACCAAAAATTTCA
>Locus:BSU15400_1:1611620-1611555(-)
CTGCCAAGCCCCTATCAAACTGTCACATTAAAACGCAATCATGCGATAAAGTCCCCACAAGCCGGT
>Locus:BSU16570_1:1727053-1726991(-)
ACATGTTTTTTGATAAATCGTTATGGTGATTACTGCTTGCTGATAAACGCAGATAATTCGTCT
>Locus:BSU17320_1:1865927-1865877(-)
CGTGGGGCGGTGCTTTTGACCAGTCAGACTGATACAGGCCCAATGTGTTCA
>Locus:BSU17710_1:1905251-1905373(+)
GCTTGGACAGTTAAAATCATAGAAGGAAAAAAGGGCTGTCCAAATGATAGAAAAAGACAGATGACACAAAAACAAATCAAAATAAAGAGCCGATTTTTCATCGGCCCAAACGATTTATCCTAC
>Locus:BSU18240_1:1953182-1953280(+)
TATAGGTGCTGTTTCAAAAAGTCAGTCGTGACATCCCCTTCTTTAAATGCCTTTGTTGCCGCAGCCTGTATGAGGAGCGGAAGGTTTGTTTTGATTCCC
>Locus:BSU19480_1:2122997-2123119(+)
TATATGCATCAGCTGAAAAGCCAAAGGCCTCAATGGCTTTTTGACGCCCGTTTCCACTTCACTTGTGAAAACGTAAACAAGAGCAGCGCAGCCCATATACAGCTGAATGTAAAAGCCTTCGAG
>Locus:BSU23540_1:2451108-2451251(+)
AAACATGCCCTTTTTCAAAAAGAAACAATAGAGATGAATGCTAGGCGGCTTTTTGGGGCACAAAAAAATCCTTATCATCAACTGCTGTATGATCATAAGGATTCTTATGCTTCCGTTTATTCAAAATCTCTTTTTTGCTTTTTG
>Locus:BSU23590_1:2457137-2456991(-)
CCAGCATGGCAAGCGCTTCAAGTGAAGGCCGTCGGTAGCCTGACTCGTAGCCGGCATATGTGCTTTTTGCGATACCGAGAAGGTCAGCTGTATATTGAAGCGACCAATTTTTCTTTTTTCTCAATTCAGTTAAACGATCTAGATTCA
>Locus:BSU23600_1:2457349-2457396(+)
TCACGGTTTAATTTTACCGTAGGTTCCTCCTCCTCCGGCTTTCAATTC
>Locus:BSU24180_1:2514170-2514316(+)
TATTCATTTTTCAGCAATGCCGAAGCCTTTTCTGGAAAGTCGGTAAACATGCCGTCTGCTCCCGCTTCAATGAGACGCTTCATATCTTCCGGACGATTGACTGTATACGGCCTTACCTTAATCAAACCGTTCCTCATTTTCTTCAGT
>Locus:BSU25230_1:2603289-2603438(+)
TGCCGACTTTTGCACCTGATCCACAATTTCATCTGGTATCCGATTTCCCATCTTATAACACTCCGTCGTACATTATTCGATGCTTTAGTGCAAAATCCCTTCATCGTTCGACAGGATTTTTTGCAGCAGTGTAATAAATCGTTCTCGATC
>Locus:BSU26880_1:2747814-2747671(-)
GGCTTTTTTAAAGCCATGCAAGATTACAATGGATCTGTGCAAGAAGGCGCATTCAATCCATCTATTAACGATGGAAAGGGGGGAGGCTTTTTGCACAGTCCATCTACATCATTTGATAGTCTCCATGCGTATAAACTGTTCCGT
>Locus:BSU29590_1:3026958-3027029(+)
TACCTCATCATTTCCCTTAATTTTTTGATGCCAGGACGAAGCGCGTTCATAAACGGTTCTGCCACATCGCTT
>Locus:BSU31010_1:3180466-3180501(+)
TACTCTGATTTTTGGATCGTTTTGGCTTCTTTGATT
>Locus:BSU32770_1:3365070-3365111(+)
CATAAATGGGATGCGGAAGATGATTTTTGTTTGATCAGCTCA
>Locus:BSU33990_1:3487975-3488082(+)
TATTCTGCTCCAAACAACTCCTTAGCCATCTCAATAAAGAGCTTAGCCGCCAGAGAAGCCTCCTTTAGCGACGGAACAGCAAGCTGCACATCACGGTATACCTGCGGG
>Locus:BSU35540_1:3649797-3649913(+)
CTTCTCCTTAGTTATTATAACAAGCTTCATCAAAAAGAAACACGTATAATCAAAAAACGCGCATCCCAATTTATAGGACTACGCATGTTTTTGAATCCCTGTATATTTCATAATTTG
>Locus:BSU36000_1:3708801-3708842(+)
ATTCAGGGCTTCCTTCAGTTGTTTCGATATCTTTCGCAAAAT
>Locus:BSU36370_1:3743732-3743836(+)
TTATTCTCCGAGGGCAAAAGTCAGTTCTACTTCGCAAACGACTTCGCCATCAACTGTGGCAACGCCTTTTCCGCGCCCGATTGTGCCGCGGGCACGAATGATTTC
>Locus:BSU36650_1:3768421-3768513(+)
CATCGGATTACACCCTCCATCCAGCCGGCTTGTTTTAAGTTGGCCAACGTTTTTTCTTTGCCGCGTTCATCGATAAACGTGTCGGCCATTCCG
>Locus:BSU37760_1:3875782-3875832(+)
ATTGCGCCTCTGTCTGCTTTTTTTCAATCGTTTCATGATTTATACGCTTTT
>Locus:BSU38380_1:3937554-3937688(+)
TATCTATACCAACTGATATACGTTGACTCATCGCAAATCATAGCTTCCCAGCCCATACGCTCAACCAATTCATGGATGTTTTTATCTTTGGCTAAAAAGACATTAATGAATGAGTCATATACACTCATAAACACA
>Locus:BSU38400_1:3941869-3941765(-)
TGTGGTGTTCTTAGAATGAAAAAAACCTTTAAGACTTGGAATGCAAATCTTAAAGGTTTTTGGTTACTTTTTCGGTTTGACGGCGTTCAGCCGTTTTTGCAGCTT
>Locus:BSU38960_1:3999387-3999352(-)
AGTGATTTTTGTTCTGCGGGTGTTGTTTGTTGTGAC
>Locus:BSU39360_1:4043661-4043575(-)
GCATCCGAAGCACTGCCTCTTGCTCCCATCCTAAGCATTCAAGCTCTGTTCCTCTGTTGGCACGGATTGATTTTTTTACATCAGTCA
>Locus:BSU40540_1:4167609-4167668(+)
GTTCCCTTTGCTGCTATTTCTGCTGATCCTTCACTAAGCCGTTCGAACGATAAGATTCCA
>Locus:BSU00060_1:6852-6833(-)
AGGCATCGCTGCATCTGATC
>Locus:BSU01120_1:132800-132781(-)
ACAATAGTAGTTATACTTGA
>Locus:BSU02630_1:286041-286022(-)
AAGCCCTCCCTTTCATAAAA
>Locus:BSU03080_1:334623-334604(-)
GTACTCCCTTCTCTTATGTA
>Locus:BSU03580_1:408172-408191(+)
TCCTATCATACTTCCACAAG
>Locus:BSU03651_1:414652-414633(-)
CAGGCGATTTGCTCATGACT
>Locus:BSU04330_1:488815-488796(-)
TTTCCTTTTTTCAATACCAC
>Locus:BSU04360_1:491128-491147(+)
GCTTTAGAAGCCGGTTTTTT
>Locus:BSU04750_1:524560-524541(-)
GTTTCTCCACATGCTCAAGC
>Locus:BSU04960_1:541722-541703(-)
ATTCCACGCCGCCAGCTTTT
>Locus:BSU05120_1:559367-559348(-)
CTTTGGATTGCAGAAAAGTG
>Locus:BSU05490_1:598125-598106(-)
CTGATTCTTTGCTGACAGTA
>Locus:BSU06420_1:698705-698686(-)
ACGGAACATTGAGTTCGTCA
>Locus:BSU07990_1:870369-870388(+)
TAAACGGAGAGGCTTTTCTT
>Locus:BSU08350_1:910728-910709(-)
AAGGTCATAAGACCCTATGG
>Locus:BSU08570_1:928919-928900(-)
CATGCTGACAGATATGTCGT
>Locus:BSU09230_1:997720-997701(-)
GTACAACTCCTTTAGTACGA
>Locus:BSU09390_1:1013940-1013959(+)
TGGGTGCATGTTTTTTGCTT
>Locus:BSU10360_1:1110459-1110478(+)
TGCATCAACAATAACCGCAT
>Locus:BSU10430_1:1118594-1118613(+)
AAAATGCTTTTATAGGATTC
>Locus:BSU10520_2:1125072-1125091(+)
TTTGCACTGCTTATACGATA
>Locus:BSU10520_1:1125080-1125099(+)
GCTTATACGATATGTCTATT
>Locus:BSU11110_1:1188490-1188509(+)
TTTTCTTCAAAATAAGAACG
>Locus:BSU11530_1:1229983-1229964(-)
GCATACCGGACAGAAGAACC
>Locus:BSU11950_1:1267451-1267432(-)
TACAGGGAACAAAAAAAGCA
>Locus:BSU13020_1:1370917-1370936(+)
TTTTGTCATGCGATTTCCCC
>Locus:BSU13110_1:1377264-1377245(-)
GCTGAGTCATATATGATTTC
>Locus:BSU13350_1:1398956-1398975(+)
GTTAACTATTCTACACTCTC
>Locus:BSU13930_1:1461824-1461805(-)
ATTCCAGCGCCCTCGGTTCT
>Locus:BSU14440_1:1514150-1514131(-)
TTTTTGGCGCACGAGAAATG
>Locus:BSU15400_1:1611640-1611621(-)
TATGTAAAGAGGCTTGGCTG
>Locus:BSU16570_1:1727073-1727054(-)
CTTCTATTATTTCTATTTTA
>Locus:BSU17320_1:1865947-1865928(-)
TTTGACATGATAAGCATGTG
>Locus:BSU17710_1:1905231-1905250(+)
TACGGCGAGTAGATTTTGCG
>Locus:BSU18240_1:1953162-1953181(+)
GTCATGACAACTGCCTCCTT
>Locus:BSU19480_1:2122977-2122996(+)
CATGAAATGATTATACATAA
>Locus:BSU23540_1:2451088-2451107(+)
ATTGTATGAAAGAAACAGAA
>Locus:BSU23590_1:2457157-2457138(-)
GGTTGTGTCAAAGAGGTCAG
>Locus:BSU23600_1:2457329-2457348(+)
GAACTGAGTTAATCTTTAGC
>Locus:BSU24180_1:2514150-2514169(+)
AACAGCCTCCTTCTAACAAC
>Locus:BSU25230_1:2603269-2603288(+)
CCTATGACTTCAACGATATC
>Locus:BSU26880_1:2747834-2747815(-)
TTCATAAAAAACAATATAGA
>Locus:BSU29590_1:3026938-3026957(+)
TATGATCGTAATTCATGTTC
>Locus:BSU31010_1:3180446-3180465(+)
ATACGGTTCTGCCCTTTCCT
>Locus:BSU32770_1:3365050-3365069(+)
GGATATGCTGAGAAATATGT
>Locus:BSU33990_1:3487955-3487974(+)
AAACGAACGGTTTGGAACAT
>Locus:BSU35540_1:3649777-3649796(+)
AACCGTTCCTTCCATTATAC
>Locus:BSU36000_1:3708781-3708800(+)
GGGCTTTCTTTTTTTCTTTT
>Locus:BSU36370_1:3743712-3743731(+)
GGCCATCTGCCTTTTTTCAA
>Locus:BSU36650_1:3768401-3768420(+)
TATTCCTCCCGTGACATTTT
>Locus:BSU37760_1:3875762-3875781(+)
CCTCCCGGAGAGCTTTTTCT
>Locus:BSU38380_1:3937534-3937553(+)
TTGTGATGTACGTTCTTTTT
>Locus:BSU38400_1:3941889-3941870(-)
TGGATGGGAAAAAGGTTGTG
>Locus:BSU38960_1:3999407-3999388(-)
ACGGCGGTTTTTTTCTTTGA
>Locus:BSU39360_1:4043681-4043662(-)
TGGATCAAGGTTGTTTCGAA
>Locus:BSU40540_1:4167589-4167608(+)
ATAAAACAAGCAGCAAAGGA
>Locus:BSU00150_1:23147-23281(+)
CATACGATAAGCTCCTTTACATGGGCGGCAATGCGTTCAAAGTCGCTCTTATTCAAAACGAAATCCTTTGAATCACCATCTACGGTTAACACTGTAAGTTCAGGGTCTGCTTCCTGCAGCTGCTTGATGGCGACT
>Locus:BSU00450_1:53399-53343(-)
CAGGGAACAGCACGTCCCCCGGGTCACATCCTTATCGGTTATTCTGATTCTGAGCCA
>Locus:BSU02120_1:233014-232949(-)
AAAGCAAAAAACCTTGCGACAACTATCGCAAGGTTTTCTTCTATATTTTATTCTTTTCCGGCAGCA
>Locus:BSU02450_1:267726-267622(-)
AAATCACTGTCCGGCCGGGATTCTGCGCAGCAAAAAAACAGCCTGGTCAGCCGGCTGTTTGGTTTATATCCTTCTTTGTTTCATCGTCTCATGCAAAAGCTTTGC
>Locus:BSU02470_1:270341-270279(-)
AAAGAGACGCACGCCTCTTTCCAGCACCATTACGGCTTCACAAAAACAGTTTTGATCGCTGTG
>Locus:BSU02900_1:312927-312781(-)
CTAACAGAAACACACTTGAGTCAAGATCAAAGTCGTGCCCGCCGTCATACTTGTTCGTATCCCAGCCTAAACCGACAACAACCTTTGAAAGACCCGGATTTGTTTTTGTTAAATCTACTTTTTGTCCTTTTGCCAATGAAATTGTCA
>Locus:BSU05140_1:561181-561252(+)
TATGACTTCACTTCTTTTTCTTTCTCTTTAATGACTAATAAAACACCGCTCAGAATTAAAAACGAACCTATC
>Locus:BSU05270_1:574106-574153(+)
TTACATATGAGGCCCTCCTTGTGCCATTCCCCACTTACACATCTCATC
>Locus:BSU05344_1:581481-581416(-)
AACTGTTTTAAACGGTCACCAATTTCATCACGGACCCTTTGGAAACACTTCTTCTGTTCCGTGTGC
>Locus:BSU06073_1:657745-657858(+)
AACCAGCTCCGTTTTTTATCTTTAATTTTTTTTGCATTATTCCATCTTTTATTCGACCAGTTCCATAAACTCCTTTTCAATTCTTTGGGGGTTTCGGGTCTCGGCAAGACTTTC
>Locus:BSU06820_1:749809-749777(-)
ACTAATAAACCAAATGTAATCCGTTTTTTCGTC
>Locus:BSU07860_1:860285-860359(+)
CGTCCGTTTTTTTGTTGCTTAGGCTTGAGCACCTGTCAGTTTCTTGTACCTGTAATACAAGAAAGCAGCTGCAGC
>Locus:BSU09390_1:1013880-1013996(+)
ATATCTTATCATAATCGATTGAAAAATGAAAAAAAAGGAATTAAAAAACATGCACCCAGCTGGGTGCATGTTTTTTGCTTACATGTCATTCGGCGGATTTTGGTTTTTACGGTTTTT
>Locus:BSU10400_1:1115779-1115699(-)
GACGCGGGTCCATCAGATATTCAAAACCAGGCTGCTGGTTCTGGTGCTGAGGCGGTAATGTTTTCTTTTTTTGATTCGCCA
>Locus:BSU11030_1:1181563-1181501(-)
TGCTGCCCTGGTCTCATGCTATCGTCCTTCCTGTTCCGCTTATTCTCTGCGGATTTTGTTAAC
>Locus:BSU11710_1:1246910-1246839(-)
TTAATATCAGCCTGTATCCCTGCGCCGCCGCCTGAATCTGATCCGGCGATTGTCAATGCTTTATATATACTC
>Locus:BSU12170_1:1289141-1288998(-)
TCAAAAAACCCGAGCTGGCTGAAGCCGCTCGGGTGGGAGGTCAATCTCGCTTATTCATTCCTCTTTTCTCTCGGGGTTCCTGATGATGTTTTTGGTGTTCCGGAGGCTGCGTCGTGCGTTCCAGCTCCTTTGTATCTTGTCCCA
>Locus:BSU13860_1:1454866-1454717(-)
AACCCTTTCGAACATTTGATGATTTTTTTATTTAATGCAGATAAAAAAGGACGATGTCGAGAACAAAGTCCTTTTTTATTTCTATTACAGTATGATCAAATCCTTTGGATATTGGGTCAGAGCAACTGCTCCGTCCTTTGTTACGTGAAC
>Locus:BSU13880_1:1456135-1456094(-)
TTCACTGTGAAGGACCCATTCACGATCCTCAGCTCCTTTGTC
>Locus:BSU14620_1:1533653-1533706(+)
ATAAAGCAAATACTATTATCAGCATGGGGAATACCGCGCGATATCGCATCTATC
>Locus:BSU16090_1:1680535-1680431(-)
TGCACTCTCAACTGCTTCTTCTGCTGTAAAAGCCACTTTACCTTCAGGAACAGATACCCCATATTTTCTGAGGACTTCTTTTCCCTGGTACTCATGGATATTCAT
>Locus:BSU17240_1:1859911-1860054(+)
AGGGAGAAGAACGAAAAAAGTGAAAAAACGGCTCGATATAAAGCAGCGCCTTTGAACGAAAGCTCAAAGGCGCTACGCTGTATTATTTTGATGAAAGTGGCTGTCAGCTGTGCTGGATATCAATTGTATATACTGCACGATCTG
>Locus:BSU18160_1:1944060-1944116(+)
GGTGCTGGCCCGTACTTCACCCGCCTCGTTTTTAAGCGGTCCCATTACGAGTACTAT
>Locus:BSU18440_1:2008543-2008665(+)
GGTTTCTCTTATATGATAATCCCCTTTATTTACGGAAGAACTGAACTCCCCATCAAATATCGATCCACTTCACGCGCCACTTCACGGCCTTCATTAATCGCCCATACGATTAAGCTTTGCCCT
>Locus:BSU18898_1:2059863-2059901(+)
ATTTACTGCACCCTTTATATTTTTTTTATGTTTTTTCAA
>Locus:BSU19300_1:2100147-2100185(+)
TTACATCTCTTCGAAGTATTCTTTATAATAGCCGCCGAC
>Locus:BSU19970_1:2156638-2156760(+)
TTCTCTTCATTTAGAATATATCCAGCGCTCCGTCACAATAAGAACATTTGCCACTACCCTCTTCACATGTACACATATATTTGTCACCTCCAATTTCGCTACCGTCAACTGACAACTCCTCAG
>Locus:BSU20470_1:2190885-2190920(+)
TATGCAGACTCAATACTGATGCCAGTATCTTTTAAC
>Locus:BSU20500_1:2193231-2193169(-)
TCATTGAATTTTAAAAGGCTAGGCTCTAAGAAGTTATGTAACGGAGAGATTACACTCTCCAGG
>Locus:BSU22420_1:2352978-2353019(+)
TATATTCTCTCCATTTCTCGAATATCAATAATGATATTATCT
>Locus:BSU22540_1:2363033-2363149(+)
TGTCCATATAAAAAAGCTGACGCCGGGTCAGCTTTTGATAATAAAAGTATATCCTTCCATTTGACAATTCACAATACGTTATTTTGCGGTTGTTTCAGAAATAAATTTTGCAAGTTC
>Locus:BSU22810_1:2387855-2387947(+)
CATTCCTTTTTCATATCATTTTCTAAAAAAACAGGTTCCTGTTTGTCATTTACCGTATATTTTACAGAAAACGCGGGGACAAAGGGGGTTTCA
>Locus:BSU22840_1:2390188-2390268(+)
TGTTTGATTCACACCTTTTTATTTTCTAGCTCTTGCAAATATTTTGATTGGTGTCCCCTCAAAACCGAACGCGTCTCTGAT
>Locus:BSU22960_1:2402068-2402103(+)
TATATCCAGCCTCTAAAACGCGAAGCTTCAGCCATT
>Locus:BSU24030_1:2498029-2498085(+)
GCTTTCTCCAAGCTGCGGCATCGTCATTTGTTCAATTGCCATGATTGTATCCTCCCT
>Locus:BSU24580_1:2549904-2549776(-)
GAATTGCTAATGTTTTCTGGATTTCTGCAGAGAGCTTGTACAGTTCCCAGTTTGCCCAAGGGCCATCGTTTTTCAGTCTTTCAGCAAATTCTTCAGGCCATTTTGCATCGTAGATCATTTCTGTATTCA
>Locus:BSU25830_1:2659265-2659215(-)
CTATGCCATTCATTAATCTTCATTCCCACTTCAGCTGATGTGATTGATATC
>Locus:BSU26140_1:2683208-2683306(+)
TACTCCTTCACTTTCACGATCTTGGCTACGGCGTCCTCTTCTTCAAAAACACTATCCAATTTCGCTGTCAAAACAATGATAAACATACGGCGACGGATG
>Locus:BSU26300_1:2697072-2697164(+)
TCCACTTTGCCGAGTGGGCTTTTTTATTGCGCGTTTTTAAATTCAAAACCAAGTTGCTCCCTTAGATACCTTTCCAAGTTCTCTCTGAGAATG
>Locus:BSU27440_1:2803986-2803891(-)
CCTATTCACTCCTTATCAAATTGGGATGAGCATCGCCTGCTCATCCCGGGATGGTTGTTATTCAGCTGGGTCTTCTTTGATCCATTTTTTATAAAT
>Locus:BSU27730_1:2835152-2835187(+)
AGTCATATCGGGGAGCCTCCATTTGGAAATGATGAT
>Locus:BSU28150_1:2875952-2876029(+)
CATTTTCCATCCTCGTCAAGCTCCCGTTTTACACGATCAATTAAATCTTTTGCTCCTTTGTCAGCCATAAGAGCGGCA
>Locus:BSU29970_1:3066538-3066452(-)
GTGCCGCATTTTCCGGCTGAAGCCGATTCAATCTCACTAGCGGTGTATCTCCTATCAGATCAGCTGTGTTTGCAACGATTTTCAACA
>Locus:BSU29980_1:3067386-3067487(+)
AAAAAAGGACTGGCTTCAGCAGAAGCCGGTCCTTTTATTTTGCAAGCTCGTAAATGGCCTGAGCATATAACGCTGTCGATCTCAGCAGGTCATCAATTTCGA
>Locus:BSU30900_1:3159692-3159739(+)
CAATTCGCCTCCCGATACGCTTTTATCTTTTTATACAGTTCCGGCAGT
>Locus:BSU31040_1:3183760-3183798(+)
GCAGTCATACGCTTCCACATCAGCTGGCACCTTCCTTCT
>Locus:BSU31980_1:3288642-3288788(+)
TATTTTTTAAATCCTGCAAGAAGCTTCTCGGAAATGGCTTCACGGAGCGCTTTTTTGCTGACTTTTCCTACTCCTGTCTGCGGGAAGGATTCGACAAATTCAACTCGATCAGGGATTTTATATGCCGCCAGTCCGCGCTCTCTCAAA
>Locus:BSU32800_1:3366110-3366169(+)
CGGCTATCCTGTTTTAGTCTTCTTGTGTCATCTCTTCGTATTGCTCTGCTGTCATCAGTT
>Locus:BSU35200_1:3618447-3618364(-)
TTCTTTTGTAGTCGTTGCGCGATATCCTTTTTTGACGAGCAGCTGCATGGCAGCATCAAGGATTCTCTTGTTTGTCGGTCTCAA
>Locus:BSU36690_1:3770897-3771040(+)
AACAGTGCTGTAGCGATTTTTCCTGTTCTCCCCGGAAATAAACGTTCCGATGCTCCCCTTTTTTTGCATAAAAAAAAACCATCTGCCAGCAGATGGTTTTGTCTCATACTTCATATAAACAATCGTTCCTTTGAATCATCTCTC
>Locus:BSU37670_1:3866692-3866597(-)
GCTTCCAGGAAGCCCAATCCATTGTGCGGAAATCATGAAGCGCATACCAGCCGTCAAGCGTTTTTGCCGCTTCATTCGTCATTTGCTGTTCACTCA
>Locus:BSU38390_1:3938275-3938355(+)
GATGATCAGCCCTATGACAGGCTGATCATCTATCACATCACATTTTTATCCCCAGATTCAACCGCACTCTCTTCCCGCCAT
>Locus:BSU39420_1:4051604-4051639(+)
AATAGTTGTCTCCGCCTGATGCATTTTCTCCTTTTA
>Locus:BSU39450_1:4054355-4054405(+)
CAGCTATGGCTGGCTGAGATACGTTTTTGCTGTTTAGCTGATTGTGCAGGT
>Locus:BSU39480_1:4058029-4058178(+)
TTATATAAGCTCTGCAGGCTCTCCCACCTGCTTGATAAATCGTTTCGTCCGTTCGTTTTTCGGATGGTCAAACAGTTCCTCTGGCGTTCCCTGCTCGATAATATGGCCGTCTGCCATAAAAATCACTTGATCAGCAACCTCTTTTGCAAA
>Locus:BSU39860_1:4094088-4093981(-)
GTTGAAGCTTTTCTCTCCGCTGTTCCGCTGTTGAAGCGCGCAAGGCTTTTTGCTGTTTTTTCTGAAGCTGAAAGACACGCTGGATGTCGTCCTTTACTTGCTGTTCCA
>Locus:BSU00150_1:23127-23146(+)
TTAGGGATATGATGTTCCTT
>Locus:BSU00450_1:53419-53400(-)
TATATCCAAAATAAAAAAAC
>Locus:BSU02120_1:233034-233015(-)
AAAGTAAAAAAGGGTTATTA
>Locus:BSU02450_1:267746-267727(-)
ATATTTTATAAAAAAGCGGT
>Locus:BSU02470_1:270361-270342(-)
GCTGGTTGTGATAAACCGGG
>Locus:BSU02900_1:312947-312928(-)
CGCGCATTTGCCCGCGGCGT
>Locus:BSU05140_1:561161-561180(+)
AATAGTTTGCTTTTTTTTGT
>Locus:BSU05270_1:574086-574105(+)
GCACTTTTTTGTAAGTAGCT
>Locus:BSU05344_1:581501-581482(-)
TTTATTCCCCAGTTACAGCA
>Locus:BSU06073_1:657725-657744(+)
AAAGTATCGGAGCTGGATAA
>Locus:BSU06820_1:749829-749810(-)
GGATGACACATACCATTAAA
>Locus:BSU07860_1:860265-860284(+)
AAAAAACGGACGCTCTTGGG
>Locus:BSU09390_1:1013860-1013879(+)
CTCAGAATAAGACATTTTCT
>Locus:BSU10400_1:1115799-1115780(-)
CTTCGGCTTATCAAAAACCG
>Locus:BSU11030_1:1181583-1181564(-)
GATCTATACTCAAGGTTAAT
>Locus:BSU11710_1:1246930-1246911(-)
CATCAAGCTCTTGAAAGGTT
>Locus:BSU12170_1:1289161-1289142(-)
TAGTCCATTAGACCTTTTCA
>Locus:BSU13860_1:1454886-1454867(-)
CAACCAAAAACATGAAATTA
>Locus:BSU13880_1:1456155-1456136(-)
CGTTATTATTCAGTACCTTT
>Locus:BSU14620_1:1533633-1533652(+)
GGTGGAAAGCGTACAGCCCG
>Locus:BSU16090_1:1680555-1680536(-)
ACCGAGCTGGATAAGCTCTT
>Locus:BSU17240_1:1859891-1859910(+)
TATCTTAGGCGTCATTCAAT
>Locus:BSU18160_1:1944040-1944059(+)
CCATAATGGCGGGCTGTTCC
>Locus:BSU18440_1:2008523-2008542(+)
AACCGGCTGGCAGCCAGACC
>Locus:BSU18898_1:2059843-2059862(+)
AGTTCGCTTTAATTTCCGTC
>Locus:BSU19300_1:2100127-2100146(+)
TTTGATGCTTCAAGGAAGCA
>Locus:BSU19970_1:2156618-2156637(+)
TAGCCACTCTATAAATTGCG
>Locus:BSU20470_1:2190865-2190884(+)
TCCGAATAAAAAATTACTTT
>Locus:BSU20500_1:2193251-2193232(-)
TTGATCCATGTACTAAATTT
>Locus:BSU22420_1:2352958-2352977(+)
CATCATTGTTCGATACATAT
>Locus:BSU22540_1:2363013-2363032(+)
CTCAGTCTGTAAAAATAATA
>Locus:BSU22810_1:2387835-2387854(+)
GTATGCAAGGGAGAAAGGTT
>Locus:BSU22840_1:2390168-2390187(+)
AAGCATTGTGACTTTTTTCA
>Locus:BSU22960_1:2402048-2402067(+)
TTTTATGCAAATCATCAACT
>Locus:BSU24030_1:2498009-2498028(+)
CTGATCGTCCCCTCTGTTAC
>Locus:BSU24580_1:2549924-2549905(-)
CCGTAAGCCTTCAAACTCTG
>Locus:BSU25830_1:2659285-2659266(-)
CGTTGAATTTTTGAATATGC
>Locus:BSU26140_1:2683188-2683207(+)
AGTAAACACACCAGACCACC
>Locus:BSU26300_1:2697052-2697071(+)
TTAGATAGCCTTTAAAGAAG
>Locus:BSU27440_1:2804006-2803987(-)
AGAATTGACACATTCATCTG
>Locus:BSU27730_1:2835132-2835151(+)
ATAATGATCTTAGGAAATTC
>Locus:BSU28150_1:2875932-2875951(+)
TTTTCCTTTCAACGGAAAAT
>Locus:BSU29970_1:3066558-3066539(-)
TTCAAGCTTTAAATAGACTT
>Locus:BSU29980_1:3067366-3067385(+)
GATTTATGGTCATTTATTTA
>Locus:BSU30900_1:3159672-3159691(+)
TTGTCTCGATGACCTCATGT
>Locus:BSU31040_1:3183740-3183759(+)
TATATAAGCCTTCCGCTTTT
>Locus:BSU31980_1:3288622-3288641(+)
TTCCTCTCAAATTGTTGTTT
>Locus:BSU32800_1:3366090-3366109(+)
AGCGTGTCCAATTGCTTTTA
>Locus:BSU35200_1:3618467-3618448(-)
ACATTTGCTTTTTCTGCAAT
>Locus:BSU36690_1:3770877-3770896(+)
AAAACGGCTTTTGTTCAAAA
>Locus:BSU37670_1:3866712-3866693(-)
GCGCTCATCACTGGACAGAA
>Locus:BSU38390_1:3938255-3938274(+)
CATTCCTTTCGTTTGAAAGA
>Locus:BSU39420_1:4051584-4051603(+)
TCTGCCTTCCGTCAGCTCTT
>Locus:BSU39450_1:4054335-4054354(+)
AGTTGAAACAGCTCCTGCCT
>Locus:BSU39480_1:4058009-4058028(+)
CCATTGTTCTTCTCCCCTTC
>Locus:BSU39860_1:4094108-4094089(-)
GATGACGGAATCTAAAAAGC
>Locus:BSU03120_1:338187-338125(-)
AGGTCTTCATTCACTGTGAACAAGAGAGATCAGCTGACTTCAACCCGTATGGATGTCACACTG
>Locus:BSU05390_1:585905-585870(-)
GATAGCAACGAAGAGATTTTTGCAATATTAGGATTC
>Locus:BSU08000_1:871284-871388(+)
CAATATGAACAGAATATGCATAGCGATCGGCTTACAACAAAAAAGAACAGCTGCTCGCTGTCCTCATTTAAAAATATTGAACCATCCTTTATGTACAAACCAAAT
>Locus:BSU08400_1:914457-914495(+)
TTAACGCTTTTGCCGGCGGAAAGCCGGAATACTGATAGC
>Locus:BSU09570_1:1034094-1034047(-)
CTTTATTTAAGTTTTCTTCAACTTCCCGGGATAACCCAGCCAATTTCA
>Locus:BSU10700_1:1149319-1149399(+)
CATGCTTGCTCATCTCCTTTCATTTCTGATGGAATATGCTCCAGAAAGTGTTCTACAGCGCGGATGACATCACGCTTCACA
>Locus:BSU10980_1:1175986-1176132(+)
TACCTTTCCTCAGCGGGCTGGAGCCGATTGCCAGCCATTTTAGGGTCTTCTTTTTCTTTTGTTTCTTCATTGTTTTGCTTCACATGGATGAGCATCATCACAAGAATCCCGACAACGAGAGTCAATCCCGCGATGCTTAAAAACATG
>Locus:BSU12890_1:1357431-1357372(-)
AGGGGGTTTGAGGTTATGACATATGCTGGTCTCTATAGAGTCTTTTATTTTCAATTCCAT
>Locus:BSU13240_1:1391041-1391148(+)
TATCCCTGCTTTCTGTTTTTTCTTGATGGACTGTTAGCCGAAAGATTCACAGTCATGGTGATGTGGTTTGTTTGCTGCTCAGCCATGCGGAAAACGGCCTCCAATGTG
>Locus:BSU13680_1:1433647-1433769(+)
CCTGATATGTCACAAGGCTTCCTTTTTTGCTATTTTTCATTTGTTTCCGCTGCGCCTCTCGGCAAAATGAGAACTTCAACCCGCCGGTTTTTGCTTCGGCCTTCCGCAGTTTTATTGGAAGCC
>Locus:BSU14072_1:1481474-1481382(-)
TTAACGTTCGCTTGTTTTGCAGTTTATTCAGATATCATTTTTTTCTCGATAACATCTCTAAATGCTTGTGCTGTTATTTTTCCAATCTCTTCA
>Locus:BSU18210_1:1949625-1949720(+)
TGTTGTTATTGTAAATATATAAAGGAGCGCTTTTTTTGCGCTCCTAAGTTCTTGCTTTTACACCGGATAAACCGGATGCTTTCGATTGGTAAATGT
>Locus:BSU18270_1:1957708-1957761(+)
AGAGAAGAAAGTTCGGCAAAAAGGCTTCTTCAGCCGGATCAGTCAACACAGCAT
>Locus:BSU18350_1:1998256-1998405(+)
TCTTCTAATTGTTGGAAGGTTCGACAAAGCGTTATTACAGACATAAAAAAACCTGTTTTCTCTTGGAAAACAGGTCTCCCGCTATTATTGATTTGCCAAAATGACAGCGATTTGATCCTCAATATCTTTTCCATCCTCTTCATCAATCAA
>Locus:BSU18530_1:2021193-2021131(-)
TTTATCTTTTTAAAGGAAAAGGGATGTGGCACAGACCAAGAGAATACCGTCATTCTCTTGGTT
>Locus:BSU18830_1:2051226-2051369(+)
GTTAGTTCAACGGGAACTTTATCATTCGGTACAAATGCAGCCTCCCAACTTCTAGTTAGGGCTGATGGCGGAATATCTGACGGTTCTCTACACACATCAGACATTAGAAGATTTCAATGTAGCCTTCTGTACCATGAACGCGAA
>Locus:BSU18930_1:2064162-2064200(+)
ATTTCTTCAGGATTCTCTTTTCCTGCATCTAAAAAAGAT
>Locus:BSU19100_1:2083069-2083131(+)
AGGTTTCATATATTTTTTGCATGTGATGAATGGTTTCTTTTACTTTATCCCTTATATGAAGAG
>Locus:BSU19530_1:2126969-2126913(-)
TCTCTTCTTTTTTTTGTGGGGAGACGAAATCTTATAGTTTTCCATTCAAAAATTGCG
>Locus:BSU19750_1:2145935-2146051(+)
CTGTTTTCATCCTTTCTTATCACGATATACGACATTTTATGCGGGCCAAGTCCCAAATGGTTTGTGCAAACGCCTATTTCATGTAAGGAAATAATGAAATACAGTATGCACCCGCTC
>Locus:BSU20810_1:2206683-2206817(+)
TATCGCTCATTTACATGCTTTATAAACTTTTTTAATGTAACAAGATCAGCGTTTTCAAAAAAACTAATAAAATCCTCTTGGGTTGCTTCATATAGTGGATTTAAATCGATTTTTTCATCCATTGTTACACCAGCA
>Locus:BSU21030_1:2222377-2222342(-)
CTAAACATGTACGTTACTTTCTCTGAATCCTTTTGC
>Locus:BSU21640_1:2283632-2283670(+)
AGCATTTTTCGATTGTCCATACTATCCTCCATAAATAAT
>Locus:BSU22350_1:2345435-2345467(+)
ATTGTTCAAGCCAATTGTAAAAAGGAACCTGCC
>Locus:BSU22700_1:2378013-2378048(+)
CATGATGTCTCCTCCAATCGCCATTTGTTCAGCCAG
>Locus:BSU22950_1:2400936-2401049(+)
CTTAAAAAAACAAAAAGAGCATACGAATGCATCATATGCTCCTCATCTTTAATGGTTTTCTCTTTTGGCGATTTCCGCTGCGATATGCCCCCCGTGAAACCTGCCGTTTTCAAT
>Locus:BSU24230_1:2519068-2519169(+)
ATCAAAATAAAAAAACTGCCGGAAACTCCGGCAGTCAGCTTGCTTTTTCTTTTCCATAAATATCGATTCCTGCTTCTGACAGCATCCATTCAATATGAACAC
>Locus:BSU25730_1:2650488-2650580(+)
TACTTTTTTTCTGTCGCATGGCCTCCAAATTCATTTCGAAGCGCAGCAACCACCTTTCCTGTAAACGTATCGTCTGTTAAAGAACGGTATCTC
>Locus:BSU26020_1:2672055-2672150(+)
TACTGCGGTATTTTTAATTTTTGCCCAGGAAAGATCCAGTGTCCTGGCTGTCTTATATTCCGTTTGCTTCGTTTGATCATAGCCTTTTTATTGACT
>Locus:BSU26500_1:2710850-2710891(+)
AGCCTTTTTGAATCCAAAATTTCAATATATCGCCCTCGTCCG
>Locus:BSU26550_1:2713950-2714048(+)
TATCGGCTCTTTACCAATAAGTCGACTGCTTCTTTTACTAAATTTTGTGTGTCTTCGCCTTTTTCTAAACTTTCACGAACACAATGTTCAAGGTTTGTG
>Locus:BSU26690_1:2727160-2727243(+)
TCAACTTGTTTTTGTTCGGAATATACTCAGTATATAGCCGCATATTCCTCCTGCAATAGCTGGAATGAGCCACCCCAGCCCTAT
>Locus:BSU28200_1:2880467-2880544(+)
CATTTCTTCTCTCCTACTAAGGCATGTTCCAAAACCTCGTCTAAGTGGGACGCCAATATAAATGTCAGCCCCTCCCTG
>Locus:BSU28650_1:2930829-2930951(+)
ATCCTCGCAAGTGATACACGAGGATGGCAGCCGCAACCGCAACGTTTAGTGATTCAGCCTGTCCGTAAAGCGGCACGTACAGGTTCAAATCCGTTTTTTCCAGCAATGCAGCATCTACCCCTG
>Locus:BSU29970_1:3066538-3066452(-)
GTGCCGCATTTTCCGGCTGAAGCCGATTCAATCTCACTAGCGGTGTATCTCCTATCAGATCAGCTGTGTTTGCAACGATTTTCAACA
>Locus:BSU30860_1:3155798-3155727(-)
TCATGTCCGATGGATGCCAGTGCCGCTGATAGGGTTAAACCGACATACCCGGCGCCAACCACACAAATTTTC
>Locus:BSU31890_1:3274462-3274566(+)
TTATTTGTCATCTTTTTTCTCATCTTTCTTTTCTGTTTCTTTTTTCTCGTCTTCTTTTTCCTTCTGTTCTTCTTTTTTCGCTTTTTCCTCGGCTGCGGCTTTTTC
>Locus:BSU32000_1:3291512-3291553(+)
TACACGCCTAAGGTCGCGCCGCCATCTACGCATAAATTATGC
>Locus:BSU32180_1:3306939-3307055(+)
ATAAGCGGACACAATACAATTATCCCCCGTTTTTCATACATAAAAGCTCCTTGCACTGACGCAAGGAGCTTTTATCGTTTATATAAACATGCCGGCAATGGCTGCGCTGAGCAGATT
>Locus:BSU33150_1:3400490-3400555(+)
AAAAAAGCCGGCATGTATTTGAACACGCCGGCTTTCCTTTTCACTTTTTATGATTCGCTGCTGTTT
>Locus:BSU33410_1:3427853-3427803(-)
TTGTCAAAGCGGCACCAAGAGCAAGTGTCATTGGGATACGAATACGTTTCA
>Locus:BSU33720_1:3462047-3462103(+)
CTCTCCCCCATTGGTTTGCAAAAATTGAACAATATGATGCATGACTTATCGCCCCTC
>Locus:BSU34460_1:3539075-3538995(-)
CCTGCGCCGCCCCTGTTTTTATTCATGAATCGAATCAAAGTGTTTCACTGTTATATTTTTGAAGGAGGCTGTGCCGCCGTC
>Locus:BSU34650_1:3559704-3559633(-)
AAGGTCCGTATTCTGTCCAGCCTCTTTTTTCGTAAAACTCTTTCATCCATTTTTCTGCATCAGCCAGCTGCA
>Locus:BSU35250_1:3623885-3623941(+)
AGAAAAAGAAGGCAAATGAAAAGCCGTCCCGAAAACGGAACGGCTTTTTCACTTTAT
>Locus:BSU36140_1:3722569-3722604(+)
TATTTTAGCCCAGAAATGCCGTTTGATATGACAGCT
>Locus:BSU36500_1:3756012-3756092(+)
CAAACCGGCAAGCACTGTAATCATAAAGGGCGTCATCGCTTCATCACCTGCCTGCTGTCTATCGGTTCCTGCCTGAAAATG
>Locus:BSU37790_1:3880637-3880780(+)
GATCACCTTTCTCTTTTTCCGATCTTGAACGCAAATTTATTTTGCGTTTTTTGCTCTTTACGCAAAAAACAAATGCAAAATTATTTTGCGGAGGCTTCTCAAATTAGACCCATCCGCGGAAACGCGATGCTTCTGCCGATTTTC
>Locus:BSU38770_1:3981224-3981102(-)
CAGATTCCTTTCTATCTAGTATTTCCAACTATTACTATAGCATGGGATGGGAACTTGCAAAAACATGGACATGCAAAAAAGCAAGCTCTTTCGTTTGACGAAGAACTTGCTTGCGGGGATCAA
>Locus:BSU38890_1:3993162-3993088(-)
TGCTGGTCCTTCTTTCGGTTATTGAATGGATACTTTGCCAGCGGTCAGTCGTCTGTATGCTTTGTAAAGCATGAT
>Locus:BSU39480_1:4058029-4058076(+)
TTATATAAGCTCTGCAGGCTCTCCCACCTGCTTGATAAATCGTTTCGT
>Locus:BSU39990_1:4107325-4107390(+)
AATTGTAGGAGAAAGGATAACAAAATGCTACCCTTTTTTTCTCACCAGCACTGGTATTTGTTCGGC
>Locus:BSU40080_1:4118526-4118383(-)
AACACGGTTCAGTTGAAACTGACCGTGTTTTTAATACAGGTTATTCAGACCAATTCGTATGGAAGACGCCGTCCATATCAGTCCGTTCGTACGTGTGAGCGCCAAAGTAATCGCGCTGTGCCTGCAAGAGGTTCGCATTGGAAC
>Locus:BSU40310_1:4141410-4141360(-)
CAACCTGATAAAATCACCGCTGCGACGCCTGCGCCAATCAGAAATCTTTTC
>Locus:BSU03120_1:338207-338188(-)
ATCCCTATTAAATATAGCAC
>Locus:BSU05390_1:585925-585906(-)
TGGAAGAACGCGAGGGATCT
>Locus:BSU08000_1:871264-871283(+)
AATATTTTTTCCATTATAAA
>Locus:BSU08400_1:914437-914456(+)
TCCAGACGGATGGGGTGGTC
>Locus:BSU09570_1:1034114-1034095(-)
CAGCTTGCGAATCCATGATC
>Locus:BSU10700_1:1149299-1149318(+)
CGGTTGATGACTGTAAAGAT
>Locus:BSU10980_1:1175966-1175985(+)
ACAATTTTCACACTGGGTGC
>Locus:BSU12890_1:1357451-1357432(-)
ACCCCCTGTCCATTACGGAC
>Locus:BSU13240_1:1391021-1391040(+)
TACTTTCCAGCTTTTCATGT
>Locus:BSU13680_1:1433627-1433646(+)
TAATAAGTAAAAAAAGGAAG
>Locus:BSU14072_1:1481494-1481475(-)
AAACAAGCGAACGACCAGTT
>Locus:BSU18210_1:1949605-1949624(+)
ATGGTAATTAGTTGACATAA
>Locus:BSU18270_1:1957688-1957707(+)
AAGAGCAGTGCCCGCTCCCA
>Locus:BSU18350_1:1998236-1998255(+)
AATTTTCTTTTGTGCATCAT
>Locus:BSU18530_1:2021213-2021194(-)
GCCCTGTTTGAGGGGCGCTT
>Locus:BSU18830_1:2051206-2051225(+)
TTAATGTGCTATCGATCTTC
>Locus:BSU18930_1:2064142-2064161(+)
TGCTTTGGATTGCTTTGGCC
>Locus:BSU19100_1:2083049-2083068(+)
AAACCTGACAGCAGTGTGTC
>Locus:BSU19530_1:2126989-2126970(-)
AGAGAGCTTCTTTGGAGCTC
>Locus:BSU19750_1:2145915-2145934(+)
ACCCAGAGTATCCATACATG
>Locus:BSU20810_1:2206663-2206682(+)
TAATATACCGAAAAAATGAT
>Locus:BSU21030_1:2222397-2222378(-)
CTAAAAATCCAATTAAATTA
>Locus:BSU21640_1:2283612-2283631(+)
TTTTCAACTTCTGTCTAAGA
>Locus:BSU22350_1:2345415-2345434(+)
GATTGTCACCTTTTCACTTT
>Locus:BSU22700_1:2377993-2378012(+)
CCGCGAATTCCGCGAATCAT
>Locus:BSU22950_1:2400916-2400935(+)
AAATTTTACATCTGTCTGCA
>Locus:BSU24230_1:2519048-2519067(+)
ATTCTGAGAAGTGAAGAGGG
>Locus:BSU25730_1:2650468-2650487(+)
AGGAGGCTTGTTGGCCCCCT
>Locus:BSU26020_1:2672035-2672054(+)
CTATCATGTCATCACCTGCT
>Locus:BSU26500_1:2710830-2710849(+)
GATACCCTTTCACATTCATT
>Locus:BSU26550_1:2713930-2713949(+)
ACCTTAGGTTGATGAATTTT
>Locus:BSU26690_1:2727140-2727159(+)
GTGATATTGCTGTTGATTGA
>Locus:BSU28200_1:2880447-2880466(+)
ATTTCTGACTTTGTGACTTT
>Locus:BSU28650_1:2930809-2930828(+)
CCAACGCTTGGCGCAACACT
>Locus:BSU29970_1:3066558-3066539(-)
TTCAAGCTTTAAATAGACTT
>Locus:BSU30860_1:3155818-3155799(-)
CTTTGTCTGTGCATATCATG
>Locus:BSU31890_1:3274442-3274461(+)
CCTGCGCTTCATGTCTCACG
>Locus:BSU32000_1:3291492-3291511(+)
GAACCTCCTTTAAATTCAGT
>Locus:BSU32180_1:3306919-3306938(+)
TTCTTAGTATAAAAGCTATT
>Locus:BSU33150_1:3400470-3400489(+)
AATTGACAGAGTGAAAAACA
>Locus:BSU33410_1:3427873-3427854(-)
AGCAAAGGACAAAGGGGCAA
>Locus:BSU33720_1:3462027-3462046(+)
TCGTATGTTTTATAAAGAAG
>Locus:BSU34460_1:3539095-3539076(-)
TAATAAAAAAACAGGGGCAG
>Locus:BSU34650_1:3559724-3559705(-)
TAAAAAGCCGACGCGAATAA
>Locus:BSU35250_1:3623865-3623884(+)
AGATTTCATGTAATCATAGA
>Locus:BSU36140_1:3722549-3722568(+)
CACCTGGACAGGTGCTTTTT
>Locus:BSU36500_1:3755992-3756011(+)
TAACAGGTTGTGCATACGAA
>Locus:BSU37790_1:3880617-3880636(+)
CAGAAATTTGTCTAACAGGT
>Locus:BSU38770_1:3981244-3981225(-)
ATGAGTTCCCATAGGCATGC
>Locus:BSU38890_1:3993182-3993163(-)
AGCCGGAGTTTGTCCGTTCA
>Locus:BSU39480_1:4058009-4058028(+)
CCATTGTTCTTCTCCCCTTC
>Locus:BSU39990_1:4107305-4107324(+)
TTGTCTAGACCGTTCTATAT
>Locus:BSU40080_1:4118546-4118527(-)
TGTTTGGGATAGAAGAAAAA
>Locus:BSU40310_1:4141430-4141411(-)
TTTGATGGTCCGCAATAAAC
>Locus:BSU00200_1:28676-28530(-)
GGCCGTTTGCTTTTACTGTTACCATACCGCCGCCTGCAGTTCCTTCAACAACCTTTTCTGCAAGCTCTTCTTGAGCCTTCGCCATGTCCTTTTGCATTTTTTGCATTTGTTTCATCATTTTTTGCATATTACCCATTCCGCCACGCA
>Locus:BSU01020_1:119029-118970(-)
GACAAGAAACAAATTAATCCTCGATTACAATACCCATACTGCGGGCAGTACCTTCAACCA
>Locus:BSU01030_1:119856-119791(-)
TTTTACAACATTTTGAATAATATCAGAATGTTGATGTCATGTCAATATTATTTTACGTTAAAAGTT
>Locus:BSU01900_1:213304-213155(-)
CGAGATGATGCAAGTGTTTACTCCCCAAGTGGCAACTTCCTTGACGTTTACGCGGATGTTCAGGTTTACGTTCTCTTGTGTTTCCAGTGTTCGATCAAGGCAATCGTACTGTACTTCAGCTCGCCGCGGCAAAGCCTTAAGAAATCTCAT
>Locus:BSU03030_1:327547-327431(-)
CGCTTCCTCCTTTCAAACCGATGTGAAGACTGGAGAATTTTGTTAACGCTTACATTTAAAATTATCACAATCACTCTATCAAAACAACTTGGCAGAGTGAATACAAATCAATGTTCC
>Locus:BSU03190_1:344391-344335(-)
AATAAAGGAGAAAAGGAAGCGACAAAAAACATCAGCTTCCTCCATCCTTCCACACTT
>Locus:BSU04110_1:463191-463069(-)
TACGCCCTCCATTATTCTAGCGCACTTTGTTTGTCTGTAGAACAGAAGACAGAGAATTTTAAGTTTCTTTTAATATTTCGATCACACATAAAAAACGCGCCTGTCATGAGGCGCGTTTTCTAT
>Locus:BSU04310_1:486004-485891(-)
AATTTACTTACCAAAAATAAAAAAACAGAGGCTAAAATCGCCTCTGTTTTATTCTGTATCTGTCTTTCTTTTTTTGCGTCTTACGGCAATCCAAATGAACACTGCCGCAACCAC
>Locus:BSU04370_1:492636-492710(+)
CTCCTGTATCTAATGAGTCTAGGCTTCCTTCCGCAGCCCGCGGAATATAAGGCCCAGCAAGAACACGAAGATGGC
>Locus:BSU04630_1:517360-517217(-)
CTAGCTTTTATTCAATATCATTTACATATCATACTAAAATTAAAGGCTAAAGGGAAACGATGTCTAACGAAAAAAAGGCCAAATCATGTTTGGCCTTTGGCGGTTATTTCGATGATTGTCCCTGCATGCTTTTCGCTACTGTCA
>Locus:BSU04750_1:524591-524493(-)
GGCATGTTGACCATGACAGAAAACGCCCGATGTTTCTCCACATGCTCAAGCCATAAGAGAATTGTTTTTCCTTGCAGAAGCAATGTTCCTTCCGTTCCA
>Locus:BSU05180_1:564745-564689(-)
CATCGGATAATTTTCAAAAGAATTGATAGGCATGATACGCATCCTTTTTCACTCAAT
>Locus:BSU06340_1:689184-689146(-)
CTTCCAACCATATACGAGCCATTGCCATTTCTTATTCAT
>Locus:BSU06840_1:753165-753064(-)
CAAAAAAAGCAGGCCATAACAGCCTGCTCACTCCTTACTCACCTAAATCAACGTTATGATATACCTGCTGAACATCTTCCAAATCTTCTAATGCATCAATCA
>Locus:BSU07370_1:811524-811408(-)
CTTTATCCTAACATAAGCAGGCCGGTTCGTTTTTGTCCATTATGTGAAAAAAAGCGCGGCCTGCTGCGGCCACGCTTTTTAGCTTTCCAGTTCTTCGATCATGAGGGACAATTCTGT
>Locus:BSU07790_1:848634-848768(+)
TATATATTGTTTTCTTCATCTTTTGGGTCCTCTCTTTTCGCTCCCTTCTGTCCGTTGCCGCGCGAATACGTGCCCGGCCTTCTGGTCATCGTCCACCAAGGCGCCCTGACAAAAATATCTTTTACTTCATCTCGT
>Locus:BSU08100_1:883851-883759(-)
ACTCTGCAATCCGTTTTCTTAATCGGGCTTCGTCAAGCACACCGTCTTTCACAAAACGTTTCCAGGTTTGCAAATCGTTTGGGACCGAATTCA
>Locus:BSU08450_1:920525-920475(-)
AAATCAGACATACTAACACAATCCATTTTGAAGATGCCTTTTTGCAGATCA
>Locus:BSU08600_1:931830-931738(-)
ACTGCCAATGGCGCTTGGTATTTTCAGTGCATTTTTGTCAGACGCCGCATGCTTTTTAATTCGTTCGTTTCAGGCAGGTCTTTGTTCGGGATA
>Locus:BSU08760_1:953375-953446(+)
ACTCAGCGTATTGGTCTAGGATCTCTTCTAGCACCTCTTCTAGCTCTTCTGTATCTTCAAGCTCTGATTGGC
>Locus:BSU09030_1:980063-979941(-)
TCTGGAGGTGCGATTCTATCGGTTGCTTCTTGCTTCTCAGGTCCAGGTGAGGCGTTGCGGACGTTAAATGTAATAAGGGCCGCAATGACAATGACAGCAGCAATTATTGCTATAATAATGGCC
>Locus:BSU10660_1:1148202-1148155(-)
ATCGCTCCGGCCGCACAGCTCACATATTCCGGCAATCTGCTTTGCCAT
>Locus:BSU11420_1:1218113-1218196(+)
TTAGCGTCTTTTTCTTCCAAGACCCATGGCATTCTCCATTTTTTTCAGCATTTTGTTTGCTGTCCGATTCGCTCGTTCCGCGCC
>Locus:BSU11530_1:1229963-1229916(-)
GTCTCCGCTTTAATTTCTGGTTTTGCTGAGCGCCTAGAAGGTGAAACA
>Locus:BSU11700_1:1245889-1245809(-)
CGGCGCGCGCTTCTTTCAATTTTTTCTGGCCGGATGGGCCGATCGGAGCAAACAGCTCCTGCCTTGAATACCTGCCTGTCA
>Locus:BSU12120_1:1283066-1283209(+)
CAAACAATAAATCATATGGAGGAACAATCAAAACATGCATGCTTTTTTGTGAACAATAAAGGCGGCCGGGAGGATGGAGTTCTTGGCCGCCTCTGGTATGAGGTTATGCTTTTACATCAATGGTTTGTCCGAGAGTTGGATGTT
>Locus:BSU13010_1:1369878-1369913(+)
ATACTTGATGTAAAAACTTTACACAAACCGGGTAAG
>Locus:BSU13030_1:1372582-1372460(-)
CAAAACAACTTATGTTTTGGGTTTAACGTTCACCAAGGCTTATCAGTTCCGAGCGCATTTGCAAGCGCCTGGCTGTGTCTCTTGCGGTTCTTACGTTCATTAGCACGCTGTACAGCTGTATTA
>Locus:BSU13110_1:1378208-1378104(-)
AAAGACACTTGTCAAGGTTTTTTGTCATCAAAAATAGCCCGCATTGCGCGGGCCTCTTGCAGTCTAGTTAAAGACGATTGTTTTATTTTCATGAACGATGACACG
>Locus:BSU14440_1:1514156-1514052(-)
AGCTCGTTTTTGGCGCACGAGAAATGTCACATCATTTCCTTTCTCCGAAAGCCGTCCGCCAATATACCCGCCTACTCCACCTGCTCCGACAACCAAAAATTTCAT
>Locus:BSU15590_1:1632272-1632210(-)
CCGCTCACATCATATGATTCATCTACTCTGTTTACTAATGTTCCTCCGTGTGGTGCTAAGCTC
>Locus:BSU17410_1:1872813-1872941(+)
TATGATTCTAGGATCACAATAGCGTCAAAGCCGGCATTTTTCGCTCTGGCAGCGAGGGTGTCTGCATTGTCTTTGGATGAAAATGCGCCAATCTGCACTTTGTATAATCCGTCCTTTAAAAGGACAATC
>Locus:BSU18909_1:2062048-2061992(-)
CATTTGAAAAAACGAAAAAAATACCCTCCTCAATCAAGAGAAGGGTATGGGGTTTAT
>Locus:BSU21600_1:2278604-2278636(+)
ATCCTTGGTATGAATTTGTTACAAACTCTTTTG
>Locus:BSU21910_1:2305421-2305380(-)
AGCACCTGTTTTGCCGGCAGGTGTGTTGGTATATTAATAGGC
>Locus:BSU22260_1:2338618-2338583(-)
TTTCTGCAAAACGTTTGCTTAAGTATGATACGTTCA
>Locus:BSU23660_1:2461874-2461951(+)
TACTTTACTAATATGCTCATTCTGGGGCTGAGCATTTCAGCCGGGCTTTTCAGCGCCAATGTTTTGGCTTTTTCATTG
>Locus:BSU27809_1:2841504-2841409(-)
AATAAGAAGAGGAAGGGAAAAAGAAAAAACGCGGCGTATCGACTACGCTGCGTTTTTCTACAGAGGCAAACTTATGGCAATTGTTATAAAATCCTT
>Locus:BSU28220_1:2884782-2884877(+)
TATGCAGATGTTTTATCTTGGCTTACCTCAGTGCCGTCTTTTAATAAGAGGCGAGGAGGCTCTCCGTGTGTCACAGTTGCCCCGGTGATTACACAT
>Locus:BSU28370_1:2901155-2901262(+)
TATTTCAGTTCTGGCAGAGAATCACCCAGCACTTCTTTTTGCTTGTCAATCAGCTCTTGGATTCCTTTTTCCGCAAGACCCAGAAGACCGTTCAGATCCTCTCTAGAA
>Locus:BSU29170_1:2984313-2984459(+)
TATTTGATGATGATCCGCTTATTCTTCGACATTCCTCTCAGCCATTTGAACAGAATCGGCTTACACCAGCCGCGGGTAAACGGGATAAGAAGACAGGCGCCGGCCAAATCTGATAAAAAGCCCGGAAGCATCAGCAATAGACCGCCA
>Locus:BSU32100_1:3300007-3300072(+)
ATAAAGAAAACCCGCTTCCGCGGGTTTTTAGAAAAACTTGAACTTGCCTTTTTTCAATGTCAGTCC
>Locus:BSU32810_1:3366928-3366966(+)
ATCTTCTTCCCCCTCAATAAAATAATCGAGGTTATTTTA
>Locus:BSU33150_1:3400538-3400609(+)
TATGATTCGCTGCTGTTTCGGTCCCGAAACACAATGGCACTTCTTTCATATTCTACATCGCCAATACCGCTT
>Locus:BSU33320_1:3419453-3419373(-)
GCAAAAGAGCCGCGGGCAGGCGGCTCTTTTGTTTATTTAGTCAAGCTTTCCGTAATAAACTCCAGTTGTCCTTCTAATGAA
>Locus:BSU33530_1:3444381-3444331(-)
ATTCCAACCTTGATCGTATCCACTTTTCTTCTCCCCTTTAAAAGCGTTATC
>Locus:BSU33590_1:3449648-3449797(+)
AAAACTATTTCGGTACCAATATTATACGGCAGAAATTTATGGAAATCAACAATATATAAAAAAACCTCTCCTATTGGGAGAGGTTTAAAAGACACTGCGGACCAAACCGCCGTCCGCCCGAAGTGCCGCGCCATTGATCGCAGAGGAAAG
>Locus:BSU34000_1:3489000-3488947(-)
CGAGAAATGCGAGCAGGAGAGCTGTCCGCGTTTTTGGGAGCTGCTTCATTGTTC
>Locus:BSU34110_1:3501646-3501584(-)
AAAAAATCCATGAGATGTAACAAATCATTGTTATGTCTCATGGATCATTTTATTTTACATCAA
>Locus:BSU35609_1:3658260-3658295(+)
TATCTTGCACCATCACCCGTCCAAACTACTTTACAA
>Locus:BSU36600_1:3764115-3764195(+)
TGCGTAAACCCCCGGCCTTTACGGCCGGGGGTTTTCCTGATGGTCACAGTAAATGATGATTGCCTCCCGCAAAAAAGCGGC
>Locus:BSU39320_1:4038795-4038881(+)
CACTTTTTATGTTTTTCCTTCTCTATTTCATGCTCTATCCTCGTGATTTGGCGTCTTATAGAATACACATCGCCCTCTAATGAGTGG
>Locus:BSU39390_1:4047580-4047539(-)
TTGTGCGTTTTAGCTGTTGGCTGCTGTTCTCCTGAAGATTCA
>Locus:BSU39740_1:4081000-4081062(+)
CGATCCCACCTTTACTCGATCTTTTTCAATTATGACTGTGCTTCAATAAGCTGTTCGATTTCT
>Locus:BSU40460_2:4159213-4159356(+)
AAGCCTTCGCTGCAGCGAGGGTTTTTTAGCGGTTATCGGTTTATTTCATCCATTGGATGCCTATGTGCATCATCAAATCTGCCGCTTTTTGATACAGATCCCACTCCCCGATCGAAGCAAATTTCCCCATCAGCTCCTGAAGCT
>Locus:BSU40460_1:4159437-4159475(+)
AAGGATAACGGTGCGTGCATAAGAACCCTCCTTACCTCT
>Locus:BSU40900_1:4198888-4198923(+)
AGAATGGAAGATCATCATCCGAGATGTCAATCGGTT
>Locus:BSU00200_1:28696-28677(-)
AACATCCAGGATTTCTTTTT
>Locus:BSU01020_1:119049-119030(-)
CTTGTTAAAACTCGCAACCC
>Locus:BSU01030_1:119876-119857(-)
ACGGTATAAATGATATTCTA
>Locus:BSU01900_1:213324-213305(-)
GCATTGTCTAGGCCTTTCAG
>Locus:BSU03030_1:327567-327548(-)
TCCCTCTTACTTCATTCTTC
>Locus:BSU03190_1:344411-344392(-)
GTCGGGGGGGGATTCTGTCG
>Locus:BSU04110_1:463211-463192(-)
ACGTTATGGCTATATTTGCC
>Locus:BSU04310_1:486024-486005(-)
ATGACAGGTTCCACAAATGG
>Locus:BSU04370_1:492616-492635(+)
GTTTCATTTCGAAACGATGC
>Locus:BSU04630_1:517380-517361(-)
TGTGCTCATTACGACACTTC
>Locus:BSU04750_1:524611-524592(-)
CATTATTACATTGCTATGCG
>Locus:BSU05180_1:564765-564746(-)
TCAATCGATGGCTTCCAGCT
>Locus:BSU06340_1:689204-689185(-)
AATAAAGTTAATATAATCAG
>Locus:BSU06840_1:753185-753166(-)
AGCTAAAACAATTTCCGGGA
>Locus:BSU07370_1:811544-811525(-)
CATGTGCCGCTGACACACAA
>Locus:BSU07790_1:848614-848633(+)
GAGAAGCGGCAAAACACACT
>Locus:BSU08100_1:883871-883852(-)
TTTTTTGCAGCGATGCCATG
>Locus:BSU08450_1:920545-920526(-)
GACAGCCGTCAGTAAAATGA
>Locus:BSU08600_1:931850-931831(-)
AATAGACACGCAAAAAAAGC
>Locus:BSU08760_1:953355-953374(+)
CTCGGCTCCTTTTTATACTT
>Locus:BSU09030_1:980083-980064(-)
GCGCTTCGTTTTTTTCCTCT
>Locus:BSU10660_1:1148222-1148203(-)
TGATGCTCTGTCAGCTGGAC
>Locus:BSU11420_1:1218093-1218112(+)
TGCAAAGAGCGGTTTTTTGA
>Locus:BSU11530_1:1229983-1229964(-)
GCATACCGGACAGAAGAACC
>Locus:BSU11700_1:1245909-1245890(-)
CGCGCCGGCGCCGATAATCA
>Locus:BSU12120_1:1283046-1283065(+)
TTATGACCTCCTTAATATGG
>Locus:BSU13010_1:1369858-1369877(+)
TAGAGCCACTCCATTTGTTT
>Locus:BSU13030_1:1372602-1372583(-)
TTGAAAAGTACAAAAAAACC
>Locus:BSU13110_1:1378228-1378209(-)
TTTTATATTATGCAAAGAAA
>Locus:BSU14440_1:1514176-1514157(-)
CCGGTTTTTTTAAGCTGCTC
>Locus:BSU15590_1:1632292-1632273(-)
GTTCAATTTCTTTTTGAATG
>Locus:BSU17410_1:1872793-1872812(+)
ACGCTCGTCCCCGTCTCGGC
>Locus:BSU18909_1:2062068-2062049(-)
AAAGTTTTCTGCAATTTTTT
>Locus:BSU21600_1:2278584-2278603(+)
TTTCAGATTACCCATTTTTT
>Locus:BSU21910_1:2305441-2305422(-)
CAAATATATGTTCACTTTCA
>Locus:BSU22260_1:2338638-2338619(-)
GTCTGTTTCATATTTCTTCA
>Locus:BSU23660_1:2461854-2461873(+)
GTTCCACGTTTCGCGTCTCC
>Locus:BSU27809_1:2841524-2841505(-)
TTATATGACCTGTAATTATC
>Locus:BSU28220_1:2884762-2884781(+)
AGGAGGTTTGTGCTTATCTT
>Locus:BSU28370_1:2901135-2901154(+)
TGATCAAGCCTTTCTGTCTT
>Locus:BSU29170_1:2984293-2984312(+)
TTTTCATGGCTGCCGTTTTT
>Locus:BSU32100_1:3299987-3300006(+)
TTTTATTTTGGCGTTTTTTA
>Locus:BSU32810_1:3366908-3366927(+)
ACCAGTAAAAAGTTAACGAC
>Locus:BSU33150_1:3400518-3400537(+)
CGGCTTTCCTTTTCACTTTT
>Locus:BSU33320_1:3419473-3419454(-)
GAGCCGTTCCTTATAAATAA
>Locus:BSU33530_1:3444401-3444382(-)
CGGACAATCCGTATCCTAAT
>Locus:BSU33590_1:3449628-3449647(+)
CCCCCGCTTTCGGTACCAAG
>Locus:BSU34000_1:3489020-3489001(-)
ATTGACGCCCCACATGATGA
>Locus:BSU34110_1:3501666-3501647(-)
TCCAAAGAAACGCTGAAACA
>Locus:BSU35609_1:3658240-3658259(+)
TGAATAATGGAATCCCGTTT
>Locus:BSU36600_1:3764095-3764114(+)
TTGTCGCCGATCTTATAAGA
>Locus:BSU39320_1:4038775-4038794(+)
TGTGCCATTTGTGCTCACCT
>Locus:BSU39390_1:4047600-4047581(-)
AAATAGGTGCCTGCTTTTCA
>Locus:BSU39740_1:4080980-4080999(+)
CGAATTTTCTTACCCACAAA
>Locus:BSU40460_2:4159193-4159212(+)
ACACTCATTTTAATGAATGA
>Locus:BSU40460_1:4159417-4159436(+)
CCTTCAGCATTTGTTTTAAT
>Locus:BSU40900_1:4198868-4198887(+)
TTTTAGGCGATAATCACATT
>Locus:BSU00660_1:73856-73809(-)
ACCCGGCTTGAGGCTACATGCCAAACTCGTCAAAGCGTCGTTCATCAT
>Locus:BSU01130_1:134119-134054(-)
GCAAACAAAAAACGAGACCCACAGGGGTCTCGTTTAAAACCATACTATTACTCAGTGATTGTAGAA
>Locus:BSU02480_1:270479-270396(-)
CACAAGAAACAGCATAAACACGATGAACCAGCGCACGGACGTTTTTTTGCCCGCCGGAGTAACACTCGCAAAGTCTTTTTTCAT
>Locus:BSU02610_1:283096-283004(-)
CAAGAACCAGTCCAACACGAGCCGTCACCTTCGTTAACTGCTTTTTCTCCAGTACGATCTTTACACTTTTCTTTTGCAGGTCAATTGTTGCCA
>Locus:BSU03050_1:329825-329775(-)
CAACAAAACCCGCTCCGATTAAAGCTACTTTATTTACATGTTTGTTCATCA
>Locus:BSU03470_1:376472-376356(-)
TTACAATCTTTACATGACTATGTGTACCGCGCAAAAACCGAAAAAAAGGCAAAAAAAGACACCCTTGCGAAGAGCGTCTTACAACGATTCTTTCATGACATTTTTGTCGATATCAAT
>Locus:BSU04740_1:524306-524211(-)
ATTAATAGTCAACCGCAAAAAAAAGAAGCCGGATGTCCAGCTTCTTTTTCTGGTTTTTTAGGACAGCTGTCCGAGAATATAGGTCAGGTCATCTTT
>Locus:BSU05440_1:592274-592336(+)
ATGAATGCAAATCACTATCTTATAAGCCCTTACCGTGAAATGCCTGTTTCTGCATTGAAAAAA
>Locus:BSU05620_1:606596-606739(+)
TGTTTTGATTACAAACACTATAGCATACCTTTAAATTCAAAAGCAAAGGTCATTTTCATCAAAAAAACTCCTGCTCTCATTTTTGAGGCAGGAGTTTTGAGTCTTATTGATGCTTCGCTTTTCTCACTTTATAAATCACAATCA
>Locus:BSU06073_1:657793-657897(+)
TTATTCGACCAGTTCCATAAACTCCTTTTCAATTCTTTGGGGGTTTCGGGTCTCGGCAAGACTTTCATCTACCCTGAAGTAGAATTTGATTTTTGGTTCTGTTCC
>Locus:BSU06390_1:697402-697286(-)
TTTACCCTCTTTCTCGCCTTTTCAAAATCAAAACAAAAAAGCCCGCTTTTCAGCAGACTCACCTCTTTATATCTATTGTCAGATCTCTTTTTTCATTTTCTGAAGGGACTTGTATTC
>Locus:BSU07200_1:788033-787977(-)
TTGCATGATCGATTGCTTACTCTCGTGAACCGTAGCTTGCATGTCAAAAATCCTCCT
>Locus:BSU07370_1:811530-811381(-)
ACACAACTTTATCCTAACATAAGCAGGCCGGTTCGTTTTTGTCCATTATGTGAAAAAAAGCGCGGCCTGCTGCGGCCACGCTTTTTAGCTTTCCAGTTCTTCGATCATGAGGGACAATTCTGTCCAGCGGTCCATCGCAGCCTCAAGCTC
>Locus:BSU07735_1:844698-844642(-)
TGGAACATAAAAAGGATGGCTTTTATCAATCGCCATCCTGCAGACAAGACAAATCAG
>Locus:BSU07900_1:863694-863638(-)
TTTTTGAACCGAAGTTCGTTTATAGGGTGCGCTAATGGTAGGGATTTTCATCAGGAA
>Locus:BSU10420_1:1117208-1117110(-)
TTTTGGAACAGATTTTGCCGTCTATTTCTTCTGGCAGCACGGCAATTGTTGCGCCGTTCACTTCATACGATTCTAAAGGTGCGTCTGTTTTCTGACTCA
>Locus:BSU10750_1:1153178-1153056(-)
GCGGGTCCGGGTCCGCCCTCCAGTTTTATTCAGCCAATTTGGTTTGACAGCGTTCCGATCGGATCAATTGTAATATCAATTTTGTCACCTGACCGCAAGAATTTTGGAGGCGTAAACCCCTTG
>Locus:BSU11120_1:1189594-1189490(-)
TATCAAAAGCAGCACGGGGAGGAGCATCACAAGCAGCCGTTTCACGACTTCCACCTGCTTTCGTCAGTCTTTTCTAAAGAAACCAAAAATCCCTGTCGTTTGAAC
>Locus:BSU11480_1:1226801-1226736(-)
GCTGCTCCGTTCATTTTGAAGTGTTTCTCATTGAACTCGATTTTCTCGCCTGTAATGAACCAGACG
>Locus:BSU12450_1:1317159-1317209(+)
ATTTCTTCAGCTTCCATTCTTTTATCGTCAGCTCAGAAGATCCACTTGCCA
>Locus:BSU12500_1:1320530-1320673(+)
CTCTTCTGGGCTGAGGAATATATCCTCAGCCCGTATTTGATCAGATGTTTTTACCAATATGATATAACGCTTTTTCCTCAGCGACCTGCAAGTGCTGCTGATCGCCTTCCTCGTACGCATTTGGCCGCTTGTGAGATAATAAAT
>Locus:BSU12590_1:1327344-1327195(-)
GGCAATGGTTTTGAGCTCGATGATATTATAGGGCGGAGCAATAATGTCCTCTCCGTACAGCTCAGAAAAGTCATCTTCATAGATTTGCTTTGTCTGAGGAGCCGCGGCATTGGCTTTAAATACAGTTGCTCTGACTGTTTGGTTGTGCAT
>Locus:BSU12970_1:1365975-1365889(-)
CCGGCGGACTTGCGGGCGCGATCACTCCGACTGTATCACCCTTGTTCAACGCTTTCGGCTTGTAATTCAACGAAAACACTCCTTTCA
>Locus:BSU15930_1:1665711-1665673(-)
ATAGTAACCTCCATAGGCACATCAGGTTCACCGCGCTTC
>Locus:BSU16080_1:1680011-1679979(-)
GCAACAGCTTTTCTGATCGGTGTCTGCTCTTTC
>Locus:BSU16240_1:1695941-1695879(-)
ACTTTTCCGTACCGTTTATACGAGTCTGTCATTTCTATACAATCTATCAGACTCTGTGTCTTC
>Locus:BSU16950_1:1765896-1765861(-)
CTGCGTTTCGCAGTTCTTCTGCGGGTTGGGCTTGTC
>Locus:BSU17220_1:1850938-1850891(-)
GTAATTGTGCGAAAAGCATTTTACAGAGAATGTCTTCTGTGTTCAGCA
>Locus:BSU17660_1:1900537-1900445(-)
AGACAGCCAAGGATTTATTTTGTTTACTTCGTACCTGTTGAACCGAGTCCTCCTCTATCCTCGTTTCCCAAATGCTCGACTTCAACCAATTCA
>Locus:BSU17990_1:1926308-1926349(+)
ATTGATTGGTTTTTCTTTTTTTGTTATTTTGGCGTTCTGCTT
>Locus:BSU18440_1:2008573-2008608(+)
TACGGAAGAACTGAACTCCCCATCAAATATCGATCC
>Locus:BSU18830_1:2051311-2051385(+)
CTCTACACACATCAGACATTAGAAGATTTCAATGTAGCCTTCTGTACCATGAACGCGAATTCGTTGCCCATCTTT
>Locus:BSU19290_1:2099433-2099492(+)
GCTCATCAAATATTCAGCTGCACAAATGCTTTGTCAGCACCGCCTGAACCTCGCTTAAAT
>Locus:BSU19350_1:2106509-2106471(-)
ATTTTTCTAATGATGTCCATAAAAACACTCCTAACACAC
>Locus:BSU19850_1:2153172-2153318(+)
TATAATATGGTTCCCTTTTTGACCCACCTTATTTCCTGCATTAATTCCTCATTATTGTCAGCCAAGTTAATTAAGTTACGATGTGCTCTTTGCAAATCTTTTTCTTCAATGGCCTCCTTCACTGTCTTCATTTGTCTATCCATCTTG
>Locus:BSU21900_1:2304555-2304590(+)
ATTGCTCTAATAGCTTCACGATATCGTCTTCCAACT
>Locus:BSU22190_1:2332105-2332218(+)
ATATATTTTTTCAGAAATCTGTACGGTTGTCAAATTTCTCTCTCATTGTTAGTAGCTGTCTTCCTCCACTGTCACTCTCAAGTCATCCATTGTAATAAAGTAGATGGGATAGCC
>Locus:BSU22340_1:2344756-2344851(+)
CATCGTTTCACCAGTCCTTTTTTATCCCTCTTCTGCCCTTCTCTGCACAAAGAAAGCAGCGGACACTCCGCACAGCGCGGAGATTGGGCTTTACAG
>Locus:BSU24180_1:2514137-2514217(+)
GAAGGCTGCGTCAAACAGCCTCCTTCTAACAACTATTCATTTTTCAGCAATGCCGAAGCCTTTTCTGGAAAGTCGGTAAAC
>Locus:BSU26310_1:2697420-2697461(+)
CATCCTATACACCTGCTCACTACAGTTAAGTTGATACCTTGC
>Locus:BSU27600_1:2820529-2820567(+)
TTAGTTCATGACGCGGCGCACAGAATAGATATCTCTAAT
>Locus:BSU28580_1:2920937-2921044(+)
TATTTTAGTTCAACAACCGTAACGCCTGATCCTCCCTCACCTGCTTCACCGAAACGGGAACTTTTGACGCTGCGGTGGTTTTTCAGAAGATCCTGTACGCCTTTTCTT
>Locus:BSU28920_1:2955765-2955845(+)
AATGCAAAAAGCCGCCCATCAAATATGGAGCAGCTTTTTCAATTCCTTCGCATATGTCCGGCTGACCGGTATTTTCGATCC
>Locus:BSU31690_1:3253530-3253664(+)
TACAATTCGATTTCAATATCAGCCTTAAAGCCCTTTCCTTCACTTGTTTCAATCCGAAGGCGCCCATCTAAAGCCCTGACTCTCTCCTTAATGCCAGAAAGCCCCATGCTCATGGAATGCTCAGTATTTTTTTCT
>Locus:BSU31840_1:3265357-3265419(+)
GCGCTGGCTGCAGCCTTTTGTATAAAAAAAAGAGCAGAAAATATCTGCTCTACAAAAACTCTT
>Locus:BSU32000_1:3291512-3291589(+)
TACACGCCTAAGGTCGCGCCGCCATCTACGCATAAATTATGCATCGTAATATGCCCTGCCTGGCCAGAAACCAAAAAG
>Locus:BSU32340_1:3321536-3321456(-)
CTGGATCTGAAAGTTTTTTTCCAGACGCAGAAGGCTCAAATGCAAACAAAAGGAGAAGAAGAGCGGATAACAAAACTTTCA
>Locus:BSU32580_1:3347920-3348066(+)
TATCCTTTTACACTGCCGCTTGCAATCCCGCGGACAAAATATTTCTGCATCAATAAAAATAGAATAATAATCGGCGCGGCTGAAATCGTTAACCCCGCCAGCAGGACGCCCCAGTCTGTCTGCAGCGCGTCTCTGAACTGCATCAGC
>Locus:BSU33510_1:3443774-3443827(+)
CGCAGTGCTGACAAGACATTCCTTCAACTTGCAATGTTTTTTGTTCCATATCAA
>Locus:BSU33560_1:3448192-3448335(+)
CCCAAAAACGCGGTTAGCTTCTCAATTGGTGCGCACGATAAAAAAACAGAGACTTATACCGTCTCTGCTTCATTACATCAGTTTATTATAAAAGCGGCACCTGTCAGGACTGTTTTGTCCTTCTGCCTTCCTTCAAGAGCAGGT
>Locus:BSU33890_1:3476544-3476443(-)
GCCGGGATTTTCTCTCGGCGGCTTTTTTATGCTTTCAGAGATCCAAATAAAGCCTTACCATATCGCGGCATTGAATCCCGTTTTCAAAAATGTCCTCATCAT
>Locus:BSU34460_1:3537543-3537508(-)
ATACGGTTAGCCATTTGCCTGCTTTTATATAGTTCA
>Locus:BSU35180_1:3615118-3615189(+)
ATTCTTCTTTTTTCTCTGCAGCTTTTTTGGCCATATACAGTCCGCCAGCCACAAGAGACACAACATCCAATC
>Locus:BSU35840_1:3695326-3695204(-)
TGTAGTATGTTCAGCTTGCCTGTGAAACATAATCCATATAAATTAAGGCTAAACGTTACTTTGATAATTTTCAACAAGGAAATATGTAAAACGGGATGGCGTAATCGCCATCCCGTTCATTAT
>Locus:BSU39690_1:4074897-4074968(+)
TATGCCAGACCTAATTCTTCTTTCATTTTCTTAAGCATAAATCGGCTTGATTCATCCGCTCTTTCATCGACC
>Locus:BSU40650_1:4178420-4178292(-)
CGTCTTTATCAAAAGCAAAATCTGCCGACTTCGCATAAGGCAAGGCGACACAGCACAGGCCAAAACAGTGCTGGCAATCCGCACTTAAATCATAATGTATATTGTCATGTAACGTTACTTCCGCAGACA
>Locus:BSU00660_1:73876-73857(-)
CACTTGCCTTTGATTGTCGT
>Locus:BSU01130_1:134139-134120(-)
ATTATACAAGAAAAAGATAA
>Locus:BSU02480_1:270499-270480(-)
TCCGCGTAGTTAATAGAGGT
>Locus:BSU02610_1:283116-283097(-)
TCTCATCGATCCCGTAATAT
>Locus:BSU03050_1:329845-329826(-)
CGCAAATGCATAACTGCTTC
>Locus:BSU03470_1:376492-376473(-)
TTTTTATTGCTGAATGCAAT
>Locus:BSU04740_1:524326-524307(-)
TAATTATAATAAGCGCACTT
>Locus:BSU05440_1:592254-592273(+)
GAAGCATATTGCAGGACTTT
>Locus:BSU05620_1:606576-606595(+)
GTCCACCCATCATCCCTTCT
>Locus:BSU06073_1:657773-657792(+)
TTTTTGCATTATTCCATCTT
>Locus:BSU06390_1:697422-697403(-)
TATGTGTTGAACAGTAGTAG
>Locus:BSU07200_1:788053-788034(-)
ACAAAGACTGTCAAAATGCG
>Locus:BSU07370_1:811550-811531(-)
GTTTTCCATGTGCCGCTGAC
>Locus:BSU07735_1:844718-844699(-)
AAACCTTTTGACATAGAACT
>Locus:BSU07900_1:863714-863695(-)
CACGATATCCCCCCGACTTC
>Locus:BSU10420_1:1117228-1117209(-)
CACGCAATCTTTTTCAATAA
>Locus:BSU10750_1:1153198-1153179(-)
ATGATTATCAGAAAAAACGG
>Locus:BSU11120_1:1189614-1189595(-)
TGCTCATCTTTCCCGCAGCC
>Locus:BSU11480_1:1226821-1226802(-)
TTTTCAGCAAAACGGAGCCA
>Locus:BSU12450_1:1317139-1317158(+)
AAAGACCCTTAGGGCTTTTT
>Locus:BSU12500_1:1320510-1320529(+)
CAATGTCGAAATGTTAGGTT
>Locus:BSU12590_1:1327364-1327345(-)
TGAAGAATGGTCGAGTATTC
>Locus:BSU12970_1:1365995-1365976(-)
GGTGTCAAGCTTTTTTGGAT
>Locus:BSU15930_1:1665731-1665712(-)
TATAATGTGAGTGTTTTGAC
>Locus:BSU16080_1:1680031-1680012(-)
TTTGTTCGTCATAATGGAGA
>Locus:BSU16240_1:1695961-1695942(-)
TCAAGCCGATTACCCGCTTG
>Locus:BSU16950_1:1765916-1765897(-)
TTTTATTTAGTTTTCTCCGT
>Locus:BSU17220_1:1850958-1850939(-)
TGTGAAAAACCCTATGGACT
>Locus:BSU17660_1:1900557-1900538(-)
TGATCAATCACACAGCATGA
>Locus:BSU17990_1:1926288-1926307(+)
CCTTAAAAGAGTTCGGTGTT
>Locus:BSU18440_1:2008553-2008572(+)
ATATGATAATCCCCTTTATT
>Locus:BSU18830_1:2051291-2051310(+)
TGGCGGAATATCTGACGGTT
>Locus:BSU19290_1:2099413-2099432(+)
AACCATTTTTTGAACGGCTG
>Locus:BSU19350_1:2106529-2106510(-)
TTTGTCCTGCAAAATGGCTT
>Locus:BSU19850_1:2153152-2153171(+)
AGACAATTAACCAAATAACT
>Locus:BSU21900_1:2304535-2304554(+)
CACAAAAACACCCTCTTTTT
>Locus:BSU22190_1:2332085-2332104(+)
CTCGTATCGTGAATCATCAC
>Locus:BSU22340_1:2344736-2344755(+)
AACACTTCTTTTGCTTGCGT
>Locus:BSU24180_1:2514117-2514136(+)
GGCATGAATGAATGAAAAAA
>Locus:BSU26310_1:2697400-2697419(+)
TTATGAACAAAATGAACCAT
>Locus:BSU27600_1:2820509-2820528(+)
TAATCTCTTTTCTAACCCCT
>Locus:BSU28580_1:2920917-2920936(+)
CTCATGGCCATACTCCCTTT
>Locus:BSU28920_1:2955745-2955764(+)
TTGCAGAATCAAATGGCTGA
>Locus:BSU31690_1:3253510-3253529(+)
CGTTTCCGTTATAAATCCAT
>Locus:BSU31840_1:3265337-3265356(+)
ATGCGGCTGTTCAATAAAAT
>Locus:BSU32000_1:3291492-3291511(+)
GAACCTCCTTTAAATTCAGT
>Locus:BSU32340_1:3321556-3321537(-)
TTCCATCCGTTTCGACAGCA
>Locus:BSU32580_1:3347900-3347919(+)
TTTCATAGCGCTTCCTCCTT
>Locus:BSU33510_1:3443754-3443773(+)
GCTTGTTTCTACTGCTTTGA
>Locus:BSU33560_1:3448172-3448191(+)
AGTTTCTTCGCTTTAGTATG
>Locus:BSU33890_1:3476564-3476545(-)
AAACAAGTAATAAAAAGACC
>Locus:BSU34460_1:3537563-3537544(-)
TATTCCTAAAAAGGTTAGGA
>Locus:BSU35180_1:3615098-3615117(+)
ATATTCATTATGTCCGATTT
>Locus:BSU35840_1:3695346-3695327(-)
TTAAAAATGAAGCTGCTTCG
>Locus:BSU39690_1:4074877-4074896(+)
GCCGAACTCCATGCTCAGCT
>Locus:BSU40650_1:4178440-4178421(-)
GTTGCGGCAAGGCGTGCCCC
>Locus:BSU00060_1:4908-4852(-)
CTGTATCTGATTTTCATCATAACTGTTTTGCTGCTGTTCCATAGCCACGTCATTCAC
>Locus:BSU00350_1:43734-43648(-)
CTCGTTTATGCAGATCGTTGGTATACCCGGCATACCAGCTATTGTCCTTACATTTCACGACGTAGAAGAAATGGTTATTTGTCTCCA
>Locus:BSU01980_1:220079-220014(-)
TTCATCATAATATTCAACCGTTTGTCGCACATACAAGACGGAAAATTTCACAAGCCTGCAATCTTT
>Locus:BSU02340_1:253520-253552(+)
ATATGCTTTCAGTTTGGCTGTTTGCGGAAACCC
>Locus:BSU02560_1:280078-279929(-)
TCTCCTTCCCTCTCTTTTCCTGTTTTCTATTGTAGCGGCGAGCCCTGTCATTTTTATTTCTCAAACCTTAAGAAATTCTTACGATTAATATGTCATGCGTTTCAATGTGATCGTAAATGCAGTCCGTTCGTACGGCTTGCTTTGGACGGA
>Locus:BSU02570_1:280137-280087(-)
CTTTGCCCTGATATGTTTTGGTCAGCCCGTTTGTTTGTACGATATAAGTCA
>Locus:BSU03450_1:374585-374659(+)
CAGGCCGGTTGTGTGATGCTATTCAAGGTTTGCGTGGTGAGTGAACATAGTTTCAGAATCGAGACCTTTTTTCTC
>Locus:BSU03550_1:405069-405218(+)
TCATTTTTTTGCAGGCATACCAGGGCGCTTTGTTTTTTTCTCCAGATTGATATTGCTCCCCACCACGCCAATCATAATACAAACAGCCCCGGCAAGATGATACCAGGCCAGGCTTTCGTTGAGAATCACAAATCCTGCAATCATCGTCAC
>Locus:BSU03610_1:410656-410694(+)
TTATTTAGAAACATCTTCGCCGAACCATTTTTTAGAAAT
>Locus:BSU03730_1:424179-424301(+)
CCTGTCTGCACTGGCAGAGGCGCGTTTTGTTATACGACTGCGACGTTTTCCTTCACAGTAAAACTTCCTCTTGAAAGTCTGATATTGATGTCTGACACTTTTGCAATTTGTTCATCGTGCGTC
>Locus:BSU04180_1:470958-471035(+)
TATGTGGCGGGCTTCTTTGCAGTTGCACAGACGGAAAGCTCAGGCTTAATGTTCTTAAATTGTATATCAATGTCTTCG
>Locus:BSU04800_1:529465-529608(+)
TATTTTCAAATGATTTACTGCCCACAAACTGCCCACTTACCTAAAGTAAGTCATCTAATTTATCAGCCATTTCCTTTTGCTTGTTTGGATATAGGTGTCCATAAACATCAATTGTTGTTTTTACAGAACCATGTCCTAAACGCT
>Locus:BSU05390_1:586561-586502(-)
CCGCTTCAAAATCCTAAATCTTCACGTTTAGGTGCTTTTCAAACGCGATTTTCCCGCTTT
>Locus:BSU05790_1:624540-624487(-)
TCATTCTCCTTTGCTTCATTTTTTTCCTGTAACTTTTGCCCGCAGACAATGAAA
>Locus:BSU07010_1:765880-765839(-)
TCCAGCGAGAAACCCGTTCCTTCTGTTGAGGCTGTTTTTTCA
>Locus:BSU07070_1:774246-774139(-)
TATGCTCCGGCAGATGCGAGCCGAGAAACTGCCCCCAGCCCCCTTGATTTGTGCTGTCTCCATACGTTTGAACAGTCGAATCGCCGGCAAGATAAATATGATTTGCCA
>Locus:BSU07220_1:790154-790192(+)
ATCGCAATTAGCTCCCGTACATTCGTTGTGACACGATTA
>Locus:BSU08030_1:877506-877363(-)
TACAAAAAAGACCCGGATTTACCGAAAATCCAGGTTTATTTTAGTCAAGAATTGTGTAAAAATCCCTTTATTTTGTTAGCCTTTTTTGAATCAAGCACTGCTGTTACTCTATCCCATCAAGATACTTTCTCTCAAAGTCGTCGA
>Locus:BSU08360_1:910913-910842(-)
ATTGAAATGATATGGAGCAAGACGACACTTAAGCACGAAATGCAGCGGATCATAAAAATTTCTTTAATTTGC
>Locus:BSU08680_1:938778-938731(-)
CTTATAGCTGTGAATTTGAATGGTTTCTCCTTCCTTGGGATAGCCCAT
>Locus:BSU08970_1:975170-975048(-)
TATGAAACAAGTCTTTTGAAAAGATTTATATTCATCATATGCACATATGCACGTTTAATTGACAAACTATTTAGAAAATGGGACAAAATAACCCGCCCTATTCGGACGGGTCACGTTGCTTAT
>Locus:BSU09770_1:1050812-1050883(+)
TACGAAGGCCACAATGCTTCCGGAGATGTGATTGCCTTCTCAGATAAATATGACGCGTATTCAAAACTTCTT
>Locus:BSU10750_1:1153198-1153136(-)
ATGATTATCAGAAAAAACGGGCGGGTCCGGGTCCGCCCTCCAGTTTTATTCAGCCAATTTGGT
>Locus:BSU11170_1:1192877-1192839(-)
GCAAGCAATTTCTTTTTCATAGTGCTCTCCCTGCTGTTT
>Locus:BSU13000_1:1368881-1368846(-)
TTCAGCTGGCTGACCTCTAACAAAGGCAGTCGCCTC
>Locus:BSU13480_1:1414127-1414168(+)
ATAGAATGTCTGCTGTCATTTTATGTGCGGTTGCCTGAATAT
>Locus:BSU15200_1:1590288-1590208(-)
TTAGGGCTGCCGATTTACTTCAAGACAAGCCCTTACTTAAGCATATGCACGGCATCTATAAACATGTCACCGCGTTCTTCA
>Locus:BSU16210_1:1692620-1692498(-)
CTAATAATAATTCCAATAATAATAATTGCCGCTAAAGCACTAACCATTAAAATCTTTTGTAATTTAGATCTATTTTTCCAAAACTCACTCGTTTTGTTTTTCATTTGCATTAGAGTACGATTC
>Locus:BSU16950_1:1767137-1766994(-)
TGTAAATGTGTCGGAAATACTTGTCAAGCTTGCCATCTTAACGTTTGCAGGCCAGTCTTCTTTTCACGTGCCGAATGCAATTCATCCAAAAGAAGATCGCCAATCATTCTTGATTTAGAAGCTGGTATATTTTATTGTTCACTT
>Locus:BSU17330_1:1866453-1866391(-)
AAATTGGTTTTCCCCACTGCCGTCGGTCCGACTAAAATGACAACGGGCTGCTTCGTATTATTC
>Locus:BSU17730_1:1906273-1906371(+)
TATTCTTCGACAGCCTTACGAAGCCGTTCATTTACAATGCCAGTCCAGCCGCCATCCATCTTACCGCGAACGACGGAGCTTTTCTCGTTTGCTTTGCCG
>Locus:BSU19480_1:2122997-2123059(+)
TATATGCATCAGCTGAAAAGCCAAAGGCCTCAATGGCTTTTTGACGCCCGTTTCCACTTCACT
>Locus:BSU19990_1:2157772-2157867(+)
GTGTTGGGTTGGCTTTTACTCACCCTCAAACTCTATACCGTTAATATTTGCTTTTATTCAAATAGCTCCCCCTTTAAAATCATTCACTTGATCAGC
>Locus:BSU20690_1:2200791-2200826(+)
TACACCTCCTGGCCACTCCACGCTTCAAATTTTTCT
>Locus:BSU20870_1:2210283-2210396(+)
GACACAATGAGGACTAAACCTCATTGTGTTCTTCTAAAGCAAAAGGTCCTACTTAAGGCTATAATACACCTCTTCCGCAATATCCTTTGCAAACCTAGCGAAAATTTCTCTATC
>Locus:BSU22610_1:2369251-2369334(+)
TCAATCAGCATAAAAAGTTTCATATTCCGCCCGGGCTTCAATGCATTGTTCTGCCCTTTTGCGGTCGTCATCAGACTGAAAACT
>Locus:BSU25220_1:2603126-2602980(-)
TCTTTTTTAAGGCAGATGGAAGGCTATTCTTTTGCCGAGTCGGTTTCTCACCTTGCTGACAAATACCAAATTGATTTTCCAGATGATATAACAGTCCATTCCGGAGCCCGGCCAGAGTCTTCTGGAGAACAAAAAATGGCTGAGGCA
>Locus:BSU27380_1:2797101-2797235(+)
TACTCTTCGTCTTCGTCCGCTAAGAATGTGTTTAGTGTTTCTTCGATCATATCCCATTCTTCGTCAGTTTCAATCGGGAATAGCTCACCGTTTTCACCGTCTTCGTTTGGCGTGAAGCTGGAAGCAAGAATTTCT
>Locus:BSU27620_1:2823421-2823471(+)
ATGTCCTCCTCGTACTTTCATAAGCCTCTGAATCTTGTTTCATCAGCTTAT
>Locus:BSU28040_1:2861841-2861987(+)
TACAAATATCCTTTTTCCTTTAAACTCACAAATTTTTTATCCCCGATCACCAAATGGTCAAGCAGCTCGATGCCAATCAGGTTTCCGCATTCAAACAGCCGTCTTGTCACTTCAATATCTTCCCTGCTCGGCGTCGGATCTCCAGAA
>Locus:BSU28390_1:2903218-2903253(+)
TATCTTTTAATCGGTTCTTGCAGTGAGATACATTCC
>Locus:BSU29050_1:2970119-2970039(-)
CCACTTGGAACACGCCGAGGCCGAACCAAGGCATTTCTACCCCATTATGAAGTGTTGCTTTTGCTTGTAAATGTGTTGTCA
>Locus:BSU29220_1:2989822-2989938(+)
AATTTCAGCCGTCAGTTTAACTTGAGAACAGCGCGCCGGTCTCCGCCAACGCGCTGCCATTTTTGGAATGAATTAAAATTATTCACCAATAATCGTAAGTTTTCTTGTTTTTTCTGC
>Locus:BSU29570_1:3025445-3025549(+)
TTAGAATTGTCCTCCGCCCATGTTTTGTTGAGCAAAAGATACAAGACGTTTTGTGATCTCTCCTCCAACAGAACCGTTAGCGCGAGAAGTTGTGTCTGCTCCAAG
>Locus:BSU29740_1:3044166-3044213(+)
TATGACTTGGTTGACTTTCTAAGCTCTATACGGTGCGGCAGTTCGACG
>Locus:BSU30490_1:3121093-3120965(-)
CACCGACAAGCTCCGCTAAAAACTGTGTATCATGTCCGTTGCCCATTGTCGCATCTACGACAATATCTCCCTCTCCCGCGGCCATTTTCAGCAGTTCTTTGCTGTAAGGAAGAATTTTCTTCAAAATCA
>Locus:BSU30560_1:3131144-3131088(-)
CAAGAGCATAATTGCTCTTGGCTTTTGTTTTTTATACGAGAGGGCCGCCTGCCTGGG
>Locus:BSU31410_1:3226934-3227026(+)
TACGGTGACACCACGATTCTTTTGTCGTCGTCTCCTGTTTCAAACACTTTGCCGTCATGCTTGTATTTTTTCAGGATAAAATGGGTTGTCGTA
>Locus:BSU31500_1:3235843-3235808(-)
AACAGCAAAACGCGATTTGGAATTTGTTCTGAAGTC
>Locus:BSU31830_1:3264655-3264747(+)
AGAAAGCTGGCGCTGTTCCGTACTTATACAGGCTTTATCACGGATGCCTGGGCTTGGTCGATTAATTGGTCCAGCTTTTCTATTTTTTTTCGT
>Locus:BSU32469_1:3335623-3335507(-)
AAAGACGCCATAAAAACTTCTTATGGCGTCTGTCGGACAGGGAGGTGTTGGATACGGCGGAGGCAAGGAAAGTTAAACTTAATAATTAAAGATAGCTGCTCCAACAATGATCAACAA
>Locus:BSU33650_1:3456264-3456344(+)
CTTGCGTTTTTTGTTACTTTATTGACTTTTGTCAACGAAATCATAGTAAAAAAGATCCTCAAATTTCAAATTAAAATAGTG
>Locus:BSU34230_1:3515063-3515158(+)
CATCGAATGCTTGCTGTCCATTTCTTCACCTCGACAGTATGGAATAAGTGCAGTAGCACTTCAATGACCCGGCCTTGCTCATCTTCTGTCATATTG
>Locus:BSU35970_1:3707733-3707677(-)
ACAAATCAATTCATAATAAAAGGGATTCCGCATTTATGCGGAATCCCTCTCAGTTAT
>Locus:BSU36370_1:3743698-3743799(+)
ACAAATGTGCCGCTGGCCATCTGCCTTTTTTCAATTATTCTCCGAGGGCAAAAGTCAGTTCTACTTCGCAAACGACTTCGCCATCAACTGTGGCAACGCCTT
>Locus:BSU38290_1:3930644-3930748(+)
ACCTTGATGGACAGCAAAAAAGCTGTCCTTTTACAGAACAGCCCTTTGAAGGAAAATGAACGATTATCTTCCTGTTTTATACGTTTGAATTTCCTCACGAAACTT
>Locus:BSU40910_1:4199418-4199483(+)
TTTTACCATTATATATTTCAAAATTGCTTATTCTTCTTCTTTAACAACAATGTGGCGAATGATATC
>Locus:BSU00060_1:4928-4909(-)
GCTTCCAATCCTTCTAGTAC
>Locus:BSU00350_1:43754-43735(-)
TCCATCATTGTGCGTTTTCA
>Locus:BSU01980_1:220099-220080(-)
CTGCTTATAGGAAGGACCGT
>Locus:BSU02340_1:253500-253519(+)
TTGAGGTGTTCTTTTTTTCT
>Locus:BSU02560_1:280098-280079(-)
CGATATAAGTCAACTTTGTT
>Locus:BSU02570_1:280157-280138(-)
GCTGACATTGGATACGACCT
>Locus:BSU03450_1:374565-374584(+)
AATAAAACCGGCCTGATCTT
>Locus:BSU03550_1:405049-405068(+)
TTTTAGTCTAGCATAATTTC
>Locus:BSU03610_1:410636-410655(+)
CAAGCGTCAATGCCGGCAGA
>Locus:BSU03730_1:424159-424178(+)
AGGGGGATATAGGGTGCGCC
>Locus:BSU04180_1:470938-470957(+)
AAGAAGAAGCCCGTCCACTT
>Locus:BSU04800_1:529445-529464(+)
CCTTGGTATTTTTTTGTGTT
>Locus:BSU05390_1:586581-586562(-)
TGCCTCATCATCTGATGTTT
>Locus:BSU05790_1:624560-624541(-)
ATATTTAGAGATTTTCATGT
>Locus:BSU07010_1:765900-765881(-)
TCTTTTGAAATACGTTCCCT
>Locus:BSU07070_1:774266-774247(-)
CGCTCTGTTGATCACTTGAA
>Locus:BSU07220_1:790134-790153(+)
TCGGTAAATGTTTTAATTCC
>Locus:BSU08030_1:877526-877507(-)
CAGGCTGAGTAAAAGCTGCG
>Locus:BSU08360_1:910933-910914(-)
CTGCCTGAAGCATCAGGACC
>Locus:BSU08680_1:938798-938779(-)
CTATGAATCAGCCCGTTGTG
>Locus:BSU08970_1:975190-975171(-)
TATTCCGGCTTGTGCCAGAT
>Locus:BSU09770_1:1050792-1050811(+)
TATTAAAAAAGCGGACAGGT
>Locus:BSU10750_1:1153218-1153199(-)
ACTTGTCCTCTGTCACAAAG
>Locus:BSU11170_1:1192897-1192878(-)
CGCCAGTACAAAGCGCGAAT
>Locus:BSU13000_1:1368901-1368882(-)
TCCCTGCGTCAAAATGCATT
>Locus:BSU13480_1:1414107-1414126(+)
GAGCCGGGGTGGCGCAGACT
>Locus:BSU15200_1:1590308-1590289(-)
ACACCCCAAGCTTAAAGTCA
>Locus:BSU16210_1:1692640-1692621(-)
TAGAATTTGAAGCAAAAACA
>Locus:BSU16950_1:1767157-1767138(-)
AACAAATGTTACAACTTCAT
>Locus:BSU17330_1:1866473-1866454(-)
ATTTGGCTAGCTGAATACTT
>Locus:BSU17730_1:1906253-1906272(+)
AGAGATACCTCTCTCTTTTT
>Locus:BSU19480_1:2122977-2122996(+)
CATGAAATGATTATACATAA
>Locus:BSU19990_1:2157752-2157771(+)
CATCTCCTAATTTTATATTT
>Locus:BSU20690_1:2200771-2200790(+)
CATTAACCTCCAATAACAGT
>Locus:BSU20870_1:2210263-2210282(+)
TAAAATTCCAATTTTAACTA
>Locus:BSU22610_1:2369231-2369250(+)
CTCGTTTCATTTTTTCCACC
>Locus:BSU25220_1:2603146-2603127(-)
GAGCGGGCGGCAATGTTTTC
>Locus:BSU27380_1:2797081-2797100(+)
TTTGGTTTGGCGCGATGTTT
>Locus:BSU27620_1:2823401-2823420(+)
GTTTTAAATCCATCTGTTTT
>Locus:BSU28040_1:2861821-2861840(+)
TTCGACGAAAAAAAAAGTGT
>Locus:BSU28390_1:2903198-2903217(+)
CATACCGTTGCGGGGAAAAC
>Locus:BSU29050_1:2970139-2970120(-)
TACCAGTTCAGATCCTTCTT
>Locus:BSU29220_1:2989802-2989821(+)
TAAGGCTAACCCCCTAAAAA
>Locus:BSU29570_1:3025425-3025444(+)
CCATTATGTGAAATTGTAAA
>Locus:BSU29740_1:3044146-3044165(+)
AGCTTGCTCTTTGTTTTTCT
>Locus:BSU30490_1:3121113-3121094(-)
TGCGTATACATGGCCGTTTT
>Locus:BSU30560_1:3131164-3131145(-)
TTCCGTCAATTAAAACAAGC
>Locus:BSU31410_1:3226914-3226933(+)
CTGATAAATACGAAGTCATT
>Locus:BSU31500_1:3235863-3235844(-)
ATAAATTGCAGACACCGTCA
>Locus:BSU31830_1:3264635-3264654(+)
CGATGAAGCGGAGACAGCGA
>Locus:BSU32469_1:3335643-3335624(-)
AAGATTAGTGAACACATAGC
>Locus:BSU33650_1:3456244-3456263(+)
AATAGAAAACGCTTGGCTTC
>Locus:BSU34230_1:3515043-3515062(+)
AGTTTCTGTTTCAGGCTGAT
>Locus:BSU35970_1:3707753-3707734(-)
AGAAATATCTTGGGAATGTG
>Locus:BSU36370_1:3743678-3743697(+)
ATATTTGTAAAGAAAAAAAG
>Locus:BSU38290_1:3930624-3930643(+)
TAAAATTTGAAGGTCTGAAA
>Locus:BSU40910_1:4199398-4199417(+)
TAAGCATAAGAAAGACCACC
>Locus:BSU01240_1:140147-140055(-)
TGCTCACGACCTCCCCTCAGTGATTATTTATTAGCAGCAATTTCTCTTTCACGAATCACAGTTTTCATGCGCGCGATAGCTTTGCGCACTTCA
>Locus:BSU03050_1:329846-329775(-)
ACGCAAATGCATAACTGCTTCCAACAAAACCCGCTCCGATTAAAGCTACTTTATTTACATGTTTGTTCATCA
>Locus:BSU03580_1:408156-408305(+)
AAGATTGTCAAAACCATCCTATCATACTTCCACAAGACTCATATAGAGGAGAAAATAAAAAAACAAAGCCAAGGCGGCTTTGTTTTAGTGTACAGGCGGAGATGCTTTCACTGCGGCTGTCCGCCTTGCCACAGCATAATTCAGCAACTG
>Locus:BSU04360_1:491149-491199(+)
ATCGAAACGTATCTACAATTAAAAACACATTCAAAGCAACGATCAATACAG
>Locus:BSU04820_1:531131-531211(+)
CACTCTTTCTTCTTTAATTCGTCAATGAATTTAATTCCGTTTTTTAATGCTTTTTTAACAAGGCGTGCAGTTTCCTCATCA
>Locus:BSU06250_1:679514-679392(-)
CCGACTCCATTATACCAAGTAATATTTCCGTTCACATGTTTCGCACTGGCATCTGATGAAAAACTAAAAGCTCCCAAAGTACTTCCTACTAAGATAAAAGCGGCTAAAATGACTTTCTTCAAC
>Locus:BSU06470_1:702717-702571(-)
CTCCCGGAATTAACACGCCGTCGAAGCCGTCAAGGCTTGTTTCCTCATGCCAGACGTATTCCACTTCATGGCCGAGCTCATCCTTTACAGCATGATACATATCGATATCACAGTTGGAGCCGGGTAACACAATCACCGCAAATTTCA
>Locus:BSU07040_1:770216-770073(-)
CTTAAATTGGATTTTATGCGCTTTGTGAGCTGTCTTCAATTTCACTTTTTTGCATCTGCCTATTTCGGACACTGCACTTTTTTGCTTATTTGTCATTTTTTTGTTACCCGGCTTGATGGTGCTGGGCCTCCGTCTTTTGAAATC
>Locus:BSU07440_1:817446-817312(-)
TATTTACTCGTGCATACCACTCATCTAATAGCAGCATCCCATCCATTCTCCGTCTGGTATCCTCATTCTCAAACCAGTGTTCAAGGATTTTCAGCTCTGGCTCCTGCATTACTTGAAACCTGTCTATTGAAGCCA
>Locus:BSU07690_1:839657-839773(+)
AAGACCTCCTCGTACAGAATAATGATGCTTTACCTGCAATTGGAGGAGGTTAAACCTGCCGGAAGCCCGGAATGTGTTTTACAGTTTCGTCAGGATAATCGGTTCATCTTTTGTGAT
>Locus:BSU07790_1:848634-848720(+)
TATATATTGTTTTCTTCATCTTTTGGGTCCTCTCTTTTCGCTCCCTTCTGTCCGTTGCCGCGCGAATACGTGCCCGGCCTTCTGGTC
>Locus:BSU08000_1:871315-871395(+)
TTACAACAAAAAAGAACAGCTGCTCGCTGTCCTCATTTAAAAATATTGAACCATCCTTTATGTACAAACCAAATCAGCATT
>Locus:BSU08220_1:895727-895620(-)
GTCTCAGTGTGCCCTTTGTATCCTTTGCTTTCGCCCGCTTTTTCGCGCCTTCTTTTTTGTCAATTGGCAGTTTGGGATATTGGAAAGGCTTGCGGATGTCTTTTAGCA
>Locus:BSU09120_1:985735-985782(+)
CATTCTTTTTTTTCTGAAAAACACACTCTGTTCCGTCCCGTTTCTTTC
>Locus:BSU09770_1:1050784-1050849(+)
GCCCGCTTTATTAAAAAAGCGGACAGGTTACGAAGGCCACAATGCTTCCGGAGATGTGATTGCCTT
>Locus:BSU10140_1:1088238-1088182(-)
GCCGCCGCCGATGATGACTACATGTTTTTTGCCGTCACTCATGTTCATCGCCTTCTT
>Locus:BSU11030_1:1181535-1181500(-)
TCCTGTTCCGCTTATTCTCTGCGGATTTTGTTAACA
>Locus:BSU11350_1:1211333-1211220(-)
TTTAGGATAAATGTAATATTATTAATGAAATTCCATTATTTTATCCTTTTAAAGCATTGCATCCAAAAAGGTCTCAGCAGGAATGGACAGCCCGTCTGCGGTGCTTGCCTTGCT
>Locus:BSU11420_1:1218100-1218159(+)
AGCGGTTTTTTGATTAGCGTCTTTTTCTTCCAAGACCCATGGCATTCTCCATTTTTTTCA
>Locus:BSU12090_1:1280608-1280682(+)
CATTTTGATATGTGGCGACTAGTAACCGTAACCTCCCCCATATCCTCCGCCATAACCTCCGCCGTAACCGTACCA
>Locus:BSU12260_1:1296621-1296767(+)
TACGCAGTCAGATTTGACTGTGCTTTCTTTTTCGGTTTTCTCGGCTGTGAAGCGAAGGTATGTAACATCATCCCCGCTATTATAATGAACAAACCGGCAAATGATAATAGAGATGGGAAAACGCCTGACAGCAGAACAATTTCACCA
>Locus:BSU12720_1:1340951-1340913(-)
ACTTCTGGTGTCAGGGCCATGTTGCCCACTCCTTTTACA
>Locus:BSU13000_1:1369867-1369766(-)
AGTGGCTCTAGTAAAAAGGAGCCACTCTTTTTATTTATCTTACTTTTTCCTTCGTTTCAGCATTTCGATACAAATGGCAAGCGACAAAACGGCCGGGTTCGA
>Locus:BSU13180_1:1383321-1383449(+)
TATACTAGCTGTGTCTGCTGTGCTCTTGCCTGTTTTGCGGCTTCAACCATATTTTTCAATGCTGCAACCGTTTCTTCCTGCTGTCTTGTTTTCAATCCGCAGTCTGGATTTACCCAGAAGCGGTCAGTC
>Locus:BSU13190_1:1386025-1386120(+)
TATAGGGTCAACAAATGTGATTGCTCTGCTTTTTCTGCGAGCTCATCAGGAGCTGTTAAATACAGGAATCCATTGCCTGCCAGCGTTTTTGCAATA
>Locus:BSU14370_1:1507347-1507285(-)
ATAGTAGAAATCACTAAACATAAAAAAACCTCATGCATGTTGCATGAGGCTACTCATAACGCA
>Locus:BSU14629_1:1534279-1534136(-)
AAAAATAAAAAGCATGCGGCTTTAAGCCGCATGCTTTTTTTTACTCTTCATCAACAGGACATTGACATTGTCCGCAGCAAGTTCCATATAATGTTGTCACTTTCTCATCTTCAAAGTAATGAATGGCTTCGTTGCAATCTTGGC
>Locus:BSU14980_1:1568107-1568066(-)
GTTCTTCGTTTGCTAAAATATATTCCTGAACCTCTTTGCGCA
>Locus:BSU15110_1:1577446-1577411(-)
AGACCAACGGAGCCTCCGCCGATAATTCCAATTTTC
>Locus:BSU15360_1:1609217-1609161(-)
GCCGGAAGAATCGAGACTTCCGGCATTTGCCAATCTGCGGCAGACAAGCAGGTTTAT
>Locus:BSU15430_1:1616179-1616084(-)
AAAGGATGTCACTCTTGGCACAAAAAAAGCCCGGCTTTTACGCCGGGCTCTTTTGCATTATTTTTGATAGTATTTTTCAACGATTTCAGCGTTGCG
>Locus:BSU20220_1:2170506-2170538(+)
ATGAAAATATGGTTATTGCTTTTCCATTGTCAT
>Locus:BSU20360_1:2182344-2182397(+)
TATCCTCAATGGTTAGGCTTTCTTTTACTCTGTCTTTATCATACTTCAAAGGGC
>Locus:BSU22450_1:2355882-2355923(+)
AATGTTGACCGCATGTCTTCAGCCACTCCTCTATGTGTTTCT
>Locus:BSU22510_1:2360667-2360632(-)
ATAAAAAATATGTTTTTTAATCTAATTTCTCCAAGC
>Locus:BSU22800_1:2386076-2386198(+)
AAGGTGATTTACCGAACGAATATTCCTTTTTTTCCTTTTTTCATCCTATTCCTTGATCCTTTTCCATTATTAAGAGCAAAGAAAAAAGACCTCCCATTCTATAAAGAGGTCTACCGGTATTAC
>Locus:BSU23210_1:2425201-2425266(+)
TCTTCCTTATATCTTATGATGATGAAAAAGCGCGATTCATTAAACTTCTATTTTATATCTTCGAAG
>Locus:BSU23640_1:2461610-2461488(-)
CGAAAGAGCCGAAGAGGCCTTTCGCTTTTTTATTCTGTTGAATCATTCATGTTGTCTAAAAACTCCTGCACTGTTTTTCGGTACGTATGCCGATTTTTGGTATATGACATGGCGTGTTCACCG
>Locus:BSU24340_1:2530355-2530453(+)
TATGAGCCCATTACATCATATGTTTCTAAAAATTTCGTATTAAACTCTCCGCTCACAAATGTTTCGTGTTCAAGCAGTTTTAAATGGAAAGGGATTGTT
>Locus:BSU27940_1:2854880-2854963(+)
TTATTGAGCTACAGGATATACGCTCACTTTTTTGCGGTCACGGCCGAAACGTTCGAATTTAACAGTTCCGTCGATTTTCGCAAA
>Locus:BSU28340_1:2899855-2899712(-)
TCTAAGCCGTCGGTCGGGAGTTCGAATCTCTCCTGGGACGTACCAAAAGAAAAACCTCAAATCCATTTAGGATTTGAGGTTTTTTGTTGTCGGTCTATGATTTTCATTTGTTATTTAACGGATCATCATCCAAGCCGTCAACTT
>Locus:BSU28520_1:2915336-2915398(+)
ACCCGGACTTTTAAAGTCCGGGATTTCCTTTATGAGTGTATATTCAGCTGTTTGAATTCCTCA
>Locus:BSU30900_1:3159692-3159769(+)
CAATTCGCCTCCCGATACGCTTTTATCTTTTTATACAGTTCCGGCAGTTTATCCAAAAACGAATCTTTAGATTCTTCA
>Locus:BSU31720_1:3257092-3257139(+)
TCACGAAATTTTCATTGCATAATTGTATTTATCGAGTTGATCAATGCT
>Locus:BSU32220_1:3310422-3310387(-)
TTTGGTTTGCAAAGTTGCTTTCCCTATTATAGCACA
>Locus:BSU32780_1:3365392-3365484(+)
TATACACCTCGGGACTTTCTTTCAAGAAAAATAGTATGGACATTCAGATTCGCACGCAGCAATACAGAAGCGATATGGTGCCTGGGCGCAGCC
>Locus:BSU33960_1:3483994-3484110(+)
TTATACAGAAAGCGCCAAATGGTGCATCCCAATATAAACAGCCCTTCCCGTAGAAAGGGCTGTTTCATTAAAGCGTTTTCATTTTATCCAAAGCTTTTCAATTTCCTCGAGCGATTT
>Locus:BSU34120_1:3502939-3502977(+)
ATGATTTCATCCCCCCAAGACTTAGCAAGCGTTTTCATT
>Locus:BSU34630_1:3557786-3557848(+)
ACAGCGTTGATTCTCGTACAATTAACTCTGGTTCAAAAAATAGACTTCCTTGTGCAGCGCCGT
>Locus:BSU34990_1:3593420-3593470(+)
TACTCCGCGTACCGCTCCTTCGAGTATCCCTTGACGCGTCTGAAGATGATG
>Locus:BSU36240_1:3731005-3731109(+)
TTAAAAAAAACCAAACAATTTTCTTCTTTTGACCGGCTGCGGAGGCTGTCTGAAGATGGTCTGATTCCGCAGGAGAAGCTCTGCATTTTCCGTCAGCATATAAGG
>Locus:BSU36990_1:3795872-3795943(+)
AAAACAAAATCGTCAGTAAATAACATAGAATGGAAGGTATCGCCGCAACAAAGAAAGCGGCCGCCATTTTCA
>Locus:BSU37210_1:3818944-3818906(-)
GGCCTGTGCGGCTACTTTCAGAGACTTGATATTTTTCAT
>Locus:BSU37780_1:3878903-3879007(+)
CCTGATCAAAAAGTTGAAATCGTGCGATCCGCTAAAGAATCGCACGATTTTATTTCTCTCAAATCAAAAAGCTTCGGACGTTGTTTTGGCTTGCATATGAAGAAT
>Locus:BSU38930_1:3997123-3997067(-)
ATTCAGCAGCCTTTTCGTTTGAAATATAGAATTAGGAAAGATGCATCCGGCGTTTTT
>Locus:BSU39910_1:4098923-4098843(-)
GTCTCCCTCCCAATAGCGTTATTGATGTTTATAGATATAAGCTGTCTCTACATCTGTTTCTTTTACAATATCGATTTTAAT
>Locus:BSU01240_1:140167-140148(-)
GCGTTGGTTACGTTCGCTCA
>Locus:BSU03050_1:329866-329847(-)
TGTGATTCCTTGGTTAATTA
>Locus:BSU03580_1:408136-408155(+)
TCTAGATCCTCCGTCTGCAA
>Locus:BSU04360_1:491129-491148(+)
CTTTAGAAGCCGGTTTTTTT
>Locus:BSU04820_1:531111-531130(+)
TTGCTTGTATAAATTGTTAT
>Locus:BSU06250_1:679534-679515(-)
TACCTGAAGAGCCTTTTTTC
>Locus:BSU06470_1:702737-702718(-)
GTAATCGCCGTAAGAAAATC
>Locus:BSU07040_1:770236-770217(-)
CATTTATCTGTAAGCGCTTA
>Locus:BSU07440_1:817466-817447(-)
GACAGTATCGTGTTTATCTT
>Locus:BSU07690_1:839637-839656(+)
TCTTGATCTCTGTTCATTGC
>Locus:BSU07790_1:848614-848633(+)
GAGAAGCGGCAAAACACACT
>Locus:BSU08000_1:871295-871314(+)
GAATATGCATAGCGATCGGC
>Locus:BSU08220_1:895747-895728(-)
AGCCAAGTAAGACCAGATTC
>Locus:BSU09120_1:985715-985734(+)
ATGAATTCGAACATTGAATT
>Locus:BSU09770_1:1050764-1050783(+)
CCAGCTTTGGATAAAGATAA
>Locus:BSU10140_1:1088258-1088239(-)
GCGGCGGCTAAACCGGTAAT
>Locus:BSU11030_1:1181555-1181536(-)
TGGTCTCATGCTATCGTCCT
>Locus:BSU11350_1:1211353-1211334(-)
TTTTGCAAAATCAAGAATTT
>Locus:BSU11420_1:1218080-1218099(+)
AAAAACCGCTCTTTGCAAAG
>Locus:BSU12090_1:1280588-1280607(+)
ATGGGGAGCTGGACTGCCCC
>Locus:BSU12260_1:1296601-1296620(+)
ACCCATTCTCCTGCAGATGC
>Locus:BSU12720_1:1340971-1340952(-)
CTTCAATATCTTCAAACTCC
>Locus:BSU13000_1:1369887-1369868(-)
CATCAAGTATAAACAAATGG
>Locus:BSU13180_1:1383301-1383320(+)
TGCAGATGGTTTTTTCAAAT
>Locus:BSU13190_1:1386005-1386024(+)
TTATATAAGAAAAATAATCT
>Locus:BSU14370_1:1507367-1507348(-)
GAAAAAAGTCTTTTATATTC
>Locus:BSU14629_1:1534299-1534280(-)
GAACAAAAAGCAATTCAATA
>Locus:BSU14980_1:1568127-1568108(-)
TTCTCTGATGAATCGTTTCC
>Locus:BSU15110_1:1577466-1577447(-)
ACAAATAATAGGCGCATAAA
>Locus:BSU15360_1:1609237-1609218(-)
CATATTTCTAAATGAAATGT
>Locus:BSU15430_1:1616199-1616180(-)
AAGATTTTTCCTTTCGTTCT
>Locus:BSU20220_1:2170486-2170505(+)
CTTAATGATACCCTCTCCCT
>Locus:BSU20360_1:2182324-2182343(+)
ATCTTTTAAAATCTTATGTA
>Locus:BSU22450_1:2355862-2355881(+)
ATTCAATAAGGTCTTTTCTT
>Locus:BSU22510_1:2360687-2360668(-)
AAATTGCCGCTCCGATTAAA
>Locus:BSU22800_1:2386056-2386075(+)
CCCTTGCTCGTCAAGGATTT
>Locus:BSU23210_1:2425181-2425200(+)
TTGCTTCTTTCATGATAGCT
>Locus:BSU23640_1:2461630-2461611(-)
CGTTCTGTAACATAAAAAAG
>Locus:BSU24340_1:2530335-2530354(+)
CAATTCACCTCCGTAAAAAT
>Locus:BSU27940_1:2854860-2854879(+)
GACCGGAGTTTTTTGAATCA
>Locus:BSU28340_1:2899875-2899856(-)
GCTGGATAGAGCAACGGCCT
>Locus:BSU28520_1:2915316-2915335(+)
GTATTTATAAATATGAAAAA
>Locus:BSU30900_1:3159672-3159691(+)
TTGTCTCGATGACCTCATGT
>Locus:BSU31720_1:3257072-3257091(+)
GACTTGTTTCCAAGTCTTTT
>Locus:BSU32220_1:3310442-3310423(-)
GTAACAATAAAAATCTATTG
>Locus:BSU32780_1:3365372-3365391(+)
TTCTTGGAGTTCTTTCATGC
>Locus:BSU33960_1:3483974-3483993(+)
TTATCCTATATATCTTTATC
>Locus:BSU34120_1:3502919-3502938(+)
ACATTTTCACTTTGCTTTTC
>Locus:BSU34630_1:3557766-3557785(+)
GATAACAGAATAAGGCGCTT
>Locus:BSU34990_1:3593400-3593419(+)
CATCCCCCTTTGTTGACGTC
>Locus:BSU36240_1:3730985-3731004(+)
GGTGAAATGAGAATCGGCTG
>Locus:BSU36990_1:3795852-3795871(+)
AAGAGGCTTCCTTTTTTATT
>Locus:BSU37210_1:3818964-3818945(-)
ATCAAATTTCTTAAAGTAAA
>Locus:BSU37780_1:3878883-3878902(+)
TATACTGCATAAATTGTCCT
>Locus:BSU38930_1:3997143-3997124(-)
CAATTTTAAAAGGCTGCGTG
>Locus:BSU39910_1:4098943-4098924(-)
ACCCGCGAGCCCGCACATAT
>Locus:BSU00870_1:106245-106096(-)
AGAAAAAGCCGCTCTCCGATTGGCCGGTGCTTTTTTAATCATTTCTTCCACCATTGTATTCCAAGCACCACAGCCCGGACATTTCCCCATCCATTTTGGAGACTCGTAGCCGCAGGATTGGCAGATGAACTTCGATTTTGTTTTAGCCAT
>Locus:BSU01889_1:211466-211431(-)
TCATTTGATAAGGCTTTGAATACTTCAATTGGTTCC
>Locus:BSU02430_1:265133-265189(+)
CGGGTTTATGTCTTTCTGGTGCTCTTTTATCAATTCTTTCATCGAATTCCTCCTCAC
>Locus:BSU02600_1:282975-282859(-)
TTTGATTATCTCACAGGAATATTTTGCATTGCATCTTTTCAAAGAAAAACACCGTTCAATTTGAACGGTGTCCTGTCTCTAAAATGTGTTATATACATTTTCACACGTCTCCGCCGT
>Locus:BSU02760_1:298408-298292(-)
ATTAGATATCCTTTTTCTATTTTCCTTCTTTTTTCAGGATATACAAAAAGGAGAAAGTGTATTTCTCCTTTCGCAAGTTTATTTTGGAAGAACCCATTTGTCTTTCAGGAAGCAGGC
>Locus:BSU03200_1:344675-344553(-)
ATTGAACTGTTAAAGTCATTCCCGCCGATAATTTTACCCGCTGCTACCCGACTTCCCCAGTTCCTCGCCATTTTATTGAGAAAGCCGCTTTTGGATAAAAATAAGAAAAAATCTCTTGTGATC
>Locus:BSU03730_1:424209-424304(+)
TATACGACTGCGACGTTTTCCTTCACAGTAAAACTTCCTCTTGAAAGTCTGATATTGATGTCTGACACTTTTGCAATTTGTTCATCGTGCGTCACC
>Locus:BSU04110_1:463191-463069(-)
TACGCCCTCCATTATTCTAGCGCACTTTGTTTGTCTGTAGAACAGAAGACAGAGAATTTTAAGTTTCTTTTAATATTTCGATCACACATAAAAAACGCGCCTGTCATGAGGCGCGTTTTCTAT
>Locus:BSU04770_1:525678-525616(-)
AAAAAAGACAGCTGGCGCTGCCCGTATCTTTACTCATGTTTCAATAGTTCCTGTAAGCCGCTC
>Locus:BSU04890_1:536508-536404(-)
ATCTTCCATCATTTTTTCAATCAGTTCCTCAGCAATATCCAAACACCCAAGGGAATCCAAATCACTCTCAAGTCGGGCCTGATTCAACAGATTAATATTAAACAC
>Locus:BSU05320_1:578990-578895(-)
CACTGTACGATGGAACCAATTTGTCATATAATCCGCAGCTTTTGCAGTTCTTATCAGCTACATACTCTCTGTAGCAGAGGTAGCTTGAACTCCCTT
>Locus:BSU06710_1:736176-736072(-)
ACAACGAATGCGAGGGTTTTTCAACAAGCTGAAAGCCTCAGCAGAGCTGAGGCTTTTTGTTTTTTACTCTTCTTCCGTTCCCGGTTTTTTCTTGCGGAACTTCGC
>Locus:BSU06940_1:758201-758094(-)
CCAGGCCTGCAAGAGAAAACAAAATCCAAAGCACATTCAAATAGGCCAGTCTCATCACCCACGTACAAAAATGATTCAGCCCATTTGCCACACTGTGTATCATCAACA
>Locus:BSU07380_1:811603-811571(-)
CTCATGAGAATTAACATCACGATCGCCCATGTC
>Locus:BSU07510_1:824715-824750(+)
CATTTCAGGTTTCGCCCTTTCCTTGCCAAATATAAG
>Locus:BSU07810_1:851898-851845(-)
TTTGATAAACCACAGCTTTTTTCCACCATGGCGTTTGTTCTGTTTTCATCTGTT
>Locus:BSU11250_1:1203509-1203462(-)
ACGTTAATAAATCTTTTCCGTATAAACTGGTTTGCGTCACTGTGTGCA
>Locus:BSU12210_1:1291386-1291345(-)
GCAGCGCTCGCTGCAAGGCTTGCCGGCGGTTTAACACATTCA
>Locus:BSU12490_1:1319768-1319691(-)
CTTGAAGTTTTTTCGCATAAACCGGATCGGGATGAGCTGGCTTTGCTTGATATTGAAGCTCTTTTATATGATAAAACA
>Locus:BSU13440_1:1410655-1410617(-)
ATTCCGGACGCTACTCCCCTTTGGGATTTCAAGAAATAT
>Locus:BSU14540_1:1524792-1524890(+)
CATAACTCCAATACTTTAAAATTTTCGCTCTGTTGTTCATATTCTAAGAATGCACCATCAACAGGTGTAATAAACTCAATATTAAATTTCTTTTCTTTC
>Locus:BSU16200_1:1692213-1692130(-)
TTTTTGGCTATTGTTTACTTGATTTGTTGCATTTTGAGTGTTTTGAGTATTTTGAACCTGAAAAGGAGAAATTGCATTAATCAC
>Locus:BSU16590_1:1731848-1731777(-)
CGAGTTCCAGCTGAAGGCTGTCTACGATTGGCTGAGCCATTTCTTGAACGGTGTCAGTCACTTTTTTGCTCA
>Locus:BSU17230_1:1858526-1858669(+)
ACACAAACGCCCCCTCTTTTAAAAGGGGGCGTTTTGAATGTTATTTTGAAAGTGAAACAGGGAGACTTTCTAATCCTCTTAAAAAGACATTTTTTCTCCATTGAATGTCATCAGGTGCAACCGCAAGTTCAATATCAGGAAATC
>Locus:BSU17240_1:1860014-1860061(+)
TCAGCTGTGCTGGATATCAATTGTATATACTGCACGATCTGTTACGAC
>Locus:BSU18190_1:1947732-1947670(-)
ATCGCAATACCCGCATATCCCATGTTCGTCAGCCATGTTAAAATTTCGCTTATCAAACTGCCC
>Locus:BSU19630_1:2135472-2135507(+)
ATTGTGATACGGAATGTAAAGCCACTTCTATCATAT
>Locus:BSU20170_1:2168912-2168953(+)
AATCTAAATGCTCCATTACAATTTTTAGATAATCTTTATAGT
>Locus:BSU20780_1:2203831-2203781(-)
TTCTTTCTACATAATTCAGGTATCAAGCATTGCCCGATCTCAACTTTAATC
>Locus:BSU21790_1:2295961-2295887(-)
TGCGCTTTTCTGTTACTGTTACGAAAGGAAAGGCACCTTTACACAATAGAAGAGCACGCAGAAAAACATGGCAGC
>Locus:BSU23080_1:2412693-2412752(+)
TTTTTTTATTGTTCTATCCCCGTGTGTTTTTATGCAAAATATCTAAGACACTCCTTAGCT
>Locus:BSU23250_2:2427861-2427917(+)
TTCGCCATATTTTTAAACTGTTTTCAGCAAATTATTCAAATGAGCGGTTTAAATTTG
>Locus:BSU23250_1:2427893-2428039(+)
TATTCAAATGAGCGGTTTAAATTTGCCATTTCAATGGCAGAAACAGCACAATCTACACCTTTGTTGCCCGCTTTTGTGCCGGCACGCTCGATAGCCTGTTCGATGTTTTCAGTTGTTACAATTCCAAAGATGACAGGTACACCAGTA
>Locus:BSU24620_1:2553063-2553143(+)
CTCTTTTTTTTGCTGTTATTAATTTTTATCCTCGCTATGCGCTTTTTCATTTTCTTTCACGTAACCATCTTTATCAGTATG
>Locus:BSU24750_1:2561623-2561585(-)
GATAAATTCCAAAACAACTGCCTTCTCCAAGGAAGGCAT
>Locus:BSU27370_1:2795888-2795923(+)
TATTTCTCATTTTTTGAGGAAATGTATTTTTCTTTT
>Locus:BSU27480_1:2806287-2806337(+)
TATTGCTGTTCTTCTTTCATAAAATCGAATGGTGTAATGCCTTCCATGCCA
>Locus:BSU27540_1:2813620-2813712(+)
ATCATCAAGGCTGTTTTTATGCATTATTTATCCTTCACACGTTTGATTTCAATGTCTTTCAAAAGATCCATGACAACATGTCCGCCCATAATC
>Locus:BSU27540_2:2813644-2813730(+)
TATTTATCCTTCACACGTTTGATTTCAATGTCTTTCAAAAGATCCATGACAACATGTCCGCCCATAATCAAACCTGCAACTGACGGC
>Locus:BSU28430_1:2905522-2905584(+)
TCCTTATTGTTTAAAAAAACCTCTCCCATGCGGAAGAGGTTTTTTCTTCTTATACTCTGTCGC
>Locus:BSU29350_1:3005124-3005195(+)
ATAAAGTGCCTCCTTGAAATCTGGCTGCCTTTCTCTCTAATACTCCATTTGCGGATTCTAGGATTAGAGTCA
>Locus:BSU30250_1:3095617-3095730(+)
AAAAGACCGTTTTCACACAAAACGGTCTTTTTCGATTTCTTTTTACAGTCACAGCCACTTTTGCAAAAACCGGACAGCTTCATGCCTTATAACTGCTGTTTCGAAATGTCCCGA
>Locus:BSU30650_1:3136135-3136278(+)
ATTGGATTTTTCAGAAAAATGGACTGGTTGTCGCCTATTTTTCAGATACAAAAAGAAAAGCCGGACGTCTTTTTTAAGACATCCGGCCGTTCTATTTTTGAACTTAACCTAGGTAAGCTTTTAGCATCCAGTTATGTTTTTCAA
>Locus:BSU31240_1:3206170-3206304(+)
TATTCAATTTTAAATCGTTTGGTCATATCCCGAAGCTCTTCCGCCATAGAGGAAAGGGTCTCTGCAGACGAGCTGATTTCTTCCATGGAAGCTAGCTGCTCTTCAGCTGACGCCGCGATATCTTGTATATGCGCT
>Locus:BSU31370_1:3223439-3223519(+)
GGGAAGCAGCCAAACGGCTATTTCCCCTTTTTTTATAGTGATGCTTTCAAAATTGACAGCACATCTTCTTTGTTGAGTGAT
>Locus:BSU32180_1:3308212-3308250(+)
AGCCCCCACAGAACATTCATGAATACTCGTACACCTCTT
>Locus:BSU33150_1:3400508-3400630(+)
TTGAACACGCCGGCTTTCCTTTTCACTTTTTATGATTCGCTGCTGTTTCGGTCCCGAAACACAATGGCACTTCTTTCATATTCTACATCGCCAATACCGCTTCTTGCATTCACAACCCGGGCG
>Locus:BSU33960_1:3483988-3484137(+)
TTTATCTTATACAGAAAGCGCCAAATGGTGCATCCCAATATAAACAGCCCTTCCCGTAGAAAGGGCTGTTTCATTAAAGCGTTTTCATTTTATCCAAAGCTTTTCAATTTCCTCGAGCGATTTGTTCTTCGTTTCTGGACAGATCGTAAC
>Locus:BSU34710_1:3566311-3566376(+)
AGTCAGCATCCTCCCATCGAACTTTCTTGCAATTCCGCTCCCCAATCTTACAATGCTGTCACATTC
>Locus:BSU34729_1:3568525-3568424(-)
GTGAAAAGCTTGCAGGTTATCTGCAAGCTTTTTCTTATGAACAAGTGTAGATTGCTGTATCAAATGCGTCTTCTGGGATATACAGTTTTCCCTTTTCGTATT
>Locus:BSU36500_1:3755991-3756047(+)
GTAACAGGTTGTGCATACGAACAAACCGGCAAGCACTGTAATCATAAAGGGCGTCAT
>Locus:BSU37290_1:3830038-3830181(+)
TTTCACAAAATGTTCACACAAAGGAGAAGGAAGGCTGCGTTCAGGCAGGACGCTTGGGTCATTAGCTGCCTTTCATTCAAAGATCAAAAAAAACCGGCTCTATTTAAGAACCGGGCTCAGCGTTTTCATCCTGTGATGTATGCA
>Locus:BSU38690_1:3970000-3970080(+)
CATCCGCGTTTCACCTCGCATTCGCCGAGATGCCTTTTTTTCTCAGCCGCAATCAAAATCGGCAGCACCGCAAGCACACAA
>Locus:BSU39270_1:4033779-4033871(+)
CAAGATAAAGCAAGCAGCGCTTCTTTTGGCTGCACTTTACCGATCTCTTTCACCGGCGAAAACGAATATTGGTCTGTGTTGGTCACAATCACC
>Locus:BSU39930_1:4102392-4102327(-)
AGGTCTTCTTACTGTGATACAAAACATTTACACTTGCTGGGATTTTTCAATCTGAACTTTCATATC
>Locus:BSU40340_1:4144302-4144430(+)
TATGCGTTTCGCAGCACGTGCTTAATTTTCTCTATCGCCCAATCCAAGTCCTCTTTGGAAATGATTAATGGCGGTGCAAAACGAATGACTGTATCATGCGTTTCCTTGCATAAAAGTCCCTCTTCCTTC
>Locus:BSU00870_1:106265-106246(-)
TGTACAGTTTGAACAGAATG
>Locus:BSU01889_1:211486-211467(-)
GTAAAATTTGCAGCCTTGAT
>Locus:BSU02430_1:265113-265132(+)
CAATCATGAAGCTGTAACGC
>Locus:BSU02600_1:282995-282976(-)
TCTCCGTCAGCTCTTTTTTC
>Locus:BSU02760_1:298428-298409(-)
AGTGCAGGGTCACTTTTTGT
>Locus:BSU03200_1:344695-344676(-)
TAAGCTGTCGAATGGTCGGG
>Locus:BSU03730_1:424189-424208(+)
CTGGCAGAGGCGCGTTTTGT
>Locus:BSU04110_1:463211-463192(-)
ACGTTATGGCTATATTTGCC
>Locus:BSU04770_1:525698-525679(-)
AAAACCGAAAAAAACACATA
>Locus:BSU04890_1:536528-536509(-)
GCTACATCACTGTAAAAAAC
>Locus:BSU05320_1:579010-578991(-)
GCAACAAAAATCTTATATTT
>Locus:BSU06710_1:736196-736177(-)
AGCACCGACGCGCAGACCTG
>Locus:BSU06940_1:758221-758202(-)
GGGCATCAGCCCAAATACAA
>Locus:BSU07380_1:811623-811604(-)
TTAATACGATTTTCACCAGA
>Locus:BSU07510_1:824695-824714(+)
TGTTTTCTGGTTGTTTTCTT
>Locus:BSU07810_1:851918-851899(-)
GTTAAAGCTTTTCGGATAAA
>Locus:BSU11250_1:1203529-1203510(-)
TTCTTCACTAAGGTCCTTTA
>Locus:BSU12210_1:1291406-1291387(-)
CTGTTTGTTTTTCCCATTGA
>Locus:BSU12490_1:1319788-1319769(-)
GAATTGGCCGCCGAGCACCT
>Locus:BSU13440_1:1410675-1410656(-)
CGACTTTGTTTCCGGAATAC
>Locus:BSU14540_1:1524772-1524791(+)
TTTACAAATTTCATACCGCT
>Locus:BSU16200_1:1692233-1692214(-)
GTTTGATTTGAAGAATCTGT
>Locus:BSU16590_1:1731868-1731849(-)
TTTGACAAATTCAATGTCAA
>Locus:BSU17230_1:1858506-1858525(+)
ATTGGTGAAGCGCTGAGAAA
>Locus:BSU17240_1:1859994-1860013(+)
TATTTTGATGAAAGTGGCTG
>Locus:BSU18190_1:1947752-1947733(-)
TGATTTCAATCATTAACCCA
>Locus:BSU19630_1:2135452-2135471(+)
CACGCCTCTTGATATATTTT
>Locus:BSU20170_1:2168892-2168911(+)
CTCTTTAAAAATTGAATTTT
>Locus:BSU20780_1:2203851-2203832(-)
GTTCATTGATTGTAATGTCT
>Locus:BSU21790_1:2295981-2295962(-)
AAAAGCGCAGTCGTGAAGAC
>Locus:BSU23080_1:2412673-2412692(+)
CTCAAGCTATATAGCTTGAG
>Locus:BSU23250_2:2427841-2427860(+)
TTTTCTCACATTATATCATT
>Locus:BSU23250_1:2427873-2427892(+)
TTAAACTGTTTTCAGCAAAT
>Locus:BSU24620_1:2553043-2553062(+)
GTATATGAATACTGGGCCGT
>Locus:BSU24750_1:2561643-2561624(-)
ATAGCGACTGCTAGTAAATT
>Locus:BSU27370_1:2795868-2795887(+)
AGAGCTTTTTGCTCTCCTTT
>Locus:BSU27480_1:2806267-2806286(+)
CCGCTTGCACGGGAGCATTT
>Locus:BSU27540_1:2813600-2813619(+)
AAAACAAAAAAACAGCCTTG
>Locus:BSU27540_2:2813624-2813643(+)
TCAAGGCTGTTTTTATGCAT
>Locus:BSU28430_1:2905502-2905521(+)
AAGCTTCATCTTTTTTCATC
>Locus:BSU29350_1:3005104-3005123(+)
GGATATTTTTAATCTCAATC
>Locus:BSU30250_1:3095597-3095616(+)
CAGTTGGTTAAAAGGAAACA
>Locus:BSU30650_1:3136115-3136134(+)
ATGGTAAACAAGCCGAACGG
>Locus:BSU31240_1:3206150-3206169(+)
GCTTGGGTGTTAAGGCTTAT
>Locus:BSU31370_1:3223419-3223438(+)
AAGTTGACAAAAAAGAAAAA
>Locus:BSU32180_1:3308192-3308211(+)
TGATCGCAACTGCGCCCAGC
>Locus:BSU33150_1:3400488-3400507(+)
CAAAAAAAGCCGGCATGTAT
>Locus:BSU33960_1:3483968-3483987(+)
AATATTTTATCCTATATATC
>Locus:BSU34710_1:3566291-3566310(+)
TTTCTTTATTATAAAAAGGA
>Locus:BSU34729_1:3568545-3568526(-)
AAATACTCATTTTTTGTAAC
>Locus:BSU36500_1:3755971-3755990(+)
GATTTTTCTTTTATGTAGTA
>Locus:BSU37290_1:3830018-3830037(+)
TATGTCACACACTCTGCTTT
>Locus:BSU38690_1:3969980-3969999(+)
ATGATAATTTCTGTTTGTGT
>Locus:BSU39270_1:4033759-4033778(+)
GATCACCCCATTAGTTTTTT
>Locus:BSU39930_1:4102412-4102393(-)
AAGACCTTCTTTTAATAAGA
>Locus:BSU40340_1:4144282-4144301(+)
ATCCCGCCATGGTGCGGATT
>Locus:BSU00130_1:22184-22119(-)
ACCTTGTCAGGCACGCCTTTCCATAATTTACGGTTTCATTACTTCTCTATTCCCCATATAAGGACG
>Locus:BSU00740_1:83011-82865(-)
GATCAAGACCGGCTATACTATATCTGCCGCCTCTTGCACTTTCGAGAAGTACATGATGTTTCCGGGATTGCGCAAGTTTCTCAAATTGTTGTAAGAATGAGTCTTTTTGAAAAGGTATTTTTTTGCCTGCCGGTCTGCGTTGTGCCA
>Locus:BSU01980_1:220061-219999(-)
CGTTTGTCGCACATACAAGACGGAAAATTTCACAAGCCTGCAATCTTTTTTAACATCTTATCC
>Locus:BSU02540_1:277415-277344(-)
CAAACTGTTCCGATCAGCAAAAAAATCGTACCTGCTGCGGCCTCACGAATCTTACTCTGCTCTTCTGCTCTC
>Locus:BSU02830_1:305710-305660(-)
CCTTTTGAAGACCCTGTCACAATCGCTGTTTTTCCGGTTAAATCTTTGTAC
>Locus:BSU03120_1:338236-338120(-)
TCAATGAAAATGAATCATGACTGTTATGTATCCCTATTAAATATAGCACAGGTCTTCATTCACTGTGAACAAGAGAGATCAGCTGACTTCAACCCGTATGGATGTCACACTGTCGCC
>Locus:BSU03170_1:341596-341492(-)
TTGCTGGCTGAGAGACGGCTGTGCGATATGAAGATGTTCCGCCGCCTTTGTAAAGCTTTGGCGCCGGGCAATTTCCGCTGCATATTCCATCACTTTAATATCCAT
>Locus:BSU05270_1:574108-574140(+)
ACATATGAGGCCCTCCTTGTGCCATTCCCCACT
>Locus:BSU05530_1:600145-600294(+)
TGTGTGAGCAGCAGTTGCTTAAACAAAACGGCAAAAACTTTCAGTAAGAGACAAAAACCTGCAAAATGCCACAAGCGCCTTTTGTTAATGCAGCTTTTTAGGGACGTTTTTTTTATTTTTTTTGCCAACTTCATCAAAAATATTCTGATT
>Locus:BSU06210_1:674814-674692(-)
ATCACTCCGGACTTTTCACTGTATGATTCTTATACAAGCTTCTGGCCGCAATTCGGACAAAAATTGGCTTCGCCCGTTTTTGTTCCGCAGTTTGGACAGAAATTCGGTTTGCTTCCGCTGCCA
>Locus:BSU06710_1:736176-736072(-)
ACAACGAATGCGAGGGTTTTTCAACAAGCTGAAAGCCTCAGCAGAGCTGAGGCTTTTTGTTTTTTACTCTTCTTCCGTTCCCGGTTTTTTCTTGCGGAACTTCGC
>Locus:BSU07360_1:808599-808564(-)
TCTGCGGTTTCTTTTTCCGTATTTATGGTCAATTCC
>Locus:BSU08030_1:876513-876427(-)
CATGCCGGAAAACAACATCTGTCACATCTTCCATTGGTGCCAGTACAAAAAACGGCCGTGGTAATTCACGCCAGAAATTTTCTGTCA
>Locus:BSU08100_1:885622-885557(-)
ACCCTCCTTCAATACATAACGTTTCCATTTCCTGAAGGAAGTATGCTTTATGATTCAGCGGACAAG
>Locus:BSU08530_1:926846-926703(-)
ATCTTAAAAGATTTTTCAAGTGAATTCAATGATTTTTTCTTTAAGAATTCGTGTAAATGTGCTGCAAACAAAAAGAGGCTGATCATCAGCCTCCTGTTACGCTTTATTCTTTTTCTTGCAATACTGAGATTGGCAGCGCTTCCT
>Locus:BSU08630_1:935704-935657(-)
GAAATTGCTGTATGTCTTTTTGTTTTAATTTGTCTTCAAGTACGTTCA
>Locus:BSU10310_1:1106500-1106387(-)
ATCGTAACCGAAGAACGTTCAAAAAACCAAATCATCAAGCCGCCATTTTCACTTCGCCGGCACATTGAGACAATAATGGACAAATCCGGTATCCTCTTCATAGCCGTTTTGCTC
>Locus:BSU10770_1:1156491-1156417(-)
TCGAGCACCGCTTTTTGGTTACTTTTCAACAACAACTTTTGCTTCCTTGCTTTCTTTTTTATCTGTATCCACAGC
>Locus:BSU11820_1:1253664-1253726(+)
CAGCGGGCCTTTTTTTACAGTAAAAACCCGGCAGTAATCTGCCGGGCTGTTAATGATGCAAGG
>Locus:BSU12130_1:1283544-1283464(-)
GAAATACATCTTCTCTTTTCTGTTCTTCCATTGAAAACAGCTTTTCGTATTGCTCAAAGGTCTTTTCCATTACTAGATTCA
>Locus:BSU12410_1:1313840-1313923(+)
CTACATGCGCTGCTGATAGAAAGGAAGCTCAGTGTGGCCCATTTCCCGCACATACACGAACAGGTTGCCTTTATGGTGAATTTC
>Locus:BSU12970_1:1365966-1365889(-)
TTGCGGGCGCGATCACTCCGACTGTATCACCCTTGTTCAACGCTTTCGGCTTGTAATTCAACGAAAACACTCCTTTCA
>Locus:BSU14930_1:1564460-1564422(-)
CCACATCGCGCGAAACCCAAATATCTCCAACTGATTCAT
>Locus:BSU17070_1:1781150-1781266(+)
TCTGACGAAAATAGTATAGCATATTTTAACAAAACCAAAAAAGGCCCTTTCCACTGGGGAAGGGCCTTTTTCATCATGTTAACTCCTGAGATTCGCCGAAGCTTTCTCTTTTTTTGG
>Locus:BSU18770_1:2046830-2046738(-)
ATGACAGGGGAAATGTATATCATTCACACTTTCCGTCGTGAAAATGTAAATGTATTCATAAAAATCCCGCAGCATATCAGCAGTGCGCCGAGG
>Locus:BSU19040_1:2079161-2079217(+)
GCATCGCCTCAATACGCAAAGACGTTTGCCTTAGGCAAACGTCTTTTTTTGCGTTAT
>Locus:BSU19590_1:2131884-2131964(+)
AGCCGCGTATGGTTTTTTTTACATTTCTTTTTTCAGTGTTTCAATTGCCTTTTCCATTTGCGTATCATTATCAGACAGCTT
>Locus:BSU20820_1:2207749-2207841(+)
TATTTTGCATTATCTTCTCCTCCTTTCTCATCTAATAACTCATCAATAGAGACATTCAACACCAGAGCGATAAGCTTTATGGTTGTAACATCT
>Locus:BSU20928_1:2212639-2212568(-)
TTACATCAGGATATTCTTTGTAATCATATACGATTGAAGTGTCATATCCGTTTGTTTCGTATTTCTCTTCCA
>Locus:BSU21910_1:2306314-2306258(-)
TTTGCTCAGCGTATCACTAAAAAAAGAAAAATTAGTCCCATTCATAAGGAGTTTCTT
>Locus:BSU22190_1:2332096-2332191(+)
AATCATCACATATATTTTTTCAGAAATCTGTACGGTTGTCAAATTTCTCTCTCATTGTTAGTAGCTGTCTTCCTCCACTGTCACTCTCAAGTCATC
>Locus:BSU25110_1:2592003-2592050(+)
CTAGTGGATTGCGTTTTTGAATTTTCCGCCTCTCGTTTCATGAGTATT
>Locus:BSU25500_1:2629705-2629764(+)
AGAAAAATGTCAATTATAACTCACCCAAAAAAGCGCCAAAAACTTCATTGCCTAATAATT
>Locus:BSU26490_1:2710003-2710101(+)
CAAAGGAGCTCTAACCAAATTTTAATAGCTGTCGCACCTATTAATTGCGCTAAAACCCATTGCAGGAATTTTGTATTTACTTTTTGCCCAACTGATGCG
>Locus:BSU27310_1:2791399-2791455(+)
AAAAGCGATGACTGCCAGCTTCATTCGTTTCGATATCTTCATAAAAAAACACCTCAC
>Locus:BSU27570_1:2818088-2818231(+)
CTAATCATGCAATCTGACCTACTCTTCTCCATTATTGGTTCAAATCTTTCATCATTTGCTATGTACTCAATTTCTATTATAATAATGGGATTGGGGTTCTCTGTCAAGCTTTATTCCGGTTGTTTTTCCTCAGCGCTGCTTCTT
>Locus:BSU27750_1:2836910-2837017(+)
TACCCGCTGTATGTCTTCATATGTTCGATGACATCCTCAAACTCCGCTTTTGTCCGAAATGGAATGCCTTTCAGCAGATTTTTTTGCATATGGCTTTCCAGCCTTTCT
>Locus:BSU27810_1:2841648-2841613(-)
CATAAGACCGCATTCAAACTAGCAACAAAATCTGCC
>Locus:BSU29230_1:2994568-2994621(+)
TGTTTAGCAGGCTATACCCGCTATGCACTTGCAGGTGAACAAAAGACATGCTAT
>Locus:BSU29430_1:3011436-3011558(+)
CCTCCCAAAGCAACGTCGCCGCTTTCAATAAAGTGTTTCTTCTTCTACTTTACTATAAAAGGCTTGCAATATCACTTTTTACACTTTGGCATACAAAAAAAGCTGCCTGTACAGACAGCTTAT
>Locus:BSU29470_1:3016297-3016335(+)
ATGATTGACGCTCCTTTATACTCTGTATCAACAACTTCG
>Locus:BSU29760_1:3046758-3046808(+)
TATGACAAATGCTGCTCAATAGCGGCTTCTGTAATTTGTGAATGTGAGGTA
>Locus:BSU30120_1:3081132-3081167(+)
CATTTCCCCGCTGACCTAAAAAGAGGCTCCAGCTCT
>Locus:BSU30380_1:3112069-3112107(+)
TTCGCTTCTAAAATCACCATTTACGCAGTCTCCTTTATA
>Locus:BSU31170_1:3196970-3196908(-)
TCCGCTGCTGACTCAAGAAAGCGGTCTGTAATCCAGTTGGTTCCTATTATTGCAAAACGTATC
>Locus:BSU32750_1:3363267-3363362(+)
CAAACATTCGTGATCACCTCTGCTTTCACCTGTTTGTCATTAATGAATCGGATCACGTTTTGCACTTCTTCCTCGTCCCCGTCAATGTGGATGAAC
>Locus:BSU32950_1:3380158-3380199(+)
TACTTCTTGATTTCTCTGATGGAGCCGTCCTTCAGCTTCAAT
>Locus:BSU34080_1:3497582-3497662(+)
TTCGGGAAAATAGATATTGCCTTTTTCATGTATTACACCGCTTCTTGTTTTCTTCTTATATATTTAGATAGTAGCATGAAG
>Locus:BSU34550_1:3546833-3546976(+)
CAACCTGCAAGAGCTGCGTCTCTTGCAGGTTTTTTTCATTTCAAGGAATTGACTCCCTTATTCTATACTGCTCCCATTCCTCATGTAACAGCTCAAGCGTCAAATCACTCGTCTGCCTCACAACCAGATCAGCACCAAGCATCG
>Locus:BSU36820_1:3782939-3782974(+)
TATTCTAAAGCGGCTGCTCCGCCGACAATTTCCGTA
>Locus:BSU38380_1:3937554-3937700(+)
TATCTATACCAACTGATATACGTTGACTCATCGCAAATCATAGCTTCCCAGCCCATACGCTCAACCAATTCATGGATGTTTTTATCTTTGGCTAAAAAGACATTAATGAATGAGTCATATACACTCATAAACACAAAATCCATTTTC
>Locus:BSU38530_1:3955347-3955225(-)
GCTGTTGCTGACTCTTTCACACGCTTATCGGTGATGAAGCCTGTCAGCCATGAAGATGGAATTGCGATGGCGCCTGCGAATAGAATAAACGCCAAAATAATTGGACCGAAAAAACGCTTTTTC
>Locus:BSU39010_1:4004289-4004417(+)
CATTTCATTCCTATTAGGATATCAACATCAACCGTAATATCGGCTGATTTCATCTCTTTCAGCAGGCTGACTCGATCTTTCGGCGCCGACCAGGCAAGCGGCGTCATCTTGAGAAGCCAGTGGATCGCC
>Locus:BSU39460_1:4055538-4055579(+)
ATTCAATATGAGCTAAAAATTCTTTTATATCGGCTTTTTCAA
>Locus:BSU40710_1:4183411-4183512(+)
CGCCAGCATCAGCTCAACTTGTTAACGTTGTCCATTAATAATCCCTTTTGTTCCCCTTCTTCACATATTCCCAATCACGTTCTATATTCTTCCTCACTCTAT
>Locus:BSU41040_1:4213823-4213972(+)
TCACTTTTTCTTTCCTCCGGCTTTTTGCGGCTCAGGATTTTTTTTAATATCAGGTCCTTTAATGAGGAAAGTTTGCGCAATCATAAACAAGTTACCAACTACCCAATAAAGAGAAAGAGCCGCCGGGAAGTTGATCGCAAATACGATAAT
>Locus:BSU00130_1:22204-22185(-)
TTACATAAGCAAAAAGGCGC
>Locus:BSU00740_1:83031-83012(-)
TCCTTTCACAGTCGCAATTG
>Locus:BSU01980_1:220081-220062(-)
GTTTCATCATAATATTCAAC
>Locus:BSU02540_1:277435-277416(-)
AAATCGATTTAGACGCAAAA
>Locus:BSU02830_1:305730-305711(-)
CCGCAATGGCTTTCCCGATT
>Locus:BSU03120_1:338256-338237(-)
TTACTGATCATTTCCCTAAA
>Locus:BSU03170_1:341616-341597(-)
TCAGCCTCAAGCTTTTTGAT
>Locus:BSU05270_1:574088-574107(+)
ACTTTTTTGTAAGTAGCTTT
>Locus:BSU05530_1:600125-600144(+)
TGACTGTTTATACAATATGG
>Locus:BSU06210_1:674834-674815(-)
TAAAAAAGTCCCGAGTGCTG
>Locus:BSU06710_1:736196-736177(-)
AGCACCGACGCGCAGACCTG
>Locus:BSU07360_1:808619-808600(-)
TGATAAATGCGTCCAGAATA
>Locus:BSU08030_1:876533-876514(-)
TCTGCCTGCTTCACTTACTA
>Locus:BSU08100_1:885642-885623(-)
CTTTGAATATTCATCGTAAC
>Locus:BSU08530_1:926866-926847(-)
TTTAAAAAACAACGAGTTTC
>Locus:BSU08630_1:935724-935705(-)
CCATGAGATTAAATCATCGC
>Locus:BSU10310_1:1106520-1106501(-)
GCACACTCCTTTTCATTTAT
>Locus:BSU10770_1:1156511-1156492(-)
GCAAATAAAAAAGCGGTGCA
>Locus:BSU11820_1:1253644-1253663(+)
ATGGCCTGGCTGACTCACTG
>Locus:BSU12130_1:1283564-1283545(-)
CGGCCTCATCATCGTATACC
>Locus:BSU12410_1:1313820-1313839(+)
TATCTTTTTTCTTGTTTACG
>Locus:BSU12970_1:1365986-1365967(-)
CTTTTTTGGATCCGGCGGAC
>Locus:BSU14930_1:1564480-1564461(-)
ATACAAAAAAGATAAGGGCT
>Locus:BSU17070_1:1781130-1781149(+)
AAATATCTATAAGTCTGTTT
>Locus:BSU18770_1:2046850-2046831(-)
TCCTGTCACATGAAGCCCAA
>Locus:BSU19040_1:2079141-2079160(+)
ACACGAATGTGGCGTGTGGT
>Locus:BSU19590_1:2131864-2131883(+)
ATAAAAAAACCATACGCGGC
>Locus:BSU20820_1:2207729-2207748(+)
ATTTTTTAATTGTTTAATTT
>Locus:BSU20928_1:2212659-2212640(-)
ATTGTCGCAGCGGCCGTATT
>Locus:BSU21910_1:2306334-2306315(-)
AGATGTATTTTATCATATTT
>Locus:BSU22190_1:2332076-2332095(+)
CTTTTTCACCTCGTATCGTG
>Locus:BSU25110_1:2591983-2592002(+)
GAATAAAAGTAAATGAAAGC
>Locus:BSU25500_1:2629685-2629704(+)
AACAAAAGTATCAAACCACA
>Locus:BSU26490_1:2709983-2710002(+)
TTTTACCCGCTGGCTCATAT
>Locus:BSU27310_1:2791379-2791398(+)
AGCAGAAAAAATACAATCAA
>Locus:BSU27570_1:2818068-2818087(+)
AGCCTGGGGCGGGTTCCTCT
>Locus:BSU27750_1:2836890-2836909(+)
TGTCTTCAATCAGCGGACGC
>Locus:BSU27810_1:2841668-2841649(-)
TATAAATGACGGGCGTACTC
>Locus:BSU29230_1:2994548-2994567(+)
TTCTTCCACAGCCGCGGCGC
>Locus:BSU29430_1:3011416-3011435(+)
AAGCATGTCGCACATGAATA
>Locus:BSU29470_1:3016277-3016296(+)
TAATTGCAATAATTTTGGAC
>Locus:BSU29760_1:3046738-3046757(+)
GATATCTGGACGCTTTTTTC
>Locus:BSU30120_1:3081112-3081131(+)
GCCGTACGTATCCTTTTTGT
>Locus:BSU30380_1:3112049-3112068(+)
CATAACTTTTTCGAATTTTA
>Locus:BSU31170_1:3196990-3196971(-)
TCAGCTGAAAATCTTCGATA
>Locus:BSU32750_1:3363247-3363266(+)
AACGTTCGGGAAGTATTTTT
>Locus:BSU32950_1:3380138-3380157(+)
TGGGTTTTTTATCACAAGAT
>Locus:BSU34080_1:3497562-3497581(+)
AAGGGAAAAACCCGAATTCC
>Locus:BSU34550_1:3546813-3546832(+)
GAAGACAAAAAGTAATAACA
>Locus:BSU36820_1:3782919-3782938(+)
CCCTCCTGACAAAATCTTTC
>Locus:BSU38380_1:3937534-3937553(+)
TTGTGATGTACGTTCTTTTT
>Locus:BSU38530_1:3955367-3955348(-)
GAAACATACTCGGATTCAAG
>Locus:BSU39010_1:4004269-4004288(+)
CGGAGCTTTCCTCTACCATT
>Locus:BSU39460_1:4055518-4055537(+)
CACCGAATAGAGTTGATCTT
>Locus:BSU40710_1:4183391-4183410(+)
TGAGAGGAAACGCCGATTTT
>Locus:BSU41040_1:4213803-4213822(+)
CCCTGCAGCAGTCACATTCC
>Locus:BSU00100_1:17598-17536(-)
CACGTGACAGCTAGAGTTAACACAACCAATGACATCAGTAGCTGTTTACATTTCTTGATGTTC
>Locus:BSU00620_1:69276-69169(-)
GTCTGTACAGCCCTTTGCGTCTTCGTTTCTTCAGCTGATTTTGCCGTTCTACTTGTTCTTTATAGTCGTTTTGTATTTCAGTTATCGTTCGTTCCCTGGAAAAATTCA
>Locus:BSU00980_1:116619-116581(-)
TTGTTGTTCTGTAGATTCACTCCGATCCCCCCGGCGCAC
>Locus:BSU01680_1:189756-189857(+)
CTATCCCGTTTACTATCCCTAAAACAGAAACAATTTAATCGAACTGAGAAGCCATTTCATCTTTATATCCGAATGCATAGGTCAATAAAAAACCGGCCGCGT
>Locus:BSU02560_1:280021-279956(-)
TTCTCAAACCTTAAGAAATTCTTACGATTAATATGTCATGCGTTTCAATGTGATCGTAAATGCAGT
>Locus:BSU02660_1:287551-287501(-)
TGCGTCTGCAAGGTTGGGAATAACTGGCGATACTGCTCCGGCAAATGCTCC
>Locus:BSU04180_1:470958-471044(+)
TATGTGGCGGGCTTCTTTGCAGTTGCACAGACGGAAAGCTCAGGCTTAATGTTCTTAAATTGTATATCAATGTCTTCGAAGCCGGCT
>Locus:BSU04230_1:475558-475484(-)
ATGATCCAGCCTTTCTTATTAAAACCACTTTGTCAGCCACGCGATATAGTAGGCCCCGGGAATAAACATGAGCTG
>Locus:BSU04480_1:502715-502566(-)
GCCAAGCTCCGATTCCGAGTCTTAATTCCATGCCCTGAACAGGCAGGCCGGCAGATCGAGGCACACTCATTATTCGATTTTAAACTACTTTTTATCGCTATTCTCTCGGGGTCCTTTAGACCTATCTTCCTTGTTGGTGACATCCAGAAT
>Locus:BSU05200_1:567698-567663(-)
CCTTTTTCAAATCCGATAACCATTTTATGTGATTCA
>Locus:BSU05510_1:599080-599021(-)
TTGCCTTATTCCTTTATTCGCCTTCATATAATCGATAAACCCTTTTCAGCTTTTGTTCAA
>Locus:BSU06170_1:670234-670088(-)
CCAGCTTGGCAATCGCTGCCGACACATTCGCCGGTGCCCCGCCGGCACTTTTCAGGAATTGGCGCCCTTCCATTAAATCAACGTCAACATCGGTACAAAAGAAATCAATCAACAATTCCCCAATACAAACTACAGAATGACTACGCA
>Locus:BSU06190_1:672129-671995(-)
ACCGTGCCGCAATGTTTTCTTTCGGAAGGCTTTCAATATTGTCCTGTCTTCCGCAGCTGCTGCAGGATAACGAGCCGGTTTCACTGTCAAATGCCATATCACTGCCGCAGTTCGGACACTTATAAGATATTATCA
>Locus:BSU06660_1:726809-726865(+)
AGCCACCAAGCTGCGCTTGATGGCTTATTGCTTACTTTTTGCGTTTTAACAGCTTTT
>Locus:BSU07360_1:809525-809382(-)
GTACATTTTAAATCAGCCGCTGGAATAAAACTAGTAAAACGTCAGACGAATTTCATGGAAATGCAGGATAAGAAAAAGACCGGGGATGTTTGTCCCCGGTCTCTTACTCTTCCTCAAGCGCTTTTTCGGCCATTTTCGCAAGAT
>Locus:BSU07650_1:838774-838694(-)
AAGCCGCGCACGTTGATATGCGCGGCTTTTTTCTATTCAACCGGCAGCAGCCTGTCCTTTTTTTTCATAAAGGACGCTCTC
>Locus:BSU07680_1:839340-839417(+)
TATTGTTTATCAACCAATTTGACCAGAAGCTGTGCCAAATGTTCTTTCTCATCTTCGTCTGCAACGCTCCAAAGCTCT
>Locus:BSU08220_1:895712-895620(-)
TTGTATCCTTTGCTTTCGCCCGCTTTTTCGCGCCTTCTTTTTTGTCAATTGGCAGTTTGGGATATTGGAAAGGCTTGCGGATGTCTTTTAGCA
>Locus:BSU09150_1:989648-989553(-)
TCGCAGTGTGTCATTAACGCAAAGAAAAAGCCGCACAAATTGTGCGGCTTCTTTCATTTATTCAGCGTTAGGGAATACACGCTGTACAGTTTGTGT
>Locus:BSU11670_1:1243839-1243735(-)
GCTTTCAAACAATGCGGTGTTTTTGTTTTCCTTTGCCAAATAATAAGCAATTGCGGAACCGATAATTCCGCCTCCAATCACCACTGCTTCATAATGCCTTTTCAT
>Locus:BSU12680_1:1335002-1334967(-)
TGTCTTCGAGATCAAAACGGGCTGTTAATTTTGCGA
>Locus:BSU15000_1:1569023-1568925(-)
ATCGTTTTGATACATAGTGCACATTCCCGAACTTCCTCAGCATTTTGCTCTGCTTTAGGGAGTGCAGATACACAACCATGCCCTGGCGCCTATTCTCCA
>Locus:BSU15170_1:1584251-1584216(-)
AATAAACGTTTTCTAACCGTTACATTCGAGACGCGC
>Locus:BSU17559_1:1885791-1885753(-)
CCTATATTTTCTTTGTATTTCATCCTTTTTCCTATCCAC
>Locus:BSU17670_1:1901329-1901382(+)
TTTTTTTCCAAGTATAATACTCTTCTTTATATTTTTTATAATAACCCAATTAAA
>Locus:BSU18160_1:1944060-1944116(+)
GGTGCTGGCCCGTACTTCACCCGCCTCGTTTTTAAGCGGTCCCATTACGAGTACTAT
>Locus:BSU18280_1:1957924-1958067(+)
ATCTCACCTTTGTTTTTTAAAAAATTCAGCGGTTTACCATCGTTTCCTGTCCCAAAATCACTTTTTAAAAAAAGACGACTTAGAAAGCCGTCCTTCTCATTTCTTATTTTGTTGTTCGTTTGGAAGCTTTGCTTTCGTTATGAA
>Locus:BSU18540_1:2021223-2021372(+)
TTAAGATGCATATTGAGGAGATGTTTCCTCCTTAACTGCTTTTTCCTCAGGTATATGAATACATTTTGTCAAGACCGCACTTGCAAGGTAAAGGGCCGCAAAGATCCAGACGACACCTTGCGCGCCGACGAGACCGATGAACAGCCAAGC
>Locus:BSU19560_1:2128435-2128497(+)
CTTAGTCCGAAATCCGGACTAAGGTTTTTTTATACAATCGCCTCTTTGTACCATTCACGAGCC
>Locus:BSU21340_1:2249149-2249087(-)
GAATCACTTCCTTTCAGTAGGGGAGAGGACAAAGAAAAAAGCCACTCAGTTATTGAGCGACTT
>Locus:BSU23230_1:2426915-2426868(-)
GTGTCGCATGAAACTCAACGAGATAATCTATATAAGCTTTCGGATACA
>Locus:BSU25830_1:2659256-2659215(-)
TCATTAATCTTCATTCCCACTTCAGCTGATGTGATTGATATC
>Locus:BSU26360_1:2699492-2699572(+)
GGAAAAGAGGGCTTCTTGTTAAAAACCTTGCAAAGTGTATGTGAAAAAAATAAACAATACAATTATCGTAACAACAATAAT
>Locus:BSU26440_1:2705449-2705399(-)
CCCGTTCCCGCAGACTCACCGGTTGCCCGCGTCCTTCTTTTTGTACAATCA
>Locus:BSU26730_1:2730441-2730563(+)
ATCATAAGAAACTTATCAGAAGCCAAAAAGTTATTGCGGTCTCACCGAAAATTGAATTTGCGGTGCCCTATTGCCTTTTTCCGCGAACGAAAATTGTTAAAATTCGCAAAACAGAAAGTCTAC
>Locus:BSU27650_1:2826877-2826969(+)
TGCAGAGGACAGCCTGATATTTTTTATTGCGCCGAATCTTTTTTCAGTTCTCTTCCTTTCCATGCAAGCCAAATTTGTGCGGCAATGTATAGA
>Locus:BSU29080_1:2972331-2972453(+)
ACTTTTTTGTCTGGCACTTTGCGCAAAAATGCGTGCCTCTTCCTCCAACGACAATTTTCGAAATCATCGTTCCGCAATTTTTGCATGGCTCGTCTTTTTTTCCGTACACAAAATGCTGCAGCT
>Locus:BSU29720_1:3042567-3042638(+)
TACGAAGAGGTCGTTTTTGATTTTTTAATCACTATTTCCACACGCCGATTTTCCTTCATGTGTTCATTTGTC
>Locus:BSU30470_1:3119525-3119668(+)
TTTTACAAAAAAACGGACCCTTTTAAAAGGGTCCGTTTTCCTACACATCAAGAGGGTGCTGCAGGATCATATTATTTTGCAAAGATTGAAGCTGAAGTCTCATTCTGTACAGCTGTTCTCTCTGCTGATCATTTGACGACAGCC
>Locus:BSU30500_1:3122600-3122656(+)
TACCTTTGCCATCAATCCAAAAGGATGTTCCGGTACTGTCAACACATGCACCCCCTA
>Locus:BSU31850_1:3266137-3266241(+)
TTGGAAACCTCCTTTTCCGTTATTATTGTACGGCACCTCTTTTACACAACACAAGCACGCGGCCTACGCCTTCTTGTTTTCCTGCGCTGTGACTTTTGGGATGAG
>Locus:BSU32820_1:3367040-3367123(+)
TCAGACAGTATATTTCTCAGCCTCAAAAATGCCTGCCGCCGCCTCGCGTTTTTTCTGAATCACGTTTTTAGGCGTTACGCGTGT
>Locus:BSU33500_1:3441043-3441159(+)
TATATAAGTTACACCTATTATATGTTGTTTTCCAAGAAAGTGTCAATGAAAAACAAAAACCGGCATATAGCCGGTTTTTCATTTTACTTTTTGCAGACGAAGAGCATTCAGAACAAC
>Locus:BSU33930_1:3480198-3480326(+)
TATTTATCGTTCAGTGCAGCTACCCCTGGAAGCTCTTTGCCTTCCATAAACTCAAGGGATGCGCCGCCGCCTGTTGAGATGTGGCTCATTTTGTCAGCAAGGCCGAATTTTTCAACCGCTGCCGCAGAG
>Locus:BSU34420_1:3533149-3533214(+)
CGTCCCTTTACTTCCCCGGTTATTGTTCCCGAACGAATCGGAATGAATCATCTCAGTCCCAGGCTT
>Locus:BSU34729_1:3568319-3568284(-)
ATTGACGTCATTGCCAGAAACAGCATGATTTTCTTC
>Locus:BSU35020_1:3596585-3596544(-)
TTTGGCTTAGCTCTTCATACGTTTGACATTCCATTACTTTCA
>Locus:BSU35540_1:3649797-3649913(+)
CTTCTCCTTAGTTATTATAACAAGCTTCATCAAAAAGAAACACGTATAATCAAAAAACGCGCATCCCAATTTATAGGACTACGCATGTTTTTGAATCCCTGTATATTTCATAATTTG
>Locus:BSU35580_1:3654110-3654232(+)
CAGCTTCAACCAAGTAACACTTTTTCTTTTTATAAATTGACGCTTCCCAAGTCTTTAGCCAATTCTTCAAGCGGCAAGCCCGGAAAATACTTGTCAGAGGGTTCCGTTCCCCGAACAGCGGGA
>Locus:BSU36070_1:3717285-3717238(-)
TGCGGATTTCACCGCTTCTTCGATGTCAGAATGGGAATAGTGGCCCAA
>Locus:BSU36070_2:3717385-3717239(-)
TATGGCTGCGAGATTTTTTGTGAGTGCGGTGCGACTTTTTATGACTGCGTTTTTTTCCATGAGGCTCTTGGTATAAATAATCCTTTAAACCTTCTTTTTTTGCGGATTTCACCGCTTCTTCGATGTCAGAATGGGAATAGTGGCCCA
>Locus:BSU36269_1:3733647-3733685(+)
ATCTTTTTTTTCCTTTCAGCTTCCATTAAGTTGAAAACA
>Locus:BSU36380_1:3744383-3744351(-)
TTTAGCATTCTTTTTTCAATAAACTTCGAAATC
>Locus:BSU36880_1:3787621-3787716(+)
CACCTCTCTTCCATTGATGAACGTTTAAGCTGGATAAAGGAATCTATCATAATGACAGGGTATATTGTCATTAATCCAATAACTGTACTTGCCATA
>Locus:BSU36960_1:3794118-3794231(+)
GTGGACAACGCTAATAAAGAAGTGGATAAGTATGTGTATAAACTGCACTTATCCAGACGCTTTTTTCATCAAAACGGCTCCTTCTGTTTGCCGCGATTCACAGAAGTGATCAGA
>Locus:BSU39910_1:4098496-4098425(-)
ACGATTGATTTAGAACGGTGTGTACTCAGCTCATGTACATCGTCTGGTAAAGCAAGCACTTTTTGTTTTTCC
>Locus:BSU00100_1:17618-17599(-)
CTTTTGACATTGGAGCCAGA
>Locus:BSU00620_1:69296-69277(-)
GGCGCCGAATACAGTTAACC
>Locus:BSU00980_1:116639-116620(-)
GCTCTTTGTTGAATTTTCCC
>Locus:BSU01680_1:189736-189755(+)
GCTAGCCCCTTTCTGTGCTT
>Locus:BSU02560_1:280041-280022(-)
GCGAGCCCTGTCATTTTTAT
>Locus:BSU02660_1:287571-287552(-)
AACAGCTGGCAAGCATCGTA
>Locus:BSU04180_1:470938-470957(+)
AAGAAGAAGCCCGTCCACTT
>Locus:BSU04230_1:475578-475559(-)
CGCAAAAAGGCTGGATCTTT
>Locus:BSU04480_1:502735-502716(-)
TCACCACTGTGCAAGGCAAT
>Locus:BSU05200_1:567718-567699(-)
ACCTAAAGCGAGTAATCCTG
>Locus:BSU05510_1:599100-599081(-)
AACTCATTTGAGTTCTTTTT
>Locus:BSU06170_1:670254-670235(-)
GCTGAAAGCGGCGTCTCCGC
>Locus:BSU06190_1:672149-672130(-)
TTTTGCTTCATCATCAGAAA
>Locus:BSU06660_1:726789-726808(+)
TAGCAAAACAAGAGCACAAA
>Locus:BSU07360_1:809545-809526(-)
ATCCTCACGTAAGTTCATGT
>Locus:BSU07650_1:838794-838775(-)
AAACAATCTTAAATATGGCA
>Locus:BSU07680_1:839320-839339(+)
ATATCGCCCGGCTCATGTTT
>Locus:BSU08220_1:895732-895713(-)
GATTCGTCTCAGTGTGCCCT
>Locus:BSU09150_1:989668-989649(-)
TTACTCTATGCAGCCTGAGT
>Locus:BSU11670_1:1243859-1243840(-)
GTTCTGCCGCCCATTGTTCC
>Locus:BSU12680_1:1335022-1335003(-)
TTTTAGTTTTTTAGATACCT
>Locus:BSU15000_1:1569043-1569024(-)
GTACAGTACGACATATTTTA
>Locus:BSU15170_1:1584271-1584252(-)
CGCCAAAAAGCAAAACAAAT
>Locus:BSU17559_1:1885811-1885792(-)
TTCTTCTCCCTCATTTGTTC
>Locus:BSU17670_1:1901309-1901328(+)
GTAATACTTTTTGTAATATG
>Locus:BSU18160_1:1944040-1944059(+)
CCATAATGGCGGGCTGTTCC
>Locus:BSU18280_1:1957904-1957923(+)
CCGCCTCCATATTCATGTGA
>Locus:BSU18540_1:2021203-2021222(+)
TCAAACAGGGCGCTTTCTAA
>Locus:BSU19560_1:2128415-2128434(+)
GCTGTAAGGATATGAAAAAC
>Locus:BSU21340_1:2249169-2249150(-)
TGAGGTTTTGACTCAAGTAA
>Locus:BSU23230_1:2426935-2426916(-)
ATGGCATTCAAAATAATCCC
>Locus:BSU25830_1:2659276-2659257(-)
TTTGAATATGCCTATGCCAT
>Locus:BSU26360_1:2699472-2699491(+)
AATTGCAGAGTATCGAAATG
>Locus:BSU26440_1:2705469-2705450(-)
TACGATGTCCAGAAAATGAA
>Locus:BSU26730_1:2730421-2730440(+)
TTGTGTGACTTGATACCAAC
>Locus:BSU27650_1:2826857-2826876(+)
CTTCAAAAAACAGGCTGCCC
>Locus:BSU29080_1:2972311-2972330(+)
GGACAATGAAGCATTATGCT
>Locus:BSU29720_1:3042547-3042566(+)
ACAAAGTAAAAAACGACCTT
>Locus:BSU30470_1:3119505-3119524(+)
ACTCACAAAGTCAATCCTTT
>Locus:BSU30500_1:3122580-3122599(+)
AGCGGAAAAATATCTCGATA
>Locus:BSU31850_1:3266117-3266136(+)
GGTGATGATATAAAGTTCCA
>Locus:BSU32820_1:3367020-3367039(+)
CATGCGGAGCTCATGGCCAA
>Locus:BSU33500_1:3441023-3441042(+)
TATATATGAGCATATACTCA
>Locus:BSU33930_1:3480178-3480197(+)
CCTTATAGCAGTTTTGAGAT
>Locus:BSU34420_1:3533129-3533148(+)
CGGCACCGCCCGGCAAAATA
>Locus:BSU34729_1:3568339-3568320(-)
TGGGCTGACATGCTGAAAGA
>Locus:BSU35020_1:3596605-3596586(-)
TGCCGTTATTCTGGCTGCTA
>Locus:BSU35540_1:3649777-3649796(+)
AACCGTTCCTTCCATTATAC
>Locus:BSU35580_1:3654090-3654109(+)
CGGCCGAGCCTAGCAGCCGG
>Locus:BSU36070_1:3717305-3717286(-)
TCCTTTAAACCTTCTTTTTT
>Locus:BSU36070_2:3717405-3717386(-)
GTGAGAGCAGTATGATTTTT
>Locus:BSU36269_1:3733627-3733646(+)
GATTCAATTTCTTTTCACTC
>Locus:BSU36380_1:3744403-3744384(-)
AATACCACTCGTCTAACATG
>Locus:BSU36880_1:3787601-3787620(+)
ACCATGATTCAAAGGGTTTT
>Locus:BSU36960_1:3794098-3794117(+)
ACAAGCGTTATCCACAAATT
>Locus:BSU39910_1:4098516-4098497(-)
GCAGAGTGATGATGTAATTT
>Locus:BSU00120_1:20636-20520(-)
CTACTAGTTCCTATCAACGCTTTTCGATCTTTATTTGTGCTTATAATGTACTATAAGTTTCCACAGCTTTCAACTGTTTTATACAAGTGCCTTTTGCTTATATTCCTCAACCATTTC
>Locus:BSU01260_1:140499-140446(-)
GTGCGCCAGAGTTGTCAGCTACTTTTAAACGAGTCTCTTGTTGAATCATTATTT
>Locus:BSU02060_2:226647-226567(-)
AGCCAACACCGATTGTACCGCCCAAGGCGATCATCTGAATATGGCGCGCGCCCAGGCCCCTCTTTAATTCTTTATTTGCCA
>Locus:BSU02060_1:227972-227892(-)
AATGTCTCTTTTTTATCGTTATTCAGCTGCTTGTTCGCTTTTTGTCAAATTGGCCTGCGTGCGTTTGCCAATCCCAAACAC
>Locus:BSU02170_1:238152-238060(-)
GAGATGCTTTCCCTTTGTCCTCATCACTTGTCTACCACAGCCGCACTGTCACGCGTAACCGCAGCTGGCTCCCTCAGCATCACATTCATTACG
>Locus:BSU02350_1:254854-254910(+)
ACAGCGCTTTCATTATGTTGGCGAAAAAGTCCCCCGCAGCAGGGGGGACTTTTTTAC
>Locus:BSU02580_1:281763-281701(-)
AGGCCGGTGCTGACAGCATCGGCCTTTTATACATATTGGGCGCCTTTGTTTACGCATCCTGCT
>Locus:BSU02720_1:293595-293500(-)
GTTCCGCCGGGAAGTCGACAACTTTACTTCCGCAGCATTTTTTATATTTCTTGCCGCTGCCGCATGGGCAAGGGGCATTTCGTTTCACTTTTCCCA
>Locus:BSU03788_1:430185-430223(+)
TTAGTAGCCTCCTACAAATGCAGTTCCCACAATGATCAA
>Locus:BSU04220_1:474344-474222(-)
TTGGGAAGCGGTAAGCTTCTCTCTCAAAACAGAAAAAAGAAGTTTACTTTCTTTTTTATTTGCTTATTTTTCTTACTAGCTATTCATAATAACATATCGCCCCTGAAAACACAAATTTTTTAT
>Locus:BSU04390_1:494440-494336(-)
AAACACATTGGGTATGTTTCCACTAAAAAAAGCAGGCGGATCGCGGTGTCCGTCTGCTTTCTGCTATTCCATCTCTCGTTCTGTTTCTTTCAGTCGTTCAAGAAT
>Locus:BSU04440_1:496648-496710(+)
ATGAATCTTTTCGCAGCTCCAACAGTTCCCGGATCAGCTCCCGGCCAAAGATGGGCTCATACT
>Locus:BSU05280_1:575640-575524(-)
CCCACAAGCCTCAAAAAAGTGTTTTTGATTAAATTACCCGCGGCATGTCAGTTACGGTTAAAAAGGTCATTCTATTTTTTAGTGATGATTAAGATTTCTAAAATTGCTGCCCTTCAC
>Locus:BSU05400_1:586599-586661(+)
AAGATTTGTTCTAATCTTACTCCTTCTTCTTATTTTGAAGCAGCTCGATTCCCCATTGCAATA
>Locus:BSU06670_1:728784-728734(-)
AGTCTTGCAAGGTGCGCAACGTGCTTTACTTCTTCTATTGAAATTCGTGAC
>Locus:BSU07250_1:792733-792683(-)
TGCCGAGCGGCCCAAACGTCTTCGGCTGAGGAATCGGGCTTGTTTCCTTCA
>Locus:BSU07570_1:829419-829384(-)
ACTGCTGACTGTTTTCCTGCGTCTTTTTCTGAAGCC
>Locus:BSU08170_1:889373-889420(+)
CACCTCCCGAGTTTATGTCTTTCCTCTCTTGCTTTACGCTCCAGTTCT
>Locus:BSU09120_1:986794-986832(+)
ACAAACAGTTCTTTCAGCAAATATTATCACCCTTATATA
>Locus:BSU09270_1:1002406-1002257(-)
TGCCGTAAAGAGCTGCTGTGGTCTCCGAGTTCTCCATCACAATGTATTAACCTAGTGCAATTGTATCAGTGCATGAAAGCGGTGTCAATCACTTTCCGTCAAAAAGTTTTCATATTTTTTCCACAATTTGGTATTAGATGTTGTGACAGC
>Locus:BSU10750_1:1153180-1153124(-)
GGGCGGGTCCGGGTCCGCCCTCCAGTTTTATTCAGCCAATTTGGTTTGACAGCGTTC
>Locus:BSU11290_1:1206053-1205982(-)
CTTCATCCATCATTCGCTCACATAATGAAAGGCCGAAAAATTCGTCCGCACCTACAATCAGCGTTGATTCCA
>Locus:BSU11450_1:1222668-1222534(-)
CGACCATTGCAAGCTTATTGCTGCGGAAGCGAAGCATCGCATCTTTCCAGAGGGAAAGGCTCTTTTTACTTATTTTTTCTGCATCGCCGGCATTCGCTGCGGCTGGTTCAAACATGTTTTTTGGAATGTTCTGCA
>Locus:BSU12050_1:1277049-1277108(+)
ATAACATGTTGTGCTACCTTTTCGCAATCAAATAAAGCGATATGGCTCTTTGGGTTTGCA
>Locus:BSU12130_1:1283610-1283464(-)
CCTTCGCTTTCAGCGGAACTTGGATGGCGGTCCACATCTTTTCAAACGGCCTCATCATCGTATACCGAAATACATCTTCTCTTTTCTGTTCTTCCATTGAAAACAGCTTTTCGTATTGCTCAAAGGTCTTTTCCATTACTAGATTCA
>Locus:BSU12130_2:1283571-1283464(-)
TTTCAAACGGCCTCATCATCGTATACCGAAATACATCTTCTCTTTTCTGTTCTTCCATTGAAAACAGCTTTTCGTATTGCTCAAAGGTCTTTTCCATTACTAGATTCA
>Locus:BSU13170_1:1382650-1382715(+)
GGACCAGGCCGCGCATGCCTGATCCTTTTAATATTCTTTCTTATTGGCGAAGTTCCGCCATGCTTG
>Locus:BSU14400_1:1509292-1509257(-)
TTATCGTATGCTTCGTTAAAAGCTCAGTTATTTTCA
>Locus:BSU14730_1:1544132-1544085(-)
TTGATAATACTGCCGATACAAGTCCTCAATGGAATCCCTATGCTTCAT
>Locus:BSU14860_1:1557688-1557593(-)
CCACATTTTCTATATAAAAAACAAGAGTGTATATCATTGATATACACTCTTTGTTTTTTATGCTTTTTCAATTTCAAGGAGCAGATCTCCCGTTTG
>Locus:BSU16960_1:1768904-1768824(-)
CAAAAAAATAAAGTGATGCTTAGCGCATCACTTTATTTTGCATACTCTACGGCTCGAGTCTCTCTGATTACTGTCACCTTA
>Locus:BSU17520_1:1883290-1883168(-)
TCTTCAGTAAAAACCCCTTCAGGTATATACTTCATTACATTACTATCAGATGTATACTCATATACTGCTTGCCAATCTTTGAATTCAAATTCACGTATCAATAACCTTTTTGTTGTTATGTGC
>Locus:BSU18070_1:1931921-1932013(+)
TATAACCATTTTACTTTAGGTTCTGTTTTATTGATAATTCGTTTAATGTTCGCTCGGTGTCTGTATATCACAAAAATAGTGAGCAGGGTAACG
>Locus:BSU20530_1:2194054-2194152(+)
TATTCAATCTCTATATTCAACCCAGTTGATCCAACTTTGATTTCCCTCATCTCTCCAATCTGTGGCATATATAAATGTTTCTTTTCATTAGAAACAATT
>Locus:BSU20770_1:2203379-2203465(+)
TACTCAGGCAATTCTTCTGTATTTGTTATTTCATATTCCATATCACTTAATTTAAAATTTTCAACTGATCCGTCAGCTTTTAAAAAC
>Locus:BSU21970_1:2308969-2309040(+)
ATCCAATATCGTCATCTCCGTTACGGTCTAATTTCGTGTGGCTTTCTACGAATTGATGGGATAGAATTTTTT
>Locus:BSU22019_1:2311987-2312022(+)
CAATCGTTGTGTCTTTTGTTGCTGGCGATCAGCTTT
>Locus:BSU22570_1:2365188-2365253(+)
AAGGTCAATATAGCCAAAATATTGTTTATAAGGAAATGTAAGTGTTTTTATAAAGTGCTCCATAAC
>Locus:BSU23810_1:2475670-2475708(+)
ATTGATTCCGCCCCTCCTATGAATAAAAATGCTTCTATA
>Locus:BSU24460_1:2538697-2538846(+)
TCACAAAATAATAAGTTCTTTTGGGGAATGGGTGATTGTCCGGTTGCCGTTTTCTGTAATCACGATGTCATCTTCAATGCGGACACCGCCTGTTTCTGGTATGTAAATGCCCGGCTCCACTGTGACCACCATACCCGGTTCAAGGATAGC
>Locus:BSU26670_1:2726830-2726687(-)
TTTGCTTTTTTGCTCTATACAAACATTGAGATGCGCCTATATTTTTATATCAGACAACTGATCAGGGGTATTTTGAGGCGAAGCATGCCTTCCATCCATTTATTTACGATTGATCTGGCCTCTTTATCTGAAAATGATCCCTCA
>Locus:BSU27030_1:2758009-2758110(+)
GCACAGACTGTTCGGGTCTGTGCCTTTTTTAAAATTAAGACTCCTTCGTTACATTCTGAAAGACAGCAGTCGCGTCCCACACATTCAAGCCAAATTGGCCTT
>Locus:BSU28640_1:2929438-2929542(+)
TTACGCCTGTTTAAACTGCGAAATAAATCTGACATCGTTTGTATAGAAGTGGCGGATATCATCAATGCCATATTTCAGCATCGCGATGCGCTCAACACCCATTCC
>Locus:BSU31090_1:3188451-3188416(-)
CCGATCACGGCAAATTGCTTATTTTTAATTCTTCCC
>Locus:BSU31290_1:3214332-3214475(+)
AACCCGATAAAACAAAAAAACTCCAGTCTAAGGCTGGAGTTTAGCACCATAGATATATTCTTGCTTCATACGGCTTTAAGAGTACTGATGTCATATGCTTGTGCGGCTCTGTTTCAATATTTGACAAGACGAGTGCATCTGATG
>Locus:BSU33620_1:3454926-3454982(+)
TTTAAATGTAAATGGTTTTGGTGTCACAACTTTCATGCTCATGTCTCCCTTTCTATC
>Locus:BSU35140_1:3609324-3609181(-)
GACAGCCAGGGAATCACTTGTTTTTTCAAAACAAAAAAGGCAAGATATTGTCATCTAACCTTTAGCTTTGTTTCAGTTATAATGAATGATATGTTTTCCGCAATTACAAAGTCTTCTTATACAGCTGCTTACTTACACTCATTA
>Locus:BSU35300_1:3628311-3628439(+)
TATTCAGTACGGCCGCAGCAATTTTTATATTTTTTCCCGCTTCCGCAGTGGCATGGGGCATTTCGTCCGATATCAACCACTTTGCGAACCGGTGCTTTCTTTGCTTTTTTGTTATCGTCGCCTTCTTGC
>Locus:BSU37930_1:3894001-3894123(+)
ACTCATATGATGAGGATTGGCTTTTTTGTTTATAGATATTTGACGGCTGCGACAACGATCATAATCCAAGAAATAATAAACGCCACACCGCCGAGCGGGGTGATCGCTCCAAGAATGGAGATT
>Locus:BSU38240_1:3924267-3924226(-)
GGCCAACAATCGCCAAAAATAATAAAAAAGCAGTCATATTCA
>Locus:BSU38250_1:3925779-3925853(+)
TTATCGAGAGCTTTTTCCTTACTTTTTCTTCTGCTCGTCAGAAATCGCTTTTTCAAATACATCCTTGCCGGCAGC
>Locus:BSU39860_1:4094058-4093981(-)
TTGAAGCGCGCAAGGCTTTTTGCTGTTTTTTCTGAAGCTGAAAGACACGCTGGATGTCGTCCTTTACTTGCTGTTCCA
>Locus:BSU40070_1:4115754-4115713(-)
AATAGTAATGCTAAGATCCCAAGTGCAACGATGATTAACGGC
>Locus:BSU40130_1:4123227-4123195(-)
TCAATTTCCGTTGCGATTTGCTGGTATTTTAAC
>Locus:BSU40239_1:4134997-4135143(+)
CATTCGTTCCCCACTATATATACTGCGGGGTCTCCACATAATTCACAGGCTGTGGATAAACTGTTAGTATGTTCGATTTTTCTGATTTCGGGCGGCAGCTCGTGGTCGTCTATGTACATATCCAGCACCGTTTCGATGTGTTCTTCA
>Locus:BSU40740_1:4185112-4185225(+)
TTCGTTGTCAATTCTTTATCTCTGGTACTGTTGAGGTTTTATAATCAATTAAAATTTATAGTACCAAAAAATCGCAATTTCATTTGCTGTTGGAAAGTTGGAATAAAGCATCGT
>Locus:BSU00120_1:20656-20637(-)
CTCTTAGAAAGAGAGGCTCC
>Locus:BSU01260_1:140519-140500(-)
TTTAATAGTAAGTACTTCAC
>Locus:BSU02060_2:226667-226648(-)
GCTGGCAGAACCCATAAACA
>Locus:BSU02060_1:227992-227973(-)
TAAAAAAAGAGACATCCGTG
>Locus:BSU02170_1:238172-238153(-)
TCTGAATAATCTCGAAATCA
>Locus:BSU02350_1:254834-254853(+)
TTTCAAGTTATTTTATTTTG
>Locus:BSU02580_1:281783-281764(-)
AGAACAGACTCATAATGGAA
>Locus:BSU02720_1:293615-293596(-)
TTTCGCTTCTTTTGCCGCTA
>Locus:BSU03788_1:430165-430184(+)
TTCATGGAGATTACGTTTAT
>Locus:BSU04220_1:474364-474345(-)
AGGGCAGCTGGTTATGCTGC
>Locus:BSU04390_1:494460-494441(-)
ACAATTCTTTTAAACAAACA
>Locus:BSU04440_1:496628-496647(+)
AGCGTATCGAGATGGGAACT
>Locus:BSU05280_1:575660-575641(-)
AGACCTTCACCGGTTATTCA
>Locus:BSU05400_1:586579-586598(+)
GCACGATATCTAGGAGGAGT
>Locus:BSU06670_1:728804-728785(-)
CTTCTTCTTCAGTAATCGCA
>Locus:BSU07250_1:792753-792734(-)
TTTATCAATTAAAGGCAAAT
>Locus:BSU07570_1:829439-829420(-)
TAAGCAATGGAACAAGCTTT
>Locus:BSU08170_1:889353-889372(+)
ATGTTTCCTGACACACCGTT
>Locus:BSU09120_1:986774-986793(+)
TGATTAAAATGGTCAAATTT
>Locus:BSU09270_1:1002426-1002407(-)
TTTACGGGTGCATAAACATT
>Locus:BSU10750_1:1153200-1153181(-)
AGATGATTATCAGAAAAAAC
>Locus:BSU11290_1:1206073-1206054(-)
AACAACGTCAACATGTATGC
>Locus:BSU11450_1:1222688-1222669(-)
AAGTACGATAATGATAAGCC
>Locus:BSU12050_1:1277029-1277048(+)
TCCTGAATGCAGGGTTTCTG
>Locus:BSU12130_2:1283591-1283572(-)
TTGGATGGCGGTCCACATCT
>Locus:BSU12130_1:1283630-1283611(-)
CACATCATAGCCGTTTGGCT
>Locus:BSU13170_1:1382630-1382649(+)
GCTACTTGGAGAAATAACAA
>Locus:BSU14400_1:1509312-1509293(-)
TTTGCTCTCAATATTAAGCT
>Locus:BSU14730_1:1544152-1544133(-)
AATAAATAATTTAAAATTTC
>Locus:BSU14860_1:1557708-1557689(-)
TTCTAACCATCTGTTTCACT
>Locus:BSU16960_1:1768924-1768905(-)
TCTTGAAAATTCCTTGCCGT
>Locus:BSU17520_1:1883310-1883291(-)
TTACAAATGCCTTTGCATCT
>Locus:BSU18070_1:1931901-1931920(+)
AAAGAGAAGTTTTTTAAGCT
>Locus:BSU20530_1:2194034-2194053(+)
TTTAGTTAAAAACTATCTTT
>Locus:BSU20770_1:2203359-2203378(+)
GTCTTTCTTTTTTTTATTTT
>Locus:BSU21970_1:2308949-2308968(+)
TCTTTAAAGATCATTTTCTT
>Locus:BSU22019_1:2311967-2311986(+)
GATACTGTTTGAATATTTAT
>Locus:BSU22570_1:2365168-2365187(+)
TAATATATGAATCTCTCAGC
>Locus:BSU23810_1:2475650-2475669(+)
CGTCCTTCGTCTGCCAATTC
>Locus:BSU24460_1:2538677-2538696(+)
AATGTCCTCCTATATTCCAA
>Locus:BSU26670_1:2726850-2726831(-)
AAGCAAACTACATACCGAAG
>Locus:BSU27030_1:2757989-2758008(+)
CTTGTTAAAATAACAAGAAG
>Locus:BSU28640_1:2929418-2929437(+)
AACATCCTTGCATCCTCCTC
>Locus:BSU31090_1:3188471-3188452(-)
TGCCGCCAAACCGGCCCAGC
>Locus:BSU31290_1:3214312-3214331(+)
CCTGTTAAACCGCTCTCATA
>Locus:BSU33620_1:3454906-3454925(+)
AGCACCGCTTTGTCTCCGCC
>Locus:BSU35140_1:3609344-3609325(-)
TTTTGTTACAATCATTTTGT
>Locus:BSU35300_1:3628291-3628310(+)
GTAAACTTGCCGGGGCGAAC
>Locus:BSU37930_1:3893981-3894000(+)
AGATAAGAAAAAAGCCAATC
>Locus:BSU38240_1:3924287-3924268(-)
ATACGTGATAATAAGCGTCA
>Locus:BSU38250_1:3925759-3925778(+)
AGGAATAAAAAAAGCTCTCT
>Locus:BSU39860_1:4094078-4094059(-)
TTCTCTCCGCTGTTCCGCTG
>Locus:BSU40070_1:4115774-4115755(-)
ATTTTAAGCCCATAATCAGA
>Locus:BSU40130_1:4123247-4123228(-)
GGTGTTCTTCTATATATGTT
>Locus:BSU40239_1:4134977-4134996(+)
TTCTGTATTTTGTGTAAGAT
>Locus:BSU40740_1:4185092-4185111(+)
AAACGCAAAACAAGCCCCGT
>Locus:BSU01270_1:140940-140857(-)
AGGGAAAGCAGCAAGGATTGTTCCTTGTTTGCCTTTATCTTTACCAGAGATAACCATAACTTTATCGCCTTTTTTTACATGCAT
>Locus:BSU02590_1:281716-281772(+)
CAAAGGCGCCCAATATGTATAAAAGGCCGATGCTGTCAGCACCGGCCTTTCCATTAT
>Locus:BSU03170_1:342529-342425(-)
ATTCCCCTTTGTTTTATAAGATTTAGTTTGTATTCCTATACTACCACGTTTCGTCTTTGTTTTCTAAATATTTTCATCTTTGTTTCCCAGACAGCCTTCATCAAA
>Locus:BSU04570_1:510876-510754(-)
TATATATTGTATCATAGCCGCAGCCGGCCAGATATACATAATTTTCGGCCGGCATACATTAGTGTTTGCATATCAGGTTATTTTATGATGCAATATGCGTTTTTTCGCAAAATATTTTCTTAT
>Locus:BSU04760_1:524890-524783(-)
TTTTGGCGAGCGGGGCTTTTTTTCCATGGCACAGCTGTGCAAAACCGCCGGCAGCGCCTTTTAATACATGTTGCTCTGACACAACGCCGATCCAGTAATTTGTGTTCA
>Locus:BSU04890_1:536553-536404(-)
AAGTGTTTGAACAATGATTCTTTGAGCTACATCACTGTAAAAAACATCTTCCATCATTTTTTCAATCAGTTCCTCAGCAATATCCAAACACCCAAGGGAATCCAAATCACTCTCAAGTCGGGCCTGATTCAACAGATTAATATTAAACAC
>Locus:BSU05430_1:589816-589718(-)
CAAGGCCTATCGCAGCAACTAACACAACGATCCACGCACATATTGCTTTTATGCGATTGCGAGCAACCCATCCTCCTAATGTATATAACATTTTTGACA
>Locus:BSU06440_1:700283-700233(-)
TTTCATCCGTCCAAATCGCGGACATTTCAGGTCTTGAATAACGTTCGATCA
>Locus:BSU07210_1:788679-788638(-)
ATGTATGGCAAAAAGCGCCTATCCAATGACAGACGCTTTTTC
>Locus:BSU08300_1:905720-905607(-)
GCCTGTAAAAGGCCTTTTCAGAGAAGCGTATATGCAAAACGTCATATGTCAAAAGACAGATACACCATATCTGACCGAGTAAATGGCGGCTTGGGTTCTGTCCCTGACAGCCAG
>Locus:BSU08970_1:975098-975033(-)
AGAAAATGGGACAAAATAACCCGCCCTATTCGGACGGGTCACGTTGCTTATCGGTTCAGCAGGCTG
>Locus:BSU11110_1:1187701-1187847(+)
CATTTTCTTAAAAAGAATATCGCCAATGTACCTGGACCGGCATGCGAGCCGATGGCTGAACTGATTGGATGCATAATGATTTCTTTCGGCTTGAACGCTTCCTCAATCAGGTGTTTCATATCCGTGGCTTTTTCTTTGTTCGCGGCG
>Locus:BSU11120_1:1189615-1189466(-)
CTGCTCATCTTTCCCGCAGCCTATCAAAAGCAGCACGGGGAGGAGCATCACAAGCAGCCGTTTCACGACTTCCACCTGCTTTCGTCAGTCTTTTCTAAAGAAACCAAAAATCCCTGTCGTTTGAACGATGTTCGTAAATGCTTTTGGATC
>Locus:BSU12460_1:1318515-1318450(-)
GAAGCTTCACAGCTTCCGTCTTTTCATTTACAGCTTTTCCTCCATCTTCGCTTTCGTTTTCGGACC
>Locus:BSU12810_1:1348285-1348142(-)
CGGGTACTCGCTTCGGGTGAGGGAGCGCAGTGCTGGAATTATAAAAAAGTTGAAGAAGAAAAAATAAATCCCGGAGCGGCTCCGGGATTTTTATGGTCTTTGATCAGCTTAATTGCGCTGCGATCTTCTCTTTCGTCGCAGGCC
>Locus:BSU12810_2:1348285-1348142(-)
CGGGTACTCGCTTCGGGTGAGGGAGCGCAGTGCTGGAATTATAAAAAAGTTGAAGAAGAAAAAATAAATCCCGGAGCGGCTCCGGGATTTTTATGGTCTTTGATCAGCTTAATTGCGCTGCGATCTTCTCTTTCGTCGCAGGCC
>Locus:BSU13169_1:1382661-1382560(-)
GCGGCCTGGTCCTTGTTATTTCTCCAAGTAGCCGCTATGCCCTGTGCAAATACAAAACAGCATATACGCGCAATTCAGCACGGCAGACACCGTGCCAGCCAC
>Locus:BSU13690_1:1434434-1434520(+)
CATGCTTCTTCTTCTTTTTTCTCGCCATTTTGCGCCTCTCCTTGTTCTGCAAATTTCAAGCGGTCCTTCGCAGGAAGATACATTAAA
>Locus:BSU15980_1:1673543-1673421(-)
TTAACAACGGTTTTATCATGTATAACCGATTACATAAAAGGTAGCTTAAACCCTTTTTTCTTGCCTTTTGACATGTTTGTCATCTGCTTCATCATTTTTTTCATTTCATCAAACTGCTTAAGC
>Locus:BSU17080_1:1782580-1782485(-)
AAAAAAGCGACTCTTTTGGACGCATGCCCAACAAGAATCGCTTTTCACACTAGTGCCTTAAGGATGTCGTTTTTGTGTCTCACGTGTATCTTCCAC
>Locus:BSU18290_2:1959697-1959732(+)
AGGACTTTTTATCATTCATCATGGTTTGCAGACTTT
>Locus:BSU18290_1:1960086-1960124(+)
ATTGAGAAGCCTCCAAGAAAAAGGATGATGTTATCATTC
>Locus:BSU18430_1:2007619-2007527(-)
CCTTTACCTCTCCGTATCCAGGCTTTGTTGATGGAACGTCCTGAACTGATAACCCCAGAAGACCGGCTTTTCCGTTGTGAATTACAGCTTTCA
>Locus:BSU18790_1:2048259-2048312(+)
AGTCTGACATTGTGTGAAATACGTAGAGATAAACTTTTCTCGTTTGCATCCAAT
>Locus:BSU18950_1:2064541-2064576(+)
CAGTCATTGTATATAACTCTTATGATGTTATTCATG
>Locus:BSU19240_1:2097077-2097139(+)
TTTCAAAAAAAGCAAGTACATCTAATATCGGTGTACTTGCTTGGCATTTTTACTTCGAATCTT
>Locus:BSU19530_1:2126627-2126550(-)
CTTGGTGAGCAGTATCTAATAACAATTGCAGCGATTTTTCATCACGGCCCTCAATTACATCAAAACGCAATAATGGCA
>Locus:BSU19590_1:2131871-2131927(+)
AACCATACGCGGCAGCCGCGTATGGTTTTTTTTACATTTCTTTTTTCAGTGTTTCAA
>Locus:BSU20430_1:2187336-2187479(+)
CTATCATATTTTCATTATATAGGTAAAGAGTTTGCTATTTTCAAACAAGCTCACTCCACAACCACATATCCATTGTTTGCAATGAAAAGCCATCAGGCAGCTGCTTCATTTTCACATTTACATTGTATCTTCTGCCTGTTGTTT
>Locus:BSU21040_1:2222670-2222575(-)
TGTTATGTAATTTGTTTTCTTGATCATTATAAAAAGCAGAAGTGTCAATACTGTAAATATGTACTTGTTTATTTAGGCCGTCTTTTTTTCCTTTCA
>Locus:BSU21570_1:2275171-2275233(+)
GAACAATTGCAATACTTTTGTTTAATAGATTATTCAATTTCTATGCCATCATATGCATCGCCT
>Locus:BSU23350_1:2435053-2434997(-)
GTTCCCGGAAACGTTGTTTATATTAATAGGATAATCAATCATACTATCAAGTCTCCT
>Locus:BSU25000_1:2581773-2581844(+)
AGTTATCAGAAGACGTTGTGTTTTCTGCATTTTCTTCAATTTTGTCTTTATTCTTTTGCTGAGTACCTTCTT
>Locus:BSU25470_1:2626094-2626168(+)
GCTGACACTAAAAAGAACTTATTTTTTGTTTTGGTCGTCGTTTACTTCTTCGTATTCAGCGTCGACAACGTTGTC
>Locus:BSU25530_1:2633238-2633372(+)
TATTGTTTTTTCGTCTCCCCGCTCGCTGCGTTGACCTTTTCAGCATCCCAGTACATTTCGCTGAATACGTCCGCGGCCGCGTTAGCCGCACGCTGCAGCTCTTCGAGATTATTATCCACTCCGCCAAACTCGAGC
>Locus:BSU26370_1:2699955-2700071(+)
CAGCTCATTAAATGCCATACTGGAACTGTCTTTGATTTTTGGATTTATTTTCTGATGCAGCTATTGCTATCCGTTAGTTTAATTAGAACTCAGATAATCCAAGACACGGTCAACTCT
>Locus:BSU26880_1:2747789-2747673(-)
ACAATGGATCTGTGCAAGAAGGCGCATTCAATCCATCTATTAACGATGGAAAGGGGGGAGGCTTTTTGCACAGTCCATCTACATCATTTGATAGTCTCCATGCGTATAAACTGTTCC
>Locus:BSU27180_1:2777878-2777925(+)
TATTTAACAGCCACAATACATAGACAGGAAGCACGCCTGATAACAGAA
>Locus:BSU29010_1:2966414-2966455(+)
TATAGTACTTTCGCTTGCGCCTGTTTAATTTGCACAGGCCCC
>Locus:BSU30930_1:3163274-3163239(-)
ATCACAAAAACGGCTAAAGCGCCGACAATCTTTTTC
>Locus:BSU30960_1:3167571-3167633(+)
AAGAATTCATCAGCTCTCCTTGCACCAAACCTTTTCTTAATACAAGCGGCTGCTCAGCTGTTC
>Locus:BSU32630_1:3352789-3352827(+)
TTATGCAAGTGCTCCGGCTGGATCATAAGGACTAAGGTC
>Locus:BSU33010_1:3385760-3385725(-)
TATCCTCATCTTCAACTAGATAAATGGTGTATGACA
>Locus:BSU33080_1:3394422-3394469(+)
CTAATTCACGAGATGATTTCGGTGTGCGTACACCGCCGCCTGCGTCCG
>Locus:BSU33100_1:3396115-3396186(+)
CATACGTACTTCACATCCACATCACCGATAAATAAGGAAACGGACACTTTTACCCGGCGCTTTGACTCGCTA
>Locus:BSU34230_1:3515063-3515143(+)
CATCGAATGCTTGCTGTCCATTTCTTCACCTCGACAGTATGGAATAAGTGCAGTAGCACTTCAATGACCCGGCCTTGCTCA
>Locus:BSU34360_1:3528449-3528508(+)
ACCTTTACAAAAACTAGTAGGAATAGTGTTCCGATTTTTTCATTTTCTTTTTGTTTAAAA
>Locus:BSU34760_1:3570548-3570580(+)
ATTCTTTCAGTAAATCAACAAGAAGAGAGGCCA
>Locus:BSU35390_1:3637272-3637310(+)
ATCAATCTGGGAATCTGCATCACTCTACCTCCTGAACTA
>Locus:BSU36160_1:3724358-3724266(-)
CTTGTCGTCCTTGTGGAGAGGTTTTATTTGAATGTTTTCCGTGTCAAATCGATAAAAGCCTTTAATGGCGCAGACATCCACTTGTCCTTATGC
>Locus:BSU37480_1:3847853-3847773(-)
AGTAAACATCCAGACGATGTCTGGATGTTTTTTTATTCCCAGTCTTTACAAACATCAATCCACACTTTTGAGAAAGAAAAT
>Locus:BSU37800_1:3882191-3882295(+)
TTAACGGGGATCAATCACCAGCTGCGTTTCAGCATAAAAACTGCCGATTCCCAAACCGTTTACTACATCGCCTTTAATCGTGTAAGTGCCTGCGCGAGGAAGAGT
>Locus:BSU38070_1:3906124-3906204(+)
CCCTGCAAGTCAAAGCGGTTATTCCGAGAGATCTTGAAGACGCTGGACATGCAGCGTGATATAGCCGGCCTCGGATTCCGG
>Locus:BSU38730_1:3973366-3973488(+)
ATTTTACAGGAACATCAAGGTGATACAGGCGGCGATATCGTTCGTTTGCCGCCAGCAGCTCCTCATGGGTTCCTTCCATTTCTGTTTTGCCGTTTTCGAGAAATACGATTTTATCGGCTGCTT
>Locus:BSU40640_1:4177758-4177808(+)
ACACACCAATTAAATCCGTACCATATGAATTATCAATTACACAAAGCCACT
>Locus:BSU40930_1:4201071-4201199(+)
TATGCTTTTTTCAAGCCTACTAAACAGTCAAAAAGCGTACTTCCCATTCCATTATCAGAATTTGTATCATTTGTCAGTGCATTGACTGACCCTCCAAAAGCCGCCCACATGCCTTCATCTATATTAATC
>Locus:BSU01270_1:140960-140941(-)
ACTAAAACGCGGTCCTTTTT
>Locus:BSU02590_1:281696-281715(+)
GGACAAGCAGGATGCGTAAA
>Locus:BSU03170_1:342549-342530(-)
GAATAGTTGCATTTCCGATT
>Locus:BSU04570_1:510896-510877(-)
TCGTATCGCGAAATAACCTA
>Locus:BSU04760_1:524910-524891(-)
CAGCCAATCTCCCTCTTTCA
>Locus:BSU04890_1:536573-536554(-)
TTGGCGTTATTTATAACAGC
>Locus:BSU05430_1:589836-589817(-)
ACTTGGTTTCAAGGTCACTG
>Locus:BSU06440_1:700303-700284(-)
TAACCATGCTTGAAATCTGT
>Locus:BSU07210_1:788699-788680(-)
ATACTCCACCTGCCTTTTTG
>Locus:BSU08300_1:905740-905721(-)
ACATAGGGCATGAAAAAAAG
>Locus:BSU08970_1:975118-975099(-)
GTTTAATTGACAAACTATTT
>Locus:BSU11110_1:1187681-1187700(+)
TCTGACTGTTTTTGTTTGCT
>Locus:BSU11120_1:1189635-1189616(-)
ACCTCCTTATCGGGTTCTGT
>Locus:BSU12460_1:1318535-1318516(-)
GTATGTAAGGCGAAAAGACG
>Locus:BSU12810_1:1348305-1348286(-)
TACGGAAGGTTTGGGCTTTC
>Locus:BSU12810_2:1348305-1348286(-)
TACGGAAGGTTTGGGCTTTC
>Locus:BSU13169_1:1382681-1382662(-)
ATTAAAAGGATCAGGCATGC
>Locus:BSU13690_1:1434414-1434433(+)
TTCATCAACGTGCTCGTCCT
>Locus:BSU15980_1:1673563-1673544(-)
TGTTTGTAAAGTGTTTTTTC
>Locus:BSU17080_1:1782600-1782581(-)
GATCCTTGTTCTTTGAAAAT
>Locus:BSU18290_2:1959677-1959696(+)
GCATGTTGTGAACCGCTTTT
>Locus:BSU18290_1:1960066-1960085(+)
TTAGAAAAGAAAGACGGTCC
>Locus:BSU18430_1:2007639-2007620(-)
GCCTGCAGATTTTAATTTAA
>Locus:BSU18790_1:2048239-2048258(+)
AATTAAATATCCATATTCCC
>Locus:BSU18950_1:2064521-2064540(+)
ACGTGGAAATTGTGAGTAAT
>Locus:BSU19240_1:2097057-2097076(+)
ATTTTGAATATGAGATTTTT
>Locus:BSU19530_1:2126647-2126628(-)
ACCAAATGCTTCAACCATCG
>Locus:BSU19590_1:2131851-2131870(+)
ATCAAAAGGGCGCATAAAAA
>Locus:BSU20430_1:2187316-2187335(+)
TTATCAATTTCTTCTATATT
>Locus:BSU21040_1:2222690-2222671(-)
CCTATATGATTTTAAAATCT
>Locus:BSU21570_1:2275151-2275170(+)
CATTGCACATCTTTAGCAAT
>Locus:BSU23350_1:2435073-2435054(-)
CCGCCTACGTTAATTACACT
>Locus:BSU25000_1:2581753-2581772(+)
TCATGTGAGCGTTTTTTTTT
>Locus:BSU25470_1:2626074-2626093(+)
CGGTCAGCTCCGGAAGCGGG
>Locus:BSU25530_1:2633218-2633237(+)
CAAATCAACCACCTATTTCT
>Locus:BSU26370_1:2699935-2699954(+)
TGATAGCGGTATTAAAAAAA
>Locus:BSU26880_1:2747809-2747790(-)
TTTTAAAGCCATGCAAGATT
>Locus:BSU27180_1:2777858-2777877(+)
ATATTTCCCGAGAAATTTTT
>Locus:BSU29010_1:2966394-2966413(+)
TTTGTGTTCGCAATTTACTT
>Locus:BSU30930_1:3163294-3163275(-)
CTGAAAACAGCGCATATGTA
>Locus:BSU30960_1:3167551-3167570(+)
ACACAGCAAATAATATCTTC
>Locus:BSU32630_1:3352769-3352788(+)
GTTTGTCATGCTCTTACTTA
>Locus:BSU33010_1:3385780-3385761(-)
CGTCAGCAGTTCATTCAGGT
>Locus:BSU33080_1:3394402-3394421(+)
CGCAAACAAATAGCAGCCGC
>Locus:BSU33100_1:3396095-3396114(+)
CTGGCAAGCATTTTTTTTCT
>Locus:BSU34230_1:3515043-3515062(+)
AGTTTCTGTTTCAGGCTGAT
>Locus:BSU34360_1:3528429-3528448(+)
GATACAGGTCAGGAGACATC
>Locus:BSU34760_1:3570528-3570547(+)
CCACCTCATTTCAAGGCTTC
>Locus:BSU35390_1:3637252-3637271(+)
TTCCTTGAACACTATGCATA
>Locus:BSU36160_1:3724378-3724359(-)
TGTGCCCTGGTCTCAAAAAC
>Locus:BSU37480_1:3847873-3847854(-)
CTGCTTGGGTTTGTGAAATA
>Locus:BSU37800_1:3882171-3882190(+)
TCTGACTACAAATCTATCGA
>Locus:BSU38070_1:3906104-3906123(+)
AAAAACTTCCAGAGATCACT
>Locus:BSU38730_1:3973346-3973365(+)
GCCTTTTAGGGCTGTCTTTT
>Locus:BSU40640_1:4177738-4177757(+)
GCACATCAAAGACATATCTT
>Locus:BSU40930_1:4201051-4201070(+)
AGCTTGCCAATCCCTTTGAT
>Locus:BSU00470_1:54522-54442(-)
AGGTTAGCGGTATTAACTCGTGCGGATGGGTTAACAAATAATTTGTTAAGTCCACCAATCTGCCGCTGCGACGAAACTTCA
>Locus:BSU01450_1:150479-150444(-)
CGATATCCTCTACCGATATCAACTGATTTTGATTCA
>Locus:BSU02630_1:286019-285939(-)
AGAGGCAGACCCGGTGTCTGCCTCATCAGCATTCAGCCCGCGTTTTTGTCCTGCTTTACCGCTGTCAGCTCAGCTGATTTC
>Locus:BSU03250_1:350860-350895(+)
ACCCCTTTACCAGTAGTGATCCCGCTAAAACAATCA
>Locus:BSU03300_1:355765-355863(+)
TATGATGTGGTCACGACATTTTCAAATAATTCTTTAGAGGTTTGTTTATCCTCTAAAAAGTCTTTCCACGGATCCTTGTGGACAGAGAGTGTTTCATTC
>Locus:BSU04060_1:457862-457812(-)
GCAATGACCAGCTGCCCGCTTTTTTTCCTGCTGTCTTTTTCTGCTGCTCCA
>Locus:BSU07250_1:792720-792682(-)
AAACGTCTTCGGCTGAGGAATCGGGCTTGTTTCCTTCAT
>Locus:BSU08220_1:897462-897400(-)
AAAAAAAGACCTCTGTGCAGGACAAAGGTCTATTTCTCAAATTGGCTTTCATATAAGTCACTG
>Locus:BSU08680_1:938809-938732(-)
CATTCCAAATTCTATGAATCAGCCCGTTGTGCTTATAGCTGTGAATTTGAATGGTTTCTCCTTCCTTGGGATAGCCCA
>Locus:BSU09630_1:1038863-1038720(-)
ATTCGTAAGGATGTTCATTTAAATGTCTTATGCAGCACAAAACCCCGGCGAAACGCCGGGGTCATTTCTCAATTCATCTATCAGCCAGATTCAATAGGGACAGTCACTTACCTTTTTTCGTTTGTGTCTGATCAAGGAGAGTTG
>Locus:BSU11010_1:1180576-1180614(+)
AAATCTTCTAAAAGTCCCATTGTCTGCCTCCTTTATTCA
>Locus:BSU11160_1:1192681-1192559(-)
TTCCCGAAAACAAAACAGCAAGCGGCGGGCATAAAACTGCCAGCAGGTACATCATTTCCTTTCACTCCTTTCAGCTGTAAAAAAGGACAGCCTCACATGTCAGGCTGTCCTTTTTTGTTTTAT
>Locus:BSU11470_1:1225473-1225381(-)
AAATCTCTTGAAGGATTGATGAATCATGAAAAAGCTTTAAATTCGGCTTCCGTGCACATCACAAAATGTCCCGGTTTGACTTCACGGAATTCC
>Locus:BSU11470_2:1225497-1225432(-)
AGACGCAAAAAAATCCTTCAAGAGAAATCTCTTGAAGGATTGATGAATCATGAAAAAGCTTTAAAT
>Locus:BSU11530_1:1229951-1229916(-)
ATTTCTGGTTTTGCTGAGCGCCTAGAAGGTGAAACA
>Locus:BSU11910_1:1263654-1263767(+)
AGCTTATTAAGTAGCGGAAGGCATGATCAACGATTTAGTATCAATTTATTAATTGCGAATACTAGAAACATACCGTTTTCCGCCTTCCTTAGAAGTAACATATTCTCGAGGAAC
>Locus:BSU12750_1:1343354-1343232(-)
TTCATGTCGTTTTTGTGGGCAGCCAGGTCGGTGTGGGCGTCTTTTATTCCTTTTTCCCAGCGGTTGACGTCATCTTCGTTGATTGGGTCGTCCGGAAGCCAGTCTGTTTTTTCTTCGTATGCC
>Locus:BSU12920_1:1360497-1360402(-)
GCCGTCCGCGTTCATAATTCCGCTTGCCGGAATCCACAAAGGTATCGTCCGGAAGACCCGAAATACCTTCCATATCTACTGACATGTACAATTTCA
>Locus:BSU13110_1:1378223-1378107(-)
TATTATGCAAAGAAAAAAGACACTTGTCAAGGTTTTTTGTCATCAAAAATAGCCCGCATTGCGCGGGCCTCTTGCAGTCTAGTTAAAGACGATTGTTTTATTTTCATGAACGATGAC
>Locus:BSU13490_1:1415061-1414999(-)
ACGATCCCGATTGTTGTAAGCACCAAAATATTCGTTAGAATAAACAGAAAAATTCTTTTCGCC
>Locus:BSU15400_1:1611624-1611568(-)
GCTGCTGCCAAGCCCCTATCAAACTGTCACATTAAAACGCAATCATGCGATAAAGTC
>Locus:BSU16500_1:1719674-1719594(-)
CGCGAAATCTTTTCACCATTATTTTTTCACTTGGTTCATTACTTCTTCAGCAAAGTTTTCTTGACGTTTTTCGATGCCTTC
>Locus:BSU16530_1:1721215-1721177(-)
ATGAGATTCCTCCGTCACCCAAAAAGGTTACATTCCCTG
>Locus:BSU17750_1:1907535-1907479(-)
CTGCTTCTGTGTTTTGTACTGATTGTTCCGCCACCTCATCATTGCACCTTCTTATAC
>Locus:BSU18150_1:1942611-1942754(+)
TCCTTTCTTCTTCCTGTAATTCAGCAACAAAATAAAAAAGCGATTTCCCAATCGGAAAATCGCCAATTCAGACACTCTATTATTTATGTGTGTCTTTGTGCTCTTAACGATTTACAACAAATGTTGTCACGCTTTGAGCTGGAA
>Locus:BSU19579_1:2130224-2130177(-)
AACGAATGGCAAAAGAATGAGAATAACAATAAGTGCTTTTTTAACCAT
>Locus:BSU20110_1:2166875-2166946(+)
ATTGAATTTCTCTTACTTCATGCGGTACTCCGCTTTCTTCTTGAGCATATACTGCATCATTATGAGCCTCAA
>Locus:BSU20530_1:2194054-2194200(+)
TATTCAATCTCTATATTCAACCCAGTTGATCCAACTTTGATTTCCCTCATCTCTCCAATCTGTGGCATATATAAATGTTTCTTTTCATTAGAAACAATTTCACCCTTCCAACAACCGTTTTGCACAAAGGATTTTGTCCCGATTGGT
>Locus:BSU20670_1:2199567-2199626(+)
AAAGTTTTCAAATCTATGATGCTATTTCTCTTTTGTGCCCATGTTTCTTTAGAAGATCAA
>Locus:BSU22770_1:2384471-2384575(+)
AGAAATTGGCTGTATCCTCCCGCTGTTTGCGAGCATTTGCTTTTAACAGCGGGGACAGCCAGCTTATTTTTTTTCGCTTTTCATTTCTCCGTACGCGGTTTGAAT
>Locus:BSU22810_1:2387814-2387957(+)
AAAAAACCTTTCTCCCTATTTGTATGCAAGGGAGAAAGGTTCATTCCTTTTTCATATCATTTTCTAAAAAAACAGGTTCCTGTTTGTCATTTACCGTATATTTTACAGAAAACGCGGGGACAAAGGGGGTTTCATGCCAAATCA
>Locus:BSU22830_1:2389102-2389164(+)
CGGGCTTTCGTTCAATTAAGATATGCGATTCACCATTTGATTGACACTTTTACTTCACTTGAT
>Locus:BSU24090_1:2503767-2503799(+)
AATGTGTGTATTCTTCAGATGCGCATATTGCCA
>Locus:BSU24620_1:2553047-2553148(+)
ATGAATACTGGGCCGTCTCTTTTTTTTGCTGTTATTAATTTTTATCCTCGCTATGCGCTTTTTCATTTTCTTTCACGTAACCATCTTTATCAGTATGGTCCT
>Locus:BSU26770_1:2733719-2733775(+)
GCTCTACAGAGAATAATAAAAAACACTCTAATAACGAGTGCTGAAATGAAAAACTAT
>Locus:BSU26990_1:2754857-2754822(-)
ACATTCATGCCAGTCAGATATTCTATGATAGGATTC
>Locus:BSU28190_1:2879883-2880029(+)
TACCGGTTTATCATTTTTTTGATCGCTCCCCAAGCTTCGTCTTTTCCCTTTTTCGTTTCTGAAGAAAAGAGGATCAGCTCGTCTTCCGGATCAATATTTAATGTTTGTCGGACAACCTTCGCGTGTTTGTCCCATTTACCTTTCGGG
>Locus:BSU28220_1:2884782-2884910(+)
TATGCAGATGTTTTATCTTGGCTTACCTCAGTGCCGTCTTTTAATAAGAGGCGAGGAGGCTCTCCGTGTGTCACAGTTGCCCCGGTGATTACACATTTTTCAATGTCATCACGAGAAGGCAGCTCAAAC
>Locus:BSU28660_1:2931936-2931814(-)
AACCGGGCGCTGTCACCCGGTTTCATGTCTTATTCGGCGGGTTTTAATCCGCCTTCAAGCGTTTTCAGCATTTCGTTTTTCTCACTTTCGGATGCGTGCTGCCAAATGACTTCGAATAAAACG
>Locus:BSU29750_1:3045445-3045528(+)
TTAAGCGTTGACTTTCACCATTGGCTTCAGTTCATTCAGCCATTTTTCGAATTCAGGAATCGCCATTTGCTGAGCAGAGTCAGA
>Locus:BSU29970_1:3066494-3066453(-)
GTATCTCCTATCAGATCAGCTGTGTTTGCAACGATTTTCAAC
>Locus:BSU30810_1:3149752-3149859(+)
CAGATGCTTGTCAAAAACTCACTCACTATTTTACCAAACAATCGCGGCTGCTCCACATGGACCGTATGTCCTGCTTTTGGAACAATCTCTATTCTACTAGAAGGAAGC
>Locus:BSU30900_1:3159692-3159784(+)
CAATTCGCCTCCCGATACGCTTTTATCTTTTTATACAGTTCCGGCAGTTTATCCAAAAACGAATCTTTAGATTCTTCAACAGAAATCATGTTT
>Locus:BSU32130_1:3303114-3303043(-)
ATTCTGAACGGCTATTCACAATGCATTTTGCAGGAATTAGCTGAATATCTTCGTAATCAAATACGTTTTCCA
>Locus:BSU32830_1:3368841-3368891(+)
AGCATAATTCAAATACACCGGCCGCTCCCATTCCGCCGCCGATACACATGG
>Locus:BSU33820_1:3469184-3469288(+)
TTACGATACTTCCTTCATCCCTTGCAAGCCTTTCGGCGTCACCTTTCGTTCTGTCACAGCCAGAACATAATCAATAATAATTGCCAGAATTGTGACAGGCACGGC
>Locus:BSU34030_1:3492719-3492835(+)
TTCTCATCGGCCAAAAAATTGGAAGTTGAAGTTTTTTCAAGCAAAAAGCCCGGCATATGCCTGCCGGGCTTCCTGAGTTCAGCGGTCAGAGACGAGAATATATGCTGCCTTTACTGG
>Locus:BSU34290_1:3520031-3520078(+)
CATTGCGCTTCACCGCTGATTTTGTCACGCAGACCTTTAAAATACACA
>Locus:BSU34980_1:3592458-3592592(+)
CATATTGCTTCCTTTCCAACCGCTGAGGGTTTCCATTTTTTCCACGTGTGCGCAATAGCCATTGTCAGCAGAACTGCTGTGGTGACACGAATCAAAAGAAGCGGCCAGACCGGTATGCCAAGCGGAATAAAGACA
>Locus:BSU36010_1:3709610-3709684(+)
GTCGTGATGCGCAGAGTGCTAGAGAGCTTTCGTTTTCATGAGTTCCCCGAATTCTTTCGGAAGCTTGTCACTTGC
>Locus:BSU36340_1:3741648-3741797(+)
ACATTTAGAATAGATATGTTCTGCATGAAAAAAGCTGCCGTTTTGAACGGCAGCTTTTCTCTTCGTGCTTTCACTCTTGCATATTTAATTTGTATGGCCAAAAGAATCAACCAATTCCCCTTTCACAACGAGGCGCCCTTCGGTTTTGAC
>Locus:BSU37990_1:3899273-3899314(+)
TACAATGATAGAAACAGCAAAGTGGCTCCGATCAGAAGCACC
>Locus:BSU38070_1:3906924-3906977(+)
CCTCTTTTATTAAAGCCGCATTGTTGTTTAATACTTTATAGATTTTCAAGAGGT
>Locus:BSU38080_1:3906985-3907050(+)
CCCGCCAATTTGCTTTTGACTGGGATTTTACCTCCTTTTGACCGCCATGTAAAGATGCGGGCCCGC
>Locus:BSU38310_1:3932199-3932285(+)
CATCCTTTACTATCTTTTTTCGGGTCCCATAAATACGATTTCGTATGTTCGAGCCAAGCTCTGGCGGCAAACGACAAGTACCTGTCC
>Locus:BSU41030_1:4213143-4213238(+)
AGATTTTTCGGATACAAAAAAACCGAAATCCAATTTTTATCGGACTTCGGTTTTATGCTATCTTTTATGGGAAATAACGAGATGACGATTTTCGCC
>Locus:BSU00470_1:54542-54523(-)
TTCATACCGCTCAGAGAAAA
>Locus:BSU01450_1:150499-150480(-)
GTCCTTCCGATATCGAAATA
>Locus:BSU02630_1:286039-286020(-)
GCCCTCCCTTTCATAAAAAA
>Locus:BSU03250_1:350840-350859(+)
AATAAACGAAACATCCAATC
>Locus:BSU03300_1:355745-355764(+)
TCAATGATAGTTTTTGTCAT
>Locus:BSU04060_1:457882-457863(-)
TAAAAAGGCGGCGCCCATCA
>Locus:BSU07250_1:792740-792721(-)
GGCAAATTGCCGAGCGGCCC
>Locus:BSU08220_1:897482-897463(-)
AAGTACTATAAAACTGTAAC
>Locus:BSU08680_1:938829-938810(-)
ACTTTTTAAGATTGTTGTCT
>Locus:BSU09630_1:1038883-1038864(-)
ATTGTTTATTATACTAAAAT
>Locus:BSU11010_1:1180556-1180575(+)
CGATTAACACCTGTCTTTGC
>Locus:BSU11160_1:1192701-1192682(-)
CAGCAAGGCCTGAAACGGTT
>Locus:BSU11470_1:1225493-1225474(-)
GCAAAAAAATCCTTCAAGAG
>Locus:BSU11470_2:1225517-1225498(-)
ATCATTCTCACTTTCTATGA
>Locus:BSU11530_1:1229971-1229952(-)
GAAGAACCGTCTCCGCTTTA
>Locus:BSU11910_1:1263634-1263653(+)
CAGGGGATTGCTTTCCCAAC
>Locus:BSU12750_1:1343374-1343355(-)
TTGTTGTGTTGTGGGGGTTG
>Locus:BSU12920_1:1360517-1360498(-)
TGCTTCTTCAGTCATGATAA
>Locus:BSU13110_1:1378243-1378224(-)
AACGCTCAATGATTTTTTTA
>Locus:BSU13490_1:1415081-1415062(-)
CAGAGCTTAAAACAGACAAA
>Locus:BSU15400_1:1611644-1611625(-)
CTTCTATGTAAAGAGGCTTG
>Locus:BSU16500_1:1719694-1719675(-)
CTGAAAAGACGCGACTTAGC
>Locus:BSU16530_1:1721235-1721216(-)
AATTTTTGAGTATGTTGAGC
>Locus:BSU17750_1:1907555-1907536(-)
GTCGAATAATCTGATTTATG
>Locus:BSU18150_1:1942591-1942610(+)
CTTTGCTGTTTTTATGTACA
>Locus:BSU19579_1:2130244-2130225(-)
AGCGGCAAAAGCGCGAGCTG
>Locus:BSU20110_1:2166855-2166874(+)
AATATCCTCCTCTTATTTTT
>Locus:BSU20530_1:2194034-2194053(+)
TTTAGTTAAAAACTATCTTT
>Locus:BSU20670_1:2199547-2199566(+)
TTAAAATTTTACTTTTATCT
>Locus:BSU22770_1:2384451-2384470(+)
ATCATTATAGCATAAAAAAA
>Locus:BSU22810_1:2387794-2387813(+)
ATCCTCAATCTATTAATATA
>Locus:BSU22830_1:2389082-2389101(+)
TTGGGTGTTCTTCTGTTTTT
>Locus:BSU24090_1:2503747-2503766(+)
GTTCCATGTTCGTTCCTCCT
>Locus:BSU24620_1:2553027-2553046(+)
CCATCGAGACGGCCCAGTAT
>Locus:BSU26770_1:2733699-2733718(+)
ATCTAATCTGAGAATCACTG
>Locus:BSU26990_1:2754877-2754858(-)
CAATGATTTGGTCTGTTAGA
>Locus:BSU28190_1:2879863-2879882(+)
AAAACCGGTAGAGGATCCTC
>Locus:BSU28220_1:2884762-2884781(+)
AGGAGGTTTGTGCTTATCTT
>Locus:BSU28660_1:2931956-2931937(-)
TTTTTATTATATAAGAAAAA
>Locus:BSU29750_1:3045425-3045444(+)
CGGCCTTTTGGATTGTTCAA
>Locus:BSU29970_1:3066514-3066495(-)
GATTCAATCTCACTAGCGGT
>Locus:BSU30810_1:3149732-3149751(+)
TATTCTCTATGTGAATGAGT
>Locus:BSU30900_1:3159672-3159691(+)
TTGTCTCGATGACCTCATGT
>Locus:BSU32130_1:3303134-3303115(-)
TAAACGTACGGATGTATCAC
>Locus:BSU32830_1:3368821-3368840(+)
CCATTTGTTTTTCCCCCTTT
>Locus:BSU33820_1:3469164-3469183(+)
TTTTCAACAGTGCCAACTCC
>Locus:BSU34030_1:3492699-3492718(+)
TCCTGTATCAAGTCATACTC
>Locus:BSU34290_1:3520011-3520030(+)
ATAATGCTGACGAGCGGGAT
>Locus:BSU34980_1:3592438-3592457(+)
GTCGTTACTTGTTTGTCACT
>Locus:BSU36010_1:3709590-3709609(+)
AGTGCTGTTCATAAAACAGT
>Locus:BSU36340_1:3741628-3741647(+)
ACCGAAGAGCATCACAATAG
>Locus:BSU37990_1:3899253-3899272(+)
ATCCTACTGAAACGGCATAC
>Locus:BSU38070_1:3906904-3906923(+)
CACGATTTTTTCCTGATCAT
>Locus:BSU38080_1:3906965-3906984(+)
ATTTTCAAGAGGTTATCTCT
>Locus:BSU38310_1:3932179-3932198(+)
TTGTGCATCCATATTTGCAT
>Locus:BSU41030_1:4213123-4213142(+)
TTGATATTACTAGGAAAAGT
>Locus:BSU02560_1:280042-279929(-)
GGCGAGCCCTGTCATTTTTATTTCTCAAACCTTAAGAAATTCTTACGATTAATATGTCATGCGTTTCAATGTGATCGTAAATGCAGTCCGTTCGTACGGCTTGCTTTGGACGGA
>Locus:BSU03500_1:391043-390951(-)
CGCGTTTTCAAGCCGGTCTTTATCTACTTCTCCCTCCAGCAGAAGTACAGCGGGGACGTTGTAGCTTGTGTTTGCTTGTCCAAGCTGATTGAG
>Locus:BSU03660_1:415351-415313(-)
ATTTCTCACGCCCCCTTTTGTTTTCATTATATAAAAAAA
>Locus:BSU05320_1:579011-578895(-)
AGCAACAAAAATCTTATATTTCACTGTACGATGGAACCAATTTGTCATATAATCCGCAGCTTTTGCAGTTCTTATCAGCTACATACTCTCTGTAGCAGAGGTAGCTTGAACTCCCTT
>Locus:BSU06910_1:756521-756417(-)
CTCGCCGTCCGCTCCGCCATACTGCTCAATCAAATACTTCGCCAGCGTCGGGTTGCACGTACTGACCTTGACAGGGTATTGCAGCTTCTTTTCATACACCCACAT
>Locus:BSU09930_1:1070049-1069945(-)
ATGTGCGGGAAAGACGCATCAAAAAGGACTGAGCTGAATATGTCAGCATCAGTCCTTTTTAAGTTATTTATGAAATGTCGGTTTATAAAAGGAACGGTTTTCCAG
>Locus:BSU10770_1:1153938-1153789(-)
GGCGCCTGTCTGCTCTTTGCCGTTTTCCAGAGCAGCCGCCTGATCGATCGCGCCGGCCGCTGCAGCTTTGGTTCCCGGAGAAAAAAGGCTGAAAATCAGTGCAAAAATAAGCACTGCCGCCACAACCGAGCTGAATTTTCTGCGTTTCAT
>Locus:BSU11382_1:1215220-1215164(-)
CTTATTAAAAACAGAAGAGGGAGAAAACGCTCTCCCTCCCCTTTAAGGGAAATTTAT
>Locus:BSU11680_1:1244895-1244845(-)
TTGTACCTGTGTCTTTTTTCCACTTCACGTCTTTACCGTTCAGCTGTAGCA
>Locus:BSU12020_1:1275657-1275577(-)
TTCTCAAGCCCTGCCATGTTACAGATGGGAGACGATACATTCTGCATATCCTTCGAGTTTAAATTCTCCAAGACCGTAAGG
>Locus:BSU12360_1:1308798-1308649(-)
ATTCCCTTCCTTATCATACCGGCTGCGATTATTTACTGTATATTGTATCATCAAACATACCGCCTCTCCCACTATATTTCCAGATTAATAAGACACAGGATTCTCAGCTTCTGTTCCCGCTGGCTTACCAATGATTGGACGGACAAAACG
>Locus:BSU12640_1:1331777-1331745(-)
AAAAACGCCATGATCGATCCTGTTTCACTGTTC
>Locus:BSU12940_1:1362273-1362175(-)
CGGCTTCCCGATTTTTTTCCTGATTCAAGACAAACCACTCATCAGGCACCTGATTGTGCTGTTCTGGCTGGCGTTCATCCGTTTGTACAGGGAGATTCA
>Locus:BSU13090_1:1376555-1376517(-)
CTCGAAAACAGCGGCAAGCACGACCAATCCCCATTTCAT
>Locus:BSU14030_1:1475116-1475217(+)
TTTTCTAAGAAAAAAAGCGCATTTTTAACCTGCATTATACAGATCTTGCCTTCTTTTTCGGCTGTTCTTGAAATGCTTCCTGAACATTCACTTCCACAGCCT
>Locus:BSU14440_1:1514990-1514925(-)
AAAAGGAGGCTTTTCCGCCTCCTTTTTTTATTTTTCTGCTTCATACATTTGCAGATTCGCATAAAC
>Locus:BSU14860_1:1557709-1557593(-)
CTTCTAACCATCTGTTTCACTCCACATTTTCTATATAAAAAACAAGAGTGTATATCATTGATATACACTCTTTGTTTTTTATGCTTTTTCAATTTCAAGGAGCAGATCTCCCGTTTG
>Locus:BSU16570_1:1727056-1726976(-)
TTAACATGTTTTTTGATAAATCGTTATGGTGATTACTGCTTGCTGATAAACGCAGATAATTCGTCTACTGAAATCTCAGTT
>Locus:BSU17330_1:1867364-1867308(-)
CTCCTTGATTCTCTATATCATACAGTTTCGATTAAAGTTCGAGTTTTCCTGCTATAT
>Locus:BSU19020_1:2074520-2074440(-)
CGCCCGCTCTGCCGCTCGCTTCGAGAATCGTTACTCTGTGACCGGCATTTTTCAACAAAGATGCTGATACAAGCCCGGACA
>Locus:BSU19430_1:2118505-2118540(+)
TACGTTCTTGGTGAAATTAACGGATATAATACACCG
>Locus:BSU20220_1:2170505-2170540(+)
TATGAAAATATGGTTATTGCTTTTCCATTGTCATTT
>Locus:BSU21370_1:2256905-2256834(-)
ATATTAGCGATTTTCTTTTTATTTGGTTTTGCTAAAGAAAGGAGGATTTCGCCTGGTTTAAACTTATTTAAC
>Locus:BSU22340_1:2344755-2344802(+)
TCATCGTTTCACCAGTCCTTTTTTATCCCTCTTCTGCCCTTCTCTGCA
>Locus:BSU22420_1:2352978-2353073(+)
TATATTCTCTCCATTTCTCGAATATCAATAATGATATTATCTATTAAACGCGCTTTTGAAAAAGCAACTGCAACAGCGAGAATCATCTTTCCAGCA
>Locus:BSU22869_1:2393441-2393403(-)
CTGTCTTTTCCCATGATCATACTCCTTAATGTGAGATCG
>Locus:BSU23660_1:2461874-2461945(+)
TACTTTACTAATATGCTCATTCTGGGGCTGAGCATTTCAGCCGGGCTTTTCAGCGCCAATGTTTTGGCTTTT
>Locus:BSU24250_1:2522325-2522372(+)
TACAGCAGTTCAAGGAGCCTGTTTTTTACGCCTTCTGTATCTTCAGGA
>Locus:BSU24490_1:2541099-2541046(-)
CCACAACAGCCTGCCCGCCGTAAGCGGGCGGAACTTTATGTTTTGACATATTAT
>Locus:BSU27210_1:2780527-2780562(+)
AGCTTTGCAGAGCTTCTTTTTGCTCATCTATTTTTC
>Locus:BSU28240_1:2887714-2887857(+)
AACTGCAAAGCCTGTCCAACCGTATTTCTTATAACCCGTTATACACAAATACAACCACTATATTATAACATAACACATAGCGCTTTCAACTATATGGCGCGATTTACAAATAAGAAATTTCTTCAATATCTTTTAACATTGTGC
>Locus:BSU28280_1:2892125-2892184(+)
GTTCTCCTTTCTTTTATGATCCGACAGCTGTGTGGTTTTTCAATCCGCTCATATTCGACT
>Locus:BSU28430_1:2905522-2905584(+)
TCCTTATTGTTTAAAAAAACCTCTCCCATGCGGAAGAGGTTTTTTCTTCTTATACTCTGTCGC
>Locus:BSU28500_1:2912921-2913064(+)
TCCAGTTTAACACGAACGTTTGTTTTTCTCTATGGTTCACAATTGGCGAATAAAAAAAGCGATCCCTCAATCGGAATCGCTCTGGCATGTAAGCAGCGGAAAATTAAAGATGTTTGTTTACAAGCTCTTGAAGCGCTTCTTTTG
>Locus:BSU29200_1:2987733-2987783(+)
AGTTTACCCCGATATATTGATCTTCAACCGAGACTTTGCCAATTGCTTTAT
>Locus:BSU29260_1:2997058-2996981(-)
GCTTTGCCCGTACGCCTTTTACTTTATAGTACACATAAAAGCAGGCTGAAAGCCCAATCAAAAAAACAAGAACCAGCA
>Locus:BSU29580_1:3025691-3025786(+)
ACACATGGCTTCATTCAGAAAAACTTTGGTAATTGTATACAGGAGCTGAAAATTGATTTAAAAGAGTTCAGCGAATTTATCGTTAGCTTCTTGTTC
>Locus:BSU30330_1:3105423-3105488(+)
TTGTATACAATGGGAATGTACCCTGAACGGGCGGAGATTGAGGACAATTATTCGGGTGGAGTTTTG
>Locus:BSU32290_1:3318031-3318072(+)
AAATGTATGGAATCCATTCAGTCAGAGAGTCAATGGCGTGAG
>Locus:BSU32560_1:3347044-3346970(-)
TCTCGTTTTTTATGCCTGTTATGTGTAGGGGCTGTTGATGGTAAAAGTGACACGGTTTGTGTGCATCAAAAACAA
>Locus:BSU32880_1:3375020-3374958(-)
GCAATAATTAAGCCTGTTATTAATAACGTTCGTTTTGATTGTTTGCCTTCTTTACTCATTTTC
>Locus:BSU32980_1:3383504-3383382(-)
ATACTAAATTATAATAATTATAATTTAGATCAGCTGAATAGCTTTTTCTTCAGGATAGACTCCCACGCAGACCAAGGAAAAAGCGATCGGAACAGCAGGGTGAGCTTGATGCCCTTTCCGATC
>Locus:BSU34265_1:3517486-3517578(+)
CAAAGATTCACAGCTCCTTTCGTTTTTCGAAACCGTTTTAATACCAGCTGTCTTTCCTCTTTTGTACAAACGAGCATAAAAGCGAAAACAGCG
>Locus:BSU34460_1:3537549-3537508(-)
TTAGGAATACGGTTAGCCATTTGCCTGCTTTTATATAGTTCA
>Locus:BSU35310_1:3631004-3631111(+)
TATTCAGTCGGTTCAATTAAGCCATATTTCCCGTCATTTCTGCGGTACACGACATTTGTAAGGTTTGTTTCCGCATTTGTGAAAACAAAGAAATTATGGCCGAGCATA
>Locus:BSU36080_1:3718645-3718583(-)
AGTTTCTTCTATTTAAATAGTCCTTCTCTTCAGCTGGGACGAATCAGTGTGAATTCTTCCCCC
>Locus:BSU36410_1:3747255-3747383(+)
CAGCTTAGTTTGCGTTTAGGAAGCTTGTCCATATTATCAAGCATGACACCTGTGCCGATGGCTACGCAATCCATAGGATTTTCAGCAACGAGGACCGGTACCTTCAGCTCTTCAGCAAGCAGCTGGTCA
>Locus:BSU36440_1:3749093-3749037(-)
TTGGTTGATTTGATGAATGAGGTGTCTGTTGACGTAGGACATGTCGGTCTCCTTCTA
>Locus:BSU37250_1:3823439-3823561(+)
TTCCGCCGGTTTAAAATGAGTAAAATCCTTGATGTTATTTCCATATACAAACATAACAGGATTCCCGGCAGCCCAGCCATTACCTTGGCAGAAAAAACCCCCTCTTGCAAGGGGGATTTTCAC
>Locus:BSU37950_1:3895807-3895929(+)
AAAAATCAAATAAAGACTCTCCGTTTCCATCCTCTTCCTGCTTCTCTTTTTCTTGCTTTCGATATTTGTTTAATCCCGCGCTCCCCATCATTTTTTCCATCATCAGCTGGTCTGTCGATGGCG
>Locus:BSU39800_1:4087591-4087457(-)
CTTCAGCGAAGAACCCTGTACGCTTGTTGTACGATAGTTCTTTTACTTCAACGTCTTCAGGGTAGATATCTTCTTCATTGGAAATATACACGCAAATTCCGTCTACAATTTCTTGCTCATTTAATATTAATCTCA
>Locus:BSU39990_1:4107353-4107439(+)
TACCCTTTTTTTCTCACCAGCACTGGTATTTGTTCGGCAATGAGAAGAAGAGGCGTTTTGTCTTTATTCGTTAACGAAAGCATGATG
>Locus:BSU40470_1:4159660-4159577(-)
CATATGCATGATCTGTTCAAGCGGCAGATTCAAGGACTCTGCAAGCTTTTGTGCAGTTTCGGCAGAAATTTGCAAAGGTCTCAC
>Locus:BSU40710_1:4183405-4183548(+)
GATTTTCGCCAGCATCAGCTCAACTTGTTAACGTTGTCCATTAATAATCCCTTTTGTTCCCCTTCTTCACATATTCCCAATCACGTTCTATATTCTTCCTCACTCTATGAAGGAGTGCAGAAATGGTTTCCTTTTCCTCTGAAG
>Locus:BSU40720_1:4184054-4184019(-)
TGTAAATCAGCTTCAGTTGTTATTCTTTTTATATTC
>Locus:BSU02560_1:280062-280043(-)
TTCCTGTTTTCTATTGTAGC
>Locus:BSU03500_1:391063-391044(-)
CGGTTGATTAATTGCTGAAT
>Locus:BSU03660_1:415371-415352(-)
GACAGATCCCCGCACGTTCC
>Locus:BSU05320_1:579031-579012(-)
TTCCCTCGATGATTCCGCTC
>Locus:BSU06910_1:756541-756522(-)
TACCGGAGAGCCGCGGCCAG
>Locus:BSU09930_1:1070069-1070050(-)
ATGCGGGAATGAGACGAGTT
>Locus:BSU10770_1:1153958-1153939(-)
ACCTGTTCCGGCTCCTTCAT
>Locus:BSU11382_1:1215240-1215221(-)
ACTTGTCCCCCTTTACTTTC
>Locus:BSU11680_1:1244915-1244896(-)
CGACGCCAGCAGGTCTTGAA
>Locus:BSU12020_1:1275677-1275658(-)
GTCTTCACTCGCAAATTTAT
>Locus:BSU12360_1:1308818-1308799(-)
TCTTTTATGGTTACCATCTA
>Locus:BSU12640_1:1331797-1331778(-)
GAACAGACCACCGGCTGTAC
>Locus:BSU12940_1:1362293-1362274(-)
ACTCGGCCGCTTGACCGAAT
>Locus:BSU13090_1:1376575-1376556(-)
AAGCCTATCACCCAAACAAC
>Locus:BSU14030_1:1475096-1475115(+)
TTGAATGTAAAAATGCGCTT
>Locus:BSU14440_1:1515010-1514991(-)
ATTGGGCTTTTTAAGTAAAT
>Locus:BSU14860_1:1557729-1557710(-)
TCTGAAGTCCCCTTATATCT
>Locus:BSU16570_1:1727076-1727057(-)
TACCTTCTATTATTTCTATT
>Locus:BSU17330_1:1867384-1867365(-)
AATCGGTTTCATGTTTCGTC
>Locus:BSU19020_1:2074540-2074521(-)
TCTCAAAGTGCAGACACGGC
>Locus:BSU19430_1:2118485-2118504(+)
CAGGCCCTTTTTATTATTTT
>Locus:BSU20220_1:2170485-2170504(+)
CCTTAATGATACCCTCTCCC
>Locus:BSU21370_1:2256925-2256906(-)
ATACATTTGAGAAATCCGCA
>Locus:BSU22340_1:2344735-2344754(+)
CAACACTTCTTTTGCTTGCG
>Locus:BSU22420_1:2352958-2352977(+)
CATCATTGTTCGATACATAT
>Locus:BSU22869_1:2393461-2393442(-)
CTTTGAGTTTTTTCTCTTGT
>Locus:BSU23660_1:2461854-2461873(+)
GTTCCACGTTTCGCGTCTCC
>Locus:BSU24250_1:2522305-2522324(+)
ATCTTTGTTAGATTTTCTGT
>Locus:BSU24490_1:2541119-2541100(-)
TCCGCCAAACATAACGCCTT
>Locus:BSU27210_1:2780507-2780526(+)
GTGTCAATGACAAATATACT
>Locus:BSU28240_1:2887694-2887713(+)
ATGTATAGATGTTAATAATG
>Locus:BSU28280_1:2892105-2892124(+)
TACGTTTCTTCAAGTTAACC
>Locus:BSU28430_1:2905502-2905521(+)
AAGCTTCATCTTTTTTCATC
>Locus:BSU28500_1:2912901-2912920(+)
CTTATGTTTAATCCTTTATT
>Locus:BSU29200_1:2987713-2987732(+)
CAAAGGCTTCACGTTTATTT
>Locus:BSU29260_1:2997078-2997059(-)
TATTTCTTTTGCCAAAGATG
>Locus:BSU29580_1:3025671-3025690(+)
TGAGTATAGAATGTGTCAAA
>Locus:BSU30330_1:3105403-3105422(+)
GTTCATAAGTGCAAGCAGGT
>Locus:BSU32290_1:3318011-3318030(+)
TTTTAGGGCGCCCTTTTTTC
>Locus:BSU32560_1:3347064-3347045(-)
CGAGAATACTATAAGCAGTG
>Locus:BSU32880_1:3375040-3375021(-)
CAAGGGCTGAAAAAAACATG
>Locus:BSU32980_1:3383524-3383505(-)
CATATACTAAATAAAAATCA
>Locus:BSU34265_1:3517466-3517485(+)
TCAAAAAGTCGTTTCAGGAT
>Locus:BSU34460_1:3537569-3537550(-)
CAGCAATATTCCTAAAAAGG
>Locus:BSU35310_1:3630984-3631003(+)
CACGGAAGGCTTCTCTTCAT
>Locus:BSU36080_1:3718665-3718646(-)
ATCATAAGGTCTTTTTGACT
>Locus:BSU36410_1:3747235-3747254(+)
CAGAATGAGGTTTGTGAAAT
>Locus:BSU36440_1:3749113-3749094(-)
TTGGCAATCAGGCGGGCGCT
>Locus:BSU37250_1:3823419-3823438(+)
GCTGAATCATAATCTGGCTG
>Locus:BSU37950_1:3895787-3895806(+)
TAAGCTCAACCTCTCTCTTT
>Locus:BSU39800_1:4087611-4087592(-)
GTGGTGCAGGCCAAATGTAG
>Locus:BSU39990_1:4107333-4107352(+)
GAGAAAGGATAACAAAATGC
>Locus:BSU40470_1:4159680-4159661(-)
GCAAGCAGAATATGCTGAGG
>Locus:BSU40710_1:4183385-4183404(+)
GATTCTTGAGAGGAAACGCC
>Locus:BSU40720_1:4184074-4184055(-)
TTCTAATCTTTAAAGCTTCA
>Locus:BSU01600_1:179597-179632(+)
ATAGGGTTGAGCGGTTTTTTCCGTATAGCCATTCGA
>Locus:BSU02170_1:238147-238073(-)
GCTTTCCCTTTGTCCTCATCACTTGTCTACCACAGCCGCACTGTCACGCGTAACCGCAGCTGGCTCCCTCAGCAT
>Locus:BSU02600_1:282510-282454(-)
CATCAAATCGACATCCGCACTCGTTGCTCTCACGACCGCCATCACGTCACCTCCCCT
>Locus:BSU04260_1:478794-478738(-)
AAACAGGACCTAAGTCCAATAAAAAACCTGTGCGATAGGCACAGGTTTTTTTATTAT
>Locus:BSU04990_1:545633-545595(-)
CATCATCATCAAACTAAGGAAAATAAAAAGGTTTTTCAA
>Locus:BSU06470_1:702657-702571(-)
CCACTTCATGGCCGAGCTCATCCTTTACAGCATGATACATATCGATATCACAGTTGGAGCCGGGTAACACAATCACCGCAAATTTCA
>Locus:BSU06540_1:711457-711555(+)
CAAAAAGCGGGATGGCAGCTAGAAGAAGAAAGCACAACGAGCGTGGTTGGTTTTCCATGGGCCATCGAGGTGTCAATAAAATCCTCAAGCGTATGTACC
>Locus:BSU07735_1:844693-844580(-)
CATAAAAAGGATGGCTTTTATCAATCGCCATCCTGCAGACAAGACAAATCAGCTGGAAGAAGGTCTGTTTCGTCCAAGCCGGTCATATACTTTATTCTTATAAAAAGCGGATGC
>Locus:BSU08790_1:955968-955897(-)
ACGTATACCTTCTTGCTGCCTGAAAAACTTGACATAATGGAAATGTTGGCTTGCTGCACTGAATTGTTTTGC
>Locus:BSU08970_1:973204-973157(-)
GCCGCTGCTCTTCCTCTCTGTACTTTTCAATTTTCTTTAATATATCCA
>Locus:BSU09530_1:1030307-1030266(-)
TGGAGGCTTCTATTCCTGTATCTGCTATACTGGTATATTCCA
>Locus:BSU10650_1:1144783-1144751(-)
TGGAGCCCCTTAATGCTTAAGGCGATCGGCTTC
>Locus:BSU10650_2:1144786-1144751(-)
CTGTGGAGCCCCTTAATGCTTAAGGCGATCGGCTTC
>Locus:BSU11160_1:1192580-1192500(-)
AGGCTGTCCTTTTTTGTTTTATTGAATGCCAAGCGCAATTTTTGCGTATCTGGACATTTTATCCCTAGTCCAAGGCGGATT
>Locus:BSU11730_1:1249432-1249283(-)
GGAAAAGCTTGCAGGCCTGCAGGCTTTTCTCTATGTAAAAAAAGCTGTCCGGCAACATCAGCCGGGCAGCTTTTTTCTTTTTCGTTAAAAACCGAGCGGGTGCAAAGAGGTAATATCATCGATTGCCAGTTCGGTTGGGGCTCCGTTTCC
>Locus:BSU12090_1:1280628-1280678(+)
AGTAACCGTAACCTCCCCCATATCCTCCGCCATAACCTCCGCCGTAACCGT
>Locus:BSU12410_1:1313737-1313880(+)
TCTCTATTCATTTGCCCTATAATGAGTGTCTGGACGAAATCGAGAAGTACTAAAGGCGCAAAAAAAAGATACCTCTTAACAGGTATCTTTTTTCTTGTTTACGCTACATGCGCTGCTGATAGAAAGGAAGCTCAGTGTGGCCCA
>Locus:BSU12430_1:1315952-1315869(-)
GACGTGGAACTGCCGGATATGAGTATACCATTCATTAATTTTAAGCCCGACATAAGAGGACGGAATCGTCTGCTTCATCCTCAA
>Locus:BSU12720_1:1341036-1340932(-)
CGTAATTCTTCCGTTTTCAAAATCTATTTTGTACGTTTGCGAGGTTTCAATGACTTCGCTCTCAACTTCAATATCTTCAAACTCCACTTCTGGTGTCAGGGCCAT
>Locus:BSU13510_1:1417766-1417719(-)
AGGCTTTTTATGATTTTGCATGTCTCTGCTATGACGGTTTTTCTTCAC
>Locus:BSU14500_1:1519683-1519630(-)
TTTTTTCATGCTTTCTTAATGTCCCGTATACAAACAGAAGCGAGTTCACTTTAT
>Locus:BSU14629_1:1534273-1534172(-)
AAAAAGCATGCGGCTTTAAGCCGCATGCTTTTTTTTACTCTTCATCAACAGGACATTGACATTGTCCGCAGCAAGTTCCATATAATGTTGTCACTTTCTCAT
>Locus:BSU14830_1:1551532-1551386(-)
CATTATTGGAATAATAAATCGCCACTGACAGGTCGTGTTTATCAGCTTTTGCCAAGGCGGGAATATAGCTGGCTACCTCCCCCTTGTCCGTTACTTTTTTCGCCTTTTTCACTAAGGCTTCAAGCTCATCATTATGCTGGCATACCA
>Locus:BSU14990_1:1568909-1568766(-)
TGTTTTCTCTTATATGTAAAAGACGAGACGGCCAGTCTCGTCAGGACACTTTACATCCGCAGCTTCCGCCTGAACCGCAGCCGCCTCCGCATGAAGACAAACCGTCAAAATAAGGGTTCCCAGTCGGAACTTTCACATGCTCCG
>Locus:BSU16880_1:1760752-1760696(-)
ATAAAAAAGAGAGGAAAAATCCCCTCTCTTCCTAGTGAGTGCTGTTATTTTCAACAA
>Locus:BSU17910_1:1922794-1922729(-)
GTTTCTCTATATCATAATCTTTACGTATTATTTCGTTTGATTATTCATGGCTTTCATCATTTGATT
>Locus:BSU19310_1:2100688-2100581(-)
AGGTTGCCCCTGAGGCACTCGGAACAAACTTTCCGTCAATATAAAGCTTCTTTGTTCCCTGTAAAAATGTCTCCAGCCTTTTCGTCACTTGCATCGTTAAAGAACTCA
>Locus:BSU23160_1:2421389-2421451(+)
CATTGCACGTTCATTTCACATTTCTTACTTTTTGAAGGTTATGTGAAATTTAGAAAGCGTTTT
>Locus:BSU23580_1:2456789-2456827(+)
AACATCAATAATTTTTTCATACCATGCACCTCTTCACTG
>Locus:BSU24200_1:2515616-2515738(+)
ACGAGTTCTTTCGCAGCTGAATATCTTCCAGCTGTAAAGTTCCATTATCCTTCTTTGTATATTTCACCAGGACATGTGTCTGATCTGGCAGTGATTCACATTCATCACGTTTATCCTTCGGAA
>Locus:BSU25130_1:2593282-2593374(+)
TATTGCTGTAAAATCTTTTCAAGCAATGTATCATCAAATTGTTTTTCTTTCAGCATTTCAATCTCAAAACGGTATGGCGGTTTTTTGTTCTTT
>Locus:BSU26720_1:2729754-2729804(+)
TACATTTCATCAATTGGCACACTGACAGTTCTTTTTTCTGTACTCATGACT
>Locus:BSU26780_1:2734906-2734971(+)
CATCTTCTTATATGTTGTCATAGCGTAACTTTTTATAAAAAGGTTAATTACATTTTCGGGGCTTCC
>Locus:BSU27370_1:2795889-2795930(+)
ATTTCTCATTTTTTGAGGAAATGTATTTTTCTTTTGCTTTAT
>Locus:BSU28220_1:2884782-2884862(+)
TATGCAGATGTTTTATCTTGGCTTACCTCAGTGCCGTCTTTTAATAAGAGGCGAGGAGGCTCTCCGTGTGTCACAGTTGCC
>Locus:BSU28980_1:2963162-2963254(+)
CCTTCCCCTTTGAACCACAGCAATTATGGATGTCGGCGGTTTTCTCCGTCAAGGCGGATCGGAGCAGCCAAATATAATATCCGCTCCATTAAT
>Locus:BSU29260_1:2997295-2997236(-)
GTTCAGGCGCCCCTTACGCGTGATCTCTTTCAGCTTCTTTGGCGTGAAGGGGATTGTAAT
>Locus:BSU30490_1:3121000-3120965(-)
GTTCTTTGCTGTAAGGAAGAATTTTCTTCAAAATCA
>Locus:BSU31945_1:3279651-3279574(-)
AATGAGGACTGTCATCATCTGTTTCCCGCTTCATGTCTAATACTATGCCTTTTAACACGCCATATTGCTGAACAGCCA
>Locus:BSU32360_1:3323271-3323393(+)
GACATAGTAATAGCCGGGGCCAATTTATTTTATTTCATCATTTTTAAAAGCGCTTCTCTGCCGCTCATGCCGACTTTGATGCCAAGATCTTCCGCAGCGTACGTGACGGATTCTAAAGGTGCG
>Locus:BSU32520_1:3341167-3341313(+)
TACACCGCTGCCTGGCGGCCAGCGTTTTCATACACATCCAGCGCTGCTTGGAGCGCTTTTCCTGCTTCGATTCCTGCGTTATGTCTGAGAAGCACAGCCTCTAACCCGGCAAGCACGAATAGCACGTTTTCTTTTCTGCAGCTGTAC
>Locus:BSU32690_1:3357444-3357593(+)
TTAAAAGACATTTGTAAAATACTCCTTTGTCTTTTGAAGAGCTTCCACAAGCTTATCAATCTCTTCCTCTGTATTATACAGATAAAAGCTTGCTCTTGCAGTAGCAGTTACATCCAGCCATTTCATCAGCGGCTGCGCACAATGGTGGCC
>Locus:BSU33470_1:3437645-3437740(+)
TATTCAGATTTTTCGCCTTTCAGCAGGCACATAAAAATGATAATCAGGATAAAAGCAATCAGGGCCAGGAATGGAATCGTAATAAAACCAAACCAG
>Locus:BSU34370_1:3529152-3529280(+)
CACTCCCCGAAATGTTTTATCCCGCGATTCCGCCCTTTGTGGACATCAGGAACGGAGCCTAAGCATGGCAATCCGGTTCTCTCGCTGAGCTGCCGTGCGCTTTTGCATGTATCATCGAGAAAATGCAGA
>Locus:BSU34740_1:3569294-3569356(+)
AAACTTCTTCTTGAACGTAAGCAGCCAGCTTCTCCAGCGCCTCTTGTTCATCTTCTCCCTGGG
>Locus:BSU35180_1:3615038-3615154(+)
CAGCTGTTTTTGTGTATAAAAAACCTGCTTTTAAAACGTAAAAGCAGGTATTCAGTCTTTATATTCATTATGTCCGATTTATTCTTCTTTTTTCTCTGCAGCTTTTTTGGCCATATA
>Locus:BSU36320_1:3740625-3740696(+)
CAGCCTCTGTTTTTATCTTTCGTTTTCATTTTTCCTTCAGCTAAAAACATCTTTTGCTTTTTTCCTTTGAAG
>Locus:BSU36668_1:3769170-3769292(+)
TCAGGCGGGACATCACCTCCCTTTCTTCGAGAATGGGGGTCATACGGTAAGATGCCTTTCAAAGCGGCATGCCGTTTCTTCATCAGCCTTGCCATGGTCAACAACCGTTCCCCTGTCGATCAC
>Locus:BSU36670_1:3770001-3770144(+)
GTTACCTTGACCAAATCAGCTTCTTTTTTTGTTATATTTATTCACATCAGAAAAAGCGAAAAAAAAGACAAGAAACATTTCGTTTCCTGCCTCTTCCGTACGATTAATCTTTATCTGAAAATTTATCCTTGGCTTTCCCGATAT
>Locus:BSU37150_1:3810636-3810731(+)
TGCCGGAAACAAATAAAAAAGACTTGCCCGCTTTTGACAAACGGCAAGTCTTTTTTATTACTTCTGATTTGCAGCTTCGACAGACGCTCCGATAAA
>Locus:BSU38400_1:3941869-3941765(-)
TGTGGTGTTCTTAGAATGAAAAAAACCTTTAAGACTTGGAATGCAAATCTTAAAGGTTTTTGGTTACTTTTTCGGTTTGACGGCGTTCAGCCGTTTTTGCAGCTT
>Locus:BSU38920_1:3995076-3995038(-)
ATTTCCAATCATCTCCTTTGTCTTATTTTAGCATGGCGG
>Locus:BSU39950_1:4103730-4103810(+)
TCTATTTCACAAAAACATCACAAACTAGAAAACTATGTAAGAGTATTCACGGACGTTTTTTCAGCACCCGATCGAAATGCA
>Locus:BSU40259_1:4137088-4137123(+)
CACGACTGTTTTTTCTGTATTCTTACAACAACAAAT
>Locus:BSU40440_1:4157393-4157509(+)
TCAATTTTTCATCCGCTGAGCGAACGTCATTTCTTCCATCTTTCGAATGAAAAAAACCCCAAGAGCAGCTCTTGGGGCTTATGCGCCGGGCGGAACGCCTGCGTCATCAAAACGCCG
>Locus:BSU40960_1:4205527-4205589(+)
CATCTTCGTTTGAAAGATGGTTTTTTCATTTATGATTCTCGTTCAGACAAAAGCTCTAAAATC
>Locus:BSU01600_1:179577-179596(+)
AAGGCATAAAAAAACCGCTC
>Locus:BSU02170_1:238167-238148(-)
ATAATCTCGAAATCAGAGAT
>Locus:BSU02600_1:282530-282511(-)
TCCGCTCTGAGCAGCCTTGC
>Locus:BSU04260_1:478814-478795(-)
TCCCTTTTTGAACATTAAGA
>Locus:BSU04990_1:545653-545634(-)
CCACATGCAGTTAAAACAAA
>Locus:BSU06470_1:702677-702658(-)
TTCCTCATGCCAGACGTATT
>Locus:BSU06540_1:711437-711456(+)
AGCTGCGGGTTTTTTGTTAT
>Locus:BSU07735_1:844713-844694(-)
TTTTGACATAGAACTTGGAA
>Locus:BSU08790_1:955988-955969(-)
TGTCCGAAGAAGAACCCTCC
>Locus:BSU08970_1:973224-973205(-)
GAAAGTTCCTTCCCATTTCA
>Locus:BSU09530_1:1030327-1030308(-)
CCATGTGCCGAGGCCGATTC
>Locus:BSU10650_1:1144803-1144784(-)
TCTGCTCCTCTCTAAAGCTG
>Locus:BSU10650_2:1144806-1144787(-)
TCGTCTGCTCCTCTCTAAAG
>Locus:BSU11160_1:1192600-1192581(-)
AAAGGACAGCCTCACATGTC
>Locus:BSU11730_1:1249452-1249433(-)
ATCATCATTAATCATAAGCT
>Locus:BSU12090_1:1280608-1280627(+)
CATTTTGATATGTGGCGACT
>Locus:BSU12410_1:1313717-1313736(+)
AAATTTTGGTATGCTCAATA
>Locus:BSU12430_1:1315972-1315953(-)
TTGACCCGTTCGGCTTCAGC
>Locus:BSU12720_1:1341056-1341037(-)
AGCCCGGTAATCAGCTCATT
>Locus:BSU13510_1:1417786-1417767(-)
TCCAGCACCTTTTTATTCAT
>Locus:BSU14500_1:1519703-1519684(-)
TTGTGCCAGCAAATGATGGT
>Locus:BSU14629_1:1534293-1534274(-)
AAAGCAATTCAATAAAAAAT
>Locus:BSU14830_1:1551552-1551533(-)
GTCACCTGCTGACAGACAAA
>Locus:BSU14990_1:1568929-1568910(-)
CTCCAATACAATCACCTGCC
>Locus:BSU16880_1:1760772-1760753(-)
GTTGCTGTGATGAGGAAAAC
>Locus:BSU17910_1:1922814-1922795(-)
GTTTTTTATTTTATAACCAT
>Locus:BSU19310_1:2100708-2100689(-)
CGCCGGGTTTGGAGTGTCAA
>Locus:BSU23160_1:2421369-2421388(+)
GCAGATCCATTCAATTATAT
>Locus:BSU23580_1:2456769-2456788(+)
CAATCGTTCCCCCAGTTGTC
>Locus:BSU24200_1:2515596-2515615(+)
TCAACTTACTCCCTCCGGTC
>Locus:BSU25130_1:2593262-2593281(+)
GGGTGTTATCCCCCATTTTT
>Locus:BSU26720_1:2729734-2729753(+)
TATTCAAATCAACAACCTCC
>Locus:BSU26780_1:2734886-2734905(+)
TGAAAAAAGATTGATCAAAA
>Locus:BSU27370_1:2795869-2795888(+)
GAGCTTTTTGCTCTCCTTTT
>Locus:BSU28220_1:2884762-2884781(+)
AGGAGGTTTGTGCTTATCTT
>Locus:BSU28980_1:2963142-2963161(+)
TTCGTTTCATACCCTCAGTT
>Locus:BSU29260_1:2997315-2997296(-)
ATGGAAAGAAGCTAAGGGAC
>Locus:BSU30490_1:3121020-3121001(-)
TCCCGCGGCCATTTTCAGCA
>Locus:BSU31945_1:3279671-3279652(-)
ACCGAGCATTTTGACTTGGA
>Locus:BSU32360_1:3323251-3323270(+)
AATGTATGCTTGTAAGAGGG
>Locus:BSU32520_1:3341147-3341166(+)
GAGTTCCGCAAGCTTTTCTT
>Locus:BSU32690_1:3357424-3357443(+)
ACAATGTATCTAAGTTTGCA
>Locus:BSU33470_1:3437625-3437644(+)
TACGCGGGCGCTTTTTTTGT
>Locus:BSU34370_1:3529132-3529151(+)
TTTCTAAAGATCACTCGCTT
>Locus:BSU34740_1:3569274-3569293(+)
GTCACTCATTTTTATCACCT
>Locus:BSU35180_1:3615018-3615037(+)
GTTCGGTGGTTTTTTATTTC
>Locus:BSU36320_1:3740605-3740624(+)
AAACGCTTAAAAATGGCTTT
>Locus:BSU36668_1:3769150-3769169(+)
ACTACGAATTTGCGGAACAG
>Locus:BSU36670_1:3769981-3770000(+)
AAGAATATTTAAAAAATTTA
>Locus:BSU37150_1:3810616-3810635(+)
TTATTGTACATGCTGGAACT
>Locus:BSU38400_1:3941889-3941870(-)
TGGATGGGAAAAAGGTTGTG
>Locus:BSU38920_1:3995096-3995077(-)
GTTCAATGATTTCTTCTTTC
>Locus:BSU39950_1:4103710-4103729(+)
ATATTCATCCATTTTATAAA
>Locus:BSU40259_1:4137068-4137087(+)
GCATGACTCTTTCCCTTTTT
>Locus:BSU40440_1:4157373-4157392(+)
ACCATTTTATTAAAACGCTT
>Locus:BSU40960_1:4205507-4205526(+)
GGCGCATATAAAATAAAAAC
>Locus:BSU00260_1:36520-36479(-)
CCAATAATTCATCTATATGAAGGTCGCTTTGGTCTCGGTTCA
>Locus:BSU02450_1:267686-267594(-)
GCCTGGTCAGCCGGCTGTTTGGTTTATATCCTTCTTTGTTTCATCGTCTCATGCAAAAGCTTTGCTTCCAAAAAAAACACGTGGATGAATTTT
>Locus:BSU03100_1:335437-335330(-)
CGTCGTCCCCCAGAGTTTCTGCCAGCAGCTCAAAAGCGATTCTTTGCCATTCAGGAAGCTCTTCCTGAATACGTTCCAGAAAACTTTTGGTGTAAATCCCATTCACCA
>Locus:BSU03590_1:409209-409337(+)
TACAGCGGGTTCAAAATCCGGTTTAAGAACCGCTGTGTCCGTTCTTCTTTTGGTGCGGAGAAAATTTGCTCCGGCGGTCCCTGCTCCACGATAACGCCGCCGTCGATGAAGATGACTTCATCCGCAACC
>Locus:BSU03830_1:436018-435956(-)
CCGCTATTTAGCGGAGGCTCTTTTTGGTTTTACTTTTCTAAACCGTCTTTCACTTCTTTAATC
>Locus:BSU04360_1:491148-491243(+)
TATCGAAACGTATCTACAATTAAAAACACATTCAAAGCAACGATCAATACAGCAATCAGCCAAGACACCACTGTGATCCATTTGGCGTTGATCAGA
>Locus:BSU04440_1:496606-496749(+)
GATAGAAAGATAAACGAAAAACAGCGTATCGAGATGGGAACTATGAATCTTTTCGCAGCTCCAACAGTTCCCGGATCAGCTCCCGGCCAAAGATGGGCTCATACTGCCGGTAAACAGGGTCAAGACGCTTCATCCATTCTTGTT
>Locus:BSU04800_1:529402-529545(+)
CAAGTCCTCTCGGCCGCATCAATGATACCAAGGGTTTTGACACCCTTGGTATTTTTTTGTGTTTATTTTCAAATGATTTACTGCCCACAAACTGCCCACTTACCTAAAGTAAGTCATCTAATTTATCAGCCATTTCCTTTTGCT
>Locus:BSU05530_1:600151-600267(+)
AGCAGCAGTTGCTTAAACAAAACGGCAAAAACTTTCAGTAAGAGACAAAAACCTGCAAAATGCCACAAGCGCCTTTTGTTAATGCAGCTTTTTAGGGACGTTTTTTTTATTTTTTTT
>Locus:BSU06390_1:697381-697286(-)
TCAAAATCAAAACAAAAAAGCCCGCTTTTCAGCAGACTCACCTCTTTATATCTATTGTCAGATCTCTTTTTTCATTTTCTGAAGGGACTTGTATTC
>Locus:BSU06780_1:744892-744836(-)
TTCCATGATTTCATTAATAGAATGGTATCTATTACTTGCCATTTTCACGTTTCCTCC
>Locus:BSU07560_1:828036-827995(-)
GTCAATCCTAAAAACAAAGCCGTAGCTAACATCACTTTTTTC
>Locus:BSU07680_1:839310-839432(+)
AGCCGGGCGCATATCGCCCGGCTCATGTTTTATTGTTTATCAACCAATTTGACCAGAAGCTGTGCCAAATGTTCTTTCTCATCTTCGTCTGCAACGCTCCAAAGCTCTTGCAGCAGCATTTCT
>Locus:BSU08100_1:883806-883753(-)
CTTTCACAAAACGTTTCCAGGTTTGCAAATCGTTTGGGACCGAATTCATTTCCT
>Locus:BSU08820_1:959535-959618(+)
TTAAGAATCTTTTTTAATCGGCAATCCAAGGCCTTCTGCCACGCGTTTTCCGTATTCAGGATCCGCTTTGTAGAAGTGCTCGAT
>Locus:BSU09530_1:1030400-1030266(-)
GATCAAGAGCGGCGCGGATTGTTTCAATCGATGTTTTTTCGTCAGTGCCTCCCCACATCGTTCCGCCAATGGCCCATGTGCCGAGGCCGATTCTGGAGGCTTCTATTCCTGTATCTGCTATACTGGTATATTCCA
>Locus:BSU11170_1:1192936-1192859(-)
GCTCTGAGTTCACAGAGTACGCAAACAGGGCCGCATACGCGCCAGTACAAAGCGCGAATGCAAGCAATTTCTTTTTCA
>Locus:BSU11180_1:1194381-1194334(-)
TCACAAACAGAATATAAAACGGAAAGATTAAGCTGCTTGCGAAAAACA
>Locus:BSU13020_1:1370952-1371056(+)
ACCTCTATATTAACGTATCTTGATAAAATAAGCTGTTCAAAACATGAAAAAGGGGAAGATTCTTCATTCGCCTCGAATCAGCGGCATTGTGCAGCACCTGAAGGA
>Locus:BSU14100_1:1484459-1484316(-)
ACTCCTTTTCAAGGATTTACAACCATGAAACAAGTATGTTCCTTACCGTTTATTTCGATTACTTTTGCAAAGGCGGAAGCTTGTTCCCCCTATTTCAGGAATCTTACTGAAGAAGTTCAAAGATTTCGATGGAAACCATGTCGA
>Locus:BSU14880_1:1559361-1559311(-)
TCTTCAATTTGTCCGTCTATAGCTGTATCATTTAAGATTCTGGAGTTAGCC
>Locus:BSU15350_1:1608914-1608798(-)
TCACGTCCTTTTTCCGTCCTTTTGTTCAAGTATATGAACGGGCAGGCTGAACCTTGTCAGCAAGAAGAAATTTTCATGTCATTGTTCTTTTTTCCGGCTGCACCAGCTGATGATAAA
>Locus:BSU15430_1:1616135-1616076(-)
GGGCTCTTTTGCATTATTTTTGATAGTATTTTTCAACGATTTCAGCGTTGCGTAATGAAA
>Locus:BSU16760_1:1748364-1748299(-)
ATTCACCTCATCATGATTCAATCACATTTACTTCGAAAGTTCAAACACTTCATGCAAAGCGTTTAC
>Locus:BSU16910_1:1761779-1761708(-)
AGTTTCCTTCCTCCAAGGCGGTTAAATACCTTTTTTGAATCTTTGTTGCCGCTTGGAGATCATCCAATGACA
>Locus:BSU16950_1:1765906-1765859(-)
TTTTCTCCGTCTGCGTTTCGCAGTTCTTCTGCGGGTTGGGCTTGTCAT
>Locus:BSU17070_1:1781144-1781293(+)
CTGTTTTCTGACGAAAATAGTATAGCATATTTTAACAAAACCAAAAAAGGCCCTTTCCACTGGGGAAGGGCCTTTTTCATCATGTTAACTCCTGAGATTCGCCGAAGCTTTCTCTTTTTTTGGCCAAATAAAATAGCTGGCTGTAATGAG
>Locus:BSU17900_1:1922121-1922017(-)
TGTCCAATGATAGTCTTGAAACAGCTCAAACATAACCGATTCCCGGCCGAAATAGTGATTGGCAAATTCCTCTTTGATCAGGTACGTATAGTAGTGACGTTCCAT
>Locus:BSU19000_1:2071755-2071847(+)
CAATTCTCATTTTCAAATTGTTTCGCTCTCCATTTCCAATATCTCTTTCTAAAGCTCTCGTATTGTGCTTTTAAAACCTTATCATTTCTAAAA
>Locus:BSU19180_1:2090573-2090451(-)
GATCTTACCTCATTTTCAGCTTTTCATCTTACTTGTAACTTTATCATTGTGAAAGCCAGAATGCACCCTCCAACAATAAAAAGGAAGCCTTCTAGTATATTAGAAGACCTCCTTTATCATCAG
>Locus:BSU19630_1:2135417-2135473(+)
TCCGCATGCATAAAGAAGAGGCTGCCGGCACCCAGCACGCCTCTTGATATATTTTAT
>Locus:BSU20060.0_1:2162110-2162145(+)
AAACTACACAGGACAAGCATCCCTCTTGGGTCGTAT
>Locus:BSU20800_1:2205194-2205340(+)
TACTCGTCTATTTTTAAATTATTGAAGAAATTCCATATCTTTTGTGGTGATTTAGCATTTCCATTCTTGTCTACTACACCTAATTCATCCCACAACTTATTTTTCTTACTAAAATCTATAGAGCCTAAAACATCAGTAATCTTACTT
>Locus:BSU23940_1:2488954-2488989(+)
TATTCAATGGGAATATCCTGCTTTTTTATCAGAGCT
>Locus:BSU26440_1:2705436-2705398(-)
ACTCACCGGTTGCCCGCGTCCTTCTTTTTGTACAATCAT
>Locus:BSU26550_1:2713950-2714030(+)
TATCGGCTCTTTACCAATAAGTCGACTGCTTCTTTTACTAAATTTTGTGTGTCTTCGCCTTTTTCTAAACTTTCACGAACA
>Locus:BSU26840_1:2742246-2742308(+)
ATTCCTTTAAAATACGAAAGTCTACGATATTTCCATATCGATCCGCTTCAATGTGACAGCACC
>Locus:BSU28320_1:2897875-2897789(-)
GGACAGCAGGATAGTACTGCTGCGGAAAGTTGGGGAAGCTTGGAAAGCCCGCAGGAAATCCTTGCATGTCTGCAAATGATTTATTCA
>Locus:BSU29520_1:3019534-3019569(+)
TATTTGCGGTATAATTTTTCATGCACCACGGTGGTA
>Locus:BSU29670_1:3036555-3036668(+)
GCGGTAAACAAAAAGATCCTTTGCCTTCAGTGGCAAAGGATCTTTTTCTTATTTATACGTCACAAGGAAGTATTTTTTCTTCCCGCGGCGCAGAACAGTAAATTGGTTTTCGAT
>Locus:BSU31750_1:3259404-3259550(+)
TATTCTTCCTCAAGCTCTTCTTCAATTCTGCTTTTCACTTCGTGGATCCGCTGCATTTTATTGCTCCAGCAGTCCTCGCTTAAATCAACCGGGTATTCCTCCGGCTTGCTGATTCTCTTATATTCCTCCCAAAGCAGGCTGAGGTTA
>Locus:BSU31790_1:3262312-3262386(+)
CCTCTTGTGAAAAGGCTGTTACCCGTTAAACGAAACTGTTTCATCAGTGATATCGGCATCTTTGAAGAGAGTTTT
>Locus:BSU32110_1:3302615-3302559(-)
GCTGTGTCGCAGACACAAGCTCCTTTTTTTATTATTTATTTTCAAAAAGACTTGTTG
>Locus:BSU32570_1:3347053-3347175(+)
ATAGTATTCTCGTTTTTTCACTGCTTCCCCCGTCCTCCAAGCGATAAGGATAGCCATAGCCGAAAGCTCCGTACACACCGCAAGTTTTCGCAGCCGTTTCAGCAGCCTGGCGCAAAGCATACG
>Locus:BSU33820_1:3469185-3469235(+)
TACGATACTTCCTTCATCCCTTGCAAGCCTTTCGGCGTCACCTTTCGTTCT
>Locus:BSU34180_1:3509833-3509904(+)
ATTGCACATTTTCCTCGAAATATCCCGAAAGCACATCTTCCACATTCGTCAAATGCGCCAGCATGGCGGCTT
>Locus:BSU34550_1:3546839-3546940(+)
GCAAGAGCTGCGTCTCTTGCAGGTTTTTTTCATTTCAAGGAATTGACTCCCTTATTCTATACTGCTCCCATTCCTCATGTAACAGCTCAAGCGTCAAATCAC
>Locus:BSU35170_1:3612946-3613044(+)
CATCCTTCCGCTTTTAGCTCTAAAAGTAAATCGCGAAGCTCCGCGGCTCTCTCAAAGTCAAGCGCCTTGGCGGCTTCCTTCATTTCATGCTCCATCTGT
>Locus:BSU35310_1:3630954-3631016(+)
ATAAGAAAAACAAAAACCTTCCGCGGACATCACGGAAGGCTTCTCTTCATTATTCAGTCGGTT
>Locus:BSU36870_1:3786860-3786940(+)
CCGTTTGGATATAATGTTTTAATGATCATGACTGATTTTATGAGACATGTACACCATCGTCAGCATTGTAAAGATAAATGC
>Locus:BSU37650_1:3864262-3864327(+)
TATGTAAAACCCTTTCATGTTAGGCTTATTGAACGAAAACTATTATATCATTTCAGCAGCTGTGAT
>Locus:BSU38020_1:3901000-3900965(-)
TCTGAGCCGGCAATGGTGAGTGCTTTATGCATAGAC
>Locus:BSU38100_1:3910270-3910350(+)
AGCCCTGCCGATTCGGCAGGGCTTTTTAAAGATCAGTCAGCAAACGCCTCCTGCAATAAGCGATACGATCGGAGCTTATCT
>Locus:BSU38430_1:3945419-3945457(+)
AATGGTATTCATCTCCCTTTTTGTTGTACAAGTTACATA
>Locus:BSU40440_1:4157473-4157505(+)
ATGCGCCGGGCGGAACGCCTGCGTCATCAAAAC
>Locus:BSU40490_1:4161122-4161084(-)
TCGAATCGTTTGGTTTTCATCGTTTTTCACCTCTTTATG
>Locus:BSU00260_1:36540-36521(-)
GTTACCACCAAAAGGATCTG
>Locus:BSU02450_1:267706-267687(-)
TTCTGCGCAGCAAAAAAACA
>Locus:BSU03100_1:335457-335438(-)
AATGCACGGAAATGTATCCG
>Locus:BSU03590_1:409189-409208(+)
TGACGCTCTGTTTTTCTTAT
>Locus:BSU03830_1:436038-436019(-)
TGATTAACAAAAAAAGAGCC
>Locus:BSU04360_1:491128-491147(+)
GCTTTAGAAGCCGGTTTTTT
>Locus:BSU04440_1:496586-496605(+)
CTCTTTTTATATTTCCGATC
>Locus:BSU04800_1:529382-529401(+)
GTGAATAACCCGTGGAGGTT
>Locus:BSU05530_1:600131-600150(+)
TTTATACAATATGGTGTGTG
>Locus:BSU06390_1:697401-697382(-)
TTACCCTCTTTCTCGCCTTT
>Locus:BSU06780_1:744912-744893(-)
ATTTGGTAAAACAGCTGACT
>Locus:BSU07560_1:828056-828037(-)
CTGCGTTCGCGCCAGCTGGA
>Locus:BSU07680_1:839290-839309(+)
GGCTGTGACAATATCAAGAA
>Locus:BSU08100_1:883826-883807(-)
GGCTTCGTCAAGCACACCGT
>Locus:BSU08820_1:959515-959534(+)
CGGGTTTTTGCATTTCTCCA
>Locus:BSU09530_1:1030420-1030401(-)
GTCAATCAGTGTAATCCCCT
>Locus:BSU11170_1:1192956-1192937(-)
CTCGCTTGTGGCTGTTTTTT
>Locus:BSU11180_1:1194401-1194382(-)
GTAGCTTGAGCCGATATTTT
>Locus:BSU13020_1:1370932-1370951(+)
TCCCCCTTAAAAATGATGTC
>Locus:BSU14100_1:1484479-1484460(-)
AAAGAATCAGCCATCACGAC
>Locus:BSU14880_1:1559381-1559362(-)
AATCTTTCCATGCCGTTGTT
>Locus:BSU15350_1:1608934-1608915(-)
CTGAAATGCTGATCATTCCA
>Locus:BSU15430_1:1616155-1616136(-)
AAAAGCCCGGCTTTTACGCC
>Locus:BSU16760_1:1748384-1748365(-)
ACATTTCCGAAATTCATTTT
>Locus:BSU16910_1:1761799-1761780(-)
CTTCCCCGGAATAATGTCAT
>Locus:BSU16950_1:1765926-1765907(-)
AGTTTTCCTCTTTTATTTAG
>Locus:BSU17070_1:1781124-1781143(+)
AGCCCAAAATATCTATAAGT
>Locus:BSU17900_1:1922141-1922122(-)
TACTGCTGCTTTTCAAGGCT
>Locus:BSU19000_1:2071735-2071754(+)
AATAAATCATATAAACACCT
>Locus:BSU19180_1:2090593-2090574(-)
GTAAAATGATTTTTAATCAT
>Locus:BSU19630_1:2135397-2135416(+)
CCTTCCTTTTATCAATCGTT
>Locus:BSU20060.0_1:2162090-2162109(+)
AAAACGTAAACGTACCTATT
>Locus:BSU20800_1:2205174-2205193(+)
ACAAACAACTCCTAAGTAAT
>Locus:BSU23940_1:2488934-2488953(+)
CGATAAAAAAGCAGGCGCCT
>Locus:BSU26440_1:2705456-2705437(-)
AAATGAACCCGTTCCCGCAG
>Locus:BSU26550_1:2713930-2713949(+)
ACCTTAGGTTGATGAATTTT
>Locus:BSU26840_1:2742226-2742245(+)
ACTGACTATGTTCATCAGTT
>Locus:BSU28320_1:2897895-2897876(-)
GCTTTGCTGGTAAAAGGGAG
>Locus:BSU29520_1:3019514-3019533(+)
CGGAAGTCCGGGTTATCGGT
>Locus:BSU29670_1:3036535-3036554(+)
TCTTTTCCTTTCATTCCTAT
>Locus:BSU31750_1:3259384-3259403(+)
ATGAAAGGCCAGTTTTTCTT
>Locus:BSU31790_1:3262292-3262311(+)
ATACAATAAAAAAGCAACAG
>Locus:BSU32110_1:3302635-3302616(-)
TATCTTCAAATAAAAAAGGA
>Locus:BSU32570_1:3347033-3347052(+)
TAAAAAACGAGACACTGCTT
>Locus:BSU33820_1:3469165-3469184(+)
TTTCAACAGTGCCAACTCCT
>Locus:BSU34180_1:3509813-3509832(+)
GCCCGGGAAATGAGTTGGTT
>Locus:BSU34550_1:3546819-3546838(+)
AAAAAGTAATAACACAACCT
>Locus:BSU35170_1:3612926-3612945(+)
ATCCATAGCCATTTGTTCAT
>Locus:BSU35310_1:3630934-3630953(+)
TATTTCCAAAGAATTTGCAA
>Locus:BSU36870_1:3786840-3786859(+)
TTCCTCCTTTAAAATGTTAT
>Locus:BSU37650_1:3864242-3864261(+)
CAATCGGTTGGTTTGCCATC
>Locus:BSU38020_1:3901020-3901001(-)
TCCCAGCACCGCCGCTGGAA
>Locus:BSU38100_1:3910250-3910269(+)
TTCACTGTTGAATAAGAAAA
>Locus:BSU38430_1:3945399-3945418(+)
GCATGATTTCATCTTTCCTC
>Locus:BSU40440_1:4157453-4157472(+)
AAGAGCAGCTCTTGGGGCTT
>Locus:BSU40490_1:4161142-4161123(-)
AAATAAGAATAAGGGCTGCG
>Locus:BSU01240_1:139997-139926(-)
AGTTCTTCTTTAAGAGACTTTACTTTTTGTTCAATTTCAGCAGTGGTAAGGTCACGAATTTCATTAGCTTTC
>Locus:BSU02140_1:233916-234032(+)
AAGCACTACCTGTCTTTCATAATAAAAAACGGATGTAAACGGCGTGTTGGAAAACTATTAATCTTTTATGTGTCTTTCTTAAACATGCTCTGCCCGTTTTCCTGTATTCCACGTCAA
>Locus:BSU02790_1:300878-300825(-)
GTGCTTTTTGTTTCAGTCCCTCTTTCTTCACAAAGGCGGCCCCTTTCATCCTTC
>Locus:BSU02830_1:305694-305659(-)
TCACAATCGCTGTTTTTCCGGTTAAATCTTTGTACA
>Locus:BSU04010_1:454645-454589(-)
ACGGCGCTTTATTATCGGTGCCGTCATGTTCCATGTTCTTTTTGCATTGCATTTTAT
>Locus:BSU04160_1:467211-467131(-)
CAGCAAGCTCAGTTACGGTTATATATCTGTTTTGTAATAATAAGTGCTTTAACAGCTTTTGTTCTCTGGCAGTCATATACA
>Locus:BSU04190_1:471805-471710(-)
CCTCGTACTCATACACCGGACTTGGATTCATTTCGCTTTCAATTCCCGGCTGGCGACTTTGAGTTTGTGCCGGCAGTTCTTTTGGATAATTTGCCA
>Locus:BSU04230_1:474765-474733(-)
AAAATAAAAAGTACTTGTGTTGTAATGACATGC
>Locus:BSU04330_1:488795-488715(-)
AGGAGAAAGGCTTTAAAACCCGGAGACCTGAATCACTTGCCCAGTCTTCTTTTCAACAGGTCGATCGCCGCGAGCAACCCG
>Locus:BSU05344_1:581481-581416(-)
AACTGTTTTAAACGGTCACCAATTTCATCACGGACCCTTTGGAAACACTTCTTCTGTTCCGTGTGC
>Locus:BSU06410_1:698352-698248(-)
ACATGGATAATGTCAACGATATTATCGAACGATACAAAAATTCATTCTACTAATGTTCGTGTTTTAGATCAATTTCCCTTCAAATACGATTTTTTTCCCGCACGG
>Locus:BSU07820_1:854350-854234(-)
AAGTACGCACATTTTTGTTGGATAGTATCAATTTTGATACCAAACAAAAAAGCGCGCTGCCGCAGGCAGGCGCCTCTCTCATTTCCCCCGCCGCGCAAAATCAACAAATCGGAATTT
>Locus:BSU08510_1:924634-924720(+)
TATACAGTCTTTCGGTCCGCTATCAGCTGTGAGAGTGCAAATTCAAGATCCGAATATGTAAAACGAAATCCAGAGGTTATCGCTTTT
>Locus:BSU08790_1:957698-957642(-)
GAAGATGGAGCATTCTCCATCTTCATTTTTTTTATTGATATAAATTGCTTCCCGTAT
>Locus:BSU09540_1:1031432-1031397(-)
AGAATAACTTTTAAAGCATTTGCACAAAACTTATAC
>Locus:BSU09850_1:1059203-1059241(+)
TTATCCCTGTTTTTTTGCGGGCTGAACCTCAGGCTTCCA
>Locus:BSU11710_1:1246873-1246838(-)
CTGATCCGGCGATTGTCAATGCTTTATATATACTCA
>Locus:BSU11809_1:1253151-1253104(-)
CATAACAGCCGCCGCCGTAGCCGCCGCCGAATCCGTATCCAAAGCCCA
>Locus:BSU12490_1:1319731-1319675(-)
TGGCTTTGCTTGATATTGAAGCTCTTTTATATGATAAAACATGAATCATTCCTCCCC
>Locus:BSU13440_1:1410697-1410656(-)
ATGGATACAATCCATGAAATGACGACTTTGTTTCCGGAATAC
>Locus:BSU14430_1:1512425-1512375(-)
TCAAATAACTTGCGATCCGCAAACCGCAAGCTTACATTATTTACAGCAATC
>Locus:BSU15350_1:1608884-1608771(-)
TATATGAACGGGCAGGCTGAACCTTGTCAGCAAGAAGAAATTTTCATGTCATTGTTCTTTTTTCCGGCTGCACCAGCTGATGATAAAATCGAGTATAATTTTTGTATACTCTAC
>Locus:BSU16220_1:1695153-1695073(-)
GATTCTTGTTTAATGATATTAGACAATAATATCATCCCCTCCGCCTCTTGCTATTACAATTTCACCGGCTTCTTCAAGCTT
>Locus:BSU17240_1:1859911-1860054(+)
AGGGAGAAGAACGAAAAAAGTGAAAAAACGGCTCGATATAAAGCAGCGCCTTTGAACGAAAGCTCAAAGGCGCTACGCTGTATTATTTTGATGAAAGTGGCTGTCAGCTGTGCTGGATATCAATTGTATATACTGCACGATCTG
>Locus:BSU17240_2:1859911-1860054(+)
AGGGAGAAGAACGAAAAAAGTGAAAAAACGGCTCGATATAAAGCAGCGCCTTTGAACGAAAGCTCAAAGGCGCTACGCTGTATTATTTTGATGAAAGTGGCTGTCAGCTGTGCTGGATATCAATTGTATATACTGCACGATCTG
>Locus:BSU18720_1:2041928-2041975(+)
TTACTGCTCTGCATTTATTTCTTTCGGTATCCGAGAAGGAGCTTTGGG
>Locus:BSU19290_1:2099448-2099510(+)
AGCTGCACAAATGCTTTGTCAGCACCGCCTGAACCTCGCTTAAATCGGTGTCTTTCGCAAATT
>Locus:BSU20370_1:2182409-2182501(+)
CATCCTGCTTTTATATTCAATTTCTCAACTGTGATTAGTTCATTGTCAAGATTTGTTGTGAAACAGTCCTTTATCCGCATGTTGCCCATATTG
>Locus:BSU20930_1:2213085-2213120(+)
AATTTCGTAGGAATATCGAATCCCAAAACCAATAAA
>Locus:BSU21650_1:2283818-2283961(+)
TTATTTAAACTACTTAACGTACACTTATTTATACTGCTACTTATTTATTGTCCTTTATATGCTCTTCCCCATAAATACTCTTCATTGTTTCTTCACGTTTTTTCTCTTCCCTTTTCTCTTCCTCTGGAGATACTTTCTTTACTT
>Locus:BSU22890_1:2395998-2396063(+)
CATTCTATCTTCGTTGAAAAATTCAAAAAAAGTGGCATTTGCCATCCTCAGCGGGACTTTTGCTCC
>Locus:BSU22930_1:2399129-2399221(+)
CTTTTTATGCTTTCTCATATCTGCTACTCACAGAAAATGTGTTTACCGATTCTTTTAATCTGCGGACGCCCCCAAATCCACGGACTTGTAGCC
>Locus:BSU23990_1:2493030-2493131(+)
ACCCGGGCTGCTTTGAGCATCCGGGTTGTTCGTCTTATACTTCTTCACAATATTCTTCAAAGGCTTCCTGCAGCTTTGCCACTACAGCCATCGGCTCATGGC
>Locus:BSU24670_1:2556108-2556230(+)
ATGACTTTTTTTATACCCTTTACACTGTTTTATTCTGTCCATCTCAGCAGTTTTTTCTGTTTTTGGTCAAACACGATCTGTGCAGTTCTTTCTGTTCCCGAATCCGTTGACACTCTTAAGTTG
>Locus:BSU24760_1:2562967-2563008(+)
CAACACTCTTTTATTTTAAACCCTTTATTGGCCAGGGCTTTA
>Locus:BSU25380_1:2617436-2617495(+)
CTTCTTAGAGAGATTATGATTTGCGGTCTTCATCCGAAGGGTCTTTCGTCAGCTTGCCGA
>Locus:BSU26660_1:2725115-2725186(+)
TACAATTTACCTGTTAAAAATTGGGCCTCACCAAGTCCAAAACTCCAGTCAGCATTATCATTTTCAACAATA
>Locus:BSU27200_1:2779343-2779465(+)
TCAGCCTCCTTTGCTTTTTTCTTACTTTGTAAGTATATCCACCAAATTCCATTTTGTAAACATCTTTTTCTAAAAATGGACGGAAATTGTGCAAATCATCGAATGGATTTGCCCGTTGGTCAT
>Locus:BSU28580_1:2920937-2921083(+)
TATTTTAGTTCAACAACCGTAACGCCTGATCCTCCCTCACCTGCTTCACCGAAACGGGAACTTTTGACGCTGCGGTGGTTTTTCAGAAGATCCTGTACGCCTTTTCTTAAAGCGCCGGTTCCTTTTCCGTGGATGATTGACACTCTT
>Locus:BSU29080_1:2972280-2972342(+)
CCAGAGTTACTGATATATGCACCGACAGCTTGGACAATGAAGCATTATGCTACTTTTTTGTCT
>Locus:BSU30470_1:3119508-3119603(+)
CACAAAGTCAATCCTTTTTTTACAAAAAAACGGACCCTTTTAAAAGGGTCCGTTTTCCTACACATCAAGAGGGTGCTGCAGGATCATATTATTTTG
>Locus:BSU30530_1:3124250-3124399(+)
TCAGCTGATATTTCGTTCGCTGGCAGCAGCCGCATTTTTTTTATGAAACCCTTTTCCATAGTACACAGCCAGCAAGATGAGAAACCATATCGGCCCGATAATCACGGCTACTCTTGTATCAGGGCTGTAAGCCATAAGAATGACGACGAA
>Locus:BSU31450_1:3230068-3230030(-)
ATTCGTGTGAAATCCTTTCGTATAAAATATGAATCTATT
>Locus:BSU31550_1:3241189-3241085(-)
CAACGCGTGTATTTCGCCTTTTTTGACTTGAAGATTGATATTGTCATTGGCGACGATACCTGGAAACGCCTTGCGGATATTGAGCATTTCAATGACATATTCCAT
>Locus:BSU31750_1:3259404-3259550(+)
TATTCTTCCTCAAGCTCTTCTTCAATTCTGCTTTTCACTTCGTGGATCCGCTGCATTTTATTGCTCCAGCAGTCCTCGCTTAAATCAACCGGGTATTCCTCCGGCTTGCTGATTCTCTTATATTCCTCCCAAAGCAGGCTGAGGTTA
>Locus:BSU31900_1:3275833-3275931(+)
CATAATATTTCAAGCCGGTCTCCGTTTGTAATGCCGCAATCAGACAGCTTGCATTCTCCGGAAAACACCTTATCCTTGTTCACCACTCTGATCCAGTGC
>Locus:BSU32520_1:3341082-3341231(+)
AAAAGAGTCAAACGAAGAAAATCAGATTGGAGAAAACACGAAATCATATCGTTAAAAAGCTTGCGGAGTTCCGCAAGCTTTTCTTTACACCGCTGCCTGGCGGCCAGCGTTTTCATACACATCCAGCGCTGCTTGGAGCGCTTTTCCTGC
>Locus:BSU32520_2:3341167-3341244(+)
TACACCGCTGCCTGGCGGCCAGCGTTTTCATACACATCCAGCGCTGCTTGGAGCGCTTTTCCTGCTTCGATTCCTGCG
>Locus:BSU33240_1:3410485-3410447(-)
ATGTCATTTTGTTTTTTCATGAAATGTTTCCTCCTTACA
>Locus:BSU33500_1:3441122-3441229(+)
CATTTTACTTTTTGCAGACGAAGAGCATTCAGAACAACGGAAACGGAGCTGAATGCCATTGCTGCTCCTGCTATCCACGGTGCTAAAAATCCAAGTGCTGCGATTGGG
>Locus:BSU34630_1:3557785-3557835(+)
TACAGCGTTGATTCTCGTACAATTAACTCTGGTTCAAAAAATAGACTTCCT
>Locus:BSU36750_1:3776722-3776805(+)
CTACTTTTTCGCCATATATTTATTCAAAAACGCATCTGCCTCAGAAATTTGTGTGCCTTGGTAATAGTACTTTACAATGTCATC
>Locus:BSU36800_1:3781071-3781193(+)
ATTTCCCTGCTACATCCAATCTGTTCAAAGCCCGCTGTAACGCAAGCTCAGCCCGACGAATGTCAGTATCATCTGATTGAGAATTCAAACGCTCCTGCGCCCGCTGGCGTGCAGCTTCAGCGC
>Locus:BSU37560_1:3854238-3854312(+)
GAATTCACAGCTTTTATCCTACATGCCTCGATTTTCCACCTGTTTCACAAGTTTATCTTTAAAAGTTTGGAAAGG
>Locus:BSU37600_1:3859506-3859568(+)
GACATCTCCTTTTTCCTTCTTTCCAATTTCTATGTCAGTCCCAGCAGCTGCCGGATTTTCATT
>Locus:BSU39270_1:4033779-4033913(+)
CAAGATAAAGCAAGCAGCGCTTCTTTTGGCTGCACTTTACCGATCTCTTTCACCGGCGAAAACGAATATTGGTCTGTGTTGGTCACAATCACCGGGGTAATGACGTCATATCCCGCGGCTTTGATTTGCTCCAGA
>Locus:BSU40370_1:4148852-4148980(+)
TATACAGCGCAAAGCGGAGTGGCCTTCTTCGGATCGGTGTCGTATAAGTCAAATGTCTCACCCGTCACAAATCCTTTAGAAGCCAATGTCTGCTGCACAGACATTCTTGCCAGCTCCTTCATGTTGTTG
>Locus:BSU01240_1:140017-139998(-)
ATTGAAAGCGAAGATTGAAA
>Locus:BSU02140_1:233896-233915(+)
GATTTCTCCTCCTTATAGAT
>Locus:BSU02790_1:300898-300879(-)
CGGCACCCGGCCGATTTCCA
>Locus:BSU02830_1:305714-305695(-)
GATTCCTTTTGAAGACCCTG
>Locus:BSU04010_1:454665-454646(-)
CATCATTTTTTTAAACGTGC
>Locus:BSU04160_1:467231-467212(-)
CGTGCTGACTTGCATCAGCT
>Locus:BSU04190_1:471825-471806(-)
TTTGTCTGCTCCTTTATAAT
>Locus:BSU04230_1:474785-474766(-)
GAATCAGCAATAAAAAACAA
>Locus:BSU04330_1:488815-488796(-)
TTTCCTTTTTTCAATACCAC
>Locus:BSU05344_1:581501-581482(-)
TTTATTCCCCAGTTACAGCA
>Locus:BSU06410_1:698372-698353(-)
CATGTTTATCTTAACAACGG
>Locus:BSU07820_1:854370-854351(-)
GCCATTATGATAAAAAGTAA
>Locus:BSU08510_1:924614-924633(+)
TTGACGCTTCCTGCTGTTTT
>Locus:BSU08790_1:957718-957699(-)
CTCTGTTTTTCTAAAAAAAT
>Locus:BSU09540_1:1031452-1031433(-)
TCACTCCTCCGCGAAGAGAA
>Locus:BSU09850_1:1059183-1059202(+)
TGATTACAGTGCTGCTTTTT
>Locus:BSU11710_1:1246893-1246874(-)
CCCTGCGCCGCCGCCTGAAT
>Locus:BSU11809_1:1253171-1253152(-)
GTAACCGCCAGCATAACCGC
>Locus:BSU12490_1:1319751-1319732(-)
TAAACCGGATCGGGATGAGC
>Locus:BSU13440_1:1410717-1410698(-)
CAGGCATGCCAACAAAGCCG
>Locus:BSU14430_1:1512445-1512426(-)
TAAATTTAATATTAACATCT
>Locus:BSU15350_1:1608904-1608885(-)
TTTCCGTCCTTTTGTTCAAG
>Locus:BSU16220_1:1695173-1695154(-)
CCTTTTGTGGAGAAATAGAT
>Locus:BSU17240_1:1859891-1859910(+)
TATCTTAGGCGTCATTCAAT
>Locus:BSU17240_2:1859891-1859910(+)
TATCTTAGGCGTCATTCAAT
>Locus:BSU18720_1:2041908-2041927(+)
CCTTACCTGAGGTTTTGTCT
>Locus:BSU19290_1:2099428-2099447(+)
GGCTGGCTCATCAAATATTC
>Locus:BSU20370_1:2182389-2182408(+)
TCAAAGGGCGCTACACCCCT
>Locus:BSU20930_1:2213065-2213084(+)
AATTCATAATTTAATATGTT
>Locus:BSU21650_1:2283798-2283817(+)
GTTTAAATAAAATGTGAATT
>Locus:BSU22890_1:2395978-2395997(+)
ACAGGTTTGTCAAGCAATAA
>Locus:BSU22930_1:2399109-2399128(+)
TCTGATCATTTATCACACCT
>Locus:BSU23990_1:2493010-2493029(+)
GGAAATTTATGCACAAAAAA
>Locus:BSU24670_1:2556088-2556107(+)
TATTATGAGTGTTGTCTCAC
>Locus:BSU24760_1:2562947-2562966(+)
GATAAACATGGCAAAGGCAT
>Locus:BSU25380_1:2617416-2617435(+)
ATCTTCCATCAGCGTTCTCC
>Locus:BSU26660_1:2725095-2725114(+)
ATTTGAGGGTAGTATTCAAC
>Locus:BSU27200_1:2779323-2779342(+)
TGTCTCATTGTCATTTTGGT
>Locus:BSU28580_1:2920917-2920936(+)
CTCATGGCCATACTCCCTTT
>Locus:BSU29080_1:2972260-2972279(+)
TCGAAAATGGCATCCTTAAT
>Locus:BSU30470_1:3119488-3119507(+)
ATACAATAAATACTTTGACT
>Locus:BSU30530_1:3124230-3124249(+)
CCCACTGGGAGCTCTTTTTG
>Locus:BSU31450_1:3230088-3230069(-)
GATAGTCTTTTAGAATTTCC
>Locus:BSU31550_1:3241209-3241190(-)
CCCGCTCCGTTTTCACCGAG
>Locus:BSU31750_1:3259384-3259403(+)
ATGAAAGGCCAGTTTTTCTT
>Locus:BSU31900_1:3275813-3275832(+)
GACATTCAACCAGATCCTTT
>Locus:BSU32520_1:3341062-3341081(+)
ACATAGAAAGAGGATTTGTA
>Locus:BSU32520_2:3341147-3341166(+)
GAGTTCCGCAAGCTTTTCTT
>Locus:BSU33240_1:3410505-3410486(-)
CTCCTCTAATTGGCTGCGGA
>Locus:BSU33500_1:3441102-3441121(+)
CCGGCATATAGCCGGTTTTT
>Locus:BSU34630_1:3557765-3557784(+)
CGATAACAGAATAAGGCGCT
>Locus:BSU36750_1:3776702-3776721(+)
CGCCCAATGAGCGTCTTTTT
>Locus:BSU36800_1:3781051-3781070(+)
AAAGAGAAGGATTTTTTCTT
>Locus:BSU37560_1:3854218-3854237(+)
AAGTCAAAAAAGCAAAATGT
>Locus:BSU37600_1:3859486-3859505(+)
TGTTCTTTCAACAAATTCCC
>Locus:BSU39270_1:4033759-4033778(+)
GATCACCCCATTAGTTTTTT
>Locus:BSU40370_1:4148832-4148851(+)
CATGATTTACATAGAAAAAT
>Locus:BSU00520_1:59415-59335(-)
GGGTTACGCCTTAAGCTATTATTGTTCGTTTTCACCTTCAGGCTGAGCATCGGCAGATTCCTCTTCATCGACCTCAGCTGC
>Locus:BSU01140_1:134244-134173(-)
ATCATCAGCATTTGCTTTGTATTTCCAATGCTTAGTTCTTTCATGATTGCGATTGATTTCTTTTCAGGAATC
>Locus:BSU02790_1:300917-300831(-)
TTTCCAGTTTTAAGTGTGTCGGCACCCGGCCGATTTCCAGTGCTTTTTGTTTCAGTCCCTCTTTCTTCACAAAGGCGGCCCCTTTCA
>Locus:BSU03180_1:342673-342539(-)
GCTGTAAATCAGGTTCTGCTTGGACTTTTGCAAGTTCCTCCAAAGACAATTTCCAAAACTCAGAAAAATCTTTCGGTGCTGTTTTTTCAGGCTTATATGTTTGCAATTGGTCGAGCGGCAGATCGAATAGTTGCA
>Locus:BSU03990_1:451661-451620(-)
AATCCTCTCCCGATATTTCCCGCACCGAAATGTAAGGCGATC
>Locus:BSU04130_1:463742-463798(+)
AAGGCCTTCTTTAATGTGAAGCATTGCTGCCTCTCTGACCATGCTATCCCTTCTTTC
>Locus:BSU05840_1:628666-628631(-)
AATCCTTTGGAAAACGATATTGTTCTGTATGTGCCA
>Locus:BSU06780_1:744888-744853(-)
ATGATTTCATTAATAGAATGGTATCTATTACTTGCC
>Locus:BSU06850_1:753312-753265(-)
ATAATGACCAAAACCAGGTCCGCCATACATATGTCTTGTATCAGTCAT
>Locus:BSU07820_1:854299-854234(-)
GCGCGCTGCCGCAGGCAGGCGCCTCTCTCATTTCCCCCGCCGCGCAAAATCAACAAATCGGAATTT
>Locus:BSU08130_1:886175-886288(+)
AGCACTCCTCAATTTGCATTTATCTTTCATTATAGAGGAGGAGAGCTTTTAAAGCTTCGGATGATTCTCAAATTCCTTCAAATACGCTTTTCGCTGAACCTCTGTAAATTGGCT
>Locus:BSU08180_1:891405-891304(-)
TACAATTACAGATTCGAAAATGGGGGAATTTCATTTATGATATGCGGGTTGGGCTTTGATCAAGCTCAGGCCAGAAGTCTTTGTTGGCCTCCACTAAATCCT
>Locus:BSU08260_1:900099-900061(-)
TCTTTCTTTTTTGTACTCACGGCTTTCTTCCCCTTCTTT
>Locus:BSU08880_1:965961-965911(-)
TCAACAAGCTGTTGGCGTTTTAACTCTTTTGCCACTTTTGATTTTTTAGCC
>Locus:BSU10180_1:1094699-1094637(-)
TATTTCCATTCACATTTTTCCAAGCGGGCATTGCTGCTGCTTGGACCTTTTATTGAAACACCC
>Locus:BSU11139_1:1190036-1190140(+)
TTATTGCAGTTTGTCCAGCTGATTTTGAAATTGATGCAACTGTTGACGTTCCGCATCTGTCGAATTGGCATACGCAGAAGATACAGCATTTTTGGCTCTCAGAAT
>Locus:BSU11170_1:1192936-1192859(-)
GCTCTGAGTTCACAGAGTACGCAAACAGGGCCGCATACGCGCCAGTACAAAGCGCGAATGCAAGCAATTTCTTTTTCA
>Locus:BSU12050_1:1277409-1277462(+)
TATGTGAAAAGTAAGGAATTAACGCAGGGCCATAAAAGTAATGATACAAAGCAA
>Locus:BSU12420_1:1315808-1315659(-)
GAAGAACGCAAAATAACCGCAATTGTCGAATTTCGGCTAACCGCAACAAAAAAGCACGGGTTTTTCAAACACCCGTGCTTTCTTTTAGTGAAAACCGACTTTGTTTCTTTCCATCCAGCTTCCCCGCTGGCTTTTTCTTTGCTCTCCTGT
>Locus:BSU12860_1:1351377-1351412(+)
AGCTTGCTTTTCGTTTTTTCATCCCGTAATAAACAG
>Locus:BSU13750_1:1441333-1441292(-)
GCAATGTTACACCTTCTAATTCTGATTCTTTTCTTGTCGTCA
>Locus:BSU13910_1:1459779-1459651(-)
CAAAACGGCTTACTTCCGCTTCAGAATCAGAGATGTTTTTCTTTTCAACCGTTAAATCTGGCTCTTCAAGCCGGTACGCTTTTGCAATCGCGATGCCGGCTGAAGCACCAATCCCTTTTAATTCTTGCA
>Locus:BSU14460_1:1516339-1516422(+)
TTATGGATGATTCAGTTTTACAGTGCCGCCTGCAGGCGAATGGGGCATATTTGCCAAAGAAATGCTCATGCCTCCAAGAATAAT
>Locus:BSU15230_1:1593631-1593536(-)
TGCCGTTTGTCGTTTGCTTACAGTATATCATATGAACAGCTTCAGTCAGAACTTGAATCAGCGATTTCCGCCGATGATTTCAACCTCTGTGTGCAT
>Locus:BSU16170_1:1690153-1690121(-)
GAGTTAATAATTCTTGTTTTTTGTAATAAAGCC
>Locus:BSU16940_1:1765794-1765651(-)
AAAAGTTGTCAAAAAAAGCAATATTTTTATCATTTTTTTGCAAAATACAAAAAAGCTGAGTTTTTCACTCAGCCTTTTGTATCATTTGAAACTTATTTTATTTTTATTCTTCAAATTCGAGTTCTTCTTGTGTCTCTTCAGCTT
>Locus:BSU18819_1:2050374-2050520(+)
TACTTCTTTTTGCAATTCATAACAGCAGCATACTCATTCTCCAATTCCTCAACCTTCTTTTTATTCTTTCTCAAATATTTGCATGTGGTAGCCCTCGATATTATCCGCTTACTCATTTTTGCGCTTTCAAATATATTATTGAAGGCC
>Locus:BSU19600_1:2134219-2134115(-)
TTCTATCAGCATATGATAGATAGGAAAAAAAGGTTGGACGAAAACAGGGGGCGATACGCCGTTTTACTTGTACGCGATAAAAATACAATGACCCATGTACTCACT
>Locus:BSU22350_1:2345433-2345582(+)
TTATTGTTCAAGCCAATTGTAAAAAGGAACCTGCCTTTTATACTCTTTTTGCGGTTCATTCTGCTTTGCTTGTACACGCCGGAATTTTTGGCTGTGTATTTTTGCCTGCTCCACAGTTTTAAGCCCATTTTTCTTCCATTCAAACAAAAT
>Locus:BSU23680_1:2463217-2463255(+)
TCAATCATTCGTGTTCTCCTGAAACAGCCGCTGTCTGTC
>Locus:BSU24000_1:2494602-2494537(-)
GGGGAGAGTCAACGGATTTGCAAAATCTTTCTAAAGCCTTATGACAGTTATTCATTTGCGGGAACA
>Locus:BSU24230_1:2519062-2519205(+)
AGAGGGATCAAAATAAAAAAACTGCCGGAAACTCCGGCAGTCAGCTTGCTTTTTCTTTTCCATAAATATCGATTCCTGCTTCTGACAGCATCCATTCAATATGAACACCGTAGCCGCTTGTCGGGTCATTTACAAATACATGGG
>Locus:BSU24670_1:2556138-2556218(+)
TATTCTGTCCATCTCAGCAGTTTTTTCTGTTTTTGGTCAAACACGATCTGTGCAGTTCTTTCTGTTCCCGAATCCGTTGAC
>Locus:BSU26400_1:2701950-2702012(+)
CTTCAGTACATCTTTAGTCCCTGCTTTCTTTATACAGGCCTCGATCTGGCTGTCGATGCTCGA
>Locus:BSU26410_1:2702610-2702726(+)
AGTTATAAAAATCTGTACCAGTTCCCTTTCACAATTAGGACATTTCGGCGGCGTTTCGGCATAATGCGAACTAATTTATTAATGTTCAACAACAGAATTTCGTCTATTGGCAATAAA
>Locus:BSU26670_1:2726740-2726681(-)
TCCATCCATTTATTTACGATTGATCTGGCCTCTTTATCTGAAAATGATCCCTCATATGCG
>Locus:BSU26900_1:2749601-2749485(-)
CATATGCAGGAAATAACTAAGAAACAAACTCGCCATATAAAAAGCACTGATTATTTTTTATCAGTGCTTCCGTTTTGTTTATTTAGAGTAGACAATTTTTTTTATTGTTTCAATAGA
>Locus:BSU26940_1:2752136-2752192(+)
ACGTTATTCTATGATTTTGCGAGTCAAAAAATCATAACATTTTATATATTTCAATCA
>Locus:BSU27250_1:2784972-2785094(+)
CTTACAGAGAAAGTAATTCTATCCATTTGTTATATATTTTCAAGCGCTTGGCCGATATCTTCCAACAAGTCTTCCGCATCTTCAATTCCTACAGAAATTCTGATCAAGCCGTCCGTAATGCCG
>Locus:BSU27660_1:2829447-2829485(+)
ACGAATTCCACGCTCCTTTTTTATTGTTTTTCAAGAAGA
>Locus:BSU29020_1:2967033-2967068(+)
TATACAGCAGACGGATGTTTCATTCGTGCCGCTACA
>Locus:BSU30060_1:3075460-3075368(-)
TCAGCAACACGCCAGCGCCCTGTTCTCCTGCTGCAATCGCAGCCATCAAGCCTGAAGGGCCTCCGCCGATTACGATTACGTCATATTGTTTCA
>Locus:BSU32140_1:3304097-3304168(+)
TATATTTGCTTTTTGAGTTTATCTTCCATCAGTTCTGCCATTTGTTTTGCATTTGGATTTTCTTCATTTTGC
>Locus:BSU32440_1:3331956-3331858(-)
CTCCGACGATCAACGGAACGAGAATGGCTCCCGCATACATGGCAAGCATGTGCTGAAGCCCCAGCATCATTAGCTGTAAGGCATTGTGCTGTTCCTTCA
>Locus:BSU33990_1:3487921-3487977(+)
AAAGAATTTGATTCGATGAAATTCGAACAATATAAAACGAACGGTTTGGAACATTAT
>Locus:BSU35020_1:3596591-3596544(-)
CTGCTATTTGGCTTAGCTCTTCATACGTTTGACATTCCATTACTTTCA
>Locus:BSU35840_1:3695239-3695159(-)
AAAACGGGATGGCGTAATCGCCATCCCGTTCATTATACACCTAAATCGTTTTGCAGCTCTTTTTTAACTTCCTGCAGCTTT
>Locus:BSU36668_1:3769170-3769292(+)
TCAGGCGGGACATCACCTCCCTTTCTTCGAGAATGGGGGTCATACGGTAAGATGCCTTTCAAAGCGGCATGCCGTTTCTTCATCAGCCTTGCCATGGTCAACAACCGTTCCCCTGTCGATCAC
>Locus:BSU38260_1:3926659-3926751(+)
AAAGAAGCCTGTAAAGGCTTCTTTTATGATTCCAGCAAACGCTGGGCAATATATTCTCCTTTTTTGCAGCCGCCTGGGCATGCGTATAAAGCA
>Locus:BSU39040_1:4007700-4007843(+)
TTAAGCAATACACACTTTTATAGACTGATTAAATCGAAAGAAGTTTCTAGGTCTAACAGCATGATTTTTCCAATAAAAAAAGAGACACAGGATGTCTCTTTTTTTACTGTTTGCGCCCAGAAATCGCTTCATGAAGGGCTTGTG
>Locus:BSU39110_1:4015969-4016043(+)
CTGGGAGCAGGTCATTCATCATTTATTCGCTTTATTCACCTTCAGCTGTTTCCCTTTGACGGTTGTGTTCTTCAT
>Locus:BSU39360_1:4043670-4043575(-)
TGTTTCGAAGCATCCGAAGCACTGCCTCTTGCTCCCATCCTAAGCATTCAAGCTCTGTTCCTCTGTTGGCACGGATTGATTTTTTTACATCAGTCA
>Locus:BSU39450_1:4054355-4054462(+)
CAGCTATGGCTGGCTGAGATACGTTTTTGCTGTTTAGCTGATTGTGCAGGTGTCATCCAAGCAGCCGCTGCGGCAGCTGTGACTCCGCCTGCTAATTTCCCAATGATC
>Locus:BSU40540_1:4167624-4167686(+)
ATTTCTGCTGATCCTTCACTAAGCCGTTCGAACGATAAGATTCCAGCACGTCTCTGTTGGATT
>Locus:BSU41010_1:4209604-4209654(+)
TACTCGGCTATCTTCGCAATGCGTCCCTGCTCTAAATACACCAATAGAATT
>Locus:BSU00520_1:59435-59416(-)
CAAAAGACGTAACCGCGGGA
>Locus:BSU01140_1:134264-134245(-)
TTTTCACGTCAACTCCATTA
>Locus:BSU02790_1:300937-300918(-)
ATCACCGCCATAATCTTCAA
>Locus:BSU03180_1:342693-342674(-)
GTCAGCAGGATAGTCAACCG
>Locus:BSU03990_1:451681-451662(-)
GGTGAAGCAGCGCGCCGATA
>Locus:BSU04130_1:463722-463741(+)
GCATCCTCAAACTCTTGTTC
>Locus:BSU05840_1:628686-628667(-)
AGCGGATGATCCCCACCAAA
>Locus:BSU06780_1:744908-744889(-)
GGTAAAACAGCTGACTTTCC
>Locus:BSU06850_1:753332-753313(-)
TGGCCAATACCAAAGCCCTG
>Locus:BSU07820_1:854319-854300(-)
TTTTGATACCAAACAAAAAA
>Locus:BSU08130_1:886155-886174(+)
GAATGGTAATCAGCATCATG
>Locus:BSU08180_1:891425-891406(-)
CCCATTTTCTTTCTATTATA
>Locus:BSU08260_1:900119-900100(-)
TTTCTTTTCCTATTACAGCC
>Locus:BSU08880_1:965981-965962(-)
GTCTAATACCAGCGTATTGC
>Locus:BSU10180_1:1094719-1094700(-)
GATGACCCATGCTTAATGAA
>Locus:BSU11139_1:1190016-1190035(+)
CGAGTCGCCATAGCCTTTTT
>Locus:BSU11170_1:1192956-1192937(-)
CTCGCTTGTGGCTGTTTTTT
>Locus:BSU12050_1:1277389-1277408(+)
ACTTCTTTGAGGGTTATGAG
>Locus:BSU12420_1:1315828-1315809(-)
TATCATATTTACAAGAAAAA
>Locus:BSU12860_1:1351357-1351376(+)
AACAAGGGAACCGTTTTATC
>Locus:BSU13750_1:1441353-1441334(-)
ATTTGTACCTTGATTGCCTA
>Locus:BSU13910_1:1459799-1459780(-)
TGAACGTGCAATCGCTTCAT
>Locus:BSU14460_1:1516319-1516338(+)
CGTCTTGGGTTTTTTCAATA
>Locus:BSU15230_1:1593651-1593632(-)
AAACAAACGGCATACTATGA
>Locus:BSU16170_1:1690173-1690154(-)
CTGCCGCAGCTTGCAGCATG
>Locus:BSU16940_1:1765814-1765795(-)
TTAGACGAATAAAGCCCTAA
>Locus:BSU18819_1:2050354-2050373(+)
AGGATATCACCCAACCCATC
>Locus:BSU19600_1:2134239-2134220(-)
GTTCCCCTCCTATCCTGACT
>Locus:BSU22350_1:2345413-2345432(+)
ACGATTGTCACCTTTTCACT
>Locus:BSU23680_1:2463197-2463216(+)
CTTCCTTATGCTGGAGAAAT
>Locus:BSU24000_1:2494622-2494603(-)
TACTGTAAGACCTCCTCCTA
>Locus:BSU24230_1:2519042-2519061(+)
GTATGTATTCTGAGAAGTGA
>Locus:BSU24670_1:2556118-2556137(+)
TTATACCCTTTACACTGTTT
>Locus:BSU26400_1:2701930-2701949(+)
AAAATCCTTAGATCGGTATA
>Locus:BSU26410_1:2702590-2702609(+)
AGCTGACATTAAACAGATAG
>Locus:BSU26670_1:2726760-2726741(-)
TTTTGAGGCGAAGCATGCCT
>Locus:BSU26900_1:2749621-2749602(-)
ACACAATTGGCCAATGGTAT
>Locus:BSU26940_1:2752116-2752135(+)
ATGATTAGGTACGTTATCAA
>Locus:BSU27250_1:2784952-2784971(+)
ATTATAATATAATCCGGCGG
>Locus:BSU27660_1:2829427-2829446(+)
GATCGGCTGGATGCTTCTCC
>Locus:BSU29020_1:2967013-2967032(+)
ATGTGTCCATGACCTTATTT
>Locus:BSU30060_1:3075480-3075461(-)
TAATTTATTTCCTTTATCTA
>Locus:BSU32140_1:3304077-3304096(+)
CTTCTTCAGCAAAGTAAGCT
>Locus:BSU32440_1:3331976-3331957(-)
CGCATTCAGCCCGATCGCTG
>Locus:BSU33990_1:3487901-3487920(+)
CACAACTGCATTCAGGAATA
>Locus:BSU35020_1:3596611-3596592(-)
TGTATCTGCCGTTATTCTGG
>Locus:BSU35840_1:3695259-3695240(-)
TTTTCAACAAGGAAATATGT
>Locus:BSU36668_1:3769150-3769169(+)
ACTACGAATTTGCGGAACAG
>Locus:BSU38260_1:3926639-3926658(+)
GAGGGTTTGTCGACACGCTG
>Locus:BSU39040_1:4007680-4007699(+)
GTTGTTTATCATTCCCTTAT
>Locus:BSU39110_1:4015949-4015968(+)
AAAATGACCTGCCCCTTTAA
>Locus:BSU39360_1:4043690-4043671(-)
GGCGACTTCTGGATCAAGGT
>Locus:BSU39450_1:4054335-4054354(+)
AGTTGAAACAGCTCCTGCCT
>Locus:BSU40540_1:4167604-4167623(+)
AAGGAGTTCCCTTTGCTGCT
>Locus:BSU41010_1:4209584-4209603(+)
ATTCATGCCGTCATCCTTTC
>Locus:BSU00330_1:42905-42840(-)
TTCAGTACCTTTGAAAAAGGCTCCCGTCTTATGCGGAAGCCTTTTCCCTATTTTTTATTTAAGAAT
>Locus:BSU01280_1:141229-141197(-)
ATTTCTTTATTGTACTTTTCTTTAAGGCGGTTC
>Locus:BSU01970_1:219123-219088(-)
GAACAGATAACGACAATTTATCACCATTTGAATTCA
>Locus:BSU02490_1:271929-271801(-)
GGCTGTGTGCTCCGCTTAGATTCAGCAGCATGCTGTCATGTCCCGCAACAGGAATCACCTTCATTTCAGAAATTGAGGGAATATTCGATCTTTTTTCTTTTTGAACCTGCTCTTGTATCGGTGAACTCA
>Locus:BSU02720_1:293572-293501(-)
TTACTTCCGCAGCATTTTTTATATTTCTTGCCGCTGCCGCATGGGCAAGGGGCATTTCGTTTCACTTTTCCC
>Locus:BSU03370_1:367271-367372(+)
CATGGGGAACGGCTTTTTTTAATGAAACGTTTGTTTAAACATAATGAGCGTATTTTTTCTCAAGGATATTCTGAAAGACCGCGGCAATGGAGCAGATGGCCC
>Locus:BSU06320_1:687953-687831(-)
AGGAAGGACGAGCATAGGAGCGGAGCGAATGTTCTAATTCGTGAGCACCGAAGCGCAGACCTGACAACGAATGCGAGGGTTTGTCGACACGCTGAAGCTTCCTGTGACAGGAAGCTCCATTAT
>Locus:BSU06860_1:753858-753802(-)
GTGAAGAACAAGCGCCGTATCAAATTCTTTATTCCTCCCCAAAAAATGATCACCTCC
>Locus:BSU07250_1:792718-792683(-)
ACGTCTTCGGCTGAGGAATCGGGCTTGTTTCCTTCA
>Locus:BSU07430_1:817296-817240(-)
GCAAAATCTTTTCTATTATTTTACAACAAAAAAAGGGCTCTTCGCCCTTCTTTTTAT
>Locus:BSU09370_1:1011774-1011854(+)
GCCGCACAGTTTCTGTTTTTAGAAATATCGTTTTGCACCGAGATAGCGCTGTTTCCAGTAAGAGTTGTTCATATTGGAAAT
>Locus:BSU09930_1:1070070-1069921(-)
TATGCGGGAATGAGACGAGTTATGTGCGGGAAAGACGCATCAAAAAGGACTGAGCTGAATATGTCAGCATCAGTCCTTTTTAAGTTATTTATGAAATGTCGGTTTATAAAAGGAACGGTTTTCCAGTGCAAATACACGTTCAGTATACTC
>Locus:BSU11620_1:1238574-1238524(-)
TCAGCAGACGTTTCGAAATTCCCAGTTCACCGGCATATTCTTTTACAGTCA
>Locus:BSU12170_1:1289141-1288998(-)
TCAAAAAACCCGAGCTGGCTGAAGCCGCTCGGGTGGGAGGTCAATCTCGCTTATTCATTCCTCTTTTCTCTCGGGGTTCCTGATGATGTTTTTGGTGTTCCGGAGGCTGCGTCGTGCGTTCCAGCTCCTTTGTATCTTGTCCCA
>Locus:BSU12420_1:1315827-1315684(-)
ATCATATTTACAAGAAAAAGAAGAACGCAAAATAACCGCAATTGTCGAATTTCGGCTAACCGCAACAAAAAAGCACGGGTTTTTCAAACACCCGTGCTTTCTTTTAGTGAAAACCGACTTTGTTTCTTTCCATCCAGCTTCCCC
>Locus:BSU13050_1:1374020-1374133(+)
GAGAAGAGTTTTTTATTGAGATATAAGAAGGCAGACAAGCGCCGGTTTCTACATCCGGACAATCACAGACCCGCTGCCATTTGTGCATACACGGTTTTGCTGTTCTTGCATTGT
>Locus:BSU13710_1:1438140-1438087(-)
CGACATACACAAAAGCAAGCTGACTTGCAGACCCTTTTGATTGTTCCATTTCTT
>Locus:BSU14660_1:1537165-1537115(-)
GCAACACGATTGTTTTTCTCTTCCTTAAATCCCTCTTTTACAACTTGCCTC
>Locus:BSU14990_1:1568507-1568421(-)
AGTTCTCAGCCGTCTCCGACTGCAGAATCATCTCGGCAAGCTGCTGAGCTTCACTTTGAAGCCGCACGGATTCCATCGTCGCATACA
>Locus:BSU15230_1:1592771-1592664(-)
ATACATCCGCAGGTCCGCCGATTTTCATCGTTGTATGATTCGCGAGCGGTTCATTTGCAAGAACCTTGCCGACTTCTCGTTCTTTTAATTCCTGTATCACTTTCTCCA
>Locus:BSU16580_1:1731495-1731433(-)
GCTTATGTATGCATAGAAGCAGAATTTCTGAGAAATTCTGCTTTCCATATTAGAACAGTGACA
>Locus:BSU17000_1:1772724-1772662(-)
AAAAGAGGAAGAGTAAACTCTTCCTCTTGTTACAATAGCTGGAGCTCCTTTGCCGTCTTTTCG
>Locus:BSU17980_1:1926115-1926174(+)
AGGTCTGCTTTTCTTACATATCATGGCTTGAGTTGTGCTTTTGTCTTGTATGGTTTCGGT
>Locus:BSU18390_1:2003383-2003457(+)
ATTTTCAAGCGATTTGTATTAAAGCCCTCCAAAAACCTTATATGCGGCTCTTGTCGTATCTTCATCAATACCGAT
>Locus:BSU19080_1:2081754-2081831(+)
CATCCTTTCTTTGCTTTTTGGATCGCCTGTCTCATCCGCTCTGAAGGTGATCGCAGGAATTTTCCATGTCCGACAGCG
>Locus:BSU20090_1:2166414-2166461(+)
CACTCTTCTTCGATCGTCCATCCGTTTAATCTTGCGTACTTTAATTTT
>Locus:BSU20280_1:2173460-2173606(+)
TATTCCACTAAAAAGATTATGTCTTTAGCAATTTCGTCACTTGACCATTGTCCAGTATCCCATGAATATGTATGTAATCCCGCATTGCTCATAACTTCTCTGTACAACTCTAAAATTGAATCAATGTCTTTTCCCTCTATATACTCA
>Locus:BSU20360_1:2181256-2181294(+)
TTAAATTCCCCCTTCATCTGTGCCAATCTCAATTTTCCT
>Locus:BSU21130_1:2235692-2235600(-)
TTTTATTCCTCCAAGTTTAAAATTTATTGTGAAAAGCGTGATTCAAAAGAGTCATCGTTAGGGATTAAATTTTCCCGTTTACTTGAAAATTCT
>Locus:BSU22040_1:2316448-2316483(+)
ATTTTACGCTGTATTCCTGTAATGCTTTGTCTTCTG
>Locus:BSU22230_1:2336934-2337032(+)
TATTTCGCTTTTATTGTAAAGAGCTTTGATTCGCCTTTACGAGCAGCCTTTTCGCCTGCCGATACCATTGATCCTACAGCCTCACCATTCATTATAACG
>Locus:BSU22360_1:2346226-2346261(+)
ACGGATACAGACGGTTTAACAGTCTTGGGAACGGAA
>Locus:BSU22540_1:2363112-2363258(+)
TATTTTGCGGTTGTTTCAGAAATAAATTTTGCAAGTTCTTCGAGCTGCTTATCATTTCCTTTGAACACACCCGCCGGCATTTTGCCTTTCCCTTCTACAGCGATTTTTTTGATTTCATCCGGTTTCAGCCCGCTGTCAACCAATGAA
>Locus:BSU22620_1:2370417-2370458(+)
ATAAAATTTCAGCTAAAATGGCAAGTATTTCTTCATTTTGCT
>Locus:BSU23130_1:2417906-2418022(+)
TTTCCCCCTGCTTTCCTTCTGTTACTTTCATTTTATCAAATCGTGAGAAAGTTTGAGAACTGTGTCGCTTTCAAAGGACTATGCATAAGAATGAAGTCCGGCAAGCACAAGATTTAC
>Locus:BSU24200_1:2515616-2515678(+)
ACGAGTTCTTTCGCAGCTGAATATCTTCCAGCTGTAAAGTTCCATTATCCTTCTTTGTATATT
>Locus:BSU25520_1:2632779-2632922(+)
TACACTAGCTTAGATTATATCAATAGGATTGTAAAGATTCAATGTAAAACAAGAAAGAGAAAAGTTCCCTATCATATCTGGGTTGCTTTTCTCTTTCACGTACTTATTGATTCATATCCCGTATCCATTCATACATTGACTGGG
>Locus:BSU26900_1:2749586-2749482(-)
ACTAAGAAACAAACTCGCCATATAAAAAGCACTGATTATTTTTTATCAGTGCTTCCGTTTTGTTTATTTAGAGTAGACAATTTTTTTTATTGTTTCAATAGAGAG
>Locus:BSU26910_1:2749764-2749660(-)
ATCACCGCCTCCTCCGTGGACCAAAAGAATGATTGGACCAGAGCCACGCACCTGATAGTGGATGTTCGCGCCGGGTACTTGCAACGTTCCATTGTTTATCGTCAT
>Locus:BSU27020_1:2757641-2757492(-)
TTTCTCGCCATGCTTACCGGTAACTTCTTTGCCGGCTTCCAAATCGATAGCCACAACACTGTAGCCAGCTTCTTCGTATGCTTTTACCGGACTTGTATATTCGATGTCTTCGAATTGGTCTGTAACAAGAACTGCAATTTTTTTGCTCAT
>Locus:BSU28720_1:2938299-2938355(+)
AGCCGGAGAGAAATCTCCGGCTTTGCTATTCTTATGACTGTTTTTTCAGGCGGATCA
>Locus:BSU28990_1:2964121-2964186(+)
CTATTCCTTCACCCCGCATCTCTGTCTTTAATAGGCAGAGTATTTTTTCAGTTTTTGCATTTCTTC
>Locus:BSU29260_1:2997115-2996981(-)
CTAGTGACCCTAAGGCCATGCTTGATTTTGCTGAACATATTTCTTTTGCCAAAGATGGCTTTGCCCGTACGCCTTTTACTTTATAGTACACATAAAAGCAGGCTGAAAGCCCAATCAAAAAAACAAGAACCAGCA
>Locus:BSU31160_1:3195529-3195651(+)
AGCCCGTCTTATATAACTATAAACGAAAATCACACTTTATGCCCCGGCGTATTTTCATTTTTTTCTTCATCGTATAAATGTGACTGCATTTTAAACCAGTCAAATAAATGTGTCGTAATGACT
>Locus:BSU33660_1:3456709-3456668(-)
TCTCTTCACGCAATGCCCGTAATTGTTCGCCAAAGCTTTCCA
>Locus:BSU34650_1:3559633-3559595(-)
AACCTCATCACTCCTGCATTCTTTATGTATTTCATATTG
>Locus:BSU35000_1:3594243-3594323(+)
TATTCTTCTTGTTCACCGTCTTCAATGACGTCCGCCAGCTTGTTGGTAAATTGTTCAGCGGCATTCAGCCCCATCCGCTTC
>Locus:BSU35180_1:3615117-3615209(+)
TATTCTTCTTTTTTCTCTGCAGCTTTTTTGGCCATATACAGTCCGCCAGCCACAAGAGACACAACATCCAATCCTACAATAAAATACGTTTCT
>Locus:BSU36290_1:3738286-3738381(+)
CAAAAAATCCGTTACGCCGGTTATCAACAGGGTGCGCTTTTGTGGCAGCACATATACTTACAACAAATGTTTCATCATATGTGCGACACCGTGTTC
>Locus:BSU36320_1:3740592-3740672(+)
AACAAGAAAAGAAAAACGCTTAAAAATGGCTTTCAGCCTCTGTTTTTATCTTTCGTTTTCATTTTTCCTTCAGCTAAAAAC
>Locus:BSU36320_2:3740625-3740696(+)
CAGCCTCTGTTTTTATCTTTCGTTTTCATTTTTCCTTCAGCTAAAAACATCTTTTGCTTTTTTCCTTTGAAG
>Locus:BSU36880_1:3787621-3787716(+)
CACCTCTCTTCCATTGATGAACGTTTAAGCTGGATAAAGGAATCTATCATAATGACAGGGTATATTGTCATTAATCCAATAACTGTACTTGCCATA
>Locus:BSU37440_1:3843003-3843125(+)
ACATCGCAATCGCAGACGGACCCGCGCCAACCGGAATCACCGTCACGGCTGTATAATCACTTGTGCGGTACACGGTCACAGCATTGTCGTTGGGCTGTGCCGCATAAATATACTGTTTGTCCG
>Locus:BSU37990_1:3899786-3899824(+)
AAACAAGAGCTAATCCTCACGACATACACCTCCTTTACA
>Locus:BSU38860_1:3989948-3989995(+)
TTATTCCGCACTCTTATACCCATTCACATTAGAAGACTGCCATCTCCA
>Locus:BSU39090_1:4013717-4013833(+)
CTACTAAGAACAGACTATATCTTGATTGTACATTCTTTTTGTACTAGGTCAATATCATCAGGGAAAGACGGAAGCTGGTCAGTACAATTCACTCCGTACCTGCTGCCCGGGCTGTTT
>Locus:BSU40860_1:4196350-4196433(+)
TCAGATTGTAATCTCGATCAAATTTCCTTCATCATCCTCAATCACGCTTTCATAGTAGCCGTCTCCTGTTGTCCTCGGGCCGTT
>Locus:BSU00330_1:42925-42906(-)
TGAAACCATCTTCTTATCCT
>Locus:BSU01280_1:141249-141230(-)
TAGTCATTAAAGCAGGTGCA
>Locus:BSU01970_1:219143-219124(-)
ATTTGTATTCGCTAAATTCT
>Locus:BSU02490_1:271949-271930(-)
GATATTCCGGGTAAAAAACG
>Locus:BSU02720_1:293592-293573(-)
CCGCCGGGAAGTCGACAACT
>Locus:BSU03370_1:367251-367270(+)
CAATAGAAAAAAAGCCGTCC
>Locus:BSU06320_1:687973-687954(-)
ATTGAAAACCCTTGAAGTCT
>Locus:BSU06860_1:753878-753859(-)
CCAAAAACCTCTATCGCCCT
>Locus:BSU07250_1:792738-792719(-)
CAAATTGCCGAGCGGCCCAA
>Locus:BSU07430_1:817316-817297(-)
AGCCATTTTCCCACCTCCGC
>Locus:BSU09370_1:1011754-1011773(+)
AAAACTGTACAGCCGTTAAG
>Locus:BSU09930_1:1070090-1070071(-)
AGATTCTTTATTCTTAACCA
>Locus:BSU11620_1:1238594-1238575(-)
CCCGCCAAACTTAATATCGG
>Locus:BSU12170_1:1289161-1289142(-)
TAGTCCATTAGACCTTTTCA
>Locus:BSU12420_1:1315847-1315828(-)
CCCGAGATATGTCATATTTT
>Locus:BSU13050_1:1374000-1374019(+)
ATGAAACTCTTCTCCTTTCA
>Locus:BSU13710_1:1438160-1438141(-)
TCCAGCTCCGACTACTGTGC
>Locus:BSU14660_1:1537185-1537166(-)
CAACCTCTAGTCTCCAGACA
>Locus:BSU14990_1:1568527-1568508(-)
ACGCTTGTAACAATTGCGGT
>Locus:BSU15230_1:1592791-1592772(-)
CACACTGCTTGGAATGACCA
>Locus:BSU16580_1:1731515-1731496(-)
ATTACGATGGCACTTTTTGC
>Locus:BSU17000_1:1772744-1772725(-)
ATAATAATCAATAAGGAATC
>Locus:BSU17980_1:1926095-1926114(+)
GCATAAAAAAACAGACACTA
>Locus:BSU18390_1:2003363-2003382(+)
TAGTAGCTCTGATGATCAAT
>Locus:BSU19080_1:2081734-2081753(+)
ATTCTCGGTGACATGCTCAT
>Locus:BSU20090_1:2166394-2166413(+)
TCGTCCTCCTTAGGAATTGT
>Locus:BSU20280_1:2173440-2173459(+)
ACTTTTTTCATAAATTCCCC
>Locus:BSU20360_1:2181236-2181255(+)
GCCAATTAGTCTATACTCCA
>Locus:BSU21130_1:2235712-2235693(-)
TTTGTAATCTTGTAGCCATA
>Locus:BSU22040_1:2316428-2316447(+)
GAGAATGATTTTCAATCGCT
>Locus:BSU22230_1:2336914-2336933(+)
AGCAAGGCATACGCCCTGCT
>Locus:BSU22360_1:2346206-2346225(+)
TTGTTTCATTTGAATGTATT
>Locus:BSU22540_1:2363092-2363111(+)
TTTGACAATTCACAATACGT
>Locus:BSU22620_1:2370397-2370416(+)
GTGATATTTGATCACCTCTT
>Locus:BSU23130_1:2417886-2417905(+)
TTCGTTCGTTTGGTCCATGT
>Locus:BSU24200_1:2515596-2515615(+)
TCAACTTACTCCCTCCGGTC
>Locus:BSU25520_1:2632759-2632778(+)
TCCTACTATTAAACGCAAAA
>Locus:BSU26900_1:2749606-2749587(-)
GGTATCATATGCAGGAAATA
>Locus:BSU26910_1:2749784-2749765(-)
ACATGATGGAACTTGTCGGC
>Locus:BSU27020_1:2757661-2757642(-)
ATGGCTTTGTCAATCTTTAC
>Locus:BSU28720_1:2938279-2938298(+)
CTCGTGGCAGTTGAAAGACA
>Locus:BSU28990_1:2964101-2964120(+)
GAACGGCCGATTGGTTCCAT
>Locus:BSU29260_1:2997135-2997116(-)
GTTAAGCCCGTAGAACAGGA
>Locus:BSU31160_1:3195509-3195528(+)
GGAGCTTCCCATAAATGGAA
>Locus:BSU33660_1:3456729-3456710(-)
CTGGTTGACTGTTAACTTTC
>Locus:BSU34650_1:3559653-3559634(-)
TTTCTGCATCAGCCAGCTGC
>Locus:BSU35000_1:3594223-3594242(+)
ATTCATTTAACGCCAACTCC
>Locus:BSU35180_1:3615097-3615116(+)
TATATTCATTATGTCCGATT
>Locus:BSU36290_1:3738266-3738285(+)
TAGCCGTCACGCCGAATTTC
>Locus:BSU36320_1:3740572-3740591(+)
GTATGTATTGTAAATGATGC
>Locus:BSU36320_2:3740605-3740624(+)
AAACGCTTAAAAATGGCTTT
>Locus:BSU36880_1:3787601-3787620(+)
ACCATGATTCAAAGGGTTTT
>Locus:BSU37440_1:3842983-3843002(+)
TCTTGATCTATAAAATAGCT
>Locus:BSU37990_1:3899766-3899785(+)
CATGAGCTACAAAACCATAT
>Locus:BSU38860_1:3989928-3989947(+)
AATTGAGAAGGCCTCCATTC
>Locus:BSU39090_1:4013697-4013716(+)
CATGGCATGTCCCTCCAAAT
>Locus:BSU40860_1:4196330-4196349(+)
CATTTAAGTCACTCCAGATG
>Locus:BSU00330_1:42572-42501(-)
CCCAGCTGCCGGTACAGTGAGCCAATTTGTTCTTCTAAGTTAATGACTGTATCAAATAACTCTTTTTTATCC
>Locus:BSU01590_1:178699-178667(-)
CCCAGCACCACACTAGTCGGCGTTAACAGCGGC
>Locus:BSU01690_1:191165-191239(+)
CCTCCCCTTCAAGATGCCTTATTTTATTCTCATAGATTGTATGGCTGCTCTCGTTTTATCTATATAACCGGTTGT
>Locus:BSU02520_1:275839-275801(-)
ATCCCATTTCCCCTTTCTCATGCTCCGGCCTGCAGTAGA
>Locus:BSU02610_1:283090-283004(-)
CCAGTCCAACACGAGCCGTCACCTTCGTTAACTGCTTTTTCTCCAGTACGATCTTTACACTTTTCTTTTGCAGGTCAATTGTTGCCA
>Locus:BSU02680_1:290103-290165(+)
TATCAACTGCATGTAGTATGTCGTTTTTTTTATCTCTTCAGCAGGTCAGGAATGCAGCTGGAG
>Locus:BSU02830_1:305730-305659(-)
CCGCAATGGCTTTCCCGATTCCTTTTGAAGACCCTGTCACAATCGCTGTTTTTCCGGTTAAATCTTTGTACA
>Locus:BSU03120_1:337670-337563(-)
CAAAATCAGCCACCTGCTGCCCTTCTACATCAACCACCTTTAAAATCTGCCCCTTTTTCAGCTTCAGCCCAAGCCCTTTTTTCGGCTCCACAATATATTGCTGTGTCA
>Locus:BSU03370_1:367256-367318(+)
GAAAAAAAGCCGTCCCATGGGGAACGGCTTTTTTTAATGAAACGTTTGTTTAAACATAATGAG
>Locus:BSU04830_1:531823-531788(-)
TTTGAATATCTCTCGCAGTTAAAAACTCTCCTTTCA
>Locus:BSU05070_1:553205-553140(-)
ATCTTTCTTGTGAAAAGAAAGACGTTATGTTCGCGCAGGAAATTCTTTTATTTTAAAAATGCCTCT
>Locus:BSU05170_1:563614-563652(+)
TTACTTTTTTGTGATTGGTATCCAAATTTCACTTTTAAA
>Locus:BSU06750_1:739942-739880(-)
TCAGAATATATTGCTGGAAAAGGCTTTGATGCAATAGCAAGGGGATTGTATAACGAAGGGGTC
>Locus:BSU07040_1:770216-770073(-)
CTTAAATTGGATTTTATGCGCTTTGTGAGCTGTCTTCAATTTCACTTTTTTGCATCTGCCTATTTCGGACACTGCACTTTTTTGCTTATTTGTCATTTTTTTGTTACCCGGCTTGATGGTGCTGGGCCTCCGTCTTTTGAAATC
>Locus:BSU07220_1:789652-789735(+)
TTAGTCTTTAAACACGCTCAGCCTTTCAAAAAGATCACCAAGCATCTTCACGAACATGTCTTTTTCCTCGTCGCTGTAGTTTTC
>Locus:BSU07370_1:811494-811381(-)
TTTTGTCCATTATGTGAAAAAAAGCGCGGCCTGCTGCGGCCACGCTTTTTAGCTTTCCAGTTCTTCGATCATGAGGGACAATTCTGTCCAGCGGTCCATCGCAGCCTCAAGCTC
>Locus:BSU08200_1:892256-892200(-)
CACAAACATCGCGCTTCCAAAGCGCTGAATTTTTTGCATCATACCAGAACCCCCTGC
>Locus:BSU09250_1:999996-999940(-)
CAATTCCGCTTTTGTTTAAAAAAACCCGCCAATTCAGGCGGGTTTTTTGGGAATTAT
>Locus:BSU11580_1:1235855-1235950(+)
ATGCCTGAAGCTGAAGTAATGCTGCCCAATTCGTTACATTCACGATGTCATTCCACCTTATATAGACTTTCGTTTTTCTTCATAAAAACGCAGAAT
>Locus:BSU12020_1:1275758-1275636(-)
ACCATATACAGAAAAGAGTGTAACATTTCTTCTCCAACTATTAAACTCTTATTTTATTTAGATCATTGCTGGAGAATAGGCGTCTTCACTCGCAAATTTATTTCTCAAGCCCTGCCATGTTAC
>Locus:BSU12530_1:1322843-1322751(-)
TGCTTGCGTCTGATTCGGCCGGTTTGTCCGCCAGTAATGGACGTCTCCCTCTTCTCAGCTCGTCCAAAATCTGTTCGATTGTTCGTTTTGTCA
>Locus:BSU13150_1:1381829-1381882(+)
AAAAACAAAGCTGATTCTCCAATTTCATATGATCAAATTTATTTTCCATTTTGT
>Locus:BSU13590_1:1427181-1427035(-)
GTTTTACAAGGGGCAGATCAGTCCAGGAGCCTACTGTCAATCCTGTTGCGATTTGTTCTGCTTTCTTCTCTGTATCGGCTCCCGGTTCGGTCAGGAGATATGTCGCTAATAACTCACTCATGCCAGAGCTCCTTTCATTTTCATCCA
>Locus:BSU14510_1:1520655-1520533(-)
GCATACTCGTTGACTTTATCTTCATCGATATCCATTGCCATAACCTCGACGCCTTCTTCGCTTAATGCTTTGCAAATACTGCCACCAAAACGGCCCAGCCCAATTACCGCAAATTCTTTTTTC
>Locus:BSU15180_1:1587837-1587745(-)
CATTATTCAGTAACATCTCTTTCCTATGAATTCGTCTTATTCTTATTGAGTTCAACAATGGCTCTCGCCGCTACTTCAGCATCATCAAAATCG
>Locus:BSU18220_1:1951228-1951332(+)
TTATATTCCCTTGTATACGGCCCGTCTTTTTTCTTGAAAGGCCTGAAGCCCTTCTCTCCTGTCTTTTGTCGGGATGGTTTGTTCATACGCTTTTTGTTCAATCGC
>Locus:BSU18400_1:2004264-2004314(+)
AATCCTCATCCTTTACATCAATATCTTCCGGGATCGGTTCATTTAATATTT
>Locus:BSU18819_1:2050374-2050451(+)
TACTTCTTTTTGCAATTCATAACAGCAGCATACTCATTCTCCAATTCCTCAACCTTCTTTTTATTCTTTCTCAAATAT
>Locus:BSU19220_1:2093997-2094056(+)
TTTTTCTGTTTTTTTAGTCTGTCATCCTTGCATAAGCCTGTATTTCTTGTAAAAAAAGCC
>Locus:BSU19270_1:2098906-2098859(-)
TTTCAGCATGAAAATATTAATATTGATATACGGAGTTGGTTGAACCAC
>Locus:BSU19300_1:2100044-2100187(+)
TTGTTTTATATTTCCTGTTTTAACCACAAAAAAACCGCAGCTGAGCTGCGGTTTTATGTATCGACTGCTTTTAACAAAATCTGTTTGATGCTTCAAGGAAGCATTACATCTCTTCGAAGTATTCTTTATAATAGCCGCCGACTT
>Locus:BSU19480_1:2123903-2123941(+)
TTTGTTTCTGCATGTTGCATTGATATCCCTGCCTTTCTT
>Locus:BSU19750_1:2145935-2146051(+)
CTGTTTTCATCCTTTCTTATCACGATATACGACATTTTATGCGGGCCAAGTCCCAAATGGTTTGTGCAAACGCCTATTTCATGTAAGGAAATAATGAAATACAGTATGCACCCGCTC
>Locus:BSU19970_1:2156758-2156799(+)
CAGATATCATTTAATTGTTGTTTCAGCTCAAAGAATTCATCA
>Locus:BSU20590_1:2196360-2196482(+)
TACAGTATCAATTATGTATTTGTTGCAGCCTATCCTTTTGTCCTCCATTCTGAATCTTGTCGTTCCTCTTTAAAACGATTTAGCCACTCTTTGATCTTTAGTAATCTTTCGGATGAAAAGTTT
>Locus:BSU20670_1:2199581-2199661(+)
TATGATGCTATTTCTCTTTTGTGCCCATGTTTCTTTAGAAGATCAACAATAAAATCGGCACCTTTAGGAGTAACAAGAGTA
>Locus:BSU21590_1:2277490-2277546(+)
ACAGCCAGAACTGACTGTCTTATACATCACACTATCTTGTTCTATAATAATTTTCTG
>Locus:BSU22890_1:2396005-2396148(+)
TCTTCGTTGAAAAATTCAAAAAAAGTGGCATTTGCCATCCTCAGCGGGACTTTTGCTCCACAGCCTCGAGGATTTTATCAGCTACCTCTTGAATGGAAAGCGATGTCGTGTCGATTTCAAGAGCGTCTTCTGCTTTACGCAGCG
>Locus:BSU23130_1:2417906-2418022(+)
TTTCCCCCTGCTTTCCTTCTGTTACTTTCATTTTATCAAATCGTGAGAAAGTTTGAGAACTGTGTCGCTTTCAAAGGACTATGCATAAGAATGAAGTCCGGCAAGCACAAGATTTAC
>Locus:BSU23680_1:2463219-2463254(+)
AATCATTCGTGTTCTCCTGAAACAGCCGCTGTCTGT
>Locus:BSU24740_1:2560455-2560556(+)
AAAGCGGGGCACGCTGCACAAAATATGAAACATCCTATAGAGTCCGCCTTTTTCGAGGTTTCTTTTTCTTCTTCCGCTCCTGCAGCATATCTCCCGTCCAGC
>Locus:BSU25840_1:2660482-2660402(-)
CTAATGTTGTTTATCGAATTAAACAAGGAATTCATGAGTAGGTGCGAGAGTTACATTCCGGGATGCTTCCTTCATTTCGCC
>Locus:BSU26040_1:2677658-2677753(+)
GCTTCTTCAAGGTCTTCGAGATCATCATCAAAACCGTTGATTTCAATTGCTTTGTTCAGCCAATTTGCATATTCACCGCCGACTGAAAGAACACGT
>Locus:BSU27740_1:2836166-2836213(+)
TACTTTAATAGTTTTTGTAATGCTTTTTTCACATATTGGTCTGTTGTC
>Locus:BSU31070_1:3187332-3187267(-)
CGCCTAGTTTCCCAGGCGTTTTCTGCTTTACTTTGTTTCGACCGGTATAAATTTAAAAATTTCTCC
>Locus:BSU32490_1:3338502-3338648(+)
TATTCCCCTCCCTCAGCCATCAGCTCTGCCATGATGACGTTGGCAGCGGCTTTTTTTCTGTATGCCGCTGACATAAAAACATCTGAGGAAAACGGCAGCTCATGGATAAGTGTTTTGTACAGCTCATGCGGGTCCCACCCTGGTGCC
>Locus:BSU33420_1:3428332-3428430(+)
TATTCGCCGCCTTCAAGCATGGCGGCTTCGACATCATTAATGTATTGGCGAAGCTCATGGGAGATGTCCCGGGAAATTTCCCTCTCTTCGAAGAGCGTT
>Locus:BSU36490_1:3755293-3755334(+)
ATTTCACTTGTTCCAGAAACTCTTCCGTTGTCCGCGATTTAC
>Locus:BSU36930_1:3791807-3791842(+)
ATCTACGGTCTTTTTTCAGCTGTTTTGCCAGCTGCC
>Locus:BSU38740_1:3975089-3975139(+)
CATGCTCTTTCCCCCAGTTGTGCCTTCACGAGTTTGGTATACACACCGTTT
>Locus:BSU39300_1:4036785-4036820(+)
CATTTTTTTTTGCCTCCTTTAAATAATTCATTTGCT
>Locus:BSU39550_1:4063621-4063725(+)
AAAGAATTGACATTACATCAAATAAAACGAAAAAATCCAGCCTTTAGAAGGCTGGATTTTTTATTATTTAGCCAAAACAAGCTCGTGAATCGCATGTGCAACGCC
>Locus:BSU40040_2:4111989-4112138(+)
CCTCCTTCTGGGATGAATTCCTCATTGTGTGTTAACTGTCTCTACCCAAAAAGAAGGATGGCTATGCATTGGCATGTGCATCGGCTATATCAGAAACATCGTTTTCGCCAATTTGATAGACGCTGCAATGTCCCGCGCCGTTCTTTCCAT
>Locus:BSU40040_1:4112041-4112121(+)
GAAGGATGGCTATGCATTGGCATGTGCATCGGCTATATCAGAAACATCGTTTTCGCCAATTTGATAGACGCTGCAATGTCC
>Locus:BSU40650_1:4178426-4178292(-)
TGCCCCCGTCTTTATCAAAAGCAAAATCTGCCGACTTCGCATAAGGCAAGGCGACACAGCACAGGCCAAAACAGTGCTGGCAATCCGCACTTAAATCATAATGTATATTGTCATGTAACGTTACTTCCGCAGACA
>Locus:BSU00330_1:42592-42573(-)
CGATATGCTGCTTCAAATCC
>Locus:BSU01590_1:178719-178700(-)
AAAACTGAGACAGCAGCACG
>Locus:BSU01690_1:191145-191164(+)
TTTCTTTGCTCATTAAAACC
>Locus:BSU02520_1:275859-275840(-)
GTTTTTCGTTAAGGTTTGTC
>Locus:BSU02610_1:283110-283091(-)
CGATCCCGTAATATCAAGAA
>Locus:BSU02680_1:290083-290102(+)
CCAAAATCATTTCCCCTCTC
>Locus:BSU02830_1:305750-305731(-)
TTTCTCCTTTCCGAACCGTT
>Locus:BSU03120_1:337690-337671(-)
ATCCTTGGCATGGTATGCGA
>Locus:BSU03370_1:367236-367255(+)
AAATGGAAGCTGAATCAATA
>Locus:BSU04830_1:531843-531824(-)
CTGTTTAACTCCAAGAATTT
>Locus:BSU05070_1:553225-553206(-)
CTTTTTTAAGTTGTTGAATC
>Locus:BSU05170_1:563594-563613(+)
TTCTCTGATTGAAAAACGTA
>Locus:BSU06750_1:739962-739943(-)
TAGTAAATATTAGAATCTTT
>Locus:BSU07040_1:770236-770217(-)
CATTTATCTGTAAGCGCTTA
>Locus:BSU07220_1:789632-789651(+)
GTCCGGATCGGACGGGTTTT
>Locus:BSU07370_1:811514-811495(-)
ACATAAGCAGGCCGGTTCGT
>Locus:BSU08200_1:892276-892257(-)
AACGCGAATAATAAAACAGG
>Locus:BSU09250_1:1000016-999997(-)
TTTTAAAGAAAGCACCTAAA
>Locus:BSU11580_1:1235835-1235854(+)
TGCATTAGATATGGACTGTA
>Locus:BSU12020_1:1275778-1275759(-)
ATCGTGTTTTTTCATTCTTT
>Locus:BSU12530_1:1322863-1322844(-)
GCAGCGCAGGCAATCATACC
>Locus:BSU13150_1:1381809-1381828(+)
CCGCGAACTCGCATATAGCA
>Locus:BSU13590_1:1427201-1427182(-)
GTGCTTTTGCATTTGCTCCT
>Locus:BSU14510_1:1520675-1520656(-)
CTGCGTGAGATGCAATCTTG
>Locus:BSU15180_1:1587857-1587838(-)
TGAAAAATCTTTTCAAGCTC
>Locus:BSU18220_1:1951208-1951227(+)
CCATCAGCATTGCCTCCCTT
>Locus:BSU18400_1:2004244-2004263(+)
ACAATTTCAAATTGTGTCCT
>Locus:BSU18819_1:2050354-2050373(+)
AGGATATCACCCAACCCATC
>Locus:BSU19220_1:2093977-2093996(+)
TTTTATAGAAAAAAAGATTG
>Locus:BSU19270_1:2098926-2098907(-)
GCATTTTCAAAGGAATTAAT
>Locus:BSU19300_1:2100024-2100043(+)
TTTTAATGATTTTTTTAATT
>Locus:BSU19480_1:2123883-2123902(+)
CTGTGTAAATAACGCCTTTT
>Locus:BSU19750_1:2145915-2145934(+)
ACCCAGAGTATCCATACATG
>Locus:BSU19970_1:2156738-2156757(+)
ACCGTCAACTGACAACTCCT
>Locus:BSU20590_1:2196340-2196359(+)
TTTACTTGTGCAAGTATCAT
>Locus:BSU20670_1:2199561-2199580(+)
TTATCTAAAGTTTTCAAATC
>Locus:BSU21590_1:2277470-2277489(+)
TGCTTGAATAACAGAAAAAG
>Locus:BSU22890_1:2395985-2396004(+)
TGTCAAGCAATAACATTCTA
>Locus:BSU23130_1:2417886-2417905(+)
TTCGTTCGTTTGGTCCATGT
>Locus:BSU23680_1:2463199-2463218(+)
TCCTTATGCTGGAGAAATTC
>Locus:BSU24740_1:2560435-2560454(+)
ACCCTGATATGTCTGGTGAA
>Locus:BSU25840_1:2660502-2660483(-)
ACGGCTAAAGGGAATCAGAA
>Locus:BSU26040_1:2677638-2677657(+)
TCTTTTACTAGTTTTTTGCT
>Locus:BSU27740_1:2836146-2836165(+)
TTCATCCATGAACATCACCT
>Locus:BSU31070_1:3187352-3187333(-)
TAGTAGTTACATCAAAAAAA
>Locus:BSU32490_1:3338482-3338501(+)
ACGGTTTGTTGATGATCATT
>Locus:BSU33420_1:3428312-3428331(+)
GCCAGCTTTTTTTCTGCATT
>Locus:BSU36490_1:3755273-3755292(+)
GGCTTTTTTTCGATAACATC
>Locus:BSU36930_1:3791787-3791806(+)
TGCAGATTTTCTGACAACTT
>Locus:BSU38740_1:3975069-3975088(+)
AAAATCCATTCTTCTTTCTT
>Locus:BSU39300_1:4036765-4036784(+)
GATTTTATAAAATTATAACT
>Locus:BSU39550_1:4063601-4063620(+)
GAAAGTCAAATCGATTCGTC
>Locus:BSU40040_2:4111969-4111988(+)
TTGTACAGTCATATCTGCGT
>Locus:BSU40040_1:4112021-4112040(+)
TAACTGTCTCTACCCAAAAA
>Locus:BSU40650_1:4178446-4178427(-)
TTGTAAGTTGCGGCAAGGCG
