# Supplementary material for: Common and phylogenetically widespread coding for peptides by bacterial small RNAs
Source: BMC Genomics. 2017 Jul 21;18:553. doi: 10.1186/s12864-017-3932-y (PMC5521070; doi:10.1186/s12864-017-3932-y)
Supplement: Supplementary file 6 — mock ORF sequences. (ZIP 3000 kb) [file 12864_2017_3932_MOESM6_ESM.zip › mocks/b_subtilis_bs168.overlapping_sense.srna_mocks.fa.txt]

>Locus:BSU02560_1:279061-279138(+)
GACAGTGCTATGGGTGGCCGCTGTCATCGCTCTGGCGTGTCTGAATGTGATTCAATTCATAATGAAAAAGAAGCGGGA
>Locus:BSU03570_1:407698-407639(-)
ATGGTCAATGAAAGAAAGCTTTATCAAACAAGGAAGGCAAAGGCTTATCGCTTCCGCTTG
>Locus:BSU05450_1:594146-594087(-)
ACTAGAGGGTTTATTTTTTATGCAGGAATGATTTTTGGAGGAGAAAGCTTATGTTTGGAA
>Locus:BSU07380_1:811562-811654(+)
ATGAAGTATGACATGGGCGATCGTGATGTTAATTCTCATGAGTCTGGTGAAAATCGTATTAACCTGTCTTCCTACAGGCGTCATAGAATGGCT
>Locus:BSU08010_1:872321-872443(+)
CTGCCATTATATCATGCGGTCTTTATGAGAAAAGTATACGGTACTCTCTGCCTAATTCCAGCGGCATGTTATACTGAACAAAAACGGAAAAAAGGGTGGATCTCATGTGGAAGGAAAAAGTAT
>Locus:BSU08130_1:886695-886618(-)
TGGGAGTCTGGCTGGTGTCTGAAGCCCTCACGTTTGAATCTAAATATGCCCTGCTTTATTTGGGCGGCGGATTACTGG
>Locus:BSU09165_1:989623-989715(+)
TTCTTTGCGTTAATGACACACTGCGAACTCAGGCTGCATAGAGTAAAAATAAAAAGGTACAAGACGGACCGGCTCAGGGAGGGAGACGTTTGC
>Locus:BSU11130_1:1189647-1189697(+)
TGGAGAATCAAGAGGTTGTTTTATCTATTGACGCAATTCAGGAGCCTGAAC
>Locus:BSU12040_1:1276974-1276825(-)
TCTGGGCAAACTCTCACCTGTCACTCTTTCAATCCCCCTCAATTTTTTCATCTTTCTCTACTGCCAAGGTACCAGAGAAAATTGTTATATGTTATCATTATTCCCAGTAAAAAGAAAAGAGGATTAAATATATGGTTCTCCTTGAAACGA
>Locus:BSU13150_1:1381470-1381435(-)
ATATACATTACTGGAAACACTTCATCAAAAAAATTG
>Locus:BSU13810_1:1447665-1447624(-)
TTAAAACCTCCTTATTTCCACATTTATTCAAAAAACTGCAAG
>Locus:BSU15980_1:1673468-1673533(+)
ACATGTCAAAAGGCAAGAAAAAAGGGTTTAAGCTACCTTTTATGTAATCGGTTATACATGATAAAA
>Locus:BSU17559_1:1885661-1885756(+)
TATACATTGGTATTTTCGAGCTTGTCAAAAGAAGGAATAAAAAAACTTCAGAATTGCTTGGCTTTACTTTATGTTGAAAGGGGTCGAGTAAGGTGG
>Locus:BSU18790_1:2048372-2048247(-)
GACAATGACTGTCAGCAAAGTCATCTATTAGAAAGCTTTATCAATTGTGATTGGAGTGTTATTGGATGCAAACGAGAAAAGTTTATCTCTACGTATTTCACACAATGTCAGACTGGGAATATGGAT
>Locus:BSU19110_1:2084080-2084217(+)
ATTATGCGGCGGAATACACCTCGCATATGCTATGAAAACAGGGGTTTCCCCTTCTTTTTTGTGTTCAGTATTTATTTCAGCTACTATTTCCGACCGGATAAGCATACACTTCTCAACGGAGGGGATTTCACATCATGC
>Locus:BSU21640_1:2283782-2283633(-)
ATACATCACAAATATAAAGTATCCTGTATATGTATCATAGTTGGTGTATCAACCACTATAGGCCAGAGAGTTCCCTCACATACTCTCTGGCTTCTTTTATTAACCTTACATTATTATTTATGGAGGATAGTATGGACAATCGAAAAATGC
>Locus:BSU22040_2:2316512-2316447(-)
TGCCGTGTTGTTAAGCGTCAGAATTCGCGCAGAAGACAAAGCATTACAGGAATACAGCGTAAAATA
>Locus:BSU22040_1:2316497-2316448(-)
CGTCAGAATTCGCGCAGAAGACAAAGCATTACAGGAATACAGCGTAAAAT
>Locus:BSU24880_1:2573703-2573650(-)
GAGGGATATCATGAAAAAACTTTTGATATATGCCATTTTCGCGGTTTCTGCCGT
>Locus:BSU29920_1:3061337-3061263(-)
TGTTTTATCCGCCGAAGGCATTGTTCCGAAGCTGGTTTGGACAAAACGGATGGAAAATGGGGACGTCATTACGGC
>Locus:BSU31370_1:3224689-3224582(-)
GCTTTACATGTGGTGAGGACATTCTGCATAATAAAAAATCTAAGGAGGAGATGTCATGCAAAACTTTACATACTGGAATCCGACCAAATTAATTTTCGGGCGCGGCGA
>Locus:BSU31600_1:3246611-3246688(+)
ATCTTGCTATTTTATCGCCTTTTTTATTTGCTTTTATCATTCCCTTCTTGGCAAAATACGCAAAAAGAGTGCATACGG
>Locus:BSU33870_1:3473292-3473429(+)
TTGATTACTTTACAACTTTTTTCTTTTATAATAAAACTATTAGTCTATTTTCCCTATATTACAGATAAAGGAGTTATTTTATGTATTGTCCTCAATGCGGCCATCAAACAGATGGCGGAAATTTTTGTGAGAAATGCG
>Locus:BSU37090_1:3805135-3805091(-)
CAGACACAGCTTGAAAAAGAAACCAAATCTTGTAATCCGTCCATA
>Locus:BSU37100_1:3807509-3807372(-)
CTGATATTTTACAATGTGTTGTATTCTTTCTCTTCGAATTGGCTAGATTTTGGACATGAGCTTTATTTGCAGAGACAGAATAAAATGACATTTTATTTAGCTCCGCAGCTATCTTCTTATGGAAGGAGACTATCATGG
>Locus:BSU38020_1:3900949-3900999(+)
TGGAGGTTCAAGACATGTCTATGCATAAAGCACTCACCATTGCCGGCTCAG
>Locus:BSU38430_1:3944596-3944561(-)
GTGGAATACGATTGGGAATCCGGCGATCAACCAATA
>Locus:BSU38840_1:3988890-3988750(-)
ACACATAGCAGCTTGGCTGTTATGACACGGTGGGATAAAAGCCCAGGAGTTTCTGCTCTTTTTCGAGAGCGTTCTCCTGGGTTTTTTTATTTGCTAGAACAGAACAATGAAAAGGAGTGTTTTCGTGATGAAAAAGAGAAT
>Locus:BSU39850_1:4093892-4093785(-)
CTATACGTTACCGTACATATATCTAAGATCTGTCTAATGATTGGAGGTGTCTTTTGTGCCGGAATCTGCCGAAGCTCAAGTGAAAGAGGCGCTGCTGGCTTTATTGAA
>Locus:BSU02560_1:279041-279060(+)
AATTAGGAGAGTTTTAGAAT
>Locus:BSU03570_1:407718-407699(-)
ACAGACTATTTTTATCATCT
>Locus:BSU05450_1:594166-594147(-)
TCTCCCTTGACTCTCTACTA
>Locus:BSU07380_1:811542-811561(+)
ATGGAAAACTAACGGAGATG
>Locus:BSU08010_1:872301-872320(+)
GATCATAAACAACCCTCCAC
>Locus:BSU08130_1:886715-886696(-)
TACAGGGGGCGCCTTTATTG
>Locus:BSU09165_1:989603-989622(+)
CGCACAATTTGTGCGGCTTT
>Locus:BSU11130_1:1189627-1189646(+)
TAAGGAGGTATCAGGCGGAA
>Locus:BSU12040_1:1276994-1276975(-)
ATTTTCCTACCCGTTTTTGG
>Locus:BSU13150_1:1381490-1381471(-)
AAACAGTTAAAGTCCGCTCT
>Locus:BSU13810_1:1447685-1447666(-)
AAGATCATCAGAGACTCCTA
>Locus:BSU15980_1:1673448-1673467(+)
AATGATGAAGCAGATGACAA
>Locus:BSU17559_1:1885641-1885660(+)
AATCCATTAGGCATTACGCT
>Locus:BSU18790_1:2048392-2048373(-)
ATAGAATCAACAAAAAAGCT
>Locus:BSU19110_1:2084060-2084079(+)
GATAAAGCTTGGGCATATCT
>Locus:BSU21640_1:2283802-2283783(-)
TAAACCTGAAAGCTGCTTGA
>Locus:BSU22040_1:2316517-2316498(-)
TTCAATGCCGTGTTGTTAAG
>Locus:BSU22040_2:2316532-2316513(-)
TGTCTGTTTTCCATTTTCAA
>Locus:BSU24880_1:2573723-2573704(-)
ATAACAAACCCTATTGGCAG
>Locus:BSU29920_1:3061357-3061338(-)
AATAGCTCACCTTTTTTAGC
>Locus:BSU31370_1:3224709-3224690(-)
CTGATCGGTGAGAGCTGATT
>Locus:BSU31600_1:3246591-3246610(+)
CTTATCTTTGCAGCTCTTAC
>Locus:BSU33870_1:3473272-3473291(+)
TGTCTTTTTTTGTATGAATA
>Locus:BSU37090_1:3805155-3805136(-)
ACTGTTCGTTTCGTTGACGG
>Locus:BSU37100_1:3807529-3807510(-)
AAAGCTTCGCTATTTTCTTC
>Locus:BSU38020_1:3900929-3900948(+)
TAATGAAAGACAAAACATGA
>Locus:BSU38430_1:3944616-3944597(-)
CATTACATGTCCTATACGAA
>Locus:BSU38840_1:3988910-3988891(-)
TGGACTGTGACCGAGAGAAA
>Locus:BSU39850_1:4093912-4093893(-)
GAAAGACAACGGTGAACCAT
>Locus:BSU01750_1:196214-196264(+)
TGGCTTTTGAGGATATCCCTTTTTTGCAGTACCTCGGCAATGCCGTTGATA
>Locus:BSU02620_1:284012-284047(+)
TGGCATACGACAGTCGTTTTGATGAATGGGTACAGA
>Locus:BSU04760_1:524784-524861(+)
GAACACAAATTACTGGATCGGCGTTGTGTCAGAGCAACATGTATTAAAAGGCGCTGCCGGCGGTTTTGCACAGCTGTG
>Locus:BSU06540_1:712006-711857(-)
CTGATTGATGGCTTTATTATAGAAAAAATAAGACGGCATCCATATGCTACAATGAAGTTAAATCAACAGCATTACCTTACGATCAAAGGAATTTTCATTCATTCGCCTAAATATGTAAAGGAGCCAGACAAATGGACGATACAGACCTTC
>Locus:BSU07090_1:776827-776919(+)
GAGACAGATGAAAAAGATCAAATGGTTATCAGGACAGCCAAAGGTGACAAGCGGCGTGACGTGGGGCATGCCATGGAAAAAAGGAGAATTAAA
>Locus:BSU08310_1:905685-905834(+)
TGCATATACGCTTCTCTGAAAAGGCCTTTTACAGGCCTTTTTTTCATGCCCTATGTTCTATCTGCCGCTACATGCCGCACGCCTTTCTTTCTTCTACAATGGCAATGGATCAAAAAAAGGAGTGAGACGACGTGCTGCAAGCAGAAAACA
>Locus:BSU08890_1:966256-966197(-)
CCAGCACCTTTCCTACGTCATCTCTTTCAAGAAAAACGAAAAAAACTCCGGCGCGCTGTA
>Locus:BSU09420_1:1018943-1019050(+)
ATTAATTTAAAAAAAGAGATACATATATATAGAGTTAACATTTGGGGAGGAAAATATGAAAAAGCAAATCATTACAGCTACGACAGCAGTTGTTTTAGGATCGACGTT
>Locus:BSU12040_1:1276977-1276840(-)
TGGTCTGGGCAAACTCTCACCTGTCACTCTTTCAATCCCCCTCAATTTTTTCATCTTTCTCTACTGCCAAGGTACCAGAGAAAATTGTTATATGTTATCATTATTCCCAGTAAAAAGAAAAGAGGATTAAATATATGG
>Locus:BSU12090_1:1281004-1280897(-)
AGAAGTTCATGTCAATCCTTTTTAAGGAATTTCATCATAAAAAAAACCGAATTTCATGAATGTACATACACCCAACTTAAGCATCAGGAATATGGTAAAAGGAATAAA
>Locus:BSU12672_1:1334801-1334851(+)
AGGAAGCTGTGTATTTGTACTATGCAATGCATGAGCTTCATTACTCGCCAT
>Locus:BSU13880_1:1456082-1456135(+)
GAGGTATTGAATGACAAAGGAGCTGAGGATCGTGAATGGGTCCTTCACAGTGAA
>Locus:BSU16180_1:1691151-1691291(+)
GTGAGGACATTTTTTTACACGAACTTCATAGACTTTATGCCTGTTATTTCTTACAATAAGCATATAGTTTTACAATTCTCGACAAGGATATTGAGGGTGAAAAAAACTGAAATGGAGGTAAGTGGATTTGAGCTTATTTTC
>Locus:BSU17100_1:1783765-1783814(+)
GATCACATATGTTTTTCCAGGTCAGGGTTCACAAAAACAGGGAATGGGCA
>Locus:BSU17670_1:1901511-1901374(-)
CATAAACAGCTATCCGTTTTGTTTTTCAGAAAGTGTTTTAAACAGCCTCTTTTTACTATTCTTATTTCATTTGACCATACCATATCATTTAAACTTCATAAATTAAATTCGAATAACATAAAGGAGGAATTTAATTGG
>Locus:BSU18690_1:2040445-2040308(-)
GGAACGGGTATTTATTCTATTAGGCATGTAAAGTGTGAAGTTGAATTCCATGTAATTATGTTAAAGGGGGGAAAGAGGAGATGTGCTACATTGAAATCACAAAGGACAATATTGAAGACAATCATATTTGCTGTGCAT
>Locus:BSU18990_1:2071332-2071267(-)
AGGAAGCGAAAGATGACTGGGATGAGGATGAAGACTGGGACGATTAAGCAAAAGTATTGCTATAGC
>Locus:BSU20130_1:2167636-2167571(-)
TGTGCTCAATCCATTCCAGAGCGTTGTGGGTGTACCTGGTATTCATTCGTTCTCCATAAAAGGATG
>Locus:BSU20490_1:2191577-2191651(+)
TCGTGTATCAAGCCTGTACAATATTCAAAAACCCTAAAGGATGATGAACATGTGTGGCAGGTTCACTTTATTTTC
>Locus:BSU29570_1:3025490-3025446(-)
TCTTGTATCTTTTGCTCAACAAAACATGGGCGGAGGACAATTCTA
>Locus:BSU30540_1:3127743-3127666(-)
CAAATACTATTCACAGCGTCTATAAATAGGGGTTCAATGATGACAATTTTAATTATGGAGGCAATACTATGTGTGGAT
>Locus:BSU33980_1:3487921-3487799(-)
TTATTCCTGAATGCAGTTGTGTTATGGTGTGATAGAAGTTCTTTCAATCATGACCTGACAGCTTTGGGCTGTTTACTGATAACACATTTGCAAAGGAGAACAATATGTCTAACAACCAACGCA
>Locus:BSU34210_1:3513837-3513896(+)
ATGATTGAGATCACACCGTATACATTTATGAAAAAGGAGCTGCCAAAGAAATGTCTGAAC
>Locus:BSU37070_1:3803084-3803043(-)
GTAATAATAGATTTCTCAACAGGCAAGCAGCAGTCTTGCCTG
>Locus:BSU37240_1:3823161-3823069(-)
TTGGCGGAGAGGTTTTTTACTTACAAGGTTTATCGATTAGAAAAAAGAGGTAATACAGAGGTAATTGAATCAGATTGGAGAGAATCAGGATGC
>Locus:BSU37480_1:3847256-3847351(+)
TCCATCGGCGGTTTTTTCGTCCCCTCTTTACCAAAGTCTCCCAATCCATGCTATGATCTTTTCAATAATCTTGAAGAGAGTGGAAATGCAGCATGT
>Locus:BSU37600_1:3859571-3859536(-)
GAAAATGAAAATCCGGCAGCTGCTGGGACTGACATA
>Locus:BSU39710_1:4078172-4078095(-)
TGGGGAATGAACATATGGGCAATACCAATGGAGATTCAGCCTTCAATAAACGGACAATCGCGGCAGCATTGGCCAACT
>Locus:BSU39840_1:4091780-4091905(+)
TCTTTTCTCGCATGTTTATCACTGCACATAGCGGGAAGACAAATAGAAAAAGGAGGTCTCGTATCATGGGAAGACTTGAAAACAAAACAGCAGTTATCACAGGCGCCGCGACAGGCATTGGTCAAG
>Locus:BSU01750_1:196194-196213(+)
AATCTTGGAGGACGAGGAAA
>Locus:BSU02620_1:283992-284011(+)
AGGAGAGAGGGGATCTTGAA
>Locus:BSU04760_1:524764-524783(+)
TTACGGAGGAGTGATAAAAT
>Locus:BSU06540_1:712026-712007(-)
GGCAACATGATGCCCCCTCT
>Locus:BSU07090_1:776807-776826(+)
AGCTTTTTTCTATGGAGGGA
>Locus:BSU08310_1:905665-905684(+)
TCTTTTGACATATGACGTTT
>Locus:BSU08890_1:966276-966257(-)
GTGTTTATCATCATGATCAT
>Locus:BSU09420_1:1018923-1018942(+)
TTATAATAGAAATCAATAAG
>Locus:BSU12040_1:1276997-1276978(-)
AGCATTTTCCTACCCGTTTT
>Locus:BSU12090_1:1281024-1281005(-)
TTTGTAATACTATGAGATTT
>Locus:BSU12672_1:1334781-1334800(+)
ACTAGTAAAGGATGGCGATA
>Locus:BSU13880_1:1456062-1456081(+)
CTGTTCGTTATGTACGATAT
>Locus:BSU16180_1:1691131-1691150(+)
TAGTTGCAAAATAGATAATT
>Locus:BSU17100_1:1783745-1783764(+)
AAGGGTGGCTTTGAGAGAAT
>Locus:BSU17670_1:1901531-1901512(-)
CTCTCTCTCGCTCTTATTTT
>Locus:BSU18690_1:2040465-2040446(-)
AAAGAAAAAGTATTTAAGTT
>Locus:BSU18990_1:2071352-2071333(-)
ATTTTTTTATAATAAGATTC
>Locus:BSU20130_1:2167656-2167637(-)
GCGGTAGAAATAGAATTTAA
>Locus:BSU20490_1:2191557-2191576(+)
ACATTCCTCCTTTTTGATTT
>Locus:BSU29570_1:3025510-3025491(-)
GGAGGAGAGATCACAAAACG
>Locus:BSU30540_1:3127763-3127744(-)
TTTTTACATAACTGTGAAAC
>Locus:BSU33980_1:3487941-3487922(-)
TTTCATCGAATCAAATTCTT
>Locus:BSU34210_1:3513817-3513836(+)
CTCCCCTTTCTTCATTGTAC
>Locus:BSU37070_1:3803104-3803085(-)
AACAAAAAATACGGTCTTAA
>Locus:BSU37240_1:3823181-3823162(-)
TTCTCTAAACCTCTCCTCCT
>Locus:BSU37480_1:3847236-3847255(+)
GAGGAATGATTTAACCGCCG
>Locus:BSU37600_1:3859591-3859572(-)
GGCACTAAACATCCGGAAGC
>Locus:BSU39710_1:4078192-4078173(-)
AGTTGTTGGATCTGGCTTAA
>Locus:BSU39840_1:4091760-4091779(+)
TCTTAACATATGCTGGCCTT
>Locus:BSU00580_1:66406-66456(+)
TGGCGGGTAAAATTACAGTCGTCGGACTTGGTGCCGGAGACATGGACCAAT
>Locus:BSU00730_1:81703-81780(+)
AAAATTTTGAAATTGATAGATTATATACATAATACCAATACAAATAGTCGGAAATTGAGGTGTCGAGAATGGTACGTG
>Locus:BSU02770_1:298335-298484(+)
GCGAAAGGAGAAATACACTTTCTCCTTTTTGTATATCCTGAAAAAAGAAGGAAAATAGAAAAAGGATATCTAATACAAAAAGTGACCCTGCACTATTTTTCATCAAAATTGGTTTCAAAGGAGAAGGAACAATGGATCAAACACGTACAC
>Locus:BSU02830_1:305660-305737(+)
GTACAAAGATTTAACCGGAAAAACAGCGATTGTGACAGGGTCTTCAAAAGGAATCGGGAAAGCCATTGCGGAACGGTT
>Locus:BSU04160_1:467038-467133(+)
CGTTTTATATTAAAAGGAAACCTCTCTATATCCTCTACTGCATCTCCTTGCGACTTCATCCGCACATCAAGATTGGCTAGGAGGTCTTTTTTATGT
>Locus:BSU05240_1:571255-571392(+)
TTCTTGTTCATTGTCTGTATTTTCTTAACAAAACCAGCAGCTAAGGATTACAATGACTATAAACTGGAATTGGCCTTTTATAAACAGCCAGTTTTCATAAAAAAATGCATACCAGTTAGGAGAACAACGCGCAAATGG
>Locus:BSU06630_1:723625-723678(+)
GTGTTTTCTATTGAAAAAGACGTTGGCATTGGCGGCAACGGCGGCAGTATTAAT
>Locus:BSU06710_1:736067-736132(+)
TATTGGCGAAGTTCCGCAAGAAAAAACCGGGAACGGAAGAAGAGTAAAAAACAAAAAGCCTCAGCT
>Locus:BSU07170_1:786634-786741(+)
TCCGATTTATCATTTTATAATGAAAGTGCTTCTATTACGAAAAAGGAGACAGACCGTGAATATCGATCAATTATTATATCAATATATCATAGACAACACTGCGGATAT
>Locus:BSU08660_1:937901-937945(+)
TGGCTAACTCAAATAACTTCAGCAAAACAAACGCTCAACAAGTTA
>Locus:BSU08870_1:965212-965286(+)
TTTTTTTCTGAAAACATTGAGAAGCGCGGCAGTCATTTGCCTCATAGCTATGCTGTCAGCATGCGGACATTCAAA
>Locus:BSU09550_1:1033452-1033345(-)
TTTTATCTAACAGGAGGTGTTACCTTCATTCTCATTGCTAGAGTGAAGGTTCTAATTGGACATAGTGAATTTGATTTTAGTTGCTGTTTTAATCGCCCTGACGGCATT
>Locus:BSU10610_1:1136143-1136051(-)
AATCCCCTTGCATTACAGCTACTATCCCTATCCGGTGCCATACCGGGAAGATCCTGTTTTGATTCGGAATTTGCAGAAGGCCATCAACGGAGA
>Locus:BSU10900_1:1168912-1169061(+)
CATATAGTAAATCGTGAAGAGCCTTTTCTTGGTACAGCAGCCCGCTTGTTTTGTAAGCATAAATGGAAAGCTTCCTATACGTCAAGGCGTTTACAGGCCGAAAAAGCCAAAGGGAACAGGAGGAATGCGGAATGGGGCATTACATCAAAA
>Locus:BSU13050_1:1374104-1374069(-)
CACAAATGGCAGCGGGTCTGTGATTGTCCGGATGTA
>Locus:BSU14010_1:1473516-1473608(+)
AATTCGATTTTGAAGAGCTGCCATTCACTTTTTACAAATTACGCCGATATATACAGTACAATACTGAATGCGAATAGCGAGGGATTGAATTGT
>Locus:BSU16990_1:1770334-1770474(+)
AAAAAAATTTCCGCCCATTTTTCAAGACAGATACTTTTGTCCTTCTGGAAAAGACAGTTCTGTTTACGCTTATTCCATATCATGGTACAATCCGAATATAACAAGAATTTTTCAAGGAGGATTGTACATGCAGAGTGGAAA
>Locus:BSU17240_1:1860017-1859976(-)
CTGACAGCCACTTTCATCAAAATAATACAGCGTAGCGCCTTT
>Locus:BSU17740_1:1906963-1907022(+)
ATTTTTGTTTTAATAGTAAATGAGCCATTTTCTAAAACAGGAGGTTTTTTATGCTTGGAA
>Locus:BSU25740_1:2651498-2651635(+)
CATGACCGACGGCGCCTGCCAGTTCTATTACTGAATCTCTTTATATCCATAATTATCGCTTTATCCTTGATTTACCATCAGTTTAAGTTAAAATATGGGAAGGAATTCGATTTTTTCAGTAAAAAGAAGGTGACATGT
>Locus:BSU27160_1:2773926-2773891(-)
AAGACGTTATGTGAAAGACGTTTGGACAGGAATGTA
>Locus:BSU28590_1:2925040-2924990(-)
CTGGGGGTTATGATATGCATAAAAAAGATATTATCCGGCTGCTTGAAACCA
>Locus:BSU33870_1:3473358-3473435(+)
AAAGGAGTTATTTTATGTATTGTCCTCAATGCGGCCATCAAACAGATGGCGGAAATTTTTGTGAGAAATGCGGATCAC
>Locus:BSU33980_1:3487921-3487799(-)
TTATTCCTGAATGCAGTTGTGTTATGGTGTGATAGAAGTTCTTTCAATCATGACCTGACAGCTTTGGGCTGTTTACTGATAACACATTTGCAAAGGAGAACAATATGTCTAACAACCAACGCA
>Locus:BSU36240_1:3731056-3731007(-)
CAGACAGCCTCCGCAGCCGGTCAAAAGAAGAAAATTGTTTGGTTTTTTTT
>Locus:BSU36360_1:3743333-3743268(-)
TGCGCAGGAGGAGCTGCTGAAAGAAATCAGAGACCTGCTGAAGCAGCAAGCAAAGTCGCCGGAATA
>Locus:BSU37940_1:3894523-3894464(-)
GTTCCAGCTTTGGCGCAGGAGAAAATCCGACAATCTCGTGTCAACGGAGAACAAACATTG
>Locus:BSU38770_1:3979688-3979813(+)
CAATTTTTTAGTATACTTAACATAGTGAACAATTTCACTGCATCAAGAATAGGGGAGGTTTTTCAATGGGAGAGCTTCAAACACACATGCAATTGCAAACGGATACAATTCACGAAGGGGTTCGAA
>Locus:BSU38810_1:3985310-3985173(-)
ACGCTGCCCATTTTAGCGAGAGGGAATTGCTGTTACACTCAATATAAGAAAGCGTTTACAATAACAAAGGGGGATGTTAGATGGCTGAATTGCGGATGGAGCACATTTATAAATTTTATGATCAGAAGGAACCGGCGG
>Locus:BSU00580_1:66386-66405(+)
ATGAGAAGGAGAGAACAAAA
>Locus:BSU00730_1:81683-81702(+)
AAGTACTAAGTGATTGACAA
>Locus:BSU02770_1:298315-298334(+)
GGTTCTTCCAAAATAAACTT
>Locus:BSU02830_1:305640-305659(+)
CAGAGGAGGATATCAAGTAT
>Locus:BSU04160_1:467018-467037(+)
GATTGATTCTTTCTTGAAAG
>Locus:BSU05240_1:571235-571254(+)
TATAATCACTCCACATATCT
>Locus:BSU06630_1:723605-723624(+)
GAGCTAAAGAAATAAGAGGA
>Locus:BSU06710_1:736047-736066(+)
CGTGCCAATCGTATATGAAG
>Locus:BSU07170_1:786614-786633(+)
TCTCTAGTCTTATTCACAAT
>Locus:BSU08660_1:937881-937900(+)
GACCGTGGAGGTGATAACAA
>Locus:BSU08870_1:965192-965211(+)
GATATTCAAAAAAAGGGGGC
>Locus:BSU09550_1:1033472-1033453(-)
CTGCTGTTAAGTTAAAACCA
>Locus:BSU10610_1:1136163-1136144(-)
AATTCCTAAGAATGGAGTTG
>Locus:BSU10900_1:1168892-1168911(+)
GATCGTTAAGGAAATTGATA
>Locus:BSU13050_1:1374124-1374105(-)
GAACAGCAAAACCGTGTATG
>Locus:BSU14010_1:1473496-1473515(+)
ACGCGGCTTGTTGCCTTCGG
>Locus:BSU16990_1:1770314-1770333(+)
AAATGAGCTAAAACGTTTCA
>Locus:BSU17240_1:1860037-1860018(-)
ACAATTGATATCCAGCACAG
>Locus:BSU17740_1:1906943-1906962(+)
TTCAGCCAATTTATTTTGCG
>Locus:BSU25740_1:2651478-2651497(+)
CGCATGTAAATTTTATTTTT
>Locus:BSU27160_1:2773946-2773927(-)
CTGCAAAAGCTGCAAGATCA
>Locus:BSU28590_1:2925060-2925041(-)
ATGGAAACATATGTGAACGT
>Locus:BSU33870_1:3473338-3473357(+)
ATTTTCCCTATATTACAGAT
>Locus:BSU33980_1:3487941-3487922(-)
TTTCATCGAATCAAATTCTT
>Locus:BSU36240_1:3731076-3731057(-)
CTGCGGAATCAGACCATCTT
>Locus:BSU36360_1:3743353-3743334(-)
GCTGCGGAGGAAGCGGTGGA
>Locus:BSU37940_1:3894543-3894524(-)
GCTGCAATAGCAGCTGACCA
>Locus:BSU38770_1:3979668-3979687(+)
TTTTAATATATTAATAATTT
>Locus:BSU38810_1:3985330-3985311(-)
ATGGCTGGGTGATTTTATGA
>Locus:BSU00340_1:42867-42926(+)
CTTCCGCATAAGACGGGAGCCTTTTTCAAAGGTACTGAAAGGATAAGAAGATGGTTTCAT
>Locus:BSU03440_1:372774-372733(-)
CTGATGACTTACTATCATTATTGTAAATTGGCAATCGTATTT
>Locus:BSU03789_1:430596-430456(-)
CCCGCTATTTTTTTATATCACCTTCATATAGCCGAATTCTTCATTTTTTCTCTTGTCCACTATTATCCCTGCCAAATGGATCGGTTCAGCATATCTTATAGTATCCTTCATAGGGAGGTGAAACCTTATGTCAGGATACTC
>Locus:BSU03890_1:441529-441404(-)
CTCTTTGGTATGATGAAAAGTACCAATTATAACTTTTTGATGGTATCAGAAGGAGAAACTACAAAATGGATATCACGATTACACTCGATCGTTCAGAACAAGCCGATTATATCTATCAGCAAATTT
>Locus:BSU04560_1:508249-508299(+)
TGTACGGAGGAAAGTCGGCAGAACATAATGTTTCCCTGCAGACAGCTCTGG
>Locus:BSU06140_1:667356-667261(-)
CTGTATAAAAGGACAGCGGCACTGTACTTTTATTTTTTCATATACAAAAAACGCTGGATTGATAAAATAGTACTAATAGGAGGTGCAGGCTTATGG
>Locus:BSU06420_1:698478-698615(+)
ATGGATATATCGCAGAAGCGAACGACTGACGATACATGTACCATGCCCGGTTTGTATTGCTTCCTCATAAGTGCAATGCAGAGCGGGTATTTTTTATTTTCTGAAAACAAAAGCATTAGAAGGTGGGGAACAGAATGC
>Locus:BSU09620_1:1038523-1038401(-)
CCGGACCATTCCGATATGGCAGAAAAAATTCACCAGTTTGTATCGCGGTGCATATATGGATTTGATACAATAACAGAAATGCCCATACGAGGAGCTGACTTAGCTTGTACATCATTGCCCATC
>Locus:BSU10030_1:1076966-1076889(-)
AAGGAGGAACCCTCATGCATTGTGCAGAGAATTGTATCTTTTGTAAAATTATTGCCGGCGACATTCCATCAGCGAAGG
>Locus:BSU10740_1:1152178-1152086(-)
CCCTTTTTCTCAATTCCGTTTTCATTTCGTTTCAGGACGGGCTTGCTCTACATATCATACAAATGTCGTTTTGAGAAGGAGGAAAGAATATGG
>Locus:BSU12090_1:1280705-1280628(-)
GCCCGCGACCGCCTTACTACCCTTGGTACGGTTACGGCGGAGGTTATGGCGGAGGATATGGGGGAGGTTACGGTTACT
>Locus:BSU13380_1:1401717-1401824(+)
ACACATGAGGCAGAACATGCCGACGGAGTCAGAATAACAAATGGATGTGTAAGCAATGTTACGATTGATGAGACAACAAAAAAAAGAAACATATTATCTCTGGATCGC
>Locus:BSU13890_1:1457107-1457244(+)
TGGAAGACTTACGCCTGTGAATTCGTTGTCATGATTTTTAGCTGTAAGGTCAGACTAGTAAAAAGAGGAGGTCAATTCTTATGTTTAAAGCATTATTCGGCGTTCTTCAAAAAATTGGGCGTGCGCTTATGCTTCCAG
>Locus:BSU19430_1:2118540-2118505(-)
CGGTGTATTATATCCGTTAATTTCACCAAGAACGTA
>Locus:BSU20050_1:2161093-2161001(-)
GGTGAAAATGATAAGGAAAGAAGTCGAAGAAGCACCTTGGTGGATAACGGAAACGGGAGTTATCATATCAAAAAAATTAAAGAAACCAAGAAA
>Locus:BSU21060_1:2227166-2227315(+)
TTCCCCAACGCCTATCCGACTTATCTTTCATCTCCTTTATATCCCCTTCTCGGACGTTACCGATGCTTCGGATCATCGGGCTTCCGAAGGAGCTTATTGTACGTAAATAGAAAATTATTGGAGGAATTTAAATGGCAAGCAAAAAAGTAC
>Locus:BSU21860_1:2300266-2300222(-)
AGAAATCATGAAAAATCTGACTGCTGCCTTCGATGCGCACTGCTA
>Locus:BSU23690_1:2464090-2464016(-)
GAAAAAGAGCTGACATTCGTTTTGCCAGACGGAGGGAGATCAAATCGTAATGGATATTCGAACAATCACGTCTTC
>Locus:BSU23900_1:2485593-2485658(+)
CTAAAAAACAGGATGTGTTATTTTGGCCGCTTAGGAAATGGAGCTAAAAAAACCCGATGCGGGAAA
>Locus:BSU24930_1:2576236-2576385(+)
AACCATTACATGAAGAAGAAGCGAAGAAAGATTTCTCGACAAAATCTCGTTTTTTTCGCGAATTCCTTTAGAAACTATTGGTTTTATGGTATAAAAAAGAAGGATAAAAAAAGAATAGAAGGTGATGAAACGTGGAAATTGCTATTATTG
>Locus:BSU29980_1:3067471-3067422(-)
GCTGAGATCGACAGCGTTATATGCTCAGGCCATTTACGAGCTTGCAAAAT
>Locus:BSU31600_1:3246545-3246682(+)
ATTTTATACATAGCGCATTTTTCAATTGAGAACGAGAAAAGGAGGTCTTATCTTTGCAGCTCTTACATCTTGCTATTTTATCGCCTTTTTTATTTGCTTTTATCATTCCCTTCTTGGCAAAATACGCAAAAAGAGTGC
>Locus:BSU32410_1:3328642-3328535(-)
GTTGTGTTACATAAACTGACATGGAAAATCGTCATCCTGACATGGGGGGATCAATATGGCTTACGATATGGTGATAAAAGGTGCGAAGGCAGTTACGCCAGATGGCGT
>Locus:BSU32849_1:3372559-3372612(+)
GGTGAAGGGAATGGTACGAGAGAAAAAAAATCCGTCTTCAGCGGCAGTCAGCGC
>Locus:BSU33630_1:3455153-3455094(-)
TACGGTAGTGCTGGCAGTCTTGTTTTTCGTGTTAACGATTGCGCTTGCTTATATCCTATA
>Locus:BSU34790_1:3573273-3573208(-)
CATTGCGGCACAAAGCGTACAACATTATGTCGAAGAGCTCCAAGAAACGCTGAAAACCTTAAAATA
>Locus:BSU37950_1:3896175-3896125(-)
AGGAATTTGATAAAATGCAGGAAGACAACATTTATTTTTTTGGAGGGTGCT
>Locus:BSU39070_1:4012638-4012561(-)
TGTTCCCTTTTAAAAGAATCATGTAAGATCAACATAGAAAACGCTTTCAATGAAAGGGGAATGCCAATATGCCTTATC
>Locus:BSU40370_1:4148887-4148852(-)
CGATCCGAAGAAGGCCACTCCGCTTTGCGCTGTATA
>Locus:BSU00340_1:42847-42866(+)
AATAAAAAATAGGGAAAAGG
>Locus:BSU03440_1:372794-372775(-)
ATTAATCAAGCCGAAAACGG
>Locus:BSU03789_1:430616-430597(-)
ATAAATAGCGGGCGGCAGCG
>Locus:BSU03890_1:441549-441530(-)
TTTTCTTATCATTCTGACTT
>Locus:BSU04560_1:508229-508248(+)
GAAAACAAGTCTAGGATTAG
>Locus:BSU06140_1:667376-667357(-)
ACGTTCAACAGCCTTTCCTG
>Locus:BSU06420_1:698458-698477(+)
AAGTGATCGATAAAACTGAC
>Locus:BSU09620_1:1038543-1038524(-)
AGTTATACGCATTCCTCAGC
>Locus:BSU10030_1:1076986-1076967(-)
TACATACTAAACAATTTCAT
>Locus:BSU10740_1:1152198-1152179(-)
TCTCTGTCGAATGCTGAAAT
>Locus:BSU12090_1:1280725-1280706(-)
CCCGCCTTATTACTACCCGC
>Locus:BSU13380_1:1401697-1401716(+)
AAAAGGGATAATAAATTTTG
>Locus:BSU13890_1:1457087-1457106(+)
GCAAATGTAAACGGTTAAAC
>Locus:BSU19430_1:2118560-2118541(-)
AAGATGTCGTTTGCCAAAGA
>Locus:BSU20050_1:2161113-2161094(-)
AGCTATGCGAACCCAAAGGA
>Locus:BSU21060_1:2227146-2227165(+)
CAATAATCTCCTTCGGGCGT
>Locus:BSU21860_1:2300286-2300267(-)
ATTGAAGGACACGATATGGA
>Locus:BSU23690_1:2464110-2464091(-)
ATATAATTTTTATATTGTGA
>Locus:BSU23900_1:2485573-2485592(+)
AGACCCCTTGCTTCATTATG
>Locus:BSU24930_1:2576216-2576235(+)
TTCACTTCGTGTTCCTATTA
>Locus:BSU29980_1:3067491-3067472(-)
TATATCGAAATTGATGACCT
>Locus:BSU31600_1:3246525-3246544(+)
ACTAGGTCGTTTGACCGTAT
>Locus:BSU32410_1:3328662-3328643(-)
AACTGTTGAAAATAGAACTG
>Locus:BSU32849_1:3372539-3372558(+)
TCGGGCAACTTAAGCCCGGA
>Locus:BSU33630_1:3455173-3455154(-)
GATTTAATTTTGCACCGCAT
>Locus:BSU34790_1:3573293-3573274(-)
ACGGCTACAGGAGACGGAAG
>Locus:BSU37950_1:3896195-3896176(-)
CTCATATCTGCGTTTTCAGC
>Locus:BSU39070_1:4012658-4012639(-)
ATTATCATTATTTTGACCGA
>Locus:BSU40370_1:4148907-4148888(-)
ACATTTGACTTATACGACAC
>Locus:BSU02770_1:298332-298469(+)
CTTGCGAAAGGAGAAATACACTTTCTCCTTTTTGTATATCCTGAAAAAAGAAGGAAAATAGAAAAAGGATATCTAATACAAAAAGTGACCCTGCACTATTTTTCATCAAAATTGGTTTCAAAGGAGAAGGAACAATGG
>Locus:BSU03180_1:343448-343513(+)
TTCAAACTGAAAAACTTGCTTTCTTTAAGCAGCATCTTAAAGGCTGATAAATGTGAAAAGCCGCCG
>Locus:BSU04150_1:466028-466105(+)
AAGAGGGATTTTGCATGCAGCGTATTCAATTGGCGGAGGATCTTCAATTTTCAAGAGTCATACACGGGCTTTGGCGGC
>Locus:BSU05280_1:575559-575600(+)
CTAAAAAATAGAATGACCTTTTTAACCGTAACTGACATGCCG
>Locus:BSU05630_1:608829-608704(-)
ACTCTACATAAGAACTCATGTTCGTGTATAATGAAAGCTATACACACGAAAGGGGGAATTTTAACATGTCAGATTTTGCATTCAAATTGTATGAATATAACGTCTGGGCCAATCAACAAATATTCA
>Locus:BSU06034_1:652153-652088(-)
CAAAAAAGCTGGGATAAAAAGAATGTCACCCCCCACTCTTTTAGGCATACCCATACCTCCTTACTA
>Locus:BSU07120_1:782063-782113(+)
TGGCTGAAATTCACACGATGCACAACACCAAAGCCGGACGGGTGTTTGACG
>Locus:BSU08490_1:924415-924365(-)
AGGGGGAATTTGATATGGGCAGAAATCATATCCACAAAAACCGTGATAAAA
>Locus:BSU11520_1:1229000-1229077(+)
AGTAAAGTACAATTAATCGGGAGCTTAGATGTCCCTTCAACATCTTATATAGAAGGGAAGGTTGGCAAATGGAAATTG
>Locus:BSU13930_1:1461720-1461779(+)
TTCCGCCTAGTGAGAAAAGTAACGTTAGTAAAGGAAAAGGATGTGGCATCATGCAGAACC
>Locus:BSU16180_1:1691151-1691291(+)
GTGAGGACATTTTTTTACACGAACTTCATAGACTTTATGCCTGTTATTTCTTACAATAAGCATATAGTTTTACAATTCTCGACAAGGATATTGAGGGTGAAAAAAACTGAAATGGAGGTAAGTGGATTTGAGCTTATTTTC
>Locus:BSU18570_1:2025393-2025485(+)
CTGGGCCATGAGATCTTTTGCCACACAACAAAACGGCATTTTCAAATCCGTTTGCTCGCTGGACTGCCCGGATCAGTGCGGATTGTTAATACA
>Locus:BSU20050_1:2160616-2160567(-)
AAGATGGAAGACTTTATGGGATCGCATAGAACGTTCAACGACTATCGCAT
>Locus:BSU21060_1:2227208-2227300(+)
CCCCTTCTCGGACGTTACCGATGCTTCGGATCATCGGGCTTCCGAAGGAGCTTATTGTACGTAAATAGAAAATTATTGGAGGAATTTAAATGG
>Locus:BSU23280_1:2431477-2431340(-)
ATGATGAGCCGCTATGCAAAATGTTTAAAAATGCATAGTGTTATTTCCTATTGCGTAAAATACCTAAAGCCCCGAATTTTTTATAAATTCGGGGCTTTTTTGACGGTAAATAACAAAAGAGGGGAGGGAAACAAATGG
>Locus:BSU23670_1:2462272-2462195(-)
AAAAAGGCAGAAACAATGCGAATGGCAGTATTGTATGCTACAATAGCGAAAATGATGAAAACGGGGGTTTCACCTTAT
>Locus:BSU24350_1:2531763-2531719(-)
GCTGGTCGAATACGGACAACCTCTATTTCTTGTAAAAGCGGAGTA
>Locus:BSU28540_1:2917226-2917167(-)
CGCCAAGGAAGGCATCCAGGCATTTCTCGAAAAAAGAAAGCCTCAGTTCAAAGGCGAATA
>Locus:BSU28830_1:2951398-2951493(+)
TTTTTACAGCTTTCTTTTAGAAAAAGTGAAACCTTTTTCTATGCTTTTCGTATTACATCAGATCATCACCATAAGGGAGGTGCCTTCACACAATGT
>Locus:BSU29470_1:3016402-3016280(-)
TTAAATGGAAAAGTCAGATATTTTTCGGAGAAGATGTTGATATTCACCGGGAAAAAAGTACGAAAAACGAAGTTGTTGATACAGAGTATAAAGGAGCGTCAATCATGTCCAAAATTATTGCAA
>Locus:BSU30640_1:3136203-3136054(-)
GACGTCCGGCTTTTCTTTTTGTATCTGAAAAATAGGCGACAACCAGTCCATTTTTCTGAAAAATCCAATCCGTTCGGCTTGTTTACCATAGAATATCGTAAGGCCGTTTCTGTGAAAGGATGTTGGGATAAATGGATAGAGACTTTGGCA
>Locus:BSU32940_1:3379949-3379896(-)
AGGAGCGGTTATGGGTATGAGTGCAATTTCTACAGAAACGCTGAGCTTAGGATA
>Locus:BSU34590_1:3552405-3552370(-)
TGTGTCCGGTTTGACAGCCGGCGGAACAAAGGGGTA
>Locus:BSU35140_1:3608860-3609009(+)
TCAAATTCATTCTTTAGACATGCTCCGATTTACGGAAATTGGATTTTAAAAAGTTTTAGAAGTAGAATCTTCCGGCTATACCGATTACAATATGTAAAAAGCTTACGGCAACCAAGGAGGCTGGACAAGCAATGGAGAAAGATCCCAGTG
>Locus:BSU35390_1:3636752-3636717(-)
AGATGTAGAATACCCGAAAGAATCACCCGAAAAGTA
>Locus:BSU36400_1:3747146-3747039(-)
AACGAACGTTCCTATATGACAACTGGAAAAAATGCCATTTTTAGAGGTGGGAAATTTGTTAAAAGGATTATATACAGCAACATCCGCAATGATTGCCCAGCAGCGAAG
>Locus:BSU37020_1:3798232-3798306(+)
TCCCAGCTGGAAAAGCTCCCTCTGCTATACTGGAATTCGAGGAGGGATGATGTTGCTGAAATCCATACATCATAT
>Locus:BSU37230_1:3821561-3821424(-)
AAATCTGATCTTACAAAACAGCCCGTGTATAGTATAATTGAGAAATATTATCAGTTATTTATACATTGGGGGAAGATAGGGTGCTGCGGCAATTTTTTTCATATTATAAACCATATAAAACGTTGTTCTTTCTCGACT
>Locus:BSU39440_1:4054336-4054229(-)
CTTTGTTCAATCGGGAATGTTACAGTAAAGATTTCTGTGAAAGAGGGTTGGACACATGGCGGTGAAAGACCGGTACATGTCAAAAATAAAACAGGAAACCAAGCCTTG
>Locus:BSU02770_1:298312-298331(+)
ATGGGTTCTTCCAAAATAAA
>Locus:BSU03180_1:343428-343447(+)
ACATGAGTATATCCCTGCTT
>Locus:BSU04150_1:466008-466027(+)
AACCCGGTTTATACAAAGAA
>Locus:BSU05280_1:575539-575558(+)
TTTAGAAATCTTAATCATCA
>Locus:BSU05630_1:608849-608830(-)
AACAAATTTTATTTTCGAGC
>Locus:BSU06034_1:652173-652154(-)
ACTAGACTTAAACGGCTGCT
>Locus:BSU07120_1:782043-782062(+)
TTTTAGAGGAGGGAGAGGTA
>Locus:BSU08490_1:924435-924416(-)
TTTGTTTGATATCACTTTTT
>Locus:BSU11520_1:1228980-1228999(+)
GGACGGAATGGGTAAAGTGT
>Locus:BSU13930_1:1461700-1461719(+)
ATCATTACAACTCATATCCT
>Locus:BSU16180_1:1691131-1691150(+)
TAGTTGCAAAATAGATAATT
>Locus:BSU18570_1:2025373-2025392(+)
TATCTAACTAGAGAGAGGAA
>Locus:BSU20050_1:2160636-2160617(-)
AGTCTAATTCGACATAAAAG
>Locus:BSU21060_1:2227188-2227207(+)
ATCTTTCATCTCCTTTATAT
>Locus:BSU23280_1:2431497-2431478(-)
AAAGTCTGGATGGGAGAAGG
>Locus:BSU23670_1:2462292-2462273(-)
AGAAAATGCGAAGCGGTGGA
>Locus:BSU24350_1:2531783-2531764(-)
GTATTAGTAGAAAACGGCCA
>Locus:BSU28540_1:2917246-2917227(-)
GAAGCATTTGAGTCAGAGGA
>Locus:BSU28830_1:2951378-2951397(+)
ACTTGAAAATCGGGTATATG
>Locus:BSU29470_1:3016422-3016403(-)
AAAAGCCGACATGACAATGT
>Locus:BSU30640_1:3136223-3136204(-)
CGGCCGGATGTCTTAAAAAA
>Locus:BSU32940_1:3379969-3379950(-)
CTGCTAAAAAGCCAGCAAAA
>Locus:BSU34590_1:3552425-3552406(-)
TTTTTTCTCCAAAAGAACTT
>Locus:BSU35140_1:3608840-3608859(+)
GTTTAAAATCTCTTCAGGTT
>Locus:BSU35390_1:3636772-3636753(-)
CAATACCCTGATTTAAATAT
>Locus:BSU36400_1:3747166-3747147(-)
ATACTGAGTTTTTATTATAG
>Locus:BSU37020_1:3798212-3798231(+)
CCCAGTCAAAAGCATTTCAA
>Locus:BSU37230_1:3821581-3821562(-)
GGTGTTCTGTAAGAAAAAAG
>Locus:BSU39440_1:4054356-4054337(-)
TGAGGCAGGAGCTGTTTCAA
>Locus:BSU00700_1:79027-79152(+)
GTATGGTATTGTAGAATGTTTGTAAAAAGTAAAGTAGAGAAACTATTCAAAAGTGGTGATAGAGGTTGTTACTGGTTATCGATGTGGGGAACACCAATACTGTACTTGGTGTATATCATGATGGAA
>Locus:BSU02950_1:317675-317734(+)
ACAGGTGTAAACTTAAACGGTAATCATTTTGCATATCAGAGGTGTTGGCAATGGGAAAAC
>Locus:BSU03530_1:403219-403296(+)
GCGCACGTCTCCCAGGATGAAATGGTTTGTATTGCTGTTTACGTTTGTTTTCGCCATCGGAATGAACTCATTCAGAAA
>Locus:BSU07630_1:836643-836696(+)
GGAGAGTTTGTTGGAAGAAAAAGAAATACTCTGGAACGAAGCGAAAGCGTTTAT
>Locus:BSU08710_1:943818-943681(-)
CTGAAGCCCGAAGCCATTGTTCTTGTTCGGAAGCATGCTACAATAGAAAGGACGCATGGAGATATAGGAGGTTTTTATTCTTGCATACAAAATCAATTGAACTTCACAATGAGGCATTACAGCACATTGTCGGCGGTG
>Locus:BSU09060_1:981238-981288(+)
TGGACAATCAATTCCAATCCTCGAAACCGATTTATCTGCAGATCGCTGATC
>Locus:BSU09965_1:1072567-1072475(-)
GACTTTGATGAATTGCTGGAAGACCATAAATCTCATGAAGGATTATGGCGCCGTTCGCATAATATTAACTGCTGTATGTTTTATGATTTTGGT
>Locus:BSU10030_1:1077083-1076934(-)
CATTTTCTTCATATAAGCTCTTCCTCTGCATTCAGGGTGAACGCTCGCCGTTCATCCTGTTTTCTATTTTCTGCATTTCTGTGGTACGATGAATGTATACATACTAAACAATTTCATAAGGAGGAACCCTCATGCATTGTGCAGAGAATT
>Locus:BSU10870_1:1166074-1166009(-)
CAAATGCTCTGCAGCGGTAATGTGGGCAGCGGCAGGATATTTTGGGGTGTCACTCTTTTGCAATTG
>Locus:BSU12040_1:1276932-1276840(-)
TTTTTTCATCTTTCTCTACTGCCAAGGTACCAGAGAAAATTGTTATATGTTATCATTATTCCCAGTAAAAAGAAAAGAGGATTAAATATATGG
>Locus:BSU12490_1:1320480-1320545(+)
CGCCCATGTGGCTGCATAATACAGTTCCCCCAATGTCGAAATGTTAGGTTCTCTTCTGGGCTGAGG
>Locus:BSU13370_1:1401593-1401516(-)
GGAGGGGATATATTTTGTTTACAATCTTACTTTCATTGGCCATACTCGTATTTGTGCCATTTCTATATAAAGCGAACC
>Locus:BSU16180_1:1691151-1691291(+)
GTGAGGACATTTTTTTACACGAACTTCATAGACTTTATGCCTGTTATTTCTTACAATAAGCATATAGTTTTACAATTCTCGACAAGGATATTGAGGGTGAAAAAAACTGAAATGGAGGTAAGTGGATTTGAGCTTATTTTC
>Locus:BSU17080_1:1781892-1781942(+)
GTTACAATAAAGCTATGCCAAAACAAATTGACCATGAGAAAAGAAGAAAAC
>Locus:BSU17960_1:1925053-1924994(-)
AAAAAGGCATCTGCGGGACAAAAAAATCGATTTGGAACCTTATCAGACCCTTCTCAAATA
>Locus:BSU19110_1:2084080-2084217(+)
ATTATGCGGCGGAATACACCTCGCATATGCTATGAAAACAGGGGTTTCCCCTTCTTTTTTGTGTTCAGTATTTATTTCAGCTACTATTTCCGACCGGATAAGCATACACTTCTCAACGGAGGGGATTTCACATCATGC
>Locus:BSU19250_1:2097743-2097694(-)
ACCCGAAGCACCATCGACGCCAGCGGTCACGATCCGTTCAAAAAGGCAGT
>Locus:BSU21310_1:2246187-2246152(-)
TACTGGAGATTCAACAGGATGTATTTGTGGTGCTTA
>Locus:BSU25560_1:2637231-2637136(-)
ATGGGGAAGCAGCAGTCAGGCTTCCTCTTTACTATTTTGCAAACTCAATTTAGGATAGAAGGGGATGATGAAAGAGAGGAAGTCGTACAACAATGG
>Locus:BSU28870_1:2953417-2953340(-)
TTTGTTTGCCTGCAAAATGCATTCAAAATGAGTTGTGAATCAATTCGAAGAAACTATGGAGGTGGCTCATTATTAGCA
>Locus:BSU30570_1:3131188-3131153(-)
TACATACAAGCTGACTTCTTTGCATTCCGTCAATTA
>Locus:BSU32669_1:3355378-3355271(-)
ACCATACAGTTGCTTATACTTGACATGCAACTAATGGGTTGCTTATACTCAATATATGAATGGGAACAAAGACGCTATATTCAAAGCACTCGGCGATTCGACTCGGCG
>Locus:BSU33980_2:3487921-3487799(-)
TTATTCCTGAATGCAGTTGTGTTATGGTGTGATAGAAGTTCTTTCAATCATGACCTGACAGCTTTGGGCTGTTTACTGATAACACATTTGCAAAGGAGAACAATATGTCTAACAACCAACGCA
>Locus:BSU33980_1:3487951-3487814(-)
ATTGTTCGAATTTCATCGAATCAAATTCTTTTATTCCTGAATGCAGTTGTGTTATGGTGTGATAGAAGTTCTTTCAATCATGACCTGACAGCTTTGGGCTGTTTACTGATAACACATTTGCAAAGGAGAACAATATGT
>Locus:BSU35150_1:3610033-3609884(-)
GCAAGTCCATCCTTGGGCTTAGCAGGCAAGCTTTTTCTTTACGGCATAATAGGTTTAGAAGTGAACTTACTGTTCAAGCAGGAAACACAGGTACACAACAAGCAGAAGATCTTGGTGCAATTAAAGATGAAATGGATGCGCTTATTGAGG
>Locus:BSU36770_1:3780082-3780008(-)
TGGCGCCTCTTGCCTCCGGTAAAACTGGGGATAAGGGGGAGAGATGAACATGAAGAAAAAACAAGTAAGCCACGC
>Locus:BSU37530_1:3853432-3853325(-)
TATAGTATACTGAATAAAGTAAATTCTTGCATTTTGAGAAAGAGGGATATCTCACTTGGACCGTTTTTTATATTATCCGTTATCTTTAATGCCATACCTCGTCATCAC
>Locus:BSU38190_1:3919096-3919055(-)
CTAGGGTTGAGGCTTTTTCGATTTTTATGGCAAAACAAACAC
>Locus:BSU40250_1:4135843-4135799(-)
CGCAGCCAAAAAATTCGTCATCGACCCGCATGGGACATTGAAGTA
>Locus:BSU00700_1:79007-79026(+)
ACAAATGAGCCGCTGATCGT
>Locus:BSU02950_1:317655-317674(+)
GTTAATGACAATGTGTAAAG
>Locus:BSU03530_1:403199-403218(+)
ATAAAGGCAGGTCGAAACAT
>Locus:BSU07630_1:836623-836642(+)
AGCATGAAGTGATGTGAAGG
>Locus:BSU08710_1:943838-943819(-)
TACAACCATCTCAGCTGAAT
>Locus:BSU09060_1:981218-981237(+)
GTAAAGTAGAGGTGTAAATA
>Locus:BSU09965_1:1072587-1072568(-)
TTCAAGATGTATGGAAGGAT
>Locus:BSU10030_1:1077103-1077084(-)
TGCTTACCAAAGGCATAACA
>Locus:BSU10870_1:1166094-1166075(-)
AGGCTTATGCTGATCGTAAA
>Locus:BSU12040_1:1276952-1276933(-)
ACTCTTTCAATCCCCCTCAA
>Locus:BSU12490_1:1320460-1320479(+)
TGCGCCTCATCTTAAACCGG
>Locus:BSU13370_1:1401613-1401594(-)
ACTTACTATACTGATAGAAG
>Locus:BSU16180_1:1691131-1691150(+)
TAGTTGCAAAATAGATAATT
>Locus:BSU17080_1:1781872-1781891(+)
TGCCCTCTCATTTTTTTCTT
>Locus:BSU17960_1:1925073-1925054(-)
AAAAGAGACCATACCTTCTT
>Locus:BSU19110_1:2084060-2084079(+)
GATAAAGCTTGGGCATATCT
>Locus:BSU19250_1:2097763-2097744(-)
GACAAAAAGTGCCAACGAAA
>Locus:BSU21310_1:2246207-2246188(-)
AGATTTTGTAAAAGGTGGAG
>Locus:BSU25560_1:2637251-2637232(-)
CGAACAGGCGTTTAATATAA
>Locus:BSU28870_1:2953437-2953418(-)
GTTTTATAATGCCCACACTT
>Locus:BSU30570_1:3131208-3131189(-)
GAAGAAGGCCGGACCATCAT
>Locus:BSU32669_1:3355398-3355379(-)
TTCAGTTTCTATATCACGCA
>Locus:BSU33980_2:3487941-3487922(-)
TTTCATCGAATCAAATTCTT
>Locus:BSU33980_1:3487971-3487952(-)
TTCCAAACCGTTCGTTTTAT
>Locus:BSU35150_1:3610053-3610034(-)
TAAGAGGGGACAGCTTGTCG
>Locus:BSU36770_1:3780102-3780083(-)
TTGACGAAGATTTTTACGTA
>Locus:BSU37530_1:3853452-3853433(-)
CTTTAGAAAAAGAGGCTTCT
>Locus:BSU38190_1:3919116-3919097(-)
CCAGTCAAAAGCCTCAACCG
>Locus:BSU40250_1:4135863-4135844(-)
TACAGCGACTTCGACAAAGG
>Locus:BSU02080_1:228332-228367(+)
TGGGAGCAATTGAACGAAGCGGATATACATTTCAGC
>Locus:BSU02840_1:306452-306544(+)
TTGCGGGATGAAAACAGACTGGTGGAAGGATGCAGTGGTGTACCAAATTTACCCGAGAAGCTTTCAGGACAGCAATGGAGACGGAATTGGGGA
>Locus:BSU03170_1:341400-341495(+)
ATGATGATATGGATTATGTTAGCAATTTCTGTTATGATTCGTCCAAGATATAAAAATGATGAAAATGATAGGTTCAACCTATGGAGGCTGAAATGG
>Locus:BSU06590_1:718491-718354(-)
AAGAGAGCATATGGCAGTACCTGCATGGTGAGTCCTGTATCGGCAGGAGCACACATTTTTCACCAGATTCCTTCTGCTATTGTTTGGAAAGTGTTCTACTGTGGAAATGGTTACATAAAAAGGGAGGCTGAGAGATGG
>Locus:BSU06820_1:749726-749800(+)
ACATTTTTTGGAAGTTTGTATTCTATATTGTTTTTTAAGGAGCATGTTGATGACGAAAAAACGGATTACATTTGG
>Locus:BSU07840_1:859557-859450(-)
AAATATTCTTACAATAGGAGCTGTAACACAAATTTCGTTGAAAGGTGGAGAACTGGTGAGAATACAGAAAAGACGAACACACGTCGAAAACATTCTCCGTATTCTTTT
>Locus:BSU08750_1:945510-945563(+)
AGGAATAGTGATGGAAAATCTTCTCCGTCCAATTTACCAAGAAAGAGCAAGTCA
>Locus:BSU09890_1:1062487-1062609(+)
GTTTATCAGTCTTTCTTCATTTATATTCTAAAAAGGAAATCAAAATCCTTTATTATGCTTTATCCAAAATTAGTATATAATGGGTCAGGGAAGGAGGAGATTCAGTGCTTACAATTGATCACG
>Locus:BSU10720_1:1150507-1150370(-)
GTGAATAGCCCAATTGAAATCGGAATTGTCATTTCACTTTACCTGTCTTTTTTTAATTTTTCAACAAAGGATGTGCTCGTATGCCGGCCATTGTCGGAGCGTTTAAAATTAATGCGATTGGTACGAGCGGAGTCGTTC
>Locus:BSU10830_1:1162212-1162319(+)
GGGATAGAAACGATACTTCTTGTAAAAATCCGACTTAAAAAGGAGGATGATTCAAATGCCTCGCATCCTGTTTACAGTCCCGCCTTTTCCGGTATTTATCGCAGCTGG
>Locus:BSU10900_1:1168912-1169061(+)
CATATAGTAAATCGTGAAGAGCCTTTTCTTGGTACAGCAGCCCGCTTGTTTTGTAAGCATAAATGGAAAGCTTCCTATACGTCAAGGCGTTTACAGGCCGAAAAAGCCAAAGGGAACAGGAGGAATGCGGAATGGGGCATTACATCAAAA
>Locus:BSU12040_1:1276974-1276825(-)
TCTGGGCAAACTCTCACCTGTCACTCTTTCAATCCCCCTCAATTTTTTCATCTTTCTCTACTGCCAAGGTACCAGAGAAAATTGTTATATGTTATCATTATTCCCAGTAAAAAGAAAAGAGGATTAAATATATGGTTCTCCTTGAAACGA
>Locus:BSU12500_1:1320573-1320532(-)
CTGATCAAATACGGGCTGAGGATATATTCCTCAGCCCAGAAG
>Locus:BSU12672_1:1334801-1334878(+)
AGGAAGCTGTGTATTTGTACTATGCAATGCATGAGCTTCATTACTCGCCATCCCAACTTCTTGAATTATATGAAGCAC
>Locus:BSU12860_1:1351435-1351376(-)
CCTCATCGGCCTTGCCGGACTGCCTGTTTATTACGGGATGAAAAAACGAAAAGCAAGCTG
>Locus:BSU18790_1:2048372-2048247(-)
GACAATGACTGTCAGCAAAGTCATCTATTAGAAAGCTTTATCAATTGTGATTGGAGTGTTATTGGATGCAAACGAGAAAAGTTTATCTCTACGTATTTCACACAATGTCAGACTGGGAATATGGAT
>Locus:BSU19640_1:2136604-2136539(-)
AACATATTATCAACTGCTTCCCGCCGGCTGGAGGAAAATCAATCGTCTGATTGTACAAACGACATA
>Locus:BSU20400_1:2185583-2185506(-)
AGTCTGGGTTTGGTGGAAGTGCTCCTAATAACAAGCCTTCAAAGCCGGTTGAAATTTCAGATGATGATCTCCCTTTCT
>Locus:BSU24350_1:2531754-2531719(-)
ATACGGACAACCTCTATTTCTTGTAAAAGCGGAGTA
>Locus:BSU26700_1:2728693-2728628(-)
CGGGGGGAACCGTTGTTTATATGGTTTTGGTGCAATTGGTTTTTTAACCGATATCGGAAACGATCA
>Locus:BSU27009_1:2755937-2755996(+)
CTCTATACTTCTCCATGCACTAAAAACAGTGTAGTTGGAGGGATTGCTGAATGGCAAATA
>Locus:BSU28830_1:2951356-2951493(+)
GCGCTAACCATACGACTATTTCACTTGAAAATCGGGTATATGTTTTTACAGCTTTCTTTTAGAAAAAGTGAAACCTTTTTCTATGCTTTTCGTATTACATCAGATCATCACCATAAGGGAGGTGCCTTCACACAATGT
>Locus:BSU29660_1:3035716-3035766(+)
GGAGGAGTCACATTATGGCTCGCTATACAGGTCCATCTTGGAAACTGTCCC
>Locus:BSU29960_1:3065796-3065752(-)
CCAATCACCAAAATACGAGGAAATATTCAAATTTCAATTATCTTA
>Locus:BSU33020_1:3386400-3386449(+)
GAAAAACAAGCCGCTCGCGTTTCAGATATGGGTTGTCATATCCGGCATCC
>Locus:BSU35050_1:3602075-3602125(+)
TGGACAACAGCATTCATGATGAATTATTTCAAGCTATACAACAATTCGCAT
>Locus:BSU38370_1:3937046-3937138(+)
TATGGTACCACAAAACGCCAAGATGTCTGCATTGACAGAAAGGAAAGGTTTTTCTACGATAGACAAAAAGAGTTACGAGGAGGAGCAGCATGG
>Locus:BSU39840_1:4091777-4091854(+)
CTTTCTTTTCTCGCATGTTTATCACTGCACATAGCGGGAAGACAAATAGAAAAAGGAGGTCTCGTATCATGGGAAGAC
>Locus:BSU40120_1:4122976-4122836(-)
GGGGAAGAGAATGTGATTGGGGCTTCTCGCTGCGCTACCAGACTTCGATTGGTGCTGAAGCGGTCTACCCCTAAAGCGAAGGATATCGTGAAATCGATGCTACCATCCCGGCGTCATTACGGTTGTCATGGTTACGCCTAC
>Locus:BSU02080_1:228312-228331(+)
TGAGAAAGGCGGGTAAGAAA
>Locus:BSU02840_1:306432-306451(+)
TAGAAGACAAAACAGGGGGA
>Locus:BSU03170_1:341380-341399(+)
CCAGCTCCTTCTTTTCGTAA
>Locus:BSU06590_1:718511-718492(-)
TGATTCTTTTTTCATAAAAA
>Locus:BSU06820_1:749706-749725(+)
GAAATGATATTGATTGCTAC
>Locus:BSU07840_1:859577-859558(-)
AACACCTACAAATAGTTACA
>Locus:BSU08750_1:945490-945509(+)
AATTTGAACAATTGCATTGG
>Locus:BSU09890_1:1062467-1062486(+)
GGTTTCTCCTCCATTTTAAG
>Locus:BSU10720_1:1150527-1150508(-)
TGCGTTTGTCATAAGCTATC
>Locus:BSU10830_1:1162192-1162211(+)
CCATTTCCTTATAATAAAAA
>Locus:BSU10900_1:1168892-1168911(+)
GATCGTTAAGGAAATTGATA
>Locus:BSU12040_1:1276994-1276975(-)
ATTTTCCTACCCGTTTTTGG
>Locus:BSU12500_1:1320593-1320574(-)
TATCATATTGGTAAAAACAT
>Locus:BSU12672_1:1334781-1334800(+)
ACTAGTAAAGGATGGCGATA
>Locus:BSU12860_1:1351455-1351436(-)
ATGAGCTGCGGATTATCCAT
>Locus:BSU18790_1:2048392-2048373(-)
ATAGAATCAACAAAAAAGCT
>Locus:BSU19640_1:2136624-2136605(-)
GATGAAGGCAGAAAAGGGAA
>Locus:BSU20400_1:2185603-2185584(-)
AAATAAAGAAAACAATAAAA
>Locus:BSU24350_1:2531774-2531755(-)
GAAAACGGCCAGCTGGTCGA
>Locus:BSU26700_1:2728713-2728694(-)
AAATATGCTTCTTTCCATAG
>Locus:BSU27009_1:2755917-2755936(+)
GCCTTAAAGCACACTTTAAA
>Locus:BSU28830_1:2951336-2951355(+)
TTCTTATTATACAAAACATG
>Locus:BSU29660_1:3035696-3035715(+)
TCCACAAAAATAAAACCAAA
>Locus:BSU29960_1:3065816-3065797(-)
CTCTTTCAAATACACTTGAA
>Locus:BSU33020_1:3386380-3386399(+)
CTACAGGATGATGTCATCAT
>Locus:BSU35050_1:3602055-3602074(+)
AAATCAGAGAGGCAAATTGA
>Locus:BSU38370_1:3937026-3937045(+)
TCTTTCCGTTTGCTTTCTCT
>Locus:BSU39840_1:4091757-4091776(+)
TCATCTTAACATATGCTGGC
>Locus:BSU40120_1:4122996-4122977(-)
ACATTTTAGAGGCCGTAGGC
>Locus:BSU02770_1:298332-298469(+)
CTTGCGAAAGGAGAAATACACTTTCTCCTTTTTGTATATCCTGAAAAAAGAAGGAAAATAGAAAAAGGATATCTAATACAAAAAGTGACCCTGCACTATTTTTCATCAAAATTGGTTTCAAAGGAGAAGGAACAATGG
>Locus:BSU04360_1:491183-491148(-)
TTTGAATGTGTTTTTAATTGTAGATACGTTTCGATA
>Locus:BSU04400_1:494831-494896(+)
ACCAAGAAATTGGCTCAAAAGGCGGAAACGCCCGCAACAACGACTAATCAAAAGCATAAAGGCAGA
>Locus:BSU05240_1:571258-571407(+)
TTGTTCATTGTCTGTATTTTCTTAACAAAACCAGCAGCTAAGGATTACAATGACTATAAACTGGAATTGGCCTTTTATAAACAGCCAGTTTTCATAAAAAAATGCATACCAGTTAGGAGAACAACGCGCAAATGGATATCACGCCTTTTT
>Locus:BSU05690_1:614945-614886(-)
GGTTTTGAAATCAGCCATCTTTTTGACTCCGGCGATTGCAGGCCTGCTGTTGTTATTCTA
>Locus:BSU07910_1:865051-864974(-)
GGAGAACTGACACGATGTCACGATTTCATTTCTTTATCCTTGTCTTGCTCGTTTCCATTTCCGGGTTTTCACAAGGCA
>Locus:BSU08620_1:935454-935404(-)
CAAGGAGGTCACCTATGGATACGGGCACACATGTCGTTATGGGCATCGCAC
>Locus:BSU10820_1:1160842-1160777(-)
GGTCCGGGGAATCTTAATGTACAGAAGATGGCGCTCACGTATCTGGATTCAAAAAGGTATGGCGTA
>Locus:BSU11570_1:1235835-1235695(-)
ACGCAGCAGCTCGGACACTCAGAATACGGAAAGCCCGCTTTCAAGTTTCAGTTCTTTGCTCAGCCAATATACAAACGGTCTGACATCTCAGCAATCAGCACCTTCTTCATCGCCAAGCCCGCTCAGCATGCTGAACAGCGC
>Locus:BSU11839_1:1256060-1256134(+)
TCAAAAAGTAAGTTTAAGGGAAAAGAGACAGCAGAGGGGTGGGTATTGTATGATATATGCAGGTCAAATTCAGAA
>Locus:BSU13890_1:1457122-1457247(+)
TGTGAATTCGTTGTCATGATTTTTAGCTGTAAGGTCAGACTAGTAAAAAGAGGAGGTCAATTCTTATGTTTAAAGCATTATTCGGCGTTCTTCAAAAAATTGGGCGTGCGCTTATGCTTCCAGTTG
>Locus:BSU15330_1:1605538-1605633(+)
TCGACAGTTTTTCGGTCTGAGTGCAGTGCATATTTTTCCCACCCAAGGAGATACTTAACGTTGTACAGCAGCTCCTGTAGGGAGGGAAAAAAGTGT
>Locus:BSU16220_1:1694120-1694164(+)
TGGCGAGACGTGATCAAGATAAGCTTACAGGAAAACAAAAAGCAG
>Locus:BSU17260_1:1862719-1862627(-)
AAAATACATGTTTGGGTACTCTATGGTACAAATGGTGAGAGCAAATGCTCACAAGCTAGATTGGCCGTTACGGGAAACCGTATTGCAACTTTA
>Locus:BSU18239_1:1952981-1952946(-)
AGACGTACTGCTCGAACTGAGCAATTCCACTCAATA
>Locus:BSU18710_1:2041333-2041292(-)
TTAGACAGTAAAGATGGAATGGCTTTGATGATTCGATCTCTT
>Locus:BSU18790_1:2048387-2048250(-)
ATCAACAAAAAAGCTGACAATGACTGTCAGCAAAGTCATCTATTAGAAAGCTTTATCAATTGTGATTGGAGTGTTATTGGATGCAAACGAGAAAAGTTTATCTCTACGTATTTCACACAATGTCAGACTGGGAATATG
>Locus:BSU19110_1:2084083-2084232(+)
ATGCGGCGGAATACACCTCGCATATGCTATGAAAACAGGGGTTTCCCCTTCTTTTTTGTGTTCAGTATTTATTTCAGCTACTATTTCCGACCGGATAAGCATACACTTCTCAACGGAGGGGATTTCACATCATGCATCTTACACTTCAGA
>Locus:BSU23519_1:2449540-2449490(-)
AAAAGGCGGATGGTTCGACCGGTTGATCTTTTTTTACCAAAACGGGGAGTA
>Locus:BSU27600_1:2822837-2822715(-)
ATTTTATATAATATTTGGCTATTTGAACTTCTGCTCTTTACATCTTTCGTTTTTTTCTTGATAATAAACTACAATACAGTTTACATTTTAAAAAAGGTGATTCCATGGCGAACGAACAAGTAT
>Locus:BSU29550_1:3023667-3023614(-)
GTGAACGTGAATGAAGGCGATATGGCACGGCGGTTTCATTTATACGATGCTCGA
>Locus:BSU29870_1:3056424-3056531(+)
GGATTTGGCTGTTTCTGTATAATGAAAAGTACGATCAACCAGGAGGTGCTTTATTTTGAAATTGCGTCATCTTCTTTTAGGAGCAGGACTTGGAATTTGTACGGCTGT
>Locus:BSU33690_1:3457977-3458069(+)
GAACCGTTTTTTATTTTCCAGGTGAAAAAAAGATATCTCAGCCGATATATAGTACATCCACACATTACGTTTTTAAAGGAGACCACTATATGC
>Locus:BSU36550_1:3759781-3759704(-)
CCGGTGAGAAAAAGGATGATTCAACTGACAAATCTGGTTCTAAAGAAAGCAGCACAACAGAAGACACTGAACAGTCTT
>Locus:BSU37190_1:3816656-3816705(+)
GAAGGTATTTATCGTGATTATGATCATTGTCGTTATTTTCTTTGCCTTGA
>Locus:BSU38440_1:3946377-3946240(-)
AAATTATCAGAATCATTAGCTATGAAACGAATTTTAACAGAGTCTGGTGTGAACTTCAAGCCCATATATCGGTTGAATAAAAAAAGCCCAAACAACGCCAAAATAAACAAAAACCCGAAAACGGGGGTGCAGTTTTGC
>Locus:BSU38860_1:3991035-3990958(-)
AAATGGATGTGGACCGGTTCTAAACACTATATAATGAAAACAGGTCATTTTTTAGGAGGGTTTACATCATGGCAATAC
>Locus:BSU39860_1:4093930-4093989(+)
CCTTATAATAGGTCCGAGAAAAGAAGAAAGCAAATGAGGGGGATTTTACAATGGAACAGC
>Locus:BSU40830_1:4194218-4194111(-)
CAATTTATGCAAATATATAGTAATATTCTCATTGAAAGGAAGAGACATAGAAGGAATGAATTCATTTATCCGTCCTATAGAAGGAAACAATACGTTGTGGAGATATTT
>Locus:BSU02770_1:298312-298331(+)
ATGGGTTCTTCCAAAATAAA
>Locus:BSU04360_1:491203-491184(-)
ATTGCTGTATTGATCGTTGC
>Locus:BSU04400_1:494811-494830(+)
AAATCATGATAAAGAATTCT
>Locus:BSU05240_1:571238-571257(+)
AATCACTCCACATATCTTTC
>Locus:BSU05690_1:614965-614946(-)
ACCAACCTCATGCCAAAGGT
>Locus:BSU07910_1:865071-865052(-)
TCAACATAGATTCCATATAA
>Locus:BSU08620_1:935474-935455(-)
GAATGTGCAGGATCACCCTG
>Locus:BSU10820_1:1160862-1160843(-)
TCTTTTATCGCGGATGAATG
>Locus:BSU11570_1:1235855-1235836(-)
TTACAGTCCATATCTAATGC
>Locus:BSU11839_1:1256040-1256059(+)
CATATCAAAAGAAATGTGTT
>Locus:BSU13890_1:1457102-1457121(+)
TAAACTGGAAGACTTACGCC
>Locus:BSU15330_1:1605518-1605537(+)
TTTACAGGGATTTCCTGATT
>Locus:BSU16220_1:1694100-1694119(+)
GGATTAGGAGGAATTAGAAA
>Locus:BSU17260_1:1862739-1862720(-)
GAGAACCTTATAATAGGAGG
>Locus:BSU18239_1:1953001-1952982(-)
GGCGACTTTGTAAATGAAGG
>Locus:BSU18710_1:2041353-2041334(-)
TTCACTGAAGATGGCGTTAA
>Locus:BSU18790_1:2048407-2048388(-)
AACAAGGGCATAAGAATAGA
>Locus:BSU19110_1:2084063-2084082(+)
AAAGCTTGGGCATATCTATT
>Locus:BSU23519_1:2449560-2449541(-)
GTTGAAATGGATCAGGATGA
>Locus:BSU27600_1:2822857-2822838(-)
TTTCCTATTGTTTTGCATTT
>Locus:BSU29550_1:3023687-3023668(-)
AAAAGGCGTAAAGAAAGAGA
>Locus:BSU29870_1:3056404-3056423(+)
CAGCCGCGTATTGCTTAACA
>Locus:BSU33690_1:3457957-3457976(+)
TGATCTCAAAGACGAGAAAA
>Locus:BSU36550_1:3759801-3759782(-)
AAAAGGAACAGAAGAAAAAT
>Locus:BSU37190_1:3816636-3816655(+)
ACGGAAAGGAGTGCCGGTAT
>Locus:BSU38440_1:3946397-3946378(-)
CCATTTTTTAGGCCTGCCTT
>Locus:BSU38860_1:3991055-3991036(-)
TAAACGATTAAACTTCTTAA
>Locus:BSU39860_1:4093910-4093929(+)
TTCTTACAGAAAAGGTACCA
>Locus:BSU40830_1:4194238-4194219(-)
AAAACAGTAGATTCATAGAC
>Locus:BSU02710_1:293391-293251(-)
TTATGCCAATTTACCTATGACATTTTCACCAACTTTTGTGATTTAAGGCTTATCACCTATTCCCACTTTAGGCCCTTCTTTTTTACAATCATTAGGTGTTTATTTAACATTTTAAGGAGTGTTTCTATTGGAACTAGCTGG
>Locus:BSU02920_1:313976-314050(+)
CGAGTGACAAATAGAGAAGTCACCGTTTCAAATTATAGGAGGAAAAAACTTGGACTTTTTACATCATATTTTGTC
>Locus:BSU03430_1:372233-372156(-)
ACCGCGGAGCAGGCTCTTGGGTCGGGCATCGGCTTACCGATTACCCAGACGGCACAAAGGTTTTATTCACAATTCAGT
>Locus:BSU04410_1:495010-495075(+)
TGTCCAAGATGCAAAACTTGCTCGCCATCGCAAATGAAGTCAAAGAAAAGCACGCCAATTTTTCAA
>Locus:BSU06540_1:712006-711857(-)
CTGATTGATGGCTTTATTATAGAAAAAATAAGACGGCATCCATATGCTACAATGAAGTTAAATCAACAGCATTACCTTACGATCAAAGGAATTTTCATTCATTCGCCTAAATATGTAAAGGAGCCAGACAAATGGACGATACAGACCTTC
>Locus:BSU06811_1:747082-747041(-)
ATAATTAAAAAATGGCTCAGCCCTACTCTGCTGAGCTATTTT
>Locus:BSU07170_1:786634-786741(+)
TCCGATTTATCATTTTATAATGAAAGTGCTTCTATTACGAAAAAGGAGACAGACCGTGAATATCGATCAATTATTATATCAATATATCATAGACAACACTGCGGATAT
>Locus:BSU09570_1:1035181-1035246(+)
AAAACTCACGGGACATTTTCATTTCTTTATATAAAGATTTTGCTTAAGAAGGCAAAGAAAAGAAAA
>Locus:BSU09620_1:1038523-1038401(-)
CCGGACCATTCCGATATGGCAGAAAAAATTCACCAGTTTGTATCGCGGTGCATATATGGATTTGATACAATAACAGAAATGCCCATACGAGGAGCTGACTTAGCTTGTACATCATTGCCCATC
>Locus:BSU10330_1:1107726-1107818(+)
GGAACATATGAAAAAAACACTGATTATTCTTACAGTTTTACTTCTTTCTGTCTTAACGGCTGCTTGCTCGTCTTCAAGCGGCAATCAAAACAG
>Locus:BSU11570_1:1235208-1235164(-)
AACGCAAAACTATGTAAAAAAAATAACTTCAGTTTATTACGCGTA
>Locus:BSU12230_1:1294004-1294141(+)
ACAGCAAGCTTCCGGCGTATTCAATGGATTTTAGGAGGTTGGGTTTATCTTGATTTCTCCCTTGGTTTGCGCCAAAATAGCTTTATTAAGCTTATATACATAAAAAGCCTATGCAAAGAGGAGAGGAAACGGGTATGG
>Locus:BSU13160_1:1382022-1382071(+)
GGCACTATTTACAGCAAAAGTAACCGCGCGAGGCGGACGAGCAGGACATA
>Locus:BSU13240_1:1391722-1391585(-)
GCGCTTAATCGATCTATGACTGCATATTCCCTTAGGATATGCAGTTTTTTATTTTACCAAAAAAACAGGAGGTCGGAGAAATGGAGCATATTTGCGGTACAAGCAGAATCGCCGGTTTTCGCTTCTCTTTATATCCGA
>Locus:BSU13990_1:1470012-1470089(+)
AAAGGAGGGATTCTGTGGAACAGGATACGCAGCATGTTAAACCACTTCAAACAAAAACCGATATTCATGCAGTCTTGG
>Locus:BSU14010_1:1473471-1473608(+)
AGGAAAAAAGTTTCTTTTTTGAGGAACGCGGCTTGTTGCCTTCGGAATTCGATTTTGAAGAGCTGCCATTCACTTTTTACAAATTACGCCGATATATACAGTACAATACTGAATGCGAATAGCGAGGGATTGAATTGT
>Locus:BSU14569_1:1527082-1526957(-)
GTTATATTAGACGCTATGCCTACTTATAAAGGCTCTGGCGTAATTAAAAGAGGAGGTTATGTAATATGTATGGATATGGTTACGGCGGAGGCTGCTGCAGTTATGGTGGTTACGGATATGGTGGCT
>Locus:BSU15930_1:1665660-1665719(+)
CGGTTTAGTCAGAGAAGCGCGGTGAACCTGATGTGCCTATGGAGGTTACTATGTCAAAAC
>Locus:BSU17480_1:1880568-1880675(+)
AATGACCATTTCCATAGAGGCACGTCTAAAGAAGCTATCATAGGAGGACAATACTGTGTGGAAAGCTTTAAGTCAATTACTCAAGAAACAGAAAAATCAAAGTCCAAG
>Locus:BSU19110_1:2084083-2084232(+)
ATGCGGCGGAATACACCTCGCATATGCTATGAAAACAGGGGTTTCCCCTTCTTTTTTGTGTTCAGTATTTATTTCAGCTACTATTTCCGACCGGATAAGCATACACTTCTCAACGGAGGGGATTTCACATCATGCATCTTACACTTCAGA
>Locus:BSU20040.0_1:2160456-2160379(-)
TACGGTAACGTAAGGCGGTTGCGACAGAGCAACGAACCGAAAGTAGCGAACTCGGTTGAACTAAGGGTATTAGAGACG
>Locus:BSU22150_1:2329423-2329370(-)
TTGGAACTAGGTGACAACATCACGTTTGCCTTTTTCTTTAACGAAAACAAAGAA
>Locus:BSU24120_1:2508217-2508167(-)
GGGGATTTTGTTTCATGTCGTGGATCGTCAATAAGCAATCGTCACAAGAGG
>Locus:BSU24390_1:2534377-2534327(-)
AAGCCTTACTGTCATAATCACAGCCGGAAACCTCACGATGATGATGAAATG
>Locus:BSU24490_1:2541052-2541111(+)
TGTCAAAACATAAAGTTCCGCCCGCTTACGGCGGGCAGGCTGTTGTGGAAGGCGTTATGT
>Locus:BSU28800_1:2948967-2948872(-)
TACAAATATTTATTTATAGGTTTATTTTCTATCATTAGTACGTATCTTTTGTATTTGAAAGCGTTTTATTTTATGAGAAAGGGGCAGTTTACATGC
>Locus:BSU29470_1:3016387-3016295(-)
AGATATTTTTCGGAGAAGATGTTGATATTCACCGGGAAAAAAGTACGAAAAACGAAGTTGTTGATACAGAGTATAAAGGAGCGTCAATCATGT
>Locus:BSU34750_1:3569609-3569574(-)
ACAGCTGCGGACAGGGCAAACCGTCACTTTAAAATA
>Locus:BSU35010_1:3595357-3595392(+)
TGGCAGAGAGTCTTCTTATCAAAGACATTGCGATCG
>Locus:BSU02710_1:293411-293392(-)
TAATGTGATAAGCTGGCTGA
>Locus:BSU02920_1:313956-313975(+)
TTACGGTTTGCAAGTGTAAG
>Locus:BSU03430_1:372253-372234(-)
ATACATTTCTCCCGCTGACA
>Locus:BSU04410_1:494990-495009(+)
GAAAAAGGGGTTTTCGCTAA
>Locus:BSU06540_1:712026-712007(-)
GGCAACATGATGCCCCCTCT
>Locus:BSU06811_1:747102-747083(-)
GTAATTAGTTACCTCGGTCT
>Locus:BSU07170_1:786614-786633(+)
TCTCTAGTCTTATTCACAAT
>Locus:BSU09570_1:1035161-1035180(+)
TGTGCCGATCGAGCAGATTA
>Locus:BSU09620_1:1038543-1038524(-)
AGTTATACGCATTCCTCAGC
>Locus:BSU10330_1:1107706-1107725(+)
AACTACCAACAGGAGAGACT
>Locus:BSU11570_1:1235228-1235209(-)
GGCATTCCTCCTTTCCAAGA
>Locus:BSU12230_1:1293984-1294003(+)
ACGTGTCTGCTGTTTATCTT
>Locus:BSU13160_1:1382002-1382021(+)
ATAAGGAGGTTGGGAAATAT
>Locus:BSU13240_1:1391742-1391723(-)
CGAATGGTGTATTTTTTTGT
>Locus:BSU13990_1:1469992-1470011(+)
TCGAAACACGATGATCATGC
>Locus:BSU14010_1:1473451-1473470(+)
TTGGAAAGTCAATGGTTATT
>Locus:BSU14569_1:1527102-1527083(-)
ACTTTTTTGTTTTTACATAG
>Locus:BSU15930_1:1665640-1665659(+)
GCTTTTACGCGCGCTGTATC
>Locus:BSU17480_1:1880548-1880567(+)
TTTCGTGAAGCTGATCACCA
>Locus:BSU19110_1:2084063-2084082(+)
AAAGCTTGGGCATATCTATT
>Locus:BSU20040.0_1:2160476-2160457(-)
TGATGATATAGTCTGCTCCT
>Locus:BSU22150_1:2329443-2329424(-)
GAATGTCGAATAGTTGGGGG
>Locus:BSU24120_1:2508237-2508218(-)
ACATGTTCTGCATGTAAAAG
>Locus:BSU24390_1:2534397-2534378(-)
GTGTCTCTCATGTTTTTTTT
>Locus:BSU24490_1:2541032-2541051(+)
AAATAGGCAGGTTGATAATA
>Locus:BSU28800_1:2948987-2948968(-)
TACTATAATAAAATTGTTCG
>Locus:BSU29470_1:3016407-3016388(-)
AATGTTTAAATGGAAAAGTC
>Locus:BSU34750_1:3569629-3569610(-)
AAACTTGACGAAATCGCAGA
>Locus:BSU35010_1:3595337-3595356(+)
CCAGAAAGGCGGATCATCTA
>Locus:BSU01030_1:119112-119147(+)
TGGCTAAAAAAGGTAAAAAGTACGTTGAAGCTGCTA
>Locus:BSU03010_1:325323-325186(-)
CTCTGTTTGAAAATATTAATTATTCTGAATAGTAGCAATATGTGCTATATTATATACAGCCTATCTTCCTGTTTCAATATAAATAAAGTAAAGAAGGTAAAAATTCATTCTGATAGAAGGAGGTATTTCTTACCATGC
>Locus:BSU05380_1:585867-585775(-)
GATTTTCCTCCTTACATTCATATTTCGATGATAGTTGAAATGTTAATCCTTTACAATATAAATGTAAGCGTGACAAGGAGGAAAAAACGTTGG
>Locus:BSU05560_1:602230-602186(-)
AGACCAAATCGGAAACCCTTCTGCGCCGATTTCAAATCAAATTTA
>Locus:BSU05630_1:608778-608728(-)
GGGGGAATTTTAACATGTCAGATTTTGCATTCAAATTGTATGAATATAACG
>Locus:BSU06880_1:754922-754971(+)
GATGAAACAGAATCCGATTTTAATCACGGGCGGGACCGGCACAGTCGGCA
>Locus:BSU07540_1:827238-827315(+)
AAAGGCAGCGTTTCATGGTCGTGTGCTCCGTGCAGCGGCTTCTCCTTAATTTTGATTTTTCTGAAAATAGGTCCCGTT
>Locus:BSU09320_1:1008661-1008753(+)
GAGAAACGTGAGCAAAACGAGGATGGAAAAATTAAAAACGCTGAAAACGATTGCGGAAACCTTAAATCAAGGGCACGATATCAAAGCAACACT
>Locus:BSU09450_1:1022221-1022274(+)
AGTGATGAATGTGAACCCAATGGACAGACAAACAGAAGGACAAGAACCGCAGCA
>Locus:BSU10280_1:1103082-1102942(-)
ACCCGTTACTTCTATTGTAATCATAAATTCAAATTCTTAGAACCAAGCTGTGTTCCGCACTTTTCCACCCTTTTAAGCATGGAAACCCCGATCGCTGGGAAAACTAACAATGTTTGGAGTGATGCAAATGAAAAAAATAGT
>Locus:BSU12910_1:1359404-1359463(+)
AAAGTGCGGAAAACGGTACACTTCATATTGTATATGAAAGGACTGAGTCGATGGAACAGA
>Locus:BSU13280_1:1394684-1394779(+)
ACGGTTTCTCATCAAATTCTCATCTTGCTCTCGTTTTCCTTTCATGTTGAGTATGTAAACTGTACTCATACAAAACAAAGGAGGGCTCACAAATGC
>Locus:BSU14460_1:1516528-1516421(-)
TTTTCCTCACTTCCTTCATATTGTGGGAAATGGAGAAACGTTAAGGAGGAAACAGATGCTAAGAGATTTAGGAAGAAGAGTAGCGATCGCAGCCATTTTAAGCGGAAT
>Locus:BSU17670_1:1901508-1901359(-)
AAACAGCTATCCGTTTTGTTTTTCAGAAAGTGTTTTAAACAGCCTCTTTTTACTATTCTTATTTCATTTGACCATACCATATCATTTAAACTTCATAAATTAAATTCGAATAACATAAAGGAGGAATTTAATTGGGTTATTATAAAAAAT
>Locus:BSU20520_1:2193778-2193852(+)
GCTTGCCATATAAAAGAGACTGGACATTTTTGTCTCGGAGGTGAAATAAATGGAATTAATCTTAGATTGTTTCGT
>Locus:BSU21850_1:2299409-2299368(-)
GTGATTCATATCACGGGCTTTCTGTTAATCGGTGACCTCCAT
>Locus:BSU26360_1:2699561-2699511(-)
TACGATAATTGTATTGTTTATTTTTTTCACATACACTTTGCAAGGTTTTTA
>Locus:BSU27600_1:2822864-2822715(-)
GTGCTTTTTTCCTATTGTTTTGCATTTATTTTATATAATATTTGGCTATTTGAACTTCTGCTCTTTACATCTTTCGTTTTTTTCTTGATAATAAACTACAATACAGTTTACATTTTAAAAAAGGTGATTCCATGGCGAACGAACAAGTAT
>Locus:BSU27650_1:2826966-2826901(-)
ATACATTGCCGCACAAATTTGGCTTGCATGGAAAGGAAGAGAACTGAAAAAAGATTCGGCGCAATA
>Locus:BSU28590_1:2925091-2924966(-)
CTCTTGTCCGGAGAAGTTTTTTTCAAGTATGATGGAAACATATGTGAACGTCTGGGGGTTATGATATGCATAAAAAAGATATTATCCGGCTGCTTGAAACCATTGCAGTCTATATGGAACTCAAAG
>Locus:BSU29460_1:3014550-3014515(-)
TGCGCATGTGGTCAGAGAAATCAGAAAAGACAAGTA
>Locus:BSU30840_1:3153903-3154025(+)
ATAAAAGGAAAACCTCCTATATTCCTCCACCCGCCATTTATGAAAGTTCTCAGGCGATCTGTTCATACTAAAGGTATGCATCACAGAGAAACGAGGCGATCACATTGCTTACGAAAGAACAGC
>Locus:BSU31600_1:3246545-3246682(+)
ATTTTATACATAGCGCATTTTTCAATTGAGAACGAGAAAAGGAGGTCTTATCTTTGCAGCTCTTACATCTTGCTATTTTATCGCCTTTTTTATTTGCTTTTATCATTCCCTTCTTGGCAAAATACGCAAAAAGAGTGC
>Locus:BSU32010_1:3292536-3292471(-)
TGCGTTTTGCGCTTCACCCTGACGGACCGCATCTATCAATGGGCTGAGACATACTCAGCCTTGCCT
>Locus:BSU33710_1:3460563-3460504(-)
CAAAGAACCGTCTGTCGTTGCCAAGGAATATTTAGAAAAACATCGCTATTTCGAATCGTG
>Locus:BSU36980_1:3795493-3795570(+)
GAAATACAATTATACAGTGCTGTTATCAGCATTCACGATGTCCGTTCTTTATTCAGTAATTTATATTCATTCATTTAT
>Locus:BSU38050_1:3905099-3905022(-)
ATCGCTGTGTCCTTTATTCGTTGGCGAATTTTAGGTCTTTTTTGTTTAAATAAAAGGGGGAGAAATAGATGGATTACA
>Locus:BSU38810_1:3985310-3985173(-)
ACGCTGCCCATTTTAGCGAGAGGGAATTGCTGTTACACTCAATATAAGAAAGCGTTTACAATAACAAAGGGGGATGTTAGATGGCTGAATTGCGGATGGAGCACATTTATAAATTTTATGATCAGAAGGAACCGGCGG
>Locus:BSU39850_1:4093892-4093785(-)
CTATACGTTACCGTACATATATCTAAGATCTGTCTAATGATTGGAGGTGTCTTTTGTGCCGGAATCTGCCGAAGCTCAAGTGAAAGAGGCGCTGCTGGCTTTATTGAA
>Locus:BSU01030_1:119092-119111(+)
ATAAGGAGGAAATTTTAAAA
>Locus:BSU03010_1:325343-325324(-)
CTCATATTTCGATCCATCCC
>Locus:BSU05380_1:585887-585868(-)
TTTGCAATATTAGGATTCAT
>Locus:BSU05560_1:602250-602231(-)
GATTCAGACGTTAGTGACCA
>Locus:BSU05630_1:608798-608779(-)
TGAAAGCTATACACACGAAA
>Locus:BSU06880_1:754902-754921(+)
AACAGAGGAGAGTGGGAAAT
>Locus:BSU07540_1:827218-827237(+)
TACCTCCTGCTCGTACGGAT
>Locus:BSU09320_1:1008641-1008660(+)
TACAAGATCAATGCCGGAGT
>Locus:BSU09450_1:1022201-1022220(+)
GTATCAACCACATGTCTAGG
>Locus:BSU10280_1:1103102-1103083(-)
ACGCCTCACTCCTCACATCA
>Locus:BSU12910_1:1359384-1359403(+)
AGATTATGGGAAATTGTGAA
>Locus:BSU13280_1:1394664-1394683(+)
AACATTGTGTATGAAGACTG
>Locus:BSU14460_1:1516548-1516529(-)
CGGCAAATTTCTTGCTTCTT
>Locus:BSU17670_1:1901528-1901509(-)
TCTCTCGCTCTTATTTTCAT
>Locus:BSU20520_1:2193758-2193777(+)
CTGCAAGCAGGTTGTCATAC
>Locus:BSU21850_1:2299429-2299410(-)
GGCGTCATTCAAACAAGCCC
>Locus:BSU26360_1:2699581-2699562(-)
AAAGAAACAATTATTGTTGT
>Locus:BSU27600_1:2822884-2822865(-)
AAAAAGCACTCCATGTCAGG
>Locus:BSU27650_1:2826986-2826967(-)
ACAGGCGTTTATTCTTCTCT
>Locus:BSU28590_1:2925111-2925092(-)
TACGGGGCATAAAAAAACTT
>Locus:BSU29460_1:3014570-3014551(-)
AAGCTGATTATTCCCGAACT
>Locus:BSU30840_1:3153883-3153902(+)
AAAGGTTGTATCCGCTTACC
>Locus:BSU31600_1:3246525-3246544(+)
ACTAGGTCGTTTGACCGTAT
>Locus:BSU32010_1:3292556-3292537(-)
TGTTTTGGTCAGCAGGGCGC
>Locus:BSU33710_1:3460583-3460564(-)
TATGAAGTCGACGGCAATCT
>Locus:BSU36980_1:3795473-3795492(+)
TGTTTTAGGAGGTTTAAGAT
>Locus:BSU38050_1:3905119-3905100(-)
ATTTGCGTAAATGAAAAAGG
>Locus:BSU38810_1:3985330-3985311(-)
ATGGCTGGGTGATTTTATGA
>Locus:BSU39850_1:4093912-4093893(-)
GAAAGACAACGGTGAACCAT
>Locus:BSU02180_1:238503-238396(-)
ATTTTCCTAAACAAATATGATTCAATCATGCTGAATCAATTAAAGGTATTCTTTAGTGAACCATTGCTTACATTCAAACACACTTGCCAAAATCGTATGTACTGTGAC
>Locus:BSU02690_1:290866-290940(+)
ATAAAATGTACAATGATTAATCATCATATGGATGTAAGGAGAGAAATAGATGAAAAAACAACGAATGCTCGTACT
>Locus:BSU03400_1:369775-369824(+)
GAAACGAATAACCATCAACATTATCACAATGTTCATTGCAGCGGCTGTCA
>Locus:BSU03890_1:441532-441455(-)
CTTCTCTTTGGTATGATGAAAAGTACCAATTATAACTTTTTGATGGTATCAGAAGGAGAAACTACAAAATGGATATCA
>Locus:BSU04130_1:463848-463723(-)
CGATTTTGCAGAAATCTCCTATCGTTTGCTGTAGACTATTTGAAAAGACAGAAAGAAGGGATAGCATGGTCAGAGAGGCAGCAATGCTTCACATTAAAGAAGGCCTTGAACAAGAGTTTGAGGATG
>Locus:BSU04190_1:471659-471718(+)
TGTGTGAGGTACACAACAAATAGACATGAAAACAAAGGAGGAGAATCATCATGGCAAATT
>Locus:BSU04750_1:524388-524510(+)
CTGATGTGGATGTGGGAAAACCTGGAACTGTTATCAGGAAACAGAAACAATGGATCAATGGGAGACGGGTATTGCATCAGATTCTTTGAAAGGACAATTTCAAAATGGAACGGAAGGAACATT
>Locus:BSU08310_1:905685-905834(+)
TGCATATACGCTTCTCTGAAAAGGCCTTTTACAGGCCTTTTTTTCATGCCCTATGTTCTATCTGCCGCTACATGCCGCACGCCTTTCTTTCTTCTACAATGGCAATGGATCAAAAAAAGGAGTGAGACGACGTGCTGCAAGCAGAAAACA
>Locus:BSU09620_1:1038499-1038362(-)
AAAATTCACCAGTTTGTATCGCGGTGCATATATGGATTTGATACAATAACAGAAATGCCCATACGAGGAGCTGACTTAGCTTGTACATCATTGCCCATCGCGGAGCATCCGGCTACGCTCCGGAAAATACGATTGCCG
>Locus:BSU10070_1:1081395-1081288(-)
TATTCAGACTTTTTCTATACAATCATGGAAAAGCATAGAAAAGGGGGAAGCGGCTTTGTCCATATCCACACTGCAGAAAGAGATAAACAAACAGCTCGACGGCTGTTT
>Locus:BSU11520_1:1228976-1229071(+)
ATGTGGACGGAATGGGTAAAGTGTAGTAAAGTACAATTAATCGGGAGCTTAGATGTCCCTTCAACATCTTATATAGAAGGGAAGGTTGGCAAATGG
>Locus:BSU12050_1:1277588-1277439(-)
AATCAACGGAAGGACAAATTGATTTCCTTGGACGCCTATAGCCCATTATTAGTCTACATGGAACAAAACAGGAATGAACAAATAACTCCCACATACAATTTGTATGAATGGAAAATAAAGGAGTGGTTGCTTTGTATCATTACTTTTATG
>Locus:BSU16790_1:1751202-1751237(+)
TGGATCATCGTATGGAAAACACAGAAGAAGAGCGTC
>Locus:BSU22700_1:2378048-2378013(-)
CTGGCTGAACAAATGGCGATTGGAGGAGACATCATG
>Locus:BSU23330_1:2433938-2433879(-)
TTTGGAAAGTCATGTATTATATCCATTCCCGAGCGAACAGACTTTAACGGCATTTGTCAT
>Locus:BSU24930_1:2576233-2576370(+)
TTAAACCATTACATGAAGAAGAAGCGAAGAAAGATTTCTCGACAAAATCTCGTTTTTTTCGCGAATTCCTTTAGAAACTATTGGTTTTATGGTATAAAAAAGAAGGATAAAAAAAGAATAGAAGGTGATGAAACGTGG
>Locus:BSU25770_1:2654880-2654788(-)
ATTCAGGGTGATAGCAATATATGTAAGGGTATCGACCGAGGAACAAGCGATCAAGGGATCGAGCATCGACAGCCAAATCGAGGCCTGTATAAA
>Locus:BSU27480_1:2806352-2806287(-)
ACACGACGCCAACATTGGCATGGAAGGCATTACACCATTCGATTTTATGAAAGAAGAACAGCAATA
>Locus:BSU29249_1:2995610-2995702(+)
TTTAAATTCTCCAAACTTCTGTCGCTTTTTCCCATTCTTTTTTATAAACTATATGTGAGGCTTAATGGCGAAAGGAAGGAGGAAGGGAAATGG
>Locus:BSU29590_1:3027002-3026958(-)
CGCGCTTCGTCCTGGCATCAAAAAATTAAGGGAAATGATGAGGTA
>Locus:BSU30160_1:3085803-3085762(-)
ATAACATTGGAAAAACCCAAAACGCGCAAGCGGTTTTGGGTT
>Locus:BSU32719_1:3361238-3361098(-)
TATTTCACGCCAAATCGTTTTTGCGGCATCCAACGCAGCACTGGTACAATAAAAAGCAAATATATGAAGGGATTGATTCATTATTTGCAGCAGCCAGGACAGACTGAACCTCGATTATACGTCAGAAATGGAAAAAGCGAT
>Locus:BSU32820_1:3368838-3368788(-)
AGGGGGAAAAACAAATGGCAAAAAAAGCGGCTGACGTACAAAAAGGCGGCG
>Locus:BSU33980_1:3486853-3486788(-)
GAATGCGTTCGTTTGAAATCATCGCTGACGTTTGGAAAAACAGATAACAGCTATAAAAAAAGCAAT
>Locus:BSU34200_1:3513818-3513765(-)
AGTGAGCAAGATGGATATGAAACTTCAGCAAGTACAAGTATTAAAGCCTCAACT
>Locus:BSU34990_1:3593470-3593420(-)
CATCATCTTCAGACGCGTCAAGGGATACTCGAAGGAGCGGTACGCGGAGTA
>Locus:BSU36370_1:3744171-3744094(-)
GAGATGTCAAGACAATGCTTGATACTCAGCAAATTAAAGAAATTATTCCTCACCGTTATCCGTTTTTGCTTGTGGATC
>Locus:BSU36640_1:3766793-3766716(-)
AGGTCTTTGCTGACGGGGAGGAATTGTCTTGCCAGCCTGTCGATTATGTCCCACTTGGACAAAGATATTTCTTATTTT
>Locus:BSU39070_1:4012704-4012567(-)
AGGGAAGATGATGATAGTTACAGGATTCAAGTTAGTAAGATTCGATATTATCATTATTTTGACCGATGTTCCCTTTTAAAAGAATCATGTAAGATCAACATAGAAAACGCTTTCAATGAAAGGGGAATGCCAATATGC
>Locus:BSU02180_1:238523-238504(-)
AAGATGATAAAGAACTTCTT
>Locus:BSU02690_1:290846-290865(+)
CTGATCTTTTGACTGAATAG
>Locus:BSU03400_1:369755-369774(+)
ATTGGAGGAATAAAATGGAT
>Locus:BSU03890_1:441552-441533(-)
GTATTTTCTTATCATTCTGA
>Locus:BSU04130_1:463868-463849(-)
AAAATGAAGGAAAAGTTCAC
>Locus:BSU04190_1:471639-471658(+)
AGCCATGTTTATCCAAAGAG
>Locus:BSU04750_1:524368-524387(+)
TTATGAATACACAGCGATAG
>Locus:BSU08310_1:905665-905684(+)
TCTTTTGACATATGACGTTT
>Locus:BSU09620_1:1038519-1038500(-)
ACCATTCCGATATGGCAGAA
>Locus:BSU10070_1:1081415-1081396(-)
TAAAACAGCATGAGTTGAAA
>Locus:BSU11520_1:1228956-1228975(+)
TGGCCTTGGTTAAGGTTAAG
>Locus:BSU12050_1:1277608-1277589(-)
TTTCAAGGTTACTAGCATTG
>Locus:BSU16790_1:1751182-1751201(+)
CGGAAAGGATGAAAGCGAGA
>Locus:BSU22700_1:2378068-2378049(-)
TCCAGAAATGAACTTGAGAG
>Locus:BSU23330_1:2433958-2433939(-)
CTTCATCCTGTTCACGCTCC
>Locus:BSU24930_1:2576213-2576232(+)
TCGTTCACTTCGTGTTCCTA
>Locus:BSU25770_1:2654900-2654881(-)
TAAAACTTTATAGGAAGGAG
>Locus:BSU27480_1:2806372-2806353(-)
AAAGAGCTCCCGTTCAGCGT
>Locus:BSU29249_1:2995590-2995609(+)
CCACATAATTATGGATTTTT
>Locus:BSU29590_1:3027022-3027003(-)
GTGGCAGAACCGTTTATGAA
>Locus:BSU30160_1:3085823-3085804(-)
GAAGCGTTTAAACAAGCAAA
>Locus:BSU32719_1:3361258-3361239(-)
GCTTTCGTCTCATCTGCCGC
>Locus:BSU32820_1:3368858-3368839(-)
GTGTATTTGAATTATGCTAA
>Locus:BSU33980_1:3486873-3486854(-)
AACCTTTGAACACGCAGACA
>Locus:BSU34200_1:3513838-3513819(-)
ATGTACAATGAAGAAAGGGG
>Locus:BSU34990_1:3593490-3593471(-)
ATTGTTTTGGCTGTGGCAGC
>Locus:BSU36370_1:3744191-3744172(-)
ACATACTAATGCAGATGAAG
>Locus:BSU36640_1:3766813-3766794(-)
GATTGATCCAAAAACCTATC
>Locus:BSU39070_1:4012724-4012705(-)
TAGGTTTTTATTTTTTTCAG
>Locus:BSU01640_1:185053-184994(-)
TTTATTGAAAATGATTATCAATTGAAAGCTTCTGAAAAGGTGGTCTACTCGTGCAAAATG
>Locus:BSU03210_1:345469-345522(+)
AGAGATTATCATGACAACACCTTACAAACACGAGCCATTCACAAATTTCCAAGA
>Locus:BSU03960_1:448512-448462(-)
GGAAGACATGCTTCAAGACCGAAAGAAACGCTGCACCTGCACCAAGAAATA
>Locus:BSU06140_1:667356-667261(-)
CTGTATAAAAGGACAGCGGCACTGTACTTTTATTTTTTCATATACAAAAAACGCTGGATTGATAAAATAGTACTAATAGGAGGTGCAGGCTTATGG
>Locus:BSU08310_1:905682-905819(+)
TTTTGCATATACGCTTCTCTGAAAAGGCCTTTTACAGGCCTTTTTTTCATGCCCTATGTTCTATCTGCCGCTACATGCCGCACGCCTTTCTTTCTTCTACAATGGCAATGGATCAAAAAAAGGAGTGAGACGACGTGC
>Locus:BSU08440_1:920470-920330(-)
CTAATTCTCCTAGTTATTTACTATGTAATGTTTGTTTTTGAGAATAATCCTCAATTAGGGATTGACACTCTTAACACTGCTTATTATGATCTAAATGATAATGAATTTCAATATTGGGAGGAAAAAGATGAAAAAGCATAT
>Locus:BSU10720_1:1150492-1150367(-)
GAAATCGGAATTGTCATTTCACTTTACCTGTCTTTTTTTAATTTTTCAACAAAGGATGTGCTCGTATGCCGGCCATTGTCGGAGCGTTTAAAATTAATGCGATTGGTACGAGCGGAGTCGTTCACA
>Locus:BSU11100_1:1185948-1186040(+)
AATAAGAACGAAGCACCACATACAAGTTTTTGTATTTTTGATAGGATGAAGAAAAATGGTAGATTCCAAAATAGGAAGGATGTGGTGTTTTGC
>Locus:BSU11320_1:1208064-1207972(-)
GAGGCGTATGCAGTTGGATGTGTTTTCAAGAATGATGTTCGGCGATGCAGCAAAACCAACAGAAGAGAAGGAGGAGGAACAGCAAGAGGAAGT
>Locus:BSU13750_1:1441293-1441342(+)
GACGACAAGAAAAGAATCAGAATTAGAAGGTGTAACATTGCTAGGCAATC
>Locus:BSU18090_1:1933463-1933540(+)
AGGGGTTTGTACGTTTGGCTAGAAAACAGCAATTTGATTACAACGAAGATGCCATACAGGTGCTCGAAGGCCTTGAGG
>Locus:BSU18720_1:2041931-2041890(-)
GTAAAGACAAAACCTCAGGTAAGGTTTTGGTTAAGAGAGCTT
>Locus:BSU18790_1:2048387-2048250(-)
ATCAACAAAAAAGCTGACAATGACTGTCAGCAAAGTCATCTATTAGAAAGCTTTATCAATTGTGATTGGAGTGTTATTGGATGCAAACGAGAAAAGTTTATCTCTACGTATTTCACACAATGTCAGACTGGGAATATG
>Locus:BSU21060_1:2227166-2227315(+)
TTCCCCAACGCCTATCCGACTTATCTTTCATCTCCTTTATATCCCCTTCTCGGACGTTACCGATGCTTCGGATCATCGGGCTTCCGAAGGAGCTTATTGTACGTAAATAGAAAATTATTGGAGGAATTTAAATGGCAAGCAAAAAAGTAC
>Locus:BSU21600_1:2278638-2278603(-)
AGCAAAAGAGTTTGTAACAAATTCATACCAAGGATA
>Locus:BSU23720_1:2465968-2466045(+)
GGAGAAATTTGTCGAAAAAATGCTGGGACAGGCATTGCGGCAATACGGCAGAAACGTTGCTATAGATCCGTTAAGCCC
>Locus:BSU27600_1:2822837-2822715(-)
ATTTTATATAATATTTGGCTATTTGAACTTCTGCTCTTTACATCTTTCGTTTTTTTCTTGATAATAAACTACAATACAGTTTACATTTTAAAAAAGGTGATTCCATGGCGAACGAACAAGTAT
>Locus:BSU27830_1:2844595-2844518(-)
CATGCCCCCCATACGCACATGATAAAAGCGAGCAAACATGCTCAATTCGTCCACGGGGGGTTTTTCCATTGGGTAAAA
>Locus:BSU31150_1:3194701-3194636(-)
CAAACTTGTCCCATTTGCAATCTATCGAATTATTCTCGGTGTGATTTTACTTTTGATCATGATGTA
>Locus:BSU34010_1:3489955-3489911(-)
TTTGATTACAGTTGCATATTTGGTCAAAGGACGCAAGCATCAGTA
>Locus:BSU34060_1:3495922-3495857(-)
ATCGGACAGAAGCCGCCAGCATCGCTGAGGAAAAGGGCTGGATCTAACCATATACTGCACTCCTGG
>Locus:BSU34610_1:3555861-3555754(-)
CTTTCTATAGGACAATACAATTGTTATAGTTTCGTAAATAGAAGGAGGAAAAGAGATGGTTCTTTTAAAAAAGGGGTTCGCCATATTGGCGGCATCATTCCTGGCAAT
>Locus:BSU35120_1:3607385-3607326(-)
CATCACCGTCTTCTCAGAATCACTAACAGGCGCCATCAAACTAAAGTACTCACAGAGGTG
>Locus:BSU35140_1:3608860-3609009(+)
TCAAATTCATTCTTTAGACATGCTCCGATTTACGGAAATTGGATTTTAAAAAGTTTTAGAAGTAGAATCTTCCGGCTATACCGATTACAATATGTAAAAAGCTTACGGCAACCAAGGAGGCTGGACAAGCAATGGAGAAAGATCCCAGTG
>Locus:BSU35679_1:3667065-3666991(-)
AATCAATTATTTTGGTGTATTATGGCAGGTTTTAAATCCCCTTATTCTAATGATGGCGTACTGGTTTGTATTTGG
>Locus:BSU36500_1:3756080-3756045(-)
GGAACCGATAGACAGCAGGCAGGTGATGAAGCGATG
>Locus:BSU37100_1:3807509-3807372(-)
CTGATATTTTACAATGTGTTGTATTCTTTCTCTTCGAATTGGCTAGATTTTGGACATGAGCTTTATTTGCAGAGACAGAATAAAATGACATTTTATTTAGCTCCGCAGCTATCTTCTTATGGAAGGAGACTATCATGG
>Locus:BSU37140_1:3810035-3810142(+)
GCATTTTCTCTTTTGTTGTATACTGATATTGTACGTTATAAAGGAGGATTCACTTATGTTGAAAATATTCACGACGCAGTTAACAGGTATTTTTTCCCGCATTCAGGA
>Locus:BSU40980_1:4207392-4207442(+)
AGGATGGTGAGAAAATGGTTTATCAAACGAAGAGAGATGTACCCGTTACGC
>Locus:BSU01640_1:185073-185054(-)
TTCATTTATTTGGTACAATT
>Locus:BSU03210_1:345449-345468(+)
TGACAAAGAAGTAAAAAAGG
>Locus:BSU03960_1:448532-448513(-)
TGCACTTTCGACCAAGCGCT
>Locus:BSU06140_1:667376-667357(-)
ACGTTCAACAGCCTTTCCTG
>Locus:BSU08310_1:905662-905681(+)
CTGTCTTTTGACATATGACG
>Locus:BSU08440_1:920490-920471(-)
GCCTTTTTGCAGATCATGAT
>Locus:BSU10720_1:1150512-1150493(-)
CTATCGTGAATAGCCCAATT
>Locus:BSU11100_1:1185928-1185947(+)
CTGCCCTTCTTTTTTGGGAA
>Locus:BSU11320_1:1208084-1208065(-)
AGAGTATGGTATATGGAAAG
>Locus:BSU13750_1:1441273-1441292(+)
ATAGAAAGGAAGATGAACAT
>Locus:BSU18090_1:1933443-1933462(+)
AGACAATGTTAGTTTTTGAA
>Locus:BSU18720_1:2041951-2041932(-)
AAAGAAATAAATGCAGAGCA
>Locus:BSU18790_1:2048407-2048388(-)
AACAAGGGCATAAGAATAGA
>Locus:BSU21060_1:2227146-2227165(+)
CAATAATCTCCTTCGGGCGT
>Locus:BSU21600_1:2278658-2278639(-)
TGGGAAGCTGTTGCTAATAA
>Locus:BSU23720_1:2465948-2465967(+)
AAGGATAGGAGAGTCATGAT
>Locus:BSU27600_1:2822857-2822838(-)
TTTCCTATTGTTTTGCATTT
>Locus:BSU27830_1:2844615-2844596(-)
GAGAGAACTGACACGCTTAA
>Locus:BSU31150_1:3194721-3194702(-)
TTAAGGCTGATTAACAAAAT
>Locus:BSU34010_1:3489975-3489956(-)
ATTACTGCGGCGATCTACCT
>Locus:BSU34060_1:3495942-3495923(-)
CCAAAAGCTTAATGCGAAAA
>Locus:BSU34610_1:3555881-3555862(-)
ATCGAAAGTTGTTGTAACCG
>Locus:BSU35120_1:3607405-3607386(-)
AATCAGGCACATGATCAAAA
>Locus:BSU35140_1:3608840-3608859(+)
GTTTAAAATCTCTTCAGGTT
>Locus:BSU35679_1:3667085-3667066(-)
TTTAACCGAAAGATCCAAAA
>Locus:BSU36500_1:3756100-3756081(-)
TTCATGGGCATTTTCAGGCA
>Locus:BSU37100_1:3807529-3807510(-)
AAAGCTTCGCTATTTTCTTC
>Locus:BSU37140_1:3810015-3810034(+)
TACTTTACGACATTTTCTGA
>Locus:BSU40980_1:4207372-4207391(+)
ACAGTACAGAACGTGGAAAC
>Locus:BSU01640_1:185053-184994(-)
TTTATTGAAAATGATTATCAATTGAAAGCTTCTGAAAAGGTGGTCTACTCGTGCAAAATG
>Locus:BSU01960_1:217642-217749(+)
TTTTTTATGGCTTCAGTCAAAAAGGCGTTTTGTAAGTCAAGGTCAGGAAAAAAAAATGCCTTTTTTGATCATGCTCCTTTTTGTTGGGGCCATCGGATTTCAAGTAAG
>Locus:BSU04560_1:508249-508293(+)
TGTACGGAGGAAAGTCGGCAGAACATAATGTTTCCCTGCAGACAG
>Locus:BSU05329_1:578979-579056(+)
CATCGTACAGTGAAATATAAGATTTTTGTTGCTGAGCGGAATCATCGAGGGAAAAGTTCTCTTATCGGATGTCGAAAA
>Locus:BSU05380_1:585215-585156(-)
TTTCAGACACTACTTTGGTTTAGGAAGAGAAGTCGGAAAGACTTTTCGTTCAGAGACATG
>Locus:BSU05430_1:589628-589720(+)
GTACATGCCCGAATGTACGTTTTTTTCATTTCATTGTCAACTACAATGAGAAAGAATGTGATCAAGCAATGTGTTGAAAGGAGATTATCATGT
>Locus:BSU07560_1:827995-828044(+)
GAAAAAAGTGATGTTAGCTACGGCTTTGTTTTTAGGATTGACTCCAGCTG
>Locus:BSU09050_1:980475-980552(+)
GAATTCTTTTTTAGGTTTATTAAAGAAAGATATCAAGCTTTCAAGAATGTGGCTGCTAGTATGGATATGCGGAATCAT
>Locus:BSU09480_1:1027678-1027601(-)
AAAGGAGACATGAGATGGATATTACGCCGTTTCTTGATAAAAAGAGCAAAACACCGCTGTATGAACAGCTTTATACCT
>Locus:BSU10030_2:1076551-1076516(-)
CTCTTCCTCTATCGCAAAACGCCTGGCCTCATCATA
>Locus:BSU10030_1:1077056-1076934(-)
GCATTCAGGGTGAACGCTCGCCGTTCATCCTGTTTTCTATTTTCTGCATTTCTGTGGTACGATGAATGTATACATACTAAACAATTTCATAAGGAGGAACCCTCATGCATTGTGCAGAGAATT
>Locus:BSU14560_1:1526241-1526176(-)
AAAATCCTTTCAAAGAACCTGAAAATGCAATCGCAATTGAGCGCTAAAAGAGAAAACGGCTGGCAC
>Locus:BSU18560_1:2025131-2025024(-)
AACAGAGCGCGCCTATATATGAATCTCTTTCCATCTTCGGAAAGAGATTTTTTTTATGAAAAATACGATGAAAAGGATGTTTTGCAGCATGACGGTTTTGGTTACAGC
>Locus:BSU18560_2:2025203-2025063(-)
ATTATTGTGCCAATTCCAGCAAGCGCTAGCTTGAAAGATAGGAAAGCAAGGTTTATACCGGCGTCTGCCTGTAACAGAGCGCGCCTATATATGAATCTCTTTCCATCTTCGGAAAGAGATTTTTTTTATGAAAAATACGAT
>Locus:BSU20190_1:2169793-2169843(+)
AAGGAGGTGGCAATATGGGATTCTACAGCGGATATTCTGGTGGATACTCTG
>Locus:BSU21640_1:2283782-2283633(-)
ATACATCACAAATATAAAGTATCCTGTATATGTATCATAGTTGGTGTATCAACCACTATAGGCCAGAGAGTTCCCTCACATACTCTCTGGCTTCTTTTATTAACCTTACATTATTATTTATGGAGGATAGTATGGACAATCGAAAAATGC
>Locus:BSU21760_1:2292483-2292433(-)
GGCAGATTATCAGGCTGTATTTCATCAAGAGGTGTTAAAGCACAACGCGTA
>Locus:BSU24920_1:2575753-2575718(-)
ATACACCTGTTATGGGAGAGGGGAAAAAGAACGGTG
>Locus:BSU25740_1:2651498-2651635(+)
CATGACCGACGGCGCCTGCCAGTTCTATTACTGAATCTCTTTATATCCATAATTATCGCTTTATCCTTGATTTACCATCAGTTTAAGTTAAAATATGGGAAGGAATTCGATTTTTTCAGTAAAAAGAAGGTGACATGT
>Locus:BSU28540_1:2917232-2917167(-)
AGAGGACGCCAAGGAAGGCATCCAGGCATTTCTCGAAAAAAGAAAGCCTCAGTTCAAAGGCGAATA
>Locus:BSU28820_1:2950224-2950183(-)
ATAAAGATACGGAAGAATCCGCCTATTGAGGTGGATTCTATT
>Locus:BSU29920_1:3061337-3061263(-)
TGTTTTATCCGCCGAAGGCATTGTTCCGAAGCTGGTTTGGACAAAACGGATGGAAAATGGGGACGTCATTACGGC
>Locus:BSU34010_1:3491260-3491168(-)
GAAGAGGATGAAAAACGACAATCAAACGTTAAAACGCACGATGACGTCCCGCCATATTATGATGATGGCGCTGGGCGGAGCAATCGGCGCAGG
>Locus:BSU34190_1:3510688-3510783(+)
ACTGGTCTTATTACCCAGTCATCAGATGATCATATCATCTATAGAAACCGCTTACATATGGCGCCAGTTTATGTTTCAAGGAGGGGTTTGGGATGC
>Locus:BSU35150_1:3609982-3609845(-)
GGTTTAGAAGTGAACTTACTGTTCAAGCAGGAAACACAGGTACACAACAAGCAGAAGATCTTGGTGCAATTAAAGATGAAATGGATGCGCTTATTGAGGAAGTTGATGGCATTTCAAATCGTACTGAATTCAACGGCA
>Locus:BSU38180_1:3918767-3918820(+)
GTGTTGCATGATGAGTTTTCTTATTTCACTTATCGTCGCTATTATTATCGGATG
>Locus:BSU38440_1:3946374-3946225(-)
TTATCAGAATCATTAGCTATGAAACGAATTTTAACAGAGTCTGGTGTGAACTTCAAGCCCATATATCGGTTGAATAAAAAAAGCCCAAACAACGCCAAAATAAACAAAAACCCGAAAACGGGGGTGCAGTTTTGCAAAAATATGTTCAAT
>Locus:BSU38960_1:3999285-3999410(+)
GCAAGCTCTTCCTTATCCAAAGGAAGAGCTTTTTTATATTTGAATGGAAAGAAGGAATGGACAACATGTCACAACAAACAACACCCGCAGAACAAAAATCACTTCAAAGAAAAAAACCGCCGTTTC
>Locus:BSU39070_1:4012704-4012567(-)
AGGGAAGATGATGATAGTTACAGGATTCAAGTTAGTAAGATTCGATATTATCATTATTTTGACCGATGTTCCCTTTTAAAAGAATCATGTAAGATCAACATAGAAAACGCTTTCAATGAAAGGGGAATGCCAATATGC
>Locus:BSU01640_1:185073-185054(-)
TTCATTTATTTGGTACAATT
>Locus:BSU01960_1:217622-217641(+)
CAGATGAATAATATCATTTC
>Locus:BSU04560_1:508229-508248(+)
GAAAACAAGTCTAGGATTAG
>Locus:BSU05329_1:578959-578978(+)
ATTATATGACAAATTGGTTC
>Locus:BSU05380_1:585235-585216(-)
TGGAGCCCGCTTATCTATAA
>Locus:BSU05430_1:589608-589627(+)
TATTTGAAAATTGCCCAAAC
>Locus:BSU07560_1:827975-827994(+)
AATGGGGGTACATAGTGGAT
>Locus:BSU09050_1:980455-980474(+)
TTTCCGGGAGGTAAAGACAT
>Locus:BSU09480_1:1027698-1027679(-)
AAAATGACCATGCCAGCTAC
>Locus:BSU10030_2:1076571-1076552(-)
CCGGAGGATCTGCAGAACAT
>Locus:BSU10030_1:1077076-1077057(-)
TTCATATAAGCTCTTCCTCT
>Locus:BSU14560_1:1526261-1526242(-)
CTATGATCATATTGATAAGG
>Locus:BSU18560_1:2025151-2025132(-)
TTATACCGGCGTCTGCCTGT
>Locus:BSU18560_2:2025223-2025204(-)
CCCTATGAAACCTCGGCAAC
>Locus:BSU20190_1:2169773-2169792(+)
ACCATATACTATCCTTACTA
>Locus:BSU21640_1:2283802-2283783(-)
TAAACCTGAAAGCTGCTTGA
>Locus:BSU21760_1:2292503-2292484(-)
ATGAAGCGGCGGATGAAGTG
>Locus:BSU24920_1:2575773-2575754(-)
TGGGAGGCGCAATTTTCTGC
>Locus:BSU25740_1:2651478-2651497(+)
CGCATGTAAATTTTATTTTT
>Locus:BSU28540_1:2917252-2917233(-)
TTTGGGGAAGCATTTGAGTC
>Locus:BSU28820_1:2950244-2950225(-)
GTTGACGAAATTACGTACCA
>Locus:BSU29920_1:3061357-3061338(-)
AATAGCTCACCTTTTTTAGC
>Locus:BSU34010_1:3491280-3491261(-)
GAAAACGAGAAGGAGAGGTA
>Locus:BSU34190_1:3510668-3510687(+)
TCAAAATATAATGCTAGGTA
>Locus:BSU35150_1:3610002-3609983(-)
TTTTTCTTTACGGCATAATA
>Locus:BSU38180_1:3918747-3918766(+)
AAATAAATAAAAAATAGGAT
>Locus:BSU38440_1:3946394-3946375(-)
TTTTTTAGGCCTGCCTTAAA
>Locus:BSU38960_1:3999265-3999284(+)
GATAAGGTTGAGATTGTCAC
>Locus:BSU39070_1:4012724-4012705(-)
TAGGTTTTTATTTTTTTCAG
>Locus:BSU01750_1:196199-196276(+)
TGGAGGACGAGGAAATGGCTTTTGAGGATATCCCTTTTTTGCAGTACCTCGGCAATGCCGTTGATATTCTCCTTGTTT
>Locus:BSU03090_1:334620-334673(+)
GTACGGGCCGGTGAACATTTTTTTGAGCTATATTGTGCTGGGACTGTCCTTGTC
>Locus:BSU03430_1:372233-372156(-)
ACCGCGGAGCAGGCTCTTGGGTCGGGCATCGGCTTACCGATTACCCAGACGGCACAAAGGTTTTATTCACAATTCAGT
>Locus:BSU05240_1:571258-571407(+)
TTGTTCATTGTCTGTATTTTCTTAACAAAACCAGCAGCTAAGGATTACAATGACTATAAACTGGAATTGGCCTTTTATAAACAGCCAGTTTTCATAAAAAAATGCATACCAGTTAGGAGAACAACGCGCAAATGGATATCACGCCTTTTT
>Locus:BSU05500_1:598104-598163(+)
GGTACTGTCAGCAAAGAATCAGATAAAATCAAAGATGAGGAGAGATACAAATGGAAGATG
>Locus:BSU06420_1:698478-698615(+)
ATGGATATATCGCAGAAGCGAACGACTGACGATACATGTACCATGCCCGGTTTGTATTGCTTCCTCATAAGTGCAATGCAGAGCGGGTATTTTTTATTTTCTGAAAACAAAAGCATTAGAAGGTGGGGAACAGAATGC
>Locus:BSU06820_1:749648-749788(+)
AAAAATGAGTCATTTGGCATGTGTCTTTATTCGTGGAGGGATTGGAGGAAACATGGTCGAAATGATATTGATTGCTACACATTTTTTGGAAGTTTGTATTCTATATTGTTTTTTAAGGAGCATGTTGATGACGAAAAAACG
>Locus:BSU07040_1:769489-769538(+)
GAAGACGACTGTAACGGATGCGCTTTATGCAGGCTGCGAAGCGGTGGTGA
>Locus:BSU07210_1:789582-789647(+)
AAAAACAGCCGGATGCGTATCCGGCTGCAGAAGAAAAGACGCTATAGCCTGTCCGGATCGGACGGG
>Locus:BSU09120_1:986905-986810(-)
TTATCAATTCAAGTAAAAAAACCTTATATAATGCCTTTTTTGTTCTTTTCTTTCCCTTCCATCTTTAGTACCTTATATAAGGGTGATAATATTTGC
>Locus:BSU09560_1:1033494-1033459(-)
CGCCGTGTTCCAATCATTTATGCTGCTGTTAAGTTA
>Locus:BSU14160_1:1487505-1487570(+)
TGTTTCATAAAGGGGCAACCGCTGTTACGGCATCGGCGTTTTCTGGATATTTTGTGGCGGTACAAA
>Locus:BSU14569_1:1527082-1526957(-)
GTTATATTAGACGCTATGCCTACTTATAAAGGCTCTGGCGTAATTAAAAGAGGAGGTTATGTAATATGTATGGATATGGTTACGGCGGAGGCTGCTGCAGTTATGGTGGTTACGGATATGGTGGCT
>Locus:BSU16980_1:1769867-1769944(+)
GCAACATCTAATAATGATTGTTCTAATGAACACTCACTTATCCATTGTAAAACTAAGGGGGAGCAGAAATGGAAATCT
>Locus:BSU18780_1:2047466-2047359(-)
GATCAGAAAAGACCCTTCCAATATATTGAAGTAAAAGATATCGGGAGGAACTCTTTTGAAAAAGATGTTGATGTTAGCTTTTACATTTCTTTTGGCTTTGACTATCCA
>Locus:BSU18790_1:2048387-2048250(-)
ATCAACAAAAAAGCTGACAATGACTGTCAGCAAAGTCATCTATTAGAAAGCTTTATCAATTGTGATTGGAGTGTTATTGGATGCAAACGAGAAAAGTTTATCTCTACGTATTTCACACAATGTCAGACTGGGAATATG
>Locus:BSU21710_1:2290055-2289981(-)
CTCTTTTTTCGTGTGGTCCGAAGAAAATTTGAGAACACAAGGAGAAAAGATGAAAGCATACGATTTTACACAGGG
>Locus:BSU21910_1:2305379-2305429(+)
TGCCTATTAATATACCAACACACCTGCCGGCAAAACAGGTGCTTGAAAGTG
>Locus:BSU22020_1:2312252-2312208(-)
GCTTGTATCAAAAGAAATGGTCAGAGAATACGTAAGCCGCATGTA
>Locus:BSU22240_1:2337578-2337613(+)
TGGAATTCCATGATGACAAAAAGAACGAACTGCAAA
>Locus:BSU25130_1:2594181-2594089(-)
GAACCTGTTGCTGAGAATAGGCTCACACGTCTCTATGAGCGGAAAACATATGCTTCTGGCTGCAAGCCAGGAAGCAGTCTCTTATGGGGCGAA
>Locus:BSU28830_1:2951356-2951493(+)
GCGCTAACCATACGACTATTTCACTTGAAAATCGGGTATATGTTTTTACAGCTTTCTTTTAGAAAAAGTGAAACCTTTTTCTATGCTTTTCGTATTACATCAGATCATCACCATAAGGGAGGTGCCTTCACACAATGT
>Locus:BSU28990_1:2965670-2965548(-)
AGGATTCTTCTAGCTCTTTTCTCATGTGCAAAATTGGCATTTGATAGATATAAGAAACGGTGTAAAATGAAAGGTAGAAACAAATTCGGAAGGTTTGAGAATGTATGGCTGACTATTGGAAAG
>Locus:BSU29530_1:3020100-3020041(-)
TATGAGAGAAATTCTATCGCAATCCGGTTCGCCGAGAATGATGTATCTCTATGCGAAGTA
>Locus:BSU31970_1:3288627-3288577(-)
GAGGAAGTGTTCATATGGCTATACCTGCCATTCAGCCGTATCAAATGCCGA
>Locus:BSU33330_1:3421196-3421047(-)
TGCTTTTTCGCGGAGGGCTATCCGGAGATCAAGGGTGTGTGTTTCTTTAAGCATGGACTTTTGTTCAGGCTTTTTTTGCGTTTATATGATCTCGGGGTCTGGTCCGTACAAAGAATCATGGAGGTACTGGAATGGAACAGACAAAAAAAT
>Locus:BSU33690_1:3457977-3458069(+)
GAACCGTTTTTTATTTTCCAGGTGAAAAAAAGATATCTCAGCCGATATATAGTACATCCACACATTACGTTTTTAAAGGAGACCACTATATGC
>Locus:BSU36690_1:3771003-3770962(-)
ATGAGACAAAACCATCTGCTGGCAGATGGTTTTTTTTTATGC
>Locus:BSU37500_1:3849671-3849564(-)
AAAGCTGATAAGACGCTTACAATAAATGAATACAGCCTCGAAAGGGAGATGACAATTGAGCGAACTTTGGTACACAGAGAAGCAGACGAAAAACTTTGGCATTACGAT
>Locus:BSU01750_1:196179-196198(+)
ATACGAAATGACTGAAATCT
>Locus:BSU03090_1:334600-334619(+)
AAGTTACATAAGAGAAGGGA
>Locus:BSU03430_1:372253-372234(-)
ATACATTTCTCCCGCTGACA
>Locus:BSU05240_1:571238-571257(+)
AATCACTCCACATATCTTTC
>Locus:BSU05500_1:598084-598103(+)
TCAATTGATGATTGCTGGAT
>Locus:BSU06420_1:698458-698477(+)
AAGTGATCGATAAAACTGAC
>Locus:BSU06820_1:749628-749647(+)
GTGAGAACGTGTTTTGGTGG
>Locus:BSU07040_1:769469-769488(+)
GCATCAAGCGGTGAGAAGAT
>Locus:BSU07210_1:789562-789581(+)
ATTTGTTACGGTCATAAAGA
>Locus:BSU09120_1:986925-986906(-)
CAAGTGCGAATTATTTTAAC
>Locus:BSU09560_1:1033514-1033495(-)
AAACTCCCGCCTGAAAAGCT
>Locus:BSU14160_1:1487485-1487504(+)
ATGAACAAGGAAAAAATCCA
>Locus:BSU14569_1:1527102-1527083(-)
ACTTTTTTGTTTTTACATAG
>Locus:BSU16980_1:1769847-1769866(+)
TGGGGATGGCTTTTTGGATA
>Locus:BSU18780_1:2047486-2047467(-)
CATTTGGAGAAGACTGTCTT
>Locus:BSU18790_1:2048407-2048388(-)
AACAAGGGCATAAGAATAGA
>Locus:BSU21710_1:2290075-2290056(-)
AAAGAGACATGAAACAACGT
>Locus:BSU21910_1:2305359-2305378(+)
AAATAATGGAGGTGGCACGT
>Locus:BSU22020_1:2312272-2312253(-)
GGCATCGTCCCGACAAGACG
>Locus:BSU22240_1:2337558-2337577(+)
AAAAAAGGCGGTGGCGATAT
>Locus:BSU25130_1:2594201-2594182(-)
TCTAAGAAAAGAAAGTAGGG
>Locus:BSU28830_1:2951336-2951355(+)
TTCTTATTATACAAAACATG
>Locus:BSU28990_1:2965690-2965671(-)
AGAGCGTTAAAAGAGCTAAG
>Locus:BSU29530_1:3020120-3020101(-)
AGTGAAATTGATTTTTTGAA
>Locus:BSU31970_1:3288647-3288628(-)
AAAATAAAACAACAATTTGA
>Locus:BSU33330_1:3421216-3421197(-)
ATAAGTGCAGGACTGCCGCG
>Locus:BSU33690_1:3457957-3457976(+)
TGATCTCAAAGACGAGAAAA
>Locus:BSU36690_1:3771023-3771004(-)
AACGATTGTTTATATGAAGT
>Locus:BSU37500_1:3849691-3849672(-)
TGAGATTTCAACCGAGAATA
>Locus:BSU01960_1:217642-217749(+)
TTTTTTATGGCTTCAGTCAAAAAGGCGTTTTGTAAGTCAAGGTCAGGAAAAAAAAATGCCTTTTTTGATCATGCTCCTTTTTGTTGGGGCCATCGGATTTCAAGTAAG
>Locus:BSU02730_1:294666-294616(-)
CTACCGCCACCCCATCTTCCGGTTAGAAATCAAAATTCCGTTTCAGAAATA
>Locus:BSU03170_1:341400-341495(+)
ATGATGATATGGATTATGTTAGCAATTTCTGTTATGATTCGTCCAAGATATAAAAATGATGAAAATGATAGGTTCAACCTATGGAGGCTGAAATGG
>Locus:BSU04440_1:496691-496647(-)
CCGGGAGCTGATCCGGGAACTGTTGGAGCTGCGAAAAGATTCATA
>Locus:BSU05310_1:576982-576947(-)
GGTCATCGCTTTGCTTTATTTCATCACAGAGAAATA
>Locus:BSU05343_1:581229-581288(+)
GCACTGGTAACTCTTGCCGCAGCCAAATGGCTGAAGGGTGGGGGAGAAAATACCTTGGGG
>Locus:BSU05380_1:585858-585721(-)
CCTTACATTCATATTTCGATGATAGTTGAAATGTTAATCCTTTACAATATAAATGTAAGCGTGACAAGGAGGAAAAAACGTTGGACATCAAAAAACAAGACACTCGTCGATTTAAGGAAATCAAACCCAAGATCATGT
>Locus:BSU05630_1:608778-608701(-)
GGGGGAATTTTAACATGTCAGATTTTGCATTCAAATTGTATGAATATAACGTCTGGGCCAATCAACAAATATTCAACC
>Locus:BSU06140_1:667329-667204(-)
TTTTATTTTTTCATATACAAAAAACGCTGGATTGATAAAATAGTACTAATAGGAGGTGCAGGCTTATGGCTGAACTTGAAAACCGAAAACAATTTGCACAAATGCTGGCACCTGGCGTCAAAACGC
>Locus:BSU06840_1:752413-752448(+)
TGGGCCGTAAGTGGAACAATATTAAAGAGAAGAAGG
>Locus:BSU07560_1:827944-828018(+)
ATAAATTGGAATAAAATCTCACAAAATAGAAAATGGGGGTACATAGTGGATGAAAAAAGTGATGTTAGCTACGGC
>Locus:BSU09450_1:1022221-1022274(+)
AGTGATGAATGTGAACCCAATGGACAGACAAACAGAAGGACAAGAACCGCAGCA
>Locus:BSU11550_1:1233617-1233576(-)
ATAGCCGCAGGCGTGCATATGCTTGAGGCTGTTTTTTTATGC
>Locus:BSU14440_1:1513997-1514104(+)
AAAGCAGAGATTTCTCTGCTTTTTTTGATACCTAAATGTGAAAGGAGATCACAACATGAAATTTTTGGTTGTCGGAGCAGGTGGAGTAGGCGGGTATATTGGCGGACG
>Locus:BSU18610_1:2031121-2031029(-)
ACGACACATGAAAGTGAAAACAAAATTGCTGGGGATTATATCAATATTAGTTGTTTCAATTATTGGAATTGGAGGCTCCTCAGTATTTATGAT
>Locus:BSU18790_1:2048438-2048289(-)
CAATTGATCTTATATTTTTATAAGTTGGGAGAACAAGGGCATAAGAATAGAATCAACAAAAAAGCTGACAATGACTGTCAGCAAAGTCATCTATTAGAAAGCTTTATCAATTGTGATTGGAGTGTTATTGGATGCAAACGAGAAAAGTTT
>Locus:BSU20190_1:2169793-2169843(+)
AAGGAGGTGGCAATATGGGATTCTACAGCGGATATTCTGGTGGATACTCTG
>Locus:BSU21060_1:2227163-2227300(+)
CGTTTCCCCAACGCCTATCCGACTTATCTTTCATCTCCTTTATATCCCCTTCTCGGACGTTACCGATGCTTCGGATCATCGGGCTTCCGAAGGAGCTTATTGTACGTAAATAGAAAATTATTGGAGGAATTTAAATGG
>Locus:BSU21640_1:2283782-2283633(-)
ATACATCACAAATATAAAGTATCCTGTATATGTATCATAGTTGGTGTATCAACCACTATAGGCCAGAGAGTTCCCTCACATACTCTCTGGCTTCTTTTATTAACCTTACATTATTATTTATGGAGGATAGTATGGACAATCGAAAAATGC
>Locus:BSU24930_1:2576263-2576385(+)
AAGATTTCTCGACAAAATCTCGTTTTTTTCGCGAATTCCTTTAGAAACTATTGGTTTTATGGTATAAAAAAGAAGGATAAAAAAAGAATAGAAGGTGATGAAACGTGGAAATTGCTATTATTG
>Locus:BSU27120_1:2769723-2769863(+)
CCCCATGCTGATTTACTTCTCTCTTTTAAAAAATGTGATTCTGCGCAAACTATTTTTCAGCCTGCCGCGTCTATCCTAGGTAACAGCCTACGATATACGTATATTCAAAAAGGAGCCCTTTATTGCAATGAAGAAAAAACA
>Locus:BSU28080_1:2866654-2866595(-)
GGGGCGGTTTCTAGAGAAACCGCCTTGTCTTATAAAAGAGGGGATTATCATTGTTTACTG
>Locus:BSU28800_1:2948964-2948872(-)
AAATATTTATTTATAGGTTTATTTTCTATCATTAGTACGTATCTTTTGTATTTGAAAGCGTTTTATTTTATGAGAAAGGGGCAGTTTACATGC
>Locus:BSU29570_1:3025524-3025447(-)
CTAACGGTTCTGTTGGAGGAGAGATCACAAAACGTCTTGTATCTTTTGCTCAACAAAACATGGGCGGAGGACAATTCT
>Locus:BSU29660_1:3035662-3035739(+)
GTGCATGGTCGAATAGAGCAGACGGTTTTTATTTTCCACAAAAATAAAACCAAAGGAGGAGTCACATTATGGCTCGCT
>Locus:BSU31910_1:3276187-3276122(-)
CACTTGAGTCTACTGACCAAGACATCGCAAATCAAATCCGCGGATAACAGTATGAAAGGGAAGGAG
>Locus:BSU32440_1:3331859-3331908(+)
GAAGGAACAGCACAATGCCTTACAGCTAATGATGCTGGGGCTTCAGCACA
>Locus:BSU36080_1:3718000-3718065(+)
TGTACATATTTCAAGCTGATCAGCTTAGTGCCAAAGACACATACAAGCTATTGTCAGGTACCGTTA
>Locus:BSU39270_1:4035741-4035604(-)
AGACTCTCGCAATCTGTGTCATTTAGGTTTTTTTATTCTCTTTTAGGAGGTGATGCAGCATTTGATACAAAAAAAGCTGGTGAAAGGCGGCCACCTTTCATCCAGCAGTCCCCCCATAAAAAGGAGGTATACACATGG
>Locus:BSU01960_1:217622-217641(+)
CAGATGAATAATATCATTTC
>Locus:BSU02730_1:294686-294667(-)
TTTGGCAGGCTGGATTTTAC
>Locus:BSU03170_1:341380-341399(+)
CCAGCTCCTTCTTTTCGTAA
>Locus:BSU04440_1:496711-496692(-)
CAGTATGAGCCCATCTTTGG
>Locus:BSU05310_1:577002-576983(-)
TGGATTGGAATCGCTTTTCC
>Locus:BSU05343_1:581209-581228(+)
ACTATATCAAGGAAAACAAT
>Locus:BSU05380_1:585878-585859(-)
TTAGGATTCATGATTTTCCT
>Locus:BSU05630_1:608798-608779(-)
TGAAAGCTATACACACGAAA
>Locus:BSU06140_1:667349-667330(-)
AAAGGACAGCGGCACTGTAC
>Locus:BSU06840_1:752393-752412(+)
TGAAAGAGAGTGGAACATCA
>Locus:BSU07560_1:827924-827943(+)
TTTGCTATTATATTTTTGTG
>Locus:BSU09450_1:1022201-1022220(+)
GTATCAACCACATGTCTAGG
>Locus:BSU11550_1:1233637-1233618(-)
GAATATCAATCATGTGAAAA
>Locus:BSU14440_1:1513977-1513996(+)
TGAACTATACGCCGAATAAA
>Locus:BSU18610_1:2031141-2031122(-)
ACATTGTGCGGAAAGGGAAA
>Locus:BSU18790_1:2048458-2048439(-)
TGCGCTAGTAAACATAGAAT
>Locus:BSU20190_1:2169773-2169792(+)
ACCATATACTATCCTTACTA
>Locus:BSU21060_1:2227143-2227162(+)
TATCAATAATCTCCTTCGGG
>Locus:BSU21640_1:2283802-2283783(-)
TAAACCTGAAAGCTGCTTGA
>Locus:BSU24930_1:2576243-2576262(+)
ACATGAAGAAGAAGCGAAGA
>Locus:BSU27120_1:2769703-2769722(+)
TGTTTTTTTATGCATAAACC
>Locus:BSU28080_1:2866674-2866655(-)
TGAAGGGTTAATGAAAAGCC
>Locus:BSU28800_1:2948984-2948965(-)
TATAATAAAATTGTTCGTAC
>Locus:BSU29570_1:3025544-3025525(-)
AGCAGACACAACTTCTCGCG
>Locus:BSU29660_1:3035642-3035661(+)
AGGATACATGAAAACAAAAT
>Locus:BSU31910_1:3276207-3276188(-)
GCTTGATCAAACAGCAAATA
>Locus:BSU32440_1:3331839-3331858(+)
AAAAGAGGTGTAAAAAAGAT
>Locus:BSU36080_1:3717980-3717999(+)
GATAAAGGCGGTTGTTGCTA
>Locus:BSU39270_1:4035761-4035742(-)
AATGGTGCAGGTGCAGGAGG
>Locus:BSU03580_1:408243-408202(-)
CTAAAACAAAGCCGCCTTGGCTTTGTTTTTTTATTTTCTCCT
>Locus:BSU04530_1:506628-506488(-)
GGTGACACAATGACACCTCAGTCTGCAGAAATCAGAAAAAAACAGCTCATTCATCTGTTAATACAGAATGGTATATACAAAAAGTCAAAGCGTCATCTGTATGAATTGTCGCTGACGGAGTTAGAAAGTGAATACAAACAT
>Locus:BSU05630_1:608844-608707(-)
ATTTTATTTTCGAGCACTCTACATAAGAACTCATGTTCGTGTATAATGAAAGCTATACACACGAAAGGGGGAATTTTAACATGTCAGATTTTGCATTCAAATTGTATGAATATAACGTCTGGGCCAATCAACAAATAT
>Locus:BSU08010_1:872360-872485(+)
GGTACTCTCTGCCTAATTCCAGCGGCATGTTATACTGAACAAAAACGGAAAAAAGGGTGGATCTCATGTGGAAGGAAAAAGTATCTGTCACGCCTCCGTATCATTTTGACCGCGTGCTGGACAGGC
>Locus:BSU12040_1:1276974-1276825(-)
TCTGGGCAAACTCTCACCTGTCACTCTTTCAATCCCCCTCAATTTTTTCATCTTTCTCTACTGCCAAGGTACCAGAGAAAATTGTTATATGTTATCATTATTCCCAGTAAAAAGAAAAGAGGATTAAATATATGGTTCTCCTTGAAACGA
>Locus:BSU12860_1:1351441-1351376(-)
ATCCATCCTCATCGGCCTTGCCGGACTGCCTGTTTATTACGGGATGAAAAAACGAAAAGCAAGCTG
>Locus:BSU13240_1:1391731-1391639(-)
TTTTTTTGTGCGCTTAATCGATCTATGACTGCATATTCCCTTAGGATATGCAGTTTTTTATTTTACCAAAAAAACAGGAGGTCGGAGAAATGG
>Locus:BSU16980_1:1769880-1769987(+)
ATGATTGTTCTAATGAACACTCACTTATCCATTGTAAAACTAAGGGGGAGCAGAAATGGAAATCTTAAAAGTTTCAGCAAAATCGAGTCCAAATTCAGTGGCAGGTGC
>Locus:BSU17070_1:1781279-1781230(-)
CTATTTTATTTGGCCAAAAAAAGAGAAAGCTTCGGCGAATCTCAGGAGTT
>Locus:BSU17080_1:1781892-1781942(+)
GTTACAATAAAGCTATGCCAAAACAAATTGACCATGAGAAAAGAAGAAAAC
>Locus:BSU19310_1:2100531-2100605(+)
CCAAGAATCTCAGAACAGACCATAAAAAATGACTGGAGGTTTGTTACGGATGAGTTCTTTAACGATGCAAGTGAC
>Locus:BSU19850_1:2153406-2153347(-)
GCAAAAAGTAATGAACTAAATATTGCACATATGGGAAAGAGGCGAGAAAAATTAACGAGG
>Locus:BSU20190_1:2169793-2169870(+)
AAGGAGGTGGCAATATGGGATTCTACAGCGGATATTCTGGTGGATACTCTGGCGGCGGATACGGAAGCAGCTTCGTCT
>Locus:BSU22840_1:2391584-2391507(-)
AATGATTTTAATAACCGGTTGAAAATTTATGTAAAAATGAAAGCGGCTGGATTGAAAGGAAGGGTACTATGGGTAAAC
>Locus:BSU23402_1:2440459-2440424(-)
CTTTATCGTAGCTGTTATTTTCAAACCGAAAGGATA
>Locus:BSU25740_1:2651501-2651650(+)
GACCGACGGCGCCTGCCAGTTCTATTACTGAATCTCTTTATATCCATAATTATCGCTTTATCCTTGATTTACCATCAGTTTAAGTTAAAATATGGGAAGGAATTCGATTTTTTCAGTAAAAAGAAGGTGACATGTTGCAGAATCAATCTC
>Locus:BSU28830_1:2951356-2951493(+)
GCGCTAACCATACGACTATTTCACTTGAAAATCGGGTATATGTTTTTACAGCTTTCTTTTAGAAAAAGTGAAACCTTTTTCTATGCTTTTCGTATTACATCAGATCATCACCATAAGGGAGGTGCCTTCACACAATGT
>Locus:BSU29070_1:2972267-2972145(-)
ATTTTCGAAACACGGATTTTTCACTTTCCCATATATATGATTGTGATGAATCCCGGGCATTTCACATCTGATACAAGAGCACCAACAGAAAGGAAGAAACGGATATGCAAATGGTTTCTATAC
>Locus:BSU32050_1:3297926-3297834(-)
AAGCCTCATGTTTTATGCGGTTCAACAATCAGAGCATACAGAAACCCTTGTTGTCGGGCTTTTTCAAAAAAGCCAGCTGACAGGAAAAGCGTT
>Locus:BSU32859_1:3373744-3373794(+)
TGGATAATCAGCAGCAATCTCAAATGCCGCCTTCCGTTATTTCGACAAAGG
>Locus:BSU33120_1:3397925-3397848(-)
ACGATGTGGAAGCGGAGATTGAAAAAATGCGGACACTTTCACTGCAAAAATCAGACCAGACAAAAGCGGCAAATGAAT
>Locus:BSU36680_1:3770999-3770862(-)
GACAAAACCATCTGCTGGCAGATGGTTTTTTTTTATGCAAAAAAAGGGGAGCATCGGAACGTTTATTTCCGGGGAGAACAGGAAAAATCGCTACAGCACTGTTTTTTGAACAAAAGCCGTTTTGGGATGCAGATATGC
>Locus:BSU36850_1:3786549-3786454(-)
CTGATAAGCATCCCGCCTTGCCGGCTGAAAAGAGACAAGTGCGGCTGCTGGATCAGCAAAGAAAAACCTGCAGAAGGGAGTTGCCGTAGTAGATGT
>Locus:BSU37150_1:3812355-3812248(-)
TATAAAATAGTACATTTTAAAAATGTAGCTAAGAGCGAAGAGAGGAGCAAACGAAATGACGAAATATATTTTTGTAACCGGGGGAGTTGTATCCTCACTTGGAAAGGG
>Locus:BSU37220_1:3819280-3819221(-)
GCGGTTAAAAGGGACAAAACAATTTGGACAAGCGGTTCAGCTCCATTATGTAAGAGCATA
>Locus:BSU37940_1:3894508-3894464(-)
CAGGAGAAAATCCGACAATCTCGTGTCAACGGAGAACAAACATTG
>Locus:BSU38320_1:3933199-3933252(+)
AGGCATCAATATGAAAAAACTGTTGCTAACCGTTATTCAAATCGCTCTGTTATT
>Locus:BSU40140_1:4124266-4124201(-)
TTGTCCTTCGCTTTTCTAAAACTAGATGGATCAAAATGGGCCTTTAATAAAGGGAGCTACTTCACA
>Locus:BSU40330_1:4142711-4142676(-)
AAAACGCCAGCAGGCAAATCGTCAGCTAGAGCTTTA
>Locus:BSU03580_1:408263-408244(-)
AAAGCATCTCCGCCTGTACA
>Locus:BSU04530_1:506648-506629(-)
ATATCGTTTGATTGGAGGTT
>Locus:BSU05630_1:608864-608845(-)
TAAACTATATATGTCAACAA
>Locus:BSU08010_1:872340-872359(+)
TCTTTATGAGAAAAGTATAC
>Locus:BSU12040_1:1276994-1276975(-)
ATTTTCCTACCCGTTTTTGG
>Locus:BSU12860_1:1351461-1351442(-)
GATACAATGAGCTGCGGATT
>Locus:BSU13240_1:1391751-1391732(-)
CAGGTTGACCGAATGGTGTA
>Locus:BSU16980_1:1769860-1769879(+)
TTGGATAGCAACATCTAATA
>Locus:BSU17070_1:1781299-1781280(-)
GACTTTCTCATTACAGCCAG
>Locus:BSU17080_1:1781872-1781891(+)
TGCCCTCTCATTTTTTTCTT
>Locus:BSU19310_1:2100511-2100530(+)
CAGGAATCAATGTGCTATCA
>Locus:BSU19850_1:2153426-2153407(-)
TGCAAACAACAGTTTAATAT
>Locus:BSU20190_1:2169773-2169792(+)
ACCATATACTATCCTTACTA
>Locus:BSU22840_1:2391604-2391585(-)
CTTTTCATAAAAGTGAATGA
>Locus:BSU23402_1:2440479-2440460(-)
TCAGCCGCTATTCTTTTCGC
>Locus:BSU25740_1:2651481-2651500(+)
ATGTAAATTTTATTTTTCAT
>Locus:BSU28830_1:2951336-2951355(+)
TTCTTATTATACAAAACATG
>Locus:BSU29070_1:2972287-2972268(-)
AACTCTGGATTAAGGATGCC
>Locus:BSU32050_1:3297946-3297927(-)
ACCCATTACGTTAGGAGTGT
>Locus:BSU32859_1:3373724-3373743(+)
AAACCAAAGGAGGATCACAA
>Locus:BSU33120_1:3397945-3397926(-)
TACACGTAAAGAATTCGCAG
>Locus:BSU36680_1:3771019-3771000(-)
ATTGTTTATATGAAGTATGA
>Locus:BSU36850_1:3786569-3786550(-)
CCTTCGCCATTGCTTTATGT
>Locus:BSU37150_1:3812375-3812356(-)
TAAAAGGCTAAATGATTTTT
>Locus:BSU37220_1:3819300-3819281(-)
CTAACAAATGAAACAAAACT
>Locus:BSU37940_1:3894528-3894509(-)
GACCAGTTCCAGCTTTGGCG
>Locus:BSU38320_1:3933179-3933198(+)
GTACAATAAGTATATAAGGG
>Locus:BSU40140_1:4124286-4124267(-)
AATTATTATCATAAATGCGA
>Locus:BSU40330_1:4142731-4142712(-)
ATTTATCATGTCGTCATTAA
>Locus:BSU00380_1:45578-45685(+)
CCGCTCTCGTCCTTTGGGCGGGAGCTTTTTGACATTCTGATTAGGAGGTTTCAAGATGCCGCAAGAAAACAATACATTTTACATTACAACACCGATTTATTATCCGAG
>Locus:BSU02490_1:273121-273186(+)
TCAGCAACTGGGAATTTGACCGGAAGCGCCCGTGTCTTGTGCGATAAGTTTGATTGTAAATATTGT
>Locus:BSU02700_1:292207-292284(+)
GAAATTTGTAAAAAGAAGGATCATTGCACTTGTAACAATTTTGATGCTGTCTGTTACATCGCTGTTTGCGTTGCAGCC
>Locus:BSU03080_1:334093-334137(+)
TGTCAACAAGAAATTCCAGAAGTGAGTTGGAAAAGACTGCTGTTC
>Locus:BSU04490_1:502894-502944(+)
AGGAGGAAGGCTTTATGGCTGAGCCGATTTTACATATTGAAGGCCTCGATA
>Locus:BSU08010_1:872345-872482(+)
ATGAGAAAAGTATACGGTACTCTCTGCCTAATTCCAGCGGCATGTTATACTGAACAAAAACGGAAAAAAGGGTGGATCTCATGTGGAAGGAAAAAGTATCTGTCACGCCTCCGTATCATTTTGACCGCGTGCTGGACA
>Locus:BSU12280_2:1298547-1298672(+)
ACAGGGAGAGGCACTACCCTTTCCAAAAAAATCAGCAAACTGCTTATAGTAAAGGAGAATTGGATATGCCAGAAACAATCGATCAAACAAATGCGTCTGTCAGCCAAAGCCAGCAAGATCTTATTG
>Locus:BSU12280_1:1298598-1298675(+)
AAGGAGAATTGGATATGCCAGAAACAATCGATCAAACAAATGCGTCTGTCAGCCAAAGCCAGCAAGATCTTATTGATC
>Locus:BSU12500_1:1321300-1321163(-)
AAAGTAGACCGATATAAAGAAAAAAGTGTTTATTTTTTAAAGAAAAGGGAAAGATTTCTACACTACCTTCCAGTCCTATACGGGCTTTTCTTTCTCGCTAAAAACAGAACAAACGTTCGAAAGGGAGTATTCAATTGG
>Locus:BSU16980_1:1769886-1769960(+)
GTTCTAATGAACACTCACTTATCCATTGTAAAACTAAGGGGGAGCAGAAATGGAAATCTTAAAAGTTTCAGCAAA
>Locus:BSU18170_1:1946122-1946262(+)
TTCAATGCGGCTGTTTTTTTCAAGAGTATAAGACTATTGAGCGGTATACCCGCTTTTTCATGTTTTGTTCATATTTTATTAATTGTTTATTCAACACTGTCCGCTATAGTAATCCATATCAACAAATATGACTGCCACTCG
>Locus:BSU18770_1:2045837-2045932(+)
ACCCCCAATAATAAAAATGTATTTCAGTTATACATAAATGTAACATATGATAGAAACCAGCACGATATTTTAACAAGAAAGGCGGCTTCATTATGG
>Locus:BSU18790_1:2048411-2048289(-)
GGAGAACAAGGGCATAAGAATAGAATCAACAAAAAAGCTGACAATGACTGTCAGCAAAGTCATCTATTAGAAAGCTTTATCAATTGTGATTGGAGTGTTATTGGATGCAAACGAGAAAAGTTT
>Locus:BSU21060_1:2227163-2227300(+)
CGTTTCCCCAACGCCTATCCGACTTATCTTTCATCTCCTTTATATCCCCTTCTCGGACGTTACCGATGCTTCGGATCATCGGGCTTCCGAAGGAGCTTATTGTACGTAAATAGAAAATTATTGGAGGAATTTAAATGG
>Locus:BSU21640_1:2283782-2283633(-)
ATACATCACAAATATAAAGTATCCTGTATATGTATCATAGTTGGTGTATCAACCACTATAGGCCAGAGAGTTCCCTCACATACTCTCTGGCTTCTTTTATTAACCTTACATTATTATTTATGGAGGATAGTATGGACAATCGAAAAATGC
>Locus:BSU25390_1:2619789-2619736(-)
TACACCGCCCTTGCTTCAAATCAAAGGATTCCGTGCTGCTCTTTTGGGTATATT
>Locus:BSU26259_1:2693493-2693458(-)
AAAAATAAAGCAAATGGAGCGGATGCTGAGTGCTTA
>Locus:BSU26750_1:2732813-2732748(-)
CAATCAATATCCTTTTATGGATTTACTCGTAAAACGCGAAAAAAAGATCATTCATTTATTTTTGAA
>Locus:BSU27060_1:2761943-2761908(-)
GGATTTTGTACAGATTTTACGGAACGTAACAAAATA
>Locus:BSU29230_1:2991272-2991231(-)
GTAACGATTCGCTTTTTGTTATACAATTGGAGCAATTATGTG
>Locus:BSU29249_1:2995610-2995702(+)
TTTAAATTCTCCAAACTTCTGTCGCTTTTTCCCATTCTTTTTTATAAACTATATGTGAGGCTTAATGGCGAAAGGAAGGAGGAAGGGAAATGG
>Locus:BSU29470_1:3016366-3016289(-)
TTGATATTCACCGGGAAAAAAGTACGAAAAACGAAGTTGTTGATACAGAGTATAAAGGAGCGTCAATCATGTCCAAAA
>Locus:BSU34950_1:3590605-3590654(+)
GAAAAAAATCGTGTCTATCCTATTTATGTTCGGTTTGGTTATGGGTTTCA
>Locus:BSU35600_1:3658258-3658151(-)
AACGGGATTCCATTATTCACCATCAATCTGAGCTTAAAAAGAAGTAGGGAATATGATGCCAAGTATTACAAAACAAATCATGAGCGGTGCAAAGTGGACAAGTATTTC
>Locus:BSU36780_1:3780399-3780307(-)
GTAATAGATGAGTGTATTGGGACAGCAGGCTGCAATCGGCATTGTCGTTCACCTGATTTTTATAGCAGTGACTTGGTGGGCGTTGCAAGCCGT
>Locus:BSU36850_1:3786588-3786439(-)
GAAGATCATTCCAAGAGAACCTTCGCCATTGCTTTATGTCTGATAAGCATCCCGCCTTGCCGGCTGAAAAGAGACAAGTGCGGCTGCTGGATCAGCAAAGAAAAACCTGCAGAAGGGAGTTGCCGTAGTAGATGTCTCAATTACCACTTG
>Locus:BSU37270_1:3824857-3824807(-)
ACAAGGAAGCTGCGGCTTATCATTTTCAGGCGGCCCCGGCTCCTGTTTCTA
>Locus:BSU38670_1:3969671-3969612(-)
CGTATGTATCAATATTATCGGGCCGATTTTATTTTTCACCGTCGGCAGAAAGCAAAGGTA
>Locus:BSU38700_1:3970898-3970839(-)
CCGGTGTCGTCTCATAAGGCAGAAAAACAAAAAAGGGGGGATCACGGTCATTGGATACAC
>Locus:BSU00380_1:45558-45577(+)
TATATGATTTGCACTTATCG
>Locus:BSU02490_1:273101-273120(+)
GATCCCAATGCAGTTCCTGA
>Locus:BSU02700_1:292187-292206(+)
CAAAAAAAGGAGGATATTAT
>Locus:BSU03080_1:334073-334092(+)
TTATAGGGAGGACTGTCAGT
>Locus:BSU04490_1:502874-502893(+)
TGTTTATTTTTTGTCGAAAA
>Locus:BSU08010_1:872325-872344(+)
CATTATATCATGCGGTCTTT
>Locus:BSU12280_2:1298527-1298546(+)
TTATGCCTTAAAAGCGTGAG
>Locus:BSU12280_1:1298578-1298597(+)
TCAGCAAACTGCTTATAGTA
>Locus:BSU12500_1:1321320-1321301(-)
CTGTTCTCTAAAACATATAA
>Locus:BSU16980_1:1769866-1769885(+)
AGCAACATCTAATAATGATT
>Locus:BSU18170_1:1946102-1946121(+)
TCAGACACAAAAAACAGCCG
>Locus:BSU18770_1:2045817-2045836(+)
GTTCATAACCATTTGGTTAT
>Locus:BSU18790_1:2048431-2048412(-)
TCTTATATTTTTATAAGTTG
>Locus:BSU21060_1:2227143-2227162(+)
TATCAATAATCTCCTTCGGG
>Locus:BSU21640_1:2283802-2283783(-)
TAAACCTGAAAGCTGCTTGA
>Locus:BSU25390_1:2619809-2619790(-)
ATTATAAAAGGAAGGAGGGA
>Locus:BSU26259_1:2693513-2693494(-)
ACAATCCGTTTACTTGAGGA
>Locus:BSU26750_1:2732833-2732814(-)
AAGCTATTCCATCAATCTTT
>Locus:BSU27060_1:2761963-2761944(-)
CTGCCTTCAGATGCCAGTGA
>Locus:BSU29230_1:2991292-2991273(-)
AACGTCGTTTTAAAACAGTG
>Locus:BSU29249_1:2995590-2995609(+)
CCACATAATTATGGATTTTT
>Locus:BSU29470_1:3016386-3016367(-)
GATATTTTTCGGAGAAGATG
>Locus:BSU34950_1:3590585-3590604(+)
TCCGGGGAGGATTTATCATT
>Locus:BSU35600_1:3658278-3658259(-)
CGGGTGATGGTGCAAGATAA
>Locus:BSU36780_1:3780419-3780400(-)
ATGAACGCAGAGAAAGGAGT
>Locus:BSU36850_1:3786608-3786589(-)
TTATATGAACTAAAAATGGC
>Locus:BSU37270_1:3824877-3824858(-)
GTATCAGATTTATACGCTGA
>Locus:BSU38670_1:3969691-3969672(-)
TGGATGTGGGCTGCAATCAT
>Locus:BSU38700_1:3970918-3970899(-)
AAAGATGAACGCTTTTGAAT
>Locus:BSU02080_1:228317-228367(+)
AAGGCGGGTAAGAAATGGGAGCAATTGAACGAAGCGGATATACATTTCAGC
>Locus:BSU04530_1:506628-506488(-)
GGTGACACAATGACACCTCAGTCTGCAGAAATCAGAAAAAAACAGCTCATTCATCTGTTAATACAGAATGGTATATACAAAAAGTCAAAGCGTCATCTGTATGAATTGTCGCTGACGGAGTTAGAAAGTGAATACAAACAT
>Locus:BSU04540_1:506811-506918(+)
TGCTATTTTTCATGTTTTGAACCATACTATGTAATAGAATGGAGGCTGGTATTCAATGGAGCGGACAGAAAATCTGAAAAAGGGAGAAAAAGGGGCGCTCCTCAATAT
>Locus:BSU05240_1:571258-571407(+)
TTGTTCATTGTCTGTATTTTCTTAACAAAACCAGCAGCTAAGGATTACAATGACTATAAACTGGAATTGGCCTTTTATAAACAGCCAGTTTTCATAAAAAAATGCATACCAGTTAGGAGAACAACGCGCAAATGGATATCACGCCTTTTT
>Locus:BSU08400_1:914508-914459(-)
TCTGGTGATTGCTGCTATCAGTATTCCGGCTTTCCGCCGGCAAAAGCGTT
>Locus:BSU09259_1:1000013-1000090(+)
AAAATAAAAGTAAATTGTATAGTGGATGTGCCTTATGGAGTTTCTGTATTTTCGCCATTTCCTATATCATACAGAAAA
>Locus:BSU10480_1:1121482-1121559(+)
CCAAAACTTTTTAGTTTTCTGCTGATAATGTGTAGAATAAGGATAGACAAACCCGGTAAGGAGTATAAATGTTGGAGC
>Locus:BSU11809_1:1253249-1253290(+)
TTAAGATGTATTGAGGAAGTACGGGTTATAACCCGTACTTCC
>Locus:BSU12230_1:1294058-1294195(+)
TTCTCCCTTGGTTTGCGCCAAAATAGCTTTATTAAGCTTATATACATAAAAAGCCTATGCAAAGAGGAGAGGAAACGGGTATGGGAAAAGGGTTACTTGGAAAACGCGTGGCAATCGGTGGCTCACGAAAAACGGAAG
>Locus:BSU13970_1:1467460-1467386(-)
TGTTATGATTTTTCTGTAGAAACAAACAACTCTAGGAGGTTACGAACTAATGAAGAAAGCATTTATTTTATCTGC
>Locus:BSU15910_1:1664514-1664564(+)
TGCTTAATGATAAAACGGCTATTGTCACTGGCGCATCCCGCGGAATCGGCC
>Locus:BSU16980_1:1769928-1770020(+)
AGCAGAAATGGAAATCTTAAAAGTTTCAGCAAAATCGAGTCCAAATTCAGTGGCAGGTGCGCTTGCAGGCGTGTTGAGAGAGCGAGGAGCCGC
>Locus:BSU17600_1:1891858-1891917(+)
AATAAAATGCATCTGTATTTGAATGAATTTATTTTTAAGGGGGAAATCACATGGCTCAAT
>Locus:BSU17670_1:1901511-1901374(-)
CATAAACAGCTATCCGTTTTGTTTTTCAGAAAGTGTTTTAAACAGCCTCTTTTTACTATTCTTATTTCATTTGACCATACCATATCATTTAAACTTCATAAATTAAATTCGAATAACATAAAGGAGGAATTTAATTGG
>Locus:BSU18790_1:2048372-2048247(-)
GACAATGACTGTCAGCAAAGTCATCTATTAGAAAGCTTTATCAATTGTGATTGGAGTGTTATTGGATGCAAACGAGAAAAGTTTATCTCTACGTATTTCACACAATGTCAGACTGGGAATATGGAT
>Locus:BSU21640_1:2283782-2283633(-)
ATACATCACAAATATAAAGTATCCTGTATATGTATCATAGTTGGTGTATCAACCACTATAGGCCAGAGAGTTCCCTCACATACTCTCTGGCTTCTTTTATTAACCTTACATTATTATTTATGGAGGATAGTATGGACAATCGAAAAATGC
>Locus:BSU22390_1:2349617-2349525(-)
AAGCGGATTTCCCGCTCTGTGATACTAGTATGGCGTGTCCTGAAATGGAGTATGACTAACAATATTTGTTCAAACTGGAGGATGAAAAAATGG
>Locus:BSU23390_1:2438408-2438373(-)
CCCCAAAAATCGCTTAAGGCAGCCTACCAATTCATA
>Locus:BSU30840_1:3153915-3154010(+)
CCTCCTATATTCCTCCACCCGCCATTTATGAAAGTTCTCAGGCGATCTGTTCATACTAAAGGTATGCATCACAGAGAAACGAGGCGATCACATTGC
>Locus:BSU31340_1:3220337-3220302(-)
TGTTGGCCGCGCGAAAGAAACAACGATTTCCATGTA
>Locus:BSU32200_1:3308812-3308919(+)
GTTCGTATTTTCTTCAATGTATCTATCATACTCTTCGGATTAAAGGGGAATTCAAATGAAAAAATTGGTCTTGATCGGCGGAGGTTACGGGAACATGCGCGTTCTTCA
>Locus:BSU33000_1:3384136-3384071(-)
GCGAAAGGGAAAAACGAAAACGTTGAACGCAACACTGACCAAGCAGACAGAAAGCAGTTCAAGCTA
>Locus:BSU33720_1:3461480-3461436(-)
AAAACTGACACCTGCCGGCATGCAGAGATTGAAGGAATTGTCATA
>Locus:BSU33940_1:3481777-3481700(-)
TCTCTTGGTACGATAACGAAAGCGGCTACTCTAACCGCGTTGTTGACCTTGCAGCTTACATCGCAAAAAAAGGTCTTT
>Locus:BSU35150_1:3610006-3609884(-)
AAGCTTTTTCTTTACGGCATAATAGGTTTAGAAGTGAACTTACTGTTCAAGCAGGAAACACAGGTACACAACAAGCAGAAGATCTTGGTGCAATTAAAGATGAAATGGATGCGCTTATTGAGG
>Locus:BSU39070_1:4012704-4012567(-)
AGGGAAGATGATGATAGTTACAGGATTCAAGTTAGTAAGATTCGATATTATCATTATTTTGACCGATGTTCCCTTTTAAAAGAATCATGTAAGATCAACATAGAAAACGCTTTCAATGAAAGGGGAATGCCAATATGC
>Locus:BSU39770_1:4084789-4084842(+)
AGTTTTTTATATGAAACTGATGCGGATTCAGGAAATGGAGGAGTACATTTTATC
>Locus:BSU40420_1:4155493-4155434(-)
CTCTGTCGGTCCAGACCGCTCACAAACAAATGTCCTTCGCAGTGTGTACCGTGCGAACTA
>Locus:BSU40470_1:4159671-4159736(+)
TTCTGCTTGCCAAAATGGCTGAACTGCAAAAAGAGGACAAATCATAGCCTTCATTCACATACTTGC
>Locus:BSU02080_1:228297-228316(+)
TATGAATTACTGCTTTGAGA
>Locus:BSU04530_1:506648-506629(-)
ATATCGTTTGATTGGAGGTT
>Locus:BSU04540_1:506791-506810(+)
CCGCTTCATTGAACGCACCC
>Locus:BSU05240_1:571238-571257(+)
AATCACTCCACATATCTTTC
>Locus:BSU08400_1:914528-914509(-)
GCGGCTGCTGTGGTCTCACT
>Locus:BSU09259_1:999993-1000012(+)
ATTGTTTAGGTGCTTTCTTT
>Locus:BSU10480_1:1121462-1121481(+)
TTTCAAGACAGAAAAAATCA
>Locus:BSU11809_1:1253229-1253248(+)
ATCGTAGGTGCATCTTTCTT
>Locus:BSU12230_1:1294038-1294057(+)
GAGGTTGGGTTTATCTTGAT
>Locus:BSU13970_1:1467480-1467461(-)
TCTTTATGACAAAAAAGCTA
>Locus:BSU15910_1:1664494-1664513(+)
CTTAAGGAGGAGAATGATAA
>Locus:BSU16980_1:1769908-1769927(+)
CCATTGTAAAACTAAGGGGG
>Locus:BSU17600_1:1891838-1891857(+)
GTGATGTACTTACTATATGA
>Locus:BSU17670_1:1901531-1901512(-)
CTCTCTCTCGCTCTTATTTT
>Locus:BSU18790_1:2048392-2048373(-)
ATAGAATCAACAAAAAAGCT
>Locus:BSU21640_1:2283802-2283783(-)
TAAACCTGAAAGCTGCTTGA
>Locus:BSU22390_1:2349637-2349618(-)
TAGGATGGTGTTTTATTTAA
>Locus:BSU23390_1:2438428-2438409(-)
GTAAGACCCAGCATCGTTCA
>Locus:BSU30840_1:3153895-3153914(+)
CGCTTACCATAAAAGGAAAA
>Locus:BSU31340_1:3220357-3220338(-)
ATTGAATGCGCTTTCTTTCC
>Locus:BSU32200_1:3308792-3308811(+)
TCTAGATGTTATTTTACATA
>Locus:BSU33000_1:3384156-3384137(-)
AAAACAACAATCCAAGTGCT
>Locus:BSU33720_1:3461500-3461481(-)
GTGCTGGCAGTTGCTGAACG
>Locus:BSU33940_1:3481797-3481778(-)
AGGCAGCATGGTAAAAGTAA
>Locus:BSU35150_1:3610026-3610007(-)
CATCCTTGGGCTTAGCAGGC
>Locus:BSU39070_1:4012724-4012705(-)
TAGGTTTTTATTTTTTTCAG
>Locus:BSU39770_1:4084769-4084788(+)
TACGTAAAGATTCAAGAAGG
>Locus:BSU40420_1:4155513-4155494(-)
GGCATTCCGCTTTCTATTTT
>Locus:BSU40470_1:4159651-4159670(+)
CATGCATATGCCTCAGCATA
>Locus:BSU04120_1:463231-463308(+)
GAAGGATGGTCCTTTTGTTTCGGATTTTTAAAATGTCTTTTGCGGTTATCATTATTATACTGGCGCTTATTGCTTTTA
>Locus:BSU05800_1:625191-625126(-)
CGCTGTCCTGTTTGCTTTCATTTCTTTAACAAGACCTGTTCAAACAGCAAAAAAATCCTCCTTGTA
>Locus:BSU06510_1:708012-708089(+)
GAAAAAGTTTGCGGTATTTGCATCAGGAAACGGTTCAAACTTCGAAGCCATCGTCACGCGTTTGAAGGAGGAGAACTG
>Locus:BSU07100_1:781034-781075(+)
ATAAACCGATGCGCCTGCCTTTCGGCGGGCGCCCCGGTATCA
>Locus:BSU07630_1:836654-836698(+)
TGGAAGAAAAAGAAATACTCTGGAACGAAGCGAAAGCGTTTATTG
>Locus:BSU07860_1:860354-860304(-)
AGCTGCTTTCTTGTATTACAGGTACAAGAAACTGACAGGTGCTCAAGCCTA
>Locus:BSU08040_1:877472-877612(+)
ACCTGGATTTTCGGTAAATCCGGGTCTTTTTTGTACGCAGCTTTTACTCAGCCTGTCTTTTCTCTAATTTATTGTAAGAAAATAATGGTATATTTAGTGGAGATATCATATAAAGGGGGAGAGGAAAATGAAACGGCTATG
>Locus:BSU10030_1:1077032-1076895(-)
TCATCCTGTTTTCTATTTTCTGCATTTCTGTGGTACGATGAATGTATACATACTAAACAATTTCATAAGGAGGAACCCTCATGCATTGTGCAGAGAATTGTATCTTTTGTAAAATTATTGCCGGCGACATTCCATCAG
>Locus:BSU10820_1:1160827-1160778(-)
AATGTACAGAAGATGGCGCTCACGTATCTGGATTCAAAAAGGTATGGCGT
>Locus:BSU10900_1:1168912-1169061(+)
CATATAGTAAATCGTGAAGAGCCTTTTCTTGGTACAGCAGCCCGCTTGTTTTGTAAGCATAAATGGAAAGCTTCCTATACGTCAAGGCGTTTACAGGCCGAAAAAGCCAAAGGGAACAGGAGGAATGCGGAATGGGGCATTACATCAAAA
>Locus:BSU11320_1:1208191-1208054(-)
GAAGATCAATCAGGTTGTGATCAATTATTAGTATCAGGTACTAATTCTATCCTATTTTTTTTCACATGGCAATATATTCGTCTAAACTATCAGTTCATCTTACTCATAGAGTATGGTATATGGAAAGGAGGCGTATGC
>Locus:BSU12230_1:1294007-1294156(+)
GCAAGCTTCCGGCGTATTCAATGGATTTTAGGAGGTTGGGTTTATCTTGATTTCTCCCTTGGTTTGCGCCAAAATAGCTTTATTAAGCTTATATACATAAAAAGCCTATGCAAAGAGGAGAGGAAACGGGTATGGGAAAAGGGTTACTTG
>Locus:BSU12500_1:1321231-1321106(-)
CCAGTCCTATACGGGCTTTTCTTTCTCGCTAAAAACAGAACAAACGTTCGAAAGGGAGTATTCAATTGGGCGATTACTTATCACATCTGGAGGAATACGTTAAAAATTTATACGGCCGGCTGGGCA
>Locus:BSU13660_1:1433013-1432921(-)
CAGGTGTATGTTGGAGCGATGCAAATTGAAAATACTAAAAGGCGCCTGCGGGAGAGTCAAACTTTATATCATACTGGTCGTGATTCCGGCAAT
>Locus:BSU14010_1:1473501-1473623(+)
GCTTGTTGCCTTCGGAATTCGATTTTGAAGAGCTGCCATTCACTTTTTACAAATTACGCCGATATATACAGTACAATACTGAATGCGAATAGCGAGGGATTGAATTGTCGTTACAACAATACG
>Locus:BSU16980_2:1769801-1769938(+)
AATATAGTAAAAATGGAAGGTAGCCCGCTATTTTTGAAAAGCATTGTGGGGATGGCTTTTTGGATAGCAACATCTAATAATGATTGTTCTAATGAACACTCACTTATCCATTGTAAAACTAAGGGGGAGCAGAAATGG
>Locus:BSU16980_1:1769846-1769938(+)
GTGGGGATGGCTTTTTGGATAGCAACATCTAATAATGATTGTTCTAATGAACACTCACTTATCCATTGTAAAACTAAGGGGGAGCAGAAATGG
>Locus:BSU18150_1:1942750-1942715(-)
AGCTCAAAGCGTGACAACATTTGTTGTAAATCGTTA
>Locus:BSU19310_1:2100525-2100632(+)
CTATCACCAAGAATCTCAGAACAGACCATAAAAAATGACTGGAGGTTTGTTACGGATGAGTTCTTTAACGATGCAAGTGACGAAAAGGCTGGAGACATTTTTACAGGG
>Locus:BSU24930_1:2576275-2576370(+)
CAAAATCTCGTTTTTTTCGCGAATTCCTTTAGAAACTATTGGTTTTATGGTATAAAAAAGAAGGATAAAAAAAGAATAGAAGGTGATGAAACGTGG
>Locus:BSU27690_1:2831901-2831951(+)
GACGAGCCATCAGCATGTCTGACGGTTTTGAACAAAAAGAACAGAAGCCTT
>Locus:BSU27930_1:2854614-2854507(-)
AATACACACTTATACAGACTCCTAAATAAGAAATTAAATGATTGGGAGTGCGAAAATGAAGGATGTTTCAAAAAATCAAGAAGAAAATATAAGCGACACGGCATTAAC
>Locus:BSU28930_1:2958277-2958224(-)
GGTGACATGAATGATTCATTTAATGATTATGATGCTGGAGAGAGTGGGGATTAT
>Locus:BSU30739_1:3141850-3141909(+)
GCAAGCCAGCCGGCTATACTAATCCAGAACCTTTATAAGGAGGGGATGGCATGGAGCAGA
>Locus:BSU32010_1:3292536-3292471(-)
TGCGTTTTGCGCTTCACCCTGACGGACCGCATCTATCAATGGGCTGAGACATACTCAGCCTTGCCT
>Locus:BSU33870_1:3473304-3473381(+)
CAACTTTTTTCTTTTATAATAAAACTATTAGTCTATTTTCCCTATATTACAGATAAAGGAGTTATTTTATGTATTGTC
>Locus:BSU36950_1:3793029-3792970(-)
TGTCGGTCTTGCTATTATGAACAGGCTGATGAAAGCCGCCGGAGGAAGAGTGATTCGCTG
>Locus:BSU38080_1:3907048-3907013(-)
GGGCCCGCATCTTTACATGGCGGTCAAAAGGAGGTA
>Locus:BSU38870_1:3991637-3991563(-)
GATTCGTTTAGTATACCTATAGAACGAGAAAATAGAGAGAGGGATTCATATGAACATATACGTAGAAGCAAATCC
>Locus:BSU04120_1:463211-463230(+)
TTCAATATTTCGTATATAAG
>Locus:BSU05800_1:625211-625192(-)
GGCGGATCGATTGTGATCAT
>Locus:BSU06510_1:707992-708011(+)
CGGCGGTGCGGCACTTTCAT
>Locus:BSU07100_1:781014-781033(+)
AAATTGTACCAATCGTCAAA
>Locus:BSU07630_1:836634-836653(+)
ATGTGAAGGGGAGAGTTTGT
>Locus:BSU07860_1:860374-860355(-)
GCGGTCATCGGAACGGCTGC
>Locus:BSU08040_1:877452-877471(+)
ACAATTCTTGACTAAAATAA
>Locus:BSU10030_1:1077052-1077033(-)
TCAGGGTGAACGCTCGCCGT
>Locus:BSU10820_1:1160847-1160828(-)
GAATGGGTCCGGGGAATCTT
>Locus:BSU10900_1:1168892-1168911(+)
GATCGTTAAGGAAATTGATA
>Locus:BSU11320_1:1208211-1208192(-)
TCCTTTATATCTTAAATTTA
>Locus:BSU12230_1:1293987-1294006(+)
TGTCTGCTGTTTATCTTACA
>Locus:BSU12500_1:1321251-1321232(-)
AAAGATTTCTACACTACCTT
>Locus:BSU13660_1:1433033-1433014(-)
AATGATATAATACCTCTAAT
>Locus:BSU14010_1:1473481-1473500(+)
TTTCTTTTTTGAGGAACGCG
>Locus:BSU16980_2:1769781-1769800(+)
AATATAGCAACTCCTTAGTG
>Locus:BSU16980_1:1769826-1769845(+)
CGCTATTTTTGAAAAGCATT
>Locus:BSU18150_1:1942770-1942751(-)
CATTTTTGGGCTCATCTTCC
>Locus:BSU19310_1:2100505-2100524(+)
TCAATCCAGGAATCAATGTG
>Locus:BSU24930_1:2576255-2576274(+)
AGCGAAGAAAGATTTCTCGA
>Locus:BSU27690_1:2831881-2831900(+)
AGGGAATACATTTTTACAAA
>Locus:BSU27930_1:2854634-2854615(-)
CCTTCTCTGTTATAATTCAT
>Locus:BSU28930_1:2958297-2958278(-)
GAATGAAAACGGAAAGAACA
>Locus:BSU30739_1:3141830-3141849(+)
TCCGCCAGGAGGAATAGAGG
>Locus:BSU32010_1:3292556-3292537(-)
TGTTTTGGTCAGCAGGGCGC
>Locus:BSU33870_1:3473284-3473303(+)
TATGAATATTGATTACTTTA
>Locus:BSU36950_1:3793049-3793030(-)
GAATCCTTTCCGGATACAGG
>Locus:BSU38080_1:3907068-3907049(-)
TCGCCAAAGCAGGAGAGAGC
>Locus:BSU38870_1:3991657-3991638(-)
TTTATCACTGATTATACATC
>Locus:BSU00240_1:35397-35534(+)
GATCGAGAAAATCAAACAAATACAAACACCGAGGGCTTATATAGCCCATATACTGATTTAAAGTTTCAAAAAGGTCTAAATAGTGTATACAATATCCGTTTTAAGGGGAGGCTAACTGTACGGAGGTGGAGAAGATGG
>Locus:BSU02070_1:228016-228075(+)
ATTTTAGCAAGCTATAGGGTAAAGATAGCAGAAGGAAAGGTGTTCATAAAATGGATGTTA
>Locus:BSU05630_1:608844-608707(-)
ATTTTATTTTCGAGCACTCTACATAAGAACTCATGTTCGTGTATAATGAAAGCTATACACACGAAAGGGGGAATTTTAACATGTCAGATTTTGCATTCAAATTGTATGAATATAACGTCTGGGCCAATCAACAAATAT
>Locus:BSU06590_1:718491-718354(-)
AAGAGAGCATATGGCAGTACCTGCATGGTGAGTCCTGTATCGGCAGGAGCACACATTTTTCACCAGATTCCTTCTGCTATTGTTTGGAAAGTGTTCTACTGTGGAAATGGTTACATAAAAAGGGAGGCTGAGAGATGG
>Locus:BSU11139_1:1190102-1190037(-)
CAATTCGACAGATGCGGAACGTCAACAGTTGCATCAATTTCAAAATCAGCTGGACAAACTGCAATA
>Locus:BSU11320_1:1208188-1208039(-)
GATCAATCAGGTTGTGATCAATTATTAGTATCAGGTACTAATTCTATCCTATTTTTTTTCACATGGCAATATATTCGTCTAAACTATCAGTTCATCTTACTCATAGAGTATGGTATATGGAAAGGAGGCGTATGCAGTTGGATGTGTTTT
>Locus:BSU11960_1:1267525-1267599(+)
TATCTTTTCCAAAACAACACGAATCAGAAGGGGGCGGCGGTGAATGTAGATGGCCGAAAAGCACATTCAGGCGTA
>Locus:BSU13070_1:1375262-1375311(+)
GAAGGACTTATCCATAAGAAACGACATGGCGCCAACGGTCAGTTTGCTGT
>Locus:BSU15960_1:1671202-1671167(-)
CAGCCTTTATCATTTCGCCTATCAAGTAAGAAGATA
>Locus:BSU18790_1:2048396-2048304(-)
AAGAATAGAATCAACAAAAAAGCTGACAATGACTGTCAGCAAAGTCATCTATTAGAAAGCTTTATCAATTGTGATTGGAGTGTTATTGGATGC
>Locus:BSU23390_1:2438423-2438373(-)
ACCCAGCATCGTTCACCCCAAAAATCGCTTAAGGCAGCCTACCAATTCATA
>Locus:BSU25390_1:2619793-2619743(-)
GGGATACACCGCCCTTGCTTCAAATCAAAGGATTCCGTGCTGCTCTTTTGG
>Locus:BSU25760_1:2652866-2653006(+)
AAGTTAGTATGCTGCTTACCAAAGCCGGACTCCCCCGCGAGAAATTTCCCGGTACAGACACAGACAGCCTCCCGGTCACATACATTTACATATAGGCTTTTGCCTACATACTTTTGTGGAGGTGACGATGGTGACAGGTGT
>Locus:BSU26310_1:2697479-2697420(-)
GGCATTGAAAATGCAACAGCAAGGTATCAACTTAACTGTAGTGAGCAGGTGTATAGGATG
>Locus:BSU27590_1:2820489-2820412(-)
AAGCAAGCGTTACAGTGGACGAAGAGGTCGTCGGCCAAATTGGACAAGGCCTTATGGTGCTGGTCGGCATCACTCACG
>Locus:BSU28380_1:2903157-2903050(-)
TTTCCTAAAGAGGCTCGTATACATAATAGTACAAACATCCTTAGGAGGGAAAAGTATGCTGAAAAAAGGACCTGCAGTCATTGGTGCCACTTGTCTCACCTCTGCCTT
>Locus:BSU28590_1:2925091-2924966(-)
CTCTTGTCCGGAGAAGTTTTTTTCAAGTATGATGGAAACATATGTGAACGTCTGGGGGTTATGATATGCATAAAAAAGATATTATCCGGCTGCTTGAAACCATTGCAGTCTATATGGAACTCAAAG
>Locus:BSU28800_1:2948943-2948866(-)
TTTTCTATCATTAGTACGTATCTTTTGTATTTGAAAGCGTTTTATTTTATGAGAAAGGGGCAGTTTACATGCTTCAGA
>Locus:BSU30910_1:3161901-3161809(-)
GCTATGTATGAAAATAGCACTGATCGCCACAGAGAAGCTTCCTGTCCCATCGGTTCGAGGAGGCGCCATTCAAATCTACCTCGAAGCGGTTGC
>Locus:BSU30940_1:3163780-3163736(-)
CCGGGAATATGCGAAGGACATTTGGGGCATCAAGCCGATGATGTG
>Locus:BSU33470_1:3437647-3437606(-)
ATAACAAAAAAAGCGCCCGCGTATGCCGGGCGCTTTTTTAAT
>Locus:BSU34120_1:3501697-3501632(-)
AGGTGTTTCAATATGCGGAGTCAGGACATATTCCAAAGAAACGCTGAAACAAAAAAATCCATGAGA
>Locus:BSU35140_1:3608887-3609009(+)
ATTTACGGAAATTGGATTTTAAAAAGTTTTAGAAGTAGAATCTTCCGGCTATACCGATTACAATATGTAAAAAGCTTACGGCAACCAAGGAGGCTGGACAAGCAATGGAGAAAGATCCCAGTG
>Locus:BSU35150_1:3610033-3609884(-)
GCAAGTCCATCCTTGGGCTTAGCAGGCAAGCTTTTTCTTTACGGCATAATAGGTTTAGAAGTGAACTTACTGTTCAAGCAGGAAACACAGGTACACAACAAGCAGAAGATCTTGGTGCAATTAAAGATGAAATGGATGCGCTTATTGAGG
>Locus:BSU37240_1:3823164-3823069(-)
CCTTTGGCGGAGAGGTTTTTTACTTACAAGGTTTATCGATTAGAAAAAAGAGGTAATACAGAGGTAATTGAATCAGATTGGAGAGAATCAGGATGC
>Locus:BSU37300_1:3830763-3830840(+)
GAAGGCGCTGATTCCGAAGCAGCACGGGGCGTGGGCGATGCTGCTGATCCCATTTTTACTCGGCATGGTCAAGGGAGG
>Locus:BSU38170_1:3918316-3918209(-)
GAAAAGATTTTGAGGAAGTATGCACTTCAGATTTATTACATCAATAGGAAGGATGGTGATCTTCTTGTTCAGAGCATTAAAACCGTTGCTTGTATTAGCGCTGTTAAC
>Locus:BSU39500_1:4060292-4060239(-)
GGAAAATCAAATGAAGATGAAAAAATGGACAGTGCTGGTCGTTGCTGCATTATT
>Locus:BSU40350_1:4145748-4145783(+)
TGGTCAAAGACAGCGAATTCCTCACATTGGTTTTTC
>Locus:BSU00240_1:35377-35396(+)
TGGGTTTTTTGTTTACTCAA
>Locus:BSU02070_1:227996-228015(+)
TTCGCGTATGGATTTTCCCT
>Locus:BSU05630_1:608864-608845(-)
TAAACTATATATGTCAACAA
>Locus:BSU06590_1:718511-718492(-)
TGATTCTTTTTTCATAAAAA
>Locus:BSU11139_1:1190122-1190103(-)
GCTGTATCTTCTGCGTATGC
>Locus:BSU11320_1:1208208-1208189(-)
TTTATATCTTAAATTTAGAA
>Locus:BSU11960_1:1267505-1267524(+)
CGGTGGTGGTTTAGAGGGAA
>Locus:BSU13070_1:1375242-1375261(+)
TTAGGAGGGGAACTGAACAT
>Locus:BSU15960_1:1671222-1671203(-)
AGACTGGTATCCACTGATAA
>Locus:BSU18790_1:2048416-2048397(-)
AGTTGGGAGAACAAGGGCAT
>Locus:BSU23390_1:2438443-2438424(-)
AAACCTGGCGCAAAAGTAAG
>Locus:BSU25390_1:2619813-2619794(-)
ACTTATTATAAAAGGAAGGA
>Locus:BSU25760_1:2652846-2652865(+)
AAGAATATTTTTAACATTTG
>Locus:BSU26310_1:2697499-2697480(-)
AAAGGACGCCTTTATGAAAC
>Locus:BSU27590_1:2820509-2820490(-)
AGTTGTTCAGCGAGTAACAG
>Locus:BSU28380_1:2903177-2903158(-)
TGCCGGAATTCTTCGGTCTA
>Locus:BSU28590_1:2925111-2925092(-)
TACGGGGCATAAAAAAACTT
>Locus:BSU28800_1:2948963-2948944(-)
AATATTTATTTATAGGTTTA
>Locus:BSU30910_1:3161921-3161902(-)
AAAATCATGCAGGAATGGAG
>Locus:BSU30940_1:3163800-3163781(-)
TTCTCCAGCGACCGCACGAT
>Locus:BSU33470_1:3437667-3437648(-)
CTGAAAGGCGAAAAATCTGA
>Locus:BSU34120_1:3501717-3501698(-)
ACACCCGCTGCCTTCCTTGC
>Locus:BSU35140_1:3608867-3608886(+)
CATTCTTTAGACATGCTCCG
>Locus:BSU35150_1:3610053-3610034(-)
TAAGAGGGGACAGCTTGTCG
>Locus:BSU37240_1:3823184-3823165(-)
GTTTTCTCTAAACCTCTCCT
>Locus:BSU37300_1:3830743-3830762(+)
GAAAAAAGGAGGATTTCGAT
>Locus:BSU38170_1:3918336-3918317(-)
TGATAGCATAACAAAGTAGA
>Locus:BSU39500_1:4060312-4060293(-)
CTATAAAAATAGAAAAGGCG
>Locus:BSU40350_1:4145728-4145747(+)
ATTGAGGGAGGTTCATACAG
