# Supplementary material for: Common and phylogenetically widespread coding for peptides by bacterial small RNAs
Source: BMC Genomics. 2017 Jul 21;18:553. doi: 10.1186/s12864-017-3932-y (PMC5521070; doi:10.1186/s12864-017-3932-y)
Supplement: Supplementary file 6 — mock ORF sequences. (ZIP 3000 kb) [file 12864_2017_3932_MOESM6_ESM.zip › mocks/c_acetobutylicum_atcc824.intergenic.srna_mocks.fa.txt]

>Locus:intergenic15_3:12290-12242(-)
CTCCGGTACTCATTCATGGCGCTAGCCCTAAAGCTATTTCGAGGAGAAC
>Locus:intergenic15_2:12693-12645(-)
TTATGCCAGCATACTCTCTCCTGTACAGTCCACCGCTCCTTTCGGTACG
>Locus:intergenic15_1:12765-12714(-)
CCTGGGCGGACGAACCTTCCCCAGGAAACCTTAGGTTTTCGACCACTAAGAT
>Locus:intergenic173_1:110364-110319(-)
CATGCTAAATTCATAGCATGGGGGTATCCCTTATTAATTACTTCTA
>Locus:intergenic209_1:136234-136201(-)
AGATTTATCCACGGCACACGGAAGATTTCACTTA
>Locus:intergenic222_1:141493-141550(+)
CTAATTACTCCTTACTTTAAGAATGTAATATTTACAAAATCATTATTATTAATTATCG
>Locus:intergenic252_3:159462-159519(+)
GCCCGGGTTAACCGGGAGGAAGGTGGGGATGACGTCAAATCATCATGCCCCTTATGTC
>Locus:intergenic253_1:159834-159786(-)
GATCCAGCCGCAGGTTCTCCTACGGCTACCTTGTTACGACTTCACCCCA
>Locus:intergenic253_3:163582-163534(-)
GTGTTACTCACCCGTCCGCCGCTGGGAACCGAAGTTCCCCGCTCGACTT
>Locus:intergenic252_2:165391-165442(+)
TCGATTTCCTTAGTAGCGGCGAGCGAAACGGAAAGAGCCCAAACCGGAAACT
>Locus:intergenic253_4:171792-171702(-)
CATATCCTATCCTCCTGCGTCATCCCATTTCTCATAACGTTACTCTGCGGTATCGGAATATCAACCGATTGTCCATCACCTACGCCTTTCG
>Locus:intergenic252_1:172446-172488(+)
TTGGAAGCAGTTCCGTCAGGGATTGTGGAGTCGTCTTTGGGAT
>Locus:intergenic253_2:173274-173160(-)
TTCAAAAGTACTTTGTACTTTCAAAATTGCATAGTAATCTTAATATATTTACCTTTATATTGGTCAAGCCCTCGACCTATTAGTATCAGTCAGCTTAAAATGTTACCATTCTTAC
>Locus:intergenic259_1:180064-180028(-)
GATTGGCTTTGTGACAGAAATCACTTTCTGCTTTTAC
>Locus:intergenic286_1:196087-196195(+)
TATTATACACTAATAATATACATTGTTGCAGTGAAAGATAAAAAATTTAAAGGTTTGCTTATACTAAATTTCGTCACATATCTTTTTGCAAATAGATTATTTTCTTCAA
>Locus:intergenic361_1:242848-242779(-)
AAATTTGGTGTAGCCTTTATACTTATTTTCACTGGAATTAAACTTGGAATTTTATTCTTCCATATAGAGA
>Locus:intergenic377_1:257005-256969(-)
GCATACCGTAACTCGCTGGCTCGTTCTACAAAAAGCA
>Locus:intergenic377_2:258117-258033(-)
CCCCTTCTCCCGAAGTTACGGGGTCAATTTGCCGAGTTCCTTAACAGCAATTCTTCCGATGGTCTTAGGATTCTCTCCTCACCTA
>Locus:intergenic377_3:258670-258625(-)
TGGGCGCCTCCGTTACTTTTTAGGAGGCGACCGCCCCAGTCAAACT
>Locus:intergenic450_2:313548-313629(+)
CATGGTAGTCAGACTGCGAATGATAAGATCCGTAGTCAAAAGGGAAACAGCCCAGATCACCAGCTAAGGTCCCAAAGTATAG
>Locus:intergenic450_1:315172-315229(+)
TCAGAACGTCGTGAGACAGTTCGGTCCCTATCCGTCGCGGGCGAAGGAAATTTGAGAG
>Locus:intergenic479_1:334963-334822(-)
TCCCGTGACCAGTTTCATGGCCTCCGGTTAGAACCCCAGTACTGTCAGGGTGGTATCCCAAAGACGACTCCACAATCCCTGACGGAACTGCTTCCAAGTCTCCCACCTATTCTGTACAGACAATACCGAGATTCAATGCTAA
>Locus:intergenic478_1:335191-335248(+)
AGGCTGATCTCCCCCAAGAGTCCACATCGACGGGGAGGTTTGGCACCTCGATGTCGGC
>Locus:intergenic479_3:338463-338409(-)
GCACATCATCACACATTAACGTGTTTTGATCGGTTGTGGACACACGGTTTCAGGT
>Locus:intergenic479_2:342776-342668(-)
CACCCCAATTATCAACCCCACCTTCGACCGCTGGTTCCAAAAGGTTACCTCACGGGCTTCGGGTGTTGCCGACTCTCATGGTGTGACGGGCGGTGTGTACAAGACCCGG
>Locus:intergenic512_1:364066-364138(+)
TTGAATTCCTCCTTAAATTACATTATCCGACAAACATTGCAATTAAATAATAACAAATATTACATTAAAAGTC
>Locus:intergenic557_1:391938-391845(-)
TATTGGGTCATAATACTATTCATAATATATTGCCTAATAAACCCGGGAAACCAAGTGTTAAATTATTGGCAACAGAAACTTCCTCACCTAATTC
>Locus:intergenic573_1:402452-402362(-)
CAGTTAACAATATACCTTAATATCGGTGCTAAATCTATCTATTTTTTATGGTGTACTTTAATATTGAATATATTGCTTTTTCCTACAACCA
>Locus:intergenic655_1:451817-451778(-)
ATAATGGGCTCCGCCCAAACCTCTTTATTAACGACATCCT
>Locus:intergenic838_1:562317-562356(+)
ATTAAAAAAATTTGTGTATTAAATGAAATATTGCGACATG
>Locus:intergenic974_1:659170-659206(+)
GAATTTTACTTAGGAAATTCTTTTAATGGGCTCGTGT
>Locus:intergenic1160_1:786499-786550(+)
TTTTCATACGTGAATTTAATTTTGGTACATGTTATTTGCGTAGAAGCCCTAA
>Locus:intergenic1230_1:833401-833443(+)
TTAATTTATCATTTGCAAGAAAATAATATATTGACAATTGAAA
>Locus:intergenic1231_1:833445-833412(-)
AATTTCAATTGTCAATATATTATTTTCTTGCAAA
>Locus:intergenic1233_1:835051-834973(-)
CTTACTCTAACTCTTTCAAAGGAACTATTAGATACTAACATTAAATTTAATTCAGCAAGCTGCAGAGATTATAGTAAAA
>Locus:intergenic1283_1:871039-870988(-)
CTTACCTTTTTTACTTATAGTCTCCTTATGGTTTACAATTTTAATAATTTCA
>Locus:intergenic1401_1:945774-945732(-)
TTTATCATTGGCTTTTCTATAAAAAGAGACTTTAAACTTGTAT
>Locus:intergenic1417_1:958008-957945(-)
AATCATATTTATTCGTTATTCTTTGATAATTCTAAAAAAAACTATCTTTTAACAATATTCTTCA
>Locus:intergenic1595_1:1074525-1074489(-)
AAAAAACTCTTCTTCTTCGCATTTCCATATAAAAAAC
>Locus:intergenic1647_1:1106147-1106024(-)
GTCCAGAAGGCCGCCTTCGCCACTGGTATTCTTCCTAATCTCTACGCATTTCACCGCTACACTAGGAATTCTGCCTTCCTCTCCTGCACTCCAGACATCCAGTTTGAAATGCAGCCCCCAAGTT
>Locus:intergenic1647_4:1106682-1106646(-)
TGCTCCACCTTGCGGTATTGCATCTTTTTGTCCCCAC
>Locus:intergenic1647_3:1107690-1107600(-)
CGGTTGTGGACACACGGTTTCAGGTTCTATTTCACTCCCCTCCTGGGGTTCTTTTCACCTTTCCCTCACGGTACTTCTTCACTATCGGTCA
>Locus:intergenic1646_1:1107870-1108020(+)
GAAGTAAAATTCCGTGGAGGCCCGAACCACAATGGTGTTGAAAAACCATGGGATGAGCTGTGGATAGGGGAGAAATTCCAATCGAACTCGGATATAGCTGGTTCTCCTCGAAATAGCTTTAGGGCTAGCGCCATGAATGAGTACCGGAGGT
>Locus:intergenic1647_2:1109166-1109115(-)
ATCTTCACTTGCACTACAATTTCGCCGGATTTGCTGTTGAGACAGTGCCCAA
>Locus:intergenic1799_1:1198988-1198925(-)
AATATAGCTTTACTGAATAAAAAATATAGAAAATATGTATTAGTGTTACATTTACTATTATTAT
>Locus:intergenic1838_1:1221996-1222029(+)
ATTTTTGTTACACTAAATAATAATTTAAGCGAAC
>Locus:intergenic1849_1:1228937-1228901(-)
CTAAATTTTATGCGAACTGAATATAACTCTTATGTGA
>Locus:intergenic1852_1:1229813-1229849(+)
TATAAGCTCCAACTTAAAATAAAAAGCTGGAGTTTAT
>Locus:intergenic2003_1:1324136-1324070(-)
TTTATACCCCATCCTGTTATTGTTTTTTTATCTTCACTTGTTAATTTCATTTTCTACCTCCTAAAAT
>Locus:intergenic2107_1:1372198-1372156(-)
GAAAATCATTTATTTTGGTGCGAAGGACGGGACTTGAACCCGT
>Locus:intergenic2149_1:1395332-1395236(-)
ACATACTTTGTAATTACATTTAAAATTTCTCCTTTAATGAGATCCAAAAGTTCGGGAGATAAGTCTGCTCTGTCATGTATAAGTATTAACTTTAATC
>Locus:intergenic2149_2:1395371-1395257(-)
CTCGTAAGTTTAACCTCAACATCAGAGTTATCTATTTCCACATACTTTGTAATTACATTTAAAATTTCTCCTTTAATGAGATCCAAAAGTTCGGGAGATAAGTCTGCTCTGTCAT
>Locus:intergenic2243_1:1448427-1448355(-)
CCTTACCATTATAAAATGGCGGTATATCTCTGTTGCACTTTCCTTCAAGTCGCCTTGACCGGGAGTTACCCGG
>Locus:intergenic2253_1:1453996-1453927(-)
TTTTTCTTGCAATATTGTCTATCTTTAAATTGCCAAAGCCTTGCCTATTTAATTCCCTTTGTATGCTCGA
>Locus:intergenic2283_1:1468709-1468652(-)
TATTGGGGTTACCAATTTATTAACTGCTTCATCAAACTCCGAGTAAAAATCTTCTCCG
>Locus:intergenic2452_1:1577126-1577192(+)
ATTCTAAAAGAGAATGATTTTTATTTTTTTGGGGCAAATAAAGCTTTAATTATTGATAATAATAAAA
>Locus:intergenic2506_1:1616837-1616882(+)
ATAAATATATTTTACTTACGACTAATATTATACAAATTATATTTTG
>Locus:intergenic2755_1:1753342-1753303(-)
TCATTTCTATGTTTTAAAATTCCCTACACATTCATAAGGC
>Locus:intergenic2804_1:1782296-1782365(+)
GGTAAGGCAAGCAAGGCGGAAAGTTTACTTGGTAAAGTAGGTACATTTTCGAAATCCATCGCTGTTTCAA
>Locus:intergenic2857_1:1814001-1813857(-)
CCTCGCTCCCAAAATTGGTATCTTAAAACTAGTTTTCTGTATTATCAAAGCTTTCTATTTAAGCTCTTTATCTTACGTTTATATTTAAGTTTAAGCCGTACCCCTTATAAAACTACAAGTGCTAATTTCATTGTTTTGAATTCGA
>Locus:intergenic2880_1:1833045-1833081(+)
TTCATATTAGAGGAATTAAATAAAAAAATAAATAAAT
>Locus:intergenic3028_1:1926530-1926566(+)
TTAGCTTTATTTTTATACAAAGTTAAAGAGCAAAGAT
>Locus:intergenic3112_1:1978295-1978349(+)
CTTATAGGTGATGCTAAGGAAAATGGATTTTATTATAGTGGAAATGCTATAATAA
>Locus:intergenic3113_1:1978505-1978415(-)
ATTTTCCCCTGTTCTAAAGATTGCTTATATGGCTTTAAATACAATCCATCCTTGACTCAAAATCAATCTATTAATTCCAATTTTTATACTC
>Locus:intergenic3140_1:1996425-1996470(+)
TACATTATTATAATATTACAAGAGGAACACTCTCTATTCCTAAAGT
>Locus:intergenic3295_1:2065381-2065327(-)
TTTATCACTATGTGTTTGAATATTATCACGAAAGGAGTGATAATTATACCAGAAA
>Locus:intergenic3362_1:2100297-2100405(+)
CGAAATCCCACAGTTCAAGTAAAAGTTAATATATTACATCGTTGCTTTGAATTTGGAAAAAGTATAAAATCAGTATCAGAATATATTGTTTATACTAGGCCTAGCATTT
>Locus:intergenic3430_1:2140015-2140087(+)
AAACCATATATAAAGTATTTATCTTTCAATTTAATAAACTCATCACTTTCACTTTTCAACCTTTTATATATAC
>Locus:intergenic3555_1:2202091-2202055(-)
CAAATGTTAAGGAAAAAGATCAATTTAAAATTAATAA
>Locus:intergenic3679_1:2269298-2269238(-)
CATATAAATAAACATATATGCGTAACGATAATATACATATTGAATAAATTTGCCATAATTT
>Locus:intergenic4077_1:2510909-2510864(-)
TTTTTTAGCAGGAATAAAGGTGGTATCGCGCACAGTCGTCCTTTGA
>Locus:intergenic4134_1:2555498-2555561(+)
GTTCACTTTCTGAAACCTCCTTTACATCAAACGGTATTTTACCTTAACTTATTTTTAAGGGGAG
>Locus:intergenic4249_1:2610684-2610645(-)
TATAATAGTATAAATAATTGGGAGTATAGTGTAATATATA
>Locus:intergenic4269_1:2619765-2619726(-)
CGTTTAGAAAAAACTTATAAAATATTTGTTGAGTGGTATC
>Locus:intergenic4302_1:2642662-2642737(+)
TTTTATTCATTTAAGGTAAAAAAGTTCTGCACACCAACTGTATGCAGAACTTTTTGTTTTAAAGTTTATCTAATTT
>Locus:intergenic4335_1:2660444-2660399(-)
AATGATATCTATTATACACTATTAATTTTTATTAAGTTTTCTAATT
>Locus:intergenic4354_1:2667084-2667156(+)
CAAATTGTATGGTCATCATGTCCATGTGAAATAACTATACTATTTATATGTTTTAAATCCACACCTAACACAT
>Locus:intergenic4364_1:2671452-2671497(+)
ATACTTACCTCCATAAAAAATCGTACTTGTTATTTCATTTGTACAT
>Locus:intergenic4440_1:2725469-2725532(+)
AAAAAGCAGCTCAAATTTTCGAGCTGCTTAAAAATATACTTCCTTACTTTGTTGCACACAAGAT
>Locus:intergenic4476_1:2750956-2751076(+)
ACTACAATAGTGAAATCAATAAATCATACCTTAGAATATTCCCAAAGGATATCAATTTATTCAGCTTTAATAGAGAATTCATATATTTTATATTATGAACAATTCCATATAACCACTTGCT
>Locus:intergenic4518_1:2779546-2779657(+)
ATTGAGTTACACCCGCATATTTGGAGCGGAAGACGAGATTCGAACTCGCGACGTTCACCTTGGCAAGGTGACGCTCTACCACTGAGCCACTCCCGCTTATTTTATTTTAATT
>Locus:intergenic4801_1:2949419-2949350(-)
ATGTTGATTTTAGACATAGCAATAAATAGCTATTTACAGCTATCCAGCACAACAAAGATATCAGTGAATA
>Locus:intergenic4800_1:2949359-2949416(+)
ATATCTTTGTTGTGCTGGATAGCTGTAAATAGCTATTTATTGCTATGTCTAAAATCAA
>Locus:intergenic4818_1:2959914-2959956(+)
TGTAGGAATACTTCTTCATTAGATATATATATTTATATTAATA
>Locus:intergenic4840_1:2971742-2971784(+)
ATCTTCAGAAGCATTAAAAAAGCCCCAACGAAAAACGTCAGGG
>Locus:intergenic5016_1:3074278-3074347(+)
ATAGCCTTTTTATTTTGCATTAAACGCCAAATAATAACTATATTTTTGATTTTATATATTTTTTTATTGC
>Locus:intergenic5378_1:3287045-3287168(+)
CATCTTCGATTGGCATTAAGAATGCTTTATCTGTTGGTCTTTCTGGTGTTGGGATGTATGCATCTACTTCTGCCATTAAGTCTTTTATTGGTTTTATTGCTTCTGCATCATCTGGATTCTGTAA
>Locus:intergenic5378_2:3287126-3287249(+)
CTTTTATTGGTTTTATTGCTTCTGCATCATCTGGATTCTGTAATGCTTTTAACGCACTTCCTACTACGATTGGTGTATCATCGCCTGGGAATCCATATTCGTTTAATAACTCTCTTACTTCCAT
>Locus:intergenic5379_1:3287699-3287588(-)
GCAAAGGAAAAATTTGAAAGAACGAAACCACATGTAAACATAGGAACAATAGGACACGTAGATCACGGTAAAACAACATTAACAGCAGCAATAACAACAATATTAGCAAAAG
>Locus:intergenic5402_1:3303246-3303318(+)
CTTTATTTATGCTTTAAGTTTAAAATTTCTATAAAAAAATGGTTATACAACTTAATATCATTGCATAACCATT
>Locus:intergenic5445_1:3333417-3333369(-)
ACTGCGACACAAACAAGTGGAGCAGAGACGAAAGTCGGGCTTAGTGATC
>Locus:intergenic5444_1:3333463-3333571(+)
GCTGAGGGAACCTTTGGGCGCCTCCGTTACTTTTTAGGAGGCGACCGCCCCAGTCAAACTGCCCTCCTAGCTATGTCCCGTGACCAGTTTCATGGCCTCCGGTTAGAAC
>Locus:intergenic5444_2:3336822-3336921(+)
CCTTCCTCTCCTGCACTCCAGACATCCAGTTTGAAATGCAGCCCCCAAGTTAAGCCCGGGGATTTCACATCTCACTTAAATATCCGCCTACACATCCTTT
>Locus:intergenic5452_1:3344011-3344047(+)
GTATATATTGAGGTAATTATAAAACAGCATTATTGCA
>Locus:intergenic5489_1:3367750-3367711(-)
TGTGTATGGGGGTGCACTGATTGTTCAACGATAAAAATGA
>Locus:intergenic5623_1:3457678-3457618(-)
AAAATCTTAAGATTTAAGGTTCTCCCTAACATAATGAAAAAGAATTTTGGCAAGACTTTTA
>Locus:intergenic5624_1:3460241-3460337(+)
AGTATATCTCTATTGTCTTCTATTAAAAGCTCAAACGCATCTCCGATATCTATTACCTCTTTAAATTCCTTATTAAAAGTACCCAAATCTTCTGACA
>Locus:intergenic5692_1:3508531-3508591(+)
TTTTATTATAGTATAAATATAGAAAAATCAAAGAACGCACTTTTTTGTAACTCTCTATTTA
>Locus:intergenic5843_1:3605743-3605710(-)
CGAATATCGTATAATATTTATATCGGATTATTTG
>Locus:intergenic5898_1:3650149-3650263(+)
AACGGAGCATCTTTAATGGTAAAGTTTCTAAGTCCTATCTTATGTCCACCTATTATACCTAAAATTGTAGCAGTACCTACTATTAAGAATACAATTACAGTAATTACCTTAATTC
>Locus:intergenic5930_2:3673745-3673799(+)
TCAATGAGAAAATTAGCTAAAGGTGTTCAATTGACTGTATCTTCTTTGTATTATC
>Locus:intergenic5931_1:3673888-3673834(-)
ATCCCACTCTTTTTCATCTATAGGATAAGCAATTCTTCCACTAGCTTGATTTATC
>Locus:intergenic5930_1:3673850-3673961(+)
GGAAGAATTGCTTATCCTATAGATGAAAAAGAGTGGGATATGCGTCTAAAGAAATACGCAGAAAATATTTTAAGTATTTTAAATGAGTATGACCAGTTAGCCCAACTATTGA
>Locus:intergenic6004_1:3709350-3709392(+)
AAAGATAAAGTCGTTTATGCTTATTCTACAATATACAATAGGT
>Locus:intergenic6011_1:3712905-3712818(-)
CCATATCATGAAGAATATATATTATTAAGAATGAGGGATCACCAGATTGTGAAGGTGATCCCTCATTTTTGTGCGCCCAGCATGGGCG
>Locus:intergenic6086_1:3753069-3753123(+)
AGACTAAAGCCGAAAAAGTCAAATTATATATTTTATATCCCATTTTTTTTAATAC
>Locus:intergenic6087_3:3753768-3753699(-)
GAAAATTCTCCAACTAATGGAATAAGGTATGCTGTTCCAGCTTACGATAACAAAATAATAGGAAATACAA
>Locus:intergenic6087_2:3754206-3754095(-)
GTACCTAATATAAGTATACAAGGACAATCTAAGGATAATACAAAAATAGTACAAACCAACGCATCAAGAAATACTTTAGAAATTAGCGCAGATGGTGCAAAGATCTCTAATT
>Locus:intergenic6087_1:3754374-3754308(-)
GGAAAGCTAAAAGCTCAGCAAATTGATAATAGCTGGACAGTAATTGATTCAGCAACGTATTCAGGAA
>Locus:intergenic6136_1:3785347-3785392(+)
ATTCCCAATAATTTTAATAAATTAACTAATCCCTGCCTACTATGTA
>Locus:intergenic6140_1:3789821-3789941(+)
CGGGCCTTATTATGGGGAATCGCATTGCCTCGCGACCCGACAAGTAATATAATACAAAAAAAATCATCATGTGTCAACATATTTTTTATAAAAACTTTTATTTTTATATTTTTTATAATTT
>Locus:intergenic6189_1:3820281-3820248(-)
ACAAGATTTTTTAATGTTGTCAATAAATTTATAA
>Locus:intergenic6188_1:3820530-3820590(+)
ATCTCCGTCCTAATTAATAAGATTAGGGCGGAGTTTTTTATTTGCAATTTTAACAAAATAA
>Locus:intergenic6275_1:3868417-3868315(-)
AAAAGGATTTACTATTTAAAGCTTACAGATAAAGCTTTGCAAATAATTGAGGGAGATAATAGGATTTATGAAAGAATAGCAGATACCATAACTAAAAAACTAG
>Locus:intergenic15_1:9820-9766(-)
ACGTGTTACTCACCCGTCCGCCGCTGGGAACCGAAGTTCCCCGCTCGACTTGCAT
>Locus:intergenic14_1:10318-10426(+)
CTGGATGTCTGGAGTGCAGGAGAGGAAGGCAGAATTCCTAGTGTAGCGGTGAAATGCGTAGAGATTAGGAAGAATACCAGTGGCGAAGGCGGCCTTCTGGACTGTAACT
>Locus:intergenic173_1:110460-110337(-)
TTAATATCTATATACTCGAACTTATTTACATTAAACATTTTTTATGAATTATATATCTTACCAATTAAAATAGATAAATTCTCCGCAAAATACCCCCATGCTAAATTCATAGCATGGGGGTATC
>Locus:intergenic175_1:112469-112397(-)
CTTTTTGCATGTCATATAAAACATATTACTTTACTATGTAATGATGTAAAGTTCATCTCTGTATGTCAACTGA
>Locus:intergenic209_1:135651-135579(-)
ACTATACCTTACATATTTATAATAACATGTTTTAATATAATATTCAACATTTTTTTAATTTTTGTTCTTTTTT
>Locus:intergenic252_1:160437-160470(+)
AGACACGTGAAACCTTGTGGGAAGCTGGGAGGAC
>Locus:intergenic253_5:160761-160722(-)
ACCCTGGCCATGGATAGGTCACCCGGTTTCGGGTCTACAG
>Locus:intergenic253_4:164194-164104(-)
CGTCAGTTACAGTCCAGAAGGCCGCCTTCGCCACTGGTATTCTTCCTAATCTCTACGCATTTCACCGCTACACTAGGAATTCTGCCTTCCT
>Locus:intergenic253_2:165724-165676(-)
GTTGTGGACACACGGTTTCAGGTTCTATTTCACTCCCCTCCTGGGGTTC
>Locus:intergenic253_3:166581-166485(-)
ACCGATTGTCCATCACCTACGCCTTTCGGCCTCGGCTTAGGTCCCGACTTACCCTGGGCGGACGAACCTTCCCCAGGAAACCTTAGGTTTTCGACCA
>Locus:intergenic253_1:169101-169038(-)
TGCTGGCACGTAGTTAGCCGTGGCTTCCTCCTATGGTACCGTCATTATCGTCCCATAAGACAGA
>Locus:intergenic253_6:170379-170319(-)
CGCAGCTTATCACGTCCTTCATCGGCTCCTAGTGCCAAGGCATTCACCATGCGCCCTTTGT
>Locus:intergenic252_2:171066-171180(+)
CGTGGAGGCCCGAACCACAATGGTGTTGAAAAACCATGGGATGAGCTGTGGATAGGGGAGAAATTCCAATCGAACTCGGATATAGCTGGTTCTCCTCGAAATAGCTTTAGGGCTA
>Locus:intergenic267_1:185550-185439(-)
TGTATGGTTGCTATACACATTTTTAGTATAATTAGGTTAGGAGGTGTTAATATCAAAAGAAAAAAATCATCAAAGCCATATATGTCTTCTGATAATAGTAAAGTGAGTGAGC
>Locus:intergenic377_2:257726-257654(-)
CCCCAGGAAACCTTAGGTTTTCGACCACTAAGATTCTCACTTAGTTCTCGCTACTTATGCCAGCATACTCTCT
>Locus:intergenic376_1:259066-259123(+)
TCTGGTGTACCAGTTGTCTTACCAAAGGCACGGCTGGGTAGCTATGTCGGGAAGGGAT
>Locus:intergenic377_1:259579-259531(-)
AACTCAAGTATAAACTTGAGTTTTTGGTGGCCAGACCAGGAATCGAACC
>Locus:intergenic395_1:272091-272046(-)
TCCAAACTTAAATTTCTTCGTTCAAGTTCCTTCCTTCTATACTCAT
>Locus:intergenic439_1:302256-302214(-)
ACTTATACATATGCCGCGATTATAAAACCGCGGTATACATATA
>Locus:intergenic451_2:311293-311221(-)
TCACTCACGCGGCGTTGCTGCATCAGGGTTTCCCCCATTGTGCAATATTCCCCACTGCTGCCTCCCGTAGGAG
>Locus:intergenic451_1:311401-311290(-)
CCACCTACGTATTACCGCGGCTGCTGGCACGTAGTTAGCCGTGGCTTCCTCCTATGGTACCGTCATTATCGTCCCATAAGACAGAGTTTTACGATCCGAAGACCTTCATCAC
>Locus:intergenic450_1:312849-312915(+)
AAACCGGAAACTTGTTTCCGGGGTTGCGGTCAGATCATTAAGGCTTTATATCTTAACCGAAGATTTC
>Locus:intergenic479_4:337634-337493(-)
CCCAATTATCAACCCCACCTTCGACCGCTGGTTCCAAAAGGTTACCTCACGGGCTTCGGGTGTTGCCGACTCTCATGGTGTGACGGGCGGTGTGTACAAGACCCGGGAACGTATTCACCGCGACATTCTGATTCGCGATTAC
>Locus:intergenic479_1:338851-338818(-)
AGTCTGACTACCATGATTCAAGTATCCAGCATTC
>Locus:intergenic478_1:340331-340367(+)
GCTGATCTCCCCCAAGAGTCCACATCGACGGGGAGGT
>Locus:intergenic479_5:343870-343780(-)
AAAGCTATTTCGAGGAGAACCAGCTATATCCGAGTTCGATTGGAATTTCTCCCCTATCCACAGCTCATCCCATGGTTTTTCAACACCATTG
>Locus:intergenic479_3:344260-344212(-)
CGGTACGACTTCAGCCCATACAGGATGCTCCTCTACCACTTGTACGAAG
>Locus:intergenic479_6:344751-344718(-)
GGCACCCCTTCTCCCGAAGTTACGGGGTCAATTT
>Locus:intergenic479_2:345615-345570(-)
GTCTCACGACGTTCTGAACCCAGCTCGCGTGCCGCTTTAATGGGCG
>Locus:intergenic610_1:423887-423926(+)
GAGGGAAATGTTCATCTATCCTTAAAAAAGCTTTGTGAAG
>Locus:intergenic933_1:635258-635216(-)
TACTTTAATTTCTTAATATACTATCACTATAGTATTTCAACAT
>Locus:intergenic958_1:646583-646625(+)
AAGGTACACCTTGTAGAAACCATCTTTTTGACATTATTGTATA
>Locus:intergenic961_1:648784-648742(-)
AATTTAGCCACTATAGTTGAAAAACGAATTAACATTATATCTT
>Locus:intergenic1067_1:730135-730099(-)
TCCCCATATATATATTATAAGTCAATAAAAAATATAA
>Locus:intergenic1100_1:754056-754146(+)
AAAAAGCTTCAATTAATATTGAAGCTTTTGGCTGCCCTAGCAGGACTCGAACCTACACAGTGCCTGAACCAGAATCAGGTGCCTTACCAAT
>Locus:intergenic1112_1:761359-761407(+)
ATTTTCAATATTCTCTTCTTTTTTGCTATGTGGAAAATAATACTATTAT
>Locus:intergenic1113_1:761645-761600(-)
TCTTCTATACTTTGTTGCAAAAACTATATGATATTTACAATTCTAC
>Locus:intergenic1159_1:785490-785430(-)
AGAATACCATCTTGTGGATTTATAAATTCGCTACATTTCTATTATTTTAAAAACAAAAACA
>Locus:intergenic1291_1:875329-875209(-)
CAACATTTGACATTTAATCAAACAATAGCCTTTTTTATTATTTTTTTTTCACATTTTTACTTAATATTTTATTTAATTAATTTTTATTCAAGGTTTTCCTTAACAATCATTTTGAAAACAA
>Locus:intergenic1392_1:941610-941643(+)
ACCAATTTATCTTTTCAAAATTTTAAGGAATGGT
>Locus:intergenic1595_1:1074569-1074455(-)
TTTTCAATTGTAACTATTCAAATTATCAAATTTTTTAAAAATCGAAAAAACTCTTCTTCTTCGCATTTCCATATAAAAAACAAAGAGGTCAAGCTTTATTTAATAAAGCTTGACC
>Locus:intergenic1647_2:1105753-1105699(-)
TCAGTTCCAATGTGGCCGATCACCCTCTCAGGTCGGCTACGCATCGAAGCCTTGG
>Locus:intergenic1647_1:1105852-1105744(-)
CCGAAGACCTTCATCACTCACGCGGCGTTGCTGCATCAGGGTTTCCCCCATTGTGCAATATTCCCCACTGCTGCCTCCCGTAGGAGTCTGGACCGTGTCTCAGTTCCAA
>Locus:intergenic1683_1:1131571-1131502(-)
CACAGGGCCGGTCCCTCCACCTCTCTTGATAAGTGCACTAATTTATTAATTTCTTTATTTAATATTATAG
>Locus:intergenic1842_1:1223033-1223105(+)
TGTTCATTAATGTACAAAGTTAGAATAATTGCAGATTGTATTAATATATGTATCAAATTATTTAAAGAAAGCA
>Locus:intergenic1865_1:1250634-1250589(-)
TTATTGTCTCACTTTAAATTTATTTTTTATACAATACACAAAAAAC
>Locus:intergenic1916_1:1277397-1277439(+)
AATCCTTCTTTCCAAATTTGTGACGATAAATTTCATGTTTTAT
>Locus:intergenic2011_1:1325622-1325571(-)
CTTTCAAGGTATTCACACTCTTTATCATTCACTTTCATTTTTACCTTAAATT
>Locus:intergenic2037_1:1335735-1335639(-)
TTTACCATTCTTAAGTCTCTATTAAATTTCAATATTCTACATTGCCTATACCACGTATTTACATACATAACAAAATTCCACCTCGTCTACACAATAC
>Locus:intergenic2253_1:1454193-1454109(-)
CCTAATAATGCTCTTCATGTATTTTTACTAACAATTCCATCCGAATATAATCCATGTTACCTTTTAAAATTCTTAATAGCTGTTT
>Locus:intergenic2339_1:1504138-1504027(-)
GTTATCTTTACATTTCTCCTTTCTACACAAAATAAAAAACTCCATACAAGCAGTAATGCCCACATGAAGTTTGTTAGTATTGTCATACCTAAAAATAAATTAGTCGCTAATA
>Locus:intergenic2376_1:1530802-1530841(+)
TTTTATAGATTTCACTTTTATAATAAATATATTCAAAGAA
>Locus:intergenic2453_1:1577311-1577203(-)
GTAAATTTTTTTATAAAATATGAAATATCTTCATTACAACTAATAATACTATTTTTTTTGTCAAATGTAAACAATAAATTTTACAATCTTATAAGATTATTGTTAAATA
>Locus:intergenic2497_1:1609375-1609327(-)
ATAGTTAAACTCGCTTATCTACTGTCTTTTTTGAATAAAAGTATTTCCT
>Locus:intergenic2706_1:1727819-1727855(+)
ACTATCATATGGGAATTACATAAATATGATTTTTTCA
>Locus:intergenic2799_1:1777990-1777930(-)
TGCTCTTACTTGAGGATTTGCACACAAAGTATAAACTGCTTTTTCTATGTAATATACGCTG
>Locus:intergenic2857_1:1813908-1813821(-)
AGCCGTACCCCTTATAAAACTACAAGTGCTAATTTCATTGTTTTGAATTCGAAAGTTTTCTCATATATTATTAATGTAGGCATTCCTT
>Locus:intergenic2904_1:1848442-1848493(+)
AAGCCCTATATACATATTAGAAACAATAGAATTTATTTAGAATTTTTTGCAT
>Locus:intergenic3010_1:1914380-1914416(+)
TATCTAGATGGTAAAGCATATGACATTATAGATTTAT
>Locus:intergenic3034_1:1931331-1931388(+)
AATTTATTGAACAAATTCATTATTAACTATGATATACTAAGGGTTATAGATAAAGGTC
>Locus:intergenic3171_1:2012572-2012536(-)
TTAGCATTTGGATTATACCAAATGCTATTTTATATGC
>Locus:intergenic3265_2:2055676-2055607(-)
AAAAATAATTGTGATTGGCTTGTTACTATGCAATATGAAAATTGGTTTAAGCTTTACAGAGAATGGGAAG
>Locus:intergenic3265_1:2055732-2055690(-)
TGGCACAATCTATTAGAGATAAAAAAGAGAATGAAATTCCCAT
>Locus:intergenic3276_1:2060024-2060093(+)
TTTATCGAGAGAGTTTTAAAAACTCCCTCTTTGTGTTATAATTTATCTTGGATTTTTTATTTTGTGCCCT
>Locus:intergenic3292_1:2064801-2064900(+)
TTATCTGCTTCTAGTTTTTTTATTAAACATTCTAATTCATCTTTTGTTAATTTATCAGCAATAATTTTGCCAAGTACATTAGCATACTTTTTTTCCAATT
>Locus:intergenic3362_1:2100154-2100223(+)
AACCTGAATCTTCTATCTCTCATAATAAGAAAAATCAAAGGCAATATAATATTATTCACTTTTCTCAATA
>Locus:intergenic3363_1:2100425-2100389(-)
ATATTTTTTTATCCAAGTATAAATGCTAGGCCTAGTA
>Locus:intergenic3567_1:2209016-2208950(-)
AGAAAAATAAAGAGTGGCAGGTTTGAGAGGGGTTTATTAAAAACTTGCCACTCTTCAATGTATTTAT
>Locus:intergenic3609_1:2231889-2231832(-)
AACATCCCTTCGTTTTTATTATGTACTCTAATTGCTCAACCGGAAAAATTGTATATAA
>Locus:intergenic3888_1:2397278-2397341(+)
AACTATTCCCTTATTCACATCAGCTTCAACTGTCTTGATAACAAAATCAACTATCTCTTTTATT
>Locus:intergenic4037_1:2485792-2485753(-)
GGACAATACATTTTTAAGGGAAGTAAATCTTGCGAGGAAT
>Locus:intergenic4066_1:2504190-2504232(+)
TTATTAACTTTATACTTAAGTCGCTTTTGCATCTATAATTTAA
>Locus:intergenic4080_1:2516211-2516247(+)
ATTCCAATTATTTATTTGATAGTATTATTTATCTTCA
>Locus:intergenic4151_1:2564995-2564929(-)
AACGCTAAAATAAAACCATTAATAAAGAATATTGCCCTTAAGCACATTATTATACCTATATTTATAA
>Locus:intergenic4220_1:2595701-2595752(+)
ATTTATAGTATAATAGTTAGAACTTTAAGTGTCAAGTATTATTTTATTTGCT
>Locus:intergenic4242_1:2604247-2604355(+)
TCCACTTTTGCTAAGTATAATAAAATACTATTATTGCTTTACTCAGTAAAATTAAATTTATCATACATAATTCATAAGATAATAGGAAAACTTACTACTAATAACCAAA
>Locus:intergenic4242_2:2604316-2604361(+)
ATTCATAAGATAATAGGAAAACTTACTACTAATAACCAAAAAAAAT
>Locus:intergenic4259_1:2616327-2616291(-)
GCTTCCCACAGAATGATAAAACTTATATACTATTTTG
>Locus:intergenic4348_1:2664810-2664867(+)
AATATTATACACTCCCCCCTATTTATTCATATAATTACTCTACACCTTCTTTATAATC
>Locus:intergenic4354_1:2666925-2666985(+)
TTAGGGTCTGAAACAAAAAATACTCCACCAGATTTTACTACTCTACTTATCTCTTTAAAAG
>Locus:intergenic4366_1:2672127-2672181(+)
AGTATTTTAACCTTATACTTAGTTACTCTCAAAACTCTTTTTAGAAAACGATTTC
>Locus:intergenic4389_1:2699252-2699198(-)
TTTTTCGCCAAGGTTAGGTATATGTATAAGTGGAATTTAAATTGTAAGAGGGTAC
>Locus:intergenic4429_1:2719258-2719219(-)
ACACCTCCAAATTTATTTTGTGTAGTGTTTCACTTTTTAT
>Locus:intergenic4442_1:2726650-2726686(+)
TTTGGAATATGCGTATCAAAATTTAAACATAAAGAAA
>Locus:intergenic4471_1:2744647-2744590(-)
CAAATGAATATAATAAAGGAAATTGGGTATTATATAAAATGTAAGTGGAGAAATAATT
>Locus:intergenic4496_1:2763297-2763387(+)
TTTGCTTTGTCCATCTTTCAGCCATATATAAAAATTAGCTATAGCTGTTTGCATATATGTCACAACAAATATTTAACTAGCTACTTTAGAA
>Locus:intergenic4509_1:2772392-2772353(-)
AAATTAAAAAAGTTCTATTTTATGTTGCATATTTTTGATA
>Locus:intergenic4519_1:2780732-2780663(-)
TGGTTCTGGATGTCTAGGGTTCGAGACCCTATATTCACCCTGTTGTTGGGATGTAGCCAAGTGGTAAGGC
>Locus:intergenic4662_1:2869026-2869080(+)
ACTACTGCAATAACTTATAGCCCGCTGTTTTCTTATAATAATCTAATCCTTTTTT
>Locus:intergenic4756_1:2924794-2924917(+)
ACTAACTCCTTAGTTTTAAATAAATTTTCTGTAAAGTATATTTACAAAGCTTTGAAATTATTCTTTAATACTTTCACTTTACAGCTTAACCACGTTTTAAAGAGTATAAAAAAAAGCATTGATT
>Locus:intergenic4798_1:2947491-2947536(+)
ATAGAGCATTTTTTGCAATATATCAAGCAATATATACACTATTCAT
>Locus:intergenic4840_1:2971815-2971908(+)
CTTTCATCCAGACTTTACTGTCGGCTCCGGAATCAAACCGGATCATACCTAAAAAGGCTCGCGGGCTATACCGCCGGTAGGGAATTTCACCCTG
>Locus:intergenic4926_1:3027487-3027538(+)
GTATGTAGTATTTTTTTATTTTTAACACATGTATTCTATTTTATCATATATG
>Locus:intergenic5117_1:3137703-3137601(-)
TGTAAACCTTTATACGTTAATTATATCATTTATATTATCGGTAAAGATATATGTTTTGATAGTATTTCTCGAGAAATGTTTGTATGTGTAATATTATTTAAAA
>Locus:intergenic5190_1:3188274-3188325(+)
TACGAAAAAACTTACTATAATTTCAGTCTCCAGCTCCAGGGTGATTTTCCTT
>Locus:intergenic5263_1:3235566-3235533(-)
AGAATGGTTTTAGTTAATTTTAATTACACTGTAA
>Locus:intergenic5365_1:3282716-3282662(-)
GGAATGTTTAATTATATAATAATATTAATTGTATTTTTATTAATTAAATGGTTAT
>Locus:intergenic5378_1:3286987-3287023(+)
AATGTTCCAGTTTCAACTCTTCCTGTTGCAACTGTTC
>Locus:intergenic5378_2:3287952-3287997(+)
TACCAAGGTGACGCTCTACCTACTGAGCCACATGGGCAACTTTATT
>Locus:intergenic5444_2:3333054-3333123(+)
CCTTTGGTAAGACAACTGGTACACCAGAGGTCAGTCCATCCCGGTCCTCTCGTACTAAGGACAGCTCCTC
>Locus:intergenic5444_1:3337829-3337865(+)
AATTTTGAAAATAAGACCCTAAAACGACAAAACAAGG
>Locus:intergenic5453_1:3344079-3343968(-)
ATAAACATATATAAAACAATATATATTGACAATGCAATAATGCTGTTTTATAATTACCTCAATATATACTGTTACAATAATCTGGGGTATGATTCAATTTTTTGTAGAGGGG
>Locus:intergenic5462_1:3354521-3354566(+)
GATATTTATATTGGTGCCGAAGACCGGAATCGAACCGGTACGATGT
>Locus:intergenic5586_1:3423924-3423999(+)
CTTATAACTTACATACCAAAACTCATCAAACAATCCGTATATTTTTATTTAAATTTTAATATAATTAAAATTTATA
>Locus:intergenic5607_1:3445448-3445385(-)
TACTATATAAAACAAAGAACATCAATTTCTGTTCTTTGTTTTTGTTTTCTAAGGAATACTTTAC
>Locus:intergenic5684_1:3503396-3503516(+)
ATAACAACAACAACAGAAACAATAACAATAACAATGACAACAACAGAAACAACAACAACAATAATAACAATAACAACAATAACAACAGAAACAACAACAACAACAATAACAAATAGTTTCA
>Locus:intergenic5779_1:3559834-3559684(-)
TTGCCTACTGATACGGATAAGGGAAAAAGGTATATAAACTGGATGAACTTGGCTCTTGATTTTGCTTATGAAAATAGAGCTAAAATGATGGACAATGTTAAAAGCATAATAGAAAAGTGGCTTAATAAGTACACTGATTTAAATATAGAGT
>Locus:intergenic5786_1:3567342-3567420(+)
TCCATTCTCTTGTCTCTACACTTTTATACCCACTTAGTATTTTTCAACATTATAGTATCTTTTTCTACTATTATCGTCT
>Locus:intergenic5881_1:3638730-3638667(-)
TCTAAAAGCCTGTATGTATATTTTTTCTACATGACAAAGCTTAAGCATTTCTATTATAATAATA
>Locus:intergenic6004_1:3709299-3709443(+)
TTTATTGCCCCCTCATATGTATTTTGTTATAAAAAAATCCTATTGTATACTAAAGATAAAGTCGTTTATGCTTATTCTACAATATACAATAGGTTTTTTACTTATATTGATATATCGATATTTCCTTATGGTACTTTAATTACTA
>Locus:intergenic6028_1:3723390-3723471(+)
CAAATAAATACTTTTTTACAAAATATTTTATTGACAAAAATAAAAAAACATCATATTATAATTATAGACAATCTGTATCGAC
>Locus:intergenic6033_1:3724369-3724312(-)
GTTGAAATAGATTATTTTACGATATCAAAGAGGAGATGCACAAACTATTTATATAAAA
>Locus:intergenic6048_1:3733552-3733666(+)
TTACTTATTTCTGGTTATTTGGTCAGCTTTTTTAAATATCTTACACACTTCGTATTGATAGGTTTGAATACGTCCTATTTTCCATTGAAAACGCTAATATATATAACTAATGAAA
>Locus:intergenic6140_1:3789235-3789358(+)
AAGGGGATCGAACCCTCGACCTCTGGCGTGACAGGCCAGCACTCTAACCAGCTGAGCTACCAAGCCGCAATTTGTGGTGGGCATTACAGGGCTCGAACCTGTGACCCTCTGCTTGTAAGGCAGA
>Locus:intergenic15_1:10162-10048(-)
TACCGTCATTATCGTCCCATAAGACAGAGTTTTACGATCCGAAGACCTTCATCACTCACGCGGCGTTGCTGCATCAGGGTTTCCCCCATTGTGCAATATTCCCCACTGCTGCCTC
>Locus:intergenic15_2:12320-12266(-)
TGTCAGCCCCTACCTCATTCAGTGCTCTACCTCCGGTACTCATTCATGGCGCTAG
>Locus:intergenic134_1:83549-83645(+)
GGAGTTTCAGGATGTGATATTGCACTATTATACAATTCGGTTGAAGAGAAAGATTCTGAGAAGGCATTTAGCTTATATAATTCGTTTTCTGTAGTAG
>Locus:intergenic175_1:112494-112443(-)
CCCCTTGTTATCTTATTATTTAACGCTTTTTGCATGTCATATAAAACATATT
>Locus:intergenic209_1:136016-135974(-)
ATGGCGGAGAAAGAGGGATTCGAACCCTCGGTAGAGTTTCCCC
>Locus:intergenic253_4:159134-159041(-)
ACACCTAGTATTCATCGTTTACGGCGTGGACTACCAGGGTATCTAATCCTGTTTGCTCCCCACGCTTTCATGCCTCAGCGTCAGTTACAGTCCA
>Locus:intergenic252_1:160404-160506(+)
AGAAAAAAGCCCGATTTGTACCAGAGTACCACGAGACACGTGAAACCTTGTGGGAAGCTGGGAGGACCACCTCCCAAGGCTAAATACTACCTAGTGACCGATA
>Locus:intergenic253_3:161681-161612(-)
TACCTGTGTCGGTTTGCGGTACGGGCACAGAGCTCCTGGATAGAGACTTTTCTTGGCAGCATGAAATCAG
>Locus:intergenic253_1:165040-164998(-)
AAATTAAACAGAGAACAAAGAACCTTCATGGAAATTACATTTC
>Locus:intergenic253_2:170216-170105(-)
TACAAATTAGAGAGAATTAAACTCTCAAAATTAAACAGAGAACAAAGAACCTTCATGGAAATTACATTTCCATGTCGACTCCTTAGAAAGGAGGTGATCCAGCCGCAGGTTC
>Locus:intergenic287_1:196850-196793(-)
GAAGGAACTATTTCCTCACATTTTTCCCCGTTATTTTCTATATTCATAATTACATTGC
>Locus:intergenic322_1:223018-223069(+)
GCAGTTCAGCTAGCTTCTTTTTATGTTTTTTCAAACATTGACAACATTAGGA
>Locus:intergenic377_1:258232-258175(-)
CTTCCAGCACCGGGCAGGCGTCAGCTCCTATACTTCAGCTTTCGCTTTAGCAGAAACC
>Locus:intergenic377_2:258457-258385(-)
AGCTCTACGGGGTCTTTCCGTCCAATCGCGGGTAGCAAGCATCTTCACTTGCACTACAATTTCGCCGGATTTG
>Locus:intergenic451_1:311338-311263(-)
CATTATCGTCCCATAAGACAGAGTTTTACGATCCGAAGACCTTCATCACTCACGCGGCGTTGCTGCATCAGGGTTT
>Locus:intergenic451_2:314872-314818(-)
GGGCGCCTCCGTTACTTTTTAGGAGGCGACCGCCCCAGTCAAACTGCCCTCCTAG
>Locus:intergenic451_3:315185-315095(-)
TCACGACGTTCTGAACCCAGCTCGCGTGCCGCTTTAATGGGCGAACAGCCCAACCCTTGGGACCTACTTCAGCCCCAGGATGCGACGAGCC
>Locus:intergenic450_1:315196-315286(+)
TCCCTATCCGTCGCGGGCGAAGGAAATTTGAGAGGAGCTGTCCTTAGTACGAGAGGACCGGGATGGACTGACCTCTGGTGTACCAGTTGTC
>Locus:intergenic479_3:330514-330463(-)
TTAACATTTTCAACTATCAAAACAATCAACTCAAGATTGGAATACTATCATA
>Locus:intergenic478_1:331681-331732(+)
AGAATTCCTAGTGTAGCGGTGAAATGCGTAGAGATTAGGAAGAATACCAGTG
>Locus:intergenic479_8:333137-333074(-)
ACTCTGGTACAGATCGGGCTTTTTTCTCTTTTTACCTACAGGACTATTACCTTCTATGGTTTAA
>Locus:intergenic479_1:335065-334951(-)
TGCACTCTACGCGCGGTTTCCAACCGCGCTGAGGGAACCTTTGGGCGCCTCCGTTACTTTTTAGGAGGCGACCGCCCCAGTCAAACTGCCCTCCTAGCTATGTCCCGTGACCAGT
>Locus:intergenic479_2:336084-336036(-)
TTAATTCTCTGTTTAATTTTCAAAGTTCAATTGTTCGCTGCACTAGACA
>Locus:intergenic479_5:339125-339086(-)
TTTGGGTACGACTTCAGCCCATACAGGATGCTCCTCTACC
>Locus:intergenic479_6:339327-339255(-)
CCATTTCTCATAACGTTACTCTGCGGTATCGGAATATCAACCGATTGTCCATCACCTACGCCTTTCGGCCTCG
>Locus:intergenic478_2:340269-340383(+)
TCCGGTGACACCTCGTGGGAGGGTCATCGCTCAACGGATAAAAGCTACCTCGGGGATAACAGGCTGATCTCCCCCAAGAGTCCACATCGACGGGGAGGTTTGGCACCTCGATGTC
>Locus:intergenic479_7:342033-341994(-)
TACAGTCCAGAAGGCCGCCTTCGCCACTGGTATTCTTCCT
>Locus:intergenic479_4:344876-344804(-)
GCATTCCCCTTAACCTTCCAGCACCGGGCAGGCGTCAGCTCCTATACTTCAGCTTTCGCTTTAGCAGAAACCT
>Locus:intergenic552_1:389291-389330(+)
ATTATTGAAGAAAGAATATATAATAGTAAGTATAAAAATA
>Locus:intergenic724_1:493445-493481(+)
AATTACTGGATATTTCCTATAATTATGTTGAAAGGAA
>Locus:intergenic736_1:499567-499612(+)
TTAAAGTCAAGAATAAATAGATGTTTTTATATTTATTTTATAATTA
>Locus:intergenic888_1:600567-600615(+)
GTGATTTCTTCATTATTTTCTAAGGAATTTAATAGATTAGCCATTCGTT
>Locus:intergenic888_2:600629-600749(+)
CCAAACTTGAGGAATTCTCAATATACAACAATTGTCATCAAGTATCTTTATAAGTTTATTCTCACAAGCTATTTTATATTTGCCATAATTGGTTTGAGAAATTGGAATATCGTCTTCAAAA
>Locus:intergenic960_1:648583-648670(+)
GTTTTTTGCTTGTGTAAGGAGGTGTTTAAACTATTAAAGTATAAAAATGTAATTTATGTATTATTGTTCAATATAATTTACATAATAG
>Locus:intergenic982_1:664182-664302(+)
GGTTATAACAATGGATCAAGTAAAAGGAGTAACTTTGCGTTTAATAACGGTACTGCTATTTTAACAAGCTGCTTGTCTTACAAAGCTTCTGCCAATGATAAAATAAGTGCTGATGCAACTG
>Locus:intergenic1047_1:717707-717596(-)
AAGTATAGCTTAACTTTTCCTAGAACCTTATTCTTATATTACATAATAATACTACTTTTTCATATTATTCATAAGTTCCCCATGTCTTTTTTCATCATCAAGTATCTCTTTA
>Locus:intergenic1119_1:764754-764613(-)
TATTATTTCCTAATAAGCAAAAATAAAGGAGTATGCATAATATATTACTTACACTGTTATGCAAAACACAGGAATAAAAATTTTTTAAAAAATTCATTTATATTCCACTTTTATTTGTGTTTACTTAATTACATCTACCTAC
>Locus:intergenic1151_1:783026-782990(-)
TATATTATGAATTATATAAATATATGTTTTTCTCATA
>Locus:intergenic1233_1:835081-834958(-)
TATAACAGTTCCAAAGCCGTTCTCAATATGCTTACTCTAACTCTTTCAAAGGAACTATTAGATACTAACATTAAATTTAATTCAGCAAGCTGCAGAGATTATAGTAAAACTTGCCACTCTAGAT
>Locus:intergenic1237_1:837335-837299(-)
TCTTTTATTGATAATAATAAACAAACTCACGAGAAGA
>Locus:intergenic1263_1:856514-856469(-)
TATTATAAAACAACACAAATTAAAATAATATTTCTAGTCATTAAAG
>Locus:intergenic1620_1:1090109-1090178(+)
TGCCTCTCATTTTATAGGGGGCATATTTTTTTGCTTGAAATTGTAAAAAGGCATTATTTAAGTTTTACAT
>Locus:intergenic1647_1:1106723-1106642(-)
GTTTCAGCCTACAATCCGAACTGGGATGGGGTTTTGAGTTTTGCTCCACCTTGCGGTATTGCATCTTTTTGTCCCCACCATT
>Locus:intergenic1737_1:1159917-1159773(-)
ATCTTCCACACTACTTTATTAAAATTATATAATAATGACCAAAATTATTCAATAAAGTTTCTAGGAAGCGTTTATTTTTTAAATATTCAATATATATTTATGTTTATGCTCTATTTTGCTTTTTTCATACATTATACATTAAAAC
>Locus:intergenic1796_1:1197522-1197558(+)
ATCTTCTTGATTATTGAAAGTAAGAAAAGCTTAAAAT
>Locus:intergenic1803_1:1203175-1203133(-)
CTAATTATTATTTTTATATATTCTGCTTACACTATATTATCAT
>Locus:intergenic1849_1:1228703-1228667(-)
TCCACCTCCAATTGCAATTTATCTTATCACTTTATAA
>Locus:intergenic1848_1:1228688-1228733(+)
TGCAATTGGAGGTGGATTGGAATATCGAATAGTAATTTGAAAATTA
>Locus:intergenic1897_1:1270925-1270880(-)
TTTAAAATAATGGATATTTTTTTCTCACTACAAAGTTTTACATTTA
>Locus:intergenic1961_1:1304091-1304058(-)
TTGCTTTTATGTTTTTTAAAGCTATTTCTCCTAT
>Locus:intergenic2099_1:1368402-1368294(-)
TCCAACAATTTCATCTTTAATAAAGATAGGAATAACCCAAAACAAATAGTACGTAGTTCTTTTAATTTTTTGTCTGTCTGCGTAAGAAACTCTTTTATTTATATGCCTT
>Locus:intergenic2143_1:1390402-1390360(-)
CTTAGTACATATATAAAGTTCACTATATTGTATCCATTTCCAT
>Locus:intergenic2243_1:1448822-1448750(-)
ATAACTACTGCTAAATATGTAGATAATTCACCTTCCACTCCATTTGAAGGAATATTAAAACTCTTATATTATT
>Locus:intergenic2350_1:1509773-1509827(+)
GTGAAAACTAACTTATGCATAAACTGTATTTGTTGTCAAAGCACAATTGTGTTTC
>Locus:intergenic2473_1:1593356-1593266(-)
TCTATAACTCGCAAAAAGAGTAAGGTTTATCTAAATCCTTACTCTTTTAAAAGTTTTATAAATGATATTATAGTAAATTCTTTGGATTTTT
>Locus:intergenic2476_1:1597780-1597837(+)
CGCTCAAATATACCATTTGTCTACAGTCTGAAAGCGTTATTTCTAAGACTCGAAACAC
>Locus:intergenic2749_1:1750497-1750464(-)
GCTATACTAAATTATTATATACCTGTAATTACAA
>Locus:intergenic3166_1:2011078-2011114(+)
ATACTAAACTCTTCTGATTTTAAAGATACATTTAGTG
>Locus:intergenic3323_1:2080471-2080438(-)
CATAAAAAAGCAGTCTGTCAAAAAAGAGCTGACC
>Locus:intergenic3362_1:2100387-2100444(+)
TATACTAGGCCTAGCATTTATACTTGGATAAAAAAATATCTTTTGAAAGGTACAATTG
>Locus:intergenic3410_2:2132162-2132285(+)
AGAAAACGTAAAGCCACTATTGCACAAATTATTATATTGAATTTAATTACAAATAATCCTTTAAATATACATTATAGTATAATAATACACCATATCCATCTATTTGTAAATTTTTTTTTATATT
>Locus:intergenic3410_1:2132269-2132323(+)
AAATTTTTTTTTATATTTTTTGTTGTTGATTTTCTGTATAATATTCAAATTAATA
>Locus:intergenic3411_1:2132312-2132273(-)
ATATTATACAGAAAATCAACAACAAAAAATATAAAAAAAA
>Locus:intergenic3427_1:2138762-2138696(-)
AATAATCTTCCGTATGAGCAAATGAATGTTAATGGAAATGTTATAACTGCAAAAGATTTCTATGCTA
>Locus:intergenic3470_1:2160076-2160121(+)
AAGCACCCCATTAGATTTACATTTGTAAATATTTTTGCTACAGATA
>Locus:intergenic3558_1:2203536-2203599(+)
ATAAGCTTAATTATATCTAATGTTTACATAAAATCCAACCTAAAATTTTTATTACAACCTAATC
>Locus:intergenic3592_1:2220459-2220519(+)
TTTTATAATGCATTAAATTCCTTTTTAAAAATTCTTCAACTAAGCTATACACTTAAAACAT
>Locus:intergenic3862_1:2383908-2384019(+)
TCAACTTCTAATTTTTATTATTATAACTTCACAAAAAGTTTAGGGCTGTCCCAAAATATTCAACTAATAAGGAAGGGTTTAACCTTGCTATCGTTAAAACTAAGGATTTTCT
>Locus:intergenic3888_1:2397218-2397284(+)
ATTTTCATTATACATATTCTCATTTTTTTACATATTACATATTTGAAAACTTATTTATTTAACTATT
>Locus:intergenic4013_1:2473843-2473801(-)
AATATAATTGTAAAAATTAATTTTGTATTGACTTATTATTTCT
>Locus:intergenic4181_1:2579922-2579883(-)
TTAAAGGGATGTTTGATAAGAAAATTTATTGAACATTCTT
>Locus:intergenic4205_1:2587896-2587860(-)
AATATAATAGTATGTAGCCTTATATGGGAGAGAAGAT
>Locus:intergenic4217_1:2593633-2593591(-)
ATGCGAAGTCAAGTTTTACTATTATACCTTTTTAGTTTAATAT
>Locus:intergenic4262_1:2617283-2617343(+)
TACAAAAATAAACAAGTATTCATTATTTTTCAAAACCAAATTTACATTGTTTACTTTAAAT
>Locus:intergenic4355_1:2667640-2667532(-)
AAAATAGATAGGGAATATGCCCCGTATCGGGTCAGAAATGGCTTAATATTGGGCTTTTTAGCGTGTCCGTTTTTGGAGAGTTTTATTATGATACAAAAATTGGGAGAGG
>Locus:intergenic4366_1:2672054-2672123(+)
TTTGATCAATTCAATGTAGTTTTTGATAAAGTGATTTACATTTATGTTTTTTATTGTTATAATTTTGTAA
>Locus:intergenic4386_1:2690436-2690472(+)
TGTCAACATTTATATTTTATAATTGTTATTTTCCTTT
>Locus:intergenic4390_1:2700591-2700669(+)
TATCACATAAAGGTTTATTATATATTTGCTGAATTGATTTATACTTTGCTAACCCTAAAACATAGGCTTATCTTAAATA
>Locus:intergenic4390_2:2700784-2700832(+)
AATACCCTCTTAACTAGTCTGCTGAATTTTAAAACTTACAACAAAATAA
>Locus:intergenic4416_1:2712173-2712212(+)
ACGGTTTCCGTTTTGAGGTGCAGAACAAAAATATCTCATA
>Locus:intergenic4434_1:2722427-2722484(+)
TCGATCATTTTCTTCATTTTTCGTATATTTGTGACATCACGTACTTTTTTTATCGTTT
>Locus:intergenic4567_1:2812006-2811946(-)
GGATTTTTTCTTGATCCAGAGCTTGTAAGTTATGCTAATAGAAATGGAATAGGACAAATTA
>Locus:intergenic4715_1:2906233-2906191(-)
AATTCCCTGATTTTAGTTAAAATAAAGTATGTAAAATATATAC
>Locus:intergenic4758_1:2925416-2925464(+)
ATCATTTTGATTCTACCCTTTTTGAGAACTAATTTCTACATATTACACT
>Locus:intergenic4787_1:2943558-2943492(-)
AAACTAATAGAGGAGTATTTCACAGAATACGAAAGATACCACGAGACCTTAGCGTTAGATAAGTTAG
>Locus:intergenic4792_1:2944918-2945002(+)
CTATCTATTAAATATGAGGTAGAAATTGTTTTAACTTTACAACTTTACAACAATTTCTACCTCAATCATAAATGGCACTTGAAAG
>Locus:intergenic4840_1:2971908-2971962(+)
GCCCTGAAGATCATTCTTTATTTTTTTATATTATATATCATAATTATAACAAGTT
>Locus:intergenic4873_1:2995271-2995202(-)
ATGTTATATTCTACTTCGATGAAACTAGCTTTTTATTTTTACAATTTTTACATTAGTTTTACAAAAAAAA
>Locus:intergenic4945_1:3038160-3038091(-)
AATCGTGTTTATATAGATTATAATATGCAGATAAATTGTGTGTTTATATTCAAAAAATATATTTATAGGA
>Locus:intergenic4959_1:3046217-3046163(-)
CATTTTAGATGGACTGAGGTATTAAAGCCTATATCACACAGTTTAGTAAATTCTC
>Locus:intergenic5141_1:3151842-3151806(-)
GAAATCCTTTCTTATTATATAGGATGTTTTAGCAGAT
>Locus:intergenic5173_1:3170818-3170773(-)
CATGTTTTAGAGTTTTATAAAAAATCATGGGATAACTGTGATTGTA
>Locus:intergenic5263_1:3235563-3235506(-)
ATGGTTTTAGTTAATTTTAATTACACTGTAAACATATTTTGTATTGCCACGATAAACA
>Locus:intergenic5308_1:3258224-3258284(+)
CAACATCAACCATTGGCTCAATTGCCAACACCATTCCGTGAACAAGTTTTGGTCCTCTACC
>Locus:intergenic5444_1:3335994-3336102(+)
TACGACTTCACCCCAATTATCAACCCCACCTTCGACCGCTGGTTCCAAAAGGTTACCTCACGGGCTTCGGGTGTTGCCGACTCTCATGGTGTGACGGGCGGTGTGTACA
>Locus:intergenic5466_1:3355655-3355688(+)
TATATTTTAAAAGCTTTTTGTCTTTTGTTCAAGA
>Locus:intergenic5503_1:3376440-3376395(-)
TGGTCCCAAACCACGCGCGCTCCCATCTGCGCCACACCCCGTAGGC
>Locus:intergenic5506_1:3378646-3378757(+)
TTATTTTTATACAATCCTGGCTTTTTGTTTTTTCATGCTTTTCTTAAATGTACAACTTTTCTTCTGTATAAATCCTGTAAAATTTGGTTAGCATATATTGTATATCATGATT
>Locus:intergenic5613_1:3449881-3449833(-)
TTTAATCTTGACCATTTAAGTCGGAATTCATATTTATATTCTATAACGA
>Locus:intergenic5624_1:3459589-3459634(+)
AATTTGATACTCATTTTCATTTTTAGTTACTATATAGCCATTACCT
>Locus:intergenic5662_1:3491342-3491432(+)
CTATTTCATAATAAATATGAAGTTGAAACATCAGACTTTTATGATATCGTTAAACACAAATGGTTATATTTTAATGTAATTATATTTTTTG
>Locus:intergenic5778_1:3559262-3559298(+)
TTACCCCTTAACCACTCCAATTGTTTTAAGCTTTTTT
>Locus:intergenic5802_1:3580827-3580935(+)
AATAATTCTGCATTGAATTTAGTAGTGTATGGGGACTATACTTTAGGTGATTTATTTTTAGCCTACTATTTTATTTTTTCAAGGAGAGTGGACATTTATGTGAATCTTA
>Locus:intergenic5898_1:3650146-3650218(+)
ACAAACGGAGCATCTTTAATGGTAAAGTTTCTAAGTCCTATCTTATGTCCACCTATTATACCTAAAATTGTAG
>Locus:intergenic5899_1:3651141-3651105(-)
AAATTTAAGAGTAGAACTGTGGAGACAAGCACTATGA
>Locus:intergenic5952_1:3684982-3685015(+)
TTCATCAAGTATACTTCTTATCTTAAATTTAATG
>Locus:intergenic6012_1:3714469-3714532(+)
GCACTAAAAAATAAAAAGGCCACTGCCTGTGTTCCATACTTTCAATCAGCAGTGATCTTTAATT
>Locus:intergenic6023_1:3719191-3719041(-)
AAATACCTATTCTTTGAAACTGACGCCGATAAGATAGTTGCGGAGAACCTTATCATAAATGACATAGATTTTTTTGAAAAAGATAGATACTATAAATATATATTACAATATAGAAGAGGGTGTCGCAAAACTACTTTTAAAGTAGCTTGCG
>Locus:intergenic6048_1:3733621-3733720(+)
ACGTCCTATTTTCCATTGAAAACGCTAATATATATAACTAATGAAATAATAACATCCTTATTTATAAAATCTTTGGACTATAAAATAACCCTAGGGACTT
>Locus:intergenic6087_1:3754053-3753990(-)
CATAACTCAAATAATGTTAGTGTAGAGAATTGTGAAATTTATGGTGCTAAAAATAATCATGCAT
>Locus:intergenic6141_1:3790160-3790091(-)
AATATAATGTATAAAACTGAAGAAGTATCACAATATATAAATAAGAAACAAATTTGTTTTAAAGAATATA
>Locus:intergenic6188_1:3820545-3820641(+)
AATAAGATTAGGGCGGAGTTTTTTATTTGCAATTTTAACAAAATAACTATTCTAGAATACAAACATACTATCATGTTATACATATCAAAGCCGATTT
>Locus:intergenic6275_1:3868417-3868366(-)
AAAAGGATTTACTATTTAAAGCTTACAGATAAAGCTTTGCAAATAATTGAGG
>Locus:intergenic6326_1:3904036-3904159(+)
TCTCCTAAATCCGCAGTTGAACAAATTTTACTTATTCCATTTGCAACACTACTATCAATAACTTTTCTGGTAAAATATCCTGAGCTTCTGACACCATCTGGGATAGAGCCTGTTTTATTATCTT
>Locus:intergenic15_1:10106-10037(-)
CACGCGGCGTTGCTGCATCAGGGTTTCCCCCATTGTGCAATATTCCCCACTGCTGCCTCCCGTAGGAGTC
>Locus:intergenic15_2:12747-12657(-)
CCCCAGGAAACCTTAGGTTTTCGACCACTAAGATTCTCACTTAGTTCTCGCTACTTATGCCAGCATACTCTCTCCTGTACAGTCCACCGCT
>Locus:intergenic135_1:83736-83634(-)
GAAATCCCATATGGAAATATTGTAGCTAATACTAATAAATCCATAGATATTTTAATTATAAATGTAGACATTACTGTAGCTATAAGATACCCTACTACAGAAA
>Locus:intergenic231_1:144321-144207(-)
TCCCTCTACTTCTTAAAAAATTATTCTAATTACAAATATACAACCAACAATCCATATTATTACAAAATTATCTATATAAATTATCCAATAAGCTCCATAAAGCGAGAATTACCCT
>Locus:intergenic253_3:158854-158743(-)
CAACGCTTGCCACCTACGTATTACCGCGGCTGCTGGCACGTAGTTAGCCGTGGCTTCCTCCTATGGTACCGTCATTATCGTCCCATAAGACAGAGTTTTACGATCCGAAGAC
>Locus:intergenic253_5:159024-158952(-)
ACTGGTATTCTTCCTAATCTCTACGCATTTCACCGCTACACTAGGAATTCTGCCTTCCTCTCCTGCACTCCAG
>Locus:intergenic253_10:159794-159743(-)
TTCACCCCAATTATCAACCCCACCTTCGACCGCTGGTTCCAAAAGGTTACCT
>Locus:intergenic253_2:160830-160776(-)
CCACAGCTCATCCCATGGTTTTTCAACACCATTGTGGTTCGGGCCTCCACGGAAT
>Locus:intergenic253_7:162701-162551(-)
CCCGGTCCTCTCGTACTAAGGACAGCTCCTCTCAAATTTCCTTCGCCCGCGACGGATAGGGACCGAACTGTCTCACGACGTTCTGAACCCAGCTCGCGTGCCGCTTTAATGGGCGAACAGCCCAACCCTTGGGACCTACTTCAGCCCCAGG
>Locus:intergenic253_9:166458-166419(-)
CTTATGCCAGCATACTCTCTCCTGTACAGTCCACCGCTCC
>Locus:intergenic253_1:166638-166575(-)
CTATCCTCCTGCGTCATCCCATTTCTCATAACGTTACTCTGCGGTATCGGAATATCAACCGATT
>Locus:intergenic253_11:167226-167154(-)
TCCGTCCAATCGCGGGTAGCAAGCATCTTCACTTGCACTACAATTTCGCCGGATTTGCTGTTGAGACAGTGCC
>Locus:intergenic253_12:167524-167488(-)
GTGTCGCAGTCAGGCTCCCTTCTGCCTTTGCACTCTA
>Locus:intergenic253_8:168281-168170(-)
TTATTAAAACATTCACTTCTCTACCCGGCAATGACCTCATTTGACACACGGTTGCCCCTGCAGTACGCATCGGCGCTTTGGTTCTTAACCTTCGTGTTCGGTATGGGAACTG
>Locus:intergenic253_4:168487-168397(-)
ATTGTTCGCTGCACTAGACAGCTTATATATAATATCATTTTCAGCAAGATTTGTCAACATCTTTTAAAAACTTTTTTATTTTTAAAAGTAA
>Locus:intergenic253_6:169068-168978(-)
TGGTACCGTCATTATCGTCCCATAAGACAGAGTTTTACGATCCGAAGACCTTCATCACTCACGCGGCGTTGCTGCATCAGGGTTTCCCCCA
>Locus:intergenic252_1:173211-173268(+)
ACCAATATAAAGGTAAATATATTAAGATTACTATGCAATTTTGAAAGTACAAAGTACT
>Locus:intergenic259_1:180076-179956(-)
GTTTTAACACCAGATTGGCTTTGTGACAGAAATCACTTTCTGCTTTTACCAACCGCTAACGGTAGTGCGGTACCGTGGGGCATCCGCCGAAGATTCGATTCTCCCCATCCTCGTCAACTTA
>Locus:intergenic287_1:196193-196100(-)
GAAGAAAATAATCTATTTGCAAAAAGATATGTGACGAAATTTAGTATAAGCAAACCTTTAAATTTTTTATCTTTCACTGCAACAATGTATATTA
>Locus:intergenic318_1:221295-221394(+)
AAGGAATATGGTTTCAAAGGGGAGAGGTATGGTATTAAAATTAAATATATAATAGCATGGAATAAAAGTTTAGCTATTTGCAATAAAGGGTTATTAACAA
>Locus:intergenic360_1:243262-243310(+)
ATACCAAACGAAGCAGCATGGCTCCAAATATTCCATAGCTTAAAATTCT
>Locus:intergenic377_4:255260-255203(-)
CACATCTCACTTAAATATCCGCCTACACATCCTTTACGCCCAGTAAATCCGGACAACG
>Locus:intergenic377_1:256928-256850(-)
ACGGTTTCAGGTTCTATTTCACTCCCCTCCTGGGGTTCTTTTCACCTTTCCCTCACGGTACTTCTTCACTATCGGTCAC
>Locus:intergenic377_2:258465-258420(-)
TACAGTAAAGCTCTACGGGGTCTTTCCGTCCAATCGCGGGTAGCAA
>Locus:intergenic377_3:258804-258684(-)
GATGACCCTCCCACGAGGTGTCACCGGATCACTAAGCCCGACTTTCGTCTCTGCTCCACTTGTTTGTGTCGCAGTCAGGCTCCCTTCTGCCTTTGCACTCTACGCGCGGTTTCCAACCGCG
>Locus:intergenic451_2:311313-311268(-)
TTACGATCCGAAGACCTTCATCACTCACGCGGCGTTGCTGCATCAG
>Locus:intergenic451_3:314219-314150(-)
GTACGGGCACAGAGCTCCTGGATAGAGACTTTTCTTGGCAGCATGAAATCAGATATTTCGGTAGTAAACT
>Locus:intergenic451_1:314587-314542(-)
CTGTTGAGACAGTGCCCAAATCATTACGCCATTCGTGCGGGTCGGA
>Locus:intergenic479_7:335652-335511(-)
TATATTTACTTTTATATTGGTCAAGCCCTCGACCTATTAGTATCAGTCAGCTTAAAATGTTACCATTCTTACACCTCTGACCTATCACCTGTTGTTCTTACAGGGGTCTTACTAACTTATGTTATGGGAAATCTAATCTTGA
>Locus:intergenic479_3:335776-335653(-)
GCTTTGGTTCTTAACCTTCGTGTTCGGTATGGGAACGGGTGTTACAACCAAGCTATAGTCACCGGATTAATTTATTTAGTTTTCGAAAGTACTTTGTACTTTCAAAATTGCATAGTAATCTTAA
>Locus:intergenic479_5:339894-339843(-)
ACAATTTCGCCGGATTTGCTGTTGAGACAGTGCCCAAATCATTACGCCATTC
>Locus:intergenic479_8:340967-340922(-)
TACCCGGCAATGACCTCATTTGACACACGGTTGCCCCTGCAGTACG
>Locus:intergenic479_4:341438-341375(-)
GGTTACCCACGTGGTACTCACCCGTCCGCCGCTGGGAACCGAAGTTCCCCGCTCGACTTGCATG
>Locus:intergenic479_6:341465-341426(-)
CGAAAGGCTATTCCCCACTATGAGGTAGGTTACCCACGTG
>Locus:intergenic479_2:342813-342753(-)
AGCCGCAGGTTCTCCTACGGCTACCTTGTTACGACTTCACCCCAATTATCAACCCCACCTT
>Locus:intergenic478_1:342920-342953(+)
AAATTGCATAGTAATCAATATAGAGTAATACTCT
>Locus:intergenic479_1:343278-343239(-)
TTTGGGCTCTTTCCGTTTCGCTCGCCGCTACTAAGGAAAT
>Locus:intergenic713_1:484924-484852(-)
GCTAATAAGAAATATAAATACCCCAAATTTCTTATTAGTTCCATTATAAATTATACAACAAAACAGGAGGTTT
>Locus:intergenic1046_1:717480-717543(+)
TTTGTGTATATCATTTATAGCATCTTTGGACTTAAATTTACTCTTGGTATTTTAGAAAAAGGTG
>Locus:intergenic1158_1:785476-785512(+)
ACAAGATGGTATTCTAATCTTGTGGATTTATTCCAAT
>Locus:intergenic1231_1:833034-832995(-)
TCCCTCGACTCGCTTCTCAAACGTAACATCATCCCCGTCG
>Locus:intergenic1230_1:833730-833811(+)
AGTGCCAGTAGTAGACTAAAAAAAGAATTCCAGATTATAAAAAAACAATTATGGGAAGAACATTTTTGGAGCATAAGTTATT
>Locus:intergenic1311_1:885683-885647(-)
ATTATTGTAGAACTAAAACAACTGCTACAACTCAATA
>Locus:intergenic1319_1:890420-890354(-)
AAAATAATACCATTAGTTCCTACAAAAACCAATGGTATTATCTTCTTATTATTTCGTTTAGTAATCT
>Locus:intergenic1349_1:908094-907986(-)
ATCCCCTACGTTTTTTTACGGACTCAATGTAGTCCTTATCAATATATAATATTCAGACTATGTAAAGCTGTTCATAAATTTATGAATCTATGTTCACATTTTATAAAAA
>Locus:intergenic1376_1:930402-930444(+)
ACTTTGTTACAAGTTAAGGCGCTTTATAATGATTATAACTTCA
>Locus:intergenic1588_1:1070329-1070374(+)
ATATGCCTCAGCATAAAATTTGTTGACATATATATTTACATTTGCT
>Locus:intergenic1593_1:1073661-1073625(-)
ATAGGACATATTTTATTAAAAGAAGAGAGAAATACCT
>Locus:intergenic1647_1:1105861-1105813(-)
TTTTACGATCCGAAGACCTTCATCACTCACGCGGCGTTGCTGCATCAGG
>Locus:intergenic1647_3:1106083-1106026(-)
GGAATTCTGCCTTCCTCTCCTGCACTCCAGACATCCAGTTTGAAATGCAGCCCCCAAG
>Locus:intergenic1646_1:1109757-1109811(+)
GGCGAAGGAAATTTGAGAGGAGCTGTCCTTAGTACGAGAGGACCGGGATGGACTG
>Locus:intergenic1647_2:1109978-1109882(-)
TACACCTCTGACCTATCACCTGTTGTTCTTACAGGGGTCTTACTAACTTATGTTATGGGAAATCTAATCTTGAGGTGGGCTTCACGCTTAGATGCCT
>Locus:intergenic1703_1:1142815-1142755(-)
TTCTACCTCTATAAAAATTTTATATTATTTTTACTTACTATTTATATAATTAACATAATTT
>Locus:intergenic1824_1:1214617-1214653(+)
ATCATTGCACAGAATCAAGGGTTCGATTCCCGCCCGA
>Locus:intergenic1833_1:1218826-1218718(-)
TCTTCAAAAATCTTTCCATATAAAACCTCATATCTTAAAAATCCTATAAAAAAAAACGCACATAGCTTTATTTGCATAAAACTACGCACGTTTTCTAGCTGTTTAATTA
>Locus:intergenic2116_1:1377059-1377110(+)
AAAGACAATAAAAGTTACTATTCTATTTCTTGGGAAATATATACGTTTATTT
>Locus:intergenic2282_1:1468590-1468734(+)
TATTGTAAATATAGTGGATTAGCTGTTTCAATCTTAGTAATTGAAGGAGAGGAGTTAAGATACGGAGAAGATTTTTACTCGGAGTTTGATGAAGCAGTTAATAAATTGGTAACCCCAATATTAAAAAATGATTTTAGGATATTAG
>Locus:intergenic2377_1:1530927-1530858(-)
ACAATTTACTCCTTTATATTATGTGTTACACTTATGGTAATTATATTACTTGATATAATCTACTGCAATA
>Locus:intergenic2475_1:1593848-1593791(-)
AACACTGAAGAACTTTGCGAAAAAACAAAATTATATTCAACTTCCAAAGCAATCTTTT
>Locus:intergenic2798_1:1778098-1778131(+)
TGGATAGTAAGGCAAGCAAGGTGGATAGTTCACT
>Locus:intergenic2804_1:1783019-1783142(+)
GCTCAGCAGGCTGCAAGAGATAAAGCCTTAGCTGATAAAGTTGATGAACTAAGAAGCTCTGGAATGTCATTAAAAGAAGCAGAAACACAAGCACAAAATTGGTTAGATACACAAGCGGCATTGC
>Locus:intergenic2861_1:1818491-1818446(-)
TTTAAAAATACCGTTATTAAATATTATAATGATAAAGTGAATTTTT
>Locus:intergenic2957_1:1885944-1885902(-)
ACATTAGTTTATATTTTATCATACAAAGACATATTATACAAAA
>Locus:intergenic3011_1:1914578-1914536(-)
TGTATCTTTTTAATTTCTCATCCTTATCTTGTTTTTCTTTTTC
>Locus:intergenic3034_1:1931328-1931400(+)
ATAAATTTATTGAACAAATTCATTATTAACTATGATATACTAAGGGTTATAGATAAAGGTCTACCTATTAATA
>Locus:intergenic3236_1:2048574-2048643(+)
ATTGCCATATCACTAGGTGACTCAATTATATATTTATGTACTCCAATTTTGCACAATAATTTCCTAATCT
>Locus:intergenic3266_1:2056094-2056151(+)
ATCTTAAAATCATTTATATCTCTTTCTTTTTTTCTTGCCTTTGCAACACGTCTTTTCT
>Locus:intergenic3352_1:2095503-2095611(+)
CCGTTTTATATAACTTTTCCAGAACAATTAAATTTTAATACATATTTTATTATATATACTATCCTATTTCTACTCTCTTTCTACCTATTTTATTTCTCACTTTTTCTAA
>Locus:intergenic3426_1:2138443-2138479(+)
CTTATATACTTATTTTTATCACAAATTTTTCAAAATA
>Locus:intergenic3511_1:2181681-2181645(-)
TTGCAGTGCGGACTTAGTGGCAATTCAGTCCTGAAAG
>Locus:intergenic3729_1:2296873-2296828(-)
TTTATTTTTTTAAAGAAATTTAGGGCCTTTTCGATAAATATACTAA
>Locus:intergenic3882_1:2395957-2396032(+)
AGAACGATTTTATATATAGACATCTATAAAATTAAACCTAAAAAAATTATTTCACATATACTTTTTAAATTTATTA
>Locus:intergenic3965_1:2443435-2443381(-)
TTCAACAATAATTTAGAGGTGATATTTAATCGTGGTAGCAAGAGAGAGGAGTTTT
>Locus:intergenic4065_1:2503128-2503086(-)
ATAACCGCATTTGATATAATAATAAAGGAAAATTTAAAAATCT
>Locus:intergenic4146_1:2563497-2563548(+)
TCAACTTTAAAAAACCATATTTATATTAACATAAATGTATTCTTGTTCATAT
>Locus:intergenic4150_1:2564803-2564914(+)
ACCCTAGAATCTTTTACAAATCAGAATTTAGAAATATTCCTACATTATATATTATTTATATTTTTTAATACTGTTACTGCAATTACCTTTTTCTTCTATCGCAATTTTGTAT
>Locus:intergenic4280_1:2627300-2627369(+)
TCATATTACATCTTATCTACGAATTACAATGCATTATTTAATTTTCATCATTTGAGACAATTCTTATATA
>Locus:intergenic4285_1:2629456-2629390(-)
AAGGACACCTTTTTGTTTAAGATATTAAAAGGTTTTTATTATATTTATATTATAATAGTAACAATTA
>Locus:intergenic4291_1:2635777-2635720(-)
TGCTTATCTATGGCAACACCTTTTTTTATTACTTATTTTATTAGACAAGGGGTTTTTG
>Locus:intergenic4354_1:2667063-2667174(+)
ACTTTACTCCGTTGTAATCTACAAATTGTATGGTCATCATGTCCATGTGAAATAACTATACTATTTATATGTTTTAAATCCACACCTAACACATTGGCATTTTTAATAAATA
>Locus:intergenic4354_2:2667395-2667485(+)
ATTAAAGGATTTATTTTTCATTTTCTTATTTACCTTATCTTTCACCACGTTTTATTAAAATTTAATACTTTTTGCTTAAACCTTAAAAATT
>Locus:intergenic4444_1:2727909-2727972(+)
CCCCTCGATTTTTTAACTTTTATACAAAAGCACTGGATTACAAGCAGCGCTTTTGTATATCTTT
>Locus:intergenic4519_1:2780124-2780064(-)
TACGAGGGTTCGATTCCCTCTACCCGCTCCAAAATATGCGTTATTAGCTCAGTTGGTAGAG
>Locus:intergenic4697_1:2893455-2893416(-)
AAGGCTATAATGAGATATCATTATAGCCTTGATTTATGGT
>Locus:intergenic4833_1:2966929-2966857(-)
TTATTAATGTTAGTGTATAGAATCAATTGCACTAACATTTTTTGTGCAATTGAACAAAAAAAATCATTAAATA
>Locus:intergenic4864_1:2991349-2991409(+)
TTAATACATCGGTTGCCGGGTTTCAACGGGCCCTTTCCCTCCACCTCTCTTGATAAGAGTT
>Locus:intergenic4921_1:3019519-3019477(-)
AAAAAATCATGCAAAAAAACAAAGAAACGAAGATTATTATTAT
>Locus:intergenic5044_1:3092153-3092201(+)
GTGCCACGTAAGCGATTACTAAAAAATATTATTTTTTTAGTAATAAATG
>Locus:intergenic5077_1:3111420-3111384(-)
TATTATCTTTTCTGTCTCTATTATTTCTATCTTTATT
>Locus:intergenic5086_1:3118964-3119018(+)
TTCATATACTATACTATATACCTTTTATTAATCTTCTATATAATTATTATATTTA
>Locus:intergenic5138_1:3151462-3151531(+)
CTTCCTGTACTTCATAACTTTCGCTCTAAAAAAAAGCTGTTGACGCATCAACAGCCACTAAAATCAAACT
>Locus:intergenic5191_1:3188502-3188466(-)
AAGATAAGGGGCATAGTGACTATAATTGATTCATTTG
>Locus:intergenic5273_1:3243965-3243932(-)
AGGAGTATAGTAGAGAAGTTACTTCTCGTCAATT
>Locus:intergenic5378_1:3286996-3287110(+)
GTTTCAACTCTTCCTGTTGCAACTGTTCCTCTTCCTGTTATTGTGAAGACATCTTCGATTGGCATTAAGAATGCTTTATCTGTTGGTCTTTCTGGTGTTGGGATGTATGCATCTA
>Locus:intergenic5445_1:3333160-3333052(-)
GTTCGGTCCCTATCCGTCGCGGGCGAAGGAAATTTGAGAGGAGCTGTCCTTAGTACGAGAGGACCGGGATGGACTGACCTCTGGTGTACCAGTTGTCTTACCAAAGGCA
>Locus:intergenic5444_2:3333241-3333292(+)
AGGATGCGACGAGCCGACATCGAGGTGCCAAACCTCCCCGTCGATGTGGACT
>Locus:intergenic5444_1:3333718-3333841(+)
CGGGTAGCAAGCATCTTCACTTGCACTACAATTTCGCCGGATTTGCTGTTGAGACAGTGCCCAAATCATTACGCCATTCGTGCGGGTCGGAACTTACCCGACAAGGAATTTCGCTACCTTAGGA
>Locus:intergenic5597_1:3434750-3434714(-)
ATATTACAATATATAATTATACTACAAAAAATGTATT
>Locus:intergenic5704_1:3513797-3513839(+)
GGTTTAACCTATCCCAACATAATTAATATATACTTGCATTTAA
>Locus:intergenic5727_1:3527066-3527027(-)
TATGGATATTTAATTTATATAAAGAGAACACGTGTGCATC
>Locus:intergenic5848_1:3609268-3609355(+)
TCTAAATTTTTATATATACTATTTACATTTAATTGGTTATATAATACAATTCATGTAAGAGGATTAATTTTTTTCCATTGTTATCCTC
>Locus:intergenic5914_1:3662589-3662673(+)
AGTCCTATACTTGCAGCATACTCTAGTGTATTTCTTCCCCTTTTAAAAACAGTTCTGCCCTCATTTTTATCAAGAATATCAAGAC
>Locus:intergenic5914_2:3663006-3663072(+)
CATGCTCTGCATTTTAGTCTATTTATCTTAGGTATACTATTTGCATGCTGTGCTAGCTTTCCTCCCT
>Locus:intergenic5931_1:3673873-3673825(-)
ATCTATAGGATAAGCAATTCTTCCACTAGCTTGATTTATCATTTCACTA
>Locus:intergenic5955_1:3685929-3685881(-)
AAACATAGATTATTGTCTAGTAAAATTTTATTTCATGCTAATGTAGGTA
>Locus:intergenic5983_1:3696361-3696328(-)
TTAAATATTTACTTGAGGGAATTATGGAAGCACT
>Locus:intergenic6010_1:3712830-3712884(+)
GCGCACAAAAATGAGGGATCACCTTCACAATCTGGTGATCCCTCATTCTTAATAA
>Locus:intergenic6054_1:3736335-3736389(+)
TATAGTTTTTATTCCGAGCAAATTATTACTATATATGTTATAATAATATTTAGAA
>Locus:intergenic6086_1:3753837-3753879(+)
TACTGTCTAAAGTTCCATAACTCTGCTTTGAAAAAAATACTCC
>Locus:intergenic6189_1:3820463-3820349(-)
ATCCGTTATAACGTACGGCAAACGTTAACCACTACTCTCCGTTTGGATTTCGATTTACTCCTAAAAGGTCCATTCACCAACAATTATTGTACTGAGATCACACCACCCTCAGCTC
>Locus:intergenic6226_1:3840949-3840982(+)
GTTGATTTAGCGTCTTTAATTAATGCATCATATT
>Locus:intergenic6289_1:3877877-3877832(-)
GAGTTGAAGTGCATTCATATAATAATAAGAGCTTATTGCCTAAGGG
>Locus:intergenic6299_1:3886719-3886683(-)
ATAAACCTGAAAGATATATGTAAGAGCTTCTTAATTT
>Locus:intergenic6341_1:3920063-3919967(-)
ACAAGTTGTTTTTTATATTTTATAGTTATTAACATTGTTAATATAAAAATCATACTACTGTGGATAAGTAGGGGGAAGAAAGTTATCAACAGTGTAT
>Locus:intergenic15_2:9608-9551(-)
TCTCTGTTTAATTTTCAAAGTTCAATTGTTCGCTGCACTAGACAGCTTAATTATAATA
>Locus:intergenic15_1:11193-11145(-)
TCTCCTACGGCTACCTTGTTACGACTTCACCCCAATTATCAACCCCACC
>Locus:intergenic14_1:13105-13141(+)
CGGCAAATTGACCCCGTAACTTCGGGAGAAGGGGTGC
>Locus:intergenic103_1:63764-63728(-)
ATAGGAAAAATAACAGGTGGATTGTCACAAATATTTT
>Locus:intergenic209_1:135544-135505(-)
AGAATATTCATTTCAGCATATGACTCTATACAACTATTTT
>Locus:intergenic230_1:143985-144054(+)
TCTATTTTATCAAAGATATCTTCCTTTGCAGGCTTATTCCACCAAGCATTTTTTTCTATTTTTTCCTCGT
>Locus:intergenic230_2:144004-144094(+)
CTTCCTTTGCAGGCTTATTCCACCAAGCATTTTTTTCTATTTTTTCCTCGTTATCTAGTTCCTTTAAAAGATTGTCAGCTTCCTTTAAAGT
>Locus:intergenic252_1:162004-162043(+)
CGTAATGATTTGGGCACTGTCTCAACAGCAAATCCGGCGA
>Locus:intergenic252_2:163945-164038(+)
GCTAACTACGTGCCAGCAGCCGCGGTAATACGTAGGTGGCAAGCGTTGTCCGGATTTACTGGGCGTAAAGGATGTGTAGGCGGATATTTAAGTG
>Locus:intergenic253_1:164764-164725(-)
GGCGAGTTTCAGCCTACAATCCGAACTGGGATGGGGTTTT
>Locus:intergenic253_5:166676-166619(-)
TCAGTGCTTAGACGTACTTCCAATAACGTACGCATATCCTATCCTCCTGCGTCATCCC
>Locus:intergenic253_3:169038-169005(-)
AGTTTTACGATCCGAAGACCTTCATCACTCACGC
>Locus:intergenic253_2:171882-171843(-)
ACTACCTCACCATTACACCCCAGACTTAACGAAAGACGGA
>Locus:intergenic253_4:172046-171923(-)
TTCTCCCGAAGTTACGGGGTCAATTTGCCGAGTTCCTTAACAGCAATTCTTCCGATGGTCTTAGGATTCTCTCCTCACCTACCTGTGTCGGTTTGCGGTACGGGCACAGAGCTCCTGGATAGAG
>Locus:intergenic286_1:195922-196024(+)
GAGTCTTCGCAAATAATAAATATTATACTAGTGCTTTTTTTGATAATAGATAATTGCTTAATGATAATGTATAACAATAAGCTAAAATATATTATCTTTTCTA
>Locus:intergenic289_1:197794-197749(-)
ACTATAATATGGATATTCTATCATCAACAAGATAGAATATTTAGGT
>Locus:intergenic451_1:315230-315179(-)
CCTCTCAAATTTCCTTCGCCCGCGACGGATAGGGACCGAACTGTCTCACGAC
>Locus:intergenic479_4:331588-331438(-)
ACATCCTTTACGCCCAGTAAATCCGGACAACGCTTGCCACCTACGTATTACCGCGGCTGCTGGCACGTAGTTAGCCGTGGCTTCCTCCTATGGTACCGTCATTATCGTCCCATAAGACAGAGTTTTACGATCCGAAGACCTTCATCACTCA
>Locus:intergenic479_6:331796-331685(-)
ATCCTGTTTGCTCCCCACGCTTTCATGCCTCAGCGTCAGTTACAGTCCAGAAGGCCGCCTTCGCCACTGGTATTCTTCCTAATCTCTACGCATTTCACCGCTACACTAGGAA
>Locus:intergenic478_1:335384-335441(+)
CTGTCCTTAGTACGAGAGGACCGGGATGGACTGACCTCTGGTGTACCAGTTGTCTTAC
>Locus:intergenic479_5:337628-337586(-)
TATCAACCCCACCTTCGACCGCTGGTTCCAAAAGGTTACCTCA
>Locus:intergenic479_1:339945-339876(-)
CTACGGGGTCTTTCCGTCCAATCGCGGGTAGCAAGCATCTTCACTTGCACTACAATTTCGCCGGATTTGC
>Locus:intergenic479_2:344723-344675(-)
CAATTTGCCGAGTTCCTTAACAGCAATTCTTCCGATGGTCTTAGGATTC
>Locus:intergenic479_3:345032-344888(-)
ACAATTTCGCCGGATTTGCTGTTGAGACAGTGCCCAAATCATTACGCCATTCGTGCGGGTCGGAACTTACCCGACAAGGAATTTCGCTACCTTAGGACCGTTATAGTTACGGCCGCCGTTTACTGGGGCTTAAGTTCATGCCTTC
>Locus:intergenic481_2:348811-348754(-)
TGCAGTATTTTAAACATATTTCAACAAAAGTATATTAAAAATATATTTTTACTATCTG
>Locus:intergenic481_1:349161-349113(-)
TATATCTTTAATCCCCAGGTTAAATATAAAGCTTTATCCCCAACACTAG
>Locus:intergenic507_1:361341-361299(-)
TATATTATAACATTATCTCCGCATAATTTACAACCTGTACATC
>Locus:intergenic524_1:370753-370816(+)
TCAGCTCATTTTTTTGCGCTAATTTCAGCAGAAATATATAATAAAAGCTCAAACTATCGCAAAC
>Locus:intergenic525_1:370825-370780(-)
TCCAGTATTGTTTGCGATAGTTTGAGCTTTTATTATATATTTCTGC
>Locus:intergenic774_1:521412-521466(+)
TTAGAGTTATACAATTTTGAAGTTGTTTTTGAGAATTTGGAGTTTGGAGGGAAAA
>Locus:intergenic889_1:600478-600409(-)
ATCTTTCATTTAACTTCAAGGGATATAGTGAACTATAAGTCTTTTTACATTGAATTAATAAAAAGGCTAG
>Locus:intergenic920_1:626469-626514(+)
GAATTAGCACAAAAATTTAAAAAGATATACGTTTACATATACATTA
>Locus:intergenic1034_1:704397-704457(+)
TTTATTAGCGGCAAGGGTGTTCCTTTGCCGCTTATTTTTATAAAGAATATTGTGGCGCAAA
>Locus:intergenic1101_1:753838-753787(-)
AACTTGAGTGGTACCGCGGAAGTAATGCTTTCGTCTCAATCTGAGACGAAAG
>Locus:intergenic1173_1:792458-792398(-)
AAATTTCAAATACAACTATTTATAATTTTACACAAAAATATATGCATGAATCTGTATCTAA
>Locus:intergenic1231_1:832785-832731(-)
ATGTCATATGCACTTGCGACGATTATTATGATACTCCAATACTTTAATAATTTCA
>Locus:intergenic1239_1:838000-837964(-)
TTTTTTCTATTTGTAGCACTTAAAGCAAATCTATTGA
>Locus:intergenic1253_1:844864-844828(-)
TGTTTTATCATAATATTAACTATATCATTATTTATAA
>Locus:intergenic1290_1:875149-875182(+)
CTATTTTTTGTCTACTATAATTTTATCAATCAAT
>Locus:intergenic1293_1:877698-877656(-)
GTAACATTTTTTATACTTTTATTATATCATATTAAAAAAACTA
>Locus:intergenic1319_1:890429-890330(-)
TTTATTTCAAAAATAATACCATTAGTTCCTACAAAAACCAATGGTATTATCTTCTTATTATTTCGTTTAGTAATCTACAATAAAATATCTCACACTTTAA
>Locus:intergenic1380_1:933668-933782(+)
ATAAAATACTGTAAATATATATTCTTATGTCAATATTATAAGGCGAAATTAAGTAATAAGTATTTTATAACAACATATATTTGGAATATAAATAATATAAAAAAGTTGATTTATT
>Locus:intergenic1487_1:999895-999814(-)
TTGTTAAATTTCTTTAATAATTATAGTATAAACAAAAAAATTGTAAGTTTCTATAAACCGTTCTTATCTTTTTTAAATTATG
>Locus:intergenic1490_1:1002042-1002117(+)
TTTAACAATATTAATAATAACAATTATTGTATTAAAGGTGTCAAATTACAAGTGAAAATTAAATGTGAATGTGTAA
>Locus:intergenic1554_1:1042987-1043038(+)
AATTATTGTAAAGAGTATAATTTACTAAAATTGCAATTCATTTTGAAGGGAC
>Locus:intergenic1599_1:1076316-1076271(-)
CCTATGTCAATTCTTTTCTCACTTTTCCTACAATTCGCTAGTATAT
>Locus:intergenic1647_1:1105503-1105467(-)
CGACTTGCATGTGTTAAGCACGCCGCCAGCGTTCGTC
>Locus:intergenic1647_3:1106837-1106696(-)
TTCGGGTGTTGCCGACTCTCATGGTGTGACGGGCGGTGTGTACAAGACCCGGGAACGTATTCACCGCGACATTCTGATTCGCGATTACTAGCAACTCCGGCTTCATGTAGGCGAGTTTCAGCCTACAATCCGAACTGGGATG
>Locus:intergenic1646_1:1107536-1107572(+)
ACGAGACACGTGAAACCTTGTGGGAAGCTGGGAGGAC
>Locus:intergenic1647_2:1107987-1107867(-)
AGCTATTTCGAGGAGAACCAGCTATATCCGAGTTCGATTGGAATTTCTCCCCTATCCACAGCTCATCCCATGGTTTTTCAACACCATTGTGGTTCGGGCCTCCACGGAATTTTACTTCCGC
>Locus:intergenic1698_1:1141531-1141564(+)
ATAGGTGCCTATTATATAAAGCGTAAAGAATATG
>Locus:intergenic1727_1:1155624-1155591(-)
GAGAATCAACATTTGTTTAATTATATACATATAT
>Locus:intergenic1737_1:1160015-1159979(-)
TTAAATTTTTTAAATTCTCAAATGACAAATAAAAGTA
>Locus:intergenic1831_1:1217935-1217845(-)
ATTAACCTGGGACAATGCTGTTACATTCTTAAGAATTTTAAGGTACAGGAAAAACCATATATGCGGATCACCATGCCCTCCATTAATATGA
>Locus:intergenic1838_1:1222086-1222206(+)
AATATATATAAAGCTTTATATATATTAGGAGACAAAGCCTACTTAAATACACTGGTAAGCGAATTAGAAAATAGATATTATAGAAATAGATGTGCGGTTGTAAATATACTAGGTGAATTAA
>Locus:intergenic2082_1:1357597-1357642(+)
GTACTGTCTTTAATTCATTTATTCAAAGGAAGTTTAGTTGAATATT
>Locus:intergenic2117_1:1377123-1377078(-)
ATCTCTACTTCTAAAATAAACGTATATATTTCCCAAGAAATAGAAT
>Locus:intergenic2250_1:1452702-1452792(+)
GTTATTTGTGCAGCATTTCTTCATATTTCACATTTAGATGATTTTGATATATCGTTCTTAAAAGAATATTTAAATATTGAAACCAACCAAA
>Locus:intergenic2253_1:1454050-1453939(-)
AGTTTATATTTCCTCTTGAATATTTATGGACTGTTGGACATGCTGATAAAGTTCTTTTTCTTGCAATATTGTCTATCTTTAAATTGCCAAAGCCTTGCCTATTTAATTCCCT
>Locus:intergenic2263_1:1457908-1457842(-)
TCCTTTTTCCTCTTAGTAATGTATTCTTCTAAGTTAAGTATAGATATTTTAAAAAGCATCTCATATA
>Locus:intergenic2280_1:1467927-1467975(+)
ATTAATTTGGAAGTTTTCTACGATATTTTTAGTATTTGGATCGAATATA
>Locus:intergenic2341_1:1504659-1504602(-)
ATATTTATGTATTTTGAAATCTTACAAATTATGGCTTTAAATTCACTTATAGAAAAAA
>Locus:intergenic2477_1:1597695-1597650(-)
TTGTGGACATTTTTAAACTTTCCTTTTCTCTCCATTCTTGTTATAA
>Locus:intergenic2519_1:1622457-1622415(-)
AACAATCTCCTCTTCATTTCTTCTCCTACAATATATTGTGTAC
>Locus:intergenic2564_1:1647055-1647097(+)
ATCTTCCGTTATATCAGGATAAAAAGGAGGGAAGGATTGTATC
>Locus:intergenic2771_1:1759982-1759904(-)
TTTTCTTTACTTAAACATAACCAATTAATAATTGAATATAAAAAAGATAAGATTATTAAATCAAATAGTCTTATCTTTT
>Locus:intergenic2805_1:1782507-1782435(-)
CTTGAAACAACGACAGACTTTGTTAAATCACCTATAGCACCTTTACCTTCACTAAGTACTGTACGCAAATCTG
>Locus:intergenic2857_1:1813938-1813902(-)
CTCTTTATCTTACGTTTATATTTAAGTTTAAGCCGTA
>Locus:intergenic3115_2:1981692-1981653(-)
GATACTGGTAAACTTGGATCGTTTATTTGTTTTAGTGAAT
>Locus:intergenic3115_1:1981895-1981829(-)
AACAGATCTTCCAGTGTAATAGAATCTAAGAAACTACTATCAATATCATTTATTACAATATCTTCGA
>Locus:intergenic3114_1:1982305-1982413(+)
GTAAGAAATCAAAAAGCTTCATCAATAAAAATTGAAGATAAAGATGCCCTTTTCATAAGTAGAAAACTCACTAGAATAAATCAAAGGACTATTGAACTAATGGTTAAAA
>Locus:intergenic3292_1:2064837-2064921(+)
TCATCTTTTGTTAATTTATCAGCAATAATTTTGCCAAGTACATTAGCATACTTTTTTTCCAATTCCCTTGTATCCTTAGGCAAAA
>Locus:intergenic3427_1:2138852-2138783(-)
AAAACTGAATTCGATAATTTATATGCAATTTCTAAACAGGGAAAATTAGTATGGAGAGTTCAAGGATTAA
>Locus:intergenic3449_1:2146712-2146640(-)
CACCTAAGAATAACTAGAGATATTTATTTGAACCTATATAAGATTTTGTATACAAAGTATAGATTATATTGTT
>Locus:intergenic3694_1:2276392-2276440(+)
CTATTTACCCTATCTCGGGTTCATAGCTTCTATCATATCCTTCGTATTT
>Locus:intergenic3832_1:2358420-2358492(+)
TATCTAAAGGTTGTAAATACAAAATTTACGCTCTATAATAATATTTATAGTGTAAATTTCCTTATTTCTATAA
>Locus:intergenic3883_1:2395929-2395893(-)
TTTTATTTTATGTGCACAATAGCTAAAAAATTATTAG
>Locus:intergenic4037_1:2485555-2485444(-)
AATGTGTATGGATATATTGGAATAAATATCAATAGAGATATGTTTAAGGATAAAAGAGTACGTCAAGCTTTAACTTATGGTTTAGATAGAGAAAGTATTGTAAAAAATATCT
>Locus:intergenic4066_1:2504351-2504441(+)
ATAGAATATTTTGCTACAGGAATCTTAAATTCTTTATTTGGAAGCTTAGAGTTTACTCTTTCCTATAATTTCTGTAACCACTACATAAATA
>Locus:intergenic4253_1:2612192-2612141(-)
AAAACTATTTTTACTAATAGTTTTGCAGCACCTTTTCTATTTATGGTTAAAA
>Locus:intergenic4283_1:2628604-2628481(-)
GAAAACAGGAGGATAAAATTATTTACGGTGAAAAACAAAAGAAAAAATTTGAAAAAGATTACTGTATTCTTTAATAATATGATGGAGTTTGCAGAAGGTTTTATAGAAAGAAAAGTTAGTGATA
>Locus:intergenic4489_1:2759722-2759662(-)
TATTTTAGCAAAAAACCTTCTGTCTTAAAGGCGGAAGGTTTTTTTATGAATAGTGATGCAT
>Locus:intergenic4497_1:2763446-2763392(-)
AAAAAAAGTATGACAATAGGAAAGATTAAAGAATTGTCAAGACAGCAACTTAAAG
>Locus:intergenic4518_1:2779821-2779935(+)
TATATTTTATATTTTTTAAATTGGCTGGGATGGCAGGATTCGAACCTACGGAATGCAGGAGTCAAAGTCCTGTGCCTTACCACTTGGCTACATCCCAACAACAGGGTGAATATAG
>Locus:intergenic4567_1:2812054-2811931(-)
AAAAAATTATTTAGTTTAGATATTTTAAAGAATAGTGTGATGATGTTAGGATTTTTTCTTGATCCAGAGCTTGTAAGTTATGCTAATAGAAATGGAATAGGACAAATTAAGAATAAAGATTTAA
>Locus:intergenic4687_1:2882693-2882639(-)
TCAGTGTTTTATAGGGATATAATAGTAATTACATTTATAAACTTTATAGAATATT
>Locus:intergenic4688_1:2884285-2884381(+)
GGTACGGTGAATACTTCAGAGTCATTTGTTTTAGTCCCTCCTTCTAATACTTGTCCTTTATTTGTTTCAAATTTTGCATGGAATATCCTATCTGTGT
>Locus:intergenic4700_1:2897616-2897712(+)
TTAAATATTATTACTAATTTATCGTATGAATTTTGCATCATTCAAGTATTTTGTCGTAAAAAGTCGTATATTAATTTTTGCATAAAAAAAAAGATAA
>Locus:intergenic4865_1:2991945-2991876(-)
GATAATGGTCTATTATGGCCATTGATTTTTAAAGGGTATCAACGTATAATATTACTTGTTGACGCGGTGA
>Locus:intergenic4923_1:3021706-3021598(-)
TATGGAGGTGAAAATATGACATTTAACACTTCTATAGCTATTGCAATTAAGAATAAATATGGTGGATATAATATAAATGAACTTACTATTTTTCAAATAAAGAAATTGA
>Locus:intergenic4932_1:3029577-3029637(+)
AAAGCTTCGACCTCAGAATCTTTTATATGCCAGAATGTTTTAGCTTTTTGCGTAATTATAT
>Locus:intergenic4938_1:3033111-3033174(+)
TCCATTCATTTAAGATTATTTCCATTTTTCGCCTACTTATTCAGTAGCAGTTATAAATATAGAA
>Locus:intergenic5031_1:3085360-3085321(-)
TCATTTTGTATAAAAAAATTGTGGTTATTACTAAAAAAGT
>Locus:intergenic5378_1:3286996-3287068(+)
GTTTCAACTCTTCCTGTTGCAACTGTTCCTCTTCCTGTTATTGTGAAGACATCTTCGATTGGCATTAAGAATG
>Locus:intergenic5445_1:3333071-3333017(-)
CAGTTGTCTTACCAAAGGCACGGCTGGGTAGCTATGTCGGGAAGGGATAAACGCT
>Locus:intergenic5445_2:3337284-3337215(-)
GAGAATCGCATGATTCTTGAGCCAAAGGATTTATTCGCTATGAGATGGACCCGCGGCGCATTAGCTTGTT
>Locus:intergenic5524_1:3388720-3388783(+)
CATATCTTCTATAAGCTTTTTTCCGCTCTCTGTCAAAAAAACTCTGCTTATTCTTCTATCATTT
>Locus:intergenic5625_1:3460163-3460100(-)
CAGGATCTGAATTCTGTAATTGGAACAGAGCTAGTGATGTTTTTGAATTTTTATATGATATGGG
>Locus:intergenic5624_1:3460259-3460370(+)
TCTATTAAAAGCTCAAACGCATCTCCGATATCTATTACCTCTTTAAATTCCTTATTAAAAGTACCCAAATCTTCTGACATATTGATATATATTTTATCAATTAAATCTTCAT
>Locus:intergenic5639_1:3473554-3473446(-)
ATGATGAAAAAGAAGGCTTTGAAAAAGAAGGCTTTGAAAAAGAAGGTTACAAAAAAGAAGGCTTTGAGAACCAAGGCTTTGAAAATCAAGGTTGTGGCAAGGAAGGATT
>Locus:intergenic5663_1:3491501-3491468(-)
TTATTATTATATAATATATCTTATTACATAATTT
>Locus:intergenic5685_1:3503432-3503390(-)
TCATTGTTATTGTTATTGTTTCTGTTGTTGTTGTTATTATTGT
>Locus:intergenic5726_1:3526928-3527036(+)
TTTATACTTTTCTATAATACATCTATTATCGAAACACAAAAGAAAAATATTAGAATTATTTTAAATAATATACTCTTAATCATAATAAAACCATCAACAGATGCACACG
>Locus:intergenic5738_1:3537305-3537419(+)
GGAATTATCCACCTCCTCATAAAATATATAATTATATTTACTTTTATCGAATGGAACATAACTTTTAAATACCCCTCACATTACCACTTTACGTACTTTACACTTCTATTTGAAA
>Locus:intergenic5779_1:3559318-3559273(-)
ACTGATTTAGTTAAGCCGATAAAAAAGCTTAAAACAATTGGAGTGG
>Locus:intergenic5778_1:3560662-3560713(+)
ATTAGCAAAGGTTGTGATTATTATGATGGAAAATTTAATGGTGAGAGAAGTT
>Locus:intergenic5848_1:3609280-3609334(+)
TATATACTATTTACATTTAATTGGTTATATAATACAATTCATGTAAGAGGATTAA
>Locus:intergenic5930_1:3674093-3674129(+)
TTTAAACTAGATAGTGATAACTTTTCTCATAACGCAC
>Locus:intergenic6002_1:3707111-3707177(+)
ATATTATCGGGGCAAATTACCAAATCTAAAGATAATTATCAGCTAAAGTCAATTATGCTTTTAATTT
>Locus:intergenic6033_1:3724360-3724288(-)
GATTATTTTACGATATCAAAGAGGAGATGCACAAACTATTTATATAAAAGTGTTGCGTCATCTCCTTCAACTT
>Locus:intergenic6087_1:3753700-3753664(-)
AATAGAAAATTCTACAAACTCAGGTATTTCGGTTGTA
>Locus:intergenic6087_2:3754098-3754011(-)
AATTTAAATATCAATAATCAGGCAGGAGGTATATCAGTATCTTGTCATAACTCAAATAATGTTAGTGTAGAGAATTGTGAAATTTATG
>Locus:intergenic6181_1:3815537-3815495(-)
AATAAAACAAAACACCAGCAAAAGCTGGTGATGACAATGAGAG
>Locus:intergenic6328_1:3905562-3905619(+)
GAATTATATTTCTCCAGTATTTTAATATCAATCTCATCTAAAATAGCCTCTGACTTAT
>Locus:intergenic14_1:12711-12762(+)
AGAATCTTAGTGGTCGAAAACCTAAGGTTTCCTGGGGAAGGTTCGTCCGCCC
>Locus:intergenic67_1:45895-45850(-)
TTAGGAAACCGCTGCTCTATCCTACTGAGCTACGAGCACATATTAA
>Locus:intergenic103_1:63411-63333(-)
TTTTCTTGGAATGTAGATAAACTCACCATCTACATATTCCTGCACCTTCTCAAGCAGATAATCCGGTATTATATTAATT
>Locus:intergenic134_2:83589-83640(+)
TTGAAGAGAAAGATTCTGAGAAGGCATTTAGCTTATATAATTCGTTTTCTGT
>Locus:intergenic134_1:83888-84011(+)
ACAGTGTTTTTAAATCAACTTCAATATAAGAGAGTAAATATAGATATTAAGTATTATGGGTTAATACTTGTAGTTATTCAGATTGTTTCAATGATTTCATCACAGGCATATAAGCTTACTAGAA
>Locus:intergenic197_1:127958-127907(-)
TTTTCTTTTTTCGCCAATTTATTTAATGCTATAAAAAAAAGTAAAGAGCCAA
>Locus:intergenic253_6:159082-159025(-)
TTGCTCCCCACGCTTTCATGCCTCAGCGTCAGTTACAGTCCAGAAGGCCGCCTTCGCC
>Locus:intergenic253_1:162918-162804(-)
CTCGACCTATTAGTATCAGTCAGCTTAAAATGTTACCATTCTTACACCTCTGACCTATCACCTGTTGTTCTTACAGGGGTCTTACTAACTTATGTTATGGGAAATCTAATCTTGA
>Locus:intergenic253_7:163351-163240(-)
TCAATTGTTCGCTGCACTAGACAGCTTATATATAATATCATTTTCAGCAAGATTTGTCAACATCTTTTAAAAACTTTTTTATTTTTAAAAGTAACAAACTTGAGACAACGAA
>Locus:intergenic253_8:163945-163882(-)
CCGTGGCTTCCTCCTATGGTACCGTCATTATCGTCCCATAAGACAGAGTTTTACGATCCGAAGA
>Locus:intergenic253_3:167166-167100(-)
TTGAGACAGTGCCCAAATCATTACGCCATTCGTGCGGGTCGGAACTTACCCGACAAGGAATTTCGCT
>Locus:intergenic253_5:168523-168379(-)
TGGTTCTTTAATTCTCTGTTTAATTTTCAAAGTTCAATTGTTCGCTGCACTAGACAGCTTATATATAATATCATTTTCAGCAAGATTTGTCAACATCTTTTAAAAACTTTTTTATTTTTAAAAGTAACAAACTTGAGACAACGAA
>Locus:intergenic252_1:171110-171152(+)
GCTGTGGATAGGGGAGAAATTCCAATCGAACTCGGATATAGCT
>Locus:intergenic253_4:171790-171682(-)
TATCCTATCCTCCTGCGTCATCCCATTTCTCATAACGTTACTCTGCGGTATCGGAATATCAACCGATTGTCCATCACCTACGCCTTTCGGCCTCGGCTTAGGTCCCGAC
>Locus:intergenic253_2:172728-172605(-)
CCCACGAGGTGTCACCGGATCACTAAGCCCGACTTTCGTCTCTGCTCCACTTGTTTGTGTCGCAGTCAGGCTCCCTTCTGCCTTTGCACTCTACGCGCGGTTTCCAACCGCGCTGAGGGAACCT
>Locus:intergenic287_1:195833-195797(-)
TTCATAAAGACTCCTCCCTTGTACACATTTTTCTTTA
>Locus:intergenic286_2:196065-196110(+)
TTCCAAGGGAATAATGGTGTACTATTATACACTAATAATATACATT
>Locus:intergenic286_1:196147-196258(+)
ATACTAAATTTCGTCACATATCTTTTTGCAAATAGATTATTTTCTTCAAAATTGTTAAATTATCATTCTGTTTTAAATGTGATATTCGATTACGGAGTTAACGTGGTAATTT
>Locus:intergenic377_2:256055-255989(-)
CGGTGTGTACAAGACCCGGGAACGTATTCACCGCGACATTCTGATTCGCGATTACTAGCAACTCCGG
>Locus:intergenic376_1:256759-256816(+)
AAAAAAGCCCGATCTGTACCAGAGTACCACGAGACACGTGAAACCTTGTGGGAAGCTG
>Locus:intergenic377_3:257317-257263(-)
ATAAAGTTCGGTAACTGTTGTCAGCCCCTACCTCATTCAGTGCTCTACCTCCGGT
>Locus:intergenic377_4:258792-258732(-)
ACGAGGTGTCACCGGATCACTAAGCCCGACTTTCGTCTCTGCTCCACTTGTTTGTGTCGCA
>Locus:intergenic377_1:259448-259394(-)
CAGGGCTGCCCCTGCAGTACCATCGGCGCTTTGGTTCTTAACCTTCGTGTTCGGT
>Locus:intergenic451_1:313473-313398(-)
CCTCCGGTACTCATTCATGGCGCTAGCCCTAAAGCTATTTCGAGGAGAACCAGCTATATCCGAGTTCGATTGGAAT
>Locus:intergenic479_2:331162-331090(-)
AGGTTACCCACGTGTTACTCACCCGTCCGCCGCTGGGAACCGAAGTTCCCCGCTCGACTTGCATGTGTTAAGC
>Locus:intergenic479_1:334719-334683(-)
ATCATTACGCCATTCGTGCGGGTCGGAACTTACCCGA
>Locus:intergenic478_2:335146-335206(+)
TGGGAGGGTCATCGCTCAACGGATAAAAGCTACCTCGGGGATAACAGGCTGATCTCCCCCA
>Locus:intergenic479_3:336645-336549(-)
TTCCTCCTATGGTACCGTCATTATCGTCCCATAAGACAGAGTTTTACGATCCGAAGACCTTCATCACTCACGCGGCGTTGCTGCATCAGGGTTTCCC
>Locus:intergenic479_4:341709-341661(-)
CGTTGCTGCATCAGGGTTTCCCCCATTGTGCAATATTCCCCACTGCTGC
>Locus:intergenic478_1:344608-344677(+)
GCCAAGAAAAGTCTCTATCCAGGAGTTCTGTGCCCGTACCGCAAACCGACACAGGTAGGTGAGGAGAGAA
>Locus:intergenic479_5:345218-345116(-)
CTCCGGTTAGAACCCCAGTACTGTCAGGGTGGTATCCCAAAGACGACTCCACAATCCCTGACGGAACTGCTTCCAAGTCTCCCACCTATTCTGTACAGACAAT
>Locus:intergenic524_1:370883-370922(+)
ATTAAGAATGGGATAGTAACATATAATTACGATATGAGAT
>Locus:intergenic559_1:395209-395164(-)
CCATTGCCAAAACCAGCCACAAACTTTTACAAAATATGGATGAAGC
>Locus:intergenic578_1:404414-404456(+)
GGACAAAATTATGGAGATTACACCATTCATTTTTGGGAAAGGT
>Locus:intergenic900_1:611789-611858(+)
AGAGTTGATCCAAGCATTTATCAGTTTAGTTTTCATAGCAGCACAGGTCTGGTTAGATTTAAAACTTCCT
>Locus:intergenic902_1:613660-613699(+)
ACTAATTTTAGGTTTATTAAAACAAAAACCAGGTTCTTAC
>Locus:intergenic1155_1:784178-784142(-)
ACCTACTACACATTAAATAATCATATCATATTAACTA
>Locus:intergenic1381_1:933722-933683(-)
TACTTAATTTCGCCTTATAATATTGACATAAGAATATATA
>Locus:intergenic1382_1:934214-934250(+)
TTAGATAAAATAAATAAACTTAAAAAACTGCACATAA
>Locus:intergenic1617_1:1087841-1087751(-)
TTTGAAAAAGTTAATAAACCTATTGAAACTAAAATATATAGCCCGCACCATAATCACTTGTTGATTGTGATTTTTTCTTTTGGTCTTATTC
>Locus:intergenic1646_1:1105454-1105517(+)
GATCCTGGCTCAGGACGAACGCTGGCGGCGTGCTTAACACATGCAAGTCGAGCGGGGAACTTCG
>Locus:intergenic1647_1:1107567-1107495(-)
CCCAGCTTCCCACAAGGTTTCACGTGTCTCGTGGTACTCTGGTACAGATCGGGCTTTTTTCTCTTTTTACCTA
>Locus:intergenic1646_2:1108850-1108898(+)
AACTTCGGGAGAAGGGGTGCCTACGAGAGTAGGTCGCAGAGAATAGGCC
>Locus:intergenic1758_1:1175938-1175983(+)
TTTTATTGTAAACAAGATACAGTAAATTATTTTAGTGTATACAGGT
>Locus:intergenic1815_1:1210803-1210746(-)
AAAAAATTTTTTTTAATATTTATAAGTTTTTTGGTTAAATTTAATATTAATATCATTA
>Locus:intergenic1824_1:1214738-1214828(+)
ATTTTAGTTTTACTGATTTCATTGAATAGTGACAAGGTAACTTACGAAACAGATGGAACAAATCAAATATATTACACTTACGATAGTGATG
>Locus:intergenic1832_1:1218881-1218941(+)
TTAGATGTGTATTTTAGGAGTGCATATTCTGAGTTTCCCCACATAATTATTTGTAACTTTA
>Locus:intergenic1842_1:1223000-1223120(+)
ATTCCTCCAAAAATAATACAAATATTTATTAAGTGTTCATTAATGTACAAAGTTAGAATAATTGCAGATTGTATTAATATATGTATCAAATTATTTAAAGAAAGCAGTTTATTAAATGTTT
>Locus:intergenic1916_1:1277306-1277339(+)
ATAAATTTTATAACTAGGAATATTTCCACTACAT
>Locus:intergenic2089_1:1360175-1360133(-)
CAGAGAAATCCTACTCCAAACCTGTTTGGGTGCCATATTCCTA
>Locus:intergenic2242_1:1448699-1448735(+)
GCAAAGATATGTGTTAAGGATAAAGAAATGTATACCG
>Locus:intergenic2252_1:1454617-1454725(+)
TTTATAGATGCAGTACTAGAGCAGATTATATATGATTCCAAGATAGATACAGAAAAGAAGAGTCAGGAGCAAAACACTTTACAATTACAGATAAGCCAATTAACTACAG
>Locus:intergenic2280_1:1467955-1468009(+)
TTAGTATTTGGATCGAATATACCATCTGTACTACATAAAAAATTTGACCTAAAAC
>Locus:intergenic2285_1:1469725-1469680(-)
ATTACTTTAAAAATTCACTCTAAATATACAACCTTTTTTCACCTTT
>Locus:intergenic2337_1:1503066-1503024(-)
TTTCTTAGATCTGCCACGCTTATAAAAAATATCGTACTGAATG
>Locus:intergenic2391_1:1541866-1541809(-)
AAAAAGCTTTCCTTCGTCAGAATTAACCGAATCAGGTTCAAAGGGTTAAAGTTTTTTA
>Locus:intergenic2489_1:1606185-1606140(-)
TACAAATGTAATTTCCTATATGACATTTGTAATTTTCTTATATTTT
>Locus:intergenic2540_1:1634327-1634381(+)
GCACAATATAGAAATACTTTAATTTTTGCAAAAAATAAACATGCATATCACCAGG
>Locus:intergenic2559_1:1643321-1643282(-)
TCGGATTTTCCACACAGCATCTTTCTAATTTATATTTACT
>Locus:intergenic2610_1:1673973-1674018(+)
TATGATTTACATAAGAGAAATGCGGAGGTATTTGCAAAAAATAGGA
>Locus:intergenic2799_1:1778285-1778216(-)
TGGATCATAAGGATTTTCAGGCTCTTTTTTGTGGAGTCTACTGGAGTATCAACGGCTTTTGCCAGACCTT
>Locus:intergenic2804_2:1782215-1782314(+)
GGAAATGCCTATGCTATAGGACAAACAACTGGAGTTGTCGCAAGTGTACTTGTTGCTCCAGGAGATATAGGTGCCGCGGCTGGTAAGGCAAGCAAGGCGG
>Locus:intergenic2804_1:1782503-1782614(+)
TCAAGTGCAAAAAGTGCTAAGAATATAATTAATTTACAAGGAAGAACACTTGATGATGTTAAAAAAGAAGCAGGATTTGTAAATGGAAAGCTGTTACCAGCGTCAGGAGAAG
>Locus:intergenic2930_1:1866055-1866097(+)
TATTGTAATATTATACATGTTTTTACTTATGGAAGGATGAGGA
>Locus:intergenic3082_1:1959960-1959993(+)
CCTGCACACAATAATTATAGTGCAGGAGGGATTT
>Locus:intergenic3300_1:2067501-2067543(+)
ATTCTAGTAATAGAAAGGCTTCCACTTATTTGTGTTATGTGTT
>Locus:intergenic3360_1:2099166-2099229(+)
TCTTCCTTTCTACAAATTTTATACTATTATCCTCTACTTTTTATACAAAAAATATACTTGTGTA
>Locus:intergenic3362_1:2100354-2100477(+)
AAAAGTATAAAATCAGTATCAGAATATATTGTTTATACTAGGCCTAGCATTTATACTTGGATAAAAAAATATCTTTTGAAAGGTACAATTGCATTGATTAATAATAAAAATATCCAACCACAAA
>Locus:intergenic3555_1:2202088-2202049(-)
ATGTTAAGGAAAAAGATCAATTTAAAATTAATAAAGTATA
>Locus:intergenic3770_1:2316632-2316746(+)
GCTCATCATATTTTTTACTTAATTTATCGTAAGCTTTCATCAAACCTTTATAATTATAAGTCTTTAATTAATTTTATTAATTACTTTAATCCAGTATCATTTATACTAACATTGT
>Locus:intergenic3775_1:2318692-2318584(-)
ATGTATACTAAAGAAGGAGTTTGTCCTCTTTGGTTTCATTTATATAAAATTAAATATATAAGGAATAGAAGTCTATATAGGATTTTTGTCGTTAACATAGAATTTCGGT
>Locus:intergenic4010_1:2471445-2471511(+)
AAAAAAAGACGGTTATTCACCGTCTCAAATATACATAGCAAAATAAGCTGCATATCTTTAACCTTAC
>Locus:intergenic4048_1:2491808-2491859(+)
TTTTTTGCTCAACTTTATTTCCATTATAATACAATTTTACACCTAATTTCAA
>Locus:intergenic4051_1:2492792-2492678(-)
TTATTAAGTTATGCTGTTAAAGATACTTTAGGTTTTAACAACGATAACTTAAGTTTTATCTATGATTCTATAAATAGTTTTTGTGTTTTTTTTATATTCATTCATATATTTTTTT
>Locus:intergenic4059_1:2497166-2497094(-)
AGTATAATTATTCAACTAAAATTCATGAAGAACTTGAATATTTATAAAGTAATGTGTATAATTATTCATATCA
>Locus:intergenic4252_1:2612042-2612138(+)
TACTATAATTATTTATTTGATTCTAGAGTATCTTGTTTCTTTAATTTTCTTATCAAAACCCGCACATTTAAAAATTCCACCTACCTTTTCATAGGCA
>Locus:intergenic4291_1:2636005-2635969(-)
TTACTTTATAGATTATCTGGAATGACATATATGGTAG
>Locus:intergenic4310_1:2647560-2647671(+)
CATGAACCTTCTTCGCTTTCCACTTTTATTCTTCCATTATGCATTTCTACAATCCACTTAGCTATTGAAAGTCCAAGTCCGCTGCCTCCTTTTTCCTTAGATCTAGATTTAT
>Locus:intergenic4389_1:2699410-2699302(-)
TTCTCTAAAGCCTTGAAAATTCTTGGTGCCGGAGGCGGGAGTCGAACCCGCATGGTATTGCTACCGACGGATTTTGAGTCCGTTGCGTCTGCCAATTCCACCACTTCGG
>Locus:intergenic4591_1:2825182-2825146(-)
CCAATATTAATATATTATTGCTATATAATAAGAATAT
>Locus:intergenic4663_1:2869067-2868995(-)
ATTATTATAAGAAAACAGCGGGCTATAAGTTATTGCAGTAGTTCTCTATATTTATACTGTAGAAAGGAAGATT
>Locus:intergenic4800_1:2949311-2949362(+)
AAATTGTTACATTCGGTTTTAATTTGTCAAAAAATAATATATTCACTGATAT
>Locus:intergenic4922_1:3021681-3021738(+)
TTAAATGTCATATTTTCACCTCCATACTTTATTTTGAAGCAAAGAACATTCTCCACTT
>Locus:intergenic4944_1:3038211-3038247(+)
TATTATTATAGGAGTAAGGATACCTATTTTATAAGCA
>Locus:intergenic4959_1:3046223-3046163(-)
TTATTGCATTTTAGATGGACTGAGGTATTAAAGCCTATATCACACAGTTTAGTAAATTCTC
>Locus:intergenic5077_1:3111385-3111292(-)
TTATCAGCACTTATTTCATCAGAAGCTTCAACGTTTAATTTACCTAAATCATTTCTTCTTTTTTCATCATTTCTGTTATTTTTATTGTCTCTTT
>Locus:intergenic5154_1:3161771-3161804(+)
AGTTATGCACATTTCATAAAGCTAACTTTCAAAA
>Locus:intergenic5190_1:3188277-3188325(+)
GAAAAAACTTACTATAATTTCAGTCTCCAGCTCCAGGGTGATTTTCCTT
>Locus:intergenic5284_1:3249961-3249997(+)
TCAAGTAACCTATTTCCTACGTTGGCATTATCCAAAT
>Locus:intergenic5308_1:3258625-3258667(+)
TCTTCATTTATTGATGTACATATTGATGCTGGAAAACCACCAT
>Locus:intergenic5378_2:3286317-3286371(+)
AAAATTTCCTATGCCTTGCTAAAATACGCACTACCTCAATATATTATCACAATTA
>Locus:intergenic5378_1:3287224-3287293(+)
TCGTTTAATAACTCTCTTACTTCCATTTCTACTAAGTCGATTAATTCTGGATCATCTACTTGGTCTGCTT
>Locus:intergenic5430_1:3324117-3324186(+)
AACAATAAAGTATACGTTAAAACTACAAATATATCAAGATTGTTTACAATATTTTCAAATATTTATCCCC
>Locus:intergenic5444_1:3333211-3333331(+)
AGCCCAACCCTTGGGACCTACTTCAGCCCCAGGATGCGACGAGCCGACATCGAGGTGCCAAACCTCCCCGTCGATGTGGACTCTTGGGGGAGATCAGCCTGTTATCCCCGAGGTAGCTTTT
>Locus:intergenic5444_3:3334782-3334932(+)
ATTCGCAGTCTGACTACCATGATTCAAGTATCCAGCATTCGGAGTTTGATAAAGTTCGGTAACTGTTGTCAGCCCCTACCTCATTCAGTGCTCTACCTCCGGTACTCATTCATGGCGCTAGCCCTAAAGCTATTTCGAGGAGAACCAGCTA
>Locus:intergenic5444_2:3336233-3336281(+)
GCATCTTTTTGTCCCCACCATTGTAGCACGTGTGTAGCCCTAGACATAA
>Locus:intergenic5524_1:3388751-3388787(+)
GTCAAAAAAACTCTGCTTATTCTTCTATCATTTTTAT
>Locus:intergenic5595_1:3433426-3433381(-)
GTGGTTCGAATAGAAAAAACAGAATATATATACTACATATTGTGGA
>Locus:intergenic5624_1:3461077-3461164(+)
ATTATCTTCATCATCACTATAAACGCTGTGTGCTTCATCTATATTTACAATTTCAATATCGTTTTCAACAAGCTCATATTTATCAGAA
>Locus:intergenic5653_1:3485869-3485779(-)
AATCTTCTACGCAAACATATCTTAGAAAGGTTTCAAAATGTAAATATCAAGATTAAACATTTCCTTCAAGCGTCCATTATAAAATCTATAT
>Locus:intergenic5664_1:3492911-3492965(+)
CACCCCCCTTATATTACAGCTCTAATTTGTTATATAAAATATTTTTTATGGAACA
>Locus:intergenic5779_1:3560104-3559963(-)
TTAGATAAGGCTAAAGAGGAAATCAATAAGTATGAAAAAGACACTCAGCTATTAGAGCAAATTGAAGGAGGGTACTTTCAAGCAGGAACTCTTGGCGGGGGAAATCACTTTATTGAGCTTCAAGAAGATGAATTAGGTAAGC
>Locus:intergenic5788_1:3573334-3573406(+)
CCACCTCTTCCTTTATGTTTGTATATTTATAGTTATTTAATTGATAATTGTTTTTATTTAATTATACATATCT
>Locus:intergenic5848_1:3609313-3609352(+)
ACAATTCATGTAAGAGGATTAATTTTTTTCCATTGTTATC
>Locus:intergenic5899_1:3650589-3650526(-)
TGTTGCATACGCATGTATAGGAGTTATGGTATATTTTTTAATGACAGGGTTAGGAGAAATGGCT
>Locus:intergenic5906_1:3656183-3656216(+)
TTATTTTTTACAATTTTAATTCAAAAATTTATAA
>Locus:intergenic5934_1:3676640-3676676(+)
TTCTTTCAGTATAGCTATACAATACACTATTACGTTA
>Locus:intergenic5955_1:3685940-3685892(-)
CAAATTAAAATAAACATAGATTATTGTCTAGTAAAATTTTATTTCATGC
>Locus:intergenic6086_1:3754330-3754363(+)
AATTACTGTCCAGCTATTATCAATTTGCTGAGCT
>Locus:intergenic6098_2:3764531-3764615(+)
CGTATTATCCTAATAATTTCAGATAATATGCTCCGAGATGTCTTTCAGCTTGATATTTTACTTGGGCTCACACCATTTCCCAATT
>Locus:intergenic6098_1:3764561-3764651(+)
CTCCGAGATGTCTTTCAGCTTGATATTTTACTTGGGCTCACACCATTTCCCAATTCGCTTATAAAACTTATCAAATTTACTTTTCTCTTCT
>Locus:intergenic6328_1:3905298-3905355(+)
TTAAATGCCACTCTCATTCACAGTTCTTTAAATCTCTGTTTTCTTAGGTATTATTGTT
>Locus:intergenic6338_1:3918828-3918897(+)
TTTATTTCAAGGGTTTTCAACAGTTTACATCTTATTGATAATTATAACGAAATAATTAATATTGTCTTTT
>Locus:intergenic6339_1:3919290-3919209(-)
GATTTTAGGAGGTATTCAAAGCGATTGTGGGATAAATTTACTTTTTCAAAAAATATAAAAAGTTTTAGTAGCATTTCATCAG
>Locus:intergenic14_1:11334-11391(+)
AGTAATACTCTAAAGCAAGGCAAAGTTAATTCTTTGTTGTTTGAATTTAAATATATTT
>Locus:intergenic15_2:11952-11862(-)
CACACGGTTTCAGGTTCTATTTCACTCCCCTCCTGGGGTTCTTTTCACCTTTCCCTCACGGTACTTCTTCACTATCGGTCACTAGGTAGTA
>Locus:intergenic14_2:13760-13808(+)
CAAACAAGTGGAGCAGAGACGAAAGTCGGGCTTAGTGATCCGGTGACAC
>Locus:intergenic15_1:14135-14039(-)
CGACATAGCTACCCAGCCGTGCCTTTGGTAAGACAACTGGTACACCAGAGGTCAGTCCATCCCGGTCCTCTCGTACTAAGGACAGCTCCTCTCAAAT
>Locus:intergenic41_1:30624-30531(-)
AAGAATTTATATAAACATATTATTTTACCCTTATCAATAAATACTTACATAATTATAAGCATACATAATGTAGTTTATCACGAATACTATAAAA
>Locus:intergenic46_1:34417-34453(+)
ATAGGTCGGGTAACCGGCGCGAGAGTTCGAAACTCTC
>Locus:intergenic97_1:61281-61221(-)
AAAAATTCATGTGTATGCTCCGAATCCTTTTTTCCTTTAGCTCCTCTACTTTTATGCACTA
>Locus:intergenic111_1:66771-66663(-)
TATACAACTTTTAACAAGGTTTGGCAAGATAGATTATTTTTCATTTTTATCAAATATCTATATATTATTTTTTCTAACTTCCTCTATCAAACTCTACAGCACTTAACTC
>Locus:intergenic138_1:86553-86697(+)
TACTTTACAAACAACAAATTTCCAGAGAAAAATACAGTCGCTTATTACAATAAAATTAACACTTGTTACAGAAAAAGGCTAATTGTAATACATTTGTTATTTATTATAAGCAATATAGTATATATTTTAGTTAGTATAAGGTTAA
>Locus:intergenic237_1:149308-149200(-)
ATGTGCATAAGTTATCCACAATATCAACACCACAATATATTGACATTTAAGTACTTTATTTATACAACATATGCACTCATTTGTAAACTGCTACTCATAATTATTGTTA
>Locus:intergenic253_1:161939-161900(-)
GGCCGCCGTTTACTGGGGCTTAAGTTCATGCCTTCGCTTG
>Locus:intergenic253_2:162589-162541(-)
GCGAACAGCCCAACCCTTGGGACCTACTTCAGCCCCAGGATGCGACGAG
>Locus:intergenic253_5:163046-162956(-)
TCGGTATGGGAACGGGTGTTACAACCAAGCTATAGTCACCGGATTAATTTATTTAGTTTTCGAAAGTACTTTGTACTTTCAAAATTGCATA
>Locus:intergenic252_3:165963-165996(+)
CTGTGGATAGGGGAGAAATTCCAATCGAACTCGG
>Locus:intergenic252_1:166886-166958(+)
AACTTCGGGAGAAGGGGTGCCTACGAGAGTAGGTCGCAGAGAATAGGCCCAAGCAACTGTTTATCAAAAACAC
>Locus:intergenic253_3:169899-169854(-)
AGTTTCAGCCTACAATCCGAACTGGGATGGGGTTTTGAGTTTTGCT
>Locus:intergenic253_4:171718-171646(-)
ATCACCTACGCCTTTCGGCCTCGGCTTAGGTCCCGACTTACCCTGGGCGGACGAACCTTCCCCAGGAAACCTT
>Locus:intergenic252_2:172593-172704(+)
GGAGGCGCCCAAAGGTTCCCTCAGCGCGGTTGGAAACCGCGCGTAGAGTGCAAAGGCAGAAGGGAGCCTGACTGCGACACAAACAAGTGGAGCAGAGACGAAAGTCGGGCTT
>Locus:intergenic268_1:186639-186696(+)
CAAGCTAACAAATGGATGGATAGAATGTTTAATAATATTACCAAAGAATTTATGTATG
>Locus:intergenic345_1:233776-233719(-)
TTTGCTTTCACTTTTAATATTTATTATAATTTCTTATATCATAACAAAAGGGTATGCT
>Locus:intergenic377_1:255165-255054(-)
GTTAGCCGTGGCTTCCTCCTATGGTACCGTCATTATCGTCCCATAAGACAGAGTTTTACGATCCGAAGACCTTCATCACTCACGCGGCGTTGCTGCATCAGGGTTTCCCCCA
>Locus:intergenic414_1:284760-284793(+)
GGTTTTAAGGTGCACAGGAGATATGCTTGCAAGG
>Locus:intergenic415_1:284841-284796(-)
TCCTATTCCATGTTAAAATGTAGTGGTTTGAATAATAACATTCAAA
>Locus:intergenic451_1:311207-311162(-)
TCAGTTCCAATGTGGCCGATCACCCTCTCAGGTCGGCTACGCATCG
>Locus:intergenic450_1:314842-314965(+)
GGTCGCCTCCTAAAAAGTAACGGAGGCGCCCAAAGGTTCCCTCAGCGCGGTTGGAAACCGCGCGTAGAGTGCAAAGGCAGAAGGGAGCCTGACTGCGACACAAACAAGTGGAGCAGAGACGAAA
>Locus:intergenic479_4:333177-333066(-)
GTCCTCCCAGCTTCCCACAAGGTTTCACGTGTCTCGTGGTACTCTGGTACAGATCGGGCTTTTTTCTCTTTTTACCTACAGGACTATTACCTTCTATGGTTTAACTTTCCAG
>Locus:intergenic479_1:337033-336913(-)
CCAGGCGGAATACTTATTGTGTTAACTGCGGCACAGAAGGAGTCGATACCTCCTACACCTAGTATTCATCGTTTACGGCGTGGACTACCAGGGTATCTAATCCTGTTTGCTCCCCACGCTT
>Locus:intergenic479_2:337994-337886(-)
TTTCCTCATTCGGAAATCTTCGGTTCACAGGCTATCTGCGCCTACCCGAAGCTTATCGCAGCTTATCACGTCCTTCATCGGCTTCTAGTGCCAAGGCATTCACCATGCG
>Locus:intergenic479_5:342495-342444(-)
GGGCATGATGATTTGACGTCATCCCCACCTTCCTCCCGGTTAACCCGGGCAG
>Locus:intergenic479_6:342889-342835(-)
TCAAAATTAAACAGAGAACAAAGAACCTTCATGGAAATTACATTTCCATGTCGAC
>Locus:intergenic479_3:343398-343359(-)
GGGCTTTTTTCTCTTTTTACCTACAGGACTATTACCTTCT
>Locus:intergenic478_1:345354-345465(+)
AGCCTGACTGCGACACAAACAAGTGGAGCAGAGACGAAAGTCGGGCTTAGTGATCCGGTGACACCTCGTGGGAGGGTCATCGCTCAACGGATAAAAGCTACCTCGGGGATAA
>Locus:intergenic519_1:367833-367788(-)
TCTGGAAGCTTTAGTAACTCACATTCTAGCAGCAGTTCTTCTTCTA
>Locus:intergenic573_1:402758-402671(-)
TATTCTTACAATACGCATAATGTCATAAACTATTTTCTCGTATTCTATTTTAATAAGCCTAAATCTCCTATATACCAACAATTTCATC
>Locus:intergenic751_1:507040-506971(-)
TTTATCCCTCTTTATTTAAAGGATTACCGCGCATTACCCCATTGCCCTACTTTATTTATCAAACCTTGCT
>Locus:intergenic758_1:510311-510347(+)
TGTTATATAAGTTATGGAATAGACGGAAACTTAATAT
>Locus:intergenic763_1:513584-513527(-)
ATTTCTGGGGTGGGAAATTCCTTAAAAGAGGAATATCCTACCTTTTTTGCGTACAAAA
>Locus:intergenic787_1:531717-531654(-)
ATTTGCTTAATTTTATCATATTTATATTTATATATCAAATTAGCTCACATTAATCAAGCATATT
>Locus:intergenic913_1:621409-621358(-)
GATAAAATGTCTAGACATTATATTTATAGCCTTCCTTTTCCAATTAAAAACT
>Locus:intergenic1022_1:693481-693526(+)
ACTTATAACAATTTTCCTCCGACATACATAAAACCTAGCGGGGTTA
>Locus:intergenic1024_1:695650-695719(+)
CATATTAAAAAATTATTTATAACATTTAAGGATAAATTATGGTATTATAGTATAACGATGAGGAGGAGAT
>Locus:intergenic1113_1:761590-761512(-)
GCTAAACTACTATTGTCCACTTTGGACACACCTCCAATATACTTTAGTTGTTGTTGGCAAACCCACTTCTATTTTATAT
>Locus:intergenic1159_1:785563-785509(-)
CAAATCAATAATAATACCAATACAATACTACATTATTATATTATATCATTTATTG
>Locus:intergenic1177_1:794374-794320(-)
AAAATTCGGTACAATTTTCAATTACAAATCTTATATAAAAGAAAAATCGAAACAG
>Locus:intergenic1230_1:832806-832842(+)
AAATTAAAGTACTTGCAAATAAAATTAAATGTGATAT
>Locus:intergenic1367_1:918395-918362(-)
TTGTATAAAATTCAATATATATTTTTTTCATTTA
>Locus:intergenic1490_1:1002454-1002496(+)
GTGTCTGATATTTTAGTATTTTTAGGTAGAGGTTTGGATTTTG
>Locus:intergenic1617_1:1087549-1087510(-)
AAGTTAATAAACCTATTGAAACTAAAATATATAGCCCGCA
>Locus:intergenic1647_2:1106467-1106407(-)
ACAACCATGCACCACCTGTCATCCTGTCCCCGAAGGGACTTCATCCATTACGGACTAATTC
>Locus:intergenic1647_1:1109508-1109394(-)
CGTCTCTGCTCCACTTGTTTGTGTCGCAGTCAGGCTCCCTTCTGCCTTTGCACTCTACGCGCGGTTTCCAACCGCGCTGAGGGAACCTTTGGGCGCCTCCGTTACTTTTTAGGAG
>Locus:intergenic1761_1:1178503-1178467(-)
TTGGTTTTTTTCTTTCGTATTATTATATATATATTAT
>Locus:intergenic2065_1:1351341-1351305(-)
GACTCTACTTCCAAAAATATTTTTACAGTTAGTTCTT
>Locus:intergenic2204_1:1427406-1427514(+)
TATATAAATTATGATTATAATATATATAGTACAAAATTAAGGGAAAGGGTGTTAACCCTTCCCTTAATTTTAAGCTTTAATAAAGTTTATGTGGAATATTTAGGTGGTG
>Locus:intergenic2247_1:1451120-1451078(-)
AAGTTTACACAGACTATTTTACACTCTCAATATGTACCTTCTT
>Locus:intergenic2253_1:1453999-1453930(-)
TTCTTTTTCTTGCAATATTGTCTATCTTTAAATTGCCAAAGCCTTGCCTATTTAATTCCCTTTGTATGCT
>Locus:intergenic2261_1:1457084-1457051(-)
ATTTATTCCGATAAGTTGTACGCTTTATTTGTAT
>Locus:intergenic2273_1:1463071-1462987(-)
TACCTAAAACAATTTAAACATAAAAAAGCCAAGCAAAAACAAAGGTGTAATCACCAAAGTTTTATGCTTGACTCTATTTTCTCTA
>Locus:intergenic2375_1:1528762-1528699(-)
ATAAAATATATATCTCATTTCTATTACGATATTATCTCATATTTTTCGACATTTTTCAACATGT
>Locus:intergenic2655_1:1701061-1700995(-)
CGTATACCGCATTACAGTTTTTTGAATAAATTATTAATATACCTTATGTACCTTTTTAATGTAACTC
>Locus:intergenic2805_2:1782157-1782121(-)
CACTTGATTTATTTCAATCTTATATCTTCTTATCAGT
>Locus:intergenic2804_1:1782650-1782731(+)
GGAAAAGATTTAAAAGGATTAACTCGTCAAGTAGAAGTTGAAATGCCCGGTGTAGGTCGAGTTAGTGTAGGACCTAATATAG
>Locus:intergenic2805_3:1782867-1782777(-)
ACTTCAACTTCATCTATTTTTGATATAGATTGCTCAGCTTTAACTGCCCCCTTATCTCCACTCTTAACGGCCTTCACAAAGTTATCCTTAA
>Locus:intergenic2805_1:1783119-1783029(-)
CAATTTTGTGCTTGTGTTTCTGCTTCTTTTAATGACATTCCAGAGCTTCTTAGTTCATCAACTTTATCAGCTAAGGCTTTATCTCTTGCAG
>Locus:intergenic3114_1:1982347-1982419(+)
GATGCCCTTTTCATAAGTAGAAAACTCACTAGAATAAATCAAAGGACTATTGAACTAATGGTTAAAAAATATG
>Locus:intergenic3320_1:2078464-2078506(+)
ATATTTTTTAATCAAATTCATTCTATTGTCTTTTCTGATAAAT
>Locus:intergenic3326_1:2082020-2082059(+)
TATTTAAATTATTTTCTAAACATTATTATACTACAGAGGA
>Locus:intergenic3497_1:2172482-2172416(-)
ATGTTAGCTTTTAATAATCAATACATTGTACAAATTTTAAAAAGAATATCGATAAACTTTCTTCATT
>Locus:intergenic3862_1:2383980-2384040(+)
AAGGGTTTAACCTTGCTATCGTTAAAACTAAGGATTTTCTTCGTGAAAAATTTTTTCATAA
>Locus:intergenic4018_1:2476094-2476133(+)
TATAATACTCATATAATTATATATTCTAGGAGGTATTTTA
>Locus:intergenic4038_1:2486953-2487016(+)
TATAGGGAACTTAATTCAACTTATCTTTGTAGTATCCATATAAATGTTGGCTCTTTTATACTGA
>Locus:intergenic4228_1:2598552-2598588(+)
CCTTATCATAAACATACTTTCTTCGACAATTGTACCA
>Locus:intergenic4234_1:2600992-2601043(+)
TATTATTCAATAATTCAGTTTAGTTCTTTATATCACTTTCTTACTTTATTTG
>Locus:intergenic4242_1:2604082-2604124(+)
TTACCAATCCATAAAGATACATATCCTTCTCTTTCCATATACT
>Locus:intergenic4242_2:2604109-2604145(+)
TCTCTTTCCATATACTTATTCTACTCCTTTACTTTAT
>Locus:intergenic4282_1:2628509-2628557(+)
TTCTGCAAACTCCATCATATTATTAAAGAATACAGTAATCTTTTTCAAA
>Locus:intergenic4366_1:2672033-2672147(+)
CATACCATTACTCTTTCATATTTTGATCAATTCAATGTAGTTTTTGATAAAGTGATTTACATTTATGTTTTTTATTGTTATAATTTTGTAAAAGAGTATTTTAACCTTATACTTA
>Locus:intergenic4438_1:2724228-2724324(+)
ATAATATTTTTTCTTTCAAGTTTATTACTTATTCTGCCAGTTTTTTTAAATGCAAAATTAAATACAAATAAAAAAAGGAGGAAACATAGGCAAAATT
>Locus:intergenic4625_1:2844730-2844661(-)
GCAAAGGAGCTCAAACGATTAAAGTACGTTTGGGTTCCTTTGCTATTTTACAAGGTTAAAAATAGTTTAT
>Locus:intergenic4713_1:2905182-2905146(-)
TTATTAACGTACAAAATTAGAAAAAATTTATATAGTT
>Locus:intergenic4897_1:3007346-3007310(-)
AGCATATGCATAAGTTTAATTTTTTTGTTAAAAAATA
>Locus:intergenic4920_1:3019557-3019605(+)
AACTTCACTTTTATGCTGCATGTAGGTATATACTCTAACATAAATTATT
>Locus:intergenic4999_1:3066458-3066407(-)
ATTAATGCCTATTATTATAGCGTAAGTAATTTGGTTATACAAGAAAGGATGA
>Locus:intergenic5135_1:3148847-3148784(-)
ATCCTGGTAGACTTAGGATACTCATTTTTGAGGAATTCTAAAATTTATTTATCAATTAAAGGTG
>Locus:intergenic5190_1:3188115-3188187(+)
CTTACATACATAAGTTTCACAACTACTAACTTTCCTATTTTTTCATTCACATATAATAAAAAACTCCGCCCTA
>Locus:intergenic5242_1:3224446-3224482(+)
TGCATAAATTGTCTTAACATAAATTTCATCACTTACA
>Locus:intergenic5308_1:3258498-3258543(+)
TATCTCTCCAATAGCAAAAGTCCTAGCAGCATCCCCTTGGTATCCG
>Locus:intergenic5379_1:3286949-3286889(-)
GATGAAATAACAAAAGTAGTAGTAACAGGCGTAGAAATGTTCAGAAAAATACTTGATAGTG
>Locus:intergenic5393_2:3298507-3298465(-)
AAAAGACATAATAATCTAAAAATTTTTAATGTTTTGAAAAAAG
>Locus:intergenic5393_1:3298522-3298480(-)
CATAGTTGCACAGATAAAAGACATAATAATCTAAAAATTTTTA
>Locus:intergenic5419_1:3316206-3316152(-)
AATAAATTAAGAAAAACTAATAGTAAAACTGTGATAAAGAATAGTAGAAGCTTCA
>Locus:intergenic5445_1:3337204-3337081(-)
CGGCTCACCAAGGCTTCGATGCGTAGCCGACCTGAGAGGGTGATCGGCCACATTGGAACTGAGACACGGTCCAGACTCCTACGGGAGGCAGCAGTGGGGAATATTGCACAATGGGGGAAACCCT
>Locus:intergenic5544_1:3401627-3401675(+)
ACGTACTCCTTTAGTAAGTCCACTATTAATTTATTCATAAGAATACATT
>Locus:intergenic5594_1:3433372-3433522(+)
TATTACGCCTCCACAATATGTAGTATATATATTCTGTTTTTTCTATTCGAACCACAATATATCGCTTTGTATATTATAATAACTATATGCTACATTTGTAAAATAACTTTTAGCCTAAATTCAAGCATTAATTTATACCTTTATAGTATAG
>Locus:intergenic5625_1:3460413-3460290(-)
GATAGCTTAAATAACTATCTTGAAGATTATGACAGATTTAATTATGAAGATTTAATTGATAAAATATATATCAATATGTCAGAAGATTTGGGTACTTTTAATAAGGAATTTAAAGAGGTAATAG
>Locus:intergenic5653_1:3485981-3485912(-)
CCATTTTCTCAGAATATGTCTAGTGTTTCTTTTAGATTTTTAGAAAAAAACACAGGCACTACCCTCTACG
>Locus:intergenic5709_1:3515781-3515748(-)
CTTAAACGTGGATATGTTAATACTTTGTGGATAA
>Locus:intergenic5778_1:3559462-3559531(+)
CTTTTCTTGAATATCTTCTACCTGCACCATGAGAAGAAGAACAGAAGCTTTCCTTATTACCTTTACCTTC
>Locus:intergenic5818_1:3589858-3589900(+)
ACATTACCATACAGTAGAAATTTAGTCAATACATTGTCAATAT
>Locus:intergenic5899_1:3650159-3650039(-)
GATGCTCCGTTTGTTGGAGGCGTAAAATCTATTTTTATGGTATTTCTAATTGCAGGCTTCTCGTTTCAGGGAACGGAGCTTGTTGGTATTGCGGCTGGAGAAAGTGAAAATCCTAAAAAGT
>Locus:intergenic5936_1:3679046-3679112(+)
CGAAGAAGTAGGAATGAAGGAAAACATAGAAACAAGACGTGGACTAGGATATATAATGCCATGAGTT
>Locus:intergenic6010_2:3712728-3712800(+)
CCTTCAGATTCCTCCTCACGAAGGACACCCTTGCCTTCGGCTAGTGGTTCCCACTATCAAGCCCACAGCGGAC
>Locus:intergenic6010_1:3712785-3712887(+)
CAAGCCCACAGCGGACTTTCACCGCCAAGTTGTCGCCCATGCTGGGCGCACAAAAATGAGGGATCACCTTCACAATCTGGTGATCCCTCATTCTTAATAATAT
>Locus:intergenic6017_1:3716377-3716320(-)
CTAAAGGCTCCAGTTAAGCTAAGCTATAACTTTGACTGTGGAAGAGAAAGCTTATTGA
>Locus:intergenic6079_1:3749077-3749032(-)
CATTTCTATCTAAAAGTAAATAATATTGACTTAGGTACAACGTTAT
>Locus:intergenic6086_1:3753569-3753623(+)
TCAATTCCAAAATATCTAGAACCTATTATTGTGTTGTTATCAATTTTTAAGTCAT
>Locus:intergenic6086_2:3754271-3754316(+)
TGTGCTATTAATGTATTTATTGCATTGTTTAAGGATGTTCCTGAAT
>Locus:intergenic6100_1:3766417-3766558(+)
AGTATTAGTTCAGGAAATGCTAAACTTTATATTTTAGATTCAAATTACAATATATTGGATACATTTGATTGTAACAATACCGTTAGTAAGAAATTAACACCATCTAAAAAAGAAAAATATATTTTAAGATTACATGGTGATA
>Locus:intergenic6138_1:3786897-3786948(+)
ATCTGGTACTTCACCACCATTCTACTTTTAAAATTCATTCTTATTATACTAC
>Locus:intergenic6214_1:3834158-3834257(+)
GCTGTATTACCCATTTTTTATATTGCAGAAAAAAACACCCTTATTTTACATTGTATTAAATTACTTATATTGAAATCTATAGCAGTAACAACTATTAACA
>Locus:intergenic6227_1:3841703-3841589(-)
AACACTGTAAAATTAAATTCAATAACTTATTACATGTTATCACAAGAATCAAGTGCTACAGCAGCATTTACAAGTGGTCAGGTTGATATCAATGACTTAATACCATCTGTTCAAA
>Locus:intergenic6267_1:3864286-3864247(-)
CATAAAAATCACATAGATATTCCATATTGTAACTGTATTT
>Locus:intergenic6326_1:3903658-3903715(+)
ACCAAATCATCATATCTTGCACCTTTTAATATTGCATCTCTTGAACTCCAAATTTCTG
>Locus:intergenic6328_1:3905188-3905263(+)
GGGAGTCCTTTATCATATGCTTATACTTGTACAACTGTTAAAAAGATTTTAATTGTTTATCAATACCTATTAAATC
>Locus:intergenic6383_1:3940801-3940855(+)
TATATTTACTACGTTATAGAAATACGTTTTTTCCAAATTAAAGTTTTACTTTATA
>Locus:intergenic15_1:10467-10431(-)
TCTAATCCTGTTTGCTCCCCACGCTTTCATGCCTCAG
>Locus:intergenic14_1:13061-13109(+)
GGAGAGAATCCTAAGACCATCGGAAGAATTGCTGTTAAGGAACTCGGCA
>Locus:intergenic15_2:13771-13621(-)
TCCACTTGTTTGTGTCGCAGTCAGGCTCCCTTCTGCCTTTGCACTCTACGCGCGGTTTCCAACCGCGCTGAGGGAACCTTTGGGCGCCTCCGTTACTTTTTAGGAGGCGACCGCCCCAGTCAAACTGCCCTCCTAGCTATGTCCCGTGACC
>Locus:intergenic66_1:46119-46158(+)
AATATAAGAAAAAACGTAATTGAAGGTGGATATTTGAAAA
>Locus:intergenic96_1:61232-61280(+)
AGTAGAGGAGCTAAAGGAAAAAAGGATTCGGAGCATACACATGAATTTT
>Locus:intergenic103_1:63339-63273(-)
ATTAATTGCTTTTTTATAGCTCATTTTACTCTCCTAAAAACTTTATTTTTATTAGGAATAGCAAAGG
>Locus:intergenic209_1:136010-135968(-)
GAGAAAGAGGGATTCGAACCCTCGGTAGAGTTTCCCCTACACA
>Locus:intergenic243_1:153099-153045(-)
TTTTTTACTAATTTGCATCTTTTGTTACACATTGACATTTTATGCATTTCAAGTT
>Locus:intergenic252_2:158804-158837(+)
ACGGCTAACTACGTGCCAGCAGCCGCGGTAATAC
>Locus:intergenic253_3:159875-159827(-)
ATGGAAATTACATTTCCATGTCGACTCCTTAGAAAGGAGGTGATCCAGC
>Locus:intergenic253_1:162018-161976(-)
GCCCAAATCATTACGCCATTCGTGCGGGTCGGAACTTACCCGA
>Locus:intergenic252_1:165420-165489(+)
GGAAAGAGCCCAAACCGGAAACTTGTTTCCGGGGTTGCGGTCAGATCATTAAGGCTTTATATCTTAACCG
>Locus:intergenic252_4:165906-166029(+)
GAAGTAAAATTCCGTGGAGGCCCGAACCACAATGGTGTTGAAAAACCATGGGATGAGCTGTGGATAGGGGAGAAATTCCAATCGAACTCGGATATAGCTGGTTCTCCTCGAAATAGCTTTAGGG
>Locus:intergenic253_2:166875-166824(-)
TTTGCCGAGTTCCTTAACAGCAATTCTTCCGATGGTCTTAGGATTCTCTCCT
>Locus:intergenic252_3:172794-172827(+)
CATCGACGGGGAGGTTTGGCACCTCGATGTCGGC
>Locus:intergenic269_1:186889-186844(-)
CAAACCACCATATTTTCTGCACCTTCACTCCTGAGCCTATCTGCTA
>Locus:intergenic361_1:242872-242758(-)
ATACACAATAAGTTTCAGTATGTTAAATTTGGTGTAGCCTTTATACTTATTTTCACTGGAATTAAACTTGGAATTTTATTCTTCCATATAGAGATACCTATAATTTTATCTCTAC
>Locus:intergenic361_2:242887-242824(-)
TTTCTTTTAGAAAGAATACACAATAAGTTTCAGTATGTTAAATTTGGTGTAGCCTTTATACTTA
>Locus:intergenic398_1:275346-275403(+)
TGTCCTGGAATTCCTCACTTTTTATTCTATAAAATTATTGTAATAGGAAGTCTAATAT
>Locus:intergenic450_1:311766-311826(+)
AACTCAAAGGAATTGACGGGGACCCGCACAAGCAGCGGAGCATGTGGTTTAATTCGAAGCA
>Locus:intergenic450_3:313497-313566(+)
CTGACAACAGTTACCGAACTTTATCAAACTCCGAATGCTGGATACTTGAATCATGGTAGTCAGACTGCGA
>Locus:intergenic450_2:315151-315211(+)
AAAGCGGCACGCGAGCTGGGTTCAGAACGTCGTGAGACAGTTCGGTCCCTATCCGTCGCGG
>Locus:intergenic478_1:333472-333526(+)
GCGGAAGTAAAATTCCGTGGAGGCCCGAACCACAATGGTGTTGAAAAACCATGGG
>Locus:intergenic479_2:336329-336218(-)
TTTCGAAAGGCTATTCCCCACTATGAGGTAGGTTACCCACGTGTTACTCACCCGTCCGCCGCTGGGAACCGAAGTTCCCCGCTCGACTTGCATGTGTTAAGCACGCCGCCAG
>Locus:intergenic479_6:339327-339216(-)
CCATTTCTCATAACGTTACTCTGCGGTATCGGAATATCAACCGATTGTCCATCACCTACGCCTTTCGGCCTCGGCTTAGGTCCCGACTTACCCTGGGCGGACGAACCTTCCC
>Locus:intergenic479_5:340997-340955(-)
AATGCTCCATTATTAAAACATTCACTTCTCTACCCGGCAATGA
>Locus:intergenic479_7:341695-341608(-)
GGTTTCCCCCATTGTGCAATATTCCCCACTGCTGCCTCCCGTAGGAGTCTGGACCGTGTCTCAGTTCCAATGTGGCCGATCACCCTCT
>Locus:intergenic479_8:342340-342298(-)
CACCACCTGTCATCCTGTCCCCGAAGGGACTTCATCCATTACG
>Locus:intergenic479_4:343735-343666(-)
ATGGATAGGTCACCCGGTTTCGGGTCTACAGCATGCAACTATACGCCCTATTCAGACTTGGTTTCCCTTC
>Locus:intergenic479_1:344456-344342(-)
ATAACGTTACTCTGCGGTATCGGAATATCAACCGATTGTCCATCACCTACGCCTTTCGGCCTCGGCTTAGGTCCCGACTTACCCTGGGCGGACAAACCTTCCCCAGGAAACCTTA
>Locus:intergenic479_3:344852-344756(-)
CGGGCAGGCGTCAGCTCCTATACTTCAGCTTTCGCTTTAGCAGAAACCTGTGTTTTTGATAAACAGTTGCTTGGGCCTATTCTCTGCGACCTACTCT
>Locus:intergenic500_1:357710-357767(+)
AAAAAGTTCGCACAAAAAGTGCGAACTTTTTATTTATTTTACTTTAAGTTTAGTATAT
>Locus:intergenic773_1:520197-520131(-)
AAGGTGAATAGTTATTTTGCTTTAGTTGGTGTAGGAATTATAGGGCTTACAATATCTGTTATATATC
>Locus:intergenic889_1:600778-600733(-)
GTATTTGATGGAAATTTAAATACTCCACATTTTGAAGACGATATTC
>Locus:intergenic895_1:604290-604233(-)
AATAATATGCTACCACTTTGTCTGTTATTTCCCAATCTTAGCTGGTTTTTTTGTCGTT
>Locus:intergenic954_1:644063-644105(+)
AAATCCAGTGAGCATAGCTTTCACTGGATTTTTATATTTATGT
>Locus:intergenic1037_1:705972-705849(-)
ACCTATAGGAAAATAGTTTACCCCTCTATTTTCCTATATTTTATGACTAACCGATTTCTGTACTTCAACAAAAGTTTGATCCCTATGCCCCAATTTATAGAGAGCAAACTTAATTCTATATTTA
>Locus:intergenic1113_1:761498-761426(-)
TTTTCTACTCATATCTATAAGCTTTCCGTAACCACAGGTAAAACCTGTGGTATTCTAAGTACGATAAAATTAT
>Locus:intergenic1159_1:785410-785374(-)
ATACGATTACAGGTCTGCACAATAATGAATAAATTTA
>Locus:intergenic1217_1:823740-823704(-)
ACTCCTTATTTTATAGATAGTATTTATATGAGGCTAC
>Locus:intergenic1230_1:833269-833341(+)
AACTGCACTCGGAGATGCTTAAATGAAACCATTTTCGGACAGGGGTTCGATTCCCCTCGCCTCCACTATGAAA
>Locus:intergenic1233_1:835152-835098(-)
CCATACCAGCTACAGCTACTGCATATCCTGCTAATGGTGATTCCTCCAATAAAGC
>Locus:intergenic1292_1:877527-877560(+)
AAAATACTTATTAATAAATTACTCCTGCAGAACC
>Locus:intergenic1319_1:890450-890384(-)
TTAATATATCATATTTGTTTTTTTATTTCAAAAATAATACCATTAGTTCCTACAAAAACCAATGGTA
>Locus:intergenic1486_1:999901-999946(+)
ATAATTACAGGTTATAAAGAAAAAATTAATTTAGAAACTTTATATC
>Locus:intergenic1589_1:1070577-1070514(-)
ATCTTAATCTCTTTCAGCCAGGGAGATCTCTCTGTTAAGTTTTATTTATGCTACTATTTCTTAT
>Locus:intergenic1593_1:1074098-1074047(-)
ATTACAACCTTGCCAAATAAATTTTTCGTTATCTTACTAAACCAATTTAATT
>Locus:intergenic1617_1:1088040-1088001(-)
CCAAGTTTTAGAGGTTATTCAAAACTTTATTTAATTATAC
>Locus:intergenic1646_1:1107363-1107453(+)
CTTAGTAGCGGCGAGCGAAACGGAAAGAGCCCAAACCGGAAACTTGTTTCCGGGGTTGCGGTCAGATCATTAAAGCTTTATATCTTAACCG
>Locus:intergenic1736_1:1159629-1159686(+)
CAAAAAATAATTTGTGATGATAATATATACTTACGCAAGAAAACTATAGTATTAATGT
>Locus:intergenic1971_1:1312421-1312310(-)
CAACAACTTAAAATGATAAATAAAGATTATATATATTTTAAAAATGCAAAAAAAGAATTATCAAAAGAAATGAAAATAAATCAAGCATATATCGAAGATTTTTATAAATATA
>Locus:intergenic1970_1:1313416-1313452(+)
TATTTGTTATTAGTTAATATATTTTTTTGTTTGATTA
>Locus:intergenic2041_1:1338146-1338110(-)
GTTGGAATATTATCTTTGACAGAAAACCTATCAATAT
>Locus:intergenic2113_1:1374358-1374250(-)
TTTGCCTCCGAGGTTAGCTTACGGATTCGGGTTGAAGGCACCCTACTTACGAATAGTCGTAAGATTCACCCACAATGTGTTCCCCCGTACTTAAATATTATTAAGATTC
>Locus:intergenic2250_1:1452553-1452586(+)
AAAAATCTAATAAATTCAATTTATCATATAGGAG
>Locus:intergenic2273_1:1463083-1462963(-)
AATATCTATGTATACCTAAAACAATTTAAACATAAAAAAGCCAAGCAAAAACAAAGGTGTAATCACCAAAGTTTTATGCTTGACTCTATTTTCTCTAAGCATTTATTTTCAATTTTAAATA
>Locus:intergenic2293_1:1474971-1474920(-)
TTTATAGATTTTCACTTTAATTTATTTAGTGTTTCATCATCCACCGCTACTT
>Locus:intergenic2303_1:1478631-1478595(-)
TATATAGGTAATCGCTTTCATAAAATATATTACCCTT
>Locus:intergenic2374_1:1528435-1528489(+)
ACTTTCAGATGGACAGGCATTGGTAAAATTTATTTTATGATTTTAATTAAAGCTT
>Locus:intergenic2512_1:1618265-1618304(+)
AGTACAAATAAAAAATTATTGATAATATATAGTGATATTG
>Locus:intergenic2539_1:1631939-1631894(-)
TTTGTATATATTTTATTCAACTTTATTAGACATTTAATGTCTTTTT
>Locus:intergenic2709_1:1730417-1730357(-)
AACCTCATCACCTATGAAATTAATTTAATTTTATCAATTAACCTAAAACTTGTCAAATATT
>Locus:intergenic2804_1:1782680-1782821(+)
GTAGAAGTTGAAATGCCCGGTGTAGGTCGAGTTAGTGTAGGACCTAATATAGAGTTTAGTGAAGTAGTGAAGAATTTTAAAAATGGAGTTGGAGATATTAAGGATAACTTTGTGAAGGCCGTTAAGAGTGGAGATAAGGGGG
>Locus:intergenic3011_1:1914481-1914433(-)
TTAAATAATTACTTCTGCAATATCCGGATCATTAAATACCTCCATTCCC
>Locus:intergenic3137_1:1995031-1994923(-)
AATAGCATAGTTTTTTATTTGAATCGAAAGGGCGATACCATTTCGATTTTTTTTGCTGTTATACGAATAAGAGATTTTCTAGGTGATAAATTTTATTTGAGTATAATAT
>Locus:intergenic3147_1:2001353-2001296(-)
AAAATAAAGGATTTTTTTGGTTTGTATAGAATATTATTAATGGTATTTCAACAATTAA
>Locus:intergenic3293_1:2064964-2064919(-)
ATAAGTATATGGGGGGTTATAAAAATGTATGAAGTAGTTCTTGTTT
>Locus:intergenic3312_2:2074003-2074114(+)
AATGCTGTAAGAAAATTCTTAGAAATGTCTCCATTAATTCTTCCGCAACAAACTTCACTTGGTGATATTATTTCATATGCTAACTATAAACTTATGACAAAAGAGGGCCGCC
>Locus:intergenic3312_1:2074020-2074062(+)
CTTAGAAATGTCTCCATTAATTCTTCCGCAACAAACTTCACTT
>Locus:intergenic3323_1:2080339-2080303(-)
GCAATAAATAACAAAAGCTTCGCTAAATCCTTAAAGT
>Locus:intergenic3394_1:2120471-2120528(+)
GATACATCTCCTTATAGGTTCTTAATAAGAATATACTTCATTAAAAAGTTTTTATTAT
>Locus:intergenic3410_1:2132000-2132039(+)
AATATTATTTTTATTATTTTAATTCTATTTAAAACTCACT
>Locus:intergenic3430_1:2140009-2140078(+)
TCCACTAAACCATATATAAAGTATTTATCTTTCAATTTAATAAACTCATCACTTTCACTTTTCAACCTTT
>Locus:intergenic3632_1:2244427-2244472(+)
TCCTATAGTATACATATAGTATACATAATTTTTATGTCTAATCCTA
>Locus:intergenic3854_1:2378403-2378493(+)
GCTGGTCACATAACCAGCCAAATTTATTATTATTTATTATATAGTATACATTTTAATTTTATAATTGTAAAGAGATTAGACTTTTGTTTAC
>Locus:intergenic3889_1:2397982-2397937(-)
TCACATATGAAGGTGTTATTTTTTATTCAATTAGAAGACTTAAAGT
>Locus:intergenic3975_1:2453450-2453405(-)
ATAGTTATAGGACCATACATAGTAAGAGGATTAGTGGATAATATCA
>Locus:intergenic4011_1:2471554-2471440(-)
ATTGAAGAAGAAACTTGCCGTTTCTCACCTTACAGCAAAGCTAGTAAGGTTAAAGATATGCAGCTTATTTTGCTATGTATATTTGAGACGGTGAATAACCGTCTTTTTTTATTAT
>Locus:intergenic4045_1:2490160-2490121(-)
TTATACCATAAATTGAATTATTGTATAACTTTAATATCGT
>Locus:intergenic4207_1:2588883-2588847(-)
TTAATAAAGATTTTTATTCTACATAAGAAAAAATTTT
>Locus:intergenic4222_1:2596319-2596355(+)
TATTCTTACAGAAGTTTCAAAATCTATTTTTGTAAAA
>Locus:intergenic4268_1:2619638-2619680(+)
TGTATATTTTCCCTTTATTCAGCTGATCTTAAATGCTCTAATA
>Locus:intergenic4307_1:2645545-2645485(-)
TATTATAGAATATTAACCTATTTAGAGAGTTATTTCACAGTATTTTTTAAACTAGGCTGGA
>Locus:intergenic4311_1:2647708-2647612(-)
GAAATTAATAATATATTTGATAGGTTTTACATTGTAGATAAATCTAGATCTAAGGAAAAAGGAGGCAGCGGACTTGGACTTTCAATAGCTAAGTGGA
>Locus:intergenic4344_1:2663920-2664022(+)
GCATTTTTATTATACCATGATTTTACATTTAATCAATATATTTGTAGCAATTATTACGTTAAAATTTTAACATTACACATTTTGAATTTTTTTTATCAATTCA
>Locus:intergenic4355_1:2666824-2666749(-)
AAATATAATTTTAAACTTGTAAAGTCTTTTAGTTTAGAAATACGATTTCCCAGTAATAGAACAGAAAAGTATTTAA
>Locus:intergenic4354_1:2667051-2667144(+)
TTTCAAAAGGAAACTTTACTCCGTTGTAATCTACAAATTGTATGGTCATCATGTCCATGTGAAATAACTATACTATTTATATGTTTTAAATCCA
>Locus:intergenic4434_1:2722392-2722455(+)
CAAGTGTATACACCGAATTTTCTAATATTGTATTTTCGATCATTTTCTTCATTTTTCGTATATT
>Locus:intergenic4518_1:2779263-2779371(+)
CGCGCTCCCATCTGCGCCACACCCCGTTGCATTCAATTAAAAAATGGTGCGTCATCAGGGATTCGAACCCTGGGCACCCTGATTAAGAGTCAGGTGCTCTACCAACTGA
>Locus:intergenic4688_1:2885285-2885357(+)
ATTTTATTAAATCATTATGATAAGCAAAATCCTCCTCCACTGAAGCTATATCATAGCCATTTAAAAGCGGGCT
>Locus:intergenic4920_1:3019615-3019648(+)
ATAACCTTAACTCAAACCTTACATTGCAGTATTT
>Locus:intergenic5117_1:3137661-3137598(-)
AAAGATATATGTTTTGATAGTATTTCTCGAGAAATGTTTGTATGTGTAATATTATTTAAAAAGT
>Locus:intergenic5147_1:3156386-3156347(-)
ACATTAAAAATCACTTTAAAATTTCTTAATAATTTCTTTT
>Locus:intergenic5149_1:3158702-3158633(-)
TACAAGGTGCATAGTTGCAGAGTTAAAAATTATAATTGTAGATTAACCAGTTACTCACCTTCTTCCTTAA
>Locus:intergenic5378_1:3286302-3286380(+)
CTCCCAATTTTTAAGAAAATTTCCTATGCCTTGCTAAAATACGCACTACCTCAATATATTATCACAATTATTACAGCGT
>Locus:intergenic5419_1:3316346-3316274(-)
CAACTGAATTATAGTAAACATATATGTTTAGTGCAATTATATTATAAAATTACACTTAAGTCAATAATATGTT
>Locus:intergenic5437_1:3327436-3327382(-)
GACAGGTTGTTAGTCATTTGGTATAAGATAGTATACCATGATAGCATCTGTCACT
>Locus:intergenic5447_1:3340016-3339965(-)
AAAGTAAAGGATTTTCTTATAAAAACTGTTGAGGTTTGTAATATAGAAAGTC
>Locus:intergenic5625_1:3459339-3459240(-)
CCAAGAATCTATTTTAAAAGCATGAAGAAAAGCACAATATTTAATATAAGAACTGCACTTAGAGGATACGGAGCTGTTCTTATTTTAATAAAAGAGGTAT
>Locus:intergenic5653_1:3486120-3486066(-)
GTTTTTGAAAGAAAATTCTACATAAAGACTAGTAAAGTGCAACTTATACATTTCA
>Locus:intergenic5678_1:3499133-3499217(+)
AATCTATTCCTCTTTCTGAATAGTGCGATATTCCAATTTACTATTAAATTTTCATATATACTAACATCTATAAGCCACTCTATAA
>Locus:intergenic5733_1:3535058-3534977(-)
ATTTACAAAAAATGCAAAAAAGGTGTGATTGTAAAAAGAAATATTGCATGGTATTATATTGTAAAAGATACTATTTTTAAAA
>Locus:intergenic5757_1:3546805-3546661(-)
GATATTTATATTAAAGTGGAAGAGATACTTAAGGTAGAAAGAAGTAGGGGTAATATAAAATCTGAACTTTCATCTGAAAAACTTACACACTTTGTAGTTTCTAATCTTATATACTTAAGCAAGAATAAATATATAACATTTGATG
>Locus:intergenic5779_1:3558968-3558896(-)
CATAGTTACAGCCTTGTGAATTTAGGGATACCGTTTTGTATTTTTTATCTCCACGCCTCTAGAGGAACCGAGA
>Locus:intergenic5779_2:3560464-3560374(-)
AAACCAATAAGGATATGGCTTAAGGATGAAGAGGATATAGAGGAAAGCTGTCTTATGCAGGCATATAACTTATCACAGCTTCCTTTTATAC
>Locus:intergenic5823_1:3593546-3593498(-)
ACTACTATAAGTTTTACTTATATTTCTATAATTATTACATGTTTTACTG
>Locus:intergenic5837_1:3603902-3603833(-)
AATAAGTTAAGTGAGCTTGAATATGCAGAGTTAGCAGATGAACAGGAACAAACATTAAGAGAACTTGAAA
>Locus:intergenic5914_1:3662904-3663024(+)
GTTGCCATACATGAAGCACAACCAACACATTTGTTTTTATCAATTTTAGCCTTCTTATCAACAGTTATAGCTGATTGTGGACACTTATTAGCACAAGCTTTGCATGCTCTGCATTTTAGTC
>Locus:intergenic6027_1:3721688-3721652(-)
AATATTCTAAAATGTTTTATGATGGTGAAAAGTTGGA
>Locus:intergenic6052_1:3735894-3736002(+)
ACAATATCCATCCTTATTAATTTTTTTATCTATGTAAACTTTTCGTTAAATTCTTTACGCATAATCACAAAATATATTATATCATACTTGAATAATATTTTAAAACATT
>Locus:intergenic6087_1:3754290-3754167(-)
ATAAATACATTAATAGCACAAGGTAAGACAAAGTTCTATATTTCAGATGGTGTGTATAATTTGGATGGAAGTATAGACCTTAATGTACCTAATATAAGTATACAAGGACAATCTAAGGATAATA
>Locus:intergenic6141_1:3789333-3789243(-)
GGTTCGAGCCCTGTAATGCCCACCACAAATTGCGGCTTGGTAGCTCAGCTGGTTAGAGTGCTGGCCTGTCACGCCAGAGGTCGAGGGTTCG
>Locus:intergenic6256_1:3858756-3858807(+)
TGTCAATTAATATTAATATACTTTATAGATTACATTAATACTATTTATCTTC
>Locus:intergenic6326_1:3904071-3904107(+)
TCCATTTGCAACACTACTATCAATAACTTTTCTGGTA
>Locus:intergenic15_1:10484-10415(-)
CGTGGACTACCAGGGTATCTAATCCTGTTTGCTCCCCACGCTTTCATGCCTCAGCGTCAGTTACAGTCCA
>Locus:intergenic14_1:13748-13859(+)
CTGACTGCGACACAAACAAGTGGAGCAGAGACGAAAGTCGGGCTTAGTGATCCGGTGACACCTCGTGGGAGGGTCATCGCTCAACGGATAAAAGCTACCTCGGGGATAACAG
>Locus:intergenic15_2:14041-13996(-)
AATTTCCTTCGCCCGCGACGGATAGGGACCGAACTGTCTCACGACG
>Locus:intergenic46_1:34249-34315(+)
GTGGAAAGATGGTCGAGTTGGTTTAAGGCACCGGTCTTGAAAACCGGCGTGCGGGTAACCGCACCTA
>Locus:intergenic135_1:83250-83181(-)
AAATTTCTATTCTTATTCATTATTTATATACCTCCAAAATATGCACAACAAAAAAGCCTAACAAAAGGCT
>Locus:intergenic134_1:83600-83666(+)
GATTCTGAGAAGGCATTTAGCTTATATAATTCGTTTTCTGTAGTAGGGTATCTTATAGCTACAGTAA
>Locus:intergenic134_2:84167-84269(+)
GAAAGTAAGTCAGTAAGCCTAGGAAATAGGGCAACTGTTCTTTCAGCCTATGCTGTGATTATTGACATTATATCAGCAGTTGTTAATTTAGTTATAGGTAAAG
>Locus:intergenic147_1:93022-92959(-)
TATATATGCAATAAAATAAATTACTATAAAAAAAACTTTTTTATAAAACAAAAAGATTGGCACT
>Locus:intergenic204_1:134125-134191(+)
ATTTTGAAATATGTACAAATTAAGTTTAACTATAAAACCCTTAATACAAGAAAAATAAGCTTGTGGT
>Locus:intergenic208_1:135750-135783(+)
ATCACTACTATACCTTTCCTGTATGTAAAAACGT
>Locus:intergenic243_1:153299-153239(-)
TATAATTTTCAATATCAAATTTCAAAATTATGGATATTTATATATATTAATTTTTTATTAA
>Locus:intergenic252_1:160756-160825(+)
CAGGGTGAAGCGGAAGTAAAATTCCGTGGAGGCCCGAACCACAATGGTGTTGAAAAACCATGGGATGAGC
>Locus:intergenic253_1:165750-165699(-)
CATCACACATTAACGTGTTTTGATCGGTTGTGGACACACGGTTTCAGGTTCT
>Locus:intergenic252_2:167565-167607(+)
GGTGACACCTCGTGGGAGGGTCATCGCTCAACGGATAAAAGCT
>Locus:intergenic253_2:168544-168436(-)
AATTCTATTCAAAAGAATTGCTGGTTCTTTAATTCTCTGTTTAATTTTCAAAGTTCAATTGTTCGCTGCACTAGACAGCTTATATATAATATCATTTTCAGCAAGATTT
>Locus:intergenic252_3:172959-173031(+)
GGAGCTGTCCTTAGTACGAGAGGACCGGGATGGACTGACCTCTGGTGTACCAGTTGTCTTACCAAAGGCACGG
>Locus:intergenic253_3:173370-173247(-)
TGCAGTACCATCGGCGCTTTGGTTCTTAACCTTCGTGTTCGGTATGGGAACGGGTGTTACAACCAAGCTATAGTCACCGGATTAATTTATTTAGTTTTCAAAAGTACTTTGTACTTTCAAAATT
>Locus:intergenic286_2:196126-196237(+)
AAAAAATTTAAAGGTTTGCTTATACTAAATTTCGTCACATATCTTTTTGCAAATAGATTATTTTCTTCAAAATTGTTAAATTATCATTCTGTTTTAAATGTGATATTCGATT
>Locus:intergenic286_1:196216-196300(+)
GTTTTAAATGTGATATTCGATTACGGAGTTAACGTGGTAATTTATTTTTTAATCAGGATTATTATTATAGAAAAATCAAATTCAA
>Locus:intergenic331_1:225920-225872(-)
ATAATAGACTTCCTAAAATCAAAGCCTTCAATCCGATTTCTATTGCTTC
>Locus:intergenic369_2:247687-247615(-)
CTTAAAAATTTTAGAATTGCTAACTCTTTTATAATTTTGGTTATTATACATACCGTTGTAATGTTTATTACCT
>Locus:intergenic369_1:247729-247693(-)
ATGGCGATAATAATTTACAATCTATTTTTTAGGAGGG
>Locus:intergenic376_1:254067-254109(+)
TATCTTTATCTACTACGATATATCTTTAGAAACACAAAAGTAT
>Locus:intergenic377_1:255968-255896(-)
GCCTACAATCCGAACTGGGATGGGGTTTTGAGTTTTGCTCCACCTTGCGGTATTGCATCTTTTTGTCCCCACC
>Locus:intergenic377_4:258705-258645(-)
CTACGCGCGGTTTCCAACCGCGCTGAGGGAACCTTTGGGCGCCTCCGTTACTTTTTAGGAG
>Locus:intergenic377_3:258779-258671(-)
GGATCACTAAGCCCGACTTTCGTCTCTGCTCCACTTGTTTGTGTCGCAGTCAGGCTCCCTTCTGCCTTTGCACTCTACGCGCGGTTTCCAACCGCGCTGAGGGAACCTT
>Locus:intergenic377_2:258788-258752(-)
GGTGTCACCGGATCACTAAGCCCGACTTTCGTCTCTG
>Locus:intergenic451_1:310668-310557(-)
TCTATTCAAAAGAATTGCTGGTTCTTTAATTCTCTGTTTAATTTTCAAAGTTCAATTGTTCGCTGCACTAGACAGCTTATACATATTATCATTTTCAACAAGCTTTGTCAAC
>Locus:intergenic451_2:311657-311561(-)
CCAGGGTATCTAATCCTGTTTGCTCCCCACGCTTTCATGCCTCAGCGTCAGTTACAGTCCAGAAGGCCGCCTTCGCCACTGGTATTCTTCCTAATCT
>Locus:intergenic451_3:314099-313985(-)
CATCCTCAGTGCTTAGACGTACTTCCAATAACGTACGCATATCCTATCCTCCTGCGTCATCCCATTTCTCATAACGTTACTCTGCGGTATCGGAATATCAACCGATTGTCCATCA
>Locus:intergenic471_1:325850-325811(-)
TTAATTAAGGTTTGTTTGTGGATAATTAGCTTATTAAATT
>Locus:intergenic479_1:333651-333618(-)
TCAGCCCCTACCTCATTCAGTGCTCTACCTCCGG
>Locus:intergenic478_1:334628-334673(+)
GCCCCAGTAAACGGCGGCCGTAACTATAACGGTCCTAAGGTAGCGA
>Locus:intergenic479_2:337682-337607(-)
GGTGATCCAGCCGCAGGTTCTCCTACGGCTACCTTGTTACGACTTCACCCCAATTATCAACCCCACCTTCGACCGC
>Locus:intergenic479_3:345014-344891(-)
CTGTTGAGACAGTGCCCAAATCATTACGCCATTCGTGCGGGTCGGAACTTACCCGACAAGGAATTTCGCTACCTTAGGACCGTTATAGTTACGGCCGCCGTTTACTGGGGCTTAAGTTCATGCC
>Locus:intergenic544_1:384697-384745(+)
TATGTAATTATATCACTAAAAATAGTTTTTATACAAATTTTTATTGTAT
>Locus:intergenic566_1:400249-400345(+)
GGCAGCAAACGTCTCTTTAATGTTGCTAAAGATATGGGCACCATGAAAGAAATAGTAAGCAATCTCAATAATAAATGGAATGATTACGAACAGTCAG
>Locus:intergenic829_1:557732-557684(-)
TTGAAAGTTTTATACATTAATACTATAATACATAAGAAAGTTGGTGATA
>Locus:intergenic901_1:612290-612146(-)
ACAAAAATCATAATCATGGATATCACAAAAACCATAATTCCTAGCATTACTACAGTAGCAACCGTTCACTCAAATCCTTTTCCCTCAATCTTTGTAATTGACCATACTCCTAAGATTGGTGCTTCGATTAGCGTCTATAAACCCA
>Locus:intergenic907_1:615374-615320(-)
TCAATAACTATTGTGATATTTTTAAGAAAGCAATTATCGTACTGTATTACCTTCC
>Locus:intergenic942_1:638348-638390(+)
TACTCAAATAATTTAAAGGTGAACTATAAATTGAATGAGACAT
>Locus:intergenic961_1:649151-649094(-)
CTTATAGTTACATCTTATACAAAAATCGTAACTTTTTTATCTTTTATTACTGTTTTGT
>Locus:intergenic1042_1:716486-716522(+)
AAAATAATAACGATTACATGTTTTGGTGTTTTAGTTA
>Locus:intergenic1166_1:789443-789506(+)
ACGCTACTGCCCAGAAACATCGAGAGATGCCAAATTGGGTCAGCAGATATTACCGAATCAAGGT
>Locus:intergenic1399_1:945440-945359(-)
TCCCACCTATATAATTTCTTAACGCATATTTACCTTTTATCTCTCATACTATCTTTGTATAAAGCTTTGATTTCTCATGGTA
>Locus:intergenic1647_2:1106176-1106098(-)
CACGCTTTCATGCCTCAGCGTCAGTTACAGTCCAGAAGGCCGCCTTCGCCACTGGTATTCTTCCTAATCTCTACGCATT
>Locus:intergenic1646_2:1107476-1107566(+)
ATAGAAGGTAATAGTCCTGTAGGTAAAAAGAGAAAAAAGCCCGATCTGTACCAGAGTACCACGAGACACGTGAAACCTTGTGGGAAGCTGG
>Locus:intergenic1646_1:1107906-1107966(+)
GTTGAAAAACCATGGGATGAGCTGTGGATAGGGGAGAAATTCCAATCGAACTCGGATATAG
>Locus:intergenic1647_1:1109206-1109098(-)
AGCTCTACGGGGTCTTTCCGTCCAATCGCGGGTAGCAAGCATCTTCACTTGCACTACAATTTCGCCGGATTTGCTGTTGAGACAGTGCCCAAATCATTACGCCATTCGT
>Locus:intergenic1647_4:1109737-1109617(-)
ACTGTCTCACGACGTTCTGAACCCAGCTCGCGTGCCGCTTTAATGGGCGAACAGCCCAACCCTTGGGACCTACTTCAGCCCCAGGATGCGACGAGCCGACATCGAGGTGCCAAACCTCCCC
>Locus:intergenic1647_3:1109761-1109662(-)
TCGCCCGCGACGGATAGGGACCGAACTGTCTCACGACGTTCTGAACCCAGCTCGCGTGCCGCTTTAATGGGCGAACAGCCCAACCCTTGGGACCTACTTC
>Locus:intergenic1657_1:1116019-1115974(-)
TTTATTTTTACAATCCTTCATAATTCACTCAATAGAATTATTTATA
>Locus:intergenic1724_1:1154715-1154826(+)
TTATTACAACATAATTTACAAAGTATCACATCTACTAGTGTGGAAGCAGAGATACGTGTTGGGGAGGTTGATGTTTTCGAAACACTAAAGACACCATATGGTAAATTTAAAG
>Locus:intergenic1794_1:1195428-1195482(+)
AAGTTTTTAGCAGGATTAATAAAAATCTTATGTAACAAGTGTAAACATAATAAAT
>Locus:intergenic1819_1:1211981-1211924(-)
AGTGCTATCGTAACTGTAATATATTTGATTTGTTCCATCCGTTTCGTAAGTTACCTTG
>Locus:intergenic1823_1:1213794-1213722(-)
ATATTACCTGCTGGTCCTGCCGCTACAGTACCAACACCAATGGATAGTGTAACAGCTAAACCTATTTTACTAT
>Locus:intergenic1824_1:1214635-1214743(+)
GGGTTCGATTCCCGCCCGAGCTACCAAAGCTTTAAAATAGCGAGTTTGAAGTATTGTAGACTTGCTATTTTTTTATTTCCAAGTTATTTTAATACATCTACGGATTTTA
>Locus:intergenic1859_1:1243466-1243430(-)
AGATATAGGAATAACCCTATATCTATATTTTTAATTC
>Locus:intergenic1970_1:1311640-1311673(+)
GAAGGTCTTTGGATTTATCAGCTTTGCTGGAAAT
>Locus:intergenic2117_1:1377006-1376964(-)
CTCTCTTCTCACACATATATATCCAAAATACCGCTGCTCTTTC
>Locus:intergenic2149_1:1395371-1395230(-)
CTCGTAAGTTTAACCTCAACATCAGAGTTATCTATTTCCACATACTTTGTAATTACATTTAAAATTTCTCCTTTAATGAGATCCAAAAGTTCGGGAGATAAGTCTGCTCTGTCATGTATAAGTATTAACTTTAATCTTTCCT
>Locus:intergenic2207_1:1428801-1428759(-)
CCTCCAATAGAATATTTGAGAATAAATATAGGGAAACCAGGAT
>Locus:intergenic2304_1:1480074-1480107(+)
CAAATTATATTATATAAGCATAATCGTTTTCTAA
>Locus:intergenic2323_1:1494268-1494220(-)
TTCAAATTGTCAATACCTTTCATAGTTTCAATCTTATACATACTATTAG
>Locus:intergenic2438_1:1570256-1570301(+)
TTTTTTTATGATAAAATAATATCAAGTAAAACCTACATAATATATA
>Locus:intergenic2442_1:1573220-1573274(+)
GAAATTAAGTTATATATTCAAATATTGGACTCAACTATAAAAAAATTAATTACGA
>Locus:intergenic2476_1:1597740-1597827(+)
TACAATCGAACGGGTATATTGACTTTATGTCCGTATCACCCGCTCAAATATACCATTTGTCTACAGTCTGAAAGCGTTATTTCTAAGA
>Locus:intergenic2677_1:1714205-1714151(-)
CGTTGGCACAGTAAGTTTTGCCAACGCTTTATATATCCATCCGTTTATTTAATTA
>Locus:intergenic2805_1:1783124-1783001(-)
CTAACCAATTTTGTGCTTGTGTTTCTGCTTCTTTTAATGACATTCCAGAGCTTCTTAGTTCATCAACTTTATCAGCTAAGGCTTTATCTCTTGCAGCCTGCTGAGCCATATTTCCTTCTATTGC
>Locus:intergenic2979_1:1897085-1897022(-)
GTTGCTTTTTCTCTTGTTGCTTTTCTCATAACGTATCTTCCTTTCATAAAATTTAAAAATGTAA
>Locus:intergenic3011_1:1915269-1915179(-)
TATTTTATAATACTATATGAAAACCTAAGAAAATGCCCAATTATAAAAAACGTAAAACTTTATCCCTTCAATAATTTAGTTCAAGTTATTA
>Locus:intergenic3140_1:1996652-1996685(+)
GGTGCACTTTTACACTTATTTATAAAAAAATCCA
>Locus:intergenic3167_1:2010972-2010933(-)
AAGATGATAATGTGCGAAATATTTAATTATTTTAAGGAGG
>Locus:intergenic3363_1:2100597-2100552(-)
GAGTCTTTTTTAATACATTTATTGTTTCCTTTAAAATATTTATTTC
>Locus:intergenic3425_1:2138071-2138023(-)
ACAGTTAGATGGAAAGTTATTTCTTGCAGAGTAGAGAATAAAAATATTA
>Locus:intergenic3443_1:2143801-2143747(-)
AAAATCAAAGAAGCTGAACTTAAGGAAGCCTTAACGGAATTTGTAATTCTGTATT
>Locus:intergenic3555_1:2202260-2202197(-)
AATGAGTTTTATAAGGATACAAATGTAGATTCTTCAAAACTATCATTAAAGGAGAAGTCAAAGG
>Locus:intergenic3706_1:2283958-2284009(+)
AGCCTCTTTTGCCTCACATTTAAGAGCTTTTATTATTTCTTTAAAAGCAAAC
>Locus:intergenic3823_1:2347806-2347767(-)
ATTAAAATATCAAACATACACCCAAAATATGTTAATGTGA
>Locus:intergenic3862_1:2384210-2384249(+)
CATTCCTTACATCCAGGTTTTTTAAGACTTTCTTTTATAT
>Locus:intergenic3882_1:2395927-2395996(+)
AAATCGTTCTTGAATTTTTACGGAAATTCAAGAACGATTTTATATATAGACATCTATAAAATTAAACCTA
>Locus:intergenic3954_1:2438411-2438468(+)
AAACAATCACTAATCTACTATAACAAATTAAGTATATTATTTCAAGTGACATTTACCA
>Locus:intergenic4027_1:2480253-2480139(-)
GAGTGGCTCAGTGGTAGAGCGTCACCTTGCCAAGGTGAACGTCGCGAGTTCGAATCTCGTCTTCCGCTCCATAGCATAGGGCGCTATAGCCAAGTGGTAAGGCAGAGGTCTGCAA
>Locus:intergenic4150_1:2565052-2565103(+)
TATATATATAATATATCTATAAAAAAATTAGGTTTTAGATACAATAACAATA
>Locus:intergenic4355_1:2666803-2666752(-)
AAGTCTTTTAGTTTAGAAATACGATTTCCCAGTAATAGAACAGAAAAGTATT
>Locus:intergenic4391_1:2700346-2700304(-)
GGGCTGTTACAAAACTATTTTTTTAGTTTTGTAACAGCCCTTT
>Locus:intergenic4426_1:2718203-2718248(+)
TTTACACTATTATGTATCTTATTGAAGAATAGCTTGGATATTTTTC
>Locus:intergenic4497_1:2763491-2763371(-)
GTACGGAATAAAATCAGTTACAGAAGGATTTTTATGGAACAAAAGAAAAAAAGTATGACAATAGGAAAGATTAAAGAATTGTCAAGACAGCAACTTAAAGCAAATTCTAAAGTAGCTAGTT
>Locus:intergenic4517_1:2778013-2777968(-)
CAATATATGATATATTTACATTATATACCAATATATGTAAGTGTCA
>Locus:intergenic4519_1:2780728-2780683(-)
TCTGGATGTCTAGGGTTCGAGACCCTATATTCACCCTGTTGTTGGG
>Locus:intergenic4578_1:2817307-2817361(+)
AACCATAGTGTTAGTTTTATCTTTGTCAGTAATTTTCAACAAAAAACAAATCCCG
>Locus:intergenic4584_1:2821001-2821094(+)
TTCTCTATTTCAGATTTAGAACTAACTATAATTTGTTCTATTTATGCATCTATAAGAGTATCTATTTCAGTAGTTTCCTTTATTCCAACAAGCT
>Locus:intergenic4638_1:2851464-2851554(+)
TTTTCTTTATCTTTTTCATCTTCAAATGAATTTAAATCATATATATTTCTATGGGAAAATTCACAAATACAAAAATCTTTTCAATTAAATT
>Locus:intergenic4799_1:2947578-2947542(-)
TTAACTAGAAAACCTATATTTATTATATACGAAATTT
>Locus:intergenic4944_1:3038208-3038268(+)
ATTTATTATTATAGGAGTAAGGATACCTATTTTATAAGCAAATTCAAGGCATATTTATTCG
>Locus:intergenic5016_1:3074316-3074373(+)
TATATTTTTGATTTTATATATTTTTTTATTGCATTTTATATAATAATTCAATTATTTA
>Locus:intergenic5060_1:3101897-3101933(+)
ATCAAACCGTTTACACTGCTCTTTTTTACTGTTACTA
>Locus:intergenic5111_1:3133101-3133065(-)
TTAACTAAAGATAAAACATGCATGCTAATACAATGTA
>Locus:intergenic5131_1:3146299-3146227(-)
ATTAATTATAGGAAATATTCTTGTAAAGATTGGGCAAAGTACCTTATAATATGTATATATTGTCACAACGTTG
>Locus:intergenic5177_1:3174016-3173959(-)
AGAATGAAGGTTAAGTTAGGATGCATGTATAATTTGAAAATTTATGTAGTTTTATTTT
>Locus:intergenic5189_1:3184868-3184826(-)
ATTATTCTAATGATATTAATTGAAATTTTAAGTATATGTTATA
>Locus:intergenic5411_1:3311365-3311314(-)
TTAGTAGTGCCTTGTTATTGCTTTAAGTTAAAAGTTTGGGTGGTACCGCGCG
>Locus:intergenic5755_1:3544612-3544576(-)
TATTATAAAAAAATGAGTTATACTAAGGAAGAAGTGG
>Locus:intergenic5757_1:3546742-3546673(-)
GAACTTTCATCTGAAAAACTTACACACTTTGTAGTTTCTAATCTTATATACTTAAGCAAGAATAAATATA
>Locus:intergenic5759_1:3548036-3547979(-)
TTTTTTTATAATACTTTATATTTCGTATATATTATAATATTGTTTAGAGAAATATGTC
>Locus:intergenic5988_1:3699625-3699661(+)
ATATACTATCATCAAGTGGGAATCAACCCAGAAATCA
>Locus:intergenic5990_1:3700218-3700257(+)
CTCTTAAGCATTTTGAATATTGAAAAACTCTTTATTTATA
>Locus:intergenic6022_1:3718838-3718928(+)
GGTACTCTGGTACCTTATATGAACAGTATAGCACCAGAATTTCAAATATGCAACACGAATTTATTACTTTACGGCCAAAGGAAACATCTTC
>Locus:intergenic6026_1:3722086-3722125(+)
ATAATAATTATTATAAGCATATTTTTATATTTACAGGATT
>Locus:intergenic6087_1:3754434-3754320(-)
AATTCACTTAAGATTCAATTACTATTTTGTATTACATTTATTATGATAATTGCAGGAGGCGGAAAGCTAAAAGCTCAGCAAATTGATAATAGCTGGACAGTAATTGATTCAGCAA
>Locus:intergenic6141_1:3789702-3789552(-)
TACAAGCAGAGGGTCACAGGTTCGAGCCCTGTAATGCCCACCACAAATTGCGGCTTGGTAGCTCAGCTGGTTAGAGTGCTGGCCTGTCACGCCAGAGGTCGAGGGTTCGATCCCCTTCCAAGTCGCCATACTATTATAAGCTGGCATAGCT
>Locus:intergenic6226_1:3841249-3841285(+)
TTACCATCTGGATATCCAGCTTCAGCTAATAATTGTT
>Locus:intergenic6257_1:3858947-3858878(-)
TTAGTATCACAAATTATAAAGAAATTACTCAAATTCTTTATAATTGTTAATTTATACAATTTAAGTATAT
>Locus:intergenic6326_1:3903688-3903724(+)
ATTGCATCTCTTGAACTCCAAATTTCTGCACAATTGT
>Locus:intergenic15_1:10439-10361(-)
ATGCCTCAGCGTCAGTTACAGTCCAGAAGGCCGCCTTCGCCACTGGTATTCTTCCTAATCTCTACGCATTTCACCGCTA
>Locus:intergenic15_2:12815-12758(-)
CGATTGTCCATCACCTACGCCTTTCGGCCTCGGCTTAGGTCCCGACTTACCCTGGGCG
>Locus:intergenic97_1:61305-61236(-)
TTAATATCTTCTTCCATTTTCTTTAAAAATTCATGTGTATGCTCCGAATCCTTTTTTCCTTTAGCTCCTC
>Locus:intergenic111_1:66788-66698(-)
ACAAAGTTTGTTTTAAATATACAACTTTTAACAAGGTTTGGCAAGATAGATTATTTTTCATTTTTATCAAATATCTATATATTATTTTTTC
>Locus:intergenic173_1:110478-110382(-)
TATTTTAGAGAGTATTCATTAATATCTATATACTCGAACTTATTTACATTAAACATTTTTTATGAATTATATATCTTACCAATTAAAATAGATAAAT
>Locus:intergenic209_1:136240-136189(-)
CAAATCAGATTTATCCACGGCACACGGAAGATTTCACTTACCGCTGCTTCCT
>Locus:intergenic237_1:149369-149324(-)
ATATGTTTTTTCAACAGTACCTCCCAAACAACCTATTTTTATACGT
>Locus:intergenic253_1:159203-159152(-)
TTGCGACCGTACTTCCCAGGCGGAATACTTATTGTGTTAACTGCGGCACAGA
>Locus:intergenic252_1:161016-161070(+)
AAGATCCGTAGTCAAAAGGGAAACAGCCCAGATCACCAGCTAAGGTCCCAAAGTA
>Locus:intergenic253_3:164951-164810(-)
ACGGCTACCTTGTTACGACTTCACCCCAATTATCAACCCCACCTTCGACCGCTGGTTCCAAAAGGTTACCTCACGGGCTTCGGGTGTTGCCGACTCTCATGGTGTGACGGGCGGTGTGTACAAGACCCGGGAACGTATTCAC
>Locus:intergenic253_4:165605-165497(-)
CTCCCAGCTTCCCACAAGGTTTCACGTGTCTCGTGGTACTCTGGTACAGATCGGGCTTTTTTCTCTTTTTACCTACAGGACTATTACCTTCTATGGTTTAACTTTCCAG
>Locus:intergenic253_5:172090-172051(-)
GTTGCTTGGGCCTATTCTCTGCGACCTACTCTCGTAGGCA
>Locus:intergenic253_2:172836-172800(-)
ATGCGACGAGCCGACATCGAGGTGCCAAACCTCCCCG
>Locus:intergenic252_2:172804-172861(+)
GAGGTTTGGCACCTCGATGTCGGCTCGTCGCATCCTGGGGCTGAAGTAGGTCCCAAGG
>Locus:intergenic259_1:179947-179875(-)
ATATCACTCAAGTTCGGGCGCTTTAACTATAATTTTAACACTACTTTCCTCCTCTACAATTTACTTGTCTATA
>Locus:intergenic286_1:195982-196102(+)
ATGATAATGTATAACAATAAGCTAAAATATATTATCTTTTCTATAAATAATTTAATAGTAGGATATCTTTATTTTGGTAGCAATTCCAAGGGAATAATGGTGTACTATTATACACTAATAA
>Locus:intergenic329_1:224998-224965(-)
ATCGTTATCAATTATAAAGTAAAGGAAACCTTAT
>Locus:intergenic377_2:256496-256442(-)
CATTCGGAAATCTTCGGTTCACAGGCTATTTGCGCCTACCCGAAGCTTATCGCAG
>Locus:intergenic376_1:258528-258591(+)
TCAGGGATTGTGGAGTCGTCTTTGGGATACCACCCTGACAGTACTGGGGTTCTAACCGGAGGCC
>Locus:intergenic377_1:258714-258615(-)
CTTTGCACTCTACGCGCGGTTTCCAACCGCGCTGAGGGAACCTTTGGGCGCCTCCGTTACTTTTTAGGAGGCGACCGCCCCAGTCAAACTGCCCTCCTAG
>Locus:intergenic451_2:310650-310614(-)
TGGTTCTTTAATTCTCTGTTTAATTTTCAAAGTTCAA
>Locus:intergenic451_1:310948-310906(-)
TGTGTTAAGCACGCCGCCAGCGTTCGTCCTGAGCCAGGATCAA
>Locus:intergenic451_4:311765-311708(-)
TTAATCTTGCGACCGTACTTCCCAGGCGGAATACTTATTGTGTTAACTGCGGCACAGA
>Locus:intergenic451_3:312312-312189(-)
CCAAAAGGTTACCTCACGGGCTTCGGGTGTTGCCGACTCTCATGGTGTGACGGGCGGTGTGTACAAGACCCGGGAACGTATTCACCGCGACATTCTGATTCGCGATTACTAGCAACTCCGGCTT
>Locus:intergenic479_5:330614-330569(-)
AAATATTATAAGTACTTCTTTGCAATTAGAGGTATCCCCTGCAAAA
>Locus:intergenic479_2:333624-333564(-)
CCTCCGGTACTCATTCATGGCGCTAGCCCTAAAGCTATTTCGAGGAGAACCAGCTATATCC
>Locus:intergenic479_3:334176-334122(-)
CGTTACTCTGCGGTATCGGAATATCAACCGATTGTCCATCACCTACGCCTTTCGG
>Locus:intergenic479_1:337682-337562(-)
GGTGATCCAGCCGCAGGTTCTCCTACGGCTACCTTGTTACGACTTCACCCCAATTATCAACCCCACCTTCGACCGCTGGTTCCAAAAGGTTACCTCACGGGCTTCGGGTGTTGCCGACTCT
>Locus:intergenic478_1:340191-340260(+)
CGCGTAGAGTGCAAAGGCAGAAGGGAGCCTGACTGCGACACAAACAAGTGGAGCAGAGACGAAAGTCGGG
>Locus:intergenic479_4:345242-345206(-)
ATGTCCCGTGACCAGTTTCATGGCCTCCGGTTAGAAC
>Locus:intergenic480_1:349175-349211(+)
AACAAAGAAGTGTTGAAATCGTTAAAAATATGGTATA
>Locus:intergenic901_1:612317-612173(-)
GACTTACATTTTTTAAACTTTGGAATAACAAAAATCATAATCATGGATATCACAAAAACCATAATTCCTAGCATTACTACAGTAGCAACCGTTCACTCAAATCCTTTTCCCTCAATCTTTGTAATTGACCATACTCCTAAGATTG
>Locus:intergenic911_1:618611-618563(-)
CATTTATCAATAATATCTGTTCCTATAATACACACAATAAGCACAAATT
>Locus:intergenic953_1:643263-643221(-)
TGTAAGAATTATATCATAAAATGTAAAAATAAAGTTATTATAT
>Locus:intergenic985_1:665086-665026(-)
AATAGCGGTAGCAATATTACACACCTTTTACTCTTAACTTCTCTTCTAACTTATAGGAAAT
>Locus:intergenic1043_1:716455-716389(-)
TTGTTCTCTACAAAAGAATGTGATATATTTATGAAGTTGTATAAAATCCATAAACAAAAGAGGCGAT
>Locus:intergenic1046_1:717297-717447(+)
TTAATAAAAGCGCAGCAGGGAGAGTTAGATGCTGTAATAGTATATAAAAAACTATCATCTATACTAAAGGAAGAAGAGTATAAAAAAACATTTTTGAGCATTGCTGCTGACGAAGGAAAACATGCAGCAATACTCAAAAAGTATACCGAAG
>Locus:intergenic1097_1:748711-748666(-)
ATAATATTCATATATTTAGAAAATAATATTATTACAATTTTACATA
>Locus:intergenic1189_1:803119-803008(-)
CTTATTACGTTCACGTGTTCAAAAATGATATTGGCATTTTTGTTTTCTTATATTTTTCATAGTAAAATTGTATTCTTTTATATTATACCACATTTTGAACACGTGAACATTT
>Locus:intergenic1271_1:860607-860574(-)
CATTTCCTTTCTAAGAATGTTATACTTATGAAAG
>Locus:intergenic1446_1:974788-974854(+)
CCTATACGCCTTTTTTTATTAAATACCTATCATAAAATTTCATCTGTGATATTTCAGGATAATTTTC
>Locus:intergenic1446_2:974904-974976(+)
CCTGATATTAAAAATAATAAACCTATTAATAAGAACATAGACATATTAACCAACTCCCTTCAGTTACTATTAT
>Locus:intergenic1491_1:1002497-1002434(-)
CCAAAATCCAAACCTCTACCTAAAAATACTAAAATATCAGACACAAGTATAATTTTAATAGACT
>Locus:intergenic1647_3:1106287-1106236(-)
GGCGGAATACTTATTGTGTTAACTGCGGCACAGAAGGAGTCGATACCTCCTA
>Locus:intergenic1647_1:1107243-1107183(-)
TTCGGAAATCTTCGGTTCACAGGCTATTTGCGCCTACCCGAAGCTTATCGCAGCTTATCAC
>Locus:intergenic1646_1:1108316-1108367(+)
AGCTGTGAACTTGTACTTCGTACAAGTGGTAGAGGAGCATCCTGTATGGGCT
>Locus:intergenic1647_2:1109881-1109836(-)
TCAGCGTTTATCCCTTCCCGACATAGCTACCCAGCCGTGCCTTTGG
>Locus:intergenic1733_1:1158306-1158267(-)
TTTGACATTTTTATAATTTCAATGTACAATTACATTAAAA
>Locus:intergenic1736_1:1159617-1159665(+)
GACCTTAAATTGCAAAAAATAATTTGTGATGATAATATATACTTACGCA
>Locus:intergenic1788_1:1191424-1191538(+)
AATAGAGCCATGGAGATGAATTATCCGCTTAACGCGTTAAAATTTTTAAGGTGGACTTTTATTAATAAGGTCAATCAGAGTGGTACCGCGAAATATAATCGTCTCTGCAGTTATG
>Locus:intergenic1796_1:1197617-1197659(+)
TATGCATTTAAGGACAATGTGAATTTTAGAGGAAAACCATACC
>Locus:intergenic1842_1:1223198-1223291(+)
TTAGCTGTTGATAATTTATATCAAGGTCAAAGTCTTGGAAGCAAAATGATAAATGATTGCCTTATACATTGTATAGCTAGTCATGGTGGAGAAG
>Locus:intergenic1862_1:1249773-1249806(+)
ACCTATAACAAAGGACACCATACTAAAATCCAAT
>Locus:intergenic1863_1:1249878-1249842(-)
TATATTAAAACTTTAATAATACCCTATTATATCATAA
>Locus:intergenic2279_1:1467550-1467496(-)
GCATATTTCTTACACTACTTCTATAGCCCCACCAATAATCAAATATTTAATTTAT
>Locus:intergenic2375_1:1528775-1528721(-)
TTTCAAATAAATCATAAAATATATATCTCATTTCTATTACGATATTATCTCATAT
>Locus:intergenic2706_1:1727817-1727859(+)
AAACTATCATATGGGAATTACATAAATATGATTTTTTCATTTT
>Locus:intergenic3109_1:1976363-1976318(-)
GAAATTTTATCACTAAATAGTAATTATACTATAGTACAATTCTTTT
>Locus:intergenic3141_1:1996542-1996497(-)
AATTCATGTTTTAACATTTGTTATAATAATAAAAATATAATTATTT
>Locus:intergenic3227_1:2046802-2046766(-)
AAAAGTGATAGAAAAAGAAGAGAATGTTTTAGACATA
>Locus:intergenic3286_1:2062693-2062732(+)
AAAGCACTCCGCCTAAATCCGATACATAATAATCTTTTAA
>Locus:intergenic3292_1:2064820-2064856(+)
TTATTAAACATTCTAATTCATCTTTTGTTAATTTATC
>Locus:intergenic3426_1:2138604-2138715(+)
CGCTTTAGTAATTTCAGCTTATCAACAATATTATTACTTTACAATATCACTTTTCTCAATATTTCCATTCAAAGGATTAATAAAATATCTTCTAGCATAGAAATCTTTTGCA
>Locus:intergenic3442_1:2143597-2143648(+)
GATTATTATTTATTTCTATATTTTTATTATCTAGTGCATCTCTTGTTTAATC
>Locus:intergenic3459_1:2152955-2152922(-)
ATATTAAGGTTAAGAATTTTGATTTTTAAAGTTC
>Locus:intergenic3862_1:2384195-2384258(+)
TGGCATGAATTTGCACATTCCTTACATCCAGGTTTTTTAAGACTTTCTTTTATATTTGATTTAT
>Locus:intergenic4180_1:2579769-2579826(+)
TTTAGTTATTTTTCCATCTTTTTTAAACAATTTTTATATAGGATTAAAGTTTTTGCTA
>Locus:intergenic4300_1:2641067-2641130(+)
AAAACTTATTCATATATTAAATCCAATGGCCGCTTTACTTGTAGCTCCCTATACTCAAAATATT
>Locus:intergenic4316_1:2650031-2650139(+)
ATATATGATAGATTTTCCTATCATGTATTTTATCGTATCTTCTTTTCACATATTTACAATCCAATTTATGGATACAATTATCAACCTCATATTGAATGCTACTTCTTAT
>Locus:intergenic4354_1:2667075-2667123(+)
TGTAATCTACAAATTGTATGGTCATCATGTCCATGTGAAATAACTATAC
>Locus:intergenic4380_1:2684546-2684582(+)
AACTTTTTTCGTATTAAGAAGTATATTAAATCCTCAT
>Locus:intergenic4388_1:2699076-2699136(+)
GTCACTATTTATATTATACCTAATTTCGACATATTTTTTAAGCTTTATTTAAAATATATTA
>Locus:intergenic4390_2:2700397-2700430(+)
ATTAGTAAACTCCGTATTATGTTAATTCTGTATT
>Locus:intergenic4390_1:2700760-2700808(+)
AAAACCACTGTAAATCCTTTTATTAATACCCTCTTAACTAGTCTGCTGA
>Locus:intergenic4445_1:2727764-2727719(-)
AACTGCAATTCTATTATACTTTTTTATTATCAAAAAGTAAATATTA
>Locus:intergenic4474_1:2749454-2749496(+)
ATCGAATGGAATAAATCCATTCGATTTTACTCAATTAAAAGTT
>Locus:intergenic4477_1:2751149-2751059(-)
AAGGTGAACACCATGCTTTCATTGATTATAAAGTTACTGTTAATACGTGATTACTACAGTAGTGATTTTTGTGAGCAAGTGGTTATATGGA
>Locus:intergenic4519_1:2779326-2779203(-)
GAATCCCTGATGACGCACCATTTTTTAATTGAATGCAACGGGGTGTGGCGCAGATGGGAGCGCGCGTGGTTTGGGACCATGAGGTCGCAGGTTCAATCCCTGTCACCCCGACCAATATATATAA
>Locus:intergenic4519_3:2780320-2780266(-)
CTCAATGGTAGAGTGCTAGCCTTCCAAGCTAGTTACGAGGGTTCGATTCCCTCTA
>Locus:intergenic4519_2:2780621-2780576(-)
CATCCCAGCCAATTTAAAAAATATAAAATATATGGTTTATTAGCTC
>Locus:intergenic4518_1:2780605-2780713(+)
TTAAATTGGCTGGGATGGCAGGATTCGAACCTACGGAATGCAGGAGTCAAAGTCCTGTGCCTTACCACTTGGCTACATCCCAACAACAGGGTGAATATAGGGTCTCGAA
>Locus:intergenic4667_1:2870385-2870328(-)
ATTAAATATTACTTAGCTCACTTAAAGATACTATATAATAATTATATAATTACATCAT
>Locus:intergenic4840_1:2971827-2971938(+)
CTTTACTGTCGGCTCCGGAATCAAACCGGATCATACCTAAAAAGGCTCGCGGGCTATACCGCCGGTAGGGAATTTCACCCTGCCCTGAAGATCATTCTTTATTTTTTTATAT
>Locus:intergenic4864_1:2991236-2991350(+)
CACTTCCTCCTACAATATAAAAATAAAAGTCTCCTCAATAAGAAGAGACTTAACATTCTCTCTCTTATCTTGCAGAATAATTCTGCAGGAATTGGCACCATTATGTACTTAAATT
>Locus:intergenic4865_1:2991580-2991478(-)
GGAATTCCCGAGTGGCCAAAGGGGGCAGACTGTAAATCTGTTAGCTCAGCTTTCCATGGTTCGAATCCATGTTCCTCCACCATAAAAGACACACAAGTGTCTT
>Locus:intergenic4923_1:3021721-3021640(-)
TGCTTCAAAATAAAGTATGGAGGTGAAAATATGACATTTAACACTTCTATAGCTATTGCAATTAAGAATAAATATGGTGGAT
>Locus:intergenic5100_1:3127171-3127240(+)
TATGGTTATGATTTTGTATCCATTCATAATAATTCTATTTTTCTTTATTTTTCTGTGCATTTCGTTATTT
>Locus:intergenic5185_1:3179332-3179293(-)
TCAAGTTTTATCCTAGTAGTCAACCTATATTTTTTTGTAG
>Locus:intergenic5284_1:3249877-3249949(+)
CCTCCAAAAATTGTATTTTTAATATATAAATTACTTTTCCTTAAAATAAAAAAGAGAATACCCTTTGGCATTC
>Locus:intergenic5308_1:3258415-3258538(+)
AGTCTATTTCCGATAACAGCCTTTTCTACGCCCTTAAAAAAGCTCTCTTTAGTCACTTTAATAAGCTTTGCAGCTTCCTCTGATATCTCTCCAATAGCAAAAGTCCTAGCAGCATCCCCTTGGT
>Locus:intergenic5378_1:3287066-3287150(+)
ATGCTTTATCTGTTGGTCTTTCTGGTGTTGGGATGTATGCATCTACTTCTGCCATTAAGTCTTTTATTGGTTTTATTGCTTCTGC
>Locus:intergenic5419_1:3316387-3316351(-)
AGATACAGTAAAGCTTTTAAACTGGTTTCTTTATTTT
>Locus:intergenic5445_1:3332726-3332636(-)
GCGCCGATGGTACTGCAGGGGCAGCCCTGTGGGAGAGTAGGTCATTGCCGGGTAAAATGTTATTCCGCGATAGCTCAACGGTGGAGCACTC
>Locus:intergenic5444_1:3333054-3333123(+)
CCTTTGGTAAGACAACTGGTACACCAGAGGTCAGTCCATCCCGGTCCTCTCGTACTAAGGACAGCTCCTC
>Locus:intergenic5518_1:3385152-3385266(+)
CTACAATTAAAGCAAAAATTTTTATTATCTTCTAATTCATTACTACAATTAGCACAGAGTTTCATACTTACCTTCCTTCCAGAGCACCAATTATTATCTAAAGTGCCAATATATA
>Locus:intergenic5524_1:3388748-3388835(+)
TCTGTCAAAAAAACTCTGCTTATTCTTCTATCATTTTTATCTCTTATTTTTTCTACAAGTCCTTTATTCTCAAGTCTAGTTATTCTTT
>Locus:intergenic5586_1:3423963-3424002(+)
TATTTTTATTTAAATTTTAATATAATTAAAATTTATAGTT
>Locus:intergenic5624_1:3459532-3459640(+)
AGAAAAATTACTAAATACATCCAGTGTATCTATTCCATCATAATAGCTATAAAGCAAAATTTGATACTCATTTTCATTTTTAGTTACTATATAGCCATTACCTTTACTT
>Locus:intergenic5625_2:3459858-3459789(-)
TATGATACAGCATATATGCTTCCATTTATAATTCATAGAAGTATGAGACAAAGTGAAAAAAGTGGAAATT
>Locus:intergenic5625_1:3460242-3460131(-)
CTTGAGGCGATTCAAAGTGAAATTGAATTTAAGTATGTAAGGCTTCTAAATGTAATCAGTGTGGATATGGGGATATTTCCAGGATCTGAATTCTGTAATTGGAACAGAGCTA
>Locus:intergenic5717_1:3521627-3521588(-)
TATATTAAAGTAAATAATATTATAACAGATTATGAGGGAT
>Locus:intergenic5737_1:3536304-3536268(-)
AATAAAATAATTTTAGGATTTTTAAGAAATTATATAA
>Locus:intergenic5754_1:3544631-3544688(+)
ATCAACTATTTTAATTATTATTTTAATCTAATTAACAAACATCCCTTAAATTTTAACT
>Locus:intergenic5778_1:3559709-3559781(+)
ATTAAGCCACTTTTCTATTATGCTTTTAACATTGTCCATCATTTTAGCTCTATTTTCATAAGCAAAATCAAGA
>Locus:intergenic5801_1:3579822-3579780(-)
AATAGCATTTTTAGTCTTGGAGAATATAATATATTTTGTGTGA
>Locus:intergenic6027_1:3722319-3722223(-)
AAGCTAACGACAAGAGAACAACAAAAAAGACTACTGCATATGTTAATATCAAAAATAACTATAAATAAAGTTAGGGATATAGAATCAATAGAGCTTA
>Locus:intergenic6073_1:3745739-3745670(-)
TTAAAGAAAATGAATCATGTATATGATGTAAGGTATAGTACATTATGCCTTATAAAAAATTCTAAGGTTA
>Locus:intergenic6080_1:3750146-3750212(+)
ATTTATTTTACCTTAAAGCTATTTTATAAAGCTGTTTTACTATCCATATCTTTCCCCAAAAGTTACC
>Locus:intergenic6101_1:3766580-3766532(-)
ATCATTTCAGAACCACTTGATTTATCACCATGTAATCTTAAAATATATT
>Locus:intergenic6141_2:3789309-3789267(-)
ACAAATTGCGGCTTGGTAGCTCAGCTGGTTAGAGTGCTGGCCT
>Locus:intergenic6141_1:3789763-3789688(-)
TACGGGTCACTTTTAAACATTAATTTGTGGGCGTTTAGCTCAGCTGGGAGAGCATCTGCCTTACAAGCAGAGGGTC
>Locus:intergenic6141_3:3789787-3789715(-)
GTGGTAACATGGGTTCGATTCCCGTACGGGTCACTTTTAAACATTAATTTGTGGGCGTTTAGCTCAGCTGGGA
>Locus:intergenic6257_1:3858882-3858846(-)
TATATTTATAATATACTACACAATGAAAAAATAGTCA
>Locus:intergenic6256_1:3858889-3858979(+)
TTGTATAAATTAACAATTATAAAGAATTTGAGTAATTTCTTTATAATTTGTGATACTAAAAAGGAATTATATATTAAAGGTGGTGTACTTT
>Locus:intergenic14_2:9720-9789(+)
GAGTTTGATCCTGGCTCAGGACGAACGCTGGCGGCGTGCTTAACACATGCAAGTCGAGCGGGGAACTTCG
>Locus:intergenic15_2:12492-12378(-)
AACATCCTAGTTGTCTTAGAAATCCCACATCCTTTACCACTTAATCTATACTTTGGGACCTTAGCTGGTGATCTGGGCTGTTTCCCTTTTGACTACGGATCTTATCATTCGCAGT
>Locus:intergenic15_1:14033-13982(-)
TCGCCCGCGACGGATAGGGACCGAACTGTCTCACGACGTTCTGAACCCAGCT
>Locus:intergenic14_1:14539-14590(+)
GTCGGTCCGGGGTTCGAGTCCCTGAAGGTCCACCATGGGGGATTAGCTCAGC
>Locus:intergenic67_1:45890-45854(-)
AAACCGCTGCTCTATCCTACTGAGCTACGAGCACATA
>Locus:intergenic67_2:45986-45887(-)
GTTTTAGAGAAAGCAAAAAGACCTTGCAATACTTTCATATTACAAGGTCTTTTTGGTGTGCCCGATAGGAATCGAACCTACGGCACGCGGTTTAGGAAAC
>Locus:intergenic119_1:76510-76399(-)
CTCTTTAATCTTATAAATATTTCAATACCTATTATAACATTTCCTTGTGCCTTAATTAATTCTGTTACCTTAATACAAAATAGCAGAATGAAAAATATTCATCCTGCTATTT
>Locus:intergenic138_1:86547-86586(+)
AATGAGTACTTTACAAACAACAAATTTCCAGAGAAAAATA
>Locus:intergenic209_1:136135-135985(-)
ATTGACCAAGATGAGGCAAACCCCACAAATTATAGCCTCAAACAAGGAATTCAACCCTGCTACAGCGGATTGCAGGTACAAGGCACCGCTAACTCCCCGTCTAGCACAGCAAAGATTAAATGGCGGAGAAAGAGGGATTCGAACCCTCGGT
>Locus:intergenic230_1:143921-143993(+)
CTGTGCATCAATTACTTCTTCACCTTGAGTTCTAACTCTAGGCTTTTTTCCGGTAACCCAGTACTCTATTTTA
>Locus:intergenic253_2:159126-159069(-)
TATTCATCGTTTACGGCGTGGACTACCAGGGTATCTAATCCTGTTTGCTCCCCACGCT
>Locus:intergenic253_1:164864-164789(-)
TGCCGACTCTCATGGTGTGACGGGCGGTGTGTACAAGACCCGGGAACGTATTCACCGCGACATTCTGATTCGCGAT
>Locus:intergenic253_4:169372-169291(-)
TATCTAATCCTGTTTGCTCCCCACGCTTTCATGCCTCAGCGTCAGTTACAGTCCAGAAGGCCGCCTTCGCCACTGGTATTCT
>Locus:intergenic253_3:172659-172557(-)
GCTCCCTTCTGCCTTTGCACTCTACGCGCGGTTTCCAACCGCGCTGAGGGAACCTTTGGGCGCCTCCGTTACTTTTTAGGAGGCGACCGCCCCAGTCAAACTG
>Locus:intergenic261_1:182185-182131(-)
TTATCTATACAAATAAATAGAAAGTCGCATACTCTCATTAAATCAAGAATATGCG
>Locus:intergenic268_1:186600-186744(+)
ATTCCAAAGGAGGAGCTCAAATGCCGTACTTATGAGTGGCAAGCTAACAAATGGATGGATAGAATGTTTAATAATATTACCAAAGAATTTATGTATGTAGCAGAAAACAGTCAAGGAGAGATAATAGGCTTTGCTTCAGGTGAGA
>Locus:intergenic268_2:187020-187077(+)
GGTAGAGGAAATTTATATTTAAAAGAAGCACAAAGAATTATTAAACAAAATAATACGA
>Locus:intergenic298_1:204876-204924(+)
GATTTTTTAGCATTATGTATTGCATCCTTTCAAATTCTGTTACCTATCT
>Locus:intergenic377_1:255850-255799(-)
GACGTCATCCCCACCTTCCTCCCGGTTAACCCGGGCAGTCTCACTAGAGTGC
>Locus:intergenic377_2:256195-256132(-)
AAGGAGGTGATCCAGCCGCAGGTTCTCCTACGGCTACCTTGTTACGACTTCACCCCAATTATCA
>Locus:intergenic377_4:256294-256204(-)
AATTTTCAAAGTACAAATTTAGAGAGAATTAAACTCTCAAAATTAAACAGAGAACAAAGAACCTTCATGGAAATTACATTTCCATGTCGAC
>Locus:intergenic377_3:258122-258056(-)
AGGCACCCCTTCTCCCGAAGTTACGGGGTCAATTTGCCGAGTTCCTTAACAGCAATTCTTCCGATGG
>Locus:intergenic379_1:262480-262384(-)
CAATACATTTTTTTAAAAAAATTTCACATTAAAGCATATATGAACACAAACACACATGCTGTCATAAAAAAGTACCAGCCATTAATTAGGCTGGTAC
>Locus:intergenic379_2:262456-262402(-)
CACATTAAAGCATATATGAACACAAACACACATGCTGTCATAAAAAAGTACCAGC
>Locus:intergenic408_1:281910-281955(+)
ATAAAAGAGGAAGGTCTCTATTCAGAAGATCAATATGAAGAAATAG
>Locus:intergenic450_1:311192-311258(+)
GCCACATTGGAACTGAGACACGGTCCAGACTCCTACGGGAGGCAGCAGTGGGGAATATTGCACAATG
>Locus:intergenic451_1:311395-311254(-)
ACGTATTACCGCGGCTGCTGGCACGTAGTTAGCCGTGGCTTCCTCCTATGGTACCGTCATTATCGTCCCATAAGACAGAGTTTTACGATCCGAAGACCTTCATCACTCACGCGGCGTTGCTGCATCAGGGTTTCCCCCATTG
>Locus:intergenic451_2:314621-314513(-)
CATCTTCACTTGCACTACAATTTCGCCGGATTTGCTGTTGAGACAGTGCCCAAATCATTACGCCATTCGTGCGGGTCGGAACTTACCCGACAAGGAATTTCGCTACCTT
>Locus:intergenic451_3:314638-314518(-)
CAATCGCGGGTAGCAAGCATCTTCACTTGCACTACAATTTCGCCGGATTTGCTGTTGAGACAGTGCCCAAATCATTACGCCATTCGTGCGGGTCGGAACTTACCCGACAAGGAATTTCGCT
>Locus:intergenic479_3:333316-333268(-)
CACACATTAACGTGTTTTGATCGGTTGTGGACACACGGTTTCAGGTTCT
>Locus:intergenic479_1:333819-333780(-)
CTAGTTGTCTTAGAAATCCCACATCCTTTACCACTTAATC
>Locus:intergenic479_2:339203-339161(-)
GGTTTTCGACCACTAAGATTCTCACTTAGTTCTCGCTACTTAT
>Locus:intergenic479_4:341746-341659(-)
GAGTTTTACGATCCGAAGACCTTCATCACTCACGCGGCGTTGCTGCATCAGGGTTTCCCCCATTGTGCAATATTCCCCACTGCTGCCT
>Locus:intergenic478_1:343389-343443(+)
AAAAAAGCCCGATCTGTACCAGAGTACCACGAGACACGTGAAACCTTGTGGGAAG
>Locus:intergenic539_1:380307-380235(-)
AATACATCTGGAACACGTTCTCTATTGGGTGCAGAACCAACCTGGGGTTGGAATATATCAAAGCTTTTATTTT
>Locus:intergenic566_1:400225-400282(+)
GATATTATATCTCTAAGTGGAGCAGGCAGCAAACGTCTCTTTAATGTTGCTAAAGATA
>Locus:intergenic719_1:487867-487831(-)
GAAAATTATATTTATTTTGAAAAAAGCTTTACTAATT
>Locus:intergenic773_1:520039-519919(-)
TACCTTCTTAACTTATATTATAGGTTATGCGGCTGGAGTAAAAATCACATCTGTATTTATAATACAAATAATATTTTATTTATATATAATTTTTGCTTCTGCAAAATACTTTTTCAAACCA
>Locus:intergenic818_1:550785-550827(+)
AACTATAGCTTAATAAATGGACTATTTTTAAATGATAATATTA
>Locus:intergenic824_1:554169-554208(+)
ATATTCTTTCAATTTAGGTTTACATTAAGTTATGGAAGTC
>Locus:intergenic851_1:568617-568575(-)
TGCATTTTTTCTGATTTTAGTTTAAAATTTACTTTTTGTTCAC
>Locus:intergenic901_1:611818-611749(-)
ACTAAACTGATAAATGCTTGGATCAACTCTCTAACTCTCAAACGCTTTAATAATTTAATCATGTTTTCTC
>Locus:intergenic956_1:645811-645847(+)
CCTAAAGGTTTAACCACCTATTTTTCTATTATTTGCA
>Locus:intergenic1112_1:761528-761561(+)
GGTTTGCCAACAACAACTAAAGTATATTGGAGGT
>Locus:intergenic1175_1:793544-793454(-)
ATACAGCTTCCATTTAGGAATTTTTCAGCTAACATTCCCTCTCTTAAAACTTTCACTATACTACTTTACTTTATCAAAGCATTTCTGACTA
>Locus:intergenic1182_1:798747-798792(+)
GTTAATTTATGTGATATTTATTATAATAAGACTCTAAAAGTTGATT
>Locus:intergenic1207_1:815835-815781(-)
GATATTTATGGTATATTTTGTATTGTAAATACAAATCTAAACAACTATAACCTCA
>Locus:intergenic1405_1:949091-949028(-)
ATGTTTCTCAAACAGATACACTGTATTTTTGTAACAAGTCAACCTCCTCTCTACTTTTTTCAGT
>Locus:intergenic1447_1:975241-975175(-)
AAAAAATCACTTACCTTTTTTATATTTTACCTAAACTTATATTTATATGTATTTAACTTAATTTTAT
>Locus:intergenic1510_1:1011189-1011222(+)
TTTATATTGCAATATAATTATACATGTTGTATTA
>Locus:intergenic1615_1:1086785-1086716(-)
GATTATTTGGTTATCATATTATTTAATTTTAACCATTACAAACTTTATTATATATTCTACGGGTTAAATA
>Locus:intergenic1647_1:1106090-1106054(-)
TACACTAGGAATTCTGCCTTCCTCTCCTGCACTCCAG
>Locus:intergenic1894_1:1270489-1270528(+)
GGTTCAAGTCCCGTCTCTCGCACCAAAATAAATGATTTTC
>Locus:intergenic1971_1:1313972-1313912(-)
ATGCTTACTGTTGTAAGTCGTTTAAGTTGTTTCCCTCAAGCACATGTATATAATACAATAT
>Locus:intergenic2116_1:1377153-1377186(+)
ATTATTAGTACATTAGTTCTTGAAGTGCATACAA
>Locus:intergenic2323_1:1494104-1494044(-)
TTTTTATTATTACTTTTCTTAATTAATACCTTTTCGGTTGCCATCCTTTATCCTGCTTTAC
>Locus:intergenic2376_1:1530619-1530697(+)
CTTTTCAACTTTTTTTATCATATCTTTAACCATTTGACCACCAACATTATACTGCTTATCATTTGGGTTGGTTATGTTA
>Locus:intergenic2423_1:1561606-1561516(-)
TCTATATTAGATTATTTCCGAGACCGCGTCAATTATATTGTCTACATCATTTTGAAAAAGCAAAAAAACAGATTTTCTTTATTCTATAAAA
>Locus:intergenic2475_1:1594005-1593963(-)
ATTCAAGATTTTTTTCACATACTTTTTAAAATAATCCTTATTC
>Locus:intergenic2518_1:1622309-1622351(+)
TTTTATATATACTTTTTTAGAACAATAAGAGAAGAAAAGTTTA
>Locus:intergenic2564_1:1647354-1647417(+)
CCACAAGGAGCACTTGGGGAATGGATACTTAAAGATATATTAGGACTTAAAGGCAGAAAGATTG
>Locus:intergenic2569_1:1650130-1650082(-)
TACAATTATAGGTTAAGTATTAACTATTTCAAACAATTAATTAGTATAA
>Locus:intergenic2709_1:1730497-1730461(-)
AAAACAATTAATAAAAAGCAAAAAACCCCTACATATT
>Locus:intergenic2804_1:1782818-1782875(+)
GGGGCAGTTAAAGCTGAGCAATCTATATCAAAAATAGATGAAGTTGAAGTAAAGTTTA
>Locus:intergenic2811_1:1787154-1787109(-)
TGCTATTCCTTGCGTTCTGGCTGTCCAAAAATATATATTGGATTAT
>Locus:intergenic3020_1:1921602-1921647(+)
GCTTATGAATCTATCTATAAGAATAATGATATAAAAAAATGTCAAA
>Locus:intergenic3041_1:1936319-1936247(-)
TTATCAACTTATCTATTAAAAATAATATCATATATGTTTTTTTTATTCAACCTTATTTTTTACAATTCCGACA
>Locus:intergenic3114_1:1982275-1982386(+)
TGCCTAAAAGCTATAGAAGATTATATACCTGTAAGAAATCAAAAAGCTTCATCAATAAAAATTGAAGATAAAGATGCCCTTTTCATAAGTAGAAAACTCACTAGAATAAATC
>Locus:intergenic3236_1:2048586-2048622(+)
CTAGGTGACTCAATTATATATTTATGTACTCCAATTT
>Locus:intergenic3308_1:2071908-2071944(+)
TCATTTAGAATTTTATTAATTATCTCTTGTGGCAACC
>Locus:intergenic3312_1:2074066-2074150(+)
GATATTATTTCATATGCTAACTATAAACTTATGACAAAAGAGGGCCGCCGCAACAGATATACTTTTGCTGGTGCTGAATATTTCA
>Locus:intergenic3362_1:2100417-2100540(+)
AAAAAATATCTTTTGAAAGGTACAATTGCATTGATTAATAATAAAAATATCCAACCACAAACATTAGAAGAAGGTTCAGCTCAATCCAACACTAAAATTGAAGAATTAGAAGCTCAAATAATTT
>Locus:intergenic3426_1:2138614-2138683(+)
ATTTCAGCTTATCAACAATATTATTACTTTACAATATCACTTTTCTCAATATTTCCATTCAAAGGATTAA
>Locus:intergenic3695_1:2276370-2276331(-)
TTAAAAAGTTATTCCATTAATATAAAAAGTGGTGCTGCTC
>Locus:intergenic3694_1:2276661-2276694(+)
GATAATATTAATAGTTTTGTAAGTAGGAGGAGAT
>Locus:intergenic3696_1:2277628-2277673(+)
TTAAATAATCCATTTTTTACTTGTAATATAAAATCCACTGGTGAAA
>Locus:intergenic3832_1:2358435-2358480(+)
AATACAAAATTTACGCTCTATAATAATATTTATAGTGTAAATTTCC
>Locus:intergenic3969_1:2446660-2446627(-)
GCACCCTCTTTCTCAGTATTAAAATGTAATTTTA
>Locus:intergenic4027_1:2480217-2480094(-)
GAACGTCGCGAGTTCGAATCTCGTCTTCCGCTCCATAGCATAGGGCGCTATAGCCAAGTGGTAAGGCAGAGGTCTGCAAAACCTTTATCCCCAGTTCAAATCTGGGTGGCGCCTCCAATTTACT
>Locus:intergenic4038_1:2486545-2486641(+)
ATATTTAAGCAAAATAGCGCAAAGCCTTTAAAACAATTTACTTTTTTCTATAAAGTAATTGTCTTTTATGTAAATTTTTTTCATAAATTACCAGTTG
>Locus:intergenic4091_1:2526342-2526294(-)
CTTAATATAGGGAAATATAGATTACACCTAATAGTTTTGTTAAAAATTA
>Locus:intergenic4116_1:2540650-2540719(+)
TTTAGAATTTATATGCAATATTTAATTATATATAATAAATTATTACTTTACAATGTTCACAAAAATATTA
>Locus:intergenic4180_1:2579849-2579912(+)
TTCAACGTTGTACTTTATAAATCTATAATAATAAAAGAATGTTCAATAAATTTTCTTATCAAAC
>Locus:intergenic4268_1:2619609-2619720(+)
TTTTCTCAGTTTCCCCATGACTCAATTATTGTATATTTTCCCTTTATTCAGCTGATCTTAAATGCTCTAATATATCACTTTAATTACATCTTCGCTTGTTATATAGAAAATC
>Locus:intergenic4299_1:2639423-2639372(-)
TTTAGGTTAAGTGGTATAATTTTACTTAAAAGGATTCTAAAAATATTTGGAG
>Locus:intergenic4354_1:2667248-2667293(+)
ACAATAATATTGGTCAATATATGTATTATATTATCTACTAAAACTT
>Locus:intergenic4406_1:2707745-2707805(+)
TACTTATACTTAAGTTTATTTTTTATTGTTTATTTCTTTCAACGAACTTGCAATATAAATT
>Locus:intergenic4408_1:2708596-2708686(+)
CTTTTAATACAAGCTCTTTTCCATAATTTTTTAGTTTTCAAACTTTTGACAATACCTATTGTAGCAGTTTTAAATAATGCAGATGTAGTAG
>Locus:intergenic4519_1:2780364-2780316(-)
CGCGAGTTCGAATCTCGTCTTCCGCTCCAAATATGCGGGTGTAACTCAA
>Locus:intergenic4540_1:2794430-2794499(+)
CAAAACTATAGCATAATTTTATCATTATTCATTTCAAAATGCCACAAAAGTTTTATTAACATTTATGTCC
>Locus:intergenic4584_1:2821166-2821205(+)
AGTTATTCTACTGCTTTTACTGATTTTTCTGCAAGAGTAT
>Locus:intergenic4669_1:2872005-2871945(-)
CCTGTCCATACTATTTCTACGCACCATCCTGCAATGCCATATATTATAAATCTTAAAATTT
>Locus:intergenic4688_1:2884193-2884235(+)
AGTGTTATTACGGTATTTTTTTATAAATTACTCCTAGCTTATC
>Locus:intergenic4805_1:2952969-2952861(-)
AAATTACCATTGAATGTAATAAAAAAAGTATATTATAATTATAAAAACGTAAATACAAATTTCGATAATATAAGATATAATAGTATATATTTTACATGCAATTCTAAAC
>Locus:intergenic4833_1:2966832-2966775(-)
ATATTATTATTAATACTGTTATACAACAAAAGAAAACGTTACCGTAAAGGGAGGAAGT
>Locus:intergenic4946_1:3039310-3039355(+)
AAAAATGATAAAATTTTTTTTAAACTTCTCCCTTTATATAATAACA
>Locus:intergenic5096_1:3124638-3124674(+)
AAATATGTAAGATTGAACTTTCCTATAATTAATTATA
>Locus:intergenic5364_1:3282744-3282858(+)
AATTTGAATTGTCAACACCCTTTTCAAGCCATTTTTATATGTTTTAATTTATTTACAGTAAAACATCTCTATATAGTTTTTTTAGATATCGCAGAAACTATAATTTATATAAAAA
>Locus:intergenic5378_1:3287117-3287225(+)
CCATTAAGTCTTTTATTGGTTTTATTGCTTCTGCATCATCTGGATTCTGTAATGCTTTTAACGCACTTCCTACTACGATTGGTGTATCATCGCCTGGGAATCCATATTC
>Locus:intergenic5444_1:3332451-3332487(+)
CTCCCTATAGTTTATAATATTTTTTGCAATTATAGAT
>Locus:intergenic5463_2:3354442-3354331(-)
TATGGCGGAATAGCTCAGCTGGCTAGAGCATTCGGTTCATACCCGAAGTGTCGTAGGTTCAAGTCCTATTTCCGCTACCAAGTCAAGAAGCTTTCACAAGTATGTGAAAGCT
>Locus:intergenic5463_1:3354711-3354669(-)
TATATAAAATTTTATTTAATAAATTTAAATTTATTGTTGACAT
>Locus:intergenic5488_1:3367708-3367780(+)
ATTTCATTTTTATCGTTGAACAATCAGTGCACCCCCATACACATTATTTGTTATAGTAAAGACATTTCCGGCA
>Locus:intergenic5734_1:3535664-3535718(+)
TATAAGCTTCCTAATTGGTTAAGCTATTATAGAACTAAGTTGTTAGTTCAATTTA
>Locus:intergenic5778_1:3559501-3559537(+)
AACAGAAGCTTTCCTTATTACCTTTACCTTCTACAAC
>Locus:intergenic5786_1:3567359-3567467(+)
ACACTTTTATACCCACTTAGTATTTTTCAACATTATAGTATCTTTTTCTACTATTATCGTCTTTTTTCTGTTTTGTCTTATAGTTCCTTTCCTATAAAAAGAAAAGAGT
>Locus:intergenic5866_1:3624788-3624842(+)
AATTCTATCTTGCGAAAACCTTTACTGTGCATATATAAAACGAGTCTCCTAACAT
>Locus:intergenic6010_1:3712510-3712546(+)
TCACTATGTAGGTTATCATACAGAAATTTCATTCTTT
>Locus:intergenic6027_1:3721634-3721562(-)
TCATTACAAGTTTCTAGGAGGAGAGATATGGGAGAAAAGTGGAAATTGATACTGACGAACATAAAACTGAGAT
>Locus:intergenic6036_1:3725989-3726046(+)
ATAATTCTATTATTTAGTTTAGATGTTTATTTTTATATTCACAGCATTTATCATCAAC
>Locus:intergenic6102_1:3769012-3769063(+)
AAATCAAAAAACTGGCAGAGAACTTTTAATTACTCCTTTGCCAGCATAATTC
>Locus:intergenic6141_1:3789790-3789676(-)
ACGGTGGTAACATGGGTTCGATTCCCGTACGGGTCACTTTTAAACATTAATTTGTGGGCGTTTAGCTCAGCTGGGAGAGCATCTGCCTTACAAGCAGAGGGTCACAGGTTCGAGC
>Locus:intergenic6327_1:3903652-3903559(-)
GTACTGAAAATTTATATGGTGGATTCGCAGAACCATGTGACAATTGCCAAAGGACATTTAAAGGAACTTATAACATTGATAATTAGGGGGTATT
>Locus:intergenic6326_1:3903988-3904111(+)
GGGTTATATTTCCAAATACCACTTCCGGCTTCACCTTTTAAGTTTAAATCTCCTAAATCCGCAGTTGAACAAATTTTACTTATTCCATTTGCAACACTACTATCAATAACTTTTCTGGTAAAAT
>Locus:intergenic14_1:10324-10393(+)
GTCTGGAGTGCAGGAGAGGAAGGCAGAATTCCTAGTGTAGCGGTGAAATGCGTAGAGATTAGGAAGAATA
>Locus:intergenic15_1:13411-13360(-)
GATTTGCTGTTGAGACAGTGCCCAAATCATTACGCCATTCGTGCGGGTCGGA
>Locus:intergenic111_1:66734-66689(-)
TTTTCATTTTTATCAAATATCTATATATTATTTTTTCTAACTTCCT
>Locus:intergenic134_1:83789-83939(+)
GAGAGTATTAAAAGAGTATTGATGTTTGTAATTAAAAGCCCCCAAATTTTAATATTTCTAATTTCTGTGGCTTTAGAATCAGAGGTTTGTCATTCAATTACAGTGTTTTTAAATCAACTTCAATATAAGAGAGTAAATATAGATATTAAGT
>Locus:intergenic172_1:110590-110650(+)
AATAAAGAGTTTACCCTTTATATGAAAATAAATATCCACAAAACGACAAAAAAACATTTAA
>Locus:intergenic173_1:110735-110627(-)
TTAACATCAAATACAATTACATATATATATACTGTCATATTTTTATTAATGCCCATTAATATATTATATATGTTTTTTTGTAATATTAAATGTTTTTTTGTCGTTTTGT
>Locus:intergenic175_1:112410-112353(-)
TGTATGTCAACTGAATACCAATTGCATAAGCATGTACTTTATTTCCCAATAATTAAGG
>Locus:intergenic208_1:136073-136106(+)
GTAGCAGGGTTGAATTCCTTGTTTGAGGCTATAA
>Locus:intergenic231_1:144250-144130(-)
CTATATAAATTATCCAATAAGCTCCATAAAGCGAGAATTACCCTTGCAAATGCTGATAAAAATTTAGCAAGTGCAATGGGATTAACTTGTGCTAGTATATTATATAGAGGTAATGATGACG
>Locus:intergenic253_4:169447-169336(-)
GTGTTAACTGCGGCACAGAAGGAGTCGATACCTCCTACACCTAGTATTCATCGTTTACGGCGTGGACTACCAGGGTATCTAATCCTGTTTGCTCCCCACGCTTTCATGCCTC
>Locus:intergenic253_1:171140-171026(-)
GTTCGATTGGAATTTCTCCCCTATCCACAGCTCATCCCATGGTTTTTCAACACCATTGTGGTTCGGGCCTCCACGGAATTTTACTTCCGCTTCACCCTGGCCATGGATAGGTCAC
>Locus:intergenic253_3:172500-172440(-)
TGTCAGGGTGGTATCCCAAAGACGACTCCACAATCCCTGACGGAACTGCTTCCAAGTCTCC
>Locus:intergenic252_1:172716-172824(+)
GACACCTCGTGGGAGGGTCATCGCTCAACGGATAAAAGCTACCTCGGGGATAACAGGCTGATCTCCCCCAAGAGTCCACATCGACGGGGAGGTTTGGCACCTCGATGTC
>Locus:intergenic253_2:172936-172813(-)
ACGGATAGGGACCGAACTGTCTCACGACGTTCTGAACCCAGCTCGCGTGCCGCTTTAATGGGCGAACAGCCCAACCCTTGGGACCTACTTCAGCCCCAGGATGCGACGAGCCGACATCGAGGTG
>Locus:intergenic269_1:186698-186662(-)
TACATACATAAATTCTTTGGTAATATTATTAAACATT
>Locus:intergenic279_1:191963-191927(-)
TGTTACTTTAGTAATAACTTTCAATGTGTAGTAAAAA
>Locus:intergenic286_1:196138-196225(+)
GGTTTGCTTATACTAAATTTCGTCACATATCTTTTTGCAAATAGATTATTTTCTTCAAAATTGTTAAATTATCATTCTGTTTTAAATG
>Locus:intergenic286_2:196404-196464(+)
CGATTCTATAGGACATTCCTTAGTTGCTTTGAATATGAATTTAGAATATGCAGAAAATATT
>Locus:intergenic377_1:255012-254961(-)
ACCGTGTCTCAGTTCCAATGTGGCCGATCACCCTCTCAGGTCGGCTACGCAT
>Locus:intergenic377_3:255004-254962(-)
TCAGTTCCAATGTGGCCGATCACCCTCTCAGGTCGGCTACGCA
>Locus:intergenic376_1:255498-255567(+)
GACTCCTTCTGTGCCGCAGTTAACACAATAAGTATTCCGCCTGGGAAGTACGGTCGCAAGATTAAAACTC
>Locus:intergenic376_2:256562-256607(+)
GGGGAACTGAAACATCTAAGTACCTGGAGGAAGAGAAAGAAAAATC
>Locus:intergenic377_2:258241-258184(-)
CCCCTTAACCTTCCAGCACCGGGCAGGCGTCAGCTCCTATACTTCAGCTTTCGCTTTA
>Locus:intergenic450_1:313395-313431(+)
GAAATTCCAATCGAACTCGGATATAGCTGGTTCTCCT
>Locus:intergenic450_2:313601-313649(+)
AGATCACCAGCTAAGGTCCCAAAGTATAGATTAAGTGGTAAAGGATGTG
>Locus:intergenic451_1:315483-315363(-)
GGTCAAGCCCTCGACCTATTAGTATCAGTCAGCTTAAAATGTTACCATTCTTACACCTCTGACCTATCACCTGTTGTTCTTACAGGGGTCTTACTAACTTATGTTATGGGAAATCTAATCT
>Locus:intergenic479_4:333597-333507(-)
CCTAAAGCTATTTCGAGGAGAACCAGCTATATCCGAGTTCGATTGGAATTTCTCCCCTATCCACAGCTCATCCCATGGTTTTTCAACACCA
>Locus:intergenic479_6:335300-335186(-)
ATGGGCGAACAGCCCAACCCTTGGGACCTACTTCAGCCCCAGGATGCGACGAGCCGACATCGAGGTGCCAAACCTCCCCGTCGATGTGGACTCTTGGGGGAGATCAGCCTGTTAT
>Locus:intergenic479_1:337937-337874(-)
GCAGCTTATCACGTCCTTCATCGGCTTCTAGTGCCAAGGCATTCACCATGCGCCCTTTGTAGCT
>Locus:intergenic478_1:339991-340066(+)
AATAGGTGGGAGACTTGGAAGCAGTTCCGTCAGGGATTGTGGAGTCGTCTTTGGGATACCACCCTGACAGTACTGG
>Locus:intergenic479_5:341425-341383(-)
GTACTCACCCGTCCGCCGCTGGGAACCGAAGTTCCCCGCTCGA
>Locus:intergenic479_3:342701-342590(-)
TCATGGTGTGACGGGCGGTGTGTACAAGACCCGGGAACGTATTCACCGCGACATTCTGATTCGCGATTACTAGCAACTCCGGCTTCATGTAGGCGAGTTTCAGCCTACAATC
>Locus:intergenic478_2:342607-342664(+)
CGCCTACATGAAGCCGGAGTTGCTAGTAATCGCGAATCAGAATGTCGCGGTGAATACG
>Locus:intergenic478_3:344731-344770(+)
AACTTCGGGAGAAGGGGTGCCTACGAGAGTAGGTCGCAGA
>Locus:intergenic479_2:345275-345164(-)
GGCGACCGCCCCAGTCAAACTGCCCTCCTAGCTATGTCCCGTGACCAGTTTCATGGCCTCCGGTTAGAACCCCAGTACTGTCAGGGTGGTATCCCAAAGACGACTCCACAAT
>Locus:intergenic562_1:397398-397452(+)
CCGGATAATGTGAATGATAAATTCTGTAGAATAAGTAAAGCTAAAATCTTAGATA
>Locus:intergenic654_1:452077-452116(+)
TGGAAAGATAGCGTAAATCCATCATTACGCTATACTATTT
>Locus:intergenic656_1:453174-453216(+)
AAACTTCAAAATATCAATTCAAATAGTTCAAAGAAAATAAAAT
>Locus:intergenic683_1:465109-465061(-)
TTTTATTCTATTCAAACGATAAAAAGAGTTAATGTTTCTCATTTGAAAC
>Locus:intergenic889_1:600640-600604(-)
CCTCAAGTTTGGGGAAAAACTTCAAAACGAATGGCTA
>Locus:intergenic889_2:601102-601021(-)
GTTGATAGTTTTATAAAAAAAATTTTAATATTGGGTGGAAGCGGGCTTGTAGGTTCTGCAATAATAAATCAGTTTGCTGGTG
>Locus:intergenic1113_1:761624-761588(-)
AACTATATGATATTTACAATTCTACTTGCTATGTGCT
>Locus:intergenic1159_1:785565-785532(-)
CTCAAATCAATAATAATACCAATACAATACTACA
>Locus:intergenic1242_1:839365-839398(+)
TCACAGATTTCTTTATATGTAGCACTTGTTCGAA
>Locus:intergenic1358_1:914004-914040(+)
AATGAATTGTTTGTAGAGAGTATTAATTTGTTTGGAG
>Locus:intergenic1399_1:945583-945532(-)
GCTATCTCCACTAATATTACTATTTTTCCGTCTACTTCTACATCTTATATTT
>Locus:intergenic1610_1:1085080-1085122(+)
CTAGCTTGTTTTTTTATAGAAATATTTTATAATAATATTACAT
>Locus:intergenic1724_1:1154736-1154844(+)
AGTATCACATCTACTAGTGTGGAAGCAGAGATACGTGTTGGGGAGGTTGATGTTTTCGAAACACTAAAGACACCATATGGTAAATTTAAAGTTTACGAAAGACAAAATG
>Locus:intergenic1737_2:1159530-1159494(-)
TTAATTGTTATTATTAATAAACAAAATAAGATAATAA
>Locus:intergenic1737_1:1159678-1159624(-)
ACTATAGTTTTCTTGCGTAAGTATATATTATCATCACAAATTATTTTTTGCAATT
>Locus:intergenic1788_1:1191491-1191533(+)
AGGTCAATCAGAGTGGTACCGCGAAATATAATCGTCTCTGCAG
>Locus:intergenic1970_1:1311619-1311688(+)
TTTTGGTTCTTTTTCTTTGGCGAAGGTCTTTGGATTTATCAGCTTTGCTGGAAATACAAAGAGATGGTTC
>Locus:intergenic1971_1:1312974-1312929(-)
CTAATTTATTTGCTTAATCCAAAAAATCACGCTTTAACCCTTGATA
>Locus:intergenic1971_2:1314026-1313924(-)
ATGCTACCATTGTATTACTGTATAGAATTAACTATTATTTTATGTTATTGTTATATGCTTACTGTTGTAAGTCGTTTAAGTTGTTTCCCTCAAGCACATGTAT
>Locus:intergenic2012_1:1327154-1327223(+)
ATTTTTGTTTTTCGGAATAATAAAAATACTACTAGAGATTGTAATAGAGGTAATAAGATTTTTAAGAGAC
>Locus:intergenic2085_1:1358178-1358109(-)
TATACCTTCACTATAGAAGTTTCTGAAACTTTAACATTTGAAAATATTATACTAACCTTTATCCTCAGAA
>Locus:intergenic2564_1:1647207-1647246(+)
ATTTTTCCAAAATTCTTTGGTATAAATGCATTTGATAAAA
>Locus:intergenic2564_2:1647246-1647300(+)
AATCAAATTAAAAATGAAAAGTTAAATGATTTTGACTTGATTTTACCAGATGGAA
>Locus:intergenic2611_1:1674028-1673992(-)
TATAATTTATTCCTATTTTTTGCAAATACCTCCGCAT
>Locus:intergenic2773_1:1760683-1760638(-)
TCACTTTACTATATGCTTTACATCAATTATAATAATTTATTTTATA
>Locus:intergenic2891_1:1840661-1840616(-)
ATTAGTAAAAATAAGTCTTTTCTTATTTTTTTATTTTTTAATGTTT
>Locus:intergenic3021_1:1921526-1921472(-)
AATTTGATTAATAAGTTCTCTGAATATCTTCTTAAGTTTTACTTACATAAAAATA
>Locus:intergenic3678_1:2269170-2269212(+)
TACTCTAACATATGCTTTAATCAATTATTGATAAAATACTCTT
>Locus:intergenic3888_1:2397886-2397922(+)
TTGCTGTACACAATATACACAAACTGCTCTTATATTT
>Locus:intergenic4027_1:2480309-2480270(-)
AATCCTCGTGTCCCTGGTTCGATTCCTGGTCTGGCCACCA
>Locus:intergenic4071_1:2505994-2505949(-)
ATTTATTATGTATTTTTAATAATATCCCTAGTTTGCTATAATAAAT
>Locus:intergenic4090_1:2526190-2526226(+)
TTACAATTAATTAATTTTTTTATATATAAATGCAAAA
>Locus:intergenic4285_1:2629444-2629384(-)
TTGTTTAAGATATTAAAAGGTTTTTATTATATTTATATTATAATAGTAACAATTAGGAGAA
>Locus:intergenic4291_1:2635935-2635887(-)
TGCAATACTTTCTGTGCTCTAAATATATATTTAAAAATGACAGAAATCT
>Locus:intergenic4388_1:2699224-2699314(+)
TTATACATATACCTAACCTTGGCGAAAAAGTTCTTGACTATTAAGTGTATCTATGATATATTATTACATGTTGATGCGCCGAAGTGGTGGA
>Locus:intergenic4407_1:2707722-2707689(-)
AAATATATGAGGGGTTTTATTTATCACACTTATT
>Locus:intergenic4438_1:2724307-2724364(+)
GGAAACATAGGCAAAATTATATTAAAAAAGTATTTAGAATTATATTTTCATTACGATA
>Locus:intergenic4503_1:2767558-2767468(-)
CTGGAAGGTGCTGATAAGCTAGTAATAGGTGTATTATACCTTCCTTTAATTGAGGAAGGTTTTTATTTTGTAAAAAATACCTTTAAATTTA
>Locus:intergenic4518_1:2779290-2779353(+)
TGCATTCAATTAAAAAATGGTGCGTCATCAGGGATTCGAACCCTGGGCACCCTGATTAAGAGTC
>Locus:intergenic4556_1:2803443-2803539(+)
TACAGAATTATCAAGTATAATATATGTAAATCGGTTAACAAAAACATTGAATTTTGTACTTATTTAATATATAATCAAACTACAATGTGGAGTATTT
>Locus:intergenic4563_2:2808530-2808494(-)
ACTAAGATCTCTATATTTAATTATAAACAAAAATTAA
>Locus:intergenic4563_1:2808550-2808496(-)
ATAAATAAGTTATTAGGTAAACTAAGATCTCTATATTTAATTATAAACAAAAATT
>Locus:intergenic4656_1:2866253-2866301(+)
TTTACCACTTACACAAGTTTATTAAAATTAAATAAAGTATACGAAAAAG
>Locus:intergenic4688_1:2884273-2884339(+)
TACCATCCTTCTGGTACGGTGAATACTTCAGAGTCATTTGTTTTAGTCCCTCCTTCTAATACTTGTC
>Locus:intergenic4689_1:2884628-2884556(-)
GCCTTAAGTGAAAGCTTTGGAGGAAAAGGGGGTATTGGCTTTAATTATATTGATAATATACCCAATAGCAGGA
>Locus:intergenic4840_1:2971929-2971974(+)
TTTTTTATATTATATATCATAATTATAACAAGTTCAAGTCCTTTAG
>Locus:intergenic4854_1:2984353-2984392(+)
ACAACTTCGCAAAAAAATGAAGTTGTCACTTATTATACTA
>Locus:intergenic4864_1:2991325-2991433(+)
AATTGGCACCATTATGTACTTAAATTAATACATCGGTTGCCGGGTTTCAACGGGCCCTTTCCCTCCACCTCTCTTGATAAGAGTTTCCATTCAATTATATTACACACTA
>Locus:intergenic4923_2:3021522-3021465(-)
ATGAATTTCACAAATTTAGTTGTAACCTCTGGGACGTTTTTAAGAAGGAAATGTTCAT
>Locus:intergenic4923_1:3021712-3021616(-)
ATAAAGTATGGAGGTGAAAATATGACATTTAACACTTCTATAGCTATTGCAATTAAGAATAAATATGGTGGATATAATATAAATGAACTTACTATTT
>Locus:intergenic4932_1:3029535-3029628(+)
CTCATAATACTTACATTATGGATTATAAAATATTCCTGCATAAAAGCTTCGACCTCAGAATCTTTTATATGCCAGAATGTTTTAGCTTTTTGCG
>Locus:intergenic5038_1:3089267-3089333(+)
AGTATCATTTTCAATACTGTTTATGATTATTTTTATTATTTTGTTGAACTTTATTGTTCTACTTTGT
>Locus:intergenic5077_1:3111438-3111366(-)
ATCTTCTGCCATCTTTTCTATTATCTTTTCTGTCTCTATTATTTCTATCTTTATTATCAGCACTTATTTCATC
>Locus:intergenic5105_1:3129888-3129819(-)
TACTTGACAACTATTAGGTTATGTACTAACATAATATTCAAAAGCATTGATGGGAAGAGTAGTAAGTTAA
>Locus:intergenic5378_1:3287170-3287293(+)
GCTTTTAACGCACTTCCTACTACGATTGGTGTATCATCGCCTGGGAATCCATATTCGTTTAATAACTCTCTTACTTCCATTTCTACTAAGTCGATTAATTCTGGATCATCTACTTGGTCTGCTT
>Locus:intergenic5401_1:3302365-3302326(-)
AATTATATATTGTATAATGTAAATGGCATATGCCAAAAAT
>Locus:intergenic5444_4:3333700-3333844(+)
GGTCTTTCCGTCCAATCGCGGGTAGCAAGCATCTTCACTTGCACTACAATTTCGCCGGATTTGCTGTTGAGACAGTGCCCAAATCATTACGCCATTCGTGCGGGTCGGAACTTACCCGACAAGGAATTTCGCTACCTTAGGACCG
>Locus:intergenic5444_1:3334718-3334829(+)
AATCTATACTTTGGGACCTTAGCTGGTGATCTGGGCTGTTTCCCTTTTGACTACGGATCTTATCATTCGCAGTCTGACTACCATGATTCAAGTATCCAGCATTCGGAGTTTG
>Locus:intergenic5444_3:3336657-3336756(+)
CCTACACCTAGTATTCATCGTTTACGGCGTGGACTACCAGGGTATCTAATCCTGTTTGCTCCCCACGCTTTCATGCCTCAGCGTCAGTTACAGTCCAGAA
>Locus:intergenic5444_2:3337883-3337931(+)
ATAAACTTAGTATGCCTTGTTTTTACCTTCTTATACTATTATATAAAAA
>Locus:intergenic5500_1:3375870-3375912(+)
TTTATACTTCTCAATATAATTAGGCAAATATTAATTTTTTCTT
>Locus:intergenic5502_1:3376597-3376648(+)
AATATTTTAACTTATATTCAATTTAATACATTCAGCTTGTACATATTAACTC
>Locus:intergenic5524_1:3388631-3388703(+)
CCCTTTAAACATTTTAAAAGATTATTTATGTCCTCTTCTTTCATACCATGTAAAAAATCAAATAAAAATGTTC
>Locus:intergenic5525_1:3388866-3388743(-)
AATATAAATAACTCTCCAAACACAGTTTCCGAAAGAATAACTAGACTTGAGAATAAAGGACTTGTAGAAAAAATAAGAGATAAAAATGATAGAAGAATAAGCAGAGTTTTTTTGACAGAGAGCG
>Locus:intergenic5639_1:3473540-3473468(-)
GGCTTTGAAAAAGAAGGCTTTGAAAAAGAAGGTTACAAAAAAGAAGGCTTTGAGAACCAAGGCTTTGAAAATC
>Locus:intergenic5673_1:3496565-3496475(-)
AACGTAAAGTTAAGGTATCTCGTTTTAAGGTATAAAAAATACCATAACGCTTTAACGTGCGTATCCGCTGCTGCCTACAAAGTTCGGAGCA
>Locus:intergenic5679_1:3499052-3499019(-)
GTGATTTTTTTGTTATTTTATATGCTATTTTATA
>Locus:intergenic5684_1:3503453-3503594(+)
ACAATAATAACAATAACAACAATAACAACAGAAACAACAACAACAACAATAACAAATAGTTTCATCTACAAGTTTTTTACGGGAGCAGTTTTTGCTTGCTCCTATAAAACAAATAAAGTGATAGCAAAACAACCTAATGTTT
>Locus:intergenic5693_1:3508588-3508522(-)
ATAGAGAGTTACAAAAAAGTGCGTTCTTTGATTTTTCTATATTTATACTATAATAAAAGAGTAAAAA
>Locus:intergenic5755_1:3544795-3544738(-)
TTAATGCTACGGCATTGTCAATTGTATAAATTATACTATGCCGTAATTCAATATGTTG
>Locus:intergenic5756_1:3546684-3546768(+)
TTGCTTAAGTATATAAGATTAGAAACTACAAAGTGTGTAAGTTTTTCAGATGAAAGTTCAGATTTTATATTACCCCTACTTCTTT
>Locus:intergenic5779_1:3559062-3558999(-)
CCTCTCTATAGAAGACCTTCCAAGTCTTTTTTTAAAGATACTAAGAGCAGTATTCGTGTTGCAA
>Locus:intergenic5931_1:3673922-3673877(-)
TTAAAATATTTTCTGCGTATTTCTTTAGACGCATATCCCACTCTTT
>Locus:intergenic5989_1:3699657-3699594(-)
TTCTGGGTTGATTCCCACTTGATGATAGTATATACTAATGGCACAGAAGTTACAAGTGAAACTT
>Locus:intergenic6027_1:3722217-3722163(-)
AATGATAATTTAATAATGTATCTAATGGAGGAGAAGCAAGTCCAGACGAAGGAGG
>Locus:intergenic6062_1:3740259-3740337(+)
GTCACCCCACAAAATTCATTACCACTTTATATTTTTTTTGCATATAGTAATTCTCAACAGCTTCAAATATTTTTAATTT
>Locus:intergenic6087_1:3753801-3753687(-)
TCTAGAAACTCAGAAGTTGGATATAATGTCATAGAAAATTCTCCAACTAATGGAATAAGGTATGCTGTTCCAGCTTACGATAACAAAATAATAGGAAATACAATAGAAAATTCTA
>Locus:intergenic6155_1:3800093-3800042(-)
AAAGGTTTCTCTTGGAAAAGCAGTGAAAACTCGCTTCCTTTCCGTGAGAAAC
>Locus:intergenic6358_1:3929384-3929456(+)
TACCATTCACCTCCTCCCTATGGTCTGACGGCTGTGAAAGTTTTATATCACAGCAGGGACTCACAGTTTATAA
>Locus:intergenic14_1:10914-10983(+)
AATGGTGGGGACAAAAAGATGCAATACCGCAAGGTGGAGCAAAACTCAAAACCCCATCCCAGTTCGGATT
>Locus:intergenic14_2:11789-11852(+)
CGATCTGTACCAGAGTACCACGAGACACGTGAAACCTTGTGGGAAGCTGGGAGGACCACCTCCC
>Locus:intergenic15_2:12216-12150(-)
TTTCTCCCCTATCCACAGCTCATCCCATGGTTTTTCAACACCATTGTGGTTCGGGCCTCCACGGAAT
>Locus:intergenic15_1:13252-13198(-)
TTCCAGCACCGGGCAGGCGTCAGCTCCTATACTTCAGCTTTCGCTTTAGCAGAAA
>Locus:intergenic86_1:57810-57855(+)
TTAATTGTAGTTATAGTCTTCATCACAAAGAGACATTTGGAGAATA
>Locus:intergenic153_1:94947-94914(-)
TTTCCTTTCTTTTTTTACTTTTATTATTATGTTC
>Locus:intergenic186_1:121743-121791(+)
TTTTGGGGGGGTCAATTTGAAAAAGAAATTTTTAGTATTAGTTTTAGCT
>Locus:intergenic229_1:143342-143300(-)
AAAGGTAGTGAATTACATAAAGTTATAAAAAGATTGGAGAACA
>Locus:intergenic231_1:144196-144073(-)
GATAAAAATTTAGCAAGTGCAATGGGATTAACTTGTGCTAGTATATTATATAGAGGTAATGATGACGAGAATATAGATGAAACATTAAAAGAAACTGATAAAACTTTAAAGGAAGCTGACAATC
>Locus:intergenic253_2:158689-158653(-)
TCCCCACTGCTGCCTCCCGTAGGAGTCTGGACCGTGT
>Locus:intergenic253_6:159792-159738(-)
CACCCCAATTATCAACCCCACCTTCGACCGCTGGTTCCAAAAGGTTACCTCACGG
>Locus:intergenic253_5:159840-159750(-)
GGAGGTGATCCAGCCGCAGGTTCTCCTACGGCTACCTTGTTACGACTTCACCCCAATTATCAACCCCACCTTCGACCGCTGGTTCCAAAAG
>Locus:intergenic252_3:160279-160324(+)
AACGGAAAGAGCCCAAACCGGAAACTTGTTTCCGGGGTTGCGGTCA
>Locus:intergenic253_4:160455-160365(-)
CACAAGGTTTCACGTGTCTCGTGGTACTCTGGTACAAATCGGGCTTTTTTCTCTTTTTACCTACAGGACTATTACCTTCTATGGTTTAACT
>Locus:intergenic252_1:160771-160891(+)
GTAAAATTCCGTGGAGGCCCGAACCACAATGGTGTTGAAAAACCATGGGATGAGCTGTGGATAGGGGAGAAATTCCAATCGAACTCGGATATAGCTGGTTCTCCTCGAAATAGCTTTAGGG
>Locus:intergenic252_2:164157-164190(+)
ACCAGTGGCGAAGGCGGCCTTCTGGACTGTAACT
>Locus:intergenic253_3:170081-170012(-)
TTCACCCCAATTATCAACCCCACCTTCGACCGCTGGTTCCAAAAGGTTACCTCAGGTTACCTCACGGGCT
>Locus:intergenic253_1:173283-173175(-)
TATTTAGTTTTCAAAAGTACTTTGTACTTTCAAAATTGCATAGTAATCTTAATATATTTACCTTTATATTGGTCAAGCCCTCGACCTATTAGTATCAGTCAGCTTAAAA
>Locus:intergenic269_1:186991-186940(-)
ACCTCCTCTAGTTCGGTTTTATCCTTAAAAATCTTCTTTTTATCAACTAAGC
>Locus:intergenic287_1:196919-196769(-)
CTATTTGGAATAAATGATATTTCACCTTTAAGTAAATGCACCCTATTTTTCATGCCTATGATTCCATTTGAAGGAACTATTTCCTCACATTTTTCCCCGTTATTTTCTATATTCATAATTACATTGCCAAACTCCCTGAAAATATCCACCT
>Locus:intergenic289_1:197763-197694(-)
ATAGAATATTTAGGTCTTATTTTTGTTATTTATTTAAATTCTAGATATCCACTTATTAAACTAAACTTGT
>Locus:intergenic343_1:232994-232874(-)
CTTCAATATAGAAATAATTTCTTCAATTCATTATATCAAATATGCTATATTTTTTACATACCATTTACAGTAAATGTAATTAAAATATGTTTTATAAACCATAATATTATTATTTTTGATA
>Locus:intergenic377_1:259527-259446(-)
GACACGAGGATTTTCAGTCCTCTGCTCTACCGACTGAGCTATCTGGCCAAACATTACCCGGCAATGACCTACTCTCCCACAG
>Locus:intergenic451_1:312660-312627(-)
CCGAAGCTTATCGCAGCTTATCACGTCCTTCATC
>Locus:intergenic479_1:330817-330766(-)
AATTATATCATATTTATCTTTCTTGTCAATACATTTTTCAAAATTATTCTTT
>Locus:intergenic479_4:331932-331878(-)
TCAATTCCTTTGAGTTTTAATCTTGCGACCGTACTTCCCAGGCGGAATACTTATT
>Locus:intergenic479_3:339414-339375(-)
AACGAAAGACGGATTTTCCTATCTTTCATCCTCAGTGCTT
>Locus:intergenic478_1:341650-341707(+)
TCCTACGGGAGGCAGCAGTGGGGAATATTGCACAATGGGGGAAACCCTGATGCAGCAA
>Locus:intergenic479_5:344937-344880(-)
GACCGTTATAGTTACGGCCGCCGTTTACTGGGGCTTAAGTTCATGCCTTCGCTTGCGC
>Locus:intergenic479_2:345859-345793(-)
TACACCTCTGACCTATCACCTGTTGTTCTTACAGGGGTCTTACTAACTTATGTTATGGGAAATCTAA
>Locus:intergenic481_1:348513-348474(-)
TACATATACAAATTTAATTTTTTTATAGATATTATTGTAA
>Locus:intergenic567_1:400268-400217(-)
TTAAAGAGACGTTTGCTGCCTGCTCCACTTAGAGATATAATATCCTCCGCTT
>Locus:intergenic640_1:443625-443661(+)
AAATGTAAATTTATTTATTTAGAAAAGTATATATATT
>Locus:intergenic667_1:459392-459347(-)
GTCAGATATAAAACCCACCGTAAAACTTACGCTCTTCTAATGATTA
>Locus:intergenic888_1:600732-600795(+)
GGAATATCGTCTTCAAAATGTGGAGTATTTAAATTTCCATCAAATACATTTGTAGTGGAGAAAA
>Locus:intergenic889_1:600913-600823(-)
TTAAAAAAAATCAACCCTGAAATTGTGATTTCATGTTTAAGGGGTGATTTTAAGAAACAGCTACTTACTCACATAAGGGCAGGAGAATTTT
>Locus:intergenic943_1:638620-638548(-)
ATCTGCTGCATTATCAAGAATAGCCATTTGGTGACTTGGTACACTAGCTATTTTGACCTTGAATTTAATAGTT
>Locus:intergenic983_1:664610-664568(-)
ATTCCATTTGCCCTTATTGCCTCATACACATTGTTGAAAGCAT
>Locus:intergenic1077_1:738650-738608(-)
CATAATCTTTACACTTTAGATTGGAGGACGATTTATATGCACT
>Locus:intergenic1243_1:839468-839375(-)
ATCACAGTCACACATGTGACATTTATTTCTAAACATAGTATAATAATATCTATAAATAATATCAATACTATTCGAACAAGTGCTACATATAAAG
>Locus:intergenic1383_1:934233-934185(-)
AGTTTATTTATTTTATCTAATAATATTTCAAATAAGTTTTACAGTACAT
>Locus:intergenic1617_1:1087829-1087718(-)
AATAAACCTATTGAAACTAAAATATATAGCCCGCACCATAATCACTTGTTGATTGTGATTTTTTCTTTTGGTCTTATTCTTACTTTGAAAAAGTTAATAAACCTATTGAAAC
>Locus:intergenic1647_1:1105758-1105716(-)
GTGTCTCAGTTCCAATGTGGCCGATCACCCTCTCAGGTCGGCT
>Locus:intergenic1646_1:1109697-1109841(+)
AAAGCGGCACGCGAGCTGGGTTCAGAACGTCGTGAGACAGTTCGGTCCCTATCCGTCGCGGGCGAAGGAAATTTGAGAGGAGCTGTCCTTAGTACGAGAGGACCGGGATGGACTGACCTCTGGTGTACCAGTTGTCTTACCAAAG
>Locus:intergenic1653_1:1114809-1114767(-)
ATTTTTATGGCTTGCTTTTTTATTATAATAGTAGTTCTTAACA
>Locus:intergenic1724_1:1154740-1154785(+)
TCACATCTACTAGTGTGGAAGCAGAGATACGTGTTGGGGAGGTTGA
>Locus:intergenic1796_1:1197675-1197711(+)
GCATTGAGAAACCAGGTAAATTTTTGGGGAATAGTGA
>Locus:intergenic1885_1:1262806-1262683(-)
CGAAACGTATCCAGAATTAATACTATATATAGAGTTCCTTATGCACCCTTAGCTTATACCAATCTTAAATGTATAAGTTTATTAAGGCTGTCTTTAATATGCTCTAGTAAAACTCTTAAATTAT
>Locus:intergenic1971_1:1312374-1312332(-)
AAAAAAAGAATTATCAAAAGAAATGAAAATAAATCAAGCATAT
>Locus:intergenic1971_3:1312688-1312628(-)
AAAGCCCTTTGTAATACTATAGATGAAAAAATAAAGAGTGGTTGTAGTAAAAAAGCTCAAT
>Locus:intergenic1971_2:1312897-1312774(-)
ATATTCATTGAAAAAACATTTCCTAATAGCTTGCTATATCTAACTTCCTCCGTAATTCAAATTAATGATATTAATTTTGATATCTTAAATCTTTTAAATTGTATTTATTTGACTTGTAACACTT
>Locus:intergenic2117_1:1377056-1376942(-)
CTTAAACTTAAATTTATTAACCAAAAAACACAAAGAAGAGAGGCATCCACCTCTCTTCTCACACATATATATCCAAAATACCGCTGCTCTTTCATTGACACCTATCTAATGATAG
>Locus:intergenic2281_1:1467905-1467869(-)
AAGAATATTTTTTCATTAGGTGTAAAAAATATTAAAA
>Locus:intergenic2288_1:1472612-1472651(+)
AAAGTTAATTCAATTATAAATTCAATTGTGCGGAAAAAAT
>Locus:intergenic2335_1:1501246-1501189(-)
CCAACCATGGATTATAAGTCTATGGTTGGAATTTTTATTTATATGTACTTATTTCTTG
>Locus:intergenic2336_1:1502979-1503045(+)
ATAAGAACTATTCTCTCGCCTTCTAATTTAGGACTAACCCTCATTCATTCAGTACGATATTTTTTAT
>Locus:intergenic2376_1:1530790-1530880(+)
AATCATCTCCTTTTTTATAGATTTCACTTTTATAATAAATATATTCAAAGAATAAATTACAATAGTAATATTGCAGTAGATTATATCAAGT
>Locus:intergenic2539_1:1631984-1631888(-)
TTGATAAAATTTGATATTTTAAAAAAACTGTATATAATACGCCAGTTTGTATATATTTTATTCAACTTTATTAGACATTTAATGTCTTTTTTATCTT
>Locus:intergenic2645_1:1693894-1693825(-)
TTTACATACCTCCCTGCATATATGATATACTTATTTTACCATAAAATTACTGAATCATTTAAAATAAAAA
>Locus:intergenic2805_2:1782507-1782393(-)
CTTGAAACAACGACAGACTTTGTTAAATCACCTATAGCACCTTTACCTTCACTAAGTACTGTACGCAAATCTGCAACCTTACTACCAAGGTTATCAACGGTTCTCCATGGTAAAG
>Locus:intergenic2805_1:1783008-1782897(-)
TCTATTGCTCTACCTTCTTCAATATATCTTTCTCTATTCTTTAAATACTCATCAACTGTCAATTTGTTCATGCCAGCTTCTTGGTCAGCTAATTGTCTTGCAAATTCATCCT
>Locus:intergenic2818_1:1789963-1790020(+)
ACCAATATAATTAATATATGTCTGGGAGAAATATGGATTTGGTTCTATATTAAATGGC
>Locus:intergenic3074_1:1955588-1955633(+)
AAAAAAACTTTGTTATACTATTATAAGGAACCTTATGCTAAGACTA
>Locus:intergenic3115_1:1981831-1981792(-)
CGAAATCCGCATCTTTTGATAAGCCTCTGTATAATTTTAA
>Locus:intergenic3116_1:1983163-1983235(+)
GTGATAATAGAAAATATCATTTTAGAGTTATCTATTTTTCATAATACCATTAAATTCTTTCAAACAGAACATA
>Locus:intergenic3171_1:2012626-2012566(-)
TACTTCAAATACAACAACTACAACGGAAAACAGTGGTACAAATTAGTTAAACATTTAGCAT
>Locus:intergenic3231_1:2047845-2047734(-)
AAAGAGCAAACGAAATTTCTTATGATGGCTGTATCTTTTATTATATTATCTTTATTTGGAATAATTCTATTTATAAGAACAGGCAAGTATTTAATACATCCTTCATTATATA
>Locus:intergenic3321_1:2078439-2078382(-)
TTGTTATATACTAAACCTAAAGCTGTAGGTAGAAATGTTTTAATATATAGAGTACTAT
>Locus:intergenic3448_1:2146472-2146550(+)
ATTTATGCTGCAATATATATATTAGGACATAATAAAAAATGCTATTTTAATACCTTGCTGTACAATCAGGTATGCACCT
>Locus:intergenic3511_1:2181658-2181589(-)
TTCAGTCCTGAAAGTGGCAACACTTCAGCTCGGATATTAAAGGGAAACCGCTATATGGCGACGTATAGTT
>Locus:intergenic3889_1:2397970-2397913(-)
GTGTTATTTTTTATTCAATTAGAAGACTTAAAGTCTATTCATATTAAAAAATATAAGA
>Locus:intergenic4310_1:2647566-2647629(+)
CCTTCTTCGCTTTCCACTTTTATTCTTCCATTATGCATTTCTACAATCCACTTAGCTATTGAAA
>Locus:intergenic4311_1:2647693-2647582(-)
TTTGATAGGTTTTACATTGTAGATAAATCTAGATCTAAGGAAAAAGGAGGCAGCGGACTTGGACTTTCAATAGCTAAGTGGATTGTAGAAATGCATAATGGAAGAATAAAAG
>Locus:intergenic4355_1:2667652-2667544(-)
AAAAGTTTGGGAAAAATAGATAGGGAATATGCCCCGTATCGGGTCAGAAATGGCTTAATATTGGGCTTTTTAGCGTGTCCGTTTTTGGAGAGTTTTATTATGATACAAA
>Locus:intergenic4394_1:2702777-2702828(+)
TTATCAAACCAATTTGATGAGCTATCCATTAGTTTAAGTAGGAAAAAAATTA
>Locus:intergenic4444_1:2727900-2727969(+)
AGTCAATTTCCCCTCGATTTTTTAACTTTTATACAAAAGCACTGGATTACAAGCAGCGCTTTTGTATATC
>Locus:intergenic4546_1:2798387-2798420(+)
AAATCACAAATTGTTTTATATATATTATACTACT
>Locus:intergenic4590_1:2824862-2824916(+)
AAACAAATCACTCATAGTAAGAAATTTAAGGTTCCTTGTAGAAACATCCTGCCAT
>Locus:intergenic4614_1:2837536-2837596(+)
TTATTCTGTGAAAAACTTAACTTATACACATTAAATGCTTTTAATCATATTATTTTATTGT
>Locus:intergenic4840_1:2971779-2971824(+)
TCAGGGCATACATATCAAAATAATGCTATATATCTTCTTTCATCCA
>Locus:intergenic4865_1:2991658-2991622(-)
ATAGCTCAATTGGTAGAGCAACTGACTTGTAATCAGT
>Locus:intergenic4894_1:3005751-3005787(+)
TCATTTTCTGAATTTTATACAAATTTCAACATAAATA
>Locus:intergenic4923_1:3021258-3021222(-)
TCCTGGAATAATATTGTCTTCTCTTTTCGATTCTATG
>Locus:intergenic4946_1:3039113-3039173(+)
CTTTTTCTTATATGTATTTATAGTAATTTAACTATTAGCCGTAAAACTATAATTATTTCTT
>Locus:intergenic5104_1:3129590-3129626(+)
AGGGTTAATCCTTTATTTAGAGGCGTGATTTCGCTTT
>Locus:intergenic5132_1:3148128-3148167(+)
AGATTACTTTCGCACCTGTATATACCTTACCTTTCATTAT
>Locus:intergenic5356_1:3274286-3274340(+)
GCAAAGTGCTTTGCTCCTGCAAATTTTATAGCTATTCTAATAAAGCATATAAACT
>Locus:intergenic5379_3:3286925-3286829(-)
ACAGGCGTAGAAATGTTCAGAAAAATACTTGATAGTGCATTAGCAGGAGATAACATCGGAGCATTATTAAGAGGAGTACAGAGAGAAGACATCGAAA
>Locus:intergenic5379_1:3287600-3287528(-)
ATATTAGCAAAAGAAGGAAAAGCAAAAGCATTCAATTACGAAGAGATTGATAAAGCACCAGAGGAAAAAGAAA
>Locus:intergenic5379_2:3287669-3287528(-)
CATGTAAACATAGGAACAATAGGACACGTAGATCACGGTAAAACAACATTAACAGCAGCAATAACAACAATATTAGCAAAAGAAGGAAAAGCAAAAGCATTCAATTACGAAGAGATTGATAAAGCACCAGAGGAAAAAGAAA
>Locus:intergenic5437_1:3327433-3327361(-)
AGGTTGTTAGTCATTTGGTATAAGATAGTATACCATGATAGCATCTGTCACTTATTAATTTTATATGAACTAA
>Locus:intergenic5444_1:3335173-3335287(+)
AAAGCACATCATCACACATTAACGTGTTTTGATCGGTTGTGGACACACGGTTTCAGGTTCTATTTCACTCCCCTCCTGGGGTTCTTTTCACCTTTCCCTCACGGTACTTCTTCAC
>Locus:intergenic5448_1:3341749-3341794(+)
GAATATTATTATATCATATCCACACATAATGTCAACACTTTTTTTA
>Locus:intergenic5518_1:3385209-3385317(+)
AGTTTCATACTTACCTTCCTTCCAGAGCACCAATTATTATCTAAAGTGCCAATATATATCGTTAAACTTGCGATATTATTAATTATCTTCTACATTTTACTATATTTTT
>Locus:intergenic5538_1:3399859-3399907(+)
GAATTTATTCTTACACCTTTAATATTTTCATATTTTAAAATTTTTATAG
>Locus:intergenic5565_1:3410009-3409973(-)
AGCCGTCAGTATTTGCTCATTTTCTATAGCATGAGCA
>Locus:intergenic5595_1:3433610-3433538(-)
AGATTGATAGATAAAATGAGTTTTTGTGTGCTGATTTATTCAATAATATTTTTAATTACATGCATACAAAAAA
>Locus:intergenic5625_2:3459183-3459138(-)
ATAACATATTGGTACATTCATATAAGCATTTTAGTTGATGAAAATC
>Locus:intergenic5625_1:3459936-3459849(-)
CTAAGACAATTAATAGACAGCTATGAGCTTACAGTGATGGACGAAATGTTTCATTACAATGACAATATAAACTATATTTATGATACAG
>Locus:intergenic5638_1:3473739-3473823(+)
ATTAAATATTTCATAGCTTGCTCTATCAGCTTCTCTTATATTTTTACCCATTCTCTTTTGATCAAAATATCTAGCTACATCTGGC
>Locus:intergenic5747_1:3541818-3541716(-)
TTTAAAAATAGGAAAGTTAAGATTAGTAAACCTGATTCTAATAGAAATATGTCCTTATTAAATTATTCATGTAAGTATATAAAAATTATTAGAACTGGTAATC
>Locus:intergenic5776_1:3557647-3557701(+)
TTTACATTAAATACATTTTTTTACTTAAATATTTTTAAAAAAGAGACTTTATCTC
>Locus:intergenic5779_1:3560032-3559981(-)
TACTTTCAAGCAGGAACTCTTGGCGGGGGAAATCACTTTATTGAGCTTCAAG
>Locus:intergenic5830_1:3598155-3598191(+)
TCCAACACTTTTATCATAAACACAGCTCAAGGGTATA
>Locus:intergenic5849_1:3609311-3609269(-)
TTATATAACCAATTAAATGTAAATAGTATATATAAAAATTTAG
>Locus:intergenic5866_1:3624531-3624594(+)
TTAATAATATGTCAATGTTCTATTTTTCATTTCAAATTTTATATTTCATATTTAAAACATAATC
>Locus:intergenic5899_1:3650033-3649985(-)
CCTAAAGCAATTAATACGATATTCTGGAGAATTTTAATTTTCTATTTAG
>Locus:intergenic5905_1:3655237-3655129(-)
AATAGATTAAGCATTGAAGGACTTTGGAATTTTACTGAGTCCGTTATAAACGTGCGAATAATTTTAGAAATAATGATATTTTATTTATTGAATATATGTATGAAGGAGA
>Locus:intergenic5983_1:3696106-3696058(-)
CAATATAATACAAAGCAACACGAAAAAGCCGGATTGATTTTGTATTACT
>Locus:intergenic5983_2:3696258-3696219(-)
GGAGAAGTTTTTTATTTCAAGACATTGAAAACGATTGTAT
>Locus:intergenic6002_1:3707395-3707470(+)
AAACCAAGGGCTTTCTATTGTATCAATATTTCAGTTTATGTATGGTGGAGACGAAGCATCTTAAACTCCCCTAAAA
>Locus:intergenic6027_1:3722259-3722226(-)
ATAAATAAAGTTAGGGATATAGAATCAATAGAGC
>Locus:intergenic6140_1:3789625-3789724(+)
CACTCTAACCAGCTGAGCTACCAAGCCGCAATTTGTGGTGGGCATTACAGGGCTCGAACCTGTGACCCTCTGCTTGTAAGGCAGATGCTCTCCCAGCTGA
>Locus:intergenic6383_1:3940832-3940868(+)
TCCAAATTAAAGTTTTACTTTATAATTATATATTTCA
>Locus:intergenic15_2:10100-10043(-)
GCGTTGCTGCATCAGGGTTTCCCCCATTGTGCAATATTCCCCACTGCTGCCTCCCGTA
>Locus:intergenic14_1:10854-10953(+)
GAAGGTGGGGATGACGTCAAATCATCATGCCCCTTATGTCTAGGGCTACACACGTGCTACAATGGTGGGGACAAAAAGATGCAATACCGCAAGGTGGAGC
>Locus:intergenic14_2:11580-11634(+)
CCCGGGGAACTGAAACATCTAAGTACCTGGAGGAAGAGAAAGAAAAATCGATTTC
>Locus:intergenic15_1:11949-11877(-)
ACGGTTTCAGGTTCTATTTCACTCCCCTCCTGGGGTTCTTTTCACCTTTCCCTCACGGTACTTCTTCACTATC
>Locus:intergenic14_3:14057-14111(+)
TTAGTACGAGAGGACCGGGATGGACTGACCTCTGGTGTACCAGTTGTCTTACCAA
>Locus:intergenic160_1:99172-99214(+)
CGCGACCAAAAATTCTCGCCCCAAGCAGGGAATTTTGGCCGTT
>Locus:intergenic209_1:135601-135538(-)
TTTTTTAATTTTTGTTCTTTTTTTTGTTGTTTTTATTACATTTTTTTGAAATACTTTAGAATAT
>Locus:intergenic209_2:135799-135748(-)
TTTTACATGTTATTCAACGTTTTTACATACAGGAAAGGTATAGTAGTGATAA
>Locus:intergenic221_1:140974-140929(-)
AAAACAGTATATGAAATAAATCTTACTAAAAATGATCTAATAAGAT
>Locus:intergenic253_2:160955-160868(-)
GGTAACTGTTGTCAGCCCCTACCTCATTCAGTGCTCTACCTCCGGTACTCATTCATGGCGCTAGCCCTAAAGCTATTTCGAGGAGAAC
>Locus:intergenic253_1:166890-166815(-)
AAGTTACGGGGTCAATTTGCCGAGTTCCTTAACAGCAATTCTTCCGATGGTCTTAGGATTCTCTCCTCACCTACCT
>Locus:intergenic253_5:168916-168865(-)
TGGCCGATCACCCTCTCAGGTCGGCTACGCATCGAAGCCTTGGTGAGCCGTT
>Locus:intergenic253_3:169060-168952(-)
TCATTATCGTCCCATAAGACAGAGTTTTACGATCCGAAGACCTTCATCACTCACGCGGCGTTGCTGCATCAGGGTTTCCCCCATTGTGCAATATTCCCCACTGCTGCCT
>Locus:intergenic252_1:171224-171269(+)
GGGCTGACAACAGTTACCGAACTTTATCAAACTCCGAATGCTGGAT
>Locus:intergenic253_4:171781-171679(-)
CTCCTGCGTCATCCCATTTCTCATAACGTTACTCTGCGGTATCGGAATATCAACCGATTGTCCATCACCTACGCCTTTCGGCCTCGGCTTAGGTCCCGACTTA
>Locus:intergenic340_1:231454-231502(+)
GCTAGCATTTTTTCATTTGAATTACCTACACATCTGTGTAAATTTTTGT
>Locus:intergenic376_1:256584-256707(+)
CCTGGAGGAAGAGAAAGAAAAATCGATTTCCTTAGTAGCGGCGAGCGAAACGGAAAGAGCCCAAACCGGAAACTTGTTTCCGGGGTTGCGGTCAGATCATTAAGGCTTTATATCTTAACCGAAG
>Locus:intergenic377_1:258110-258050(-)
TCCCGAAGTTACGGGGTCAATTTGCCGAGTTCCTTAACAGCAATTCTTCCGATGGTCTTAG
>Locus:intergenic413_1:283521-283479(-)
CAAGTAAAAAAACTTTTTGCATTATGTAAACCAATTTTGAAAT
>Locus:intergenic450_3:311461-311506(+)
GTGAAATCCCCGGGCTTAACTTGGGGGCTGCATTTCAAACTGGATG
>Locus:intergenic450_2:312969-313023(+)
CCCGATCTGTACCAGAGTACCACGAGACACGTGAAACCTTGTGGGAAGCTGGGAG
>Locus:intergenic451_1:313857-313788(-)
TCCTGTACAGTCCACCGCTCCTTTCGGTACGACTTCAGCCCATACAGGATGCTCCTCTACCACTTGTACG
>Locus:intergenic450_1:315631-315673(+)
GGTACTGCAGGGGCAGCCCTGTGGGAGAGTAGGTCATTGCCGG
>Locus:intergenic479_4:332403-332307(-)
GTACAAGACCCGGGAACGTATTCACCGCGACATTCTGATTCGCGATTACTAGCAACTCCGGCTTCATGTAGGCGAGTTTCAGCCTACAATCCGAACT
>Locus:intergenic478_1:333547-333607(+)
AAATTCCAATCGAACTCGGATATAGCTGGTTCTCCTCGAAATAGCTTTAGGGCTAGCGCCA
>Locus:intergenic479_3:333734-333620(-)
ACTACGGATCTTATCATTCGCAGTCTGACTACCATGATTCAAGTATCCAGCATTCGGAGTTTGATAAAGTTCGGTAACTGTTGTCAGCCCCTACCTCATTCAGTGCTCTACCTCC
>Locus:intergenic479_5:334805-334697(-)
ACGGGGTCTTTCCGTCCAATCGCGGGTAGCAAGCATCTTCACTTGCACTACAATTTCGCCGGATTTGCTGTTGAGACAGTGCCCAAATCATTACGCCATTCGTGCGGGT
>Locus:intergenic478_3:338091-338211(+)
AGAAAAATCGATTTCCTTAGTAGCGGCGAGCGAAACGGAAAGAGCCCAAACCGGAAACTTGTTTCCGGGGTTGCGGTCAGATCATTAAGGCTTTATATCTTAACCGAAGATTTCTGGAAAG
>Locus:intergenic478_2:340849-340891(+)
TCCGGTGATCATAGCTTGGTTGTAACACCAGTTCCCATACCGA
>Locus:intergenic479_2:345039-344949(-)
TTGCACTACAATTTCGCCGGATTTGCTGTTGAGACAGTGCCCAAATCATTACGCCATTCGTGCGGGTCGGAACTTACCCGACAAGGAATTT
>Locus:intergenic479_1:345693-345660(-)
TCAGTCCATCCCGGTCCTCTCGTACTAAGGACAG
>Locus:intergenic480_1:349166-349211(+)
GTTTATTGTAACAAAGAAGTGTTGAAATCGTTAAAAATATGGTATA
>Locus:intergenic519_1:368187-368136(-)
GTTTATTTATATATTGTAATATGGTATTATATATTATATAATCTATTCATAA
>Locus:intergenic535_1:376436-376397(-)
ACCAGTATATTATCTGCCGTAACCTTTTCATTATTCAATA
>Locus:intergenic557_1:391581-391512(-)
ATAAATATTTTAAGCAAATATAAAAAACCTCAAAAAAAATTGGAAAATACTATTGTAAACGTTTTTATAA
>Locus:intergenic573_1:402540-402486(-)
TTCAGCCACGAAAAGAAGTTTCTGCTGAATTTGCTATATTTATTGATAACTATTA
>Locus:intergenic666_1:459237-459282(+)
TGCAAAATATTGAAGTTGGTCTTGAGTATAGTTGCTAAGATCCTTC
>Locus:intergenic683_1:465179-465146(-)
CAGTCCTCCTTTAATTATATTTATCAATGTTTCT
>Locus:intergenic889_1:600970-600898(-)
AATACAAAGGGCAATTTTAAACTTAATATTGACGATTTAAACACTCTGAAACATCTATTAAAAAAAATCAACC
>Locus:intergenic984_1:665014-665053(+)
TTTGTTTTAAAGATTTCCTATAAGTTAGAAGAGAAGTTAA
>Locus:intergenic989_1:671365-671329(-)
AATGTAAAAATCTTATCAAGAGTGGTGGAGGGACTGG
>Locus:intergenic1022_1:693398-693431(+)
AGAAAAATTAATAAATCTTCGCTCAACTATTGTA
>Locus:intergenic1118_1:764421-764490(+)
CATAAAAGTGCATTTAAGTCATTTCTTCCTGTACAAGTTGACATATCAAATGTAAGTTTTTCTGTTGTAA
>Locus:intergenic1232_1:834914-834998(+)
ACAGTTCTAGTTTTATCGAAAAATCCTCCTGTAGGTCCGTTTTCATCTAGAGTGGCAAGTTTTACTATAATCTCTGCAGCTTGCT
>Locus:intergenic1237_1:837316-837202(-)
AACAAACTCACGAGAAGAATTCCTAAACTCCGTTGGTGTCATTCCCCTTTTATCAGTAAATTGTCTTATGAAATAAGTGTCATACTCAAAGCCAGCAGCTCGTGCAATTTCATTT
>Locus:intergenic1335_1:899435-899399(-)
CTCTCCTTTTTATTGTGCTATTTTTTGACTATTCCAC
>Locus:intergenic1355_1:909923-909812(-)
ATTTCTCTTATTTATTATAAAATTTCATATAGATATCCTAATATTAAAACTATAATGATGTTGAGCTATAAAGCTTTAAAGAAATTTTATCCAACACAAATACATCAACCAA
>Locus:intergenic1521_1:1016290-1016224(-)
ATAATTTATTTTATATATAAGGATATTATAATTTCTATCTTTTTTCAAGAAAAATCACAAAGCTCAT
>Locus:intergenic1536_1:1030463-1030499(+)
AAAAGATATATTGATTTAAAAATGTATTGGTATGTGA
>Locus:intergenic1620_1:1090103-1090172(+)
AAGATATGCCTCTCATTTTATAGGGGGCATATTTTTTTGCTTGAAATTGTAAAAAGGCATTATTTAAGTT
>Locus:intergenic1643_1:1103371-1103335(-)
CTTATTAAAATAGGATTTTATATTTTTAACAAATTAT
>Locus:intergenic1646_1:1105269-1105317(+)
ATCTGTATAAAGGATTCAGAAGAACCTCATATTGATAATGATGAGGGGT
>Locus:intergenic1647_2:1106917-1106794(-)
CTACGGCTACCTTGTTACGACTTCACCCCAATTATCAACCCCACCTTCGACCGCTGGTTCCAAAAGGTTACCTCACGGGCTTCGGGTGTTGCCGACTCTCATGGTGTGACGGGCGGTGTGTACA
>Locus:intergenic1647_1:1108490-1108394(-)
GGGCGGACGAACCTTCCCCAGGAAACCTTAGGTTTTCGACCACTAAGATTCTCACTTAGTTCTCGCTACTTATGCCAGCATACTCTCTCCTGTACAG
>Locus:intergenic1647_3:1109457-1109343(-)
ACTCTACGCGCGGTTTCCAACCGCGCTGAGGGAACCTTTGGGCGCCTCCGTTACTTTTTAGGAGGCGACCGCCCCAGTCAAACTGCCCTCCTAGCTATGTCCCGTGACCAGTTTC
>Locus:intergenic1675_1:1127495-1127462(-)
CCTGGACATTTCTTTTTGCCCAGGCGGTCGGCTT
>Locus:intergenic1796_1:1197680-1197737(+)
GAGAAACCAGGTAAATTTTTGGGGAATAGTGATAAGTGGAGAATTATAAGCTTCAGCT
>Locus:intergenic1971_2:1313398-1313275(-)
AACTATAGCTATTTTCTGACTACAACACCCTTTTTTTACAAGAAATTACTTTACATTAGATTAAATATGTATTTAATTCAATGTTTTTCACTCAAACCCTCTACGCTAAGAATATCAATGTGTT
>Locus:intergenic1971_1:1313483-1313447(-)
AAAACAAGTAAACATTATTTTTTTGAAAAAGTAATCA
>Locus:intergenic2117_1:1377172-1377127(-)
AGAACTAATGTACTAATAATATCACAAAGTACACCTAAAAACAATA
>Locus:intergenic2213_1:1432342-1432270(-)
CAATTCAAATTTGAAACTCAAATGCAGCTAATTGGGCTAAATAACACACCAATTATTATACACTATAAAAAGC
>Locus:intergenic2242_1:1448311-1448347(+)
GCAATTTGCAGGAGAGGAAAGTCCGAGCTCCATAGGG
>Locus:intergenic2252_1:1454668-1454779(+)
GAAAAGAAGAGTCAGGAGCAAAACACTTTACAATTACAGATAAGCCAATTAACTACAGAAAAAGCAAAATTACAGGCTAGCAATACAGAGTTAGTAAATAAAAATACAGAGC
>Locus:intergenic2261_1:1457351-1457306(-)
GTAAATAATTGTATAATAGTATACCTACTTAGTATACATTATGGTA
>Locus:intergenic2474_1:1593678-1593726(+)
TTTGGTAAGTCGTACGCTGAGTTAGCTATTACTTATGAAAGAAGATTCA
>Locus:intergenic2518_1:1621898-1621937(+)
TTTTACCTGAGAGTTTCGCTTTTTTTATGCTTTCTCCTTC
>Locus:intergenic2539_1:1631948-1631888(-)
ATACGCCAGTTTGTATATATTTTATTCAACTTTATTAGACATTTAATGTCTTTTTTATCTT
>Locus:intergenic2657_1:1703639-1703573(-)
TTTCGACTCAATATTTTACATATTTATATGTTTTTATTATTTTTCTGTTTTTTTTCATTTTATTTTA
>Locus:intergenic2805_1:1782659-1782569(-)
AATCTTTTCCTGTATTTTTTAATACCTTGCCAAAACTTTTTACCGCTTCTCCTGACGCTGGTAACAGCTTTCCATTTACAAATCCTGCTTC
>Locus:intergenic2804_1:1782917-1783007(+)
TTAGCTGACCAAGAAGCTGGCATGAACAAATTGACAGTTGATGAGTATTTAAAGAATAGAGAAAGATATATTGAAGAAGGTAGAGCAATAG
>Locus:intergenic2831_1:1801344-1801266(-)
ATAGTAATTATTTACTTCATATACCTTACTTTACATATAACAGAAAAAGAAGTGCATACTTTTATTTATATGCACTTCC
>Locus:intergenic2830_1:1801433-1801478(+)
TATAAAAAAATAACTAACCTATACGATACTTTAAGTAGGGGTGGAT
>Locus:intergenic3082_1:1959936-1959993(+)
AGTAGTAAGTATACTTTATGTAAACCTGCACACAATAATTATAGTGCAGGAGGGATTT
>Locus:intergenic3102_1:1972697-1972733(+)
GAGAAATATTTTCCCAAATTATTATATGCAAAGGGTG
>Locus:intergenic3236_1:2048520-2048670(+)
CCACATATTTCACAAAATTTTACTTGTGGTACTATCAACAAACCTTTATATCTTATTGCCATATCACTAGGTGACTCAATTATATATTTATGTACTCCAATTTTGCACAATAATTTCCTAATCTTATTCAATCACTCTCACCTCTATTTAA
>Locus:intergenic3686_1:2274184-2274244(+)
AATTTATTTATATATCTCTTCTACATTTTCATAGACTGTAAAATAAATAATAAAAAAGCTG
>Locus:intergenic3862_1:2384103-2384172(+)
TCTCACCTTAAAGGTGACTGTTACCTGATTTTTTATATTATTTACTTTCGCAAGCTAAATTTGCAACTGT
>Locus:intergenic3879_1:2392483-2392420(-)
AATAGAATTTTTTTGAATTATAATTATAATATAGAAAAAAATATAATAAATGTAAAATATGTGA
>Locus:intergenic3888_1:2397191-2397335(+)
TTTATTCTATTTACATCCAAAGTTCTTATTTTCATTATACATATTCTCATTTTTTTACATATTACATATTTGAAAACTTATTTATTTAACTATTCCCTTATTCACATCAGCTTCAACTGTCTTGATAACAAAATCAACTATCTCT
>Locus:intergenic4027_1:2480205-2480097(-)
TTCGAATCTCGTCTTCCGCTCCATAGCATAGGGCGCTATAGCCAAGTGGTAAGGCAGAGGTCTGCAAAACCTTTATCCCCAGTTCAAATCTGGGTGGCGCCTCCAATTT
>Locus:intergenic4037_1:2485885-2485813(-)
ACACTTGTTTTACCAAAAAAATATTTTGGTAAATATTACAAGCAAGGAGATGTATCGTCAATAGAGGCCGCAG
>Locus:intergenic4129_1:2549735-2549693(-)
GTGTGTGACAGATGTGTGACAATTTTGTTAAATAGTTGTTTAG
>Locus:intergenic4268_1:2619642-2619723(+)
TATTTTCCCTTTATTCAGCTGATCTTAAATGCTCTAATATATCACTTTAATTACATCTTCGCTTGTTATATAGAAAATCATC
>Locus:intergenic4490_1:2760529-2760571(+)
TACCTCCATATTTCGCATAACATAAATTATAAAGTTTTCAATT
>Locus:intergenic4688_1:2885215-2885257(+)
GAAATAAAATTAAGGCCATCTCCAAAAGGAACATTTCCCGAGG
>Locus:intergenic4779_1:2937404-2937347(-)
ATAACTCGAAAATTTGAGTTGTTTGTCTTTAATTACATATATAGGTGGAAAAAATACA
>Locus:intergenic4784_1:2942565-2942634(+)
TTAACAAAGCATCTAAATATTCTATTATCACCTCTTTTCATACATACTTACTTTCAATACAATTTCACAT
>Locus:intergenic4822_1:2960930-2960987(+)
ATCATTTTTACACATTATAAGGAAATCGCCACACCTATATTTAGCATTGTTTCCCTTT
>Locus:intergenic4922_1:3021141-3021231(+)
ATTATTTGCAACTTTATTTTATTTTCAATACATAATTTACAAACAAAGCAAATTACATTTAATATCGGGAATTTATCAATACATAGAATCG
>Locus:intergenic5031_1:3085372-3085333(-)
TACATTTTTTTATCATTTTGTATAAAAAAATTGTGGTTAT
>Locus:intergenic5191_1:3188138-3188102(-)
AGTTGTGAAACTTATGTATGTAAGCGAATTCTCTACT
>Locus:intergenic5194_1:3190521-3190557(+)
CTCTTATTTTTACATAAAAGTAATATTATTACATTAG
>Locus:intergenic5364_1:3282723-3282843(+)
TTTCGTTATTTTACCATAAATAATTTGAATTGTCAACACCCTTTTCAAGCCATTTTTATATGTTTTAATTTATTTACAGTAAAACATCTCTATATAGTTTTTTTAGATATCGCAGAAACTA
>Locus:intergenic5388_1:3291945-3292008(+)
AATAAAAACTATTCATTTATCTATGATAAAGATATTATAAAAAAGATTATATCATATAAAAAAT
>Locus:intergenic5444_1:3335098-3335209(+)
CTTGGTTTCCCTTCGGCTGCGCACCTTAAGTGCTTAACCTTGCTGCATACCGTAACTCGCTGGCTCGTTCTACAAAAAGCACATCATCACACATTAACGTGTTTTGATCGGT
>Locus:intergenic5496_1:3373244-3373337(+)
ACACCTCCAAGATGCTCACATTTTAGAATAAATTATATCTACTCTTTATATTCTTTATATTTTATAATAATCCTTCTGAAATTTAAAAAAATTA
>Locus:intergenic5524_1:3388664-3388805(+)
TCTTCTTTCATACCATGTAAAAAATCAAATAAAAATGTTCCACTGGATTCCTTGTCCATATCTTCTATAAGCTTTTTTCCGCTCTCTGTCAAAAAAACTCTGCTTATTCTTCTATCATTTTTATCTCTTATTTTTTCTACAA
>Locus:intergenic5682_1:3501862-3501970(+)
AATAATAATACAAATAAGTATTACTGTCAATGTTTCACTTTCATAATCAGAATAATTTTCTTATATGTTGGAAAAATAAAATATTTAATATATAAGAAAGGAGGTGACA
>Locus:intergenic5898_1:3651027-3651075(+)
ACATATTTTATACAAACCCAGCAGTACAGCATTAAAGCATTAGCTATAC
>Locus:intergenic5903_1:3653458-3653410(-)
TATAAAAAGCATAATAGCTATGTAAAGCAGAGACTTTTTTGTTTGTCAG
>Locus:intergenic5905_1:3655225-3655174(-)
ATTGAAGGACTTTGGAATTTTACTGAGTCCGTTATAAACGTGCGAATAATTT
>Locus:intergenic5931_1:3674347-3674281(-)
GAACATCGTTCTGCAATTATAATAACACTGTTCGATAAGTGTGTAAAGAAAAAAATCTCTTTTTTAA
>Locus:intergenic5936_1:3679034-3679088(+)
AAGAAAAAAACTCGAAGAAGTAGGAATGAAGGAAAACATAGAAACAAGACGTGGA
>Locus:intergenic5937_1:3679143-3679107(-)
AATAAAAATTTGTTTTTTAAATATTCCAATAAACTCA
>Locus:intergenic5995_1:3702355-3702316(-)
ACCTCCTTAAAATTAGTTGTTTTATCTAGCTTAATTAATA
>Locus:intergenic6022_1:3719025-3719088(+)
ACGCAAAAAGGAGTATCGCAAGCTACTTTAAAAGTAGTTTTGCGACACCCTCTTCTATATTGTA
>Locus:intergenic6023_1:3719158-3719086(-)
ATAGTTGCGGAGAACCTTATCATAAATGACATAGATTTTTTTGAAAAAGATAGATACTATAAATATATATTAC
>Locus:intergenic6028_1:3723383-3723494(+)
ATAGCATCAAATAAATACTTTTTTACAAAATATTTTATTGACAAAAATAAAAAAACATCATATTATAATTATAGACAATCTGTATCGACGATTAAATTTATCCATAATTCGA
>Locus:intergenic6049_1:3733611-3733575(-)
TATCAATACGAAGTGTGTAAGATATTTAAAAAAGCTG
>Locus:intergenic6086_1:3753048-3753105(+)
ATATTTTTTATCATTTTTTGTAGACTAAAGCCGAAAAAGTCAAATTATATATTTTATA
>Locus:intergenic6087_1:3754324-3754273(-)
AGCAACGTATTCAGGAACATCCTTAAACAATGCAATAAATACATTAATAGCA
>Locus:intergenic6141_1:3789233-3789194(-)
CAAGTCGCCAATATTATAAGCTGGCATAGCTCAATTGGTA
>Locus:intergenic6284_1:3875914-3875947(+)
TACATTGTTAAATATTTTACTAGAAATATATTCC
>Locus:intergenic6289_1:3877872-3877818(-)
GAAGTGCATTCATATAATAATAAGAGCTTATTGCCTAAGGGAAGCTTAAGCAATA
>Locus:intergenic14_1:12759-12795(+)
GCCCAGGGTAAGTCGGGACCTAAGCCGAGGCCGAAAG
>Locus:intergenic15_1:13170-13047(-)
GGCCTATTCTCTGCGACCTACTCTCGTAGGCACCCCTTCTCCCGAAGTTACGGGGTCAATTTGCCGAGTTCCTTAACAGCAATTCTTCCGATGGTCTTAGGATTCTCTCCTCACCTACCTGTGT
>Locus:intergenic15_2:13967-13847(-)
ATGGGCGAACAGCCCAACCCTTGGGACCTACTTCAGCCCCAGGATGCGACGAGCCGACATCGAGGTGCCAAACCTCCCCGTCGATGTGGACTCTTGGGGGAGATCAGCCTGTTATCCCCGA
>Locus:intergenic26_1:21416-21464(+)
GTAACGCGGTCTTTCGTCCCTTACGTAAGGGGATTGAGAGGCTTTTTTT
>Locus:intergenic35_1:26357-26321(-)
ACCCTCCTCAAGTCTATTCTTAACATAGCTATAGGAA
>Locus:intergenic162_1:100440-100485(+)
TTAAAGGTAATTGGGGCAACTTTACATATTGTACTTGCTATGAAAA
>Locus:intergenic167_1:103844-103754(-)
AGCGGCTTCCCTCCCCGCCTTTATATATTTCAGTATAATTATACTAAACCTATCTACATTATATACTTTGAAAAGTCAATAAACAACAAAT
>Locus:intergenic209_1:136138-136081(-)
AACATTGACCAAGATGAGGCAAACCCCACAAATTATAGCCTCAAACAAGGAATTCAAC
>Locus:intergenic253_2:159078-159009(-)
TCCCCACGCTTTCATGCCTCAGCGTCAGTTACAGTCCAGAAGGCCGCCTTCGCCACTGGTATTCTTCCTA
>Locus:intergenic253_4:160274-160238(-)
TCGCCGCTACTAAGGAAATCGATTTTTCTTTCTCTTC
>Locus:intergenic253_1:161537-161501(-)
CAGTGCTTAGACGTACTTCCAATAACGTACGCATATC
>Locus:intergenic252_2:165369-165450(+)
CCTGGAGGAAGAGAAAGAAAAATCGATTTCCTTAGTAGCGGCGAGCGAAACGGAAAGAGCCCAAACCGGAAACTTGTTTCCG
>Locus:intergenic252_1:165541-165592(+)
GAGAAAAAAGCCCGATCTGTACCAGAGTACCACGAGACACGTGAAACCTTGT
>Locus:intergenic253_3:166687-166579(-)
ATCTTTCATCCTCAGTGCTTAGACGTACTTCCAATAACGTACGCATATCCTATCCTCCTGCGTCATCCCATTTCTCATAACGTTACTCTGCGGTATCGGAATATCAACC
>Locus:intergenic253_5:167158-167116(-)
GTGCCCAAATCATTACGCCATTCGTGCGGGTCGGAACTTACCC
>Locus:intergenic286_1:196204-196300(+)
AATTATCATTCTGTTTTAAATGTGATATTCGATTACGGAGTTAACGTGGTAATTTATTTTTTAATCAGGATTATTATTATAGAAAAATCAAATTCAA
>Locus:intergenic377_2:256118-256007(-)
CCGCTGGTTCCAAAAGGTTACCTCACGGGCTTCGGGTGTTGCCGACTCTCATGGTGTGACGGGCGGTGTGTACAAGACCCGGGAACGTATTCACCGCGACATTCTGATTCGC
>Locus:intergenic377_3:258010-257965(-)
GCACAGAGCTCCTGGATAGAGACTTTTCTTGGCAGCATGAAATCAG
>Locus:intergenic377_1:258582-258432(-)
TTAGAACCCCAGTACTGTCAGGGTGGTATCCCAAAGACGACTCCACAATCCCTGACGGAACTGCTTCCAAGTCTCCCACCTATTCTGTACAGACAATACCGAGATTCAATGCTAAGATACAGTAAAGCTCTACGGGGTCTTTCCGTCCAAT
>Locus:intergenic377_4:258630-258588(-)
CAAACTGCCCTCCTAGCTATGTCCCGTGACCAGTTTCATGGCC
>Locus:intergenic451_1:311323-311251(-)
AGACAGAGTTTTACGATCCGAAGACCTTCATCACTCACGCGGCGTTGCTGCATCAGGGTTTCCCCCATTGTGC
>Locus:intergenic451_2:315498-315402(-)
ATTTACCTTTATATTGGTCAAGCCCTCGACCTATTAGTATCAGTCAGCTTAAAATGTTACCATTCTTACACCTCTGACCTATCACCTGTTGTTCTTA
>Locus:intergenic479_1:332547-332439(-)
GGAGGTGATCCAGCCGCAGGTTCTCCTACGGCTACCTTGTTACGACTTCACCCCAATTATCAACCCCACCTTCGACCGCTGGTTCCAAAAGGTTACCTCACGGGCTTCG
>Locus:intergenic479_2:333620-333566(-)
CGGTACTCATTCATGGCGCTAGCCCTAAAGCTATTTCGAGGAGAACCAGCTATAT
>Locus:intergenic479_5:334370-334328(-)
GTACGGGCACAGAGCTCCTGGATAGAGACTTTTCTTGGCAGCA
>Locus:intergenic479_6:336079-336040(-)
TCTCTGTTTAATTTTCAAAGTTCAATTGTTCGCTGCACTA
>Locus:intergenic479_4:337673-337634(-)
GCCGCAGGTTCTCCTACGGCTACCTTGTTACGACTTCACC
>Locus:intergenic479_7:342187-342127(-)
TTGCGACCGTACTTCCCAGGCGGAATACTTATTGTGTTAACTGCGGCACAGAAGGAGTCGA
>Locus:intergenic479_3:343289-343253(-)
CAAGTTTCCGGTTTGGGCTCTTTCCGTTTCGCTCGCC
>Locus:intergenic519_1:367678-367567(-)
ACCCGGTTATGGATATGGCTACAGCTCATTTTTCTTTATACCTTTTATATTCAAATTAATTTTGTTTATAGTAGTGGTAGTAATTATATACAAATTTATAAAGCGAATGAGA
>Locus:intergenic666_1:459366-459399(+)
AGTTTTACGGTGGGTTTTATATCTGACTTTGAAA
>Locus:intergenic750_1:506893-506959(+)
TTCAATAATAAATCAACTAATTATTATTTCCTTATAAGGGTAATATATTATAATGTGCGTAATAATT
>Locus:intergenic901_2:612018-611877(-)
TGCGAAAAGGAAGCCTCAATTCTTTCAACAAAAAATTCTACCACTACAGCAGCTGCAAAACTACATAAGGCACAAAGCATCATCTTTCCACCTGCTAACATATATCTTACATTTCACTTCTCTGTGTTTGCAGAAGTCTTGT
>Locus:intergenic901_1:611991-611880(-)
ACAAAAAATTCTACCACTACAGCAGCTGCAAAACTACATAAGGCACAAAGCATCATCTTTCCACCTGCTAACATATATCTTACATTTCACTTCTCTGTGTTTGCAGAAGTCT
>Locus:intergenic961_1:648496-648454(-)
ATTGTTTCCAAACAAATAGGTATTCTTTATATTAATAGTTATA
>Locus:intergenic983_1:664525-664456(-)
AATAATTATTTGAGTAGGTTACATAAAATTTATCTTTATGCCAAATTAAATTTTCCTTTAAACGATTTTC
>Locus:intergenic1007_1:682492-682369(-)
AAAACCTGCGTACTGCAGTTACGCTATTTCTTCTTTCATCCAGACTTTAACTGTCGGCCCCGGAGTTTAACCGGATCTGCCAAATGGCTTGCGGGCTTTACCGCCGATTGGGAATTTCACCCAT
>Locus:intergenic1090_1:745428-745497(+)
ACAAAAAAATATAATGTAGAAGTATTCTTACATTATATATATTGGGGTTTTAACCTATATTGTTGTTTAA
>Locus:intergenic1175_1:793520-793412(-)
TCAGCTAACATTCCCTCTCTTAAAACTTTCACTATACTACTTTACTTTATCAAAGCATTTCTGACTATTTTAGTAAGAATTAATTCTAATTTTATTATATACATTATTT
>Locus:intergenic1281_1:869341-869308(-)
TTTTTTATAATGAACCATACATTTTATTTTATGT
>Locus:intergenic1311_1:885969-885912(-)
CAAAACATAATTTTACTATCAAGTAAATTTTACTTTCCAAGTAGTATTAATTATACCT
>Locus:intergenic1363_1:916144-916105(-)
TATATGTATAAATGGGTATACCGTTATTGTAAGGTTATAC
>Locus:intergenic1425_1:963255-963222(-)
TCCTTTTTATGCTGTGCTAATATATATATTATAC
>Locus:intergenic1491_1:1002253-1002220(-)
AGTCTGCTATTTATGGCAGCAGGTAGAAACTTCC
>Locus:intergenic1643_1:1103301-1103247(-)
GATGTAAATATTAAAATTATGTATTATAATATTAGACATTGGAGGTGTTCAAAAT
>Locus:intergenic1647_1:1105920-1105860(-)
CACGTAGTTAGCCGTGGCTTCCTCCTATGGTACCGTCATTATCGTCCCATAAGACAGAGTT
>Locus:intergenic1647_3:1107016-1106947(-)
ATTAAACTCTCAAAATTAAACAGAGAACAAAGAACCTTCATGGAAATTACATTTCCATGTCGACTCCTTA
>Locus:intergenic1647_2:1107672-1107600(-)
TTCAGGTTCTATTTCACTCCCCTCCTGGGGTTCTTTTCACCTTTCCCTCACGGTACTTCTTCACTATCGGTCA
>Locus:intergenic1683_1:1131696-1131630(-)
TTAAAAAATAATAAGAGCCAGAGAATAAACTCTGGCTCTAAAAGCTCGATTTATATTCTCATCTCTC
>Locus:intergenic1687_1:1134471-1134423(-)
ATATGCCAATTAACTTCTAAACCCTACAAATTAATAGCTTACTTATTTT
>Locus:intergenic1705_1:1143161-1143119(-)
ATTTCCCCTCCAAACATAGCATTCAGAATATTAAGTAATTTTA
>Locus:intergenic1803_1:1203092-1203041(-)
GATTTATTTTATAATACATATACAATATATAGTGTTGTTTCTATATGTAACC
>Locus:intergenic1842_1:1223324-1223369(+)
CTCAAGTTCTATACAAAAAATGGATTTAAAGAATTTAACAACACGA
>Locus:intergenic1919_1:1277637-1277577(-)
TATTTTTATATAAAAAGAAAGTGTAATGAAAGCAAGAATGTTTTATATCGTTTAGCTATAA
>Locus:intergenic1971_3:1311690-1311606(-)
TTGAACCATCTCTTTGTATTTCCAGCAAAGCTGATAAATCCAAAGACCTTCGCCAAAGAAAAAGAACCAAAAAAGAAAGCTCCTT
>Locus:intergenic1971_1:1312001-1311926(-)
ATAATTAGTAATAAACATCATATAATACAAGCCTTAGAAGAAGATAAACGAGAAGAAGTTGAGAAAAGTCTAAATT
>Locus:intergenic1971_2:1312181-1312067(-)
GCAACTGATATTGAAATTAAAGAAATATTAAGTGCAGAAAAAAACACTTTAGAAGAAATGAATTGTAAATCTGTTTTAGATGTATTCTTAAAAAAACAAATAGGAATATTTAATT
>Locus:intergenic1970_1:1312093-1312165(+)
AAGAATACATCTAAAACAGATTTACAATTCATTTCTTCTAAAGTGTTTTTTTCTGCACTTAATATTTCTTTAA
>Locus:intergenic1973_1:1314846-1314798(-)
TTAAATTTACTCTCATGTTCGTTTACTTTTTCATCAATAGCATCTAATT
>Locus:intergenic2013_1:1327282-1327192(-)
ACCTCCAACTCTTTATTTAAATTATTCTTTTCTTTAATCCATACTATAGAAGAAAAAACGTCTCTTAAAAATCTTATTACCTCTATTACAA
>Locus:intergenic2188_1:1417664-1417706(+)
CCACCTTGCAATTTTGTATATGCTAGCAGTTTTGGGGAAATCT
>Locus:intergenic2282_1:1468617-1468737(+)
TCAATCTTAGTAATTGAAGGAGAGGAGTTAAGATACGGAGAAGATTTTTACTCGGAGTTTGATGAAGCAGTTAATAAATTGGTAACCCCAATATTAAAAAATGATTTTAGGATATTAGAGC
>Locus:intergenic2337_1:1502945-1502801(-)
ATTCACAAAGTCAATTTTTATATAATTATTTGTGATTTATTATGGAAACTTTATTGCTTAATGTGTGCCAAAGCTTTAAAGCTCTGGCACATATATAGATTAACATTTCCATATCTGCTATCCTTGTTCCTTTGGGCACAAGGAT
>Locus:intergenic2474_1:1594207-1594264(+)
ATATTTAGGTTATATGATTATGAGGTTGTAAGTGAATTCGTTCATTTACGGCCTTTTT
>Locus:intergenic2479_1:1598215-1598170(-)
CATATATTTGCAAGTAAAGCTGAAAATAATAGTACAAAAGTACATC
>Locus:intergenic2524_1:1625598-1625688(+)
CATTTTATATTCGCAAATGAAAAATATTCTCATTTACAATTTTGCATTATTGTGTTATTATTTTCTCACGGCTACTGGCGCCAAATTATTA
>Locus:intergenic2538_1:1631926-1631974(+)
AAAATATATACAAACTGGCGTATTATATACAGTTTTTTTAAAATATCAA
>Locus:intergenic2561_1:1644715-1644616(-)
AACTTTGAGATTTTTATTCGAAGCAAAACTTATGTTTTAACTAATAAAAAACAACTATGTACCATTTTTTCTTTTACTGTATTTATTCTATTATCTAAAT
>Locus:intergenic2565_1:1647442-1647349(-)
AAATTGTCCAATAGTTCCCAGGTAACAATCTTTCTGCCTTTAAGTCCTAATATATCTTTAAGTATCCATTCCCCAAGTGCTCCTTGTGGATTTG
>Locus:intergenic2799_1:1777887-1777848(-)
AAAACAGTCACAAACTTTGTAGCCTTGCTTCTTTTTTTAC
>Locus:intergenic2805_1:1782335-1782296(-)
CTACTTTACCAAGTAAACTTTCCGCCTTGCTTGCCTTACC
>Locus:intergenic2805_2:1782609-1782573(-)
CCTGACGCTGGTAACAGCTTTCCATTTACAAATCCTG
>Locus:intergenic2811_1:1786919-1786883(-)
TTTGATAGTGCCTTCCCACCTAATCTAACTATTCTTG
>Locus:intergenic3005_1:1911302-1911239(-)
ATATTTGTAATTTCTATCTTTATAATCTTCTATAGTTGTTTTCTACTTCTTTATTTTTATCTTT
>Locus:intergenic3312_1:2074006-2074129(+)
GCTGTAAGAAAATTCTTAGAAATGTCTCCATTAATTCTTCCGCAACAAACTTCACTTGGTGATATTATTTCATATGCTAACTATAAACTTATGACAAAAGAGGGCCGCCGCAACAGATATACTT
>Locus:intergenic3470_1:2160070-2160139(+)
CCTCCTAAGCACCCCATTAGATTTACATTTGTAAATATTTTTGCTACAGATATTTTTTATAATTTTCACT
>Locus:intergenic3564_1:2207519-2207555(+)
AAAGGAAATTTTACTACCACATATGTTAACACAAATT
>Locus:intergenic3694_1:2276491-2276527(+)
CAACTTAATTTACCTTTACTTTCAAATCCTTTCACTG
>Locus:intergenic3824_1:2351674-2351725(+)
TACATCTTTTCTATAAGTAACCTTGACTTTACCTTAATTATACCTTTAATTT
>Locus:intergenic3862_2:2383941-2384004(+)
AAAAGTTTAGGGCTGTCCCAAAATATTCAACTAATAAGGAAGGGTTTAACCTTGCTATCGTTAA
>Locus:intergenic3862_1:2384234-2384279(+)
AGACTTTCTTTTATATTTGATTTATTAATACTTTTTATATGTTTCA
>Locus:intergenic4080_1:2516293-2516341(+)
CATATAATGGATATAAATTTAAATACAAACTTATTAAAGGAGGCCGTTA
>Locus:intergenic4100_1:2532923-2532980(+)
TTCTTTACTTTAGATGAACCAGGTGACATTTTGCGATATTTTGTTTCATTTTCTTCCA
>Locus:intergenic4138_1:2558085-2558145(+)
CATAATCATGCTATTCAAACAATTACAAGCTTGAATGGTTATTTTTATATTTATGCATTAA
>Locus:intergenic4194_1:2584296-2584350(+)
CCATTCTTCACACTATATAGAACTCAGATTTCATTTAATAAGTGCTATAATATAT
>Locus:intergenic4262_1:2617269-2617332(+)
TACTATAACACACTTACAAAAATAAACAAGTATTCATTATTTTTCAAAACCAAATTTACATTGT
>Locus:intergenic4265_1:2617973-2617886(-)
GAAATAATAAGCTACCATAGTGGTGAAAGGGTATTAGAACTAAATTCAAGGTTATCTCATTATATTGGTCAATATAAAACAAAATTGC
>Locus:intergenic4354_2:2667087-2667159(+)
ATTGTATGGTCATCATGTCCATGTGAAATAACTATACTATTTATATGTTTTAAATCCACACCTAACACATTGG
>Locus:intergenic4354_1:2667138-2667174(+)
AAATCCACACCTAACACATTGGCATTTTTAATAAATA
>Locus:intergenic4418_1:2712827-2712896(+)
AATGCAATACCAATATTCGGAATAGATATACCTTTTTCACTACTAAGGACCAGATACAATAGATCTTTCA
>Locus:intergenic4493_1:2761417-2761351(-)
TACAATACCTTTAATTTGTACTATTGCATATTTTATCTAATAATATTACAATGTATGGTAATTTGCT
>Locus:intergenic4689_1:2885422-2885377(-)
ATAATGTTGCAGGTTTACCAGAAGGACTTTCAAGTAGTAATCCAGC
>Locus:intergenic4771_1:2933130-2933058(-)
TATCTAGATAATTTTTCTTTTAATCTAAGAGTACAGCTGTGTAGTAAGTTAATCATATGTATCGATTATATGT
>Locus:intergenic4786_1:2943443-2943551(+)
ACCTTTATCCTTGTTTTATCCCTAAGCTCCTTTTTTAATATTACGTTTCCTAACTTATCTAACGCTAAGGTCTCGTGGTATCTTTCGTATTCTGTGAAATACTCCTCTA
>Locus:intergenic4853_1:2981269-2981218(-)
GTTTATTCTACTTGTTTTGTCATTTTGAAAAAGTTAAAATGTAGTTATAGAA
>Locus:intergenic4864_1:2991245-2991299(+)
CTACAATATAAAAATAAAAGTCTCCTCAATAAGAAGAGACTTAACATTCTCTCTC
>Locus:intergenic4982_1:3057939-3058002(+)
AATAAAAAAGAGAAGCAAATCGCTTCCCTCATAACTTTCTTTCACATTAAAACATATAAACTTC
>Locus:intergenic4989_1:3060688-3060631(-)
GCAAGTAATTCAAAATTCAAACTGCTTCCCTACGCTGGTATTATCCAGATCAGGTTAA
>Locus:intergenic5346_1:3269623-3269659(+)
TCGCACCTCCTAAACGTATTAGCGGATTGCTTAGCAA
>Locus:intergenic5364_1:3282714-3282771(+)
TCCATTGCATTTCGTTATTTTACCATAAATAATTTGAATTGTCAACACCCTTTTCAAG
>Locus:intergenic5444_2:3333847-3333880(+)
ATAGTTACGGCCGCCGTTTACTGGGGCTTAAGTT
>Locus:intergenic5444_1:3334863-3334977(+)
CATTCAGTGCTCTACCTCCGGTACTCATTCATGGCGCTAGCCCTAAAGCTATTTCGAGGAGAACCAGCTATATCCGAGTTCGATTGGAATTTCTCCCCTATCCACAGCTCATCCC
>Locus:intergenic5445_1:3337974-3337929(-)
CTTATTCTCCACCAAAAAGAACAGTCAGTGATGGCTGCTCTTTTTT
>Locus:intergenic5445_2:3338187-3338142(-)
ACTGTAAGTTGTTTGCTACGGTTTAGCCTAGCAAGTGATTTAACTA
>Locus:intergenic5624_1:3459989-3460091(+)
TCTATATCTACAGTATCAATCTCTTTAAAGTATTCTATAAGGGACTTTAATGCTTTTATGTATTCATCCTTCGTAAATTCCCTATCATCTAATACTATAACAG
>Locus:intergenic5681_1:3500090-3500036(-)
GCTAAATTTATTGCTATTTTCTATGATGTTTTATATGTTATTTACAATATAAATT
>Locus:intergenic5683_1:3501768-3501690(-)
AGGTACTACCGAATTAAGGTTTTACTTAATGTAGCTGGGATTACCCAAAGCTATATAGTGCTAAAGCTCAACGAAAGAT
>Locus:intergenic5692_1:3508564-3508606(+)
AACGCACTTTTTTGTAACTCTCTATTTATTATATTTGTGATTT
>Locus:intergenic5705_1:3513846-3513807(-)
CATGTGATTAAATGCAAGTATATATTAATTATGTTGGGAT
>Locus:intergenic5757_1:3546913-3546862(-)
AGAAAGGTATACCTAGCTATAGAAGGATTTGTGCATAGGTATATATCTATCT
>Locus:intergenic5899_1:3650192-3650078(-)
CATAAGATAGGACTTAGAAACTTTACCATTAAAGATGCTCCGTTTGTTGGAGGCGTAAAATCTATTTTTATGGTATTTCTAATTGCAGGCTTCTCGTTTCAGGGAACGGAGCTTG
>Locus:intergenic5995_1:3702316-3702262(-)
ATTATATTAACATTAAAACTAAGAAATAAAAAGCTTGCTTTAGAGTTAACTCTAA
>Locus:intergenic6189_1:3820627-3820516(-)
ATGTATAACATGATAGTATGTTTGTATTCTAGAATAGTTATTTTGTTAAAATTGCAAATAAAAAACTCCGCCCTAATCTTATTAATTAGGACGGAGATACTTCCGCGGTACC
>Locus:intergenic6339_1:3918964-3918874(-)
ACTGAATTTCTACCTAATATATTTATATATAATACAATACGTAAAGCAACTTTTAGGGATTTACACAAAAAGACAATATTAATTATTTCGT
>Locus:intergenic15_1:12753-12633(-)
AACCTTCCCCAGGAAACCTTAGGTTTTCGACCACTAAGATTCTCACTTAGTTCTCGCTACTTATGCCAGCATACTCTCTCCTGTACAGTCCACCGCTCCTTTCGGTACGACTTCAGCCCAT
>Locus:intergenic104_1:64586-64637(+)
AGCTTTTATTTTACAAAAAATTATTTTGGTTATATAGAAAAGAAACTTAAAT
>Locus:intergenic134_1:84074-84125(+)
TTAGTGGAAATAAAAAGTGCTTTTTTTAGCATTTTACTTATTGTAATTATTA
>Locus:intergenic209_1:135486-135372(-)
TTTATTGCTATTAATCCCAATAAAAATACTGCTCTTTTAATTAATCCACTTAAAATATTGGGAATTATTATAAATTATACTTATTGCTTATTTAGGTTACTATTTATTAATATGA
>Locus:intergenic237_1:149293-149182(-)
CCACAATATCAACACCACAATATATTGACATTTAAGTACTTTATTTATACAACATATGCACTCATTTGTAAACTGCTACTCATAATTATTGTTAATAACTTTAATTTATACA
>Locus:intergenic253_7:159065-158924(-)
ATGCCTCAGCGTCAGTTACAGTCCAGAAGGCCGCCTTCGCCACTGGTATTCTTCCTAATCTCTACGCATTTCACCGCTACACTAGGAATTCTGCCTTCCTCTCCTGCACTCCAGACATCCAGTTTGAAATGCAGCCCCCAAG
>Locus:intergenic253_8:160949-160847(-)
TGTTGTCAGCCCCTACCTCATTCAGTGCTCTACCTCCGGTACTCATTCATGGCGCTAGCCCTAAAGCTATTTCGAGGAGAACCAGCTATATCCGAGTTCGATT
>Locus:intergenic253_1:161155-161080(-)
ATTACGCACTCTTTTAATGTATGGCTGCTTCTGAGCCAACATCCTAGTTGTCTTAGAAATCCCACATCCTTTACCA
>Locus:intergenic253_4:162397-162289(-)
TCCACTTGTTTGTGTCGCAGTCAGGCTCCCTTCTGCCTTTGCACTCTACGCGCGGTTTCCAACCGCGCTGAGGGAACCTTTGGGCGCCTCCGTTACTTTTTAGGAGGCG
>Locus:intergenic252_1:164621-164666(+)
GGTGGGGATGACGTCAAATCATCATGCCCCTTATGTCTAGGGCTAC
>Locus:intergenic253_6:166663-166594(-)
GTACTTCCAATAACGTACGCATATCCTATCCTCCTGCGTCATCCCATTTCTCATAACGTTACTCTGCGGT
>Locus:intergenic252_2:167644-167701(+)
CACATCGACGGGGAGGTTTGGCACCTCGATGTCGGCTCGTCGCATCCTGGGGCTGAAG
>Locus:intergenic253_5:170153-170030(-)
ACATTTCCATGTCGACTCCTTAGAAAGGAGGTGATCCAGCCGCAGGTTCTCCTACGGCTACCTTGTTACGACTTCACCCCAATTATCAACCCCACCTTCGACCGCTGGTTCCAAAAGGTTACCT
>Locus:intergenic253_2:170769-170655(-)
GCCTTGGGAGGTGGTCCTCCCAGCTTCCCACAAGGTTTCACGTGTCTCGTGGTACTCTGGTACAGATCGGGCTTTTTTCTCTTTTTACCTACAGGACTATTACCTTCTATGGTTT
>Locus:intergenic253_3:171756-171633(-)
ACGTTACTCTGCGGTATCGGAATATCAACCGATTGTCCATCACCTACGCCTTTCGGCCTCGGCTTAGGTCCCGACTTACCCTGGGCGGACGAACCTTCCCCAGGAAACCTTAGGTTTTCGACCA
>Locus:intergenic286_1:196063-196123(+)
AATTCCAAGGGAATAATGGTGTACTATTATACACTAATAATATACATTGTTGCAGTGAAAG
>Locus:intergenic339_1:229366-229324(-)
CTTTATACATATATGAAATCACTTCATGTTACCAAAAGGAGGA
>Locus:intergenic361_1:243463-243427(-)
GCTTTTAACCTTGGTGTATATTTCTTCACAGGAAAAC
>Locus:intergenic376_1:256000-256036(+)
AGTAATCGCGAATCAGAATGTCGCGGTGAATACGTTC
>Locus:intergenic377_2:256184-256094(-)
CCAGCCGCAGGTTCTCCTACGGCTACCTTGTTACGACTTCACCCCAATTATCAACCCCACCTTCGACCGCTGGTTCCAAAAGGTTACCTCA
>Locus:intergenic377_1:257300-257180(-)
TTGTCAGCCCCTACCTCATTCAGTGCTCTACCTCCGGTACTCATTCATGGCGCTAGCCCTAAAGCTATTTCGAGGAGAACCAGCTATATCCGAGTTCGATTGGAATTTCTCCCCTATCCAC
>Locus:intergenic377_3:257711-257561(-)
GGTTTTCGACCACTAAGATTCTCACTTAGTTCTCGCTACTTATGCCAGCATACTCTCTCCTGTACAGTCCACCGCTCCTTTCGGTACGACTTCAGCCCATACAGGATGCTCCTCTACCACTTGTACGAAGTACAAGTTCACAGCTTCGGTG
>Locus:intergenic451_1:310516-310459(-)
CTTGAGACAACGAATACTATCATACCATATTTATTAAGAATGTCAATAGTTTTATATA
>Locus:intergenic450_3:312414-312450(+)
TGGAAATGTAATTTCCATGAAGGTTCTTTGTTCTCTG
>Locus:intergenic450_2:313383-313416(+)
GTGGATAGGGGAGAAATTCCAATCGAACTCGGAT
>Locus:intergenic450_1:315230-315293(+)
GAGCTGTCCTTAGTACGAGAGGACCGGGATGGACTGACCTCTGGTGTACCAGTTGTCTTACCAA
>Locus:intergenic479_1:332376-332337(-)
CGACATTCTGATTCGCGATTACTAGCAACTCCGGCTTCAT
>Locus:intergenic479_3:340137-340050(-)
GGCGACCGCCCCAGTCAAACTGCCCTCCTAGCTATGTCCCGTGACCAGTTTCATGGCCTCCGGTTAGAACCCCAGTACTGTCAGGGTG
>Locus:intergenic478_3:341925-341994(+)
AAACTGGATGTCTGGAGTGCAGGAGAGGAAGGCAGAATTCCTAGTGTAGCGGTGAAATGCGTAGAGATTA
>Locus:intergenic479_5:342835-342727(-)
CTCCTTAGAAAGGAGGTGATCCAGCCGCAGGTTCTCCTACGGCTACCTTGTTACGACTTCACCCCAATTATCAACCCCACCTTCGACCGCTGGTTCCAAAAGGTTACCT
>Locus:intergenic478_2:343206-343314(+)
TCTAAGTACCTGGAGGAAGAGAAAGAAAAATCGATTTCCTTAGTAGCGGCGAGCGAAACGGAAAGAGCCCAAACCGGAAACTTGTTTCCGGGGTTGCGGTCAGATCATT
>Locus:intergenic478_1:343366-343405(+)
AATAGTCCTGTAGGTAAAAAGAGAAAAAAGCCCGATCTGT
>Locus:intergenic479_2:344960-344912(-)
GACAAGGAATTTCGCTACCTTAGGACCGTTATAGTTACGGCCGCCGTTT
>Locus:intergenic479_4:345615-345543(-)
GTCTCACGACGTTCTGAACCCAGCTCGCGTGCCGCTTTAATGGGCGAACAGCCCAACCCTTGGGACCTACTTC
>Locus:intergenic547_1:385593-385539(-)
GGTTTATTCTATTTTATAGAAAAGCGAAAACTAAATGTTATGAAATTAATTTACG
>Locus:intergenic580_1:405049-405118(+)
GATTATGAAGGAAAACTAAATGAATATACAACAGGATTTGATACTTTTAATGATTATGAGATTGAAATTC
>Locus:intergenic888_1:600669-600711(+)
AGTATCTTTATAAGTTTATTCTCACAAGCTATTTTATATTTGC
>Locus:intergenic901_1:611806-611752(-)
AATGCTTGGATCAACTCTCTAACTCTCAAACGCTTTAATAATTTAATCATGTTTT
>Locus:intergenic956_1:645885-645924(+)
AAAAAAAAAATCAATATCCAATTAAAATTAAATTTGTTCA
>Locus:intergenic1046_1:717315-717360(+)
GGAGAGTTAGATGCTGTAATAGTATATAAAAAACTATCATCTATAC
>Locus:intergenic1077_1:738629-738515(-)
TGGAGGACGATTTATATGCACTTTTTTAAATGGCTATGTGGATTGATTATTCTAATACTTATGTCCGCTTTTATATTCAACTCTATTCTTGAAGGAATATACTTCTTTGTAATCA
>Locus:intergenic1119_1:764645-764564(-)
TTTATTTGTGTTTACTTAATTACATCTACCTACGTTAACGCTTGTTACAAAAAACTTAATGCTAAATTATTAAATTATAATT
>Locus:intergenic1167_1:789149-789092(-)
AAATTTAAGGGCTCTTTATTATTTTTTTTGCATTTTAGGACTTATTTATTTAATAAAC
>Locus:intergenic1189_1:803130-803097(-)
CCTCCTAATTTCTTATTACGTTCACGTGTTCAAA
>Locus:intergenic1383_1:934229-934181(-)
TATTTATTTTATCTAATAATATTTCAAATAAGTTTTACAGTACATAAAA
>Locus:intergenic1446_1:974561-974609(+)
ATTTTGGAATTTTCTATAAATCGAAGTAGAGTTGTAGAAGATTCCTGTT
>Locus:intergenic1589_1:1070774-1070729(-)
AAATATAGAGGCAGAAGTTTACTCCGCGGTTCCACTCTAATTATCA
>Locus:intergenic1629_1:1094571-1094460(-)
AAAAATAGTAAATCAATTTCTTTAATAAAAAACCTTCACCTTTTAGAACAGTTTTTATTTATGAAATTATATTACATGATTTATTCGCTAATATGTTATGCATTTTTAATAT
>Locus:intergenic1647_2:1106032-1105984(-)
CCCCAAGTTAAGCCCGGGGATTTCACATCTCACTTAAATATCCGCCTAC
>Locus:intergenic1647_1:1109860-1109749(-)
CATAGCTACCCAGCCGTGCCTTTGGTAAGACAACTGGTACACCAGAGGTCAGTCCATCCCGGTCCTCTCGTACTAAGGACAGCTCCTCTCAAATTTCCTTCGCCCGCGACGG
>Locus:intergenic1657_1:1116043-1115935(-)
CCTACTATATTTTTTAAAATGATTTTTATTTTTACAATCCTTCATAATTCACTCAATAGAATTATTTATAATAATAAATTCATTTTTACTTTTTTTAAGTCAATCTCTA
>Locus:intergenic1826_1:1215304-1215400(+)
GGGCGAGAAGTAAATACAAAAAGTAGAAAAAAACCAAAGATTAAATCTAGAAGTAATAAGGATCCAAATAGACTAATAAACCCACACACATCAGCAA
>Locus:intergenic1826_2:1215313-1215385(+)
GTAAATACAAAAAGTAGAAAAAAACCAAAGATTAAATCTAGAAGTAATAAGGATCCAAATAGACTAATAAACC
>Locus:intergenic1842_1:1223105-1223195(+)
AGTTTATTAAATGTTTTACGCTTTTTTAAATTTTTAGGTGATGCTGAAAAATCATGTAAAAGTTTAAATAAACCTGTATGGTATCTTGAAT
>Locus:intergenic1847_1:1226526-1226466(-)
GAGCACCGCAAAATGATGAAAAATCACCCGCGGTGCTCTTTTATGATTAGTGTAAATATAA
>Locus:intergenic1917_1:1277419-1277374(-)
TCACAAATTTGGAAAGAAGGATTTATACGGATGGATAATTATATAA
>Locus:intergenic2023_1:1331091-1331040(-)
CTTGATTTGAACGTTTTTTACACATATACAGCAAAGGTACTTTTTCATTCGC
>Locus:intergenic2041_1:1338196-1338151(-)
CTATTATTTCCATCAATAATGTTTTGTTCTGTAAGTTTTCATACTT
>Locus:intergenic2243_1:1448439-1448385(-)
TCGCCTTTCCACCCTTACCATTATAAAATGGCGGTATATCTCTGTTGCACTTTCC
>Locus:intergenic2325_1:1494857-1494815(-)
AAAAGGTCTAGACAGTGTTATGAAGATGGCTTCTGCCTAAAAC
>Locus:intergenic2377_1:1530903-1530846(-)
GTTACACTTATGGTAATTATATTACTTGATATAATCTACTGCAATATTACTATTGTAA
>Locus:intergenic2558_1:1643590-1643656(+)
GATAGGATTATATTGATAATTATATATCATGAATGCCTAGGAATCTATTATATAAAGAGGATTTTAT
>Locus:intergenic2565_1:1647681-1647624(-)
CTAATAATTTTCTATTTTAGCAATATGGATATATTAAATTACAAAGTCAGTCTAAATT
>Locus:intergenic2660_1:1704560-1704593(+)
TTAAAGATAAGAATAATAAAGATTGTTGAAAATA
>Locus:intergenic2666_1:1708852-1708888(+)
AATTCATTCACATTTCAGGCAAATGAGTACTTAGTGT
>Locus:intergenic2770_1:1759906-1759942(+)
AAGATAAGACTATTTGATTTAATAATCTTATCTTTTT
>Locus:intergenic2805_1:1782365-1782275(-)
TTGAAACAGCGATGGATTTCGAAAATGTACCTACTTTACCAAGTAAACTTTCCGCCTTGCTTGCCTTACCAGCCGCGGCACCTATATCTCC
>Locus:intergenic3052_1:1942027-1942066(+)
GACAGTATATTATTTACTTCTGTAGTAGTATACTATTATT
>Locus:intergenic3091_1:1966295-1966226(-)
TGTCAAGATATAGTATTATTAAAGAGTTTACAAGAAATTATTAAGGAAGGTTGTAGCAATACTACAACCT
>Locus:intergenic3114_1:1982392-1982452(+)
ACTATTGAACTAATGGTTAAAAAATATGCTTTAAAAGCTAATTTAGATTATGAAAAACTCA
>Locus:intergenic3230_1:2047796-2047829(+)
GATAATATAATAAAAGATACAGCCATCATAAGAA
>Locus:intergenic3318_1:2077563-2077599(+)
AATACGCACAAAGAGCATATAGTCCTATTGTGCGTAT
>Locus:intergenic3325_1:2081508-2081442(-)
AAACTCTGTAATAGAAATATTGCAGAGTTTTTATTTTATAAATGTGGCATAAATAATGTAAGTTTTA
>Locus:intergenic3362_1:2100189-2100234(+)
CAAAGGCAATATAATATTATTCACTTTTCTCAATATTTCCATTCAA
>Locus:intergenic3437_1:2141594-2141558(-)
CATGTAATTTATTTGATTAGTAGACGAAGTTTGGAGT
>Locus:intergenic3478_1:2162845-2162968(+)
CACCTTACTTCATTTTTATTTCGTACTCAATTATTTTGTCTATTTTTCAAATTAAATATTCTCATTATTATAAAAAGCATATATGTGGATAAAATATATAATATTATCCTTATGTGGAGGTTTA
>Locus:intergenic4036_1:2485143-2485194(+)
TTAACGTTAACACTTGTAAAATCCATTGAATCCACTAAAACTTCAACACCTA
>Locus:intergenic4037_1:2485255-2485177(-)
AGCGCTGAGAATCCAGTTAATGATATTCTTGTTCCAATAATGAAGGAAAATTATAAAAAGCTAGGTGTTGAAGTTTTAG
>Locus:intergenic4147_1:2563574-2563541(-)
TTTAAAAATTGTATCCTGTATATCTTATATGAAC
>Locus:intergenic4182_2:2580552-2580606(+)
AATCAAAGCTTATATGTCTTTACTATAGGATTTTTTTGCATAAAATTAAGCAAGT
>Locus:intergenic4182_1:2580566-2580614(+)
TGTCTTTACTATAGGATTTTTTTGCATAAAATTAAGCAAGTATTTTTCA
>Locus:intergenic4220_1:2595724-2595778(+)
TTTAAGTGTCAAGTATTATTTTATTTGCTTTGCAAATTTATGTATAGTATAATTA
>Locus:intergenic4258_1:2616312-2616384(+)
TCATTCTGTGGGAAGCCATTTTCTGGCTTCCCTATTTTTAAACTCATCACCATAATCAGTCGCTCAAACATTT
>Locus:intergenic4264_1:2618163-2618205(+)
ACAAGCTTTCTTATAACAATAGTATCATTGATTATATTTAAAC
>Locus:intergenic4275_1:2624099-2624057(-)
CTAGTTTCTTTATTATATACATTATTTACTTTGAAAAGCAATA
>Locus:intergenic4515_1:2777665-2777623(-)
CTCAAAATAGAACGTTTGGGCTTATATTATTTTTTGCACTTAA
>Locus:intergenic4790_1:2944601-2944646(+)
TTGTACTTTTGGGATATCTATTCACTCTTAACAAAATTTATATTTG
>Locus:intergenic4833_1:2966847-2966790(-)
AAGAGTATAGTAAATATATTATTATTAATACTGTTATACAACAAAAGAAAACGTTACC
>Locus:intergenic4861_1:2989398-2989353(-)
AACTACAAATACAGTTGTATTTTTTATAATAGCAAAAGAGGAATCA
>Locus:intergenic4864_1:2991273-2991339(+)
ATAAGAAGAGACTTAACATTCTCTCTCTTATCTTGCAGAATAATTCTGCAGGAATTGGCACCATTAT
>Locus:intergenic4865_1:2991452-2991392(-)
TGTTATAAAGTGTATTATTTAGTGTGTAATATAATTGAATGGAAACTCTTATCAAGAGAGG
>Locus:intergenic4895_1:3005623-3005584(-)
GTAAATATTATAAAAAAAATCTTAAAACAGAGTTTTATTT
>Locus:intergenic5149_1:3158775-3158739(-)
ATTATAATTACCATTAATAAAAACTACATATTAATAT
>Locus:intergenic5445_2:3333302-3333239(-)
CTCCCCCAAGAGTCCACATCGACGGGGAGGTTTGGCACCTCGATGTCGGCTCGTCGCATCCTGG
>Locus:intergenic5444_1:3336024-3336123(+)
TTCGACCGCTGGTTCCAAAAGGTTACCTCACGGGCTTCGGGTGTTGCCGACTCTCATGGTGTGACGGGCGGTGTGTACAAGACCCGGGAACGTATTCACC
>Locus:intergenic5445_1:3337290-3337218(-)
ATACTCGAGAATCGCATGATTCTTGAGCCAAAGGATTTATTCGCTATGAGATGGACCCGCGGCGCATTAGCTT
>Locus:intergenic5502_1:3376328-3376439(+)
ATCAATAGTAAAATAGTTTTTTATTTTGCTATTGATTTTTTATATATTATGGTATATAATAATATATGCCTACGGGGTGTGGCGCAGATGGGAGCGCGCGTGGTTTGGGACC
>Locus:intergenic5625_1:3461606-3461552(-)
TTTATTATGCTTAATTTTACAATAAATAAAACACCTAATATAATTAAATGGTGTT
>Locus:intergenic5638_1:3473442-3473514(+)
ACTAAATCCTTCCTTGCCACAACCTTGATTTTCAAAGCCTTGGTTCTCAAAGCCTTCTTTTTTGTAACCTTCT
>Locus:intergenic5662_1:3491324-3491360(+)
ATCTATATATTAAACTTCCTATTTCATAATAAATATG
>Locus:intergenic5756_1:3547024-3547093(+)
AATAATTATAAAAAGTACCTATTGCTATATCTGAATTTTTTGCTATTGTTCTTATACTTAGTTCTCTATA
>Locus:intergenic5758_1:3548012-3548063(+)
CGAAATATAAAGTATTATAAAAAAATTTGTCTAATATTTAACAATGTTATTG
>Locus:intergenic5778_1:3559925-3559961(+)
TCCAAAATTACGGCTTCCAGAATGAATCATTATGCAA
>Locus:intergenic5779_1:3560158-3560062(-)
AGAAATATACCTGTTTCCTTTAAACATCATAGGGAAGCACAAGCGTGTATCACCTTAGATAAGGCTAAAGAGGAAATCAATAAGTATGAAAAAGACA
>Locus:intergenic5899_1:3650264-3650180(-)
GGAATTAAGGTAATTACTGTAATTGTATTCTTAATAGTAGGTACTGCTACAATTTTAGGTATAATAGGTGGACATAAGATAGGAC
>Locus:intergenic5898_1:3650367-3650460(+)
TTTAAACCAAAACTTCATAGCCATTCCACCAGCCACCATTTCAGCTGCAACAGTAATAGCCCAGTTGTACCAATAATTCCAACCAAGTGCAAAA
>Locus:intergenic5914_1:3662952-3663042(+)
GCCTTCTTATCAACAGTTATAGCTGATTGTGGACACTTATTAGCACAAGCTTTGCATGCTCTGCATTTTAGTCTATTTATCTTAGGTATAC
>Locus:intergenic5956_1:3686386-3686425(+)
CTTTTTTATCATTATATTAGCTGCAACCTACGCAATTTCC
>Locus:intergenic5982_1:3696175-3696319(+)
TTAATATACACAATTAAAGTCATTGCTTATTGTTCCCTATTCCTATACAATCGTTTTCAATGTCTTGAAATAAAAAACTTCTCCATAACTACAACTTCGTATTTTCAAAGTATAAATAAAAGTATTTTAAATAATACTTTTATTT
>Locus:intergenic6008_1:3710951-3710993(+)
TCCTCTCACACCACTGTGCGTAACGTTCGGTACACAGCGGTTC
>Locus:intergenic6062_1:3740312-3740381(+)
TCAACAGCTTCAAATATTTTTAATTTTCAGCCCGATTATTGCAATATTATTAATCTGATGCAATTATATC
>Locus:intergenic6140_1:3789664-3789727(+)
GGGCATTACAGGGCTCGAACCTGTGACCCTCTGCTTGTAAGGCAGATGCTCTCCCAGCTGAGCT
>Locus:intergenic6299_1:3886619-3886583(-)
GGGAAGATAAAGTGGAATTTTATCTTCTCTTTTTTGC
>Locus:intergenic6321_1:3898908-3898845(-)
AATAGGCACAGTAGCAGCATGACTTTACATATTATTGAAGAAATGCTATACTGTAGTAAAAAAA
>Locus:intergenic14_2:13079-13112(+)
ATCGGAAGAATTGCTGTTAAGGAACTCGGCAAAT
>Locus:intergenic14_1:13143-13194(+)
TACGAGAGTAGGTCGCAGAGAATAGGCCCAAGCAACTGTTTATCAAAAACAC
>Locus:intergenic65_1:45228-45186(-)
AATCTGCAAGGCATTTTAACTGGTTTCCCTACACATAGTTTAT
>Locus:intergenic87_1:57926-57836(-)
ACATCATATATAGCAAATAATATGAAAACCCTGCTAAAAGTAACTGCTACTATATATGTAATCATAATAATTATTCTCCAAATGTCTCTTT
>Locus:intergenic103_1:63574-63526(-)
GTTCTCTTATTATCCTTTGTATACTTTTCAAGGATAAAAAATATTTCTT
>Locus:intergenic134_3:83447-83519(+)
ATCTCGCTTTTAGTAAATTTTATTTCAAAGATAGTTTTTTATAGGGCACATTCTTTTAATTTATTTTTGCTTG
>Locus:intergenic134_2:83663-83753(+)
GTAATGTCTACATTTATAATTAAAATATCTATGGATTTATTAGTATTAGCTACAATATTTCCATATGGGATTTCAGTTATTGTAGCATTAT
>Locus:intergenic134_1:83681-83789(+)
ATTAAAATATCTATGGATTTATTAGTATTAGCTACAATATTTCCATATGGGATTTCAGTTATTGTAGCATTATTTTTGAAAGATGTGACATGTGAAAAAAGGGGCAAAG
>Locus:intergenic209_1:136097-136061(-)
CAAACAAGGAATTCAACCCTGCTACAGCGGATTGCAG
>Locus:intergenic231_1:144264-144228(-)
TATTACAAAATTATCTATATAAATTATCCAATAAGCT
>Locus:intergenic243_1:153146-153107(-)
CACATATGCATTTTTTTAAAGTACATTTTTACTAAATGTT
>Locus:intergenic253_4:158279-158189(-)
TTAAATAGAATAAATTCTATTCAAAAGAATTGCTGGTTCTTTAATTCTCTGTTTAATTTTCAAAGTTCAATTATCCGCTGCACTAGACAGC
>Locus:intergenic253_1:158692-158644(-)
TATTCCCCACTGCTGCCTCCCGTAGGAGTCTGGACCGTGTCTCAGTTCC
>Locus:intergenic253_2:158824-158740(-)
TGCTGGCACGTAGTTAGCCGTGGCTTCCTCCTATGGTACCGTCATTATCGTCCCATAAGACAGAGTTTTACGATCCGAAGACCTT
>Locus:intergenic252_3:159831-159885(+)
GATCACCTCCTTTCTAAGGAGTCGACATGGAAATGTAATTTCCATGAAGGTTCTT
>Locus:intergenic253_3:164299-164248(-)
GCGGCACAGAAGGAGTCGATACCTCCTACACCTAGTATTCATCGTTTACGGC
>Locus:intergenic252_2:165563-165659(+)
CAGAGTACCACGAGACACGTGAAACCTTGTGGGAAGCTGGGAGGACCACCTCCCAAGGCTAAATACTACCTAGTGACCGATAGTGAAGAAGTACCGT
>Locus:intergenic253_5:168553-168517(-)
AATAGAATAAATTCTATTCAAAAGAATTGCTGGTTCT
>Locus:intergenic252_1:172929-172980(+)
CTATCCGTCGCGGGCGAAGGAAATTTGAGAGGAGCTGTCCTTAGTACGAGAG
>Locus:intergenic268_1:186621-186669(+)
TGCCGTACTTATGAGTGGCAAGCTAACAAATGGATGGATAGAATGTTTA
>Locus:intergenic377_2:256300-256189(-)
CTATGCAATTTTCAAAGTACAAATTTAGAGAGAATTAAACTCTCAAAATTAAACAGAGAACAAAGAACCTTCATGGAAATTACATTTCCATGTCGACTCCTTAGAAAGGAGG
>Locus:intergenic377_1:259497-259419(-)
CGACTGAGCTATCTGGCCAAACATTACCCGGCAATGACCTACTCTCCCACAGGGCTGCCCCTGCAGTACCATCGGCGCT
>Locus:intergenic379_1:262495-262375(-)
ATTCAAGCATATTGTCAATACATTTTTTTAAAAAAATTTCACATTAAAGCATATATGAACACAAACACACATGCTGTCATAAAAAAGTACCAGCCATTAATTAGGCTGGTACTTTTTATCC
>Locus:intergenic414_1:284793-284853(+)
GTATTTGAATGTTATTATTCAAACCACTACATTTTAACATGGAATAGGAGTTGGTTCAATA
>Locus:intergenic450_1:312227-312281(+)
GGTGAATACGTTCCCGGGTCTTGTACACACCGCCCGTCACACCATGAGAGTCGGC
>Locus:intergenic451_3:313028-312920(-)
TGGTCCTCCCAGCTTCCCACAAGGTTTCACGTGTCTCGTGGTACTCTGGTACAGATCGGGCTTTTTTCTCTTTTTACCTACAGGACTATTACCTTCTATGGTTTAACTT
>Locus:intergenic451_2:313011-312957(-)
CACAAGGTTTCACGTGTCTCGTGGTACTCTGGTACAGATCGGGCTTTTTTCTCTT
>Locus:intergenic451_1:314746-314632(-)
ACTCCACAATCCCTGACGGAACTGCTTCCAAGTCTCCCACCTATTCTGTACAGACAATACCGAGATTCAATGCTAAGATACAGTAAAGCTCTACGGGGTCTTTCCGTCCAATCGC
>Locus:intergenic479_5:333483-333372(-)
TTTTACTTCCGCTTCACCCTGGCCATGGATAGGTCACCCGGTTTCGGGTCTACAGCATGCAACTATACGCCCTATTCAGACTTGGTTTCCCTTCGGCTGCGCACCTTAAGTG
>Locus:intergenic479_3:335154-335109(-)
ACCCTCCCACGAGGTGTCACCGGATCACTAAGCCCGACTTTCGTCT
>Locus:intergenic479_6:338309-338252(-)
CCAGCTTCCCACAAGGTTTCACGTGTCTCGTGGTACTCTGGTACAGATCGGGCTTTTT
>Locus:intergenic479_1:341670-341625(-)
CCACTGCTGCCTCCCGTAGGAGTCTGGACCGTGTCTCAGTTCCAAT
>Locus:intergenic479_2:341859-341787(-)
TTTACGCCCAGTAAATCCGGACAACGCTTGCCACCTACGTATTACCGCGGCTGCTGGCACGTAGTTAGCCGTG
>Locus:intergenic479_4:342786-342714(-)
GTTACGACTTCACCCCAATTATCAACCCCACCTTCGACCGCTGGTTCCAAAAGGTTACCTCACGGGCTTCGGG
>Locus:intergenic478_1:345307-345346(+)
CCCTCAGCGCGGTTGGAAACCGCGCGTAGAGTGCAAAGGC
>Locus:intergenic557_1:391619-391586(-)
TTGCAAATACTTATTACACTTATATCCAATAAAC
>Locus:intergenic591_1:413262-413199(-)
TATATAATTCAAATATACGGAAGCTTAATATATAGATATACAACCCCCAGTGGTATATCTATAT
>Locus:intergenic617_1:427836-427800(-)
CCAAATGTAAAATTAGCTTACATGGTCTCCTCTTTTT
>Locus:intergenic774_1:521063-521150(+)
GATTTCGAATGTGTAAAATTTATAAAGTTAAAACACCCGCGTTCTAAAAATTTTACACATATCCTCCTCTCAAGTTTTTGTTTTAAAT
>Locus:intergenic957_1:645620-645584(-)
AATATTATTCACACTTATCTCCTCCCTCTATCAAAGG
>Locus:intergenic956_1:645933-646014(+)
ATTTATGTTATAATAAATACAGAAGAGAAGATCTATTTATTAAATTTAACTATATACGAGACGACAAATAAGTATCACCTTT
>Locus:intergenic1100_1:753806-753848(+)
CGAAAGCATTACTTCCGCGGTACCACTCAAGTTAGGAAATACC
>Locus:intergenic1155_1:784142-784073(-)
AGTAAAATAATACGTTTTTCAAAACAATTTTTGCCTTATACAAAAATTTTATTATCAAAAAATTCATTTG
>Locus:intergenic1231_1:833320-833278(-)
AATCGAACCCCTGTCCGAAAATGGTTTCATTTAAGCATCTCCG
>Locus:intergenic1281_1:869290-869197(-)
AAACAACCTATTAATAATTTTCGAAAATTATTTTTAATAGTTAAATCGTTTTTTATGTGTCACTATTATTTTACACAATTATATAACCTCATGT
>Locus:intergenic1401_1:945857-945809(-)
TATAACCATATTATATTAAATAATATATTAGTGTATAACATTTATCAAT
>Locus:intergenic1523_1:1018189-1018123(-)
AAATTATTACATATTAAATGCAGCTTTTTAAAGCTGCATTTAATAAACCAATATTCAGTCTCAATAT
>Locus:intergenic1599_1:1076404-1076359(-)
ACTTCACTTCCCATTTTGAACTTTGTTCTTTACCGCTTTAACACGC
>Locus:intergenic1647_1:1105491-1105419(-)
GTTAAGCACGCCGCCAGCGTTCGTCCTGAGCCAGGATCAAACTCTCAATTTAAAAGTTTGATTAGATACGTCC
>Locus:intergenic1647_2:1108205-1108145(-)
TTAGAAATCCCACATCCTTTACCACTTAATCTATACTTTGGGACCTTAGCTGGTGATCTGG
>Locus:intergenic1646_2:1108904-1108949(+)
AACTGTTTATCAAAAACACAGGTTTCTGCTAAAGCGAAAGCTGAAG
>Locus:intergenic1646_1:1109721-1109778(+)
GAACGTCGTGAGACAGTTCGGTCCCTATCCGTCGCGGGCGAAGGAAATTTGAGAGGAG
>Locus:intergenic1653_1:1114706-1114664(-)
GGAGCTAAGTACATGGAGTACTGCATAAATATAGAACAAACAT
>Locus:intergenic1787_1:1190066-1189925(-)
ATTATAGTCTTGAATTATTCTATATTTAATAATATAATGATTATTACAACCATTATATGCAGTTTGAAAAACCTTTTTATGAGTTTATTTTTTTTACATCATATTTTATTACTTTTTGGAAATTATAGATTTACTATACTTA
>Locus:intergenic1798_1:1198864-1198900(+)
TTACCCCCCAAATTAATTAAAGCATTTTATATAGTAT
>Locus:intergenic1885_1:1262642-1262606(-)
TTATATATTAAAACTAGATTTTTTAAAAATTCTTTGC
>Locus:intergenic1936_1:1290373-1290412(+)
TTCCTGTATTATTTTGACTGCATCTTTAGCATAAGAATTT
>Locus:intergenic1970_1:1312024-1312135(+)
TCTGTATTTTCAAGATCGAATTTTAGCTTATTTATTACTTTTAAATTAAATATTCCTATTTGTTTTTTTAAGAATACATCTAAAACAGATTTACAATTCATTTCTTCTAAAG
>Locus:intergenic2323_1:1494075-1494036(-)
CTTTTCGGTTGCCATCCTTTATCCTGCTTTACTATCCCAC
>Locus:intergenic2518_1:1621853-1621976(+)
ATTTATCATATTACTTGTGTAAGATATTTTATCTGTCCCCTGTCCTTTTACCTGAGAGTTTCGCTTTTTTTATGCTTTCTCCTTCGGTGCTCTTTAAGAGTCTCTCCAAGGGTTCATCCAATAG
>Locus:intergenic2564_1:1647309-1647432(+)
CGAGGAAGGATAAAACAAGAAGGTGGCAAAAGTTTGCAAACAAATCCACAAGGAGCACTTGGGGAATGGATACTTAAAGATATATTAGGACTTAAAGGCAGAAAGATTGTTACCTGGGAACTAT
>Locus:intergenic2595_1:1666220-1666184(-)
TTCGACAACCAATGTTCATTACTTTACACAAATAATT
>Locus:intergenic2601_1:1668607-1668562(-)
TGTACTTTACCAATAATACGTTTTATTGTATTTAAGTTACCGGTTT
>Locus:intergenic2637_1:1691381-1691321(-)
GTGTCAATACTTATTTTTGAAAATTATGCTACTTATTCTACAAAAATAAAAAAAGCCCTAT
>Locus:intergenic2667_1:1708936-1708891(-)
TCAACTTCATTTTTAGTACCCGCTCATCTTACATTTTCATATTTTG
>Locus:intergenic2725_1:1739395-1739356(-)
TTACCTCCAAATATACTTAGAAGAAAAAGTAAAACGTTAC
>Locus:intergenic2754_1:1752813-1752879(+)
AATTTTAAAATTTATATAATAAAAAAACCCGTCCCAATAAAGGGACGAGTTATACTCGCGTTACCAC
>Locus:intergenic2799_1:1778146-1778077(-)
TATTCTATTTTCTTCAGTGAACTATCCACCTTGCTTGCCTTACTATCCATAGCACCTATATCTTTGGGAC
>Locus:intergenic2949_1:1881252-1881219(-)
TTATATATGTTAAGATTTTTTTCTGAAAAAAAAC
>Locus:intergenic3011_1:1915089-1915056(-)
GCTAGTCAATCTGCTTTAATAAGGGTTCTTGAAA
>Locus:intergenic3050_1:1940443-1940485(+)
GCAGGTTTTTTTTATATTAAATATATGTTAAAATATCAGTGTA
>Locus:intergenic3340_1:2088962-2089001(+)
CCTCATAACATTTTCTTTATTTATATAGTATTTTATTTAG
>Locus:intergenic3442_1:2143413-2143527(+)
ACACTAGGTAATCCAATTTCATCTCTAATAGAATCTACTAAAGACTTTTCACTAATATTTAGTACTCTATCTTATCAAATATATTTTCTCTTTTTTACATATTTGTTAATAATGT
>Locus:intergenic3555_1:2201835-2201781(-)
TATTTTACAGCAGACAACAAAATGAATGAAATTAAAAACATAATATGGAATAATA
>Locus:intergenic3695_1:2276370-2276304(-)
TTAAAAAGTTATTCCATTAATATAAAAAGTGGTGCTGCTCTAAGATTAGTGCAATACCACTTTTGTT
>Locus:intergenic3707_1:2284212-2284161(-)
AGGAATAGTAAGTCAAGGCTTACAGTTTACTCTGATGCTAAAGAAATATTAG
>Locus:intergenic3842_1:2371016-2371136(+)
GGCTCGCGCCCAAACCCCCATCTCGCAATTCCCACTGCTTTAGGTATTAGCTTTTTTCTAGCTCAGTTCCTTTTTGAGCTCCTGAATATAATGGGCTCGCGCCCAAACCCCCATCTCGCAA
>Locus:intergenic4020_1:2476683-2476737(+)
TATTTTTGTCTAAAAATATATTTGCTGTGCTTTAATAAGACAAACATATACTTAA
>Locus:intergenic4037_1:2485228-2485159(-)
CTTGTTCCAATAATGAAGGAAAATTATAAAAAGCTAGGTGTTGAAGTTTTAGTGGATTCAATGGATTTTA
>Locus:intergenic4258_1:2616306-2616405(+)
GTTTTATCATTCTGTGGGAAGCCATTTTCTGGCTTCCCTATTTTTAAACTCATCACCATAATCAGTCGCTCAAACATTTATTTTCCGTTTTGTTTCTACG
>Locus:intergenic4262_1:2617215-2617338(+)
AAGTTAAACTTGTTTAATGCTGCTTATATATACTGTTCAAATATATTCTCTATATACTATAACACACTTACAAAAATAAACAAGTATTCATTATTTTTCAAAACCAAATTTACATTGTTTACTT
>Locus:intergenic4284_1:2629437-2629482(+)
TTAAACAAAAAGGTGTCCTTAACTTCTCTCGCTAAAGCCACCTCAT
>Locus:intergenic4330_1:2657356-2657467(+)
GCTAAAATAATCTTTTTAATTTCTTACCTCACTTTGTTTTCCCACTATGTAGCACATGAAAATATTACTACATATTTTGACCAGTATCAATACTGTTTTGTCATTTTTGTCA
>Locus:intergenic4354_1:2667785-2667821(+)
AAACAACTTTTTACTACACCGTTACGCCAAATTTTCT
>Locus:intergenic4424_1:2716958-2717030(+)
CACATAAAAATTGTAATAAAAAAAACTGCCCTTAAATTTTCGAGCAGTCTTTTTTATTCACATTCTACACATA
>Locus:intergenic4519_1:2779927-2779813(-)
ACCCTGTTGTTGGGATGTAGCCAAGTGGTAAGGCACAGGACTTTGACTCCTGCATTCCGTAGGTTCGAATCCTGCCATCCCAGCCAATTTAAAAAATATAAAATATATGGTTTAT
>Locus:intergenic4584_1:2821108-2821177(+)
TATTATTTCTTTAGCTTTTATCTTACGTTGATCCGCTGTAAGTTGAGAATATATACAAAGTTATTCTACT
>Locus:intergenic4630_1:2848149-2848197(+)
ATTAATAATTATACCACAAATATTGGTATTTTTGCTTATAATAGTATTT
>Locus:intergenic4767_1:2929082-2929028(-)
GTTTTTTGGGGGATTATTTATGATTTTTCAACATATATAAGGAATTTTAACCTAT
>Locus:intergenic4787_1:2943570-2943480(-)
ATCCGTGTTGCGAAACTAATAGAGGAGTATTTCACAGAATACGAAAGATACCACGAGACCTTAGCGTTAGATAAGTTAGGAAACGTAATAT
>Locus:intergenic4790_1:2944645-2944681(+)
TGGGGTGTGGTTGTAACAAATAGAAGCTCTTTTACTA
>Locus:intergenic4833_1:2966838-2966775(-)
GTAAATATATTATTATTAATACTGTTATACAACAAAAGAAAACGTTACCGTAAAGGGAGGAAGT
>Locus:intergenic4836_1:2969403-2969436(+)
CCTATCTCTTTTATTTTTTGCACATTTGATATAA
>Locus:intergenic5263_1:3235599-3235530(-)
GTGCCAAATAACCGCTTTTTACTAATAAAATATAGAATGGTTTTAGTTAATTTTAATTACACTGTAAACA
>Locus:intergenic5278_1:3246215-3246266(+)
TCCTTAACACTGTTTAATTTTATATATATTTTTGGCAAAAAAACTAAAAATA
>Locus:intergenic5445_1:3335968-3335860(-)
GGCTGGATCACCTCCTTTCTAAGGAGTCGACATGGAAATGTAATTTCCATGAAGGTTCTTTGTTCTCTGTTTAATTTTGAGAGTTTAATTCTCTCTAAATTTGTACTTT
>Locus:intergenic5463_1:3354388-3354331(-)
AGGTTCAAGTCCTATTTCCGCTACCAAGTCAAGAAGCTTTCACAAGTATGTGAAAGCT
>Locus:intergenic5898_1:3649859-3649916(+)
AAATTACTGCATTCATTATTGCTGCTGCAATTGGTATACCCGCTCTTTCAAATACCAT
>Locus:intergenic5899_1:3650054-3649958(-)
GAAAATCCTAAAAAGTCCATACCTAAAGCAATTAATACGATATTCTGGAGAATTTTAATTTTCTATTTAGGAACTATATTTGTTGTAAGTGCGATAA
>Locus:intergenic5900_1:3652239-3652314(+)
GTATATGAAACGCTAAATAAACCTATATTCTTCTCTAAATTTGTTCATAAAAATCTAGAAATACGCACCTCCTATA
>Locus:intergenic5911_1:3658481-3658439(-)
ATTCCTGAACTTTTAGTTCGGGAATTTTGTTTTTTGAGATGTA
>Locus:intergenic5952_1:3685068-3685125(+)
ACGTGGATAACGGAGATTTTTTTCTTTATTAACTTCAATAATACCTTTAACTTTAAAG
>Locus:intergenic6002_1:3707252-3707315(+)
CAGCTCATTTTCCTCTCACTTCATATTTCTTATCGTACTGACCTGCACTGGATGGATATGTTTA
>Locus:intergenic6005_1:3709412-3709355(-)
TATATCAATATAAGTAAAAAACCTATTGTATATTGTAGAATAAGCATAAACGACTTTA
>Locus:intergenic6027_1:3722046-3721938(-)
AAACCAGAAGAAATGATTAAAAGAACTGAAAGTAAAGTAGGTTCAGATTTTGGAGGGTATAATCTTATATATAATATTTTTGACACAAAGATATATTTATTTTATATAA
>Locus:intergenic6087_2:3753150-3753081(-)
CTTTTAATTAGTGTTTTTAAGTGTATTGTATTAAAAAAAATGGGATATAAAATATATAATTTGACTTTTT
>Locus:intergenic6087_1:3754168-3754132(-)
TACAAAAATAGTACAAACCAACGCATCAAGAAATACT
>Locus:intergenic6086_1:3754147-3754207(+)
GTTGGTTTGTACTATTTTTGTATTATCCTTAGATTGTCCTTGTATACTTATATTAGGTACA
>Locus:intergenic6159_1:3801440-3801377(-)
AGAAAAAATTTAAAAAAACTATTGCAAACAAATAATAATTATTATATAATAACAATTGTCAAGA
>Locus:intergenic6226_1:3841255-3841297(+)
TCTGGATATCCAGCTTCAGCTAATAATTGTTTAGCTTTTTTAG
>Locus:intergenic6227_2:3842432-3842288(-)
GGGAGGAATAACAATATGTTAAAAAGAAGATTAACAAAACTAAGCGCAGCTTTAATATCAGCTCTCTTAGTTGGAAGTCTCCTAGCTGGCTGTGGTAGTAGTTCAAGCAGCACGTCAGGAACAGAGCAAAAGGTTAGCTACAATT
>Locus:intergenic6227_1:3842391-3842346(-)
AAGCGCAGCTTTAATATCAGCTCTCTTAGTTGGAAGTCTCCTAGCT
>Locus:intergenic6327_1:3903998-3903896(-)
AAATATAACCCAACAATAAAAGATTATACAGGAGTTGATCCTAGAAAGTTTTGTAAAACACCTGAGGATTACACTAAATATTATAGAAGTTTATTATCTGATG
>Locus:intergenic6326_1:3903976-3904126(+)
TCTTTTATTGTTGGGTTATATTTCCAAATACCACTTCCGGCTTCACCTTTTAAGTTTAAATCTCCTAAATCCGCAGTTGAACAAATTTTACTTATTCCATTTGCAACACTACTATCAATAACTTTTCTGGTAAAATATCCTGAGCTTCTGA
>Locus:intergenic15_1:11774-11723(-)
TTTACCTACAGGACTATTACCTTCTATGGTTTAACTTTCCAGAAATCTTCGG
>Locus:intergenic14_2:12720-12777(+)
GTGGTCGAAAACCTAAGGTTTCCTGGGGAAGGTTCGTCCGCCCAGGGTAAGTCGGGAC
>Locus:intergenic14_1:13363-13408(+)
GACCCGCACGAATGGCGTAATGATTTGGGCACTGTCTCAACAGCAA
>Locus:intergenic15_2:13550-13496(-)
GACGGAACTGCTTCCAAGTCTCCCACCTATTCTGTACAGACAATACCGAGATTCA
>Locus:intergenic87_1:57905-57860(-)
ATGAAAACCCTGCTAAAAGTAACTGCTACTATATATGTAATCATAA
>Locus:intergenic111_1:66756-66705(-)
AAGGTTTGGCAAGATAGATTATTTTTCATTTTTATCAAATATCTATATATTA
>Locus:intergenic135_1:83262-83199(-)
GCTAAAAGCATAAAATTTCTATTCTTATTCATTATTTATATACCTCCAAAATATGCACAACAAA
>Locus:intergenic209_1:135612-135555(-)
ATATTCAACATTTTTTTAATTTTTGTTCTTTTTTTTGTTGTTTTTATTACATTTTTTT
>Locus:intergenic226_1:142625-142694(+)
CCTATTCCAAGATTGTACTATATCATAGTATGGATTAAACTGACTTACATCATCTTACAAAATAAGTTCT
>Locus:intergenic250_1:156759-156801(+)
GTTATTTATATAAGATTCACTTTGGTTTTCATATATCAAATAT
>Locus:intergenic251_1:156882-156834(-)
ATATACATACATAATATGATAAAATATAATTACATTTTTATTATAGGAT
>Locus:intergenic253_4:160594-160504(-)
TTTGATCGGTTGTGGACACACGGTTTCAGGTTCTATTTCACTCCCCTCCTGGGGTTCTTTTCACCTTTCCCTCACGGTACTTCTTCACTAT
>Locus:intergenic253_5:161045-160895(-)
TGGGCTGTTTCCCTTTTGACTACGGATCTTATCATTCGCAGTCTGACTACCATGATTCAAGTATCCAGCATTCGGAGTTTGATAAAGTTCGGTAACTGTTGTCAGCCCCTACCTCATTCAGTGCTCTACCTCCGGTACTCATTCATGGCGC
>Locus:intergenic252_1:161355-161427(+)
AACCTAAGGTTTCCTGGGGAAGGTTCGTCCGCCCAGGGTAAGTCGGGACCTAAACCGAGGCCGAAAGGCGTAG
>Locus:intergenic253_2:161754-161631(-)
CGAAGTTACGGGGTCAATTTGCCGAGTTCCTTAACAGCAATTCTTCCGATGGTCTTAGGATTCTCTCCTCACCTACCTGTGTCGGTTTGCGGTACGGGCACAGAGCTCCTGGATAGAGACTTTT
>Locus:intergenic253_6:163514-163475(-)
CCAGCGTTCGTCCTGAGCCAGGATCAAACTCTCAATTTAA
>Locus:intergenic253_3:165896-165848(-)
CTGGCCATGGATAGGTCACCCGGTTTCGGGTCTACAGCATGCAACTATA
>Locus:intergenic252_2:166076-166133(+)
GGGCTGACAACAGTTACCGAACTTTATCAAACTCCGAATGCTGGATACTTGAATCATG
>Locus:intergenic253_1:171050-170954(-)
TTCACCCTGGCCATGGATAGGTCACCCGGTTTCGGGTCTACAGCATGCAACTATACGCCCTATTTAGACTTGGTTTCCCTTCGGCTGCGCACCTTAA
>Locus:intergenic252_3:171120-171201(+)
GGGGAGAAATTCCAATCGAACTCGGATATAGCTGGTTCTCCTCGAAATAGCTTTAGGGCTAGCGCCATGAATGAGTACCGGA
>Locus:intergenic286_2:195832-195928(+)
AAGTTTAATTTACACAAGAGGGATAAGCTTTCAAATTTTGTATTAATGCAAAATATTTTAGCTTTAATAATTCTTGATAATTTTATAAGAGAGTCTT
>Locus:intergenic286_1:196357-196468(+)
GAGCTAGCTATAAAAAACGAAAGAACCAAAATAGCAGAAGAGTTACACGATTCTATAGGACATTCCTTAGTTGCTTTGAATATGAATTTAGAATATGCAGAAAATATTATTG
>Locus:intergenic377_3:255161-255125(-)
GCCGTGGCTTCCTCCTATGGTACCGTCATTATCGTCC
>Locus:intergenic376_1:255211-255259(+)
GGATTTACTGGGCGTAAAGGATGTGTAGGCGGATATTTAAGTGAGATGT
>Locus:intergenic377_2:255352-255262(-)
CATTTCACCGCTACACTAGGAATTCTGCCTTCCTCTCCTGCACTCCAGACATCCAGTTTGAAATGCAGCCCCCAAGTTAAGCCCGGGGATT
>Locus:intergenic377_4:255424-255313(-)
GCTTTCATGCCTCAGCGTCAGTTACAGTCCAGAAGGCCGCCTTCGCCACTGGTATTCTTCCTAATCTCTACGCATTTCACCGCTACACTAGGAATTCTGCCTTCCTCTCCTG
>Locus:intergenic377_1:259585-259471(-)
AAAAAAAACTCAAGTATAAACTTGAGTTTTTGGTGGCCAGACCAGGAATCGAACCAGGGACACGAGGATTTTCAGTCCTCTGCTCTACCGACTGAGCTATCTGGCCAAACATTAC
>Locus:intergenic451_1:310897-310849(-)
TTTAAAAGTTTGATTAGATACATCCAAATCTCTATAGACTATGATGGTC
>Locus:intergenic451_3:313911-313803(-)
TTTCGACCACTAAGATTCTCACTTAGTTCTCGCTACTTATGCCAGCATACTCTCTCCTGTACAGTCCACCGCTCCTTTCGGTACGACTTCAGCCCATACAGGATGCTCC
>Locus:intergenic451_2:314701-314611(-)
CTGTACAGACAATACCGAGATTCAATGCTAAGATACAGTAAAGCTCTACGGGGTCTTTCCGTCCAATCGCGGGTAGCAAGCATCTTCACTT
>Locus:intergenic478_2:331448-331484(+)
AGGTCTTCGGATCGTAAAACTCTGTCTTATGGGACGA
>Locus:intergenic479_1:332509-332434(-)
GTTACGACTTCACCCCAATTATCAACCCCACCTTCGACCGCTGGTTCCAAAAGGTTACCTCACGGGCTTCGGGTGT
>Locus:intergenic479_4:332991-332946(-)
TCCGTTTCGCTCGCCGCTACTAAGGAAATCGATTTTTCTTTCTCTT
>Locus:intergenic478_1:333345-333423(+)
CGAGTTACGGTATGCAGCAAGGTTAAGCACTTAAGGTGCGCAGCCGAAGGGAAACCAAGTCTGAATAGGGCGTATAGTT
>Locus:intergenic479_2:334074-333963(-)
GAAACCTTAGGTTTTCGACCACTAAGATTCTCACTTAGTTCTCGCTACTTATGCCAGCATACTCTCTCCTGTACAGTCCACCGCTCCTTTCGGTACGACTTCAGCCCATACA
>Locus:intergenic479_3:334241-334097(-)
TGCTTAGACGTACTTCCAATAACGTACGCATATCCTATCCTCCTGCGTCATCCCATTTCTCATAACGTTACTCTGCGGTATCGGAATATCAACCGATTGTCCATCACCTACGCCTTTCGGCCTCGGCTTAGGTCCCGACTTACCC
>Locus:intergenic479_5:336305-336236(-)
GAGGTAGGTTACCCACGTGTTACTCACCCGTCCGCCGCTGGGAACCGAAGTTCCCCGCTCGACTTGCATG
>Locus:intergenic479_8:336887-336842(-)
CAGAAGGCCGCCTTCGCCACTGGTATTCTTCCTAATCTCTACGCAT
>Locus:intergenic478_3:340975-341017(+)
GAATGTTTTAATAATGGAGCATTCACTTTTCTACTCCAAGAGG
>Locus:intergenic479_7:342653-342560(-)
CGACATTCTGATTCGCGATTACTAGCAACTCCGGCTTCATGTAGGCGAGTTTCAGCCTACAATCCGAACTGGGATAGGGTTTTGAGTTTTGCTC
>Locus:intergenic479_6:344963-344927(-)
CCCGACAAGGAATTTCGCTACCTTAGGACCGTTATAG
>Locus:intergenic567_1:400289-400247(-)
GTGCCCATATCTTTAGCAACATTAAAGAGACGTTTGCTGCCTG
>Locus:intergenic573_1:402625-402517(-)
GATCTTATTATGTCCAAGTTCAACCTTAAAAAGAACTCCAACAGACACCATTACAGCATCTACTGGAGCTTTACTAGTTGCTTATTTCAGCCACGAAAAGAAGTTTCTG
>Locus:intergenic573_2:402667-402553(-)
AGCATCTATAGATTTTTCGTGTCCAAAGTATGCCTAATTTATGATCTTATTATGTCCAAGTTCAACCTTAAAAAGAACTCCAACAGACACCATTACAGCATCTACTGGAGCTTTA
>Locus:intergenic667_1:459259-459160(-)
AAGACCAACTTCAATATTTTGCAGTTTCCATTTCAGTTTTATTTGCCCAGCACCTATTTATTACTTAAAATACCCAAGTACTTTCTATTTATGCTATATT
>Locus:intergenic681_1:464395-464359(-)
TCCTTCCATCACATATATTGCCAATTTGGCATGCCAG
>Locus:intergenic747_1:504418-504298(-)
GTACTATTTGTAATAAAATACAATAATAACTATTTTTCAAAATATGACATAATTTCTTACATATACATGCAAACGTGTGCTATAGGGATCATATCGATTGTTATTTTTGACGAACATTGTC
>Locus:intergenic901_1:611964-611895(-)
GCAAAACTACATAAGGCACAAAGCATCATCTTTCCACCTGCTAACATATATCTTACATTTCACTTCTCTG
>Locus:intergenic1155_1:784131-784089(-)
ACGTTTTTCAAAACAATTTTTGCCTTATACAAAAATTTTATTA
>Locus:intergenic1188_1:803085-803118(+)
GCCAATATCATTTTTGAACACGTGAACGTAATAA
>Locus:intergenic1263_1:856478-856436(-)
GTCATTAAAGGCACCAATATTAATATCAACATAAGCATAAATA
>Locus:intergenic1341_1:902843-902807(-)
CTCTCTGTAAAAGCTCTAGGTAATCCTACTCTTTCTC
>Locus:intergenic1348_1:907837-907876(+)
GATAAAAAAATTTTCCCTTTAGTACTATGTATTTTATATG
>Locus:intergenic1367_1:918543-918504(-)
ATTGTAACAATGACATTAAAATGTAAATTTTTCCTTAAAA
>Locus:intergenic1445_1:974268-974160(-)
TATAATTTATATATTAAAATTCAAATTAATATTACCCATAATAACGAAAAAACAGTTGAATCTTCGGGGGAAATTCAACTGTTTTATAATATAAACTTGTTATTCATTA
>Locus:intergenic1578_1:1065430-1065463(+)
AGTAATAAATATTTCAAGAGACAAATACTACAGT
>Locus:intergenic1647_1:1109550-1109493(-)
GACCCTCCCACGAGGTGTCACCGGATCACTAAGCCCGACTTTCGTCTCTGCTCCACTT
>Locus:intergenic1765_1:1181367-1181331(-)
TATAACTGTAAATTTACCACAAAATGTGATATATTGT
>Locus:intergenic1789_1:1191367-1191328(-)
ACATGCTACTTTCCACTTCATAGATTTTTATATTATTATT
>Locus:intergenic1819_1:1211636-1211573(-)
ATTATTATCTTGCTTAGTTTGAAGGCTATAGCCTATAATGTAATATTTTTGCGAAAAATGCTTT
>Locus:intergenic1836_1:1221615-1221675(+)
AAGGGTGCTATTATAATAAATAAATATTTTGAAACTAATCTAAAAGAGAAAAATTCAATTG
>Locus:intergenic1971_1:1311980-1311938(-)
ATAATACAAGCCTTAGAAGAAGATAAACGAGAAGAAGTTGAGA
>Locus:intergenic2099_1:1368516-1368375(-)
TCTTTCTGTTGTATTTTTATAAAATACTTTTTTAATATATTAAGAAGTATTCATTCAAAATATTGTTTTTACTATCTTTTTGTTAGAAGTAGTCTTTTAAATTTCATAATCACCTCCAACAATTTCATCTTTAATAAAGATA
>Locus:intergenic2113_1:1374101-1374050(-)
CTTATACATGCCTTTATAACTTATTTATACTATTCTTTTTTTCAATATATAA
>Locus:intergenic2261_1:1457095-1457062(-)
CAACATTTTACATTTATTCCGATAAGTTGTACGC
>Locus:intergenic2283_1:1468633-1468567(-)
TCAATTACTAAGATTGAAACAGCTAATCCACTATATTTACAATATACATCAAATTATTGTAATAAAT
>Locus:intergenic2284_1:1469651-1469696(+)
TTTTGTTTGAGTAAAGTAGTCATATTGCAAAAGGTGAAAAAAGGTT
>Locus:intergenic2313_1:1487092-1487056(-)
AATGATAAATTTTTATACTACTTTCTAATAACATCAA
>Locus:intergenic2485_1:1601683-1601623(-)
TTTATCACAAATCTTGTATTTAATTATATCAAATCATTACAAATTTTACCACATGTAAAAC
>Locus:intergenic2507_1:1616936-1616873(-)
TGTTTCAATTGCTATATTTACTATTATATTATATTTCACGTGAAATACAATATTCAAAATATAA
>Locus:intergenic2558_1:1643587-1643647(+)
AATGATAGGATTATATTGATAATTATATATCATGAATGCCTAGGAATCTATTATATAAAGA
>Locus:intergenic2811_1:1787257-1787146(-)
GACTTTATATTAAAGAATTCTATATATCTTAACCATACTTCTGCTGACATAATTCTTCAAGGTCTTCTATATCTTTTACTGCTGTGCATAGTATATCTTCTATTGCTATTCC
>Locus:intergenic3010_1:1914974-1915013(+)
TTAAATATTTTTCCTAATTCATACATAGTTTTACCATATC
>Locus:intergenic3111_1:1977616-1977526(-)
TTAGAAACTTCAAATCTTTCTTATAATTCTTGTACTGTGGCTCTATCAGTATTAGCAAGTATATTTAAAATCCCTAGTAGTCTACCGATTT
>Locus:intergenic3309_1:2071650-2071590(-)
ATTATATATATTTATGTATTCAATTTAATAAAATTTAATATTTTTTTATATTATTGCATTA
>Locus:intergenic3592_1:2220444-2220498(+)
GTTTACACTTGTGACTTTTATAATGCATTAAATTCCTTTTTAAAAATTCTTCAAC
>Locus:intergenic3706_1:2283770-2283836(+)
ATCACCCTCTATATATTCTTAATTATATTAGGAAGCTCCAGCAGACTCTTAATAGAAGTATCTGCTT
>Locus:intergenic3882_1:2395966-2396020(+)
TTATATATAGACATCTATAAAATTAAACCTAAAAAAATTATTTCACATATACTTT
>Locus:intergenic4216_1:2593657-2593693(+)
GCAGTCAGTAAGGGGGAACAAACTGACTGCCTATATA
>Locus:intergenic4276_1:2625065-2625128(+)
TTACAAAACTTTTCTTCTCCCTACAACTTTTCCTTATTTACATATTGGTTTACTTTGTTTTATT
>Locus:intergenic4386_1:2690474-2690525(+)
TCAATAACTTTTTGTATTAATGTAATTAATAGGGTTGTATTGAGCAAATATA
>Locus:intergenic4388_1:2699239-2699272(+)
ACCTTGGCGAAAAAGTTCTTGACTATTAAGTGTA
>Locus:intergenic4391_1:2700480-2700435(-)
GATACAATAATTAAAGATCACAAAGGAATTCTAAAAGATGCCGGGC
>Locus:intergenic4427_1:2718258-2718219(-)
AAAATCGTGGGAAAAATATCCAAGCTATTCTTCAATAAGA
>Locus:intergenic4646_1:2855307-2855340(+)
CTAACTCCTTTATATGAATCACCTTGTATTTATA
>Locus:intergenic4938_1:3033102-3033216(+)
AAATCTTCCTCCATTCATTTAAGATTATTTCCATTTTTCGCCTACTTATTCAGTAGCAGTTATAAATATAGAAAACAATTTATCCTATTCTTGTGTATGCCTTTTCCTTATATTA
>Locus:intergenic5084_1:3116048-3116099(+)
CGCCCCTATACCAAATGGTATAGGGGCGATTATATAACGCGGTGCCACCCTA
>Locus:intergenic5173_1:3171196-3171088(-)
GTTCCAGTAGCTTATCTTTATGGATTAGAAACTGTTAGAGAAGCTATTGATCATGAAGTTGTTGGAACCTTTATAAAGGAAGTAATATATGAAGAAATAATTCCTACTT
>Locus:intergenic5378_1:3286891-3286948(+)
CTATCAAGTATTTTTCTGAACATTTCTACGCCTGTTACTACTACTTTTGTTATTTCAT
>Locus:intergenic5445_1:3333511-3333475(-)
GGCGGTCGCCTCCTAAAAAGTAACGGAGGCGCCCAAA
>Locus:intergenic5444_1:3335613-3335715(+)
CAGTATACAGTTCATGGGGTTACCCATGAGAGTTTCCTCATTCGGAAATCTTCGGTTCACAGGCTATTTGCGCCTACCCGAAGCTTATCGCAGCTTATCACGT
>Locus:intergenic5444_3:3336726-3336849(+)
TTCATGCCTCAGCGTCAGTTACAGTCCAGAAGGCCGCCTTCGCCACTGGTATTCTTCCTAATCTCTACGCATTTCACCGCTACACTAGGAATTCTGCCTTCCTCTCCTGCACTCCAGACATCCA
>Locus:intergenic5444_2:3337705-3337777(+)
CACATAGTGTATTATATACTTTTATTATTAACATCATTTAAGATAAATATACCTCTTTCTCTCTGTTTTTTTA
>Locus:intergenic5524_1:3388792-3388912(+)
TATTTTTTCTACAAGTCCTTTATTCTCAAGTCTAGTTATTCTTTCGGAAACTGTGTTTGGAGAGTTATTTATATTCTTTGCTATCTCACCAACAGTAGGTGCTATATCAACTATAAGCTCA
>Locus:intergenic5638_1:3473678-3473732(+)
CTCTATCATCAATATCTGCATCATATATCTCAGACCATTCAAGTTCACAATATAC
>Locus:intergenic5679_1:3499007-3498959(-)
CGCTTTGCACCTAAAAACGGAAGAAGTTGGTTTATTTTCTATCTCTTTT
>Locus:intergenic5732_1:3534975-3535044(+)
TATTTTAAAAATAGTATCTTTTACAATATAATACCATGCAATATTTCTTTTTACAATCACACCTTTTTTG
>Locus:intergenic5757_1:3547030-3546946(-)
AATTATTTTAAAAGCAAAGAGGATTTTGTAGGTGAAATTTTTAAGGATGATTGGAAAGCAACTATAAGATCCCTAGAAGCACTTA
>Locus:intergenic5848_1:3609289-3609358(+)
TTTACATTTAATTGGTTATATAATACAATTCATGTAAGAGGATTAATTTTTTTCCATTGTTATCCTCTTA
>Locus:intergenic5913_1:3661656-3661611(-)
AAATATTTCTATATGAAGATTATATTATCTATGTACTTAATATATG
>Locus:intergenic5963_1:3687993-3687957(-)
TTAAGTCGTTTCAATATAAATAACAACATTGGTATCA
>Locus:intergenic5982_1:3696175-3696298(+)
TTAATATACACAATTAAAGTCATTGCTTATTGTTCCCTATTCCTATACAATCGTTTTCAATGTCTTGAAATAAAAAACTTCTCCATAACTACAACTTCGTATTTTCAAAGTATAAATAAAAGTA
>Locus:intergenic6012_1:3714334-3714388(+)
GATTCTCTAACATATCATTTCCTCCTATCAATTTACTTGCATTTTTTTAAGTTAC
>Locus:intergenic6023_1:3719134-3719077(-)
AATGACATAGATTTTTTTGAAAAAGATAGATACTATAAATATATATTACAATATAGAA
>Locus:intergenic6140_1:3789193-3789262(+)
CTACCAATTGAGCTATGCCAGCTTATAATATTGGCGACTTGGAAGGGGATCGAACCCTCGACCTCTGGCG
>Locus:intergenic6141_1:3789663-3789618(-)
ACCACAAATTGCGGCTTGGTAGCTCAGCTGGTTAGAGTGCTGGCCT
>Locus:intergenic6140_2:3790096-3790138(+)
TCTTTAAAACAAATTTGTTTCTTATTTATATATTGTGATACTT
>Locus:intergenic6227_2:3841277-3841190(-)
TTAGCTGAAGCTGGATATCCAGATGGTAAGGGCTTCCCTACTCTTCAGATAATGTACAATGAAGGATCAAACCACCAAGATATAGTTC
>Locus:intergenic6227_3:3841691-3841619(-)
TTAAATTCAATAACTTATTACATGTTATCACAAGAATCAAGTGCTACAGCAGCATTTACAAGTGGTCAGGTTG
>Locus:intergenic6227_1:3841928-3841874(-)
GATGACTACACTCTTAAAGTTAATTTAGAAGCTCCTGCTCCATATTTCTTAAGTT
>Locus:intergenic6258_1:3860486-3860552(+)
TTTCTTTATATTTTACACATAAATTACTCACCATCTACCATTTGTTGTAATAAACATATAATTATCT
>Locus:intergenic6298_1:3886629-3886701(+)
CATTTAATTATTAAAAACTATTCTTGTTTCCCAGGAAATATATTATCTCTGTGCAAATTAAGAAGCTCTTACA
>Locus:intergenic6328_1:3905363-3905399(+)
AATGTAGTTCTTTTAAAAAATGTATTTATAGCGTATG
>Locus:intergenic6339_1:3919459-3919387(-)
CTTATTTTAATTTTTTATTCAATGTATACATTAAAGGTGCAAAGCGAATTGAATCAAAATATTTTTAGAAAAT
>Locus:intergenic14_1:14380-14455(+)
GGTGACCATAGCTTGGTTGTAACACCCGTTCCCATACCGAACACGAAGGTTAAGAACCAAAGCGCCGATGGTACTG
>Locus:intergenic66_1:45623-45659(+)
ACTATCATAATAGCAAAATACAGTAACTTTGTAAATG
>Locus:intergenic134_1:83480-83537(+)
GTTTTTTATAGGGCACATTCTTTTAATTTATTTTTGCTTGAGAGAATTTTACTTGCAA
>Locus:intergenic209_1:135506-135467(-)
TTAGACATTTTTTGCTGTTATTTATTGCTATTAATCCCAA
>Locus:intergenic253_3:159359-159299(-)
ATGCACCACCTGTCATCCTGTCCCCGAAGGGACTTCATCCATTACGGACTAATTCAGGAGA
>Locus:intergenic253_9:163852-163732(-)
CAGGGTTTCCCCCATTGTGCAATATTCCCCACTGCTGCCTCCCGTAGGAGTCTGGACCGTGTCTCAGTTCCAATGTGGCCGATCACCCTCTCAGGTCGGCTACGCATCGAAGCCTTGGTGA
>Locus:intergenic253_1:164155-164092(-)
TTCTTCCTAATCTCTACGCATTTCACCGCTACACTAGGAATTCTGCCTTCCTCTCCTGCACTCC
>Locus:intergenic253_5:165019-164905(-)
ACCTTCATGGAAATTACATTTCCATGTCGACTCCTTAGAAAGGAGGTGATCCAGCCGCAGGTTCTCCTACGGCTACCTTGTTACGACTTCACCCCAATTATCAACCCCACCTTCG
>Locus:intergenic253_2:165285-165216(-)
TCCTCATTCGGAAATCTTCGGTTCACAGGCTATTTGCGCCTACCCGAAGCTTATCGCAGCTTATCACGTC
>Locus:intergenic253_4:166762-166717(-)
AGCATGAAATCAGATATTTCGGTAGTAAACTACCTCACCATTACAC
>Locus:intergenic253_6:166999-166951(-)
CGTCAGCTCCTATACTTCAGCTTTCGCTTTAGCAGAAACCTGTGTTTTT
>Locus:intergenic253_7:167253-167181(-)
AGATACAGTAAAGCTCTACGGGGTCTTTCCGTCCAATCGCGGGTAGCAAGCATCTTCACTTGCACTACAATTT
>Locus:intergenic252_1:168661-168697(+)
CTTAACACATGCAAGTCGAGCGGGGAACTTCGGTTCC
>Locus:intergenic253_8:172035-171981(-)
TTACGGGGTCAATTTGCCGAGTTCCTTAACAGCAATTCTTCCGATGGTCTTAGGA
>Locus:intergenic261_1:182222-182168(-)
GCAAATATTGGAAGAGCATTTTGTCAAAAGTCTAGCATTATCTATACAAATAAAT
>Locus:intergenic287_1:196022-195944(-)
GAAAAGATAATATATTTTAGCTTATTGTTATACATTATCATTAAGCAATTATCTATTATCAAAAAAAGCACTAGTATAA
>Locus:intergenic313_1:216044-215975(-)
TACTTAATAAACCATACACGATGTATATTTCTTTACATACTATGTTTGAATTTTATTTACTATTATGGTA
>Locus:intergenic336_1:228606-228642(+)
ACAATAGTAAGTTATTATATAAAAAGAGCAGAGCAAA
>Locus:intergenic341_1:231521-231458(-)
TCTATGTTATGTATTTTTTACAAAAATTTACACAGATGTGTAGGTAATTCAAATGAAAAAATGC
>Locus:intergenic360_1:242874-242910(+)
CTTTCTAAAAGAAAGTACATAGAACGAAGACCCAAGA
>Locus:intergenic377_1:255141-255051(-)
TACCGTCATTATCGTCCCATAAGACAGAGTTTTACGATCCGAAGACCTTCATCACTCACGCGGCGTTGCTGCATCAGGGTTTCCCCCATTG
>Locus:intergenic377_2:257276-257126(-)
GCTCTACCTCCGGTACTCATTCATGGCGCTAGCCCTAAAGCTATTTCGAGGAGAACCAGCTATATCCGAGTTCGATTGGAATTTCTCCCCTATCCACAGCTCATCCCATGGTTTTTCAACACCATTGTGGTTCGGGCCTCCACGGAATTTT
>Locus:intergenic443_1:303789-303696(-)
GTTATACTAATTGATATTCTTAAAGTAATTTTATGTATACATAAGATTTATTATAATATATTTACAGATAATATCAATCCACAAATAAAAATTT
>Locus:intergenic451_1:310803-310743(-)
TTAGTTCTCTTCATTTCTTCGTCTTACCCAAAACCCCCTCATCATTATCAATATGAGGTTC
>Locus:intergenic450_1:312802-312865(+)
AGAAAAATCGATTTCCTTAGTAGCGGCGAGCGAAACGGAAAGAGCCCAAACCGGAAACTTGTTT
>Locus:intergenic479_1:332373-332265(-)
CATTCTGATTCGCGATTACTAGCAACTCCGGCTTCATGTAGGCGAGTTTCAGCCTACAATCCGAACTGGGATAGGGTTTTGAGTTTTGCTCCACCTTGCGGTATTGCAT
>Locus:intergenic479_2:333110-333074(-)
CTTTTTACCTACAGGACTATTACCTTCTATGGTTTAA
>Locus:intergenic479_3:335831-335786(-)
CTCTACCCGGCAATGACCTACTGTCCCACAGGGCTGCCCCTGCAGT
>Locus:intergenic479_5:336576-336474(-)
ACGCGGCGTTGCTGCATCAGGGTTTCCCCCATTGTGCAATATTCCCCACTGCTGCCTCCCGTAGGAGTCTGGACCGTGTCTCAGTTCCAATGTGGCCGATCAC
>Locus:intergenic479_4:345186-345114(-)
TATCCCAAAGACGACTCCACAATCCCTGACGGAACTGCTTCCAAGTCTCCCACCTATTCTGTACAGACAATAC
>Locus:intergenic515_1:366044-366005(-)
TTGTGCATAATGCACATTGTAATTGCTCTTATTTTCGATA
>Locus:intergenic519_1:367920-367779(-)
ACTAATACAGTATACGCATCACCAAGAGGAGGTTTTCACTCAGGCAGCTTCAGTTCTCATTCAAGTTCTGGAAGCGGCGGATTTAAGTCTGGAAGCTTTAGTAACTCACATTCTAGCAGCAGTTCTTCTTCTAGATCATCTA
>Locus:intergenic576_1:403818-403887(+)
GTGGAACAACGGGAAGGCATAATTAGACAAATAAAGAAGGACAATGACAGGGAATTATATAATATAATTA
>Locus:intergenic591_1:413313-413205(-)
GTTTTCACATATATTTCACACAATAATTTGATATTGAAACGACAATTCATATATATAATTCAAATATACGGAAGCTTAATATATAGATATACAACCCCCAGTGGTATAT
>Locus:intergenic631_1:439140-439104(-)
TTTTTGTTGAAGTATTTTTTAGCATTTCATTATTTTT
>Locus:intergenic639_1:442519-442453(-)
ATACGAATATTTATTCAAACAAATCTATTTTGTCCTTTTATTCTTACCCTCCACTTCATATTTATAT
>Locus:intergenic703_1:479673-479616(-)
TATATTTCAACAAAAGTGTACCTAATATATAGGTGTATCCATATAATTCAAGTAAATC
>Locus:intergenic899_1:609598-609553(-)
AAGTACAACAAAAAAACAGAACACACCTATTATCTTTGTATTAAAT
>Locus:intergenic947_1:641012-640958(-)
TTTTATTTTGATATAAACCCATTCTTGGAAGTATATCAAAATAAATTCACCTTAA
>Locus:intergenic1056_1:723316-723367(+)
TCATCACCTCGAAAAATTTTTGATAAATATAGCATAGTATTAATAAATCAAT
>Locus:intergenic1081_1:739927-739876(-)
ATTAAATCCTTATTTTTTAGTAATAACTTTTCATTCTTATTATATAATTTTA
>Locus:intergenic1085_1:742388-742346(-)
AACTTTAGTAATTCCTTACATAACCATCATCCAACCTACCACT
>Locus:intergenic1173_1:792654-792615(-)
ATTCATAGAAATCTAATATTAAAACTAACCTACCTTGCTA
>Locus:intergenic1231_1:833332-833221(-)
GGAGGCGAGGGGAATCGAACCCCTGTCCGAAAATGGTTTCATTTAAGCATCTCCGAGTGCAGTTTGTATTTTAACATTCCCTCCATGAAACGCCTACAAACAAGCTTTTCAC
>Locus:intergenic1355_1:909740-909650(-)
TACAATATTTTACACTTAAGTTTTATATTATACTCTGTACACTTATTTCTTTTCTTTCCATATTTAAAACAGGATAATATATTTCTTATAG
>Locus:intergenic1393_1:941764-941716(-)
AAATATAGGTTATTCAAAACCCCTAATTATAAAACAAATTATAGTTATT
>Locus:intergenic1437_1:971938-971887(-)
ATTCAAAATGTTTTCAATACATTTACACTTATAAGTAGTACAAGCCCCCTAT
>Locus:intergenic1588_1:1070263-1070374(+)
GTTAAAGATGGGAGTTATAAATTTAGCCATATCTATATAAATAGAAAATATATTCTAAAAGATACTATATGCCTCAGCATAAAATTTGTTGACATATATATTTACATTTGCT
>Locus:intergenic1611_1:1085136-1085085(-)
ACTAATAAACATTTATGTAATATTATTATAAAATATTTCTATAAAAAAACAA
>Locus:intergenic1612_1:1085592-1085637(+)
TTGCATTTAAAGTTAAGGTTATGTAAAAAAATAGAAAATTCATTGA
>Locus:intergenic1617_1:1087918-1087882(-)
CCTATTGAAACTAAAATATACAGCCCGCACCATAATC
>Locus:intergenic1647_1:1105973-1105937(-)
CGCCCAGTAAATCCGGACAACGCTTGCCACCTACGTA
>Locus:intergenic1646_1:1108478-1108523(+)
GGTTCGTCCGCCCAGGGTAAGTCGGGACCTAAGCCGAGGCCGAAAG
>Locus:intergenic1737_1:1159655-1159613(-)
TATATTATCATCACAAATTATTTTTTGCAATTTAAGGTCATAT
>Locus:intergenic1760_1:1178454-1178505(+)
TTATTTTTGTGTTATAATATATATATAATAATACGAAAGAAAAAAACCAAAG
>Locus:intergenic1833_1:1218915-1218873(-)
AACTCAGAATATGCACTCCTAAAATACACATCTAACTATTACA
>Locus:intergenic1971_1:1313999-1313885(-)
TTAACTATTATTTTATGTTATTGTTATATGCTTACTGTTGTAAGTCGTTTAAGTTGTTTCCCTCAAGCACATGTATATAATACAATATATATTTATTTAATTCAATGTGTATTTT
>Locus:intergenic2022_1:1330975-1331017(+)
TTACCAAAATCGCTATATGCAACAAAAAAATGGATTAAAGGAA
>Locus:intergenic2242_1:1448510-1448543(+)
GAAGCGTTTTGGAGTGGCCCGCTCTGCTTCCGGG
>Locus:intergenic2283_1:1468750-1468696(-)
TTGTATTTATACAGCTCTAATATCCTAAAATCATTTTTTAATATTGGGGTTACCA
>Locus:intergenic2313_1:1487072-1486976(-)
CTTTCTAATAACATCAATCCTTTCGGCAATTACTTAGTATATATTTTTAACAATCAGATTAAATCTCTATTAATTTTAAAAAGTAATGAAGATTTAA
>Locus:intergenic2328_1:1497729-1497801(+)
CATGAGGATAAGAAATGCATTAACAATAAAGCGCCCTTAGATTATTGTCTATCTCTAAGAGCGCTTATGTATA
>Locus:intergenic2376_1:1530574-1530685(+)
CAGAGGTTTAAAGTTGCGAACATTTTTTTTGAATTATTTCATATTCTTTTCAACTTTTTTTATCATATCTTTAACCATTTGACCACCAACATTATACTGCTTATCATTTGGG
>Locus:intergenic2564_2:1647321-1647444(+)
AAACAAGAAGGTGGCAAAAGTTTGCAAACAAATCCACAAGGAGCACTTGGGGAATGGATACTTAAAGATATATTAGGACTTAAAGGCAGAAAGATTGTTACCTGGGAACTATTGGACAATTTGG
>Locus:intergenic2564_1:1647324-1647369(+)
CAAGAAGGTGGCAAAAGTTTGCAAACAAATCCACAAGGAGCACTTG
>Locus:intergenic2565_1:1647517-1647373(-)
TATGCTCCAGTTTCAGCAACTGTTATTTTGAAATGTTTGTTATCTATTTTAATTATCTTTAAACTATCAATACCCAAATTGTCCAATAGTTCCCAGGTAACAATCTTTCTGCCTTTAAGTCCTAATATATCTTTAAGTATCCATT
>Locus:intergenic2765_1:1758938-1758839(-)
AATTTTTATTCACTTAAAAACTTCACTTTTTCAAAGAAATTTTATTTTGTATGGAATATTCTTGCTAAGAAATCAAATACTACACATAACATAAAGCTTA
>Locus:intergenic2924_1:1862039-1862072(+)
AAACAAGCTGCCCTCTGTATATATATATATTGTT
>Locus:intergenic2930_1:1866029-1866065(+)
TTACTTGCTACATTGTGTATAATTATTATTGTAATAT
>Locus:intergenic3015_1:1916974-1916917(-)
GTTTATTATATTTGCACTATTTTCTTCCTTTCAATATATAAATACGCAAACTTTATTA
>Locus:intergenic3109_1:1976452-1976356(-)
ATAAGTTTTGCAGGAATTAACACCGTACATTTGCCGGTTGTCAGGCTTCATAGGGCCAGTCCCTCCACCTTCTTGATAAGAAATAATATGAAATTTT
>Locus:intergenic3137_1:1995009-1994967(-)
ATCGAAAGGGCGATACCATTTCGATTTTTTTTGCTGTTATACG
>Locus:intergenic3217_1:2038912-2038831(-)
AGTTTCGGCTGTAAATGGTGCAGGAGAAAGCACTTTAAGTACAGAGATTTCGCTTACAACTCAAGCTTCTGCATCAAGCTAA
>Locus:intergenic3240_1:2050204-2050267(+)
TTTCCTACTTTTTGTTGTATTTTACTTGACATTCGTACAGTAGTTTGGTATAATATAATTGTAG
>Locus:intergenic3362_1:2100297-2100420(+)
CGAAATCCCACAGTTCAAGTAAAAGTTAATATATTACATCGTTGCTTTGAATTTGGAAAAAGTATAAAATCAGTATCAGAATATATTGTTTATACTAGGCCTAGCATTTATACTTGGATAAAAA
>Locus:intergenic3706_1:2284253-2284325(+)
TACCTATCACAAATAATATTAAATATCTTTCCTCTTCCATATGCTTTTAATATATCTAATATTTCACTTAAAA
>Locus:intergenic3889_1:2397730-2397697(-)
CTAGAAAGAGAGGCTCAATTTCATCGGTATATAT
>Locus:intergenic3945_1:2430257-2430212(-)
AGTGTAAAAAATGATGAAATAATATATTACTGTGTATTTATTGTAT
>Locus:intergenic4002_1:2469167-2469287(+)
CCCAAATTGGATAACCCACTCAAAATTTTAACGATATGTAACCGCCATTTACTAATTTGTAAGACTCACATTTCGCAAATGGAACTCCAGAGTGAACTTCAATATAACTCAAACTTAAAAA
>Locus:intergenic4037_1:2485837-2485795(-)
GATGTATCGTCAATAGAGGCCGCAGGAGATAAGCCAATAGGCT
>Locus:intergenic4066_1:2504329-2504386(+)
AGCTTAAATAACCTTCCACTATATAGAATATTTTGCTACAGGAATCTTAAATTCTTTA
>Locus:intergenic4186_1:2581959-2582004(+)
CTTTTGCCTTTGCCCAATTTTGTACATTTCATTTTAAGCTGGAAGG
>Locus:intergenic4280_1:2627246-2627336(+)
AACTTTATCCATCTAGTATATACAAAATTATCATTACTTTTCCAAATTTTTATTTCATATTACATCTTATCTACGAATTACAATGCATTAT
>Locus:intergenic4342_1:2661997-2662069(+)
AAAATATTCTTCAACCTTCATCTGATAATCGTAGAACTTTATTACTGCTGTTATGTATGTATTTACTGTATTA
>Locus:intergenic4488_1:2759541-2759610(+)
ATACATATATTTTTATATTTATACATATATTATCTCATACTTTACCATACTGTCAATGCTTGTTTTATGA
>Locus:intergenic4508_1:2772717-2772750(+)
AGAAATCATCTTTCTTACTATAAAGAGTTTTTAT
>Locus:intergenic4671_1:2872483-2872423(-)
TTCACAAATTTTAAAACAGTGAATTTTGCACCTCACTTTGTTAAAATAATAAATCACATAT
>Locus:intergenic4688_1:2884923-2884962(+)
CTGCTGCCTTGTATATCTTGTATTTGTATCACCCATAACT
>Locus:intergenic4689_1:2885143-2885089(-)
ATCAGCTTACACCTAAGGGCTTTATGTATTCACAATATGAATTTGAGCCAGGAGT
>Locus:intergenic4700_1:2897724-2897793(+)
GCAGAAATCATCTTTTTTAATATATATTTAATTTATGTATTTATTTCACTGCCTATAGTAGCGGGCTTTA
>Locus:intergenic4784_1:2942588-2942645(+)
ATTATCACCTCTTTTCATACATACTTACTTTCAATACAATTTCACATAATAGCTTGTA
>Locus:intergenic4947_1:3039328-3039280(-)
AAAAAATTTTATCATTTTTACAATGCTCCCTTTAAATTACATATGAAAT
>Locus:intergenic5004_1:3068625-3068694(+)
ATTATTAATAAAAAGTCAATTTTACTTAATTTCTGTAATATATTAAAATTAAAATCATTAAGTTATTTTT
>Locus:intergenic5116_1:3137573-3137657(+)
GACTTTTATTTATTAATATTTAGCAACTTTTTAAATAATATTACACATACAAACATTTCTCGAGAAATACTATCAAAACATATAT
>Locus:intergenic5378_1:3286322-3286361(+)
TTCCTATGCCTTGCTAAAATACGCACTACCTCAATATATT
>Locus:intergenic5444_1:3333412-3333478(+)
CGCAGTCAGGCTCCCTTCTGCCTTTGCACTCTACGCGCGGTTTCCAACCGCGCTGAGGGAACCTTTG
>Locus:intergenic5445_1:3334758-3334710(-)
AAACAGCCCAGATCACCAGCTAAGGTCCCAAAGTATAGATTAAGTGGTA
>Locus:intergenic5444_3:3335188-3335296(+)
ACATTAACGTGTTTTGATCGGTTGTGGACACACGGTTTCAGGTTCTATTTCACTCCCCTCCTGGGGTTCTTTTCACCTTTCCCTCACGGTACTTCTTCACTATCGGTCA
>Locus:intergenic5444_2:3337994-3338084(+)
CCTGCGTGCAAGGCAGGTGCTCTCCCAGCTGAGCTAATCCCCCATGGTGGACCTTCAGGGACTCGAACCCCGGACCGACCGGTTATGAGCC
>Locus:intergenic5462_1:3354653-3354692(+)
TCCCATAGCTATATAGATGTCAACAATAAATTTAAATTTA
>Locus:intergenic5638_1:3473394-3473454(+)
TTTGTAGCCATATTCCTTGCCAAACTCTTCTTTTTTGAAGCCCTCTTTACTAAATCCTTCC
>Locus:intergenic5653_1:3485473-3485440(-)
AAAAATTCTAACAGTAAGCTTCTTTTAATGTACT
>Locus:intergenic5652_1:3485500-3485536(+)
TTACTTTTTTCCATAATTATCGTAAGTCATTATCCTA
>Locus:intergenic5662_1:3491318-3491441(+)
GTAGTTATCTATATATTAAACTTCCTATTTCATAATAAATATGAAGTTGAAACATCAGACTTTTATGATATCGTTAAACACAAATGGTTATATTTTAATGTAATTATATTTTTTGTATATTTAT
>Locus:intergenic5756_1:3546621-3546678(+)
AGATTTAAAAAAAATTATATCTTCATATGTTCATATAATTCATCAAATGTTATATATT
>Locus:intergenic5757_1:3547078-3546964(-)
ATAAGAACAATAGCAAAAAATTCAGATATAGCAATAGGTACTTTTTATAATTATTTTAAAAGCAAAGAGGATTTTGTAGGTGAAATTTTTAAGGATGATTGGAAAGCAACTATAA
>Locus:intergenic5787_1:3567508-3567397(-)
ATAAGTAATATAAAAAGAAGAGTGCAGATGATTTTATCTGCACTCTTTTCTTTTTATAGGAAAGGAACTATAAGACAAAACAGAAAAAAGACGATAATAGTAGAAAAAGATA
>Locus:intergenic5900_1:3652311-3652398(+)
TATATACTTATAAGCAAAATAAATATTATACGTAAAAAAATCAGGTGCTACCTTCTTACAGTAATTACACCTGGCCTTTTAAACATAA
>Locus:intergenic6032_1:3724352-3724418(+)
AAAATAATCTATTTCAACCATTATGCTTTTCATTCTTCATTCCAAGTTTTGCTTATTTGTTATGCTA
>Locus:intergenic6138_1:3786872-3786980(+)
AAATCCAGATTTATAGAAATTCTATATCTGGTACTTCACCACCATTCTACTTTTAAAATTCATTCTTATTATACTACATTTATACAAACTTTCTATTTCATTTATAATT
>Locus:intergenic6141_1:3790304-3790268(-)
GTACTTACCAGTCAGTATAAAAATAACACAAAAACTC
>Locus:intergenic6174_1:3809793-3809841(+)
TTTAATTATATATTAAAAAAATATTACATTCAAGTTATTAACAAATTAA
>Locus:intergenic6256_1:3858777-3858831(+)
TTTATAGATTACATTAATACTATTTATCTTCGATCTCATCAAGAGTTATTATTTT
>Locus:intergenic6360_1:3930615-3930657(+)
TCAATAAATTTTGTAAATATTTATGCCTATATGTATAAATTTT
>Locus:intergenic15_2:13459-13423(-)
GTCCAATCGCGGGTAGCAAGCATCTTCACTTGCACTA
>Locus:intergenic15_1:13946-13904(-)
TGGGACCTACTTCAGCCCCAGGATGCGACGAGCCGACATCGAG
>Locus:intergenic15_3:14262-14142(-)
TGTTACCATTCTTACACCTCTGACCTATCACCTGTTGTTCTTACAGGGGTCTTACTAACTTATGTTATGGGAAATCTAATCTTGAGGTGGGCTTCACGCTTAGATGCCTTCAGCGTTTATC
>Locus:intergenic165_1:102066-102012(-)
CAACCAATAAGTATAATATATATTATTTATTATACCTATCACAATTTCTTATGGG
>Locus:intergenic173_1:110747-110705(-)
CCTTTATACTCCTTAACATCAAATACAATTACATATATATATA
>Locus:intergenic230_1:143970-144045(+)
CCGGTAACCCAGTACTCTATTTTATCAAAGATATCTTCCTTTGCAGGCTTATTCCACCAAGCATTTTTTTCTATTT
>Locus:intergenic253_4:159206-159083(-)
ATCTTGCGACCGTACTTCCCAGGCGGAATACTTATTGTGTTAACTGCGGCACAGAAGGAGTCGATACCTCCTACACCTAGTATTCATCGTTTACGGCGTGGACTACCAGGGTATCTAATCCTGT
>Locus:intergenic252_3:159441-159528(+)
GTTGAGCACTCTAGTGAGACTGCCCGGGTTAACCGGGAGGAAGGTGGGGATGACGTCAAATCATCATGCCCCTTATGTCTAGGGCTAC
>Locus:intergenic252_2:159495-159564(+)
GTCAAATCATCATGCCCCTTATGTCTAGGGCTACACACGTGCTACAATGGTGGGGACAAAAAGATGCAAT
>Locus:intergenic253_5:165725-165635(-)
GGTTGTGGACACACGGTTTCAGGTTCTATTTCACTCCCCTCCTGGGGTTCTTTTCACCTTTCCCTCACGGTACTTCTTCACTATCGGTCAC
>Locus:intergenic253_2:166919-166808(-)
ACCTACTCTCGTAGGCACCCCTTCTCCCGAAGTTACGGGGTCAATTTGCCGAGTTCCTTAACAGCAATTCTTCCGATGGTCTTAGGATTCTCTCCTCACCTACCTGTGTCGG
>Locus:intergenic253_1:168047-167939(-)
TTAGTATCAGTCAGCTTAAAATGTTACCATTCTTACACCTCTGACCTATCACCTGTTGTTCTTACAGGGGTCTTACTAACTTATGTTATGGGAAATCTAATCTTGAGGT
>Locus:intergenic253_3:169190-169154(-)
GGATTTCACATCTCACTTAAATATCCGCCTACACATC
>Locus:intergenic252_1:169230-169299(+)
TGGAGTGCAGGAGAGGAAGGCAGAATTCCTAGTGTAGCGGTGAAATGCGTAGAGATTAGGAAGAATACCA
>Locus:intergenic253_6:169396-169324(-)
CGTTTACGGCGTGGACTACCAGGGTATCTAATCCTGTTTGCTCCCCACGCTTTCATGCCTCAGCGTCAGTTAC
>Locus:intergenic253_7:172082-172028(-)
GGCCTATTCTCTGCGACCTACTCTCGTAGGCACCCCTTCTCCCGAAGTTACGGGG
>Locus:intergenic286_1:196033-196087(+)
TTAATAGTAGGATATCTTTATTTTGGTAGCAATTCCAAGGGAATAATGGTGTACT
>Locus:intergenic361_1:243472-243406(-)
GTTGCTTTGGCTTTTAACCTTGGTGTATATTTCTTCACAGGAAAACAAAGTGCTTTAGAGTTTTTAG
>Locus:intergenic376_2:255563-255635(+)
AACTCAAAGGAATTGACGGGGACCCGCACAAGCAGCGGAGCATGTGGTTTAATTCGAAGCAACGCGAAGAACC
>Locus:intergenic376_1:258348-258390(+)
CACGAATGGCGTAATGATTTGGGCACTGTCTCAACAGCAAATC
>Locus:intergenic431_1:296496-296460(-)
TCACAATCTTCAAGTGATAATAGTACTTGCTTCATTT
>Locus:intergenic446_1:308040-308097(+)
ATTGTAGCTATTGTACCAAATTTGATTAGTAGTTTGTACAAATTACATATGGAAAAGA
>Locus:intergenic451_1:310891-310828(-)
AGTTTGATTAGATACATCCAAATCTCTATAGACTATGATGGTCAATTTTGTGTAATACTTCATC
>Locus:intergenic450_1:312984-313074(+)
AGTACCACGAGACACGTGAAACCTTGTGGGAAGCTGGGAGGACCACCTCCCAAGGCTAAATACTACCTAGTGACCGATAGTGAAGAAGTAC
>Locus:intergenic478_1:340473-340527(+)
GAGACAGTTCGGTCCCTATCCGTCGCGGGCGAAGGAAATTTGAGAGGAGCTGTCC
>Locus:intergenic479_1:345554-345518(-)
GGGACCTACTTCAGCCCCAGGATGCGACGAGCCGACA
>Locus:intergenic479_2:345633-345519(-)
ACGGATAGGGACCGAACTGTCTCACGACGTTCTGAACCCAGCTCGCGTGCCGCTTTAATGGGCGAACAGCCCAACCCTTGGGACCTACTTCAGCCCCAGGATGCGACGAGCCGAC
>Locus:intergenic481_1:349091-349010(-)
TCATACCATGACAAGTATAAACGACCTTACGTAAATCACCTCCATTACATTTTTAACCATAAAATTTCTCAATACTCAATTA
>Locus:intergenic518_1:367570-367621(+)
CATTCGCTTTATAAATTTGTATATAATTACTACCACTACTATAAACAAAATT
>Locus:intergenic519_1:367977-367866(-)
GTAAATATAATTACTCCAATTAATATTAATAACTATTTATCAAATACTATAAATTATACTAATACAGTATACGCATCACCAAGAGGAGGTTTTCACTCAGGCAGCTTCAGTT
>Locus:intergenic539_1:380255-380195(-)
ATATATCAAAGCTTTTATTTTAGTTTTATAACATTAAACAAAAACCATTCTAAAAAAGCCG
>Locus:intergenic557_1:391799-391736(-)
ATTTCTCTTTTTTTATTAATAGTACTTAATTCTTTCAAATGCTACATCTTTATATTATTTTTTT
>Locus:intergenic653_1:451213-451165(-)
GTTTTCCTTCAGTACATATTCTTTACAGGGTTAATCCAAAGCTTAATTT
>Locus:intergenic763_1:513754-513646(-)
CATTATATATTTTTGTTTGCACATATGTCAACTTTTTATTTTATTGTTTGCATTTTTCTTTATAACGAATTAAATATTGATATACATCAATTAATCTGTTATGATTATA
>Locus:intergenic901_1:612080-612038(-)
AAGCGGTTTATTTCTTCCATTGAAAAGAATCTACCTTGGAAAA
>Locus:intergenic900_1:612225-612270(+)
AACGGTTGCTACTGTAGTAATGCTAGGAATTATGGTTTTTGTGATA
>Locus:intergenic931_1:634642-634582(-)
AACCACAAAATAAAAGCATGTGTATACTATACACATGCTTTTATTTTGTTAATATTATACT
>Locus:intergenic960_1:648569-648611(+)
TGTATTAATTGTTGGTTTTTTGCTTGTGTAAGGAGGTGTTTAA
>Locus:intergenic1063_1:728198-728153(-)
CACCAATTCACAGTTCTCTTTAATTTTGTTTTTAAATTTACTCTTC
>Locus:intergenic1118_1:764651-764690(+)
AATATAAATGAATTTTTTAAAAAATTTTTATTCCTGTGTT
>Locus:intergenic1459_1:981211-981160(-)
ATTTTTGTCTATTTTGGATATATTACATTTCTTAATAATATGTTAAATTATA
>Locus:intergenic1599_1:1076352-1076244(-)
ATTAATTCATTAAATATATACTATCAATTTATTGTCCCTATGTCAATTCTTTTCTCACTTTTCCTACAATTCGCTAGTATATATTGTTCTACTTATACAAAAAATTATT
>Locus:intergenic1617_1:1087514-1087466(-)
CCGCACCATAATCACTTGTTGATTGTGATTTTGGTACGGGCTATATATT
>Locus:intergenic1628_1:1094538-1094580(+)
GGTTTTTTATTAAAGAAATTGATTTACTATTTTTATCTAAATT
>Locus:intergenic1646_1:1107476-1107512(+)
ATAGAAGGTAATAGTCCTGTAGGTAAAAAGAGAAAAA
>Locus:intergenic1647_1:1110032-1109963(-)
ATTGGTCAAGCCCTCGACCTATTAGTATCAGTCAGCTTAAAATGTTACCATTCTTACACCTCTGACCTAT
>Locus:intergenic1737_1:1159684-1159627(-)
ATTAATACTATAGTTTTCTTGCGTAAGTATATATTATCATCACAAATTATTTTTTGCA
>Locus:intergenic1838_1:1222008-1222101(+)
CTAAATAATAATTTAAGCGAACATATTGAGTTCCTTAAACATATACTAAAAAAACAAAATACTCAATGGGTTAGGATTAATATATATAAAGCTT
>Locus:intergenic1971_1:1312274-1312211(-)
TTAGAATCTTTAGAAAAACGTAAACTTATCTTCTACTCTAAAGAAATACTTATATGTTATCTTG
>Locus:intergenic1971_2:1312876-1312807(-)
CCTAATAGCTTGCTATATCTAACTTCCTCCGTAATTCAAATTAATGATATTAATTTTGATATCTTAAATC
>Locus:intergenic1971_3:1313356-1313299(-)
AAATTACTTTACATTAGATTAAATATGTATTTAATTCAATGTTTTTCACTCAAACCCT
>Locus:intergenic2058_1:1348438-1348489(+)
ACTGTTCGTAGTCGGAACAATGACGATTATATCATTTTTTTCTGCTTTAATT
>Locus:intergenic2117_1:1377135-1377090(-)
AAAACAATATTCATCTCTACTTCTAAAATAAACGTATATATTTCCC
>Locus:intergenic2179_1:1410834-1410798(-)
TTAAAAATTAACCATTTACATATATATTTTTTAACTT
>Locus:intergenic2178_1:1410800-1410845(+)
GTTAAAAAATATATATGTAAATGGTTAATTTTTAAAATATTTGTTT
>Locus:intergenic2253_1:1454098-1453954(-)
TCCGTTTATACCGTCTGCGTTAACTCCAAGTCTTTCTTAAATCCACTTAGTTTATATTTCCTCTTGAATATTTATGGACTGTTGGACATGCTGATAAAGTTCTTTTTCTTGCAATATTGTCTATCTTTAAATTGCCAAAGCCTTG
>Locus:intergenic2253_2:1454710-1454653(-)
TTATCTGTAATTGTAAAGTGTTTTGCTCCTGACTCTTCTTTTCTGTATCTATCTTGGA
>Locus:intergenic2474_1:1593787-1593844(+)
AATCAAAAGATTGCTTTGGAAGTTGAATATAATTTTGTTTTTTCGCAAAGTTCTTCAG
>Locus:intergenic2754_1:1752911-1752950(+)
CTCAAAACACGTACGCTATTGATACGCTTTCTTTTTAACG
>Locus:intergenic2804_1:1782362-1782461(+)
TCAAGTGTAGAAAATGCTAAGAATATTGCTACTTTACCATGGAGAACCGTTGATAACCTTGGTAGTAAGGTTGCAGATTTGCGTACAGTACTTAGTGAAG
>Locus:intergenic2805_1:1782621-1782531(-)
TTTACCGCTTCTCCTGACGCTGGTAACAGCTTTCCATTTACAAATCCTGCTTCTTTTTTAACATCATCAAGTGTTCTTCCTTGTAAATTAA
>Locus:intergenic2810_1:1786867-1786936(+)
TCAGGAATCGCATTTGCAAGAATAGTTAGATTAGGTGGGAAGGCACTATCAAAATTATGGTGCTATTATG
>Locus:intergenic2849_1:1809077-1809017(-)
ACCTGCCTAATACTATTCTATATTAATAACTTTTTTATTAAAAGACTAATAGCATATTCAT
>Locus:intergenic2993_1:1905446-1905410(-)
AGATATAAGACAGAGGACCGCCTGCACAATAACATTT
>Locus:intergenic3023_1:1923823-1923709(-)
ATAATGTCAAAACATGAAATTTTAAAGTCTTGTGGTTTTTTAAGCAAAAGTTATTATATGTTTATTTTTTATAATTTTAGTTATGTAAATTTCTTGCTAAATCAAATACATAACA
>Locus:intergenic3112_1:1978205-1978277(+)
AAGGAAATTATATTATATTTGAATATTAAAACTAGAGAAAAAGTTTATGAAATGTATCTATATAATAAGCTGA
>Locus:intergenic3114_1:1982128-1982239(+)
AGAGACTATTGCATAATAACATTATTTTTAAATTGCGGTCTTAGATTATCTGAACTAGTAAGTATTGATATATCAAAAATAAAGGGTGATACTTTAACTATTTTAGGAAAAG
>Locus:intergenic3357_1:2097624-2097591(-)
ATAGGGTATAATGAATATCATTATGTAAAATGTG
>Locus:intergenic3825_1:2351620-2351581(-)
AAAAATTCATACCTAAAAGAAAGACTAAAAAGTTTTATTC
>Locus:intergenic3842_1:2371022-2371136(+)
CGCCCAAACCCCCATCTCGCAATTCCCACTGCTTTAGGTATTAGCTTTTTTCTAGCTCAGTTCCTTTTTGAGCTCCTGAATATAATGGGCTCGCGCCCAAACCCCCATCTCGCAA
>Locus:intergenic3862_1:2383983-2384019(+)
GGTTTAACCTTGCTATCGTTAAAACTAAGGATTTTCT
>Locus:intergenic3996_1:2464776-2464821(+)
TTTTATGACTCTTTATATGATTATATTATAAAAAGTAAAAATCCCA
>Locus:intergenic4191_1:2582895-2582850(-)
AATGATTTCACTCTAGTTGATAAATTATTAAGGTGGAAAGGAGGTT
>Locus:intergenic4194_1:2584233-2584269(+)
ACCGTCTCCATACTCACTGATTTTATGCTCATTATAT
>Locus:intergenic4282_1:2628488-2628530(+)
AACTTTTCTTTCTATAAAACCTTCTGCAAACTCCATCATATTA
>Locus:intergenic4311_1:2647678-2647639(-)
ATTGTAGATAAATCTAGATCTAAGGAAAAAGGAGGCAGCG
>Locus:intergenic4408_1:2708761-2708815(+)
GTTTACATATTAAACTATTTTCTCAATCCACTTTCAATCTTCTATGTTTTTAATT
>Locus:intergenic4462_1:2740584-2740623(+)
GTATATATATTACGATGCATATTATTCTACTATTCAACAT
>Locus:intergenic4519_1:2779548-2779512(-)
AATGGTAGAGTGCTAGCCTTCCAAGCTAGTTACGAGG
>Locus:intergenic4518_1:2780313-2780385(+)
CCATTGAGTTACACCCGCATATTTGGAGCGGAAGACGAGATTCGAACTCGCGACGTTCACCTTGGCAAGGTGA
>Locus:intergenic4540_1:2794415-2794511(+)
GCTACACACCTCTTTCAAAACTATAGCATAATTTTATCATTATTCATTTCAAAATGCCACAAAAGTTTTATTAACATTTATGTCCAATGTAATAAAA
>Locus:intergenic4585_1:2821218-2821170(-)
TTAGATATTATAGATACTCTTGCAGAAAAATCAGTAAAAGCAGTAGAAT
>Locus:intergenic4779_1:2937364-2937331(-)
ATAGGTGGAAAAAATACAAATTATAATGTATACT
>Locus:intergenic4805_1:2952933-2952861(-)
AATTATAAAAACGTAAATACAAATTTCGATAATATAAGATATAATAGTATATATTTTACATGCAATTCTAAAC
>Locus:intergenic4837_1:2969446-2969392(-)
CCTATTAAGTTTATATCAAATGTGCAAAAAATAAAAGAGATAGGGCTTAAAATTA
>Locus:intergenic4857_1:2985210-2985174(-)
ATGAAATCGATTATAAAGAGGAGGTTCTCCATCGTAT
>Locus:intergenic5064_1:3104197-3104230(+)
ATGCAATTGTATGTGGTGAATAACATTTTACCTA
>Locus:intergenic5190_1:3188199-3188244(+)
AGTTACATTCGCTTATATACCACCTATGGTTTAATCTTCAGGCACT
>Locus:intergenic5194_1:3190518-3190596(+)
CACCTCTTATTTTTACATAAAAGTAATATTATTACATTAGTATTTAACTCTATAGCATCAAACTTTTATGCATTATATG
>Locus:intergenic5194_2:3190610-3190661(+)
ATTATACTAGATTTATTTATTATACAACATATACGTAATAATTGTGTGAACT
>Locus:intergenic5285_1:3250004-3249947(-)
ATACCTGATTTGGATAATGCCAACGTAGGAAATAGGTTACTTGATTTACTGGAGAGAA
>Locus:intergenic5309_1:3258332-3258209(-)
GGAAAAGAAATGCACGAAGATCCAGAGGTGCCGAATTACGGTAGACCAGGTAGAGGACCAAAACTTGTTCACGGAATGGTGTTGGCAATTGAGCCAATGGTTGATGTTGGAACTTATATGGTGA
>Locus:intergenic5309_3:3258383-3258323(-)
GTAGAAAGTTTTGGATACGGTGTAGTTAGAGATTATGTTGGTCATGGAATAGGAAAAGAAA
>Locus:intergenic5309_2:3258842-3258734(-)
ATTATAATTAAAAACGACACTGAAATTGAGTATATGAGGCAAGCTGGAAAAATAGTTGGGGAAACACTCAACATGCTTGAAAAGGCTGCAAAGCCAGGTGTAACAACTG
>Locus:intergenic5379_1:3286979-3286928(-)
GGAGACGAAGTAGAAATCGTTGGAATGAAAGATGAAATAACAAAAGTAGTAG
>Locus:intergenic5378_1:3287016-3287061(+)
AACTGTTCCTCTTCCTGTTATTGTGAAGACATCTTCGATTGGCATT
>Locus:intergenic5445_1:3333202-3333052(-)
ATTAAAGCGGCACGCGAGCTGGGTTCAGAACGTCGTGAGACAGTTCGGTCCCTATCCGTCGCGGGCGAAGGAAATTTGAGAGGAGCTGTCCTTAGTACGAGAGGACCGGGATGGACTGACCTCTGGTGTACCAGTTGTCTTACCAAAGGCA
>Locus:intergenic5445_2:3337269-3337230(-)
CTTGAGCCAAAGGATTTATTCGCTATGAGATGGACCCGCG
>Locus:intergenic5462_1:3354506-3354554(+)
GCTGCTCCACCCCGCGATATTTATATTGGTGCCGAAGACCGGAATCGAA
>Locus:intergenic5624_2:3460004-3460115(+)
TCAATCTCTTTAAAGTATTCTATAAGGGACTTTAATGCTTTTATGTATTCATCCTTCGTAAATTCCCTATCATCTAATACTATAACAGCACCAATTCCCATATCATATAAAA
>Locus:intergenic5625_1:3460175-3460112(-)
TGGGGATATTTCCAGGATCTGAATTCTGTAATTGGAACAGAGCTAGTGATGTTTTTGAATTTTT
>Locus:intergenic5624_1:3461092-3461188(+)
ACTATAAACGCTGTGTGCTTCATCTATATTTACAATTTCAATATCGTTTTCAACAAGCTCATATTTATCAGAATCAATTGTTACATTAAAGTTCCCT
>Locus:intergenic5757_1:3547036-3546916(-)
TTTTATAATTATTTTAAAAGCAAAGAGGATTTTGTAGGTGAAATTTTTAAGGATGATTGGAAAGCAACTATAAGATCCCTAGAAGCACTTACAGATTCAAAGGAAGAATTAAAAGAAAAGA
>Locus:intergenic5756_1:3547113-3547182(+)
TTTCTACCCTCTAATATAAGTTTTTCTCTTATATTTTCAATTATCTTAGGCATTTTGTCATCCCCCAACT
>Locus:intergenic5837_1:3603896-3603773(-)
TTAAGTGAGCTTGAATATGCAGAGTTAGCAGATGAACAGGAACAAACATTAAGAGAACTTGAAAGAAGATTTAATAGAGAGTATGGAACAGATTATTATTTTATGGTAATGAAGAAAGATAAGT
>Locus:intergenic5836_1:3603909-3603999(+)
TTCATTCTTCATTTAATCACCACCTCTTCTTATATTTTTTATCTGAAAACATCACATATAATTATTATTTCTTTATCTAAAATAGATATTC
>Locus:intergenic5872_1:3629634-3629700(+)
ATTTTTCCTCTAAAGGATTATTATCCTAAACTAAACTTATTACTTTTAATATTTTATAAATATTTAT
>Locus:intergenic5907_1:3656189-3656141(-)
AAAATAATGTATTTTTATCATAAGTTATATTATAATGTAATGAGTGAGG
>Locus:intergenic5915_1:3663139-3663037(-)
TTTAAAGGACATGTACTTGCAGGCTTTGGAGGAGCTATAAAACAGCTTAGCATGGGCTGTGCATCAAAGGGAGGAAAGCTAGCACAGCATGCAAATAGTATAC
>Locus:intergenic6087_1:3753915-3753774(-)
GAAAAAAATCAAATTTATTCAAGTTATTCAGGCGACGGAGTATTTTTTTCAAAGCAGAGTTATGGAACTTTAGACAGTAACGTTATTATTGGAACTAGGGTAGCATTTTATTTATCTAGAAACTCAGAAGTTGGATATAATG
>Locus:intergenic6140_1:3789311-3789344(+)
GTGGGCATTACAGGGCTCGAACCTGTGACCCTCT
>Locus:intergenic6248_1:3854917-3854983(+)
AATTCAAGAGAATTTCAGCCCATTAAATTACATTTATTGAATTTTTATGCTCAAATATTAATACCTA
>Locus:intergenic6274_1:3868257-3868341(+)
CCCATATTTTCAATTACATTTTCAAGTAAACTATCCAGTTCAGTAATTTGCTTACTGTCTAGTTTTTTAGTTATGGTATCTGCTA
>Locus:intergenic6376_1:3938523-3938556(+)
AAATTAATCTTACAATATCCTCCTTTCAATTGTC
