# Supplementary material for: Common and phylogenetically widespread coding for peptides by bacterial small RNAs
Source: BMC Genomics. 2017 Jul 21;18:553. doi: 10.1186/s12864-017-3932-y (PMC5521070; doi:10.1186/s12864-017-3932-y)
Supplement: Supplementary file 6 — mock ORF sequences. (ZIP 3000 kb) [file 12864_2017_3932_MOESM6_ESM.zip › mocks/c_acetobutylicum_atcc824.overlapping_sense.srna_mocks.fa.txt]

>Locus:CA_C0066_1:76499-76534(+)
AAGATTAAAGAGGATTTAGGATATGAATGTATTAGA
>Locus:CA_C0234_1:264794-264856(+)
GAAAAAGTTAGTTGCTATAACATCTTGTCCAACAGGAATTGCACATACGTACATGGCAGCAGA
>Locus:CA_C0690_1:797111-796968(-)
CTCTGGTGTAAGGTCACCTATTTTTATTTTCTTTACAATTATACTATAAAATATACAATTAGTATTCTCTTAAATTATAAATATTTGAAAATTTTATTTTCGTTGTGTAAAATAGTTACTAAGGAGTTGATACAATGCATAATT
>Locus:CA_C1020_1:1169618-1169725(+)
AATATAGGGTTTAAATTAAATACCCTATATTTTTTCATTTTTATGTACTATTTTAAGATAAAAAATAATATCTATATTTATATATTAATATATAGGAGGTATTATTTA
>Locus:CA_C1434_1:1580124-1580047(-)
TTTACAATGATTTTTTATTGGAATATTATAAAATCAGTAAATTTTTTAAAAAAGCGGAGGATTTATGAGAAACTTAAT
>Locus:CA_C1649_1:1789621-1789659(+)
TGTCATATCAAGAAGTTGAAACACAGGCTAATAAATGGA
>Locus:CA_C1706_1:1854983-1855030(+)
TGGAAAAAAGAAGTTTTCTTAAAAAACTCAAAACAGAATATGTTGGAA
>Locus:CA_C2112_1:2205490-2205455(-)
AAAGCTTATCGGAAAGACAAGAAGAAAAAACTGCAT
>Locus:CA_C2424_1:2540668-2540787(+)
TATTTAATTATATATAATAAATTATTACTTTACAATGTTCACAAAAATATTATAAAATTTATTATAAAGGCAGGTGTTTATATTGAACAACATAGGACTTATACTAGAAGGTGGCGGAAT
>Locus:CA_C2504_1:2612281-2612213(-)
CAAAGGTATCCGTTCCAAGTAAATTTGATGTTAAAAATGCAAAGGAATATGTGGATTCTAATCAAAAAT
>Locus:CA_C2943_1:3074319-3074459(+)
ATTTTTGATTTTATATATTTTTTTATTGCATTTTATATAATAATTCAATTATTTACTTTTTTTTCAAAACATGCTATGATATATGTCAAAGGAGGGGGATATAATGAAAAAACTTTTCACAAATTTACTATTATTGTGCTC
>Locus:CA_C2995_1:3133131-3133087(-)
CTTTATTTGAAATTACAATTTAGTGGATTTTTAACTAAAGATAAA
>Locus:CA_C3014_2:3156159-3156010(-)
GATGTAGTTAATACTACCGTAGGGAAGCAGTGCATTGTATATTATAGAAGTTTAGTAAGCTTGCCCTTTTGGCGAGCTTTTTTTATTTTTATGATGCAACTGAATCCTAATATAAAATTAAAGGAGAGTATATTATGGATTACACAACGC
>Locus:CA_C3014_1:3156078-3156022(-)
TTTATTTTTATGATGCAACTGAATCCTAATATAAAATTAAAGGAGAGTATATTATGG
>Locus:CA_C3147_1:3284814-3284782(-)
CCACAAAGGAGGATTAAAAATGGGCAAGAAGTA
>Locus:CA_C3502_1:3697453-3697563(+)
GTGTCAATGGAAATTTTTATTTTTTTATTGATATACGCTATATACATTGATTTATCTTTGTATTATAATAAATACATAATTACAATTAGGTATTCATATGGAGGTTATATA
>Locus:CA_C3636_1:3837328-3837287(-)
TTAATCCAATTAATGAAAGGAGAGAAGACAATGCCACAAGAT
>Locus:CA_C0066_1:76479-76498(+)
ATAGGTATTGAAATATTTAT
>Locus:CA_C0234_1:264774-264793(+)
ATAAGGGAGGAAATAAAAAT
>Locus:CA_C0690_1:797131-797112(-)
ACTTTTTTCATAGAACTCTC
>Locus:CA_C1020_1:1169598-1169617(+)
AATGGTAATGTAAATAAAAA
>Locus:CA_C1434_1:1580144-1580125(-)
AGTTTATATATCTAAAATAC
>Locus:CA_C1649_1:1789601-1789620(+)
TGAATTACTTGATTCAGGTA
>Locus:CA_C1706_1:1854963-1854982(+)
CTTAAATTGAGGTAAAGCTA
>Locus:CA_C2112_1:2205510-2205491(-)
GAATCTTATTCTTCCAGAGA
>Locus:CA_C2424_1:2540648-2540667(+)
TTTTTAGAATTTATATGCAA
>Locus:CA_C2504_1:2612301-2612282(-)
CCATAAGGAAAAACCAGTAT
>Locus:CA_C2943_1:3074299-3074318(+)
AAACGCCAAATAATAACTAT
>Locus:CA_C2995_1:3133151-3133132(-)
TGACATATCCAAAGAAGATA
>Locus:CA_C3014_1:3156098-3156079(-)
TGCCCTTTTGGCGAGCTTTT
>Locus:CA_C3014_2:3156179-3156160(-)
AAATCCAACCCTTTGAACTT
>Locus:CA_C3147_1:3284834-3284815(-)
GGGAGGTAAAACCGTTATTA
>Locus:CA_C3502_1:3697433-3697452(+)
ATAATACAATATAATACATT
>Locus:CA_C3636_1:3837348-3837329(-)
TCATCCGGATGCACCAAAGG
>Locus:CA_C0231_1:262571-262612(+)
GTTTGCAGAAGAAAGGCAAAAAGAAATAAAAGCTATTTTAGA
>Locus:CA_C0235_1:267066-266959(-)
AGCTGTAATGTTAAAATATTCAAAGTTGAATTTATATTGTGTACAATAATCAATGTTATAATTACTTTATATTCATTAATTAATTTTTTATTGGGAGTGGTGTATATA
>Locus:CA_C0312_1:366213-366169(-)
CTTATGAAAATCTCCCTCGATAATTTTTTACTAATTTCGAACAAA
>Locus:CA_C0313_1:367648-367499(-)
TTTCTTTATACCTTTTATATTCAAATTAATTTTGTTTATAGTAGTGGTAGTAATTATATACAAATTTATAAAGCGAATGAGAAAATAATCAAAATATTTAACAACAAATTAAATTATTTTAGGAGGAAAATATTATGGGAATATTTAAAA
>Locus:CA_C0485_1:560240-560383(+)
GTAAAGTGGTTTTACATAATCTCTTTTTGTTTATTTGTTGATACTGTGAATATTATGCTTGGAAATGTTAATAAAAAAATAAGAAATGTGGATATAATATATAATGAAATTTATATAGGGAAGGGAAGTATATTATGTCTGCAA
>Locus:CA_C0663_1:771824-771886(+)
GTCAAAAAGGTTGAAGAAAAATTTAATTATAACAGGACTAATAATAGCTATATGTACTGTTGT
>Locus:CA_C1170_1:1327185-1327295(+)
CTAGAGATTGTAATAGAGGTAATAAGATTTTTAAGAGACGTTTTTTCTTCTATAGTATGGATTAAAGAAAAGAATAATTTAAATAAAGAGTTGGAGGTGCGAAAAAGAAAA
>Locus:CA_C1190_1:1339528-1339563(+)
GATAAAAGAAAGTATAATCTTGAAAAATTTAGAAGT
>Locus:CA_C1336_1:1475840-1475878(+)
TGTACGAAGATAATGATATGTACGATAATGATCCCAACG
>Locus:CA_C1744_1:1892627-1892746(+)
AATAACATGTTAGATGTTTCTGATTTAATAACCAAAAAAGTCGACAAAAAAGATGTCGACATTCAGCTTGGTATGACGTATTTTGATTATGACTCTGAAGAATCCAAGATTTTTAGAGCC
>Locus:CA_C2261_1:2359840-2359772(-)
CTGATGCAATATGGTCTCTTGATAGAAGAAGAATATATAAATCAAAATTTGATAAAGATGTTATTGAAT
>Locus:CA_C2537_1:2647412-2647377(-)
AATATGAAAGGGATAAAAACAAATGAATATGGAGCT
>Locus:CA_C2557_1:2664191-2664144(-)
CAAGTGGAAAATGATTTTTCATCAAGGAACGATGATATCAAAAAGTTA
>Locus:CA_C3318_1:3491287-3491255(-)
TTAGAAGGGAGGATTGAAAATGAGAAGACTTTC
>Locus:CA_C3372_1:3550078-3550218(+)
AAAACCCCGAAAGGGGTTTTTTTATTGATATTAATTAAACTAAGAATAAAAAGTCTAACACTGCTAAATAATAATTGTATACATAACTTTAAAGGAGATAAAAATGGAACTCAACTTAATATTCAAAACAATTATTCTCTT
>Locus:CA_C3454_1:3652190-3652113(-)
ACCGAACTTAAAAAACAACTATATTTGAATTTGCTTAAAAATCAGTATGAGGAGAGTTTATTATATGAAATACTATTT
>Locus:CA_C3644_1:3846410-3846354(-)
TTTAATAAGATACAAAAGCATACAAAAGCGTATCAAGTGAGAGGAGAAACAAGATGT
>Locus:CA_C0231_1:262551-262570(+)
ATATGAAAGGTGATTTATAT
>Locus:CA_C0235_1:267086-267067(-)
AGACTCTGATTAACATAAAA
>Locus:CA_C0312_1:366233-366214(-)
CTTTAATTTTGCAGCATCTG
>Locus:CA_C0313_1:367668-367649(-)
GGATATGGCTACAGCTCATT
>Locus:CA_C0485_1:560220-560239(+)
TTTAGAGATTATGTAAAATT
>Locus:CA_C0663_1:771804-771823(+)
AAAGGGACGTTTTTTACTAT
>Locus:CA_C1170_1:1327165-1327184(+)
TCGGAATAATAAAAATACTA
>Locus:CA_C1190_1:1339508-1339527(+)
AAAAAGGAGATTTTAAAAAT
>Locus:CA_C1336_1:1475820-1475839(+)
AGGAGGGAAAAGATATACGA
>Locus:CA_C1744_1:1892607-1892626(+)
TTATTGACTTAGGAGCTTAT
>Locus:CA_C2261_1:2359860-2359841(-)
AACTGCTCCAGGAGAGATGT
>Locus:CA_C2537_1:2647432-2647413(-)
ACTGAAAACACGATAGAGCC
>Locus:CA_C2557_1:2664211-2664192(-)
ATATGGAAGTGTTTTGAAGG
>Locus:CA_C3318_1:3491307-3491288(-)
TCGGATTAGTAAAGATATTA
>Locus:CA_C3372_1:3550058-3550077(+)
AAACCATATATAAATAGTAA
>Locus:CA_C3454_1:3652210-3652191(-)
CAGAGGAGATAATTATGGAT
>Locus:CA_C3644_1:3846430-3846411(-)
ATATACATGTTCCAATAAAA
>Locus:CA_C0296_1:352609-352641(+)
TTCATAGGGGGTGTAATCTATGAAAAAAACTTG
>Locus:CA_C0462_1:533564-533626(+)
GATAGTAAAAGCAAAGTTTGTAAAAGGATTTATCAGAGATGTACATCCTTATGGTTGCAGAAG
>Locus:CA_C0690_1:797111-796962(-)
CTCTGGTGTAAGGTCACCTATTTTTATTTTCTTTACAATTATACTATAAAATATACAATTAGTATTCTCTTAAATTATAAATATTTGAAAATTTTATTTTCGTTGTGTAAAATAGTTACTAAGGAGTTGATACAATGCATAATTCTAAGG
>Locus:CA_C0752_1:875523-875663(+)
AAAATTCTTAAAAAGAATATCTCTTTTAAGTTTATTAGTGTTGTGAAAAAGGTAAGAACCGCAGCACTTTTTTTGTTGCGTAAATTTAAAGGAGATGAATTATATGGAACGGATTTACAAATATCCAAGGACACCACATCT
>Locus:CA_C0826_1:957942-957799(-)
TTTTCAAATCTAATCAGCTTATATTGGCAAATGTATTGGTTATCCTATGTATACAACTCCCAAAATATACAGTATAATATATCTGTAAACAAAGTAAATTTTATTTATTACTTTTATCAAGGAGGCTATATACTATGTTTAAAA
>Locus:CA_C0929_1:1070858-1070893(+)
AATTTTAAGGGGAGTGTATATTATGGGTTCTATGCA
>Locus:CA_C0996_1:1142817-1142936(+)
TTTCAAAAATGTGAGAAAATACTTTATATTTTGTATTCTATAGTTTATAATAAAATATATATTTTATTTTGGAGGGGTATATATGGGAAGTTGTCCATTTTTAACTACTACAGAAAAGGA
>Locus:CA_C1018_1:1167463-1167573(+)
TTATGTATACTTATATTAAATATATGCCACTATGTGAAAATCAAATATGAATATAGTTTAATATTGTTAATATATTTAGAATTGAGAGGATTTTATTTTAGGAGGATAAAG
>Locus:CA_C1422_1:1566596-1566664(+)
GGACAATTTGTTAAACATCGTTATTATACTCTTACTTGTATTTATGAATGCATTTTTTGTTGCAGCAGA
>Locus:CA_C1692_1:1843297-1843404(+)
TATTTACAATTAAACATAAGATTAAATATTTTTTTAATAAATAAAAGGGAATTTTATTTTTGTGTTGAATATATAATTGTGCTTCTCTGTGAGGGGGGAATTAATGTA
>Locus:CA_C1846_1:1998454-1998398(-)
ATAAGCCTATATGAAATTATCGATTACTTTATGCTTAAAGGGGGATATACTGGATGG
>Locus:CA_C2332_1:2439497-2439462(-)
ATCAAGATTATTACAAGAAAATGTATAACAACAAAT
>Locus:CA_C2505_1:2612536-2612489(-)
TGGGAGAAATATTATTTTTTATTTGAGAAGCAGAAAAGAGATTGTTTA
>Locus:CA_C2561_1:2666010-2665966(-)
ATTGTATGGCTATTCAAAAATAGCCATATGTGTATTAACCTAATT
>Locus:CA_C2717_1:2841249-2841211(-)
GATGAAAGAGAAAAAAAGTGGAGTCGAATTAAGAATTTA
>Locus:CA_C2770_1:2901604-2901563(-)
CAAAGCATAGTTCACTTGAAAAAGAAGAACAGCAAATTAAGT
>Locus:CA_C2964_1:3100471-3100394(-)
AATTATCAGATGGATATTTTTGTTTGTTTTATAATTTATAATAAAAATATAGGAGGAAATTCTGATGAGAAAACTAAT
>Locus:CA_C0296_1:352589-352608(+)
AAATAGACCACTACATTTCA
>Locus:CA_C0462_1:533544-533563(+)
ATTGAGTGGAGTGAGGAAAT
>Locus:CA_C0690_1:797131-797112(-)
ACTTTTTTCATAGAACTCTC
>Locus:CA_C0752_1:875503-875522(+)
TTACTTTTTTATCACATAAT
>Locus:CA_C0826_1:957962-957943(-)
TTTTAACAATATTCTTCATA
>Locus:CA_C0929_1:1070838-1070857(+)
ATTAAAACTTGTTTTTTATA
>Locus:CA_C0996_1:1142797-1142816(+)
AATTTTTATAGAGGTAGAAT
>Locus:CA_C1018_1:1167443-1167462(+)
ATTACTATCACAAATAATAT
>Locus:CA_C1422_1:1566576-1566595(+)
CTTTAGGAGGGGTTATGCAT
>Locus:CA_C1692_1:1843277-1843296(+)
TATCCCTGATATCCTTTTTT
>Locus:CA_C1846_1:1998474-1998455(-)
TACATACTCCATATGATATG
>Locus:CA_C2332_1:2439517-2439498(-)
AAATGTTACTTCTGGTACAT
>Locus:CA_C2505_1:2612556-2612537(-)
GAACAGGTTGGTTCTTATGC
>Locus:CA_C2561_1:2666030-2666011(-)
AGATGAAATGTGGGGATGTT
>Locus:CA_C2717_1:2841269-2841250(-)
GTTCGTATAATTGATATTAT
>Locus:CA_C2770_1:2901624-2901605(-)
AGTTTATATCTTTTATGGAT
>Locus:CA_C2964_1:3100491-3100472(-)
GTAAATTAGATAAGGCTATA
>Locus:CA_C0078_1:86730-86765(+)
GAAAGGAAAATCAAGTGTTATGGAAAAGTTAGCAGA
>Locus:CA_C0329_1:388373-388341(-)
AACGAAGGGAGAATACTAATTGAAAAAAAAGAG
>Locus:CA_C0533_1:617074-617136(+)
GAAAAAATTTTCAGTTGTAATAGCAGGTGGAGGAAGTACTTTTACACCAGGAATAGTATTAAT
>Locus:CA_C0849_1:977794-977747(-)
AGAAAGCGTTATGCAAGAAATTCAAAAATGGGCGGAAAAATGGACGTA
>Locus:CA_C1041_1:1191528-1191584(+)
CTGCAGTTATGTAGAGGCGTTTTTTTTATATTTAAATCTAAGGAGGCAAAATTGTGG
>Locus:CA_C1326_1:1467989-1467846(-)
TGTAGTACAGATGGTATATTCGATCCAAATACTAAAAATATCGTAGAAAACTTCCAAATTAATTTAATGATAATAAATCATTTAAAGAATATTTTTTCATTAGGTGTAAAAAATATTAAAAGGAGGTGTTTGTTTTGGACAAAT
>Locus:CA_C1603_1:1747686-1747730(+)
AAAGTTATAAATTGCAAAAATAGATTAATTAAATCTGGAGAATTA
>Locus:CA_C1692_1:1843297-1843404(+)
TATTTACAATTAAACATAAGATTAAATATTTTTTTAATAAATAAAAGGGAATTTTATTTTTGTGTTGAATATATAATTGTGCTTCTCTGTGAGGGGGGAATTAATGTA
>Locus:CA_C2132_1:2223462-2223424(-)
AAGTGCAAAACTCAGAGTGGCAGAAAAAATAAATTTGTA
>Locus:CA_C2237_1:2330764-2330883(+)
TTGTCGCTTTGTTATTTTATTGAATTAATTAAAATAATTGGAATTTATCTTTTTATTATACTTGATTCGGGGAGGGTTTATTTTGTCAAAGAAAGAAATTATAGCTATGATTCTTGCAGG
>Locus:CA_C2386_1:2494667-2494557(-)
TTATATCTGTATAAAATATACATTAAAAATAACTTATATGTCAATATTATTATAACAATAACCATCGAAGGTTCATATTATATTTATTGTGGAAAGGAAGTGGCAAAATTG
>Locus:CA_C2419_1:2535690-2535830(+)
TTAAGCTCTTTTAATTATTTACTTATTGTATTATTGTCTTCTCTAAACCCTCTACCGTTAATAACTAATTATATACTTTTTGTAAAAAAAATCAATAATCTGTATGCTCTTAATCAGCATAATTCCTTTACTAGCAGTTTC
>Locus:CA_C2744_1:2871994-2872029(+)
AGTATGGACAGGATTGGGTTCAATGCTAAACGGCGA
>Locus:CA_C3011_1:3151633-3151565(-)
GGTTGCTTATTGCTTTACTGTATGTTAATATTGTTTATGGTAAAATACTTATATTTTTTACTGGTGCAT
>Locus:CA_C3014_1:3156159-3156010(-)
GATGTAGTTAATACTACCGTAGGGAAGCAGTGCATTGTATATTATAGAAGTTTAGTAAGCTTGCCCTTTTGGCGAGCTTTTTTTATTTTTATGATGCAACTGAATCCTAATATAAAATTAAAGGAGAGTATATTATGGATTACACAACGC
>Locus:CA_C3073_1:3223612-3223571(-)
TCAGAACGTTTTTTTTACTTTTCGGAGACAAAAATGCAATGT
>Locus:CA_C3726_1:3930622-3930545(-)
TTTATTGAAATAAGTTGTAAAAATATATATATTATAAGTACATTTATTTATTGGAGGAGTAGTAATGAATTTCTTAAG
>Locus:CA_C0078_1:86710-86729(+)
AAATTAAAGGTAAGGGATAT
>Locus:CA_C0329_1:388393-388374(-)
TTTTTAGTCGTTTTATTTAG
>Locus:CA_C0533_1:617054-617073(+)
TTTAAGGAGGAAAAGATTAT
>Locus:CA_C0849_1:977814-977795(-)
ACAGAAAAGGGCAGAGAACT
>Locus:CA_C1041_1:1191508-1191527(+)
ACCGCGAAATATAATCGTCT
>Locus:CA_C1326_1:1468009-1467990(-)
GTTTTAGGTCAAATTTTTTA
>Locus:CA_C1603_1:1747666-1747685(+)
AAACACTTGGGTATTAGAGG
>Locus:CA_C1692_1:1843277-1843296(+)
TATCCCTGATATCCTTTTTT
>Locus:CA_C2132_1:2223482-2223463(-)
GAATATAATCCTAGAAGTAG
>Locus:CA_C2237_1:2330744-2330763(+)
GGAATTATTGTAAAATAGAA
>Locus:CA_C2386_1:2494687-2494668(-)
TAAGTAAAATTAGTACAAAC
>Locus:CA_C2419_1:2535670-2535689(+)
AAGTTTATTAAACTATTTCA
>Locus:CA_C2744_1:2871974-2871993(+)
GCAGGATGGTGCGTAGAAAT
>Locus:CA_C3011_1:3151653-3151634(-)
TTCATTTAAACGTATACTTA
>Locus:CA_C3014_1:3156179-3156160(-)
AAATCCAACCCTTTGAACTT
>Locus:CA_C3073_1:3223632-3223613(-)
TGTTGATTTGAAGCTTATAT
>Locus:CA_C3726_1:3930642-3930623(-)
AGGCATAAATATTTACAAAA
>Locus:CA_C0341_1:400375-400515(+)
ATTGCACAGACAACATCTCTCTTGAAGAGTACGCTTTCGGTTCCACGTGGTTATTCTTATAGTCCAGGAAGCTTTAGTAAGCTTATAAGTAAGGATTTTGTGAATGCTTTTGAGGTTAATGCCAAGTATGTACAAGATAAT
>Locus:CA_C0635_1:739533-739471(-)
GATGCCCAGAGTGCAGAAAAGCTAGAAAAAATAAAAGAAATAACTTCAGCAGAGATTTCAGGT
>Locus:CA_C0769_1:891476-891532(+)
CGACATACAAAAAAAGAAATTTTTAGAAAATATAAAGGGAGGATGAATAAGTTATGG
>Locus:CA_C0826_1:957942-957793(-)
TTTTCAAATCTAATCAGCTTATATTGGCAAATGTATTGGTTATCCTATGTATACAACTCCCAAAATATACAGTATAATATATCTGTAAACAAAGTAAATTTTATTTATTACTTTTATCAAGGAGGCTATATACTATGTTTAAAAATTTAT
>Locus:CA_C1145_1:1314224-1314256(+)
TGGAAAATAGGTTGGAAGGGTGAAAGGAATGCA
>Locus:CA_C1176_1:1331070-1331177(+)
TGTAAAAAACGTTCAAATCAAGATTTATTTAATTGTGTGAGGAATGGAAACAGGGTGGAAGTGATTGGCAACATCTACGAAAATCCTGAGTTATTAGAGGTAATTGTA
>Locus:CA_C1600_1:1743797-1743865(+)
GTCAATAAAGAAAAAATTGTCAATTGTAATTATAGCTTTAGTAATATTTTCAACAGTAGCTGTGGGTGC
>Locus:CA_C1636_1:1778302-1778337(+)
ATAAAGGAAAGGAAGTTAAAAAATGATGGAAGAAAA
>Locus:CA_C2237_1:2330764-2330883(+)
TTGTCGCTTTGTTATTTTATTGAATTAATTAAAATAATTGGAATTTATCTTTTTATTATACTTGATTCGGGGAGGGTTTATTTTGTCAAAGAAAGAAATTATAGCTATGATTCTTGCAGG
>Locus:CA_C2626_1:2735522-2735484(-)
AACAGCTCAAGTAATAACTGCAGACGGTGGTATGCTGTA
>Locus:CA_C2647_1:2760628-2760587(-)
ATATTAATTTATCAGAAAGACTTGATTATTTATATTATTGTT
>Locus:CA_C2696_1:2819148-2819104(-)
GTGATTCCAATAATAAAAAATGATGAATTAGAAGAATTGTTAATG
>Locus:CA_C2783_1:2913383-2913336(-)
TGCAGAGGATTTAATATGGGACTTAAATCAAGCTCTCGAACAAGCTTA
>Locus:CA_C3174_1:3311219-3311142(-)
AAAATTTCAATAATCTTAATAGTCATAATTTTAAATCTAATTCAACAAGTTAGGAGGTTACAATATGGGCAAGGAAAA
>Locus:CA_C3502_1:3697453-3697563(+)
GTGTCAATGGAAATTTTTATTTTTTTATTGATATACGCTATATACATTGATTTATCTTTGTATTATAATAAATACATAATTACAATTAGGTATTCATATGGAGGTTATATA
>Locus:CA_C3526_1:3723374-3723517(+)
GATACTTATATAGCATCAAATAAATACTTTTTTACAAAATATTTTATTGACAAAAATAAAAAAACATCATATTATAATTATAGACAATCTGTATCGACGATTAAATTTATCCATAATTCGAGGAGGAATATAAAATGTTTACAG
>Locus:CA_C3543_1:3738008-3738043(+)
GAAAAAAAAGGGTATTATTATATTAATTTTAGCTTC
>Locus:CA_C0341_1:400355-400374(+)
TCAATCAAGTTCAAGATTTA
>Locus:CA_C0635_1:739553-739534(-)
ATTTGAAAATGATCCTGTAA
>Locus:CA_C0769_1:891456-891475(+)
CCATTGAACTATAATAATCT
>Locus:CA_C0826_1:957962-957943(-)
TTTTAACAATATTCTTCATA
>Locus:CA_C1145_1:1314204-1314223(+)
ACTAGCATAAGAAAACACCT
>Locus:CA_C1176_1:1331050-1331069(+)
AAGTACCTTTGCTGTATATG
>Locus:CA_C1600_1:1743777-1743796(+)
AATAAGAGGTGGTAATGAAT
>Locus:CA_C1636_1:1778282-1778301(+)
TCCATTTTATAAACTGAAAC
>Locus:CA_C2237_1:2330744-2330763(+)
GGAATTATTGTAAAATAGAA
>Locus:CA_C2626_1:2735542-2735523(-)
AGTGAAGAAGCATCTTATAT
>Locus:CA_C2647_1:2760648-2760629(-)
GAGGCAGTGGAAGCCTAAAG
>Locus:CA_C2696_1:2819168-2819149(-)
AGCAGACCAATTGAAGAAAA
>Locus:CA_C2783_1:2913403-2913384(-)
CTTTCAATAGGAGTAGAGGA
>Locus:CA_C3174_1:3311239-3311220(-)
TGAAATTAAAGAATAATCTA
>Locus:CA_C3502_1:3697433-3697452(+)
ATAATACAATATAATACATT
>Locus:CA_C3526_1:3723354-3723373(+)
TATTATTAATTCTCATTCAA
>Locus:CA_C3543_1:3737988-3738007(+)
AAATGTGGAGGCAAACTAAT
>Locus:CA_C0385_1:448331-448372(+)
GAAATTTCCAAAGGATTTCTTTTTAGGTGCTGCTTCTGCATC
>Locus:CA_C0723_1:837924-838031(+)
TGCTTGATGCTTTTTAGTATAATATCCATCAGAAGGAAAATCAATAGATTTGCTTTAAGTGCTACAAATAGAAAAAAATGTGTCATCAAAATTCAAGGGAGAAGCTTA
>Locus:CA_C0996_1:1142817-1142936(+)
TTTCAAAAATGTGAGAAAATACTTTATATTTTGTATTCTATAGTTTATAATAAAATATATATTTTATTTTGGAGGGGTATATATGGGAAGTTGTCCATTTTTAACTACTACAGAAAAGGA
>Locus:CA_C1042_1:1193283-1193330(+)
TGCACATGGCGTTTAGTATTAAAACACTGGCAATACTTTTTTTACTTA
>Locus:CA_C1133_1:1297941-1297879(-)
AAAATTCAGATAAAGATAAAAGTTTATCTGGTAAGCAGCCAAAGCCTAGCACAGTATCGAATT
>Locus:CA_C1412_1:1558669-1558704(+)
CGTTATTTTAGGAGGGAAAATTATGGCTATAATATT
>Locus:CA_C1434_1:1580124-1580047(-)
TTTACAATGATTTTTTATTGGAATATTATAAAATCAGTAAATTTTTTAAAAAAGCGGAGGATTTATGAGAAACTTAAT
>Locus:CA_C1744_1:1892606-1892746(+)
CTTATTGACTTAGGAGCTTATAATAACATGTTAGATGTTTCTGATTTAATAACCAAAAAAGTCGACAAAAAAGATGTCGACATTCAGCTTGGTATGACGTATTTTGATTATGACTCTGAAGAATCCAAGATTTTTAGAGCC
>Locus:CA_C2490_1:2598593-2598537(-)
AATAGTGGTACAATTGTCGAAGAAAGTATGTTTATGATAAGGGAGAAAGTGCTATGG
>Locus:CA_C2666_1:2783649-2783693(+)
TCAAAAATCATTATAATTGTTAATCTAAGGCGATTCAAACAGCAT
>Locus:CA_C2828_1:2959859-2959749(-)
TTTGGGTTATATTTCTATATTAAAATTTTCAAATTAAATAAAGAAAACGATTATATGTATTTTTTTGTTAAATTATCTTATAATAATATTAAGAGAAGAGGTGTATTTAAA
>Locus:CA_C2891_1:3021959-3021891(-)
AACCAGGATTTGATGTATCAGGAGAAGAATGGTACAAGGATGGAAATTGGTATAAATCTAATCCTAACT
>Locus:CA_C3526_1:3723374-3723517(+)
GATACTTATATAGCATCAAATAAATACTTTTTTACAAAATATTTTATTGACAAAAATAAAAAAACATCATATTATAATTATAGACAATCTGTATCGACGATTAAATTTATCCATAATTCGAGGAGGAATATAAAATGTTTACAG
>Locus:CA_C3526_2:3723374-3723523(+)
GATACTTATATAGCATCAAATAAATACTTTTTTACAAAATATTTTATTGACAAAAATAAAAAAACATCATATTATAATTATAGACAATCTGTATCGACGATTAAATTTATCCATAATTCGAGGAGGAATATAAAATGTTTACAGAAAAAT
>Locus:CA_C3546_1:3741506-3741541(+)
GTCGGAAACCATACACAAATCATCAAACAGATTAAT
>Locus:CA_C3646_1:3847021-3847053(+)
TTCATTGGAGGTTTTTATTATGAATACTATTGG
>Locus:CA_C3661_1:3863274-3863236(-)
TTACAAACAGCAGGCTATTCAAAGAAAAAAAGTAAATTA
>Locus:CA_C0385_1:448311-448330(+)
AACTTAAGGAGGTAGAAAAT
>Locus:CA_C0723_1:837904-837923(+)
ATTAAGTGACACATTTGTGC
>Locus:CA_C0996_1:1142797-1142816(+)
AATTTTTATAGAGGTAGAAT
>Locus:CA_C1042_1:1193263-1193282(+)
AGAAATGTAAGGAGGGAAAA
>Locus:CA_C1133_1:1297961-1297942(-)
TAGTGGAAGACATGAAGAAG
>Locus:CA_C1412_1:1558649-1558668(+)
GTTTAATCATATATAATAAA
>Locus:CA_C1434_1:1580144-1580125(-)
AGTTTATATATCTAAAATAC
>Locus:CA_C1744_1:1892586-1892605(+)
GTGAATTTGAATAAATATAA
>Locus:CA_C2490_1:2598613-2598594(-)
TTATTATTAACATATAGACT
>Locus:CA_C2666_1:2783629-2783648(+)
TTTTCTAATTATGTATTTAT
>Locus:CA_C2828_1:2959879-2959860(-)
AAGCCCGAAGGTAAATTACT
>Locus:CA_C2891_1:3021979-3021960(-)
TCAAATTCCAGGGCATAATG
>Locus:CA_C3526_1:3723354-3723373(+)
TATTATTAATTCTCATTCAA
>Locus:CA_C3526_2:3723354-3723373(+)
TATTATTAATTCTCATTCAA
>Locus:CA_C3546_1:3741486-3741505(+)
AGAAAGAGAGGTGTTTATAT
>Locus:CA_C3646_1:3847001-3847020(+)
CCTGCGTAATAAACGCTTTT
>Locus:CA_C3661_1:3863294-3863275(-)
ATAATAGATAATATAGTAAA
>Locus:CA_C0201_1:226025-225957(-)
TTAAAAAAATTATTGAACAAATTCAAGATAGATTGGGCAGCGAAATGTTCTTTGAACACTGTAAATTGT
>Locus:CA_C0635_1:739749-739639(-)
TCAATATTTTATAAAATTAGGTTTAATTATCAGGGTCTTTTTTCCTCCTCAAGCATAGGAGCTAAAACTATCCAAGATAAATTAGTCCTATGTTTAAGGAGGTTTTTATCG
>Locus:CA_C0826_1:957942-957793(-)
TTTTCAAATCTAATCAGCTTATATTGGCAAATGTATTGGTTATCCTATGTATACAACTCCCAAAATATACAGTATAATATATCTGTAAACAAAGTAAATTTTATTTATTACTTTTATCAAGGAGGCTATATACTATGTTTAAAAATTTAT
>Locus:CA_C0959_1:1097572-1097628(+)
GCTCATGTAATTTTATATAAAATTATGAATTATGTTAAAAGGGAAGTGAAAGTATGG
>Locus:CA_C1035_1:1185268-1185375(+)
AATGTATTTACTTTTCATTATACAAAATACAAAGTAAATTTTCAATACAGATTTAACATAAGTTTAAAAAATAAGTTATTGGAAAGAATTATTTATGGAGGTGCTTTA
>Locus:CA_C1326_1:1467989-1467846(-)
TGTAGTACAGATGGTATATTCGATCCAAATACTAAAAATATCGTAGAAAACTTCCAAATTAATTTAATGATAATAAATCATTTAAAGAATATTTTTTCATTAGGTGTAAAAAATATTAAAAGGAGGTGTTTGTTTTGGACAAAT
>Locus:CA_C1422_1:1566596-1566637(+)
GGACAATTTGTTAAACATCGTTATTATACTCTTACTTGTATT
>Locus:CA_C1662_1:1805612-1805647(+)
GTCAAGATTAAAGCAAGAAGATTTTTATTATGGCTC
>Locus:CA_C1744_1:1892627-1892746(+)
AATAACATGTTAGATGTTTCTGATTTAATAACCAAAAAAGTCGACAAAAAAGATGTCGACATTCAGCTTGGTATGACGTATTTTGATTATGACTCTGAAGAATCCAAGATTTTTAGAGCC
>Locus:CA_C1770_1:1915405-1915452(+)
TGCTTTTTAACAGGTCACTTGAAGATCGTATACAGAAGGCGAAAGAAA
>Locus:CA_C1924_1:2055661-2055584(-)
TGGCTTGTTACTATGCAATATGAAAATTGGTTTAAGCTTTACAGAGAATGGGAAGGTGAAAAAAATGGATTTAGAAAA
>Locus:CA_C2264_1:2368184-2368140(-)
GTGGATTTCCTATATATAAGTAATAGAGATGCTATATATATAAGC
>Locus:CA_C2831_1:2961091-2961126(+)
TATAATTTACATGGAGGTTCCTATGGAAAACTTAAG
>Locus:CA_C3055_1:3204750-3204688(-)
TTGCAGTTGCCACAACAGAGGGCAAATATAAATTTGGCATTAATACTATGGAGGATATTGGAT
>Locus:CA_C3334_1:3508003-3507965(-)
CTATCCACTGCAGGCATATTTGTTAGGAAAAAGGTTATA
>Locus:CA_C3425_1:3611020-3611052(+)
AAAAAGGAGGTATTATCTCATGAAAGAAAAATT
>Locus:CA_C3428_1:3616407-3616267(-)
AACCAATGTTACAGAAAACTTGAAAGGAATATAGTAAACTTTAAATCACTGAAGCAAGAAATTATTAATTTTTATATAGAAAGAGAAAATAGGAGGACAAACTATGTCAATGTTTTGTTATCAATGTCAAGAAACTGCAGG
>Locus:CA_C0201_1:226045-226026(-)
TTCTGGAAAAGAATCAGATA
>Locus:CA_C0635_1:739769-739750(-)
ATTACTTATAGAGTGTGAGC
>Locus:CA_C0826_1:957962-957943(-)
TTTTAACAATATTCTTCATA
>Locus:CA_C0959_1:1097552-1097571(+)
AATAAAATGTAAATTTTATT
>Locus:CA_C1035_1:1185248-1185267(+)
ATAACTAATACATATAACAA
>Locus:CA_C1326_1:1468009-1467990(-)
GTTTTAGGTCAAATTTTTTA
>Locus:CA_C1422_1:1566576-1566595(+)
CTTTAGGAGGGGTTATGCAT
>Locus:CA_C1662_1:1805592-1805611(+)
ATTAAGGTAGGGGATATAAT
>Locus:CA_C1744_1:1892607-1892626(+)
TTATTGACTTAGGAGCTTAT
>Locus:CA_C1770_1:1915385-1915404(+)
TTCATTGTGAGGTGAAGATA
>Locus:CA_C1924_1:2055681-2055662(-)
ATAGAAAAAATAATTGTGAT
>Locus:CA_C2264_1:2368204-2368185(-)
ACAAGTTTCAGAATTATGTA
>Locus:CA_C2831_1:2961071-2961090(+)
ATGTAGACTGATAAAATAAA
>Locus:CA_C3055_1:3204770-3204751(-)
TAGATGGAATTATAACGAAA
>Locus:CA_C3334_1:3508023-3508004(-)
GAAGACCTTGAAAAGACGGA
>Locus:CA_C3425_1:3611000-3611019(+)
GTTATATTGTAGATAAATAA
>Locus:CA_C3428_1:3616427-3616408(-)
TTTTTTTATTTTAAATTAGT
>Locus:CA_C0143_1:148980-148912(-)
GTGAAAAAATCGGTTCAAGGAGCAATGGTAAGAAATTTACAAAGCGCTCTAAATTGTCACATAACAACT
>Locus:CA_C0396_1:460379-460414(+)
GAAAGTACAATTAGCTTTAGACAGAATGACAATAGA
>Locus:CA_C0627_1:729571-729606(+)
ATACTGAATTGGGGTGGGTGGAATGATATCTCAGAA
>Locus:CA_C1020_1:1169615-1169725(+)
AAAAATATAGGGTTTAAATTAAATACCCTATATTTTTTCATTTTTATGTACTATTTTAAGATAAAAAATAATATCTATATTTATATATTAATATATAGGAGGTATTATTTA
>Locus:CA_C1222_1:1363610-1363729(+)
AGAAGGAAAAAGCATCAAGACCACCATCTGATCCATCTTGTCAATATGGGATTAAAGATAAAAAATAGAATTTACATGAAGATTGGAGGAAAATATTATAATAAAAACGTTAGAGCTATT
>Locus:CA_C1714_1:1863578-1863685(+)
TTTTATTTGTTTGAAAGGGGATTTCTTTTTATAAAAAGGGAAATCCTCTTAATTATAGGTTATAATATGTATTTTTTAATTTATTATCTAAAGAGAGGAAGAAGCATA
>Locus:CA_C1774_1:1920111-1920188(+)
ATATATTTTGAAAATATAGAACGACAAATTAAATACAAAATATTAAAATGTAGGAGAAATATATTTGAAAACAAGAAA
>Locus:CA_C1862_1:2012679-2012635(-)
CTAATACAGCAACTACGGGTTGATACAACAAAAAATACGGACAGC
>Locus:CA_C2237_1:2330848-2330889(+)
GTCAAAGAAAGAAATTATAGCTATGATTCTTGCAGGTGGTCA
>Locus:CA_C2490_1:2598593-2598537(-)
AATAGTGGTACAATTGTCGAAGAAAGTATGTTTATGATAAGGGAGAAAGTGCTATGG
>Locus:CA_C2595_1:2700902-2700940(+)
TGGCTAATAATCTATGGAAAGATCAAGTTGGTCAGCAGC
>Locus:CA_C2626_1:2735531-2735484(-)
ATCTTATATAACAGCTCAAGTAATAACTGCAGACGGTGGTATGCTGTA
>Locus:CA_C2800_1:2927415-2927353(-)
CGCCAGGCAGATATGTTCAAGATCCTAATCCTACAGAACCAAGTTTTTCCAATCCTAGAAGAT
>Locus:CA_C3014_1:3156159-3156010(-)
GATGTAGTTAATACTACCGTAGGGAAGCAGTGCATTGTATATTATAGAAGTTTAGTAAGCTTGCCCTTTTGGCGAGCTTTTTTTATTTTTATGATGCAACTGAATCCTAATATAAAATTAAAGGAGAGTATATTATGGATTACACAACGC
>Locus:CA_C3370_1:3547846-3547814(-)
AAGAATGAGGTGCAATTAAGTGAGAAATTTAAA
>Locus:CA_C3454_1:3652229-3652089(-)
ACTTATTCTATACGGCTACCAGAGGAGATAATTATGGATACCGAACTTAAAAAACAACTATATTTGAATTTGCTTAAAAATCAGTATGAGGAGAGTTTATTATATGAAATACTATTTTGCACCACTAGAAGGCATTACTGG
>Locus:CA_C3526_1:3723374-3723517(+)
GATACTTATATAGCATCAAATAAATACTTTTTTACAAAATATTTTATTGACAAAAATAAAAAAACATCATATTATAATTATAGACAATCTGTATCGACGATTAAATTTATCCATAATTCGAGGAGGAATATAAAATGTTTACAG
>Locus:CA_C0143_1:149000-148981(-)
TGACATAGGAATAATCGATG
>Locus:CA_C0396_1:460359-460378(+)
TCCTCGGAAGGTGATTATTT
>Locus:CA_C0627_1:729551-729570(+)
GTTATTCAAATATATGTAGT
>Locus:CA_C1020_1:1169595-1169614(+)
AGAAATGGTAATGTAAATAA
>Locus:CA_C1222_1:1363590-1363609(+)
TAAAGAGAAAATTACAATAG
>Locus:CA_C1714_1:1863558-1863577(+)
TAATCTGTATAATACTTTGA
>Locus:CA_C1774_1:1920091-1920110(+)
ATTAAGCATATTGATTAAAT
>Locus:CA_C1862_1:2012699-2012680(-)
AGATGTGGCTATAAAAATTG
>Locus:CA_C2237_1:2330828-2330847(+)
ATTCGGGGAGGGTTTATTTT
>Locus:CA_C2490_1:2598613-2598594(-)
TTATTATTAACATATAGACT
>Locus:CA_C2595_1:2700882-2700901(+)
TTAGGAGGTGTAATATACTA
>Locus:CA_C2626_1:2735551-2735532(-)
TTTTTAGCTAGTGAAGAAGC
>Locus:CA_C2800_1:2927435-2927416(-)
ATTGTATTTTGATTTGTCTA
>Locus:CA_C3014_1:3156179-3156160(-)
AAATCCAACCCTTTGAACTT
>Locus:CA_C3370_1:3547866-3547847(-)
GTGTAGTAAAGCTTATAAAA
>Locus:CA_C3454_1:3652249-3652230(-)
GTTTCATATACTTATGTTAT
>Locus:CA_C3526_1:3723354-3723373(+)
TATTATTAATTCTCATTCAA
>Locus:CA_C0313_1:367621-367514(-)
AATTTTGTTTATAGTAGTGGTAGTAATTATATACAAATTTATAAAGCGAATGAGAAAATAATCAAAATATTTAACAACAAATTAAATTATTTTAGGAGGAAAATATTA
>Locus:CA_C0350_1:406225-406269(+)
AAATATGGGTTGAATTGCTATAGTTGGACACGGTATTGGAATGGT
>Locus:CA_C0758_1:881677-881712(+)
GAAAATTTCAAAAGATATGACTATAGGAGAAGTTGT
>Locus:CA_C0826_1:957942-957799(-)
TTTTCAAATCTAATCAGCTTATATTGGCAAATGTATTGGTTATCCTATGTATACAACTCCCAAAATATACAGTATAATATATCTGTAAACAAAGTAAATTTTATTTATTACTTTTATCAAGGAGGCTATATACTATGTTTAAAA
>Locus:CA_C0882_1:1011288-1011350(+)
GTTTTCGAAATTAAAGGATCCTGTAAGTGGAATTACTCACTTGGTGGGAGCTGTTTTATCTAT
>Locus:CA_C1012_1:1159498-1159466(-)
AATAAAAGGAGTGGTTACCATGGATATTGTAAA
>Locus:CA_C1667_1:1810633-1810674(+)
GATAGGTTCTATAAAATTAAACTTGAAATCAAAAGCAAAATA
>Locus:CA_C1713_1:1862046-1862102(+)
CTGCCCTCTGTATATATATATATTGTTAATATTAAGGTGTGGGAGGAAGCAGCGTGG
>Locus:CA_C1883_1:2035896-2035861(-)
TTTGAAGAAAGGAGGTTAATTCATGGCACAAGAAGA
>Locus:CA_C2424_1:2540668-2540787(+)
TATTTAATTATATATAATAAATTATTACTTTACAATGTTCACAAAAATATTATAAAATTTATTATAAAGGCAGGTGTTTATATTGAACAACATAGGACTTATACTAGAAGGTGGCGGAAT
>Locus:CA_C2801_1:2929042-2928965(-)
GGAATTTTAACCTATATAAAATTGTATAATATTAATGGCAGATCGTTAGTGAGGAGATTTTTATGTGTTAAGAAAAAT
>Locus:CA_C2834_1:2964361-2964323(-)
ATCAGAAAATATAATGAGATTAATAAATTTAAATATATA
>Locus:CA_C2895_1:3029529-3029419(-)
TATATAGAACCACAAGGTAGTTTTATAAACTATCTTGTGGTAGTTTTTTATTGTAAATTAGTATATTATAATAATTATAGGTTTTATGAAATGTTTAAAGGAGCGATATTA
>Locus:CA_C3008_1:3148347-3148415(+)
GAATATAGCGTTTTTTATAACACCAAAAAAACAAGTTGTATACGCAAAATTAACTTCTACTTTAAGACA
>Locus:CA_C3413_1:3598333-3598380(+)
TGGAGGACAATATACGTATTGGTAAAATCATACTTAACCTTTCCAATA
>Locus:CA_C3503_1:3699678-3699538(-)
TTTACTGTCACAGATGATGATTTCTGGGTTGATTCCCACTTGATGATAGTATATACTAATGGCACAGAAGTTACAAGTGAAACTTTAGTTCAAGGGGGAAACTATGATGGGAAAAGGATTGGTATTAGTAACAGGGGGAAG
>Locus:CA_C3526_1:3723374-3723523(+)
GATACTTATATAGCATCAAATAAATACTTTTTTACAAAATATTTTATTGACAAAAATAAAAAAACATCATATTATAATTATAGACAATCTGTATCGACGATTAAATTTATCCATAATTCGAGGAGGAATATAAAATGTTTACAGAAAAAT
>Locus:CA_C0313_1:367641-367622(-)
ATACCTTTTATATTCAAATT
>Locus:CA_C0350_1:406205-406224(+)
AAAAGTTAAGTTTAAAAAGC
>Locus:CA_C0758_1:881657-881676(+)
ATAACGGAGGAAAAGGTTAT
>Locus:CA_C0826_1:957962-957943(-)
TTTTAACAATATTCTTCATA
>Locus:CA_C0882_1:1011268-1011287(+)
TTATTAGAAGGTGATAGTAT
>Locus:CA_C1012_1:1159518-1159499(-)
ATTAATAAACAAAATAAGAT
>Locus:CA_C1667_1:1810613-1810632(+)
ATATAAGGAGAATTGTAAAT
>Locus:CA_C1713_1:1862026-1862045(+)
CTCTTATAGGAATAAACAAG
>Locus:CA_C1883_1:2035916-2035897(-)
ATATTTTAGCGTTTTTTATT
>Locus:CA_C2424_1:2540648-2540667(+)
TTTTTAGAATTTATATGCAA
>Locus:CA_C2801_1:2929062-2929043(-)
TGATTTTTCAACATATATAA
>Locus:CA_C2834_1:2964381-2964362(-)
AAAGAAAATATTGAAAAGAC
>Locus:CA_C2895_1:3029549-3029530(-)
TGTAAGTATTATGAGTATTA
>Locus:CA_C3008_1:3148327-3148346(+)
GAAAAGAGGTTAATAAACAT
>Locus:CA_C3413_1:3598313-3598332(+)
AAACTATAGGAGTATAACAA
>Locus:CA_C3503_1:3699698-3699679(-)
GCTGCCATTACAGTACCTCC
>Locus:CA_C3526_1:3723354-3723373(+)
TATTATTAATTCTCATTCAA
>Locus:CA_C0071_1:80967-81023(+)
AGCTTGAATTCGGGTAAATTATCAATAAAGAATAAATTAACTGGAGGTAAAAAATGC
>Locus:CA_C0690_1:797111-796962(-)
CTCTGGTGTAAGGTCACCTATTTTTATTTTCTTTACAATTATACTATAAAATATACAATTAGTATTCTCTTAAATTATAAATATTTGAAAATTTTATTTTCGTTGTGTAAAATAGTTACTAAGGAGTTGATACAATGCATAATTCTAAGG
>Locus:CA_C0746_1:868917-868882(-)
TTAAAAAAGGGGGAAACTTGTTATGTCAAAAACAAA
>Locus:CA_C0877_1:1006791-1006829(+)
TGGATACAAACAAATTATTTTATAAAACTTTGTTTAAAG
>Locus:CA_C0947_1:1086814-1086861(+)
TGGAGGAAGATAGTTTTTACACAAAGGGTGAAGAAATTGCAAATGCTA
>Locus:CA_C1018_1:1167463-1167573(+)
TTATGTATACTTATATTAAATATATGCCACTATGTGAAAATCAAATATGAATATAGTTTAATATTGTTAATATATTTAGAATTGAGAGGATTTTATTTTAGGAGGATAAAG
>Locus:CA_C1177_1:1331485-1331520(+)
GAAAGAAATATATGTGAATATTCTACTAAGGGATGG
>Locus:CA_C2437_1:2554616-2554648(+)
AAGAATAGAGGAATGTCACATGAACAAATTAAA
>Locus:CA_C2449_1:2567527-2567571(+)
AAGACTTTGCCAAAAGTATATAGCTTATTTTGTGCCATATTAAGT
>Locus:CA_C2701_1:2824859-2824716(-)
ATGCAAAAGCATGCTGATTTTCACTCTGAAAATTGGTGTGCTTATGTTCTAAATAAAAGGTTTCATAAAATTCTGTATATTTACCCTAAAGTGACTATATTAGTTATAAATATTTTTGAAAGGAAGTTTTACAAATGGCAAAAA
>Locus:CA_C2741_1:2869139-2869216(+)
TTTTCATTCATTTGCCTAATAATAATTTATAAACGCTGTAAATTAATTAAAAGGTGGCGATATTGTGAGAAAACTTGT
>Locus:CA_C2741_2:2869205-2869273(+)
GAGAAAACTTGTGTTATTAAGACACGGTCAAAGCGAATGGAACAAAGAAAACAGATTTACTGGCTGGAC
>Locus:CA_C2895_1:3029526-3029419(-)
ATAGAACCACAAGGTAGTTTTATAAACTATCTTGTGGTAGTTTTTTATTGTAAATTAGTATATTATAATAATTATAGGTTTTATGAAATGTTTAAAGGAGCGATATTA
>Locus:CA_C3174_1:3309576-3309514(-)
AAAATAACAATGAAAAAACCGATGACTATGACACAAAAAATACTTGCGAACCATGCAGGGCTT
>Locus:CA_C3178_1:3316083-3315943(-)
ATTAATGAGTACAAATTTAGGTGGTACCGCGATCATACTCGCCCTAATACTGGGGGAGTTTTTATTTTTTTTGTAAATAAAATTTATAGGAGGACAATTAAAAATGAAAATGTCAAACATGCTAATGTTAACTTTAAGAGA
>Locus:CA_C3333_1:3506613-3506572(-)
AAGAATTACCTGATGGATATAAACCAGGGGAAATGCTTTTCT
>Locus:CA_C3454_1:3652208-3652089(-)
GAGGAGATAATTATGGATACCGAACTTAAAAAACAACTATATTTGAATTTGCTTAAAAATCAGTATGAGGAGAGTTTATTATATGAAATACTATTTTGCACCACTAGAAGGCATTACTGG
>Locus:CA_C0071_1:80947-80966(+)
ACTTTAATTATAGAATTAAT
>Locus:CA_C0690_1:797131-797112(-)
ACTTTTTTCATAGAACTCTC
>Locus:CA_C0746_1:868937-868918(-)
TTAACACTTTACATTGTAGA
>Locus:CA_C0877_1:1006771-1006790(+)
AATCTTGGGAGTGAGAAAAA
>Locus:CA_C0947_1:1086794-1086813(+)
AATTAATGGAGGTGCTAAAA
>Locus:CA_C1018_1:1167443-1167462(+)
ATTACTATCACAAATAATAT
>Locus:CA_C1177_1:1331465-1331484(+)
AAGAGAGAGGAGATATAAGT
>Locus:CA_C2437_1:2554596-2554615(+)
GTATAAAAACACTGTGTAAA
>Locus:CA_C2449_1:2567507-2567526(+)
AAAAGCCTTTAAATTTGGAG
>Locus:CA_C2701_1:2824879-2824860(-)
ACTATGAGTGATTTGTTTGT
>Locus:CA_C2741_1:2869119-2869138(+)
ACATTATATATTATAAATAA
>Locus:CA_C2741_2:2869185-2869204(+)
TTAAAAGGTGGCGATATTGT
>Locus:CA_C2895_1:3029546-3029527(-)
AAGTATTATGAGTATTATAT
>Locus:CA_C3174_1:3309596-3309577(-)
AATACAATGCAATAAGGAGG
>Locus:CA_C3178_1:3316103-3316084(-)
GAACCTGCTTTTGAGTTTTA
>Locus:CA_C3333_1:3506633-3506614(-)
TTTCAAATTTTTAAGTGAAG
>Locus:CA_C3454_1:3652228-3652209(-)
CTTATTCTATACGGCTACCA
>Locus:CA_C0258_1:288628-288660(+)
AATTTGGAGGTGAGCATTCATGGAGAAAAAGGA
>Locus:CA_C0313_1:367648-367499(-)
TTTCTTTATACCTTTTATATTCAAATTAATTTTGTTTATAGTAGTGGTAGTAATTATATACAAATTTATAAAGCGAATGAGAAAATAATCAAAATATTTAACAACAAATTAAATTATTTTAGGAGGAAAATATTATGGGAATATTTAAAA
>Locus:CA_C0579_1:671401-671508(+)
TGTCAATACAGTAATTTTACAATAATAAATACATATATTTATTATAGATATTTCATTTATCCAGTTAAGACTTTAGGAAAATTACTTTATAAATTGGATGTTATAAAA
>Locus:CA_C0950_1:1089478-1089555(+)
TTATGTGAAAAGCATAAATATTTAAGGGAAGTAATCGCTATGAGTAAGTTGGCAGGAGGAATTTATGAATATATACTC
>Locus:CA_C1222_1:1363694-1363756(+)
GGAGGAAAATATTATAATAAAAACGTTAGAGCTATTCGGAGGAATAGGCGCACCAAGAAAAGC
>Locus:CA_C1248_1:1393262-1393372(+)
GAAGGATTTTACAAAATAATGTTGAATTATATTATATTAAAGGAGCCAAATACTTTAGATTTAAGGGTTCTACTGTATTTTCCCTATATTAGGATGTGTGGAGGTTTAGTA
>Locus:CA_C1257_1:1402833-1402952(+)
GACCGCACAAAACGGGTTTTTATTAAACACAATTTATTGTGTACCCCTATTGGCGAGGCCGTAAATGAGGAGGTGTTTGTTAATGTACGCAGTTATAGCTACTGGAGGAAAACAGTACAA
>Locus:CA_C1733_1:1881372-1881304(-)
ATGGTACTCCAAAAACTATACATGTATGTACTAGATGTTTACGTTCTGGAAAAGTACAACGTGCTGTAT
>Locus:CA_C1779_1:1926596-1926736(+)
GTTTGTATCATATTGGTACAAATGGAAAATGAGAAAGATAAGAACAAATTTTTTTTATCTTTGCTTTGTATCAATATAGTACAAAGTAAAAAGAGGAGATATTTTGATTATGGAAGATTATTTGACTTATATATTAAAAGA
>Locus:CA_C2280_1:2384772-2384716(-)
ATTGTACGGTTATTGTATGAAATTGTTTTTTGTGTGGATGGGGGTGAGTTTATTTGG
>Locus:CA_C2298_1:2401095-2401054(-)
AGGATGGAAAGGCTCTTTGTATGGAAAACGTATATTACTTAT
>Locus:CA_C2722_1:2847052-2847005(-)
TCAAAGAGAATCATTGAAGGAAGTACTCACGGGAGCAGATATACATTA
>Locus:CA_C2744_1:2872018-2872053(+)
GCTAAACGGCGATGTAACTCTTCGCGCATGGACAAA
>Locus:CA_C2897_1:3032382-3032426(+)
ACAATGCAGACTATAGAAATTAATCTGCATTGTTTTTACTTTTAT
>Locus:CA_C3298_1:3462625-3462587(-)
CGCCTCCGAAGTCCTACAAATATTCAAAAAATCTGTGTA
>Locus:CA_C3526_1:3723374-3723517(+)
GATACTTATATAGCATCAAATAAATACTTTTTTACAAAATATTTTATTGACAAAAATAAAAAAACATCATATTATAATTATAGACAATCTGTATCGACGATTAAATTTATCCATAATTCGAGGAGGAATATAAAATGTTTACAG
>Locus:CA_C3620_1:3823545-3823510(-)
TTATTAAGGCAGAGGTGGTTTTATGTTAAAGAAGAT
>Locus:CA_C0258_1:288608-288627(+)
TCTCTATAATTAGAGGTTTC
>Locus:CA_C0313_1:367668-367649(-)
GGATATGGCTACAGCTCATT
>Locus:CA_C0579_1:671381-671400(+)
ATATTAGTTAAATTAAAAAA
>Locus:CA_C0950_1:1089458-1089477(+)
AACTTTAATTAAAGATTATA
>Locus:CA_C1222_1:1363674-1363693(+)
ATAGAATTTACATGAAGATT
>Locus:CA_C1248_1:1393242-1393261(+)
GCGGAAAATGAATAATAAAA
>Locus:CA_C1257_1:1402813-1402832(+)
ATGGTACAATGGCACATGTA
>Locus:CA_C1733_1:1881392-1881373(-)
AAAAATCAAAGCCGTTGTAG
>Locus:CA_C1779_1:1926576-1926595(+)
TAAATACTATATGATATAAT
>Locus:CA_C2280_1:2384792-2384773(-)
TTCTGTCTACATAAATAATA
>Locus:CA_C2298_1:2401115-2401096(-)
AACTCGTAAGTACAGCATAA
>Locus:CA_C2722_1:2847072-2847053(-)
CTTGGTAATGGCAATGAATA
>Locus:CA_C2744_1:2871998-2872017(+)
TGGACAGGATTGGGTTCAAT
>Locus:CA_C2897_1:3032362-3032381(+)
AAATCAAAAAATAGACGTAA
>Locus:CA_C3298_1:3462645-3462626(-)
GGAAACCTAAGACCAGTAAA
>Locus:CA_C3526_1:3723354-3723373(+)
TATTATTAATTCTCATTCAA
>Locus:CA_C3620_1:3823565-3823546(-)
CGATTTACAATAAAATTCAA
>Locus:CA_C0031_1:41933-41892(-)
ACGAAACTAAAGTATTTATGGGTGAAAGTATTGGAAAAAAAT
>Locus:CA_C0485_1:560240-560389(+)
GTAAAGTGGTTTTACATAATCTCTTTTTGTTTATTTGTTGATACTGTGAATATTATGCTTGGAAATGTTAATAAAAAAATAAGAAATGTGGATATAATATATAATGAAATTTATATAGGGAAGGGAAGTATATTATGTCTGCAAAATTGT
>Locus:CA_C0582_1:676327-676359(+)
AAAATTAGGAGTCTATACAATGTTAGATATAAT
>Locus:CA_C0623_1:725739-725671(-)
CTACATGGGAGTTTGATTATACCTACAATGGAGATGACGACGTTTTTAAAACATCTAAATACCTTAACT
>Locus:CA_C0629_1:732323-732267(-)
AAATTTGCTGTTAATGATATAATTAAACTAAATTTAACAATTGGAGGTTTGCAATGT
>Locus:CA_C0702_1:811005-811040(+)
GATAAAAAAGAAAACAATAGCAATATTAACAACAGT
>Locus:CA_C1591_1:1735577-1735515(-)
GCGTTCATTCTATTCAAAAACCTTCTAATCCATATATATATCTTAAAAAAGACCTATCAAAAT
>Locus:CA_C1990_1:2103725-2103690(-)
CTAAGGAAGGAGGATATTTTTAATGGACTATATAAA
>Locus:CA_C2127_1:2216687-2216640(-)
AATTGTGACAGTTATACTTTGCTTAATAGCTTTTCTATCTTTAATTTA
>Locus:CA_C2237_1:2330743-2330883(+)
TGGAATTATTGTAAAATAGAATTGTCGCTTTGTTATTTTATTGAATTAATTAAAATAATTGGAATTTATCTTTTTATTATACTTGATTCGGGGAGGGTTTATTTTGTCAAAGAAAGAAATTATAGCTATGATTCTTGCAGG
>Locus:CA_C2237_2:2330764-2330883(+)
TTGTCGCTTTGTTATTTTATTGAATTAATTAAAATAATTGGAATTTATCTTTTTATTATACTTGATTCGGGGAGGGTTTATTTTGTCAAAGAAAGAAATTATAGCTATGATTCTTGCAGG
>Locus:CA_C2285_1:2388437-2388399(-)
AAATATTATAAAAAGTTGTTTAAGGTTTTTAATGAATTG
>Locus:CA_C2695_1:2817570-2817677(+)
CTTTATAATAAAAAACACTTATATACATCATTTTACATTTATTCCGATAAGTTGTACACTTTATTTGTATTAAAAATACACTTAATCAAATTTAAGGGGGATTTAAAA
>Locus:CA_C2751_1:2881296-2881252(-)
TGGCATTTGAAAAATTACTTTAAATTAGATATTATAAGCTGCTTA
>Locus:CA_C2828_1:2959813-2959736(-)
ACGATTATATGTATTTTTTTGTTAAATTATCTTATAATAATATTAAGAGAAGAGGTGTATTTAAATGTTAGACGTAGT
>Locus:CA_C3014_1:3156159-3156016(-)
GATGTAGTTAATACTACCGTAGGGAAGCAGTGCATTGTATATTATAGAAGTTTAGTAAGCTTGCCCTTTTGGCGAGCTTTTTTTATTTTTATGATGCAACTGAATCCTAATATAAAATTAAAGGAGAGTATATTATGGATTACA
>Locus:CA_C3310_1:3481367-3481257(-)
CATTTTGATTTTTATATAAGATCCAGTTTTTATGAAATAACAAAATTCTCTTTAAAACATATTATGTATAGAGCGCAGTCCGTTATATTAAAATTTTGGAAGTGGTTATAT
>Locus:CA_C0031_1:41953-41934(-)
TGAGCAAACAAGATTAGGTT
>Locus:CA_C0485_1:560220-560239(+)
TTTAGAGATTATGTAAAATT
>Locus:CA_C0582_1:676307-676326(+)
TGTTTTCCTGTAACAATACG
>Locus:CA_C0623_1:725759-725740(-)
CATAGTAAGCAACAACATAG
>Locus:CA_C0629_1:732343-732324(-)
ATTTCTCTTTTATATACATA
>Locus:CA_C0702_1:810985-811004(+)
TTTTAAGGGGGAGAATCAAT
>Locus:CA_C1591_1:1735597-1735578(-)
TCCAGTAATTAATGTAAAAA
>Locus:CA_C1990_1:2103745-2103726(-)
AAGCAAGATTACTAATTTAA
>Locus:CA_C2127_1:2216707-2216688(-)
AAAGTTGTTTCTGTATTTTC
>Locus:CA_C2237_1:2330723-2330742(+)
ATAAATCATTCTTTTTTGAA
>Locus:CA_C2237_2:2330744-2330763(+)
GGAATTATTGTAAAATAGAA
>Locus:CA_C2285_1:2388457-2388438(-)
GACAAGAGTGAAGGCATTGA
>Locus:CA_C2695_1:2817550-2817569(+)
AAAGGTTGTACTAATTATCG
>Locus:CA_C2751_1:2881316-2881297(-)
AGAAGATAAGAGTGAAAGAT
>Locus:CA_C2828_1:2959833-2959814(-)
TTTCAAATTAAATAAAGAAA
>Locus:CA_C3014_1:3156179-3156160(-)
AAATCCAACCCTTTGAACTT
>Locus:CA_C3310_1:3481387-3481368(-)
GCTGTTTATTATAAGGAGGG
>Locus:CA_C0596_1:687729-687764(+)
AATCAAAGAAAGGAAAATAGTAATGGATTTTTCATC
>Locus:CA_C0826_2:957942-957793(-)
TTTTCAAATCTAATCAGCTTATATTGGCAAATGTATTGGTTATCCTATGTATACAACTCCCAAAATATACAGTATAATATATCTGTAAACAAAGTAAATTTTATTTATTACTTTTATCAAGGAGGCTATATACTATGTTTAAAAATTTAT
>Locus:CA_C0826_1:957942-957799(-)
TTTTCAAATCTAATCAGCTTATATTGGCAAATGTATTGGTTATCCTATGTATACAACTCCCAAAATATACAGTATAATATATCTGTAAACAAAGTAAATTTTATTTATTACTTTTATCAAGGAGGCTATATACTATGTTTAAAA
>Locus:CA_C0881_1:1010584-1010516(-)
CAAATATACAAAAAAGAATGGCTGAAAAAATTATTGATTGTTATTTTAAAGATAGTGATAATAAAAAAT
>Locus:CA_C1133_1:1297941-1297879(-)
AAAATTCAGATAAAGATAAAAGTTTATCTGGTAAGCAGCCAAAGCCTAGCACAGTATCGAATT
>Locus:CA_C1185_1:1335781-1335837(+)
GTTTATAATTTTATCATAATTAATTATTTACTTGTTAGGGGAGAGGATTTATCTTGG
>Locus:CA_C1365_1:1510153-1510263(+)
GGAATAATCATGAAGTATAACCATAGGTGTACTATATGCATTTGGCCTTTTAACGTATTGTTAAGGGGCTTTTTATTTTATCAGAATAATTTTCAAAAGGGAGTGTTTATA
>Locus:CA_C1449_1:1597890-1597937(+)
TGCATAATCATACTTATTTCCAAGAACGTATCGACAGGTTGGCAATGC
>Locus:CA_C1609_1:1750981-1750943(-)
CTGCAAAAAGTGCGGAACCGAATTCAAGAAAAAATCTTA
>Locus:CA_C2119_1:2211211-2211167(-)
TTATTATTAGCTTTTTATTATAAAAAATTATTAAACAATAAGGAA
>Locus:CA_C2355_1:2465568-2465428(-)
GTTAGAAACCTTATATGTGTTAAAATATATCTAAAGTATATTGGTCAAATATCATATAAAGAACAAATAGACAATGTACACATAAAACTAAGAGGGTGTTTATATGAATATAATTACCATAACAATAAACGGCATGGAATA
>Locus:CA_C2468_1:2582925-2582806(-)
AGTATAATATATGTATTGCTTTCGGAAATAAATGATTTCACTCTAGTTGATAAATTATTAAGGTGGAAAGGAGGTTTTAACTTTGGTCATAGAAAAATTAAGGATAGAAGATATTCCACA
>Locus:CA_C2770_1:2901598-2901563(-)
ATAGTTCACTTGAAAAAGAAGAACAGCAAATTAAGT
>Locus:CA_C2949_1:3083478-3083555(+)
TATAGCTATTATATGCTTCATTTTCTTAAGATTTTTTACTTAATAAATAATCGAGGTGAAATTCTTGAACAACAACGT
>Locus:CA_C3537_1:3733479-3733447(-)
GTCAAAAGGAGAATTAATTATGAGTTTATACAA
>Locus:CA_C3646_1:3846933-3847040(+)
ATAGATATAGCATGTTTTTTGCGTTTTTTTTGTGTTTTTATTAAAAAAATGCTTATTCTCTTTAAAATCCTGCGTAATAAACGCTTTTTTCATTGGAGGTTTTTATTA
>Locus:CA_C3683_1:3886869-3886910(+)
GAAAAGAAAATACTTGTTGCTTTTAACCCTTCTTTTAACAAT
>Locus:CA_C0596_1:687709-687728(+)
TAGTCAAAATAAATAACAGG
>Locus:CA_C0826_1:957962-957943(-)
TTTTAACAATATTCTTCATA
>Locus:CA_C0826_2:957962-957943(-)
TTTTAACAATATTCTTCATA
>Locus:CA_C0881_1:1010604-1010585(-)
ATCAGAATTAATTTTAAGTG
>Locus:CA_C1133_1:1297961-1297942(-)
TAGTGGAAGACATGAAGAAG
>Locus:CA_C1185_1:1335761-1335780(+)
TTGTATGTCATTTTTAAAAA
>Locus:CA_C1365_1:1510133-1510152(+)
TTTTTCTACGAGCGATAGGA
>Locus:CA_C1449_1:1597870-1597889(+)
GTTAAAAGGAGGAATCAATA
>Locus:CA_C1609_1:1751001-1750982(-)
CAGGGAAAAATAGTTGTAAC
>Locus:CA_C2119_1:2211231-2211212(-)
ACTCAGTTTAATTCAGACGG
>Locus:CA_C2355_1:2465588-2465569(-)
TGATATAACTTTGAGGTTGA
>Locus:CA_C2468_1:2582945-2582926(-)
TTGTAAAAATTTTCAATTGA
>Locus:CA_C2770_1:2901618-2901599(-)
TATCTTTTATGGATCAAAGC
>Locus:CA_C2949_1:3083458-3083477(+)
TTTTTTAATCTAATAAAAAA
>Locus:CA_C3537_1:3733499-3733480(-)
TATAATAAGATTAATATTAA
>Locus:CA_C3646_1:3846913-3846932(+)
TATAAATACTTTTTACAAAT
>Locus:CA_C3683_1:3886849-3886868(+)
TTATCAAGGAGATAAATTAT
>Locus:CA_C0663_1:771824-771886(+)
GTCAAAAAGGTTGAAGAAAAATTTAATTATAACAGGACTAATAATAGCTATATGTACTGTTGT
>Locus:CA_C0818_1:945852-945887(+)
GTTATAGTGGAGTGCAAAATATATGAAAAAAATTAT
>Locus:CA_C0826_1:957942-957793(-)
TTTTCAAATCTAATCAGCTTATATTGGCAAATGTATTGGTTATCCTATGTATACAACTCCCAAAATATACAGTATAATATATCTGTAAACAAAGTAAATTTTATTTATTACTTTTATCAAGGAGGCTATATACTATGTTTAAAAATTTAT
>Locus:CA_C0833_1:964040-964117(+)
TCCTTAAAAAATAAAATTAATATCCAACGTTGTATAACCAATATAAAATACAGGAGGAATAGCGATGAATTATATTTT
>Locus:CA_C1041_1:1191528-1191584(+)
CTGCAGTTATGTAGAGGCGTTTTTTTTATATTTAAATCTAAGGAGGCAAAATTGTGG
>Locus:CA_C1326_1:1467989-1467846(-)
TGTAGTACAGATGGTATATTCGATCCAAATACTAAAAATATCGTAGAAAACTTCCAAATTAATTTAATGATAATAAATCATTTAAAGAATATTTTTTCATTAGGTGTAAAAAATATTAAAAGGAGGTGTTTGTTTTGGACAAAT
>Locus:CA_C1753_1:1901769-1901837(+)
GGAAGAAAGAATATATTTGTCAATGCTTTTAAGCACTTATGGCAGTCTACTTACAGAAAAGCAAGTGAA
>Locus:CA_C2237_1:2330743-2330883(+)
TGGAATTATTGTAAAATAGAATTGTCGCTTTGTTATTTTATTGAATTAATTAAAATAATTGGAATTTATCTTTTTATTATACTTGATTCGGGGAGGGTTTATTTTGTCAAAGAAAGAAATTATAGCTATGATTCTTGCAGG
>Locus:CA_C2424_1:2540668-2540787(+)
TATTTAATTATATATAATAAATTATTACTTTACAATGTTCACAAAAATATTATAAAATTTATTATAAAGGCAGGTGTTTATATTGAACAACATAGGACTTATACTAGAAGGTGGCGGAAT
>Locus:CA_C2907_1:3042115-3042147(+)
CTTTATATGGAGATATTTTATGAAAATAGGAAT
>Locus:CA_C3230_1:3378667-3378774(+)
TTTTTGTTTTTTCATGCTTTTCTTAAATGTACAACTTTTCTTCTGTATAAATCCTGTAAAATTTGGTTAGCATATATTGTATATCATGATTTTAAGGGGGTTTTTATA
>Locus:CA_C3253_1:3406057-3406101(+)
TCTTTATACCTAAAAACAAATAAATTTTATTATATCGGAGGGTTA
>Locus:CA_C3339_1:3511538-3511503(-)
TTTGGAACTGCGAGGAGTGGACGACTAAAATTTATT
>Locus:CA_C3436_1:3624960-3625001(+)
GAAAAAGAGATATCTTACAATTCTTATGTCAACTTTTCTTAC
>Locus:CA_C3479_1:3680097-3680144(+)
TGTTCCCCAAAAATAATACCGAAAAATCAGAGGCGAGATTTAAAAACT
>Locus:CA_C3507_1:3702255-3702365(+)
ATAAACCTTAGAGTTAACTCTAAAGCAAGCTTTTTATTTCTTAGTTTTAATGTTAATATAATATTAATTAAGCTAGATAAAACAACTAATTTTAAGGAGGTATATCAAAAA
>Locus:CA_C3700_1:3904348-3904310(-)
TATTGTGACAAATTGGATGCAATGGGATGGATTTATTTA
>Locus:CA_C0663_1:771804-771823(+)
AAAGGGACGTTTTTTACTAT
>Locus:CA_C0818_1:945832-945851(+)
ATATTATTTAATATAATATG
>Locus:CA_C0826_1:957962-957943(-)
TTTTAACAATATTCTTCATA
>Locus:CA_C0833_1:964020-964039(+)
TAAAGGAAGCTTTCGTAGTT
>Locus:CA_C1041_1:1191508-1191527(+)
ACCGCGAAATATAATCGTCT
>Locus:CA_C1326_1:1468009-1467990(-)
GTTTTAGGTCAAATTTTTTA
>Locus:CA_C1753_1:1901749-1901768(+)
CATTGGTCGGTGGTTTGAAT
>Locus:CA_C2237_1:2330723-2330742(+)
ATAAATCATTCTTTTTTGAA
>Locus:CA_C2424_1:2540648-2540667(+)
TTTTTAGAATTTATATGCAA
>Locus:CA_C2907_1:3042095-3042114(+)
AATATAATAAGATTGTAGTA
>Locus:CA_C3230_1:3378647-3378666(+)
TATTTTTATACAATCCTGGC
>Locus:CA_C3253_1:3406037-3406056(+)
TTTTGAGAATGAGGGAACTC
>Locus:CA_C3339_1:3511558-3511539(-)
TAAGGATGTAGTTACTGATG
>Locus:CA_C3436_1:3624940-3624959(+)
CATTAAAGGAGGATTATTAT
>Locus:CA_C3479_1:3680077-3680096(+)
CTCTACAGGATTCAATGTAA
>Locus:CA_C3507_1:3702235-3702254(+)
CTCCTTAAGACTTCCTTAGT
>Locus:CA_C3700_1:3904368-3904349(-)
GATAGAATTCTTAACTATGA
>Locus:CA_C0008_1:15189-15233(+)
AAAAATATGATGATAAAAATTAATTTGAGAACTATATTTTTAGTG
>Locus:CA_C0133_1:141755-141708(-)
TCAAACAAAATCAAGATGTATCCCAATTGCATTAAAAAAGGATACCTA
>Locus:CA_C0204_1:229379-229302(-)
TTTTCCTATATTACTTTATACATATATGAAATCACTTCATGTTACCAAAAGGAGGAATTTTTCAGTGAAAAAGTTAAA
>Locus:CA_C0410_1:477186-477248(+)
GGCTTTAATAAAAATGGCGCCAGAAGAATTGGAACAATTAGCAGCAAAATTTTCTGCAGCAAG
>Locus:CA_C0485_1:560267-560374(+)
TGTTTATTTGTTGATACTGTGAATATTATGCTTGGAAATGTTAATAAAAAAATAAGAAATGTGGATATAATATATAATGAAATTTATATAGGGAAGGGAAGTATATTA
>Locus:CA_C0690_1:797111-796962(-)
CTCTGGTGTAAGGTCACCTATTTTTATTTTCTTTACAATTATACTATAAAATATACAATTAGTATTCTCTTAAATTATAAATATTTGAAAATTTTATTTTCGTTGTGTAAAATAGTTACTAAGGAGTTGATACAATGCATAATTCTAAGG
>Locus:CA_C1002_1:1148381-1148346(-)
ATTTACTTGAAAAATATTCTAATGCATTTAATAGCT
>Locus:CA_C1123_1:1290934-1290878(-)
ATAAGCCTTGTCTTTATACATATAAAATCAAATAATATTTTAGGAGGAAAAAAATGG
>Locus:CA_C1249_1:1394351-1394386(+)
ATATTTAATGGAGGTAATATTAATGGGAGAAGCTAT
>Locus:CA_C1257_1:1402812-1402952(+)
TATGGTACAATGGCACATGTAGACCGCACAAAACGGGTTTTTATTAAACACAATTTATTGTGTACCCCTATTGGCGAGGCCGTAAATGAGGAGGTGTTTGTTAATGTACGCAGTTATAGCTACTGGAGGAAAACAGTACAA
>Locus:CA_C1397_1:1541820-1541930(+)
AACCCTTTGAACCTGATTCGGTTAATTCTGACGAAGGAAAGCTTTTTAAATGATTACTTAAAGCACTATATTCGTAGTGCTTTTATTTTTTTCAAAATTAAGGAGAAGGAA
>Locus:CA_C1787_1:1937319-1937387(+)
GTCAGTTATTTCAATGAAACAATTATTAGAAGCTGGTGTTCATTTCGGACATCAAACAAGAAGATGGAA
>Locus:CA_C2182_1:2274660-2274622(-)
GGCGAACATATCAGAACTGGAGTCTTTTTATATCAGATA
>Locus:CA_C2701_1:2824859-2824716(-)
ATGCAAAAGCATGCTGATTTTCACTCTGAAAATTGGTGTGCTTATGTTCTAAATAAAAGGTTTCATAAAATTCTGTATATTTACCCTAAAGTGACTATATTAGTTATAAATATTTTTGAAAGGAAGTTTTACAAATGGCAAAAA
>Locus:CA_C2998_1:3137721-3137762(+)
GAGAAAAAATTATACAATATATGCGTCAATAATATTTTTGAT
>Locus:CA_C3412_1:3598161-3598042(-)
TGTTGGATATGTTATAATATAGAAAAGATTACATATTTAATTAAAAAAGGAATTGATATTTATAGAGGTGAGAACAAAAGCTATGATTTTTGTTATGCTGATTATCTATTTTATATTGCT
>Locus:CA_C3514_1:3712433-3712401(-)
AATAGGAGGTCTTGGAAACTTGAAAAATTCGAA
>Locus:CA_C0008_1:15169-15188(+)
TTTAAAACTTAATATATTAA
>Locus:CA_C0133_1:141775-141756(-)
GAATATTTAAAAACTATTGG
>Locus:CA_C0204_1:229399-229380(-)
ATTCATATCAGTTGAGTTAG
>Locus:CA_C0410_1:477166-477185(+)
TTAAAAGAGGTGTTGTAAAT
>Locus:CA_C0485_1:560247-560266(+)
GGTTTTACATAATCTCTTTT
>Locus:CA_C0690_1:797131-797112(-)
ACTTTTTTCATAGAACTCTC
>Locus:CA_C1002_1:1148401-1148382(-)
GCTTTGGGATCTAAAGCACA
>Locus:CA_C1123_1:1290954-1290935(-)
GCCACATCTTAAGACAAGGT
>Locus:CA_C1249_1:1394331-1394350(+)
CATATATTCGCCTAATAAAT
>Locus:CA_C1257_1:1402792-1402811(+)
TCTTTACAAAGTTTAAGTGA
>Locus:CA_C1397_1:1541800-1541819(+)
GAGAGAAGTTAAAAAACTTT
>Locus:CA_C1787_1:1937299-1937318(+)
AATTTAGGAGGAAAAATTAT
>Locus:CA_C2182_1:2274680-2274661(-)
TGCTATAGAATCAATTATCA
>Locus:CA_C2701_1:2824879-2824860(-)
ACTATGAGTGATTTGTTTGT
>Locus:CA_C2998_1:3137701-3137720(+)
ACACTGGGGGGTATTTTTAT
>Locus:CA_C3412_1:3598181-3598162(-)
AGCTGTGTTTATGATAAAAG
>Locus:CA_C3514_1:3712453-3712434(-)
TGAACTGGGAAGGACTGAAC
>Locus:CA_C0663_1:771824-771892(+)
GTCAAAAAGGTTGAAGAAAAATTTAATTATAACAGGACTAATAATAGCTATATGTACTGTTGTAAGTGG
>Locus:CA_C0724_1:839453-839346(-)
GTGACATTTATTTCTAAACATAGTATAATAATATCTATAAATAATATCAATACTATTCGAACAAGTGCTACATATAAAGAAATCTGTGACACTTTAGGAGGGATAATT
>Locus:CA_C0804_1:928557-928595(+)
TGGGAAGAAGATTTTCAAAGAGATTATTGGTGGCTATTT
>Locus:CA_C0826_2:957942-957793(-)
TTTTCAAATCTAATCAGCTTATATTGGCAAATGTATTGGTTATCCTATGTATACAACTCCCAAAATATACAGTATAATATATCTGTAAACAAAGTAAATTTTATTTATTACTTTTATCAAGGAGGCTATATACTATGTTTAAAAATTTAT
>Locus:CA_C0826_1:957942-957799(-)
TTTTCAAATCTAATCAGCTTATATTGGCAAATGTATTGGTTATCCTATGTATACAACTCCCAAAATATACAGTATAATATATCTGTAAACAAAGTAAATTTTATTTATTACTTTTATCAAGGAGGCTATATACTATGTTTAAAA
>Locus:CA_C0924_1:1067515-1067556(+)
GATAAGATTTCAAAAGAGAATGGCAATATTTTTTTTGACAAT
>Locus:CA_C1076_1:1228947-1228994(+)
TGCAACAAATCAAGCGTGGTAATCATAAGGAAGGTATATATCATATTC
>Locus:CA_C1326_1:1467908-1467852(-)
TTAAAGAATATTTTTTCATTAGGTGTAAAAAATATTAAAAGGAGGTGTTTGTTTTGG
>Locus:CA_C2424_1:2540668-2540787(+)
TATTTAATTATATATAATAAATTATTACTTTACAATGTTCACAAAAATATTATAAAATTTATTATAAAGGCAGGTGTTTATATTGAACAACATAGGACTTATACTAGAAGGTGGCGGAAT
>Locus:CA_C2812_1:2943718-2943750(+)
GGCGCTAGATGGTTTTTTTATGTCGTTAATACT
>Locus:CA_C2828_1:2959859-2959749(-)
TTTGGGTTATATTTCTATATTAAAATTTTCAAATTAAATAAAGAAAACGATTATATGTATTTTTTTGTTAAATTATCTTATAATAATATTAAGAGAAGAGGTGTATTTAAA
>Locus:CA_C2879_1:3012166-3012131(-)
TTGGAGATGCTGGAGATAGATTATTCGGTACAAAAT
>Locus:CA_C2943_1:3074319-3074459(+)
ATTTTTGATTTTATATATTTTTTTATTGCATTTTATATAATAATTCAATTATTTACTTTTTTTTCAAAACATGCTATGATATATGTCAAAGGAGGGGGATATAATGAAAAAACTTTTCACAAATTTACTATTATTGTGCTC
>Locus:CA_C2985_1:3121676-3121632(-)
CCGTGCCTAAGAGTAAATTATAACAAAAGTATATTTGAAATTCGC
>Locus:CA_C3539_1:3735914-3735879(-)
ATTAATAAGGATGGATATTGTAATGGACAAGTTAGT
>Locus:CA_C3636_1:3837349-3837287(-)
ATCATCCGGATGCACCAAAGGTTAATCCAATTAATGAAAGGAGAGAAGACAATGCCACAAGAT
>Locus:CA_C3726_1:3930622-3930545(-)
TTTATTGAAATAAGTTGTAAAAATATATATATTATAAGTACATTTATTTATTGGAGGAGTAGTAATGAATTTCTTAAG
>Locus:CA_C0663_1:771804-771823(+)
AAAGGGACGTTTTTTACTAT
>Locus:CA_C0724_1:839473-839454(-)
TGTGAATCACAGTCACACAT
>Locus:CA_C0804_1:928537-928556(+)
TATGAAAAGGGGATAAAAAA
>Locus:CA_C0826_1:957962-957943(-)
TTTTAACAATATTCTTCATA
>Locus:CA_C0826_2:957962-957943(-)
TTTTAACAATATTCTTCATA
>Locus:CA_C0924_1:1067495-1067514(+)
CGTACTAGGGGGAGAAAGAT
>Locus:CA_C1076_1:1228927-1228946(+)
ATAAAATTTAGGTATTGAAT
>Locus:CA_C1326_1:1467928-1467909(-)
ATTTAATGATAATAAATCAT
>Locus:CA_C2424_1:2540648-2540667(+)
TTTTTAGAATTTATATGCAA
>Locus:CA_C2812_1:2943698-2943717(+)
ATCTAAAGCCGTGTAATTAC
>Locus:CA_C2828_1:2959879-2959860(-)
AAGCCCGAAGGTAAATTACT
>Locus:CA_C2879_1:3012186-3012167(-)
TGGATATATAGTTCCTGGTC
>Locus:CA_C2943_1:3074299-3074318(+)
AAACGCCAAATAATAACTAT
>Locus:CA_C2985_1:3121696-3121677(-)
TTTCAAAAACTCAATTATAG
>Locus:CA_C3539_1:3735934-3735915(-)
AAGTTTACATAGATAAAAAA
>Locus:CA_C3636_1:3837369-3837350(-)
TGAAGCTGCATGCTGGCTTA
>Locus:CA_C3726_1:3930642-3930623(-)
AGGCATAAATATTTACAAAA
>Locus:CA_C0329_1:386576-386538(-)
AAACGGAAAACTAAATTTATCAGGAAATCCACAAAATTA
>Locus:CA_C0795_1:918102-918146(+)
ACTTTGTTCAGAAGCGAAGATGATTTGTATAAAATTTATGAATGT
>Locus:CA_C1175_1:1330515-1330550(+)
GATAAAAAAAATAACAAACAGGGAAATGATAAATGG
>Locus:CA_C1302_1:1445765-1445800(+)
GAAAGTTGGTGCAGCAATATAAATGGAAATATCAAA
>Locus:CA_C1326_1:1467989-1467846(-)
TGTAGTACAGATGGTATATTCGATCCAAATACTAAAAATATCGTAGAAAACTTCCAAATTAATTTAATGATAATAAATCATTTAAAGAATATTTTTTCATTAGGTGTAAAAAATATTAAAAGGAGGTGTTTGTTTTGGACAAAT
>Locus:CA_C1564_1:1709213-1709260(+)
TGTTATTTTCAAGTATTGTTTTTTTATTTTACTTTTTCCCAGCAGTCT
>Locus:CA_C1729_1:1878737-1878769(+)
ATCAATATTTGGAGGAACTATGCAGGGAATTAT
>Locus:CA_C2235_1:2329138-2329097(-)
CTGATAGCGGTCAAAGATATTTATCAATGTCTGTATTTGATT
>Locus:CA_C2665_1:2782244-2782167(-)
GAGTTTAATTTAAAAATTGTGCTAAGTTGCTTAAAAAAATTAAAATCTAAAAGGAGAGGGAAAAGTGAAAAAAATAAT
>Locus:CA_C2687_1:2808605-2808661(+)
CATATAGGGTTCTTAAAGTATCCTATATGTATTTTAGTTTTAAGGAGCATAATATGG
>Locus:CA_C2758_1:2890252-2890190(-)
AGGCTAAAGGATTTTTTAGTAGAACATGGACATCTATTAAAAATTTCTTTCAAGGATTATTTT
>Locus:CA_C2876_1:3010363-3010253(-)
AAAAGATTCAATTCAAGGGTGCATTTTTTTATTTTTTACACTATAATTAGAAATGGTTACATTGAGAATAAATTAGCAGAGATGTCAGGTAAAATTAAGGAGAAGTATTTA
>Locus:CA_C3092_1:3246312-3246205(-)
ATATTAAAATATACGAAACTCCTTAACATTTTAGTTTTAAAGCGAATATTTTTAGTTTTTTTGCCAAAAATATATATAAAATTAAACAGTGTTAAGGAGATAATAGTA
>Locus:CA_C3372_1:3550078-3550218(+)
AAAACCCCGAAAGGGGTTTTTTTATTGATATTAATTAAACTAAGAATAAAAAGTCTAACACTGCTAAATAATAATTGTATACATAACTTTAAAGGAGATAAAAATGGAACTCAACTTAATATTCAAAACAATTATTCTCTT
>Locus:CA_C3503_1:3699657-3699538(-)
TTCTGGGTTGATTCCCACTTGATGATAGTATATACTAATGGCACAGAAGTTACAAGTGAAACTTTAGTTCAAGGGGGAAACTATGATGGGAAAAGGATTGGTATTAGTAACAGGGGGAAG
>Locus:CA_C3526_1:3723374-3723523(+)
GATACTTATATAGCATCAAATAAATACTTTTTTACAAAATATTTTATTGACAAAAATAAAAAAACATCATATTATAATTATAGACAATCTGTATCGACGATTAAATTTATCCATAATTCGAGGAGGAATATAAAATGTTTACAGAAAAAT
>Locus:CA_C3547_1:3743592-3743660(+)
GATTGGTATTATATCTTCTATAATCTCTGGTATTTGCATGAGTCTTCAAGGAGTTTTCAATACAAGACT
>Locus:CA_C0329_1:386596-386577(-)
ATTTTTGATTATCTTTCTCT
>Locus:CA_C0795_1:918082-918101(+)
TGGGTGGAGATATATTGATC
>Locus:CA_C1175_1:1330495-1330514(+)
ATTTAGGAGGAGTTAGAAAT
>Locus:CA_C1302_1:1445745-1445764(+)
TATGTTACATATATACATTA
>Locus:CA_C1326_1:1468009-1467990(-)
GTTTTAGGTCAAATTTTTTA
>Locus:CA_C1564_1:1709193-1709212(+)
GAATAAGGAGAGATAGATAG
>Locus:CA_C1729_1:1878717-1878736(+)
AACTGGTCAAAAATAAAATA
>Locus:CA_C2235_1:2329158-2329139(-)
GAATGTTGTTGTGATTCTTC
>Locus:CA_C2665_1:2782264-2782245(-)
ATTAATCTATTATATAATAT
>Locus:CA_C2687_1:2808585-2808604(+)
TATACATGAGTTAAGTTTAA
>Locus:CA_C2758_1:2890272-2890253(-)
AAGTACATTACAAAGTGATG
>Locus:CA_C2876_1:3010383-3010364(-)
TTAATGTCTAAAAATTTATA
>Locus:CA_C3092_1:3246332-3246313(-)
ATCTATGCAATGTTAAATGC
>Locus:CA_C3372_1:3550058-3550077(+)
AAACCATATATAAATAGTAA
>Locus:CA_C3503_1:3699677-3699658(-)
TTACTGTCACAGATGATGAT
>Locus:CA_C3526_1:3723354-3723373(+)
TATTATTAATTCTCATTCAA
>Locus:CA_C3547_1:3743572-3743591(+)
ACTTGAGGTGATTTTTTTAT
>Locus:CA_C0313_1:367648-367499(-)
TTTCTTTATACCTTTTATATTCAAATTAATTTTGTTTATAGTAGTGGTAGTAATTATATACAAATTTATAAAGCGAATGAGAAAATAATCAAAATATTTAACAACAAATTAAATTATTTTAGGAGGAAAATATTATGGGAATATTTAAAA
>Locus:CA_C0612_1:716488-716348(-)
TTTTTTGTAACGATTACATGCTTTTTTATATTATTGTTCTCTACAAAAGAATGTGATATATTTATGAAGTTGTATAAAATCCATAAACAAAAGAGGCGATATTTTGAAATACTTAAAGCAGTTAATGATTATTTTAAGTGC
>Locus:CA_C0960_1:1100335-1100370(+)
GAAAAAGGCAAAAGAAAAATATTTGATTTTTATATT
>Locus:CA_C1407_1:1551197-1551307(+)
AAAATAAAATTATGCTATCTATGGGGTCTCGCTTTTTTTATATTATTTATACTAATGAACTTATACATTATTCTTATATTTTATAAATCAAAAGAAAAGGAGAGATTATCA
>Locus:CA_C1564_1:1709214-1709276(+)
GTTATTTTCAAGTATTGTTTTTTTATTTTACTTTTTCCCAGCAGTCTTGCTTTTATACTATAT
>Locus:CA_C2110_1:2203549-2203493(-)
ATAATTAAGCTTATAGATTTAAGTAATTGCTATTTAGGAAGAGAGGAATTAATATGT
>Locus:CA_C2237_1:2330764-2330883(+)
TTGTCGCTTTGTTATTTTATTGAATTAATTAAAATAATTGGAATTTATCTTTTTATTATACTTGATTCGGGGAGGGTTTATTTTGTCAAAGAAAGAAATTATAGCTATGATTCTTGCAGG
>Locus:CA_C2373_1:2482710-2482663(-)
AGGAGGCACTTTTTTGGTAATTCTATTGCTTTTAAAGCTTTGGTTTTA
>Locus:CA_C2445_1:2562255-2562287(+)
AATTTTAGGAGGTATTTAAATGAAAGTTCCACA
>Locus:CA_C2598_1:2703489-2703596(+)
TATTTAATGATAGTAATTTTCTTTTTCTGCTATTTTTTAATAAGAATAGTACGTAATATTAATACGAATAATATTAGTACAATAAATATTATTTGTGAGGTGTTAATA
>Locus:CA_C2643_1:2754228-2754190(-)
TACAACTTATATGAAGGCAGATGGTACAACTTCAAATTA
>Locus:CA_C2850_1:2984391-2984314(-)
AGTATAATAAGTGACAACTTCATTTTTTTGCGAAGTTGTCACTTACTGTGCAGGAGGTGTTCTTTTGATAGAACTAAA
>Locus:CA_C3354_1:3527945-3527904(-)
ATAGAAGAAATTTCAATAATAAGCTTTCAGAGAGTTCAATTT
>Locus:CA_C3373_1:3550848-3550804(-)
ATGATGATTGGAAGGTTATTTAAGTATATAAAAAAACAGAGTACA
>Locus:CA_C3444_1:3639673-3639741(+)
GCTAAATGTTATAAAGAATATAAATCAAAGAAAAGATATGGTTATAAGTATCTTCGCGCTATCCTGGCC
>Locus:CA_C3526_1:3723374-3723517(+)
GATACTTATATAGCATCAAATAAATACTTTTTTACAAAATATTTTATTGACAAAAATAAAAAAACATCATATTATAATTATAGACAATCTGTATCGACGATTAAATTTATCCATAATTCGAGGAGGAATATAAAATGTTTACAG
>Locus:CA_C3613_1:3816308-3816343(+)
TTTAAACTTTGGAGGTTTATCAATGAAGAAAAAAAT
>Locus:CA_C0313_1:367668-367649(-)
GGATATGGCTACAGCTCATT
>Locus:CA_C0612_1:716508-716489(-)
AAACATGTAATCGTTATTAT
>Locus:CA_C0960_1:1100315-1100334(+)
ATATGGAGATGTTAATAAAT
>Locus:CA_C1407_1:1551177-1551196(+)
GAGACCAAAATAGACAGTAT
>Locus:CA_C1564_1:1709194-1709213(+)
AATAAGGAGAGATAGATAGT
>Locus:CA_C2110_1:2203569-2203550(-)
ATTTTATGTAAACATTAGAT
>Locus:CA_C2237_1:2330744-2330763(+)
GGAATTATTGTAAAATAGAA
>Locus:CA_C2373_1:2482730-2482711(-)
CCAATTTTTTTATTGGTTAT
>Locus:CA_C2445_1:2562235-2562254(+)
ATCCAGGTTTTTTTGTATTT
>Locus:CA_C2598_1:2703469-2703488(+)
TCAACATTCTGTTTTTATAG
>Locus:CA_C2643_1:2754248-2754229(-)
GAAATAGTTATAGATGGGAA
>Locus:CA_C2850_1:2984411-2984392(-)
TTACAAAGTCCTCGTCCTAT
>Locus:CA_C3354_1:3527965-3527946(-)
GGTTCCATGCTTGATAAAAT
>Locus:CA_C3373_1:3550868-3550849(-)
AACCAATATTCTTAAGGGAA
>Locus:CA_C3444_1:3639653-3639672(+)
ACAAGTATGGAGAATATAAT
>Locus:CA_C3526_1:3723354-3723373(+)
TATTATTAATTCTCATTCAA
>Locus:CA_C3613_1:3816288-3816307(+)
TAAATATTTTTTTATTTATA
>Locus:CA_C0727_1:840826-840903(+)
ACAAACAAGTGTCTGCATAAAAAAAACATTTTATTGATAGACATTTTTGAAGGGGGACATTCAGTTGGAAAAAAAAGA
>Locus:CA_C0785_1:908633-908677(+)
GGTCAGAAAAGCCAATATATTAGGGGAATAATAAAAGAGAGCTGC
>Locus:CA_C1257_1:1402812-1402952(+)
TATGGTACAATGGCACATGTAGACCGCACAAAACGGGTTTTTATTAAACACAATTTATTGTGTACCCCTATTGGCGAGGCCGTAAATGAGGAGGTGTTTGTTAATGTACGCAGTTATAGCTACTGGAGGAAAACAGTACAA
>Locus:CA_C1365_1:1510156-1510263(+)
ATAATCATGAAGTATAACCATAGGTGTACTATATGCATTTGGCCTTTTAACGTATTGTTAAGGGGCTTTTTATTTTATCAGAATAATTTTCAAAAGGGAGTGTTTATA
>Locus:CA_C1606_1:1749355-1749317(-)
AAGATATATTCCCACTGCAAATTTAATAAATTTAAGCTG
>Locus:CA_C1713_1:1862046-1862102(+)
CTGCCCTCTGTATATATATATATTGTTAATATTAAGGTGTGGGAGGAAGCAGCGTGG
>Locus:CA_C1744_1:1892627-1892746(+)
AATAACATGTTAGATGTTTCTGATTTAATAACCAAAAAAGTCGACAAAAAAGATGTCGACATTCAGCTTGGTATGACGTATTTTGATTATGACTCTGAAGAATCCAAGATTTTTAGAGCC
>Locus:CA_C1784_1:1933038-1933085(+)
TGTATGATAATGATTTATGGTTTGCTACAATTAATTTGCCATATAGGC
>Locus:CA_C1938_1:2061328-2061266(-)
GATCACTACAAATGCTTTTACATTTTGCTGATATGTGGGCAAGCAGAGTTATTGAAAAGAAGT
>Locus:CA_C2145_1:2236576-2236508(-)
GAACCACTACTAAGGATAATGGCCTTGGAATTGAAGGATTATTTAAAAAATTATTTAAGATTTTTTCGT
>Locus:CA_C2347_1:2457933-2457892(-)
AGCTTGAAAAAAAGTGGGGAAAATCCTATGATAAACTGGTTT
>Locus:CA_C2694_1:2816959-2816927(-)
AATTCAAGAGGTAATTATAATGGAGAGAGAAGA
>Locus:CA_C3014_1:3156159-3156016(-)
GATGTAGTTAATACTACCGTAGGGAAGCAGTGCATTGTATATTATAGAAGTTTAGTAAGCTTGCCCTTTTGGCGAGCTTTTTTTATTTTTATGATGCAACTGAATCCTAATATAAAATTAAAGGAGAGTATATTATGGATTACA
>Locus:CA_C3143_1:3282588-3282553(-)
TTTATACAAGGGGTGAAGGCTAATGATACATCCTGT
>Locus:CA_C3502_1:3697453-3697563(+)
GTGTCAATGGAAATTTTTATTTTTTTATTGATATACGCTATATACATTGATTTATCTTTGTATTATAATAAATACATAATTACAATTAGGTATTCATATGGAGGTTATATA
>Locus:CA_C3526_1:3723374-3723523(+)
GATACTTATATAGCATCAAATAAATACTTTTTTACAAAATATTTTATTGACAAAAATAAAAAAACATCATATTATAATTATAGACAATCTGTATCGACGATTAAATTTATCCATAATTCGAGGAGGAATATAAAATGTTTACAGAAAAAT
>Locus:CA_C3573_1:3773227-3773192(-)
GACATAATGCTACACTTTTGTTTAAAAAATATAAAT
>Locus:CA_C0727_1:840806-840825(+)
GATAATATATTATTAGAATA
>Locus:CA_C0785_1:908613-908632(+)
GGCAATAGTTGCATTTGGTT
>Locus:CA_C1257_1:1402792-1402811(+)
TCTTTACAAAGTTTAAGTGA
>Locus:CA_C1365_1:1510136-1510155(+)
TTCTACGAGCGATAGGAGGA
>Locus:CA_C1606_1:1749375-1749356(-)
TTATCTAAAGAAATAATAGA
>Locus:CA_C1713_1:1862026-1862045(+)
CTCTTATAGGAATAAACAAG
>Locus:CA_C1744_1:1892607-1892626(+)
TTATTGACTTAGGAGCTTAT
>Locus:CA_C1784_1:1933018-1933037(+)
GTATTAGGAGAACAATTAAA
>Locus:CA_C1938_1:2061348-2061329(-)
TCAGCTTAATGGCAAAGAAA
>Locus:CA_C2145_1:2236596-2236577(-)
TATAGCAAATAAGCTCATGG
>Locus:CA_C2347_1:2457953-2457934(-)
TCTTGAAGTAAACAAGAGTA
>Locus:CA_C2694_1:2816979-2816960(-)
TTGAAATAAAGAAAATAAAA
>Locus:CA_C3014_1:3156179-3156160(-)
AAATCCAACCCTTTGAACTT
>Locus:CA_C3143_1:3282608-3282589(-)
TGCATTTTTGGTTATTTTAG
>Locus:CA_C3502_1:3697433-3697452(+)
ATAATACAATATAATACATT
>Locus:CA_C3526_1:3723354-3723373(+)
TATTATTAATTCTCATTCAA
>Locus:CA_C3573_1:3773247-3773228(-)
CAATTCACTTGGTTTTGGCG
>Locus:CA_C0335_1:395221-395259(+)
TGGCAGGAGGAATGGGTCAGTTTAGTGTATATGACACAG
>Locus:CA_C0338_1:397654-397764(+)
CATTTTTTAGTAGTTATCATATGTTATAATACATTCATCCTCAAGCAGGAGCACAAGTTGGTAAAAGCATCGGAAATTGGTGGAACCAGATTCGTAGTGGAAATGCATATG
>Locus:CA_C0373_1:435544-435585(+)
GTATGTTCTTCAAGCAGAAAATGTAACCAAGGTTTATGGCGG
>Locus:CA_C0453_1:521415-521471(+)
GAGTTATACAATTTTGAAGTTGTTTTTGAGAATTTGGAGTTTGGAGGGAAAACATGG
>Locus:CA_C0478_1:552301-552369(+)
GAAAGCGATTATTACAGTTATAGGAAAAGACAAGGTTGGTATCATTGCTGGGGTAAGTTCTATTCTTGC
>Locus:CA_C0633_1:738263-738231(-)
GATAATGGAGGTACTAATAATGAAGGAATTAAA
>Locus:CA_C1310_1:1453855-1453736(-)
AACATAGCGTTAAAACTAGTTCTAGAAGTAGGATTAAGACGTGGAGAACTTGGAGGATTAGAGTGGTCAAATATAAACTATAGTGATAAACACTTTAACCATAAAAAACAATTTAATTTA
>Locus:CA_C1688_1:1838038-1838073(+)
GGAGAGAACAAGAATAAAATGTATTTTGATTTTTTT
>Locus:CA_C1774_1:1920111-1920188(+)
ATATATTTTGAAAATATAGAACGACAAATTAAATACAAAATATTAAAATGTAGGAGAAATATATTTGAAAACAAGAAA
>Locus:CA_C1863_1:2013780-2013673(-)
AATTGTAAATATAAATTTGTAATTATTAAAAGCATAATAAATTTTTTAGAAAAGATTACGAAAATAATACTGTATAGCTCGAAAAATGTTGAAAAAGGAGGAAAGACA
>Locus:CA_C2054_1:2160283-2160236(-)
AAGAAAAAAAGTGATAGATCATCTAAAGAATTTGCTTTTGGAGAATTA
>Locus:CA_C2181_1:2274304-2274260(-)
ATAAAAATCAAAAAAATAAATAATAAGGAAGCTGCTTATGACAAA
>Locus:CA_C2692_1:2815132-2815070(-)
CAGAAGAAGACCGAAAATATTATTATAAAAACTATGAGTTTGATGTTGATGATTATACTGTTT
>Locus:CA_C2943_1:3074319-3074459(+)
ATTTTTGATTTTATATATTTTTTTATTGCATTTTATATAATAATTCAATTATTTACTTTTTTTTCAAAACATGCTATGATATATGTCAAAGGAGGGGGATATAATGAAAAAACTTTTCACAAATTTACTATTATTGTGCTC
>Locus:CA_C3014_1:3156159-3156016(-)
GATGTAGTTAATACTACCGTAGGGAAGCAGTGCATTGTATATTATAGAAGTTTAGTAAGCTTGCCCTTTTGGCGAGCTTTTTTTATTTTTATGATGCAACTGAATCCTAATATAAAATTAAAGGAGAGTATATTATGGATTACA
>Locus:CA_C3514_1:3712436-3712401(-)
AACAATAGGAGGTCTTGGAAACTTGAAAAATTCGAA
>Locus:CA_C3526_1:3723374-3723523(+)
GATACTTATATAGCATCAAATAAATACTTTTTTACAAAATATTTTATTGACAAAAATAAAAAAACATCATATTATAATTATAGACAATCTGTATCGACGATTAAATTTATCCATAATTCGAGGAGGAATATAAAATGTTTACAGAAAAAT
>Locus:CA_C0335_1:395201-395220(+)
TGGCAATGGGGCTATTCAAT
>Locus:CA_C0338_1:397634-397653(+)
TTAAATTAAGTAGGCTGGTT
>Locus:CA_C0373_1:435524-435543(+)
GTAAGGGATGTGAAAAATTT
>Locus:CA_C0453_1:521395-521414(+)
TTTATGGTATAGTGAAATTA
>Locus:CA_C0478_1:552281-552300(+)
ATAAAAGGAGGCTATTTTAT
>Locus:CA_C0633_1:738283-738264(-)
AATATGCTATAATGAGACTT
>Locus:CA_C1310_1:1453875-1453856(-)
TGGTGCTCCTGTGAAAGTTT
>Locus:CA_C1688_1:1838018-1838037(+)
AAGTGAGGTGTTTTTTTTAT
>Locus:CA_C1774_1:1920091-1920110(+)
ATTAAGCATATTGATTAAAT
>Locus:CA_C1863_1:2013800-2013781(-)
TTTTTTTTTTTTTTGAAAAT
>Locus:CA_C2054_1:2160303-2160284(-)
GAAAGAACTTATTATAGATT
>Locus:CA_C2181_1:2274324-2274305(-)
AAATGGTAAGTTAGGTCAGT
>Locus:CA_C2692_1:2815152-2815133(-)
TAAAGTTATTCGTGAAATTA
>Locus:CA_C2943_1:3074299-3074318(+)
AAACGCCAAATAATAACTAT
>Locus:CA_C3014_1:3156179-3156160(-)
AAATCCAACCCTTTGAACTT
>Locus:CA_C3514_1:3712456-3712437(-)
GAATGAACTGGGAAGGACTG
>Locus:CA_C3526_1:3723354-3723373(+)
TATTATTAATTCTCATTCAA
