# Supplementary material for: Common and phylogenetically widespread coding for peptides by bacterial small RNAs
Source: BMC Genomics. 2017 Jul 21;18:553. doi: 10.1186/s12864-017-3932-y (PMC5521070; doi:10.1186/s12864-017-3932-y)
Supplement: Supplementary file 6 — mock ORF sequences. (ZIP 3000 kb) [file 12864_2017_3932_MOESM6_ESM.zip › mocks/e_coli_k12mg1655.intergenic.srna_mocks.fa.txt]

>Locus:intergenic103_1:70356-70272(-)
AACCAATTGTCCATATTGCATCAGACATTGCCGTCACTGCGTCTTTTACTGGCTCTTCTCGCTAACCCAACCGGTAACCCCGCTT
>Locus:intergenic159_1:121836-121749(-)
AATTTTGTGATTTTTAATTCAATTAAAACGAATTTAAATTCATTCTACATATTGAGAGGGGTTGAGGCTGAGCTTTACAAACGGTTTC
>Locus:intergenic220_1:160668-160701(+)
ATAGCAGATGCTTTTCCGGATAGCAATTATCTAA
>Locus:intergenic259_1:189792-189708(-)
TGCCGATACGTGTGTGTTGTTACACAAAGTGAGATTGTCGCTTCCGTCCAGTCTGTGTATACGAAATGGATCGGAAGTCCGGCGC
>Locus:intergenic312_3:223641-223686(+)
TTATCAGACAATCTGTGTGGGCACTCGAAGATACGGATTCTTAACG
>Locus:intergenic312_1:226856-226895(+)
AGCTCACTGGTCGAGTCGGCCTGCGCGGAAGATGTAACGG
>Locus:intergenic312_2:227108-227189(+)
CCTAAGGCGAGGCCGAAAGGCGTAGTCGATGGGAAACAGGTTAATATTCCTGTACTTGGTGTTACTGCGAAGGGGGGACGGA
>Locus:intergenic312_4:228213-228249(+)
GCTGATACCGCCCAAGAGTTCATATCGACGGCGGTGT
>Locus:intergenic376_1:262217-262325(+)
AATTATCTTAATGTAACAGCTGGTGTAAGTAAATTCTATCAACGAAGATCAATCTTATCTACTGACCAAAAAGGCCTGATAGGGCTTCGCTCACTATACATCCTTGGCT
>Locus:intergenic407_2:271585-271483(-)
TCAGCGGGTTACATCACCCTGCGGGCATGCCGCAGGTCACTGCCGCTCAGGTTCTCCACCGTCACACCCGGTGGGATTGTTGGGTTTCTCATCGTGAGTTACC
>Locus:intergenic407_1:271726-271621(-)
CTGCACGGCCTGTCAGATCACGTAGGCCGTGGTGACGTTTTCAACCCACAGAGGCGGATTAACGGGTTCATGTTCTTCAACCTTTCAGTACTTAACCTTGAGGATC
>Locus:intergenic427_1:281429-281342(-)
CGCAGAACAAGGAGAGGTAAATCGGAAGGGAAGAGGGAGTGCGGGAAATTTAAGCTGGATCACATATTGCCCCTCACCCCGGCCCTCT
>Locus:intergenic572_1:376618-376666(+)
CGGATAAGGCGTTCACGCCGCATCCGGCAGTCGTGCGCCATGCCTGATG
>Locus:intergenic593_1:389423-389366(-)
ATAGAAAACATATTATGTTTCGCGCTAACGATTATGCTGCGTTACAGACGAATGGTTC
>Locus:intergenic900_1:579765-579807(+)
ATTGATTATTTGACGTGGTTTGATGGCGTAGATGCACGTTGTG
>Locus:intergenic929_1:603963-603891(-)
TTCCTCTCAGATTCTCCTGATTTGCATAACCCTGTTTCAGCCGTCATCATAGGCTGCTGTTGTATAAAGGAGA
>Locus:intergenic1016_1:663187-663316(+)
GGTCTGAACTACGACATCCGTGATGGAATTAAAAAAGTGCCCTACTATAGCAAATGCACTACCGGCAGGCATCTGACTTTCCGCGTGACTTTGTTAACGTCATTTACAGAAATTGACACATCAGATGCCT
>Locus:intergenic1025_1:668468-668396(-)
CAGGCTGATATTCTCCGCAGCCAGACTTTTTCCGCCAGACACGACTTTGTAGAAATTGTTTTACAAAAATGGC
>Locus:intergenic1060_1:696457-696565(+)
ACTGTTTGGTTAGGTTGCGAACAGCGTGGCGCTATATTCGTCAATTATTGTTTACTTTGTGTTTTTTCCCACCCTACAGCCATTCTTTTGTCATACAGGATGAAATTCG
>Locus:intergenic1078_1:709360-709414(+)
TTTTCTTATTTCCCTTGCATAAAAAAGCCAACCCGCAGGTTGGCTTTTCTCGTTC
>Locus:intergenic1144_1:762012-762054(+)
CTCCGGCAATTGAAGCCTGATGCGACGCTGACGCGTCTTATCA
>Locus:intergenic1170_1:780204-780237(+)
GGGCGAGCGAAGCGAGTCATCCTGCACGACCCAC
>Locus:intergenic1213_1:812259-812190(-)
TTTTTCGTGATTATTTTAGAATTTAATTGGTTAAATTGCAGTCAATCGAAGACGCGATCTCGCTCGCAAT
>Locus:intergenic1291_1:872159-872057(-)
TGCAAAAATTGTCCCTTGCTGCGGCTTTTTAACCAAATTACCCGATTCTACAAAATCAGCAGAAAGTTACAACACTTGCTTAGGGCAATAATTTCCTGTGAGG
>Locus:intergenic1372_1:924830-924872(+)
GGTGGAGGAGGTTCAGACCCTTTTTTTAATGATGATGGTAAGT
>Locus:intergenic1583_1:1084066-1083979(-)
GATGACAGAGTGATGACAGTGATGAAAAAAGCTGTGTGCTTTCAGCAGGATTTGCATCAGGCATCAGTGCACGATCGCCGGATGCGGC
>Locus:intergenic1774_1:1200469-1200610(+)
TACACACAGCATAAAGTTGTGGTGTCGGGTGCCCCCGGTGCCTGGCGAAGGTTGCACACCAGGCGGGTGGGTATCCACAGAAGGTCGATTGTCAGCCTCAACCTTAACCCGCGTGCGCTGAGCCGCATTCACCACAACGCTA
>Locus:intergenic1825_1:1223476-1223434(-)
TCAAGGCAGAGTTATCTCTGCCTTGAGTTTTTCATCCCTCTCA
>Locus:intergenic1940_1:1298501-1298633(+)
CGTTTACTTCGTCATTATTTTTACTTTGTTCCCGCGCAGTTATCAAAAGCAAAAGGAATAGGTAAAAATATTCTTCTCAAATTACAGTTAGTTATAAGGATTTCCTTAACTGCTTCTCCTCACCATCATGTTA
>Locus:intergenic1941_1:1298874-1298727(-)
TCTTTTATTGACCGTATCAGAATCTATAGCTTGCATCCATGCCTTAACAAACATCTTTCAATTCAATCAAATAGAGATTGGCTAAGCATGTCTATCTTTTCTGATTACAGTTCCAGTAGTGAAATGCACAATAATTTAACAATTGATT
>Locus:intergenic1994_1:1328712-1328814(+)
GACATTAGTCTACGCCAGGCATGGCTTGCAGACAAATATACCACGCTGGTGGCAAGAGCGCCTTACTGGCAACTTTGGATTTTGCATGCTAATAAAGTTGCGT
>Locus:intergenic2028_1:1349173-1349314(+)
GTAGCTATAGTTGCCAGGTCCGACCGGAGCAGGCTGCGGCAGGGGGGGCGCTTTTCCCCTCACCCTAACCCTCTCCCCAGAGGGGCGAGGGGACCGTATTGTGCAAATATTGTTACCCCAGCAACAAACAGGCTCATACAGC
>Locus:intergenic2158_1:1432848-1432923(+)
ACGCTGCAAAAGGGGCAAAAAAGGGGCAAAAAAAGAGTGGATTATCGTAGCTTATTGTTGTCGCTGATGATATTTA
>Locus:intergenic2231_1:1489582-1489501(-)
GTATGGGCAAGGATTATGGTTTTATTTATCATACAAATAAATATAATAGGCGCTTCCGATGTAGACCCGTATTCTTCGCCTG
>Locus:intergenic2331_1:1554595-1554553(-)
ACGAGGATAAGCAGGATATTCCGAATAAAATCCGGCGAAAATA
>Locus:intergenic2448_1:1635492-1635531(+)
CCGGCTTCTCTCACTCCTGAGCCGGACTGCATTGGTTTAA
>Locus:intergenic2576_1:1703720-1703753(+)
TTACAGTTAACCTGTTGTCGCCTGCTCTGGATTA
>Locus:intergenic2673_1:1766994-1766877(-)
ATTCTGCCCTTAATTCTGATGGGCGTGTTAGAAAAAAATGTGGTACAACAACTCAGGCAACACGCAAACGATTTACTCGTCGTATTTCAAGTTGCATGTGCTGCGGCTACGTTCGTTC
>Locus:intergenic2771_1:1819809-1819704(-)
AAACAATTTATAAGGTCAAAGAAATACTATTGCTCAGGTCTATACCGTATACTCCTTTCAGCCACAAAAAAAGTCATGTTGGTTTCGCAAGTTACCCAGAGCATGG
>Locus:intergenic2806_1:1846733-1846823(+)
AAATTAACACGAGAGTGGATTTTGTTACAGCACAGTCCGCAATTCCTGCTGACAAGTACCGGTTGGGTCATTACGATAACCACATCTATTG
>Locus:intergenic2828_1:1859507-1859588(+)
CAGGTTGATGGAAGGCGGGGCGCAAAAAGAGCAAATTCGAGAGGGATTACCGGCCAAATAGGTCTGAGACTTAAGTTCAGGA
>Locus:intergenic3124_1:2023437-2023509(+)
GGTGGCTCTGGCGTCAGCGGGATCGCTCCCGAAAAAATCATCTTTGATAATTTGTGCGGTTTTGAGAATCATC
>Locus:intergenic3162_1:2055840-2055969(+)
TACGGTACTTCATGGAACAGAGTTTTTGACCTTGCGAATCGTGATGTCTGTTGGGGAGGGACAATTTGCTCACTGAAGCGTGAGACTCGATTAAGCGCACGAAACACAGAAATCAAAAAACCCGGTCACT
>Locus:intergenic3250_1:2112436-2112517(+)
GAATTACTTGTGATGTTACGCCGCTTCGTTGTGGATTGCAGTAGCATTGTTCCTAAGTATGACTCCATTTTTCCAGGAATGG
>Locus:intergenic3421_1:2245058-2244944(-)
CTCAACCGAGAGGGCTTTTTCAATTCCATTTCCCTGACAAATCATGCGGATATAAAATTTAACATTTGGATTGATAATTGTTATCGTTTGCATTATCGTTACGCCGCAATCAAAA
>Locus:intergenic3563_1:2363892-2363853(-)
TGTATATTTTGCCATTTGGAGCGAAATTTTAAGGATAGAA
>Locus:intergenic3750_1:2496520-2496667(+)
ATAATTTCAATAAATTTACTAACCAGAAGTGCATTATCAAGAGATGCATTGCTAATACACCATTTATCTATCAATCCCCTTTTAAAATTGTGGTTTTTCCTCAAAAACGGCCTGCTGGTCATCAGCCTTCAGGTTACCTATCATAGAG
>Locus:intergenic3767_1:2508988-2508934(-)
CCTGTTAACGCAATATTACGGGGAGGTAAAGCCCCGTATCATCGCCATAACTCTT
>Locus:intergenic3780_1:2519082-2519172(+)
GCTCAGCTGGGAGAGCACCTCCCTTACAAGGAGGGGGTCGGCGGTTCGATCCCGTCATCACCCACCACTTTCTCGCCAGCTAAATTTCTTG
>Locus:intergenic3781_1:2519465-2519357(-)
GCCGTCGCCGCGAGCGGCTCCGTTGTTTCGCTGCGCTCAACTCAAACCTGCTGCAGGTTCGAATCTTTGAGTATCGCAGATAGTAAAAAAGCGCCTTTAGGGCGCTTTT
>Locus:intergenic3930_1:2613934-2614081(+)
TTGCGATCCGCAATTGTATCGAAATGTCACAAAAAAGACTTCGCTTTTTATGACGGATTCAGGAAACTGAAAAGTCATTTGAGTGGGCTAATCTTCGCCGTTACACTCAAAGGCGGCGCGGTGGGAACGATATTTCACAGTATCGGTC
>Locus:intergenic3940_1:2618906-2618981(+)
TTTGAGGGGCAGCCACAAAAAAAATCGACGGATTATACCTCCTTTCTTCAAGGCGGCAATATTCTTTTCGTTGACT
>Locus:intergenic4088_1:2725107-2725239(+)
CAATGTTCAGTGTCAAGCTATAGTAAAGGTTCACGGGGTCTTTCCGTCTTGCCGCGGGTACACTGCATCTTCACAGCGAGTTCAATTTCACTGAGTCTCGGGTGGAGACAGCCTGGCCATCATTACGCCATTC
>Locus:intergenic4088_2:2725748-2725862(+)
CAACCGTCGCCCGGCCAACATAGCCTTCTCCGTCCCCCCTTCGCAGTAACACCAAGTACAGGAATATTAACCTGTTTCCCATCGACTACGCCTTTCGGCCTCGCCTTAGGGGTCG
>Locus:intergenic4088_4:2728450-2728579(+)
CTTCGCCACCGGTATTCCTCCAGATCTCTACGCATTTCACCGCTACACCTGGAATTCTACCCCCCTCTACGAGACTCAAGCTTGCCAGTATCAGATGCAGTTCCCAGGTTGAGCCCGGGGATTTCACATC
>Locus:intergenic4088_3:2729054-2729099(+)
CAGACATTACTCACCCGTCCGCCACTCGTCAGCGAAGCAGCAAGCT
>Locus:intergenic4152_1:2765619-2765670(+)
AATCTATGTGCATTGAAAAAATCTTCAGATAGATATCATTCTCCTGAACAAT
>Locus:intergenic4315_1:2874502-2874370(-)
TGCCTTAAGCACTTTTTGATATTAGCTTTGCCAAATCGTTATTCCGTTAAGGAACTACTCATTCTAATTGGTAATTTCATTCGTTCTCTTACGCTCCCTATAGTCGAAACATCTGATGGCAAGAAAATAGCGG
>Locus:intergenic4317_1:2876197-2876155(-)
CCTGCGCGTCGCCGCCTGCGAGTTCCCCGCGCCAGCGGGGATA
>Locus:intergenic4316_1:2876262-2876310(+)
ACCCGATCCAAACGGTTTATCCCCGCTGGCGCGGGGAACTCTCAACATT
>Locus:intergenic4322_1:2882188-2882284(+)
TCTCCTGCATTTCTATACGTCGGCACACTTCCGTTATCGGTAAAAACAAAGAAAAAATACGGCGTAATTAATTCAATAATCACATTCACTGCAAAAA
>Locus:intergenic4340_1:2898548-2898608(+)
AGTAATCCACCTGAAAGGGCGGCTTACTTTTCTCTTTTTTTTGTCTATTACAAATGGGAAT
>Locus:intergenic4481_1:2998157-2998109(-)
ATCAATATGAGTGGCGATAAAATCAATGTGATAAATTGGGATTATTACG
>Locus:intergenic4580_1:3067970-3068114(+)
CGAAAAAATCCCCGCAGAGCGGGGCTCAGACAGATATCAATGTGCGCTTTGTCATGCCGGATGCGGCGTGAACGCCTTATCCGGCCTACAAAAACCTGCAAATTCAATATATTGCAGGATACGTGTAGGCCTGATAAGCGTAGCG
>Locus:intergenic4580_2:3067976-3068126(+)
AATCCCCGCAGAGCGGGGCTCAGACAGATATCAATGTGCGCTTTGTCATGCCGGATGCGGCGTGAACGCCTTATCCGGCCTACAAAAACCTGCAAATTCAATATATTGCAGGATACGTGTAGGCCTGATAAGCGTAGCGCATCAGGCAATT
>Locus:intergenic4656_1:3117512-3117545(+)
AACATTATTGCTGCATGGATAATAAAGCGAGAAA
>Locus:intergenic4789_1:3199124-3199046(-)
ACTGCTTCAAACTTTTACGCCCGTCAAATTGCCCGTTGCATGGCAATTTGGCGCAAAATACTATCTACTGACAAAAAAG
>Locus:intergenic4926_1:3279692-3279776(+)
TCTTTTTCTTTCGTTTTGATCTGTGCAGCGGTGTCGGATGCGACGCTAACGCGTCTTATCCGACCTACAGTTGGTGACCGCAAGG
>Locus:intergenic5047_1:3352713-3352608(-)
CACTTCCGAACCGCTGCGCACGGGCACAGAAAGAGCGTGGCGACGGGGTTTGCGTGTCATACGCGCGCCTCGCATTCGCCCCCTTGTTGTCCTTTTCGCATCGGTT
>Locus:intergenic5125_1:3405365-3405329(-)
ATTGTACCTTATGGGGGTTGTCGATCCCCAGTAATAA
>Locus:intergenic5150_1:3422223-3422331(+)
CCCAGCTCGCGTACCACTTTAAATGGCGAACAGCATCACCCTTGGGACCTACTTCAGCCCCAGGATGTGATGAGCCGACATCGAGGTGCCAAACACCGCCGTCGATATG
>Locus:intergenic5151_1:3422655-3422547(-)
TGCATGGAGCCGACCTTGAAATACCACCCTTTAATGTTTGATGTTCTAACGTTGACCCGTAATCCGGGTTGCGGACAGTGTCTGGTGGGTAGTTTGACTGGGGCGGTCT
>Locus:intergenic5151_2:3425604-3425562(-)
GGTGGGGATGACGTCAAGTCATCATGGCCCTTACGACCAGGGC
>Locus:intergenic5240_1:3467900-3467978(+)
TGCAAAACAAAAGTCCTACGCAGGAATTATTTACGTTTTACGAGAACCCTTCAATATGAATTAAATTACGGCATTAAAA
>Locus:intergenic5423_1:3596537-3596456(-)
ATCGAGTACGTTGCTTCATGCCGGATGCGGCGTAAACGCCTTATCCGGCCTACAAGATCCAAAGAAATCAGTAAATTGCAAC
>Locus:intergenic5617_1:3739019-3738983(-)
TCATGTAGGCCTGATAAGCGTAGCGCATCAGGCAATT
>Locus:intergenic5691_1:3788223-3788181(-)
TTATCTCTCTACCCTGAAGTGACTCTCTCACCTGTAAAAATAA
>Locus:intergenic5807_1:3861908-3861848(-)
TTTTGCCTGCAAGCCCGGGTAATGCGCACACAAGTTCTGCTTAATCGATTGAAAAAACATC
>Locus:intergenic5830_1:3881863-3881944(+)
CGGTTATATGCCCGATCAAGATCCTGCAAAACGATCGGGACCGCGGATCATAGCCTAAACTGCGCAAGAGATCTTCTGTTTC
>Locus:intergenic5927_4:3942717-3942672(-)
GTCTGGGTTGTTTCCCTCTTCACGACGGACGTTAGCACCCGCCGTG
>Locus:intergenic5927_2:3943029-3942900(-)
CTTCCGGCGAGCGGGCTTTTCACCCGCTTTATCGTTACTTATGTCAGCATTCGCACTTCTGATACCTCCAGCATGCCTCACAGCACACCTTCGCAGGCTTACAGAACGCTCCCCTACCCAACAACGCATA
>Locus:intergenic5927_1:3943559-3943475(-)
GGCGTCACACCGTATACGTCCACTTTCGTGTTTGCACAGTGCTGTGTTTTTAATAAACAGTTGCAGCCAGCTGGTATCTTCGACT
>Locus:intergenic5927_3:3943733-3943661(-)
AGTCTCGGGTGGAGACAGCCTGGCCATCATTACGCCATTCGTGCAGGTCGGAACTTACCCGACAAGGAATTTC
>Locus:intergenic6046_1:4038575-4038722(+)
CCCATGCCGAACTCAGAAGTGAAACGCCGTAGCGCCGATGGTAGTGTGGGGTCTCCTCATGCGAGAGTAGGGAACTGCCAGGCATCAAATAAAACGAAAGGCTCAGTCGGAAGACTGGGCCTTTCGTTTTATCTGTTGTTTGTCGGTG
>Locus:intergenic6181_1:4122630-4122576(-)
CTCACGATGCGAGGCGGATCGAAAAATTCAATATTCATCACACTTTTCATGAAAA
>Locus:intergenic6231_1:4165728-4165650(-)
CTGTCTCACGGTTCCCGAAGGCACATTCTCATCTCTGAAAACTTCCGTGGATGTCAAGACCAGGTAAGGTTCTTCGCGT
>Locus:intergenic6230_1:4168631-4168676(+)
GAATGGCGTAATGATGGCCAGGCTGTCTCCACCCGAGACTCAGTGA
>Locus:intergenic6273_2:4208525-4208396(-)
TACTGGTTCACTATCGGTCAGTCAGGAGTATTTAGCCTTGGAGGATGGTCCCCCCATATTCAGACAGGATACCACGTGTCCCGCCCTACTCATCGAGCTCACAGCATGTGCATTTTTGTGTACGGGGCTG
>Locus:intergenic6273_1:4208558-4208465(-)
CTCGCCGGGGTTCTTTTCGCCTTTCCCTCACGGTACTGGTTCACTATCGGTCAGTCAGGAGTATTTAGCCTTGGAGGATGGTCCCCCCATATTC
>Locus:intergenic6273_4:4208844-4208775(-)
ACCCCCAGCCACAAGTCATCCGCTAATTTTTCAACATTAGTCGGTTCGGTCCTCCAGTTAGTGTTACCCA
>Locus:intergenic6272_1:4209198-4209336(+)
AACGGGGCTAAACCATGCACCGAAGCTGCGGCAGCGACGCTTATGCGTTGTTGGGTAGGGGAGCGTTCTGTAAGCCTGCGAAGGTGTGCTGTGAGGCATGCTGGAGGTATCAGAAGTGCGAATGCTGACATAAGTAACG
>Locus:intergenic6273_3:4210111-4210024(-)
CGGGTACACTGCATCTTCACAGCGAGTTCAATTTCACTGAGTCTCGGGTGGAGACAGCCTGGCCATCATTACGCCATTCGTGCAGGTC
>Locus:intergenic6272_2:4210674-4210785(+)
TCCCTATCTGCCGTGGGCGCTGGAGAACTGAGGGGGGCTGCTCCTAGTACGAGAGGACCGGAGTGGACGCATCACTGGTGTTCGGGTTGTCATGCCAATGGCACTGCCCGGT
>Locus:intergenic6311_1:4240503-4240416(-)
CTTATTATTTTTACGTTATTTGTTTTCCCACTTACGATAATTCTCTTTCGTGCTCTGAGTCACGGCAATAGTATTGTTTTTATCAATT
>Locus:intergenic6310_1:4240530-4240584(+)
AACGATTCAGATTGCAGACGAAAGAAAAAAAGGCGCTCCGTGGAGCGCCGAATAA
>Locus:intergenic6344_1:4259449-4259530(+)
ATTTTTTATTTATCGTCGAACCTGGATTGTTTATCATTGGCCTTAACAAAGTTAACGGCTAATAAGATTATTTCCATCACTT
>Locus:intergenic6417_1:4316014-4315927(-)
CGGCGTAAACGCCTTATCCGGCCTACAAATGCGCTCCCCGTAGGTCGGATAAGACGCGTCAGCGTCGCATCCGACACCCGAACCACGA
>Locus:intergenic6703_1:4494629-4494551(-)
GGTAGATGTACGTTGATATCGGTTGACCTTGAGAGAGTTAATATAGCGGGAAAGATAGATAAACACTGGATTTCAGGCA
>Locus:intergenic78_1:49673-49742(+)
TTTTGTTTCATTGTAATGCGGCGAGTCCAGGGAGAGAGCGTGGACTCGCCAGCAGAATATAAAATTTTCC
>Locus:intergenic136_1:107566-107620(+)
AGCTATAAAAAACGGTGCGAACGCTGTTTTCTTAAGCACTTTTCCGCACAACTTA
>Locus:intergenic160_1:122873-122960(+)
AATTATCCAGAAGATGTTGTAAATCAAGCGCATATAAAAGCGCGGCAACTAAACGTAGAACCTGTCTTATTGAGCTTTCCGGCGAGAG
>Locus:intergenic685_1:440722-440575(-)
ACAGCAGCCCACACCTGCGGCTGCATCCAGGCGCGGAAGTATACCACTAACATCGCTTTGCTGTGCACATCACCTTACCATTGCGCGTTATTTGCTATTTGCCCTGAGTCCGTTACCATGACGGGGCGAAAAATATTGAGAGTCAGAC
>Locus:intergenic724_1:466566-466626(+)
TCACTATTACTTCCGTATATATCAGGTGATACTCAATCACCATTAACCGTGTCACAGAGTG
>Locus:intergenic748_1:479169-479220(+)
GGCAACACAGTAAGACGAAAAGTCAGTGAAGAGAACGTTCCCATTACATCTG
>Locus:intergenic776_1:497094-497202(+)
GGTGAGGGGAACAGGCCCGCACAAGCAAACTTATCAGCAATCTCAGGCCGGATATTCATTCGGCCTTTTACAAAAACCTCAATCTGCGCTATTCCTTTTTCTGATTTGA
>Locus:intergenic877_1:570053-569963(-)
AAAGGCGCAATGTTCATGCAAAAGCAATCACAATTGTACCCCCAACCCAATTATTTGCCACAATATACACAAAGCACATTGATACTATCTA
>Locus:intergenic897_1:579098-579014(-)
TCGCTCCATGCGCTTGCTCTTCATCTAGCGGTTAAAATATTACTTCAAATCTTTCTGTATGAAGGTTTGAGCACGTTGGCCTTAC
>Locus:intergenic918_1:596199-596292(+)
GCAATATACTCGTCATACTTCAAGTTGCATGTGCTGCGTCTGCGTTCGCTCACCCCAGTCACTTACTTATGTAAGCTCCTGGGGATTCACTCGC
>Locus:intergenic1061_1:695668-695530(-)
CCTCGTACCCCAGCCACATTAAAAAAGCTCGCTTCGGCGAGCTTTTTGCTTTTCTGCGTTCATTCAATGTCGAATGCGATGTTGACACGTCTTATCCTTCAATGTCGGATGCGACGCTGCCGCGTCTTATCCGACCTAC
>Locus:intergenic1060_2:696369-696483(+)
GCGATACCTTATCGGCGTTGCGGGGCGCATTATGCGTATAGAGCCTTGCAGCGTCAACCTCTTTTTCAAGGAAAATTGCTCGAAAGTGACTGTTTGGTTAGGTTGCGAACAGCGT
>Locus:intergenic1060_1:696426-696555(+)
CCTCTTTTTCAAGGAAAATTGCTCGAAAGTGACTGTTTGGTTAGGTTGCGAACAGCGTGGCGCTATATTCGTCAATTATTGTTTACTTTGTGTTTTTTCCCACCCTACAGCCATTCTTTTGTCATACAGG
>Locus:intergenic1071_1:703121-703079(-)
TTTTTATTTTGCTGCAAATTGTACTGCCGATGTTCTGTAATCA
>Locus:intergenic1238_1:835437-835479(+)
TTTTCTCAGCCGGATGAGCCATGTCATCCGGCTTTTACCCCAC
>Locus:intergenic1264_1:851968-852082(+)
TCAACTACTGACGAACAAATCTTTTGCGAAGGGGATTGCAAATCCGACAAAAAGTGGGGTTTTTCAGACCAAAACGCGTTATGCCTGCATGAAAGCAGGAGTGAAGCGGCGTACC
>Locus:intergenic1594_1:1096741-1096813(+)
TATACGAAAAAAAAGCCCGTACTTTCGTACGAGCTCTTCTTTAAATATGGCGGTGAGGGGGGGATTCGAACCC
>Locus:intergenic1798_1:1212493-1212547(+)
AACGCTGTTGTGGGTTCAGATTATAACATTCTGTCTAAGGGGCGGGATAAAGGTG
>Locus:intergenic1902_1:1269362-1269449(+)
TGTGGAAGAGATAAAGACAAAAATGGCCGCAGGCTGTTACCCCTGCGGCCGGTTTCGGGCGCATATTGCCATCACGGCAGCCTGACGC
>Locus:intergenic1921_1:1286586-1286436(-)
ATCTCAAGCATTACCTCAAAATTTGAATTACCCCTGGTGGGGTTCCCGAGCGGCCAAAGGGAGCAGACTGTAAATCTGCCGTCATCGACTTCGAAGGTTCGAATCCTTCCCCCACCACCATCACTTTCAAAAGTCCCTGAACTTCCCAACG
>Locus:intergenic2010_1:1339790-1339937(+)
TTATTAATGTTCCATTGTGCTCCGGCAACGACGGCGCAGAAAAAGCCTGCCAGGGGAGAAATCGCAACTGTTAATTTTTTATTTCCACGGGTAGAATGCTCGCCGTTTACCTGTTTCGCGCCACTTCCGGTGCCCATCATCAAGAAGG
>Locus:intergenic2156_1:1431792-1431921(+)
AAAATAAACGAATGCGTATGCAACCCCGTAATTTTGGTGAGACCCAAAATCGATTTTGTGAAAAATGGCTTTAACTCGGTTTGTTTTTCGAGTTCCGGGCGGACTCAAGGAAGAAGAATAGTGTTGCGTG
>Locus:intergenic2167_1:1439079-1438932(-)
TTTCTTCCTCTGATCTTCAAGCCAAACGACACCGCCATAAATAATAGGCAGCACAGAGGGCGGCGTCGAGAGCTGTCCTGCGCGTTGCCCCGCATTTTTACTTTTTTATGGCTATTTTTTTGCCCTCTGTTTGATCAAAACATTCATT
>Locus:intergenic2584_1:1712310-1712343(+)
CTTTTACAAGCCGCTAACTTTTCGTTAGCGGCTT
>Locus:intergenic2655_1:1753668-1753590(-)
CACTGCCGGAAAGCGAATCCGGTATTACGAAAGTGGTGGTGCCTCGCTCTAAGGATAGGTGACATCGAAAAAGCGTGCA
>Locus:intergenic2738_1:1804290-1804332(+)
TTTATCTGCAAAATTTTAAATAAAGCTCCAATAAATCATATTG
>Locus:intergenic2775_1:1821367-1821325(-)
CGCCGCATCCGGCGTGAACAAATTACTCTTTTTCGCACAATCC
>Locus:intergenic2901_1:1894856-1894817(-)
ATTAAACTAATCAAAAACCGCGATTTAACTAATATTGCGA
>Locus:intergenic2920_1:1905672-1905753(+)
TGGCAAGCCATTTTTAAACATGTCTCGATCAGACGCACAAATCTCGATACGTCTTCCACTTTTTTTGCACACTTATGCAACG
>Locus:intergenic3064_1:1989956-1990034(+)
TCGAACCGGACTAGACGGATTTGCAATCCGCTACATAACCGCTTTGTTAACGCGCCAAATTCTTCAGGCCTTTCAGCCA
>Locus:intergenic3149_1:2040190-2040154(-)
CGGGTTAGCTTATTAATATACAGACACGTCATAGTGA
>Locus:intergenic3151_1:2041052-2040950(-)
CTTACCATTGTACGATTTACACAGTTTCTGCTCCTCCTTGTTGATAGTGGAAAGGGTGCATTGTGCACTTGCGTAAACATTTATGACGCGTTGATGTCCATGG
>Locus:intergenic3304_1:2165915-2166002(+)
CATAGCACGATGCCTTTCACTTATCGGCATCGTGCTCCCACAGGTTCCGGCTACGCACAGCCAGAACGCGCATATTTGACGCTTACCA
>Locus:intergenic3421_1:2244966-2244834(-)
TTATCGTTACGCCGCAATCAAAAAAGGCTGACAAATCAGAGGCTGTTCCGGCTTTCTGGGATGATCACCTGCATAAAAAATAAGTCCACCGCGATGCTGCCGTACGCAAGGGGACGTGAAGAAGATGTGAGCG
>Locus:intergenic3497_1:2302702-2302570(-)
AGATGTCGGATGCGGCGTAACCGCCTTATCCGACCTACGGGGTGGAGCACTTCACAGCGGTGTAGGCCTGATAAGACGCGCCAGCGTCGCATCAGGCAACCGGCTCGGGCGTTGGATGTCGGATGCGGCGTGA
>Locus:intergenic3559_1:2362516-2362429(-)
AAAGTGACAGTAATCTCTTTTGCGATGATAACTGTACTTATTATTATTTTTGTGTGTATCGATAAAGTGTGTTTATTTTTTCGGCATT
>Locus:intergenic3610_1:2404975-2405065(+)
CGCGAACACGTACCAACAGCAATGGTGAGGCGGCATCAAGAGCAGGGATCCGTCATTTATCCGAGCATTTTACCCCAAAAACCTTTTATTT
>Locus:intergenic3776_1:2516250-2516283(+)
CCCCGTCACGTAAAGCTTGTCGAGTTGACGGGCG
>Locus:intergenic3862_1:2566210-2566255(+)
GGCTGGATAAGACGCGGCAAGCGTCGCATCCGGCAATTGCACCGCG
>Locus:intergenic3980_1:2651823-2651931(+)
TCTTTTTGTCAAGCAAAAGAGAGTTATTATTGTTCTGTTAGTGTATTATCCACTGCGGCCCTTTCCGCCGTCTCGCAAACGGGCGCTGGCTTTAGGAAAGGATGTTCCG
>Locus:intergenic3999_1:2660403-2660319(-)
CGCGTAATGCGTCTTATCAGGCCTACAGTGTACAGAACCCCAGGGCGGATATGGCGTTCACGCCGCATCCGACAACAGGTACAAA
>Locus:intergenic4036_1:2687608-2687641(+)
GCGTACATATCGTACGTGAAGATTTCGAGCACTG
>Locus:intergenic4089_1:2724048-2723904(-)
TTGGCGCAGAAAAAAATGCCTGATGCGACGCTGCGCGTCTTATACTCCCACATATGCCAGATTCAGCAACGGATACGGCTTCCCCAACTTGCCCACTTCCATACGTGTCCTCCTTACCAGAAATTTATCCTTAAGCTCCTCAATA
>Locus:intergenic4088_1:2723961-2724036(+)
GTTGGGGAAGCCGTATCCGTTGCTGAATCTGGCATATGTGGGAGTATAAGACGCGCAGCGTCGCATCAGGCATTTT
>Locus:intergenic4088_3:2724678-2724762(+)
CAGCCCCAGGATGTGATGAGCCGACATCGAGGTGCCAAACACCGCCGTCGATATGAACTCTTGGGCGGTATCAGCCTGTTATCCC
>Locus:intergenic4089_2:2724846-2724759(-)
GCGCGAGCAGGTGCGAAAGCAGGTCATAGTGATCCGGTGGTTCTGAATGGAAGGGCCATCGCTCAACGGATAAAAGGTACTCCGGGGA
>Locus:intergenic4088_2:2728999-2729077(+)
TATGCGGTATTAGCTACCGTTTCCAGTAGTTATCCCCCTCCATCAGGCAGCTTCCCAGACATTACTCACCCGTCCGCCA
>Locus:intergenic4187_1:2783807-2783762(-)
GTTCAAGTCCAGCAAGGGCCACCAAATCATTATTTACGTATCAGGA
>Locus:intergenic4197_1:2792192-2792153(-)
TCTTTTTGCCGGAGAGCGGCTCCGCCTTACCCGGCCAACA
>Locus:intergenic4238_2:2815865-2815949(+)
CAGCTGAGCTACGGATGCATCGGGAAAACTTATTCTACTGCTGATATTGATACCGCTACTAAAGCCATATCAATTAAGAGATGGT
>Locus:intergenic4238_1:2816626-2816767(+)
CCCTTAGCAGGGGAGCGCCTTCAGCCTCTCGGCCACCTCACCACACGCCTCTTACGAGTGCTTCGAAGAACTTGTTTATCGCTCATCGTCGCTGCGTGGCGCACATATTACTTTCTGAGACTTATAAGTCAAACAATTTTTC
>Locus:intergenic4344_1:2902157-2902298(+)
CGGTTTATCCCCGCTGGCGCGGGGAACACGGGCGCACGGAATACAAAGCCGTGTATCTGCTCGGTTTATCCCCGCTGGCGCGGGGAACACTGGCTCTGCAACAGCAGCACCCATGACCACGTCGGTTTATCCCCGCTGGCGC
>Locus:intergenic4496_1:3010464-3010593(+)
GTGCGCTTTGTTGATGCCGGATGCGGCGCGAGCGCCTTATCCGTCCTACAAAACATCGCAAATTCAATAGATTGCAATGCACTTGTAGGCCTGATAAGCGTAGCGCATCAGGCAATTTGGCGTTTGTCAT
>Locus:intergenic4502_1:3013921-3014017(+)
TTCATTCACAAAAAGCCCTTAAGTTTCGAGCCGCCTCACATTTTTTTATATTTCCCGCCAAACCTGGCAAGAGTGGTGCGATTGTTGCTCTATCCCC
>Locus:intergenic4562_1:3056598-3056673(+)
AGCAATCGACAATTGCCTGGTAAAAGCGTGACACATGTCACCAAATTTAATGAAGAGAATTTTTTTAACGGGGGAG
>Locus:intergenic4586_1:3071726-3071831(+)
AGGTTTTCCCTGAGCAAATTTGCCAGACAGAGTAATCCAGCAAATCGTCCGGGGAAACCTTACCTGTCGCAAACTGCGACTGATTGGTTAATTGTCGAACATTTAA
>Locus:intergenic4598_1:3080833-3080887(+)
GATAAGGCGTTCACGCCGCATCCGACATTAATGGCACGTTTTACCCGTGCGCATC
>Locus:intergenic4647_1:3107454-3107322(-)
GAATTTTCTCCTCTCTGTACGGAGTTTGCCCGATGCACGCCATCTCCTTACATTCTCTCGCTTATCGCCGTTTCGCGCGAAACGTTTCCCTTTCTATGTTACTGCTCATGCGGTGAAGTTAACGCACGCTCAC
>Locus:intergenic4761_1:3182716-3182644(-)
TTCCCCACCGGCGGTAAATCAACTCAGTTGAAAGCCCGCGAGCGCTTTGGGTGCGAACTCAAAGGACAGCAGA
>Locus:intergenic4820_1:3217377-3217494(+)
TTAACAGATAGCATTAAATATTGCACAAATGATAACCGAATTTGTGTTTATCCCGATTTTCGCGATCGCAGCCGGAGTGGCGCAATCCCTGCAATACTTAAATCGGTATCATGTGATA
>Locus:intergenic4906_1:3268171-3268252(+)
GGACAGTCATTCATCTTTCTGCCCCTCCAAAAGCAAAAACCCGCCGAAGCGGGTTTTTACGTAAATCAGGTGAAACTGACCG
>Locus:intergenic4907_1:3268629-3268593(-)
TCTATACTGCGCGCCGAAGCTGACCAGACAGTCGCCG
>Locus:intergenic5116_1:3401441-3401498(+)
TTTCCATTAGCGAGTATAGTCTTCAGAAATTATTTTCCAATCCATCATGCACATGAGG
>Locus:intergenic5128_1:3408169-3408271(+)
TCGCACCACGCTCATTTTAAATGCAATTCTTTGATCCATCTCAGAGGATTGGTCAAAGTTTGGCCTTTCATCTCGTGCAAAAAATGCGTAATATACGCCGCCT
>Locus:intergenic5150_1:3423149-3423194(+)
AGTTCTCTCAAGCGCCTTGGTATTCTCTACCTGACCACCTGTGTCG
>Locus:intergenic5150_2:3425417-3425498(+)
TGGCATTCTGATCCACGATTACTAGCGATTCCGACTTCATGGAGTCGAGTTGCAGACTCCAATCCGGACTACGACGCACTTT
>Locus:intergenic5349_1:3541153-3541024(-)
CTACGCGCCACTCCACACCTGTGTATTAGCGAGTTTTCATCCCTGCGAGATGCTTTCAAAGGAACTTACGCCGTGCTGCAAGAGTTGCATTTTTATGGAAAGCCGCACGCAAAAAAGCCCGGATGCAGAC
>Locus:intergenic5420_1:3595652-3595733(+)
TTTTTATACTGCACTGTTTTTGCCTGTCTGATTAAGGGGTTAGCGCAGTATTTTGTGATAATAGCGATTAAAATCCCTATTT
>Locus:intergenic5479_1:3643277-3643235(-)
ACCCCATGCTACACACATTATGTAAAGCGCCTGTTGAGCGCTT
>Locus:intergenic5537_1:3677393-3677312(-)
GGTTTGCTGGTCAACCATATTAAAACAGTGTTCCATTATTTTTTTGAGCCAGAACGTATTCCTGAAAGATTCCGTTGTGGAG
>Locus:intergenic5640_1:3752804-3752843(+)
CGTACTTCTGTTGGCGTAGTCTGGGTTATTGCGCACGTAG
>Locus:intergenic5831_1:3882068-3882035(-)
CAATTTTTGTCTATGGTCATTAAATTTTCCAATA
>Locus:intergenic5872_1:3906489-3906570(+)
TACAGAGTCAAAAAGGCGCTCGGTCGGTCCCCTCGCCCCTCTGGGGAGAGGGTTAGGGTGAGGGGAAAACCGTGTCAGCAAT
>Locus:intergenic5927_1:3940578-3940476(-)
CTTCGTCCAGGGGGCCGCCTTCGCCACCGGTATTCCTCCAGATCTCTACGCATTTCACCGCTACACCTGGAATTCTACCCCCCTCTACGAGACTCAAGCTTGC
>Locus:intergenic5927_2:3943269-3943200(-)
CAGCACCGTAGTGCCTCGTCATCACGCCTCAGCCTTGATTTTCCGGATTTGCCTGGAAAACCAGCCTACA
>Locus:intergenic5970_1:3980632-3980692(+)
AAGGTGGCGGAATTGGTAGACGCGCTAGCTTCAGGTGTTAGTGTCCTTACGGACGTGGGGG
>Locus:intergenic6072_1:4054486-4054597(+)
GACAAACTTCACGTTGGAGAGCGACTCACCTGCTCCGGCCTACCACATCATCACCGTGTAGGCCGGATAAGACGCATTTGCGTCGCATCCGGCGTGATGTGCTTGCCACCGA
>Locus:intergenic6075_1:4056340-4056259(-)
GTATTGCAGAGTCCCTTTGTGATCGCTTTCACGGAGCATAAAAAGGGTTATCCAAAGGTCATTGCACCAACATGGTGCTTAA
>Locus:intergenic6187_1:4126044-4125936(-)
ACGTCATATTGCAATTTATTGAATTTGCACGAACTTGTAGGCCGGATAAGGCGTTCACGCCGCATCCGGCATAAACAACGAGCACGTTGTCTGCGACCCACCGCTTTTT
>Locus:intergenic6191_1:4130590-4130512(-)
TATCCGTTTAGACGTCCAGATGTAAAGATGAAGGAAAAGCCGAAGGGCGTCAACCGAAAAATGACCAATGATGGTGAGG
>Locus:intergenic6230_1:4165198-4165240(+)
GCCAGCAGCCGCGGTAATACGGAGGGTGCAAGCGTTAATCGGA
>Locus:intergenic6231_1:4169509-4169380(-)
CACCCGGCCTATCAACGTCGTCGTCTTCAACGTTCCTTCAGGACCCTTAAAGGGTCAGGGAGAACTCATCTCGGGGCAAGTTTCGTGCTTAGATGCTTTCAGCACTTATCTCTTCCGCATTTAGCTACCG
>Locus:intergenic6243_1:4177954-4177849(-)
GAGAGCGTCTTAATTACGGTGAGCAGAAACAAGCCAGAATATAAAAGAATAATCTTAGCGTTCTGTCACCGTCTACGCAGGGGATTAAGTTTCTTGCGAAACTCCT
>Locus:intergenic6272_1:4205972-4206020(+)
GAGGAAAGCGTAATATACGCCACCTCGCGACAGTGCGCTAAAGCGCGTC
>Locus:intergenic6273_4:4206350-4206278(-)
TATGCGGTATTAGCTACCGTTTCCAGTAGTTATCCCCCTCCATCAGGCAGTTTCCCAGACATTACTCACCCGT
>Locus:intergenic6273_2:4206509-4206455(-)
AGTCTGGACCGTGTCTCAGTTCCAGTGTGGCTGGTCATCCTCTCAGACCAGCTAG
>Locus:intergenic6273_1:4208018-4207970(-)
TTTGAGAGACTCACGAACAACTTTCGTTGTTCAGTGTTTCAATTTTCAG
>Locus:intergenic6273_5:4208489-4208381(-)
CTTGGAGGATGGTCCCCCCATATTCAGACAGGATACCACGTGTCCCGCCCTACTCATCGAGCTCACAGCATGTGCATTTTTGTGTACGGGGCTGTCACCCTGTATCGCG
>Locus:intergenic6273_3:4209370-4209328(-)
GTCTTCCGGCGAGCGGGCTTTTCACCCGCTTTATCGTTACTTA
>Locus:intergenic6272_2:4209330-4209372(+)
AGTAACGATAAAGCGGGTGAAAAGCCCGCTCGCCGGAAGACCA
>Locus:intergenic6298_1:4231319-4231391(+)
GGGCGCAGAGCGATACTTCGCTACTATTTTCACCCAGAAGTGCTCCACCACTTGCGAAACGCCCGACTGCGAA
>Locus:intergenic6341_1:4258118-4258082(-)
AATCAACATTACGGCAACAATAAGGGTTCTCGGTGTT
>Locus:intergenic6358_1:4267314-4267422(+)
CTTTTCATCACAAAAACCGCAGATAATCCTTCCTTTCCCCGGCAGCTGGCGTTATGGTCAGATGGTTTTTGCAACAAATCTCACAATAAAAAGTTTCAACATACTGACT
>Locus:intergenic6403_1:4304883-4304838(-)
TGGCACAGTAGCGCAATGTCCCGCTGTGCCAACGACAGGTACAATA
>Locus:intergenic6477_1:4360554-4360449(-)
CCACGGAGGTCCGTTTTTCGTTTCAGGACGCCACGATTTAAGCGTTCTGCCTCCAAATCAATTCTACCGAACTCAACCAGATTCTCCCCACATCACCAGCAATTTG
>Locus:intergenic6529_1:4390391-4390244(-)
TATTCCCGCGTACTACTTAATTTTGCTTTCGTAATTTTCGCATTTCTGCGTCGTTACGGGAGGCGCATTATACGAGAAATCTTTCCCTCTGCAACCCCCCAAAAAAGTTTTTTTTGCGTTTTTATCTCAAGTGCTGAAATTATCAGCA
>Locus:intergenic6702_1:4494431-4494479(+)
GAAGTGGCGAAATCGGTAGACGCAGTTGATTCAAAATCAACCGTAGAAA
>Locus:intergenic6709_1:4499136-4499049(-)
AAGAGAGTGAGAAAGGCATCGGTCATACCCACCGGGGTTGTGGTGTCAGCATGCATAACAATTGATCGATCGTGCAACAAGAGAAGTC
>Locus:intergenic127_1:89216-89168(-)
AACGCGCTGTCGATATCACTTAATTATTGTGAATTTCAGCTGGTGAGTT
>Locus:intergenic126_1:89351-89399(+)
AAATGCCGCTCGCGTCGCAAACTGACACTTTATATTTGCTGTGGAAAAT
>Locus:intergenic300_1:215988-216066(+)
GAGACAGAAACAAACGCAAAACAGGCCAGAAGGATATATTTCAACATTTTGAATTTGCACGTTTTTTGTAGGCCGGATA
>Locus:intergenic313_2:223492-223459(-)
GTGTCGATGGAGGCGCATTATAGGGAGTCGGCTC
>Locus:intergenic313_3:225482-225440(-)
CCTCTTCAAATTTGCCGTGCAAATTTGGTAGGCCTGAGTGGAC
>Locus:intergenic313_1:228041-227897(-)
GCTCCTCCGTTACTCTTTAGGAGGAGACCGCCCCAGTCAAACTACCCACCAGACACTGTCCGCAACCCGGATTACGGGTCAACGTTAGAACATCAAACATTAAAGGGTGGTATTTCAAGGTCGGCTCCATGCAGACTGGCGTCCA
>Locus:intergenic359_1:253433-253379(-)
CGACTGCGTTCGTTCACCCCAGTCACTTACTTATGTAAGCTCCTGGCGATTCACT
>Locus:intergenic495_1:320409-320322(-)
AAAAAATATATAAAGCCCAAACCACCGTTGGAAATAGAAATAGTTGAAAGGCTCACAACTCCCGGAATGCGGATTATCTTTGCCCTGA
>Locus:intergenic587_1:384204-384162(-)
TATTATATTCGCATTGTATATATCACTGTATCATTCTCAATCA
>Locus:intergenic615_1:402501-402387(-)
ACCATCCCTCTTCATGTTTTAACCATGAGCGTATGCGCCCGTGATCTGCCATTAAGTCTGGTTGCTAACAGCAAAAAAACCACCCGGCAGCGAAAATTCACTGCCGGGCGCGGTT
>Locus:intergenic767_1:490613-490526(-)
GTGGTACTCACGGCGCGTTTTAAACGTATCAAAAGTAACAGTTGTTTAACCTTTGACCGCCTGCGCCTGTGCTCGAAAACGCCAGAAT
>Locus:intergenic918_1:596265-596310(+)
TTATGTAAGCTCCTGGGGATTCACTCGCTTGTCGCCTTCCTGCAAC
>Locus:intergenic1091_1:714596-714455(-)
TTCGTTGTTTTTGCCGGATGCGGCGTGAACGCCTTATCCGGCCTACAAAATCGCTTAAATTCAATATATTGCACCATCCTCGTAGGCCTGATAAGCGTAGCGCATCAGGCAATTCTGTGTTTGTCATACGTAAAAAAGGGCG
>Locus:intergenic1136_1:753769-753841(+)
CGTTTTTTATTTGGCTCGCCGCTCTGTGAAAGAGGGGAAAACCTGGGTACAGAGCTCTGGGCGCTTGCAGGTA
>Locus:intergenic1171_1:781036-780979(-)
TACATTGGTGGGTCGTGCAGGATGACTCGCTTCGCTCGCCCTTCGGGCCGTCGCCGCG
>Locus:intergenic1248_1:840872-840953(+)
ATAAGCATTATCACTTGGAGCGATTTTCTATCACCCATTGCGCGAAAAAGAAATACATTTATTTACATTGAGTTCATATTTG
>Locus:intergenic1374_1:925833-925917(+)
GAGATAAACGATGGGCGTTACCTGACGCGAAAAATTCCTTATCGGCAGCGGGGTAATGAGCGTAACCAACTCTGCGACCGCAATT
>Locus:intergenic1398_1:946293-946401(+)
TTCTTCTATCTGACTTGCTTTATTCCAAATTTTATTCGTTTAAAAATAAAATGTGCAGCAGGTTATAATTTTGCATTTCGCTATTTCCGCACTTCTTATTTGCCGCGCA
>Locus:intergenic1425_1:963489-963417(-)
GGGAATTTTGCGTTCCCCGAGGCATATTCAGAAGAATTTAACGAAAGGGTGAAAACTGTTCAAAACTCTGCGA
>Locus:intergenic1511_1:1030711-1030651(-)
ACTTCTGGGTGCCCTTACGCATTATCATTATGCTGCTTAATTAATTACATCTGTCATAGAG
>Locus:intergenic1550_1:1064618-1064759(+)
CAGGTGCAATTATCAGCGGCGTACGCGAGGCAGGGGCTAATCAGGCATAGTTTGCGTCAAACCTTGCCTGTTTTTGAAGATGTATATAGAAAAACAGGCGTTCAACAAGCCATTTTGCGAACCTGTTCCCGGAAAAAAGTCA
>Locus:intergenic1583_1:1084090-1083961(-)
AGTGACATTAGTTTCTACTGGAAAGATGACAGAGTGATGACAGTGATGAAAAAAGCTGTGTGCTTTCAGCAGGATTTGCATCAGGCATCAGTGCACGATCGCCGGATGCGGCGTGAACGCCTTATCCAGC
>Locus:intergenic1595_1:1096262-1096130(-)
ATCCCCCCCTCACCGCCATATTTAAAGAAGAGCTCGTACGAAAGTACGGGCTTTTTTTTCGTATATTGCACACACCGGGTGCCCCCGCCCACGTCTGTTAGGGCGAGGGGAAATCGTGCACATCAACTGTCTG
>Locus:intergenic1594_2:1096527-1096611(+)
GGTCGGGGCTTCTCATCCCCCCGGTGTGTGCAATATACGAAAAAAAAGCCCGTACTTTCGTACGAGCTCTTCTTTAAATATGGCG
>Locus:intergenic1594_1:1096558-1096690(+)
AATATACGAAAAAAAAGCCCGTACTTTCGTACGAGCTCTTCTTTAAATATGGCGGTGAGGGGGGGATTGACTCGCTTCGCTCGCCCTGCGGGCAGCCCGCTCACTGCGTTCACGGTCTGTCCAACTGGCTGTC
>Locus:intergenic1797_1:1211428-1211392(-)
ACGAAGTCAATAATTTATTGCTTTCACAAAATCTCAT
>Locus:intergenic1883_1:1257858-1257771(-)
CTTTCTAATAGTCCACTCAGGCAATTATTACGTTATCTGCATTTGATACGCAGTTTTTTGTCAAGCGGGGCCGCAACCAGTAAACTAC
>Locus:intergenic1941_1:1298937-1298808(-)
CCCGGAAAGTACCAAATGCGGTTCTTACTCGCCAATACATTTTGCAAAATTGTTAAGCAATTCTCTTTTATTGACCGTATCAGAATCTATAGCTTGCATCCATGCCTTAACAAACATCTTTCAATTCAAT
>Locus:intergenic2098_1:1396730-1396772(+)
TTCTGCCAGATCAATAAATCAGAAAAATTTAATGATATGACAG
>Locus:intergenic2116_1:1408933-1409014(+)
AGAGTAAACATCTTATTCGGGATTGCCGGATGCGACGCTGGCCGCGTCTTATCCGGCCTCCATAAGAGTAGCCCGATACGCT
>Locus:intergenic2167_1:1438925-1438847(-)
ATGTGGGGGACACAAAAGCGAAAATGCAGAAGAAAGCCATTTGCTAAAATTGAAAGATTACTACTGGGCGCGCAGCAAT
>Locus:intergenic2485_1:1647552-1647402(-)
GATACAGAGAATCCACCCATAACACTGTTTTTGGTTTTAACTGTTCCGCGTGCGCTCAGCCGCATTCACCACATCACAAAATTCACTTTAAAAAGGGCGGCAGAGCAGTCACGGAGTAAAACTGATACCGCCAAACGTCACCAGAAAATTG
>Locus:intergenic2557_1:1694474-1694393(-)
TTTCGGCGGGCTGGTGATAACTGTGCCCGCGTTTCATATCGTAATTTCTCTGTGCAAAAATTATCCTTCCCGGCTTCGGAGA
>Locus:intergenic2630_1:1739170-1739203(+)
AGGCTGCTAACAAAATTTTGTTGTATGATTGAAA
>Locus:intergenic2921_1:1906158-1906119(-)
TTTATTTGCGTAACGGGATATCAGAAAAAGATATTTACCC
>Locus:intergenic2972_1:1934629-1934665(+)
TTTCTTTCAGTGCGGAAATCGTCATTACCCGTGAGTC
>Locus:intergenic3055_1:1986206-1986152(-)
GTTACAGTGCTGCGACAATGGCCGGAAAAGACGCCTGGCAGGCGCTATTTCTTGC
>Locus:intergenic3057_1:1986733-1986625(-)
GCTCCACAAAGGTTATATTTGTTGCTGTGGCGTCACTATAATTTGTTATTTTATTATTTGCAAAAGGTAAAATATAAACTTCAATTATTAAAAATACGAATGGGAATAA
>Locus:intergenic3098_1:2009145-2009232(+)
TATTTATCACCAGCAGGAAACGCCTTGTCCATAGACGCCCCTTCCACATGCGCCACAAGAAACCTCTATTCCAGTGACACAATTGCGC
>Locus:intergenic3143_1:2036934-2036859(-)
GCGTCCAGGGTAACCTTACAGCAGCATTACAATTTTGTAATGAACCAGGCTGTTTCTATAACATATGATTTATGGC
>Locus:intergenic3295_1:2151880-2151829(-)
TATCTACGCGTTAGCGATAGACTGCTTGCATGGCGAAAGGAGGTAAGCCGAC
>Locus:intergenic3497_1:2302651-2302504(-)
TCACAGCGGTGTAGGCCTGATAAGACGCGCCAGCGTCGCATCAGGCAACCGGCTCGGGCGTTGGATGTCGGATGCGGCGTGACCGCCTTGTCTGACCTACGGGGTGCCGCACTTCACAGCGGTGTAGGCCTGATAAGACGCGCCAGCG
>Locus:intergenic3511_1:2314959-2314851(-)
TTTGTTGAAATAATGGGAATCGTAGGCCGGATAAGGCGTTTACGCCGCATCCGGCAATCGGTGCAAATGCCAGATAAGACACTAACGCGTCTTATCTGGCCTACAGGTG
>Locus:intergenic3610_1:2404888-2404921(+)
CACTCTTTTCTATTTATGACATGCGCGTGTTTGT
>Locus:intergenic3718_1:2474552-2474645(+)
CTCACATCTAAAAAACACCATTCCAATCAATCCCCTGCTGCTTCAAGTAGATGTCTGCAGGGGACACCATCCTTGTGTTTATCCCTAAAACCAC
>Locus:intergenic3862_1:2566289-2566337(+)
CCCTACATGTGCAATCCCGTAGGCTGGATAAGATGCGGCAAGCGTCGCA
>Locus:intergenic3949_1:2627009-2626964(-)
CTGTCTGAATACACCTCCTTCAGGATGTGGGGGATTCTGCTGAGCA
>Locus:intergenic3959_1:2632225-2632147(-)
GGTTATTCAGTCGATAGTAACCCGCCCTTCGGGGATAGCAAGCATTTTTTGCAAAAAGGGGTAGATGCAATCGGTTACG
>Locus:intergenic3980_1:2651806-2651911(+)
ATACTCGCCAGTAACTCTCTTTTTGTCAAGCAAAAGAGAGTTATTATTGTTCTGTTAGTGTATTATCCACTGCGGCCCTTTCCGCCGTCTCGCAAACGGGCGCTGG
>Locus:intergenic4089_2:2725349-2725307(-)
ATGGGGTTAGCGCAAGCGAAGCTCTTGATCGAAGCCCCGGTAA
>Locus:intergenic4089_1:2726474-2726390(-)
GAACCGACTAATGTTGAAAAATTAGCGGATGACTTGTGGCTGGGGGTGAAAGGCCAATCAAACCGGGAGATAGCTGGTTCTCCCC
>Locus:intergenic4183_1:2780859-2780787(-)
CGCTGTCTCTTCAGGATGAATCCCCTGGTCTGGTGCCTGTGGGCTGATGTTGCAGCAAAGCTAAGGTCGCTTA
>Locus:intergenic4196_1:2792103-2792205(+)
AGGCGTTTACGCCGCATCCGACAATCTGTACGTGAACAGGAAGAAATCTATGTTGGCCGGGTAAGGCGGAGCCGCTCTCCGGCAAAAAGAATCAATAACAATT
>Locus:intergenic4238_1:2816629-2816725(+)
TTAGCAGGGGAGCGCCTTCAGCCTCTCGGCCACCTCACCACACGCCTCTTACGAGTGCTTCGAAGAACTTGTTTATCGCTCATCGTCGCTGCGTGGC
>Locus:intergenic4264_1:2835512-2835596(+)
GCAGTCACAGGTCGGCGATACCGCCCGCTCCGTATTCTACGAATATTTCCGGGAATTCCTTTGATGCCAGAACAGTTCTGTAAGA
>Locus:intergenic4295_1:2859354-2859273(-)
TTGTGTGTTATTTTATGTGAACTAAGCGTTAGTTGCGCCGCGCACGTTTCGCAGGCAAATAGCGTAGAATGTCAGCAGGACA
>Locus:intergenic4345_1:2902106-2901992(-)
GGGATAAACCGGAGCCTGACGAGACTACTGAGGCCGTTCTGTCGAGTTCCCCGCGCCAGCGGGGATAAACCACCATATAACCCGTTATCTCTTTCTCAAGTTTTTATATTAGCAG
>Locus:intergenic4612_1:3088328-3088367(+)
CTTTCGCTACGTTGCTGGCTCGTTTTAACACGGAGTAAGT
>Locus:intergenic4834_1:3229414-3229522(+)
GTTCCCGTAGGTCGGATAAGACGCGACAAGCGTCGCATCCGGCATCTGCACCGCGCCACTGGCGGATGCGGCGTGGACGCCTTATCCGCCCTACATGTGCAATTCCGTA
>Locus:intergenic4848_1:3237846-3237885(+)
TCGCTTCCCGAAGCTGTAACTTTCCTTATACTCGACCTTG
>Locus:intergenic4900_1:3265318-3265387(+)
TATGTGGTTAATACAAAAAAGGGGCTGAGACCATATTTCAAGCAATTACCGGATAATTACCAGGCAAAAT
>Locus:intergenic4997_1:3326244-3326202(-)
AAGATGTTGATGTATTGTAAAGAAAGGAAAAAGGCCGCTATGC
>Locus:intergenic4998_1:3326765-3326867(+)
AGGGCAAGTCTTCACCCACCCCGGCTGTTCGGCCTGCCCGGCATAACTCCTTACCGGGACCAGAAGCAAAAAAATACCGACCCGGGTACAAGTCCCAGGTCAG
>Locus:intergenic5400_1:3579830-3579872(+)
AACAAGCATAATATTGCCATTGATAAAATAGCATGCCATAAAA
>Locus:intergenic5517_1:3662901-3662814(-)
CTTTGTGCTCTCAGTAAGTTAAATATAACTTTTACTGGAAATAAGATCAGCCATTTTTTTATAAACATAAGCTATACGCTGTGCGAAA
>Locus:intergenic5557_1:3698418-3698340(-)
GTCTGGAGTCAGCCCGGATATGAACTGCAACTATTGCAAATAAAGAAATTAAGCTGGAAGGCATCGCGCAATGAGGAAG
>Locus:intergenic5567_2:3706416-3706335(-)
ATGAGAACCTCCGGGGGCAGGGAGGTTCGACTCGACGTAGGCCTGATAAGACGCGTCAGCGTCGCATCAGGCAAATGTGCCG
>Locus:intergenic5567_1:3706465-3706336(-)
GAAAAGCCTGCTCAACGAGCAGGCTTTTTTGCATCTGCAGCTCATGAGGATGAGAACCTCCGGGGGCAGGGAGGTTCGACTCGACGTAGGCCTGATAAGACGCGTCAGCGTCGCATCAGGCAAATGTGCC
>Locus:intergenic5567_3:3706654-3706579(-)
CCTCTATCACCGACCAAATTCGAAAAGCCTGCTCAACGAGCAGGCTTTTTTGCATCTGCAGCTCATGAGGATGAGA
>Locus:intergenic5641_1:3752913-3752766(-)
GGCCGGATAAGGCGTACACGCCGCATCCGGCATAAACAAAGCGCACGTTGTTACAATTTACGTTTTAAACCTACGTGCGCAATAACCCAGACTACGCCAACAGAAGTACGTTTCTGGGGCGTGTTTTGTCAGGAGTTTAATCTCGCGT
>Locus:intergenic5696_1:3791890-3791971(+)
GTTGCAATTAGCATCCTTGCACCTCTATGTAAAGGGCTGAAGGGATTCGGATGTGATGGTATGATTACAGACATTCGTGTCT
>Locus:intergenic5743_1:3816720-3816666(-)
TTAAAACTGAGGGGGAAAAGAAAGGTGCAATATTTAGCCATTGTGTTCACTGCAC
>Locus:intergenic5932_1:3948259-3948331(+)
ATCGGCCAAAAAATATCTTGTACTATTTACAAAACCTATGGTAACTCTTTAGGCATTCCTTCGAACAAGATGC
>Locus:intergenic5970_1:3980591-3980624(+)
ATCCCATTAGCCACCCCATTATTAGAAGTTGTGA
>Locus:intergenic5982_1:3992411-3992519(+)
CCCACGAGTAAGCGTTATACTCGCAGCATTTCCTCACTTTTCAGACTTCATAAAGAGTCGCTAAACGCTTGCTTTTACGTCTTCTCCTGCGATGATAGAAAGCAGAAAG
>Locus:intergenic6037_1:4025374-4025320(-)
ACGATAAGACGCGACAGCGTCGCATCGGGCATGGTTTGCCAGATACGTCATAGAT
>Locus:intergenic6047_2:4035013-4034908(-)
GCCCTCCCGAAGGTTAAGCTACCTACTTCTTTTGCAACCCACTCCCATGGTGTGACGGGCGGTGTGTACAAGGCCCGGGAACGTATTCACCGTGGCATTCTGATCC
>Locus:intergenic6047_1:4036075-4036033(-)
ACTGCTTGTACGTACACGGTTTCAGGTTCTTTTTCACTCCCCT
>Locus:intergenic6047_3:4037017-4036930(-)
TACACGCTTAAACCGGGACAACCGTCGCCCGGCCAACATAGCCTTCTCCGTCCCCCCTTCGCAGTAACACCAAGTACAGGAATATTAA
>Locus:intergenic6063_1:4049066-4048919(-)
CGCTCTATGGGTGCTACTTTACGCCTTTGCTTTAAACAAACAATCAACCGCCATCAGTATTTGCACATTTTCAGAGTTTTATATAAAAGCAATTCACTGATTTATATAGCTTATTTGACATGCATCGCAGAATTTTCTCTGCTATTTC
>Locus:intergenic6073_1:4054642-4054537(-)
TTAGTTGCCGTGGAAACTTTTCGCCTGTCTCTGGCAGGCCTGGGATCGGTGGCAAGCACATCACGCCGGATGCGACGCAAATGCGTCTTATCCGGCCTACACGGTG
>Locus:intergenic6199_1:4135819-4135681(-)
CATCCGGCACTCTGTGCCAGTAATCTGAAACTCCCACGTTGTTCAGGAATTTTTTATCCGCTTCTGGACATTTTCTCTACAGAACAATCGTTAGCCCGGAAGGTCGAATCTGTGACTCTTATTTTCACGGACGAACCAG
>Locus:intergenic6230_1:4166431-4166476(+)
CACGGCGGTAACAGGGGTTCGAATCCCCTAGGGGACGCCACTTGCT
>Locus:intergenic6231_1:4167789-4167753(-)
TCCGCGCAGGCCGACTCGACCAGTGAGCTATTACGCT
>Locus:intergenic6231_2:4168796-4168706(-)
CAAAGCCTCCCACCTATCCTACACATCAAGGCTCAATGTTCAGTGTCAAGCTATAGTAAAGGTTCACGGGGTCTTTCCGTCTTGCCGCGGG
>Locus:intergenic6235_2:4173806-4173737(-)
GGTGCGCTCTACCAACTGAGCTATATCAGCACATCTTGGAGCGGGCAGCGGGAATCGAACCCGCATCATC
>Locus:intergenic6235_1:4173825-4173765(-)
CGACCTCACCCTTACCAAGGGTGCGCTCTACCAACTGAGCTATATCAGCACATCTTGGAGC
>Locus:intergenic6273_2:4206620-4206491(-)
TCCTCCCCGCTGAAAGTACTTTACAACCCGAAGGCCTTCTTCATACACGCGGCATGGCTGCATCAGGCTTGCGCCCATTGTGCAATATTCCCCACTGCTGCCTCCCGTAGGAGTCTGGACCGTGTCTCAG
>Locus:intergenic6273_1:4209837-4209720(-)
TGCAGCCAGCTGGTATCTTCGACTGATTTCAGCTCCATCCGCGAGGGACCTCACCTACATATCAGCGTGCCTTCTCCCGAAGTTACGGCACCATTTTGCCTAGTTCCTTCACCCGAGT
>Locus:intergenic6349_1:4261230-4261149(-)
AGTTCGGCTGTATGTAGGGTACAGCACGATGAATCTGTTAGAGGCGCAATAGTGACAGATTTGATTATCAATTCCTATTTTG
>Locus:intergenic6376_1:4277924-4277969(+)
TTGCGATATTCTGAAAAAAATGAGAATTCAGGCATAACGTCTTTCT
>Locus:intergenic6426_1:4324168-4324300(+)
ACTGTTGCCGGATGCGGCGTAAACGCCTTATCCGGCCTACGGAGGGTGCGGGAATTTGTAGGCCTGATAAGACGCGCAAGCGTCGCATCAGGCAGTCGGCACCGTTGCCGGATGCGGCGTAAACGCCTTATCC
>Locus:intergenic6489_1:4368550-4368460(-)
ATTCACCTCACATTTCATCGCAATTTCTTCATCGCCGTCATAAGCGAATCTGATTGTGCTACCATCGAAAATCTACGCAGTTGCCCAAAAT
>Locus:intergenic6529_1:4390629-4390500(-)
CTCTACCAACTGAGCTATTCCCGCTTGGGTGGTCTGTGCCTTACAGCACTTTCAAATTTTGGAGCGGGAAACGAGACTCGAACTCGCGACCCCGACCTTGGCAAGGTCGTGCTCTACCAACTGAGCTATT
>Locus:intergenic6565_1:4414431-4414389(-)
CTTTGCGTCCCTATGCGTTTACCTGTGCACAATAAATTACCGG
>Locus:intergenic6618_1:4439447-4439558(+)
AGTCCTTGCAATATATTGAATTTGGACGATTTTGTAGGCCTGGTAAGTCGTTTACGCCGCATCAGGCATAGACAAAGAGCACTTTATCAACAAACTACATTTGTACCCGTAA
>Locus:intergenic6762_1:4529937-4530039(+)
ACGTCCTGCACGTGGATACCCCAGCATCTCCATCAGCGGATCTTAGAATGTAATGGCGCGTGGCAGGTCGTTGGTTCCCAGCATAATGTAAGAAAACATCGGA
>Locus:intergenic6835_1:4570414-4570267(-)
GATACAAAAACAAAACCCCACAACATTTCTAATTTGAAAGAAAACCTTTCAGAATATTGTATAGTTACTCAGGCGGCAACAACTATTTTTTCAGGTCGATACTATAAATCAATTTTAGATAAAAATGATATCAACCATCTATTAATCA
>Locus:intergenic103_1:70228-70147(-)
AAACGCGTAACAAAAGTGTCTATAATCACGGCAGAAAAGTCCACATTGATTATTTGCACGGCGTCACACTTTGCTATGCCAT
>Locus:intergenic226_1:164563-164668(+)
GAGGGCCGGGGTGAGGGCATCAGCGCGCACGTTCACCCTCACCCTAACCCTCTCCCTCAAGGGAGAGGGGACCGATCGAGCACAAATTTTGAGAGATATCTTCTTC
>Locus:intergenic258_1:189664-189775(+)
CGCCAACAATTATTGGTGTCCACGACGTATTTGTGGTATAAAGCGCGCCGGACTTCCGATCCATTTCGTATACACAGACTGGACGGAAGCGACAATCTCACTTTGTGTAACA
>Locus:intergenic313_1:223613-223511(-)
TTTCAGCTCACTGTCGCGAGGTGGCGTATATTACGCTTTCCTCTTTCAGAGTCAACCCTGAATTTCAGGATTTTTCTCTTCAACCGAACCGGCTGTTTGTGTG
>Locus:intergenic312_1:224763-224850(+)
GACATCCACAGAACTTTCCAGAGATGGATTGGTGCCTTCGGGAACTGTGAGACAGGTGCTGCATGGCTGTCGTCAGCTCGTGTTGTGA
>Locus:intergenic407_2:271902-271833(-)
TACCTGCCTGGACTCAGGCATACTGAGGAGGCTGCCCGTCGCACTCTTTATCCTTGCTTGCCGCAAGTTG
>Locus:intergenic407_1:271985-271934(-)
CGCGGACTACTACGGAAGCTCCGCCAGCCAGCGCGTCATCGGAGCCATGCCC
>Locus:intergenic500_1:324627-324705(+)
GTATTAATAGTCTGTATCAGGAATGTTCGGGTTAAATATCAGCAAAAAGCCCGCATCATGAATACTGGATATGAAGCAT
>Locus:intergenic887_1:573919-573871(-)
AATAGGCTGATTCAAGGCATTTACGGGAGAAAAAATCGGCTCAAACATG
>Locus:intergenic937_1:606792-606684(-)
AATCGTCAAAATTCTTCGCCACCAGTCAGCACTGCCATAACTTGTCACATTGCAAAAGTAGCCAAATTGCTTCAGGCACCATCAGTTCACCATCACCAAAAAAAAGAAA
>Locus:intergenic977_1:641190-641145(-)
ACAGAAACAGTTCGTAAGGAAAAAGAACCAGACAAATATCAGGGAT
>Locus:intergenic1061_1:696458-696377(-)
GTCACTTTCGAGCAATTTTCCTTGAAAAAGAGGTTGACGCTGCAAGGCTCTATACGCATAATGCGCCCCGCAACGCCGATAA
>Locus:intergenic1074_1:707067-707145(+)
GCGCTACGCTTATCAGGCCTACATGATCTCTGCAATATATTGAGTTTGCGTGCTTTTGTAGGCCGGATAAGGCGTTCAC
>Locus:intergenic1107_1:728323-728269(-)
TGGCACCGGAAAAATGAATTTGTTTATCTGATGAAAATAGTACCGCCTTTTGTGT
>Locus:intergenic1326_1:892815-892896(+)
TTTAATCCGAGCTATAGTCTCAAACCCTGGCTAAAGTTATTCTTGCGATGCTTTTATATAGCGAGCAGTGCTGGCCGGGAGA
>Locus:intergenic1424_1:963345-963438(+)
TCAAACTTGAACGAGAGAAAAGCACCTGTCGGGTGCTTTTTTCATTTCTCTAATCTGGAACTGGAAGCTGCCTCGCAGAGTTTTGAACAGTTTT
>Locus:intergenic1576_1:1080429-1080531(+)
CCCTTGGCATTACCTCTCTTTGTTTACATTCCAACATCATTTTATAAACATTCCGCTTGTGTTTTTCTTTGCCGTAATGATAATCGCTATCACTGCGATTTAC
>Locus:intergenic1656_1:1126978-1127020(+)
TTCACCATAATCCAGGTAGACTATTCGCCTCTTTCAGCGCCTG
>Locus:intergenic1771_1:1197756-1197708(-)
ACACCATCCGTGCCCACTGGACACTCTGTCATCATTTCATCATTTCATC
>Locus:intergenic1774_1:1200434-1200581(+)
GAAAGGACTAAGGAAAAAACTGGTACCGCCAAGACTACACACAGCATAAAGTTGTGGTGTCGGGTGCCCCCGGTGCCTGGCGAAGGTTGCACACCAGGCGGGTGGGTATCCACAGAAGGTCGATTGTCAGCCTCAACCTTAACCCGCG
>Locus:intergenic1852_1:1236503-1236575(+)
CACCTCATTTCAAGCATAGAACACCTGTTAAAAACCGCGTCGCCGGAGAATTTTTTTCTTTGCGATTTCTTAT
>Locus:intergenic1901_1:1268690-1268648(-)
ATCCACACCAAGCCGGCGTTATCCGGTGAGGCGCAATGTTGCG
>Locus:intergenic1931_1:1291710-1291653(-)
TTAAAATCCCGCCAGCGGCGGGATTTTTTATTGTCCGGTTTAAGACAATTTAATAAGA
>Locus:intergenic1941_1:1299152-1299110(-)
CCGGATTGGGACCCTGCACAGGCTCGGAGACTTTCTGCTGTCA
>Locus:intergenic2073_1:1380979-1380892(-)
CTACCTTGCCTGAATGCCAGATGCGATGCTAGCGCATCTTATCCGGCCTACATTTATAGATCGGATAAAGTACTCGCGCCGCATCCGG
>Locus:intergenic2163_1:1433719-1433686(-)
AAATGTGAACTCCGTCATTACACAAAAAGTGTCA
>Locus:intergenic2466_1:1642357-1642486(+)
GCGGGACGCACGTGGTGGGCGTTCGGAATAAGGCAGCCTGACAGAGATTATCCAGTGCCGATAGTCGAGACTGAGAGCTTTCTTAACCTCGAACCCGCGCCTGCGGTAAGAATGAATCAGCCATTCGGCC
>Locus:intergenic2485_1:1647203-1647071(-)
CGTTATGGTCTGACTTTTCAGGGAAATATCCTTTCAGTAAACTGTCAGTTCCGGATGCGCACCCGTGTCCGGCGCACGCACTCCACCTCACCCGTGGAGAACTCCTTAATTACTAACCTTAGCTTTGTTGATT
>Locus:intergenic2485_2:1647531-1647441(-)
ACACTGTTTTTGGTTTTAACTGTTCCGCGTGCGCTCAGCCGCATTCACCACATCACAAAATTCACTTTAAAAAGGGCGGCAGAGCAGTCAC
>Locus:intergenic2775_1:1821522-1821486(-)
TGGTTATCTATCCAGTGTAACAGGCGGGAAGCGATTA
>Locus:intergenic3294_1:2151877-2151910(+)
GATAAAATAGTTTCCTGTGTTATTACTGGATGCG
>Locus:intergenic3306_1:2166567-2166621(+)
GTGGCAGCCGTTAGTATTCGCTGTCCCCATTGCAAGCTCCTGGTGGTAACCACTG
>Locus:intergenic3338_1:2184790-2184919(+)
CTTCAGCCCAGGATGATTCTTAAATCAGCTATTTCCGCTGACTCTCTGCTCGCTAAGGATGCTTTTAGGGCATCCTTTCATTTACACTTTTTACGAAATCATGGGATCACTAACAAAATATCGCTTGTCA
>Locus:intergenic3401_1:2230854-2230770(-)
CGCTGGTTTTGCGCAAGAAACGGCAAACTGTTTGCCGGGAATTTCGACACCAGGAGAGGGCTGGCAAGCCGGACAAGGCGTTCAC
>Locus:intergenic3421_1:2245003-2244922(-)
AATTTAACATTTGGATTGATAATTGTTATCGTTTGCATTATCGTTACGCCGCAATCAAAAAAGGCTGACAAATCAGAGGCTG
>Locus:intergenic3497_1:2302618-2302471(-)
CGTCGCATCAGGCAACCGGCTCGGGCGTTGGATGTCGGATGCGGCGTGACCGCCTTGTCTGACCTACGGGGTGCCGCACTTCACAGCGGTGTAGGCCTGATAAGACGCGCCAGCGTCGCATCAGGCAACCGGCTCGGGCGTTGGATGT
>Locus:intergenic3510_1:2314868-2315018(+)
AGACGCGTTAGTGTCTTATCTGGCATTTGCACCGATTGCCGGATGCGGCGTAAACGCCTTATCCGGCCTACGATTCCCATTATTTCAACAAATTACATTAAAGTAGGCCAGATAAGACGCGTCAGCGTCGCATCTGGCATTTGCACTGAAT
>Locus:intergenic3701_1:2463207-2463060(-)
ATAGAATCAAGTAGCCTACAGGGCGGCGATTACCAGGCTATGATCAAATCAGCAAATCAGGGCGTCTGGACATCAGTTGACGTGCTGTTACAATCGCCCACACCTAAACAGGCGGATACGGTATCGTTCCGTCATGGATGGCAAACTG
>Locus:intergenic3738_1:2491690-2491774(+)
CCAAATAATTTTATGACCACAACCTGTCGTATTGTGGTCATAAAAAATTGTCGGCTGGAGGGAGTTAAATCCTTTACCTCAATAT
>Locus:intergenic3849_1:2559121-2559082(-)
GACCGGGAGGCTAAAAAACTCCCGTCGCCTAGAATTCTTA
>Locus:intergenic4027_1:2680883-2680811(-)
TTCACTAAACCTTGTTTAGTTAATTGCGTGATTATTCCGCGAAAACATTGCCAGATTGTTCAATACACTGCCA
>Locus:intergenic4039_1:2689416-2689308(-)
AGTACGTTACCAAACTATTTTCTTTATTGGCACAGTTACTGCATAATAGTAACCAGTGGCTCATTCACCGACTTATGTCAGCCCCTTCGGGACGTGCTACATAAAATAC
>Locus:intergenic4088_2:2724334-2724466(+)
TTAGCTCAACGCATCGCTGCGCTTACACACCCGGCCTATCAACGTCGTCGTCTTCAACGTTCCTTCAGGACCCTTAAAGGGTCAGGGAGAACTCATCTCGGGGCAAGTTTCGTGCTTAGATGCTTTCAGCACT
>Locus:intergenic4088_4:2725169-2725253(+)
CTGCATCTTCACAGCGAGTTCAATTTCACTGAGTCTCGGGTGGAGACAGCCTGGCCATCATTACGCCATTCGTGCAGGTCGGAAC
>Locus:intergenic4088_1:2725667-2725796(+)
CACCGTAGTGCCTCGTCATCACGCCTCAGCCTTGATTTTCCGGATTTGCCTGGAAAACCAGCCTACACGCTTAAACCGGGACAACCGTCGCCCGGCCAACATAGCCTTCTCCGTCCCCCCTTCGCAGTAA
>Locus:intergenic4088_3:2726931-2726976(+)
AGGCTCTGGGCTGCTCCCCGTTCGCTCGCCGCTACTGGGGGAATCT
>Locus:intergenic4214_1:2798577-2798679(+)
ATCCCCCTACCCCGTCACGCTCATATCCAGGGTAATTTCGACCACTATTTGCTATATATTGTGTGGTTGAATCTTTTTTCAACTACATCTAGTATCTCTGTAT
>Locus:intergenic4238_4:2815799-2815835(+)
GAGAATATGGTGCATCCGGGAGGATTCGAACCTCCGA
>Locus:intergenic4238_1:2815868-2816006(+)
CTGAGCTACGGATGCATCGGGAAAACTTATTCTACTGCTGATATTGATACCGCTACTAAAGCCATATCAATTAAGAGATGGTGCATCCGGGAGGATTACTCGCCTTGCGGCTCGCCCTTCGGGCCGTTGCTAAAGCAAC
>Locus:intergenic4238_3:2816014-2816092(+)
TCCCTAGTGCCTGCGGTTAATTCCGCTACCTCTTCGATACCTTCATTGCTGAAGATTTCGGAGAATATGGTGCATCCGG
>Locus:intergenic4238_2:2816526-2816634(+)
CGCTCGGTTCGTAGCCGAGTACTCTATCCAGCTGAGCTACGGATGCAAATGGCGGTGAGGCGGGGATTCGAACCCCGGATGCAGCTTTTGACCGCATACTCCCTTAGCA
>Locus:intergenic4322_1:2882365-2882494(+)
TCAAATCTGCAAGTTATTCGTTTTATTATTAAAGAAACTTTTAGTTATAATAATTACCATGAATTTTATTACATAAAATATTCATACTGTGAATATAAAATCTCATACCGGGAAATTAAAAGAAGATGTA
>Locus:intergenic4324_1:2885370-2885511(+)
GAATTGTTTGGGTTCGAACGCTGGCCTCAGGTTGATAGAAATATCGCCTGGGGCTTTTGTCCATCTGGAACCTCGCGAATGCTTAACGCCAGACAGCCTCAAGCACCCGACGCCATTCTATACCTGATAATTCTTCCCGCGG
>Locus:intergenic4345_1:2902136-2902031(-)
TTGCGAAAACAGGTGTTCCCCGCGCCAGCGGGGATAAACCGGAGCCTGACGAGACTACTGAGGCCGTTCTGTCGAGTTCCCCGCGCCAGCGGGGATAAACCACCAT
>Locus:intergenic4514_1:3029217-3029307(+)
CAGGTTCTCTTCTCATTTTCGTGGTTTAACCACGATTATGTGATTGCCTCCGCAATTCCTGTCTCTAACTCCCCTTCCTCGCAAAAACTGG
>Locus:intergenic4557_1:3054248-3054140(-)
GTCGGGATAATGTCAGTGGGAGTTCTGGTAGTTGCGTCATGGCTGGTGCCAGATAAGAAGGGAATCTCCGAGATGCCGCCGCAGGCTGTAACCCTTGAACCCTTGGTTC
>Locus:intergenic4596_1:3079773-3079854(+)
GGAACATCCTTTTGCCGCTTCAGAAATCTCTGGATCATGCTCGCATGTTGCGCAATCTACTCGCCCGTCCGCTGCGCTTTTC
>Locus:intergenic4619_1:3090921-3090882(-)
GCGCCCAGTATGCGTGGAAAGAAGGGCGCTGTCACTCAGA
>Locus:intergenic4629_1:3096505-3096472(-)
CTTGCGCGTCTTATCAGACCTACAACCGCTGCCA
>Locus:intergenic4643_1:3103668-3103590(-)
GGATTCTATCAACTTCGCGGACTGGTTTTTTGTTACCTGTGGCAAATAATTGCAAACATTCCCAATTTGCAAAACGAAA
>Locus:intergenic4682_1:3134633-3134678(+)
ATCCCCGTACTGATTATTCTTCATAATCAGTACGGGGTTGCTACAA
>Locus:intergenic4725_1:3161678-3161564(-)
GTCGTCATCCGGCAGCGTATTCAACCCCCGGAAACGATAAAAATTCCCTTGAAACCGTTGTTTATTCATGCGTTGCGATTAACAATACGCTTTTCCAGAGAGCGGCTTTTAACAA
>Locus:intergenic4738_1:3170379-3170511(+)
GAGGAATGGCTATCAGTATTGTCATTTTCAGAAAATATTTATCCTGCATCGGTGAGTCAGAGTAAGATCAGACTTTTGCTAAATTCGCAAAAGACTTTGCACATTTTGCTAATTTCACCGTACCGCTCTGTGA
>Locus:intergenic4806_1:3208643-3208715(+)
GAAAGCCTCGTGTATACTCCTCACCCTTATAAAAGTCCCTTTCAAAAAAGGCCGCGGTGCTTTACAAAGCAGC
>Locus:intergenic4907_1:3268472-3268424(-)
CGCCGATGGCCCGCGCAAGCGGGATCAGGTAAGGGTGAAAGGGTGCGGT
>Locus:intergenic4920_1:3276701-3276830(+)
GTAAAACTTTCGTTTCATTTCGTTTTGCCTATTAACGCCTTTCTATTAAGCAAATGCAAGCCCACCTTGCCCATTGACGCAAGCTACTCTCGTTTCAGTGACTTTCATTATGTTTCTTTTGTGAATCAGA
>Locus:intergenic5142_1:3416793-3416898(+)
CTTCCCACCAGAAATATACTCACGCTAACAATCATTATTCTGCTTAGTAAAACACGCGTAAATATTTTGCGCCAAAATGTGGCGCATGTTTCATTTTCGCACCATT
>Locus:intergenic5150_4:3421744-3421840(+)
TACGGCGTTTCACTTCTGAGTTCGGCATGGGGTCAGGTGGGACCACCGCGCTACGGCCGCCAGGCAAATTCTGTTTTATCAGACCGCTTCTGCGTTC
>Locus:intergenic5150_1:3422747-3422822(+)
TTCCGTCTTGCCGCGGGTACACTGCATCTTCACAGCGAGTTCAATTTCACTGAGTCTCGGGTGGAGACAGCCTGGC
>Locus:intergenic5150_2:3424353-3424440(+)
TCACTATCGGTCAGTCAGGAGTATTTAGCCTTGGAGGATGGTCCCCCCATATTCAGACAGGATACCACGTGTCCCGCCCTACTCATCG
>Locus:intergenic5151_1:3425268-3425208(-)
GAACCTGCGGTTGGATCACCTCCTTACCTTAAAGAAGCGTACTTTGCAGTGCTCACACAGA
>Locus:intergenic5150_3:3426632-3426779(+)
GTTATCCCCCTCCATCAGGCAGTTTCCCAGACATTACTCACCCGTCCGCCACTCGTCAGCGAAACAGCAAGCTGTTTCCTGTTACCGTTCGACTTGCATGTGTTAGGCCTGCCGCCAGCGTTCAATCTGAGCCATGATCAAACTCTTC
>Locus:intergenic5321_2:3517230-3517170(-)
TTCAGTTGCCAAACCCGCTGGAGTATTGAGATAATTTTCAGTCTGACTCTCGCAATATCTT
>Locus:intergenic5321_1:3517451-3517397(-)
GTGTTTCATCTATTTGACGCGCGCAGGTATTTAGCATACAAGGAGTACCGATTTG
>Locus:intergenic5470_1:3637768-3637849(+)
CGGAGTTCCACCCCGGGGCTACCGCTCCCGATACGCTGCCAATCAGTTAACACCAGGTCCTGGAGAAACCGCTTTTGTGGTG
>Locus:intergenic5472_1:3638820-3638862(+)
ACTTTTTCGCGCGTTATCCCTTACGCGTTCATACTTTTCAGGA
>Locus:intergenic5485_1:3646298-3646154(-)
CAGTGGCTAACATTGCAAGAATTAGCGATTTCTTCAGCTGGCGGAGGGAGCACTTCGGTATATATCGCAGTGACGATTTATATACTTTCACTGGGTCATCGTCATATTAAGCCTTGTCCGAATCCGGATGTAAAAAAACCGACTT
>Locus:intergenic5564_1:3703950-3704037(+)
GGTATACAGATTGTTGACAAAGTGCGCTTTGTTTATGCCGGATGCGGCGTTAACGCCTTATCCGGCCTACAAAATCGTGCAAATTCAA
>Locus:intergenic5581_1:3717159-3717105(-)
AGGGTATCCTGCAAGCCTGTCCTGGACTATCCTTGTCACGTCAGACACGCGTGTG
>Locus:intergenic5672_1:3775189-3775231(+)
GACATCTCCCCCCACAAGAATTGGCCCTACCAATTCTTCGCTT
>Locus:intergenic5831_1:3881840-3881753(-)
CCTCAAGCAGGGTCTTTTCGACGTACGTCAACAATCATGAATGTTTCAGCCTTAGTCATTATCGACTTTTGTTCGAGTGGAGTCCGCC
>Locus:intergenic5927_2:3940652-3940610(-)
ACATCGTTTACGGCGTGGACTACCAGGGTATCTAATCCTGTTT
>Locus:intergenic5926_1:3944391-3944463(+)
ACCGGAGTGGACGCATCACTGGTGTTCGGGTTGTCATGCCAATGGCACTGCCCGGTAGCTAAATGCGGAAGAG
>Locus:intergenic5927_1:3944592-3944523(-)
AACGCATCGCTGCGCTTACACACCCGGCCTATCAACGTCGTCGTCTTCAACGTTCCTTCAGGACTCTCAA
>Locus:intergenic5970_1:3980300-3980339(+)
CAAAACGCACAAACCGTAACCAAACGCGCAATTTATTTAA
>Locus:intergenic6019_1:4014346-4014304(-)
ATAAATTTACCCACCAAAAGTGATGCAAATCACATAAATCACC
>Locus:intergenic6047_2:4034320-4034239(-)
TTCGCACCTGAGCGTCAGTCTTCGTCCAGGGGGCCGCCTTCGCCACCGGTATTCCTCCAGATCTCTACGCATTTCACCGCTA
>Locus:intergenic6047_1:4037091-4037007(-)
TGTTGCTTCAGCACCGTAGTGCCTCGTCATCACGCCTCAGCCTTGATTTTCCGGATTTGCCTGGAAAACCAGCCTACACGCTTAA
>Locus:intergenic6230_1:4166257-4166299(+)
GATTGTCTGATAGAAAGTGAAAAGCAAGGCGTTTACGCGTTGG
>Locus:intergenic6231_2:4169411-4169366(-)
TCAGCACTTATCTCTTCCGCATTTAGCTACCGGGCAGTGCCATTGG
>Locus:intergenic6231_3:4169639-4169552(-)
CTTCTGCGTTCTGATTTAATCTGTATCAGGCTGAAAATCTTCTCTCATCCGCCAAAACAGCTTCGGCGTTGTAAGGTTAAGCCTCACG
>Locus:intergenic6231_1:4169708-4169594(-)
GAGTTCGGCATGGGGTCAGGTGGGACCACCGCGCTACTGCCGCCAGGCAAATTCTGTTTTATCAGACCGCTTCTGCGTTCTGATTTAATCTGTATCAGGCTGAAAATCTTCTCTC
>Locus:intergenic6273_1:4208581-4208473(-)
GTTTCAGGTTCTTTTTCACTCCCCTCGCCGGGGTTCTTTTCGCCTTTCCCTCACGGTACTGGTTCACTATCGGTCAGTCAGGAGTATTTAGCCTTGGAGGATGGTCCCC
>Locus:intergenic6298_1:4231611-4231728(+)
CGGATTTTTCATCCACTCCTGGCGGTCAGTAGTTCAGCTAATAAATGCTTCACTGCGCTAAGGGTTTACACTCAACATTACGCTAACGGCACTAAAACCATCACATTTTTCTGTGACT
>Locus:intergenic6428_1:4325000-4325141(+)
GACGTTTTAAACGTATCAGAAGACGTTATTTATTCTGATAAAAAACAACACACTAAATATAAAATTATTTCTTGCAGTAATTATAAAAGCCGAAAACAGAACTCAAAAACAATCTGGCTAAATAAAATAACAAAATTTGCTT
>Locus:intergenic6445_1:4339793-4339718(-)
CTGAAAAGCAGAGTTTTCGGCCTCATGATACTCGGAGAGTCCCCTCGCCCCTCTGGGAAGAGGGTGAAAACCGTGC
>Locus:intergenic6677_1:4476468-4476432(-)
TACTCTTATTGTCACACACCACTGACATTGCCTCCAC
>Locus:intergenic6805_1:4552531-4552498(-)
CTACAACGGGCAATTTTACGGCCCCCGTTAATCT
>Locus:intergenic158_1:121863-121950(+)
TTTTATAGTTTAATAATCGTTAAAAAACTCCTTTCCTACGTAAAGTCTACATTTGTGCATAGTTACAACTTTGAAACGTTATATATGT
>Locus:intergenic178_1:136934-137036(+)
TTAAAGAAGATAAACGTTAGCACACTGCGAGCGAGGCGACGACCATTATTGTCGATTAAATTGTGTCTGCGGCTTGACCTTCCCGTAAGGGGAAGGACTATGC
>Locus:intergenic178_2:136934-136976(+)
TTAAAGAAGATAAACGTTAGCACACTGCGAGCGAGGCGACGAC
>Locus:intergenic261_1:190829-190742(-)
CCGGCATTAAACCGCACAGATATAAAAGTGAAAAAGGGGGCCATATGCAGGCCCCCTAACCAAACGTGTACTACCTGGTCTATAAGGG
>Locus:intergenic313_3:223498-223411(-)
TCCGCCGTGTCGATGGAGGCGCATTATAGGGAGTCGGCTCAGGAAGACAAGCGGAAAAATGCATTTTTATTTCAACCGCTCATCTTTT
>Locus:intergenic312_2:226252-226288(+)
GGGAGTGAAAAAGAACCTGAAACCGTGTACGTACAAG
>Locus:intergenic313_1:227231-227195(-)
CGCTTAAACCGGGACAACCGTCGCCCGGCCAACATAG
>Locus:intergenic313_2:227535-227457(-)
ACAGTTGCAGCCAGCTGGTATCTTCGACTGATTTCAGCTCCACGAGCAAGTCGCTTCACCTACATATCAGCGTGCCTTC
>Locus:intergenic312_3:228862-228943(+)
GAACTGCCAGGCATCAAATTAAGCAGTAAGCCGGTCATAAAACCGGTGGTTGTAAAAGAATTCGGTGGAGCGGTAGTTCAGT
>Locus:intergenic312_1:229000-229147(+)
CGCCACTTATTAAGAAGCCTCGAGTTAACGCTCGAGGTTTTTTTTCGTCTGTATATCTATTATTGCCAGAATCGCAAAAATCCTCTGCATTTTACGCTCTTTTTCCTCAACAGTCTGAAGCCCATAATCACCTCAGTTAACGAAAATA
>Locus:intergenic411_1:274522-274450(-)
AAACATCCAAAGAAGGTTTGTTATACCGCGTTTGTTAACAGAATGCAAAGTCAACCCTGCACCAGACGCAGAT
>Locus:intergenic427_1:281408-281321(-)
TCGGAAGGGAAGAGGGAGTGCGGGAAATTTAAGCTGGATCACATATTGCCCCTCACCCCGGCCCTCTCCCCAAAGGGGCGAGGGGGAA
>Locus:intergenic508_1:330725-330833(+)
TATTGCATAAAACCGCGCCATGTCTGCATATGGCGCTGTTTCTCCTACCTCTTGATACGTTATATCTATACGGTTAAGCCCTTAGTATCTATTGATGATTACCAGACAA
>Locus:intergenic526_1:344234-344363(+)
TGCAAGTTGTTATTCCACCTGAGAGTGAATCGCAATGCAGGTAATCATTTCATCTGTATATCTGTATGCCAACTGGCATTCCATCTCTTTTTTCGCCGATATTTTGTTGTGATCGGCGACACTTCGCTTA
>Locus:intergenic575_1:377676-377607(-)
GGTTTACCCCGTCCACTTCAGGCGGGGGTTCTTAATACTCTCCCCGGGCAGCCGTCCGGGGGATTAACCC
>Locus:intergenic593_1:389246-389213(-)
ACGCATAATAAATATCACAAACACAAACCAGATA
>Locus:intergenic607_1:398687-398645(-)
CACGCTTCGGGAATATTCCCAACATCAATTTACCATGATTCTG
>Locus:intergenic665_1:430340-430235(-)
CGGGATTTATTCCCGGCATTTCTGATTGTTAACAACGTGTGCTTTGTTCATGCCGGATGCGGCGTAAACGCTTTGTCCGGCCAACAAAAGCACGTAAATTCAATAT
>Locus:intergenic705_1:454283-454193(-)
CGGGATGTTCTTATAATCAATCACATTCCCTGTTACCAGAATCATCCCGAAAGCATTCAAATAGGACGCGGCATTATAGCGGCATCACTTT
>Locus:intergenic936_1:606924-607008(+)
CTTTCCGGTTTCAGGTTTACTCTGAGGTCTGGAAAGATGAAGCCCCAGGAGATATTTCTATCAACCCTGGGGCTGCCACTCCAAA
>Locus:intergenic1253_1:844947-844845(-)
ATGCGCTACGCTTATCAGGCCTACAGGATATCTGGCAACTTATTAAAATTGCATGAACTTGTAGGACGGATAAGGCGTTCACGCCGCATCCGGCAAAAAAGCC
>Locus:intergenic1264_1:851951-852002(+)
GCGAGCCGCCGTTCAGGTCAACTACTGACGAACAAATCTTTTGCGAAGGGGA
>Locus:intergenic1361_1:914413-914338(-)
GGGCTCTGGCGAACAAAATCGCCGCTGCGCGGTGCCCTCGACTTATCCCTTACGGCTACCGGGTCGGGCGCGAGGT
>Locus:intergenic1360_1:914340-914373(+)
CTCGCGCCCGACCCGGTAGCCGTAAGGGATAAGT
>Locus:intergenic1412_1:956688-956736(+)
ATCGGCTTTTTGCTAATAATCCGAGAGATTCTTTTGTGTGATGCAAGCC
>Locus:intergenic1547_1:1061765-1061693(-)
TTGCCGGATGCGATGACGCATCTTAACCGGTCTACAAAGATTACAGTTCCTGTGGGCCGGATAAGACGTTCAC
>Locus:intergenic1577_1:1080570-1080441(-)
CCCTTAAACGTTTTTCTGAGTCAATCTATGCAAAGAAAAGTAAATCGCAGTGATAGCGATTATCATTACGGCAAAGAAAAACACAAGCGGAATGTTTATAAAATGATGTTGGAATGTAAACAAAGAGAGG
>Locus:intergenic1589_1:1091754-1091610(-)
TTTGAAAAAGGCATTGGGATTTATGCCGTATTCCTGAAGATCCTCATCATTGGAATGGATTTTCGGGCGAGAAAAGGATTTTATATGGACACTCTGCTCATCATTTCTTCTTCTCATCATCAACAATTCACGTCTCTCTTCCGCG
>Locus:intergenic1712_1:1156977-1157064(+)
TTACTCTGTGTAATAAATAAAGGGCGCTTAGATGCCCTGTACACGGCGAGGCTCTCCCCCCTTGCCACGCGTGAGAACGTAAAAAAAG
>Locus:intergenic1774_1:1200520-1200667(+)
TTGCACACCAGGCGGGTGGGTATCCACAGAAGGTCGATTGTCAGCCTCAACCTTAACCCGCGTGCGCTGAGCCGCATTCACCACAACGCTAAGGATTCTCTCTGGTTGAAAATACTTAGCTGTTATGTGCCTGTCTTTTCACCACTTC
>Locus:intergenic1824_1:1223354-1223459(+)
GCCTTAAGGTGTAAAGGGGGAGGTGGAAATAGCAATGAGGAGTATCAGCAAGAATACTCGCCGCTTTACCACAACGTGGATGAGAGGGATGAAAAACTCAAGGCAG
>Locus:intergenic1843_1:1229986-1229839(-)
AATCTGCCTGAAGTTATACTGTTTTTATATACAGTAGTCTGTTCTTGCCAGCAGATCAATACTGATTCAGGCTATCAATATTTGTCGCTGCATAGGCTGCTGATTTTTCGTTCTCTTATCTTGTGCTCACGTGGCCTTCTGGCGACGA
>Locus:intergenic1919_1:1285969-1285888(-)
AAGCGCGCAGCGCTGAGTAATCCTTCCCCCACCACCATCGCTTCCTTAAATAATCAAAACCTGTTACTCCGAGCTAATTTTG
>Locus:intergenic1918_1:1285992-1286133(+)
GGCAACGCTCTCTCGCTGGCGCTCAAGTCGAACCTTGGTCGAAGCTTCTCATCCTTCCCCGCTTGGGCAGAATATTTGATTGCGGATTCGTTTGAGAATTCCGGGGCTTTTGAAAGTGATGGTGGTGGGGGAAGGATTACTC
>Locus:intergenic1920_1:1286714-1286846(+)
AAACTTTCACAATCTCACCGAAGTTACCACATCGCTGTGGTGAATTATGGTGGTGGGGGAAGGATTCGAACCTTCGAAGTCGATGACGGCAGATTTACAGTCTGCTCCCTTTGGCCGCTCGGGAACCCCACCA
>Locus:intergenic2082_1:1388628-1388670(+)
TCTCTGGTTCAGGAAGTATTACAGGCAGTGTTGTGCAAATTTT
>Locus:intergenic2089_1:1391230-1391176(-)
TTAAAATTGATGCGTAATTATTTGTTTCGCCTTAAAGAAATGCAAACAACTTCCA
>Locus:intergenic2159_1:1432846-1432696(-)
TTGCCCCATTTTTGCCACCGAAAAAAATTCCAAAACGTCTCAATCAAAGTCAAACCAACCGCAGCACGTTCTTGCATACGACGTGACTGCGGTTTTTCAACTATTCAGATACATCACTCCCATCACATTCATTCCTCCGCATCAAAGGCAT
>Locus:intergenic2164_1:1435194-1435236(+)
TTGCCACTGATTTTCCAACATATAAAAAGACAAGCCCGAACAG
>Locus:intergenic2311_1:1542210-1542093(-)
GCTTTCTTATCTATTCTTTCAATCAGCACTTCACCCAATTCATCCTTAATTCTAATAACTGGCTATTGCGCCTTACCTCGTGTTTTGTCTTTTTTTCATTACCAATGTGTGCATGTGA
>Locus:intergenic2458_1:1638811-1638892(+)
TTTATACAGGAAAAGCCTATGTCAGAACGTAAAAACTCAAAATCACGCCGTAATTATCTCGTTAAATGTTCCTGCCCAAACT
>Locus:intergenic2520_1:1668999-1669140(+)
AATACCCGTCCGGACTTATTGCCAGCTCAAACCAACGTTAATAGCCATCCTAAAATAGACGAAGCGCCAGCCAATTCCCGCAGCGCGTCTAGCGTCATCAGGATTATAAGTACCCAAATAAACGGATTCATTTTGCTGTGTG
>Locus:intergenic2672_1:1766772-1766817(+)
AATAGCGCACTGAAAGGTGATGTTTGTTTACTCTATGGATTTCGTG
>Locus:intergenic2690_1:1777433-1777565(+)
TACACTGAATGCAAGATTGTACGGTCATGGAATAACTATATTGCCGCAAATTGCACTTTTGTTTTAGCGATCGCATTTTTTTTGCAAGATTGTTGGCAAGGAAAACAGCTTGCTCCGTCGAAAACCCCGCACC
>Locus:intergenic2779_1:1823970-1823925(-)
CGCAGAAATCATTCTGCGGGTATTAAGTTGCTTTCTTATAAATTAA
>Locus:intergenic3057_1:1986664-1986577(-)
AAATATAAACTTCAATTATTAAAAATACGAATGGGAATAAAACGCATTACCGCTATTTCTTTAATCAGCGAAGATCCCCTCGCTGATT
>Locus:intergenic3064_1:1989645-1989705(+)
CGCTTTTCCTTGTGGATCTCAACTCGCCAGCACCTATCTTACATGCCGGTCCGTATCAGAG
>Locus:intergenic3200_1:2076180-2076234(+)
ATAGTGCCATTAACCACAGAAACAGCACTGTTGTCCTGTATTAAGCAGGCAAGAG
>Locus:intergenic3235_1:2096409-2096370(-)
TATTTTTATCACTTATCCTATAGCATTCACGAGGATTATC
>Locus:intergenic3255_1:2116660-2116546(-)
AAACGCCTTATCCGTCCTACGGTTCTGTGCTCGGGACCTGTAGGCCTGATAAGACGCGTCAGCGTCGCATCAGGCACTGAATGCCGGATGCGGCGTGAACGCCTTATCCGTCCTA
>Locus:intergenic3530_1:2345211-2345340(+)
CCTACGGCTCGGTTTGTAGGCCTGATAAGACGCGCCAGCGTCGCATCAGGCTCCGGGTGCCGGATGCAGCGTGAACGCCTTATCCGGCCTACGGCTCGGATTTGTAGGCCTGATAAGACGCGCCAGCGTC
>Locus:intergenic3609_1:2403474-2403393(-)
AAAGCGTGTCACAGATCAAGAAAATACTCTCTTTTGGGGGGAGGAATCGACACAAATTCCTGTCAAAATAGACCCGTATTTT
>Locus:intergenic3609_2:2403514-2403436(-)
ATACGTAAATTTGTTGCTGCGTTTTTGTTATGGAATGACAAAAGCGTGTCACAGATCAAGAAAATACTCTCTTTTGGGG
>Locus:intergenic3701_1:2463159-2463087(-)
TCAGCAAATCAGGGCGTCTGGACATCAGTTGACGTGCTGTTACAATCGCCCACACCTAAACAGGCGGATACGG
>Locus:intergenic3912_1:2598996-2599068(+)
TGCGCTTGCGGCCAGCATACCTCACTTCTCGTGATCAAGATCACATTCTCGCTTTCCCCTGCGACACGGGTGT
>Locus:intergenic4007_1:2665964-2665904(-)
TACAGACATCGGGAAGCAGGCTCGAATATTCTTATTTTTCAACTTGCACCAACATTCGATT
>Locus:intergenic4153_1:2765652-2765571(-)
ATCTATCTGAAGATTTTTTCAATGCACATAGATTGCAGAATCTTTCTGAACTCACAGCACCATTTACCGGGAAAGGCATCAT
>Locus:intergenic4218_1:2802612-2802723(+)
ATATTCAGGCGTTTTTTCGCTATCTTTGACAAAAAATATCAACTTTCTCGATTTGCTCTCAGCCCTTATATCACGGGAAATTCCGGCGATTTGCTCGCATCAATATTCATGC
>Locus:intergenic4239_1:2816242-2816188(-)
TTCGAATCCTCCCGGATGCACCATCTCTTACTTGATATGGCTTTAGTAGCGGTAT
>Locus:intergenic4261_1:2830382-2830313(-)
GTAGTCAAAATGACTATCAATCAAATGGTCGATATGACAATATCTATAGTCAAATTGACAGTGAGGCAAA
>Locus:intergenic4316_1:2876131-2876239(+)
TCCGGATTTATAAAGCTGACGGTTTATCCCCGCTGGCGCGGGGAACTCGCAGGCGGCGACGCGCAGGGTATGCGCGATTCGCGGTTTATCCCCGCTGGCGCGGGGAACT
>Locus:intergenic4704_1:3150046-3150178(+)
ATAATATCAAAACGACGTCGAATTGATAGTCGTTCTCATTACTATTTGCATACTGCCGTACCTTTGCTTTCTTTTCCTTGCGTTTACGCAGTAAAAAAGTCACCAGCACGCCATTTGCGAAAATTTTCTGCTT
>Locus:intergenic4906_1:3268180-3268309(+)
TTCATCTTTCTGCCCCTCCAAAAGCAAAAACCCGCCGAAGCGGGTTTTTACGTAAATCAGGTGAAACTGACCGATAAGCCGGGTTCTGTCGTGGACAGTCATTCATCTAGGCCAGCAATCGCTCACTGGC
>Locus:intergenic4982_1:3316436-3316514(+)
TTTATTGCTAATCATGTGAATGAATATCCAGTTCACTTTCATTTGTTGAATACTTTTGCCTTCTCCTGCTCTCCCTTAA
>Locus:intergenic5077_1:3375611-3375530(-)
GCAAAATCTGGTAAACTATCATCCAATTTTCTGCCCAAATGTCGGGTATTGCTCATTTTTTGTTTGATTTTCGAACAAAGAG
>Locus:intergenic5107_1:3390396-3390318(-)
ATAGGGCGTTCACGCCGCATCCGGCAGCCGTTGCCTGATGCGACGCTGTGCGTCTTATCAGGCCTACAAACGGAACATA
>Locus:intergenic5137_1:3411582-3411501(-)
ATTAGCCTCTCGTATAAATACACATTAGGTGATAGATTAACCTTCGCTATTTTCTCACTCTGTGTCGAATATATTTATTTCC
>Locus:intergenic5150_3:3422718-3422847(+)
TCAAGCTATAGTAAAGGTTCACGGGGTCTTTCCGTCTTGCCGCGGGTACACTGCATCTTCACAGCGAGTTCAATTTCACTGAGTCTCGGGTGGAGACAGCCTGGCCATCATTACGCCATTCGTGCAGGTC
>Locus:intergenic5150_2:3422962-3423100(+)
GGCACCGGGCAGGCGTCACACCGTATACGTCCACTTTCGTGTTTGCACAGTGCTGTGTTTTTAATAAACAGTTGCAGCCAGCTGGTATCTTCGACTGATTTCAGCTCCACGAGCAAGTCGCTTCACCTACATATCAGCG
>Locus:intergenic5150_1:3424646-3424691(+)
TCAGTTAATGATAGTGTGTCGAAACACACTGGGTTTCCCCATTCGG
>Locus:intergenic5468_1:3637270-3637354(+)
ACATGCAAATTCAATAGATTGCAGAGATTATGTAGGCCTGATAAGCGTAGCGCATCAGGCAATTTTGCGTTTGTAATCAGTCTCG
>Locus:intergenic5470_1:3637792-3637885(+)
CTCCCGATACGCTGCCAATCAGTTAACACCAGGTCCTGGAGAAACCGCTTTTGTGGTGACCAACATACGAGCGGCTCTATAGATAGTGTAGGAG
>Locus:intergenic5507_1:3654879-3654825(-)
AAATATCTGATTTTGATATTTTCCATCAACATGACATATACAGAAAACCAGGTTA
>Locus:intergenic5515_1:3661862-3661772(-)
AACTCTTCCCTGATGATTTCTGCCGGGCTACCGGCTAGTTCTCTTTCGCAGTTTGCCAGGCGGTATCGGTATTTTCAGGAGGAAAAGACTC
>Locus:intergenic5536_1:3677298-3677406(+)
GGTAAATTTCCTCACTCCACAACGGAATCTTTCAGGAATACGTTCTGGCTCAAAAAAATAATGGAACACTGTTTTAATATGGTTGACCAGCAAACCACCACAGCGCAAA
>Locus:intergenic5544_1:3683655-3683697(+)
GGAAATCCCAGATTGCCGCCCGAGTATACCCGATCGCAGCGGC
>Locus:intergenic5567_1:3706497-3706395(-)
TGGCGAGTAATCCTCTATCACCGACCAAATTCGAAAAGCCTGCTCAACGAGCAGGCTTTTTTGCATCTGCAGCTCATGAGGATGAGAACCTCCGGGGGCAGGG
>Locus:intergenic5673_1:3775213-3775156(-)
GCCAATTCTTGTGGGGGGAGATGTCTGGTAAAGAAAAGGGCAATCCTCATCAGAGAAT
>Locus:intergenic5970_1:3980840-3980882(+)
GAACCCCGCTTCGGCGGGGTTTTTTGTTTTCTGTGCATTTCGT
>Locus:intergenic5975_1:3984661-3984619(-)
AAAAAAACGCCTGCTCTTATTACGGAGCAGGCGTTAAAACAGG
>Locus:intergenic5988_1:3998212-3998251(+)
TCATTCAGATTCAATAAATTGCAACGTCATGTAGGCCGGA
>Locus:intergenic6037_1:4025428-4025395(-)
GCCGGATGCGGCGTAAACGCCTTATCCGGCCTAC
>Locus:intergenic6054_1:4042142-4042181(+)
GATAATGCATCCTGCCGCTGGACATTATTTCAGCATAAGT
>Locus:intergenic6145_1:4106594-4106546(-)
CATTTTTGCTTCTGTCATCGGTTTCAGGGTAAAGGAATCTGCCTTTTTC
>Locus:intergenic6146_1:4107907-4107943(+)
GATTTTGCGTTACCCTTGCATCTCTTTGAGGTACAGG
>Locus:intergenic6205_1:4140411-4140306(-)
ATAACTTGCGATAAACCGGAAGCATGCCGCAAAACAGCGTCTTGTGAGACGCGTCGCAAATTGACGGTTACATTACATTTGTCCAGCTTTTGGCAGATTTGTCACA
>Locus:intergenic6231_4:4165463-4165355(-)
TTTGCTCCCCACGCTTTCGCACCTGAGCGTCAGTCTTCGTCCAGGGGGCCGCCTTCGCCACCGGTATTCCTCCAGATCTCTACGCATTTCACCGCTACACCTGGAATTC
>Locus:intergenic6230_1:4165803-4165911(+)
TTGTTGCCAGCGGTCCGGCCGGGAACTCAAAGGAGACTGCCAGTGATAAACTGGAGGAAGGTGGGGATGACGTCAAGTCATCATGGCCCTTACGACCAGGGCTACACAC
>Locus:intergenic6231_3:4167804-4167759(-)
AGCCCCGTTACATCTTCCGCGCAGGCCGACTCGACCAGTGAGCTAT
>Locus:intergenic6231_5:4167893-4167797(-)
TGCCTCACAGCACACCTTCGCAGGCTTACAGAACGCTCCCCTACCCAACAACGCATAAGCGTCGCTGCCGCAGCTTCGGTGCATGGTTTAGCCCCGT
>Locus:intergenic6231_1:4168422-4168338(-)
TATCTTCGACTGATTTCAGCTCCATCCGCGAGGGACCTCACCTACATATCAGCGTGCCTTCTCCCGAAGTTACGGCACCATTTTG
>Locus:intergenic6231_2:4168563-4168449(-)
TTACCGGGGCTTCGATCAAGAGCTTCGCTTGCGCTAACCCCATCAATTAACCTTCCGGCACCGGGCAGGCGTCACACCGTATACGTCCACTTTCGTGTTTGCACAGTGCTGTGTT
>Locus:intergenic6273_2:4206614-4206530(-)
CCGCTGAAAGTACTTTACAACCCGAAGGCCTTCTTCATACACGCGGCATGGCTGCATCAGGCTTGCGCCCATTGTGCAATATTCC
>Locus:intergenic6273_1:4206990-4206915(-)
CATCGTTTACGGCGTGGACTACCAGGGTATCTAATCCTGTTTGCTCCCCACGCTTTCGCACCTGAGCGTCAGTCTT
>Locus:intergenic6316_1:4244475-4244523(+)
AAAACACCTAAACGGACTCTAGTTTCTTTATACGGCAACCTCTTTCCAT
>Locus:intergenic6495_1:4371258-4371216(-)
AATGCCTTATGTAGGCCTGATAAGCGAAGCGCATCAGGCAATT
>Locus:intergenic6652_1:4465301-4465448(+)
TTGAGCCTAACGTTACCCGTGCATTCAGCAATGGGTAAAGTCTGGTTTATCGTTGGTTTAGTTGTCAGCAGGTATTATATCGCCATAGATGCTACGAATATTATTGGATTCTCCTTATTATTTGCGGCGCTTTTTTCACTTACCGGAG
>Locus:intergenic6652_2:4465349-4465382(+)
ATCGTTGGTTTAGTTGTCAGCAGGTATTATATCG
>Locus:intergenic13_1:8220-8142(-)
AACAGCTTGTTAGGGGGATGTAACCGGTCTGCCCTGATGATATCACGACGCAACGTCAGCGCAACCGCCGACAAGACGG
>Locus:intergenic69_1:42210-42150(-)
ATATTGTTTTATGGATCACCAATATTGAAAGTCAGATGTTATTTTTTACTCACAACAGAGC
>Locus:intergenic312_1:225452-225584(+)
CTACCAAATTTGCACGGCAAATTTGAAGAGGTTTTAACTACATGTTATGGGGCTATAGCTCAGCTGGGAGAGCGCCTGCTTTGCACGCAGGAGGTCTGCGGTTCGATCCCGCATAGCTCCACCATCTCTGTAG
>Locus:intergenic313_1:226215-226074(-)
TGGTTCACTATCGGTCAGTCAGGAGTATTTAGCCTTGGAGGATGGTCCCCCCATATTCAGACAGGATACCACGTGTCCCGCCCTACTCATCGAGCTCACAGCATGTGCATTTTTGTGTACGGGGCTGTCACCCTGTATCGCG
>Locus:intergenic313_2:226154-226112(-)
CAGGATACCACGTGTCCCGCCCTACTCATCGAGCTCACAGCAT
>Locus:intergenic774_1:496232-496289(+)
GACCTTCGTGTCATCCGGCATTTTTCTTTTCATCATCTGCACTTTCCGCAAATTATCT
>Locus:intergenic809_1:528542-528482(-)
TTCATTTTATTTGTTGTTTCAGGGTCGGAACTCACCCTCAATAAACAACTGAATACGAGTA
>Locus:intergenic929_1:603988-603946(-)
TCTTGCCGGGCATCTGCCCGGCTATTTCCTCTCAGATTCTCCT
>Locus:intergenic1074_1:707306-707402(+)
GGAATTTCACGCTTTTATTCTTCTGCAAGCCTTTCAACCGCAAACTTAAGCCTTGTAACAAAAATCATCAAAATATGTGCGGTTGCTCATGTTCTTA
>Locus:intergenic1180_1:786886-786937(+)
CAATGCTTACGCATAACCATAGCGAAAATAGTGGCGCAGTGTAAGGTTGTTG
>Locus:intergenic1223_1:819915-819882(-)
CCGCTCGTCCATAAGGCATATTTTATACCTGGTA
>Locus:intergenic1261_1:849507-849360(-)
AAGTATTACGCATGTTTTCCCTGTCATTCATCCAGATTATTCCTAATCACCAGACTAATGATTCCATCAATCCTGGCGCATTTTAGTCAAAACGGGGGAAAATTTTTTCAACAAATGCTCAACCAGCATTGGGTATATCCAGTACACT
>Locus:intergenic1595_1:1096213-1096105(-)
GCTTTTTTTTCGTATATTGCACACACCGGGTGCCCCCGCCCACGTCTGTTAGGGCGAGGGGAAATCGTGCACATCAACTGTCTGGTTACTCAGTCAACAATCAAAATGC
>Locus:intergenic1594_1:1096611-1096743(+)
GGTGAGGGGGGGATTGACTCGCTTCGCTCGCCCTGCGGGCAGCCCGCTCACTGCGTTCACGGTCTGTCCAACTGGCTGTCGCCAGTTGTCGAACCCCGGTCGGGGCTTCTCATCCCCCCGGTGTGTGCAATAT
>Locus:intergenic1611_1:1102941-1102848(-)
CTCCGTTTTCCGCTATCAAAAAGCACCAGACAGTCATTCTTCTTGCCCGTCGCTGATTGCTGCGATATGTCTTGCGCACAAGCCGTGACAAACC
>Locus:intergenic1730_1:1168226-1168274(+)
CATCTATCATTTAGTTATCGATCGTTAAGTAATTGCTTGCGACGTCATT
>Locus:intergenic1774_1:1200302-1200410(+)
GACCCTGCACGGTCGGTTAGTTTCTCCACAAAACAGAGAAGAGCACCTGTGGCCACAGCTATCAGGATGGGTCGGGTTATTAACCCGTCATCCGGGGATACTCTTCTCT
>Locus:intergenic1920_1:1286558-1286639(+)
AATTCAAATTTTGAGGTAATGCTTGAGATGGTGGTGGGGGAAGGATTATTCGTCGCTTCGCTCCTCACCCTTCGGGCCGTTG
>Locus:intergenic1940_1:1298876-1298960(+)
AATTGCTTAACAATTTTGCAAAATGTATTGGCGAGTAAGAACCGCATTTGGTACTTTCCGGGCAACCGCCAGACGATTCTTTATT
>Locus:intergenic1981_1:1321024-1320988(-)
TACCCAGCCCGCCTAATGAGCGGGCTTTTTTTTGAAC
>Locus:intergenic2012_1:1341024-1341099(+)
ATATATCCGTGGCTTTCGAATATTTTACTGTGCGTATTATTCAGTTATTTCGTACTGAACAGAATCAAGCGTATTA
>Locus:intergenic2036_1:1357250-1357397(+)
GTCGACCTGAAATCAAACCTGTTTAGCAAGGGAAGCAAAGGGGGCGGAGTCCAGTCAGTAGCAGGAGGGGCGCATACGCAGCCTCCCTCGCCATGCGGGGATTTAATCATCGGCATCATCTCATTTCCTCGTCACAGTCTTAATCGTT
>Locus:intergenic2458_1:1638802-1638931(+)
ATACGGCCATTTATACAGGAAAAGCCTATGTCAGAACGTAAAAACTCAAAATCACGCCGTAATTATCTCGTTAAATGTTCCTGCCCAAACTGCACCCAAGAGTCAGAACACAGTTTTTCAAGAGTACAAA
>Locus:intergenic2466_1:1642378-1642489(+)
TTCGGAATAAGGCAGCCTGACAGAGATTATCCAGTGCCGATAGTCGAGACTGAGAGCTTTCTTAACCTCGAACCCGCGCCTGCGGTAAGAATGAATCAGCCATTCGGCCTGT
>Locus:intergenic2484_1:1647337-1647439(+)
GGACACCGGGTTGTCAGGTTGACCATACGCTTAAGTGACAACCCCGCTGCAACGCCCTCTGTTATCAATTTTCTGGTGACGTTTGGCGGTATCAGTTTTACTC
>Locus:intergenic2732_1:1800979-1801021(+)
AGATTAATGACGAAGTGGTCATATCACAATGATAAAAGTGACA
>Locus:intergenic2771_1:1819816-1819738(-)
CAAGGAGAAACAATTTATAAGGTCAAAGAAATACTATTGCTCAGGTCTATACCGTATACTCCTTTCAGCCACAAAAAAA
>Locus:intergenic3049_1:1984530-1984383(-)
TGCGGTTATTACACCATTTCAAAAACTCAACGCCAGGTAATGCGGCCTATTGACTGGTTAAAAAGAAGACATCCCGCATGGGTACCAAAGACAACAAGGATTTCCAGGCTAATCTTATGGATTAATCTGCTGTGCATTCGACAATTTG
>Locus:intergenic3085_2:2001806-2001656(-)
ATAGCGGGAATAAGGGGCAGAGAAAAGAGTATTTCGGCGACTAACAAAAAATGGCTGTTTTTGAAAAAAATTCTAAAGGTTGTTTTACGACAGACGATAACAGGGTTGACGGCGATTGAGCCGACGGGTGGAAACCCAATACGTAATCAAC
>Locus:intergenic3085_1:2001770-2001728(-)
GCGACTAACAAAAAATGGCTGTTTTTGAAAAAAATTCTAAAGG
>Locus:intergenic3174_1:2063893-2063998(+)
ATAATTAAAAATCCAGCATTCTCAATCCATTACGAAATAAGATGGCATTACGGAATAGCCAGACTTTCTCGTGTTAACGTCCGACAAAATGCGTCATTGACAGCGG
>Locus:intergenic3190_1:2069401-2069434(+)
AGTAACATGCACAGATACGTACAGAAAGACATTC
>Locus:intergenic3190_2:2069407-2069515(+)
ATGCACAGATACGTACAGAAAGACATTCAGGGAACAACAGAACCACAATTCAGAAACTCCCACAGCCGGACCTCCGGCACTGTAACCCTTTACCTGCCGGTATCCACGT
>Locus:intergenic3221_1:2085259-2085217(-)
GTTTCATCAGCGTCGGTTATTTTTTGCTTCAAACCAATCATTC
>Locus:intergenic3291_1:2151291-2151219(-)
CTCTCCGTTCTTGCGAGGCGAATAGCAAAATTTTCTGCGCCGCCGGGCCTAATTCTGAAAGTTTCTTCGTTTG
>Locus:intergenic3526_1:2338359-2338398(+)
TTATCAGGCCTACAAATGCTCCCCGTAGGCCGGATAAGGC
>Locus:intergenic3596_1:2391108-2391189(+)
CAACGAATTCTCACGACAGAAAATTCTCTTCGGACTGGGGGTAGTGTCGGATGCACCGCGAAGGCGGCTTATCCGACCTACG
>Locus:intergenic3610_1:2404995-2405034(+)
AATGGTGAGGCGGCATCAAGAGCAGGGATCCGTCATTTAT
>Locus:intergenic3740_1:2492520-2492604(+)
TTATCTTACAGTTGTAGTTATTATCGCAAGAAGTATTTTAGTCTTACAATTGTAGGAATATGCTTCCTGTCGCAGAGAACTATTC
>Locus:intergenic3930_1:2614014-2614068(+)
GAGTGGGCTAATCTTCGCCGTTACACTCAAAGGCGGCGCGGTGGGAACGATATTT
>Locus:intergenic3999_1:2660504-2660414(-)
CCTGATGCGACGCGTAATGCGTCTTATCAGGCCTACAGTGAACAGAACCGTAGGTCGGATAAGGCGTTCACGCCGCATCCGACAGCCGTTG
>Locus:intergenic4039_1:2689374-2689287(-)
ATAATAGTAACCAGTGGCTCATTCACCGACTTATGTCAGCCCCTTCGGGACGTGCTACATAAAATACGAATGACGCACAACAAGGTGC
>Locus:intergenic4088_2:2726641-2726710(+)
AGGTACGCAGTCACACGCCTAAGCGTGCTCCCACTGCTTGTACGTACACGGTTTCAGGTTCTTTTTCACT
>Locus:intergenic4088_1:2728151-2728226(+)
AGGCACATTCTCATCTCTGAAAACTTCCGTGGATGTCAAGACCAGGTAAGGTTCTTCGCGTTGCATCGAATTAAAC
>Locus:intergenic4186_1:2783222-2783336(+)
AAAAACCGTTATAATTTATTAGTGAAAATCGTTTTTCAAGTGTTAGAAATTTATATCTCAATAGCGTTGGTTAATGAGCATAGCCACGCTCCTGTAACGCTCACAAAACTCATCT
>Locus:intergenic4218_1:2802622-2802760(+)
GTTTTTTCGCTATCTTTGACAAAAAATATCAACTTTCTCGATTTGCTCTCAGCCCTTATATCACGGGAAATTCCGGCGATTTGCTCGCATCAATATTCATGCCACATTTGCCATCAGGGGTTGCCTCAGATTCTCAGTA
>Locus:intergenic4238_1:2815707-2815788(+)
CCCTTCGGGCCGTTGCTGGCGCAACGTTATCCTTCCTGGTGCCTGCGGTTAATACCGCTATCTCTTCGATACCTTCATTGCT
>Locus:intergenic4238_2:2815715-2815829(+)
GCCGTTGCTGGCGCAACGTTATCCTTCCTGGTGCCTGCGGTTAATACCGCTATCTCTTCGATACCTTCATTGCTGAAGGTTACGGAGAATATGGTGCATCCGGGAGGATTCGAAC
>Locus:intergenic4238_3:2816011-2816083(+)
TCATCCCTAGTGCCTGCGGTTAATTCCGCTACCTCTTCGATACCTTCATTGCTGAAGATTTCGGAGAATATGG
>Locus:intergenic4364_1:2915963-2916044(+)
GAATTAAAAAATGATGTAGACCTGATACATAGCACAACAGGCTATTTTGCGTTTAGCATCAGTCTCAAACCGGCTCCAGATA
>Locus:intergenic4429_1:2968433-2968388(-)
CCCTGCCAAAAAAATGAAGCGGTAATTATATGCCCGGAAAGCGGCA
>Locus:intergenic4449_1:2982361-2982256(-)
ACATACATTTTCTGGGCTCCCTCATTTTTCCATTCTCATGACATATTCGTGATCGACACTGCACTTTTTTTAATCCTTAACTTAAAAATGAAACATTGTTTTATTT
>Locus:intergenic4556_1:3054020-3054164(+)
TCGCAAGCGGGCCAGTCCCCTGAGCCGATATTTCATACCACAAGAATGTGGCGCTCCGCGGTTGGTGAGCATGCTCGGTCCGTCCGAGAAGCCTTAAAACTGCGACGACACATTCACCTTGAACCAAGGGTTCAAGGGTTACAGC
>Locus:intergenic4594_1:3077602-3077638(+)
GCAAACGGACATATCAAGGTAATAAAAAAGGTCGCCG
>Locus:intergenic4710_1:3153338-3153374(+)
TTCTCTGCCCTCATATTGGCCCAGCAAAGGGAGCAAG
>Locus:intergenic4758_1:3181381-3181483(+)
TTCTGCCAGCTTCACGAAAGCCTTATTCTACCTTTTCGGCTGTCTCTTCTCTCGTACTGTTTAAGTATTTGTTCCGCGCTTCAAGCAGTGCGTCTCTGTCCTG
>Locus:intergenic4825_1:3219418-3219331(-)
TCAGTAAATAAAGCGCGTTTCTTTGACGCTGTAACGGTAACACAGCGGCTCACGAATGTGATCACGCCTGCATTCTCCATTTTTAGCC
>Locus:intergenic4834_1:3229450-3229483(+)
ATCCGGCATCTGCACCGCGCCACTGGCGGATGCG
>Locus:intergenic4982_1:3316286-3316415(+)
GAGCTACCAGGCTGCTCCACCCCGCGCCTGAAACGTGGCAAATTCTACTCGTTTTGGGTAAAAAATGCAAATACTGCTGGGATTTGGTGTACCGAGACGGGACGTAAAATCTGCAGGCATTATAGTGATC
>Locus:intergenic4986_1:3320037-3320082(+)
CCTCAGACCAGGACCAAAACGAAAAAAGACGCTTTTCAGCGTCTCT
>Locus:intergenic4989_1:3320728-3320647(-)
GGCGATTGTCGCCTTTTTTCTCAGCGAACACATCGGTTTTGCTGTTTTTTTCCGCAGTTGATACAATGCGATAAAATTGCCC
>Locus:intergenic5106_1:3390097-3390151(+)
TGCCGGATGCGGCGTGAACGCCCTATCCAGCCTACGGTTATGTTCCGGTTTGTAG
>Locus:intergenic5151_1:3421299-3421218(-)
GCCCGCCATAAACTGCCAGACATCAAATCAAGCGAAAGGCCATCCGAAAGGATGGCCTTTTTGCTTTTCGAACTAACATTCA
>Locus:intergenic5150_2:3421797-3421944(+)
CGGCCGCCAGGCAAATTCTGTTTTATCAGACCGCTTCTGCGTTCTGATTTAATCTGTATCAGGCTGAAAATCTTCTCTCATCCGCCAAAACAGCTTCGGCGTTGTAAGGTTAAGCCTCACGGTTCATTAGTACCGGTTAGCTCAACGC
>Locus:intergenic5150_3:3424419-3424464(+)
ACGTGTCCCGCCCTACTCATCGAGCTCACAGCATGTGCATTTTTGT
>Locus:intergenic5151_3:3425097-3424989(-)
AATTTGCACGGCAAATTTGAAGAGGTTTTAACTACATGTTATGGGGCTATAGCTCAGCTGGGAGAGCGCCTGCTTTGCACGCAGGAGGTCTGCGGTTCGATCCCGCATA
>Locus:intergenic5151_2:3425616-3425529(-)
AAACTGGAGGAAGGTGGGGATGACGTCAAGTCATCATGGCCCTTACGACCAGGGCTACACACGTGCTACAATGGCGCATACAAAGAGA
>Locus:intergenic5150_1:3426844-3426928(+)
TTGGTATTCATTTTTCGTCTTGCGACGTTAAGAATCCGTATCTTCGAGTGCCCACACAGATTGTCTGATAAATTGTTAAAGAGCA
>Locus:intergenic5345_1:3537909-3537807(-)
GTTGTTAATGAAATGATAAATATTGCCGGAATATATTATGAGTTTGGCTGTGGAATAAAAATGCCGGAGATATTCTCCGGCACTTTTATGTCAGGCAAGGCGT
>Locus:intergenic5401_1:3579769-3579688(-)
ACTTTAGGAAGTAATTATGAGTTAAATCTCAATATATGTATTGGGCAAATAAATACCTTAAAGGAAGGTATGTCGATTTTGA
>Locus:intergenic5458_1:3628854-3628932(+)
AACTGGCTGACAAAACGGTATCCATCCTGTTGGATAGCGTTTCACGCCTGTTCAGTTGCAGGAACAGAGCATTCCTTTT
>Locus:intergenic5568_1:3708616-3708745(+)
CCACAGCAAAGGGAAAAAGTGTGGGGAAAGAGTGTGCATGAAGCACAAATTTACAAAAATGCAAGTTTGAAAAGAGACTTTAGCGTTACAAAAAGCAGTAAAAAGGGCCAGTTAATTGGCCCAAATTTTA
>Locus:intergenic5583_1:3717955-3717907(-)
CTTGCCTTACTACACTGCTTTAATGGTCTGTACGTCAAACCGTTGATGT
>Locus:intergenic5675_1:3779225-3779108(-)
GTGCGGGGGCAGGATAGCAGAAAATTGGTGAGCAGTGCGGCCTTTTCCCCTCACCCCGGCCCTCTCCCCGGAGGGGCGAGGGAGAAAAAAAGAGTGCGGTGTCGTTTCAGAGTGAGGG
>Locus:intergenic5767_1:3834825-3834783(-)
AAAAGCATGTTAAGAATTAATTACCGAATTTATATATTAATTA
>Locus:intergenic5795_1:3851195-3851063(-)
TTTGCGGTTACCAGCCGCAGGCGACTGACGAAACCTCGCTCCGGCGGGGTTTTTTGTTATCTGCAATTCAGTACAAAACGTGATCAACCCCTCAATTTTCCCTTGCTGAAAAATTTTCCATTGTCTCCCCTGT
>Locus:intergenic5796_1:3851759-3851867(+)
TATCCGCCCTACCATCTCTCCCGGCAACATTTATTGCCGCTTTTGTTTACATATTCTGCCGCTAAACAATTCCCCATTCCTGGCGTATATCTGGCTAACATTCATCAAT
>Locus:intergenic6046_1:4037194-4037248(+)
AACTCGGGTGAAGGAACTAGGCAAAATGGTGCCGTAACTTCGGGAGAAGGCACGC
>Locus:intergenic6107_1:4077760-4077673(-)
AGAGAGTTCATAAATATCTCGCCAATATCATTTTTGAATCTATGGAGAGAAAAGTACCCTTGCCGAATCTTTAAAGAAAGCTCATTTA
>Locus:intergenic6231_1:4169903-4169864(-)
GCCGTTGCTTCGCAACGTTCAAATCCGCTCCCGGCGGATT
>Locus:intergenic6235_1:4173652-4173523(-)
CGAGAGAAGCTCTCTTTATTCGAGCCGGTAAGCGAACTTATCGTCTCGGGCTACGCCATCGCGTGGCCGAAATTGGTGGTGGGGGAAGGATTCGAACCTTCGAAGTCTGTGACGGCAGATTTACAGTCTG
>Locus:intergenic6272_1:4209010-4209052(+)
ACACGGCGGGTGCTAACGTCCGTCGTGAAGAGGGAAACAACCC
>Locus:intergenic6286_1:4221657-4221729(+)
TCTCTTTTTTCTGTATCGTGGAAATCATTTTCATTTTTATTGTTAGCTAATGCAATAGTTACTGAACTGATCC
>Locus:intergenic6299_1:4231451-4231364(-)
GGCTGGCCACGTTCATCATCGGCTACAGGGGCTGAATCCCCTGGGTTGTCACCAGAAGCGTTCGCAGTCGGGCGTTTCGCAAGTGGTG
>Locus:intergenic6307_1:4238119-4238086(-)
CCAGCAATGCGCGAAAAATCGACAATGTTCCTCT
>Locus:intergenic6307_2:4238247-4238178(-)
GCGCCTCCACCAAAGCCGGATATACCTACCCGTAGGCCGGATAAGCCGCGCCTGGCGGCGCATCCGGCAA
>Locus:intergenic6361_1:4268240-4268168(-)
TCTCTTAATCAGTTTGCAGCAAGACAGCGAAAGGATAAAGGTGTGATTAAAAAAACAGCATTCGGGAGAGCAT
>Locus:intergenic6370_1:4273372-4273414(+)
AAGGTATCAATTTCAAATCAGGCAAAAGTGCTATTTATACCGT
>Locus:intergenic6383_1:4283401-4283314(-)
GTAGGCCTGATAAGACGCGACAGCGTCGCATCAGGCATTGATTGCCGGATGCGGCGTAAACGCCTTATCCGGCCTACATTCGGCAAGG
>Locus:intergenic6428_1:4324916-4324964(+)
TCTTTTTGCCTCTATTTATTATTTAAGATAATGTTAATGCTCTACTTGT
>Locus:intergenic6445_1:4339793-4339652(-)
CTGAAAAGCAGAGTTTTCGGCCTCATGATACTCGGAGAGTCCCCTCGCCCCTCTGGGAAGAGGGTGAAAACCGTGCTCCCACTCGCAGTCATCCTCCCTCACTCCTGCCATAATTCTGATATTCCAGGAAAGAGAGCCATCC
>Locus:intergenic6455_1:4346933-4346804(-)
ATTTGCCGCTGCTTTAATCAGCCAATATTCACTGTGAGGTATTTGCTAAAGCCGGTAACGACCAAACGGATATTTAGTCAGGCTCTGAAAACAGTTCATACAAAACAGAACGTGACTGTGATCTATTCAG
>Locus:intergenic6476_1:4360569-4360623(+)
GAATTTGGTGCCCGGACTCGGAATCGAACCAAGGACACGGGGATTTTCAATCCCC
>Locus:intergenic6529_2:4390242-4390197(-)
GACGTTCAATTTAGCGTCAAAATCACGCCGCCGCAAGTGGATTCCG
>Locus:intergenic6529_1:4390466-4390361(-)
TCAAATTTTGGAGCGGGAAACGAGACTCGAACTCGCGACCCCGACCTTGGCAAGGTCGTGCTCTACCAACTGAGCTATTCCCGCGTACTACTTAATTTTGCTTTCG
>Locus:intergenic6708_1:4499000-4499090(+)
ACCCCCTCGCGAGGCGTTGTTGCCCGTCACCCGGACAGACACCGTTATGGACTTCTCTTGTTGCACGATCGATCAATTGTTATGCATGCTG
>Locus:intergenic6711_1:4499898-4499820(-)
TTCGAGGAACTCAACATTAACGCATTTTTTAGCGCATCACCGACAGTGTATATGAACGATTGCACTCTGACGATGGTTG
>Locus:intergenic6869_1:4601045-4600961(-)
GCGGCGAGAGATAATTCGCTTTTTATCACCGAGCTTCTCCCGATAACCAGGATTAATCAGCGCAATTTTGATCTTAACCTACCGC
>Locus:intergenic78_1:49670-49817(+)
TGTTTTTGTTTCATTGTAATGCGGCGAGTCCAGGGAGAGAGCGTGGACTCGCCAGCAGAATATAAAATTTTCCTCAACATCATCCTCGCACCAGTCGACGACGGTTTACGCTTTACGTATAGTGGCGACAATTTTTTTTATCGGGAAA
>Locus:intergenic238_1:176961-176994(+)
GTTCATGTGCCGGATAAACTATCCGGCACATCTT
>Locus:intergenic313_1:225744-225684(-)
TGTTTCTTGCGATCCATCATCGTGTTGCGAAAATTTGAGAGACTCACGAACAACTTTCATT
>Locus:intergenic313_3:227822-227708(-)
GGTCTTTCCGTCTTGCCGCGGGTACACTGCATCTTCACAGCGAGTTCAATTTCACTGAGTCTCGGGTGGAGACAGCCTGGCCATCATTACGCCATTCGTGCAGGTCGGAACTTAC
>Locus:intergenic313_2:228624-228552(-)
AACGCATCGCTGCGCTTACACACCCGGCCTATCAACGTCGTCGTCTTCAACGTTCCTTCAGGACTCTCAAGGA
>Locus:intergenic508_1:331357-331438(+)
AATTTTAATATTGCATTCTTGCGTGATTATCTCCTGAGTTTGACTTGTGATTACCTTTTTAAGGTATTTAGCGTAACTGTTT
>Locus:intergenic537_1:348985-348856(-)
TTATCCGACCTACAGTTCAGTGCACCCCGTAGGCCTGATAAGTCACGTCAGCGGCGCATCAGGCATCGGTTGTCGGATGCGACGCCATCCGTCTTATCCGACCTACAGTTCAGTGCACCTCGTAGGCCTG
>Locus:intergenic563_1:367806-367764(-)
TCGTTGCGCGCACAGTACAGCGCAACTTATTTTGTTAAAAACA
>Locus:intergenic792_1:508005-508089(+)
ACCGTAGGCCGGATAAGGCGTTTACGCCGCATCCGGCAGTCATGCGTCGATGCCAAATGCGCCACCCTAAAGCAGCGCATCCGCA
>Locus:intergenic911_1:585185-585104(-)
TGCGAGGCCTTATGTGTCTCAGTTTTGTCCCTCTTTTTTGTACTAAAAAACATAGTAATTGAGGATAAACCTCATGCTATTT
>Locus:intergenic973_1:638971-638884(-)
ATCTCCTGGGCTTTAAACATCATCATGCAAGCGGCCTCTGCGGCTACCTGGATGCAGCTTGCATCATGGTGCGGGGAAGAAAATCGGG
>Locus:intergenic1024_1:668423-668495(+)
AGTCGTGTCTGGCGGAAAAAGTCTGGCTGCGGAGAATATCAGCCTGCCCGGGTCTGTCAATGGTCGTTGCGGC
>Locus:intergenic1061_1:696120-695982(-)
CATTCCCTGGTTCGAATCCAGGTACCCCAGCCATCTTCTTCGAGTAAGCGGTTCACCGCCCGGTTATTGGGGTATCGCCAAGCGGTAAGGCACCGGTTTTTGATACCGGCATTCCCTGGTTCGAATCCAGGTACCCCAG
>Locus:intergenic1062_1:698651-698741(+)
GGATGCGGCGTGAACGCCTTATCCGGCCTACAAAAGCATGAAAATTCAATATATTGCAGGAGCTGCGTAGGCCTGATAAGCGTAGCGCATC
>Locus:intergenic1091_1:714582-714480(-)
CGGATGCGGCGTGAACGCCTTATCCGGCCTACAAAATCGCTTAAATTCAATATATTGCACCATCCTCGTAGGCCTGATAAGCGTAGCGCATCAGGCAATTCTG
>Locus:intergenic1129_1:747070-747031(-)
TTGCTGTTATTTTTTCCTGGCCCAGCTTTCTTTATGCTGT
>Locus:intergenic1140_1:757681-757792(+)
TGCGGCGTGAACGCCTTATCCGGCCTACAAGTCATTACCCGTAGGCCTGATAAGCGCAGCGCATCAGGCGTAACAAAGAAATGCAGGAAATCTTTAAAAACTGCCCCTGACA
>Locus:intergenic1248_1:840797-840872(+)
ACGAGAAAGCCTCTCTGCGGATGCGATGCCACTGTTAATCCCGTGATAGTGCTCGTGAAAGTGATAATAATTTTGA
>Locus:intergenic1256_1:847545-847629(+)
GTTGAGGTGGGCTGCAAAACAAAACGGCCTCCTGTCAGGAAGCCGCTTTTATCGGGTACTAAAGTTCTGCACCATCAGCGATGGA
>Locus:intergenic1270_1:854969-855077(+)
TTAAGCGAGATTTTGTGCCTGGCAGGCCATTGGGTTGAGAATATTAGAGTATTGGAAGCGCATTATAAGTTCATTCCAGCTCACAGTGAAATCAGATGTGTACGAAATC
>Locus:intergenic1369_1:922081-922012(-)
GAGCTTATTTGCCTGACCAATCTACTCCACATGATAGATAACTATCATCTATCGTTGGCATCAGCGACAT
>Locus:intergenic1390_1:939977-940010(+)
GGGCGCTTTTTTTGTCTCCCTTTGATACCGAACA
>Locus:intergenic1769_1:1196047-1195996(-)
ATGTATGTGAAGGGGCCGCGCTCGCGGCCTTTTTTACATTCCGCATGTACCT
>Locus:intergenic1864_1:1244277-1244358(+)
GCTTTACGGGTGAAAAAAATCAATATAGCACTTCGATATCCGATAAAGTCGGTTCCCGGTAACAACAACAGAATCCTTTTTT
>Locus:intergenic1882_1:1257738-1257780(+)
TTTTTTTGTCCTGAGTGTGTACATAACTGGCGCGTAGTTTACT
>Locus:intergenic1918_1:1285938-1286052(+)
GTGGGGGAAGGATTACTCAGCGCTGCGCGCTTCGCCCTTCGGGTCGTTGCCTGCGGCAACGCTCTCTCGCTGGCGCTCAAGTCGAACCTTGGTCGAAGCTTCTCATCCTTCCCCG
>Locus:intergenic1920_1:1286630-1286771(+)
CGGGCCGTTGCCTGTGGCAACGTTCTCTCGCTTTCGCTCGAATCGAACCTTAGTCGAAGGTTCTCACCCTTCCCCGATGAGTGCAAACTTTCACAATCTCACCGAAGTTACCACATCGCTGTGGTGAATTATGGTGGTGGGG
>Locus:intergenic1940_1:1298581-1298659(+)
ATTACAGTTAGTTATAAGGATTTCCTTAACTGCTTCTCCTCACCATCATGTTATTTTCGCCACATCATAATCCTGGGCT
>Locus:intergenic2001_1:1333838-1333796(-)
CAGGGTTGCGAAGCCCTGATTCTCTTCAGGGTGAATATTAAAG
>Locus:intergenic2095_1:1395252-1395198(-)
AATAAGCGGGGAAATTCTTCTCGGCTGACTCAGTCATTTCATTTCTTCATGTTTG
>Locus:intergenic2158_1:1432797-1432926(+)
ACTTTGATTGAGACGTTTTGGAATTTTTTTCGGTGGCAAAAATGGGGCAAAACGCTGCAAAAGGGGCAAAAAAGGGGCAAAAAAAGAGTGGATTATCGTAGCTTATTGTTGTCGCTGATGATATTTAACA
>Locus:intergenic2167_1:1438967-1438838(-)
TATTTTTTTGCCCTCTGTTTGATCAAAACATTCATTACGCTGATGTGGGGGACACAAAAGCGAAAATGCAGAAGAAAGCCATTTGCTAAAATTGAAAGATTACTACTGGGCGCGCAGCAATTTCGTGCGC
>Locus:intergenic2180_1:1449421-1449508(+)
GGGCGGTTTAGTCAGGTTCACATTATCAGTACTGATGCAAAGGGGATTGCCTGCACCTGCCAGGTTGTTTGGCAGGTGTGCCAGCTTT
>Locus:intergenic2280_1:1516914-1517046(+)
TCGAAAACAGCCCGAAGCAACGGATTCCTCGATGAAATTATTGCGTGTTGCAGAGGGGATGTGACGGCTGCAAACAAAACCAATCCCGTGAGCCTGCTACTATTGATGGATTCATGCCAAAAGCACAGGAGAG
>Locus:intergenic2353_1:1577601-1577562(-)
CCCGACATAAATTCCTGTCGGGTGTTTCGTCATCATCATC
>Locus:intergenic2455_1:1636786-1636705(-)
TTGTACCTCTTGAGATTTCCTTGTTGGTTTTTCTCTCTGATATTTTTTTTCGGACCATTCTGCCCAAGGGCTAATTTCTTCA
>Locus:intergenic2485_1:1647231-1647192(-)
GAACCAGCTACCTCGCCATGCGCTTTCGCGTTATGGTCTG
>Locus:intergenic2582_1:1710416-1710524(+)
TTAAATTTACACACGCAACAAATATTGACCTACAAAACATTACACTGGCTATTTTTCAGAAACTGGACTATCTCACTAGTAAAAACGCTAAATAGCAGAACATATCGCC
>Locus:intergenic2638_1:1744159-1744231(+)
TCCTTTGCTGCATCTGTGTGCCTTTATTGCTACCTAAGTGTAAAGGCTACGGAGGATTTATCCACGACAGATT
>Locus:intergenic2960_1:1927735-1927807(+)
TGCTCCTCAATAACCATTTTTAGTGCCTGTAGCATAGCGGATGAGGATGTCAGAAAATGTATATCGAGACAAA
>Locus:intergenic3136_1:2031631-2031667(+)
AATTCATTTAATCAATATATTAGCACTGATTACAATT
>Locus:intergenic3165_1:2057972-2057891(-)
AAAAGCGGGCTTTTCAGGAATTTGGCTCCTCTGACTGGACTCGAACCAGTGACATACGGATTAACAGTCCGCCGTTCTACCG
>Locus:intergenic3416_1:2241807-2241891(+)
GCCGCTGCCTTTCATCAGCAGATGTTAAAACATCGTTATGCAAATACGGAAGTGAAAGTTACTCACAGCACATTGAATAAACGGT
>Locus:intergenic3431_1:2252255-2252186(-)
AAGCCGGGCCGGTATCGCAAGATGCAGGCCTGGCTATTTCTGATGGGCAGAAAGCCGTCGCCCAATATGA
>Locus:intergenic3452_1:2267705-2267855(+)
GCATGCGTTTCACTCAATTGTACTTTAATTGACCAACCCCGCTTATTAACTTTCTGTATCACTTTTTCTTATAAAAAATCATGTAAAACCGCTCGCCAAGACCGCACCAATCGGGTAATCTCGAACTCGTTTTGCCTCGGCGGTAGATTAT
>Locus:intergenic3474_1:2284200-2284296(+)
GTGTGGAAAACGGTAGTATTAGCAGCCACGAGTCGGCACGTAGCGCAGCCTGGTAGCGCACCGTCATGGGGTGTCGGGGGTCGGAGGTTCAAATCCT
>Locus:intergenic3497_1:2302701-2302614(-)
GATGTCGGATGCGGCGTAACCGCCTTATCCGACCTACGGGGTGGAGCACTTCACAGCGGTGTAGGCCTGATAAGACGCGCCAGCGTCG
>Locus:intergenic3586_1:2385582-2385639(+)
TTAGTCGCATTGTTAAATGCAATACCGTATATTCGGTATGTAACAGCGATATCCTCTG
>Locus:intergenic3738_1:2491654-2491762(+)
AGGAATATAAAATGCGAGTTTATAGCACCGCGAGCGCCAAATAATTTTATGACCACAACCTGTCGTATTGTGGTCATAAAAAATTGTCGGCTGGAGGGAGTTAAATCCT
>Locus:intergenic3780_1:2519203-2519320(+)
AGCTCAGCTGGGAGAGCACCTCCCTTACAAGGAGGGGGTCGGCGGTTCGATCCCGTCATCACCCACCACTTCGGGTCGTTAGCTCAGTTGGTAGAGCAGTTGACTTTTAATCAATTGG
>Locus:intergenic3980_1:2651826-2651913(+)
TTTTGTCAAGCAAAAGAGAGTTATTATTGTTCTGTTAGTGTATTATCCACTGCGGCCCTTTCCGCCGTCTCGCAAACGGGCGCTGGCT
>Locus:intergenic4038_1:2689169-2689214(+)
GTTCAGATACAACAAAGCCGGGAATTACCCGGCTTTGTTATGGAAT
>Locus:intergenic4069_1:2712361-2712256(-)
TGCAAATTCAATATATTGCATGAGCCACGTAGGCCTGATAAGCGTAGCGCATCAGGCAGTTTTGCGTTTGCCAGCACTTTTAATACCAGGCTTAAACCTGGCATTG
>Locus:intergenic4238_1:2816375-2816480(+)
GGATTACTCGCCTTGCGGCTCGCCCTTCGGGCCGTTGCTAAAGCAACGTTATCCTCCCTGGTGCCTGCGGTTATTACCGCCACCTCTTCCATACCTTCATCGCTGA
>Locus:intergenic4316_1:2875771-2875819(+)
TCACCGTCGTTGCCGGTTTATCCCTGCTGGCGCGGGGAACTCTCGGTTC
>Locus:intergenic4316_3:2876000-2876141(+)
CGGCTTGCCTTGCAGCCAGCTCCAGCAGCGGTTTATCCCCGCTGGCGCGGGGAACTCAAGCTGGCTGGCAATCTCTTTCGGGGTGAGTCCGGTTTATCCCCGCTGGCGCGGGGAACTCTAGTTTCCGTATCTCCGGATTTAT
>Locus:intergenic4316_2:2876155-2876302(+)
TATCCCCGCTGGCGCGGGGAACTCGCAGGCGGCGACGCGCAGGGTATGCGCGATTCGCGGTTTATCCCCGCTGGCGCGGGGAACTCGCGACCGCTCAGAAATTCCAGACCCGATCCAAACGGTTTATCCCCGCTGGCGCGGGGAACTC
>Locus:intergenic4345_1:2901848-2901764(-)
ATCTATTATTTTTTTAATATTGAATTAATGCCTGTTAATTTTTTCTTTAGAATAACAGTATATTTTTTAAGCTTGTTATTCATTG
>Locus:intergenic4480_1:2998168-2998246(+)
GCCCCTATTCAGAGTCCTGTTTCGTATCATATCTGTGTTTTTTTAACGTCATCACACTTCCTACCTCCCCTAACGCTTA
>Locus:intergenic4578_1:3066909-3066957(+)
TGGCAATCAGAAAAACTAATAAGAGAGAGGCCAGAGAGTATTATCTGGC
>Locus:intergenic4647_1:3107427-3107298(-)
GCCCGATGCACGCCATCTCCTTACATTCTCTCGCTTATCGCCGTTTCGCGCGAAACGTTTCCCTTTCTATGTTACTGCTCATGCGGTGAAGTTAACGCACGCTCACTGCAGGACAACAGTAAAATCAGAG
>Locus:intergenic4647_2:3107427-3107373(-)
GCCCGATGCACGCCATCTCCTTACATTCTCTCGCTTATCGCCGTTTCGCGCGAAA
>Locus:intergenic4760_1:3182585-3182630(+)
ACAGAATCGTTACTCTCTCCCATCCGGACTCTAACCGTCGGCCCCG
>Locus:intergenic4824_1:3219406-3219448(+)
CTTTATTTACTGAAAACAGGTGACCCGATAAGCACTTCCTCTA
>Locus:intergenic4826_1:3220505-3220592(+)
CCGGACAGTGCTGCCGTTTATTTTCGTGATCCAGTTAAAGTAAATGCATTTACCTGCTACTTTTTAGTAAAAATTTTACTAAACTCCC
>Locus:intergenic4982_1:3316459-3316492(+)
ATATCCAGTTCACTTTCATTTGTTGAATACTTTT
>Locus:intergenic4989_1:3320750-3320675(-)
TTAGATAACTGGCTAAAAAGGCGGCGATTGTCGCCTTTTTTCTCAGCGAACACATCGGTTTTGCTGTTTTTTTCCG
>Locus:intergenic5151_1:3423943-3423796(-)
AGCACTGTTTCGGCAAGGGGGTCATCCCGACTTACCAACCCGATGCAAACTGCGAATACCGGAGAATGTTATCACGGGAGACACACGGCGGGTGCTAACGTCCGTCGTGAAGAGGGAAACAACCCAGACCGCCAGCTAAGGTCCCAAA
>Locus:intergenic5150_3:3425726-3425804(+)
GCCATGCAGCACCTGTCTCACGGTTCCCGAAGGCACATTCTCATCTCTGAAAACTTCCGTGGATGTCAAGACCAGGTAA
>Locus:intergenic5150_1:3426487-3426592(+)
TCAGACCAGCTAGGGATCGTCGCCTTGGTGAGCCGTTACCCCACCAACAAGCTAATCCCATCTGGGCACATCCGATGGCAAGAGGCCCGAGGGTCCCCCTCTTTGG
>Locus:intergenic5150_2:3426532-3426676(+)
AACAAGCTAATCCCATCTGGGCACATCCGATGGCAAGAGGCCCGAGGGTCCCCCTCTTTGGTCTTGCGACGTTATGCGGTATTAGCTACCGTTTCCAGTAGTTATCCCCCTCCATCAGGCAGTTTCCCAGACATTACTCACCCGT
>Locus:intergenic5458_1:3628755-3628809(+)
GCCAACGGGGAAGGCTTAGTGAAAACGGGTAGTAATGTTGTCATCATCAGCATTC
>Locus:intergenic5566_1:3706387-3706465(+)
TCGAACCTCCCTGCCCCCGGAGGTTCTCATCCTCATGAGCTGCAGATGCAAAAAAGCCTGCTCGTTGAGCAGGCTTTTC
>Locus:intergenic5581_1:3717158-3717116(-)
GGGTATCCTGCAAGCCTGTCCTGGACTATCCTTGTCACGTCAG
>Locus:intergenic5745_1:3819326-3819194(-)
CTTCCGCATTTGCCTGTCATTCACTGCAATAAAGACGATTTTCAGGAAGCGTCCTCGCAGACTCCGTTTTTGCCACTCGGCTTTGCTTTCATCACGTTGTATATCTGCCTGACTATCTACAGCGGAGGTGATG
>Locus:intergenic5794_1:3851046-3851193(+)
TATACAAGCACAGCTTTACAGGGGAGACAATGGAAAATTTTTCAGCAAGGGAAAATTGAGGGGTTGATCACGTTTTGTACTGAATTGCAGATAACAAAAAACCCCGCCGGAGCGAGGTTTCGTCAGTCGCCTGCGGCTGGTAACCGCA
>Locus:intergenic5910_1:3929162-3929294(+)
TATAGACGTTTCTTGCTGGTGGCTAAAATAGTCTCAAAGGGGGGGTATTTTTCTTTGAGCCAGGTTAATGTGGCCGCATTTAGGAGTACGATTTTGCCGTTAATCGTGCATACTGTGCGCTTTTTTGTGGGCC
>Locus:intergenic5926_1:3942868-3942976(+)
AAACCATGCACCGAAGCTGCGGCAGCGACGCTTATGCGTTGTTGGGTAGGGGAGCGTTCTGTAAGCCTGCGAAGGTGTGCTGTGAGGCATGCTGGAGGTATCAGAAGTG
>Locus:intergenic5972_1:3982317-3982362(+)
TGGATAAGATGCGTCAGCATCGCATCCGGCAAAGGCAGATCTCAGC
>Locus:intergenic6015_1:4011054-4010994(-)
GTAAATCCTATGGATTTTGAATTTAGGGAAGGCGGCAAGTTTATTCATCCCCGGGAGCTTA
>Locus:intergenic6047_1:4038328-4038280(-)
AGAACTCATCTCGGGGCAAGTTTCGTGCTTAGATGCTTTCAGCACTTAT
>Locus:intergenic6141_1:4104458-4104404(-)
CGGAAGCAAATCATCTGCAATGCATTAAGCAGCAGGCAAATTGAGGATAAAAAAA
>Locus:intergenic6163_1:4113675-4113633(-)
CCCGCACACATCAATAATCCCTCCCTTCCCCTGTGCTACACTT
>Locus:intergenic6183_1:4124974-4124866(-)
GTTAAAAGTATAGCTTCAATACGATCATTTCGTACGAAGGCGCGAAATCATACAGAAATTAACCAGCGTATGCAAACTGATCCGCACTCTTCTACGGCAATGTGTATAC
>Locus:intergenic6224_1:4158947-4158992(+)
CCTGACGTTTTATTGGATTTTTATCGACGATACTCTCCGTTTAAGC
>Locus:intergenic6231_1:4169714-4169585(-)
ACTTCTGAGTTCGGCATGGGGTCAGGTGGGACCACCGCGCTACTGCCGCCAGGCAAATTCTGTTTTATCAGACCGCTTCTGCGTTCTGATTTAATCTGTATCAGGCTGAAAATCTTCTCTCATCCGCCAA
>Locus:intergenic6265_1:4198291-4198198(-)
CAATGTGTTTATCGCTTGCTAAGCATCGAGTGCGACGGAAATGCCAGAATAGCACTCTCCTGCATACACGCACCGATAGCCACTTTTTTTCGCC
>Locus:intergenic6272_1:4206909-4207011(+)
TGGACGAAGACTGACGCTCAGGTGCGAAAGCGTGGGGAGCAAACAGGATTAGATACCCTGGTAGTCCACGCCGTAAACGATGTCGACTTGGAGGTTGTGCCCT
>Locus:intergenic6374_1:4276017-4276053(+)
TACACAGGAGGGTTTCCCCCGACGTCAACACACCTCA
>Locus:intergenic6375_1:4276378-4276297(-)
TTTAGCTCCGCGCATACAAAACGGGTGGTAAAAAAAGCAAACGATTATCCGGCGATCATAGCGGCTTTTTCAACCGAAGTTT
>Locus:intergenic6393_1:4294178-4294136(-)
ATAAACGCCTTATCCGACCTACAAAATCACGCTAAATCAGGCT
>Locus:intergenic6570_1:4417964-4417997(+)
GTGTGGAATACCCGGTTACCTCTTCTTCAGGAGA
>Locus:intergenic6583_1:4423007-4422965(-)
AGCCGAAATAAATCTCCCCTTTCGCAATTAACCTCTAACACGC
>Locus:intergenic6592_1:4425568-4425670(+)
TTAATATCAAAAATCGCTCATTATGGATATAACGATGCACCCGGGGAGAAAATGACTTCCACGCCTTACACCGTACATTCTTGTTGTGCGGTATGTAATTATT
>Locus:intergenic6607_1:4432635-4432545(-)
TTTTCGGCCTATAAATCATCAACCGCATCCGGCATTTATTGGCGGATGCGATGCTGGCGCATCTTATCCGCCCTACAAGCCATGCACCGTA
>Locus:intergenic6765_1:4530457-4530376(-)
ACAGGTTCCCGGTATTTCTGGCTGGAAATATCGAGGCTTTACCTTTGCTTTGATCTGATGTATCACCTGCACAATACATATT
>Locus:intergenic6884_1:4610068-4610104(+)
GTGCACCACACTAAAAATATCGCATTGAGTGATTTTC
>Locus:intergenic6888_1:4612570-4612657(+)
TTTGTGCCGAACCGTAGGCCGGATAAGGCGTTCGCGCCGCATCCGGCAGTTGGCGCACAATGCCTGATGCGACGCTTGACGCGTCTTA
>Locus:intergenic136_1:107503-107590(+)
ACTGGCAAATCTGGCACTCTCTCCGGCCAGGTGAACCAGTCGTTTTTTTTTGAATTTTATAAGAGCTATAAAAAACGGTGCGAACGCT
>Locus:intergenic183_1:141395-141362(-)
GCACGGGCAGGTTTTGGCACCGCAACAAAGCGCA
>Locus:intergenic264_1:192622-192700(+)
TCGCGGGGGCGTAAGTCTGGTTATAAGGCGTTATTGTTGCAGGCAGTTTGGTCACGGCCAGCGCGCAGCAACCGGAGCG
>Locus:intergenic313_2:227321-227213(-)
AAGCAGGGCATTTGTTGCTTCAGCACCGTAGTGCCTCGTCATCACGCCTCAGCCTTGATTTTCCGGATTTGCCTGGAAAACCAGCCTACACGCTTAAACCGGGACAACC
>Locus:intergenic313_1:227843-227756(-)
AGCTATAGTAAAGGTTCACGGGGTCTTTCCGTCTTGCCGCGGGTACACTGCATCTTCACAGCGAGTTCAATTTCACTGAGTCTCGGGT
>Locus:intergenic312_1:228988-229036(+)
TCCCGTCCGTTCCGCCACTTATTAAGAAGCCTCGAGTTAACGCTCGAGG
>Locus:intergenic890_1:576514-576592(+)
TCGATATTAGCTGATAACCCAATACCTGAGTTATTCACTGACTCCGAGTCTGTTACGTTTCGTAGTATTCCCTCAATTT
>Locus:intergenic952_1:623767-623872(+)
CGTAATGACAAATTCGACAAAGCGCACAATCCGTCCCCTCGCCCCTTTGGGGAGAGGGTTAGGGTGAGGGGAACAGCCAGCACTGGTGCGAACATTAACCCTCACC
>Locus:intergenic961_1:631371-631281(-)
GCCGGATGCGGCGTGAACGCCTTATCCGGCCTACAAATGCTATCAACGCGCTCGGTCAGTCCCCTCGCCCCACCGGGGAGAGGGTTAGGGT
>Locus:intergenic968_1:636876-637005(+)
ATTCACTTAATCAATGTTTTTTGCGTATATATTTTTATTGATTATGTTTTTTTGCTTAACTCAGGATTAAGTTTTTCTAAAATAGCACAGCCACTTAGGGCAGAGCGAGCAATTCATGCTTTTTTAGGAT
>Locus:intergenic1259_1:848420-848336(-)
GCATGGTTATGCATAACCATGCAGAATTTCTCGCTACTTTTCCTCTACACCGTCTTTATATATCGAATTATGCAAAAGCATATTT
>Locus:intergenic1495_1:1023672-1023618(-)
ATTATTTCTTATCAGTGTAACCGTCAGAGAAAACGTGCTCCAGCCCAAAAAAACG
>Locus:intergenic1575_1:1078229-1078115(-)
ACATTTCATTCATTTTTAAGCTTGCTACGCATGTCACATTTAACATGGTTGCACAAAGTTGCAACATCATGGATATTTCACGATAACGTTAAGTTGCACCTTTCTGAACAACAGG
>Locus:intergenic1576_1:1080201-1080282(+)
CCACCAACACCCGAGCTGTTATTATGTTCCGGGCAAAAAGTTAGATTTGATAATCGCGGATGGACGAAATTGCTTGATACAC
>Locus:intergenic1594_1:1096168-1096315(+)
GACGTGGGCGGGGGCACCCGGTGTGTGCAATATACGAAAAAAAAGCCCGTACTTTCGTACGAGCTCTTCTTTAAATATGGCGGTGAGGGGGGGATTGACTCGCTTCGCTCGCCCTGCGGGCAGCCCGCTCACTGCGTTCACGGTCTGT
>Locus:intergenic1617_1:1104558-1104522(-)
CCATTCTCTCCAGATTCATCTTATGCTCGATATTTCA
>Locus:intergenic1774_2:1200356-1200389(+)
ACAGCTATCAGGATGGGTCGGGTTATTAACCCGT
>Locus:intergenic1774_1:1200506-1200587(+)
GTGCCTGGCGAAGGTTGCACACCAGGCGGGTGGGTATCCACAGAAGGTCGATTGTCAGCCTCAACCTTAACCCGCGTGCGCT
>Locus:intergenic1900_1:1268818-1268863(+)
ATATTTACTTGTGGAAGTGATAAAGACAAAAATGGCCGCAGGCTGT
>Locus:intergenic1914_1:1276948-1277077(+)
CGGAAAGAGTTACTCCTTATTTGCCGTGTGGTTAGTCGCTTTACATCGGTAAGGGTAGGGATTTTACAGCACCGTGAAAAATCTCATAATTTTTATGAAGTCACTGTACTCACTATGGGTAATGATAAAT
>Locus:intergenic1918_1:1286076-1286160(+)
GATTCGTTTGAGAATTCCGGGGCTTTTGAAAGTGATGGTGGTGGGGGAAGGATTACTCAGCGCTGCGCGCTTCGCCCTTCGGGTC
>Locus:intergenic2291_1:1524238-1524136(-)
AGGACAGTACACAGGTTAACCAGCAAAAGGATTTGTCATTTTTTCGTCAGTTGTATTAATCCCCTTCAGGATTGTAAGGGGATGTTTTGCATCGTTTATCGAT
>Locus:intergenic2295_1:1525497-1525455(-)
ATAATGACAACTCCCCCGAGGGGACCATTTCCAAAGCACTGCA
>Locus:intergenic2317_1:1545293-1545233(-)
AATAGCGGTAGAAAAACGCACCACTGCCTGACAGGCCAGTTAAAAAAATGCTATAAAATTC
>Locus:intergenic2331_1:1554488-1554377(-)
TGTATCAATATTAATCGGATCATACCAATCACAATCCCTATGAATATCATGGTGTTAAAATATAAAAATCATCAACCAGGACTAATCTTAACAACGAAGCGGCAAATATTTG
>Locus:intergenic2440_1:1631448-1631580(+)
AGTCCGCCCGGAACTCGAAAAACAAACCGAGTTAAAGCCATTTTTCACAAAATCGATTTTGGGTCTCACCAAAATTACGGGGTTGCATACGCATTCGTTTATTTTCGAACGTGTACATACAAATATGCACAAA
>Locus:intergenic3013_1:1958011-1957939(-)
CAAATGGCTGTTTTCGTCAGCAACGTGCGCGTGGCGTATTGCCGTTTTCACTATTGCATCAGAAGCGGCGTGA
>Locus:intergenic3162_2:2055840-2055948(+)
TACGGTACTTCATGGAACAGAGTTTTTGACCTTGCGAATCGTGATGTCTGTTGGGGAGGGACAATTTGCTCACTGAAGCGTGAGACTCGATTAAGCGCACGAAACACAG
>Locus:intergenic3162_1:2056049-2056127(+)
TTTGGCTCCTCTGACTGGACTCGAACCAGTGACATACGGATTAACAGTCCGCCGTTCTACCGACTGAACTACAGAGGAA
>Locus:intergenic3249_1:2111431-2111347(-)
GATAAGAAAATTATAACGGCAGTGAAAATTCGCAGCAAAAGTAATTTGTTGCGAATCTTCCTGCCGTTGTTTTATATAAACCATC
>Locus:intergenic3293_1:2151634-2151577(-)
ATCCGCAGGCTTTGTAGTCTGCGATCCTGCCAGCAAATATTCTTTGCGAGTCGTTACG
>Locus:intergenic3304_1:2165912-2165993(+)
CTTCATAGCACGATGCCTTTCACTTATCGGCATCGTGCTCCCACAGGTTCCGGCTACGCACAGCCAGAACGCGCATATTTGA
>Locus:intergenic3394_1:2227126-2227162(+)
ATTTCAGTCTCTCATCCTGTTGCGCTCCTGTCATGTG
>Locus:intergenic3506_1:2311052-2311181(+)
TTGACAGCACTGAATGTCAAAACAAAACCTTCACTCGCAACTAGAATAACTCCCGCTATCATCATTAACTTTATTTATTACCGTCATTCATTTCTGAATGTCTGTTTACCCCTATTTCAACCGGATGCCT
>Locus:intergenic3514_1:2321299-2321341(+)
TGCACAGTGCGCAATTTTCTGCATAGCCGCTCATTCTCCTTAT
>Locus:intergenic3642_1:2421622-2421670(+)
GCAGCAGGCAGTTTTTATCTTTGGACAGCGAATTCAGAAGTATTTTTAG
>Locus:intergenic3661_1:2432072-2431967(-)
TCCAAAGTTTCGGGCTGTTATGTTTTAATGTGCAACATTCATGGTCTGTTGGGGGCAAAAATGGCATTATGCGTCCCCAAAGATAAAACTGGCATCGAACCAGGTT
>Locus:intergenic3777_1:2516084-2515976(-)
TCGATCCCGCTTAGCTCCACCAAATTTCCAACCCTCGCTGCAAAGCGGGGGTTTTTTGTCTCTGCTTTTTGCCGCTTTTGTAATACAGTCTACGTCCGGGTTAGTGCCG
>Locus:intergenic3855_1:2561405-2561327(-)
TTGAATGTTCAGAAATTAATCAATTGTGCAACGTCGGCGGCCATCAGTCTCCCACCTGAAAACGGAAAGATGGGTGATA
>Locus:intergenic3981_1:2652008-2651966(-)
GAAGACCGCATCACGACAGCACCACTGGCGATATTGCCGCGAT
>Locus:intergenic4030_1:2683580-2683613(+)
TCCTGTTGGACAACGGCGAACAGTATAACCGAAT
>Locus:intergenic4088_2:2725378-2725516(+)
TCACACCGTATACGTCCACTTTCGTGTTTGCACAGTGCTGTGTTTTTAATAAACAGTTGCAGCCAGCTGGTATCTTCGACTGATTTCAGCTCCATCCGCGAGGGACCTCACCTACATATCAGCGTGCCTTCTCCCGAAG
>Locus:intergenic4088_1:2725969-2726005(+)
CTCCAGCATGCCTCACAGCACACCTTCGCAGGCTTAC
>Locus:intergenic4089_2:2728258-2728144(-)
GACGGGGGCCCGCACAAGCGGTGGAGCATGTGGTTTAATTCGATGCAACGCGAAGAACCTTACCTGGTCTTGACATCCACGGAAGTTTTCAGAGATGAGAATGTGCCTTCGGGAA
>Locus:intergenic4089_1:2728543-2728456(-)
CTGATACTGGCAAGCTTGAGTCTCGTAGAGGGGGGTAGAATTCCAGGTGTAGCGGTGAAATGCGTAGAGATCTGGAGGAATACCGGTG
>Locus:intergenic4118_1:2744248-2744329(+)
GGAACGGAGTCCGGTGTCATATTAAAAGCCCGAAAATTTTACTCATTTTTGCGGGAATTGCAATCAACAGTTGCTAACTCTG
>Locus:intergenic4187_1:2783670-2783565(-)
AGGGCTGGTGTTTTGGTACGTGGCACGCCACTGCAATGTATTTATCCATCAGTACTCATTCAAAAGTACCTGGAAAAAATGCCTGCTATGCCAAGCGGGCAAATTG
>Locus:intergenic4239_1:2816895-2816853(-)
CAACTTAAGTCTCCATTTTTTTGCATTACTACTATCTGTCAGA
>Locus:intergenic4265_2:2835549-2835477(-)
AGAATACGGAGCGGGCGGTATCGCCGACCTGTGACTGCCGGATGCGACGCTGTCGTGTCCGGCAGGGCGGGTT
>Locus:intergenic4265_1:2835576-2835483(-)
ATCAAAGGAATTCCCGGAAATATTCGTAGAATACGGAGCGGGCGGTATCGCCGACCTGTGACTGCCGGATGCGACGCTGTCGTGTCCGGCAGGG
>Locus:intergenic4297_1:2861614-2861527(-)
GATAAAAACTCTCTTTGGGCTCGTGAAAAAAAGGCGTCATCACCGAAGTTGCCAGATTTAAGGGCGAGTGAGACAGGCTTATCCAGTG
>Locus:intergenic4305_1:2865631-2865592(-)
GCGGAACCAGGCTTTTGCTTGAATGTTCCGTCAAGGGATC
>Locus:intergenic4316_1:2876192-2876237(+)
CGCAGGGTATGCGCGATTCGCGGTTTATCCCCGCTGGCGCGGGGAA
>Locus:intergenic4344_1:2902391-2902523(+)
CGGTTTTTGCCGGTTTATCCCCGCTGGCGCGGGGAACACTCTAAACATAACCTATTATTAATTAATGATTTTTTAAGCCAGTCACAATCTACCAACTTTATAGTATCACACAAACAACACATCCATTATGTTA
>Locus:intergenic4373_1:2922507-2922435(-)
ATGACACTTCTGCAGGACACACCAGGATGGTGTTTCAGGGAAAGGCTTCTGGATGAAGCGAAGAGGATGACGC
>Locus:intergenic4427_1:2967513-2967381(-)
ACAGGATCTTACACCATGTTATCCACAGAAAGCTGGGATAACTGTGAAAAACCTCCACTACTGTTTCCATTTACAGCCTTGACGTGCGACGAAACTCCAGTTTTTAGTGGTTCAGTGCTTAACTTAGTGGCAC
>Locus:intergenic4529_1:3037858-3037804(-)
CTGCTGTGGCTTTTGCGGCTAGTGTATCAGAATCGCTTTAGTCACGGCACAATAA
>Locus:intergenic4629_1:3096567-3096438(-)
GCACGATTTGTAGCAGGATGCGGCGTTGACCCCGCATCCGGCAATCAACGTCTGATGCGACGCTTGCGCGTCTTATCAGACCTACAACCGCTGCCACATGTCGGCTGGATAAGGCGTTCACGCCGCATCC
>Locus:intergenic4758_1:3181542-3181596(+)
ATCAATACAATCCAGTACCAGGCGATAAACATCCTTTTACCCTTAATATTTAACA
>Locus:intergenic4903_1:3265690-3265648(-)
CGATCAGCAATTATTCGTTTTGTGATCCTCAACACAAAATGCT
>Locus:intergenic4906_1:3268282-3268432(+)
TCATCTAGGCCAGCAATCGCTCACTGGCTCAAGCAGCCTACCCGGGTTCAGTACGGGCCGTACCTTATGAACCCCTATTTGGCCTTGCTCCGGGTGGAGTTTACCGTGCCACGGACTGTTACCAGCCGCGCGGTGCGCTCTTACCGCACCC
>Locus:intergenic4906_2:3268411-3268483(+)
GCGGTGCGCTCTTACCGCACCCTTTCACCCTTACCTGATCCCGCTTGCGCGGGCCATCGGCGGTTTGCTCTCT
>Locus:intergenic4982_1:3316053-3316200(+)
GGGCCTAAAGCCCAGTTATTCTGTAGTCAGATAACAAAAAACCCCGATAAATCGGGGCTTTATATAACTGAACCCTATAACCGCAACTGCGGTCTGGAGCACTTTCCAGAAGGATTTTTTCAAATCCCACTACGAAGGCCGAAGTCTT
>Locus:intergenic5047_1:3352716-3352608(-)
CCCCACTTCCGAACCGCTGCGCACGGGCACAGAAAGAGCGTGGCGACGGGGTTTGCGTGTCATACGCGCGCCTCGCATTCGCCCCCTTGTTGTCCTTTTCGCATCGGTT
>Locus:intergenic5051_1:3358870-3358837(-)
TGCAGAATCGGTATTGTCAGAGGTGTTAACAAGT
>Locus:intergenic5103_1:3387418-3387376(-)
CTGCGGCGACAGATGCTGAAAATAATAACGCCTGCTCTCTCTT
>Locus:intergenic5107_1:3390192-3390111(-)
GACAGCCGTTGCCTGATGCGACGCTGTGCGTCTTATCAGGCCTACAAACCGGAACATAACCGTAGGCTGGATAGGGCGTTCA
>Locus:intergenic5150_1:3421316-3421457(+)
TCCGGGCCGTTGCTTCGCAACGTTCAAATCCGCTCCCGGCGGATTTGTCCTACTCGGGAGAGTGTTCACCGACAAACAACAGATAAAACAAAAGGCCCAGTCTTCCGACTGAGCCTTTTGTTTTATTTGATGTCTGGCAGTT
>Locus:intergenic5150_3:3424344-3424452(+)
GGTACTGGTTCACTATCGGTCAGTCAGGAGTATTTAGCCTTGGAGGATGGTCCCCCCATATTCAGACAGGATACCACGTGTCCCGCCCTACTCATCGAGCTCACAGCAT
>Locus:intergenic5150_2:3426380-3426464(+)
ACGCGGCATGGCTGCATCAGGCTTGCGCCCATTGTGCAATATTCCCCACTGCTGCCTCCCGTAGGAGTCTGGACCGTGTCTCAGT
>Locus:intergenic5322_1:3520814-3520868(+)
TCAATGCGTCTGGCTTGCCTTTATACTACCGCGCGTTTGTTTATAAACTGCCCAA
>Locus:intergenic5345_1:3537885-3537741(-)
GCCGGAATATATTATGAGTTTGGCTGTGGAATAAAAATGCCGGAGATATTCTCCGGCACTTTTATGTCAGGCAAGGCGTTCGTTGCCAGATGCGGCGTGAACGCCTTATCTGCCCTACGATTTCGTGCAAATTCGAACCGTAGGC
>Locus:intergenic5472_1:3638770-3638857(+)
TGTATTAATCTATTCACCGCATCAATATTAAGAATCTCTGACAGATGTAAACTTTTTCGCGCGTTATCCCTTACGCGTTCATACTTTT
>Locus:intergenic5564_1:3703824-3703875(+)
CTCTATAGTGACCCGCAGCCTGGAACTGCGTGTCTGTATTGCTCACAAATCA
>Locus:intergenic5564_2:3703929-3704076(+)
CGCAGAGGCACAGCGCCACCGGGTATACAGATTGTTGACAAAGTGCGCTTTGTTTATGCCGGATGCGGCGTTAACGCCTTATCCGGCCTACAAAATCGTGCAAATTCAATACATTGCAGAATTTTCGTAGGCCTGATAAGCGGAGCGC
>Locus:intergenic5589_1:3720177-3720135(-)
GGGTGCTTGAGACTGTTTGTCTCAGGTATTCACCGAAAGGCAG
>Locus:intergenic5666_1:3772297-3772426(+)
CACAATTTGTTGAATTTGCACGTTCTTGTAGGCCGGATAAGGCGCTTACGCCGCATCCGGCGCTGCCCCTCTCCTCACGGAGAGGGTTTGGGTGAGGGAAAAGCCTCACCCCAGCCCTCTCGGGTAAAAA
>Locus:intergenic5876_1:3909686-3909728(+)
GCGTTGATATTCAGTCAATTACAAACATTAATAACGAAGAGAT
>Locus:intergenic5927_1:3940491-3940446(-)
CGAGACTCAAGCTTGCCAGTATCAGATGCAGTTCCCAGGTTGAGCC
>Locus:intergenic5927_2:3943239-3943170(-)
AGCCTTGATTTTCCGGATTTGCCTGGAAAACCAGCCTACACGCTTAAACCGGGACAACCGTCGCCCGGCC
>Locus:intergenic5970_1:3980557-3980659(+)
CCCTGGATTGTGATTCCAGTTGTCGTGGGTTCGAATCCCATTAGCCACCCCATTATTAGAAGTTGTGACAATGCGAAGGTGGCGGAATTGGTAGACGCGCTAG
>Locus:intergenic5974_1:3984594-3984654(+)
AAGCACCCACTTGTTGTCATACAGACCTGTTTTAACGCCTGCTCCGTAATAAGAGCAGGCG
>Locus:intergenic6037_1:4025465-4025384(-)
GACGCGACAGCGTCGCATCAGGCATCATGCACCAATTGCCGGATGCGGCGTAAACGCCTTATCCGGCCTACGGTTCGGACTA
>Locus:intergenic6047_1:4038558-4038456(-)
GCGCTACTGCCGCCAGGCAAATTCTGTTTTATCAGACCGCTTCTGCGTTCTGATTTAATCTGTATCAGGCTGAAAATCTTCTCTCAATCCGCCAAAACACCTT
>Locus:intergenic6063_1:4049047-4048972(-)
TACGCCTTTGCTTTAAACAAACAATCAACCGCCATCAGTATTTGCACATTTTCAGAGTTTTATATAAAAGCAATTC
>Locus:intergenic6067_1:4051566-4051470(-)
CTTATCCGGCCTACAAAAGCAATAATTTCAACAGGTTTTGTTGCCCAGCGCATCAGGCAATCTTGTTCTCAGCACATTGATGGCGCTTTCGTTTTCT
>Locus:intergenic6105_1:4076518-4076473(-)
CCAAGGACTAATATAAATGACCTGAATGAGAGAGGCAGCACCGCCC
>Locus:intergenic6104_1:4076512-4076659(+)
TCCTTGGCTATTTCGGTTATATTAAATAAGAACTCTATAAATTTTTATTCTTCGTTGGCTCCATACGTGTCTTGCTACATCACTGTTCAGGAGCATTTAAATATTATTTGTAGAACTGAGTGGCAATTATCGCAGATAATGCTTAATT
>Locus:intergenic6145_1:4106641-4106602(-)
AATAAATTGCAGAATTCATGTAGGCCTGATAAGCGAAGCG
>Locus:intergenic6183_1:4124928-4124889(-)
ATCATACAGAAATTAACCAGCGTATGCAAACTGATCCGCA
>Locus:intergenic6198_1:4135847-4135928(+)
AAAGCACGCAAATTCAATATATTGCAGAGATTGCGTAGGCCTGATAAGCGTAGCGCATCAGGCAATTTTGCGTTCAAACTCC
>Locus:intergenic6213_1:4148416-4148326(-)
TCTGTTCTAACACCCTCGTTTTCAATATATTTCTGTCTGCATTTTATTCAAATTCTGAATATACCTTCAGATATCCTTAAGGAATTGTCGT
>Locus:intergenic6231_1:4164735-4164648(-)
GTGTTAGGCCTGCCGCCAGCGTTCAATCTGAGCCATGATCAAACTCTTCAATTTAAAAGTTTGACGCTCAAAGAATTAAACTTCGTAA
>Locus:intergenic6431_1:4328523-4328382(-)
GCTTTCCTCGCAGAGTTGGCCCATTTCCGCAAACGCCAGAAAAATCAGCGCGACGGCCGCAAAAGGGGAGCGGGAATTGCAGGATGCAATCTCTGTAACAAGCGTAGCGGGTTTGCTTACACCCTCCGGTTAAGGAATGTAC
>Locus:intergenic6545_1:4404066-4404018(-)
ACAGCAATGTATCACACTGTTCGCCCGGCAGGCAAAATATCTGCCAGGC
>Locus:intergenic6597_1:4427711-4427594(-)
ATAACGCGAAACAGCTCACAAAAATACACGCTTACGGGGTCTTTGCAACACAAAATAGCGCCGTTTGGCAAACTGAAGGGTTTATTGCTGAATGCCTGCTCCCCTCTCGTTCGAGGGG
>Locus:intergenic6709_1:4499121-4499052(-)
GCATCGGTCATACCCACCGGGGTTGTGGTGTCAGCATGCATAACAATTGATCGATCGTGCAACAAGAGAA
>Locus:intergenic6835_1:4570417-4570342(-)
AAAGATACAAAAACAAAACCCCACAACATTTCTAATTTGAAAGAAAACCTTTCAGAATATTGTATAGTTACTCAGG
>Locus:intergenic55_1:34126-34084(-)
ATGGGCAAAAAAAAACGGTCCTCATCAGAGAACCGTATTAGTT
>Locus:intergenic164_1:127832-127871(+)
GGTGAGGGCGTGAAGCTAACGCCGCTGCGGCCTGAAAGAC
>Locus:intergenic313_2:224414-224375(-)
AGTATCAGATGCAGTTCCCAGGTTGAGCCCGGGGATTTCA
>Locus:intergenic313_1:228644-228563(-)
TCATTAGTACCGGTTAGCTCAACGCATCGCTGCGCTTACACACCCGGCCTATCAACGTCGTCGTCTTCAACGTTCCTTCAGG
>Locus:intergenic407_1:271583-271436(-)
AGCGGGTTACATCACCCTGCGGGCATGCCGCAGGTCACTGCCGCTCAGGTTCTCCACCGTCACACCCGGTGGGATTGTTGGGTTTCTCATCGTGAGTTACCGGTTCAATATTCCAGACAGACTCGCGGTTCATTTAAGCATCCATGCC
>Locus:intergenic411_1:274471-274369(-)
CAACCCTGCACCAGACGCAGATGCCCGCGCCGGGCGCTTAATAGCGGGTGGGGATTAATAATCAGATACAAAAAGGGCCGCCAGCTCATAACGCCTCCGGAAG
>Locus:intergenic427_1:281308-281272(-)
TGCAGTCCCCTCTCCCCTTTGGGGTGTACGGTCCGGG
>Locus:intergenic451_2:294293-294179(-)
GCTACAAATCTCAAACCATTCGTAAATGGCTTTGTCAGGACAAATTGCCTGAGGGGCTACCTCGCCCAAAACAAATCAATGGCCGCCATTACTGGTTACGTAAAGATGTCCTCGA
>Locus:intergenic451_1:294318-294258(-)
ACAGCTGAGTTAGCTAAAATCATTAGCTACAAATCTCAAACCATTCGTAAATGGCTTTGTC
>Locus:intergenic459_1:302069-301991(-)
TATATTAGAAGTGACAGAGATTTGCAGGGTGATGTAGAGCTGAAAATCACAGGTTTCCTTATTGGTTTTTGCATCGTAC
>Locus:intergenic644_1:418526-418670(+)
CCATGTCTTTTTCACGGAAATAGTGTTTTATACTGGTTGGTGATTTCTTATCGCTATATACCTCTGGTTTTTAGATCCCTCCTTGCTTTAAAACGTTATAAGCGTTTAAATTGCGCTTCAGGTGCTGTCATACTGACTGCATTAA
>Locus:intergenic766_1:490499-490583(+)
GTTGCAATTATTGCGTACAGCCAGTACATTCTGGCGTTTTCGAGCACAGGCGCAGGCGGTCAAAGGTTAAACAACTGTTACTTTT
>Locus:intergenic908_1:583827-583875(+)
GGGTTAATTGTTACATTGAAATGGCTAGTTATTCCCCGGGGCGATTTTC
>Locus:intergenic1025_1:668486-668402(-)
ACCATTGACAGACCCGGGCAGGCTGATATTCTCCGCAGCCAGACTTTTTCCGCCAGACACGACTTTGTAGAAATTGTTTTACAAA
>Locus:intergenic1128_1:746994-747075(+)
CTTCGCTCCCTCATTATTTTCTCTTTGGTGTATCGATACAGCATAAAGAAAGCTGGGCCAGGAAAAAATAACAGCAATCAAG
>Locus:intergenic1152_1:769919-770036(+)
TTATTCGGTCTACAAAAGCAGGCAAATTCAATATATTGCAGAGATGATGTAGACACTGGCAAGCGTAGCGCATCAGGTAATTTTGCGTTTATCTTCACTCTCAAGCCACGTATATGTG
>Locus:intergenic1195_1:797762-797675(-)
TCGCTTTTGGCGGTGAATGCTGAATTAAAACGCAGAATTTTGTCCGATAGTGGTATCGGTGTACCATTCGCGCAGACGAAAATTCTTA
>Locus:intergenic1202_1:802575-802683(+)
TGCGTCTGCGTTCGCTCACCCCAGTCACTTACTTATGTAAGCTCCTGGGGATTCACTCGCTTGTCGCCTTCCTGCAACTCGAATTATTTAGAGTATATCCATTTATTAT
>Locus:intergenic1327_1:892784-892736(-)
TTGCTCTATGTGATAAAGCCAAATCGACACAAGAGAAGTGAAATAATCT
>Locus:intergenic1361_1:914398-914344(-)
AAATCGCCGCTGCGCGGTGCCCTCGACTTATCCCTTACGGCTACCGGGTCGGGCG
>Locus:intergenic1373_1:924927-924882(-)
TTCTCCTGCAGCACCCTTTTTTATCCTTACCTTCCCGCAGCACTAA
>Locus:intergenic1470_1:1006838-1006949(+)
ATGAAAATAAGCCCTCAACTTTATGACATGACGCGCTTATTAGCTATAATGCGCAACAATTTTCTTAGCGCCTGTCCCATTAGGCTATTTTATTTGTCAGTTTGGCCCTGGG
>Locus:intergenic1507_1:1029281-1029239(-)
CTCTCCTTATCCTTAATGGACGCGTTGCAAATCCATGGAAAAC
>Locus:intergenic1577_1:1080492-1080351(-)
AAACACAAGCGGAATGTTTATAAAATGATGTTGGAATGTAAACAAAGAGAGGTAATGCCAAGGGATATAAACGATTATTCCAGGGTAGAAAGATGGGATTGTTTGCAAAGAACCATGTGTTCTTGCCGGATGCCGCGTAAAC
>Locus:intergenic1594_1:1096646-1096724(+)
CGGGCAGCCCGCTCACTGCGTTCACGGTCTGTCCAACTGGCTGTCGCCAGTTGTCGAACCCCGGTCGGGGCTTCTCATC
>Locus:intergenic1625_1:1112764-1112680(-)
CGGTATTTTTATTGGCTCGTTGTTTTTGCCGGATGCGGCGTGAACGCCTTATCCGACCCACAAAGTCTTGCAAAATCAATAAATT
>Locus:intergenic1878_1:1255544-1255685(+)
ATGCGCCATTTTTGCATTACTAATAAGAAAAAGCAAAAAACATCGATATTCATTTTTGGTCAATGGGTTTTCTGGCCTATCGTTGTTATTGTGCTACTGGTTATCATTTTCATCTTGCCAGCATATTGGAGCGTGATCAATT
>Locus:intergenic1915_1:1277035-1276990(-)
TATGAGATTTTTCACGGTGCTGTAAAATCCCTACCCTTACCGATGT
>Locus:intergenic2112_1:1405896-1405974(+)
GATAATGATAGACGCTATTTAACACTTCACACGGTTTGTATACGGAAAAGCATTTTGCTTTTTGTATTCAATTTAGACA
>Locus:intergenic2158_1:1432809-1432896(+)
ACGTTTTGGAATTTTTTTCGGTGGCAAAAATGGGGCAAAACGCTGCAAAAGGGGCAAAAAAGGGGCAAAAAAAGAGTGGATTATCGTA
>Locus:intergenic2485_1:1647508-1647466(-)
TCCGCGTGCGCTCAGCCGCATTCACCACATCACAAAATTCACT
>Locus:intergenic2520_1:1668990-1669104(+)
ACTGCGGTAAATACCCGTCCGGACTTATTGCCAGCTCAAACCAACGTTAATAGCCATCCTAAAATAGACGAAGCGCCAGCCAATTCCCGCAGCGCGTCTAGCGTCATCAGGATTA
>Locus:intergenic2548_1:1686409-1686517(+)
TCACTTACTGCCTGGTTTGGTTATGCTCTGGGCGGGTGTTCCGTTGCCCTGTTAAAAGCGAGTAACAATATCCTACACACTTTTTTAACAAAAACTGAGACTAGTACGA
>Locus:intergenic2552_1:1689456-1689495(+)
GCGCTACGCTTATCAGGCCTACCTTTTCCTGCAACACTTT
>Locus:intergenic2635_1:1741369-1741288(-)
TCCAGTGAAAAAATAGCCATTCTTACCCCTTCACTGGTAAGGGCGTTTTCCACCTGCTATTGTGCTGAACAGAATGTCTTAA
>Locus:intergenic2672_1:1766912-1767041(+)
ACGACGAGTAAATCGTTTGCGTGTTGCCTGAGTTGTTGTACCACATTTTTTTCTAACACGCCCATCAGAATTAAGGGCAGAATCGGCCTGTTAAAAACCGCTGAAATTGCTCATCATTATGCAGGTGAGT
>Locus:intergenic2859_1:1875730-1875661(-)
TCCAGGATACGGCGGGTAAATGCTGATTATTTAATCTTTGCAGGCATGATAAAACATCATCAACAAAGAT
>Locus:intergenic3065_1:1990056-1989948(-)
ACATCGGCGTCAAGCGGATGTCTGGCTGAAAGGCCTGAAGAATTTGGCGCGTTAACAAAGCGGTTATGTAGCGGATTGCAAATCCGTCTAGTCCGGTTCGACTCCGGAA
>Locus:intergenic3064_1:1990028-1990061(+)
TCAGCCAGACATCCGCTTGACGCCGATGTCTTTT
>Locus:intergenic3161_1:2054604-2054547(-)
GGCTATTTGCCAGGTGTCTTACTTACTCCTTCACATCTATTTCTGATAAGAAGGTTCA
>Locus:intergenic3482_1:2289224-2289308(+)
CCTGATGCGCTACGCTTATCAGGCCTACGTGGATCGATCAATTTATTGAATTTACACAATTTTGTAGGCCGGATAAGGCGTTCAC
>Locus:intergenic3697_1:2460994-2460949(-)
TTACCTAATGAAATAGACTATCAAAAAACGCTCATTTATTTAGAAC
>Locus:intergenic3777_1:2516377-2516305(-)
TTTTCCAAAATTGTTCATTTGCCTGATTTTTCAGCGATTGAAACTACACGTTGCAATTTGCCGTTGACACATT
>Locus:intergenic3863_1:2566313-2566241(-)
AGCCTACGGGATTGCACATGTAGGGCGGATAAGGCGTTCACGCCGCATCCGCCAGTGGCGCGGTGCAATTGCC
>Locus:intergenic3959_1:2632177-2632096(-)
TTGCAAAAAGGGGTAGATGCAATCGGTTACGCTCTGTATAATGCCGCGGCAATATTTATTAACCACTCTGGTCGAGATATTG
>Locus:intergenic3974_1:2642307-2642403(+)
TGCTATTCCGGCCTCGTTATTACACGTTATGGCCCCTGGAGGGTTGAAAAAAGAAACGCCCCGGTGAGCGGCTGCTCGTCCGGGGGCGCTGCATTGT
>Locus:intergenic4089_1:2727518-2727431(-)
AAAGCTCACCCTACACGAAAATATCACGCAACGCGTGATAAGCAATTTTCGTGTCCCCTTCGTCTAGAGGCCCAGGACACCGCCCTTT
>Locus:intergenic4089_2:2728065-2727963(-)
TTATCCTTTGTTGCCAGCGGTCCGGCCGGGAACTCAAAGGAGACTGCCAGTGATAAACTGGAGGAAGGTGGGGATGACGTCAAGTCATCATGGCCCTTACGAC
>Locus:intergenic4168_1:2773413-2773515(+)
AGGGCGTCTGGCACTCCAACTTCCGCTTTTGGCACAGAACGGCCTATCAGCAATATAAAAGCATTCAGATATATATCATTTCTACAAACATACCCGATTAACG
>Locus:intergenic4240_1:2817249-2817303(+)
AATGACAAACACATTACATCTAAGCAGTCATGGCATTACATTCTGTTAAACCTAA
>Locus:intergenic4306_1:2866782-2866914(+)
CCCAGGAAAAATTGGTTAATAACCAGTGACATAATTACCGTGCAAGGCACCCTACTGAACACTGGAAAAGATGTTCACGATACGCTGACCTGCGGCAAAATAACCAGGAAAAATCCAGGTATTTCCTCACGTT
>Locus:intergenic4409_1:2945425-2945377(-)
GGCTGCTCCACCCCGCGTCCGTGGATGCGCACTATACTCCGCTCGCGTT
>Locus:intergenic4455_1:2986412-2986337(-)
GAGGCTTTAATGTTGCAACGTAAAACTTTACGTAAATTAACATGGTTAACATTTATGCCACTATTGTTTGTAAATT
>Locus:intergenic4515_1:3029372-3029240(-)
GCCCGCCAGAGTAAAAAGCAACCGTTTACGTTAATGAAACTGTCTAAACACATGCTCGTGGAGTGCCAGTTTTTGCGAGGAAGGGGAGTTAGAGACAGGAATTGCGGAGGCAATCACATAATCGTGGTTAAAC
>Locus:intergenic4608_1:3086013-3086121(+)
ATTATCATCACAACTGAAACCGATTACACCAACCACAACAGACAAAGATTTGTAATATTTTCATATTATTATTCGGTTTTCACAGTTGTTACATTTCTTTTCAGTAAAG
>Locus:intergenic4632_1:3098839-3098884(+)
TTTTGGAGATCTACAAAGTTAGAGGCAGGTAACAAAACGAAGAATT
>Locus:intergenic4647_1:3107569-3107461(-)
TTCCTGTTAGCTGTATTGTTTGATTTTCTTATTATGACCGTTTGGTGCCGTCGATGGCTTGTTTGTTCGCAAAGTCCTGGCTTGCACGCTTTAGCGAAAGGTGCCATGA
>Locus:intergenic4666_1:3126056-3126146(+)
CTTTGTTGTGTTGTGTGGCAGCTGATTTTTGCGCGCTGCTTCTGTGAACAGTTATTAAGCGGGCTTTTCGTTTTCGTCTATCTCTTTAGCT
>Locus:intergenic4975_1:3309818-3309776(-)
GAATACTGCCGCTTAACGTCGCGTAAATTGTTTAACACTTTGC
>Locus:intergenic4982_1:3316104-3316176(+)
TCGGGGCTTTATATAACTGAACCCTATAACCGCAACTGCGGTCTGGAGCACTTTCCAGAAGGATTTTTTCAAA
>Locus:intergenic4983_1:3316348-3316306(-)
TTTTACCCAAAACGAGTAGAATTTGCCACGTTTCAGGCGCGGG
>Locus:intergenic4997_1:3326210-3326168(-)
CCGCTATGCGGCCTTTTATCAACGAACAGAGCGTGGCATTTTG
>Locus:intergenic5150_2:3422918-3422999(+)
CGATCAAGAGCTTCGCTTGCGCTAACCCCATCAATTAACCTTCCGGCACCGGGCAGGCGTCACACCGTATACGTCCACTTTC
>Locus:intergenic5150_1:3424453-3424585(+)
GTGCATTTTTGTGTACGGGGCTGTCACCCTGTATCGCGCGCCTTTCCAGACGCTTCCACTAACACACACACTGATTCAGGCTCTGGGCTGCTCCCCGTTCGCTCGCCGCTACTGGGGGAATCTCGGTTGATTT
>Locus:intergenic5151_1:3425286-3425250(-)
AACAAGGTAACCGTAGGGGAACCTGCGGTTGGATCAC
>Locus:intergenic5222_1:3451295-3451349(+)
GACCAGAGCTCCAATTATTTTATAAACGAAAATGATTACTCCTCAGACCCATTAC
>Locus:intergenic5349_1:3541029-3540987(-)
GCAGACGCATACCGGGCTTTCCAAAACAGGCGATGGAGTAAGG
>Locus:intergenic5349_2:3541129-3541042(-)
ATTAGCGAGTTTTCATCCCTGCGAGATGCTTTCAAAGGAACTTACGCCGTGCTGCAAGAGTTGCATTTTTATGGAAAGCCGCACGCAA
>Locus:intergenic5485_1:3646070-3646001(-)
ACCATACTGAAACTATTGCAAGGACGTGCTGGTTTTATAACCTGCATGTACTGTATGATTATCCAGTTAG
>Locus:intergenic5508_1:3655970-3656099(+)
CATGAATGCGTTATTTACTCAGGTAATTTCAATGCGTTAAAAGAAAGCTGGCAATCCAATTGCCAGCTTAAGTCGAAACAAGGAGACTCGATATTTAAATCGGATTACATTTTAACTTTAGTAATATTCT
>Locus:intergenic5530_1:3672502-3672589(+)
TGCGCACATAACCTCTTGAAACTCGTCCCCAGAGCCTCTTCAGCCATCTATTTGGGAGCAAACAATTTCATTCCAACTCATAACCCCA
>Locus:intergenic5536_1:3677289-3677379(+)
CCTGGCCGGGGTAAATTTCCTCACTCCACAACGGAATCTTTCAGGAATACGTTCTGGCTCAAAAAAATAATGGAACACTGTTTTAATATGG
>Locus:intergenic5569_1:3708641-3708605(-)
CCCCACACTTTTTCCCTTTGCTGTGGTCTACTTATTC
>Locus:intergenic5831_1:3882245-3882140(-)
TGTACACTCCGGAGTCAATTCTCTTTCCTTATTTACCGCGCTTTTCCGCACCTTTTCGCAGGGAAAATGTACGACCTCACACCAGTGGAAACCAGCATGGCGCGCC
>Locus:intergenic5927_1:3943751-3943718(-)
GCGAGTTCAATTTCACTGAGTCTCGGGTGGAGAC
>Locus:intergenic5959_1:3965836-3965803(-)
AACCATTTGATATGCAAATTGCATAACATGCCAG
>Locus:intergenic5971_1:3980498-3980438(-)
CGCAGCTCAAGCGCCGGGACTAAATGGCGCGCCCGACAGGATTCGAACCTGAGACCTCTGC
>Locus:intergenic5970_1:3980560-3980710(+)
TGGATTGTGATTCCAGTTGTCGTGGGTTCGAATCCCATTAGCCACCCCATTATTAGAAGTTGTGACAATGCGAAGGTGGCGGAATTGGTAGACGCGCTAGCTTCAGGTGTTAGTGTCCTTACGGACGTGGGGGTTCAAGTCCCCCCCCTCG
>Locus:intergenic6046_1:4037209-4037251(+)
ACTAGGCAAAATGGTGCCGTAACTTCGGGAGAAGGCACGCTGA
>Locus:intergenic6047_2:4037669-4037531(-)
CTCCCACCTATCCTACACATCAAGGCTCAATGTTCAGTGTCAAGCTATAGTAAAGGTTCACGGGGTCTTTCCGTCTTGCCGCGGGTACACTGCATCTTCACAGCGAGTTCAATTTCACTGAGTCTCGGGTGGAGACAGC
>Locus:intergenic6047_1:4037774-4037645(-)
GACACTGTCCGCAACCCGGATTACGGGTCAACGTTAGAACATCAAACATTAAAGGGTGGTATTTCAAGGTCGGCTCCATGCAGACTGGCGTCCACACTTCAAAGCCTCCCACCTATCCTACACATCAAGG
>Locus:intergenic6113_1:4083968-4083893(-)
GGGAAATTGAGCCAATTCTGGACCTTTGCGGCCCCTTCCGCAAAGAAAAATAACTCCCACTCCCTGCACACGCAGC
>Locus:intergenic6145_1:4106662-4106608(-)
CCTACAAAAGTTTGCAAATTCAATAAATTGCAGAATTCATGTAGGCCTGATAAGC
>Locus:intergenic6189_1:4126597-4126516(-)
GCGTATAGATTGAGCAAATCCCAAATAGCCGTTAAAATTATATGCATTATCACGCCGACAGGTGCATTACACGATGTCACGG
>Locus:intergenic6231_1:4168868-4168721(-)
TCAACGTTAGAACATCAAACATTAAAGGGTGGTATTTCAAGGTCGGCTCCATGCAGACTGGCGTCCACACTTCAAAGCCTCCCACCTATCCTACACATCAAGGCTCAATGTTCAGTGTCAAGCTATAGTAAAGGTTCACGGGGTCTTT
>Locus:intergenic6230_1:4169278-4169383(+)
TCTGCCGTGGGCGCTGGAGAACTGAGGGGGGCTGCTCCTAGTACGAGAGGACCGGAGTGGACGCATCACTGGTGTTCGGGTTGTCATGCCAATGGCACTGCCCGGT
>Locus:intergenic6231_2:4169621-4169492(-)
ATCTGTATCAGGCTGAAAATCTTCTCTCATCCGCCAAAACAGCTTCGGCGTTGTAAGGTTAAGCCTCACGGTTCATTAGTACCGGTTAGCTCAACGCATCGCTGCGCTTACACACCCGGCCTATCAACGT
>Locus:intergenic6272_1:4206211-4206262(+)
GCAGGCCTAACACATGCAAGTCGAACGGTAACAGGAAGAAGCTTGCTTCTTT
>Locus:intergenic6273_2:4208594-4208447(-)
TTGTACGTACACGGTTTCAGGTTCTTTTTCACTCCCCTCGCCGGGGTTCTTTTCGCCTTTCCCTCACGGTACTGGTTCACTATCGGTCAGTCAGGAGTATTTAGCCTTGGAGGATGGTCCCCCCATATTCAGACAGGATACCACGTGT
>Locus:intergenic6273_1:4209837-4209732(-)
TGCAGCCAGCTGGTATCTTCGACTGATTTCAGCTCCATCCGCGAGGGACCTCACCTACATATCAGCGTGCCTTCTCCCGAAGTTACGGCACCATTTTGCCTAGTTC
>Locus:intergenic6345_1:4259679-4259550(-)
AGATTATTTTATCGATATATCATGGGGTTATGTTATTCAGCATCACTATTCAGGAGGCTCAATAGCGGGGTACTATACCATAACAACAGGAAGCGCCTGTCTCATTGCAAAAGAAAATTGAGATCCTCTC
>Locus:intergenic6382_1:4283341-4283413(+)
GTTTACGCCGCATCCGGCAATCAATGCCTGATGCGACGCTGTCGCGTCTTATCAGGCCTACAAACCGTTACCG
>Locus:intergenic6415_1:4312361-4312280(-)
GGGAATGTGCGCGCTGGCCCCCTCACCCTAACCCTCTCCCCAGAGGGGCGAGGGGACCGATTGTGCTCGATATTGAATATTG
>Locus:intergenic6454_1:4346950-4347028(+)
GCGGCTTTTTCAGAGAGAAAGACTCTCTGGCGATGGGTTTATAGTTTGTACTGCGCAGATGTTAATGTTTTGTTTGCTG
>Locus:intergenic6618_1:4439387-4439534(+)
AAATTCAGACAGCTGAAAAATGCAAAACTGCCTGATACGCTATGCCGATCAGGCCTACGCAGTCCTTGCAATATATTGAATTTGGACGATTTTGTAGGCCTGGTAAGTCGTTTACGCCGCATCAGGCATAGACAAAGAGCACTTTATC
>Locus:intergenic6636_1:4455256-4455289(+)
CCTGATGCGACGCTTGATGCGTCTTATCAGGCCT
>Locus:intergenic6708_1:4498944-4499037(+)
ACATTACTCAGTATTTTCACTACTACACCCCATCTGCCATCCATAACAACCGATTCACCCCCTCGCGAGGCGTTGTTGCCCGTCACCCGGACAG
>Locus:intergenic6861_1:4595158-4595071(-)
GTAGGTCGCATAGGGTGCGACCTACACGCCTTCTACGGCTTACAACACATTATTAAGAAACAAAAAAAACAGCGCCCAACACTTCCCC
>Locus:intergenic12_1:8138-8216(+)
ATAACCGTCTTGTCGGCGGTTGCGCTGACGTTGCGTCGTGATATCATCAGGGCAGACCGGTTACATCCCCCTAACAAGC
>Locus:intergenic181_1:138814-138769(-)
AACGTGCGCGTTGTTCATGCCGGATGCGGCGTGAACGCCTTATCCA
>Locus:intergenic280_1:202012-202054(+)
TCGCCAAACTTTACGGCCTGTCTCATTCTTACGATTGCGGCAG
>Locus:intergenic313_2:223743-223701(-)
TTTGTAATGAATTACGTGTTCACTCTTGAGACTTGGTATTCAT
>Locus:intergenic313_1:224524-224395(-)
GTCAGTCTTCGTCCAGGGGGCCGCCTTCGCCACCGGTATTCCTCCAGATCTCTACGCATTTCACCGCTACACCTGGAATTCTACCCCCCTCTACGAGACTCAAGCTTGCCAGTATCAGATGCAGTTCCCA
>Locus:intergenic313_3:228674-228533(-)
CTTCGGCGTTGTAAGGTTAAGCCTCACGGTTCATTAGTACCGGTTAGCTCAACGCATCGCTGCGCTTACACACCCGGCCTATCAACGTCGTCGTCTTCAACGTTCCTTCAGGACTCTCAAGGAGTCAGGGAGAACTCATCTC
>Locus:intergenic312_1:228957-229104(+)
TGCCTGTCACGCAGGGGGTCGCGGGTTCGAGTCCCGTCCGTTCCGCCACTTATTAAGAAGCCTCGAGTTAACGCTCGAGGTTTTTTTTCGTCTGTATATCTATTATTGCCAGAATCGCAAAAATCCTCTGCATTTTACGCTCTTTTTC
>Locus:intergenic437_1:288501-288429(-)
CCTCACCCCGGCCCTCTCCCACAGGGAGAGGGAGAACACCGGCTCCATTTCATTGATTTTTCATCCCGAAAAA
>Locus:intergenic527_1:344362-344308(-)
AAGCGAAGTGTCGCCGATCACAACAAAATATCGGCGAAAAAAGAGATGGAATGCC
>Locus:intergenic569_1:374517-374475(-)
TCAGGCCTACAAATTCCCGCGCCATCCGTAGGCCGGATAAGGC
>Locus:intergenic636_1:410413-410500(+)
GACGCTTGCCGCGTCTTATCAGGCCTGCAAAATGTGCCAGAACCGCGTAGGGCGGATAAGGCGTTCACGCCGCATCCGGCAATAAGTA
>Locus:intergenic666_1:431498-431534(+)
AGATGTTGCGGGACGCACAAAATCGTCCCGAAATACG
>Locus:intergenic707_1:455851-455764(-)
TTATGGACGGATTATCAGCTAGTCCCTGTGTTATGGGTACGGCATCACCATATTTCAAGCATAACAATCTTTTGTTGTTACGCTAACA
>Locus:intergenic716_1:463063-463105(+)
GCTTTCGCGGCCTTTTCCATTTCTGAACATTGCCATTTGTTTA
>Locus:intergenic760_1:489150-489201(+)
CCCGAGATTGCTAACAAAGTGCGCGTTGTTCATGCCGGATGCGGCGTGACCG
>Locus:intergenic937_1:606808-606679(-)
TTTTTCTGCATGACTCAATCGTCAAAATTCTTCGCCACCAGTCAGCACTGCCATAACTTGTCACATTGCAAAAGTAGCCAAATTGCTTCAGGCACCATCAGTTCACCATCACCAAAAAAAAGAAACATTC
>Locus:intergenic1075_1:707053-707011(-)
GCGTTTGAAACTGTTTGTCTGTTCCTTGCCGGATGCGACGTAA
>Locus:intergenic1145_1:762117-762069(-)
GGCATCGCTTGTCGGATGCGGCGCTTGCGCCTTATCCGACCTACATTGG
>Locus:intergenic1170_1:780695-780737(+)
GTGAAGGATAACGTTGCGTTAGCAACGGCCCGAAGGGCGAGAC
>Locus:intergenic1181_1:786989-786872(-)
CATATTGTTCAAATCACCAGCAAACACCGACATATTTGCAACTCAATATTCACAACAACCTTACACTGCGCCACTATTTTCGCTATGGTTATGCGTAAGCATTGCTGTTGCTTCGTCG
>Locus:intergenic1230_1:830007-830088(+)
CCTCATGACATTGTGGTTTTTGTCATTTTCCTTTTCAGTATCTCCCTGAAAACTACACCGGTAACGGTCGGGGCGGTTCGGA
>Locus:intergenic1424_1:963342-963444(+)
TACTCAAACTTGAACGAGAGAAAAGCACCTGTCGGGTGCTTTTTTCATTTCTCTAATCTGGAACTGGAAGCTGCCTCGCAGAGTTTTGAACAGTTTTCACCCT
>Locus:intergenic1447_1:986752-986671(-)
GTTATCTGTTTGTTAAGTCAAGCAATCTATTTGCAACCCCGCCATAACGATCATCCTGTTACGGAATATTACATTGCAACAT
>Locus:intergenic1557_1:1067244-1067130(-)
GCTGCCATATTTTCGCTACGTGGGACTAAGCTTAGTGAACTGACGCGGGCAGACCCGCGTTTGGTAATATCCTGCAACAGCTTCTTAGCGAGAATAGATATCATCTCCAATAATT
>Locus:intergenic1577_1:1080176-1080092(-)
CGAAGGCCGGGACAGCAGGGGGCGGCGGCGATTGGCCGCCCCCTGCGCGCTCCCTGCACCATTCAATTTATATGGCGAGGCACAT
>Locus:intergenic1624_1:1112652-1112754(+)
ACGCTTATCAGGCCTACATCGTTCCTGCAATTTATTGATTTTGCAAGACTTTGTGGGTCGGATAAGGCGTTCACGCCGCATCCGGCAAAAACAACGAGCCAAT
>Locus:intergenic1774_1:1200348-1200408(+)
CTGTGGCCACAGCTATCAGGATGGGTCGGGTTATTAACCCGTCATCCGGGGATACTCTTCT
>Locus:intergenic1774_2:1200466-1200502(+)
GACTACACACAGCATAAAGTTGTGGTGTCGGGTGCCC
>Locus:intergenic1823_1:1222771-1222690(-)
CCTAAGCTCTGCTGCAACATCAGCCCGCAGGCACCAGACCAGGGGATTCATCCTGAAGAGACAGCGCAGGTGTATTGTGTTC
>Locus:intergenic2000_1:1333610-1333739(+)
TATGAAATATTGGTCCTGGATGGGCGCGTTTTCTCTGTCGATGCTCTTCTGGGCCGAACTCCTCTGGATCATTACTCACTGATCCTTGACCCCGCTGCGGCGGGGTTGTCATTTGCTTTGCCACAAGGTT
>Locus:intergenic2132_1:1417574-1417655(+)
CTTAACCCCTTACCACTGCCTGGTAACTCGAAGTATTGCCCGGCGTTCTGTGGGGCGGGGTGGGTGGTATGCTGGAACTATA
>Locus:intergenic2374_1:1590501-1590606(+)
GGATATTATAAGTTTTATCCTTTAGTGAGGATAAGTCAATCTGGAAACACATCTTATCCGCTCTACGGGATAAACGCTGCGATATCCGCGATCGCGGATAAAAAGG
>Locus:intergenic2393_1:1607244-1607202(-)
TTACTTCTGAACCCGGTTTCGACCGGGTTTCTTATTTCACCAT
>Locus:intergenic2458_1:1638814-1638856(+)
ATACAGGAAAAGCCTATGTCAGAACGTAAAAACTCAAAATCAC
>Locus:intergenic2480_1:1646445-1646514(+)
TGGCTAATCTTGTTTGCATCAACACACCGCACGGTGTTCTCAGCAAACAGTTCCGCTACCCCAGCGTTAA
>Locus:intergenic2485_1:1647365-1647224(-)
CGTATGGTCAACCTGACAACCCGGTGTCCTCAACGGGGAAGGAATAACCCCGCCATACTTACCGCCGCGCCATTTCGCGGGTTGCCACAACCGGAAGCGCACGGTCGACGAAAATTTAACGACAGGCTATCTATGAACCAGC
>Locus:intergenic2485_2:1647407-1647311(-)
AAATTGATAACAGAGGGCGTTGCAGCGGGGTTGTCACTTAAGCGTATGGTCAACCTGACAACCCGGTGTCCTCAACGGGGAAGGAATAACCCCGCCA
>Locus:intergenic2559_1:1695288-1695198(-)
CGGACCGGTAAACAACCGTGCGTGTTGTTTACCGGGATAAACTCATCAACGTCTCTGCTAAATAACTGGCAGCCAAATCACGGCTATTGGT
>Locus:intergenic2596_1:1717783-1717855(+)
TTTCATTATGATTTGCTCATATTTGGTAGAACATGTAACCATGGATTCACATATGCCATATACTTTGACCATG
>Locus:intergenic2758_1:1814259-1814340(+)
AATATATTGCAGGAAACACGTAGGCCTGATAAGCGAAGCGCATCAGGCAGTTTTGCGTTTGTCAGCAGTCTCAAGCGGCGCA
>Locus:intergenic2964_1:1928851-1928890(+)
CACGCAAACGTTTTCGTTTATACTGCGCGCGGAATTAATC
>Locus:intergenic3015_1:1959880-1959835(-)
ATGGCAATAAAAAAGCCTGATCGGCTAACCCTGATCAGGCTTCACT
>Locus:intergenic3099_1:2009166-2009127(-)
CGTTTCCTGCTGGTGATAAATAAAGGCGCAGCACGTCGAA
>Locus:intergenic3138_1:2033474-2033558(+)
CTTTATGAATTAATCCGTAACAAACACGCTTCCCATATAGAAATATTTGCAAAAATAGTGCATGAAATAAGCTTTTTCTCTACCA
>Locus:intergenic3232_1:2095269-2095314(+)
CGATATTGTTGCCGCATCCGGCAAAAAAACGGGCAAGGTGTCACCA
>Locus:intergenic3597_1:2391185-2391098(-)
GGTCGGATAAGCCGCCTTCGCGGTGCATCCGACACTACCCCCAGTCCGAAGAGAATTTTCTGTCGTGAGAATTCGTTGAAAATCCGGT
>Locus:intergenic3981_1:2652093-2651979(-)
CGGTTATTATTTACCTCGGTTAACAGCGCACCAGAAACAATAAGTACGATACAAAAGCACCGTATCTTCATTGTGCGGTCCATGCGAAGACCGCATCACGACAGCACCACTGGCG
>Locus:intergenic4089_1:2724102-2724021(-)
ACTGCCAGGCATCAAATTATGCGAAAGGCCATCCTGACGGATGGCCTTTTTGCATTGGCGCAGAAAAAAATGCCTGATGCGA
>Locus:intergenic4088_2:2725822-2725882(+)
TTTCCCATCGACTACGCCTTTCGGCCTCGCCTTAGGGGTCGACTCACCCTGCCCCGATTAA
>Locus:intergenic4088_1:2728993-2729122(+)
CGACATTATGCGGTATTAGCTACCGTTTCCAGTAGTTATCCCCCTCCATCAGGCAGCTTCCCAGACATTACTCACCCGTCCGCCACTCGTCAGCGAAGCAGCAAGCTGCTTCCTGTTACCGTTCGACTTG
>Locus:intergenic4146_1:2759306-2759360(+)
GCCTACCGAAGATGTGAGTTATTCAAAAATGTCGCTTTCCCGCGTTCCGTAGACA
>Locus:intergenic4238_3:2816077-2816224(+)
AATATGGTGCATCCGGGAGGATTCGAACCTCCGACCGCTCGGTTCGTAGCCGAGTACTCTATCCAGCTGAGCTACGGATGCATCGGGAAATTTATTTTACTGCTGATATTGATACCGCTACTAAAGCCATATCAAGTAAGAGATGGTG
>Locus:intergenic4238_1:2816517-2816649(+)
ACCTCCGACCGCTCGGTTCGTAGCCGAGTACTCTATCCAGCTGAGCTACGGATGCAAATGGCGGTGAGGCGGGGATTCGAACCCCGGATGCAGCTTTTGACCGCATACTCCCTTAGCAGGGGAGCGCCTTCAG
>Locus:intergenic4238_2:2816637-2816745(+)
GGAGCGCCTTCAGCCTCTCGGCCACCTCACCACACGCCTCTTACGAGTGCTTCGAAGAACTTGTTTATCGCTCATCGTCGCTGCGTGGCGCACATATTACTTTCTGAGA
>Locus:intergenic4316_1:2875988-2876135(+)
GGGAACTCTGGGCGGCTTGCCTTGCAGCCAGCTCCAGCAGCGGTTTATCCCCGCTGGCGCGGGGAACTCAAGCTGGCTGGCAATCTCTTTCGGGGTGAGTCCGGTTTATCCCCGCTGGCGCGGGGAACTCTAGTTTCCGTATCTCCGG
>Locus:intergenic4427_1:2967536-2967452(-)
CCAAATCTGGTCACTGAAAATAAACAGGATCTTACACCATGTTATCCACAGAAAGCTGGGATAACTGTGAAAAACCTCCACTACT
>Locus:intergenic4654_1:3112402-3112504(+)
TGGATGCGGCGTAAAACGCCTTATCCGTCCTACGGGTGTCTGCCAGCGCAAATAATCGCGGCTTTCCCCGTCTGTAGGCCCGATAAGCAGGCGCATCGGGCAA
>Locus:intergenic4807_1:3208738-3208600(-)
TGCGGAATTTTACTGCAATTGCTGCTGCTTTGTAAAGCACCGCGGCCTTTTTTGAAAGGGACTTTTATAAGGGTGAGGAGTATACACGAGGCTTTCTCCAGGGGCGAACAAAGTTTTACATCAACCCGCATTGGTCCTA
>Locus:intergenic4858_1:3244582-3244630(+)
TTCTCAGGCGGCTTTTTCATCACTGCGAGTAGAGCTAAACTCGCAAAAG
>Locus:intergenic4987_1:3320043-3319938(-)
TCTGAGGAATGGTTGTCAGGTATCTGTATCTCGTCCAGTTGCTTTACTCGTAGCTGGTACCTTGAAACGATGGTGCCGGTACGCCTTAGTTATAAATTTTTCCCTT
>Locus:intergenic4986_1:3320036-3320126(+)
TCCTCAGACCAGGACCAAAACGAAAAAAGACGCTTTTCAGCGTCTCTTTTCTGGAATTTGGTACCGAGGACGGGACTTGAACCCGTAAGCC
>Locus:intergenic5004_1:3330797-3330881(+)
CACCATGCGCATTTTTACCGGTTATCGAATGTAAAAAGCCCCGCAACGTGTTGCGGGGCTTTCATCCGTTACCGGGACGCGAAAA
>Locus:intergenic5077_1:3375554-3375518(-)
TTTTGTTTGATTTTCGAACAAAGAGAGTCGTTCCTTA
>Locus:intergenic5107_1:3390438-3390291(-)
CGTTGCCAAAGGCCAACGAGCCAGAACATAACCGTAGGTCGGATAGGGCGTTCACGCCGCATCCGGCAGCCGTTGCCTGATGCGACGCTGTGCGTCTTATCAGGCCTACAAACGGAACATAACCGTAGGTCGGATAAGGCGTTTACGC
>Locus:intergenic5143_1:3416794-3416707(-)
AGTGTGAAAATTAAATTGATGCGTTATTTCGAAAGCAGCGAAATAACGCGATGTAACATGCTAAATCAGCAGGGAATTACCCAGCAGA
>Locus:intergenic5142_1:3416961-3417015(+)
CAAAAGCTGGCACTACTTTTGCTTATAAGAGGATGGCCACAGACAGGTAAAAGAC
>Locus:intergenic5150_2:3421966-3422098(+)
GCCTATCAACGTCGTCGTCTTCAACGTTCCTTCAGGACCCTTAAAGGGTCAGGGAGAACTCATCTCGGGGCAAGTTTCGTGCTTAGATGCTTTCAGCACTTATCTCTTCCGCATTTAGCTACCGGGCAGTGCC
>Locus:intergenic5150_1:3424289-3424361(+)
GGTTTCAGGTTCTTTTTCACTCCCCTCGCCGGGGTTCTTTTCGCCTTTCCCTCACGGTACTGGTTCACTATCG
>Locus:intergenic5150_3:3424968-3425001(+)
TCACTACAGAGATGGTGGAGCTATGCGGGATCGA
>Locus:intergenic5255_1:3475599-3475512(-)
ACTCATTTCGCGGTCATCGAAACTAATTTAAACAAAAAGAGTCTGAAAATAGATGATAATAGGGCGTGTCTGTATGTAGATTTGTTCG
>Locus:intergenic5478_1:3643289-3643397(+)
AATTTCAATGAGAAACGTTACGCTTTCGCGGCGGCGGCCTCTTTTCGGTATACTGTCCTGATACGCTTTTGTGCGCCCCGAATACGGGCCGATTTTTACTTACCGGAAC
>Locus:intergenic5484_1:3645909-3645954(+)
CGGCCAGAGCATCAGTTAACGGCACCACCCGTACTTCTGACCAGGA
>Locus:intergenic5519_1:3663927-3663849(-)
CTTCGTTTAAATTTATTTATCAATCAATTTGACTTAAGAGGGCGGCGTGCTACATTAATAAACAGTAATATGTTTATGT
>Locus:intergenic5557_1:3698153-3698120(-)
AAGAATAGCCGCGAAACGTTGTCATTACAACACA
>Locus:intergenic5664_1:3770042-3770081(+)
CATTTAAATGCCATTTTTAGCGAAAATCGCCGCCTTGTTG
>Locus:intergenic5730_1:3810584-3810638(+)
TTCACCTCCTTTGTGGTGCTCGCATCCTGTCATAGCCGTTTCGTTAAATCGACGG
>Locus:intergenic5927_1:3944560-3944455(-)
CAACGTCGTCGTCTTCAACGTTCCTTCAGGACTCTCAAGGAGTCAGGGAGAACTCATCTCGGGGCAAGTTTCGTGCTTAGATGCTTTCAGCACTTATCTCTTCCGC
>Locus:intergenic5948_1:3958618-3958699(+)
CGGTTAGCGGCTTACACGCGGTCACATTCAAATGCGATTCTGCTACAATCCTCCCCCCGTTCGAAGATTGAGCAATACACCT
>Locus:intergenic5975_1:3984144-3984075(-)
ATAATTTATTTTTGTCACTATTATTTATGTAATCATCCTGTCAGGGAGAGGGATCTCAATTATCAATGCT
>Locus:intergenic6046_2:4034139-4034232(+)
CGGTTTGTTAAGTCAGATGTGAAATCCCCGGGCTCAACCTGGGAACTGCATCTGATACTGGCAAGCTTGAGTCTCGTAGAGGGGGGTAGAATTC
>Locus:intergenic6046_1:4035773-4035848(+)
GATTCCCCCAGTAGCGGCGAGCGAACGGGGAGCAGCCCAGAGCCTGAATCAGTGTGTGTGTTAGTGGAAGCGTCTG
>Locus:intergenic6046_3:4038088-4038166(+)
TATGGCTGTTCGCCATTTAAAGTGGTACGCGAGCTGGGTTTAGAACGTCGTGAGACAGTTCGGTCCCTATCTGCCGTGG
>Locus:intergenic6198_1:4135823-4135898(+)
AGTGAACGCCTTATCCGGCCTACAAAAGCACGCAAATTCAATATATTGCAGAGATTGCGTAGGCCTGATAAGCGTA
>Locus:intergenic6228_1:4161418-4161466(+)
ACTTGCCGGTCCTGTGAGTTAATAGGGAATCCAGTGCGAATCTGGAGCT
>Locus:intergenic6231_1:4168716-4168608(-)
CTTGCCGCGGGTACACTGCATCTTCACAGCGAGTTCAATTTCACTGAGTCTCGGGTGGAGACAGCCTGGCCATCATTACGCCATTCGTGCAGGTCGGAACTTACCCGAC
>Locus:intergenic6230_1:4169342-4169375(+)
ATCACTGGTGTTCGGGTTGTCATGCCAATGGCAC
>Locus:intergenic6235_1:4173821-4173743(-)
CTCACCCTTACCAAGGGTGCGCTCTACCAACTGAGCTATATCAGCACATCTTGGAGCGGGCAGCGGGAATCGAACCCGC
>Locus:intergenic6272_1:4205972-4206080(+)
GAGGAAAGCGTAATATACGCCACCTCGCGACAGTGCGCTAAAGCGCGTCGCAACTGCTCTTTAACAATTTATCAGACAATCTGTGTGGGCACTCGAAGATACGGATTCT
>Locus:intergenic6370_1:4273088-4273145(+)
CGATGCCCTGGACAGCGCGGCGTTGTTCACGGGAGGCGTGGTACACTCTGGCTATCGC
>Locus:intergenic6374_1:4275991-4276135(+)
CTTTGTCTTTCTCTCTATCCCGCTGGTACACAGGAGGGTTTCCCCCGACGTCAACACACCTCATTCGAGCACGTGGTGGAGGTTCCGGTTGGTGTTGATGCTTTAATTGTATGTCACCGACGTTTCTTCGCCAGTGTAAAAGTAT
>Locus:intergenic6375_1:4276473-4276362(-)
TCGTCAAGATGCGTGGCGGACAATCCCCTGCCAGCGAAACGTTATCTTCCTGCTCCAGGTTTGCGACAATTTGCTGCGTCGCAAAAAAGCAAACGTTTAGCTCCGCGCATAC
>Locus:intergenic6429_1:4324913-4324781(-)
ATTTTCTTTTTGCGTTTCCTTTCAAATGAAAACGATCGTCGTCTAAAATCAGCAGTACCCCCGACAAACTCAGGGATTTTGTGTATAATTGCGGCCTTTTTCGGCAATCTGCCGTTTTTTGGCGCTTTTGCCC
>Locus:intergenic6466_1:4352840-4352912(+)
ATCGAAACTAACGCTTACCTCAAGTTGATATCACTAATAAATAACCATCAAAATGGTTTAAATGACTTATTAA
>Locus:intergenic6529_1:4390385-4390298(-)
CGCGTACTACTTAATTTTGCTTTCGTAATTTTCGCATTTCTGCGTCGTTACGGGAGGCGCATTATACGAGAAATCTTTCCCTCTGCAA
>Locus:intergenic6641_1:4457500-4457371(-)
ATTTACACTTCATCCTTCACACTGCCTCATCGACGACTACGCTCATTCGACCGGGTCACGTACTGCGAGTACGCTCCCCGGCCCTCATTCACTTTCCGTCTCGATGCAGTGCGAATGATTTTGTGTAATT
>Locus:intergenic6708_1:4498940-4499048(+)
TCTGACATTACTCAGTATTTTCACTACTACACCCCATCTGCCATCCATAACAACCGATTCACCCCCTCGCGAGGCGTTGTTGCCCGTCACCCGGACAGACACCGTTATG
>Locus:intergenic6881_1:4607427-4607394(-)
TTCTTGAGTAAGCGGCATCGCGCCGCGCTTGTTG
>Locus:intergenic6889_1:4612698-4612548(-)
CCGGATACGGCCTACGGTTCGGCACAGACTTGTAGGCCTGATAAGACGCGTCAAGCGTCGCATCAGGCATTGTGCGCCAACTGCCGGATGCGGCGCGAACGCCTTATCCGGCCTACGGTTCGGCACAAACCTGTAGGCATGATAAGACGCG
>Locus:intergenic122_1:85484-85526(+)
AATGGAGGATTTTATCGTTTCTTTTCACCTTTCCTCCTGTTTA
>Locus:intergenic246_1:182403-182439(+)
TTTGCACAATGCCGTACGTTACGTACTTCCTTATGCT
>Locus:intergenic313_2:227146-227038(-)
CTGTTTCCCATCGACTACGCCTTTCGGCCTCGCCTTAGGGGTCGACTCACCCTGCCCCGATTAACGTTGGACAGGAACCCTTGGTCTTCCGGCGAGCGGGCTTTTCACC
>Locus:intergenic313_1:227158-227041(-)
AGGAATATTAACCTGTTTCCCATCGACTACGCCTTTCGGCCTCGCCTTAGGGGTCGACTCACCCTGCCCCGATTAACGTTGGACAGGAACCCTTGGTCTTCCGGCGAGCGGGCTTTTC
>Locus:intergenic358_1:253208-253316(+)
TCTGATTCCACAAACTGCAAGGAGGTAAATCATGACAAATCCTTTATCAATGACTCTTTGCAGACCTTTCCAGGATTAATTCTTTTTTTCTTGCCCTGGATTCGTCTGC
>Locus:intergenic395_1:266404-266317(-)
TTTAATGTTGCTGCTTTGTTAATATCGGACACCACCTGTCCGCATCGCACCGTGCTGACGGTCCTCACTCACCGAGGGAAGGCCTGTA
>Locus:intergenic407_1:271570-271441(-)
ACCCTGCGGGCATGCCGCAGGTCACTGCCGCTCAGGTTCTCCACCGTCACACCCGGTGGGATTGTTGGGTTTCTCATCGTGAGTTACCGGTTCAATATTCCAGACAGACTCGCGGTTCATTTAAGCATCC
>Locus:intergenic458_1:301992-302031(+)
TACGATGCAAAAACCAATAAGGAAACCTGTGATTTTCAGC
>Locus:intergenic476_1:312621-312753(+)
CCTGAAGTCAGTTCCGGGAATGAGTCTGATCTCAAGACTGGCCCAGTCCGGGCGTTGATTGGTGCTGAGGAGCATATCGCATCTCATCATAATGTCGTATCTCCTGGGGTGTTATACAAGATATCGTTGTTGG
>Locus:intergenic610_1:400183-400297(+)
CATTACCACGACAAAACGGGGGATTCGCGGCCTTCTGAAAGATTGTTGCAATCTTCTGCTGACAAAGCGTGCAACGTACTGGTGAAGAAAGTGCGTTATCTCAAAGATGTGCGCA
>Locus:intergenic626_1:406464-406554(+)
CATGTTTTTCTAATAATTAGAATATTAAACAATAACAATCCATTACTGGAATCATTTGGAATCTTTACATTATGCCGTGCACGTCTGCTGC
>Locus:intergenic752_1:480008-480152(+)
CTCTCGTTTGTTAGCTTAACTATAAGCCACTCTTTGCAGGTTTTCATCGCATTATTACGAAAAATTACAATTAGGAAGGAAGCGGGACAGGACTCACTTTTTCATACTAGCACTAACCCGCAGCAGGTAAAAGCAGTTTGCTCGA
>Locus:intergenic897_1:578940-578835(-)
TTGAAAACATTCCTAATATTTGACATAAATCATCAACAAAACACAAAGAGGTCAGACCAGATTGAAGCGATAAAAACGATAATGCAAACTACGCGCCCTCGTATCA
>Locus:intergenic945_1:611835-611727(-)
AACCAACTGCACTGCGTGTCTTTCAGGATCAAAGGTTTTCGCGGTAGCGGGATGCGTCGTGTTGATGACGACCATGCCCGACAGTTGCAATTCGTGGCAAAAATGCAGG
>Locus:intergenic970_1:637970-638054(+)
CAAAGGGTAGTTCAGATTACACGGTCACCTGGAAAGGGGGCCATTTTACTTTTTATCGCCGCTGGCGGTGCAAAGTTCACAAAGT
>Locus:intergenic977_1:641284-641215(-)
GAGTCAGTCTTTAAGGGTAGCTATCACAGCGGGAAAACGGGCGGTACCACAGGTTTTGGGAGAATTCCTG
>Locus:intergenic1060_1:696099-696156(+)
CCTGGATTCGAACCAGGGAATGCCGGTATCAAAAACCGGTGCCTTACCGCTTGGCGAT
>Locus:intergenic1135_1:752310-752277(-)
TTAACAGACCTATATAGATATTTAAAAAGAATAG
>Locus:intergenic1171_1:780988-780910(-)
CGTCGCCGCGAGCGGCTCCGTTGTTTCGCTGCGCTCAACTCAAACCTGCTGCAGGTTCGAATCTTTGAGTATCGCAGAT
>Locus:intergenic1202_1:802577-802724(+)
CGTCTGCGTTCGCTCACCCCAGTCACTTACTTATGTAAGCTCCTGGGGATTCACTCGCTTGTCGCCTTCCTGCAACTCGAATTATTTAGAGTATATCCATTTATTATCTTTCTGCGCACTTCACGGTGCGCAGATATCTGGAGCATTT
>Locus:intergenic1204_1:805066-805195(+)
TCGCATCGAATCTGTAGGCCAGATAAGGCATTTTCGCAGCATCCGGCACTTATTGTCGGATGCGATGCTTGCGCATCTTATCCGACCTACAAATCGCATCGAACCGTAGGCCGGATAAGGCGTTTACGCC
>Locus:intergenic1241_1:836811-836751(-)
CTACAAAATCCGAACCGTTGGACGGATCAGGCGTTTACGCTACGTCCAGCACAAGTATTTC
>Locus:intergenic1257_1:847618-847549(-)
TGGTGCAGAACTTTAGTACCCGATAAAAGCGGCTTCCTGACAGGAGGCCGTTTTGTTTTGCAGCCCACCT
>Locus:intergenic1326_1:892865-893003(+)
CTTTTATATAGCGAGCAGTGCTGGCCGGGAGAAAGTTCTCTTTTCTTACACCGCGCCGATAAAAAATATGCACGTTTATTGCATATCTTTCAGTGTGACAACTTTTGTTCGTTTGTTAACGAACTTTCAGAAGGAAAGA
>Locus:intergenic1369_1:921935-921857(-)
TTGACGGCTCGCCCTAATTCTCTAAATTGTATTTCTAGAGTTGGCGAGGTTTTGAACAGCCCCCTCTCTGACCCCGGTT
>Locus:intergenic1422_1:962913-962991(+)
TTATTCCGAAGTTTGTTGAGTTTACTTGACAGATTGCAGGTTTCGTCCTGTAATCAAGCACTAAGGGCGGCTACGGCCG
>Locus:intergenic1583_1:1084045-1083916(-)
ATGAAAAAAGCTGTGTGCTTTCAGCAGGATTTGCATCAGGCATCAGTGCACGATCGCCGGATGCGGCGTGAACGCCTTATCCAGCCTACCAAACCCGCACTGATTGTAGGCATGATAAGACGCGCAAGCG
>Locus:intergenic1595_1:1096453-1096378(-)
AAGCGAGTCAATCCCCCCCTCACCGCCATATTTAAAGAAGAGCTCGTACGAAAGTACGGGCTTTTTTTTCGTGTAT
>Locus:intergenic1643_1:1120464-1120422(-)
TATGCAGTGATTTTTTTTGCCGGGTCGCCCCGGCTTTTTTATT
>Locus:intergenic1900_1:1268559-1268667(+)
ATTAGCCCCCGTTCTGTTGTCAGGTTGTACCTCTCAACGTGCGGGGGTTTTCTCTTTCCAGCAACCAATGCCACCAGGGATAAAGCCCCCGCAACATTGCGCCTCACCG
>Locus:intergenic1917_1:1278950-1278878(-)
CTAAGATACCCCTTTAGGATAATTAACAGCCACCACATAACAGACTGTAAATTAAGACGTTTTATACCTGTAG
>Locus:intergenic1996_1:1331715-1331760(+)
GCCCTTTTTTATTGCATATTATTTTTTCTTCACACCTATACACTAA
>Locus:intergenic2161_1:1433172-1433085(-)
CATTTCGCAAATGTGCTGACATTTTCCCCTCTAATCCGTACCATACACGCCACAGTTTTTTATATCAGATTTCTTATGCTGGGCGTTC
>Locus:intergenic2326_1:1553696-1553837(+)
CACTCACTCTTTTTTGAATATCCATCCCTGGGGGGCTTTTATCGTCTTTGCTTTACCGCCAGGGCGTCGGCCTCAAGTATAAAGCAGATAAAAACAAAAACACCATTGCGCAGGCAATGGTGTTTAATCGTCATTGAGGACT
>Locus:intergenic2582_1:1710446-1710482(+)
TACAAAACATTACACTGGCTATTTTTCAGAAACTGGA
>Locus:intergenic2770_1:1819880-1819940(+)
GGCCAAAAAAAACCGGCGCAATGGCCGGTTTCCGTTGTTACTCAAGCTTTCAGACGAATTG
>Locus:intergenic3034_1:1975236-1975287(+)
AAAAGCAGCGGTACGTCGTTACCGCTGCTGGAATGTTGCGCCTCACCGTATC
>Locus:intergenic3042_1:1980429-1980558(+)
CTTTTCTTATTGTGTTGCGCAGAACGCGCTTTACAGACATGTAAGTATAGACAGTGTGACGGGGGTCGCCATTTGCAACGAAGAACAGCCAACCGTTATGGCGGTTGGCTATGGTGGGAAAAAACGCTAA
>Locus:intergenic3064_1:1989665-1989719(+)
AACTCGCCAGCACCTATCTTACATGCCGGTCCGTATCAGAGATACTTTTTGAGTG
>Locus:intergenic3147_1:2039343-2039295(-)
AGCAAAATGCAACAACTCTTAGGAAACGAGAGCATGGCTTTCTCAGTTC
>Locus:intergenic3209_1:2078803-2078722(-)
GGGCGGTGTGTTAACGCGATGACCACTCTTTTTTTTGAAAGCGAAAAGAGTAAGATGCGCCTTTCAATTTTTTCGCTCCTGC
>Locus:intergenic3254_1:2116491-2116623(+)
CCTGATGCGACGCTGACGCGTCTTATCAGGCCTACAAGACCCGAGCACAGAACCGTAGGACGGATAAGGCGTTCACGCCGCATCCGGCATTCAGTGCCTGATGCGACGCTGACGCGTCTTATCAGGCCTACAG
>Locus:intergenic3294_1:2151871-2151904(+)
CGCGTAGATAAAATAGTTTCCTGTGTTATTACTG
>Locus:intergenic3296_1:2163047-2163131(+)
CGGAGATGGCGTTCAGACCAGATCCGGCAACATTATCCCACGCATGGTCAGCAAACTGACATTATCTCTCCGCCCTGGCAGGCAT
>Locus:intergenic3301_1:2165319-2165229(-)
ACAGGAAGCCCCTCAGTCGAGGGGCTTTTTTGTCGATGTGGTCAATGTGTGGACGTGACCAGAAATAAATCCTTTTATTTCATTGTATTAC
>Locus:intergenic3328_1:2176630-2176702(+)
GTCCTGGCCCGCCTTTTGCGGGCAATCATAATCCTGGTCGTTACGGGCGAGTTTTTCCATCTTTTGGATGTTT
>Locus:intergenic3470_1:2282016-2282094(+)
AAGCGACGCAATAAAAGATGGCGGTCATTTTACAGAAGGCAGCGTAACGAGAATGATTTAACGCATAAAAAAGCAGAAA
>Locus:intergenic3482_1:2289212-2289317(+)
AACGCAAAACTGCCTGATGCGCTACGCTTATCAGGCCTACGTGGATCGATCAATTTATTGAATTTACACAATTTTGTAGGCCGGATAAGGCGTTCACGCCGCATCC
>Locus:intergenic3688_1:2454106-2454154(+)
CTATTTTCTCCATTATCTGTATTAATAAATGATAATGAGTGTCAAACAG
>Locus:intergenic3702_1:2464387-2464471(+)
ATTCCTGCAGGGGACACCATTTATCAGTTCGCTCCCATCCGTACCAGTCCGCAAAATCCCCTGAATATCAAGCATTCCGTAGATT
>Locus:intergenic3780_1:2519233-2519314(+)
GGAGGGGGTCGGCGGTTCGATCCCGTCATCACCCACCACTTCGGGTCGTTAGCTCAGTTGGTAGAGCAGTTGACTTTTAATC
>Locus:intergenic3825_1:2547570-2547429(-)
AACGCCTTATCCGGCCTACGAAATCGTGCTAATTCAATATATTGTGGGCTCCACGTAGGCCTGATAAGCGTAGCGCATCAGGCAGTTTTGCGTTTGTCAGCACTCTCAGACCAGCCAGTAACATTACTGACTGGCCTTTTTA
>Locus:intergenic4088_1:2728470-2728617(+)
CAGATCTCTACGCATTTCACCGCTACACCTGGAATTCTACCCCCCTCTACGAGACTCAAGCTTGCCAGTATCAGATGCAGTTCCCAGGTTGAGCCCGGGGATTTCACATCTGACTTAACAAACCGCCTGCGTGCGCTTTACGCCCAGT
>Locus:intergenic4136_1:2754026-2754158(+)
CCCGCACGGCGCAAGCCCTGCGGGCTTTTTTGTGCCCTCAATTTGTCCCGCGAAGTCCGAAGAGAACTAATTAAATCCGAACCTTTTAGGCCCATTGATAGGCCCAACGAAAAGCTCTATTGTTTACGTTGGG
>Locus:intergenic4168_1:2773053-2773095(+)
CTCCAATTGGAGCCTTTTTATGACTATTTATTAAAATATCCTA
>Locus:intergenic4188_1:2786757-2786799(+)
TTTTTTATCGACCAGATAATCTGTTCTCTAATGTTAACTCCCC
>Locus:intergenic4316_1:2876003-2876108(+)
CTTGCCTTGCAGCCAGCTCCAGCAGCGGTTTATCCCCGCTGGCGCGGGGAACTCAAGCTGGCTGGCAATCTCTTTCGGGGTGAGTCCGGTTTATCCCCGCTGGCGC
>Locus:intergenic4317_1:2876470-2876341(-)
GCGGGGATAAACCGCTTTCGCAGACGCGCGGCGATACGCTCACGCAGAGTTCCCCGCGCCAGCGGGGATAAACCGCAGCCGAAGCCAAAGGTGATGCCGAACACGCTGAGTTCCCCGCGCCAGCGGGGAT
>Locus:intergenic4647_1:3107533-3107431(-)
ACCGTTTGGTGCCGTCGATGGCTTGTTTGTTCGCAAAGTCCTGGCTTGCACGCTTTAGCGAAAGGTGCCATGATTGCGCGAATTTTCTCCTCTCTGTACGGAG
>Locus:intergenic4650_2:3111006-3111087(+)
GTGACGAATTTTTGTCAGCCATTGAATGAGATAAATTCGTGCGTCACGAAAAACAACCCGCGCCAATTTATATCTACCCGAC
>Locus:intergenic4650_1:3111015-3111057(+)
TTTTGTCAGCCATTGAATGAGATAAATTCGTGCGTCACGAAAA
>Locus:intergenic4759_1:3181559-3181466(-)
GTACTGGATTGTATTGATTGCTCTGGTTGTGGTGGGTTATTTCCTGCATTTGAAACGTTATTGTCGGGCGTTTCGCCAGGACAGAGACGCACTG
>Locus:intergenic4906_2:3268439-3268520(+)
CCTTACCTGATCCCGCTTGCGCGGGCCATCGGCGGTTTGCTCTCTGTTGCACTGGTCGTGGGTTTCCCCCCCAGGCGTTACC
>Locus:intergenic4906_1:3268484-3268631(+)
GTTGCACTGGTCGTGGGTTTCCCCCCCAGGCGTTACCTGGCACCCTGCCCTATGGAGCCCGGACTTTCCTCCCCTCCGCCCGTCTCCCCCGAAGAGGACGACGACGAAGCGGCGACTGTCTGGTCAGCTTCGGCGCGCAGTATAGAGG
>Locus:intergenic5143_1:3416767-3416695(-)
TTCGAAAGCAGCGAAATAACGCGATGTAACATGCTAAATCAGCAGGGAATTACCCAGCAGAATATAGCAATAT
>Locus:intergenic5151_1:3422206-3422095(-)
ACAGTTCGGTCCCTATCTGCCGTGGGCGCTGGAGAACTGAGGGGGGCTGCTCCTAGTACGAGAGGACCGGAGTGGACGCATCACTGGTGTTCGGGTTGTCATGCCAATGGCA
>Locus:intergenic5362_1:3550875-3550977(+)
CCTTGCTTAAATGAATCTGATGAACATAAGGGAAACCAGTATTCACGCTGGATCAGCGTCGTTTTAGGTGAGTTGTTAATAAAGATTTGGAATTGTGACACAG
>Locus:intergenic5422_1:3596439-3596475(+)
TCAGGCCTACAATGTGTGTTGCAATTTACTGATTTCT
>Locus:intergenic5463_2:3632543-3632510(-)
TGTTTTTCAGACAAGTATCATTTATTTTGTTACA
>Locus:intergenic5463_1:3632689-3632581(-)
ATCCTAAGATTAATTCTTATGCTGTTGTTTTTTACAATTATCTTCCAGGGAGGGATTATTCTTCATTATTTGGTAAAAGACCGGATAGTCTCGGTGCTTAAAATCAGCG
>Locus:intergenic5526_1:3670131-3670218(+)
GTTAGTACGCATGCAATTAAAAATGAAATTCCGCGACCACAAGCCAAAATAACAAACGGCAAGGAGACAAAAATAAGCACAAATAGCC
>Locus:intergenic5530_1:3672712-3672766(+)
CTGATTTTTGACCATTTCCGCGATTTGTTACACATTGAAATATCACTTTTGCTGT
>Locus:intergenic5567_1:3706486-3706447(-)
CCTCTATCACCGACCAAATTCGAAAAGCCTGCTCAACGAG
>Locus:intergenic5580_1:3717148-3717193(+)
GCAGGATACCCTTTCTACGTAATCTTCCTGGTAAAATCATGGAGAA
>Locus:intergenic5665_1:3770263-3770221(-)
AGCCCGAGGTTTTTTGTTAATGTGGCGGCAGAGGTAGCCGGAC
>Locus:intergenic5697_1:3791984-3791909(-)
CAGAGACAATCTCAGACACGAATGTCTGTAATCATACCATCACATCCGAATCCCTTCAGCCCTTTACATAGAGGTG
>Locus:intergenic5927_1:3940237-3940189(-)
ACACGCGGCATGGCTGCATCAGGCTTGCGCCCATTGTGCAATATTCCCC
>Locus:intergenic5944_1:3957508-3957553(+)
GAGAGGGAGAAAACACTCAAGGCCTTCTCCTGGAGAAGGCCTTGCT
>Locus:intergenic6047_1:4037601-4037499(-)
TTCCGTCTTGCCGCGGGTACACTGCATCTTCACAGCGAGTTCAATTTCACTGAGTCTCGGGTGGAGACAGCCTGGCCATCATTACGCCATTCGTGCAGGTCGG
>Locus:intergenic6066_1:4051541-4051625(+)
ATTATTGCTTTTGTAGGCCGGATAAGGCGTTTACGCCGCATCAGGCATCTGAGCATGATGCCTGATGCGGCGCTGGTCGCGTCTT
>Locus:intergenic6166_1:4116421-4116466(+)
CGATGGCGCGGCTTCATACAATCGGAGCTAACTAAAGTGCGCTCGT
>Locus:intergenic6231_2:4168007-4167857(-)
ACTCACCCTGCCCCGATTAACGTTGGACAGGAACCCTTGGTCTTCCGGCGAGCGGGCTTTTCACCCGCTTTATCGTTACTTATGTCAGCATTCGCACTTCTGATACCTCCAGCATGCCTCACAGCACACCTTCGCAGGCTTACAGAACGCT
>Locus:intergenic6231_1:4168188-4168107(-)
TCATCACGCCTCAGCCTTGATTTTCCGGATTTGCCTGGAAAACCAGCCTACACGCTTAAACCGGGACAACCGTCGCCCGGCC
>Locus:intergenic6273_3:4208599-4208503(-)
ACTGCTTGTACGTACACGGTTTCAGGTTCTTTTTCACTCCCCTCGCCGGGGTTCTTTTCGCCTTTCCCTCACGGTACTGGTTCACTATCGGTCAGTC
>Locus:intergenic6273_2:4208558-4208516(-)
CTCGCCGGGGTTCTTTTCGCCTTTCCCTCACGGTACTGGTTCA
>Locus:intergenic6273_1:4210117-4209970(-)
TTGCCGCGGGTACACTGCATCTTCACAGCGAGTTCAATTTCACTGAGTCTCGGGTGGAGACAGCCTGGCCATCATTACGCCATTCGTGCAGGTCGGAACTTACCCGACAAGGAATTTCGCTACCTTAGGACCGTTATAGTTACGGCCG
>Locus:intergenic6279_1:4213429-4213390(-)
AGCACAACTAAGACTACTCATTTAAAATGCAAAATCAAAA
>Locus:intergenic6283_1:4216608-4216566(-)
CATCAGGAGCAGAGAATTGCCGGATGCGGCGTAAACGCCTTAT
>Locus:intergenic6428_1:4325064-4325118(+)
TTATTTCTTGCAGTAATTATAAAAGCCGAAAACAGAACTCAAAAACAATCTGGCT
>Locus:intergenic6430_1:4328373-4328454(+)
GGTTTGATTGTACATTCCTTAACCGGAGGGTGTAAGCAAACCCGCTACGCTTGTTACAGAGATTGCATCCTGCAATTCCCGC
>Locus:intergenic6529_1:4390494-4390380(-)
TTGGGTGGTCTGTGCTTTGCAGCACTTTTCAAATTTTGGAGCGGGAAACGAGACTCGAACTCGCGACCCCGACCTTGGCAAGGTCGTGCTCTACCAACTGAGCTATTCCCGCGTA
>Locus:intergenic6529_2:4390554-4390467(-)
ACTCGAACTCGCGACCCCGACCTTGGCAAGGTCGTGCTCTACCAACTGAGCTATTCCCGCTTGGGTGGTCTGTGCTTTGCAGCACTTT
>Locus:intergenic6594_1:4426836-4426923(+)
ACGGGATATTGCTATTGTTTCTTTTTCCCTGGGATTTGTCATCATTCCCGCGACAAAGTTTTACCCAAAGAAGTGTGGCTGATATGCT
>Locus:intergenic6608_1:4434626-4434713(+)
AGGGAGAATAAACGTCTTACTTATAGAACAGTGAAGAATGCCACAATTTTACGCTTTGAAAATGATGACACTATCACAGTTGGCGCAT
>Locus:intergenic6650_1:4464223-4464304(+)
CATTTTTGGTTGGCTGCAGAATATATTGCGCGGAAAAATTTAAAAACGGGAACGTTCCCGAAACGCAGCGAAGATCACAATT
>Locus:intergenic6654_1:4465589-4465622(+)
GGCTTCGCCACGCCTGAAGACATTTCTGTACTGT
>Locus:intergenic6712_1:4501554-4501608(+)
TTTGTAACAAACTATCAGCTACAAAAATATGCTCAATTTGTGACATCAGTAACAA
>Locus:intergenic6801_1:4549460-4549388(-)
TGGTTGTTGCTGCAAATTGCAGCAAAGGGTAATCGATGGTTATTGATCAGAGGATGTGACATTCATCGCAACA
>Locus:intergenic69_1:42383-42323(-)
AAGGAAACGTCGTTCATATCGGTGGTGTTAATTACAGATATCACGCCCTTTAATTTTGAAA
>Locus:intergenic78_1:49724-49805(+)
GCAGAATATAAAATTTTCCTCAACATCATCCTCGCACCAGTCGACGACGGTTTACGCTTTACGTATAGTGGCGACAATTTTT
>Locus:intergenic181_1:138748-138712(-)
TCAATGGATTGCACAGCTAGCGTAGGCCTGATAAGCG
>Locus:intergenic226_1:164584-164713(+)
AGCGCGCACGTTCACCCTCACCCTAACCCTCTCCCTCAAGGGAGAGGGGACCGATCGAGCACAAATTTTGAGAGATATCTTCTTCTGTCTTGTAACAGAAGAACAGAAAATCGGGCTTTTGCGCCTGAAT
>Locus:intergenic310_1:222773-222815(+)
TTCTTGCAGGTCGAAACATGCGATACTAGCGTCACATGCCTTA
>Locus:intergenic312_1:225018-225066(+)
ACAAAGAGAAGCGACCTCGCGAGAGCAAGCGGACCTCATAAAGTGCGTC
>Locus:intergenic313_1:228434-228329(-)
GTCCACTCCGGTCCTCTCGTACTAGGAGCAGCCCCCCTCAGTTCTCCAGCGCCCACGGCAGATAGGGACCGAACTGTCTCACGACGTTCTAAACCCAGCTCGCGTA
>Locus:intergenic344_1:245868-245958(+)
AATAGTCTGGATTTGGAAGGCTCACATTATCACCAAAAGAGTTTTACGCAAGCCTGTCGGCGCAGGGTTTACAAATTTCATCGGAAGCGGG
>Locus:intergenic359_1:253448-253301(-)
AAGTTGCATGTACTGCGACTGCGTTCGTTCACCCCAGTCACTTACTTATGTAAGCTCCTGGCGATTCACTCGCTTGTCGCCTTCCTGCAACTCGAATTATTTAGAGTATATAAATATAAAAATCAGGAAATGGCAGACGAATCCAGGG
>Locus:intergenic399_1:268427-268310(-)
GCTCCGAAACTTTGCTGGGTTGAGATTTTAAGGTGTATCACGGCGGCTCATACTCTCAATAAATCCCTGTTAGTAAATGCTGCTATTATAACTCATTCATTGCCTGAGCCAGCAGTCG
>Locus:intergenic703_1:453548-453458(-)
GAAACACAGGCCTCGCATCAGTGTTTCTTTTACCAGGGGCGATTATTTCGTCAACATGATGAATTTACATGCCTTACCCACTTCCCCTCGC
>Locus:intergenic753_1:480139-480106(-)
TTTTACCTGCTGCGGGTTAGTGCTAGTATGAAAA
>Locus:intergenic760_1:489254-489302(+)
AGGCCTGATAAGCGTAGCGCATCAGGCAGTTTTGCGTTTGCCCGCAACC
>Locus:intergenic824_1:536771-536852(+)
GTATTAAAAATAATATTTTTATTTTATTTGTTCCTCATAGCTAGATTAAAACAACGTTATTCGATACGTGAAATTAAGAGGG
>Locus:intergenic891_1:576557-576479(-)
GAGTCAGTGAATAACTCAGGTATTGGGTTATCAGCTAATATCGAGACTCAAAAAATGGAAAAACCCGCTCGACGGCGGG
>Locus:intergenic918_1:596199-596271(+)
GCAATATACTCGTCATACTTCAAGTTGCATGTGCTGCGTCTGCGTTCGCTCACCCCAGTCACTTACTTATGTA
>Locus:intergenic937_1:606829-606685(-)
TCAACTGAAGCTGAACCCGTTTTTTTCTGCATGACTCAATCGTCAAAATTCTTCGCCACCAGTCAGCACTGCCATAACTTGTCACATTGCAAAAGTAGCCAAATTGCTTCAGGCACCATCAGTTCACCATCACCAAAAAAAAGAA
>Locus:intergenic943_1:609456-609348(-)
CAAAGTGCGCGTCGTTCATGCCGGATGCGGCGTGAACGCCTTATCCGGCCTACAAAAATCTTGCCAATTCAATATATTGCAGGACCATGTAGGCCTGATAAGCGTAGCG
>Locus:intergenic1063_1:698620-698506(-)
TTGGCCCCCGTAAAATATAAACATTCAATAAAACCCGCTAAAAATTATCGATTCATCAATAAATATATCCTCACACCAGACCTTTTTTCACCAATCGACAATCACCATTACGTTT
>Locus:intergenic1141_1:757802-757694(-)
ACTGTCTTAGTGTCAGGGGCAGTTTTTAAAGATTTCCTGCATTTCTTTGTTACGCCTGATGCGCTGCGCTTATCAGGCCTACGGGTAATGACTTGTAGGCCGGATAAGG
>Locus:intergenic1248_1:840806-840851(+)
CCTCTCTGCGGATGCGATGCCACTGTTAATCCCGTGATAGTGCTCG
>Locus:intergenic1264_1:851974-852046(+)
ACTGACGAACAAATCTTTTGCGAAGGGGATTGCAAATCCGACAAAAAGTGGGGTTTTTCAGACCAAAACGCGT
>Locus:intergenic1360_1:914405-914483(+)
CCAGAGCCCGGGGGTGCAGGGGGCGGCGGCGATTGGCCGCCCCCTGCGCGCTCCTTGCGCCAGTGGCAATATGTTGCTT
>Locus:intergenic1674_1:1133822-1133924(+)
GTTTATCGGGTCTATGGGGGCAATCGCAATTTATCGATTTTGCGAGCACTTGTAGGCCGGATAAGGCGTTTACGCCGCATCCGGCAAGAAGACATATGCACTT
>Locus:intergenic1810_1:1216427-1216520(+)
GATGGAGAAAATTTTATCTTCGGCGTGGATATTTCTTATGCTCTCTACCATGCTCTCTGTAGATGCCAGCGCGAGCGAATGAATGGCATTTTCA
>Locus:intergenic1841_1:1228576-1228522(-)
TTTCAAAAACAGGGCTACGAAATGGCGAGCATCCAGACGTATATTAAGAAAGCCC
>Locus:intergenic1918_1:1286197-1286272(+)
CCGAACCTTAGTCGAAGCTTCTCATCCTTCCCCGCATGGGCAGAATATTTGATTGCGGATTCGCTTGAGAGTTCAG
>Locus:intergenic2159_1:1432293-1432251(-)
TACAATATCGCAATGAAAATCAATAATATTTTAAGGAATATCT
>Locus:intergenic2377_1:1596102-1596063(-)
AATCTATCGCGTGATATGGAATTGCACTCTACAGGTATTT
>Locus:intergenic2452_1:1636229-1636271(+)
TATCCATCGAATAGACACCAAGCAAAAAAGCTCCCGAAGGAGC
>Locus:intergenic2467_1:1642449-1642335(-)
TTCGAGGTTAAGAAAGCTCTCAGTCTCGACTATCGGCACTGGATAATCTCTGTCAGGCTGCCTTATTCCGAACGCCCACCACGTGCGTCCCGCACTTTCCAGCAACGGATCTGGA
>Locus:intergenic2466_1:1642492-1642639(+)
TGCAGTGCATGGAGGGTGCTGGAACCATTCAGACTTGAATGCGTGAGAATACCGCCCGTGCGTGCAGGCAAGAACGGGCGAATTATCAGAATTGTAATATTTTGCGTTGCGTGCCATCGGTTTTCTCCGGTGGCACGGTGTTACTCAG
>Locus:intergenic2466_2:1642513-1642597(+)
GAACCATTCAGACTTGAATGCGTGAGAATACCGCCCGTGCGTGCAGGCAAGAACGGGCGAATTATCAGAATTGTAATATTTTGCG
>Locus:intergenic2552_1:1689387-1689468(+)
CACGGCCAAAACGCCGGAGAATTTTCACTCCGGCGTTTTCATCTGAAAACAAACCAGAGATTGCCTGATGCGCTACGCTTAT
>Locus:intergenic2711_1:1790169-1790127(-)
AGGACCCCTGAAAAAGTGGTTAACATGGAACAAATGAAAGTTA
>Locus:intergenic2805_1:1846111-1846075(-)
GCAGGAATTCAGACACTCTCACTTATCACTTCACGGA
>Locus:intergenic2858_1:1875604-1875736(+)
TTTGTTTTGCAGCACTATTTTTATTACATTCACTCAAAACATATTACGTCTTGTTTCATCTTTGTTGATGATGTTTTATCATGCCTGCAAAGATTAAATAATCAGCATTTACCCGCCGTATCCTGGAGTTGTT
>Locus:intergenic2864_1:1877335-1877395(+)
GCACAACATCGGGAGGGCAAGATTTGTGACGAGCATCACGGAGGTTTTTTTTGCGATGGCG
>Locus:intergenic3379_1:2217684-2217630(-)
CTTTGTAGGCCGGATAAGGCGCTCGCGCCGCATCCGGCAGGAAACGCCGGACCGA
>Locus:intergenic3452_1:2267717-2267858(+)
CTCAATTGTACTTTAATTGACCAACCCCGCTTATTAACTTTCTGTATCACTTTTTCTTATAAAAAATCATGTAAAACCGCTCGCCAAGACCGCACCAATCGGGTAATCTCGAACTCGTTTTGCCTCGGCGGTAGATTATCCT
>Locus:intergenic3697_1:2460822-2460789(-)
TGTCTGTGGATACCGCTTATTGATTTGAAAGGGC
>Locus:intergenic3696_1:2460829-2460925(+)
AAGGGAAAGGCATATTTTCAGGCGTTCTGCTCGTCCTTCTCAAAGAGTTTACTTTTCTGCATTTCCAGGATACTCCCCCCCCCTGGCTATTGTGCGC
>Locus:intergenic3751_1:2496415-2496334(-)
CTGGACAGACAGAAATTAATCAGGCTATTTTCAAAACAGCCACCATCGTGGCAGCGTCGCTCGGACGGTCCGGGCGCTAACG
>Locus:intergenic3854_1:2561219-2561357(+)
TCACAACTACCCTGCAAATTTTCCAGATTTCACGTACACGCGCCAAAAATAAAGGCCCAGGCAGTTAGCAACCTACCCGGGCCTTTCTCACAATCCCCGCTGACATTATATCACCCATCTTTCCGTTTTCAGGTGGGAG
>Locus:intergenic4044_1:2696640-2696682(+)
TCACTTTTCCGGCAACAATCGACCGCATCATGGCTAACTGGAA
>Locus:intergenic4069_1:2712424-2712295(-)
CGACAAAGTGCGCTTTATTCATGCCGGATGCGGCGTGAACGCCTTATCCGGCCTACAAGATCGTGCAAATTCAATATATTGCATGAGCCACGTAGGCCTGATAAGCGTAGCGCATCAGGCAGTTTTGCGT
>Locus:intergenic4088_1:2724708-2724813(+)
GGTGCCAAACACCGCCGTCGATATGAACTCTTGGGCGGTATCAGCCTGTTATCCCCGGAGTACCTTTTATCCGTTGAGCGATGGCCCTTCCATTCAGAACCACCGG
>Locus:intergenic4088_2:2725893-2726022(+)
GAACCCTTGGTCTTCCGGCGAGCGGGCTTTTCACCCGCTTTATCGTTACTTATGTCAGCATTCGCACTTCTGATACCTCCAGCATGCCTCACAGCACACCTTCGCAGGCTTACAGAACGCTCCCCTACCC
>Locus:intergenic4238_1:2815679-2815826(+)
ATCCGGGAGGATGACTCACTGACGTTCGCCCTTCGGGCCGTTGCTGGCGCAACGTTATCCTTCCTGGTGCCTGCGGTTAATACCGCTATCTCTTCGATACCTTCATTGCTGAAGGTTACGGAGAATATGGTGCATCCGGGAGGATTCG
>Locus:intergenic4238_2:2816671-2816779(+)
CGCCTCTTACGAGTGCTTCGAAGAACTTGTTTATCGCTCATCGTCGCTGCGTGGCGCACATATTACTTTCTGAGACTTATAAGTCAAACAATTTTTCCTACACTTTTAT
>Locus:intergenic4316_1:2875824-2875866(+)
GTTGCAAACCTGGCTACCGGGCGGTTTATCCCCGCTAACGCGG
>Locus:intergenic4324_1:2885388-2885520(+)
CGCTGGCCTCAGGTTGATAGAAATATCGCCTGGGGCTTTTGTCCATCTGGAACCTCGCGAATGCTTAACGCCAGACAGCCTCAAGCACCCGACGCCATTCTATACCTGATAATTCTTCCCGCGGCGTTCACGT
>Locus:intergenic4449_1:2982181-2982148(-)
CTATTTTCACGCTTCACTGATTATCGGAGGTTGA
>Locus:intergenic4479_1:2997055-2996986(-)
GAGAGCTTCCCAAGCTCTATACGAGGGTTCGATTCCCTTCGCCCGCTCCAATTTATCTTCGCCGTAATAC
>Locus:intergenic4549_1:3048999-3048870(-)
GATTTAGTGTTTTTTGACATTTTTTTAGCTCTTAATATTGTCTTATTCAAATTGACTTTCTCATCACATCATCTTTGTATAGAAACTGGTGTATTTTTTGGTTTTTTATTCTGTCGCGATTTTTGCATTT
>Locus:intergenic4563_1:3056555-3056471(-)
CTTTGCGTGATATTTCCTCAACATCGCGACGCAAACGTTCATATTGCCGCAATATTATTTTTTGATATGTTGAAAGGCGGATGCA
>Locus:intergenic4580_1:3067976-3068117(+)
AATCCCCGCAGAGCGGGGCTCAGACAGATATCAATGTGCGCTTTGTCATGCCGGATGCGGCGTGAACGCCTTATCCGGCCTACAAAAACCTGCAAATTCAATATATTGCAGGATACGTGTAGGCCTGATAAGCGTAGCGCAT
>Locus:intergenic4704_1:3150076-3150121(+)
CGTTCTCATTACTATTTGCATACTGCCGTACCTTTGCTTTCTTTTC
>Locus:intergenic4811_1:3210968-3210914(-)
GATAATTACGAGGGCGTACTTATATATTTGCCGCTGCCTCTCAGTGCGGCTGTCG
>Locus:intergenic5142_1:3416735-3416837(+)
CATGTTACATCGCGTTATTTCGCTGCTTTCGAAATAACGCATCAATTTAATTTTCACACTTCCCACCAGAAATATACTCACGCTAACAATCATTATTCTGCTT
>Locus:intergenic5150_1:3422220-3422274(+)
AAACCCAGCTCGCGTACCACTTTAAATGGCGAACAGCATCACCCTTGGGACCTAC
>Locus:intergenic5268_1:3483914-3483989(+)
TGGGTCATGCTGAAGCGAGACACCAGGAGACACAAAGCGAAAGCTATGCTAAAACAGTCAGGATGCTACAGTAATA
>Locus:intergenic5320_1:3517190-3517277(+)
CTGAAAATTATCTCAATACTCCAGCGGGTTTGGCAACTGAATAAATCACCCATCCCTCTGCATATCTGGTCGCTGCAAGCGCGCTGCC
>Locus:intergenic5356_1:3544371-3544452(+)
AATTTACCCCGCTCTGGTGATTCTCAAACGCCAGATGTTACCCGTATCATTCACATGGGTACCAAACATACTCCTGACATCT
>Locus:intergenic5368_1:3556116-3556266(+)
TTCGTTGTTTGCTGTCCTGATAATTGCAACCGTCGTGCCAGAAAATTAAATAAGCAGCTTAATTTTTTAATTCATTGTTTTAAAAAAGATTATATCTTTACGTCCGTAACCGGAGATTTCCCGCAAAGCCAATTTACCGATAATGAAATAT
>Locus:intergenic5386_1:3572999-3573086(+)
AAATTAATCAATGATAGCGAAGCCATCAGTAATGCGACTTATCCTGCTTTGTTAGCACGCAGAAAGTCCGCGGCAATTATCAGGGAAT
>Locus:intergenic5530_1:3672416-3672473(+)
GTAAACGCCTTATCCGGCATACGATTTTATTCGGCCTGGCTCCCCGTAGGCCGGATAA
>Locus:intergenic5564_1:3703890-3703962(+)
CGGACAGGGAATGAAGTATTGCTGCCGGATGGCGCTGCACGCAGAGGCACAGCGCCACCGGGTATACAGATTG
>Locus:intergenic5567_1:3706679-3706598(-)
GGACGAAGGGGTCGGAGGTTCGAATCCTCTATCACCGACCAAATTCGAAAAGCCTGCTCAACGAGCAGGCTTTTTTGCATCT
>Locus:intergenic5641_1:3752919-3752880(-)
ACCGTAGGCCGGATAAGGCGTACACGCCGCATCCGGCATA
>Locus:intergenic5641_2:3752971-3752902(-)
ATTCATTGCCTGATGCGACGCTTACGCGTCTTATCATGCCTACGGGAACCTGACCGTAGGCCGGATAAGG
>Locus:intergenic5677_1:3779758-3779719(-)
TGTGATCGTGCCGGATGCGATGTAATCATCTATCCGGCCT
>Locus:intergenic5794_1:3851013-3851145(+)
GGGGACCTTGTTGGTTTTGTGTTTAACAATATTTATACAAGCACAGCTTTACAGGGGAGACAATGGAAAATTTTTCAGCAAGGGAAAATTGAGGGGTTGATCACGTTTTGTACTGAATTGCAGATAACAAAAA
>Locus:intergenic5807_1:3861736-3861649(-)
CCCATTGGGTCGTCATGTTCTGCCGATCGCATCTTCCTATCCTCGCTCCAGGCCTGCCGCATAACCAATCAGGCTTCCTACTTACAGA
>Locus:intergenic5835_1:3884810-3884765(-)
TCCGCCCTACGAAAAGAAAAAAGGCGGTCAACTGACCGCCCTTATT
>Locus:intergenic6047_2:4033330-4033297(-)
TTTCTCTGCCGGAGTTCTCAGGAGAACCCCGCTG
>Locus:intergenic6047_1:4035945-4035903(-)
TATTCAGACAGGATACCACGTGTCCCGCCCTACTCATCGAGCT
>Locus:intergenic6126_1:4095515-4095587(+)
CCTGAATTCGCGACCTTCTCGTTACTGACAGGAAAATGGGCCATTGGCAACCAGGGAAAGATGAACGTGATGA
>Locus:intergenic6214_1:4151398-4151500(+)
CATCCGACATTATTGCGGCACTGGAGTTTGGCAACAGTGCCGGATGCGGCGCGAGCGCCTTATCCGGCCTACAGTTGGGCATCGTTTGAGTCACTGTCGGTCG
>Locus:intergenic6231_1:4165266-4165215(-)
CCTGCGTGCGCTTTACGCCCAGTAATTCCGATTAACGCTTGCACCCTCCGTA
>Locus:intergenic6243_1:4177993-4177864(-)
GAGAAAATCTCTGGAACTCACTTCACTCCTCCAAACGGAGAGAGCGTCTTAATTACGGTGAGCAGAAACAAGCCAGAATATAAAAGAATAATCTTAGCGTTCTGTCACCGTCTACGCAGGGGATTAAGTT
>Locus:intergenic6273_2:4206507-4206420(-)
TCTGGACCGTGTCTCAGTTCCAGTGTGGCTGGTCATCCTCTCAGACCAGCTAGGGATCGTCGCCTAGGTGAGCCGTTACCCCACCTAC
>Locus:intergenic6273_3:4206867-4206786(-)
CATTTCACCGCTACACCTGGAATTCTACCCCCCTCTACGAGACTCAAGCTTGCCAGTATCAGATGCAGTTCCCAGGTTGAGC
>Locus:intergenic6273_1:4208546-4208438(-)
CTTTTCGCCTTTCCCTCACGGTACTGGTTCACTATCGGTCAGTCAGGAGTATTTAGCCTTGGAGGATGGTCCCCCCATATTCAGACAGGATACCACGTGTCCCGCCCTA
>Locus:intergenic6273_5:4210567-4210480(-)
CGAGGTGCCAAACACCGCCGTCGATATGAACTCTTGGGCGGTATCAGCCTGTTATCCCCGGAGTACCTTTTATCCGTTGAGCGATGGC
>Locus:intergenic6273_4:4210917-4210833(-)
CTTACACACCCGGCCTATCAACGTCGTCGTCTTCAACGTTCCTTCAGGACTCTCAAGGAGTCAGGGAGAACTCATCTCGGGGCAA
>Locus:intergenic6315_1:4243250-4243214(-)
GCTGTGAAATGCCGGATGCGGCGTGAACGCCTTGTCC
>Locus:intergenic6427_1:4324162-4324057(-)
CTGCCTGATGCGACGCTTGCGCGTCTTATCAGGCCTACAAATTCCCGCACCATCCGTAGGCCGGATAAGGCGTTTACGCCGCATCCGGCAACGGTGCCGACTGCCT
>Locus:intergenic6426_1:4324310-4324418(+)
AGGGTGCGGGAATTTGTAGGCCTGATAAGACGCGCAAGCGTCGCATCAGGCATCTGGCACCGTTGCCGGATGCGGCGCGAGCGCCTTATCCGGCTTACCGATCACAATA
>Locus:intergenic6515_1:4380557-4380410(-)
CGATCTGATGGTTTAGTAATTAAATTAATCATCTTCAGTGATAATTTAGCCCTCTTGCGCACTAAAAAAATCGATCTCGTCAAATTTCAGACTTATCCATCAGACTATACTGTTGTACCTATAAAGGAGCAGTGGAATAGCGTTCGCA
>Locus:intergenic6564_1:4414323-4414401(+)
TCCATTTTTCGTTTCCCCACATGTTGCAGGGCATTCCATCGCGGTAATAAACGCCCAGGCTTCCAGCCGGTAATTTATT
>Locus:intergenic6615_1:4437600-4437516(-)
CTGCTGAGTATTACGCCTGTGCGGTGCCACAATCGGCCCAACTATTATGAGGCGCAAATTTTAATGCTTAGTGACTATAGACTAT
>Locus:intergenic6646_1:4460707-4460818(+)
AGGTTATCCACAGAAATTGGGAAAGGCGTTTTCCGGTTTTTTCGTTTCGTTTTCCGGTGCTTTCCGCAATCGCCATCCGCTTATCCACAACGCCGCACCTTTTTCGTGGGGA
>Locus:intergenic6702_1:4494425-4494503(+)
AGTGCCGAAGTGGCGAAATCGGTAGACGCAGTTGATTCAAAATCAACCGTAGAAATACGTGCCGGTTCGAGTCCGGCCT
>Locus:intergenic6777_1:4535666-4535624(-)
GTAAAGGGGCCCTGCTATCAATTTGTCATTTCAATTACGCGAA
>Locus:intergenic6785_1:4541055-4541007(-)
CCAACACTGCACAGTTTTCCCCCAAAAGATGAAACATTTGGGGCCATTT
>Locus:intergenic6821_1:4561864-4561777(-)
CGCGTCAGCGATATTCCCCGTGATTTACGCGGCGGCTGCGGGTTATGCATTTGGCTGACCTGTCCCCCCGGCGAGGAAATACAATGGG
>Locus:intergenic6828_1:4566679-4566724(+)
GAACACACAGACAGAGAAATACTTTCTGACTTCGGGTCAGAATGTA
>Locus:intergenic91_1:59660-59531(-)
CCTAAGGGCTGCCTCTTGTACATAAATCCCCGAGTCCGGGGATTTTTTGTTTCTGCCAAACTGCTTTCAGTTGTTGCGTGTGGCTACGCTTTCCATTCGGTAATTCCCTTCCTGCTCCACAGCGAATTTT
>Locus:intergenic152_1:117593-117734(+)
CATCAGCACAGGCGAGGGGCAAAAAACGAAACGGGAAAGCAGATTCCGAGGTTTTTTATTTCGTTGCAGCGAAAGACAAGAAATTTGCGAGGCGTTACGAAGAAAGTTGGGGAAGGGGAGATTATCCGCCCGCGATGGAGCG
>Locus:intergenic226_1:164569-164653(+)
CGGGGTGAGGGCATCAGCGCGCACGTTCACCCTCACCCTAACCCTCTCCCTCAAGGGAGAGGGGACCGATCGAGCACAAATTTTG
>Locus:intergenic313_1:227993-227948(-)
CCAGACACTGTCCGCAACCCGGATTACGGGTCAACGTTAGAACATC
>Locus:intergenic373_1:259452-259419(-)
AATTACCACATTTTAAGAATATTATTAATCTGTA
>Locus:intergenic537_1:349084-348955(-)
TGCGTCTTATCCGACCTACAGTTCAGTGCACCCCGTAGGCCTGATAAGTCGCGTCAGCGGCGCATCAGGCATCGGTTGTCGGATGCGACGCTATGCGTCTTATCCGACCTACAGTTCAGTGCACCCCGTA
>Locus:intergenic736_1:474414-474489(+)
GCAAGCCAAAGTGAGTTGAGTATAACGCAAATTTGCTACTGGTCCGATGGGTGCAATGGTCTGAATTACGGGCTAA
>Locus:intergenic873_1:567530-567482(-)
TCTTTCCTGTTCAAACTGGAGAGAATTGTACTACAGTTTGAACTCAACT
>Locus:intergenic943_1:609407-609317(-)
CTACAAAAATCTTGCCAATTCAATATATTGCAGGACCATGTAGGCCTGATAAGCGTAGCGCATCAGGCAGTTTTGCGTTTGTCATCAGTCT
>Locus:intergenic945_1:611960-611900(-)
CACCATAACCCCATGTTTACTGTGCAATTTTTCATTGATTGCAGAAATATATTGATAATAT
>Locus:intergenic1074_1:707140-707221(+)
GTTCACGCCGCATCCGGCAAGAAACAGCAAACAATCCAAAACGCCGCGTTCAGCGGCGTTTTTTCTGCTTTTCTTCGCGAAT
>Locus:intergenic1121_1:740259-740181(-)
CTTATCAGGCCTACGTATTTCCTGCAATTTATTGAATTTGCACAAATTTGTAGGCTGGATAAGGCGTTCACGCCGCATC
>Locus:intergenic1170_1:780355-780397(+)
CATCACCCACCACTCGGGTCGTTAGCTCAGTTGGTAGAGCAGT
>Locus:intergenic1212_1:812219-812336(+)
CTGCAATTTAACCAATTAAATTCTAAAATAATCACGAAAAAAATTTTACTTCCGCCTCATGCGGCGAATGTGGGAATTGCCCAGGCGGCGGGGGATAGGGGCTGGAGACAGTTATCCA
>Locus:intergenic1253_1:844844-844787(-)
CGCACGTTGTCAGCAACCTGCTTAATATCCCTTCCTCCCTTTCACCCGAAAGGGAGGC
>Locus:intergenic1391_1:940159-940027(-)
ACGATTGATTCCAGTAACAAACCGTATTGTGTAATTATTTCTATAGCAGTTCGCTATATAGGCTTGTATACATCGAATAATTTGAAAATCAAAGAGATAGGTAGATTTTCACTCGAAAGTAGTATTACGTGTA
>Locus:intergenic1409_1:954083-954041(-)
CTACGCAATGTAGGCTTAATGATTAGTCTGAGTTATATTACGG
>Locus:intergenic1510_1:1031172-1031244(+)
TTGTTTTGTGCAAAAGTTTCACTACGCTTTATTAACAATACTTTCTGGCGACGTGCGCCAGTGCAGAAGGATG
>Locus:intergenic1583_1:1083997-1083946(-)
CACGATCGCCGGATGCGGCGTGAACGCCTTATCCAGCCTACCAAACCCGCAC
>Locus:intergenic1774_1:1200377-1200458(+)
GTTATTAACCCGTCATCCGGGGATACTCTTCTCTGTTTTGTAAAAAGGGCGGTACCAGAAAGGACTAAGGAAAAAACTGGTA
>Locus:intergenic1878_1:1255628-1255697(+)
GTTATTGTGCTACTGGTTATCATTTTCATCTTGCCAGCATATTGGAGCGTGATCAATTTTGATCAGCTGT
>Locus:intergenic1882_1:1257898-1257976(+)
ATAAGGGTTGTAATTGTGATCACGCCCGCACATAACCCACTGGGTGTTGTCTATACTTTACACATAAGGAAGAGGGGTA
>Locus:intergenic1903_1:1269174-1269129(-)
ATCCCTGGTGGCATTGGTTGCTGGAAAGAGAAAACCCCCGCACGTT
>Locus:intergenic1918_2:1285956-1286010(+)
AGCGCTGCGCGCTTCGCCCTTCGGGTCGTTGCCTGCGGCAACGCTCTCTCGCTGG
>Locus:intergenic1918_1:1286158-1286305(+)
GTCGTTGCCTGCGGCAACGCTCTCTCGCTGACGCTCGAGCCGAACCTTAGTCGAAGCTTCTCATCCTTCCCCGCATGGGCAGAATATTTGATTGCGGATTCGCTTGAGAGTTCAGGGACTTTTGAAAGTGATGGTGGTGGGGGAAGGA
>Locus:intergenic2043_1:1360714-1360627(-)
CGCAGAGATCCCCGGGCCGTATGCCCGTTTATTTCTGGCGACATTCTTTATATACACTTCATCCTTCAAGCCGCCTCTGCCTTGGCTG
>Locus:intergenic2073_1:1380958-1380925(-)
TGCGATGCTAGCGCATCTTATCCGGCCTACATTT
>Locus:intergenic2114_1:1407124-1407172(+)
CTCTACCCATTCAGGGCAATATCTCTCTTGCAGGTGAATGCAACGTCAA
>Locus:intergenic2117_1:1409003-1408925(-)
CTACTCTTATGGAGGCCGGATAAGACGCGGCCAGCGTCGCATCCGGCAATCCCGAATAAGATGTTTACTCTTGCACCCG
>Locus:intergenic2128_1:1416470-1416617(+)
TGCCGCCAGGACTACACACAGCAATGTCGTTATTTACAACCGGAGGCGCACTCCCACCATTTAAATTTAACAGACAAGACCGACTCTTTATGGATATCGGAAATGCGCCTTCGTGTTGTGCCCGGTTTTATTTCACCACCTCCGGGCT
>Locus:intergenic2167_1:1439009-1438877(-)
AGCTGTCCTGCGCGTTGCCCCGCATTTTTACTTTTTTATGGCTATTTTTTTGCCCTCTGTTTGATCAAAACATTCATTACGCTGATGTGGGGGACACAAAAGCGAAAATGCAGAAGAAAGCCATTTGCTAAAA
>Locus:intergenic2691_1:1777550-1777478(-)
ACGGAGCAAGCTGTTTTCCTTGCCAACAATCTTGCAAAAAAAATGCGATCGCTAAAACAAAAGTGCAATTTGC
>Locus:intergenic2965_1:1928857-1928815(-)
TTGCGTGTGTCTTTATTGCTGATGTTGATTTCTCAACCGAAAA
>Locus:intergenic3151_1:2041474-2041432(-)
CTCCCGACTTCCCGCCTTGCTTTTCCTAAACAGAACAATCGTA
>Locus:intergenic3271_1:2135637-2135529(-)
GCTATTCCGTTAGCTGTAACACTTCCTCCTGCATTATTGGAAAGCCAATATTCAATTACCATAATGTCACCTTATATTCGGAAGTTAATTTCCGTAATAACCCTTTCTC
>Locus:intergenic3290_1:2151200-2151284(+)
TGCAATAATGAAATAAGAGCAAACGAAGAAACTTTCAGAATTAGGCCCGGCGGCGCAGAAAATTTTGCTATTCGCCTCGCAAGAA
>Locus:intergenic3439_1:2257483-2257444(-)
CTGCTCAAATCTGCCCATTTTGCCTCTCTGGCGGTAATTT
>Locus:intergenic3609_1:2403483-2403336(-)
GGAATGACAAAAGCGTGTCACAGATCAAGAAAATACTCTCTTTTGGGGGGAGGAATCGACACAAATTCCTGTCAAAATAGACCCGTATTTTTTCCATTGCTTCACAACGGACACGATTCAACAACATCTAATTATCCTGGAGTCGTCA
>Locus:intergenic3696_1:2460844-2460937(+)
TTTCAGGCGTTCTGCTCGTCCTTCTCAAAGAGTTTACTTTTCTGCATTTCCAGGATACTCCCCCCCCCTGGCTATTGTGCGCTCATACACTCAA
>Locus:intergenic3720_1:2475783-2475837(+)
CATGTGAAAGGCAAATTTTATCGTTTGTCAGCCTGCGTTGTTTTTTTGTCCAATA
>Locus:intergenic3888_1:2585513-2585600(+)
TTTACATTAACTCCTTTTTTTCTCCACGATTGGCTCGTACCTTGCCGCTACAGTGAAGCAAGTCAAGCCTACAACGATACGCAGAAAC
>Locus:intergenic3942_1:2620932-2620974(+)
TTTTTCAATTCACCTGTAAATCGCAAGCTCCAGCAGTTTTTTT
>Locus:intergenic4038_1:2689631-2689673(+)
TGGTGCTTAATGCCGCATCCGGGCTGCAAAACCAATGGGCTGA
>Locus:intergenic4088_1:2724537-2724681(+)
TCCGGTCCTCTCGTACTAGGAGCAGCCCCCCTCAGTTCTCCAGCGCCCACGGCAGATAGGGACCGAACTGTCTCACGACGTTCTAAACCCAGCTCGCGTACCACTTTAAATGGCGAACAGCCATACCCTTGGGACCTACTTCAGC
>Locus:intergenic4187_1:2784358-2784271(-)
TGTTGTGAAAGTAATTGCAAACAGATGTCCTACTTTTATCCAATATTTATATGGAAAAGGATAATGCTTAAATCTGTTTTATTAATTA
>Locus:intergenic4228_1:2809333-2809438(+)
CGCTCAAAAATCCAGATTTATAAAAGAAAAAATGACTGGCCAGCATCGCAACATGCTGGCCTTTTTGGCAAGCAGGTCGGCTCAGCCGATGAGTTAAGAAGATCGT
>Locus:intergenic4310_1:2870876-2870963(+)
GCATCCGAAGACGACTCTACATCCTCTGTTGGGGATACCGCGACAACGCGGGCAAATGTACCACATTTGTCCATTGTTACGTATACCC
>Locus:intergenic4316_1:2876159-2876291(+)
CCCGCTGGCGCGGGGAACTCGCAGGCGGCGACGCGCAGGGTATGCGCGATTCGCGGTTTATCCCCGCTGGCGCGGGGAACTCGCGACCGCTCAGAAATTCCAGACCCGATCCAAACGGTTTATCCCCGCTGGC
>Locus:intergenic4317_1:2876460-2876418(-)
ACCGCTTTCGCAGACGCGCGGCGATACGCTCACGCAGAGTTCC
>Locus:intergenic4344_1:2902253-2902298(+)
TGCAACAGCAGCACCCATGACCACGTCGGTTTATCCCCGCTGGCGC
>Locus:intergenic4409_1:2945436-2945325(-)
ACGAGCTACCAGGCTGCTCCACCCCGCGTCCGTGGATGCGCACTATACTCCGCTCGCGTTTTCATGCAACCTTTTTTTTACCCCGATCACGGATTTGGCATGATTTTGAACA
>Locus:intergenic4560_1:3055092-3055194(+)
TCTGGAGCAGACTCGCAAAGTAGAATGCGCAACGCGGCAACGGTGTGGAGAAGGGATAAAAAAACGGGCAAGTCAGTGACCTGCCCGTTGATTTTCAGAGAAG
>Locus:intergenic4683_1:3134631-3134550(-)
AATCAAAATATTCAATATTTATATATTCCAATATTTATTCATTTCATATGTGAATATATTAACCAGTGGAATACCTGTGTTT
>Locus:intergenic4739_1:3170436-3170403(-)
GACTCACCGATGCAGGATAAATATTTTCTGAAAA
>Locus:intergenic4780_1:3193016-3193097(+)
GCGTTTTGCGTGACCGCTCGGGGAAGGCAAAATTGCCTCTGGGAAAGCATTGCGCGGGGTCCGGCGCTCATCAACAATCGGG
>Locus:intergenic4835_1:3229604-3229502(-)
AGTGCGGGGTTTGTGATGGGATTCAAAAAGAATACGCCCGGTGATAACGCCGGATGCGACGCTTGTCGCGTTTTATCCAGGTTACGGAATTGCACATGTAGGG
>Locus:intergenic4920_1:3276716-3276857(+)
CATTTCGTTTTGCCTATTAACGCCTTTCTATTAAGCAAATGCAAGCCCACCTTGCCCATTGACGCAAGCTACTCTCGTTTCAGTGACTTTCATTATGTTTCTTTTGTGAATCAGATCAGAAAACCATTATCTTTCGTTTTAT
>Locus:intergenic4995_1:3325806-3325698(-)
TTTTTGCTTACGTTGGGATTGAAAACGGGTCATTCTACCGCCATCTCCCATATATCACCAAATAGGCGCGTAAAAATTTACGCAATTGGTTACGATGAGTTATCCCCAT
>Locus:intergenic4995_2:3325794-3325713(-)
TTGGGATTGAAAACGGGTCATTCTACCGCCATCTCCCATATATCACCAAATAGGCGCGTAAAAATTTACGCAATTGGTTACG
>Locus:intergenic5047_1:3352681-3352642(-)
GAGCGTGGCGACGGGGTTTGCGTGTCATACGCGCGCCTCG
>Locus:intergenic5121_1:3403425-3403317(-)
TGTGACAGGCGTTTCACCGCCGTCTGTAAAGCGTATGCCCCGACAGCTGTATGCATAGCGATAAATTCCAGCAGGCCGGGACGCCGGTCTATTTTGCCCCAGAGTGTCA
>Locus:intergenic5150_1:3422032-3422068(+)
GGGGCAAGTTTCGTGCTTAGATGCTTTCAGCACTTAT
>Locus:intergenic5393_1:3575731-3575635(-)
ACACTTATACACTTAAGGCATGGATGGATATTGCTTCTGATATTGTCCGGCTGGACAATGTTACCGATAACAGTTACCCGTAACATTTTTAATTCTT
>Locus:intergenic5430_1:3603655-3603697(+)
GCGGAAATAAGCATACCCTGCCAGTTATGGTGTTGTCATCCGT
>Locus:intergenic5508_1:3656039-3656144(+)
AAGTCGAAACAAGGAGACTCGATATTTAAATCGGATTACATTTTAACTTTAGTAATATTCTTCAGAGATCACAAACTGGTTATTGATAACTTATTCTTGGGCAGTA
>Locus:intergenic5566_1:3706486-3706564(+)
GATTACTCGCCACTTCGTGGCTCGCCCTGCGGGCCGTTGCTGGCGCAACGTTCTCTCGCTTCGCTCGAGTCGAACCTCC
>Locus:intergenic5581_1:3717288-3717198(-)
CTAACCTTCTGCGAAGGCGTAAATCTCTGGCTACAAAAAAGGCAACGGCACTATCATTTTTTAACAATGAAACAACAAATTAACCTTGTTT
>Locus:intergenic5719_2:3806376-3806289(-)
ACTGACATTATCGAAATGCTATTTTTTATCTATTTGATTTTTATGATTAAAGTATATTTTGTGTATAAAAATCATTCGGGTCGGATTG
>Locus:intergenic5719_1:3806418-3806313(-)
TTCATTGAAACTCGGCCCCATTTTCAAATCTACATAGGCCGTACTGACATTATCGAAATGCTATTTTTTATCTATTTGATTTTTATGATTAAAGTATATTTTGTGT
>Locus:intergenic5765_1:3834392-3834290(-)
ATATCTGGATTGACAGTATTACAAGGGGTTGGAGAACGTCAGGAGAGGCATTTTGGCGGAAGATCACAGGAGTCGAACCTGCCCGGGACCGCTGGCGGCCCCA
>Locus:intergenic5793_1:3850900-3850840(-)
CACACGATTCCAAAACCCCGCCGGCGCAAACCGGGCGGGGTTTTTCGTTTAAGCACCTCCC
>Locus:intergenic5926_2:3941036-3941120(+)
GGCCCTTACGACCAGGGCTACACACGTGCTACAATGGCGCATACAAAGAGAAGCGACCTCGCGAGAGCAAGCGGACCTCATAAAG
>Locus:intergenic5926_1:3941044-3941098(+)
CGACCAGGGCTACACACGTGCTACAATGGCGCATACAAAGAGAAGCGACCTCGCG
>Locus:intergenic5927_1:3941368-3941239(-)
GAGGTGATCCAACCGCAGGTTCCCCTACGGTTACCTTGTTACGACTTCACCCCAGTCATGAATCACAAAGTGGTAAGCGCCCTCCCGAAGGTTAAGCTACCTACTTCTTTTGCAACCCACTCCCATGGTG
>Locus:intergenic5927_2:3943486-3943357(-)
GTATCTTCGACTGATTTCAGCTCCACGAGCAAGTCGCTTCACCTACATATCAGCGTGCCTTCTCCCGAAGTTACGGCACCATTTTGCCTAGTTCCTTCACCCGAGTTCTCTCAAGCGCCTTGGTATTCTC
>Locus:intergenic5982_1:3992233-3992347(+)
GGGCGCAGTTACACCACGTCTTTCCCTGTTTCTGGTAAACATTATGATCAGGTTTACCGAGCGAGCATCCTCACGCTGACGGAACTAAAAAAGACAACAAACAAACCACATTGCG
>Locus:intergenic6047_3:4033384-4033270(-)
CGCGGGGTGTGCATAATACGCCTTCCCGCTACAGAGTCAAGCATTTATTTTTGCTTTCTCTGCCGGAGTTCTCAGGAGAACCCCGCTGACCCGGCGGCGTGTTTGCCGTTGTTCC
>Locus:intergenic6047_4:4037300-4037150(-)
GTATCTTCGACTGATTTCAGCTCCACGAGCAAGTCGCTTCACCTACATATCAGCGTGCCTTCTCCCGAAGTTACGGCACCATTTTGCCTAGTTCCTTCACCCGAGTTCTCTCAAGCGCCTTGGTATTCTCTACCTGACCACCTGTGTCGGT
>Locus:intergenic6047_5:4037258-4037171(-)
CTACATATCAGCGTGCCTTCTCCCGAAGTTACGGCACCATTTTGCCTAGTTCCTTCACCCGAGTTCTCTCAAGCGCCTTGGTATTCTC
>Locus:intergenic6047_1:4038434-4038380(-)
CACGGTTCATTAGTACCGGTTAGCTCAACGCATCGCTGCGCTTACACACCCGGCC
>Locus:intergenic6047_2:4038693-4038648(-)
CCCAGTCTTCCGACTGAGCCTTTCGTTTTATTTGATGCCTGGCAGT
>Locus:intergenic6063_1:4049286-4049250(-)
ATTACTCTGTCGCCTTTTTTCCTGACTCATAACCCTT
>Locus:intergenic6066_1:4051580-4051664(+)
ATCAGGCATCTGAGCATGATGCCTGATGCGGCGCTGGTCGCGTCTTATCAGGCCTACGACTTTCTCCGCATCCGGCATAAACAAC
>Locus:intergenic6127_1:4095585-4095516(-)
ATCACGTTCATCTTTCCCTGGTTGCCAATGGCCCATTTTCCTGTCAGTAACGAGAAGGTCGCGAATTCAG
>Locus:intergenic6230_1:4167838-4167967(+)
ATGCGTTGTTGGGTAGGGGAGCGTTCTGTAAGCCTGCGAAGGTGTGCTGTGAGGCATGCTGGAGGTATCAGAAGTGCGAATGCTGACATAAGTAACGATAAAGCGGGTGAAAAGCCCGCTCGCCGGAAGA
>Locus:intergenic6231_2:4168712-4168604(-)
CCGCGGGTACACTGCATCTTCACAGCGAGTTCAATTTCACTGAGTCTCGGGTGGAGACAGCCTGGCCATCATTACGCCATTCGTGCAGGTCGGAACTTACCCGACAAGG
>Locus:intergenic6231_1:4168797-4168749(-)
TCAAAGCCTCCCACCTATCCTACACATCAAGGCTCAATGTTCAGTGTCA
>Locus:intergenic6231_3:4169669-4169522(-)
CCGCCAGGCAAATTCTGTTTTATCAGACCGCTTCTGCGTTCTGATTTAATCTGTATCAGGCTGAAAATCTTCTCTCATCCGCCAAAACAGCTTCGGCGTTGTAAGGTTAAGCCTCACGGTTCATTAGTACCGGTTAGCTCAACGCATC
>Locus:intergenic6242_1:4177806-4177887(+)
GTTCGTTGGAGCCTGGCCTATCCAGGCCTCCGTCGAAGACCGCAGGAGTTTCGCAAGAAACTTAATCCCCTGCGTAGACGGT
>Locus:intergenic6255_1:4194318-4194279(-)
CCCATTTGCGGGGCTAATTTCTTGTCGGAGTGCCTTAACT
>Locus:intergenic6265_1:4198286-4198214(-)
TGTTTATCGCTTGCTAAGCATCGAGTGCGACGGAAATGCCAGAATAGCACTCTCCTGCATACACGCACCGATA
>Locus:intergenic6283_1:4216585-4216549(-)
ATGCGGCGTAAACGCCTTATCCAGCCTACGTTCGGCA
>Locus:intergenic6307_1:4238263-4238230(-)
AACCTGGATTTGGAGCGCGCCTCCACCAAAGCCG
>Locus:intergenic6375_1:4276075-4276003(-)
GAACCTCCACCACGTGCTCGAATGAGGTGTGTTGACGTCGGGGGAAACCCTCCTGTGTACCAGCGGGATAGAG
>Locus:intergenic6440_1:4336124-4336232(+)
ATAACAGGCAAAAAAAAGCGCGGGGTGGGGCCGCGCAAAAAGTATGACATTTTTGTTTGCAGCAATTTTTATGAAAACGTTGCCATACTCAAAAGGCCTAAGGCCAGGC
>Locus:intergenic6781_1:4538658-4538577(-)
AAAATTCAGCAAAATTTAATATTCGTTCAACTAGCCGTCTCACATATGACATTATTAGTCAACTCCATTTGCCACAAAATGG
>Locus:intergenic6806_1:4553375-4553450(+)
TATTATAATAAGCGCAAGGGTAAACGTTCCTTGCGCTTTCTTAAATTAAGAAGTCGCAATGAGTATTACTTTGTAA
>Locus:intergenic6829_1:4567014-4566876(-)
CCATCACCTGTTGAAAAAGATGGCCTGACTTTAGCGACTAACAAAACCATTCTCACCCGGCAATTTCCCATTCCCCGAGGCGCTTTCCAGGCTATTTTTATTCTTCTGCAAACGATACATTTTTCCGGAAACAAGCTCG
>Locus:intergenic108_1:75522-75612(+)
CCTCAAATCCCTTCGCCGGCGTTATCCGGATCAGGTTCGACGGGTATTTTCTCAGCGCACGCGTACGCGTGGCACCCCGTTGAGAACGGCG
>Locus:intergenic112_1:77569-77614(+)
CAGATTATACCTGCTGGTTTTTTTTATTCTCGCCGCGCTAAAAAGG
>Locus:intergenic126_1:89291-89372(+)
GCTGGCATCAAGCGCCACACAGACGTAACAAGGACTGTTAACCGGGGAAGATATGTCCTAAAATGCCGCTCGCGTCGCAAAC
>Locus:intergenic136_1:107593-107626(+)
TTTCTTAAGCACTTTTCCGCACAACTTATCTTCA
>Locus:intergenic165_1:127834-127753(-)
ACCCCAGTCACTTACTTATGTAAGCTCCTGGGGATTCTGGCGCTTGCTACCTTGCTGCACCCAGAAATCCATAGGGTATGTG
>Locus:intergenic313_1:226285-226198(-)
GTACGTACACGGTTTCAGGTTCTTTTTCACTCCCCTCGCCGGGGTTCTTTTCGCCTTTCCCTCACGGTACTGGTTCACTATCGGTCAG
>Locus:intergenic312_1:226628-226742(+)
TTTCGGCAAGGGGGTCATCCCGACTTACCAACCCGATGCAAACTGCGAATACCGGAGAATGTTATCACGGGAGACACACGGCGGGTGCTAACGTCCGTCGTGAAGAGGGAAACAA
>Locus:intergenic313_2:227016-226944(-)
AGCATTCGCACTTCTGATACCTCCAGCATACCTCACAGTACACCTTCACAGGCTTACAGAACGCTCCCCTACC
>Locus:intergenic475_1:312176-312131(-)
ATCATCAATCACTCATCCAGGCGTTTATGGGAGCGTCACCAATGGC
>Locus:intergenic774_1:496220-496253(+)
GTAATGCCGGATGACCTTCGTGTCATCCGGCATT
>Locus:intergenic823_1:535766-535724(-)
ACGATCCCCTGCCAACTTAGCGGCCTAAAAAAGCATTGTCTGA
>Locus:intergenic824_1:536726-536807(+)
CGGCCAGCAATATTAAAAAAGAAAGCAGCCAAAGATGTTGCTTCAGTATTAAAAATAATATTTTTATTTTATTTGTTCCTCA
>Locus:intergenic844_1:550603-550747(+)
ATCAGGCCTACAACCGGTGCCGCATCCGGCAATTGGTGCACAATGCCTGATGCGATGCTTGACGCATCTTATCAGGCCTACAATGGGTACCGGATCGGTAGGCCGGATAAGGCGTTTACGCCGCATCCGGCAAGAATAGAGCACC
>Locus:intergenic953_1:623840-623765(-)
GTTCCCCTCACCCTAACCCTCTCCCCAAAGGGGCGAGGGGACGGATTGTGCGCTTTGTCGAATTTGTCATTACGCC
>Locus:intergenic978_1:642550-642682(+)
TCGTCAGGAGTGGTTTTCGAGGTAAAGGACAGCCATGACGATAATCGCCGCCATAATCAGAAATCCTATCAGGATGTAAAATGCTTCTGCCATGGTTATTCCCACAAACGAAACGGAATAATTTTGCAGCAAA
>Locus:intergenic1060_1:696345-696477(+)
AGCTACGTAGCCATCTTTTTTTTCGCGATACCTTATCGGCGTTGCGGGGCGCATTATGCGTATAGAGCCTTGCAGCGTCAACCTCTTTTTCAAGGAAAATTGCTCGAAAGTGACTGTTTGGTTAGGTTGCGAA
>Locus:intergenic1136_1:754173-754215(+)
CCGCCAGGTCTCCGGAACACCCTGCAATCCCGAGCCACCCAGC
>Locus:intergenic1170_1:780918-780999(+)
TACTCAAAGATTCGAACCTGCAGCAGGTTTGAGTTGAGCGCAGCGAAACAACGGAGCCGCTCGCGGCGACGGCCCGAAGGGC
>Locus:intergenic1301_1:879828-879759(-)
TGCAATATCCTGCCGCTTCGCTGCTTCTGGTGTCATTTTTTTGCCAGCTGTTGCTTAAAAGTTAACTTTA
>Locus:intergenic1373_1:924854-924776(-)
AAAAAGGGTCTGAACCTCCTCCACCCCATAAACAAAAAGTCCGTAACCTCTTTCGAGATTACGGACTTGACCAACCTAC
>Locus:intergenic1549_1:1063154-1063076(-)
TGTTCAGCAACCCATCTTGATGGCGACCTCCTCTCCGCGATGATTTCAATAACATATTCTGTGTTGGCATATGAAATTT
>Locus:intergenic1557_1:1067268-1067127(-)
ATAGAATTAACGCGGCGTATGGCGGCTGCCATATTTTCGCTACGTGGGACTAAGCTTAGTGAACTGACGCGGGCAGACCCGCGTTTGGTAATATCCTGCAACAGCTTCTTAGCGAGAATAGATATCATCTCCAATAATTATC
>Locus:intergenic1589_1:1092058-1091974(-)
ATTAATAGATATAAGAACTGTACTGTTGTCAATATGAAATTCCGCCCACAAACAATACCGATGATGATAGTTGCTGAATGTAATT
>Locus:intergenic1594_1:1096292-1096439(+)
CCGCTCACTGCGTTCACGGTCTGTCCAACTGGCTGTCGCCAGTTGTCGACCCCCGGTCGGGGCTTCTCATCCCCCCGGTGTGTGCAATACACGAAAAAAAAGCCCGTACTTTCGTACGAGCTCTTCTTTAAATATGGCGGTGAGGGGG
>Locus:intergenic1610_1:1102871-1102958(+)
GACATATCGCAGCAATCAGCGACGGGCAAGAAGAATGACTGTCTGGTGCTTTTTGATAGCGGAAAACGGAGATTTAAAAGAAAACAAA
>Locus:intergenic1717_1:1161098-1161044(-)
CTTTTTCAAATAGCCATGCGTTGCGCCATGCTACGCCGCGCCACACTGCGAGTAT
>Locus:intergenic1814_1:1218639-1218750(+)
CAATGTCATGAAAATAAGGTGAAAAATGATAATGCCGACTTATTTATCATTTATATATTGTCGCTGTTTATCTATTTAAATTTTTTGTGCTTTTGTTTTTGTCTTTACCCTC
>Locus:intergenic1939_1:1297777-1297738(-)
AGGTTGAAAAGACGCGCTGACAATACGCCTTTTGACAGCA
>Locus:intergenic1941_1:1298925-1298877(-)
CAAATGCGGTTCTTACTCGCCAATACATTTTGCAAAATTGTTAAGCAAT
>Locus:intergenic1941_2:1299154-1299073(-)
TCCCGGATTGGGACCCTGCACAGGCTCGGAGACTTTCTGCTGTCAGGTTACTTTATCGTTACGTATTACTATCACCGACTTT
>Locus:intergenic2099_1:1396779-1396677(-)
TATCCTTCTGTCATATCATTAAATTTTTCTGATTTATTGATCTGGCAGAAGGTTCATCACTGTTTCATTCACCAGATATGGGTTAATCTTTTAATTACAAACT
>Locus:intergenic2229_1:1488858-1488801(-)
TGTTCACCCGTTTTCAGTACGTTACGTTTCACTGTGAGAATGGAGATTGCCCATCCCG
>Locus:intergenic2331_1:1554625-1554478(-)
AAGGAAATTATAGACTACGTGAGAAACAGCACGAGGATAAGCAGGATATTCCGAATAAAATCCGGCGAAAATATTACTTCTGCACTTAAATTAAATTCCCACAATAGATTACCGGGAATATATAACCCAAAAGATATTGTATCAATAT
>Locus:intergenic2353_1:1577533-1577491(-)
GTATGCATCAGGGCATTAGCAATATCCTTGATTATCAATAGCA
>Locus:intergenic2438_1:1630392-1630539(+)
ATCCTAAGTTCGATCTCAGTGTCTATCTGGGGCCTATTTCTGTCCCATATATGCCCCAAAAAAACTCCCCAACAGATAAGTAGTTTTTTCATGGATTTATGCGTAAAATCAAGAACGGCTGGAAATCATTCAATACTCACACTATCGA
>Locus:intergenic2485_1:1647622-1647514(-)
TCAACAATGAATTTTGTGATGCAGTGCCTGGTGCCTCCAGGTGACGTTAACCAGTTAACAATTAACGCCGGATACAGAGAATCCACCCATAACACTGTTTTTGGTTTTA
>Locus:intergenic2639_1:1744703-1744628(-)
CGCATACGAAGACAGTGTAAATCTTTTAACGTATTGGATACAGAGAAGAAACAGAGGGAAAAAGGAGAAGACCAGA
>Locus:intergenic2652_1:1752727-1752763(+)
AAGCAAGAAATTATAAGTGAACTGATATTTATTATCA
>Locus:intergenic2656_1:1755293-1755362(+)
TTTTTTTATCTAAAACCCAGCGTTCGATGCTTCTTTGAGCGAACGATCAAAAATAAGTGCCTTCCCATCA
>Locus:intergenic2729_1:1798072-1798030(-)
TGTTCGCCTTTGTTTCGTTTATTAACAATGCGAAGTGGAAGTT
>Locus:intergenic2775_1:1821466-1821337(-)
ACAAAGGTTACACCGTCTGACGTGCTACGCCTGTCAGGCCTATTCGACTCCTGCAATGTATTGAATTTGCATAGTTTTATAGGTCGAATAAGGCGTTCACGCCGCATCCGGCGTGAACAAATTACTCTTT
>Locus:intergenic2779_1:1823839-1823761(-)
AATATTCTCTCATCACTCTCCATCAAATTTTCTTTTTTTCTCCATAATTGGCGCAAAAGTGTTTTTTACACTTTCATTG
>Locus:intergenic2829_1:1859586-1859457(-)
CTGAACTTAAGTCTCAGACCTATTTGGCCGGTAATCCCTCTCGAATTTGCTCTTTTTGCGCCCCGCCTTCCATCAACCTGTAACAGACCCAGCCATTTTCTGCGTAATTGTGATCTGAGTTGTAAAACGC
>Locus:intergenic3065_1:1990050-1989921(-)
GCGTCAAGCGGATGTCTGGCTGAAAGGCCTGAAGAATTTGGCGCGTTAACAAAGCGGTTATGTAGCGGATTGCAAATCCGTCTAGTCCGGTTCGACTCCGGAACGCGCCTCCACTTTCTTCCCGAGCCCG
>Locus:intergenic3118_3:2021732-2021813(+)
GATTATCCGAAAAATAATACCTACGAACATCTTCCAGGATACTCCTGCAGCGAAATATTTGTTTTAAGCTCACTCACATATC
>Locus:intergenic3118_1:2021765-2021882(+)
CCAGGATACTCCTGCAGCGAAATATTTGTTTTAAGCTCACTCACATATCGCAACATTTACTTTACTTTAAGACAATTCCAGGCAAATTATACAACACTTTACGGGATAGTAAGTCCGC
>Locus:intergenic3118_2:2021797-2021869(+)
AAGCTCACTCACATATCGCAACATTTACTTTACTTTAAGACAATTCCAGGCAAATTATACAACACTTTACGGG
>Locus:intergenic3228_1:2088135-2088189(+)
GCCCCCGGAAGATCACCTTCCGGGGGCTTTTTTATTGCGCGGTTGATAACGGTTC
>Locus:intergenic3381_1:2220189-2220129(-)
GGCGAAAAAATATCACAAACTAGAATAGCGCCTTGTATAACAATTCAGCGAGTGAATATTT
>Locus:intergenic3422_1:2246583-2246655(+)
GGCGCGATTGTAGCAGACGATTGGCAATCCTTCCGGCAGAAATACACGGTTATAAGACACCTTCATGATCGCC
>Locus:intergenic3528_1:2342738-2342777(+)
TATGCACTTGCAAGAGGGTCATTTTCACACTATCTTGCAG
>Locus:intergenic3586_1:2385521-2385629(+)
AAAAAATCTTTAACCATGGTCCGGTTTTTATCCCCTTGTATAAATATTACTAAATGCTTGCTTAGTCGCATTGTTAAATGCAATACCGTATATTCGGTATGTAACAGCG
>Locus:intergenic3689_1:2453878-2453737(-)
TTAAATCTACATTTACTCATTAGTAAAATTAAATTGAATCAGGGGAGTGAAAACATCACTATTCGACCCCACACCAACGAATACATTTTTTACGACCTGTTTTTTTGGATCGCATGCCGTATTCAATGGCTGGGTATAAACA
>Locus:intergenic3692_1:2458544-2458652(+)
AACCATTTTTTTACATTTAGCCAAGTGGAGAAAAGGGAAAGTGGGAGCTATGACACAGAGAGAAAAGAAGAAGAGAAAAGAAAACGCCCCTGCCAGCAACTGACAGGGG
>Locus:intergenic3825_1:2547633-2547549(-)
AACATTACTGACTGGCCTCAGATTGTTGACCAAGTGCGCGTTGTACACGCCGGATGCGGCGTGAACGCCTTATCCGGCCTACGAA
>Locus:intergenic4088_2:2725292-2725376(+)
AGTTACGGCCGCCGTTTACCGGGGCTTCGATCAAGAGCTTCGCTTGCGCTAACCCCATCAATTAACCTTCCGGCACCGGGCAGGC
>Locus:intergenic4088_1:2728130-2728202(+)
CACCTGTCTCACGGTTCCCGAAGGCACATTCTCATCTCTGAAAACTTCCGTGGATGTCAAGACCAGGTAAGGT
>Locus:intergenic4180_1:2776087-2776123(+)
AGGAGACATAAAAGGATACGCAAAGGAGCCGCGGCTC
>Locus:intergenic4183_1:2780911-2780851(-)
TATCATCATTTCATCATGATGTCTTTGATGAGCGGTGAACACAATACACTTGCGCTGTCTC
>Locus:intergenic4316_2:2876173-2876254(+)
GAACTCGCAGGCGGCGACGCGCAGGGTATGCGCGATTCGCGGTTTATCCCCGCTGGCGCGGGGAACTCGCGACCGCTCAGAA
>Locus:intergenic4316_1:2876309-2876411(+)
TTATCAATTACAACCGACAGGGAGCCCGGTTTATCCCCGCTGGCGCGGGGAACTCAGCGTGTTCGGCATCACCTTTGGCTTCGGCTGCGGTTTATCCCCGCTG
>Locus:intergenic4344_2:2901459-2901501(+)
CGCGGGGAACATAAGTTCGACAACTTAAAAAATGATAACAAGT
>Locus:intergenic4344_1:2901845-2901887(+)
AGATTAAAATTTCTTAACGATTTAAGAATCATACAAATAACAC
>Locus:intergenic4344_3:2902133-2902241(+)
GCAAATCTATGGACTATTGCTATTCGGTTTATCCCCGCTGGCGCGGGGAACACGGGCGCACGGAATACAAAGCCGTGTATCTGCTCGGTTTATCCCCGCTGGCGCGGGG
>Locus:intergenic4436_1:2974070-2974166(+)
AATGGAGGGAGATTACACGAGATAAAGAACGCGAGCGACAGTAAATTAGGTGCGAAAAAAAACCTGCGCATCCGCGCAGGTTGGTGCAAGAGACAGG
>Locus:intergenic4549_1:3049110-3049062(-)
TACCCATCACACTTTCATCTCCCGGTTTTTTCGCCGGGAGATTTTCCTC
>Locus:intergenic4581_1:3068135-3068081(-)
CAAAAGCAAAATTGCCTGATGCGCTACGCTTATCAGGCCTACACGTATCCTGCAA
>Locus:intergenic4900_1:3265182-3265221(+)
CTTTCCAGAGTATCGTTATTACAATTAAATACCTTTAAAT
>Locus:intergenic5106_1:3390360-3390453(+)
CAGGCAACGGCTGCCGGATGCGGCGTGAACGCCCTATCCGACCTACGGTTATGTTCTGGCTCGTTGGCCTTTGGCAACGATTATCCTATGAGAT
>Locus:intergenic5150_1:3422274-3422403(+)
CTTCAGCCCCAGGATGTGATGAGCCGACATCGAGGTGCCAAACACCGCCGTCGATATGAACTCTTGGGCGGTATCAGCCTGTTATCCCCGGAGTACCTTTTATCCGTTGAGCGATGGCCCTTCCATTCAG
>Locus:intergenic5378_1:3562043-3562094(+)
TTTTTGAATGGTGAAATTATACTCCCCGAGTCCCCTTGCCCCTTCTGGACAC
>Locus:intergenic5580_1:3717242-3717350(+)
CGTTGCCTTTTTTGTAGCCAGAGATTTACGCCTTCGCAGAAGGTTAGATTTTCGAAATCTTTACAAAACAGGAGTGGTAAGAGATATATCGGCATTTATCAGATCGTTA
>Locus:intergenic5793_1:3850903-3850870(-)
CAACACACGATTCCAAAACCCCGCCGGCGCAAAC
>Locus:intergenic5926_1:3941069-3941153(+)
ATGGCGCATACAAAGAGAAGCGACCTCGCGAGAGCAAGCGGACCTCATAAAGTGCGTCGTAGTCCGGATTGGAGTCTGCAACTCG
>Locus:intergenic5927_2:3942198-3942051(-)
TTTCCCTCACGGTACTGGTTCACTATCGGTCAGTCAGGAGTATTTAGCCTTGGAGGATGGTCCCCCCATATTCAGACAGGATACCACGTGTCCCGCCCTACTCATCGAGCTCACAATATGTGCATTTTTGTGTACGGGGCTGTCACCC
>Locus:intergenic5927_1:3943105-3942973(-)
ATCGACTACGCCTTTCGGCCTCGCCTTAGGGGTCGACTCACCCTGCCCCGATTAACGTTGGACAGGAACCCTTGGTCTTCCGGCGAGCGGGCTTTTCACCCGCTTTATCGTTACTTATGTCAGCATTCGCACT
>Locus:intergenic5990_1:3999285-3999330(+)
GATCAACTCCTAAGGCTATCCCTTTTTGCTGATAGCCTTAGCGGTT
>Locus:intergenic6046_1:4034701-4034830(+)
TCAAAGGAGACTGCCAGTGATAAACTGGAGGAAGGTGGGGATGACGTCAAGTCATCATGGCCCTTACGACCAGGGCTACACACGTGCTACAATGGCGCATACAAAGAGAAGCGACCTCGCGAGAGCAAGC
>Locus:intergenic6188_1:4126488-4126593(+)
ACCCGCATAGTTTACCGTACAGGCGTTACCGTGACATCGTGTAATGCACCTGTCGGCGTGATAATGCATATAATTTTAACGGCTATTTGGGATTTGCTCAATCTAT
>Locus:intergenic6231_3:4165441-4165303(-)
CTGAGCGTCAGTCTTCGTCCAGGGGGCCGCCTTCGCCACCGGTATTCCTCCAGATCTCTACGCATTTCACCGCTACACCTGGAATTCTACCCCCCTCTACGAGACTCAAGCTTGCCAGTATCAGATGCAGTTCCCAGGT
>Locus:intergenic6230_1:4165787-4165841(+)
GCGCAACCCTTATCCTTTGTTGCCAGCGGTCCGGCCGGGAACTCAAAGGAGACTG
>Locus:intergenic6230_3:4166081-4166117(+)
CGCCCGTCACACCATGGGAGTGGGTTGCAAAAGAAGT
>Locus:intergenic6231_1:4167047-4166999(-)
TGTCCCGCCCTACTCATCGAGCTCACAGCATGTGCATTTTTGTGTACGG
>Locus:intergenic6231_2:4167891-4167777(-)
CCTCACAGCACACCTTCGCAGGCTTACAGAACGCTCCCCTACCCAACAACGCATAAGCGTCGCTGCCGCAGCTTCGGTGCATGGTTTAGCCCCGTTACATCTTCCGCGCAGGCCG
>Locus:intergenic6230_2:4169683-4169716(+)
GTCCCACCTGACCCCATGCCGAACTCAGAAGTGA
>Locus:intergenic6234_1:4173732-4173822(+)
AAGCTGATGATGCGGGTTCGATTCCCGCTGCCCGCTCCAAGATGTGCTGATATAGCTCAGTTGGTAGAGCGCACCCTTGGTAAGGGTGAGG
>Locus:intergenic6265_1:4198280-4198193(-)
TCGCTTGCTAAGCATCGAGTGCGACGGAAATGCCAGAATAGCACTCTCCTGCATACACGCACCGATAGCCACTTTTTTTCGCCCCCCA
>Locus:intergenic6273_1:4209338-4209188(-)
ATCGTTACTTATGTCAGCATTCGCACTTCTGATACCTCCAGCATGCCTCACAGCACACCTTCGCAGGCTTACAGAACGCTCCCCTACCCAACAACGCATAAGCGTCGCTGCCGCAGCTTCGGTGCATGGTTTAGCCCCGTTACATCTTCCG
>Locus:intergenic6273_2:4210132-4210045(-)
CGGGGTCTTTCCGTCTTGCCGCGGGTACACTGCATCTTCACAGCGAGTTCAATTTCACTGAGTCTCGGGTGGAGACAGCCTGGCCATC
>Locus:intergenic6323_1:4248550-4248508(-)
AGGTGCGCCAGGAGACGCACCAGTTGTTGCAAAATCAGCACTG
>Locus:intergenic6358_1:4267245-4267350(+)
CGAGTAATAAACATTTTTTATACAAAAAAAGACAGGAACGTATTTACTGGGTTAAATATAATCATCCTGCTTTTCATCACAAAAACCGCAGATAATCCTTCCTTTC
>Locus:intergenic6366_1:4272039-4272141(+)
CAGGTTTGTTTCCCGGAACCGAGGTCACAACATAGTAAAAGCGCTATTGGTAATGGTACAATCGCGCGTTTACACTTATTCAGAACGATTTTTTTCAGGAGAC
>Locus:intergenic6426_1:4324231-4324273(+)
CTGATAAGACGCGCAAGCGTCGCATCAGGCAGTCGGCACCGTT
>Locus:intergenic6431_1:4328493-4328388(-)
AAACGCCAGAAAAATCAGCGCGACGGCCGCAAAAGGGGAGCGGGAATTGCAGGATGCAATCTCTGTAACAAGCGTAGCGGGTTTGCTTACACCCTCCGGTTAAGGA
>Locus:intergenic6763_1:4529944-4529857(-)
CAGGACGTAATGAAGAGGGAGCGTCCTGCAACAAAGTGGTGCTATAACAGTTACCGCGTTTTATTCATCCTCATTATTTCAACCATAA
>Locus:intergenic6781_1:4537744-4537657(-)
AGAAGAGATTTTATACTCAGGTATTTAATCTGGATCTCTGTTTATTTAAATAATGTGAAAAGAGATTTTTCACAGGAGACCTTATACA
>Locus:intergenic6840_1:4577932-4577977(+)
GCTAAATACCTGTATATATCATCAGTAAATATGGGGAAAGTCCAGC
>Locus:intergenic6889_1:4612629-4612551(-)
TTGTGCGCCAACTGCCGGATGCGGCGCGAACGCCTTATCCGGCCTACGGTTCGGCACAAACCTGTAGGCATGATAAGAC
>Locus:intergenic68_1:41952-42039(+)
ACGAATATTTATTTTGCGTTCCCGTTTGTTTTATTTTTGTTAACATTTAATATAATTATTATTAACCTCGTGGACGCGTTAATGGCTA
>Locus:intergenic200_1:149664-149712(+)
AATGATTTATCCGTAGCAGCACTGCCAGAAGGTGACAGTGCTGCTACGT
>Locus:intergenic313_1:223875-223770(-)
CCACTCGTCAGCAAAGAAGCAAGCTTCTTCCTGTTACCGTTCGACTTGCATGTGTTAGGCCTGCCGCCAGCGTTCAATCTGAGCCATGATCAAACTCTTCAATTTA
>Locus:intergenic376_1:262095-262224(+)
GCCGATATAGCTCAGTTGGTAGAGCAGCGCATTCGTAATGCGAAGGTCGTAGGTTCGACTCCTATTATCGGCACCATTAAAATCAAATTGTTACGTAAGATCTTATCATTCTCCCACCAAAAAATTATCT
>Locus:intergenic395_1:266303-266270(-)
CTGGCTTTTGCAGAAATGAAAAATAGTTTCTGTG
>Locus:intergenic518_1:339043-339175(+)
AAGCGTAGCGCATCAGGCATTTGTCACCATTGCCGGATGCGGCGTGAACGCCTTATCCGGCCTACGAATGGCGCAAGAATCTGTAGGCCTGATAAGCGTAGCGCATCAGGCATTTGCCACCACTGCCGGATGC
>Locus:intergenic527_1:344395-344293(-)
GCATGGCTGCGAAACCACTACTGGTGCTTTTTTAAGCGAAGTGTCGCCGATCACAACAAAATATCGGCGAAAAAAGAGATGGAATGCCAGTTGGCATACAGAT
>Locus:intergenic699_1:451215-451143(-)
ATTTGTTCTTTTGTGCGGCTTAGCGTTTGGAAATTATTGGCGCCATTTATAAATTCTATTTTTCTTACACGAT
>Locus:intergenic844_1:550604-550643(+)
TCAGGCCTACAACCGGTGCCGCATCCGGCAATTGGTGCAC
>Locus:intergenic847_1:552403-552331(-)
CGTTTTCCTTGCTCTCTTTCCGTGCTATTCTCTGTGCCCTCTAAAGCCGAGAGTTGTGCACCACAGGAGTTTT
>Locus:intergenic1060_1:695578-695707(+)
GACGTGTCAACATCGCATTCGACATTGAATGAACGCAGAAAAGCAAAAAGCTCGCCGAAGCGAGCTTTTTTAATGTGGCTGGGGTACGAGGATTCGAACCTCGGAATGCCGGAATCAGAATCCGGTGCCT
>Locus:intergenic1084_1:711132-711165(+)
ACTTCGGGGGAAACAATCAGCCAGGCCTCTGCCC
>Locus:intergenic1099_1:719787-719715(-)
CCTGATTTATTTATCAGCGGGGTAACTTTGCTTTTTTCCGGCACGATCGATTTCTCATTCGAGAAATTGAGGA
>Locus:intergenic1238_1:835470-835506(+)
TTTACCCCACCGCAATATGAAATTCCTGCATCTTTAT
>Locus:intergenic1257_1:847495-847441(-)
TTTTGTATCCACATCATCACACAATCGTTACATAAAGATTGTTTTTTCATCAGGT
>Locus:intergenic1256_1:847552-847630(+)
TGGGCTGCAAAACAAAACGGCCTCCTGTCAGGAAGCCGCTTTTATCGGGTACTAAAGTTCTGCACCATCAGCGATGGAT
>Locus:intergenic1306_1:882819-882879(+)
TTCAGCTACAAAATTCGCTTTCTCGTTAGCTGCGCTTTTATTAAACTCTGCGCGATTATTA
>Locus:intergenic1326_1:892883-892961(+)
TGCTGGCCGGGAGAAAGTTCTCTTTTCTTACACCGCGCCGATAAAAAATATGCACGTTTATTGCATATCTTTCAGTGTG
>Locus:intergenic1373_1:925258-925213(-)
TTTACTCCAACTCCCTATAGTAGCGCCCCGTTGCCACCCATGAGGT
>Locus:intergenic1389_1:938633-938591(-)
CGAATTAAATGGGAGATGTGGCCACAGCCTGCGACCACAGGGA
>Locus:intergenic1574_1:1078410-1078518(+)
CAGCGCTTCCGGCAGGATACGGTCGCCCTGGTAAAACATAAACTCTGTTACCCCGTTCCGGTGGCAGATATAACGGCAAGTTTCGACATTGCCGATAATAATTTTTTGG
>Locus:intergenic1575_1:1078503-1078416(-)
CGGCAATGTCGAAACTTGCCGTTATATCTGCCACCGGAACGGGGTAACAGAGTTTATGTTTTACCAGGGCGACCGTATCCTGCCGGAA
>Locus:intergenic1576_1:1080372-1080519(+)
AACACATGGTTCTTTGCAAACAATCCCATCTTTCTACCCTGGAATAATCGTTTATATCCCTTGGCATTACCTCTCTTTGTTTACATTCCAACATCATTTTATAAACATTCCGCTTGTGTTTTTCTTTGCCGTAATGATAATCGCTATC
>Locus:intergenic1716_1:1160832-1160949(+)
ATTATATTTAGTGTGCGAATAATTTTGTTTGTAAATGCAAATGAGAAATATACGCATTCATATTTGTCATGTAAACCAAACAGAGAATGTCTTTTCAGCGCATTCGCAGGCAGAAATG
>Locus:intergenic1726_1:1166744-1166792(+)
CTTTTCATCTTCTGTCTGATAGCTGCTTTTCTCCTTCGCTTGCATGATT
>Locus:intergenic1768_1:1195903-1195984(+)
AATATTGTTAAATTGCCGGTTTTGTATCAACTACTCACCCGGGACTCGCCAGGGGACAGCCAACAGGCATTGGGTGCAATCA
>Locus:intergenic1771_2:1197666-1197558(-)
TTTCATTTCTATCAATTTCAGATTCTCACCCAGCGTCAAATTTGTAGCGCTACTCCTCCTCGATACGTGCTACTGATCACAATATTGTCTGTCAGCGAAGCTAGGTCAG
>Locus:intergenic1771_1:1197709-1197661(-)
TCATTTCATCATTTCATCATTTCATCATTTCATTATTTCATTATTTCAT
>Locus:intergenic1774_1:1200404-1200509(+)
CTTCTCTGTTTTGTAAAAAGGGCGGTACCAGAAAGGACTAAGGAAAAAACTGGTACCGCCAAGACTACACACAGCATAAAGTTGTGGTGTCGGGTGCCCCCGGTGC
>Locus:intergenic1800_1:1213284-1213386(+)
ATTCCTCCTTGCGGTCACAAATCTCCGTCGCCTGTACACGACCCAATAATACTTTGTACAATATACGCTAAAATTGTACAAAGTATAAATAAGATTTCAGCTA
>Locus:intergenic1967_1:1311828-1311732(-)
TTGCCCATGCCTGAAGGCCAGCAATTACCTCCGCTTTACAAAGATATGCTTTTCCATACAAGACCTGATGCTGCCACCCGAGGCTTAACCAGGGTAC
>Locus:intergenic1999_1:1333085-1333040(-)
AAAATCCAGCGAATTTACGAATCGTCTCCAGTGAATAATTCAATCT
>Locus:intergenic2132_1:1417557-1417599(+)
ACGCCTCGGGCTGGCTACTTAACCCCTTACCACTGCCTGGTAA
>Locus:intergenic2439_1:1630501-1630396(-)
GATTTTACGCATAAATCCATGAAAAAACTACTTATCTGTTGGGGAGTTTTTTTGGGGCATATATGGGACAGAAATAGGCCCCAGATAGACACTGAGATCGAACTTA
>Locus:intergenic2439_2:1630501-1630420(-)
GATTTTACGCATAAATCCATGAAAAAACTACTTATCTGTTGGGGAGTTTTTTTGGGGCATATATGGGACAGAAATAGGCCCC
>Locus:intergenic2485_1:1647341-1647197(-)
TGTCCTCAACGGGGAAGGAATAACCCCGCCATACTTACCGCCGCGCCATTTCGCGGGTTGCCACAACCGGAAGCGCACGGTCGACGAAAATTTAACGACAGGCTATCTATGAACCAGCTACCTCGCCATGCGCTTTCGCGTTATG
>Locus:intergenic2557_1:1694426-1694384(-)
TCTGTGCAAAAATTATCCTTCCCGGCTTCGGAGAATTCCCCCC
>Locus:intergenic2559_1:1695288-1695174(-)
CGGACCGGTAAACAACCGTGCGTGTTGTTTACCGGGATAAACTCATCAACGTCTCTGCTAAATAACTGGCAGCCAAATCACGGCTATTGGTTAACCAATTTCAGAGTGAAAAGTA
>Locus:intergenic2907_1:1899737-1899635(-)
CATTTCAGCATCAGGCCTTTTAACGCCTGCCTTTCTGGCACTCTATGCCGCACCTTTCGTTTGCATTTTGTCGTTACGCCTGCATTATTTCTGGCGTCGAATA
>Locus:intergenic2916_1:1905097-1905229(+)
AGGATACTAAAGGCCGCAAGTGTAACGCGAATCACGCGGCGGGCAAATATCCGAACGCCAGGAGCGAAGATAAAGCATAGTAAAAAGCCTCGCATTCGACGAGGCTTTATAGCGAGATTGAAGCGTATTCACA
>Locus:intergenic2999_1:1948650-1948557(-)
AATAGCCGCCTTTTTTCATTCAGTTGTGACATACAGCTAACGCTGCGACTTGGTCACCTGCGCAGCAGGGGGCATCCGCCGGCAGCTAAGTTAA
>Locus:intergenic3107_1:2011235-2011106(-)
ATTATGGACGGCGTTATTGGCAAAGTGGAACAAGACTCACTCCCGGGTCAGCAAACTCGAAAAATTGACGCTCCCATTATTTGTGCTTTCGTTTTTTTCTATCCGCCAATAAACCCGTTTTTTTGTTGCT
>Locus:intergenic3226_1:2087879-2087912(+)
GTCCTCTTAGCCCCCTCCTTTCCCCGCTCATTCA
>Locus:intergenic3416_1:2241804-2241912(+)
ATTGCCGCTGCCTTTCATCAGCAGATGTTAAAACATCGTTATGCAAATACGGAAGTGAAAGTTACTCACAGCACATTGAATAAACGGTATGATGAAGAAATTGCAAACA
>Locus:intergenic3433_1:2253356-2253215(-)
TATTGTGGATTTCTTTCACGATGTTTATCCGCTATGAGATTTCTCATATTTAGCATACGTACGCTGTTGTTAAGATTCAATCATCGGCCCGGTCGAATTTTCTTTGCTGTAGAAAAAATAACGCAACTGGAAACAGAGGAAA
>Locus:intergenic3439_1:2257613-2257535(-)
GTTCATCAAACACTCAGGTTATTTCCTCAAGGGCAGATTATTTTCTGCCCTTTTTTATTGTTCTGTTCTGTGCATCCCG
>Locus:intergenic3452_1:2267747-2267858(+)
TTATTAACTTTCTGTATCACTTTTTCTTATAAAAAATCATGTAAAACCGCTCGCCAAGACCGCACCAATCGGGTAATCTCGAACTCGTTTTGCCTCGGCGGTAGATTATCCT
>Locus:intergenic3543_1:2354924-2354840(-)
GTTGTCCGTCACCTGATATTTATGATGACGCGACATTACGGTTATCCCAGGCCTTTGACATCTGCCAGTTTCAGCCTTTGCGAGA
>Locus:intergenic3609_1:2403579-2403447(-)
GATTCACGTCCCGAACGCACAAATAATCGCCTGAAAAAAATCACCTGCTACAATGATGTTAAAAAATACGTAAATTTGTTGCTGCGTTTTTGTTATGGAATGACAAAAGCGTGTCACAGATCAAGAAAATACT
>Locus:intergenic3781_1:2519001-2518872(-)
CGACCCCCTCCTTGTAAGGGAGGTGCTCTCCCAGCTGAGCTAATCACCCCCGCTGTGTGGAGTCGCATTATAGGGAGAGTTCAAAATGAGTCAACGCATTTTCTAAAGAAATTGTTCGTTCGTCGTAAAT
>Locus:intergenic3780_1:2519506-2519560(+)
AATGTAAAAAAGCGCCCTAAAGGCGCTTTTTTGCTATCTGCGATTTGCGAAATTG
>Locus:intergenic3854_1:2561318-2561351(+)
CTGACATTATATCACCCATCTTTCCGTTTTCAGG
>Locus:intergenic3905_1:2594922-2594853(-)
TCTGTTCATCATCTTGCCGTGCAGCTGGCACGGCAAGACAACCGCTCTCGGAATATATGCATTGAACGCT
>Locus:intergenic4051_1:2698424-2698343(-)
TTCGTAAGTACATTAAAATTGGCTTCGTTATTGAAGATTTTGCTGTGCTTTACACCATGCCACAGAATTCCCCCATTGAAAC
>Locus:intergenic4064_1:2708323-2708404(+)
TCTCGCCGCCCTGCGTCAGCGTGTTTAGCAACTGTAACAAATATTAAAATAGCAGGTGTTTATCCGCACAACATGATGCTAT
>Locus:intergenic4088_1:2725995-2726070(+)
CGCAGGCTTACAGAACGCTCCCCTACCCAACAACGCATAAGCGTCGCTGCCGCAGCTTCGGTGCATGGTTTAGCCC
>Locus:intergenic4093_1:2734130-2734085(-)
TCTCTGTTCCTGCTCCCGGTTAAGACCAGCTACAATAGCACACTAT
>Locus:intergenic4187_1:2783983-2783896(-)
TCGGGTTTTATGTCGCGTGTAATCACGACCCAAGGTGAATGGGAACGCATAAAAATCTGTTATTTACATCATATGATCATCATGTTTA
>Locus:intergenic4238_1:2815899-2815983(+)
CTACTGCTGATATTGATACCGCTACTAAAGCCATATCAATTAAGAGATGGTGCATCCGGGAGGATTACTCGCCTTGCGGCTCGCC
>Locus:intergenic4284_1:2852315-2852357(+)
AATGACCTTTTGCACCGCTTTGCGGTGCTTTCCTGGAAGAACA
>Locus:intergenic4324_1:2885325-2885472(+)
GATATACACATGTCTTGCCTCCCTGCAAAGAAGAGACTAACATTCGAATTGTTTGGGTTCGAACGCTGGCCTCAGGTTGATAGAAATATCGCCTGGGGCTTTTGTCCATCTGGAACCTCGCGAATGCTTAACGCCAGACAGCCTCAAG
>Locus:intergenic4408_1:2945450-2945486(+)
CGAAGGTCGTCGGTTCAAATCCGGCCCCCGCAACCAA
>Locus:intergenic4427_1:2967536-2967446(-)
CCAAATCTGGTCACTGAAAATAAACAGGATCTTACACCATGTTATCCACAGAAAGCTGGGATAACTGTGAAAAACCTCCACTACTGTTTCC
>Locus:intergenic4682_1:3134491-3134545(+)
AGTGTTATTTCTTGTGTATCAGACAATAAGCATTCATTCAAAACCTTTAGAAATA
>Locus:intergenic4767_1:3184207-3184120(-)
TGTTCTCCAATGACTAGTCTAAAAACTAGTATTAAGACTATCACTTATTTAAGTGATATTGGTTGTCTGGAGATTCAGGGGGCCAGTC
>Locus:intergenic4789_1:3199213-3199072(-)
GTCATGGAAAGTGGAACGATAGTAGTGGCATCAGTGTCGCTACGCAAAGCATTCGACATCAATCGGAATCCTCTGTGTCAGGTCTTGCCACTGCTTCAAACTTTTACGCCCGTCAAATTGCCCGTTGCATGGCAATTTGGCG
>Locus:intergenic4849_1:3237800-3237716(-)
TTACATTTCTTTGACATAAAAATAAAGCCAACGTGCGGCTTCCAGACTGATGACAACATCAAAAAAGGACTCGGTCAGTCCCCTC
>Locus:intergenic4861_1:3245655-3245547(-)
GAAAGCATTCAAAAACATAAATTCAAATTGAATCTAATTGTAACAAAGGTCAACGTTGTTCGTTATCAAAATTACATGTCCGTGGAGTCTGATTTTGCTGAATGCAGGG
>Locus:intergenic4907_1:3268573-3268435(-)
GGGGGAGACGGGCGGAGGGGAGGAAAGTCCGGGCTCCATAGGGCAGGGTGCCAGGTAACGCCTGGGGGGGAAACCCACGACCAGTGCAACAGAGAGCAAACCGCCGATGGCCCGCGCAAGCGGGATCAGGTAAGGGTGA
>Locus:intergenic4987_1:3320136-3319986(-)
TGCCCAATAGGGCTTACGGGTTCAAGTCCCGTCCTCGGTACCAAATTCCAGAAAAGAGACGCTGAAAAGCGTCTTTTTTCGTTTTGGTCCTGGTCTGAGGAATGGTTGTCAGGTATCTGTATCTCGTCCAGTTGCTTTACTCGTAGCTGGT
>Locus:intergenic5037_1:3344592-3344511(-)
CCTAAGAACCTGCCCACTCAAACAGTGGAACAGGCTCGGAGCATTAACCGTACAAATGGCCCGTTGTGCCGCACAACAGACC
>Locus:intergenic5076_1:3375742-3375820(+)
CTTTCCAGTTTTTACGCTGATTCAGATTTTAGCTATAAAAAAACCCGCCGAAGCGGGTTTTTTCGAAAATTGTTTTCTG
>Locus:intergenic5150_3:3424438-3424519(+)
TCGAGCTCACAGCATGTGCATTTTTGTGTACGGGGCTGTCACCCTGTATCGCGCGCCTTTCCAGACGCTTCCACTAACACAC
>Locus:intergenic5150_1:3425159-3425204(+)
CCTGAGCTACAAGCCTGTAGAGGTTTTACTGCTCATTTTCATCAGA
>Locus:intergenic5150_2:3425934-3426042(+)
CACGCCTCAAGGGCACAACCTCCAAGTCGACATCGTTTACGGCGTGGACTACCAGGGTATCTAATCCTGTTTGCTCCCCACGCTTTCGCACCTGAGCGTCAGTCTTCGT
>Locus:intergenic5290_1:3497646-3497715(+)
CAGAAATCGGCTAACACCGGTTTAATTGCCCGACGCCCTCTGGATTTTCCGAGGGCGTATTTGTTTCTAT
>Locus:intergenic5320_1:3517202-3517289(+)
TCAATACTCCAGCGGGTTTGGCAACTGAATAAATCACCCATCCCTCTGCATATCTGGTCGCTGCAAGCGCGCTGCCTTGCTACCACCG
>Locus:intergenic5420_1:3595589-3595736(+)
AAAATCCCCATTCGTGATGTTGTGTTGCTTTGTTTTTATGTGTTAACAAATCAGACTGTTCTTTTTTTATACTGCACTGTTTTTGCCTGTCTGATTAAGGGGTTAGCGCAGTATTTTGTGATAATAGCGATTAAAATCCCTATTTTTC
>Locus:intergenic5442_1:3609762-3609843(+)
TCACCACATTTTTACAACAGTGTTTCATTTTTACCACGTGCTGACGTGAAAATCAGCAGTAAGAATCAGAATATTGCTGGCG
>Locus:intergenic5553_1:3694375-3694324(-)
CACAAGACGTGTGATTTTAGTCTTTTCGTTTTTAACTTTTTCTGTTGCGTAA
>Locus:intergenic5667_1:3772438-3772309(-)
CCTTCATCAATGTTTTTACCCGAGAGGGCTGGGGTGAGGCTTTTCCCTCACCCAAACCCTCTCCGTGAGGAGAGGGGCAGCGCCGGATGCGGCGTAAGCGCCTTATCCGGCCTACAAGAACGTGCAAATT
>Locus:intergenic5850_1:3894728-3894770(+)
TTATACGGCAACGATTGCGTTGCGCAAATCGGCTCTACGAAAA
>Locus:intergenic5872_1:3906422-3906536(+)
TCGCTAATCAGGCTTACCGTAGGCCGGATCAGGCGTTCACGCCGCATCCGGCAAAGTGTTAACCGTGTACAGAGTCAAAAAGGCGCTCGGTCGGTCCCCTCGCCCCTCTGGGGAG
>Locus:intergenic5927_1:3943928-3943844(-)
ACGTTAGAACATCAAACATTAAAGGGTGGTATTTCAAGGTCGGCTCCATGCAGACTGGCGTCCACACTTCAAAGCCTCCCACCTA
>Locus:intergenic5968_1:3978749-3978806(+)
GTCACTCCGTCGCCTGTCTGCTTTTTTATTACACAAAGCATTCAAATTTTTAATGCTT
>Locus:intergenic5983_1:3992444-3992402(-)
AGGAAATGCTGCGAGTATAACGCTTACTCGTGGGGATTTATGT
>Locus:intergenic6021_1:4015303-4015264(-)
AACGTCCAGTTGGAAAGGCATTTCCTGCGAGGCGCTACGC
>Locus:intergenic6211_1:4146550-4146460(-)
CAGCCAGGCGCTATTTGCCGGATGCGACGCTTGACGCGTCTTATCCGGCCTACAGATCGCGGCGGTAGGCTGGATAAGGCGTTTACGCCAC
>Locus:intergenic6231_1:4167899-4167752(-)
CCAGCATGCCTCACAGCACACCTTCGCAGGCTTACAGAACGCTCCCCTACCCAACAACGCATAAGCGTCGCTGCCGCAGCTTCGGTGCATGGTTTAGCCCCGTTACATCTTCCGCGCAGGCCGACTCGACCAGTGAGCTATTACGCTT
>Locus:intergenic6273_1:4210122-4210080(-)
CCGTCTTGCCGCGGGTACACTGCATCTTCACAGCGAGTTCAAT
>Locus:intergenic6345_1:4259714-4259672(-)
TGCATTTCAGAATTACCGTGCATTTTCAAATGTAGAGATTATT
>Locus:intergenic6370_1:4273088-4273163(+)
CGATGCCCTGGACAGCGCGGCGTTGTTCACGGGAGGCGTGGTACACTCTGGCTATCGCGGGGCTTGCAGAACACAA
>Locus:intergenic6429_1:4324925-4324853(-)
GGCAAAAAGATTATTTTCTTTTTGCGTTTCCTTTCAAATGAAAACGATCGTCGTCTAAAATCAGCAGTACCCC
>Locus:intergenic6489_1:4368507-4368468(-)
GCGAATCTGATTGTGCTACCATCGAAAATCTACGCAGTTG
>Locus:intergenic6641_1:4457467-4457407(-)
CGACTACGCTCATTCGACCGGGTCACGTACTGCGAGTACGCTCCCCGGCCCTCATTCACTT
>Locus:intergenic6708_1:4498913-4499000(+)
GGTACTGCAAGAGGGGGCCTTCGCTCCTCTGACATTACTCAGTATTTTCACTACTACACCCCATCTGCCATCCATAACAACCGATTCA
>Locus:intergenic6863_1:4597669-4597615(-)
CCTGCCCTTTTCCCTGCTCCTGGACGGTTTTACCCCTGTTACACGGGAAGTGACC
>Locus:intergenic6875_1:4604245-4604209(-)
TTCAAGTCCCCCCCCTCGCACCAAACGAGGCGATATC
>Locus:intergenic26_1:15352-15421(+)
AGATATGCGAGCACCTGTAAAGTGGCGGGGATCACTCCCATAAGCGCTAACTTAAGGGTTGTGGTATTAC
>Locus:intergenic55_1:34102-34057(-)
TCAGAGAACCGTATTAGTTATTCGATCAAATTAGCGGATGAAAAAT
>Locus:intergenic103_1:70345-70303(-)
CATATTGCATCAGACATTGCCGTCACTGCGTCTTTTACTGGCT
>Locus:intergenic312_3:224527-224638(+)
TCAGGTGCGAAAGCGTGGGGAGCAAACAGGATTAGATACCCTGGTAGTCCACGCCGTAAACGATGTCGACTTGGAGGTTGTGCCCTTGAGGCGTGGCTTCCGGAGCTAACGC
>Locus:intergenic312_2:224784-224922(+)
AGATGGATTGGTGCCTTCGGGAACTGTGAGACAGGTGCTGCATGGCTGTCGTCAGCTCGTGTTGTGAAATGTTGGGTTAAGTCCCGCAACGAGCGCAACCCTTATCTTTTGTTGCCAGCGGTCCGGCCGGGAACTCAAA
>Locus:intergenic313_1:225759-225663(-)
CTCACAACCCGAAGATGTTTCTTGCGATCCATCATCGTGTTGCGAAAATTTGAGAGACTCACGAACAACTTTCATTGTTCAGTGTTTCAATTTTCAG
>Locus:intergenic312_1:228418-228451(+)
AGAGGACCGGAGTGGACGCATCACTGGTGTTCGG
>Locus:intergenic389_1:264519-264477(-)
CATTTACCCGCATTCACCTCCCCGAACACACTTTATATCCCCA
>Locus:intergenic407_1:271669-271525(-)
ATTAACGGGTTCATGTTCTTCAACCTTTCAGTACTTAACCTTGAGGATCATCTCGGCTTAGTGATCTCGCCTCAATCCCCGTTGTCAGCGGGTTACATCACCCTGCGGGCATGCCGCAGGTCACTGCCGCTCAGGTTCTCCACCG
>Locus:intergenic437_1:288519-288390(-)
TCCGCTGCGCGTTGGTGCCCTCACCCCGGCCCTCTCCCACAGGGAGAGGGAGAACACCGGCTCCATTTCATTGATTTTTCATCCCGAAAAAGGTACGTTTTCGCCTTAATTCCAGCGTGGACATGCCAGC
>Locus:intergenic705_1:454348-454288(-)
CTCAAAAAATCACAGTGCTCGGTCAACTCTTACCCCGCAAGCACAGGTTGTTGGCTTCGCG
>Locus:intergenic707_1:455854-455782(-)
ACCTTATGGACGGATTATCAGCTAGTCCCTGTGTTATGGGTACGGCATCACCATATTTCAAGCATAACAATCT
>Locus:intergenic730_1:471719-471755(+)
CTTAACTTCCTGCTCTCTTTCTCGTTTTTCATTTCTG
>Locus:intergenic749_1:479280-479238(-)
TTTATTAAGAATTTTATACTTTTTCGCCATGAAGACATACCCT
>Locus:intergenic970_1:637872-637905(+)
TCAGGTGATTGCCCTTTGTTTATGAGGGTGTTGT
>Locus:intergenic1024_1:668276-668357(+)
AATCAAATAGATAAAAATGGTCTGTCAGTATACCTGAACCAGAGGCGATTTCGGGACAATTGTCGCCGAATCGGCTTTCGAA
>Locus:intergenic1063_1:698515-698434(-)
CATTACGTTTTTTATTTTTTCACCGCCAAATCGCTTGCGCACAGTGCTGCTTTGCGGCATTTTTTTAAACAAGCAAACACAA
>Locus:intergenic1074_1:707043-707193(+)
GTTTCAAACGCTAAATTGCCTGATGCGCTACGCTTATCAGGCCTACATGATCTCTGCAATATATTGAGTTTGCGTGCTTTTGTAGGCCGGATAAGGCGTTCACGCCGCATCCGGCAAGAAACAGCAAACAATCCAAAACGCCGCGTTCAGC
>Locus:intergenic1144_1:761967-762045(+)
TTAAGTTTCACCTGCACTGTAGACCGGATAAGGCATTATCGCCTTCTCCGGCAATTGAAGCCTGATGCGACGCTGACGC
>Locus:intergenic1230_1:829929-830013(+)
GTATGGCTAAGAATTTTAGCAACGCCAGTCACAGGGATAATTTATGCGCTGCGTCACAAAAACTGCTACACTCCGCTCCCTCATG
>Locus:intergenic1594_1:1096247-1096355(+)
GCGGTGAGGGGGGGATTGACTCGCTTCGCTCGCCCTGCGGGCAGCCCGCTCACTGCGTTCACGGTCTGTCCAACTGGCTGTCGCCAGTTGTCGACCCCCGGTCGGGGCT
>Locus:intergenic1595_1:1096845-1096758(-)
GCCTGGAAAGTGTGTATACGGCAACGTATCGGGGGTTCGAATCCCCCCCTCACCGCCATATTTAAAGAAGAGCTCGTACGAAAGTACG
>Locus:intergenic1649_1:1122620-1122533(-)
GCCGCGGCAGCCTGTATTCGCGGGTTGCCGCCGTTTTCAGTTTTTTCTGCTGGCGAGTTTATCGCTGGTGACACATGCTGCGTTGTGT
>Locus:intergenic1798_1:1212343-1212433(+)
CTCTTGTTAGTTGTGAGACTGCGTAGTGTGCACGATCGGTTTTACCACTTCAATCTGGTCTGTCCTTTGGCTGTGATATGTACAGAGTGTG
>Locus:intergenic1849_1:1234137-1234005(-)
AAACAAAGTTGGACTCATCATACCAGAGGGCTAACTACGCTGATAGCAGACAAAAAGAAGAAAAAGGGATCAAGGCTTCATTTTCCGCATCTCTTTCCCCTTGACTATCAAGACTTGCCTCACTCCTGCCTGA
>Locus:intergenic1901_1:1268755-1268710(-)
AAACCGGAATGCACTCTTCATTGCAAACATTTCAGGGATGAAGTGA
>Locus:intergenic1906_1:1271131-1271209(+)
AACAGAAAGTGTCTGGATATCGGTAACATTTTACGAATTTTTACCCCGCTGTCGATTTTTTACTCATTGGGGCATAAAA
>Locus:intergenic1918_1:1286010-1286094(+)
GCGCTCAAGTCGAACCTTGGTCGAAGCTTCTCATCCTTCCCCGCTTGGGCAGAATATTTGATTGCGGATTCGTTTGAGAATTCCG
>Locus:intergenic1920_1:1286627-1286732(+)
CTTCGGGCCGTTGCCTGTGGCAACGTTCTCTCGCTTTCGCTCGAATCGAACCTTAGTCGAAGGTTCTCACCCTTCCCCGATGAGTGCAAACTTTCACAATCTCACC
>Locus:intergenic2114_1:1407163-1407232(+)
GCAACGTCAAGCGATGGGCGTTGCGCTCCATATTGTCTTACTTCCTTTTTTGAATTACTGCATAGCACAA
>Locus:intergenic2263_1:1507233-1507182(-)
GCACTAAATCGCCGCAACGGCAGAATGCAATGCAAAATCAGGAAGGAAGATT
>Locus:intergenic2353_1:1577563-1577488(-)
TCTTCCCTTGCGAAAATCCTGGCTTACGTGGTATGCATCAGGGCATTAGCAATATCCTTGATTATCAATAGCATAA
>Locus:intergenic2352_1:1577553-1577601(+)
GCAAGGGAAGATGATGATGACGAAACACCCGACAGGAATTTATGTCGGG
>Locus:intergenic2552_1:1689518-1689551(+)
TGGATAAGGCGTTTACGCCGCATCCGGCATAAAA
>Locus:intergenic2638_1:1744362-1744443(+)
CTGCAAACGGTCGAAATAGCGCAGAAAATTACGTTTTGCCTCTTGCCACCTTCCCACTCTGCCGCTAATATTCGTCCCCGTT
>Locus:intergenic2660_1:1756763-1756805(+)
TATTTGCCGGAGACTCACGCTGAAACGTCGGATGGCGCTTATG
>Locus:intergenic2698_1:1782704-1782746(+)
TTCATCTTCGGGGATCACATAACCCCGGCGACTAAACGCCGCC
>Locus:intergenic2733_1:1800729-1800684(-)
CTTTCATTTGTGTACCTGATTGCGAACCAATTTAGCATTTGTTGGC
>Locus:intergenic2800_1:1842910-1843015(+)
TTACATACTTTAGAGGCGATAATTTTATCCATGCAAAAAAAATATCCAACGAATTTTCTTGATCCGCTGGATATTTCAGAATATGACTCGAATAGCACGAAAGATT
>Locus:intergenic3068_1:1993470-1993515(+)
AAATGGTGGGTATTCGATTTTTCTCTCGTTTTTGTCAATTCGATTG
>Locus:intergenic3150_1:2040930-2041035(+)
CCCTTACAAGGAAATGTGAACCATGGACATCAACGCGTCATAAATGTTTACGCAAGTGCACAATGCACCCTTTCCACTATCAACAAGGAGGAGCAGAAACTGTGTA
>Locus:intergenic3394_1:2227191-2227338(+)
GAGCGCGCAGGGGGCGGCCAATCGCCGCCGCCCCCTGCACCCCCGGGCTCTGGCGAACAAAATCGCCGCTGCGCGGTGCCCTCGGCTTATCCCTTACGGCTACCGGGTCGGGCGCGAGGTAACATCCCTGTAAAACGCGCCCTCAGCC
>Locus:intergenic3401_1:2230898-2230826(-)
CAGGAGACTCGATCTAAGGAAAATTTCCATCAGGCTACTTTACCCGCTGGTTTTGCGCAAGAAACGGCAAACT
>Locus:intergenic3531_1:2345339-2345261(-)
ACGCTGGCGCGTCTTATCAGGCCTACAAATCCGAGCCGTAGGCCGGATAAGGCGTTCACGCTGCATCCGGCACCCGGAG
>Locus:intergenic3721_1:2475801-2475768(-)
AAAATTTGCCTTTCACATGAGGTAAATTGCATCA
>Locus:intergenic3825_1:2547594-2547540(-)
GTTGTACACGCCGGATGCGGCGTGAACGCCTTATCCGGCCTACGAAATCGTGCTA
>Locus:intergenic3863_1:2566243-2566168(-)
GCCGGATGCGACGCTTGCCGCGTCTTATCCAGCCTACGGGATTGCACATGTAGGGCGGATAAGGCGTTTACGCCGC
>Locus:intergenic3863_2:2566322-2566208(-)
ATCTTATCCAGCCTACGGGATTGCACATGTAGGGCGGATAAGGCGTTCACGCCGCATCCGCCAGTGGCGCGGTGCAATTGCCGGATGCGACGCTTGCCGCGTCTTATCCAGCCTA
>Locus:intergenic3999_1:2660564-2660423(-)
CCTACAGTGAACAGAACCGTAGGTCGGATAAGGCGTTCACGCCGCATCCGACAGCCGTTGCCTGATGCGACGCGTAATGCGTCTTATCAGGCCTACAGTGAACAGAACCGTAGGTCGGATAAGGCGTTCACGCCGCATCCGA
>Locus:intergenic4039_1:2689556-2689463(-)
CGCTTTCTGGCGACACTTAACTCATTGATTTTAATATTATCTAATAAGTTTATCTTAAGTTGTCTCTTTTTAGCGACACAGTGGCTGATTTACA
>Locus:intergenic4088_4:2724395-2724482(+)
CCTTCAGGACCCTTAAAGGGTCAGGGAGAACTCATCTCGGGGCAAGTTTCGTGCTTAGATGCTTTCAGCACTTATCTCTTCCGCATTT
>Locus:intergenic4088_3:2724906-2724960(+)
GGATTAGCCAACCTTCGTGCTCCTCCGTTACTCTTTAGGAGGAGACCGCCCCAGT
>Locus:intergenic4088_2:2725643-2725775(+)
GAAGCAGGGCATTTGTTGCTTCAGCACCGTAGTGCCTCGTCATCACGCCTCAGCCTTGATTTTCCGGATTTGCCTGGAAAACCAGCCTACACGCTTAAACCGGGACAACCGTCGCCCGGCCAACATAGCCTTC
>Locus:intergenic4088_1:2725721-2725850(+)
AAACCAGCCTACACGCTTAAACCGGGACAACCGTCGCCCGGCCAACATAGCCTTCTCCGTCCCCCCTTCGCAGTAACACCAAGTACAGGAATATTAACCTGTTTCCCATCGACTACGCCTTTCGGCCTCG
>Locus:intergenic4239_1:2815779-2815650(-)
GGTATCGAAGAGATAGCGGTATTAACCGCAGGCACCAGGAAGGATAACGTTGCGCCAGCAACGGCCCGAAGGGCGAACGTCAGTGAGTCATCCTCCCGGATGCACCATCTTCTCCAAAAAATTTCCTTCA
>Locus:intergenic4337_1:2895950-2895908(-)
CCTTTTCGGCTTCTCAGGCGAGAAGCCGTTCTTATTACCGGAC
>Locus:intergenic4340_1:2898445-2898493(+)
TCGTATTGTCAAATAATTTTAAAAAGCAGAAGCGTGATTACTCTCACAC
>Locus:intergenic4599_1:3080793-3080754(-)
CAGCATCGCATCCGGCAATGCGCACAAGGTAACAAATGTG
>Locus:intergenic4598_1:3080767-3080875(+)
TTGTGCGCATTGCCGGATGCGATGCTGGCGCATCTTATCCGGCCTACGGGTGCCGAACGTAGGTCGGATAAGGCGTTCACGCCGCATCCGACATTAATGGCACGTTTTA
>Locus:intergenic4636_1:3100895-3100976(+)
AAGTGTTCTGAAAACGGGCATTATCCAAAGTTAGTTGCCGGATGCAAGCATGATAAGGCCGTGGCTGCGGAAAGTTCCGGTT
>Locus:intergenic4760_1:3182585-3182693(+)
ACAGAATCGTTACTCTCTCCCATCCGGACTCTAACCGTCGGCCCCGGAATTACACCGGATCTGCTGTCCTTTGAGTTCGCACCCAAAGCGCTCGCGGGCTTTCAACTGA
>Locus:intergenic4861_1:3245619-3245502(-)
ATTGTAACAAAGGTCAACGTTGTTCGTTATCAAAATTACATGTCCGTGGAGTCTGATTTTGCTGAATGCAGGGGAGGGTGGCGAGAGGATTTACACAGGCTGACACTTTATACTTTTC
>Locus:intergenic4906_1:3268469-3268601(+)
GGCGGTTTGCTCTCTGTTGCACTGGTCGTGGGTTTCCCCCCCAGGCGTTACCTGGCACCCTGCCCTATGGAGCCCGGACTTTCCTCCCCTCCGCCCGTCTCCCCCGAAGAGGACGACGACGAAGCGGCGACTG
>Locus:intergenic4987_1:3319820-3319778(-)
TGCGTAATGTTTAGAGACGCATTGATAATGTTATTTAATTACT
>Locus:intergenic5077_1:3375640-3375556(-)
ATTTCCGGCATCGACTCACCACAATGGTCGCAAAATCTGGTAAACTATCATCCAATTTTCTGCCCAAATGTCGGGTATTGCTCAT
>Locus:intergenic5107_1:3390177-3390096(-)
ATGCGACGCTGTGCGTCTTATCAGGCCTACAAACCGGAACATAACCGTAGGCTGGATAGGGCGTTCACGCCGCATCCGGCAG
>Locus:intergenic5150_1:3422265-3422394(+)
TGGGACCTACTTCAGCCCCAGGATGTGATGAGCCGACATCGAGGTGCCAAACACCGCCGTCGATATGAACTCTTGGGCGGTATCAGCCTGTTATCCCCGGAGTACCTTTTATCCGTTGAGCGATGGCCCT
>Locus:intergenic5151_1:3425693-3425612(-)
AAGTCCCGCAACGAGCGCAACCCTTATCCTTTGTTGCCAGCGGTCCGGCCGGGAACTCAAAGGAGACTGCCAGTGATAAACT
>Locus:intergenic5252_1:3474549-3474585(+)
GAGGTTCCGCTTTCCAGCACTAATTATATCCGGCCTG
>Locus:intergenic5349_1:3541159-3541099(-)
GCGACTCTACGCGCCACTCCACACCTGTGTATTAGCGAGTTTTCATCCCTGCGAGATGCTT
>Locus:intergenic5519_1:3664115-3664058(-)
TGTCTATTCATCGTGTTGATAAGATATATGTTATATGAATGTTTATTAAATGTAGCGA
>Locus:intergenic5566_1:3706313-3706415(+)
TCGCGCCGCATCCGACAATGGCCGGCACATTTGCCTGATGCGACGCTGACGCGTCTTATCAGGCCTACGTCGAGTCGAACCTCCCTGCCCCCGGAGGTTCTCA
>Locus:intergenic5585_1:3718457-3718418(-)
GAAATTATTCCCGCCTTACTTACGGCGTTGCGCATTCTCA
>Locus:intergenic5809_1:3864447-3864345(-)
TCTTACTTACTCAACAATGCGTTAAATTTCGACTGTTTAAGATATTTCGGCACGTTCTTTCCCGTGATAATGTGCGCTATAAGGCAAATCTGCTTCACCGATT
>Locus:intergenic5831_1:3882232-3882193(-)
GTCAATTCTCTTTCCTTATTTACCGCGCTTTTCCGCACCT
>Locus:intergenic5838_1:3886576-3886657(+)
CAATGTGATCTATTTGTTTGCTATATCTTAATTTTGCCTTTTGCAAAGGTCATCTCTCGTTTATTTACTTGTTTTAGTAAAT
>Locus:intergenic5911_1:3929295-3929211(-)
TGGCCCACAAAAAAGCGCACAGTATGCACGATTAACGGCAAAATCGTACTCCTAAATGCGGCCACATTAACCTGGCTCAAAGAAA
>Locus:intergenic5927_1:3944843-3944765(-)
GATGCCTGGCAGTTCCCTACTCTCGCATGGGGAGACCCCACACTACCATCGGCGCTACGGCGTTTCACTTCTGAGTTCG
>Locus:intergenic6020_1:4015297-4015351(+)
GGACGTTTGTACAGCACAATTCTATTTTGTGCGGGTAAGTTGTTGCGTCAGGAGG
>Locus:intergenic6047_1:4034297-4034183(-)
GTCCAGGGGGCCGCCTTCGCCACCGGTATTCCTCCAGATCTCTACGCATTTCACCGCTACACCTGGAATTCTACCCCCCTCTACGAGACTCAAGCTTGCCAGTATCAGATGCAGT
>Locus:intergenic6046_1:4034669-4034798(+)
TATCCTTTGTTGCCAGCGGTCCGGCCGGGAACTCAAAGGAGACTGCCAGTGATAAACTGGAGGAAGGTGGGGATGACGTCAAGTCATCATGGCCCTTACGACCAGGGCTACACACGTGCTACAATGGCGC
>Locus:intergenic6063_1:4049121-4049049(-)
TCGCCTCCTGGCGCTCCTGACCCTCATCCTGAGTCATTGTTCCTGTTAGCGTCCTCGCTCTATGGGTGCTACT
>Locus:intergenic6130_1:4098689-4098830(+)
CATCTCGGGCATTTTCCTGCAAAACCATACCCTTACGAAAAGTACGGCATTGATAATCATTTTCAATATCATTTAATTAACTATAATGAACCAACTGCTTACGCGGCATTAACAATCGGCCGCCCGACAATACTGGAGATGA
>Locus:intergenic6188_1:4126518-4126620(+)
GTGACATCGTGTAATGCACCTGTCGGCGTGATAATGCATATAATTTTAACGGCTATTTGGGATTTGCTCAATCTATACGCAAAGAAGTTTAGATGTCCAGATG
>Locus:intergenic6205_1:4140372-4140282(-)
TCTTGTGAGACGCGTCGCAAATTGACGGTTACATTACATTTGTCCAGCTTTTGGCAGATTTGTCACATGGCAGGCCGTTGCCGTGCGCTCT
>Locus:intergenic6231_1:4168763-4168616(-)
CAATGTTCAGTGTCAAGCTATAGTAAAGGTTCACGGGGTCTTTCCGTCTTGCCGCGGGTACACTGCATCTTCACAGCGAGTTCAATTTCACTGAGTCTCGGGTGGAGACAGCCTGGCCATCATTACGCCATTCGTGCAGGTCGGAACT
>Locus:intergenic6230_1:4170043-4170079(+)
GGTAAACTAGCCTCGTTTTTGCATCAGGAAAGCAGCT
>Locus:intergenic6272_1:4205966-4206053(+)
CTGAAAGAGGAAAGCGTAATATACGCCACCTCGCGACAGTGCGCTAAAGCGCGTCGCAACTGCTCTTTAACAATTTATCAGACAATCT
>Locus:intergenic6273_1:4210930-4210822(-)
ACGCATCGCTGCGCTTACACACCCGGCCTATCAACGTCGTCGTCTTCAACGTTCCTTCAGGACTCTCAAGGAGTCAGGGAGAACTCATCTCGGGGCAAGTTTCGTGCTT
>Locus:intergenic6301_2:4233553-4233445(-)
TGCCGAATACGATGTACATATCGGCATCGACCTGTAGGCCTGATAAGACGCGACCGCGTCGCATCAGGCATCGGTTGCCGGATGCGGCGTGAACGCCTTATCCGGCCTA
>Locus:intergenic6301_1:4233764-4233677(-)
AACAATAAAAATCATAAACTTAAAATAAAAACAAAAGCAATTAATCTGCGTATTTTCCGAAATAAACAACGATTAAAAATCTATTTTA
>Locus:intergenic6307_1:4238253-4238106(-)
TGGAGCGCGCCTCCACCAAAGCCGGATATACCTACCCGTAGGCCGGATAAGCCGCGCCTGGCGGCGCATCCGGCAAGACAAACCGCACCAAAGCCGGTAATTCAAAAATCACCCATTCAGGTGATTCCCAGCCACCAGCAATGCGCGA
>Locus:intergenic6427_1:4324225-4324078(-)
CAAATTCCCGCACCCTCCGTAGGCCGGATAAGGCGTTTACGCCGCATCCGGCAACAGTGCCAACTGCCTGATGCGACGCTTGCGCGTCTTATCAGGCCTACAAATTCCCGCACCATCCGTAGGCCGGATAAGGCGTTTACGCCGCATC
>Locus:intergenic6444_1:4339755-4339842(+)
CTCTCCGAGTATCATGAGGCCGAAAACTCTGCTTTTCAGGTAATTTATTCCCATAAACTCAGATTTACTGCTGCTTCACGCAGGATCT
>Locus:intergenic6618_1:4439256-4439328(+)
AGGCCAGATCCTCGGAAGGGGAAGTTGATTAATTTGTGTGAAATACACATTGAAAGCCGATTCGAAGAAAGTG
>Locus:intergenic6742_1:4518572-4518626(+)
TCGAAGGTTCAATATCGCCCCTTTTTGATCGCCAGCGATTCGTCACCGTGCAGAC
>Locus:intergenic6834_1:4570386-4570434(+)
GAAATGTTGTGGGGTTTTGTTTTTGTATCTTTTATCTCTAAGGAGCTTG
>Locus:intergenic6883_1:4609183-4609141(-)
GTCATCACTTTGTTAAATATAGATCACAATTTTGAAACCGCTC
>Locus:intergenic91_1:59473-59434(-)
TGGTCCTTTCTGATTGTTATTCATGGGCTAATTAGCAGTC
>Locus:intergenic153_1:117748-117604(-)
TTGACAGATTTATCCGCTCCATCGCGGGCGGATAATCTCCCCTTCCCCAACTTTCTTCGTAACGCCTCGCAAATTTCTTGTCTTTCGCTGCAACGAAATAAAAAACCTCGGAATCTGCTTTCCCGTTTCGTTTTTTGCCCCTCGC
>Locus:intergenic259_1:189833-189761(-)
GTATCCCATATTACCGACCCCAAAGGGCACCCCGGAATATGTGCCGATACGTGTGTGTTGTTACACAAAGTGA
>Locus:intergenic313_1:223924-223873(-)
AGTTATCCCCCTCCATCAGGCAGTTTCCCAGACATTACTCACCCGTCCGCCA
>Locus:intergenic313_2:226124-226082(-)
GAGCTCACAGCATGTGCATTTTTGTGTACGGGGCTGTCACCCT
>Locus:intergenic407_1:271804-271699(-)
ACGCTGCTGCCCCGGTGTTTCGCATACATGTCAAAACACCTTCGACCGGCAGTGCTTACGTATCACTGCCAGTTCCTCCTGCACGGCCTGTCAGATCACGTAGGCC
>Locus:intergenic646_1:420156-420201(+)
CCACGGGGCTGCGATGCCCCGTGGTTTTTTATTGTGTTGATGGGTT
>Locus:intergenic945_1:611939-611858(-)
GTGCAATTTTTCATTGATTGCAGAAATATATTGATAATATTATTGATAACTATTTGCATTTGCAATAGCGTAATGGCGCGCC
>Locus:intergenic1024_1:668291-668420(+)
AATGGTCTGTCAGTATACCTGAACCAGAGGCGATTTCGGGACAATTGTCGCCGAATCGGCTTTCGAAAGTGGGCTATCATCCCACCCCGCGCCGCAGATTGCATCGCCATTTTTGTAAAACAATTTCTAC
>Locus:intergenic1061_1:696073-696040(-)
GCGGTTCACCGCCCGGTTATTGGGGTATCGCCAA
>Locus:intergenic1060_1:696385-696514(+)
GTTGCGGGGCGCATTATGCGTATAGAGCCTTGCAGCGTCAACCTCTTTTTCAAGGAAAATTGCTCGAAAGTGACTGTTTGGTTAGGTTGCGAACAGCGTGGCGCTATATTCGTCAATTATTGTTTACTTT
>Locus:intergenic1123_1:741848-741788(-)
TTAACTTTAAGGAAACACAAGCACGCCGCGCAACTATTACGTGACGTTGCCGTCAATTGTG
>Locus:intergenic1170_1:780287-780332(+)
TATCGGGTGATTAGCTCAGCTGGGAGAGCACCTCCCTTACAAGGAG
>Locus:intergenic1361_1:914477-914387(-)
CATATTGCCACTGGCGCAAGGAGCGCGCAGGGGGCGGCCAATCGCCGCCGCCCCCTGCACCCCCGGGCTCTGGCGAACAAAATCGCCGCTG
>Locus:intergenic1511_1:1031080-1031041(-)
AGTAAAAGAGAAGGAATTCATGGTGATGAAATGATCAATC
>Locus:intergenic1550_1:1064645-1064684(+)
AGGCAGGGGCTAATCAGGCATAGTTTGCGTCAAACCTTGC
>Locus:intergenic1751_1:1184972-1184888(-)
TATCAGCATTACCTTAATGAATATAAAGCTAAGCCAGTAATTCACAACAAAGATTGGCGATTCAAGCGGTTTGCCGTAGAATTAC
>Locus:intergenic1774_1:1200383-1200488(+)
AACCCGTCATCCGGGGATACTCTTCTCTGTTTTGTAAAAAGGGCGGTACCAGAAAGGACTAAGGAAAAAACTGGTACCGCCAAGACTACACACAGCATAAAGTTGT
>Locus:intergenic1815_1:1218551-1218470(-)
TATAAAAACAACCGTGATAACACCAGGGTTGACAACTATTTGCGCAATAATGCCTTTCCTTCAATGATCCAGGCGTTCACTG
>Locus:intergenic1814_1:1218537-1218579(+)
ACGGTTGTTTTTATATATCACCGAAATAATCCTCATCGCAACT
>Locus:intergenic1816_1:1221477-1221525(+)
CCGTTAGCTAAAAAACCGCGTCGTATTCATCGACGCGGTACATATGAAA
>Locus:intergenic1849_1:1234044-1233990(-)
TTTCCCCTTGACTATCAAGACTTGCCTCACTCCTGCCTGACCGTTAAGCTTTGCG
>Locus:intergenic1868_1:1246633-1246669(+)
GGTATTCAAGTATCAGAAAACCTTAGTTCAGGATCGC
>Locus:intergenic2108_1:1403690-1403771(+)
AGAGTCTGTCGACATCCGCCAGACTCTACAGTACACACAGCAGTGCATCCGCGTCTTAAATCCGGCATTGTCTCCTCTGCGC
>Locus:intergenic2112_1:1405825-1405903(+)
TCCCGTTATTTTTATCAATTTTTGTTGCTATCCGATCGCAAAAAAGCCACGTCATATGATCAGATAATTCTGATAATGA
>Locus:intergenic2156_1:1431881-1432010(+)
GAGTTCCGGGCGGACTCAAGGAAGAAGAATAGTGTTGCGTGTTATTTTAACCAGATTTCAAGTTGTTTGGTCGTGGAAAAGTGGAGCAAAATGTTGTTAAAGTGGAAAAATGATAAAAAAGTAAGTTTAT
>Locus:intergenic2331_1:1554407-1554326(-)
CTAATCTTAACAACGAAGCGGCAAATATTTGCCATGCTGAATGTGCTTTATAAATCTGCGATCCGTAGCAGACACCATAAAT
>Locus:intergenic2420_1:1620807-1620840(+)
GTTGTGTACAAGGGGCCTGATTTTTATGACGGCG
>Locus:intergenic2458_1:1639080-1639227(+)
TTGAGATTGTGGTGCTTTTTGTGGGAGTCATCCACTTACGCACTTTGTTTTGCCATGCCAGCAGTTAGCTTCTGCTGTAAAACTATTCATGCAGCAAACCTGCACTTCACCACAATGGTTAGCATACTTTTCCTGATTAAGATTTTGC
>Locus:intergenic2549_1:1686506-1686464(-)
TCAGTTTTTGTTAAAAAAGTGTGTAGGATATTGTTACTCGCTT
>Locus:intergenic2874_1:1881054-1881123(+)
ACGCGGTTTTTTTATTCGTTCTTTGCAGTAAATAACCTGCGTCATTTCACCTTTTATTGTTTCCGTTTCG
>Locus:intergenic3073_1:1995045-1995003(-)
GACGCCATTTCAAGCCTGATAAAACTGCTTAACAAATCAGCAT
>Locus:intergenic3083_1:2000061-1999923(-)
AAGTTGAATTGCAATTTATTGAATTTGCACATTTTTGTAGGCCGGATAAGGCGTTTACGCCGCATCCGGCAACATAAAGCGCAATTTGTCAGCAACGTGCTTCCCCGCCACCGGCGGGGTTTTTTTCTGCCTGGAATTT
>Locus:intergenic3163_1:2055892-2055745(-)
CAACAGACATCACGATTCGCAAGGTCAAAAACTCTGTTCCATGAAGTACCGTACAAAGATAAAGAGAAAAATGCCTTATGCGGGATGTCGCTATCGCGTCTTTATCGGGAAACTATGCGTAATTGCCACTTTGCCTTCTGTAATCAGA
>Locus:intergenic3267_1:2131502-2131433(-)
TTCGCACCGCCCCGTAGGCCGGATAAGGCGTTCACGCCGCATCCGGCAAGCAAACCAGCTCATAAGCCGG
>Locus:intergenic3394_1:2227204-2227309(+)
GCGGCCAATCGCCGCCGCCCCCTGCACCCCCGGGCTCTGGCGAACAAAATCGCCGCTGCGCGGTGCCCTCGGCTTATCCCTTACGGCTACCGGGTCGGGCGCGAGG
>Locus:intergenic3443_1:2261619-2261565(-)
CTTGAAACGTTTCAGCGCGATCTTGTCTTTAACCCTAAGCCAGGTTGGCGCTTTT
>Locus:intergenic3481_1:2288336-2288294(-)
CAACTAAAAAATCAATCACAATACTTGTGCATTTCTTTAAACA
>Locus:intergenic3511_1:2315046-2314968(-)
CGGATAAGGCGTTTACGCCGCATCCGGCATTCAGTGCAAATGCCAGATGCGACGCTGACGCGTCTTATCTGGCCTACTT
>Locus:intergenic3610_1:2405373-2405487(+)
AATCAGAACAATTCACTATATAACATTGCATGTAAAGCATATACACCTCATTATTTTGTCATTATTAAGTTATTAACAGCACAATCGAGCCTTCCCCTCTGGCAAAATCTTATTC
>Locus:intergenic3739_1:2491540-2491468(-)
ACAGTTGTAAGAATAACATCACAAATGTCGCGACTCTCTCTGATTACCACGAATCAATATTTATCATATTCTT
>Locus:intergenic3738_1:2491672-2491705(+)
TTTATAGCACCGCGAGCGCCAAATAATTTTATGA
>Locus:intergenic3767_1:2509017-2508936(-)
TTCTCCTTCACGCTCGAAGCCGTCAGCGGCCTGTTAACGCAATATTACGGGGAGGTAAAGCCCCGTATCATCGCCATAACTC
>Locus:intergenic3780_1:2519287-2519419(+)
CAGTTGGTAGAGCAGTTGACTTTTAATCAATTGGTCGCAGGTTCGAATCCTGCACGACCCACCAATGTAAAAAAGCGCCCTAAAGGCGCTTTTTTACTATCTGCGATACTCAAAGATTCGAACCTGCAGCAGG
>Locus:intergenic3981_1:2651703-2651616(-)
TGTTTTTTAAAGGAAAGTGAATTTACATGTTTAAGTAATATCTTTTACCGGTTAGAATTTTTAATTTTGAGCAGGATTTATTTATATT
>Locus:intergenic4051_1:2698359-2698251(-)
AATTCCCCCATTGAAACGAGTGGTGTCGTCAAAGCTCTGGTGTGGAGTGCAGCATGCACCCTCAATAACTCGCACGTTCAGTTTTGGGGAGATGTAAGGGCTAATCTGA
>Locus:intergenic4088_1:2726827-2726956(+)
CCGCCCTACTCATCGAGCTCACAGCATGTGCATTTTTGTGTACGGGGCTGTCACCCTGTATCGCGCGCCTTTCCAGACGCTTCCACTAACACACACACTGATTCAGGCTCTGGGCTGCTCCCCGTTCGCT
>Locus:intergenic4088_2:2727839-2727941(+)
ATTCCGACTTCATGGAGTCGAGTTGCAGACTCCAATCCGGACTACGACGCACTTTATGAGGTCCGCTTGCTCTCGCGAGGTCGCTTCTCTTTGTATGCGCCAT
>Locus:intergenic4094_1:2734917-2735001(+)
AACACAAAACGGCAGCCCTTGAGCTGCCGTTTTTTTATTCTGTCAGTTGTGAAACTGAAGCGATTTAGTCGCTATCGATCTCATC
>Locus:intergenic4239_1:2816094-2816058(-)
TCCCGGATGCACCATATTCTCCGAAATCTTCAGCAAT
>Locus:intergenic4238_1:2816641-2816734(+)
CGCCTTCAGCCTCTCGGCCACCTCACCACACGCCTCTTACGAGTGCTTCGAAGAACTTGTTTATCGCTCATCGTCGCTGCGTGGCGCACATATT
>Locus:intergenic4238_2:2816643-2816790(+)
CCTTCAGCCTCTCGGCCACCTCACCACACGCCTCTTACGAGTGCTTCGAAGAACTTGTTTATCGCTCATCGTCGCTGCGTGGCGCACATATTACTTTCTGAGACTTATAAGTCAAACAATTTTTCCTACACTTTTATCGTTTGCACAC
>Locus:intergenic4316_2:2876196-2876283(+)
GGGTATGCGCGATTCGCGGTTTATCCCCGCTGGCGCGGGGAACTCGCGACCGCTCAGAAATTCCAGACCCGATCCAAACGGTTTATCC
>Locus:intergenic4316_1:2876349-2876433(+)
TGGCGCGGGGAACTCAGCGTGTTCGGCATCACCTTTGGCTTCGGCTGCGGTTTATCCCCGCTGGCGCGGGGAACTCTGCGTGAGC
>Locus:intergenic4427_1:2967536-2967458(-)
CCAAATCTGGTCACTGAAAATAAACAGGATCTTACACCATGTTATCCACAGAAAGCTGGGATAACTGTGAAAAACCTCC
>Locus:intergenic4480_1:2998308-2998365(+)
TTCAAATCGAGGGGATTTCTATGGAAGCGCGGGAAGCAACCGCTACGGGTGAATCATG
>Locus:intergenic4537_1:3041246-3041198(-)
ACAGGTGTTCACTGGAACTATTCTCAGTTACGCTGGAGAGGTATACATG
>Locus:intergenic4637_1:3101027-3100940(-)
GAATTCACTGTTGTTGGGGGCAAGATTGCAGCACAGCGACGGCAGGGTGTAAACCGGAACTTTCCGCAGCCACGGCCTTATCATGCTT
>Locus:intergenic4659_1:3119489-3119399(-)
TACTCTGCGTCTGCGTGTGCGGAACAGAAACCCTTACCCGATATACTTGTTATGCCAGAGGTAGCAATTGCGTTAGCGGCGTACTGTTGCT
>Locus:intergenic4714_1:3155508-3155556(+)
ACCGGACTTTTCAGAAATCATTTATTCCCCTCGCGTCCCGCCCGTTGTT
>Locus:intergenic4758_1:3181390-3181540(+)
CTTCACGAAAGCCTTATTCTACCTTTTCGGCTGTCTCTTCTCTCGTACTGTTTAAGTATTTGTTCCGCGCTTCAAGCAGTGCGTCTCTGTCCTGGCGAAACGCCCGACAATAACGTTTCAAATGCAGGAAATAACCCACCACAACCAGAGC
>Locus:intergenic4774_1:3190014-3190074(+)
TTTCAGTATTCCCCAATCAGTGTAGTGCCTTTAAACATAACGTGCGTAAATATATTGTCCC
>Locus:intergenic4820_1:3217390-3217492(+)
TTAAATATTGCACAAATGATAACCGAATTTGTGTTTATCCCGATTTTCGCGATCGCAGCCGGAGTGGCGCAATCCCTGCAATACTTAAATCGGTATCATGTGA
>Locus:intergenic4839_1:3232561-3232525(-)
TCCGTCACACAGATAAATTCATCCGTTGCCAATCTGG
>Locus:intergenic4849_1:3237896-3237815(-)
CAAAGTGTTTGCAAGGTCGAGTATAAGGAAAGTTACAGCTTCGGGAAGCGAAAAATGCTGGATTTTAAAGAGAGGTCATATT
>Locus:intergenic4987_1:3320013-3319872(-)
TCGTCCAGTTGCTTTACTCGTAGCTGGTACCTTGAAACGATGGTGCCGGTACGCCTTAGTTATAAATTTTTCCCTTCTACTGACATAATTGGCACTTTATTGTGTCAACTCCAGTTCCGGTACGAATACGGATATGTTTACT
>Locus:intergenic4987_2:3320076-3319965(-)
GCTGAAAAGCGTCTTTTTTCGTTTTGGTCCTGGTCTGAGGAATGGTTGTCAGGTATCTGTATCTCGTCCAGTTGCTTTACTCGTAGCTGGTACCTTGAAACGATGGTGCCGG
>Locus:intergenic5150_1:3423230-3423305(+)
AGGCTTTTCCTGGAAGCAGGGCATTTGTTGCTTCAGCACCGTAGTGCCTCGTCATCACGCCTCAGCCTTGATTTTC
>Locus:intergenic5150_3:3424646-3424754(+)
TCAGTTAATGATAGTGTGTCGAAACACACTGGGTTTCCCCATTCGGAAATCGCCGGTTATAACGGTTCATATCACCTTACCGACGCTTATCGCAGATTAGCACGTCCTT
>Locus:intergenic5150_2:3427020-3427107(+)
TCTTCGTTGTTCCGACCATCCTGTGAAGTGTTTCACGTTGTCGTCTCAACGGAGGCGCATTATAGGGATCCCAATTTTTTGCACAAGT
>Locus:intergenic5363_1:3550877-3550775(-)
AGGGTTTCTTCTTCATTCCTGATGAAAGTGCCATCTAAAAAGATGATCTTAATAAATCTATTAAGAATGAGATGGAGCACACTGGATATTTTACTTATGAAAC
>Locus:intergenic5416_1:3590636-3590669(+)
CAACATATTGCCACTCACCCAGTAGGCCTGATAA
>Locus:intergenic5485_1:3646259-3646178(-)
GGCGGAGGGAGCACTTCGGTATATATCGCAGTGACGATTTATATACTTTCACTGGGTCATCGTCATATTAAGCCTTGTCCGA
>Locus:intergenic5484_1:3646495-3646537(+)
TTTTTGACTTATCCGCTTCGAAGAGAGACACTACCTGCAACAA
>Locus:intergenic5566_2:3706280-3706367(+)
GGAAATGTGTGTCGTGTAGGTCGAATAAGGCGGTCGCGCCGCATCCGACAATGGCCGGCACATTTGCCTGATGCGACGCTGACGCGTC
>Locus:intergenic5566_1:3706470-3706557(+)
TTGGTCGGTGATAGAGGATTACTCGCCACTTCGTGGCTCGCCCTGCGGGCCGTTGCTGGCGCAACGTTCTCTCGCTTCGCTCGAGTCG
>Locus:intergenic5617_1:3739052-3738998(-)
ACAAATTCTTCCAAATTCAATATATTGCAGAAATCATGTAGGCCTGATAAGCGTA
>Locus:intergenic5777_1:3839906-3839774(-)
CATCCGGTAATCTTTGCCCTGTTCCGTTTCGATCTTAACTCCAGCTCAAGCAACACCGTAAAAGTTGCAAAAACGTTAAATGCGTCACACATTTCAATGTTAAAGTGGTCGGCTTTTCCCCTGAAACATGCCA
>Locus:intergenic5807_1:3861669-3861627(-)
ATCAGGCTTCCTACTTACAGAATTGAGAAAAGAGGATGTGGAA
>Locus:intergenic5927_1:3942165-3942057(-)
TCAGGAGTATTTAGCCTTGGAGGATGGTCCCCCCATATTCAGACAGGATACCACGTGTCCCGCCCTACTCATCGAGCTCACAATATGTGCATTTTTGTGTACGGGGCTG
>Locus:intergenic5971_1:3980904-3980859(-)
CGTTTATTGCGAAGGGAGGGTGACGAAATGCACAGAAAACAAAAAA
>Locus:intergenic6191_1:4130614-4130497(-)
GTTATATGTTGTGTTGTGCACATCTATCCGTTTAGACGTCCAGATGTAAAGATGAAGGAAAAGCCGAAGGGCGTCAACCGAAAAATGACCAATGATGGTGAGGAAAAATCAGGGAAGA
>Locus:intergenic6231_1:4166721-4166679(-)
CGTCCTTCATCGCCTCTGACTGCCAGGGCATCCACCGTGTACG
>Locus:intergenic6251_1:4187767-4187692(-)
CTTGCCGAGTTTGACTCAATTAGTTCAGTCAGTTTCAGGATATTAGTCATCTCTACATTGATTATGAGTATTCAGA
>Locus:intergenic6273_1:4206939-4206807(-)
GCTTTCGCACCTGAGCGTCAGTCTTCGTCCAGGGGGCCGCCTTCGCCACCGGTATTCCTCCAGATCTCTACGCATTTCACCGCTACACCTGGAATTCTACCCCCCTCTACGAGACTCAAGCTTGCCAGTATCA
>Locus:intergenic6272_2:4207225-4207366(+)
TGGCTGTCGTCAGCTCGTGTTGTGAAATGTTGGGTTAAGTCCCGCAACGAGCGCAACCCTTATCCTTTGTTGCCAGCGGTCCGGCCGGGAACTCAAAGGAGACTGCCAGTGATAAACTGGAGGAAGGTGGGGATGACGTCAA
>Locus:intergenic6272_1:4207240-4207348(+)
CGTGTTGTGAAATGTTGGGTTAAGTCCCGCAACGAGCGCAACCCTTATCCTTTGTTGCCAGCGGTCCGGCCGGGAACTCAAAGGAGACTGCCAGTGATAAACTGGAGGA
>Locus:intergenic6272_3:4208938-4209016(+)
CGGCAAGGGGGTCATCCCGACTTACCAACCCGATGCAAACTGCGAATACCGGAGAATGTTATCACGGGAGACACACGGC
>Locus:intergenic6273_2:4209571-4209499(-)
ATTTTCCGGATTTGCCTGGAAAACCAGCCTACACGCTTAAACCGGGACAACCGTCGCCCGGCCAACATAGCCT
>Locus:intergenic6358_1:4267088-4267184(+)
GCTGGTCAATCAGAAATCATCTTTATAAACTTCGATTGTTTTTGTAATGCTGTATCATTAAGTTCATTAAATCGTACAGCAGATAAATGTTCTATCA
>Locus:intergenic6374_1:4276045-4276192(+)
CACACCTCATTCGAGCACGTGGTGGAGGTTCCGGTTGGTGTTGATGCTTTAATTGTATGTCACCGACGTTTCTTCGCCAGTGTAAAAGTATACTTTTTAACCGCAATATTTTTGTCATCTCAGACGATTTTTTATCGCAATCCTGAAC
>Locus:intergenic6454_1:4347004-4347088(+)
GCAGATGTTAATGTTTTGTTTGCTGTTATCTTATTGATATTTATCGGTCTATTTTTTGTTCTCAGGGCAGATGTCATTAGGTTTA
>Locus:intergenic6484_1:4366410-4366455(+)
TTCGAATGTTTTTCGACCGACGATTATCCCCTGCATCGACCGAATA
>Locus:intergenic6528_1:4390453-4390567(+)
GCTCCAAAATTTGAAAAGTGCTGCAAAGCACAGACCACCCAAGCGGGAATAGCTCAGTTGGTAGAGCACGACCTTGCCAAGGTCGGGGTCGCGAGTTCGAGTCTCGTTTCCCGCT
>Locus:intergenic6713_1:4501738-4501609(-)
AGACTGAGAGGTTATTACTTTAGCTTACGTTATAGCTGTTTTCCTTTGCAGTATTTCTTTGCTTTTCTGTATACCTTTATACCTGTTATACCAGATCAAAAAACAAGCAATCCACATAACAAAACGCGTT
>Locus:intergenic6743_1:4518604-4518550(-)
GGCGATCAAAAAGGGGCGATATTGAACCTTCGATTATGCTTGATGGGTGTATTCT
>Locus:intergenic6780_1:4537949-4538057(+)
TTTATACCTGTTATACCAGATCAAAAATCACGCAATCCATACAACAAAACCAGATTTGCAATTCGTGTCACAAAATATGTCGATCTTTTTCTAAGAGGAAGATGCCATG
>Locus:intergenic6908_1:4626726-4626798(+)
GAAACGGTGTTCACGCCGCATCCGGCATTCGGTGCTCAATGCCTGATGCGACGCTTACCGCGTCTTATCAGGC
>Locus:intergenic36_1:20588-20642(+)
CATATTCTTTGTGGGGGAGTCTGGAGATTGAGTAGATATTCTTGTTCAGAATGTA
>Locus:intergenic78_1:49637-49724(+)
AGTGACGTAAATCACACTTTACAGCTAACTGTTTGTTTTTGTTTCATTGTAATGCGGCGAGTCCAGGGAGAGAGCGTGGACTCGCCAG
>Locus:intergenic120_1:84222-84282(+)
TTATCAGAACCCGTATCTTTATGTTTTCCGAATTTTACTCATTTTGCTTTTTCTTATTTTA
>Locus:intergenic313_2:224618-224504(-)
GCCTCAAGGGCACAACCTCCAAGTCGACATCGTTTACGGCGTGGACTACCAGGGTATCTAATCCTGTTTGCTCCCCACGCTTTCGCACCTGAGCGTCAGTCTTCGTCCAGGGGGC
>Locus:intergenic313_1:228005-227858(-)
TCAAACTACCCACCAGACACTGTCCGCAACCCGGATTACGGGTCAACGTTAGAACATCAAACATTAAAGGGTGGTATTTCAAGGTCGGCTCCATGCAGACTGGCGTCCACACTTCAAAGCCTCCCACCTATCCTACACATCAAGGCTC
>Locus:intergenic312_1:228985-229066(+)
GAGTCCCGTCCGTTCCGCCACTTATTAAGAAGCCTCGAGTTAACGCTCGAGGTTTTTTTTCGTCTGTATATCTATTATTGCC
>Locus:intergenic474_1:312104-312146(+)
CAACGGGGAACTCTGGCATTGTTAGCAGCCATTGGTGACGCTC
>Locus:intergenic518_1:339106-339238(+)
ACGAATGGCGCAAGAATCTGTAGGCCTGATAAGCGTAGCGCATCAGGCATTTGCCACCACTGCCGGATGCGGCGTGGACGCCTTATCCGGCCTACGAGTGGCGCGAGAATCTGTAGGCCTGATAAGCGTAGCG
>Locus:intergenic910_1:585287-585368(+)
GTCGTGGGCCGCAGGTTCGAATCCTGCAGGGCGCGCCATTTCTTCCTCATTTATGCCCGTCTTATCCGTTTCCGCTTTGCCC
>Locus:intergenic944_1:611759-611828(+)
GCATGGTCGTCATCAACACGACGCATCCCGCTACCGCGAAAACCTTTGATCCTGAAAGACACGCAGTGCA
>Locus:intergenic1047_1:686029-685990(-)
CTCGATTGTTACGTAGCACGGACAGACTATACGCCTGATG
>Locus:intergenic1061_1:695698-695617(-)
ATTCTGATTCCGGCATTCCGAGGTTCGAATCCTCGTACCCCAGCCACATTAAAAAAGCTCGCTTCGGCGAGCTTTTTGCTTT
>Locus:intergenic1136_1:753721-753829(+)
AGACTGCCGGAACTTAAATTTGCCTTCGCACATCAACCTGGCTTTACCCGTTTTTTATTTGGCTCGCCGCTCTGTGAAAGAGGGGAAAACCTGGGTACAGAGCTCTGGG
>Locus:intergenic1215_1:814860-814788(-)
AATTCAATATATTGCGGAGAAAATGTAGGCCTGATAAGCGTAGCGCATCAGGCTGTTTTCCGTTTGTCATCAG
>Locus:intergenic1285_1:865790-865652(-)
AGTATTCGTCCATTAAGGGTGGTTCGCCACTTTTGCTATAAATATCAGAATTTTTATGAATTACTCATTCAATTTTTGAATATAGAAAGATGGATATGGCATGTAAAGGCAGGACCCAGCGCTACGCCCGAGGTGGCAT
>Locus:intergenic1306_1:882712-882754(+)
TCAAGCGGCCTGTTTACGGTGGGTGATTGTAACGGGCATAGGT
>Locus:intergenic1361_1:914135-914099(-)
TTCAGTAGTGTGTCATCGCGCATTTCGACTTCATCTT
>Locus:intergenic1489_1:1019594-1019486(-)
CAGCCAATGCTTTCAGTCGTGACTAATTTTCCTTGCGGAGGCTTGTCTGAAGCGGTTTCCGCGATTCTCTTCTGTAAATTGTCGCTGACAAAAAAGATTAAACATACCT
>Locus:intergenic1510_1:1031133-1031220(+)
CCATTTTTATCGCTAAAAGATAAATCCACACAGTTTGTATTGTTTTGTGCAAAAGTTTCACTACGCTTTATTAACAATACTTTCTGGC
>Locus:intergenic1550_1:1064563-1064638(+)
TTATTGGTAAATATTGTCTCTGTATTGGTAACGCCGCAGATATTCTGTTTAGCCACAGGTGCAATTATCAGCGGCG
>Locus:intergenic1583_1:1084161-1084119(-)
AATAAGTACAACAGATCTCGCATTTATTGCAACAATATATTTA
>Locus:intergenic1825_1:1223447-1223372(-)
TTTCATCCCTCTCATCCACGTTGTGGTAAAGCGGCGAGTATTCTTGCTGATACTCCTCATTGCTATTTCCACCTCC
>Locus:intergenic2003_1:1336589-1336538(-)
CTTGCATTGTGTAATTCATTTGCTTGCCGGAAGCAAAATAACCGGCAAGCAA
>Locus:intergenic2128_1:1416436-1416481(+)
GCGGACATCAGCCGAACTTCAAGAAAAAAACTGATGCCGCCAGGAC
>Locus:intergenic2235_1:1490260-1490179(-)
AACCTCATAGGATGCCTGCGGGTGCCTGAGACTTTCTGTTTTCAGGCTAACCGGGAATCAGAAAGACGAAGGCCCCGACCGA
>Locus:intergenic2234_1:1490371-1490428(+)
ATTAATTTTCTATGCAATAATTGTTGTAAAAATGTGACGCAAAGAGGTTTTTGGTCAT
>Locus:intergenic2357_1:1580646-1580601(-)
AATCTGCTATCTCTTTATGTGACTAACTTCACTTACATCCACTTAT
>Locus:intergenic2444_1:1634410-1634443(+)
AAACAGAGAAAGGAAACGACAGAGGCCCAAAAGC
>Locus:intergenic2466_1:1642336-1642450(+)
CCAGATCCGTTGCTGGAAAGTGCGGGACGCACGTGGTGGGCGTTCGGAATAAGGCAGCCTGACAGAGATTATCCAGTGCCGATAGTCGAGACTGAGAGCTTTCTTAACCTCGAAC
>Locus:intergenic2584_1:1712333-1712366(+)
GTTAGCGGCTTTTTTTTTGTTCAGCAACGCACTA
>Locus:intergenic2622_1:1734012-1734120(+)
AAGCGCTACGCTTATCAGGCCTACGCGGATCATCGATGTAGGTCGGATAAGGCACTCGCCGCATCCGGCAAGATAAATCGCACGTTGTCAGCAACTGTAACGCAGAAGG
>Locus:intergenic2661_1:1756888-1756834(-)
ACAGCTTTCATCCGGTTGGCTCACATTGCCGGATGGTCAATGTTTACACTGACCT
>Locus:intergenic2674_1:1768472-1768544(+)
TTGCCCATCTCCCACGATGGGCTTTTTTTTAACATTTTTCCGCTTCGCTACCTCGCCCCTCACTCTTTCCAAT
>Locus:intergenic2758_1:1814166-1814259(+)
AATTGCGCCGCCTCAAATGATTTACATAGTGCGCTTTGTTTATGCCGGATGCGGCGTGAACGCCTTATCCGGCCTACAAAACTGTGCAAATTCA
>Locus:intergenic2920_1:1905623-1905665(+)
ACTGTACCTCGTTTAACCCGAAATCTGTTATCACATACAACGT
>Locus:intergenic2920_2:1905854-1905893(+)
GGCCAGTGGGAGAAGTTATTACATAGTGCGTGCAATATCA
>Locus:intergenic3327_1:2175384-2175282(-)
GCGCACTTTGCTACGGCTTCCCTATCGGGAGGCCGTTTTTTTGCCTTTCACTCCTCGAATAATTTTCATATTGTCGTTTTTGTGATCGTTATCTCGATATTTA
>Locus:intergenic3381_1:2220139-2220031(-)
AGTGAATATTTTGAAAATTCAGACAATAAACTGAGCATTCTTTTTCTCTCTCCATCATGCTTATGGCAAACTACGGTTTTTGCACCATTTTCGCTGCCACGTCGGGCAA
>Locus:intergenic3506_1:2311156-2311240(+)
TTTACCCCTATTTCAACCGGATGCCTCGCATTCGGTTTTTTTTACCCTTCTTTACACACTTTTCATTATTCTGTGCTACCACAGA
>Locus:intergenic3781_2:2518908-2518818(-)
ACGCATTTTCTAAAGAAATTGTTCGTTCGTCGTAAATTTAAGCAAGATGATCGCAAAACAGACCGTGTTGCGCAATTTGTCAACGAAAACA
>Locus:intergenic3781_1:2519243-2519156(-)
CGACCCCCTCCTTGTAAGGGAGGTGCTCTCCCAGCTGAGCTAATCACCCACTTCGGTACTTCACATTTTTACAAGAAATTTAGCTGGC
>Locus:intergenic3815_1:2541777-2541636(-)
ATTTTGGCCCCGGGCAGTGCTCGAAATCCTCACGTACTATGTGTACGCTCCGGTTTCTCCGCGCTGTTCGTGTCCAAACTGACTGCAACAATTACGCCTGTTGAACCAAGTTCTTATTCCCTTTTCAACTTCCAAATCACCA
>Locus:intergenic3876_1:2576551-2576647(+)
TATAACACTGATGTTACCTGCTTAATCCAGCAATACCATGCCTGTCTGCTATGCTTTTTTGATGCGTTTAGCGAAATTTCTCAGAAGTGTGAATTAA
>Locus:intergenic3906_1:2595709-2595841(+)
CGGATGCGGCGTGAACGCCTTATCCGAACTACGTCCGACAAACAAATTTCGTGCGAATTACCGCTAAAATCGCGTTTTCCTGCAGACGCACACGTTTGCGTATCATATCAGAAAAAAGGGCCGGATGATTCCA
>Locus:intergenic3981_1:2651818-2651707(-)
TACTGGCGAGTATTGTCTCCGCTGAGACGCGCTTGCATTACTACGGTAATACAACCTGCTGGAAAGGCCGCGAACCGGACCAGCAACAAAAAACCGCCTGATTTTGGCGGTT
>Locus:intergenic4061_1:2705271-2705154(-)
AACATTTCCTCGCCTCAATGTTGTAGTGTAGAATGCGGCGTTTCTATTAATACAGACGTTAAGCTCAGAACAGCGACTTCTAAAAGCCTGGTTAACCGGGCATTAAGGCACAATAATC
>Locus:intergenic4088_1:2725152-2725284(+)
GTCTTGCCGCGGGTACACTGCATCTTCACAGCGAGTTCAATTTCACTGAGTCTCGGGTGGAGACAGCCTGGCCATCATTACGCCATTCGTGCAGGTCGGAACTTACCCGACAAGGAATTTCGCTACCTTAGGA
>Locus:intergenic4089_1:2727339-2727291(-)
GTTAAGTCTTGTTTGATATATTTGCTCTTTAAAAATCTGGATCAAGCTG
>Locus:intergenic4104_1:2739286-2739373(+)
AGGCAATTTAGTCGCGCTTTCAACCCTTACCTCTGTATAGATAAATTTACACTCCCTTTGAAAACAATCCGCTATGCTTTGAAAAAGG
>Locus:intergenic4322_1:2882398-2882434(+)
GAAACTTTTAGTTATAATAATTACCATGAATTTTATT
>Locus:intergenic4341_1:2898565-2898496(-)
CCTTTCAGGTGGATTACTTTTCTCAGGTCTCTAGTAATTGAAATAATAAATAACATGGAAAGCAGAGGTG
>Locus:intergenic4409_1:2945391-2945286(-)
TACTCCGCTCGCGTTTTCATGCAACCTTTTTTTTACCCCGATCACGGATTTGGCATGATTTTGAACAAAAACAAATCACTAAAGCCTATTTTTTGTGCAAAATTTG
>Locus:intergenic4437_1:2974371-2974335(-)
GAGCACATGAATTACACCAGCCTGCGCAGATGCGCAG
>Locus:intergenic4683_1:3134610-3134565(-)
TATATTCCAATATTTATTCATTTCATATGTGAATATATTAACCAGT
>Locus:intergenic4834_1:3229537-3229585(+)
CGACAAGCGTCGCATCCGGCGTTATCACCGGGCGTATTCTTTTTGAATC
>Locus:intergenic5134_1:3410576-3410618(+)
GTTTTCAGATTATTCATTTCGTGTATATTTCCTGCCAGACTTG
>Locus:intergenic5150_1:3421317-3421407(+)
CCGGGCCGTTGCTTCGCAACGTTCAAATCCGCTCCCGGCGGATTTGTCCTACTCGGGAGAGTGTTCACCGACAAACAACAGATAAAACAAA
>Locus:intergenic5150_2:3421657-3421741(+)
TACCAACTGAGCCATATCAGCACGCTAAATTTGATGCCTGGCAGTTCCCTACTCTCGCATGGGGAGACCCCACACTACCATCGGC
>Locus:intergenic5252_1:3474474-3474534(+)
CTCCTTTTCAGGAGCCTGTCGTTAACTTTTCAGGGCAGGCTCATTAATGATGCGGGTAACT
>Locus:intergenic5485_1:3646425-3646338(-)
TTTGAAAGGAGGTCTGAATCAGGACGTAAAAAAACCGACTTTGCGTCGGTTTTTTACTTTCCAGCCCTGAGTTGGTGGCTCTGGCTGG
>Locus:intergenic5511_1:3657103-3657022(-)
AAAAAATGTTGCCGTTCTGCCAACAGTTCCTGCCAGCATTCGGGCAACGAAGGGTTCTACTGGTGGATACACATACCAGGGG
>Locus:intergenic5536_1:3677295-3677439(+)
CGGGGTAAATTTCCTCACTCCACAACGGAATCTTTCAGGAATACGTTCTGGCTCAAAAAAATAATGGAACACTGTTTTAATATGGTTGACCAGCAAACCACCACAGCGCAAACTAACGCTAATTTTTTACAGATCAGGTTCACGA
>Locus:intergenic5567_2:3706518-3706389(-)
CCCGCAGGGCGAGCCACGAAGTGGCGAGTAATCCTCTATCACCGACCAAATTCGAAAAGCCTGCTCAACGAGCAGGCTTTTTTGCATCTGCAGCTCATGAGGATGAGAACCTCCGGGGGCAGGGAGGTTC
>Locus:intergenic5567_1:3706666-3706588(-)
GGAGGTTCGAATCCTCTATCACCGACCAAATTCGAAAAGCCTGCTCAACGAGCAGGCTTTTTTGCATCTGCAGCTCATG
>Locus:intergenic5568_1:3708545-3708587(+)
TTTTCAGGCCCGGCAGGGAAAAAGTGCGGAGGTAGTCAGATAA
>Locus:intergenic5610_1:3734266-3734299(+)
AGGCATGATAAAACGCACCAACAACGCTTCAGGC
>Locus:intergenic5642_1:3754543-3754585(+)
CCTTGCGGTGTGAGGTATAACAAGGGTAGACGTGACTGGCGAA
>Locus:intergenic5926_1:3941000-3941147(+)
AACTGGAGGAAGGTGGGGATGACGTCAAGTCATCATGGCCCTTACGACCAGGGCTACACACGTGCTACAATGGCGCATACAAAGAGAAGCGACCTCGCGAGAGCAAGCGGACCTCATAAAGTGCGTCGTAGTCCGGATTGGAGTCTGC
>Locus:intergenic5927_2:3943295-3943166(-)
TCCTGGAAGCAGGGCATTTGTTGCTTCAGCACCGTAGTGCCTCGTCATCACGCCTCAGCCTTGATTTTCCGGATTTGCCTGGAAAACCAGCCTACACGCTTAAACCGGGACAACCGTCGCCCGGCCAACA
>Locus:intergenic5927_1:3943895-3943853(-)
TCAAGGTCGGCTCCATGCAGACTGGCGTCCACACTTCAAAGCC
>Locus:intergenic5982_1:3992152-3992224(+)
TCTGCGGCTGCGTTCCGGCACGATTCATCCGTCACCGGAATAATGATGTCTCTGTGTAGCGAAAGATTTGTCT
>Locus:intergenic6046_2:4034677-4034827(+)
GTTGCCAGCGGTCCGGCCGGGAACTCAAAGGAGACTGCCAGTGATAAACTGGAGGAAGGTGGGGATGACGTCAAGTCATCATGGCCCTTACGACCAGGGCTACACACGTGCTACAATGGCGCATACAAAGAGAAGCGACCTCGCGAGAGCA
>Locus:intergenic6046_1:4034911-4034965(+)
TCAGAATGCCACGGTGAATACGTTCCCGGGCCTTGTACACACCGCCCGTCACACC
>Locus:intergenic6047_2:4035932-4035827(-)
TACCACGTGTCCCGCCCTACTCATCGAGCTCACAGCATGTGCATTTTTGTGTACGGGGCTGTCACCCTGTATCGCACGCCTTTCCAGACGCTTCCACTAACACACA
>Locus:intergenic6047_1:4038875-4038728(-)
CGCCAATGCAAAAAGGCCATCCGTCAGGATGGCCTTCTGCTTAATTTGATGCCTGGCAGTTTATGGCGGGCGTCCTGCCCGCCACCCTCCGGGCCGTTGCTTCGCAACGTTCAAATCCGCTCCCGGCGGATTTGTCCTACTCAGGAGA
>Locus:intergenic6046_3:4038831-4038870(+)
ATTAAGCAGAAGGCCATCCTGACGGATGGCCTTTTTGCAT
>Locus:intergenic6108_1:4078010-4078091(+)
AATCAGATTGCTGACAACGTGCGCGTTGTTCATGCCGGATGCGGCGTGAACGCCTTATCCGGCCTACAAAGTCGTATAAATT
>Locus:intergenic6109_1:4078157-4078124(-)
ATGACAAGCGTAAGATTGCCTGATGCGCTGCGCT
>Locus:intergenic6112_1:4083930-4084032(+)
GGAAGGGGCCGCAAAGGTCCAGAATTGGCTCAATTTCCCTCCATCCAGGAAGGGTTTGTAACAGAATACCATAATGTTGGTGTGTGTGTTCTTATCTGGTTAA
>Locus:intergenic6134_1:4100736-4100784(+)
TCGTCCGGTTTGCTATTGAGTTCCTGCCTGGATACTTACCGCGAAAACA
>Locus:intergenic6145_1:4106686-4106578(-)
ATGCGGCGCGAACGCCTTATCCGGCCTACAAAAGTTTGCAAATTCAATAAATTGCAGAATTCATGTAGGCCTGATAAGCGAAGCGCATCAGGCATTTTTGCTTCTGTCA
>Locus:intergenic6160_1:4112525-4112579(+)
TATCTTCGTTCTCCGAACAAAAAAATTCCAGTCCCGAAGGACTGGAAGGCTCAAT
>Locus:intergenic6215_1:4151394-4151313(-)
TACTTGCGCATCTTATCCGACCTACACCTTTGGTGTTACTTGGGGCGATTTTTTAACATTTCCATAAGTTACGCTTATTTAA
>Locus:intergenic6228_1:4161367-4161451(+)
CCTATTTGTGAGCTACGTCTGGACAGTAACTTGTTACAACCTGTAGCATCCACTTGCCGGTCCTGTGAGTTAATAGGGAATCCAG
>Locus:intergenic6231_2:4164445-4164343(-)
GTTCTCAGGAGAACCCCGCTGACCCGGCGGCGTGTTTGCCGTTGTTCCGTGTCAGTGGTGGCGCATTATAGGGAGTTATTCCGGCCTGACAAGAGGAAATTTA
>Locus:intergenic6231_1:4164777-4164648(-)
AGCAAAGAAGCAAGCTTCTTCCTGTTACCGTTCGACTTGCATGTGTTAGGCCTGCCGCCAGCGTTCAATCTGAGCCATGATCAAACTCTTCAATTTAAAAGTTTGACGCTCAAAGAATTAAACTTCGTAA
>Locus:intergenic6255_1:4194297-4194168(-)
TTGTCGGAGTGCCTTAACTGGCTGAGACCGTTTATTCGGGATCCGCGGAACCTGATCAGGCTAATACCTGCGAAGGGAACAAGAGTTAATCTGCTATCGCATCGCCCCTGCGGCGATCGTCTCTTGCTTC
>Locus:intergenic6272_1:4205951-4206029(+)
AATTCAGGGTTGACTCTGAAAGAGGAAAGCGTAATATACGCCACCTCGCGACAGTGCGCTAAAGCGCGTCGCAACTGCT
>Locus:intergenic6273_1:4206957-4206810(-)
ATCCTGTTTGCTCCCCACGCTTTCGCACCTGAGCGTCAGTCTTCGTCCAGGGGGCCGCCTTCGCCACCGGTATTCCTCCAGATCTCTACGCATTTCACCGCTACACCTGGAATTCTACCCCCCTCTACGAGACTCAAGCTTGCCAGTA
>Locus:intergenic6358_1:4267097-4267202(+)
TCAGAAATCATCTTTATAAACTTCGATTGTTTTTGTAATGCTGTATCATTAAGTTCATTAAATCGTACAGCAGATAAATGTTCTATCAAATTTCGCTCATTTGCCG
>Locus:intergenic6466_1:4352774-4352915(+)
GTAGATAAAGAGACAGATCGGTACACTGTATTATCTGCCTCGACTATTAGTAACTCAGTTTATCTTATCGAAACTAACGCTTACCTCAAGTTGATATCACTAATAAATAACCATCAAAATGGTTTAAATGACTTATTAATCT
>Locus:intergenic6497_1:4372579-4372501(-)
AAATTGAATGGATTTGCAATGAACTGTAGGCCGGATAAGGCGTTTACGCTGCATCCGGCAAGAGCAACAAACGCAAGTA
>Locus:intergenic6504_1:4374815-4374887(+)
TATCCGTTCAACCATCAGCTTTGCAGGACGACCTGCAAACGCCTCTTTTCACCGGGGACGGCCCCAATTCTCC
>Locus:intergenic6528_1:4390183-4390261(+)
GGTCACGTAAGCGCCGGAATCCACTTGCGGCGGCGTGATTTTGACGCTAAATTGAACGTCTTGCTGATAATTTCAGCAC
>Locus:intergenic6708_1:4498996-4499080(+)
ATTCACCCCCTCGCGAGGCGTTGTTGCCCGTCACCCGGACAGACACCGTTATGGACTTCTCTTGTTGCACGATCGATCAATTGTT
>Locus:intergenic6742_1:4518514-4518601(+)
AAGCCGGAGACATGCTCCGGCTTTACAGTATTACTGAGAATACACCCATCAAGCATAATCGAAGGTTCAATATCGCCCCTTTTTGATC
>Locus:intergenic6775_1:4534436-4534391(-)
ACATCCGCGCCTTTTCGATTATGGCTCGGAAATCTACGAACATCTA
>Locus:intergenic6829_1:4566935-4566806(-)
GCGCTTTCCAGGCTATTTTTATTCTTCTGCAAACGATACATTTTTCCGGAAACAAGCTCGCGTTTTACATGTCCTGTACCCGGCAGATATTCCCCTTTCCACCGCGCTCTTTTGATTAACCGCAAATTTT
>Locus:intergenic51_1:29335-29263(-)
CAGAAGACAAAACATGTAATTTTTGGCACTTATAGACAATTTAAAAACATAACACCAAAAATAAAAGGGCCAA
>Locus:intergenic179_1:137040-136989(-)
TTGAGCATAGTCCTTCCCCTTACGGGAAGGTCAAGCCGCAGACACAATTTAA
>Locus:intergenic313_1:224489-224345(-)
GTATTCCTCCAGATCTCTACGCATTTCACCGCTACACCTGGAATTCTACCCCCCTCTACGAGACTCAAGCTTGCCAGTATCAGATGCAGTTCCCAGGTTGAGCCCGGGGATTTCACATCTGACTTAACAAACCGCCTGCGTGCGC
>Locus:intergenic312_2:224374-224458(+)
GTGAAATCCCCGGGCTCAACCTGGGAACTGCATCTGATACTGGCAAGCTTGAGTCTCGTAGAGGGGGGTAGAATTCCAGGTGTAG
>Locus:intergenic313_2:224951-224840(-)
CTTCCTCCAGTTTATCACTGGCAGTCTCCTTTGAGTTCCCGGCCGGACCGCTGGCAACAAAAGATAAGGGTTGCGCTCGTTGCGGGACTTAACCCAACATTTCACAACACGA
>Locus:intergenic312_1:224879-224993(+)
CAACCCTTATCTTTTGTTGCCAGCGGTCCGGCCGGGAACTCAAAGGAGACTGCCAGTGATAAACTGGAGGAAGGTGGGGATGACGTCAAGTCATCATGGCCCTTACGACCAGGGC
>Locus:intergenic312_3:225975-226062(+)
AAAGAAATCAACCGAGATTCCCCCAGTAGCGGCGAGCGAACGGGGAGGAGCCCAGAGCCTGAATCAGTGTGTGTGTTAGTGGAAGCGT
>Locus:intergenic315_1:231095-231023(-)
CAACCCTTCCGCACTCGGGAGGGTTCTACTGTTATAGGGATTTTAGCTCACTCTTTCAACGAGCAATTGTATA
>Locus:intergenic336_1:240195-240237(+)
ACAACTCCTTTATGCGAAGGGTTTTATAACTTTAACACCTTAT
>Locus:intergenic372_1:259510-259555(+)
ACAAAACGCCATGCTTTGCTCGCAGATGGTTGGCAACCGACGACAG
>Locus:intergenic471_1:310723-310687(-)
CATATTGACACTCATCGGGAAAAAAAACATAAATTTA
>Locus:intergenic635_1:409358-409289(-)
CTTATTTTTTTCAATATCAATAGCGTAGAGACGGACAACCGGATTGGCAATGCAAGGCCGCCGACAATTC
>Locus:intergenic644_1:418685-418760(+)
AAACTATTCTTCGCCGCGCCTGGTTGGGAGTATTTCCCGCTAAAATTGTTTAAATATACCGCTGTATCATCCCCAG
>Locus:intergenic684_1:440660-440762(+)
CAGCAAAGCGATGTTAGTGGTATACTTCCGCGCCTGGATGCAGCCGCAGGTGTGGGCTGCTGTATTTTTCCCTATACAAGTCGCTTAAGGCTTGCCAACGAAC
>Locus:intergenic707_1:455897-455810(-)
CGTCTCCTGGATAAAATTGAAAAAACCTGCTGTACCGATTGTAACCTTATGGACGGATTATCAGCTAGTCCCTGTGTTATGGGTACGG
>Locus:intergenic857_1:558181-558094(-)
TGTATTCCTGACGGCAAAAATAAGGAATATAAAGAAATGATTGCTTTGGTTTCTTACAACACATCATTCCCTTTTCATTTAATAAAGC
>Locus:intergenic916_1:594694-594730(+)
TCTAGAGTAGCGGGATCAGATGGCAATCGCTTATTGG
>Locus:intergenic979_1:642699-642558(-)
GGTTCTCACTGTTCACTTTTGCTGCAAAATTATTCCGTTTCGTTTGTGGGAATAACCATGGCAGAAGCATTTTACATCCTGATAGGATTTCTGATTATGGCGGCGATTATCGTCATGGCTGTCCTTTACCTCGAAAACCACT
>Locus:intergenic1057_1:692727-692646(-)
CTTGTTTTTTCTCTCTTTATCCCCATCTTTATTGCAATGCTTGCGCCTTTTTCCTGTGGCGTGAATAATTTCCTTATAGGCC
>Locus:intergenic1060_2:695665-695782(+)
GAGGATTCGAACCTCGGAATGCCGGAATCAGAATCCGGTGCCTTACCGCTTGGCGATACCCCAACTGGGTGCACTTACAAGGTAAGCGTCTTGAATAAATTGGCTGGGGTACGAGGAT
>Locus:intergenic1060_1:696135-696267(+)
CGGTGCCTTACCGCTTGGCGATACCCCATCCGTACAACGCTTTCTGGTGAATGGTGCGGGAGGCGAGACTTGAACTCGCACACCTTGCGGCGCCAGAACCTAAATCTGGTGCGTCTACCAATTTCGCCACTCC
>Locus:intergenic1075_1:707308-707206(-)
TCCAGCAAGATGAAAGCGGTTACATTTTATTTAATTATGTTTTGTTATTTTAAATTTATTTTATGGATAAATTGCGAAGCGGAATTAATTCGCGAAGAAAAGC
>Locus:intergenic1144_1:762021-762063(+)
TTGAAGCCTGATGCGACGCTGACGCGTCTTATCAGGCCTACGG
>Locus:intergenic1152_1:769946-770075(+)
TCAATATATTGCAGAGATGATGTAGACACTGGCAAGCGTAGCGCATCAGGTAATTTTGCGTTTATCTTCACTCTCAAGCCACGTATATGTGGCTTTATTTTTAACAAAATAATAACCCTGGGTGAGTTAA
>Locus:intergenic1301_1:879825-879711(-)
AATATCCTGCCGCTTCGCTGCTTCTGGTGTCATTTTTTTGCCAGCTGTTGCTTAAAAGTTAACTTTACTTCACCATCGGAGTCCTGTTCAGCCTGTGGCTGCCTGTCGGAAAAGG
>Locus:intergenic1327_1:892757-892670(-)
CACAAGAGAAGTGAAATAATCTTTAAGAAAAGGTTAAAAACAGCAGATAATTTTGCAGCGCGCAGCCACTGCACCAGCGACTGCGTGC
>Locus:intergenic1369_1:921932-921824(-)
ACGGCTCGCCCTAATTCTCTAAATTGTATTTCTAGAGTTGGCGAGGTTTTGAACAGCCCCCTCTCTGACCCCGGTTTATTCCATCTTACTTGTATAAGATTTGCGAAGG
>Locus:intergenic1373_1:925200-925095(-)
CAATTTGGTGAGGTGTCCGAGTGGCTGAAGGAGCACGCCTGGAAAGTGTGTATACGGCAACGTATCGGGGGTTCGAATCCCCCCCTCACCGCCATATTTAAAGAAG
>Locus:intergenic1375_1:925779-925701(-)
GTAATGTGCCGAACCTGTTTGTTGCGATTTAGCGCGCAAATCTTTACTTATTTACAGAACTTCGGCATTATCTTGCCGG
>Locus:intergenic1409_1:954034-953950(-)
TTTTTAATGCCCCGCTTTACATATATTTGCATTAATAAAATAATTGTAATTATAAGGTTAAATATCGGTAATTTGTATTTAATAA
>Locus:intergenic1532_1:1049832-1049916(+)
CTTTCCTCATACCGCTTGCACTATATACTGCGGGTAGGAAAGGCGCGCAGAGGGAAATATAAGATTGTTAACTATCCCCCTCTGG
>Locus:intergenic1546_1:1061647-1061722(+)
CGTTTAGCGTCGCATCAGGCATTATGGCGCAGTTGCCGGATGCGGCGTGAACGTCTTATCCGGCCCACAGGAACTG
>Locus:intergenic1583_1:1084057-1083955(-)
GTGATGACAGTGATGAAAAAAGCTGTGTGCTTTCAGCAGGATTTGCATCAGGCATCAGTGCACGATCGCCGGATGCGGCGTGAACGCCTTATCCAGCCTACCA
>Locus:intergenic1611_1:1103056-1102927(-)
TTTTTAATAACTCACCCGCGCGTTGTATTTTTCTTTTTTAGTTCATACCAAAGTATTAAAACCCACGTAAATACGCTGTTATCTACGCAAAAAAATATTTTGTTTTCTTTTAAATCTCCGTTTTCCGCTA
>Locus:intergenic1705_1:1150760-1150688(-)
ATCCCGGCAGGTCTTACCACGATTTTACGTTATTTTGAGGCCTTACCCCCCAATAACGCAAATCATTTTGCAC
>Locus:intergenic1906_1:1271141-1271201(+)
GTCTGGATATCGGTAACATTTTACGAATTTTTACCCCGCTGTCGATTTTTTACTCATTGGG
>Locus:intergenic1919_1:1285828-1285771(-)
AGCGCATCCGACAACTCACCCCGCACCGTGCCCATAAAAAAACCCCGCCGAAGCAGGG
>Locus:intergenic1941_1:1298751-1298715(-)
ATGCACAATAATTTAACAATTGATTATTATTTAGCAC
>Locus:intergenic2171_1:1441041-1440987(-)
AGCATTCAATACGGGTATTGTGGCATGTTTAACCGTTCAGTTGAAGGTTGCGCCT
>Locus:intergenic2234_1:1490258-1490300(+)
GTTTCCTTAGGGACGAAAATAATCACTTCACGAAATTGCGTGC
>Locus:intergenic2326_1:1553770-1553812(+)
AAGTATAAAGCAGATAAAAACAAAAACACCATTGCGCAGGCAA
>Locus:intergenic2466_1:1642378-1642456(+)
TTCGGAATAAGGCAGCCTGACAGAGATTATCCAGTGCCGATAGTCGAGACTGAGAGCTTTCTTAACCTCGAACCCGCGC
>Locus:intergenic2476_1:1644768-1644852(+)
GCCGTATTGTGGCCCTCATCGGGCCACTTTTCGCCATCAGCCTTTTCTTTAAAGACATATTATCTTTGTATCATTTCTGATAGTT
>Locus:intergenic2512_1:1663173-1663305(+)
GATTACGCGCAATCCGGCAATAATAGGTTACAGTGTCACGTTTTTTTATCTCTTAAAGCACGCACTGCTTTTGCGGCTGGCCTCTTTTGCCGCAAAATAGTCGCCCGTGTTTCATTGCCCATTTCTGCTCATG
>Locus:intergenic2520_1:1668996-1669128(+)
GTAAATACCCGTCCGGACTTATTGCCAGCTCAAACCAACGTTAATAGCCATCCTAAAATAGACGAAGCGCCAGCCAATTCCCGCAGCGCGTCTAGCGTCATCAGGATTATAAGTACCCAAATAAACGGATTCA
>Locus:intergenic2602_1:1722701-1722734(+)
TTCCTGAATAAGTGTAAACCAGTGACACATTTTT
>Locus:intergenic2756_1:1811730-1811808(+)
AGTTTAGCCGATTTAGCCCCTGTACGTCCCGCTTTGCGTGTATTTCATAACACCGTTTCCAGAATAGTCTCCGAAGCGG
>Locus:intergenic2996_1:1946711-1946744(+)
CATGGGAGTTCACTCAGTTGCCGCCTCGATGCAA
>Locus:intergenic3475_1:2284394-2284286(-)
GCTGTGATGTGTCACGGTCTGTTTATCGAATTAATTGCAGATATAAAAAAACCAACCGTAAGGGTTGGTTTTTTCTTGGGATTTTTGGTCGGCACGAGAGGATTTGAAC
>Locus:intergenic3506_1:2311100-2311145(+)
ACTCCCGCTATCATCATTAACTTTATTTATTACCGTCATTCATTTC
>Locus:intergenic3529_1:2342759-2342618(-)
ATGACCCTCTTGCAAGTGCATAACTTTGTGGATAACTCAGGAAGGAAAAAGTGGCTTTCGCGCACCTTAGGTCAGACAAGGTGTCCGGGAAAGTCAATGGGAAGAGAAAAATTTGTTAAAAATAACTGTTCGGCGATTTCTT
>Locus:intergenic3586_1:2385564-2385633(+)
ATATTACTAAATGCTTGCTTAGTCGCATTGTTAAATGCAATACCGTATATTCGGTATGTAACAGCGATAT
>Locus:intergenic3609_1:2403570-2403441(-)
CCCGAACGCACAAATAATCGCCTGAAAAAAATCACCTGCTACAATGATGTTAAAAAATACGTAAATTTGTTGCTGCGTTTTTGTTATGGAATGACAAAAGCGTGTCACAGATCAAGAAAATACTCTCTTT
>Locus:intergenic3609_2:2403658-2403598(-)
CCCAGCGGCTTTTTTTTAGTAAAAATCCTTCATCGCATAGTGCAGAACGTACAAAACTGTT
>Locus:intergenic3656_1:2428883-2428964(+)
AAAAATGGCGCTGAAAAAATATTCAACGCCATCGACTTTTTATGCCTTTGCGGCATCGGGCAATGCGTGTCGGATGCGGCGT
>Locus:intergenic3693_1:2458579-2458540(-)
CCTTTTCTCCACTTGGCTAAATGTAAAAAAATGGTTAAGA
>Locus:intergenic3781_1:2518959-2518905(-)
ATCACCCCCGCTGTGTGGAGTCGCATTATAGGGAGAGTTCAAAATGAGTCAACGC
>Locus:intergenic3855_1:2561255-2561159(-)
GTACGTGAAATCTGGAAAATTTGCAGGGTAGTTGTGAGGGATTTTTCGCGTAGGAGCGGGGAAATGACCGCCAGTCTTGCCGCTGACGTCGGCTACG
>Locus:intergenic3959_1:2632231-2632186(-)
TCAGCAGGTTATTCAGTCGATAGTAACCCGCCCTTCGGGGATAGCA
>Locus:intergenic3981_1:2651477-2651387(-)
GCTGTGAAGCACCTGCGTTGCTCATGTAACACAAGTCAACCTGCTGGAAAGGCCGCGAACCAGACTAGCAATAAAAAACCGCCAAATTCGG
>Locus:intergenic3999_1:2660555-2660417(-)
AACAGAACCGTAGGTCGGATAAGGCGTTCACGCCGCATCCGACAGCCGTTGCCTGATGCGACGCGTAATGCGTCTTATCAGGCCTACAGTGAACAGAACCGTAGGTCGGATAAGGCGTTCACGCCGCATCCGACAGCCG
>Locus:intergenic4056_1:2702137-2702284(+)
ATATACATGGTTCTGCTAACTGCTTCGCTGCAGTTTCAGTTTACCGGTATATGGGGACCAACGCTGTTTCGTGTGCCGTGGCAACCTGGAGGTGCCAACCTTAAACTTCGGGGGAATATTCTATACACAACGACGGGGGATGTCGTTA
>Locus:intergenic4065_1:2708339-2708249(-)
GACGCAGGGCGGCGAGAAAAAGAGAAGTTACTGGCTGGTGGAGGATTAGGTGGTGAAATAAAAAGGCCGTTGGGTTACTCTTCAGGCAGTT
>Locus:intergenic4089_2:2724039-2724006(-)
AAAAAAATGCCTGATGCGACGCTGCGCGTCTTAT
>Locus:intergenic4088_1:2724168-2724315(+)
GGCATGGGGTCAGGTGGGACCACCGCGCTACGGCCGCCAGGCAAATTCTGTTTTATCAGACCGCTTCTGCGTTCTGATTTAATCTGTATCAGGCTGAAAATCTTCTCTCATCCGCCAAAACAGCTTCGGCGTTGTAAGGTTAAGCCTC
>Locus:intergenic4088_2:2725570-2725615(+)
TATTCTCTACCTGACCACCTGTGTCGGTTTGGGGTACGATTTGATG
>Locus:intergenic4089_3:2727901-2727859(-)
GACCTCATAAAGTGCGTCGTAGTCCGGATTGGAGTCTGCAACT
>Locus:intergenic4089_1:2728567-2728486(-)
CCGGGCTCAACCTGGGAACTGCATCTGATACTGGCAAGCTTGAGTCTCGTAGAGGGGGGTAGAATTCCAGGTGTAGCGGTGA
>Locus:intergenic4409_1:2945352-2945298(-)
GATCACGGATTTGGCATGATTTTGAACAAAAACAAATCACTAAAGCCTATTTTTT
>Locus:intergenic4502_1:3013918-3014047(+)
GAGTTCATTCACAAAAAGCCCTTAAGTTTCGAGCCGCCTCACATTTTTTTATATTTCCCGCCAAACCTGGCAAGAGTGGTGCGATTGTTGCTCTATCCCCCTAAACCACCGGATTTCTCAACACCGGTCA
>Locus:intergenic4608_1:3085891-3085996(+)
CACCTGCGTTCAAAGGCCAGCCTCGCGCTGGCCTTTTTCTTTTGGATAGGCGTTCACGCCGCATCCGGCAAAAAAACCGCCCGCACAATAACATCATTCTTCCTGA
>Locus:intergenic4758_1:3181414-3181495(+)
TTTCGGCTGTCTCTTCTCTCGTACTGTTTAAGTATTTGTTCCGCGCTTCAAGCAGTGCGTCTCTGTCCTGGCGAAACGCCCG
>Locus:intergenic4789_1:3199225-3199138(-)
GCTGTCGTTATTGTCATGGAAAGTGGAACGATAGTAGTGGCATCAGTGTCGCTACGCAAAGCATTCGACATCAATCGGAATCCTCTGT
>Locus:intergenic4982_1:3316250-3316343(+)
GATTTGAACCGACGATCTTCGGGTTATGAGCCCGACGAGCTACCAGGCTGCTCCACCCCGCGCCTGAAACGTGGCAAATTCTACTCGTTTTGGG
>Locus:intergenic5142_1:3416883-3416991(+)
TCATTTTCGCACCATTGCGGGGCGCTGTTTTTATTATTTCCTGTCTACACTCAGCTTATTGCGACGCGAAATCGTGCGCAAAAGCTGGCACTACTTTTGCTTATAAGAG
>Locus:intergenic5183_1:3440592-3440514(-)
AGCCAGCCAATCTTTTGTATGTCTGTGCGTTTCCATTTGAGTATCCTGAAAACGGGCTTTTCAGCATGGAACGTACATA
>Locus:intergenic5508_1:3656030-3656180(+)
TGCCAGCTTAAGTCGAAACAAGGAGACTCGATATTTAAATCGGATTACATTTTAACTTTAGTAATATTCTTCAGAGATCACAAACTGGTTATTGATAACTTATTCTTGGGCAGTAATCCGCAAACGTTAACTTTTTGTTTGCTATTTACAA
>Locus:intergenic5564_1:3703833-3703881(+)
GACCCGCAGCCTGGAACTGCGTGTCTGTATTGCTCACAAATCAATTCCC
>Locus:intergenic5728_1:3809730-3809772(+)
TTCGTATGGGGTATTGGCGCCTCGTCAGGCTTTACAGCCCGGT
>Locus:intergenic5745_1:3819304-3819223(-)
ACTGCAATAAAGACGATTTTCAGGAAGCGTCCTCGCAGACTCCGTTTTTGCCACTCGGCTTTGCTTTCATCACGTTGTATAT
>Locus:intergenic5794_1:3851416-3851524(+)
GAAACGGGTGGTGCCGTCAGCGCCTTAACCCCGCGTGAGCACACTGTGTTATGTCAACAAGCACAACGTTTCTCCTTGAGATACCGCGTGCACAACAGCTGGCAACAGG
>Locus:intergenic5811_1:3865007-3864968(-)
CTGACATCTCCATGCTCGCCGTCAGGGAGCATATGCGAAT
>Locus:intergenic5927_1:3939935-3939848(-)
CCACTCGTCAGCGAAACAGCAAGCTGTTTCCTGTTACCGTTCGACTTGCATGTGTTAGGCCTGCCGCCAGCGTTCAATCTGAGCCATG
>Locus:intergenic5978_1:3988912-3988960(+)
CAGGCGTTTCACGCCGTTGTAATAAGGAATTTACAGAGAATAAACGGTG
>Locus:intergenic6047_2:4033695-4033587(-)
CCATCAGGCAGTTTCCCAGACATTACTCACCCGTCCGCCACTCGTCAGCAAAGAAGCAAGCTTCTTCCTGTTACCGTTCGACTTGCATGTGTTAGGCCTGCCGCCAGCG
>Locus:intergenic6047_1:4037507-4037474(-)
GCAGGTCGGAACTTACCCGACAAGGAATTTCGCT
>Locus:intergenic6046_1:4038623-4038677(+)
GGGTCTCCTCATGCGAGAGTAGGGAACTGCCAGGCATCAAATAAAACGAAAGGCT
>Locus:intergenic6121_1:4091005-4090876(-)
ATTCATGTGGTTTATTTAAATAACCATTATGTGCATTACTCCGCAAATCTGACCTTTCACTCTGTCTCAAATTGTCATTGTTTACCGACATATCGCCTCTCATCACTTAATCGCTCCACCATTACAATTG
>Locus:intergenic6230_1:4166883-4166925(+)
GAAATCAACCGAGATTCCCCCAGTAGCGGCGAGCGAACGGGGA
>Locus:intergenic6231_1:4167935-4167854(-)
TCGTTACTTATGTCAGCATTCGCACTTCTGATACCTCCAGCATGCCTCACAGCACACCTTCGCAGGCTTACAGAACGCTCCC
>Locus:intergenic6230_2:4168592-4168673(+)
GGTAGCGAAATTCCTTGTCGGGTAAGTTCCGACCTGCACGAATGGCGTAATGATGGCCAGGCTGTCTCCACCCGAGACTCAG
>Locus:intergenic6272_2:4206651-4206723(+)
ACGTTACCCGCAGAAGAAGCACCGGCTAACTCCGTGCCAGCAGCCGCGGTAATACGGAGGGTGCAAGCGTTAA
>Locus:intergenic6272_1:4210677-4210782(+)
CTATCTGCCGTGGGCGCTGGAGAACTGAGGGGGGCTGCTCCTAGTACGAGAGGACCGGAGTGGACGCATCACTGGTGTTCGGGTTGTCATGCCAATGGCACTGCCC
>Locus:intergenic6428_1:4324879-4324918(+)
TCGTTTTCATTTGAAAGGAAACGCAAAAAGAAAATAATCT
>Locus:intergenic6466_1:4352744-4352891(+)
GGTTCCTCTAAATCCAGCTTTCAATTTAGCGTAGATAAAGAGACAGATCGGTACACTGTATTATCTGCCTCGACTATTAGTAACTCAGTTTATCTTATCGAAACTAACGCTTACCTCAAGTTGATATCACTAATAAATAACCATCAAA
>Locus:intergenic6646_1:4460736-4460784(+)
TTTCCGGTTTTTTCGTTTCGTTTTCCGGTGCTTTCCGCAATCGCCATCC
>Locus:intergenic6708_1:4498943-4499090(+)
GACATTACTCAGTATTTTCACTACTACACCCCATCTGCCATCCATAACAACCGATTCACCCCCTCGCGAGGCGTTGTTGCCCGTCACCCGGACAGACACCGTTATGGACTTCTCTTGTTGCACGATCGATCAATTGTTATGCATGCTG
>Locus:intergenic6908_1:4626821-4626863(+)
AATTGCTGGTTTTGTAGGCCGGATAAGGCGTTCGCGCCGCATC
>Locus:intergenic69_1:42289-42229(-)
ACGCAGATAAATCCAACTTTCAATATTGTTAAGTTCCTCACCAATATTGAAAACACGGCGT
>Locus:intergenic88_1:58276-58363(+)
GCTCAATGCACGGTTTACGGGAGGGGTTCTGTAGGTTTTATCGCGTTGACCCTGCTTAAGGTTGAGAGCTTTACGACGAGCGGAATTA
>Locus:intergenic153_1:117739-117610(-)
TTATCCGCTCCATCGCGGGCGGATAATCTCCCCTTCCCCAACTTTCTTCGTAACGCCTCGCAAATTTCTTGTCTTTCGCTGCAACGAAATAAAAAACCTCGGAATCTGCTTTCCCGTTTCGTTTTTTGCC
>Locus:intergenic227_1:164709-164565(-)
AGGCGCAAAAGCCCGATTTTCTGTTCTTCTGTTACAAGACAGAAGAAGATATCTCTCAAAATTTGTGCTCGATCGGTCCCCTCTCCCTTGAGGGAGAGGGTTAGGGTGAGGGTGAACGTGCGCGCTGATGCCCTCACCCCGGCCC
>Locus:intergenic313_1:227333-227252(-)
GGCTTTTCCTGGAAGCAGGGCATTTGTTGCTTCAGCACCGTAGTGCCTCGTCATCACGCCTCAGCCTTGATTTTCCGGATTT
>Locus:intergenic460_1:302975-303071(+)
CATTGTTGCTGGCAAATAGAAGAAGTATCGGGTTTTGTTACCCCTGAAAAACGAAGCCCCGCTATTATCGCTGGCGGGGCAGTGCAATTAATTATTG
>Locus:intergenic579_1:379268-379121(-)
GGCGGCCTTCCCTGCCGATTAGCCCCCCCCCCTTTCCTCTTTGTTTTCCGACCACATTCACCGGATAAATTTTATTCTCCAGTGTTATATACTATAGGGGGGTATGCATTGACATATAGAATACCCCCCTATAGTATATTGCATGCAG
>Locus:intergenic593_1:389010-388971(-)
CATCCCTACCCTGCTTCAGGTATACTATGCCCCTCGATTC
>Locus:intergenic703_1:453657-453615(-)
CCTTTAAATACTAGCCGCTTTTACCGTTTCCATTGCAGCTTAA
>Locus:intergenic717_1:463109-463022(-)
ACAGTAAACAAATGGCAATGTTCAGAAATGGAAAAGGCCGCGAAAGCGACCTTTTCTTGTTACAGCTGCAACGCATTTTTTTGCGAGG
>Locus:intergenic789_1:506408-506336(-)
CTCACCATCCTGCCAATACTCTTAGGCAAGATGACTCTTTTTTTTGGACCGCCATCAGGCGTATGCTTGCTTC
>Locus:intergenic1060_1:695593-695722(+)
CATTCGACATTGAATGAACGCAGAAAAGCAAAAAGCTCGCCGAAGCGAGCTTTTTTAATGTGGCTGGGGTACGAGGATTCGAACCTCGGAATGCCGGAATCAGAATCCGGTGCCTTACCGCTTGGCGATA
>Locus:intergenic1063_1:698553-698448(-)
TCCTCACACCAGACCTTTTTTCACCAATCGACAATCACCATTACGTTTTTTATTTTTTCACCGCCAAATCGCTTGCGCACAGTGCTGCTTTGCGGCATTTTTTTAA
>Locus:intergenic1063_2:698546-698498(-)
ACCAGACCTTTTTTCACCAATCGACAATCACCATTACGTTTTTTATTTT
>Locus:intergenic1121_1:740283-740175(-)
TGCCTGATGCGACGCTTGACGCGTCTTATCAGGCCTACGTATTTCCTGCAATTTATTGAATTTGCACAAATTTGTAGGCTGGATAAGGCGTTCACGCCGCATCCGGCAT
>Locus:intergenic1152_1:769937-770066(+)
CAGGCAAATTCAATATATTGCAGAGATGATGTAGACACTGGCAAGCGTAGCGCATCAGGTAATTTTGCGTTTATCTTCACTCTCAAGCCACGTATATGTGGCTTTATTTTTAACAAAATAATAACCCTGG
>Locus:intergenic1188_1:793017-793065(+)
ATCCCACTTTGTGCAGCGATTACTGACAGGGATACGTGTTTCATAACAA
>Locus:intergenic1257_1:847361-847256(-)
TATTGCCCTATAAATCGTGCATCACGTTTTTGCCGCATCTCGAAAAATCAAGGAGTTGCAAAACTGGCACGATTTTTTCATATATGTGAATGTCACGCAGGGGATC
>Locus:intergenic1373_1:924938-924899(-)
AAACCATCCCATTCTCCTGCAGCACCCTTTTTTATCCTTA
>Locus:intergenic1515_1:1036962-1036860(-)
GCGCACTCCTGTAGGCGAAGAGAGAAAAATAACCCGATAATGGTAGATCTCCCTCTTTATCCTGAAACTCTACGACCAGAGGTATTCGCCGATTGCGATATTC
>Locus:intergenic1559_1:1067695-1067605(-)
GACAACGTACGCATTGTTCATGCCGGATGCGGCGTAAACGCCTTATCCGGCCTACAAAACAGTGCAAATTCAATATATTGCAATCTTCTGG
>Locus:intergenic1636_1:1118319-1118403(+)
AATGAATTGCAACACAAAAATAACAAATTGAATGATATTTATTTTTATTTCAATAATTTTGAATTAATAATGAAAGAATCTTCAT
>Locus:intergenic1675_1:1133888-1133801(-)
GCCTTATCCGGCCTACAAGTGCTCGCAAAATCGATAAATTGCGATTGCCCCCATAGACCCGATAAACTTGCGCATCGGGCAACTTATA
>Locus:intergenic1940_1:1298603-1298645(+)
TCCTTAACTGCTTCTCCTCACCATCATGTTATTTTCGCCACAT
>Locus:intergenic1941_1:1298868-1298721(-)
ATTGACCGTATCAGAATCTATAGCTTGCATCCATGCCTTAACAAACATCTTTCAATTCAATCAAATAGAGATTGGCTAAGCATGTCTATCTTTTCTGATTACAGTTCCAGTAGTGAAATGCACAATAATTTAACAATTGATTATTATT
>Locus:intergenic2117_1:1408948-1408912(-)
ATAAGATGTTTACTCTTGCACCCGGCAATTCAACATT
>Locus:intergenic2287_1:1521232-1521115(-)
TTATTTTCTCAAATGTGGAGCATTTCTTGCCGTTACGACTACAATTTTCTCAATTACTTAACGTATTGTGCCGTTTCATTTTCCATAAATTTACAATTTCATTACCATGACGGCGTTT
>Locus:intergenic2304_1:1532955-1532988(+)
AGACCTGACAGGCGAAGCGCATCAGACAACGGTT
>Locus:intergenic2330_1:1554507-1554609(+)
ATTCCCGGTAATCTATTGTGGGAATTTAATTTAAGTGCAGAAGTAATATTTTCGCCGGATTTTATTCGGAATATCCTGCTTATCCTCGTGCTGTTTCTCACGT
>Locus:intergenic2416_1:1619218-1619302(+)
TCTTTAACAGTTGATTCGTTAGTCGCCGGTTACGACGGCATTAATGCGCAAATAAGTCGCTATACTTCGGATTTTTGCCATGCTA
>Locus:intergenic2485_1:1647546-1647438(-)
GAGAATCCACCCATAACACTGTTTTTGGTTTTAACTGTTCCGCGTGCGCTCAGCCGCATTCACCACATCACAAAATTCACTTTAAAAAGGGCGGCAGAGCAGTCACGGA
>Locus:intergenic2690_1:1777481-1777535(+)
AATTGCACTTTTGTTTTAGCGATCGCATTTTTTTTGCAAGATTGTTGGCAAGGAA
>Locus:intergenic2781_1:1830230-1830149(-)
CATTGCGTTTTTTATTCTTTTTATTCACCCACATCGCAAACGTATTCACTTTATATGCACTTTAAATGCATATGGTTTGGTT
>Locus:intergenic2917_1:1905128-1905092(-)
ATTCGCGTTACACTTGCGGCCTTTAGTATCCTGCCGG
>Locus:intergenic2998_1:1948720-1948780(+)
GGCCTGAAATCAGACTCTACGCCAGTTTGCTATAAAGGTGTTGCCCGAACTCATAAAAATT
>Locus:intergenic3008_1:1956325-1956409(+)
GAATATATATTTATCAGTTTTAGTAATTTAAATCCCATAATTAATGTGAATATATACAATATTTTTAGCACAACGCTATGCGCAC
>Locus:intergenic3015_1:1959958-1959925(-)
GGGGCCGGATATTACGCTTCTGGCCTCTTATCCA
>Locus:intergenic3209_1:2078803-2078767(-)
GGGCGGTGTGTTAACGCGATGACCACTCTTTTTTTTG
>Locus:intergenic3272_1:2137556-2137643(+)
AACCGCGCCATCGGCGATTTACCGCCGGGAGCCCGGGTTGCCAGGGTGGTGGAGATTGAGCCACCCTGGCACGTTCACCGGCTTGAGC
>Locus:intergenic3279_1:2141176-2141068(-)
TTTGCGCAACTGCGTTTAACATTTTTTACCTTACATAAAACTGATCAACGTAATTTGCCCCCGGGAATTCTTTGTCAACAATTAACTCTGAGCGCGCGGCAACGCTATT
>Locus:intergenic3421_1:2244981-2244936(-)
TTGTTATCGTTTGCATTATCGTTACGCCGCAATCAAAAAAGGCTGA
>Locus:intergenic3506_1:2311055-2311196(+)
ACAGCACTGAATGTCAAAACAAAACCTTCACTCGCAACTAGAATAACTCCCGCTATCATCATTAACTTTATTTATTACCGTCATTCATTTCTGAATGTCTGTTTACCCCTATTTCAACCGGATGCCTCGCATTCGGTTTTTT
>Locus:intergenic3609_1:2403489-2403396(-)
TGTTATGGAATGACAAAAGCGTGTCACAGATCAAGAAAATACTCTCTTTTGGGGGGAGGAATCGACACAAATTCCTGTCAAAATAGACCCGTAT
>Locus:intergenic3609_2:2403537-2403450(-)
ACCTGCTACAATGATGTTAAAAAATACGTAAATTTGTTGCTGCGTTTTTGTTATGGAATGACAAAAGCGTGTCACAGATCAAGAAAAT
>Locus:intergenic3854_1:2561279-2561330(+)
GCAGTTAGCAACCTACCCGGGCCTTTCTCACAATCCCCGCTGACATTATATC
>Locus:intergenic4088_1:2725950-2726082(+)
GCATTCGCACTTCTGATACCTCCAGCATGCCTCACAGCACACCTTCGCAGGCTTACAGAACGCTCCCCTACCCAACAACGCATAAGCGTCGCTGCCGCAGCTTCGGTGCATGGTTTAGCCCCGTTACATCTTC
>Locus:intergenic4088_2:2728072-2728159(+)
CGCTCGTTGCGGGACTTAACCCAACATTTCACAACACGAGCTGACGACAGCCATGCAGCACCTGTCTCACGGTTCCCGAAGGCACATT
>Locus:intergenic4187_2:2783775-2783694(-)
TTTACGTATCAGGAAGAGTTAAGGGTACAAGGGGTACTCGATGGCGGTCTATATTTCATGACTAACGCCATTTCAAGGAAGA
>Locus:intergenic4187_1:2783844-2783766(-)
TGGTTAGAGCAGGCGACTCATAATCGCTTGGTCGCTGGTTCAAGTCCAGCAAGGGCCACCAAATCATTATTTACGTATC
>Locus:intergenic4316_1:2876177-2876258(+)
TCGCAGGCGGCGACGCGCAGGGTATGCGCGATTCGCGGTTTATCCCCGCTGGCGCGGGGAACTCGCGACCGCTCAGAAATTC
>Locus:intergenic4355_2:2907764-2907692(-)
CAGGTCATGTTCGGGTATACTGCTTTCCCGTCTTGGTTATTCCATCGTCTTTTCAACCTAACTTCTCAGGTTC
>Locus:intergenic4355_1:2907906-2907777(-)
GCGGTCAAGCGCCATTTGTGTCATTTTTTAAATGACAAGCGCTTGATTTGCGTCAAAAACATTTACCCCAAAGGGGCTATTTTCTCACTCCTGATTTCAATAGTGCGCTGGCGAAGAGGAGGGATAATGA
>Locus:intergenic4451_1:2983822-2983693(-)
ACCATAAACCAGGTTAAGTATGGGAGATTAACGCCCTATCTACCCCTCTATTGGTGGGTTAGTGGTTGCAAACCTTACGTGCCAGTTATGTCTCTGACTGCTGCTCAGGCATATTTCCTTTGTGATAAAA
>Locus:intergenic4454_1:2986348-2986417(+)
AATAGTGGCATAAATGTTAACCATGTTAATTTACGTAAAGTTTTACGTTGCAACATTAAAGCCTCATTTC
>Locus:intergenic4636_1:3100881-3100923(+)
TTAGTCGCTTGTGAAAGTGTTCTGAAAACGGGCATTATCCAAA
>Locus:intergenic4724_1:3161622-3161676(+)
CGGTTTCAAGGGAATTTTTATCGTTTCCGGGGGTTGAATACGCTGCCGGATGACG
>Locus:intergenic4781_1:3193144-3193102(-)
GGCCCCTTCTTCGGGAGGGGCTTTCCCGTTTCAGCCCCTTGCT
>Locus:intergenic4827_1:3220535-3220502(-)
GATCACGAAAATAAACGGCAGCACTGTCCGGCAA
>Locus:intergenic4839_1:3232709-3232601(-)
TCAGCACGTTACTCCAGGCCGGATAAGACGCGGCAAGCGTCGCATCCGGCAATGTCTGCCCAGTTCTGGAATCGCGCTTCCATAAAACAAAAAATCCCTGTCACCATCG
>Locus:intergenic4857_1:3242973-3242871(-)
GTGGGAATATTTGTAGGGACATTACCTGACGACAGCAAGGCCAGTACTGGCGCGGCCTGCAGCGAGATTTACCACTTTGAGAGTAATTTTTTTAACTACGTTT
>Locus:intergenic4906_1:3268294-3268327(+)
GCAATCGCTCACTGGCTCAAGCAGCCTACCCGGG
>Locus:intergenic4906_2:3268356-3268428(+)
CTATTTGGCCTTGCTCCGGGTGGAGTTTACCGTGCCACGGACTGTTACCAGCCGCGCGGTGCGCTCTTACCGC
>Locus:intergenic5000_1:3328488-3328602(+)
TGCGGCGTAAACGCCTTATCCGGCCTACAAAATCGTGCAAATTCAACATATTGCAATTCTCTTGTAGGCCTGATAAGCGTAGCGCATCAGGCTGATTTGGCGTTTATCATCAGTG
>Locus:intergenic5151_1:3421423-3421309(-)
TCGGAAGACTGGGCCTTTTGTTTTATCTGTTGTTTGTCGGTGAACACTCTCCCGAGTAGGACAAATCCGCCGGGAGCGGATTTGAACGTTGCGAAGCAACGGCCCGGAGGGTGGC
>Locus:intergenic5150_2:3426006-3426147(+)
GCTCCCCACGCTTTCGCACCTGAGCGTCAGTCTTCGTCCAGGGGGCCGCCTTCGCCACCGGTATTCCTCCAGATCTCTACGCATTTCACCGCTACACCTGGAATTCTACCCCCCTCTACGAGACTCAAGCTTGCCAGTATCA
>Locus:intergenic5150_1:3426310-3426457(+)
GCAAAGGTATTAACTTTACTCCCTTCCTCCCCGCTGAAAGTACTTTACAACCCGAAGGCCTTCTTCATACACGCGGCATGGCTGCATCAGGCTTGCGCCCATTGTGCAATATTCCCCACTGCTGCCTCCCGTAGGAGTCTGGACCGTG
>Locus:intergenic5150_3:3427033-3427117(+)
GACCATCCTGTGAAGTGTTTCACGTTGTCGTCTCAACGGAGGCGCATTATAGGGATCCCAATTTTTTGCACAAGTATTTTTTTGA
>Locus:intergenic5395_1:3576958-3576916(-)
TTTGAAGCCTGCCTTTTTGCAGGCTTCCTCGCTCGCTCCGGTC
>Locus:intergenic5408_1:3582666-3582708(+)
GAACTTTTTTCAAAACCAGCATTTAATAATATCTTTGACGAAG
>Locus:intergenic5498_1:3652650-3652695(+)
GTTAATTACCTTTGGCAAACTGATTATAAAGTTAATGTCCGCACCA
>Locus:intergenic5566_1:3706671-3706803(+)
CCTTCGTCCCGAACGAAGTGCGCTACCAGGCTGCGCCAATCACCGAATGCGGGGCGCATCTTACTGCGCAGATACGCCCTCGTCAATCCCTTAATAGCAAAATGCCTTTTGATCGGCGAGAAAGTCAGCAGGC
>Locus:intergenic5659_1:3767355-3767301(-)
CTGAAATTGTCTTGCAGTAACTGCACTCGCAGAAATAGAGAAAAAAATACAATTG
>Locus:intergenic5741_1:3815725-3815683(-)
ACAGTTGTGAGTATCTCACGTTCTCAGTGTGCTGGGCAAAAAA
>Locus:intergenic5754_1:3825392-3825470(+)
ATAAATTATGAATCAATACGCAGGCTTGATAAGCGAAGCGTATCAGGCATTTGTCTTTGTTGCGGCGGCACTTCTACCG
>Locus:intergenic5765_1:3834381-3834291(-)
GACAGTATTACAAGGGGTTGGAGAACGTCAGGAGAGGCATTTTGGCGGAAGATCACAGGAGTCGAACCTGCCCGGGACCGCTGGCGGCCCC
>Locus:intergenic5796_1:3851780-3851858(+)
CGGCAACATTTATTGCCGCTTTTGTTTACATATTCTGCCGCTAAACAATTCCCCATTCCTGGCGTATATCTGGCTAACA
>Locus:intergenic5822_1:3875039-3875087(+)
ACACCCGAGGGAAAAGGGGGATGCAACGCGCGTTGCGTGCTCCCTTTTT
>Locus:intergenic5830_1:3882099-3882144(+)
ATCCTTGCGCTTTACCCATCAGCCCGTATAATCCTCCACCCGGCGC
>Locus:intergenic5970_1:3980787-3980937(+)
TGGTTTGGGACCAGTGGGTCGGAGGTTCGAATCCTCTCTCGCCGACCAATTTTGAACCCCGCTTCGGCGGGGTTTTTTGTTTTCTGTGCATTTCGTCACCCTCCCTTCGCAATAAACGCCCGTAATAACTCATTGCCCCACGGTATGATTT
>Locus:intergenic6014_1:4010888-4010969(+)
GTAACCGCCAATTATGGATGTGTAAACATCTGGACGGCTAAAATCCTTCGTCTTTTAAATTTATGGTGCGTTGGCTGCGTTT
>Locus:intergenic6047_3:4033393-4033282(-)
TCTCAGCGGCGCGGGGTGTGCATAATACGCCTTCCCGCTACAGAGTCAAGCATTTATTTTTGCTTTCTCTGCCGGAGTTCTCAGGAGAACCCCGCTGACCCGGCGGCGTGTT
>Locus:intergenic6047_1:4033640-4033502(-)
GCAAGCTTCTTCCTGTTACCGTTCGACTTGCATGTGTTAGGCCTGCCGCCAGCGTTCAATCTGAGCCATGATCAAACTCTTCAATTTAAAAGTTTGACGCTCAAAGAATTAAACTTCGTAATGAATTACGTGTTCACTC
>Locus:intergenic6047_2:4034827-4034749(-)
TGCTCTCGCGAGGTCGCTTCTCTTTGTATGCGCCATTGTAGCACGTGTGTAGCCCTGGTCGTAAGGGCCATGATGACTT
>Locus:intergenic6046_1:4034875-4034956(+)
CGACTCCATGAAGTCGGAATCGCTAGTAATCGTGGATCAGAATGCCACGGTGAATACGTTCCCGGGCCTTGTACACACCGCC
>Locus:intergenic6046_3:4036763-4036808(+)
GTGAGGCATGCTGGAGGTATCAGAAGTGCGAATGCTGACATAAGTA
>Locus:intergenic6046_2:4038587-4038668(+)
TCAGAAGTGAAACGCCGTAGCGCCGATGGTAGTGTGGGGTCTCCTCATGCGAGAGTAGGGAACTGCCAGGCATCAAATAAAA
>Locus:intergenic6062_1:4049295-4049337(+)
TTTTTTCTTTGCTTGCTTTCTGTTAGATTCCGCCGCAAATCTA
>Locus:intergenic6230_1:4166183-4166258(+)
AAGGTAACCGTAGGGGAACCTGCGGTTGGATCACCTCCTTACCTTAAAGAAGCGTACTTTGTAGTGCTCACACAGA
>Locus:intergenic6265_1:4198186-4198132(-)
GACCAGACGGGGGGCGAAAGGGAAGACTCCAGGTACGACAAATCAGGCGTTAAAT
>Locus:intergenic6273_1:4208151-4208094(-)
CCTTACCGACGCTTATCGCAGATTAGCACGTCCTTCATCGCCTCTGACTGCCAGGGCA
>Locus:intergenic6272_1:4209249-4209357(+)
TGGGTAGGGGAGCGTTCTGTAAGCCTGCGAAGGTGTGCTGTGAGGCATGCTGGAGGTATCAGAAGTGCGAATGCTGACATAAGTAACGATAAAGCGGGTGAAAAGCCCG
>Locus:intergenic6357_1:4266659-4266590(-)
TTTAACGATACTATAATTGAATCTCAGAAAGTCACAGGCAATAAGGCAAAGCATATTCTTGAGGATATAG
>Locus:intergenic6374_1:4275982-4276129(+)
TTTTCCGGTCTTTGTCTTTCTCTCTATCCCGCTGGTACACAGGAGGGTTTCCCCCGACGTCAACACACCTCATTCGAGCACGTGGTGGAGGTTCCGGTTGGTGTTGATGCTTTAATTGTATGTCACCGACGTTTCTTCGCCAGTGTAA
>Locus:intergenic6782_2:4539692-4539731(+)
ATCATAATAAACATTAAGTTAACCATATCCATACAAAATA
>Locus:intergenic6782_1:4539757-4539829(+)
ATAAACAAAATCATTCATAAATTTACACATCACTTAAAATCTCCTGTTTCCGCACTTTTTTCTTTATTTTTTA
>Locus:intergenic6815_1:4558869-4558737(-)
CGCAGAGCCTTTTCCACACAGCGTAATTTTTCCGCTATGCAAAAAACGCATAGCCAGAAACATACTTGCATTTTCCCCATACCCACATGGCTGATAAGGTTTTTCAGTTCCAGGAATTTTCCTGGCTCAAGCA
>Locus:intergenic6909_1:4626671-4626596(-)
TTTTTCAAACCTTGTTTAATCTCGACAGCCTCTTCCAGAGAGGTTTTCAACTCATCAAAAAAACTCATTTTATACC
>Locus:intergenic6911_1:4628679-4628574(-)
GTTTACGCCACGTTACGGACACTTTTTTACTTTTACTGCGAGGGTGATCGACCGGCTGGGATTAGGCGGGGAAAAAGGCTACACTTCGCCTTTGAAAACTCATTAT
