# Supplementary material for: Common and phylogenetically widespread coding for peptides by bacterial small RNAs
Source: BMC Genomics. 2017 Jul 21;18:553. doi: 10.1186/s12864-017-3932-y (PMC5521070; doi:10.1186/s12864-017-3932-y)
Supplement: Supplementary file 6 — mock ORF sequences. (ZIP 3000 kb) [file 12864_2017_3932_MOESM6_ESM.zip › mocks/e_coli_k12mg1655.overlapping_antisense.srna_mocks.fa.txt]

>Locus:b0034_1:34316-34191(-)
ACATATCCTTCACACATACGAACTCCAGTTTCACAAATTAAAAGTCTGGCTATGACTCGTTTTGAAGCAATTAAACAAGGCCATATTAAAATTGTGGATATATCGATAGTATGCAACTTCACCGTC
>Locus:b0560_1:580097-579984(-)
GCACCGAAAATGTCAGCCAGCTGCTTTTTGTTGACTTCCATTGCACATTCCACGGACAAAAACAGAGAAAGGAAACGACAGAGGCCAAAAAGCTCGCTTTCAGCACCTGTCGTT
>Locus:b0584_1:609479-609559(+)
AGAAGTGGGTGTTTACGCTCATATACCACGTACGTCCCGGCTCGTTATAGGTATACGCCCCGGCACCGGCGATATAGTTGG
>Locus:b0606_1:638977-638867(-)
ATGTTTATCTCCTGGGCTTTAAACATCATCATGCAAGCGGCCTCTGCGGCTACCTGGATGCAGCTTGCATCATGGTGCGGGGAAGAAAATCGGGTGCCGCAGCACCCGAAG
>Locus:b0674_1:698381-698464(+)
ACGCCAAAAATTGAACACATAACCTTCTCCGTTAACCTGGTATTTGTTGCTTGTTGTGTTTGCTTGTTTAAAAAAATGCCGCAA
>Locus:b1168_1:1216570-1216442(-)
GGTATGAGTGTATTGCGCATTTGCTTGTCCCGGCCAAAGGGTTTAATACATGAAAATGCCATTCATTCGCTCGCGCTGGCATCTACAGAGAGCATGGTAGAGAGCATAAGAAATATCCACGCCGAAGAT
>Locus:b1218_1:1271746-1271657(-)
AAATCACGCGTTATCACCTTACACTTCCGCCACTGCATACTTCCCTGCGACAACTTTTTGGTGTCTTCCGGACATTTTTACTGCTCATTT
>Locus:b1297_1:1357433-1357561(+)
GACATCCGGGAAATGTCTGGATTACCAGCAAATGTCAGGCCTGGCTCCGCTCAGGCCGATGAAACAACCCCGCAAGGGGTATTACGCGTTTTTCAACATCCACTCAATTTCTGTTTCTGTGATGAGGCG
>Locus:b1448_1:1516854-1516943(+)
GCAAAACGGATGGACATGTCTGGCCTCAATAAAATAATGATGATGATGTTATCAATACTATCGAAAACAGCCCGAAGCAACGGATTCCTC
>Locus:b1453_1:1522475-1522552(+)
TGCCCGGCACGTAGCCGGGCAATTTTGCAATTAACTCGCCGTTTCAGGCTTAAACACAATTTCCTGTTTTTCTTCATC
>Locus:b1565_1:1644310-1644182(-)
AAAGTAAAGCTTGTTGACAGGGGTAAACGTTCGGCAATAATTTTCTGCCGCATGCGGGTGTTGCATAAAACGTGTTACGTTCCTTTATCGACAGGTCAGGTCACCGCTCACCCGCCGACGAGAAAGCAA
>Locus:b1617_1:1692285-1692323(+)
CATTGTTTGCCTCCCTGCTGCGGTTTTTCACCGAAGTTC
>Locus:b1695_1:1776402-1776331(-)
CAGTTTGTTAAGAAGCTGCGCCGCCTGCAGATTATTTGTTCTGATAGTCTTTCAGGATCTGCCGACCTGCTA
>Locus:b1715_1:1797124-1797273(+)
CTGCGACAATTACACCTGATGAGACAGGCTTTTTATTTTTCAAAACGCGCATACAAAAAAAGCCTCCACTGGGAGGCTTTCAGGCGCTGTTTTCCGTTTCTCTTCTCACGCGCTAGCCTCCTGGATTCAGGTGCTAAAGTAAAAAAAGAA
>Locus:b1888_1:1971386-1971418(+)
AGGCGGCGGTGTTCGCCATACGTTGTTCGCGGT
>Locus:b2068_1:2144717-2144755(+)
CATGCTTCGTCTGGTTGCCAGCCTTCCGTATACCAGATA
>Locus:b4498.1_1:2169732-2169815(+)
CTTCGCTCGAATGAATTCATCGTCATTTACCCATATTCAATTGTGGCTAGTGTAAACGAAGGGGGACCATTGGTGAATGATCTG
>Locus:b2161_1:2250918-2250992(+)
CAAGCTAAACCAATAAAGAACCCGGCAATGGTCGCACTCATCAAGTTGGAAAGCGTCGCCGCCGCCAGCGCCCGT
>Locus:b2170_1:2261886-2261776(-)
ATGCTGGTCGATCACTGGAAGAGGAAGACGCGGAGTTTACGCTGCTTGTCAGAAAATAAACAGACAGCGAAATCAAAAGCGCCACGAATAGTCAAAATGCCATTTCACTGT
>Locus:b2220_1:2321296-2321150(-)
TTTCTGCATAGCAAGTTTTGGTGTTATACATCCGCCGGATCGATACCGTATTCCTGGAGTTTATACATCAATGCACGGCGACTGATGCCCAGCATTAAAGCAGTGCGGGTTCGGTTTCCTTCTTGTTGTTCCAGCACTTCCATAATG
>Locus:b2237_1:2347475-2347558(+)
TACTTTGCTGAAACTGCCATACCCTATCGCCTGTCATTTTTATTAACGACAATGACTATAGGTGGTTACCTGAGGAAAATCTTA
>Locus:b2316_1:2430989-2431078(+)
AGAATAGCAAAAGGGCAGAGCCAGTGGCCCTGCCCTTATCAGTTATCAGGCCTCAGGTTCCTGATCCGGTACCGGGGGTACCACTACGCC
>Locus:b2428_1:2543835-2543722(-)
GCGGTGTTCGAGCCTTCAGTAATCATCTTTTCAAATTGCATCGGTGGTGACCTTACTATTTACGATCAAATAATTGCAGATGTATGGAATCATATATCCCGAATTGACAGGCTT
>Locus:b2521_1:2650532-2650452(-)
AACCATGTCGTGGACATAGGCATCTCCATTTTTGCCGGGGTTAGGCTAAATTGTCGGATGTTTAGTGAAAAGCGACAAGCA
>Locus:b2794_1:2923403-2923371(-)
CCGCAAGTGCCTGATGGTTTGCATAAGAAGACA
>Locus:b2805_1:2937499-2937392(-)
CGACGAATGGTTTCTTTACTGACCTTTAGCTGTTCAGAGAGAGCTTCCGTGGTCAGGCTGGTATGGTTCAGCAGCAGGTCGACTATCGCTTGCTGGCGTGCCGCTTTC
>Locus:b3127_1:3272910-3273002(+)
TCAACGGTGTCCAGAATCATTTTATTTACCTCGGGTACTTATGCTGATTTTTATTATTATGGGGAAGGTGTTATTTATGAGTTTCATTTATGC
>Locus:b3138_1:3282680-3282642(-)
GCGATTTTAGATTTAGTCAGGGATTTGTTCTTTTTGATC
>Locus:b3204_1:3344619-3344491(-)
GTTGTATCATTATTTGTCATAATTTCACCTAAGAACCTGCCCACTCAAACAGTGGAACAGGCTCGGAGCATTAACCGTACAAATGGCCCGTTGTGCCGCACAACAGACCGCCATGCACATGCTAATTGC
>Locus:b3230_1:3375749-3375865(+)
GTTTTTACGCTGATTCAGATTTTAGCTATAAAAAAACCCGCCGAAGCGGGTTTTTTCGAAAATTGTTTTCTGCCGGAGCAGAAGCCAATTAACGTTTGGAGAACTGCGGACGACGAC
>Locus:b3307_1:3444602-3444703(+)
TACCAGCTAGCCTTTTTCAGACCCGGGATTTCACCGCGCATAGCGGCTTCACGGACCTTAATACGGCTCAACCCGAACTTCCGCAGGAAACCATGCGGACGA
>Locus:b3349_1:3476503-3476583(+)
TCTTTTGCTACTTTCATGATATCTCCTGAGCATGGGAAGAATAGTGGCGCAGATTGTAGCGGAATTCTGCAGCCGTGTACT
>Locus:b3433_1:3572882-3572965(+)
ATAAAACCAACATTTTTCATAAGCGTTTTTTTCCTGCAAAGATGTGTGCTGTATAAATGTGCCGGTCTCCTCTTGGCACATCTT
>Locus:b3460_1:3597665-3597745(+)
TTACCCTTTATGTTCATCCTGAGAATCCCCATTCTTCTGGTTATTACGTGTGTTGTGATGTTGTTTTTCAGCACTTTATTT
>Locus:b3526_1:3677458-3677378(-)
GCAATCTTTTTGGACATAGTCGTGAACCTGATCTGTAAAAAATTAGCGTTAGTTTGCGCTGTGGTGGTTTGCTGGTCAACC
>Locus:b3803_1:3985909-3985944(+)
TATTCTCCTTGCGGCGCGGCTGCCGGAGTATCAGCT
>Locus:b3865_1:4048111-4048170(+)
CGGGCCGGATACGCCACATCCGGCACAAGCATTAAGGCAAGAAAATTATTCGCCGTCCTG
>Locus:b3890_1:4077811-4077665(-)
ATCACCTCATTCGATAAATCGAGTAAAATTCTGCCCATATCTATACCTGCCAGAGAGTTCATAAATATCTCGCCAATATCATTTTTGAATCTATGGAGAGAAAAGTACCCTTGCCGAATCTTTAAAGAAAGCTCATTTACGCATCAT
>Locus:b3894_1:4083808-4083954(+)
GCGCAGATCTTAAAGAACTGCCTTCTGCTGACCTGCATGGATTGCTCCTTGTTTCGACATTGTCACGTCCCATTTACATTCGCTTGCTGCGTGTGCAGGGAGTGGGAGTTATTTTTCTTTGCGGAAGGGGCCGCAAAGGTCCAGAAT
>Locus:b3931_1:4118401-4118442(+)
CAGCCCCATCAAACAATGATGAAAATGATTGAACGCGATTAT
>Locus:b4030_1:4238364-4238239(-)
CGAGAGAGTGACGTCATAGCAGTACCTCCTTCACAGTGGCGAGCTTCCTGTATAACGCAAAAATGTGACGGAGATCTATATTTTTTGTGTATGTTTTGTTCAACCTGGATTTGGAGCGCGCCTCCA
>Locus:b4078_1:4294395-4294499(+)
AGGCGTTTACCGCATCCGACATCAATGCCTGATGCGACGCTTGCCGCGTCTTATCAGGCCTATCTTAACCGTTGGTTAATTTTTCAAACTCTTCACACCCGGTAT
>Locus:b4162_1:4389661-4389629(-)
TCGATCCAAATCAGGTTGTTTTCATTGGCACTC
>Locus:b4371_1:4605704-4605796(+)
GCCGGGGTAAATGCAGACATGGAATGCTCCTCAATTGATACTGGCGGCGATTATAGCCATATGTTGGCGCGGTATCGACGAATTTGCTATATT
>Locus:b4393_1:4631150-4631046(-)
GCACGATGCCTGATGCGCCACGTCTTATCAGGCCTACAAAATCAATCGCTTTTCAGCAACACCTCTTCCAGCCACTGGCGCAGCTCGACGGGCGCGGCTTTCAGG
>Locus:b0034_1:34336-34317(-)
ACAAGTAGAGTGGTTTTTCA
>Locus:b0560_1:580117-580098(-)
TCTGAATGGTACGGATACTC
>Locus:b0584_1:609459-609478(+)
AACAATCTGACGTTAGCATC
>Locus:b0606_1:638997-638978(-)
TTTTCATATTTGTGTCGAGC
>Locus:b0674_1:698361-698380(+)
CGTCTGTTTTGATATCGAAT
>Locus:b1168_1:1216590-1216571(-)
AGCATATCGCAACGAGGATG
>Locus:b1218_1:1271766-1271747(-)
TACAATCGGCATTCATCAAG
>Locus:b1297_1:1357413-1357432(+)
CCGCCCGCGCTCCATAACGC
>Locus:b1448_1:1516834-1516853(+)
CAGCACAGTCGGCTTTGCGG
>Locus:b1453_1:1522455-1522474(+)
TTTCGTCAGTAATCTGAATT
>Locus:b1565_1:1644330-1644311(-)
CGCGGGCTGGCGCGCCTCAG
>Locus:b1617_1:1692265-1692284(+)
CGCCAGGAGAGTTGTTGATT
>Locus:b1695_1:1776422-1776403(-)
GTTGGATAAATCTGGCGGCG
>Locus:b1715_1:1797104-1797123(+)
GCTGGCCGTGTCCAGTCTGG
>Locus:b1888_1:1971366-1971385(+)
TGTTACCTTTTTACTCATTC
>Locus:b2068_1:2144697-2144716(+)
CCGCATCCGGCGACCAACGT
>Locus:b4498.1_1:2169712-2169731(+)
CTAATTGGATGATCTTATTC
>Locus:b2161_1:2250898-2250917(+)
GCGCATCAGGCAATGACACT
>Locus:b2170_1:2261906-2261887(-)
AGACTGCGGGGGAGTTATGC
>Locus:b2220_1:2321316-2321297(-)
AAAATTGCGCACTGTGCAAA
>Locus:b2237_1:2347455-2347474(+)
ACCAGTGATTAAATTCGTCG
>Locus:b2316_1:2430969-2430988(+)
TCCGCTGATTCGTTACGGTG
>Locus:b2428_1:2543855-2543836(-)
CGCGGTCAATTTCAGCCGAG
>Locus:b2521_1:2650552-2650533(-)
CGAGCCAGTCGGCTCCTACA
>Locus:b2794_1:2923423-2923404(-)
TGATTTTCCAAGAGTCAGGC
>Locus:b2805_1:2937519-2937500(-)
TCTGTAATTCATTGAGATCG
>Locus:b3127_1:3272890-3272909(+)
GCACGCCTTTCTTTTTTTCG
>Locus:b3138_1:3282700-3282681(-)
TACCTCAAACCAATATTAAG
>Locus:b3204_1:3344639-3344620(-)
GAACACTGCTAAGCTGTAGA
>Locus:b3230_1:3375729-3375748(+)
CAGCAAAAAGCAACTTTCCA
>Locus:b3307_1:3444582-3444601(+)
GTGATTCAATTGGTGACAAT
>Locus:b3349_1:3476483-3476502(+)
AGGCCAGGCTGACCACCAGG
>Locus:b3433_1:3572862-3572881(+)
CGACCATACCGCGCCAGCCG
>Locus:b3460_1:3597645-3597664(+)
TACATCCTGCCAGTAACGCT
>Locus:b3526_1:3677478-3677459(-)
TCATGCATTCGCCAATCACG
>Locus:b3803_1:3985889-3985908(+)
AATAACACTTTTAGCATGGT
>Locus:b3865_1:4048091-4048110(+)
ATTGTAATCTATTGAATTTA
>Locus:b3890_1:4077831-4077812(-)
CGAGATCATCAAGTTGCTTA
>Locus:b3894_1:4083788-4083807(+)
TGGTGCCTGCCATACCGCCA
>Locus:b3931_1:4118381-4118400(+)
CCAATAAAAATGGGGCCTTT
>Locus:b4030_1:4238384-4238365(-)
AGATAAACTCCACGCGCGGA
>Locus:b4078_1:4294375-4294394(+)
GTGATTTTGTAGGTCGGATA
>Locus:b4162_1:4389681-4389662(-)
CCAGACCGGTCATCTCAAGA
>Locus:b4371_1:4605684-4605703(+)
GACGCAGCAAGACTTCACTT
>Locus:b4393_1:4631170-4631151(-)
CGCCGCATCCGGCATTCGGT
>Locus:b0134_1:149585-149665(+)
ATGGTGGTCGGTTTCATAACGTATCCTGATAAATTGATGTTGTGCTGTCTGGCATTTTATCAGTCACATTGGTGGGGGCAA
>Locus:b0396_1:411686-411778(+)
GATAAAATGACTTTTTTCATACCACCATCACAACCACCAGAACGGCTACCAATCACCGTAGCCAATAAAGTGATAGCTTGCAGGATAACGACC
>Locus:b0412_1:432056-432184(+)
CGAAAAACGTTAGTATTCATAGGTCGTCCCTTTCTCGTCGCAATTAGCCTAATGGTAGAGGGTAAAAGCAGCGAAAGCATCGATCCTTTATCTCAAAAGCGTTGCGCCTTTGTTGTATCGTCAGTTCAG
>Locus:b0493_1:517565-517603(+)
CACCCCTGCAATATTTTGTCCATCACGCGCCCCGGCAGC
>Locus:b0606_1:638995-638867(-)
TTCATATTTGTGTCGAGCATGTTTATCTCCTGGGCTTTAAACATCATCATGCAAGCGGCCTCTGCGGCTACCTGGATGCAGCTTGCATCATGGTGCGGGGAAGAAAATCGGGTGCCGCAGCACCCGAAG
>Locus:b4581.0_1:657270-657190(-)
CCTGCGGCAACCAGCATTGCCACCTCCTGTCAGAGTCGTAAAATTCGCCAACGACGATTATTCGGCGTTACACTTATCACT
>Locus:b0642_1:673990-674070(+)
CGGTATTGCTCTTGCATGGCAGCCAGTGGTCCTGTTTTCAATACGGCTACAAATGTAGCGTTGAGGTGGTTTTTCAGATCC
>Locus:b0716_1:747018-747167(+)
TTGGTGTATCGATACAGCATAAAGAAAGCTGGGCCAGGAAAAAATAACAGCAATCAAGGAAAAGGGGAAAATCAGCAATTTTCTGAAAGAGATGCCCTTTCCGGCGGCAAAGGGCATCATGGTAAATCAGTTATAGTTAATCTTAAAAAG
>Locus:b0962_1:1023733-1023695(-)
GTGCCAGACGTTTTCCAAGCGTTGTCGCTTTCAGTTCCA
>Locus:b1115_1:1174351-1174497(+)
CCTTTGATCTGGTTAATCCATAGCTCTTTTTGTTTCATCAGGACAACACGCTCTTTTTTAATTTACATGCGGTTGATCCTGCGGGTTATGACCCGAGGTGTAATGGGTATCTGTCTGTATTGGATGATTTTTCAGATTAAGATCAGG
>Locus:b4423_1:1269416-1269505(+)
TCGGGCGCATATTGCCATCACGGCAGCCTGACGCCCGTTTTCACCTTACTTCCGGTTACGCCACCAGCTGACAATCGCTGCGGTAATAAT
>Locus:b1562_1:1643105-1643146(+)
ATCAGAGGTGGCGAGGGATTTCTCCCCCGCCGGGTCTCTTAC
>Locus:b1570_1:1646377-1646339(-)
TCATTGATGATGTTATCTTTTATTTGTCCGCTGACGGGC
>Locus:b1612_1:1684756-1684791(+)
TATTTCACACAGCGGGTGCATTGTGTGAGTTGTATC
>Locus:b1637_1:1713927-1713986(+)
AAACCAGGGGGAGTGATTTCTCACTCCCCCTTTCCACTTAATGCATTATTTCCAGCAAAT
>Locus:b1808_1:1891243-1891368(+)
GCAAAATCGTCCGTCACACTACCCCCTGTTGATTTGAACAGGGATTATGTCAGGATGAGGGCGCTTTCGCCAGTTGAAGTGGTGACGGCGACCTCACATTGTGGCAGTCTTTGCAGCACGAAAATG
>Locus:b1953_1:2023267-2023190(-)
CCTCAGGGTCGGGATTTTTTTATTGTGCATTCAACGATTCACTTCAGAGACGCTGAAGTCATGAATATCCAGTTCGAA
>Locus:b4498.1_1:2169735-2169824(+)
CGCTCGAATGAATTCATCGTCATTTACCCATATTCAATTGTGGCTAGTGTAAACGAAGGGGGACCATTGGTGAATGATCTGTTTTGCACA
>Locus:b2395_1:2515817-2515963(+)
ATCTTGATATTTTTTATCAGGTTATGCTCCACAAACATGAGTACACTACTCTCACTGATCGGGGTTTTCAGGCACACAAATAATAAGTTTATTCGCATCGCGAAGCAAACAGGGGGCCAGCCTGTTGCCGATTTTTCATCCAATGAT
>Locus:b2429_1:2544777-2544697(-)
TTACCACAACTGGCGATATTTCCCGGTCCGCCGACACGGGTAAGAATGGTGTTCAGAAGTTCACTGCTGATCTCTTTGGCC
>Locus:b2449_1:2562417-2562271(-)
TGTTTAGTTGTTGCTATTCGCAATCAATTACGTTTTTCAAATACTCTACCTACCAAAACAAAGCCGTTGTTTTCTGCTACGTTGGCGCATTCTCTGACCGCTGCCGCTTTAAGTTTGAACTCAGTTTCATTGCTGAAATGGTATTTT
>Locus:b2632_1:2765748-2765668(-)
ACTTCAAAATTTTTCATCACCACTCCTCTGAAAAGTAAAACAAAAACGGCAGAACCGCGAGGTTCTGCCGTTCATCGGATT
>Locus:b2648_1:2781307-2781390(+)
CCGGACCTCCTGCCACGGTTTTACGTTGAAGTGGTAACCCTGAGCACGCAGTTCTTCAGTCAGGCGTGGTGCACCGTAACGCTG
>Locus:b2737_1:2861554-2861483(-)
AGGGCGAGTGAGACAGGCTTATCCAGTGCGTTTACCCACGGCACGCCGGGGAAATGGTTGGGCCAATATGAA
>Locus:b2921_1:3065179-3065268(+)
GAAATAAAAATGTCCATCCCCCTCCCCCGCATCCTTGTCCGCTTAACCGTTTCAGTCAGCCTATCCTTGATGAAACCGCGAGCAAAGATA
>Locus:b2950_1:3092124-3092156(+)
ACAAACGCCCTTCCCCCACCCGGTGCTGATAAC
>Locus:b3020_1:3165721-3165804(+)
AATAAATTTCGCGTATACATGGTATTCCTTACCGGAGAAATTATAAGCCCAACAACAATACGCCTGTGGCATTGTTCGCTCAAA
>Locus:b3067_1:3211070-3210960(-)
ATAAGACGGTATCCACACTTATTTCATGAGGTTGGTGTTGGGCGATTGACCCGATGTCCTTCAGCCGTTAACGCTGAAATCCAACGGTTGTTTACCGCCAACGATAATTAC
>Locus:b3072_1:3215490-3215606(+)
TACACCCGCTACACACCCCGCAGGCCTGATAAGATGCGCCAGCATCGCATCAGGCATTGTGCTCCAACCGCCGGATCCGGCATACCGATTAATGCAGTACCGTCACCGCGTCTTCCA
>Locus:b3078_1:3225753-3225649(-)
AAACTATTTTCCCTCTCCTCATCCAGGAAGAGGGAAAATGCCTGCTCATTTTTTATTATTCTGCTTAATCAACATTGCTGGCTGGCGTCGCTTCAATATGGCGCT
>Locus:b3185_1:3330800-3330928(+)
CATGCGCATTTTTACCGGTTATCGAATGTAAAAAGCCCCGCAACGTGTTGCGGGGCTTTCATCCGTTACCGGGACGCGAAAAACTTATTCAGCTTCGATGCTGATAAATTTACGGTTTTTCGGGCCTTT
>Locus:b3309_1:3445476-3445577(+)
TACTTGATAGTTTCGCTGTTAGACTTGAAGAAACGGACTTTTTTACCGTCTTCGAATCTAAAGCCTACACGGTCAGCCTTGCCGGTTGCCGCATTGAAGATT
>Locus:b3342_1:3472119-3472247(+)
TTAATTCAGGATTGTCCAAAACTCTACGAGTTTAGTTTGACATTTAAGTTAAAACGTTTGGCCTTACTTAACGGAGAACCATTAAGCCTTAGGACGCTTCACGCCATACTTGGAACGAGCCTGCTTACG
>Locus:b3418_1:3551147-3551034(-)
TCGAGTCGAACCGGACGACTTAGTTTTGACGGAATCAGCATAGTTAATCACTTCACTGTGGAAAATGAGGAAATATTATTTTTTTTGCGCTTCGTAATTAATGGTTATAAGGTC
>Locus:b3472_1:3607997-3607914(-)
TATTTAACCAGATTGCGCATTGACTTCTTCCTTTCGATAAACGGCCATAACGGCTCATTCATCCATCTTATCACAACTCTGATA
>Locus:b3517_1:3665563-3665676(+)
AGTAGTTCTGAGCGGAAATCCGTTAACAGCTTCTGGTCCATTTCGAACTCCTTAAATTTATTTGAAGGCAATAAAAAAGTAGGATTTATCCGCAATGGAAGCAAGGCATTACAG
>Locus:b3520_1:3669316-3669390(+)
CAGGAGGAGATATTTAACATCATTGCCGCCTGGGTGCGATTTTTCACTTCCAGACGGCGATACAGGGATTCCAGA
>Locus:b3647_1:3819174-3819257(+)
ATCGCCATCCATACTTTCATCATCACCTCCGCTGTAGATAGTCAGGCAGATATACAACGTGATGAAAGCAAAGCCGAGTGGCAA
>Locus:b3672_1:3850995-3851120(+)
AGCATGGAAGTAGTCATTGGGGACCTTGTTGGTTTTGTGTTTAACAATATTTATACAAGCACAGCTTTACAGGGGAGACAATGGAAAATTTTTCAGCAAGGGAAAATTGAGGGGTTGATCACGTTT
>Locus:b3752_1:3935336-3935244(-)
AGGCTGCCTGCGTTTTGCATATTCGGGATGTCCATAAAATGCGCCACCGTGTTAGGGTGGCGCGTGCCCTGCTTTTCTTTATATTACACGTTC
>Locus:b3889_1:4077353-4077321(-)
CCTCTTCTGATAAATGAAGAAAAACCGTATTCA
>Locus:b4036_1:4246028-4245996(-)
ACCGCCAGAGGAAGTTTGCGCAGAGTAATCATC
>Locus:b4096_1:4315917-4316027(+)
ATTTTTCGCCTCGTGGTTCGGGTGTCGGATGCGACGCTGACGCGTCTTATCCGACCTACGGGGAGCGCATTTGTAGGCCGGATAAGGCGTTTACGCCGCATCCGGCACCGG
>Locus:b4135_1:4360715-4360819(+)
TGCTTAAGATTGCGGCAAATCGCTTCTTTTCTGTGTTTCTGTCAGGTCAATGCACCACCCTGGCGGCAGCGGGCGAAGCGCAGGATATCTTCCGCCAGCCGATGT
>Locus:b0134_1:149565-149584(+)
TGTACTTCTGCAGTAAGGAG
>Locus:b0396_1:411666-411685(+)
CAAACGTGCCCAGAGCCAAA
>Locus:b0412_1:432036-432055(+)
GGCTTCCCAGCAGGAGCAGT
>Locus:b0493_1:517545-517564(+)
CTTAAGCGCGCGCTTCAACT
>Locus:b0606_1:639015-638996(-)
GGTAAGCCTTGAGTTGAGTT
>Locus:b4581.0_1:657290-657271(-)
CAGATGTAACAGCAAACTGT
>Locus:b0642_1:673970-673989(+)
TGGATTCTATCTCTTCCGGG
>Locus:b0716_1:746998-747017(+)
GCTCCCTCATTATTTTCTCT
>Locus:b0962_1:1023753-1023734(-)
CGCCCGATCGTAAGGGTGCT
>Locus:b1115_1:1174331-1174350(+)
CCACCAGACAAATACATAAC
>Locus:b4423_1:1269396-1269415(+)
TGTTACCCCTGCGGCCGGTT
>Locus:b1562_1:1643085-1643104(+)
GCGTTGAGGATGCCTGCCAC
>Locus:b1570_1:1646397-1646378(-)
TTGATGTGGTAAAAGATAAC
>Locus:b1612_1:1684736-1684755(+)
CCCCGAAGGGCGGCTCTGTT
>Locus:b1637_1:1713907-1713926(+)
TCATCATGTTCCCTGTATAA
>Locus:b1808_1:1891223-1891242(+)
TCGCCAGCTGACCGTCTGGT
>Locus:b1953_1:2023287-2023268(-)
AGCAAGTTTCATCCCGACCC
>Locus:b4498.1_1:2169715-2169734(+)
ATTGGATGATCTTATTCCTT
>Locus:b2395_1:2515797-2515816(+)
GCGTAAACGCTAGTGTGAAT
>Locus:b2429_1:2544797-2544778(-)
GACGCAGGCGCGTCATACAG
>Locus:b2449_1:2562437-2562418(-)
GAGGGGCCGGGTGTATTGGT
>Locus:b2632_1:2765768-2765749(-)
AGTTCTGTAGTGGCTGCAGA
>Locus:b2648_1:2781287-2781306(+)
TCCTGACCAGTTTTTTCAGT
>Locus:b2737_1:2861574-2861555(-)
CACCGAAGTTGCCAGATTTA
>Locus:b2921_1:3065159-3065178(+)
TGAAATTGCGCATCTTTTTC
>Locus:b2950_1:3092104-3092123(+)
GCATCGGGCATGGCAACGTC
>Locus:b3020_1:3165701-3165720(+)
TTACCAGGCTGACCAGCCAT
>Locus:b3067_1:3211090-3211071(-)
GTGACTGCGGGTTTTGCTCC
>Locus:b3072_1:3215470-3215489(+)
TTGACGCGCCTTATCCGGCC
>Locus:b3078_1:3225773-3225754(-)
TTATAAAAATATAAAGGCAG
>Locus:b3185_1:3330780-3330799(+)
TTTGCGGATTAACGTCGCAC
>Locus:b3309_1:3445456-3445475(+)
GCCATCGTACTACTCCAAAT
>Locus:b3342_1:3472099-3472118(+)
GGCATGGAAATACTCCGTTG
>Locus:b3418_1:3551167-3551148(-)
GCTCACGAACCACGGTATGG
>Locus:b3472_1:3608017-3607998(-)
CCAGCAGGCCAATTCCGACA
>Locus:b3517_1:3665543-3665562(+)
TTGCGCCAAAACGTGAATCG
>Locus:b3520_1:3669296-3669315(+)
GGCTGTAAAATTATCCTCTT
>Locus:b3647_1:3819154-3819173(+)
AGCACAAGATACCTATTAAT
>Locus:b3672_1:3850975-3850994(+)
TTGGTAGTAGTTTTGCGTTG
>Locus:b3752_1:3935356-3935337(-)
TAATGCTGCCAAGAACAACG
>Locus:b3889_1:4077373-4077354(-)
CTTGTTCAGCCGTTTAATTG
>Locus:b4036_1:4246048-4246029(-)
TTACGCCCGCTGCGACGGCA
>Locus:b4096_1:4315897-4315916(+)
TGACGTTTTGTACGTTAATC
>Locus:b4135_1:4360695-4360714(+)
TTCAGTAAAAGCGATTCAAC
>Locus:b0014_1:14160-14032(-)
AAATTGCCCCTAGATGAATGCACGGGCGGAGAGGAAATTCCCCTTCGCCCGTGTCAGTATAATTACCCGTTTATAGGGCGATTATTTTTTGTCTTTGACTTCTTCAAATTCAGCGTCGACAACATCGTC
>Locus:b0045_1:47150-47112(-)
AATCTGAACAATTTACCCCATTCTCTGCCCGCGGATCGT
>Locus:b0064_1:70403-70278(-)
TTTTGCGCTTCAGCCATACTTTTCATACTCCCACCATTCAGAGAAGAAACCAATTGTCCATATTGCATCAGACATTGCCGTCACTGCGTCTTTTACTGGCTCTTCTCGCTAACCCAACCGGTAACC
>Locus:b0164_1:184212-184271(+)
AAATCAAAAAATTACCTGCTTTATTCTGGTGATAAAATTCACGATCTACACCAGTTCCAG
>Locus:b0273_1:288495-288572(+)
GGTGAGGGCACCAACGCGCAGCGGACCCAATCACTCCCCAAGCGTTGCCATCATCACCGCCTTAATCGTATGCATCCG
>Locus:b0298_1:314624-314517(-)
CGGGCTGCGGCAGTAACACCGATGCGTTCAGCAAGCTTCAGGGCTTCACTGCGAAATTCAGGCGAATGCTGTTTACGGGGTTTTTTACTGGTTGATACTGTTTTTGTC
>Locus:b0409_1:428768-428730(-)
GGCCGTGGTTTAGTTGTTCAACAGTATATTCCTGTGCCA
>Locus:b0565_1:584840-584920(+)
AGAAGTTTCGCCCGCATAAAAGTTCTCCATTCAATCGTTTTAATGATTGAATATGTATTTTTTATATCTAACTTAATGAGT
>Locus:b0598_1:629136-629053(-)
TATTTCCCTGATTTGTTCATAGTTGTTATCCGTGTGCGTGTCCATAGAGATGTTACATTTTGTTTCTATAACATCTTTGTACAA
>Locus:b0845_1:885355-885393(+)
CAACTATTCTCCATCGCCGTCTGCGTTTTGGTATCGGGT
>Locus:b4592_1:1039701-1039669(-)
ACAAAATGCCGACGAACCAAAGTAAATACCACA
>Locus:b1004_1:1066912-1066995(+)
AGCACCAGAACTTTAGCCATTTCTAACCACTCCTCGTGTTATCTCTATTCCGTAGCGATTCGCTACCACTTATTTAAAGATAAG
>Locus:b1025_1:1093498-1093394(-)
GGCCTGTGTCCATATTACGTGGGTAGGATCAAAATGCCGCTTTATGGTGACTCACAAAAATTCACCACATCCCTCACAACCACCTTATTACGCCCGGTCTCTTTC
>Locus:b1094_1:1150839-1150729(-)
ATACTCTTAAATTTCCTATCAAAACTCGCTTTCGCGATGGTTTTCGTAGTGTATAAAATGTTGAAAAATTTGCAACTAAATCCCGGCAGGTCTTACCACGATTTTACGTTA
>Locus:b1205_1:1258030-1257950(-)
GCGTTTTTGCGTTTCATATGTCACCTCCGGAACTTTCTGGGTTGTAACAGGGAATACCCCTCTTCCTTATGTGTAAAGTAT
>Locus:b1243_1:1299288-1299208(-)
TCAGCTGCCAGCGCGACATTCCCTGCCATTAGCGCAGCCAGAACGCCAGCTGCTACTAAACTTCTCTTGGTGATGTTGGTC
>Locus:b4525_1:1388623-1388772(+)
GATCGTCTCTGGTTCAGGAAGTATTACAGGCAGTGTTGTGCAAATTTTGCGGATTATCAAATCCTTTTCTTCAACGCTATGTCATCGATCTTGTATCACTTTTTTGCCGGAAGTTGTTTGCATTTTATTAGTTGGATAGGGTTTGTGGAT
>Locus:b1339_1:1403761-1403645(-)
GACAATGCCGGATTTAAGACGCGGATGCACTGCTGTGTGTACTGTAGAGTCTGGCGGATGTCGACAGACTCTATTTTTTTATGCAGTTTTAACTTTGCAGATAGCCGCATTCTCGCC
>Locus:b1446_1:1515706-1515674(-)
TCCACGCGCGCGATGACTTCATCCAGATGCGAC
>Locus:b1480_1:1553852-1553884(+)
ACTTTTCAGCGGGGCGTTTTCTGCCGGTTGGGT
>Locus:b1527_1:1613803-1613714(-)
CTTACTGGCGTAACCATATTTGCCCCATATAGTCATAAGTCATCGGAACATCACTATATAGAGCATATTAACCGCAAGAACTATCAAAAA
>Locus:b1829_1:1910581-1910664(+)
AAGAGCGCGATTCGCATCATAATTTTCTTTTTACCTCAGTTTAACAAAACGCAATATGCGATACCCACATCGTATGGGTTACGC
>Locus:b1886_1:1970696-1970779(+)
ACGCGGATACGGTTAATCATAAGGCACCTTCCTGAAAACAAGTTGATCTCGTTATCGGCAAGGAGGGGGGAAACTTTATTGCTG
>Locus:b4497_1:2051336-2051416(+)
AATGATGCTAAAAACATACCTAACCTCGCCTCCCTACTGGTTATAATGCAATGCAGTCTATCAGACTCATCAGGGTGCCAT
>Locus:b2011_1:2080796-2080707(-)
TTACCGTCATTCATCATTAGGTTAAATCCGTTATTTCTGCTGTCTGCCAGAGTATCAAATATCACCGTGCTAATCAGCTTTAGCGCCACA
>Locus:b2170_1:2261922-2261776(-)
AACGATTTCGCGCTGGAGACTGCGGGGGAGTTATGCATGCTGGTCGATCACTGGAAGAGGAAGACGCGGAGTTTACGCTGCTTGTCAGAAAATAAACAGACAGCGAAATCAAAAGCGCCACGAATAGTCAAAATGCCATTTCACTGT
>Locus:b2311_1:2426629-2426721(+)
CCTACAATGAGTCGTTTCATAAATAGTTGCCCTGTCAGACTTGCAGGCAGACTTTGCAGGATTTCGGCGGGAGTTGCAAGTCAGGGTGCCAGA
>Locus:b2386_1:2504670-2504744(+)
TACAGGCTATCGATTAACAATTTGCCTTTACGGAACATCATCAGACGCAGGAACACCACCATCAGCGCAGTTATG
>Locus:b2412_1:2529239-2529319(+)
CGCAAATCCTGCATCATTATATTCTCTGTTGTTCTAACACCTTGCCACCACGGCAAACATTTACTCACTAAGAGTATTTGC
>Locus:b2448_1:2561633-2561505(-)
ATTGCGATTAAAAGTTTCATGGCGTCCTCCTTCACAGTTCAATACAGCAAACCAACATTACCATCACCAGTAAAGCCACTTCCCACCGTTTCATTTTTACCTCCCATCTTTATTTTGTTGTTGGGAACT
>Locus:b2576_1:2712316-2712212(-)
AGCGCATCAGGCAGTTTTGCGTTTGCCAGCACTTTTAATACCAGGCTTAAACCTGGCATTGAGATTACTCTTCTGTCGTTTGCGGTGGCACGCCCGTTCCGCTTG
>Locus:b2642_1:2771380-2771267(-)
AATATCTTTCTTACAATTTCTCTTTCTGATACAAAAGCCATAGCAAATCCATGTATAAAGCCTTTAAGGTTGATTTTTAATCATACGCAACAAATCATCGACTTTCTAGCAACC
>Locus:b2648_1:2781286-2781399(+)
GTCCTGACCAGTTTTTTCAGTCCGGACCTCCTGCCACGGTTTTACGTTGAAGTGGTAACCCTGAGCACGCAGTTCTTCAGTCAGGCGTGGTGCACCGTAACGCTGTTATTGCTG
>Locus:b2777_1:2902770-2902871(+)
CAGGCAATATTTAGATATTTATGTGTTTGCATCGACAAACGCCAATTACGCGCAATGCAGGTTTCAATGCACAAACGTGTGGCATCATCCTTTTGGCTAATC
>Locus:b2946_1:3089192-3089157(-)
TCAGTGGTTCAGGATGATAAATGCGGGGGATACGCA
>Locus:b3081_1:3231750-3231661(-)
ACGCGACGTGCCGGATGCGTTGCATCCGGCGCTTCAAATAACGATTTAAATCTCCAGCGCCAGCCGTGTTCCCTGGGCAATTGCCCGTCG
>Locus:b3265_1:3411923-3411777(-)
AAGGAGGGCAGGAGGAAAAACCTGGCATGTTTCGTCATTACTATTCCTCAAAAAACCAAAAGCGCGTTATTTACCCAAAAAGGCAACGCGTTAACTCGCAGAAAGAAAAATACAGTTCGCTATCCTACAAATTATCATTCGTCGATG
>Locus:b3519_1:3667616-3667506(-)
ATAAGGATCCAACCTCCGAAATTCGTCGCTAATTATCGGCTTTTCTTTAAGGGTAGTCATTCGCTCCGCCTGGTGGGCGACAAAGCGTGCGGTGGATCACGTTTATTAACC
>Locus:b3546_1:3708482-3708607(+)
GATTTGATGTATCTCATGCAAACAAACCCTGGACAAACAGGTGATAACACCCTGCTTAGTGGCTTTTCAGGCCCGGCAGGGAAAAAGTGCGGAGGTAGTCAGATAAGTAAAATCTACACGCGCGAA
>Locus:b3666_1:3843768-3843839(+)
CGTCATGCCGGGCAAAAGTCACCAGTTACGTTTATGCCACTGTCAACTGCTGAATTTTTTTCTCGCGGCGGA
>Locus:b3729_1:3911672-3911800(+)
GCGCCAACAATTCCACACATAGTTTTTGATTCCGATTTATATCGTTGTCGGTCAACCTGTATGCCCGTTTTTTCGGGCGCCCCGAGCCTTGTAGAGAGTGGGGTTATTTTTATAGTTACTGCTTGTGGG
>Locus:b3870_1:4054564-4054692(+)
TGCGTCGCATCCGGCGTGATGTGCTTGCCACCGATCCCAGGCCTGCCAGAGACAGGCGAAAAGTTTCCACGGCAACTAAAACACTTAGACGCTGTAGTACAGCTCAAACTCTACCGGATGCGGAGTCAT
>Locus:b4030_1:4238796-4238755(-)
CTGTCCAGCACGCCGCGCCATTTCGGCGTGCTGACTTTTTAC
>Locus:b4362_1:4599521-4599613(+)
GTCAAAACTCTGGAAGACATACTGTTTCTCAAATATGGAACGATGAACGAGAAGGGAGATAACTTTTATAGTAACACACGGAGGAGAGGAGGC
>Locus:b4393_1:4631132-4630986(-)
CACGTCTTATCAGGCCTACAAAATCAATCGCTTTTCAGCAACACCTCTTCCAGCCACTGGCGCAGCTCGACGGGCGCGGCTTTCAGGCTGTTAGATCCACGCGTAATCGTCGCGATGCCTGCGCCGAGTTCATTTTTTAACTCACGC
>Locus:b0014_1:14180-14161(-)
CTTGCTTAGCCATCTTTTTT
>Locus:b0045_1:47170-47151(-)
ATTGATTCAGAAAAGAGAGA
>Locus:b0064_1:70423-70404(-)
ATCCCGGCAGCAGGGGATCA
>Locus:b0164_1:184192-184211(+)
AGACTTCTATCATGGCGTAA
>Locus:b0273_1:288475-288494(+)
TCCCTGTGGGAGAGGGCCGG
>Locus:b0298_1:314644-314625(-)
ATTCATACAGGCTGAGTTCA
>Locus:b0409_1:428788-428769(-)
CATAAAGTCATAGACTTTAC
>Locus:b0565_1:584820-584839(+)
GGGTTGTCAGGACTATTCCC
>Locus:b0598_1:629156-629137(-)
AGAGCACTGTCCAGACGAGG
>Locus:b0845_1:885335-885354(+)
GCAATTAATTTAATGCTCAT
>Locus:b4592_1:1039721-1039702(-)
GGTGGAGAGCGAACACATCA
>Locus:b1004_1:1066892-1066911(+)
GTCCGTACATGGAATAATAA
>Locus:b1025_1:1093518-1093499(-)
GAAAACAAGAACCTCGCTTA
>Locus:b1094_1:1150859-1150840(-)
CGCGTTCTTCGATAGTGCTC
>Locus:b1205_1:1258050-1258031(-)
GCACGTTACCGAGTAACGAA
>Locus:b1243_1:1299308-1299289(-)
GTGTGACGCCTGCGGGTACA
>Locus:b4525_1:1388603-1388622(+)
CGTGGGCGGGTTACGGTCAT
>Locus:b1339_1:1403781-1403762(-)
ACAGTCACCGGCGCAGAGGA
>Locus:b1446_1:1515726-1515707(-)
CGCTCTCTTCAATCGCGGCA
>Locus:b1480_1:1553832-1553851(+)
AGGACTGATGGTTATGAATT
>Locus:b1527_1:1613823-1613804(-)
GAGATATGTAATTGCTGATG
>Locus:b1829_1:1910561-1910580(+)
CGGCCAGGTTCGTTAGCAGG
>Locus:b1886_1:1970676-1970695(+)
CCATTACCAACAGCGTGACT
>Locus:b4497_1:2051316-2051335(+)
TAAATGCAATACGTCTCAAC
>Locus:b2011_1:2080816-2080797(-)
ACAAAAAGGTAGATTGTTGC
>Locus:b2170_1:2261942-2261923(-)
ACGCCGTCGAGGTCAGGTCA
>Locus:b2311_1:2426609-2426628(+)
CGCCGCTGGCACCGCTGATG
>Locus:b2386_1:2504650-2504669(+)
GTCATCTGGATTTTCCTTCT
>Locus:b2412_1:2529219-2529238(+)
CAACAATGATTAATATCAGA
>Locus:b2448_1:2561653-2561634(-)
CAGTCAGCACCATCAGGATG
>Locus:b2576_1:2712336-2712317(-)
CACGTAGGCCTGATAAGCGT
>Locus:b2642_1:2771400-2771381(-)
TAAAGTCAATTTTTTTGCTA
>Locus:b2648_1:2781266-2781285(+)
GTGCGTTCCCTGCCGATGAT
>Locus:b2777_1:2902750-2902769(+)
AACGCTTATAAATGTTTAAT
>Locus:b2946_1:3089212-3089193(-)
CGCGATGTGAGAATGGCTGG
>Locus:b3081_1:3231770-3231751(-)
CCCGCCTTGTTTATTGATTA
>Locus:b3265_1:3411943-3411924(-)
AAGCCGCGGAGATCAGAATA
>Locus:b3519_1:3667636-3667617(-)
TTTGAATTTTCTGATTGAGC
>Locus:b3546_1:3708462-3708481(+)
TCAGCTTCTGCTGTGTAATC
>Locus:b3666_1:3843748-3843767(+)
GAATAATAAAAAAAGCCCGG
>Locus:b3729_1:3911652-3911671(+)
CTACATCACGTTGCGCGATC
>Locus:b3870_1:4054544-4054563(+)
TAGGCCGGATAAGACGCATT
>Locus:b4030_1:4238816-4238797(-)
ACTGCTACGCTGTAATCTTC
>Locus:b4362_1:4599501-4599520(+)
CAATACCAACGACGTCCGGG
>Locus:b4393_1:4631152-4631133(-)
GTGCACGATGCCTGATGCGC
>Locus:b0098_1:111007-110861(-)
CCTTTTACTTCAACAGTTAGCTTTTATTGCAGGCGGCCATGGCACTGCTTGTATTTTTTACCAGAACCGCACGGGCAAGGATCGTTACGTCCTACTTTGCGCTCTCCGGTTTGCGCCGCCAGTGCAGCTGCGGCTGCAGAGTCGTCA
>Locus:b0125_1:141997-141920(-)
CCGGATGCAACACATCCGGCAACTTCACACTTACTCGTCCAGCAGAATCACTTTGCCGATATACGGCAGATGACGGTA
>Locus:b0148_1:162145-162032(-)
AGTAATTCAGGTAAGACGGCAGCAACGGGCAACGACGACACAAAACGCTCCAGAGGGTTAACATTCTTCGCGCCACATTGTAGCATCGCGGTAATTCATAACCGAGTGCCTCAC
>Locus:b0154_1:173521-173649(+)
CGCGTCTTATCGGGCCTACAAACGGCCCCGAATCGTAGGTCGGATAAGGCGTTCACGCCGCATCCGACAAACCATGCTGGATCACAACTTCGCAAACACCCGACGTGCAGCATCGATGGTGTTATTGAT
>Locus:b0248_1:264411-264494(+)
TGCTGCGTCTGTGTTGTCATGGGTATGTCTCCGTCAATAAAAACGCCAGCGGCGATGGCTGGCGTATGGGGATATAAAGTGTGT
>Locus:b0377_1:397095-397057(-)
TACTTCTCCTTTTTAGCTCAAGGTATGGGTTACTTCCTG
>Locus:b0418_1:435849-435814(-)
TTTTCGCGACATCTTTATGGCGTGGCAAAATGGTCA
>Locus:b0681_1:707666-707559(-)
TCGATGAATCCTTCGGCGCGAGCCTCCGGCATTGCCATAAAGCCCGACATTGCTGTAACACCGGCGATAGCCAGCGCCAGCGTACTACGTTTGCCACTAAACGTACGC
>Locus:b0819_1:854948-855031(+)
GTTTTCAATTTCATATTCATGTTAAGCGAGATTTTGTGCCTGGCAGGCCATTGGGTTGAGAATATTAGAGTATTGGAAGCGCAT
>Locus:b0844_1:884455-884583(+)
TCGCCTGAAATAATGCAGCGGGTTAATTTCCGCGAATTATGCAGCCTTCATTCAGGCATTGTGTTGCCGGGCGTGCTGCCGGTTTTATTGGTCAAATGGCGCTTCGTGTTTAAGAACTTTATCGATCAC
>Locus:b0882_1:924851-924735(-)
AAGGGTCTGAACCTCCTCCACCCCATAAACAAAAAGTCCGTAACCTCTTTCGAGATTACGGACTTGACCAACCTACCTAACAATCAGATTAATGCGCTGCTTCCGCCTTGTGCTTTT
>Locus:b0920_1:972587-972733(+)
AACATATTGCCAATCACTTTTTTCAGTGTAAAAAGCATCCTTTCTGGTTCCTTTTTTAACCATATAGCAAGGGATCGCCAGCGATATTACACCAGACGGGTTCATTCTCGCCGTGGCTGTGACAAAATAGCGTCTTTATCAGAAAAC
>Locus:b0967_1:1029173-1029265(+)
AACACTAAACGTACACTCATAATTTACTTTTCTGTCGATGCAAAGAAATGGGCGTCATTGTCCGGAGTTTTCCATGGATTTGCAACGCGTCCA
>Locus:b0993_1:1052658-1052759(+)
CAAATCGCGTTCAGGTCTTTCTTATGCAACCATGCTTCCAGAGCGGCAACACTGCGTGTAATTTCTTCGTGTGGAAGGGGGGCAGATAATGGCTGCTGCTCC
>Locus:b1048_1:1108559-1108449(-)
ATTTGTAGTTTATGTTTCATAATTAGTAAGCACTTCCCCCTTTGTGTGCTTATATCGATCCGATCTATTTTAATGGATAACCAGCCATTCCGACAACAGAATCCCGGTATC
>Locus:b1153_1:1206175-1206137(-)
CCGATAACAGGCGGATGTAATCATCGTTTGTCACGTCCA
>Locus:b1197_1:1246562-1246708(+)
GCCATTTTTTGCGGGCGAGAAGGTGCGGGGGATTTCATCAATCATTCTCCTTTGGCGAAACCGAATAAAACGGTATTCAAGTATCAGAAAACCTTAGTTCAGGATCGCACTAGCTGCATGATCGAAATCTCATTCTGCGAACTGTCA
>Locus:b1197_2:1246580-1246708(+)
GAAGGTGCGGGGGATTTCATCAATCATTCTCCTTTGGCGAAACCGAATAAAACGGTATTCAAGTATCAGAAAACCTTAGTTCAGGATCGCACTAGCTGCATGATCGAAATCTCATTCTGCGAACTGTCA
>Locus:b1483_1:1555138-1555218(+)
ACAGCGCCCGCCAGCACCGGAGCTCACGTCCGTCCTCCCTTATTGCTAATGATTGCCGGACTTCACATCCGTGGGTTGCCA
>Locus:b1718_1:1798075-1798134(+)
GCCTGTGAAGCCCGAAGGCTCCACAGACAGTGCTACTTGAAGGCCTTACTGTTTCTTCTT
>Locus:b2158_1:2248833-2248744(-)
GAAAACGGTAATGATAGCGGGTTAACAGGAGCAAGATGTAGTGGTTTATGCGATGACGCTTTGAATCACATAGTTAATCGCACCACCACC
>Locus:b2217_1:2314233-2314201(-)
TGGTCATCGGCAATAATTACGTTCATATTGTTC
>Locus:b2298_1:2415119-2415039(-)
TCAGTGATTGCGGACATAGCGCAAATATTCCCTTGCACAAAACAAAGTGGTAAGTATGCAAAGTGGGATGGCGCAATTCAT
>Locus:b2310_1:2425794-2425922(+)
GCGAGAATCGACTTCTTCATACATAACCCTCAAGTGAAAATGGCTTTTTTATGTTGTGTATTGTGTTGTGTGTTTGCAGGCTCTTTCATGCAGGTCTTATGCCATCTTGACGACAACAGTAACATTCAA
>Locus:b2313_1:2428784-2428894(+)
ATATGTGTCCCACGATTTTACGCCCTGTCATCCTGTTCGGGGCGCATTCTAACAGAAAAAGAAAACGTTTGCGTAGGGATTTCCTTCCCGCGCATCAATAAAAATGGCGCT
>Locus:b2319_1:2434655-2434735(+)
TTCCAGCCTTCAGACATGGTGGTTTACTCCAGAAATAGCAAAGCTCCCTGCCAATGTTACAGCAGAGAGCATGAAGAAGAG
>Locus:b2584_1:2718050-2717976(-)
GATTGGGTTTCATCGACGCGCCAATTACCGCTATCGATTTTGGTCGCAGTAGTGCTTCCAGTCCTCGCTGACTCA
>Locus:b2625_1:2757041-2757009(-)
AATGCATCTACAGGGAAAGGACGACCATTGAAC
>Locus:b2668_1:2795581-2795543(-)
ATTCTTGTGCATCATGCGGCGAAATGGTTGTCAAAGCCA
>Locus:b2760_1:2882144-2882224(+)
TCAATAAGCAAATTCATTTGTTCTCCTTCATATGCTCCGACATTTCTCCTGCATTTCTATACGTCGGCACACTTCCGTTAT
>Locus:b3065_1:3208822-3208739(-)
CGTACTTTAATTACCGGCATGTGCCTCTCACCTTTGATTAATTCGGTTTGCCGCTGGCATCAACGCCAGCTTATTTCAAAATGG
>Locus:b3068_1:3212948-3213052(+)
CTAGGCCCTCTGCACAAACGCCACCTTTTCGGTGGCGTTTTTTATCGCCCACGCACTACCAGCGCCTGGTCCAGCTCGCGATACGCTTCAACCAGTTTCTCCAGT
>Locus:b3120_1:3265895-3265803(-)
GCAATTGGGAAGCCTTTCATTGATGCCTGCCTTGTCATCATGACAAACAATAATAGATGCTTATTTTCCTCGCAGGGTTCTTTCGCACTATCA
>Locus:b3244_1:3388479-3388628(+)
TGTACTGTTACGTTGTACAAACCTGTGCCAACGGGTTCCCCTCACCCTAACCCTCACCCCAAAGGGGCGAGGGGACCGTTCGTGCACGTAGAAAGATTAATTATCCTTCTGAAAATAGTGAAATTATTACGCAGTACCGCCAACAGTCAG
>Locus:b3311_1:3446305-3446376(+)
CCGTTTATTCGTATTGAGAGAGTGTACTGTATTACAGAACCGCTTTCTCTACAACGCGAACCAGCGTCCAGG
>Locus:b3592_1:3759962-3760087(+)
CTACCGACGAGTTTCATGCCGAGTCCTTTGTGCGAGGAAAAATATCAGTATGGCCTGGTGATGGGAAAAAGGGCAGAAAATGTTGATGGTTTGTTACTTCCAAATAAATCACATATTTATCATGGT
>Locus:b3752_1:3935357-3935244(-)
TTAATGCTGCCAAGAACAACGAGGCTGCCTGCGTTTTGCATATTCGGGATGTCCATAAAATGCGCCACCGTGTTAGGGTGGCGCGTGCCCTGCTTTTCTTTATATTACACGTTC
>Locus:b3781_1:3963800-3963711(-)
ATAATTTTATCGCTCATATATAACTCCACAGGAATAAGCCTGGCGTGTTGGTTTCGTTGTTGGTGTAACATTAACCAACTAAAGGTTGAC
>Locus:b3936_1:4125286-4125245(-)
AAAAAGCGCCGTGCGGCGCTTTTTTCGGAAATCCGGTCTTAT
>Locus:b3941_1:4131593-4131489(-)
GCAGCATTTTGTGCTCTGTTTAAAATTTGTGATCACTGTGTGATTTTCACAAAAGCCACACTATTTATAAACCAGGTCGAACCCCCAGCGTATGGCAAATCGCGT
>Locus:b3974_1:4173030-4173113(+)
GTTTGCTCTTTTATACTCATAAGCATGTTTCTGGCGGTCATAGCTCTATCGGCAAAGCGATATTTGCCATGGCGCGTCACAGTT
>Locus:b4620_1:4238062-4238142(+)
ATCAGGTTACGTTTCATTTGTTCCAGAGGAACATTGTCGATTTTTCGCGCATTGCTGGTGGCTGGGAATCACCTGAATGGG
>Locus:b4108_1:4324741-4324866(+)
CAGTGTGGTAATGACATGTGGATTTCCTCAAAAGTCAGCAGGGCAAAAGCGCCAAAAAACGGCAGATTGCCGAAAAAGGCCGCAATTATACACAAAATCCCTGAGTTTGTCGGGGGTACTGCTGAT
>Locus:b4155_1:4380682-4380593(-)
GATGCCGTTTCGCTCATAGTTAAATCTCCAGTTTTTGACAAGGGCACGAAGTCTACTCGCAACGCGACGGCGAGACAAATTTTACGCAGG
>Locus:b4349_1:4579483-4579515(+)
CATTCCTTCACCCCACCAAACGCTTCTTCCAGC
>Locus:b0098_1:111027-111008(-)
AAAAGGCGCAGAATCCTGCG
>Locus:b0125_1:142017-141998(-)
CCACAAATAAAAATGCCATG
>Locus:b0148_1:162165-162146(-)
GCGCACAATCGAGAGCGGTA
>Locus:b0154_1:173501-173520(+)
GATGCCCGATGCGACGCTGG
>Locus:b0248_1:264391-264410(+)
GGTTAGCGGGTGCGAGGTCG
>Locus:b0377_1:397115-397096(-)
AGAGGATTGACGCGCGACAT
>Locus:b0418_1:435869-435850(-)
ATTACTCATCTTCAGGCGAC
>Locus:b0681_1:707686-707667(-)
CGCCGGTTAAGGTTGAATCG
>Locus:b0819_1:854928-854947(+)
CGAAGGCCGCTGCGAATAAT
>Locus:b0844_1:884435-884454(+)
GACAATTTTTCATAATCATT
>Locus:b0882_1:924871-924852(-)
CTTACCATCATCATTAAAAA
>Locus:b0920_1:972567-972586(+)
ACATCAGCGGAAGTGGCAGC
>Locus:b0967_1:1029153-1029172(+)
ATTTTTCGCGCCCTTTGGCT
>Locus:b0993_1:1052638-1052657(+)
TTAACTGGCTGATATTGATT
>Locus:b1048_1:1108579-1108560(-)
TCAACCAACGCATTTTCATC
>Locus:b1153_1:1206195-1206176(-)
CGGACCGGGCGGCAACAGTG
>Locus:b1197_1:1246542-1246561(+)
AGATACAGGCTGGAATTAAC
>Locus:b1197_2:1246560-1246579(+)
ACGCCATTTTTTGCGGGCGA
>Locus:b1483_1:1555118-1555137(+)
GATGCGTTGTTAGCATCTCT
>Locus:b1718_1:1798055-1798074(+)
ACGAAACAAAGGCGAACAAA
>Locus:b2158_1:2248853-2248834(-)
TCCTGTTAAACCCGCTGGAG
>Locus:b2217_1:2314253-2314234(-)
TACCGAACAAGACTATCGGA
>Locus:b2298_1:2415139-2415120(-)
ATCTTCTTGTTGGTTTGGAT
>Locus:b2310_1:2425774-2425793(+)
GACCGACTAACAAAGACAGA
>Locus:b2313_1:2428764-2428783(+)
TGGCGTAATCAATCCAGACC
>Locus:b2319_1:2434635-2434654(+)
TTGCGCCCAGGACGGCAATG
>Locus:b2584_1:2718070-2718051(-)
CATCATCAGGTAACCTGCGC
>Locus:b2625_1:2757061-2757042(-)
CATTCCTGATAATTTTAGGA
>Locus:b2668_1:2795601-2795582(-)
CTTTGCGCCGCGTGCGATTA
>Locus:b2760_1:2882124-2882143(+)
GGCGTACAGGGATCCAGTTA
>Locus:b3065_1:3208842-3208823(-)
CGTCGAACGGCTCGTTTTCA
>Locus:b3068_1:3212928-3212947(+)
GCGTTACGCCGCACCCGGCA
>Locus:b3120_1:3265915-3265896(-)
TTGAAGGGTGAAAAATATGC
>Locus:b3244_1:3388459-3388478(+)
GAAAGAGAAGTAATTCATAT
>Locus:b3311_1:3446285-3446304(+)
ATAAACGGCTCATTTCTGAG
>Locus:b3592_1:3759942-3759961(+)
GTACAAACGGGCTGGTGTAG
>Locus:b3752_1:3935377-3935358(-)
GATTAAGAATGTGGTCAGCA
>Locus:b3781_1:3963820-3963801(-)
AACTGTCGTCAGTCAGGTGA
>Locus:b3936_1:4125306-4125287(-)
CGACCAAAATTCAGGCACAA
>Locus:b3941_1:4131613-4131594(-)
TTTCCCGCCCTCATTTCGAG
>Locus:b3974_1:4173010-4173029(+)
GTAGGTAAGGCGTCATTAAC
>Locus:b4620_1:4238042-4238061(+)
GCTTCATTTTTACCACCTTT
>Locus:b4108_1:4324721-4324740(+)
ATTCGGAGTTGCATTTTGGG
>Locus:b4155_1:4380702-4380683(-)
TGGATGCGCTCGGCTGCCAG
>Locus:b4349_1:4579463-4579482(+)
TCCGGCAATTTCCCCGCACT
>Locus:b0132_1:147077-146970(-)
TCGCGTAATTCCACTGGCAAATGTATCTCCAGAAAGTCGCGAGCCGTCTCCGCATGCATTAAAAATTGTTTAAATACCGCGTCATGCGGTGTGGTACTCGGTGCATCC
>Locus:b0313_1:328542-328622(+)
ATCCCCAATTTGGGCATTTTCGCCACTCCATTCATCAGCGGTGTTTATCTATTAAAGCGGTTATTGATTGGACGTTCAATA
>Locus:b0335_1:353897-353769(-)
AGGCATGATAAAACGCGTCAGCGTCGCATCAGGCATCGGCACACAGTGCCGGATGCACCGCGCGACGCATCCGACAATAACCTACTCTTCCATCGCCTGGCGGATCTGATCCAACGACGCAGGATCATC
>Locus:b0365_1:384457-384347(-)
ATGATTGTCTGCTCCCCTGTCTTGTTATGGGAGCAGTATTCAGGAATAAAAACATTCATTAAAAGAATTAGTCGTTATCGCACAGATGATTTTATTCTTAGCAAAAAAACG
>Locus:b0453_1:474705-474604(-)
TATTTGCAGCCGGTGCTGGCGTCTGAATATCCGCGCTTTTATCTGCGCAAGCCGCCAACGCAATCGCAACCGCTAAACCACTGGCCATGTGCACGAGTTTCA
>Locus:b0506_1:533095-533006(-)
ATTTTGTCAAAAAAACCCGCTCCGCAGAGCGGGATGCGACAGACATTATGGATGTGCTTTCAGTCCCAACGCCGTGCTGATATCGCGGGC
>Locus:b0524_1:552357-552485(+)
GCTTTAGAGGGCACAGAGAATAGCACGGAAAGAGAGCAAGGAAAACGGTTGCGTGGCTGTGAAATCAGCAAAGTTGCGGGTTTTTTAAAACGGAAAATGAATCAGCTCAACGTCATCCGCCGTGACTTT
>Locus:b0559_1:579122-578994(-)
GCAGATTGTTCTTTATTCATTTTGTCGCTCCATGCGCTTGCTCTTCATCTAGCGGTTAAAATATTACTTCAAATCTTTCTGTATGAAGGTTTGAGCACGTTGGCCTTACATACATCTGTCGGTTGTATT
>Locus:b4415_1:607096-606950(-)
AGCACTATGACTGCCGCAAGGGCATATTTCGTCAGCATGTTTATATTGCCTCCATGCGAAGAAGGGACTACCATCCAAATTGTTCGGGTTTGGAGTGGCAGCCCCAGGGTTGATAGAAATATCTCCTGGGGCTTCATCTTTCCAGAC
>Locus:b0584_1:609479-609559(+)
AGAAGTGGGTGTTTACGCTCATATACCACGTACGTCCCGGCTCGTTATAGGTATACGCCCCGGCACCGGCGATATAGTTGG
>Locus:b0644_1:675754-675834(+)
CTTGACGTGAAAATCATTATCATTTCCTTATGGTTGCAGATAAAACATATTATATTTTTATGTGTTCCATTTTTGCGTAAG
>Locus:b0716_1:747018-747167(+)
TTGGTGTATCGATACAGCATAAAGAAAGCTGGGCCAGGAAAAAATAACAGCAATCAAGGAAAAGGGGAAAATCAGCAATTTTCTGAAAGAGATGCCCTTTCCGGCGGCAAAGGGCATCATGGTAAATCAGTTATAGTTAATCTTAAAAAG
>Locus:b0732_1:769846-769808(-)
TTTGATTGCTATTCAGGCAAGCCGGTAACTGAACGTCCG
>Locus:b0791_1:823869-823744(-)
CGTTGTTGCCACTTCATGGCTTCTCTCCTGAAGAATTTATCTCTACTTACTCAGAGTACCGAACTTTACGGAAAATTCCGTAAGACCGCACCTTTTTGTGACGCCGACTACACTATTTCAATGAGA
>Locus:b0968_1:1029306-1029214(-)
ATTATGCAGACTTTCGACATTGCTGCTCTCCTTATCCTTAATGGACGCGTTGCAAATCCATGGAAAACTCCGGACAATGACGCCCATTTCTTT
>Locus:b0996_1:1057326-1057243(-)
GCGTTCCAGAGTTTCCGCATAATAACCCCTGTAGAATTATGGTTTAGTGAAGCGATCTTAATGAGCAAATATGAACAGCGGCAC
>Locus:b1068_1:1126104-1126030(-)
CTGCCGCCAGCACCGGTAACCACGCTTTTTGCGCAATGCCACCTAATCCCACTACGCCGATACGTAATTTTTTCA
>Locus:b1099_1:1155024-1154986(-)
GTTTTTCGAAATCAGGTCGTAACCATGGATACCATCTCA
>Locus:b1349_1:1411967-1412071(+)
AAATATTTCAAGTTGGCGGTGCATTACACCGCCAGGCTGAATTATTCCTCTGAATTATCGATTACACTGTATTCCCCGGTTAATACAGAGGAATCTGCAGGATCG
>Locus:b1625_1:1703009-1702974(-)
TTTTGCGAAATTTTAATAAGTAGTCCTGAACAGTCA
>Locus:b1786_1:1870084-1869956(-)
ATTCTATGGTGCAATTTCATGATAAATGGCACTCCTTCGGTTAGTGAAACGAGAAAACCAGATAAAGTTCGATTGCGGCCTGGCACAGGGGCGCTAATTATACTCATCTCTGCGCCGCTGGGGAGGGGA
>Locus:b1988_1:2059917-2060030(+)
TCTACAATTTTTACGAAGTATTTCAGGCGTCTGAAGTTCATGTTGCCTCCGGTTTTTAAGAATCGGCCCAAGTGCCGCCATTACTTACAACCAGATTGCAAGATGCTTGCCAGT
>Locus:b1994_1:2064284-2064343(+)
CTATTTAGACCGTTTCTTCGCCATTTAAGGCGTTATCCCCAGTTTTTAGTGAGATCTCTC
>Locus:b2211_1:2306621-2306710(+)
AGTACAAGAAGTTCCATGCAGAAAACCCGGACAATGAATTACAGCCCGCAGTTTAAACATCTTCGCGCGCACAGCAATAATAATTCTTAT
>Locus:b2459_1:2571525-2571563(+)
CATTGCGTTTCCCCCAGTCGTTGTTGGATCTGCTTCACC
>Locus:b2497_1:2618163-2618255(+)
CCGATAGCACGGCGCGTCATAGTATTATCCTCTGTATTATGTGTTATAGGCGCTTTACTCAAAAAAAAGCCGACTCTTAAAGTCGGCTTTAAT
>Locus:b2659_1:2787023-2786898(-)
GCGGTCAGTGCATTCATCAGAAGCGATCCTCTTATGAGATGTAGGGTGACATGGCGATGCTCATTTCGTAGCCATAATCTAAAAATATCTACATTTCTGAAAAATGCGCACAAAAGCGACATATTG
>Locus:b2679_1:2806210-2806106(-)
CGCATCAGGCATTGTGCACAGAACGGCGGATGCGGCAAAAACGCCTTATCCGCCCGAATAAAAATTACTTCTGCGCTGCCAGCGCCTCATTCACCCAGCCATCGA
>Locus:b2748_1:2870826-2870906(+)
AGCGTTAGTTTACCCATCCTGCCCCCTGAAAAACGGCATCATCATCCCATGCATCCGAAGACGACTCTACATCCTCTGTTG
>Locus:b2821_1:2956866-2956979(+)
ACTAACAACAATAATGCTTTGAACCAGGTGCTGCGGGGCATTCACGGACCTCATAATCAACTTAATTTTCTGTCCAGATTCAACACGTTAACGCAAATCATCTGCCAGAATTTA
>Locus:b2899_1:3040480-3040551(+)
GCGTCTTATCAGGCCTACAAAGGCATACCCATTACGCCTGCCCAATATACAAATAGATCGCCAGAAAGTGGC
>Locus:b2950_1:3092124-3092156(+)
ACAAACGCCCTTCCCCCACCCGGTGCTGATAAC
>Locus:b3204_1:3344616-3344536(-)
GTATCATTATTTGTCATAATTTCACCTAAGAACCTGCCCACTCAAACAGTGGAACAGGCTCGGAGCATTAACCGTACAAAT
>Locus:b3348_1:3475918-3475877(-)
GTGACAAAAAAGCGGGGAATCCCCGCTTTTTTTACGCCTCAA
>Locus:b3384_1:3510633-3510779(+)
CGCAATTTGCCAGCAATAGTGAATTACGGCTTCGCCACAAAACCAATCGCTTCGTACACCGCTTTTAGCGTACGGGAAGCGTGCGCGCTGGCTTTTTCCGCGCCATCTTTCATCACCTGTTGCAGGAAGGCTTCATCGTTGCGGAAA
>Locus:b3495_1:3638656-3638540(-)
GGTGTTTACGCTGATCAGGTAACAAGGCGCGCCAAAAAGCAAAACGCCCGCATATGCGGGCGTTCAGGAACACGTCGTAGAGGGAAGATTATTCTTCTTCGTCGCGCAGCGGAACAA
>Locus:b3863_1:4047805-4047728(-)
CTTACGAAAAAAGGCATGTTCAGGCGAATCTTAGTGCGCCTGATCCCAGTTTTCGCCACTCCCCACTTCCACCAGCAA
>Locus:b3929_1:4117334-4117417(+)
TCGGAAGTATCGTATTTCATAGGCTTAACATTCAGTTGCTGCGAGAATTTTCAGTATATCGCGCTATGTGGGCTGTTGGCAAAA
>Locus:b4024_1:4231219-4231365(+)
CTGGTACCGCCAAATTTGGAGACAACAATTTCAGACATAACTACCTCGTGTCAGGGGATCCATTTTCAGCCTTGGCACAAGGGAAGAGCGGAAGACGGGTGGGCGCAGAGCGATACTTCGCTACTATTTTCACCCAGAAGTGCTCCA
>Locus:b4042_1:4254661-4254551(-)
ATTGAAAGAACCTTTTTACATTATGAGCGTCAATATCAGTGTACCGTTAAATCCGATGATTCGGGTTTGCGTAGCGCCGCGCGAAACATGAGCGGATACCACAGAATTTCC
>Locus:b4047_1:4258378-4258346(-)
AAGTATCCAGTTGCACCGGGTATTATCTTCAAC
>Locus:b4074_1:4289551-4289462(-)
GTCAACGGGGTCAACACGTTGACCCCGAGACTTAACAACAACGCCAGAAAACCGACTTCAGGAAGGAATACGTCCAGAAACCACCTCTTT
>Locus:b4224_1:4446489-4446406(-)
CTTTTTATGGTAATACGCATCTGCACCTCCTTAAGTTATACAAAGTATAACTCACGGTGCTACAGGAAACGTTTTACCCCTGCG
>Locus:b4235_1:4456015-4455983(-)
CAACTTGAGAGATTACTTTCATTGCAAGTGCCA
>Locus:b4362_1:4599521-4599604(+)
GTCAAAACTCTGGAAGACATACTGTTTCTCAAATATGGAACGATGAACGAGAAGGGAGATAACTTTTATAGTAACACACGGAGG
>Locus:b0132_1:147097-147078(-)
GCGTGTTGAGGTCACAAAGT
>Locus:b0313_1:328522-328541(+)
GTCTGCGCCGGATCGACTGC
>Locus:b0335_1:353917-353898(-)
GACCTACGGTTCAGGTCCGT
>Locus:b0365_1:384477-384458(-)
TGTTACGCGATGAAATTGCC
>Locus:b0453_1:474725-474706(-)
TTGTGTTGCTGAAATAGACG
>Locus:b0506_1:533115-533096(-)
AAAATTTTTCCAACTTTCAA
>Locus:b0524_1:552337-552356(+)
CCTGTGGTGCACAACTCTCG
>Locus:b0559_1:579142-579123(-)
GATCCACGGAGGGATCATCA
>Locus:b4415_1:607116-607097(-)
ATCCCAGCACCGTTAAACAC
>Locus:b0584_1:609459-609478(+)
AACAATCTGACGTTAGCATC
>Locus:b0644_1:675734-675753(+)
TTGATAAATTATCGCAGCAA
>Locus:b0716_1:746998-747017(+)
GCTCCCTCATTATTTTCTCT
>Locus:b0732_1:769866-769847(-)
CCGCGCATATGTGGCTTCGG
>Locus:b0791_1:823889-823870(-)
GACCCGTTGCGACACGAACA
>Locus:b0968_1:1029326-1029307(-)
CTCGCCCGTAAACCCAGGCA
>Locus:b0996_1:1057346-1057327(-)
GAGCACTGGGTCGGCGTAGC
>Locus:b1068_1:1126124-1126105(-)
TTGTAACGTCCAGTCAGACG
>Locus:b1099_1:1155044-1155025(-)
GGCCTGATAGCTGGCTACCA
>Locus:b1349_1:1411947-1411966(+)
CTCATAATTTTTCTCATAAA
>Locus:b1625_1:1703029-1703010(-)
CAGACTTTCGAGTGAACTGA
>Locus:b1786_1:1870104-1870085(-)
CGGCGATAAAATGCCGGAGC
>Locus:b1988_1:2059897-2059916(+)
CCTGGGTCAGGCTACCAATA
>Locus:b1994_1:2064264-2064283(+)
CGTAAATGCCTTGAATCAGC
>Locus:b2211_1:2306601-2306620(+)
AGCGATACTGCCGCCAGACA
>Locus:b2459_1:2571505-2571524(+)
TCACGACAACGTTCAATAAT
>Locus:b2497_1:2618143-2618162(+)
GTGGCGGTCTTTCACTCACC
>Locus:b2659_1:2787043-2787024(-)
CGACAGCGTTATTTTGTACG
>Locus:b2679_1:2806230-2806211(-)
ATGATAAGACGCGCCAGCGT
>Locus:b2748_1:2870806-2870825(+)
CCAGAATAGCCAGCAACAGC
>Locus:b2821_1:2956846-2956865(+)
TTAAGGGTGCCCAAAGGGCA
>Locus:b2899_1:3040460-3040479(+)
ATGCCTGATGCGACGCTGGC
>Locus:b2950_1:3092104-3092123(+)
GCATCGGGCATGGCAACGTC
>Locus:b3204_1:3344636-3344617(-)
CACTGCTAAGCTGTAGAGTT
>Locus:b3348_1:3475938-3475919(-)
TTGCCACTAATACCGAAAAA
>Locus:b3384_1:3510613-3510632(+)
CGCATCCGGCATGAACAAAG
>Locus:b3495_1:3638676-3638657(-)
GCAGACCGTAGGCCAGATAA
>Locus:b3863_1:4047825-4047806(-)
GTGACAGCTTATGTTGCTTA
>Locus:b3929_1:4117314-4117333(+)
CTTGATAGATGTCACAAAGC
>Locus:b4024_1:4231199-4231218(+)
TGGCGTCAAAATCAGCTACG
>Locus:b4042_1:4254681-4254662(-)
ATCCAGTGGTATTATTGGCC
>Locus:b4047_1:4258398-4258379(-)
TTGAATTGAGTGTTTTATTA
>Locus:b4074_1:4289571-4289552(-)
ACCGCACTCCCGCGAAGGCC
>Locus:b4224_1:4446509-4446490(-)
TACCTGCACTGTTCCCCCAT
>Locus:b4235_1:4456035-4456016(-)
CAGAATCTTGCGCTGCGCTT
>Locus:b4362_1:4599501-4599520(+)
CAATACCAACGACGTCCGGG
>Locus:b0024_1:21197-21117(-)
AACGAGTGCCGGCACATTAACGGCGCTTATTTGCACAAATCCATTGACAAAAGAAGGCTAAAAGGGCATATTCCTCGGCCT
>Locus:b0097_1:107721-107596(-)
GTCAGTATTCCACTCACGTTATTGCCATCCCGATCATATTCAAACGTATTTAGCGCACAAATCTTATCATTAAAGCCTGCAGTCCACAGCACGAATGAAGATAAGTTGTGCGGAAAAGTGCTTAAG
>Locus:b0107_1:115716-115796(+)
ACTCGCCATGCGGCATCCCCAGTACGCGGATTAACTCTTCAAAGGTGGTTAAGCCTTGCTCTACGGCCAGGCAGCCGTTTT
>Locus:b0200_1:222852-222769(-)
GCGGGTACGCTCTTCGCCACCTTTTATAGCTCCTTAATAAGGCATGTGACGCTAGTATCGCATGTTTCGACCTGCAAGAAAGTG
>Locus:b0221_1:240860-240898(+)
TACGCGGCTTCAACTTTCCGCACTTTCTCCGGCAACTTT
>Locus:b0447_1:467608-467498(-)
ATAGCCCTTCCACAGAGAATTTTTTTCTCTTTTAATTTTATTTTAAAGGTGAAATCACGACAATTTATTCTGTGCGGTTTAAACACCACGGCACAAAATGACAAATTCAAC
>Locus:b0477_1:499385-499350(-)
AGTAATGTTTGGATTTACGTTTACCGGGAAATTTCA
>Locus:b0656_1:687175-687264(+)
CTATTTAGACCGTTTCTTCGCCATTTAAGGCGTTATCCCCAGTTTTTAGTGAGATCTCTCCCACTGACGTATCATTTGGTCCGCCCGAAA
>Locus:b1004_1:1066915-1066995(+)
ACCAGAACTTTAGCCATTTCTAACCACTCCTCGTGTTATCTCTATTCCGTAGCGATTCGCTACCACTTATTTAAAGATAAG
>Locus:b1057_1:1118250-1118333(+)
GGGGTATTTGTGAATGACATAAGTGCATCCAAAACGAATTTGCGAGAGAAAGAAAATGGCGTGTCGGAGAATGAATTGCAACAC
>Locus:b4521.1_1:1222928-1222896(-)
TCTTTGCGCACAGCCGCCTTCAGCCAGGGTTCA
>Locus:b4595_1:1306828-1306748(-)
GTTCTACTCCGCTTCATGTTAACTACTCTATGCAATAACAGAATGGTCATTATACCCCCACCCCCGACGCTGACCAGTGCT
>Locus:b1575_1:1647670-1647524(-)
CCTTCAGACGTATTAACGTTTGGTAATAACGTTTTCATTATCGCGTCCTCAACAATGAATTTTGTGATGCAGTGCCTGGTGCCTCCAGGTGACGTTAACCAGTTAACAATTAACGCCGGATACAGAGAATCCACCCATAACACTGTT
>Locus:b1599_1:1670845-1670883(+)
CAGGCAAGTTTCACCATGATCATTCCAGCCAACAGCAAG
>Locus:b1678_1:1755707-1755748(+)
GCACATTGTGCGCCATTTTTTTTGTCTGCCGTTTACCGCTAC
>Locus:b1804_1:1884857-1884928(+)
CTGAGCGCGCCCAGTCCGGCTTCGGAAGATTTTACTGCGGATATTCCTGCAATAAATTGTGTAATGCTTCCG
>Locus:b1851_1:1930787-1930864(+)
TTTCTCTCGCCTGATTACAAATTTGTCGTCTTAAAAAGTGATACAGGTTGCGCCCTGTTCGGCACCGGACAGTTTTTC
>Locus:b1988_1:2059941-2060021(+)
AGGCGTCTGAAGTTCATGTTGCCTCCGGTTTTTAAGAATCGGCCCAAGTGCCGCCATTACTTACAACCAGATTGCAAGATG
>Locus:b2144_1:2230940-2230827(-)
CCGATCAGGACTAACAGGCTGAGGAACACGCGCTTTAACATGCAGGAGACTCGATCTAAGGAAAATTTCCATCAGGCTACTTTACCCGCTGGTTTTGCGCAAGAAACGGCAAAC
>Locus:b2155_1:2244754-2244900(+)
CACAGCCCGACCCGTACGAAAGGGTTCAACCTAAACATTCCATATCTCCATGAGGTAACTACGAAAATAAAATGGGTTATCGCTCACATCTTCTTCACGTCCCCTTGCGTACGGCAGCATCGCGGTGGACTTATTTTTTATGCAGGT
>Locus:b2194_1:2289296-2289424(+)
ATAAGGCGTTCACGCCGCATCCGGCATAAACTAAGCGCACTTTGTCAACAGTCTAGCCCGATGGCATCACCATCGGGCCTCTTTTTATTTACTCTCCTGCGGCGACAAATGTTGCATCGCCTGCGCGAT
>Locus:b2249_1:2361636-2361728(+)
AACATTTCCACTTTTAACATGGTTATCTCCTGCTTTTGTTATCGAATCACTATAACGCAAAGGGAGATAAGGCGTAGTAAGAAACTGAATGGC
>Locus:b2295_1:2411135-2411263(+)
CGATTATCCGGCGTTGACATGCTTCACCTCAACTTCACATATAAAGATTCAAAAATTTGTGCAAATTCACAACTCAGCGGGACAACGTTCAAAACATTTTGTCTTCCATACCCACTATCAGGTATCCTT
>Locus:b2410_1:2525077-2524970(-)
AGATTTTCAAAGAAGGGGACGAAATCGCCTCTGGCCGGAAAGAAAGAGGCCAGCAACACCACCGTGATCAGGGTTAAGGTGAAAGGATCGAGGATACGAAAAAGTTTC
>Locus:b2592_1:2729541-2729669(+)
TTTCAGGCAAAACATCTTAAATATAGTCTTTTCCGTCTAACTTATAGACAAAAACGAGCCCCGAAGGGCTCGTTTTATCATTTACTGGACGGCGACAATCCGGTCTTCATTAACTTCCAGGCGAATCAC
>Locus:b2660_1:2788038-2788006(-)
ATGATGCCGCCGCCAATAATCACAAAATCATAC
>Locus:b2685_1:2809465-2809340(-)
TCCGCATTTGCGCTCATATTGTTCTCCACGATCTTCTTAACTCATCGGCTGAGCCGACCTGCTTGCCAAAAAGGCCAGCATGTTGCGATGCTGGCCAGTCATTTTTTCTTTTATAAATCTGGATTT
>Locus:b2697_1:2817358-2817417(+)
TGCGAATGCCGTGAAGCGAGTCCACGGCATTGCCTGACGCTTATATTATTGCAATTTCGC
>Locus:b2702_1:2823870-2823781(-)
GTAATGGTTTCTATCATTGTTCTCTCCTTCAGGATTTATTGTTTTATTACCAAACGGCAACCTAATCTAATCAGATTGAAAGATTTAAAA
>Locus:b2790_1:2920469-2920585(+)
CCGCGCTATGAAGCAGTTTTTACTGGCATTTGCCTGAAAAGATTCGATTCAGCACCGCTAAAACGACATTTACCGCTCGCTGAACATATCAGGACAACAGCGTGCCCCACTGTTCGA
>Locus:b2793_1:2922631-2922780(+)
TTAACAATCAACATTTTGATTTTAAATGAAAATAACGATTCTTATCTTTTTAAGTATTCGCTTATTTCCTGGCGATCTCCTACAGAGTCTGTAAGAGATCTCTCACAACCAGATGGGGTATTTGGATTACAGAAGAGGCTTAAGTTGATT
>Locus:b2895_1:3037910-3037878(-)
AGGTGCTGGAACCGTAAAAAAGACCCATATTCA
>Locus:b3011_1:3153396-3153268(-)
TGCAGATTAAAGTTGTTCATTACTTGCTCCCTTTGCTGGGCCAATATGAGGGCAGAGAACGATCTGCCTGATGTTTTTCATTGTGATCGCCAGCGCCCTGGCTCTCAATGCTCATTTCTGCCAATGTCT
>Locus:b3366_1:3494911-3494873(-)
CCCGTTAAAACATTAACCGCGCAGCTGCACCACGCCGTC
>Locus:b3619_1:3792050-3791937(-)
TTGCTGCCGATAAAGCCCGCGCCGCCGGTAACGATGATCATAACTGTAACCTTCGAATTATGGAGTCAGAGACAATCTCAGACACGAATGTCTGTAATCATACCATCACATCCG
>Locus:b3706_1:3884870-3884787(-)
ATAGTGTCATTATCGCTCATGATGTTCCTGTTGCTTTGTGTGGCGGATGCGCGGTGCTTATCCGCCCTACGAAAAGAAAAAAGG
>Locus:b3736_1:3918442-3918516(+)
TACAGTTCAGCGACAAGTTTATCCACGATGTCGCTGTTAGCAGCTTCATCCACGGAACGTTCGATGATCTTCTCG
>Locus:b3985_1:4178580-4178476(-)
AAATTGTTCCTGAATATCAGAATAAGTTTATACGTAAGCGAATGCGTTAAAAAGATAACTGCGATTAAGCAGCTTCTTTCGCATCGCGTACAGCAGCCAGAGTAC
>Locus:b4022_1:4228396-4228304(-)
ACTGATGAGTCGGGCAGCATAAATTCTCCTGTAAAAAACGGAATATACCGTACCTTTGGGTTGATAAAAAATAGTCATGAGCGAACTATTTGT
>Locus:b4033_1:4243097-4243207(+)
ATGGGGTTCTTCCTCATTCCAGGACGGATAAGGCTTTCACGCCTTATCCGACAACAACTGCCTGATGCGACGCTGACGCGTCTTATCAGGCCTACATACGTTTCGGTTTTG
>Locus:b4096_1:4315899-4315982(+)
ACGTTTTGTACGTTAATCATTTTTCGCCTCGTGGTTCGGGTGTCGGATGCGACGCTGACGCGTCTTATCCGACCTACGGGGAGC
>Locus:b4142_1:4368727-4368638(-)
AATGGACGAATATTCATTGATAACTCTCCTTTGAGAAAGTCCGTATCTGTTATGGGTGACGCCGGAGCTTACGTGGTTTCCCGGCTGGTG
>Locus:b4411_1:4374763-4374659(-)
AAAAAACAAACGGCACGACACAGCTGTCGTACCGTTATTGCTTATTGCTGCGCTTTCGTTGCTGCGCCAGAAATCGCGTTACCGCCATCAGAAATGTCTTCACCA
>Locus:b4225_1:4446817-4446716(-)
GCACAAGCGCAGGTCGACCAGCACCTTGCTGTTCATGGCCGCTTGCTGGATCAAAGCCAACCAGCACAATGTCTCCCCGTTCAAATTCACTTTTCTTTACCA
>Locus:b4655_1:4504619-4504473(-)
TATCCCGTATTACGTAGCGTAAATTATGACGCCATATGGGGAACAAATACACAGAGGAAGAAAAAGATTAGATTGGTTTTAAGGGATGTTTTTATCATAAATGGCACTGCTAAAATTATGAGATTATCGAAGATAAAATTCTTGATC
>Locus:b0024_1:21217-21198(-)
ATCCTGCGCCATCACTACGT
>Locus:b0097_1:107741-107722(-)
TACCAAACTGTCGCCAGCGC
>Locus:b0107_1:115696-115715(+)
TGCCAGCGCCAGAGTTGCTT
>Locus:b0200_1:222872-222853(-)
CATCACGGTCAAGAAAAATT
>Locus:b0221_1:240840-240859(+)
TTTCGGCTCCGTTATTCATT
>Locus:b0447_1:467628-467609(-)
TACGGTCAATTTTATCTAAC
>Locus:b0477_1:499405-499386(-)
ATCGCGTGCGTTTACGGGGA
>Locus:b0656_1:687155-687174(+)
CGTAAATGCCTTGAATCAGC
>Locus:b1004_1:1066895-1066914(+)
CGTACATGGAATAATAAAGC
>Locus:b1057_1:1118230-1118249(+)
ATATAACACCATAGCGTTCA
>Locus:b4521.1_1:1222948-1222929(-)
CCCGGTTATCATCGACAAAT
>Locus:b4595_1:1306848-1306829(-)
TGCGCCAGCGCCCCACTTCC
>Locus:b1575_1:1647690-1647671(-)
TGACACCAATTTCAAAACAA
>Locus:b1599_1:1670825-1670844(+)
AGCGCGGGCAGCGTCTTCAT
>Locus:b1678_1:1755687-1755706(+)
CCTGTGAAGTGAAAAATGGC
>Locus:b1804_1:1884837-1884856(+)
TGCCGAAGCCGGATGTGGCG
>Locus:b1851_1:1930767-1930786(+)
TTCCAGTTTTTCATCAGAGT
>Locus:b1988_1:2059921-2059940(+)
CAATTTTTACGAAGTATTTC
>Locus:b2144_1:2230960-2230941(-)
GCACAGTCAACAGCAGCAAG
>Locus:b2155_1:2244734-2244753(+)
CACAAGAAATAGCGGACAAA
>Locus:b2194_1:2289276-2289295(+)
TACACAATTTTGTAGGCCGG
>Locus:b2249_1:2361616-2361635(+)
ACACTTCATCCCCGGTGGAT
>Locus:b2295_1:2411115-2411134(+)
AGCTAAAAAAATTAACAGAA
>Locus:b2410_1:2525097-2525078(-)
GGGCAATAGCTGCGGTGGTC
>Locus:b2592_1:2729521-2729540(+)
AACTTTATCGTTCGCTCACT
>Locus:b2660_1:2788058-2788039(-)
GCATGGCGGTCGACATGCCG
>Locus:b2685_1:2809485-2809466(-)
GTTGCTGCGGGGTTTGAGTC
>Locus:b2697_1:2817338-2817357(+)
ATCGTTGTCGATAGCGTTAA
>Locus:b2702_1:2823890-2823871(-)
TAAACCACTCTGCACCATGA
>Locus:b2790_1:2920449-2920468(+)
AGGCAAACGCCAGTAAAAAT
>Locus:b2793_1:2922611-2922630(+)
TTTCATATGAAAGTTAAGAA
>Locus:b2895_1:3037930-3037911(-)
TGCCGCCATTTCGGTGTAAC
>Locus:b3011_1:3153416-3153397(-)
ACAGAATGCGGGTTGGGGTG
>Locus:b3366_1:3494931-3494912(-)
AAAGGGGAGGCATTGCGCCT
>Locus:b3619_1:3792070-3792051(-)
CATTCAGGGCTTTAACGATG
>Locus:b3706_1:3884890-3884871(-)
GAGGCGTGGCCTGGGCTACG
>Locus:b3736_1:3918422-3918441(+)
GACATCAGCCCCTCCCTCCT
>Locus:b3985_1:4178600-4178581(-)
ATCTTTAGTGATAGACATTT
>Locus:b4022_1:4228416-4228397(-)
TGATGTATTTATTTAAACGG
>Locus:b4033_1:4243077-4243096(+)
GTTTCTTTTTAATGACATCC
>Locus:b4096_1:4315879-4315898(+)
GCAGGATGAAGGTTTTACTG
>Locus:b4142_1:4368747-4368728(-)
TGACGATCACGCGATCATGC
>Locus:b4411_1:4374783-4374764(-)
TACCTTTGTGACTATCGCAG
>Locus:b4225_1:4446837-4446818(-)
ATTAAAGGCTTGAACGGAGA
>Locus:b4655_1:4504639-4504620(-)
CTATCGCTGCGTATCGTAAC
>Locus:b0074_1:83510-83593(+)
ATAATGACTTGCTGGCTCATGGTTTGGGTCCTTGTCTCTTTTAGAGCGCCTCGCTTCGGGCATAAAAAAACCCGCGCAATGGCG
>Locus:b0254_1:268514-268552(+)
CAACGAATTTTACCCAGATTGAGTTCATTCAGTAGCCAG
>Locus:b0817_1:852481-852407(-)
ACCCTTCAACGTGCTCTTCCACGTTCACTAACTGCGTCACTTTTTTTGCTGTTGGCGTACCTGCGCGACGACTCA
>Locus:b0930_1:986796-986834(+)
GAAGACGCTAAATTAGAAGCTGGCGTTACGCGGAGTACG
>Locus:b1048_1:1108574-1108449(-)
CAACGCATTTTCATCATTTGTAGTTTATGTTTCATAATTAGTAAGCACTTCCCCCTTTGTGTGCTTATATCGATCCGATCTATTTTAATGGATAACCAGCCATTCCGACAACAGAATCCCGGTATC
>Locus:b1048_2:1108574-1108494(-)
CAACGCATTTTCATCATTTGTAGTTTATGTTTCATAATTAGTAAGCACTTCCCCCTTTGTGTGCTTATATCGATCCGATCT
>Locus:b1274_1:1331757-1331641(-)
GTGTATAGGTGTGAAGAAAAAATAATATGCAATAAAAAAGGGCCGCTTTCGCGACCCTTTGTTTATAAAAACCTGACAGAATTAAAGGTTATTTTTTTCCTTCAACCCATTTGCCAT
>Locus:b4522_1:1333286-1333185(-)
GTGCGACAACCACCCAGAAAAGTGCAGAACCAAGAAAAACCGCCAGCCAGGCTTTACGTTTTAATTCAGGATCGCGGCGGGGTTCCTGATTTCCAGAAGGCA
>Locus:b1295_1:1355402-1355491(+)
CTTTATCCGGACAACGATACTGACCGATCGTCTGCAATTAAATCATTACTCATTACCCCATTGATTCAAAAACTCTGCGATCTCATCAAT
>Locus:b1326_1:1388603-1388686(+)
CGTGGGCGGGTTACGGTCATGATCGTCTCTGGTTCAGGAAGTATTACAGGCAGTGTTGTGCAAATTTTGCGGATTATCAAATCC
>Locus:b1385_1:1445562-1445470(-)
GCTACATGCGGCTCTGTCATCACTTTTCCTTATTATTTACCCAGTGTGATTTCAGTGTACGCAGCGACAAGAAAAGTCACTTTTTTCGCTGTG
>Locus:b1403_1:1467157-1467246(+)
CCTAAGACATCAATCATCTGTTCTCCAATGACTAGTCTAAAAACTAGTATTAAGACTATCACTTATTTAAGTGATATTGGTTGTCTGGAG
>Locus:b1424_1:1494899-1494816(-)
ATAAATCGTCTACGATCCATACCTGAAAGTGAGTCCTTCTGGTGTTGTGAATGGTCCCGCGCTGGTCGTTTTCAGCGGCAAGAA
>Locus:b1521_1:1608688-1608813(+)
CGATTTAGTGTTTTCACAATGGGTTCCCTTCTGATTAGTCATACAACCTGTTTGAATTGGTACGACAGGTTAGCAAACTTTAATACGCCGAACCCCTGTTTTGATCAACTCCTGATGATTAATGAG
>Locus:b1664_1:1744132-1744260(+)
TTTTTCGCATCAGATCCCATGATTTATTCCTTTGCTGCATCTGTGTGCCTTTATTGCTACCTAAGTGTAAAGGCTACGGAGGATTTATCCACGACAGATTTGAGATGGTGGCAAACAACTCTGTTTAAA
>Locus:b1796_1:1877429-1877509(+)
ACCAACCACAAACATCATGTTCGTTTTCCGTGTCATAAGAACGTACGGTATTCACCAGATCTTTTATCACTTCAGCCGCCA
>Locus:b1827_1:1907268-1907372(+)
TTTATTTTTCTCATGCTAAATAAAGAACCTGTCTGTTTGATATTCCGACAGGTTCTTACTCTCATCAGAACGGATAGTCGTGATAACCCATTTGGGCAGAAATTT
>Locus:b4677_1:1944140-1944172(+)
TATATTGGAAGCAAATATTTTAATATTACATAT
>Locus:b1902_1:1984950-1984840(-)
ATACCTAATATCCTTATATCCAGAAGTGGAGAGGTGCAAGATAAATCAAAACACCATAATTACTGTTTGCAGAATAATTCCTTTCTGCCGGTCCGAAATGTGATCGTGGAG
>Locus:b2278_1:2391197-2391274(+)
ATGCCCAGGGGCAATCCCACAATCCTTAACTCAACGCAGTACCATCAACAGTGCCAGCACCACGACCGCACCGATGCT
>Locus:b2301_1:2418470-2418616(+)
TGGGCATCTGACCAAAGCGTGATAGCGGGTTTACTCATTATGTCCTCGGCAATAAAGGGGGCTGGCTATCAAACTATAGAGCCTTTTTGTCACTGTCACGTGACGAATACTCACGTAAGTCGCCGCGCTTTCTATACTTGTGGTGTT
>Locus:b2353_1:2468946-2468839(-)
GACTGGCGCTGTGCTTCTGCTGCATCTACTGCGACGCTATGCTGTGCCTCGGTATCCGTCACCCATTTCTCACCATCCCATTTATCGTATGGCGTTAATGGGGCGATA
>Locus:b2497_1:2618142-2618255(+)
AGTGGCGGTCTTTCACTCACCCCGATAGCACGGCGCGTCATAGTATTATCCTCTGTATTATGTGTTATAGGCGCTTTACTCAAAAAAAAGCCGACTCTTAAAGTCGGCTTTAAT
>Locus:b2537_1:2665990-2666031(+)
CTGAGATCCGCGACGCATGTTGCAAAAATAATGCGTAATTAT
>Locus:b2550_1:2680886-2680776(-)
ATCTTCACTAAACCTTGTTTAGTTAATTGCGTGATTATTCCGCGAAAACATTGCCAGATTGTTCAATACACTGCCACAAATCTTTTAATTCAGTATGTCTTGTTAATATTG
>Locus:b2592_1:2729541-2729669(+)
TTTCAGGCAAAACATCTTAAATATAGTCTTTTCCGTCTAACTTATAGACAAAAACGAGCCCCGAAGGGCTCGTTTTATCATTTACTGGACGGCGACAATCCGGTCTTCATTAACTTCCAGGCGAATCAC
>Locus:b2625_1:2757041-2757009(-)
AATGCATCTACAGGGAAAGGACGACCATTGAAC
>Locus:b2937_1:3080815-3080943(+)
GGTGCCGAACGTAGGTCGGATAAGGCGTTCACGCCGCATCCGACATTAATGGCACGTTTTACCCGTGCGCATCGCATCTGGTGCTTACTCGCCCTTTTTCGCCGCCTGAATATACAGCATTTCCAGCGC
>Locus:b2965_1:3107161-3107250(+)
ATATTCATTGATTTCATAAGCGCAAACCCGTTTCGGGGAAGTAAGAATACCGGACAAGGTGGAAAACCCTGCCCCATGAGATATGGGTCA
>Locus:b3011_1:3153417-3153304(-)
AACAGAATGCGGGTTGGGGTGTGCAGATTAAAGTTGTTCATTACTTGCTCCCTTTGCTGGGCCAATATGAGGGCAGAGAACGATCTGCCTGATGTTTTTCATTGTGATCGCCAG
>Locus:b3114_1:3258147-3258182(+)
CAGAGCGCCTGGGTAAAGGTACGTGAAATAACATCC
>Locus:b3236_1:3381307-3381366(+)
AAAAACCGGAGTCTGTGCTCCGGTTTTTTATTATCCGCTAATCAATTACTTATTAACGAA
>Locus:b3822_1:4005757-4005653(-)
GTTTACGGAGTCTTCATACTGGCACTTTTTTATGCTGCTGACTACTCTTCGTCATCGCCATCAACATGCGCACGAATCAGCGCCATAAACGGTTTGCCAAAGCGT
>Locus:b3945_1:4135829-4135978(+)
CGCCTTATCCGGCCTACAAAAGCACGCAAATTCAATATATTGCAGAGATTGCGTAGGCCTGATAAGCGTAGCGCATCAGGCAATTTTGCGTTCAAACTCCCGGACAAGCCGGGAGTTTGGAGTAGGTTATTCCCACTCTTGCAGGAAACG
>Locus:b3959_1:4154070-4154038(-)
ACGCCGCCCAGTTTGATAATTAATGGATTCATC
>Locus:b3994_1:4194103-4194195(+)
GTCAGTTTTGTTGCAGACATAGCTCATTCCAAAAAGTTAAGGACGTGGCTTGTCAGACGACGGATGAAGCAAGAGACGATCGCCGCAGGGGCG
>Locus:b4043_1:4255157-4255029(-)
CTGGCCGTTAACGCTTTCATTCCGCCCCCTGGGTGTATATACAGTTATGCTGTGAGTATATACAGCAAAAGGCGATTTTGGAACCATAAACTGCACAATAAACCAGAGATTTATCGAATTCTGGAAGGG
>Locus:b4054_1:4266361-4266290(-)
AGGCTGGGTAGCTCCAGCCTGCTTTCCTGCATTACATCACCGCAGCAAACGCCTTTGCCACACGTTGTACAT
>Locus:b4138_1:4363496-4363534(+)
TACAGCATGAAGCTACCCAGCACGAAGCCGAAGCAAACG
>Locus:b4213_1:4434551-4434697(+)
ATCAGCGTGGCCAGGAGCGTTGCGCTAAACTTAATCATCAGGGACATCCTTTTATCATCGGGAATACGAAAGAAAAGGGAGAATAAACGTCTTACTTATAGAACAGTGAAGAATGCCACAATTTTACGCTTTGAAAATGATGACACT
>Locus:b4226_1:4447656-4447739(+)
GGGACGTTGAGTAAGCTCATGTCTGTTTCCTTTAAAAATATGTGGCAAACAAGTGCCGAGTATTATAGCCAACTCGCGCCGAAT
>Locus:b4241_1:4465253-4465333(+)
GTCAGCCGATTTTGCATCCTGTTGTCCTGTAACGTGTTGTTTAATTATTTGAGCCTAACGTTACCCGTGCATTCAGCAATG
>Locus:b4272_1:4496311-4496231(-)
CCTAAGACATCAATCATCTGTTCTCCAATGACTAGTCTAAAAACTAGTATTAAGACTATCACTTATTTAAGTGATATTGGT
>Locus:b4272_2:4496311-4496231(-)
CCTAAGACATCAATCATCTGTTCTCCAATGACTAGTCTAAAAACTAGTATTAAGACTATCACTTATTTAAGTGATATTGGT
>Locus:b4348_1:4578068-4578214(+)
AAAGGTGCGCCAGAAAATAATGTTCAGGATTTTTTACGTGAGGCTTTTTTACCCCCGCTAGCTGCGCGTTCAGCTTTGATTTTTTCCAGCAACGCGGCGGCGCTGTTTTCTCCGCTGATCAAATCCGGGTTTTCGGCCCGCCACTGG
>Locus:b0074_1:83490-83509(+)
CGCGCAATGTGGTATCGAAA
>Locus:b0254_1:268494-268513(+)
CCGATTAATGTGAACATGAT
>Locus:b0817_1:852501-852482(-)
CGCCTCTCTGACCTGGCGGA
>Locus:b0930_1:986776-986795(+)
GCCAGCGGGCGCTGGCTCTT
>Locus:b1048_1:1108594-1108575(-)
ACATTACTGCAGCACTCAAC
>Locus:b1048_2:1108594-1108575(-)
ACATTACTGCAGCACTCAAC
>Locus:b1274_1:1331777-1331758(-)
CTATATCATTTATAGCCTTA
>Locus:b4522_1:1333306-1333287(-)
CCACACTTTCCAAATCAGCA
>Locus:b1295_1:1355382-1355401(+)
AGCCAGATGCGGCGTGAACG
>Locus:b1326_1:1388583-1388602(+)
GAAATGCGCCGCGTTCGGCG
>Locus:b1385_1:1445582-1445563(-)
GTTGGACCTGGCTTAATACT
>Locus:b1403_1:1467137-1467156(+)
GCCGTCTGCGTTTCTCCGGC
>Locus:b1424_1:1494919-1494900(-)
CCATAGCCATTGAACCTTTA
>Locus:b1521_1:1608668-1608687(+)
GTGCACCGGGAAAATCGCGA
>Locus:b1664_1:1744112-1744131(+)
CGTTCCCGTCGCTCATCAAG
>Locus:b1796_1:1877409-1877428(+)
ATCAACGATCAGTGATAATT
>Locus:b1827_1:1907248-1907267(+)
AATATAACGCCACCTTCAAC
>Locus:b4677_1:1944120-1944139(+)
GTATAATTTATTCTACAGGT
>Locus:b1902_1:1984970-1984951(-)
GAAGCATTCCAGCGGTTGCC
>Locus:b2278_1:2391177-2391196(+)
TATCCGACCTACGTTCTTAT
>Locus:b2301_1:2418450-2418469(+)
ACACATAAGGGGAGAAAAAG
>Locus:b2353_1:2468966-2468947(-)
CCATTGCAGTATCAATCAGC
>Locus:b2497_1:2618122-2618141(+)
TAAGCGGGATTGTCTGTAAA
>Locus:b2537_1:2665970-2665989(+)
AGTTCACAAGCACTAAAAAA
>Locus:b2550_1:2680906-2680887(-)
GATTATTAATGCAGGCTCTC
>Locus:b2592_1:2729521-2729540(+)
AACTTTATCGTTCGCTCACT
>Locus:b2625_1:2757061-2757042(-)
CATTCCTGATAATTTTAGGA
>Locus:b2937_1:3080795-3080814(+)
CGCATCTTATCCGGCCTACG
>Locus:b2965_1:3107141-3107160(+)
CCAGTTCACTACTGGCGGCA
>Locus:b3011_1:3153437-3153418(-)
CAGCGATTGCGCCTTTACCA
>Locus:b3114_1:3258127-3258146(+)
TTTCATACATCCTCCGGCGT
>Locus:b3236_1:3381287-3381306(+)
TAAGTCGTGCGCTCAAAACA
>Locus:b3822_1:4005777-4005758(-)
ATTTGACTCGCGGGGGAAAC
>Locus:b3945_1:4135809-4135828(+)
AGTGCCGGATGCGGAGTGAA
>Locus:b3959_1:4154090-4154071(-)
CCTCTTCACTATCCAGCAGT
>Locus:b3994_1:4194083-4194102(+)
GGGCGCGTTGTTCGCGGCGG
>Locus:b4043_1:4255177-4255158(-)
GATCAAACACCTCTTGTTGC
>Locus:b4054_1:4266381-4266362(-)
CGACAGTTTAATTTCACTGC
>Locus:b4138_1:4363476-4363495(+)
AACGCCCCGCGATTGATCAT
>Locus:b4213_1:4434531-4434550(+)
CTGCATTCACACTGGCGGCA
>Locus:b4226_1:4447636-4447655(+)
CCGGCAGATCTTTACCCGCA
>Locus:b4241_1:4465233-4465252(+)
AGCGCGCGATATCTTTGATG
>Locus:b4272_1:4496331-4496312(-)
GCCGTCTGCGTTTCTCCGGC
>Locus:b4272_2:4496331-4496312(-)
GCCGTCTGCGTTTCTCCGGC
>Locus:b4348_1:4578048-4578067(+)
AATAATAAAAAGCGCACCGG
>Locus:b0023_1:21062-21142(+)
GATTTGATATTAGCCAAGGTCCAACTCCCAAATGTGTTCTATATGGACAATTCAAAGGCCGAGGAATATGCCCTTTTAGCC
>Locus:b0062_1:66771-66875(+)
CAGCGTGTAGGCCAGATAAGACGCGTCAGCGTCGCATCAGGCGTTACATACCGGATGCGGCTACTTAGCGACGAAACCCGTAATACACTTCGTTCCAGCGCAGCG
>Locus:b0185_1:209611-209540(-)
CGAAGTGACCCTTTTTCAGAACTTTTGCGAATTACGCGTAACCGTAGCTCATCAGGCGCTGATAACGACGAT
>Locus:b0424_1:442237-442278(+)
TCGCATCTGGTCAGATGCGACGTTTGCCGCATCCGACACTAC
>Locus:b0585_1:612057-611974(-)
CAGAAAGTGACCTCAAACATTTCGTCATTCAGACGCTGCCATTCCGGGCCATGTTTCGACTGCCACCAGCTCTCACTTCCTACT
>Locus:b0655_1:686930-687043(+)
GCCAGGGCGAGGATTGCTGTGGCAGGTTTACGTAATTGCATATCCAACTCCTTTATCTTCTGCGTTAAGAACGCATGGATACCCGTTGTGAGTGTTTGTGTTGTTATCGTCTGC
>Locus:b4513_1:728028-728153(+)
ATCACGCCTGCACTCACAGTGCACCTCCAGTGGCCTAAAAGTGATACCGGAAGGGTAGAATTCTGGCTGCAAAGATTTCGCAAAAATCTGCGGGCGGGGTGTAAAAAAAGTATAAAAATGGCAAAA
>Locus:b0707_1:738260-738225(-)
GGATTAGGGTGCTGTCATCAAATCGTTGTAGATTCA
>Locus:b0811_1:846397-846525(+)
CCGGAGCGGGTTTGCGCCCCTCACCCTAATCCTCTCCCCATAGGGGAGAGGGAACTGCCAGTGCGTTTTACAGGTGTAGCGTTATTATTTCGGTTCAGTACCGAACCATTTTTTGTAGATTTCGTTGTA
>Locus:b0836_1:877546-877472(-)
GCACGTATGCGGCGAGGTCAACGCGTGCGTCGATCAACCGGTTCAGCAGATCGATTCGCTGTCTGTCAACGAACA
>Locus:b1196_1:1244422-1244384(-)
CTGACTGGCTACTGTCTAAAATATTTATTTTCTGAATCA
>Locus:b4524.0_1:1378878-1378846(-)
TTTTTTGAATATGTTGTAACGAAAGCTGAGCCA
>Locus:b1332_1:1395676-1395599(-)
AAGGCCCGAGTTATCGGGCCTATTTTTTACTTACTGCTCTTCGCCGCCAAGGAAATAAATTCCCAACGGGATTGCCAG
>Locus:b1575_1:1647652-1647569(-)
TTTGGTAATAACGTTTTCATTATCGCGTCCTCAACAATGAATTTTGTGATGCAGTGCCTGGTGCCTCCAGGTGACGTTAACCAG
>Locus:b1736_1:1817481-1817513(+)
ATGCCTTCAGTTTTTCATGAAGCTCAATTAATT
>Locus:b1760_1:1840140-1840223(+)
GCGAACAATGCTCGACTCACAGGGAACTCCTTAACGTTATTGTCTCTGCTACTGATAACGGTAGCCGGGTGGCAAAACTTTAGC
>Locus:b1769_1:1850600-1850689(+)
ACACGTCAGTGGCACATCTGGCAATTGATGCCATCAACGAAAGATTTAATTCACCTCAGAAATCTCTTCCAACGACACCTTCCGCGTTTC
>Locus:b1779_1:1860811-1860686(-)
CCTACTTTGATAGTCATATATTCCACCAGCTATTTGTTAGTGAATAAAAGGTTGCCTGTAAAATTACAAAAACCTTACGCAGCGTCAAGCGGAATCGTGTCAATCATTGCGACAAATCAATCCTGT
>Locus:b1784_1:1867019-1866906(-)
TTGTTTTTGCCGTTCAGACGCCGGTCAATAAACCAGGTCATATGCCCCCCGTACTACATTTGCCAACTGTATGCTACGCCTGTGTTGCCGCTTCTCAGGCCCACGGTTCGCTGT
>Locus:b1851_1:1932612-1932701(+)
AACAATTGTGGATTCATAAAGGCTCCTGAAATTGAGTTGTCAGAGCAGGATGATTCACAACGCGTTTCATTCAGAGGATTTATGACTGAA
>Locus:b1877_1:1960012-1959932(-)
ACAAGAAATTTAAACACTGCGGTATTCCTTAAATTCAACCGTTATCGTTTCCCTGGGGCCGGATATTACGCTTCTGGCCTC
>Locus:b2144_1:2230919-2230791(-)
AGGAACACGCGCTTTAACATGCAGGAGACTCGATCTAAGGAAAATTTCCATCAGGCTACTTTACCCGCTGGTTTTGCGCAAGAAACGGCAAACTGTTTGCCGGGAATTTCGACACCAGGAGAGGGCTGG
>Locus:b2159_1:2248881-2248798(-)
TGCGCTCCAATGTATTTCATGCGAGGACTCCTGTTAAACCCGCTGGAGGAAAACGGTAATGATAGCGGGTTAACAGGAGCAAGA
>Locus:b2223_1:2322887-2322780(-)
CAAAGCGCGATCACGAATGTTAGCAATGTCAGCAACATGGCAAAGATCAGTGGATCGGGAAGCCACCGGCTGACAAAACGCGTCATAAAACGCGATATGCGACCAATC
>Locus:b2299_1:2416633-2416779(+)
GAGCCGCAATTGCGGCTCTTTTTTCATTCTGCCGTTTCAGTCTCTACGGCTTCATTTTTGGCATTGCGCTTCATCCACAACGCTAGCGCTTTCAGCGAGTCTGGAGTGAACTCATCGCAGCGTGCGGTGATTTCTTCCGGCGTCAGC
>Locus:b2449_1:2562439-2562380(-)
GCGAGGGGCCGGGTGTATTGGTTGTTTAGTTGTTGCTATTCGCAATCAATTACGTTTTTC
>Locus:b2518_1:2642870-2642950(+)
GTACGTTCAATAGCCATTTTTACCTCTGTAAATTGTTCTGTTGTTGTCTGTACCAGCGTACGAGATGGCGCGGATTATAAT
>Locus:b2570_1:2705256-2705372(+)
GAGGCGAGGAAATGTTCATACCGTATGGATTGTGGTATCTGGAAACGTCCTCGCATTTGTTATGCAAAATGCAACAAAGCCAGTGAAATCACTGGCTCGCGTCTTCCGAAGATGTTT
>Locus:b2850.0_1:2988613-2988467(-)
TGCAGTGGTAGGCTATTATTAATATTTCGTGGCTTCATTTTACATTTCTCTCATTTGATTAGAGCAAAATCCGAATTCGCAGCTTCTGATAATGTCAAATATCACCTTATGGAGACGTTACGTAGAATGACTATATTTGTTATCGGC
>Locus:b2888_1:3029426-3029280(-)
CCAGAAGATGAGGGAAGTTGGGAATCTATGGCGCTCATCAGTGTTTCTCCTTTCGCCCGCCAGAGTAAAAAGCAACCGTTTACGTTAATGAAACTGTCTAAACACATGCTCGTGGAGTGCCAGTTTTTGCGAGGAAGGGGAGTTAGA
>Locus:b2913_1:3055074-3055223(+)
TCTGACTTTGATTTATTTTCTGGAGCAGACTCGCAAAGTAGAATGCGCAACGCGGCAACGGTGTGGAGAAGGGATAAAAAAACGGGCAAGTCAGTGACCTGCCCGTTGATTTTCAGAGAAGGGGAATTAGTACAGCAGACGGGCGCGAAT
>Locus:b2963_1:3103546-3103508(-)
CGGTTAATGGAATTATCGGCGGCGGTAGGATTTTTGCGC
>Locus:b3045_1:3184566-3184534(-)
CATCCCCGGGCAATAAGGGCGCGTGCGCTATCC
>Locus:b3167_1:3311181-3311309(+)
CGACCAAATTCTTTCGCCATAATAAATTCTCCTGACAAAAAAGGGGCTGTTAGCCCCTTTTTAAAATTAATTTCAGGTGGAAGGGCTGTTCACGTTGACCTGATAAGACGCGCCAGCGTCACATCAGGC
>Locus:b3291_1:3436128-3436048(-)
GCCGCACCGATAATGACACCCACCGCCAAATCCACCACGTTCCCGCGCATCGCAAATTCGCGAAATTCTTTAATAATGCTC
>Locus:b3510_1:3654432-3654470(+)
TACATATCTTTCTTAATTTTGTCCCATTCGCCTTTAACT
>Locus:b3620_1:3793054-3792953(-)
CATCGATTATCGCCTGGGGATAGCGCGCCTGGAGCGTGCGATAGAGACTTTGCGACATCATCATGTCGCCAACCCAAGACGGGCCGATCACCAGTATTTTCA
>Locus:b3731_1:3913535-3913639(+)
AGCCTGTTTCCAGACTGGCTTTTGTGCTTTTCAAGCCGGTGTTACATCGCTTTTTTGGTCAACTCGATAACGCGCAGCTGCGCGATCGCTTTGGCCAGTTCCGCA
>Locus:b3739_1:3920447-3920527(+)
ACGAGCGACACAGACATCACGTTTTTCACTCCTGCTCCCTTCGAGGTATGCCGCGTGTCGTATAAAACTTTCTTTAAGGCT
>Locus:b3919_1:4109511-4109603(+)
ATCACTAAAGGATGTCGCATTTTAATTCTCCACGCTTATAAGCGAATAAAGGAAGATGGCCGCCCCGCAGGGCAGCAGGTCTGTGAAACAGTA
>Locus:b4033_1:4243082-4243171(+)
TTTTTAATGACATCCATGGGGTTCTTCCTCATTCCAGGACGGATAAGGCTTTCACGCCTTATCCGACAACAACTGCCTGATGCGACGCTG
>Locus:b4054_1:4265138-4265028(-)
ACGCGATGGTTCTCCAGGTTTACGGGCAGGTGGTTAAAACACAATAAACCGGAAGAAGGCGAAGATCGAGTGGATGTTCAGGAGCGAACGGCAATTAGCAACAGAGTGAGA
>Locus:b4207_1:4426959-4426849(-)
ATCGTATTTCCTTTCTTAGGGTATAAAGTAGCGGGCAGCATATCAGCCACACTTCTTTGGGTAAAACTTTGTCGCGGGAATGATGACAAATCCCAGGGAAAAAGAAACAAT
>Locus:b4214_1:4435599-4435471(-)
TCTCTTTTTATTTATAACTTTTTAGGTTGGGAGAAATCAGGATGGCAGAATCAGGAAATACACTGTTTCTGCCATCTGAATTTAGTAAATAGACACTCTGAACCCCGGATTCAGGAACGACTCACGCGG
>Locus:b4355_1:4589699-4589607(-)
ATTTTGATACGTTTTAACATGGTTTCTCTTTCCTGTGGACCGATGCAAGATTTTCGGCCTGGAAAGGAAAAACTTTATGAATATCCCGCGGAG
>Locus:b0023_1:21042-21061(+)
GAATGGCGCGCTTCTTAGCT
>Locus:b0062_1:66751-66770(+)
TTATCCGGCCTACAAAATCG
>Locus:b0185_1:209631-209612(-)
TGGCGATAAAAAAGGGCCAC
>Locus:b0424_1:442217-442236(+)
CGTAATTTGTGGTTTTTACG
>Locus:b0585_1:612077-612058(-)
AACCTTGGGGATCACGCCAC
>Locus:b0655_1:686910-686929(+)
GTGCCAGTCCTGCGGAAAGC
>Locus:b4513_1:728008-728027(+)
ACACCAGCAATACGCCGGTT
>Locus:b0707_1:738280-738261(-)
CTCATGAAGGGCAAAGATAC
>Locus:b0811_1:846377-846396(+)
ATTCAGGGTAATTAATGGCC
>Locus:b0836_1:877566-877547(-)
TCCTTTTGCCTTCCTCAGTT
>Locus:b1196_1:1244442-1244423(-)
ATCCGCCCCATTTTTAACGC
>Locus:b4524.0_1:1378898-1378879(-)
ATGCACCTGGTTATCGTAGA
>Locus:b1332_1:1395696-1395677(-)
ACGACTCTTCAATAACTGAC
>Locus:b1575_1:1647672-1647653(-)
AACCTTCAGACGTATTAACG
>Locus:b1736_1:1817461-1817480(+)
GGCTGCATCATCGACTCCTT
>Locus:b1760_1:1840120-1840139(+)
ATGGAAATGCTAATACTACG
>Locus:b1769_1:1850580-1850599(+)
GGCATTGTAGGCCAAATAAA
>Locus:b1779_1:1860831-1860812(-)
TACGGCCAAAACCGTTGATA
>Locus:b1784_1:1867039-1867020(-)
GCTGGCGATTCACCATGCTT
>Locus:b1851_1:1932592-1932611(+)
TGATTCGATTTGTTACGCGT
>Locus:b1877_1:1960032-1960013(-)
AGATAATGCCTAATGTTAAT
>Locus:b2144_1:2230939-2230920(-)
CGATCAGGACTAACAGGCTG
>Locus:b2159_1:2248901-2248882(-)
GACCGCCAGCAGCACTAACG
>Locus:b2223_1:2322907-2322888(-)
TCGGCGTTTGTGGTGTTAAC
>Locus:b2299_1:2416613-2416632(+)
GCTACCACTAAAAATGTTAA
>Locus:b2449_1:2562459-2562440(-)
CGCAGATCACAAAAAACCCG
>Locus:b2518_1:2642850-2642869(+)
TCGGTTTGATGATGGAAAAA
>Locus:b2570_1:2705236-2705255(+)
GCATTCTACACTACAACATT
>Locus:b2850.0_1:2988633-2988614(-)
CCTGATCAGGAACTAATGGT
>Locus:b2888_1:3029446-3029427(-)
CATCAGTTGGGCGGTCTTGC
>Locus:b2913_1:3055054-3055073(+)
AAATAAACACAACGCATTGA
>Locus:b2963_1:3103566-3103547(-)
CCCCTGAGCATCGTCAGGGG
>Locus:b3045_1:3184586-3184567(-)
GGCTGACTAAGCTTACTCCC
>Locus:b3167_1:3311161-3311180(+)
CCTGCGCTACGCGCTGCGGG
>Locus:b3291_1:3436148-3436129(-)
AAGAGACAATCTTCCCGAAT
>Locus:b3510_1:3654412-3654431(+)
ATGTAACGCATTCCCGGAAT
>Locus:b3620_1:3793074-3793055(-)
GCACCATGCCGGTGCCATCA
>Locus:b3731_1:3913515-3913534(+)
CACACGCGCAAAAAAAAGCC
>Locus:b3739_1:3920427-3920446(+)
TCCGAGCAACGTTTCGACTC
>Locus:b3919_1:4109491-4109510(+)
CGTTCAGTTTCCAGTTACCC
>Locus:b4033_1:4243062-4243081(+)
CGCTTTGCCACCAATGTTTC
>Locus:b4054_1:4265158-4265139(-)
AGGCGTCAACTTTTTGAAAC
>Locus:b4207_1:4426979-4426960(-)
TGTCAAAAGTTGGGGTGGTC
>Locus:b4214_1:4435619-4435600(-)
TTTTTGCACTTTAAATACAA
>Locus:b4355_1:4589719-4589700(-)
CCAGCAGTAAGCTGGTCACA
>Locus:b0122_1:136898-137026(+)
GTTCTGAAAAACGTCTTCATTGCTTCTACCAGGGGCTTAAAGAAGATAAACGTTAGCACACTGCGAGCGAGGCGACGACCATTATTGTCGATTAAATTGTGTCTGCGGCTTGACCTTCCCGTAAGGGGA
>Locus:b0412_1:432059-432184(+)
AAAACGTTAGTATTCATAGGTCGTCCCTTTCTCGTCGCAATTAGCCTAATGGTAGAGGGTAAAAGCAGCGAAAGCATCGATCCTTTATCTCAAAAGCGTTGCGCCTTTGTTGTATCGTCAGTTCAG
>Locus:b0447_1:467608-467498(-)
ATAGCCCTTCCACAGAGAATTTTTTTCTCTTTTAATTTTATTTTAAAGGTGAAATCACGACAATTTATTCTGTGCGGTTTAAACACCACGGCACAAAATGACAAATTCAAC
>Locus:b0463_1:484827-484907(+)
CCTCTGTTTTTGTTCATATGTAAACCTCGAGTGTCCGATTTCAAATTGGTCAATGGTCAAAAGTTAATAAACCCATTGCTG
>Locus:b0476_1:499157-499270(+)
GAAATAAGGTCCAGAACAGGTAGTTTGTTTTCCGGCTTCATACAAAAACTCCTTTCAAATTACGTCATTGTAAGGAACCACTGCCATGAAAATGCGATCCCGCCTGCTGATATT
>Locus:b0715_1:746973-747065(+)
CCCCACTGCAAAACTGGCATCCTTCGCTCCCTCATTATTTTCTCTTTGGTGTATCGATACAGCATAAAGAAAGCTGGGCCAGGAAAAAATAAC
>Locus:b0742_1:779700-779584(-)
AACAAAAATTTCGATGTAGATCACTCAACTGCTTATGATTCGCACGACACGACCAGAAATAATGCGACTTCTGGTCGTGTGTTATGCATTACATCGCGTTCAGACGTTTTTGTGCCT
>Locus:b0762_1:794033-793887(-)
ATTACGGCGAATACCAGACTTTTTAATAACTCTAACATGGTCAACTCCAGATATAGTCATGAGACTATTCTAACCGCTAAGCACAGAAAAGCACTCCCCTTTTGTGCGGTCAGCTTTGCGTGGCGTTCGTTTTCCGTCACAATAAGA
>Locus:b0799_1:832327-832295(-)
GCAATTTGCGCTTTAAGCGCGGCGGTTAATGCC
>Locus:b0894_1:940219-940073(-)
TCAGCAGCCAATACCGCATCAGGGATTTTCGTTTTCATAATGGCTCACTCAAGCTTGCTCACGATTGATTCCAGTAACAAACCGTATTGTGTAATTATTTCTATAGCAGTTCGCTATATAGGCTTGTATACATCGAATAATTTGAAA
>Locus:b1073_1:1130257-1130168(-)
TCGAGCTTATCGAGCATATCTCCTCCGCAGGTATCAAAATTCTGCCATCAGCTTAAATGCCTTTACGCGCGCGTTATCGGCGGAATAAAC
>Locus:b1161_1:1211928-1212008(+)
AGATTAATGGTTTATTATTTTCTACATCTTCAATATATAAAAGCGTATTATCAATGGCGTAGTAACTGCGTTTGTTATGAT
>Locus:b1168_1:1216570-1216487(-)
GGTATGAGTGTATTGCGCATTTGCTTGTCCCGGCCAAAGGGTTTAATACATGAAAATGCCATTCATTCGCTCGCGCTGGCATCT
>Locus:b1277_1:1336595-1336633(+)
TATTTGTTCAGCAAATGGCCCATTTTCTCGGCTTTGGTA
>Locus:b1283_1:1341312-1341425(+)
GCCAGAACAGCCGCGGTCATTTTTTTGCTCGTTACAAACATAATACTCTCTCCTGAATTTATGATTCACGGAAGTAAGCTCTCTATAACTATAATAGCTAAGAATAAGTCTGGT
>Locus:b1327_1:1388959-1389066(+)
ACAGAGTTTCCTCAAAGAACGGAGCTAATACTGAAATTGCTTCAGCCACATAGGCTTTGCCGTCATAAAGATCCATATGGTTTGCGCCTTCAACAATGTGATAGCGTT
>Locus:b1565_1:1644352-1644203(-)
TTGATGTTCAGATTGTTTTCCTCGCGGGCTGGCGCGCCTCAGAAAGTAAAGCTTGTTGACAGGGGTAAACGTTCGGCAATAATTTTCTGCCGCATGCGGGTGTTGCATAAAACGTGTTACGTTCCTTTATCGACAGGTCAGGTCACCGCT
>Locus:b1988_1:2059938-2060021(+)
TTCAGGCGTCTGAAGTTCATGTTGCCTCCGGTTTTTAAGAATCGGCCCAAGTGCCGCCATTACTTACAACCAGATTGCAAGATG
>Locus:b2072_1:2149690-2149749(+)
TTTAAACTGGCGGTTGAATTGTTGTCTTCAACCGCCATGAGAAACTCACTCTGCCCACAG
>Locus:b2230_1:2334650-2334739(+)
TTTTTTTCACCACTCATTGCCACATTCCTTGTGTATAGCCAGCCATTTTTTACGGGCACAGCCAAACTTTACCGTGCCCTAATACGACAA
>Locus:b2244_1:2354945-2354817(-)
GAGGTTGTTGATTCGGTCATGGTTGTCCGTCACCTGATATTTATGATGACGCGACATTACGGTTATCCCAGGCCTTTGACATCTGCCAGTTTCAGCCTTTGCGAGACGTTTTCAGAGGAATTTTCACTG
>Locus:b2336_1:2449607-2449639(+)
CAGCCTTTGCGGCTCTGCTCTTCATCCACCTGG
>Locus:b2490_1:2609904-2609866(-)
GAGAAATCCTTCTCACGCAATTTTTCTGGCCATCAGATA
>Locus:b2556_1:2687694-2687795(+)
TATTTCGTGTTTTTCGACGACGGTAATTCAATGCGGAAACAAACGTCTTGCCCGCTCTCGTCGACCAGATACAGTTCCCCTTGCATACGGCGAATACAATCC
>Locus:b2626_1:2759276-2759148(-)
CATCAAAAGATTACCGATATCTTAATACAAACAAATCAGGCCTTTCCAGCCATAAGAAAGGCCATTGTTGTAAAAAATAAATTACCCGCGACTGCAGCCGAAATTACGGTCTCCGTCACCGACTATTTT
>Locus:b2678_1:2805119-2804973(-)
GGCGTCACCGGGCAAGTGCAGAGTTACTTAATGAATGGGCGGGTCAGCAGACCAACAGGGCCAGTGGTGTACCAGCGACGGTTGCCGCGACTGCGTGAGTCGCGCCCAACGGCCTGCGTCAGACGATCGAGGATAATGGCGAGGATC
>Locus:b2687_1:2812209-2812280(+)
TTTTCAATTAATTGTGAAGATAGTTTACTGACTAGATGTGCAGTTCCTGCAACTTCTCTTTCGGCAGTGCCA
>Locus:b2806_1:2938135-2938212(+)
AGGCCGGAGACGACGCCCCGGCCTTGCCTGTTATCGCTCGTCGCGACGACCACCCACCGCAGCCCAGATGCGGCGGAC
>Locus:b2865_1:2997894-2997977(+)
TTCAGGCGTCCCGCACTCAAAATCTTTCCTCGCTTAAAAAACAAGACGCCTTATCATAGCAGCCAGCCTCTTGATACCCAATCT
>Locus:b2875_1:3010572-3010676(+)
CAGGCAATTTGGCGTTTGTCATCAGTCTCAGGCCGGGTGGGTAATACCATCCGGCCATTTTCATTTAAGCCACTTCCAGCACTTCTTTTGTCGCTTTCACGCCCT
>Locus:b2963_1:3103618-3103490(-)
TGCAAACATTCCCAATTTGCAAAACGAAATTGTGATGTGGATAACATTTTTGCCCCTGAGCATCGTCAGGGGCGGTTAATGGAATTATCGGCGGCGGTAGGATTTTTGCGCGGTATTCACTTTATAAAG
>Locus:b2965_1:3107161-3107241(+)
ATATTCATTGATTTCATAAGCGCAAACCCGTTTCGGGGAAGTAAGAATACCGGACAAGGTGGAAAACCCTGCCCCATGAGA
>Locus:b4658.1_1:3145295-3145330(+)
GTTGGATCAACCTGCTGTTGCAGCTCACGACCTTTA
>Locus:b3051_1:3192585-3192544(-)
CCGGCTTTTTGGGCCAGGGATTATTCCTGGAAGAGGGTTTAC
>Locus:b3070_1:3213751-3213783(+)
ACTTTGCGTGCCAGTAAGCCGCTGCACGTACCC
>Locus:b3178_1:3324941-3325021(+)
ATTAGGTTTTTCGCCATGTCACTCAAGGGATTAACCTCTTATTACAACTGTGTTAAAAACAGCGTCAGGATACTCTATATC
>Locus:b3247_1:3394303-3394392(+)
AATGTGACTCAAAAACCCTTTGCCGGATGGCGGCCCAGCATCTGTTTACATCATTACGACGTCAAACTGCTCCTGGTTATAGAGCGGTTC
>Locus:b3251_1:3398067-3398141(+)
TACTCTTCGCTGAACAGGTCGCCGCCGTGCATGTCGATCATTTCCAGCGCTTTGCCGCCACCGCGCGCCACACAG
>Locus:b3433_1:3572885-3573010(+)
AAACCAACATTTTTCATAAGCGTTTTTTTCCTGCAAAGATGTGTGCTGTATAAATGTGCCGGTCTCCTCTTGGCACATCTTTCACCATACAAAAAGCAGCCAAAGTCGCAAGTGAAATTAATCAAT
>Locus:b3511_1:3655631-3655527(-)
GTCACATCAAGTGACTATGATCCGGGTGACAACCGGGGTAATTATTGCTGCTTAACGAACAAACTGGCGAAGCTGAACAGGCTGGCGGCGCTAAATATCAGTTCA
>Locus:b3599_1:3770323-3770231(-)
ATCTTAATATCGGATGACATAAAAACACCCCTTCTTATGTTTGCTGTCGCGCAGGCTGGAAGCCCGAGGTTTTTTGTTAATGTGGCGGCAGAG
>Locus:b3619_1:3792029-3791946(-)
CCGCCGGTAACGATGATCATAACTGTAACCTTCGAATTATGGAGTCAGAGACAATCTCAGACACGAATGTCTGTAATCATACCA
>Locus:b3634_1:3807887-3807849(-)
TGGGATCGAAAGTACCCGGATAAATCGCCCGTTTTTGCA
>Locus:b4030_1:4238349-4238239(-)
ATAGCAGTACCTCCTTCACAGTGGCGAGCTTCCTGTATAACGCAAAAATGTGACGGAGATCTATATTTTTTGTGTATGTTTTGTTCAACCTGGATTTGGAGCGCGCCTCCA
>Locus:b4371_1:4605707-4605787(+)
GGGGTAAATGCAGACATGGAATGCTCCTCAATTGATACTGGCGGCGATTATAGCCATATGTTGGCGCGGTATCGACGAATT
>Locus:b0122_1:136878-136897(+)
TCAGGCTGCCGAATAACACT
>Locus:b0412_1:432039-432058(+)
TTCCCAGCAGGAGCAGTCGA
>Locus:b0447_1:467628-467609(-)
TACGGTCAATTTTATCTAAC
>Locus:b0463_1:484807-484826(+)
CGACCGCCAGAGGCGTAAAC
>Locus:b0476_1:499137-499156(+)
CAACGGTCTTCATTTCAGCA
>Locus:b0715_1:746953-746972(+)
GTGATAGCACACATAACATT
>Locus:b0742_1:779720-779701(-)
CTGATTTCAGACTTGAGCGC
>Locus:b0762_1:794053-794034(-)
CCATCACGACAGGTACCATG
>Locus:b0799_1:832347-832328(-)
GAAGCGCCTTATACCAGGCG
>Locus:b0894_1:940239-940220(-)
CCAAACCACGGCGACTCACC
>Locus:b1073_1:1130277-1130258(-)
GTTGAAAACGTAAGGCGGCG
>Locus:b1161_1:1211908-1211927(+)
TTAAGTATCCAACTTTAGCT
>Locus:b1168_1:1216590-1216571(-)
AGCATATCGCAACGAGGATG
>Locus:b1277_1:1336575-1336594(+)
ATTACACAATGCAAGAGGGT
>Locus:b1283_1:1341292-1341311(+)
GAGACATTGCCAAAGTAATT
>Locus:b1327_1:1388939-1388958(+)
GGATTTGAATATGTTTCATT
>Locus:b1565_1:1644372-1644353(-)
TTTCTTGTGTCATTAATTGT
>Locus:b1988_1:2059918-2059937(+)
CTACAATTTTTACGAAGTAT
>Locus:b2072_1:2149670-2149689(+)
ATCAGCCGTTATATTTATTG
>Locus:b2230_1:2334630-2334649(+)
AGAACCGCCAGCCTTTCGCC
>Locus:b2244_1:2354965-2354946(-)
ATACCGCATCATGCGGGGAG
>Locus:b2336_1:2449587-2449606(+)
CTCATAACTCCCCCCGTCAT
>Locus:b2490_1:2609924-2609905(-)
CATCAACAGTCCTTATTAAT
>Locus:b2556_1:2687674-2687693(+)
ATAGGATAGGCTGTTAGCAT
>Locus:b2626_1:2759296-2759277(-)
TACCAGGACGGGCTTCCAAC
>Locus:b2678_1:2805139-2805120(-)
TTGGCAGGGTGATAATGCCC
>Locus:b2687_1:2812189-2812208(+)
CAGTTCATTTGAACTGGCTT
>Locus:b2806_1:2938115-2938134(+)
AGCCTGACGGAAAGGGTAGC
>Locus:b2865_1:2997874-2997893(+)
CGATACCCAGAGATTTTTTA
>Locus:b2875_1:3010552-3010571(+)
GCCTGATAAGCGTAGCGCAT
>Locus:b2963_1:3103638-3103619(-)
TGTTACCTGTGGCAAATAAT
>Locus:b2965_1:3107141-3107160(+)
CCAGTTCACTACTGGCGGCA
>Locus:b4658.1_1:3145275-3145294(+)
AAGAAATCATTCATCAGTTT
>Locus:b3051_1:3192605-3192586(-)
AACGCAGATATAAAAAATCC
>Locus:b3070_1:3213731-3213750(+)
TTTCTTTTTATATATCAGTT
>Locus:b3178_1:3324921-3324940(+)
CGGCAATGACCAGCCAGAGT
>Locus:b3247_1:3394283-3394302(+)
GTCACTCCTTGTCTGCTAAA
>Locus:b3251_1:3398047-3398066(+)
TTCCCCTGCCTGCATCCGAT
>Locus:b3433_1:3572865-3572884(+)
CCATACCGCGCCAGCCGATA
>Locus:b3511_1:3655651-3655632(-)
AGAGTATTAATCGGATCATA
>Locus:b3599_1:3770343-3770324(-)
GACCAAAGCTTTGCACTTTG
>Locus:b3619_1:3792049-3792030(-)
TGCTGCCGATAAAGCCCGCG
>Locus:b3634_1:3807907-3807888(-)
ATCGATATGACCATTGGTAA
>Locus:b4030_1:4238369-4238350(-)
GCGGACGAGAGAGTGACGTC
>Locus:b4371_1:4605687-4605706(+)
GCAGCAAGACTTCACTTGCC
>Locus:b0097_1:107721-107596(-)
GTCAGTATTCCACTCACGTTATTGCCATCCCGATCATATTCAAACGTATTTAGCGCACAAATCTTATCATTAAAGCCTGCAGTCCACAGCACGAATGAAGATAAGTTGTGCGGAAAAGTGCTTAAG
>Locus:b0120_1:134776-134814(+)
CCGCCAGAGCCGTTAAACAGCTGGCATATTGCGCCCGTA
>Locus:b0153_1:171496-171464(-)
AATAACGCCGGGAAAAGCGCAATTCGTTTACTC
>Locus:b0476_1:499181-499261(+)
TTGTTTTCCGGCTTCATACAAAAACTCCTTTCAAATTACGTCATTGTAAGGAACCACTGCCATGAAAATGCGATCCCGCCT
>Locus:b0715_1:746973-747056(+)
CCCCACTGCAAAACTGGCATCCTTCGCTCCCTCATTATTTTCTCTTTGGTGTATCGATACAGCATAAAGAAAGCTGGGCCAGGA
>Locus:b0791_1:823893-823780(-)
CTTAGACCCGTTGCGACACGAACACGTTGTTGCCACTTCATGGCTTCTCTCCTGAAGAATTTATCTCTACTTACTCAGAGTACCGAACTTTACGGAAAATTCCGTAAGACCGCA
>Locus:b0811_1:847208-847291(+)
ACTTTTAATACAGACTTCATAGCATTTCCTTTTTTCTATCCACGGGACGATCCCCTGCGTGACATTCACATATATGAAAAAATC
>Locus:b0889_1:932393-932265(-)
GTACCAGGTTACCCCAGTACTGTTGCTGTATGGATTAACAGGAGTGTAATCAAAATACGCCGATTTTGCACCTGTTCCGTGTTAGCGCGTCTTAATAACCAGACGATTACTCTGCTTGACTTCTTCCAT
>Locus:b1253_1:1309874-1309906(+)
ACTCAACAGGTAAGGCGCGAGGTTTTCCTTCAG
>Locus:b1421_1:1490513-1490430(-)
TGTGAGGGAGTTGTATTCATTACCGTTGTCTCTCGTCCAGGTTTACTCCTGATAGAAAGTCATCGGCACTTGACGGTAATTACT
>Locus:b1535_1:1621834-1621947(+)
TTTAACAAGATGGCATCAATTTCCGTTGTCTTCTTGATCATTGCCACTCCTTTTTCACAGTTCCTTGTGCGCGCTATTCTAACGAGAGAAAAGCAAAATTACGTCAATATTTTC
>Locus:b1618_2:1694398-1694514(+)
GAAGCCGGGAAGGATAATTTTTGCACAGAGAAATTACGATATGAAACGCGGGCACAGTTATCACCAGCCCGCCGAAAAAGAGAGAGAATCAGGATGCGGTTAAGATACCGCCAATCA
>Locus:b1618_1:1694448-1694489(+)
GGCACAGTTATCACCAGCCCGCCGAAAAAGAGAGAGAATCAG
>Locus:b1648_1:1723925-1724017(+)
AACTCTAATTGCTCCGCCACTTCGCCCTCCTCAGATAAGATTATTACCATTATTGAAGCTGTTAATGTCCAAAGTAGCAACTTTGCTTGCACT
>Locus:b1713_1:1793582-1793617(+)
CAATCCCTCAATGATGCCTGGAATCGCTCTTTTAAT
>Locus:b1773_1:1854958-1855032(+)
TATTCCGCTTTGCCATCAGAACCGAACAGTTTAATTTTTTCCAATGCCCGTTCTTTTACAGCTTTACGTACTTCA
>Locus:b1829_1:1910581-1910673(+)
AAGAGCGCGATTCGCATCATAATTTTCTTTTTACCTCAGTTTAACAAAACGCAATATGCGATACCCACATCGTATGGGTTACGCGACTATTTT
>Locus:b1917_1:1995087-1995188(+)
TATTGCAGCAGAAACTTCTCGAGGAACTGGCGGGTGCGAGGCTGCTCGGGGTCGGCAAATAACGCTTTTGCGGCCCCCTGCTCGACTATCCGCCCCTGGTCC
>Locus:b1978_1:2043044-2042964(-)
GTTAAGCGGCGTAGTTTAATTCCCATCCCGCATAATATTTGTCGGTCATTTATTTCTTCTCCACTTCTCTTCTTCGTAGCC
>Locus:b4641_1:2066427-2066507(+)
TCTTATGTCAAGAGTGCGGTCCGTGGATACAACCAGAGACCGACTGACACGAGTCAGAGGAAACGACGGATATGTTCAGTC
>Locus:b2143_1:2230834-2230706(-)
CGGCAAACTGTTTGCCGGGAATTTCGACACCAGGAGAGGGCTGGCAAGCCGGACAAGGCGTTCACGCCGCATCCGGCACCAGGCTTAAGCGAGAAGCACTCGGTCGATACTGTGACAGCCGAGAGCTTT
>Locus:b2377_1:2493073-2493111(+)
TACCGCCTGCCATACCCCACCATAAAGCGAATCATCAAG
>Locus:b2417_1:2534406-2534302(-)
AAAATGGCGCCGATGGGCGCCATTTTTCACTGCGGCAAGAATTACTTCTTGATGCGGATAACCGGGGTTTCACCCACGGTTACGCTACCGGACAGTTTGATCAGT
>Locus:b2448_1:2561633-2561550(-)
ATTGCGATTAAAAGTTTCATGGCGTCCTCCTTCACAGTTCAATACAGCAAACCAACATTACCATCACCAGTAAAGCCACTTCCC
>Locus:b2550_1:2680901-2680776(-)
TTAATGCAGGCTCTCATCTTCACTAAACCTTGTTTAGTTAATTGCGTGATTATTCCGCGAAAACATTGCCAGATTGTTCAATACACTGCCACAAATCTTTTAATTCAGTATGTCTTGTTAATATTG
>Locus:b2592_1:2732179-2732268(+)
AGACGATCCAGACGCATAACTCCTCCCATAACGGATCAAAGTTGCTACTGGAGATTAAATGAGGTCATCCCTCAATTATTCAAGGTTATT
>Locus:b2605_1:2742159-2742082(-)
CTGGCCCTTTTTTATCTGTTTGCTGGTGTTTTAAGGGGTAGTAATCACCACTGCGACGCGGCGGTTCTCGGCGCGGCC
>Locus:b2716_1:2840500-2840396(-)
GCCTTCATGGTTCGTGCGACATGTAGGCCGGATAAGGCGTTCACGCCGCATCCGGCACTGTTACCTACTCTAAATCTTCCCCATTACTGGCAATCACTTTTTTAT
>Locus:b2813_1:2944058-2944147(+)
CCCTCACCCTGTCATATCCGTAAAAACGGCATACAGAATATCACATCAGCCGCTAAAGACGTTACCTGCGCCCGGGGCGGTTTTCAGCAC
>Locus:b2888_1:3029390-3029280(-)
ATCAGTGTTTCTCCTTTCGCCCGCCAGAGTAAAAAGCAACCGTTTACGTTAATGAAACTGTCTAAACACATGCTCGTGGAGTGCCAGTTTTTGCGAGGAAGGGGAGTTAGA
>Locus:b3010_1:3152253-3152324(+)
CCCGTTCCCGGTTGCTGTACCGGGAACGTATTTAATTCCCCTGCATCGCCCGCATTCTTGCCGCATCTTCCC
>Locus:b3132_1:3276975-3276937(-)
CCGCTTTGTGCTGTCTCACCATTTCTGTCAGATGTTTCA
>Locus:b3187_1:3332748-3332689(-)
CTTACTGGAACCATCCCGCGCGCTGCGCGGGATGAGGGGAGGGGATTAACGATCGCGTTG
>Locus:b3311_1:3446210-3446359(+)
AAAATCAGGTCGTTAAAAATCCCCATATCGAGGGCGCGGCATTATAACACCGCTTCAAGGATATGGGTAGAAAAAATAAACGGCTCATTTCTGAGCCGTTTATTCGTATTGAGAGAGTGTACTGTATTACAGAACCGCTTTCTCTACAAC
>Locus:b3353_1:3481257-3481225(-)
ATTCATTGGCATCGGTCGTCGTTATCTGCGCCA
>Locus:b3573_1:3739134-3739241(+)
AAACAGGCTGCTGCCGTAGCCGATGCCGCTGCACTTTCTCGACATCCATGCACTGCAACGCCTTTGTCGGGCAGGCTTCAACACAGGCCGGTCCCGTCTCCCGATGCC
>Locus:b3795_1:3978926-3978837(-)
GGTTTGTTATCTGCCATAAATCCTCGTGTTGTGTTTGCATGCTTTCCGGTGTTACCGGTTATCGTTATGGGTACATCGAGTGTTGCAAAT
>Locus:b3867_1:4050087-4049959(-)
TCGATTTGCTGTACAGACATGCTCACTCCTTCCGATGGCGTCTCTGGCGGCTACGGCGTACCGGCGGATGCCCGTTTCGGGTCATCAGCCGGTTGCGCAGCCACTTTTGTCGCCGCGACAACCGCTGTA
>Locus:b4111_1:4328562-4328416(-)
CGAAGGGTAATCGGTTTTACTTTTTTCCTTTTCAGCATAGCTTTCCTCGCAGAGTTGGCCCATTTCCGCAAACGCCAGAAAAATCAGCGCGACGGCCGCAAAAGGGGAGCGGGAATTGCAGGATGCAATCTCTGTAACAAGCGTAGC
>Locus:b4118_2:4339614-4339760(+)
TTTTCGTCGCTGCTGCACATAAACGTATCTGTATTCATGGATGGCTCTCTTTCCTGGAATATCAGAATTATGGCAGGAGTGAGGGAGGATGACTGCGAGTGGGAGCACGGTTTTCACCCTCTTCCCAGAGGGGCGAGGGGACTCTCC
>Locus:b4118_1:4339635-4339715(+)
AACGTATCTGTATTCATGGATGGCTCTCTTTCCTGGAATATCAGAATTATGGCAGGAGTGAGGGAGGATGACTGCGAGTGG
>Locus:b4121_1:4343562-4343690(+)
GGCTTGAGTGTGCGGGTCATGGTGAGTTCGCAAATCAGGGAAAATACTGACTATTCACCAGCAAGCGTGAAATTACAATCGCAAAAGAGGTGGCCAGGGGGATCACCTGGCAGCATGCTGCCAGGCGCT
>Locus:b4131_1:4356624-4356704(+)
ATTGCAATAACGTTCATAGTCATATCTCCAGGTAAAAAAGGCCCCTCCCAACACATGGGACAAAATGAAAGGAGGAGCCTC
>Locus:b4213_1:4434587-4434697(+)
ATCAGGGACATCCTTTTATCATCGGGAATACGAAAGAAAAGGGAGAATAAACGTCTTACTTATAGAACAGTGAAGAATGCCACAATTTTACGCTTTGAAAATGATGACACT
>Locus:b4387_1:4622145-4622291(+)
ATTTCCTTTCTTGTAGTAATGGGTCACTCTTTTTTCTCGCTTTCTTCCTCTTCCGGCACCGGTTTGCTGGCGGTTAACAGGAAGGGCGATTGCTGCCAGCGGGTGCGTTTACCCTGTAGCAGCGTGCGGGTCAGCACTACACCGATT
>Locus:b0097_1:107741-107722(-)
TACCAAACTGTCGCCAGCGC
>Locus:b0120_1:134756-134775(+)
TCTGGCGGAGCCTGGGAGCT
>Locus:b0153_1:171516-171497(-)
CAATCACTAACAGCGCCAGC
>Locus:b0476_1:499161-499180(+)
TAAGGTCCAGAACAGGTAGT
>Locus:b0715_1:746953-746972(+)
GTGATAGCACACATAACATT
>Locus:b0791_1:823913-823894(-)
GCAACATAATCTGCCAGCAA
>Locus:b0811_1:847188-847207(+)
GGGTCAGTGCAGCCAGTGAA
>Locus:b0889_1:932413-932394(-)
CGATGCTAAAACGGACAACA
>Locus:b1253_1:1309854-1309873(+)
ACCGGAGGCTTTTGACTATT
>Locus:b1421_1:1490533-1490514(-)
GATGCAAAAAACCTAATCGC
>Locus:b1535_1:1621814-1621833(+)
CATCGATAGCCTTATTGAGA
>Locus:b1618_2:1694378-1694397(+)
TATTTTGGGGGGAATTCTCC
>Locus:b1618_1:1694428-1694447(+)
AAATTACGATATGAAACGCG
>Locus:b1648_1:1723905-1723924(+)
ACGGGCTCTGGACGGGAAAG
>Locus:b1713_1:1793562-1793581(+)
TTTTGTAAGCGCCATAGGTT
>Locus:b1773_1:1854938-1854957(+)
GTCGAGATTATCCATATCAT
>Locus:b1829_1:1910561-1910580(+)
CGGCCAGGTTCGTTAGCAGG
>Locus:b1917_1:1995067-1995086(+)
CGGGGCTGATTTTTTCTTAT
>Locus:b1978_1:2043064-2043045(-)
TTATCAGACAGATACCCGCA
>Locus:b4641_1:2066407-2066426(+)
CCGTTTTCCACGGACCGCAC
>Locus:b2143_1:2230854-2230835(-)
CGCTGGTTTTGCGCAAGAAA
>Locus:b2377_1:2493053-2493072(+)
AATGAGCCATCCTGACCCAC
>Locus:b2417_1:2534426-2534407(-)
GCCGCTGGCGGAAGCATAAA
>Locus:b2448_1:2561653-2561634(-)
CAGTCAGCACCATCAGGATG
>Locus:b2550_1:2680921-2680902(-)
GGTGGCGAATCTGTTGATTA
>Locus:b2592_1:2732159-2732178(+)
CAAGCTGGAATTTATTAGTA
>Locus:b2605_1:2742179-2742160(-)
AAGAAGGGCTGGCCAATTGG
>Locus:b2716_1:2840520-2840501(-)
CGATGCGCTGCGCTTATCGG
>Locus:b2813_1:2944038-2944057(+)
TAATCAGGATGTGAGGTTAC
>Locus:b2888_1:3029410-3029391(-)
GTTGGGAATCTATGGCGCTC
>Locus:b3010_1:3152233-3152252(+)
TGTAACGCCTGACGATTTTC
>Locus:b3132_1:3276995-3276976(-)
ATAAATTCCATTTGTTTTGC
>Locus:b3187_1:3332768-3332749(-)
GAATAAGTGTTTTTATGGAA
>Locus:b3311_1:3446190-3446209(+)
TCAACTACTACTGAGACCCG
>Locus:b3353_1:3481277-3481258(-)
GAATTCAGCACTGCTGCTGA
>Locus:b3573_1:3739114-3739133(+)
GAAACGCCGGAAAACGTTTC
>Locus:b3795_1:3978946-3978927(-)
CCAGCCCACGCTGTAGCTCT
>Locus:b3867_1:4050107-4050088(-)
GGATCAGGGCCAGATCCCAG
>Locus:b4111_1:4328582-4328563(-)
CATCAATAATGGTGACATCA
>Locus:b4118_2:4339594-4339613(+)
ACAGCGGGCTGCGGGTCTGT
>Locus:b4118_1:4339615-4339634(+)
TTTCGTCGCTGCTGCACATA
>Locus:b4121_1:4343542-4343561(+)
CGCTGGTGTTAAGAATTAAC
>Locus:b4131_1:4356604-4356623(+)
AAACCCCCATGTGATTCAAT
>Locus:b4213_1:4434567-4434586(+)
GCGTTGCGCTAAACTTAATC
>Locus:b4387_1:4622125-4622144(+)
GGCGTAATGTGGACATAACG
>Locus:b0039_1:39160-39288(+)
GGCGTAAACGCTTTATCCGGCCTACATTCGTGCTCCCGTAGGCCTGATAAGACGCATCAGCGTCGCATCAGGCAGCGCACGGACTTAGCGGTATTGCTTCAGCACCGCACGACCCAGCGTCAGGATCTG
>Locus:b0163_1:184058-184204(+)
GGATTGGTAATACCCAGACTTTTCAGATTGTCGTACATAGCGTTACCTCAAAATGAGTCAGTAAATTGTGCTTATTTTAGCATTTGGCCTGGCCCGCCCGGCTCGACTGTGATCGCAGAAAGCCTTTTTCTTCCAGACTTCTATCAT
>Locus:b0185_1:208660-208622(-)
CTGCAATCGGCTGTTCAAAATCAAGGAAATTCAGACTCA
>Locus:b0437_1:455902-455792(-)
ATTTCCGTCTCCTGGATAAAATTGAAAAAACCTGCTGTACCGATTGTAACCTTATGGACGGATTATCAGCTAGTCCCTGTGTTATGGGTACGGCATCACCATATTTCAAGC
>Locus:b0506_1:533131-533003(-)
TACCTCTATTTATTGGAAAATTTTTCCAACTTTCAAATTTTGTCAAAAAAACCCGCTCCGCAGAGCGGGATGCGACAGACATTATGGATGTGCTTTCAGTCCCAACGCCGTGCTGATATCGCGGGCGGT
>Locus:b0610_1:642654-642803(+)
CAAACGAAACGGAATAATTTTGCAGCAAAAGTGAACAGTGAGAACCAGGAAAAATTGCTGATTTTGCGTAAAGAGGATGCGAGTGCATCCTCTGGGCAAAGCGAGTTATCGCTTGTGCAGATGGGATTAAAGCAGGTAGTCGCCAGCAGC
>Locus:b0621_1:653783-653929(+)
AAACTTGCCTCCGGCATTACTATTTACTTGCCTGTGACCGCTGCTGCCGTTCCTGGCACCATCAGCTCTGTAGCAACGATAACAATCACCAAACCAACAAGCACCGGTACCGAGGTGCGTTTTACGACTTCAAACGGCGAGATCTTC
>Locus:b4581.0_1:657273-657181(-)
TGTCCTGCGGCAACCAGCATTGCCACCTCCTGTCAGAGTCGTAAAATTCGCCAACGACGATTATTCGGCGTTACACTTATCACTCATACAAAT
>Locus:b0766_1:797614-797727(+)
AAGGTGCCGTCTAAGTCGAGAGCAATCACGCGTGTGGTCATGGCGTATTCCAGATTAAGGTTAAGAATTTTCGTCTGCGCGAATGGTACACCGATACCACTATCGGACAAAATT
>Locus:b0788_1:820767-820847(+)
ACATCGCCGCTTCATTTTTCGCCCGTAGCTTCTTCGCCTGGCTTTCCAGCAACAGGTAACAGATCAGCGCCAGCAGCAGTG
>Locus:b0845_1:886546-886635(+)
GAAGAATTTACGGTCATAGATCACGTCAAAATAAGAAGAGGGAAGACAACATTAGCAAGGTTGTGTACATTTGTACACAATTGCAGAGAG
>Locus:b0905_1:955815-955928(+)
TCCAGAGCGGCATCTTTGCCGGGGATAAATGTTTGCGTCATGAAAATCACTTTAGTCGTACGGAAAGCGCGCAATAATACGGGTTTTATCTCAAAGGCGCTATCACCGCCGCCA
>Locus:b0951_1:1012516-1012484(-)
TTCTGGATTTTGGCTTCCCCATTATTAGATTCC
>Locus:b0990_1:1050718-1050686(-)
AACCATTTTACTAAACCAGTCATTTTATTAGAC
>Locus:b1091_1:1147998-1147918(-)
ATAATCTTCGTATACATGTACGCTCAGTCACTTTTCGGTTATATACCGTCACTTGCAAACTGCGAGTTCGCTGGCAGCGTC
>Locus:b1184_1:1230511-1230410(-)
CGTCATTATTCGATAGCACAACCACCGGTTTACCCCATAAATCAGGGCGAAACACCGTCTCACAGCTGGCATAAAACGCGTTTACATCACAGAGGGCAAACA
>Locus:b1323_1:1384853-1384746(-)
CCAATGGGATCAATCTCAATACCGCGTAAATCAATGCCTCTTAGCACGAGTAGATCGAGTAATTCGCGGGTCAGACCGAGTCGGTCTTCACAAAAGACTTCCAGACGC
>Locus:b4529_1:1439118-1439083(-)
ATAAAGCGGCACACCCTACCCAAAACGCTGCTCGCA
>Locus:b1424_1:1496623-1496507(-)
GATTACTCATTTAACTTAGGGAAAAATGCGAGCGGGATCGTGTTTAACCAGACGGCACCTCCCGAAGAAGGTGCCGAAGAAAAAACGATTAACTCATCACGCGGTCGTCAACATACT
>Locus:b1784_1:1866998-1866870(-)
CGGTCAATAAACCAGGTCATATGCCCCCCGTACTACATTTGCCAACTGTATGCTACGCCTGTGTTGCCGCTTCTCAGGCCCACGGTTCGCTGTCGTTGTAGGCCCGGTAACATGTGTACCGGGCCAGGG
>Locus:b1829_1:1910581-1910709(+)
AAGAGCGCGATTCGCATCATAATTTTCTTTTTACCTCAGTTTAACAAAACGCAATATGCGATACCCACATCGTATGGGTTACGCGACTATTTTCAAGTCTGGATAGTGCGTAAGTCACCAGAAAGACAC
>Locus:b1929_1:2006320-2006228(-)
TTGAATTGCTGCCATGACATGAATGTAGCCTCTGAACTCAGAAGGTTTGAAACAAGAGTCGCGAATCATACACCATGCAAATTTATTTTCGGG
>Locus:b2155_1:2244772-2244855(+)
AAAGGGTTCAACCTAAACATTCCATATCTCCATGAGGTAACTACGAAAATAAAATGGGTTATCGCTCACATCTTCTTCACGTCC
>Locus:b2582_1:2716758-2716648(-)
ATAACTAACCTCGGGATGAGTAAGGAGACTTATCGGCAACGACGCCGGTATGTTTCTAATATGTTACATATTATCGGGGACATTGTTCCAGACAACAATCTGTTTTATTCA
>Locus:b2626_1:2759225-2759148(-)
ATAAGAAAGGCCATTGTTGTAAAAAATAAATTACCCGCGACTGCAGCCGAAATTACGGTCTCCGTCACCGACTATTTT
>Locus:b2748_1:2870823-2870906(+)
AGCAGCGTTAGTTTACCCATCCTGCCCCCTGAAAAACGGCATCATCATCCCATGCATCCGAAGACGACTCTACATCCTCTGTTG
>Locus:b2888_1:3029405-3029280(-)
GAATCTATGGCGCTCATCAGTGTTTCTCCTTTCGCCCGCCAGAGTAAAAAGCAACCGTTTACGTTAATGAAACTGTCTAAACACATGCTCGTGGAGTGCCAGTTTTTGCGAGGAAGGGGAGTTAGA
>Locus:b2892_1:3034383-3034421(+)
GAGAAGATGACGCTAAATTGGCCAGATATTGTCGATGAT
>Locus:b2980_1:3126310-3126230(-)
CGACGTTCATCTTTCATTCCCGGACCTCGTGCACAGGTAGGACCAATTTTTCTGTTCTTAACTCGCAAAACACGCACATCA
>Locus:b3101_1:3248621-3248475(-)
CGCGCTACCAGTACACCAACATCTTCTAATTTTTTCATCATACTCTCCACTGCGCCACTCAGGCTGCTGATTGTTTTTTTGTGCAATGGCGCGGTATTAGCGTCGTTGCTGTCGATGGAGAGAATCATAAACGTGGTGAATGATGAT
>Locus:b3235_1:3380238-3380158(-)
AAGAGCTTCACAAACATGATGGAGGCGTCATTAAAAAAGGGAACGGCAGCAGCATACCACGAGTTAACCGGACATCACACG
>Locus:b3268.1_1:3417162-3417130(-)
TTTTCTGAACGGCATCAAGCGTCGCGCCAGCAG
>Locus:b3461_1:3597911-3598015(+)
CCCCGGACTCTCATCCAGGGTTCTCTGCTTAATAGCGGAAATTACGCTTCAATGGCAGCACGCAATTTTTTCATCGCGTTCTTTTCCAGCTGGCGTACACGCTCA
>Locus:b3494_1:3637727-3637816(+)
GCGACGGTGCTTATCATACCTCCTCCCCGGCGACCTGCCCGCGGAGTTCCACCCCGGGGCTACCGCTCCCGATACGCTGCCAATCAGTTA
>Locus:b3522_1:3672443-3672384(-)
AAAATCGTATGCCGGATAAGGCGTTTACGCCGCATCCGGCCTATTTTAAGGCTGCGTTTT
>Locus:b3659_1:3836205-3836116(-)
GCTCTGTTTGCGCCACGCCGATTTTTCTTAGCCCAGACTGGTGAGCTAAATATCTTTAATAAACAGCAGGCAAATCATCGCAATACCCAA
>Locus:b3715_1:3894836-3894798(-)
TACCGTCGCAGTCGAAAAATACCGCTTCTATCCGGGACA
>Locus:b3890_1:4077790-4077665(-)
AGTAAAATTCTGCCCATATCTATACCTGCCAGAGAGTTCATAAATATCTCGCCAATATCATTTTTGAATCTATGGAGAGAAAAGTACCCTTGCCGAATCTTTAAAGAAAGCTCATTTACGCATCAT
>Locus:b3894_1:4083826-4083909(+)
TGCCTTCTGCTGACCTGCATGGATTGCTCCTTGTTTCGACATTGTCACGTCCCATTTACATTCGCTTGCTGCGTGTGCAGGGAG
>Locus:b4046_1:4258010-4258090(+)
GTTGTGGTCTTTTCCATCGGGCACCTCAAAGTGGGGGTTAAGAATGTCCTTACTTTACCATGTTCCAGGAAAAACACCGAG
>Locus:b4058_1:4269073-4269147(+)
TACAGCATCGGCTTAAGGAAGCGTGCCGTGTGTGATGCTTCGCACTCCGCGACGGTTTCTGGCGTACCGGAGACG
>Locus:b4083_1:4302604-4302675(+)
GGGGCTTCAGCGCCCCCAAAAGCGAGTGACATTAATTTGGGGTTACGATATTCACCCACAAATCGAAATTAT
>Locus:b4204_1:4424587-4424691(+)
ATTCAACGAGACGTAAAAACGCCGACCATTGGTCGGCGTTTTGCTTTCTATTTTTCGTCAGGTATTAGTTTCGCAAGTAGATCCATTCACCATTCTCTTGTGTCC
>Locus:b4219_1:4440180-4440263(+)
TTTTTATCAAATAAACTCATGGTGTCGCTCTCCCGAAAATCGGTCATTGGGGTTAAGGTTGTAACAAGAGGCGTATTTGCACAC
>Locus:b4234_1:4455299-4455340(+)
CCGTATCCGGCAAACCATACTCACATCAACAACGAAAATTAC
>Locus:b0039_1:39140-39159(+)
AGCGCATGACTGCCGGATGC
>Locus:b0163_1:184038-184057(+)
TGTAACGATCAATTTCTTCA
>Locus:b0185_1:208680-208661(-)
ATCGATTTTCGCTTCCAGCT
>Locus:b0437_1:455922-455903(-)
CTCGTTCGCCGCTGTATGAC
>Locus:b0506_1:533151-533132(-)
CATTTTTGCCATTTTATTCC
>Locus:b0610_1:642634-642653(+)
TTCTGCCATGGTTATTCCCA
>Locus:b0621_1:653763-653782(+)
TGACATGATAAAGCCGGAGG
>Locus:b4581.0_1:657293-657274(-)
ACACAGATGTAACAGCAAAC
>Locus:b0766_1:797594-797613(+)
GGGTCTTTTTCGGGGTCAAT
>Locus:b0788_1:820747-820766(+)
AAAGAACTTAACTAAACTTC
>Locus:b0845_1:886526-886545(+)
GGCGTTTCAATGCATTACGT
>Locus:b0905_1:955795-955814(+)
GGAAGCGAGCGATGGAATCT
>Locus:b0951_1:1012536-1012517(-)
CGGGAGACCAGTTCTTCACT
>Locus:b0990_1:1050738-1050719(-)
CAAAACCTTTATCTGCGTTA
>Locus:b1091_1:1148018-1147999(-)
GCAGATAGCTGCCAGTACCA
>Locus:b1184_1:1230531-1230512(-)
GTTTCGGGCGATAACGCAAC
>Locus:b1323_1:1384873-1384854(-)
CAAAATTGAGGTAGATTCGC
>Locus:b4529_1:1439138-1439119(-)
ACTACTACACGCCGACAACA
>Locus:b1424_1:1496643-1496624(-)
ATCTGAAATACACACCATCA
>Locus:b1784_1:1867018-1866999(-)
TGTTTTTGCCGTTCAGACGC
>Locus:b1829_1:1910561-1910580(+)
CGGCCAGGTTCGTTAGCAGG
>Locus:b1929_1:2006340-2006321(-)
ATTTAATCAACCAGGCGTGT
>Locus:b2155_1:2244752-2244771(+)
AACACAGCCCGACCCGTACG
>Locus:b2582_1:2716778-2716759(-)
AATGGGTACAAACGGTATTC
>Locus:b2626_1:2759245-2759226(-)
CAAATCAGGCCTTTCCAGCC
>Locus:b2748_1:2870803-2870822(+)
AGACCAGAATAGCCAGCAAC
>Locus:b2888_1:3029425-3029406(-)
CAGAAGATGAGGGAAGTTGG
>Locus:b2892_1:3034363-3034382(+)
AATCCACGCTCTTTTTTATA
>Locus:b2980_1:3126330-3126311(-)
CAACCACTTCGCAAATAGGG
>Locus:b3101_1:3248641-3248622(-)
ACAGAATCGGCATTAAAATG
>Locus:b3235_1:3380258-3380239(-)
ATCCAATCGCAACGGAACGT
>Locus:b3268.1_1:3417182-3417163(-)
CCCGCATTGCACAAAACCTT
>Locus:b3461_1:3597891-3597910(+)
AGAGGCCCAAAAAACAAAAA
>Locus:b3494_1:3637707-3637726(+)
CACATAAAGCCCAAAATAAT
>Locus:b3522_1:3672463-3672444(-)
TACGGGGAGCCAGGCCGAAT
>Locus:b3659_1:3836225-3836206(-)
TAGCAAAAATGGCGAGGATG
>Locus:b3715_1:3894856-3894837(-)
GACTTCACTGTCGACCAGCG
>Locus:b3890_1:4077810-4077791(-)
TCACCTCATTCGATAAATCG
>Locus:b3894_1:4083806-4083825(+)
CAGCGCAGATCTTAAAGAAC
>Locus:b4046_1:4257990-4258009(+)
CCTGCGCTAATAACTCCTGC
>Locus:b4058_1:4269053-4269072(+)
CAGAAAGCGGCCTTAACGAT
>Locus:b4083_1:4302584-4302603(+)
TTTTAAAATAAATACTTTTG
>Locus:b4204_1:4424567-4424586(+)
TAGTAGCTGAATAATTCGTT
>Locus:b4219_1:4440160-4440179(+)
CGGCGGGGGAAACCAGATGC
>Locus:b4234_1:4455279-4455298(+)
TTATCAGGCCTACAGGTGCA
>Locus:b0016_1:15446-15336(-)
ATCGGCACGTTAAATCATATCAGGCGTAATACCACAACCCTTAAGTTAGCGCTTATGGGAGTGATCCCCGCCACTTTACAGGTGCTCGCATATCTTCAACGCACCCTATTT
>Locus:b0137_1:151614-151652(+)
TCTGTAAGTCTGTTAGTTATAGGTTACTGTAAATGTGGC
>Locus:b0382_1:400626-400546(-)
GCAATGAGATTTTTCATGTCTGTATTTCCTTATCCAAAGTATGGAGAAGTTAACATTATGTTTCACAACTTCATAGTGTCT
>Locus:b0419_1:436386-436460(+)
TATTTAAATCCTACGACAGGATGCGGTTTATACGGCGTTTCCAGTTCGGCAATCTGTTCCGGCTTCAAAGTGATA
>Locus:b0450_1:471838-471749(-)
ACGGTCACCAGCTTCATAGATCCCCTCCGGTCAGAATTCGGTAATGGTTCTGCTACACGAAGAAGGTATTGCAAGCGGTGTGCCAGAAAT
>Locus:b0503_1:530431-530514(+)
TCCGTGTGTCTCTCTTGCATAGTTAAAAGTGAACCTCAAATCAGCTTGCGCGCTATTTTACGCGCCAACGCGCAAGGAAACTTG
>Locus:b0506_1:533131-533003(-)
TACCTCTATTTATTGGAAAATTTTTCCAACTTTCAAATTTTGTCAAAAAAACCCGCTCCGCAGAGCGGGATGCGACAGACATTATGGATGTGCTTTCAGTCCCAACGCCGTGCTGATATCGCGGGCGGT
>Locus:b0682_1:709095-709015(-)
CGACTGTCTTCCTGTGGCGCGGTTGATTGCGCACAAGCTACCAGCCCCGATGCCATTATGGCGATGAGAATCAGTTTTTTC
>Locus:b0811_1:847208-847300(+)
ACTTTTAATACAGACTTCATAGCATTTCCTTTTTTCTATCCACGGGACGATCCCCTGCGTGACATTCACATATATGAAAAAATCGTGCCAGTT
>Locus:b0826_1:863573-863650(+)
GCCGCGTCTTATCAGGCCTGGAGGTGGCAATTACTGCCCACACACCTCACACCCCGGATTACGCATCAGTTTCATTTC
>Locus:b0933_1:992501-992536(+)
TACCCCTGTTTTCTCAGGCGAGTTTCAGATTCACCA
>Locus:b1037_1:1100075-1100176(+)
CAGGATTCCGGTGGAACCGACATATGGCGGTATTTCACCAGAATGTCATTCTGCCGTTCTGCTTTATTTTGCAAATCCCACAGACCACGGTCGATACCATCA
>Locus:b1204_1:1257696-1257809(+)
GCACCGGGGTTCGCCAGGCCGACAATCAATTTAATCGTCACGTTTTTTTGTCCTGAGTGTGTACATAACTGGCGCGTAGTTTACTGGTTGCGGCCCCGCTTGACAAAAAACTGC
>Locus:b1385_1:1445562-1445434(-)
GCTACATGCGGCTCTGTCATCACTTTTCCTTATTATTTACCCAGTGTGATTTCAGTGTACGCAGCGACAAGAAAAGTCACTTTTTTCGCTGTGACATTCGCTTTGTCAGCTGTGACAAGCTCCGCAAAT
>Locus:b1534_1:1620566-1620420(-)
ATCTTTATTGTGTTCGACTTAAATCAACAAAGCGCGGGCTGCCCCCACGGTCTTGCTCGAATCCCTTTTAACATCAGCACCCACGCAGCAATGATCACCAACGCTAAGATGACAAACAGCGAGGAAGGCGGCAGGCTGGTTAGCACT
>Locus:b1704_1:1786478-1786395(-)
AGTTCGTCAGTTCTGTTCATTACAAGTCTCAGAAATTTGTTGCTTCTACGGCAGGACTGCCGGGAAGTGATGCGCATCACGATA
>Locus:b1802_1:1882723-1882691(-)
TCGGGTAGTACAAAGTCAGGGCTCAGATTGCTC
>Locus:b1823_1:1905124-1905273(+)
CGAATCACGCGGCGGGCAAATATCCGAACGCCAGGAGCGAAGATAAAGCATAGTAAAAAGCCTCGCATTCGACGAGGCTTTATAGCGAGATTGAAGCGTATTCACACTTCAGATCAGTGGATTCGATCAGATAGCTGTTACGTTAACAGC
>Locus:b1860_1:1942325-1942414(+)
AGGCATATTGCCAGTGCCGGATGCGGCGCGAGCGACCAATCCGACTTACGGCATTTCTGGCGGCGTTATGCCAAAGTGATTCCACGCCCG
>Locus:b1983_1:2054916-2054884(-)
TTTTTAGCAACAATATTGGCCCATTTACGTCCC
>Locus:b2331_1:2446647-2446555(-)
AGTGTTGTTTTCTTTTTCATTTATCTGTCTCTATTTCTAATTTTCCTACAGTTTACCCGACTCGTAGCGCAATCGATCGTTTTAAACGTATTT
>Locus:b2517_1:2642286-2642414(+)
GTGACTAATTGTTCAGACATATGCTATTCCGGCCTCGTTATTACACGTTATGGCCCCTGGAGGGTTGAAAAAAGAAACGCCCCGGTGAGCGGCTGCTCGTCCGGGGGCGCTGCATTGTACAAATTCTGG
>Locus:b2700_1:2822352-2822432(+)
AGTTCACTGTCAGTCATCACAACCTCTGTCAGTCAAAAATTTATGCCGGACAAGATAGCACTTTCGTCAGGAAGATGGTGT
>Locus:b2733_1:2855148-2855116(-)
GCGTATGGGCGTCGAAATTTTCTATTGCACTCA
>Locus:b2761_1:2882576-2882614(+)
TATTTGGGATTTGCAGGGATGACTCTGGTCATCCCTTCA
>Locus:b2924_1:3067810-3067893(+)
ACAACATTCAAATCTTCCATTCAATATTCCTTTTCAACTGACTCAAAATGGAGAAATACACTCCGCCGCCTTATGACGGGCAGT
>Locus:b3076_1:3220671-3220591(-)
TTTTCCCAGCGATTCATAGGGCCTCCCGGTAGAGAGAAATCGGAACCATTCATGGTGATGGTAGTTTGTGTAATTGCTGGG
>Locus:b3101_1:3248624-3248511(-)
ATGCGCGCTACCAGTACACCAACATCTTCTAATTTTTTCATCATACTCTCCACTGCGCCACTCAGGCTGCTGATTGTTTTTTTGTGCAATGGCGCGGTATTAGCGTCGTTGCTG
>Locus:b3224_1:3370595-3370705(+)
ATTGTGAGTCTCCCGCGGTGGGCGATGCCCACACGCTTTGGTATGAAAATTGTAGGGTACAGATGCGTTTATTTCCCCTCACCCGGTAGGGGCGAGCGAGGGGAAACAACT
>Locus:b3433_1:3572882-3572965(+)
ATAAAACCAACATTTTTCATAAGCGTTTTTTTCCTGCAAAGATGTGTGCTGTATAAATGTGCCGGTCTCCTCTTGGCACATCTT
>Locus:b4553_1:3723391-3723450(+)
CCGCTGGATGGAAGATATACAGTACGAAACGGGAAAAAGCAGGGCTTAACGCATGGAAAG
>Locus:b3653_1:3825395-3825511(+)
AATTATGAATCAATACGCAGGCTTGATAAGCGAAGCGTATCAGGCATTTGTCTTTGTTGCGGCGGCACTTCTACCGCCGCTTCATCGGTTAACCGGCAAAAATCGGCAACATCAAAT
>Locus:b4618_1:3851613-3851467(-)
AGTTTGAGGATAAGAATGGCGATATCCACCAGGTTCATACGCGTCTCCTGTGGTTCAGGAGCACTGCCAGCTGACGTACCTTTCCGCTGCCTGTTGCCAGCTGTTGTGCACGCGGTATCTCAAGGAGAAACGTTGTGCTTGTTGACA
>Locus:b3698_1:3875006-3875134(+)
ATGCTAACGCGATTCCGCTCAAAAATCAGTACAACACCCGAGGGAAAAGGGGGATGCAACGCGCGTTGCGTGCTCCCTTTTTGCTTAGCGGAAGAGTTTCCCTTTCAGCAGTTCCATGCCTGCGGAAAG
>Locus:b3723_1:3904574-3904654(+)
GTGATTTGCATGTTCATAGCAAGGACCTTTTTTATAAACAAAAAAACCCGACTTCACCAGTATTCTCTGGTTATGTCAGGT
>Locus:b3831_1:4014470-4014345(-)
ACATCAGACTTGGACATATACAACTCCTCTGTGAATCGGTTTAGTCAGAAGAAGCAAAAAGACACTTTACCGAAGGGTTTAACATTTTTTCGTGATACTCATCACCATGACGCAAATGCGTTGCAT
>Locus:b3832_1:4015372-4015247(-)
ATGATTGAGAAATCCACAACGCCTCCTGACGCAACAACTTACCCGCACAAAATAGAATTGTGCTGTACAAACGTCCAGTTGGAAAGGCATTTCCTGCGAGGCGCTACGCAAAAATACAAAAGGCCG
>Locus:b3844_1:4025292-4025188(-)
TGCCGTTCTTCCCGCCTGTCAGGGGCGGGTTTTTTTATATCTCAGATAAATGCAAACGCATCGCCAAACAGGCGATCTTCCCGCGCATTACGCTCACTGCAAAAC
>Locus:b3894_1:4083808-4083954(+)
GCGCAGATCTTAAAGAACTGCCTTCTGCTGACCTGCATGGATTGCTCCTTGTTTCGACATTGTCACGTCCCATTTACATTCGCTTGCTGCGTGTGCAGGGAGTGGGAGTTATTTTTCTTTGCGGAAGGGGCCGCAAAGGTCCAGAAT
>Locus:b4054_1:4266361-4266290(-)
AGGCTGGGTAGCTCCAGCCTGCTTTCCTGCATTACATCACCGCAGCAAACGCCTTTGCCACACGTTGTACAT
>Locus:b4055_1:4268188-4268147(-)
AAACAGCATTCGGGAGAGCATCACGCTCTCCCGCTCTGTCAG
>Locus:b4096_1:4315240-4315347(+)
ATGAAGAGGCTCCCATTGGGTGCAGGCGGTCGGCGACGTCATTACGTACAGCTTCGTCATGGAAGATGCCTACGATGGCTGCGCCACGGGTTTTGGCTTCGCGAATCA
>Locus:b4104.1_1:4320829-4320867(+)
CAGCACGCCAGCACGCCAGCGAACGGGCCGAGGCCGACG
>Locus:b4105_1:4321295-4321399(+)
CATCCGGCATCAACGCCTGCACATTGTCGGATGCGACGCCGGGGCGTCTTATCCGACCTACGATTTACTGCACCGCTTTACTCACCGAACTCATCGCGCTTAGCG
>Locus:b4131_1:4356624-4356713(+)
ATTGCAATAACGTTCATAGTCATATCTCCAGGTAAAAAAGGCCCCTCCCAACACATGGGACAAAATGAAAGGAGGAGCCTCGGAAAATAC
>Locus:b0016_1:15466-15447(-)
AGTTATCGTGAGAGTAATTC
>Locus:b0137_1:151594-151613(+)
ATGCATATATAGTTCCTGAA
>Locus:b0382_1:400646-400627(-)
CAAGCTTAAATAACAACTCA
>Locus:b0419_1:436366-436385(+)
TCTCATCAGGCCTGGACTCT
>Locus:b0450_1:471858-471839(-)
GCTTGAATGGTTTGATTATC
>Locus:b0503_1:530411-530430(+)
GCAGGGCACGATAGTCCTGT
>Locus:b0506_1:533151-533132(-)
CATTTTTGCCATTTTATTCC
>Locus:b0682_1:709115-709096(-)
CGCTGTATGCCTCTTTCAGA
>Locus:b0811_1:847188-847207(+)
GGGTCAGTGCAGCCAGTGAA
>Locus:b0826_1:863553-863572(+)
TGCTGATGACGTGGCGGAGT
>Locus:b0933_1:992481-992500(+)
GCGCCGCCATTCGGGGAATT
>Locus:b1037_1:1100055-1100074(+)
ATTCCGGCTTTTTTATCTGT
>Locus:b1204_1:1257676-1257695(+)
GTCGCGTTGCGGCGTATTCA
>Locus:b1385_1:1445582-1445563(-)
GTTGGACCTGGCTTAATACT
>Locus:b1534_1:1620586-1620567(-)
CTAAACGAAGGCTGAATTAA
>Locus:b1704_1:1786498-1786479(-)
TCTCAATACGCGCAGTACGG
>Locus:b1802_1:1882743-1882724(-)
GCGGGTTAGCGCAAAAATTT
>Locus:b1823_1:1905104-1905123(+)
TAAAGGCCGCAAGTGTAACG
>Locus:b1860_1:1942305-1942324(+)
GACGCGAACAGCGTCGCATC
>Locus:b1983_1:2054936-2054917(-)
TTGCACCGTCTTTAGCCGTT
>Locus:b2331_1:2446667-2446648(-)
GAGCCTGGTCCTCCTCGCTA
>Locus:b2517_1:2642266-2642285(+)
TCGTGGTGACGTTTTCAGGT
>Locus:b2700_1:2822332-2822351(+)
CCTGTTCACTTAACTGCATC
>Locus:b2733_1:2855168-2855149(-)
GAGATACTGCTGCATCATGG
>Locus:b2761_1:2882556-2882575(+)
ATAACAATCATTCCCGAAGT
>Locus:b2924_1:3067790-3067809(+)
CCGCGCCGTTTATGCTATCG
>Locus:b3076_1:3220691-3220672(-)
TTTCGTGGGTGAGCTGAATG
>Locus:b3101_1:3248644-3248625(-)
TAAACAGAATCGGCATTAAA
>Locus:b3224_1:3370575-3370594(+)
TATTCTGGGTTGTAGTACTC
>Locus:b3433_1:3572862-3572881(+)
CGACCATACCGCGCCAGCCG
>Locus:b4553_1:3723371-3723390(+)
AAAGGAAGGGATCAGTATAC
>Locus:b3653_1:3825375-3825394(+)
ATCACCCTACAAATTCAATA
>Locus:b4618_1:3851633-3851614(-)
GTTGCAGTGCTGCAACAATG
>Locus:b3698_1:3874986-3875005(+)
GGTAGATTGGTTCCTGACCC
>Locus:b3723_1:3904554-3904573(+)
CATTATTGTTGAGAATTTTG
>Locus:b3831_1:4014490-4014471(-)
TAGTGAGGCCGAGATGAAAA
>Locus:b3832_1:4015392-4015373(-)
ACGCAATAACTGCGTAAACC
>Locus:b3844_1:4025312-4025293(-)
CCACTGAATAACAGTTTAGT
>Locus:b3894_1:4083788-4083807(+)
TGGTGCCTGCCATACCGCCA
>Locus:b4054_1:4266381-4266362(-)
CGACAGTTTAATTTCACTGC
>Locus:b4055_1:4268208-4268189(-)
GGATAAAGGTGTGATTAAAA
>Locus:b4096_1:4315220-4315239(+)
GCTTAACGTTATTGATAATC
>Locus:b4104.1_1:4320809-4320828(+)
GTGGTGTGGATAAACAGCGC
>Locus:b4105_1:4321275-4321294(+)
CGGATAAGGTGCTTGCACCG
>Locus:b4131_1:4356604-4356623(+)
AAACCCCCATGTGATTCAAT
>Locus:b0027_1:25739-25698(-)
CGGATAAGATGCGTCAGCATCGCATCCGGCAGGGTTTATTAT
>Locus:b0148_1:164579-164520(-)
CCCTCACCCCGGCCCTCTCCCACAGGGAGAGGGAGAAAACCAACCTTACGAATACTTTTT
>Locus:b0357_1:379089-379178(+)
TCCGGAGTACTGGGCATTTCGCACCTCATCATCTGCATGCAATATACTATAGGGGGGTATTCTATATGTCAATGCATACCCCCCTATAGT
>Locus:b0478_1:500702-500830(+)
ATTTGGCTCTCGATGCCTGATGCGACGCTGGCGCGTCTTATCATGCCTACATATTTTTCATATTTTACATCCGGCAACCACCGTTTACCCCGTCACCACCTCACCCGCCGGTGGCGTTTCCAGCAGTTC
>Locus:b0715_1:746973-747056(+)
CCCCACTGCAAAACTGGCATCCTTCGCTCCCTCATTATTTTCTCTTTGGTGTATCGATACAGCATAAAGAAAGCTGGGCCAGGA
>Locus:b0811_1:847211-847336(+)
TTTAATACAGACTTCATAGCATTTCCTTTTTTCTATCCACGGGACGATCCCCTGCGTGACATTCACATATATGAAAAAATCGTGCCAGTTTTGCAACTCCTTGATTTTTCGAGATGCGGCAAAAAC
>Locus:b0966_1:1027629-1027736(+)
AGTTACGCAGACGCGGGGCCTGGAGTTGTTTGCGGATGGTCTGCGCCAGCTCATCCATGGATGGCTGTTCAGGATGTTCATCCTGCAATTCGCTACTTAGCTGGGCTT
>Locus:b1309_1:1368259-1368176(-)
TCCGTAATTTTCTGTTTCATGTTGCCTTTCCGTGGTAGCGGTCCCATGAAACGAGAGACTACTCCGCAGAAAATAAACTGTCAA
>Locus:b1378_1:1435158-1435307(+)
ATTGTCACAGATTTTATTTTCTGTTGGGCCATTGCATTGCCACTGATTTTCCAACATATAAAAAGACAAGCCCGAACAGTCGTCCGGGCTTTTTTTTTAGAATTGGATAATCCTTATCCAGAGCATTTAATCGGTGTTGCTTTTTTCCGC
>Locus:b1434_1:1504212-1504132(-)
CGAGCGAGATTTTCCATGCGACTCCTCCGGCAAAACGGAAGTTTATCACTTGTGCGTTATAACGGACAAATGCTACGGTGC
>Locus:b1520_1:1607009-1607155(+)
ATACGGCGCAGCCAGTGTTGTTGTGGACGAACAATCATGGTTATCTTCAGGCGTGGAAAAGTCGCCCTATTAAACGTGATTACGATCACATTCTCAAGACGCTACTTACAAATTACCTACAAGCTTACAACATTAGCAGGCGCTGCA
>Locus:b1716_1:1797394-1797540(+)
ACTAGCTCCCTCTTTCAACTGGCTTATGCCAGAGCTGCTTTCGCTTTTTCAACCAGAGCGGTGAACGCTACTTTGTCGAATACTGCGATATCAGCCAGGATCTTACGGTCGATTTCAACAGAGGCTTTTTTCAGGCCATTGATGAAT
>Locus:b1743_1:1823166-1823198(+)
ATTCAGCAGTTGCAGGCATTTTACCTTTTGCCG
>Locus:b1762_1:1842855-1842968(+)
TTCTCGCTCCCAGGATGGTTTTGTAATAAAACTTTTTTCATCACATTCCCTGTTATTACATACTTTAGAGGCGATAATTTTATCCATGCAAAAAAAATATCCAACGAATTTTCT
>Locus:b1763_1:1842982-1843086(+)
ATTTCAGAATATGACTCGAATAGCACGAAAGATTCACTCGCTTACGCTATCGCCCCGCTTCCGACTTCATCTGCTGGCGGACTTTTTTTCGCACTACGTTTACGC
>Locus:b1786_1:1870105-1869992(-)
GCGGCGATAAAATGCCGGAGCATTCTATGGTGCAATTTCATGATAAATGGCACTCCTTCGGTTAGTGAAACGAGAAAACCAGATAAAGTTCGATTGCGGCCTGGCACAGGGGCG
>Locus:b1851_1:1932609-1932692(+)
CGTAACAATTGTGGATTCATAAAGGCTCCTGAAATTGAGTTGTCAGAGCAGGATGATTCACAACGCGTTTCATTCAGAGGATTT
>Locus:b1869_1:1950392-1950291(-)
CGTCGCCATAGGCAACGCGGTACTGCATTCGCAGGCGAACGACATCAAAAGAGAACTTCATTAATAACAACGCACTTAAAACGGCGTACAGCGCGCTTACCA
>Locus:b1877_1:1960033-1959887(-)
GAGATAATGCCTAATGTTAATACAAGAAATTTAAACACTGCGGTATTCCTTAAATTCAACCGTTATCGTTTCCCTGGGGCCGGATATTACGCTTCTGGCCTCTTATCCAACAGTGAGAAAACAATGGCATGTCCATTTTCAGAATAC
>Locus:b2155_1:2242770-2242847(+)
AGTCCGCCCGGTTCGCCGGGCATCTTCTCATCAGAAGCGATAATCCACTGCCATAAAGTAACGACGTCCGTCTTCGTT
>Locus:b2185_1:2280904-2280776(-)
AATAGCAATACCGTAATCAGGCATAATCTGCAGATACAAAAAACCCCGCCGGAGCGGGGTTTTTTACAACTTATTCAGCAATTAAGCGCGAACGAAGTCGATGTGCTGCAGCTTCGGTTTGTACGGGTG
>Locus:b2356_1:2470141-2470176(+)
GGGTACGGGGGATTACCAAAGGCAGCACCTTTAAGC
>Locus:b2460_1:2572325-2572357(+)
CATAGGGATTGCCAGTTAGCCGGCCAGGCGACA
>Locus:b2607_1:2742582-2742620(+)
TATCTCGGGGGCTTACGCCATCCCATCATGTTTATGTTG
>Locus:b2663_1:2792291-2792202(-)
TGCGATGATTGCCCCATCCTGAATCCTCTCGAAAGTGTGTCACTTGGGAGAGCGCCCCGACATTTCCCGCGCCGGGTCACGCGTATAATT
>Locus:b2676_1:2802571-2802455(-)
ATCACCACAAATTATTTGCGTGATAAAAAGCTATTTGGCGGGAATTATTTCCCTGCTGCGGGTAGTGATATTTTTGAAAATAACACCCTCAGAAATTCCAGTCTTCATCTTCTGTTT
>Locus:b2850.0_1:2988595-2988467(-)
TTAATATTTCGTGGCTTCATTTTACATTTCTCTCATTTGATTAGAGCAAAATCCGAATTCGCAGCTTCTGATAATGTCAAATATCACCTTATGGAGACGTTACGTAGAATGACTATATTTGTTATCGGC
>Locus:b2851_1:2989306-2989226(-)
ATTGTTTCTGTGCTCATAATATTCCTCTGTGATGTGTCTCGTGATGCCAAATTATTATTGATTGACTCATTGATATTTTTA
>Locus:b2948_1:3090960-3090850(-)
ATTGTCAGAGGTTCTGTTTCCTGGTTCAAAAAAGCAACAGCGCCCAGTATGCGTGGAAAGAAGGGCGCTGTCACTCAGAGTCTCAACGAGATCCTTCTCGCTAAGGTGGGT
>Locus:b3193_1:3335933-3336007(+)
TATTTCGTTGTACCCACAGGTTCAGTGGTTTCATTATTACCTGGCGCAGCAGCTGGCGCATCGCCACTATTCTTA
>Locus:b3355_1:3483426-3483337(-)
CCCGTTGTGAAGCCGGATAGTATTTTATCCGGCGTAATAGCAGAGTTACTCGATTTTCTTTCCTTCCATCAATCGTTGCACCAGCGGCAG
>Locus:b3426_1:3560052-3559972(-)
AGATCTTTGGTTTCCATGCTGCCCTCATTCACTTTCGTTAAAGCTCATAAATGTTCGTTATCGAACATATTAGCAAAGAAT
>Locus:b3440_1:3577792-3577830(+)
TACTTAGCGAGAGTTACTGTGGAGGGAGAGGCTTGCTCA
>Locus:b3482_1:3617234-3617151(-)
GCCGCCGGTTTTCCGCTCATCGTAAAATCCTTTTCTATTATTTTAATGACAGTATCTTCATACGAAAAAGCGAAGAAAAACTTG
>Locus:b3484_1:3623601-3623497(-)
CCCAAAACCTGGACAGTTTCAGTTAACCGGCTTTTTGATACTCAGTCCTGTATTCAGGGCAAGATTACGAAAGCCCGCTCCCCGCAAGGACTGACGCCAGATAGT
>Locus:b3638_1:3810563-3810655(+)
AGCTGTGAATTGTTTTTCACCTTCACCTCCTTTGTGGTGCTCGCATCCTGTCATAGCCGTTTCGTTAAATCGACGGCCAGTTTTCAATCCTGG
>Locus:b3672_1:3850914-3850952(+)
TACGGCGCATTGCCGACGACCACCACCACACGCACGACG
>Locus:b3713_1:3892757-3892677(-)
GGCAGGGTACGTGCAACCATGCCATTAAATGAGCCTTTGCGCAGGCTCCCCAGTAACGTAACCACCTGCAATTTTTCAGAC
>Locus:b3800_1:3980997-3980872(-)
GGAACCTGTTGCAGCATGGTCGCTCCTTGCCTGAAGTCATCCTTCAATACGTTAAGGGCGAAATCATACCGTGGGGCAATGAGTTATTACGGGCGTTTATTGCGAAGGGAGGGTGACGAAATGCAC
>Locus:b3947_1:4140225-4140317(+)
AATTCCACAATCAGGGCCATTGCCTCTCTCCCGGTACGGTTTTCTGTTTACAGGATAAGAGCGCACGGCAACGGCCTGCCATGTGACAAATCT
>Locus:b4013_1:4213263-4213192(-)
GAATCGCTTAACGATCGACTATCACAGAAGATTAATCCAGCGTTGGATTCATGTGCCGTAGATCGTATGGCG
>Locus:b4039_1:4250545-4250465(-)
AACGCGGGGTGTGACATGCCGAACTCTCCGTTACATAACGTAAAGGCATTGTATCGCAGAAAAGTGTTTACGGGAGATGTA
>Locus:b4054_1:4265138-4265028(-)
ACGCGATGGTTCTCCAGGTTTACGGGCAGGTGGTTAAAACACAATAAACCGGAAGAAGGCGAAGATCGAGTGGATGTTCAGGAGCGAACGGCAATTAGCAACAGAGTGAGA
>Locus:b4121_1:4343562-4343690(+)
GGCTTGAGTGTGCGGGTCATGGTGAGTTCGCAAATCAGGGAAAATACTGACTATTCACCAGCAAGCGTGAAATTACAATCGCAAAAGAGGTGGCCAGGGGGATCACCTGGCAGCATGCTGCCAGGCGCT
>Locus:b4234_1:4455339-4455371(+)
ACCCTTCGTTCTCCGCTAACTCGCGCAGATACT
>Locus:b0027_1:25759-25740(-)
TTTCGCAGCAATCTGTAGGC
>Locus:b0148_1:164599-164580(-)
GGTGAACGTGCGCGCTGATG
>Locus:b0357_1:379069-379088(+)
TAAGGACCTTTTTCTTCTCT
>Locus:b0478_1:500682-500701(+)
GCGTTCACGCCGCATCTGGC
>Locus:b0715_1:746953-746972(+)
GTGATAGCACACATAACATT
>Locus:b0811_1:847191-847210(+)
TCAGTGCAGCCAGTGAAACT
>Locus:b0966_1:1027609-1027628(+)
CGGGGATTTGTTCAGGGATT
>Locus:b1309_1:1368279-1368260(-)
CGTAGATTTCGTCCAGGTAA
>Locus:b1378_1:1435138-1435157(+)
TGCGCGGGTTATATGCCTTT
>Locus:b1434_1:1504232-1504213(-)
TAAGTGTGGTGGATAAAAAG
>Locus:b1520_1:1606989-1607008(+)
CTGAGCCGTGCCAGACAAAA
>Locus:b1716_1:1797374-1797393(+)
GTTGAAACGAAAAGAGGGAG
>Locus:b1743_1:1823146-1823165(+)
AGTTTTTTGGCTGAAAGATT
>Locus:b1762_1:1842835-1842854(+)
CCCAGCCATTAAAAGAATAC
>Locus:b1763_1:1842962-1842981(+)
ATTTTCTTGATCCGCTGGAT
>Locus:b1786_1:1870125-1870106(-)
ATGTCAGCACAATGACACTT
>Locus:b1851_1:1932589-1932608(+)
CAATGATTCGATTTGTTACG
>Locus:b1869_1:1950412-1950393(-)
TTGCAGTTCGCTAAAACCGC
>Locus:b1877_1:1960053-1960034(-)
CTTCTGCGTAAGCCTGGCAA
>Locus:b2155_1:2242750-2242769(+)
GCAGTATTTACTGAAGTGAA
>Locus:b2185_1:2280924-2280905(-)
GCCTTATCTGGCCTGCAAAA
>Locus:b2356_1:2470121-2470140(+)
GCCGGTCTGGGGGTTACCAC
>Locus:b2460_1:2572305-2572324(+)
GCTTCGGTGATGAAATCTTT
>Locus:b2607_1:2742562-2742581(+)
TCTTATCCTGGGTAAACTGA
>Locus:b2663_1:2792311-2792292(-)
CGCCGCCTAACTCATGTGGT
>Locus:b2676_1:2802591-2802572(-)
GCAACAGAGTATCAGTGTAG
>Locus:b2850.0_1:2988615-2988596(-)
GTTGCAGTGGTAGGCTATTA
>Locus:b2851_1:2989326-2989307(-)
CACTATTATTGAATATTTCA
>Locus:b2948_1:3090980-3090961(-)
GAAAGTGATGCTGTAAATTC
>Locus:b3193_1:3335913-3335932(+)
TGCGTCGGTTCTCCTGAAAT
>Locus:b3355_1:3483446-3483427(-)
TTGCCGCGTGACTTAACTAT
>Locus:b3426_1:3560072-3560053(-)
TGCCGCCCCCTATCACAATC
>Locus:b3440_1:3577772-3577791(+)
ATTCGAGGGGCCATCAAACT
>Locus:b3482_1:3617254-3617235(-)
GCGTCATGTCACCCTGACGC
>Locus:b3484_1:3623621-3623602(-)
AAGGCGTTTATGAACTGACC
>Locus:b3638_1:3810543-3810562(+)
TTTTTTCGCGCGGCATCAAC
>Locus:b3672_1:3850894-3850913(+)
TCGTGTGTTGTTCCAGTCCC
>Locus:b3713_1:3892777-3892758(-)
TGCTCGCCGGAGCAATTTTC
>Locus:b3800_1:3981017-3980998(-)
TCACATGAAAAGCACGCGTT
>Locus:b3947_1:4140205-4140224(+)
CGTTAGGTAGCTCACAAATA
>Locus:b4013_1:4213283-4213264(-)
GGTGCCTGAGGTAAGGTGCT
>Locus:b4039_1:4250565-4250546(-)
GCAGCGCACGCAGTTGCGTT
>Locus:b4054_1:4265158-4265139(-)
AGGCGTCAACTTTTTGAAAC
>Locus:b4121_1:4343542-4343561(+)
CGCTGGTGTTAAGAATTAAC
>Locus:b4234_1:4455319-4455338(+)
TCACATCAACAACGAAAATT
>Locus:b0064_1:70469-70389(-)
GCCTCAATCGGCGTTAAACCCGCCACCAGATGGGCGTTAAACGAGTATCCCGGCAGCAGGGGATCATTTTGCGCTTCAGCC
>Locus:b0225_1:245835-245984(+)
CACGCCAGGACGGCAAAATGGATCCCAAATCGGAATAGTCTGGATTTGGAAGGCTCACATTATCACCAAAAGAGTTTTACGCAAGCCTGTCGGCGCAGGGTTTACAAATTTCATCGGAAGCGGGCTTTACCCAAAGAGCGCCGCGTGAGT
>Locus:b0324_1:340458-340351(-)
CCAGCTACCGCCGCATGGGCGAGCGGCACAGAGGTACCAAACAGCGCGGCGGCGGTGACCATCTTACCGCTCTGGCTCAGAAATTCACGGCGGCTATTGCTTTCTTTC
>Locus:b0417_1:434877-434794(-)
GAGAACTCGCCACATGCCATACGTTATGCCTCAGCAGGTAAAAAAGAAAAGGCCGGCGATCATGGAACGGTCTTCCGTGAATCT
>Locus:b0437_1:455917-455837(-)
TCGCCGCTGTATGACATTTCCGTCTCCTGGATAAAATTGAAAAAACCTGCTGTACCGATTGTAACCTTATGGACGGATTAT
>Locus:b0438_1:456669-456586(-)
TCTTTGCGTTTATCTGTCATGGGTCAAAACCTCTTCTTTGTTCTTTGTGCCGCACACGACGACGCAAATGCCATTCTCAGGCGC
>Locus:b0447_1:467647-467534(-)
TGCAGTAAGGCCAGCAGCTTACGGTCAATTTTATCTAACATAGCCCTTCCACAGAGAATTTTTTTCTCTTTTAATTTTATTTTAAAGGTGAAATCACGACAATTTATTCTGTGC
>Locus:b0478_1:500745-500849(+)
TGCCTACATATTTTTCATATTTTACATCCGGCAACCACCGTTTACCCCGTCACCACCTCACCCGCCGGTGGCGTTTCCAGCAGTTCCAGCATGGTACGGGCGATT
>Locus:b0682_1:709420-709292(-)
CAGCCTGAACGAGAAAAGCCAACCTGCGGGTTGGCTTTTTTATGCAAGGGAAATAAGAAAAGCGAGAGTTACAGCTCTCACTTATTTGTTATTACTGCGTATTTCCTGCCAGACTTTATCACAATCGGC
>Locus:b4637_1:709947-710057(+)
ATTATAGAATTGCCACGCCTAAATGAAAACCACAAGTCCCTGGCAAATATTGTTAATAAAAACGTGGCACAGCTTACATTTACAACGGCAAGGCCACTTGAACACCGGGAC
>Locus:b0930_1:988189-988317(+)
GCTACAGGCACAACGCTCATAATATTCTCTCTGTTAATAGTCGGAAAAAATAAACACTTGTCCACCCGTAAATGGGGGGATACCTATGTTACCTGGCATCTGCAATCAGACAAGCAGAATTCGCAAATG
>Locus:b1093_1:1150657-1150580(-)
CGCAACATGAGCATTTTGTGCAAATCGCGGTCAGACCATGTACATCCCGCCGTTCACATGCAAAGTTTCACCCGTGAT
>Locus:b1258_1:1313775-1313867(+)
TCAATGGTCTTCATATTCATATTTTTCTCCAGTGAAATCACTGCGAGCCATACGGCCCGCAGATGCAATTATCTTTATCAGCTGATATTAATA
>Locus:b1274_1:1329088-1328963(-)
ACAAGAGCTTTACCCATATTCACCTTACCTAATTTGATTCTTCCAGGAATGCGTCGCACGTTGATAAACCTTCCACTGGCAACGAGTTACCGATATGGACTCGCTCTCTGCGGATATCAACCCCTT
>Locus:b4536_1:1907252-1907148(-)
ATATTAAACGCGCTTGCTATAAGAGTATTTTACTCAGGAGTGAGAATCTGGTTATTTATTGCCCTTAACCATTATCGACCACGATATTGCTTTTGCGTAACAGCG
>Locus:b2256_1:2368073-2368041(-)
TATCGACATCAATGCGTAAGCCTACTTTGGTCA
>Locus:b2438_1:2553238-2553276(+)
ACCTCCGACAGGTTAATGGGGCTTGAGACGATAACGACT
>Locus:b4606_1:2588848-2588961(+)
TCGATAAAGTCTTTCCAGTTCCCCAGTTCACGTTCAATCATAACAACCTCTCTTATAATTATGGGTATTCTACGGAAACAATATACCGTGGTGAAGCTAATTTACTCGATTGCT
>Locus:b2518_1:2642410-2642499(+)
TCTGGCGCACGGATGCCACGTTTGCACGCGGCATTTACGAAATTATTAACGGGTGCGCGGGCACACTTCGCCTTCGCCAAAGAAATAAGC
>Locus:b2543_1:2671407-2671369(-)
GGCGGGCAGCTCCAAAATCAAAATAACGTAGTGTGTTCA
>Locus:b2750_1:2871410-2871484(+)
CAGGATCTGATAATATCGTTCTGTCTCAACAGATCTAATAATTGCTGTACCAAATTTGTTACTAATTGTTCACCA
>Locus:b2876_1:3012278-3012349(+)
ATCCTTTCAGTAACCCGGAATACCCGGGCCGCTAATTCACAAATCTGCGCGCGATTGCAGGATGTTCTTGTA
>Locus:b3011_1:3153396-3153304(-)
TGCAGATTAAAGTTGTTCATTACTTGCTCCCTTTGCTGGGCCAATATGAGGGCAGAGAACGATCTGCCTGATGTTTTTCATTGTGATCGCCAG
>Locus:b3011_2:3153393-3153304(-)
AGATTAAAGTTGTTCATTACTTGCTCCCTTTGCTGGGCCAATATGAGGGCAGAGAACGATCTGCCTGATGTTTTTCATTGTGATCGCCAG
>Locus:b3178_1:3323000-3323146(+)
ATACAGTCATCTGATGCGGGAACTTACTTGTCGCCTAACTGCTCTGACATGGTGTTACCCGGGTTCGGCGTACGCGGTTCATCAACCGGACGAGGAGCCTTTGGACTACCATTGTCGCCAGAATTGTTAGAAGCGCCTGGTTCTTCC
>Locus:b3216_1:3360868-3360830(-)
CAAAACCAATGGTGTAGGCCAGTAACGTTTTTTTTAACA
>Locus:b3265_1:3411923-3411777(-)
AAGGAGGGCAGGAGGAAAAACCTGGCATGTTTCGTCATTACTATTCCTCAAAAAACCAAAAGCGCGTTATTTACCCAAAAAGGCAACGCGTTAACTCGCAGAAAGAAAAATACAGTTCGCTATCCTACAAATTATCATTCGTCGATG
>Locus:b3318_1:3449406-3449438(+)
ACTCAGCGCCGCCAACGAAGTCCAGATTCTGGC
>Locus:b3395_1:3520757-3520882(+)
CAGATCTTAAATGCCATTGTGATGATCTCCTTATCACCCGTCACTCTGACGGGTATATCAATGCGTCTGGCTTGCCTTTATACTACCGCGCGTTTGTTTATAAACTGCCCAAATGAAACTAAATGG
>Locus:b3494_1:3637727-3637807(+)
GCGACGGTGCTTATCATACCTCCTCCCCGGCGACCTGCCCGCGGAGTTCCACCCCGGGGCTACCGCTCCCGATACGCTGCC
>Locus:b3549_1:3711217-3711116(-)
TCATTTCGAACAGTTTTTTACTGTCAGTTTCAGGCACGCCCCACTCATTATCATGGTAGGCAATATAAAGCGGGTCCTGACTCACCCAGCCGCAACGTTCCA
>Locus:b3589_1:3754611-3754727(+)
ACGACAGCTATCACGAATTTACGGGCAAGGGTTACAGAGATAGTTGAAAAAGCGGCTAACAATTTGCCAGCCGTTGTGGAAATGATGATTACATCGCTGCGCGATAAATCGCCACAA
>Locus:b3636_1:3809189-3809317(+)
ATGAACAGATGCAGTCAATATGGGGGCAAGCAGATAACAAAAAACCCCGCCGGAGCGAGGTTTTTTGTTACATCAAAGCGAGAATTATTTGATTTTCGCTTCTTTGTAGATCACGTGCTGGCGAACAAC
>Locus:b3669_1:3848733-3848822(+)
AGGGCAACGGTGATCATGGTCTTGTCCTGGCGGGTAAAAAAAATACGCGCTTACCTTAACGATAAGCGCGATGTTGTTCAAGCCTTGAGC
>Locus:b3715_1:3895500-3895459(-)
GCCAATTTAAGCGGGGTAAGTGAAGGGAGTGTGAAGAACTAT
>Locus:b3790_1:3972526-3972491(-)
CCCAGGTTAGTGGCTCAATACTGGCGCGGACGGGCA
>Locus:b3874_1:4060304-4060272(-)
AGACTAAATAACGCCCATTTCTTTTTCGTGAGC
>Locus:b3888_1:4076506-4076447(-)
ATAAATGACCTGAATGAGAGAGGCAGCACCGCCCCTCTCCATCAGCTACTCTTCTTCGTT
>Locus:b4023_1:4229635-4229763(+)
GTAATACGGGGGAGTGCCATGATGGTGCCCTCAGTGAGCCAGAGAGTTCAGTGTACGGGAATTCGTTTGCGAGCAGAACTGATAATATTCATTTTGCCTTCTCTTAACTATTTATCTCTTTCGATAATT
>Locus:b4025_1:4231797-4231717(-)
GGATTGATGTTTTTCATTAGCAATACTCTTCTGATTTTGAGAATTGTGACTTTGGAAGATTGTAGCGCCAGTCACAGAAAA
>Locus:b4121_1:4343562-4343645(+)
GGCTTGAGTGTGCGGGTCATGGTGAGTTCGCAAATCAGGGAAAATACTGACTATTCACCAGCAAGCGTGAAATTACAATCGCAA
>Locus:b4172_1:4398327-4398247(-)
GATTGCCCCTTAGCCATTCTCTCTTTTCCTTATATGCTTATTTGTACTTTGAACCTTTCGATTCTGAAAAAATTGCGCACG
>Locus:b4236_1:4457550-4457404(-)
GACGCCGAACTGAATACCAACGAGGAGACTGCAAGAATAGTTCCTTTTTTATTTACACTTCATCCTTCACACTGCCTCATCGACGACTACGCTCATTCGACCGGGTCACGTACTGCGAGTACGCTCCCCGGCCCTCATTCACTTTCC
>Locus:b4236_2:4457514-4457404(-)
ATAGTTCCTTTTTTATTTACACTTCATCCTTCACACTGCCTCATCGACGACTACGCTCATTCGACCGGGTCACGTACTGCGAGTACGCTCCCCGGCCCTCATTCACTTTCC
>Locus:b4356_1:4592726-4592809(+)
GTGATATTTTCTTTTTCCACGCCGGACTCCTGTATTTATAATTTTAATTGTTTACGTAATTGTGCATTACGCAAGGTTGACATT
>Locus:b0064_1:70489-70470(-)
AAAAATCGAGATAACCGTTG
>Locus:b0225_1:245815-245834(+)
TCCTTGATAAAACGGTTACA
>Locus:b0324_1:340478-340459(-)
TCGCTTCGCAGTTTAGGGTG
>Locus:b0417_1:434897-434878(-)
CAAAATAACGGGCAATCAGG
>Locus:b0437_1:455937-455918(-)
GGGGTGCAAAGTTATCTCGT
>Locus:b0438_1:456689-456670(-)
ACAGCAATTTGCCTGAGCCA
>Locus:b0447_1:467667-467648(-)
AAGAGAGGGTGCAATCCTGC
>Locus:b0478_1:500725-500744(+)
GACGCTGGCGCGTCTTATCA
>Locus:b0682_1:709440-709421(-)
GCGCACGAAGGCAAATAAGC
>Locus:b4637_1:709927-709946(+)
CTCTTGAGATAATGCGTATC
>Locus:b0930_1:988169-988188(+)
CACGGCCCTGGAGTACGTCG
>Locus:b1093_1:1150677-1150658(-)
TCATAACCACGCAGACTGCG
>Locus:b1258_1:1313755-1313774(+)
GCAGGTGAATAAATACATCT
>Locus:b1274_1:1329108-1329089(-)
TTGCCGGGGACTCAACGATG
>Locus:b4536_1:1907272-1907253(-)
ATAAAGTTGAAGGTGGCGTT
>Locus:b2256_1:2368093-2368074(-)
TTCACGGGTGCCACGAAAGG
>Locus:b2438_1:2553218-2553237(+)
GGTGTTGTAGGACACCCGGC
>Locus:b4606_1:2588828-2588847(+)
ATTACTTACGAAGCATAACT
>Locus:b2518_1:2642390-2642409(+)
GGGCGCTGCATTGTACAAAT
>Locus:b2543_1:2671427-2671408(-)
GGCAATTAATAACAAAACGG
>Locus:b2750_1:2871390-2871409(+)
ATGGAAACCCGGTGGTGTCT
>Locus:b2876_1:3012258-3012277(+)
TCATACCAACCTCAATGGAT
>Locus:b3011_2:3153413-3153394(-)
GAATGCGGGTTGGGGTGTGC
>Locus:b3011_1:3153416-3153397(-)
ACAGAATGCGGGTTGGGGTG
>Locus:b3178_1:3322980-3322999(+)
CCCCGGGGTTTTCGGTACAA
>Locus:b3216_1:3360888-3360869(-)
ATTGGCTGGGGGAGAAAAGG
>Locus:b3265_1:3411943-3411924(-)
AAGCCGCGGAGATCAGAATA
>Locus:b3318_1:3449386-3449405(+)
TTGTATTACTCCTCCGACTT
>Locus:b3395_1:3520737-3520756(+)
GTAAATGCAAACCAATTTGC
>Locus:b3494_1:3637707-3637726(+)
CACATAAAGCCCAAAATAAT
>Locus:b3549_1:3711237-3711218(-)
CTGCTGCCCTTCAAGGCAGA
>Locus:b3589_1:3754591-3754610(+)
CGCCAGTCGGTAACAGCTTT
>Locus:b3636_1:3809169-3809188(+)
CAGGCATAGCATCTCCAGGA
>Locus:b3669_1:3848713-3848732(+)
CGATGAGGTGATCGTCTATA
>Locus:b3715_1:3895520-3895501(-)
CCCTTTACTTACCTTTGAGC
>Locus:b3790_1:3972546-3972527(-)
AACACCAAAGAAGGCGTTTT
>Locus:b3874_1:4060324-4060305(-)
TACCGCCACACAGTGTTAAT
>Locus:b3888_1:4076526-4076507(-)
CGAAATAGCCAAGGACTAAT
>Locus:b4023_1:4229615-4229634(+)
GTTCAGTCATCTCTTTTTGG
>Locus:b4025_1:4231817-4231798(-)
GCCAGGCAGCGGTCTGCGTT
>Locus:b4121_1:4343542-4343561(+)
CGCTGGTGTTAAGAATTAAC
>Locus:b4172_1:4398347-4398328(-)
TCAGGAACGGATCTTGTAAA
>Locus:b4236_2:4457534-4457515(-)
CCAACGAGGAGACTGCAAGA
>Locus:b4236_1:4457570-4457551(-)
CTTCGAGATCAGCAGCAAAT
>Locus:b4356_1:4592706-4592725(+)
ATGAAGAACGCGGATCGATG
>Locus:b0031_1:28476-28375(-)
CGCCCAACTGCACGCCCTCTAATGCCAGCGCCGCCTGAATCAACTGGCGGCCCATACGCCCCCCGGCTCCCGCGATGGCAACGCGGATGTTTGCATCATGCA
>Locus:b0090_1:100734-100588(-)
CGATGCAAAAGGCATCGCTACAATTACGCCCGGGCAACCCGGCTCACTTCATTTGCCACTCGCTCGGTGGCATCCGGAATGGATGCAGCGCGGGCGCGTTCTGCCATGGTTAATAAGGTTTCTCGCGACCACCCGGCCAGGGTGTTG
>Locus:b0163_1:184079-184159(+)
TTCAGATTGTCGTACATAGCGTTACCTCAAAATGAGTCAGTAAATTGTGCTTATTTTAGCATTTGGCCTGGCCCGCCCGGC
>Locus:b0211_1:232552-232611(+)
AAAAAAGGCACCGGGGGAATCGGTGCCTTTTTATTATCTGGTTTGTCAGGAATCTGGCAT
>Locus:b4688_1:289669-289580(-)
CAGATACGATTATTTTCACACACGGACGGGTTTGCCTCCACCTTTGTAAGAAAGAATTGTGAAATGGGGTTGCAAATGAATAATTACACA
>Locus:b0355_1:376633-376782(+)
CGCCGCATCCGGCAGTCGTGCGCCATGCCTGATGCGACGCTTTGCGCGTCTTATCAGGCCTACGGCTTACGGGCGAAGTGTAGGCCGGATAAGGCGTTCACGCCGCATCCGGCAGTCGTGCTATTATCAACGCATATTCAGTTTATTGGC
>Locus:b0441_1:463098-462982(-)
ATGGCAATGTTCAGAAATGGAAAAGGCCGCGAAAGCGACCTTTTCTTGTTACAGCTGCAACGCATTTTTTTGCGAGGCGGCTTCAGGATTATTGCTGTTCCAGCGCATCGCCAATTT
>Locus:b0463_1:484806-484952(+)
ACGACCGCCAGAGGCGTAAACCCTCTGTTTTTGTTCATATGTAAACCTCGAGTGTCCGATTTCAAATTGGTCAATGGTCAAAAGTTAATAAACCCATTGCTGCGTTTATATTATCGTCGTGCTATGGTACATACATTCACAAATGTA
>Locus:b0470_1:493285-493244(-)
ATCACGTTAAGGATGACGAACGTAAGCTGTGCTTACGATCAA
>Locus:b4632_1:528740-528660(-)
GCCGCTGGTTTTCCGCTAATGGTTTATTTCCTCTTTCTTTCCCGGCAAGAATTTATTTTAATCCGGAAGGATTATTTATTT
>Locus:b0693_1:719643-719756(+)
TCCGGGCAAGAATCACTAACCGCAATTTTTAATTTTGACATTTTTCATCTCTTTATTTTAGGTAATAGCAGGTCCTCAATTTCTCGAATGAGAAATCGATCGTGCCGGAAAAAA
>Locus:b0700_1:728842-728807(-)
TCATGTCGCCCTGACGCGCCGCCGGTTTTCCGCTCA
>Locus:b0839_1:881182-881105(-)
GACGTTTCGCGCCATCCGGTTATCAGAAGATTAAGAGAACCAGCTGCCGAACCACTGATGGAATTTCATCATCACGAA
>Locus:b1057_1:1118250-1118342(+)
GGGGTATTTGTGAATGACATAAGTGCATCCAAAACGAATTTGCGAGAGAAAGAAAATGGCGTGTCGGAGAATGAATTGCAACACAAAAATAAC
>Locus:b1207_1:1261061-1261207(+)
GGGGTGGCGTTACCAGCAAAAAGCTTCATATCAGGCACGAGAAGAACCTCAGGCATGCGTCCATTGGTGGAAAGAATCTGCCGAAAACTGTGCGGGCCAGGCATGATCCTTTCCAGGCGGTGTATTAAAGAGCGCGATGCAACGTCT
>Locus:b1480_1:1553851-1553889(+)
TACTTTTCAGCGGGGCGTTTTCTGCCGGTTGGGTTATTT
>Locus:b1594_1:1665304-1665408(+)
CTAAGTTATGCTTTCCTGGCCCAAATTGAGATAGCGCAAATTTTGGTAGAACAGTTAAAAAATGTTAACCCTGCAACAGACGAATCAACAAAGAACCGTTATACA
>Locus:b1792_1:1874966-1874934(-)
CCGGATCATAAACGCGTTTGCACTGAATATTCA
>Locus:b1920_1:1997610-1997648(+)
TATTTGGTCACATCAGCACCAAACCATTTTTCGGAAAGG
>Locus:b2000_1:2072694-2072656(-)
GCGATGGTTCTGTCAGAAGGTCACATTCAGTGTGGCCTG
>Locus:b2395_1:2515835-2515963(+)
AGGTTATGCTCCACAAACATGAGTACACTACTCTCACTGATCGGGGTTTTCAGGCACACAAATAATAAGTTTATTCGCATCGCGAAGCAAACAGGGGGCCAGCCTGTTGCCGATTTTTCATCCAATGAT
>Locus:b4706_1:2666074-2666157(+)
TCGCGTAATGCCGGCTTCATCTCCCCTTTCTTCCACGCCATCAGTAAAGCAATGGAAGGCACATTTCCGGCAATGGGACGAAAA
>Locus:b2576_1:2712333-2712205(-)
GTAGGCCTGATAAGCGTAGCGCATCAGGCAGTTTTGCGTTTGCCAGCACTTTTAATACCAGGCTTAAACCTGGCATTGAGATTACTCTTCTGTCGTTTGCGGTGGCACGCCCGTTCCGCTTGGTTTACG
>Locus:b2583_1:2717261-2717181(-)
ACAGCGTTTTCGGTCATAAGAGAGCGTCGAAAAAACGCCATTGTCGCAGAGGAGAAAACGGGGCACAAGATGCGCCCCGGT
>Locus:b2663_1:2792276-2792166(-)
ATCCTGAATCCTCTCGAAAGTGTGTCACTTGGGAGAGCGCCCCGACATTTCCCGCGCCGGGTCACGCGTATAATTGTTATTGATTCTTTTTGCCGGAGAGCGGCTCCGCCT
>Locus:b2917_1:3058912-3058799(-)
TCCTTGTTGGCAAGCTGTTGCCACTCCTGCACGTTAGACATTATTTGCTCCGTAAAACGCAATCAAAATGAGGGTATTTGCGCCTACGGTGAGCTTTTTACGTGGGTTTGTCGC
>Locus:b2924_1:3067810-3067893(+)
ACAACATTCAAATCTTCCATTCAATATTCCTTTTCAACTGACTCAAAATGGAGAAATACACTCCGCCGCCTTATGACGGGCAGT
>Locus:b3020_1:3164049-3164177(+)
AGATACTACATTATCTGCCGCGTCGAGTCACAGGAGATCAACGTGAATAGCGCCGCCGGACGTGCTCCGACGGCGATAAAGGCATCAATGTGCCTTGATATACAACTCTTTGCTGTAGACATAATCCTG
>Locus:b3251_1:3399093-3399218(+)
CGAAATTTTTTCAACATACTAAGGGATAATCCTGAAAGCTGGGGCGGAAAAGAAAATCCGCTTACTTTACCAACCACACGCAGCAGCGACAAGGCGCAAAAATCATCTGCTACGGTGAAAATTAGT
>Locus:b3380_1:3506610-3506684(+)
CATAGGGTGTCTCCTGCAAACCGGAGGGAGGAAAGAAAAGAGCGACCATTTTGTGGCGGTGGCGCGCGGAAAAAT
>Locus:b3395_1:3520772-3520882(+)
ATTGTGATGATCTCCTTATCACCCGTCACTCTGACGGGTATATCAATGCGTCTGGCTTGCCTTTATACTACCGCGCGTTTGTTTATAAACTGCCCAAATGAAACTAAATGG
>Locus:b3415_1:3545928-3545857(-)
GCGGTCACGCCGCATCCGGCAGTCAGTGTTATCAAATCACCATATTCAGCAGCAGACAGCCTACCAGACCGC
>Locus:b3488_1:3628950-3629054(+)
CTCAACCAGATAGTAACATTAATATTCATGTTGTCTATGGTTCAGAGCTGTAACATTGTGCGCCTTCTAATCAAAGGCATAAGTCCATTTCTGTTTTTTTCATGC
>Locus:b3494_1:3637724-3637807(+)
AATGCGACGGTGCTTATCATACCTCCTCCCCGGCGACCTGCCCGCGGAGTTCCACCCCGGGGCTACCGCTCCCGATACGCTGCC
>Locus:b3530_1:3683725-3683832(+)
ACCAGTCGGCGTAAGGTATCAGCGGCTGCGGCGGTAAATCCATGTCACCCTGCCATCCGGCGGCGGAATAACGTACGTAGAGCAGGAAATGGCTGGGTGCGTAATCTT
>Locus:b3585_1:3750097-3750017(-)
GTCGCGGCATGGCTGATATTTTCACTGGCAGCGATTACCGAGATAATTTTTAACTCCCGGTACTTAAGTTGTAATTTTGTC
>Locus:b3647_1:3819177-3819302(+)
GCCATCCATACTTTCATCATCACCTCCGCTGTAGATAGTCAGGCAGATATACAACGTGATGAAAGCAAAGCCGAGTGGCAAAAACGGAGTCTGCGAGGACGCTTCCTGAAAATCGTCTTTATTGCA
>Locus:b3910_1:4100861-4100772(-)
TCAACCGGATATCGCATCTGTTCCCTCTCCACGAGAAATTTCCCCATTAGACCATATTTATTTTATGTCAGGCGTGCTGTTTTCGCGGTA
>Locus:b3912_1:4102997-4103029(+)
ATGAAGCAGAAACCATCAGATAGCCGCGACCAC
>Locus:b4043_1:4255157-4255074(-)
CTGGCCGTTAACGCTTTCATTCCGCCCCCTGGGTGTATATACAGTTATGCTGTGAGTATATACAGCAAAAGGCGATTTTGGAAC
>Locus:b4058_1:4271875-4272003(+)
CGAACTTCGATCTTATCCATTCACCTTTCCCGGATTAAACGCTTTTTTGCCCGGTGGCATGGTGCTACCGGCGATCACAAACGGTTAATTATGACACAAATTGACCTGAATGAATATACAGTATTGGAA
>Locus:b4176_1:4402651-4402562(-)
GCACTTTTTGCACTCAAAAATGACCTCGATCAGTCTGTTTTTTGTTCAGCCAATCGTTTTCCTCAACATGTAGTAGACCACAACGCCCGC
>Locus:b4186_1:4411085-4411053(-)
AGATCCCGTCGCACAGGAACGTTGTGTCTCAGC
>Locus:b4226_1:4447659-4447739(+)
ACGTTGAGTAAGCTCATGTCTGTTTCCTTTAAAAATATGTGGCAAACAAGTGCCGAGTATTATAGCCAACTCGCGCCGAAT
>Locus:b4355_1:4589699-4589607(-)
ATTTTGATACGTTTTAACATGGTTTCTCTTTCCTGTGGACCGATGCAAGATTTTCGGCCTGGAAAGGAAAAACTTTATGAATATCCCGCGGAG
>Locus:b0031_1:28496-28477(-)
TCCTTCACGCTCCAGCGCAG
>Locus:b0090_1:100754-100735(-)
ATTAACTTCTTAAATTCATA
>Locus:b0163_1:184059-184078(+)
GATTGGTAATACCCAGACTT
>Locus:b0211_1:232532-232551(+)
GCACATAAAGCGGCATAAAT
>Locus:b4688_1:289689-289670(-)
CTTCTGCAGAGAATCGGAGG
>Locus:b0355_1:376613-376632(+)
TAGACCGGATAAGGCGTTCA
>Locus:b0441_1:463118-463099(-)
GCAGTGAAAACAGTAAACAA
>Locus:b0463_1:484786-484805(+)
AGCTGCCTGAGAGCATCAGA
>Locus:b0470_1:493305-493286(-)
AAACATAGGTTTCTCTCTCA
>Locus:b4632_1:528760-528741(-)
GGGGCATGTCACCCTGGCGT
>Locus:b0693_1:719623-719642(+)
CTCGCTGCGTGGTAAAACAG
>Locus:b0700_1:728862-728843(-)
AATGCTACCGCCATACTGCG
>Locus:b0839_1:881202-881183(-)
TTAATGACGTATAACCGGAT
>Locus:b1057_1:1118230-1118249(+)
ATATAACACCATAGCGTTCA
>Locus:b1207_1:1261041-1261060(+)
CAATACGTTGTGCTAGTTCC
>Locus:b1480_1:1553831-1553850(+)
GAGGACTGATGGTTATGAAT
>Locus:b1594_1:1665284-1665303(+)
AAATAATTAACCTTGAAAGT
>Locus:b1792_1:1874986-1874967(-)
ATAACCATCGCTCTGTTCAG
>Locus:b1920_1:1997590-1997609(+)
TTTTTTGTCATTATGCTGAT
>Locus:b2000_1:2072714-2072695(-)
ATGACCGGGACCACAGAGAG
>Locus:b2395_1:2515815-2515834(+)
ATATCTTGATATTTTTTATC
>Locus:b4706_1:2666054-2666073(+)
CCTGCACAATGGCGATGAAA
>Locus:b2576_1:2712353-2712334(-)
CAATATATTGCATGAGCCAC
>Locus:b2583_1:2717281-2717262(-)
GCTCGGCGCGTAACTGGAGA
>Locus:b2663_1:2792296-2792277(-)
GTGGTTGCGATGATTGCCCC
>Locus:b2917_1:3058932-3058913(-)
TTTTCTCCCGACGGCTCAAT
>Locus:b2924_1:3067790-3067809(+)
CCGCGCCGTTTATGCTATCG
>Locus:b3020_1:3164029-3164048(+)
CAAAGGGGCAATATTGCCGG
>Locus:b3251_1:3399073-3399092(+)
AGTCATTGGAAAACATGCCA
>Locus:b3380_1:3506590-3506609(+)
TAACCCGTCGGATCAAAACT
>Locus:b3395_1:3520752-3520771(+)
TTTGCCAGATCTTAAATGCC
>Locus:b3415_1:3545948-3545929(-)
CGAATCGTAGGCCGGATAAG
>Locus:b3488_1:3628930-3628949(+)
TTTTACGTTTTATCAACAGT
>Locus:b3494_1:3637704-3637723(+)
CGACACATAAAGCCCAAAAT
>Locus:b3530_1:3683705-3683724(+)
GAGGCGCTATCTGAAAACTT
>Locus:b3585_1:3750117-3750098(-)
CCTGTGCGATGCCAAGTACA
>Locus:b3647_1:3819157-3819176(+)
ACAAGATACCTATTAATATC
>Locus:b3910_1:4100881-4100862(-)
GAATCTTGCCTGTGTATACA
>Locus:b3912_1:4102977-4102996(+)
GCGCGGTTAAGCTGCCTATC
>Locus:b4043_1:4255177-4255158(-)
GATCAAACACCTCTTGTTGC
>Locus:b4058_1:4271855-4271874(+)
GATTATGGGTGCGGGCGCCC
>Locus:b4176_1:4402671-4402652(-)
ATCGCTTTTTCAGAGTTACA
>Locus:b4186_1:4411105-4411086(-)
TGTCAGCGGCGATCTGGTCC
>Locus:b4226_1:4447639-4447658(+)
GCAGATCTTTACCCGCAGGG
>Locus:b4355_1:4589719-4589700(-)
CCAGCAGTAAGCTGGTCACA
>Locus:b0243_1:260836-260729(-)
GCTTCCAGTTCATCGGCGATTTTTTCCAGCACGCGATTTTTTTCGCGGCTGGAGAGTTGCGCTAATTTATACGAGGCTTGCTTCGCGGCAATGCCCATTTGTTCCAGC
>Locus:b4631_1:316679-316599(-)
TCTGTCAGTGAGAAATCGATTTTTGATGGGCATCTGCAATACTCTGAAGCAGACTATACGGAAAATTCCACTGTCAGTCCC
>Locus:b0382_1:400650-400537(-)
TGGGCAAGCTTAAATAACAACTCAGCAATGAGATTTTTCATGTCTGTATTTCCTTATCCAAAGTATGGAGAAGTTAACATTATGTTTCACAACTTCATAGTGTCTGGAAGTATT
>Locus:b0498_1:526838-526806(-)
ATGAAAGCATCGAAAATATTGAACTATATTTCA
>Locus:b0511_1:536896-536858(-)
TATAGCCGCGTTGCTGGAATAGTTTTCTCTGATGTTCCA
>Locus:b0732_1:769872-769831(-)
ATCTGGCCGCGCATATGTGGCTTCGGTTTGATTGCTATTCAG
>Locus:b0894_1:940183-940073(-)
ATAATGGCTCACTCAAGCTTGCTCACGATTGATTCCAGTAACAAACCGTATTGTGTAATTATTTCTATAGCAGTTCGCTATATAGGCTTGTATACATCGAATAATTTGAAA
>Locus:b0991_1:1051089-1050997(-)
TGTGAAATCCAGCGGCGCATGGTCAGTGCGTATTTGCAGCGCGACGTTATCAAAGGTGATCATCGTCGATTTACAAAAAATACACTTAGCGCC
>Locus:b1049_1:1110161-1110087(-)
TATCAGTCTTCGGCAATGCCGCTTTCTCGCTTGCGGCGATGGGCATTGCGTCAATGTACTCAGTTGTCTTATTCA
>Locus:b1054_1:1115789-1115914(+)
TTGGGTAGATTCGTCATATCAATCCTGTTTTTCAACCTATTCGGGCAATTGTATGTATTGTCGCATTTTTTCGCCCGCAACCAAAATTTGTGGCTGAAGACTGGGCGAAATTGCCGCGCTTGTAAA
>Locus:b1091_1:1148001-1147918(-)
CCAATAATCTTCGTATACATGTACGCTCAGTCACTTTTCGGTTATATACCGTCACTTGCAAACTGCGAGTTCGCTGGCAGCGTC
>Locus:b1197_1:1246580-1246708(+)
GAAGGTGCGGGGGATTTCATCAATCATTCTCCTTTGGCGAAACCGAATAAAACGGTATTCAAGTATCAGAAAACCTTAGTTCAGGATCGCACTAGCTGCATGATCGAAATCTCATTCTGCGAACTGTCA
>Locus:b1275_1:1331915-1331880(-)
CCACCTCAACAATATAGCGAAGTTGTTGTAATTTCA
>Locus:b1339_1:1403718-1403659(-)
GTAGAGTCTGGCGGATGTCGACAGACTCTATTTTTTTATGCAGTTTTAACTTTGCAGATA
>Locus:b1677_1:1755722-1755618(-)
ATGGCGCACAATGTGCGCCATTTTTCACTTCACAGGTACTATTACTTGCGGTATTTAGTAGCCATGTTGTCCAGACGCTGGTTAGCACGAGCTGCGTCATCTTTA
>Locus:b1707_1:1789301-1789378(+)
TCTCGTCTTAAACACCAGCAAACAGAAGGGTTATCGCTGAACCAACGTCGTTATCTGATTTATGGGAACGGCAGGCCA
>Locus:b1715_1:1797124-1797273(+)
CTGCGACAATTACACCTGATGAGACAGGCTTTTTATTTTTCAAAACGCGCATACAAAAAAAGCCTCCACTGGGAGGCTTTCAGGCGCTGTTTTCCGTTTCTCTTCTCACGCGCTAGCCTCCTGGATTCAGGTGCTAAAGTAAAAAAAGAA
>Locus:b1730_1:1810354-1810455(+)
TATGCTGGCAACGGTCCGTTTTGTATAGGGGCCGTTGCCTTACTTTTTAAATGTTCCATCGCGGCGATGCATACTGACTCATATTTAAACAGATCGTCAGCG
>Locus:b1761_1:1841819-1841691(-)
CGGCCTACATTAGAGCGTAACTGCAATGAATTGTGCCCATTTGTAGGCCTGATAAGCGTAGCGCCATCAGGCATTTACAACTTAAATCACACCCTGCGCCAGCATCGCATCGGCAACCTTCACAAAACC
>Locus:b1798_1:1878767-1878847(+)
CCGTATTCAGCGAACACATTAACCTCTTTAATTATCTTTCGATCATGCGCGATTAAAGGTGAATATGCTAACCAATCTGTA
>Locus:b1829_1:1910563-1910709(+)
GCCAGGTTCGTTAGCAGGAAGAGCGCGATTCGCATCATAATTTTCTTTTTACCTCAGTTTAACAAAACGCAATATGCGATACCCACATCGTATGGGTTACGCGACTATTTTCAAGTCTGGATAGTGCGTAAGTCACCAGAAAGACAC
>Locus:b1846_1:1926988-1927116(+)
GACAGAGAAAATCAGCCTGTTCAAATGGCTGTGCGATTCTGGATAGCCCGAAATAGTCAACTTCAGGCTATCCAGAGAGCGGAATTATTCCGCCAAAGTGCGTTTTTGCTGTTCGAGATCGCGTTCAAT
>Locus:b1847_1:1928013-1928102(+)
ACTCGCGCCGCATCCGCCAACAGTCAATCGAATTATCAGAAGCCATTAACGCCGCTGATATTCCGCCATTCCCGCTTTGCAGTCCACGCT
>Locus:b1997_1:2068188-2068277(+)
CCTAAGACATCAATCATCTGTTCTCCAATGACTAGTCTAAAAACTAGTATTAAGACTATCACTTATTTAAGTGATATTGGTTGTCTGGAG
>Locus:b2063_1:2135945-2135862(-)
GGATCGGCAATCCATTCCATAGTAAGTACAAAACCTATTCGTTGTATGACAAATGTCACAATTCGATCATGGATAAATCGGGGC
>Locus:b2143_1:2230781-2230710(-)
CAAGGCGTTCACGCCGCATCCGGCACCAGGCTTAAGCGAGAAGCACTCGGTCGATACTGTGACAGCCGAGAG
>Locus:b2144_1:2230919-2230827(-)
AGGAACACGCGCTTTAACATGCAGGAGACTCGATCTAAGGAAAATTTCCATCAGGCTACTTTACCCGCTGGTTTTGCGCAAGAAACGGCAAAC
>Locus:b2195_1:2290430-2290468(+)
CATTGTGCGGCCTCCTTACTGTATTTCTCCCACAGCGGC
>Locus:b2210_1:2303118-2303156(+)
TGTGGCGTATCATTACAACGCAATATCCGCCACTTCTTT
>Locus:b2526_1:2655109-2655141(+)
AAACCTCGTCCACGGAATGGCCTTTCAGCGCAC
>Locus:b2545_1:2673767-2673847(+)
GCCAGCATCGTTTTCATAAATCCCTCATTAACAATACGATTAATTTTCATCCCTGCCGCACCCGCGCCAGGGGCGTTAAGG
>Locus:b2556_2:2689083-2689229(+)
TGTCGTAATGAGCGGGGAAAAACGGGCCAGCGTTTCAAGGTGTTACTCTCGTCAGACGCGAATAGCCTGATGCTAACCGAGGGGAAGTTCAGATACAACAAAGCCGGGAATTACCCGGCTTTGTTATGGAATAAGGCGGTGCCTAAC
>Locus:b2556_1:2689101-2689184(+)
AAAACGGGCCAGCGTTTCAAGGTGTTACTCTCGTCAGACGCGAATAGCCTGATGCTAACCGAGGGGAAGTTCAGATACAACAAA
>Locus:b2737_1:2861611-2861495(-)
AAAAACTCTCTTTGGGCTCGTGAAAAAAAGGCGTCATCACCGAAGTTGCCAGATTTAAGGGCGAGTGAGACAGGCTTATCCAGTGCGTTTACCCACGGCACGCCGGGGAAATGGTTG
>Locus:b2921_1:3065179-3065259(+)
GAAATAAAAATGTCCATCCCCCTCCCCCGCATCCTTGTCCGCTTAACCGTTTCAGTCAGCCTATCCTTGATGAAACCGCGA
>Locus:b3178_1:3323025-3323105(+)
ACTTGTCGCCTAACTGCTCTGACATGGTGTTACCCGGGTTCGGCGTACGCGGTTCATCAACCGGACGAGGAGCCTTTGGAC
>Locus:b3265_1:3411902-3411813(-)
CTGGCATGTTTCGTCATTACTATTCCTCAAAAAACCAAAAGCGCGTTATTTACCCAAAAAGGCAACGCGTTAACTCGCAGAAAGAAAAAT
>Locus:b3546_1:3708458-3708571(+)
AAGCTCAGCTTCTGCTGTGTAATCGATTTGATGTATCTCATGCAAACAAACCCTGGACAAACAGGTGATAACACCCTGCTTAGTGGCTTTTCAGGCCCGGCAGGGAAAAAGTGC
>Locus:b3871_1:4056449-4056321(-)
TTACGCAATTTTTCGATCACAACTTTGCCTCAGGCATTAGAAATAGCGCGTTATTGTACACGGATTAATCGCACTACAAAACAGGATCACAAACATCCTCCGCAAACAAGTATTGCAGAGTCCCTTTGT
>Locus:b3890_1:4077793-4077710(-)
TCGAGTAAAATTCTGCCCATATCTATACCTGCCAGAGAGTTCATAAATATCTCGCCAATATCATTTTTGAATCTATGGAGAGAA
>Locus:b3932_1:4119782-4119814(+)
ACGCTTTGTAGCTTAATTCTTCGATGGTGTGGA
>Locus:b3936_1:4125271-4125125(-)
GCGCTTTTTTCGGAAATCCGGTCTTATTTGCTGCCCGGGATGTTGAAACGCTTGTTGAAGCGGTCAACACGGCCACCGGTAGCAACATCACGCTGTTTGCCAGTGAAGAACGGGTGGCACTTGCTGCACACGTCGAGGTTCAGGTCA
>Locus:b4096_1:4315902-4316027(+)
TTTTGTACGTTAATCATTTTTCGCCTCGTGGTTCGGGTGTCGGATGCGACGCTGACGCGTCTTATCCGACCTACGGGGAGCGCATTTGTAGGCCGGATAAGGCGTTTACGCCGCATCCGGCACCGG
>Locus:b4127_1:4350444-4350340(-)
TCAGATGCTCTCCTGCATCACATCGCGGAGAGAATGAAAAATATCGTGACTCTGTACTCTCCCATCAACTGCGAATATCATCATACTCCCGCGTTTTATCAAATT
>Locus:b4333_1:4561625-4561735(+)
ACGGTAATCCCTTTAAGGCAAATCAATAAGATATCGAGAAGTATACGTAGCGACCTTAATGAATCCTTAACGCGGAGAAACCCCGTAATGTGCAATGCAGCGCCAGACACC
>Locus:b0243_1:260856-260837(-)
TGAGGATGATTTCGCTTTGT
>Locus:b4631_1:316699-316680(-)
TAATTTGTGCCATTTCTTTA
>Locus:b0382_1:400670-400651(-)
CTTTCGACTCTTCTTCTTTT
>Locus:b0498_1:526858-526839(-)
ACAGGCAAATAGTATAAAAA
>Locus:b0511_1:536916-536897(-)
TTTCGGCAATAGATCTTCGC
>Locus:b0732_1:769892-769873(-)
CAAAGCGCCCTTTGTCAACA
>Locus:b0894_1:940203-940184(-)
CATCAGGGATTTTCGTTTTC
>Locus:b0991_1:1051109-1051090(-)
GAGGGAGCCTGATATTATTT
>Locus:b1049_1:1110181-1110162(-)
CGCCTGATGAACGGCGCGGA
>Locus:b1054_1:1115769-1115788(+)
GAAGCAGTGCGGTGGAGAAC
>Locus:b1091_1:1148021-1148002(-)
CGGGCAGATAGCTGCCAGTA
>Locus:b1197_1:1246560-1246579(+)
ACGCCATTTTTTGCGGGCGA
>Locus:b1275_1:1331935-1331916(-)
GACATTCAGGTTATGATTGA
>Locus:b1339_1:1403738-1403719(-)
GATGCACTGCTGTGTGTACT
>Locus:b1677_1:1755742-1755723(-)
GTAAACGGCAGACAAAAAAA
>Locus:b1707_1:1789281-1789300(+)
TTGATAGTGTAGACGGTTAC
>Locus:b1715_1:1797104-1797123(+)
GCTGGCCGTGTCCAGTCTGG
>Locus:b1730_1:1810334-1810353(+)
ACTGGCACACCATTAATTCT
>Locus:b1761_1:1841839-1841820(-)
CCGGGGGCGCTGCGCTTGCC
>Locus:b1798_1:1878747-1878766(+)
AGGTCCAGTAATTCAGAACC
>Locus:b1829_1:1910543-1910562(+)
GCCCGAAAACGACCATTACG
>Locus:b1846_1:1926968-1926987(+)
CGGATATCGAATGTTATGCA
>Locus:b1847_1:1927993-1928012(+)
CGTTCTGGGGCGGACAAGGC
>Locus:b1997_1:2068168-2068187(+)
GCCGTCTGCGTTTCTCCGGC
>Locus:b2063_1:2135965-2135946(-)
TTAACCCGGCCCAGATAGAC
>Locus:b2143_1:2230801-2230782(-)
GAGAGGGCTGGCAAGCCGGA
>Locus:b2144_1:2230939-2230920(-)
CGATCAGGACTAACAGGCTG
>Locus:b2195_1:2290410-2290429(+)
AGCACGCCCAATAAAAACCT
>Locus:b2210_1:2303098-2303117(+)
ATCCGGCATACCATGCCGGA
>Locus:b2526_1:2655089-2655108(+)
ATAACAATCTTTGGCATATT
>Locus:b2545_1:2673747-2673766(+)
AATTTCCTGGTAAATAAGCT
>Locus:b2556_2:2689063-2689082(+)
AAAATGCCAGCATTACCAGT
>Locus:b2556_1:2689081-2689100(+)
GTTGTCGTAATGAGCGGGGA
>Locus:b2737_1:2861631-2861612(-)
TTTGCGAAATCGCTCATGAT
>Locus:b2921_1:3065159-3065178(+)
TGAAATTGCGCATCTTTTTC
>Locus:b3178_1:3323005-3323024(+)
GTCATCTGATGCGGGAACTT
>Locus:b3265_1:3411922-3411903(-)
AGGAGGGCAGGAGGAAAAAC
>Locus:b3546_1:3708438-3708457(+)
CAATATAGATTGCAAGCAAA
>Locus:b3871_1:4056469-4056450(-)
CGTGCGCGATGATGGCGATA
>Locus:b3890_1:4077813-4077794(-)
TAATCACCTCATTCGATAAA
>Locus:b3932_1:4119762-4119781(+)
TTCAGACATGGGAGATCCTT
>Locus:b3936_1:4125291-4125272(-)
CACAAAAAAAGCGCCGTGCG
>Locus:b4096_1:4315882-4315901(+)
GGATGAAGGTTTTACTGACG
>Locus:b4127_1:4350464-4350445(-)
TTTGTGCATCCCCCTACCCT
>Locus:b4333_1:4561605-4561624(+)
TTAACGAAATACTTTTTGTC
>Locus:b0259_1:274322-274405(+)
TGGCTCCAGATGACAAACATGATCTCATATCAGGGACTTGTTCGCACCTTCCGGAGGCGTTATGAGCTGGCGGCCCTTTTTGTA
>Locus:b0310_1:323832-323948(+)
GACAGGCATCCATTCCTGAAAACGGGTTCCCTTCCCGGTCATTGTCACTTCAGCTTTATACAGGCACTCTCTATCAGAATGTTGTTTATTACTGCCCAGAGTTTTGTTGGTATTCAT
>Locus:b0346_1:366747-366851(+)
GAATTGACTCTCTTCCGGGCGCTATCATGCCATACCGCGAAAGGTTTTGCGCCATTCGATGGTGTCAACGTAAATGCATGCCGCTTCGCCTTCCGGCCACCAGAA
>Locus:b4637_1:709929-710057(+)
CTTGAGATAATGCGTATCATTATAGAATTGCCACGCCTAAATGAAAACCACAAGTCCCTGGCAAATATTGTTAATAAAAACGTGGCACAGCTTACATTTACAACGGCAAGGCCACTTGAACACCGGGAC
>Locus:b4513_1:728028-728153(+)
ATCACGCCTGCACTCACAGTGCACCTCCAGTGGCCTAAAAGTGATACCGGAAGGGTAGAATTCTGGCTGCAAAGATTTCGCAAAAATCTGCGGGCGGGGTGTAAAAAAAGTATAAAAATGGCAAAA
>Locus:b0766_1:797617-797763(+)
GTGCCGTCTAAGTCGAGAGCAATCACGCGTGTGGTCATGGCGTATTCCAGATTAAGGTTAAGAATTTTCGTCTGCGCGAATGGTACACCGATACCACTATCGGACAAAATTCTGCGTTTTAATTCAGCATTCACCGCCAAAAGCGAC
>Locus:b0830_1:868736-868635(-)
CTACCGCCACCACCACATCTTTGGCAGCGAATGCACAAGATGCCATCAACGCTGTCGCAATGCCCAGCGCCACTAACCCACTACGGTGTACAGCTCTTGCCA
>Locus:b0849_1:889721-889828(+)
AGGCGTCCAGATTTTCTTTCACCCATGCAGCAAAATCGGTATAGCCGCCGATATGTTGCTGATCGACAAAAATCTGCGGCACGGTTTCTACGGGTTTACCTGCCTTTT
>Locus:b0889_1:932438-932289(-)
CTCCAGGTTACAGGCTTTTCCTGCCCGATGCTAAAACGGACAACAGTACCAGGTTACCCCAGTACTGTTGCTGTATGGATTAACAGGAGTGTAATCAAAATACGCCGATTTTGCACCTGTTCCGTGTTAGCGCGTCTTAATAACCAGACG
>Locus:b0926_1:982314-982234(-)
GCGTCGAATTTGTCCATGATAATCAAGTCTACAGGTCAATGTTATCGTTTATATGCACTTCTGGCGCACAAGAGGCACCTT
>Locus:b0928_1:984913-985041(+)
GCGGTAATGTTCTCAAACATGACGAGGTTCCATTATGGTTACAGAAGGGAAGTCCGCTATCAGGGTAACGGGAGATTTACAAAATTCCAACTATTACTGATGAAAACGCAGGCTGTTTTTGCAAGACGT
>Locus:b1094_1:1150854-1150765(-)
TCTTCGATAGTGCTCATACTCTTAAATTTCCTATCAAAACTCGCTTTCGCGATGGTTTTCGTAGTGTATAAAATGTTGAAAAATTTGCAA
>Locus:b1273_1:1328691-1328801(+)
ATTATTTACTCCTTAAACAAGGACATTAGTCTACGCCAGGCATGGCTTGCAGACAAATATACCACGCTGGTGGCAAGAGCGCCTTACTGGCAACTTTGGATTTTGCATGCT
>Locus:b1450_1:1518287-1518177(-)
ATTTTAATTCCTTCGCGTGTTTTCTGTCCAACCCTGCCTGCATGGCAGAAGGAATTCACCTGGTGTATTAAAGTGAATAATCATAAACCACTCACCTTTGTTGTTATTAGC
>Locus:b1468_1:1536876-1536908(+)
ATTTTTTCGCCTCCTGTACCTGATCGCGACCTT
>Locus:b4696_1:1590644-1590703(+)
GGCAATATTAAGCCGCATGCCATCTCGACATGCGGCTTATACGGTTTACCAGCTATATTT
>Locus:b1641_1:1717916-1717827(-)
AATACGCGTTTAATCATTGAAAAATCTCCTGTTCACCATGAAACGCCACGCAAGCATCCCTCATGGTCAAAGTATATGGCATATGTGAAT
>Locus:b1649_1:1724676-1724599(-)
TCCCGGTCGTCTGGTGATAAAAAATGCCTGCTAAACGGCAGGCGTCGCAATAATGTTTTTTACATGGGCCAGCGCGTT
>Locus:b1786_1:1870102-1869956(-)
GCGATAAAATGCCGGAGCATTCTATGGTGCAATTTCATGATAAATGGCACTCCTTCGGTTAGTGAAACGAGAAAACCAGATAAAGTTCGATTGCGGCCTGGCACAGGGGCGCTAATTATACTCATCTCTGCGCCGCTGGGGAGGGGA
>Locus:b1837_1:1920164-1920072(-)
AAAAGTACCAGCGCGAACATTTCATCCCCGAAGTGTGGTGCCGTACCGTTAAGTTTAGGAGAGATTTTACAACGGGGGAATAACCAGGACAAA
>Locus:b1837_2:1920161-1920081(-)
AGTACCAGCGCGAACATTTCATCCCCGAAGTGTGGTGCCGTACCGTTAAGTTTAGGAGAGATTTTACAACGGGGGAATAAC
>Locus:b1999_1:2069266-2069195(-)
AGAGTCAGGGAGGGCATCAGTCACGACAGGTTCAGAAGAAAATCCAGTTCCATACCGCACGGGCAACAGAGA
>Locus:b4642_1:2076574-2076648(+)
TATTTATTGGTGAGAACTACGTTCCATGGCAGGAGTTCGTCAACACGGTTGGAGGGCCATTCCGGCAGTATGCTC
>Locus:b2068_1:2145548-2145673(+)
CAGTTCAGGGTATACATCGCATCTCCTTATTCATCCGCTTTCAGCATAAACGTTATTCAGACGCTGCGCTTTGCTTTCATATTCCGGTTGTCGCGACGGCAACATTTCGCTAAAGTCACGCCCCTT
>Locus:b2167_1:2257657-2257785(+)
AATTACATTCACAAACCGGTCATTCTCTTTGCGCTCATCAAATGTTACAGGACAGGAAATTTCTGCCCTGTAACACACCTTTTATTACGCTGCTTTCGCTACTGCGTCCACTTCCGGACGTTTCAGGAA
>Locus:b2185_1:2280558-2280475(-)
TCTGCGTTGATAGTAAACATTTCTTTCTCTCTTAAATTAATCCTGCTACAGGCGACCCAGCAACAGGTAAGTGATCTGCTTTGC
>Locus:b2236_1:2346618-2346538(-)
GATTCCAGCGCCGCCAGAAGGGAAGGGTGTTCATCCTGGCACAGCAGTTGTGTGCCAGTGATGCGCAGGGTAACGCGGGCC
>Locus:b2291_1:2406924-2406811(-)
TTCAGGCGGGAGAGATGGGCAAAAAAATGGCTCTGTTTCATAGTGACCTTACGTATGATGACATCATCAGGTCATTGTGGCGGGATAACGCTGCCGGATGCAATCTCCGGCAGT
>Locus:b2439_1:2553751-2553789(+)
CGGCAACCTCCGTTACGCACGCTGGATTGGATTACGCGC
>Locus:b2597_1:2735598-2735470(-)
AGTACAGTACCCGTACTGTTTTCACGCTGTCAACAAAAAACGCGCCCGAAGGCGCGTTGGCGATACACTCAATATAAAGGACTACTCTTCTTCAACTTCTTCGACGAAGTTGGCGTCTTTCACCGATGT
>Locus:b2648_1:2781088-2781120(+)
CACACAATAACTTTGAGATCGCAGATTGTTTTA
>Locus:b2796_1:2926290-2926252(-)
AGTCTTTCGACGCAATCGTGCTGGTTTGAGTCGTTTCCA
>Locus:b2956_1:3096539-3096643(+)
TCAACGCCGCATCCTGCTACAAATCGTGCACTATATCAAACTTACTTAATCACCCCATTGCGCCGCAGTTGTTCGGTATCTTTTTTCCAGCGTTCATTAGCTTGG
>Locus:b3146_1:3290498-3290536(+)
TACCCCTGCTGCTCCAGCGCATACTTATACAGCGCATTT
>Locus:b3178_1:3324917-3325030(+)
ACAACGGCAATGACCAGCCAGAGTATTAGGTTTTTCGCCATGTCACTCAAGGGATTAACCTCTTATTACAACTGTGTTAAAAACAGCGTCAGGATACTCTATATCCAGCATCTT
>Locus:b3224_1:3370577-3370660(+)
TTCTGGGTTGTAGTACTCATTGTGAGTCTCCCGCGGTGGGCGATGCCCACACGCTTTGGTATGAAAATTGTAGGGTACAGATGC
>Locus:b3355_1:3482546-3482514(-)
CCTGTTACCGCAATGACCGGATGTTTGGCAGAC
>Locus:b3720_1:3900224-3900307(+)
ATAAGATTTCGTCTAAACATAATATCCCTTTATGGTGCAAAGAAAGAATTAACGCATCGCATCCAGACTGTTCTGAATGCGACG
>Locus:b3723_1:3904571-3904663(+)
TTGGTGATTTGCATGTTCATAGCAAGGACCTTTTTTATAAACAAAAAAACCCGACTTCACCAGTATTCTCTGGTTATGTCAGGTTTTGCCTGC
>Locus:b3772_1:3953390-3953355(-)
CTTCCGGAGCACCGGACAGGGGTTGCGAGTCAGCCA
>Locus:b3773_1:3954912-3954953(+)
ATAGCGCTTCGCTTATCAGGCCTACCCGCGCGACAACGTCAT
>Locus:b3779_1:3960723-3960812(+)
CAAGGCCGGAAAAGATGCGTCAGCATCGCATCCGGCACTTACTCATTAATGCACTTCCAGCGGCCAGTGGACATAGCTCTGCCACTGGCT
>Locus:b3779_2:3962236-3962316(+)
GACGAGGTGGAACCCATACTCTTCATCCTTCAATCTGTCTCTGTGTTGGCTGCATTCTTTCACCTGAATCACTTACTACAG
>Locus:b3865_1:4048133-4048279(+)
GCACAAGCATTAAGGCAAGAAAATTATTCGCCGTCCTGCGTTTCTTCTACAGGCTGCATCTCGCTAAACCAGGTATCCAGTTTCTGCCGCAGCTTGTCCACGCCTTGTTTCTTCAACGAAGAAAACGTTTCAACCTGCACATCACCG
>Locus:b4213_1:4434572-4434652(+)
GCGCTAAACTTAATCATCAGGGACATCCTTTTATCATCGGGAATACGAAAGAAAAGGGAGAATAAACGTCTTACTTATAGA
>Locus:b0259_1:274302-274321(+)
TCATGATGAACCCTGTTCTA
>Locus:b0310_1:323812-323831(+)
AGGATATTTACAGTGAAAAA
>Locus:b0346_1:366727-366746(+)
GGTTTCACATTCACCACCCT
>Locus:b4637_1:709909-709928(+)
AAGAAGTGACAGAATTTGCT
>Locus:b4513_1:728008-728027(+)
ACACCAGCAATACGCCGGTT
>Locus:b0766_1:797597-797616(+)
TCTTTTTCGGGGTCAATAAG
>Locus:b0830_1:868756-868737(-)
GAGCGTGGTGAAATTCGATC
>Locus:b0849_1:889701-889720(+)
CGAGGGCTTGTCAGACGATC
>Locus:b0889_1:932458-932439(-)
TTCCTGGCTCAAGAAAGGCT
>Locus:b0926_1:982334-982315(-)
CCAGCAATTTGCGGCGATTA
>Locus:b0928_1:984893-984912(+)
GAATCGGGTCGGCAGGAGCG
>Locus:b1094_1:1150874-1150855(-)
CGATAATTTTCTTAACGCGT
>Locus:b1273_1:1328671-1328690(+)
TGGGTTGTGTCTCTTTGTTC
>Locus:b1450_1:1518307-1518288(-)
TCATTTTTCCCGTTCCAGGC
>Locus:b1468_1:1536856-1536875(+)
CGACTTGTGAACGGATTTTC
>Locus:b4696_1:1590624-1590643(+)
TTGATGCGCCGTTTGAAGTC
>Locus:b1641_1:1717936-1717917(-)
GACCTACCATTGAAACAACC
>Locus:b1649_1:1724696-1724677(-)
TTTTCAGATGACATAAAGGC
>Locus:b1786_1:1870122-1870103(-)
TCAGCACAATGACACTTGCG
>Locus:b1837_2:1920181-1920162(-)
CATCCAGGTAGCAAACAAAA
>Locus:b1837_1:1920184-1920165(-)
CGCCATCCAGGTAGCAAACA
>Locus:b1999_1:2069286-2069267(-)
GTGCTTTTGTGAGCAGACTC
>Locus:b4642_1:2076554-2076573(+)
CGGAGCACCGTATTGACGCT
>Locus:b2068_1:2145528-2145547(+)
ACCAGTCATACGGCGGCTGC
>Locus:b2167_1:2257637-2257656(+)
AAAACCATTTAAATTCATAA
>Locus:b2185_1:2280578-2280559(-)
TACCCTGCTCTTTACGTACT
>Locus:b2236_1:2346638-2346619(-)
ACTCAACCGCCACATTGTGG
>Locus:b2291_1:2406944-2406925(-)
GCGGCCAGCGGTTAATGAGT
>Locus:b2439_1:2553731-2553750(+)
AATCCCAGTGCATTGATCAT
>Locus:b2597_1:2735618-2735599(-)
TTGTTTCCTTAAGTGACTTT
>Locus:b2648_1:2781068-2781087(+)
TCTTCTGCTCACATAAAAAT
>Locus:b2796_1:2926310-2926291(-)
CTTGCGCCAGGCACTACGAG
>Locus:b2956_1:3096519-3096538(+)
GTTGATTGCCGGATGCGGGG
>Locus:b3146_1:3290478-3290497(+)
ACGCAACGCTTCGGCACTGT
>Locus:b3178_1:3324897-3324916(+)
TCTGGAATACTGACATCAGC
>Locus:b3224_1:3370557-3370576(+)
GATGGCGATACCACGGGATA
>Locus:b3355_1:3482566-3482547(-)
TGGTCCCCGCGCCGCTGGAT
>Locus:b3720_1:3900204-3900223(+)
TTAATAAGATGGCAGAGGTA
>Locus:b3723_1:3904551-3904570(+)
CAACATTATTGTTGAGAATT
>Locus:b3772_1:3953410-3953391(-)
TGCTCTTAAATATTCGGCAC
>Locus:b3773_1:3954892-3954911(+)
GGGTTAGGGAAAAATGCCTG
>Locus:b3779_1:3960703-3960722(+)
GGCAAAACGAGGGAAATAAT
>Locus:b3779_2:3962216-3962235(+)
GATCAATGGCTGCATACAGC
>Locus:b3865_1:4048113-4048132(+)
GGCCGGATACGCCACATCCG
>Locus:b4213_1:4434552-4434571(+)
TCAGCGTGGCCAGGAGCGTT
>Locus:b0023_1:21059-21142(+)
GCTGATTTGATATTAGCCAAGGTCCAACTCCCAAATGTGTTCTATATGGACAATTCAAAGGCCGAGGAATATGCCCTTTTAGCC
>Locus:b0069_1:75603-75707(+)
GAGAACGGCGTTAGTGTAGTGATTTTGTTATCAACCAGCAATCATGGATCCGGTGGCGCAAACCACGCTGATTTAAAATCGAACCAGCCGAGGGTATTCATGCGC
>Locus:b0070_1:77637-77557(-)
GTCATTATCCAGATCATACGTTCCCTTTTTAGCGCGGCGAGAATAAAAAAAACCAGCAGGTATAATCTGCTGGCGGGTGAT
>Locus:b0122_1:136898-136981(+)
GTTCTGAAAAACGTCTTCATTGCTTCTACCAGGGGCTTAAAGAAGATAAACGTTAGCACACTGCGAGCGAGGCGACGACCATTA
>Locus:b0142_1:157255-157335(+)
ACCATTTGTTTAATTTGTCAAATGCTCTTGTATGTAAGATTTGACGCAACATCTCCCCATCAGGAAACACCAACTCCGGCG
>Locus:b0239_1:256546-256454(-)
CTCAGGTTTGCCTGTGTCATGGATGCAGCCTCCAGAATACTTACTGGAAACTATTGTAACCCGCCTGAAGTTAAAAAGAACAACGCCCGGCAG
>Locus:b0383_1:400987-400907(-)
ATAGTGCTTTGTTTCACTTTATTTTCTCCATGTACAAATACATTAAAAAATAAAAACAAAGCGACTATAAGTCTCGGCCGT
>Locus:b0423_1:442266-442177(-)
GCGGCAAACGTCGCATCTGACCAGATGCGACGTAAAAACCACAAATTACGGGCGATATACCTTCACATTGTTAAAGCCCTGCTCGCGCAG
>Locus:b0476_1:499181-499306(+)
TTGTTTTCCGGCTTCATACAAAAACTCCTTTCAAATTACGTCATTGTAAGGAACCACTGCCATGAAAATGCGATCCCGCCTGCTGATATTGAAACTGGCTGCGTCTCGCGCGCTCCCGTCAGATTG
>Locus:b0654_1:685852-685965(+)
GCTTGTTGTAAAAAAATACCCCAGTTCCAGTCTATAGACATAAATCTACTCCAGAAAAAAGAGGGTAGCAGCGTTAACTGCTACCCTCGAAGATTGTTACCCAGCGTATTGCGG
>Locus:b0786_1:819841-819764(-)
CATGGCCGGGATAGTGATGGTGAAAAAGAATTAACGGCGGTTGCCGAAGATCCGCAACAACATCAGGAACAGGTTGAT
>Locus:b0867_1:904169-904137(-)
GAGCGGCAGCGACCAGCCAGAAGAATCTTCTCA
>Locus:b0928_1:984895-985041(+)
ATCGGGTCGGCAGGAGCGGCGGTAATGTTCTCAAACATGACGAGGTTCCATTATGGTTACAGAAGGGAAGTCCGCTATCAGGGTAACGGGAGATTTACAAAATTCCAACTATTACTGATGAAAACGCAGGCTGTTTTTGCAAGACGT
>Locus:b0944_1:1003944-1003840(-)
CGAGTTCGGACCAAAAGGGAATTGACCTGCGGCAAAAAAAACGCAAACGTTTTCCGAACCTGTTTCAGGGCAGATTTTGCTCCTTCTTTGCACTCAACCCGCCGT
>Locus:b0991_1:1051107-1050961(-)
GGGAGCCTGATATTATTTTGTGAAATCCAGCGGCGCATGGTCAGTGCGTATTTGCAGCGCGACGTTATCAAAGGTGATCATCGTCGATTTACAAAAAATACACTTAGCGCCCAAAGGGTTTCGCTCCGTCACATCGAATGCCGATGT
>Locus:b1002_1:1066072-1065926(-)
GCTTCTCGCGGGGGAGTTTTCTGTTATTTCACCGCTTCATTCAACACGCTATCAAACTTATCCATCGGGCAGAAACCATCAGCGTCTATCGGGCAACCGCTTAATTCCAGCGTCACACGCTGCGCAGGTGCCTGCAGGGTTAACGCA
>Locus:b1079_1:1134826-1134788(-)
AGCTGGAAATGGCATAAGTATGCGCAGCGTTTTTTTGCA
>Locus:b1560_1:1642312-1642437(+)
CTAAGTAATACCCGCACGTTACCTCCAGATCCGTTGCTGGAAAGTGCGGGACGCACGTGGTGGGCGTTCGGAATAAGGCAGCCTGACAGAGATTATCCAGTGCCGATAGTCGAGACTGAGAGCTTT
>Locus:b1577_1:1648118-1648038(-)
ATAAAGACTTTACTCATTTGTTTTAACCTCATGACAGATTTAAGGATGAACAAATCCCTGCCATTGCTGGCATATAAGAAT
>Locus:b1708_1:1790165-1790314(+)
GTCCTTTTTTTAGATTATCCTGATTATAAACGAATAATCCATTTACGGAATTTTTGTCTGCAAAATACTACTGTATTCAGGAGTAAATGGACGGCGATGTATCATCGCCGTCCATTTTTCGACATACTAGATTCGTCTCGCCTGCCAGAA
>Locus:b1797_1:1877971-1878081(+)
ATCCTTTTCCCTCCTTCGGTGAATGCGCTGAAAACGGTTTATTCCAGCCGTTTCAGGGTACGCCTGATAATTTGCATTTTAAATACCATTTATTGGTTACTTTTTAGCACC
>Locus:b1877_1:1960015-1959923(-)
AATACAAGAAATTTAAACACTGCGGTATTCCTTAAATTCAACCGTTATCGTTTCCCTGGGGCCGGATATTACGCTTCTGGCCTCTTATCCAAC
>Locus:b4497_1:2050301-2050339(+)
CATATTCTCGCCAAAACACTTTTTAATGCCTTTGCGAAT
>Locus:b2185_1:2280540-2280430(-)
ATTTCTTTCTCTCTTAAATTAATCCTGCTACAGGCGACCCAGCAACAGGTAAGTGATCTGCTTTGCGTATGCAAAAGCGGGCGAGATTCTATACTCAATCGCCTTATACAT
>Locus:b2202_1:2295667-2295705(+)
GCAATAACCCTGTTAAAAACCTGGCTCGACTTCACGCAT
>Locus:b2395_1:2515835-2515963(+)
AGGTTATGCTCCACAAACATGAGTACACTACTCTCACTGATCGGGGTTTTCAGGCACACAAATAATAAGTTTATTCGCATCGCGAAGCAAACAGGGGGCCAGCCTGTTGCCGATTTTTCATCCAATGAT
>Locus:b2410_1:2524984-2524895(-)
ATACGAAAAAGTTTCATAAAGACTCCAGATGATCGATGGTTCTATTGTGCTTCTTCCAGTTTGAGAAATAAAATTGATTTATTGCATCCA
>Locus:b4606_1:2588848-2588961(+)
TCGATAAAGTCTTTCCAGTTCCCCAGTTCACGTTCAATCATAACAACCTCTCTTATAATTATGGGTATTCTACGGAAACAATATACCGTGGTGAAGCTAATTTACTCGATTGCT
>Locus:b2818_1:2948633-2948592(-)
CGAGTGTTACGCATGTCGCATCCGACGATTTTCATCGCTTAC
>Locus:b2835_1:2970693-2970725(+)
AATGACGGCGCTGCCAGATCCACAGCGCCGTTA
>Locus:b3175_1:3320111-3320239(+)
CTTGAACCCGTAAGCCCTATTGGGCACTACCACCTCAAGGTAGCGTGTCTACCAATTCCACCACCTCGGCACGGATACTACTTTTTAGTTCGGGATATCGCTGGTCGGCTTAGCCGGAGCAGCTGGCTG
>Locus:b3175_2:3320114-3320242(+)
GAACCCGTAAGCCCTATTGGGCACTACCACCTCAAGGTAGCGTGTCTACCAATTCCACCACCTCGGCACGGATACTACTTTTTAGTTCGGGATATCGCTGGTCGGCTTAGCCGGAGCAGCTGGCTGAGT
>Locus:b3224_1:3370577-3370660(+)
TTCTGGGTTGTAGTACTCATTGTGAGTCTCCCGCGGTGGGCGATGCCCACACGCTTTGGTATGAAAATTGTAGGGTACAGATGC
>Locus:b3308_1:3444923-3444955(+)
ACTTGCGGAACGGGAAGTCAAAGGCAGCCAGCA
>Locus:b3320_1:3450320-3450355(+)
TACGCCTTCACAGCTGGTTTAACGATCAGGTCGCTA
>Locus:b3376_1:3502869-3502985(+)
CCCGTACGTTCCCCTCACCCTAACCCTCTCCCCAAAGGGGCGAGGGGACCGTTCAGTACGGAATTTAGCTTGACGGTGCTATCCAGCATTAAATACTGGCAATACTCTCACGCAAAA
>Locus:b3526_1:3677458-3677369(-)
GCAATCTTTTTGGACATAGTCGTGAACCTGATCTGTAAAAAATTAGCGTTAGTTTGCGCTGTGGTGGTTTGCTGGTCAACCATATTAAAA
>Locus:b3647_1:3819174-3819257(+)
ATCGCCATCCATACTTTCATCATCACCTCCGCTGTAGATAGTCAGGCAGATATACAACGTGATGAAAGCAAAGCCGAGTGGCAA
>Locus:b3710_1:3889713-3889639(-)
AACCAACGAGGTACATATCAATCCCGGCGGGATAAAGTAAAACCAGGGCAAAACTACAAATCAAAAAGCGGGACA
>Locus:b3831_1:4014473-4014345(-)
AAAACATCAGACTTGGACATATACAACTCCTCTGTGAATCGGTTTAGTCAGAAGAAGCAAAAAGACACTTTACCGAAGGGTTTAACATTTTTTCGTGATACTCATCACCATGACGCAAATGCGTTGCAT
>Locus:b3988_1:4187627-4187556(-)
GCGGGTTTTTACGTTATTTGCGGATTAACGATTACTCGTTATCAGAACCGCCCAGACCTGCGTTCAGCAGTT
>Locus:b4559_1:4351149-4351090(-)
ACGCTTCGTTTCACGATAACCAGCGGGTCCACTCAACTACAGCTCCTAAAAGAGAGAAAA
>Locus:b4410_1:4374449-4374342(-)
GAGATGGAGTTGCCGAGATGTTTGATGTCTTCGCCGAAACCGCGAGCGGTGTTACAGCCCGTGAGCAGCGTGCTGGCAAGCAAAACAAGAACGATAAGGCGTTTCATC
>Locus:b4382_1:4616268-4616188(-)
TCTTGTGCGAGAAACAAGGTAACCTCCCGAGGAAAAGAGTATGAGGCGGCTTTTGCCGGATGCGTCTACGCCTTATCCGGC
>Locus:b0023_1:21039-21058(+)
ACTGAATGGCGCGCTTCTTA
>Locus:b0069_1:75583-75602(+)
CGTACGCGTGGCACCCCGTT
>Locus:b0070_1:77657-77638(-)
CGTTCATACGGCGAGCCATC
>Locus:b0122_1:136878-136897(+)
TCAGGCTGCCGAATAACACT
>Locus:b0142_1:157235-157254(+)
ATTCGCAATATAAATAAATT
>Locus:b0239_1:256566-256547(-)
GGGGTTTGAACAGGGTTTCG
>Locus:b0383_1:401007-400988(-)
ACGGTAAGAGTGCCAGTGCA
>Locus:b0423_1:442286-442267(-)
TATTACGAGTAGTGTCGGAT
>Locus:b0476_1:499161-499180(+)
TAAGGTCCAGAACAGGTAGT
>Locus:b0654_1:685832-685851(+)
AGGTGGTGTTGCCGAACGGG
>Locus:b0786_1:819861-819842(-)
GTAAGAAAAAAATCCCGACA
>Locus:b0867_1:904189-904170(-)
TGCACACCCTGCCAATAACA
>Locus:b0928_1:984875-984894(+)
ACAGATCGGCCAGGCCCAGA
>Locus:b0944_1:1003964-1003945(-)
AACCGGGGGCGTATTATGTG
>Locus:b0991_1:1051127-1051108(-)
ATATAAAAAAGGCTCCACGA
>Locus:b1002_1:1066092-1066073(-)
GTTTAACCAGCGACTCCCCC
>Locus:b1079_1:1134846-1134827(-)
GGTTAGTGAAAGCACCAACA
>Locus:b1560_1:1642292-1642311(+)
GCTCAGGCACCAGAACAGGT
>Locus:b1577_1:1648138-1648119(-)
CGTCAGGAATAGCGGCGCAA
>Locus:b1708_1:1790145-1790164(+)
TGTTAACCACTTTTTCAGGG
>Locus:b1797_1:1877951-1877970(+)
AATTCTGTGGGATTTGAAGC
>Locus:b1877_1:1960035-1960016(-)
AAGAGATAATGCCTAATGTT
>Locus:b4497_1:2050281-2050300(+)
ACTATGCATAAGTACTGTCT
>Locus:b2185_1:2280560-2280541(-)
CTTCTGCGTTGATAGTAAAC
>Locus:b2202_1:2295647-2295666(+)
CTGGCTTCAAGCATACCCAC
>Locus:b2395_1:2515815-2515834(+)
ATATCTTGATATTTTTTATC
>Locus:b2410_1:2525004-2524985(-)
TTAAGGTGAAAGGATCGAGG
>Locus:b4606_1:2588828-2588847(+)
ATTACTTACGAAGCATAACT
>Locus:b2818_1:2948653-2948634(-)
TAATTGCCGGATGCGACGTA
>Locus:b2835_1:2970673-2970692(+)
TAAAACCGGCGTTAAATATT
>Locus:b3175_1:3320091-3320110(+)
ATTTGGTACCGAGGACGGGA
>Locus:b3175_2:3320094-3320113(+)
TGGTACCGAGGACGGGACTT
>Locus:b3224_1:3370557-3370576(+)
GATGGCGATACCACGGGATA
>Locus:b3308_1:3444903-3444922(+)
CCATTTAGTAACCCTACCTT
>Locus:b3320_1:3450300-3450319(+)
TAATTCCATTGCTATCTCCT
>Locus:b3376_1:3502849-3502868(+)
TGGCGCGTTGAATTTTACAT
>Locus:b3526_1:3677478-3677459(-)
TCATGCATTCGCCAATCACG
>Locus:b3647_1:3819154-3819173(+)
AGCACAAGATACCTATTAAT
>Locus:b3710_1:3889733-3889714(-)
ATCGGCGGCGATGCGCGGTA
>Locus:b3831_1:4014493-4014474(-)
TTTTAGTGAGGCCGAGATGA
>Locus:b3988_1:4187647-4187628(-)
CCATAAAAAAACCCGCCGAA
>Locus:b4559_1:4351169-4351150(-)
AAATCCAGTTTTGAGGAGAG
>Locus:b4410_1:4374469-4374450(-)
AAAATTAGCTGGCAGCGCGA
>Locus:b4382_1:4616288-4616269(-)
CACGTTTTTTACGAATAATT
>Locus:b0023_1:21059-21142(+)
GCTGATTTGATATTAGCCAAGGTCCAACTCCCAAATGTGTTCTATATGGACAATTCAAAGGCCGAGGAATATGCCCTTTTAGCC
>Locus:b0172_1:192909-192763(-)
ATGCGTACTTCAGCATCTTTTCTGATATCGCTAATCACGTTACGAATCCTTGAAAACTTGTCTCAGTCAGACCAGACAGTCACACACAGTGGAAGTGTGCTAAGTATAGCCCTGATTAAACATATTACGGGTAATCGTCTGGATTAT
>Locus:b0781_1:816283-816194(-)
GTCAGTTGTGAAGCCATGTACACCTTTCCAGATACGGGAGGCGAAGTCATTTCTTCCTTCGCCCTGGTGGCAATCTTTACGAGCATTGTC
>Locus:b0798_1:832133-832246(+)
TCTTGCATGACGTGTTGGATCCTTTGTGCTCGAACGGGCATTAAACCGCATTATGTTGGTGGTTATTGCGAGCCGCTTTCCAGAAACAGAAAAACCATTACCCCTGAAAACCGA
>Locus:b0799_1:832330-832184(-)
GCGGCAATTTGCGCTTTAAGCGCGGCGGTTAATGCCATGAGAAAACCTGAAATACTGTATAAACAGCCAATATTGTGGCATTTTTCGGTTTTCAGGGGTAATGGTTTTTCTGTTTCTGGAAAGCGGCTCGCAATAACCACCAACATA
>Locus:b0985_1:1047170-1047277(+)
AGTCAGGAACACGTTGCGTTAAAACAGACACAATCTGGTCATTTAAATCAGCATATTTTTCGGGCAGTACATGCGCAGAAAAGCCCAACCAAAGCTGGCTGCCAGGCG
>Locus:b1087_1:1145799-1145882(+)
GCTAAAATAAGTTTAGGCATATTTTTTTCCATCAGATATAGCGTATTGATGATAGCCATTTTAAACTATGCGCTTCGTTTTGCA
>Locus:b1159_1:1209585-1209505(-)
TTATCAAAAACATGCATAATATTAATCTTTAATCAATTTTTCACGACAATACTACTTTTATTGATAAAATTGCAACAAGTT
>Locus:b1338_1:1401280-1401312(+)
CAGATACCTCGCGTCCAGGGAAAATTGAGCGCG
>Locus:b1373_1:1430469-1430437(-)
ATGGTCCGTGGTTGTTCACTCATTCTGAATGCC
>Locus:b1431_1:1501194-1501135(-)
GGCGCACCGGATAAAAAGCGCCATCTAACGATGGCGCGTCTGGAACTACTTTTTGTTAAC
>Locus:b1434_1:1504212-1504132(-)
CGAGCGAGATTTTCCATGCGACTCCTCCGGCAAAACGGAAGTTTATCACTTGTGCGTTATAACGGACAAATGCTACGGTGC
>Locus:b1449_1:1517070-1516987(-)
CGCTGCTTTTGTTGCCCCATAATGCTCTCCTGTGCTTTTGGCATGAATCCATCAATAGTAGCAGGCTCACGGGATTGGTTTTGT
>Locus:b1612_1:1686400-1686510(+)
ATTGTTCTCTCACTTACTGCCTGGTTTGGTTATGCTCTGGGCGGGTGTTCCGTTGCCCTGTTAAAAGCGAGTAACAATATCCTACACACTTTTTTAACAAAAACTGAGACT
>Locus:b1614_1:1689429-1689340(-)
GATGAAAACGCCGGAGTGAAAATTCTCCGGCGTTTTGGCCGTGAATTACTGCTGCGGAATTGCCGGTACAGCCGGAACGTTAAGAGCTGG
>Locus:b1824_1:1905460-1905498(+)
TTGAAAAATTCCTTAGATTGTTTTCTTCGCCCGCAGGCA
>Locus:b1829_1:1910581-1910673(+)
AAGAGCGCGATTCGCATCATAATTTTCTTTTTACCTCAGTTTAACAAAACGCAATATGCGATACCCACATCGTATGGGTTACGCGACTATTTT
>Locus:b1866_1:1946686-1946802(+)
TCCCATTCACATAGTTATCTATGCTCATGGGAGTTCACTCAGTTGCCGCCTCGATGCAACGCGAATGATTTCGTGTATTTGAGTCATATCAGTTATTCTCAGCCTTCTTCACAACCT
>Locus:b1923_1:2001590-2001703(+)
GTGATCAGCGAGAGGCTGTTGGTATTAATGACTTGTGCCATGATTCGTTATCCTATATTGCAAGTCGTTGATTACGTATTGGGTTTCCACCCGTCGGCTCAATCGCCGTCAACC
>Locus:b1957_1:2026182-2026259(+)
GTGATCCGGCCTGATGTTAATGATACCCTTTCACACTTCTTCCGCAGAACGACTCCCCTCCCCCGGAACAAGCTCGGT
>Locus:b2029_1:2097822-2097926(+)
TTTGGCAAAAAAAAGCCCGGTGCAATATACGCCGGGCCTCAATTTTATTGTTGGTTAAATCAGATTAATCCAGCCATTCGGTATGGAACACACCTTCTTTATCAA
>Locus:b2058_1:2130092-2130166(+)
CATTTAATTACCTTCACTCGCGCTTTTTCTCCCACCACCAGCGCGTTGTCCGGGACAGAGTCGAGCACCACGCTG
>Locus:b2170_1:2261904-2261776(-)
ACTGCGGGGGAGTTATGCATGCTGGTCGATCACTGGAAGAGGAAGACGCGGAGTTTACGCTGCTTGTCAGAAAATAAACAGACAGCGAAATCAAAAGCGCCACGAATAGTCAAAATGCCATTTCACTGT
>Locus:b2298_1:2415119-2415039(-)
TCAGTGATTGCGGACATAGCGCAAATATTCCCTTGCACAAAACAAAGTGGTAAGTATGCAAAGTGGGATGGCGCAATTCAT
>Locus:b2304_1:2420654-2420583(-)
GTTAACTGGCGGATGTTTGCTGTAAACCACATCAGCGAACGACATCCGCCAGCGCCTCTTCTAAATCGTACC
>Locus:b2310_1:2425797-2425922(+)
AGAATCGACTTCTTCATACATAACCCTCAAGTGAAAATGGCTTTTTTATGTTGTGTATTGTGTTGTGTGTTTGCAGGCTCTTTCATGCAGGTCTTATGCCATCTTGACGACAACAGTAACATTCAA
>Locus:b2383_1:2500013-2500048(+)
CAGAAGGTTAATTCTGTTTCCAGCAGCGTCAGGATA
>Locus:b2392_1:2509406-2509534(+)
CTACAAACCGGCTCTTTAACGCGTAGGGCGGATAAGGCGTTTACGCCGCATCCGCCAATAGTGCCAGATGCGACGCTCATTCAACTACAATCCCAGCGCCGTCCCCACCAACAACCAGATATTCAGCGC
>Locus:b4606_1:2588869-2588997(+)
CCCAGTTCACGTTCAATCATAACAACCTCTCTTATAATTATGGGTATTCTACGGAAACAATATACCGTGGTGAAGCTAATTTACTCGATTGCTGCGATGACTACCTCCGGGGGACAAATCTTATGTAAA
>Locus:b2517_1:2641152-2641190(+)
CAGACCGCTTTAATGTCGATGGCTTCACCCTGCATCCGT
>Locus:b2755_1:2876879-2876911(+)
AGCTACTCCGATGGCCTGCATCTCCCAGTGAAA
>Locus:b4463_1:2895948-2895989(+)
AGGCAACGCCCCGTCATCGCGGAACGCTGCCTGACACATTAT
>Locus:b3008_1:3151468-3151322(-)
AAAATTGTCCAAAAGTGGCAATGTTATACAATTCGCGCAAAACCGGCGTCCAGATCGGCAATCAGATCGTCGACATCTTCCAGACCAATATGCAGGCGAATCAAGGTCCCGCTAAAATCGATCTCGCCTTGTGGGCGAATGGCGGCG
>Locus:b3056_1:3201277-3201128(-)
GGCGTTCACGCCGCATCCGGCAATCAACGCCTGATGCGACGCTTGCGCGTCTTATCAGGCCTACAACTGTCGTTGACATGTAGCCGGATAAGGCGTTTACGCCGCATCCGGCAAAATGCCCAATACTCATTCAGGCTTTGGGCAACGTTG
>Locus:b3191_1:3334987-3335067(+)
AACGAGGCAGAACATCAGCAGGCAAATTATACAATTTCGCCAGGGTATACACTTTGTCGTTTACCCCCTGAAGCGTCACAT
>Locus:b4472_1:3390399-3390527(+)
GACCTACGGTTATGTTCTGGCTCGTTGGCCTTTGGCAACGATTATCCTATGAGATTGGGGCAATTACGCGCCCTCGTCAAATCATTGCGCTTTTTCTTTACGCGGTTGGCGCAACACTTCGTTGATTTG
>Locus:b3414_1:3543685-3543647(-)
TGGCAAAGTGCGCTTGTGCAGCATCGGAAATACGGATCA
>Locus:b3698_1:3875472-3875552(+)
TCATCAAAAAGCCCCATGATAATCACCTGTAAAGCGTTACGTGTTGACCCAAAAAGTATAGATTTGCGGGATGATAATTGC
>Locus:b3985_1:4178020-4177910(-)
ATTAGCTTTGCTCCTGGATGTTTGCCAGAGAAAATCTCTGGAACTCACTTCACTCCTCCAAACGGAGAGAGCGTCTTAATTACGGTGAGCAGAAACAAGCCAGAATATAAA
>Locus:b3994_1:4194103-4194186(+)
GTCAGTTTTGTTGCAGACATAGCTCATTCCAAAAAGTTAAGGACGTGGCTTGTCAGACGACGGATGAAGCAAGAGACGATCGCC
>Locus:b4069_1:4283395-4283499(+)
GGCCTACAAACCGTTACCGACTCGCATCGGGCAATTGTGGGTTACGATGGCATCGCGATAGCCTGCTTCTCTTCAAGCAGCTTCTCGACTACGCCAGGATCGGCA
>Locus:b4087_1:4307472-4307573(+)
TACTCTTGTGGTAAAGCCCATGCCATAATCTCCTCTTCGCTCATGTCATCGCGATTCGTCAGGATTTGCGTCAGTCGTCCTTCGCAGAACACGGCGATGCGG
>Locus:b4096_1:4315902-4316027(+)
TTTTGTACGTTAATCATTTTTCGCCTCGTGGTTCGGGTGTCGGATGCGACGCTGACGCGTCTTATCCGACCTACGGGGAGCGCATTTGTAGGCCGGATAAGGCGTTTACGCCGCATCCGGCACCGG
>Locus:b4207_1:4426977-4426885(-)
TCAAAAGTTGGGGTGGTCATCGTATTTCCTTTCTTAGGGTATAAAGTAGCGGGCAGCATATCAGCCACACTTCTTTGGGTAAAACTTTGTCGC
>Locus:b4371_1:4605707-4605796(+)
GGGGTAAATGCAGACATGGAATGCTCCTCAATTGATACTGGCGGCGATTATAGCCATATGTTGGCGCGGTATCGACGAATTTGCTATATT
>Locus:b0023_1:21039-21058(+)
ACTGAATGGCGCGCTTCTTA
>Locus:b0172_1:192929-192910(-)
ACGCTTCTACGCATTTGTCC
>Locus:b0781_1:816303-816284(-)
ACTTACGCGCAAATGCATCA
>Locus:b0798_1:832113-832132(+)
TGTAGAAATTTATGATGGTG
>Locus:b0799_1:832350-832331(-)
CCTGAAGCGCCTTATACCAG
>Locus:b0985_1:1047150-1047169(+)
GATAAGAATTCTTCTTCATC
>Locus:b1087_1:1145779-1145798(+)
GACGCCATGGCGAGGTGGAG
>Locus:b1159_1:1209605-1209586(-)
CTTTCAGTTCAATTCCATTA
>Locus:b1338_1:1401260-1401279(+)
AAACGATAGATTTCCTGCAT
>Locus:b1373_1:1430489-1430470(-)
CCAGCAGATTATAAATTTTT
>Locus:b1431_1:1501214-1501195(-)
CCTGAAGGATGGGGTTTTAC
>Locus:b1434_1:1504232-1504213(-)
TAAGTGTGGTGGATAAAAAG
>Locus:b1449_1:1517090-1517071(-)
CCAGAACCCAACGTCGATTA
>Locus:b1612_1:1686380-1686399(+)
AATGAAAGGGTTTGTTTGAC
>Locus:b1614_1:1689449-1689430(-)
CAATCTCTGGTTTGTTTTCA
>Locus:b1824_1:1905440-1905459(+)
TGACCTTTAATCTTTGCCAT
>Locus:b1829_1:1910561-1910580(+)
CGGCCAGGTTCGTTAGCAGG
>Locus:b1866_1:1946666-1946685(+)
TCGTTGACTGCCTTCGCTCA
>Locus:b1923_1:2001570-2001589(+)
TCTTGTTGATATTATTTTGA
>Locus:b1957_1:2026162-2026181(+)
ATTAGCACACCAGGCCGGAT
>Locus:b2029_1:2097802-2097821(+)
GAAATTTAGTCTATAAGATA
>Locus:b2058_1:2130072-2130091(+)
ACATTAAATTGCAAAATATT
>Locus:b2170_1:2261924-2261905(-)
CAAACGATTTCGCGCTGGAG
>Locus:b2298_1:2415139-2415120(-)
ATCTTCTTGTTGGTTTGGAT
>Locus:b2304_1:2420674-2420655(-)
CTAATCCTGTAACACCGGGA
>Locus:b2310_1:2425777-2425796(+)
CGACTAACAAAGACAGAGCG
>Locus:b2383_1:2499993-2500012(+)
CCCGTTTTCAGGGCTAACGT
>Locus:b2392_1:2509386-2509405(+)
GCTAGTGCGTCTTATCAGGC
>Locus:b4606_1:2588849-2588868(+)
CGATAAAGTCTTTCCAGTTC
>Locus:b2517_1:2641132-2641151(+)
AACCGTGGCGTAATGGCTAT
>Locus:b2755_1:2876859-2876878(+)
ACGACCAACATACTCATTTC
>Locus:b4463_1:2895928-2895947(+)
TCTCGCCTGAGAAGCCGAAA
>Locus:b3008_1:3151488-3151469(-)
TTTCACAATAAAATGTCTGC
>Locus:b3056_1:3201297-3201278(-)
CGATTGCGTAGGCCGAATAA
>Locus:b3191_1:3334967-3334986(+)
TATCCGGCCTGAAAAAATTT
>Locus:b4472_1:3390379-3390398(+)
GCGGCGTGAACGCCCTATCC
>Locus:b3414_1:3543705-3543686(-)
TTCCTGATTTGCCAGCAGTT
>Locus:b3698_1:3875452-3875471(+)
TCAGAAAGGCACCGACAACT
>Locus:b3985_1:4178040-4178021(-)
TGTCTTGAAGATTTAAAGCC
>Locus:b3994_1:4194083-4194102(+)
GGGCGCGTTGTTCGCGGCGG
>Locus:b4069_1:4283375-4283394(+)
GACGCTGTCGCGTCTTATCA
>Locus:b4087_1:4307452-4307471(+)
TTCTCGCTCGCTTCGCTTTT
>Locus:b4096_1:4315882-4315901(+)
GGATGAAGGTTTTACTGACG
>Locus:b4207_1:4426997-4426978(-)
TTGCTTGCGCTTCGATGGTG
>Locus:b4371_1:4605687-4605706(+)
GCAGCAAGACTTCACTTGCC
>Locus:b0055_1:57380-57291(-)
TTTCCCCAATACTGCATATATTCCCCAAATCGACACACGGATATCAGGGCTATCTCCCACAATATAAAGGTGCTTTTACCGTTTTCCGGC
>Locus:b0081_1:89671-89525(-)
TTGCTGTCGAGATTGACTAACGTTGCTCCCCGGAACATGCCAGCCTCACCCCTTATTCCCACTTTGCCCCACAATTTCCCACTGAAAGGAGTTTACGGAGCTGAGGAAAAGCTTGTCAAGCCAGTCACAAGGCATACCGAGGTAAAA
>Locus:b4503_1:239188-239108(-)
ACCACGTCCAGACGCCTGTGCAGCTTATTCTCCACGTGCCAGTGGTTTCGGATTGCTGTGGCGAACTTCTCTGCGGTTAAA
>Locus:b0221_1:243284-243376(+)
AGAATACTCAAAATCATCATAACGAAAAGCCCCTTACTTGTAGGAGGTCTGACCACTTGTGATGATATGGTTGTAGTGGATGTAAAAACATTT
>Locus:b4415_1:607078-606995(-)
AGGGCATATTTCGTCAGCATGTTTATATTGCCTCCATGCGAAGAAGGGACTACCATCCAAATTGTTCGGGTTTGGAGTGGCAGC
>Locus:b0660_1:692585-692710(+)
CGAGTGTCTATGTTCAAACCGTTCCTCTTATCTGTATGCCGCCGGAAGCTGAACATTCACCGGCCTATAAGGAAATTATTCACGCCACAGGAAAAAGGCGCAAGCATTGCAATAAAGATGGGGATA
>Locus:b0684_1:710159-710197(+)
CAGGCATTGAGAATTTCGTCGAGATGCAACTCTTCAGAA
>Locus:b0952_1:1014770-1014654(-)
AAGAGGAACAAATTTTTCCGCACGTTAGAGACAAAAAAACCGCCTCAGGCAACATACCGGAGACGGTTATATTTACAAATCTTTATAATTAAGGTAGACGCTTTATCTCTTGTGCAA
>Locus:b0965_1:1027170-1027060(-)
ATTATTTCCTCCAGACTGTTTAACAAAGTGTACGACAAAGCCGACATGCCAACCATGCAGCTAATACGAATGAATGAGAGCAAAAGCGGGAAATATGTCTATATGTTAGTA
>Locus:b0966_1:1027629-1027661(+)
AGTTACGCAGACGCGGGGCCTGGAGTTGTTTGC
>Locus:b1205_1:1258033-1257950(-)
GAAGCGTTTTTGCGTTTCATATGTCACCTCCGGAACTTTCTGGGTTGTAACAGGGAATACCCCTCTTCCTTATGTGTAAAGTAT
>Locus:b1215_1:1268326-1268198(-)
AGCCTGCGGCCTTTTTTGTATCCGGCACCCATGAAAAAAGTCTTAACGCAGAACGCTAATACTTTATTTTTCAAGCAAAAAAGATTACTTGCTGGTATCCAGTTCTTCGAAACCTTTCACCAGATCATC
>Locus:b1320_1:1380988-1381020(+)
TATTTCAGCGTCATATGCGTGGCAACGGTAATA
>Locus:b4602_1:1735416-1735520(+)
TTTTGCCATTTTGCTAACAAACAGGAAGGAGATGCGAGGGAGAACGCGCTCCCTCGAGAGGAAATCAGTGCAGCGCGGCAGTCAAACCCACGGCTACGATCAAAC
>Locus:b1738_1:1819627-1819707(+)
ATGTGTTTCTTTTCCATAAAACTGCCCTCATCGACGATTATCTGTCAGCCAGACACTCCGCAAGCCTTAACCTGCTTCCAT
>Locus:b1749_1:1830492-1830379(-)
CTGGCGCGCAGGCCGTTGATATTAAAAGAGACAAATTTCATAGTCGCTGCCATTTATTCAGATAAAGAGTGCGTGGATGGTAGCAGAATTTCGCGTTGCTTACCGCCTGTTGTT
>Locus:b1808_1:1891243-1891332(+)
GCAAAATCGTCCGTCACACTACCCCCTGTTGATTTGAACAGGGATTATGTCAGGATGAGGGCGCTTTCGCCAGTTGAAGTGGTGACGGCG
>Locus:b1914_1:1993346-1993492(+)
ACCAGTTCGTGGTCATCAACAAGTAGAACGTTGATCAAAGGAATATCTCCAGAAATAGGGATAACGCTACTGATAGTTAGTCATTCGTATATTAGCGGTTTTTATTGCAACTTTGAAACGTTAAAAATGGTGGGTATTCGATTTTTC
>Locus:b4668_1:2151745-2151825(+)
ATGAGTAGCTTCATCATGACCCTTTCCTTATTTATGGCCCCTTCCTCGGGAGGGGCTTTCCCGTTTCAGCGTCCCGCTGAA
>Locus:b2163_1:2253396-2253313(-)
TTAAACGCGGATTCACTCATCAATTGCTGCTTAAGATCATTATTGTGGATTTCTTTCACGATGTTTATCCGCTATGAGATTTCT
>Locus:b2407_2:2522026-2522130(+)
TCATTTGGCCTCACCCGCGAGGCCGTTTCTTATTGTTTTTCTCAGGCAATTTTGCGCAGAAAGCCACAAATAAGGTTGATGAAGTTCTGCTTAGAGAGCTCCGCA
>Locus:b2407_1:2522029-2522070(+)
TTTGGCCTCACCCGCGAGGCCGTTTCTTATTGTTTTTCTCAG
>Locus:b2748_1:2870826-2870906(+)
AGCGTTAGTTTACCCATCCTGCCCCCTGAAAAACGGCATCATCATCCCATGCATCCGAAGACGACTCTACATCCTCTGTTG
>Locus:b2776_1:2901522-2901373(-)
GCATCAGCGGGGATAAACCGGACTTGTTATCATTTTTTAAGTTGTCGAACTTATGTTCCCCGCGTCAGCGGGGATAACCATTCAGGTATGTTCAGGCCGGGCAGTTTCCCGCCCGGCCTTCCTCACTTACGCATTCGACCAGCTCTGGAT
>Locus:b2813_1:2944058-2944117(+)
CCCTCACCCTGTCATATCCGTAAAAACGGCATACAGAATATCACATCAGCCGCTAAAGAC
>Locus:b2948_1:3090960-3090850(-)
ATTGTCAGAGGTTCTGTTTCCTGGTTCAAAAAAGCAACAGCGCCCAGTATGCGTGGAAAGAAGGGCGCTGTCACTCAGAGTCTCAACGAGATCCTTCTCGCTAAGGTGGGT
>Locus:b2958_1:3098927-3099001(+)
TATTTTAAATTCCCGACCAGGGCTTTGCGGCTATCTTCCAGAGTCACAACGCGGCTACAAACATCTTTGCCAAAC
>Locus:b3011_1:3153396-3153268(-)
TGCAGATTAAAGTTGTTCATTACTTGCTCCCTTTGCTGGGCCAATATGAGGGCAGAGAACGATCTGCCTGATGTTTTTCATTGTGATCGCCAGCGCCCTGGCTCTCAATGCTCATTTCTGCCAATGTCT
>Locus:b3066_1:3210897-3210751(-)
TCTTCGGCACTTAAGCCGTTAAATCACTTTTTCGCCAGCTCCTGGTTTAATGTCCAGAGCTCCAGGCGTTCTTCGTTGCTTAAACCATGCGTGCGCTCACGAGCGATTAACTCTTCCTGGCGCAGTTCAAGCAGCGAATCAAACATA
>Locus:b3138_1:3282680-3282642(-)
GCGATTTTAGATTTAGTCAGGGATTTGTTCTTTTTGATC
>Locus:b3162_1:3303994-3304095(+)
TACGCATCACCACCGAAACGACGACGACCGGTAGAATCATCACGACGCGGAGCGCGGCCTTCACGACGTTCGCCGCTAAAACGACGACCATCACCACGGCCA
>Locus:b3242_1:3387343-3387423(+)
ACGGGAAACAGACTCATGTTGACCTTGGTTGTAAAGAGAGAGCAGGCGTTATTATTTTCAGCATCTGTCGCCGCAGAGAAG
>Locus:b3251_1:3399069-3399182(+)
GACAAGTCATTGGAAAACATGCCACGAAATTTTTTCAACATACTAAGGGATAATCCTGAAAGCTGGGGCGGAAAAGAAAATCCGCTTACTTTACCAACCACACGCAGCAGCGAC
>Locus:b3531_1:3687180-3687212(+)
AGTGTGAATTTGCGCATTCCTGGCCCCAGTCAG
>Locus:b3557_1:3718722-3718630(-)
GGGTATTTTGGCTTTGACATATTAGGGGCTATTCCATTTCATCGTCCAACAAAATGGGTGCAGTACATACTCGTTGGAAATCAACACAGGAGG
>Locus:b3672_1:3850992-3851120(+)
TTGAGCATGGAAGTAGTCATTGGGGACCTTGTTGGTTTTGTGTTTAACAATATTTATACAAGCACAGCTTTACAGGGGAGACAATGGAAAATTTTTCAGCAAGGGAAAATTGAGGGGTTGATCACGTTT
>Locus:b3729_1:3911675-3911800(+)
CCAACAATTCCACACATAGTTTTTGATTCCGATTTATATCGTTGTCGGTCAACCTGTATGCCCGTTTTTTCGGGCGCCCCGAGCCTTGTAGAGAGTGGGGTTATTTTTATAGTTACTGCTTGTGGG
>Locus:b3813_1:3998199-3998128(-)
AATAAGGTGCGCAGCACCGCATCCGGCAACGTTACACCGACTCCAGCCGGGCGTATGCCGCCACCAGCCATT
>Locus:b3844_1:4025281-4025204(-)
CCGCCTGTCAGGGGCGGGTTTTTTTATATCTCAGATAAATGCAAACGCATCGCCAAACAGGCGATCTTCCCGCGCATT
>Locus:b3907_1:4098529-4098612(+)
ATCGTAATCGCGTTACTCATCTTCTTATCCTCATCATTTTTCGTCGCGTCACATCTCCGACGAGATGAGTGTAAAAATCGTGCT
>Locus:b3925_1:4112593-4112628(+)
CAGAGGATGTGCACCTGCATTTCCGGGTCTTTGCGA
>Locus:b4199_1:4422458-4422586(+)
CCGCAGCCGTTTTTCAAAAAAAAGCCCCCTGCGAAGGGGGCAAAGCAAACTATGGCAATGTTTCGTTGGTTATACCTGGTGCTAGCGATAAATATCCGCGCTGGCGTGCATATTGCCGTTACTCCCCGG
>Locus:b4219_1:4439562-4439600(+)
TATGCTTCCGGCGGCAGACAGACGCCAATTCCGCCAATT
>Locus:b4244_1:4468964-4469053(+)
AGTCTGGCTCATTATAGGGAGCCAGACTTTTATTACCAACCGCAATTAATTGGCCAGCACCACATTATGGGAAAACTCTTTTTCACAGTA
>Locus:b0055_1:57400-57381(-)
CCACGGCCACGCCAATGATT
>Locus:b0081_1:89691-89672(-)
TAGGCACTGATAAGCGCCCT
>Locus:b4503_1:239208-239189(-)
TGTAGTCGTCTTCATTCATT
>Locus:b0221_1:243264-243283(+)
CGAGCAGGACAACCGTAGCG
>Locus:b4415_1:607098-607079(-)
ACAGCACTATGACTGCCGCA
>Locus:b0660_1:692565-692584(+)
CTGGCTCCAGGGTGATTTCG
>Locus:b0684_1:710139-710158(+)
GAGTCTACGCCGCATCACAT
>Locus:b0952_1:1014790-1014771(-)
TCGGTTGTACAAAAAATGTG
>Locus:b0965_1:1027190-1027171(-)
CTGCAATATCGGTTTCTTTC
>Locus:b0966_1:1027609-1027628(+)
CGGGGATTTGTTCAGGGATT
>Locus:b1205_1:1258053-1258034(-)
TGAGCACGTTACCGAGTAAC
>Locus:b1215_1:1268346-1268327(-)
AAACCGGCCGCAGGGGTAAC
>Locus:b1320_1:1380968-1380987(+)
CAGGCAAGGTAGCTGGTATT
>Locus:b4602_1:1735396-1735415(+)
ATAACAAAAAGAGAAAACAC
>Locus:b1738_1:1819607-1819626(+)
CCGCAGAACAAAACAGATAA
>Locus:b1749_1:1830512-1830493(-)
TGGCTTCAAGCTGGTGAGGT
>Locus:b1808_1:1891223-1891242(+)
TCGCCAGCTGACCGTCTGGT
>Locus:b1914_1:1993326-1993345(+)
TGCGTCGTATCCCTGCGCGC
>Locus:b4668_1:2151725-2151744(+)
TGACTAAGAGCACCACGATG
>Locus:b2163_1:2253416-2253397(-)
CATCCGTTAAAAAGCAATCC
>Locus:b2407_2:2522006-2522025(+)
ATAATCGTTTCCTTGTCGCA
>Locus:b2407_1:2522009-2522028(+)
ATCGTTTCCTTGTCGCATCA
>Locus:b2748_1:2870806-2870825(+)
CCAGAATAGCCAGCAACAGC
>Locus:b2776_1:2901542-2901523(-)
AAGTTTTTATTATGTTCCCT
>Locus:b2813_1:2944038-2944057(+)
TAATCAGGATGTGAGGTTAC
>Locus:b2948_1:3090980-3090961(-)
GAAAGTGATGCTGTAAATTC
>Locus:b2958_1:3098907-3098926(+)
GCCGTCTTAAAATAGAGGAT
>Locus:b3011_1:3153416-3153397(-)
ACAGAATGCGGGTTGGGGTG
>Locus:b3066_1:3210917-3210898(-)
GTCGGGGGCTTCCCGATCGC
>Locus:b3138_1:3282700-3282681(-)
TACCTCAAACCAATATTAAG
>Locus:b3162_1:3303974-3303993(+)
GTTCGCTGTTCAGCGATGAT
>Locus:b3242_1:3387323-3387342(+)
ACAGCCCAAACACCACGATA
>Locus:b3251_1:3399049-3399068(+)
TCGCAGTACCCAGGTCAATG
>Locus:b3531_1:3687160-3687179(+)
GGGAAAGCGTGAATATGTTT
>Locus:b3557_1:3718742-3718723(-)
CTTCAAGGCGCTTTTCAAAA
>Locus:b3672_1:3850972-3850991(+)
CAGTTGGTAGTAGTTTTGCG
>Locus:b3729_1:3911655-3911674(+)
CATCACGTTGCGCGATCGCG
>Locus:b3813_1:3998219-3998200(-)
CTGAATGATTTTTTAGGCCA
>Locus:b3844_1:4025301-4025282(-)
CAGTTTAGTTGCCGTTCTTC
>Locus:b3907_1:4098509-4098528(+)
TCAAATGCCAAAATATCCCC
>Locus:b3925_1:4112573-4112592(+)
GCTCAATCGATCAAATCAAT
>Locus:b4199_1:4422438-4422457(+)
GGGAGATAACTGGTCTAATT
>Locus:b4219_1:4439542-4439561(+)
TACATTTGTACCCGTAACGC
>Locus:b4244_1:4468944-4468963(+)
CCTTTATTACAGCGGTAAAA
