# Supplementary material for: Common and phylogenetically widespread coding for peptides by bacterial small RNAs
Source: BMC Genomics. 2017 Jul 21;18:553. doi: 10.1186/s12864-017-3932-y (PMC5521070; doi:10.1186/s12864-017-3932-y)
Supplement: Supplementary file 6 — mock ORF sequences. (ZIP 3000 kb) [file 12864_2017_3932_MOESM6_ESM.zip › mocks/e_coli_k12mg1655.overlapping_sense.srna_mocks.fa.txt]

>Locus:b0004_1:3736-3843(+)
GAAACTCTACAATCTGAAAGATCACAACGAGCAGGTCAGCTTTGCGCAAGCCGTAACCCAGGGGTTGGGCAAAAATCAGGGGCTGTTTTTTCCGCACGACCTGCCGGA
>Locus:b0028_1:25761-25829(+)
CGTAGGCCGGATAAGGCGTTTACGCCGCATCCGGCAAAAATCCTTAAATATAAGAGCAAACCTGCATGT
>Locus:b0288_1:303470-303330(-)
CGGTACGTTCTTACATACGATGTACCGCTGTTCTCTTTACGATTTTTAGCTGTACTGGTGAATTATGAGCAATCTGAATCCATGCATGACGTGTGGTGCCTGTTGTGCATTTTTCCGCGTCTCTTTTTACTGGGCCGAAGC
>Locus:b0551_1:573180-573236(+)
TGCGTGATATTCAGATGGTTCTTGAGCGTTGGGGAGCGTGGGCGGCTAATAATCATG
>Locus:b1268_1:1322772-1322855(+)
GGCAGGGAAGTTTCGCTGCATTTTGCTGTTGATAGCAGGGCTGTTTGTATCATCTCTAAGTTATGCAGAAAACACGGAGATCCC
>Locus:b1410_1:1477164-1477202(+)
GGAAAATTCACGCATCCCTGGGGAACATTTTTTTACCAC
>Locus:b1534_1:1619319-1619450(+)
AAACAAAACATAACGAAACGCACTGCCGGACAGACAAATGAACTTATCCCTACGACGCTCTACCAGCGCCCTTCTTGCCTCGTCGTTGTTATTAACCATCGGACGCGGCGCTACGCTGCCATTTATGACCAT
>Locus:b2214_1:2309647-2309501(-)
AGGGCCTGCGGGCCCTTTTTTCATTGTTTTCAGCGTACAAACTCAGTTTTTTGGTGTACTCTTGCGACCGTTCGCATGAGGATAATCACGTATGGAAATAAGCTTTACCCGCGTGGCACTGCTGGCTGCCGCGCTCTTCTTTGTTGG
>Locus:b3009_1:3151565-3151648(+)
GCTGTTCCACAGGAAAGTCCATGGCTGTTATTCAAGATATCATCGCTGCGCTCTGGCAACACGACTTTGCCGCGCTGGCGGATC
>Locus:b3104_1:3250935-3250973(+)
GCAGTGGTATTTGTCCGTATTAAAAAATTATGTTGGTTT
>Locus:b3715_1:3894799-3894846(+)
GTCCCGGATAGAAGCGGTATTTTTCGACTGCGACGGTACGCTGGTCGA
>Locus:b0004_1:3716-3735(+)
CGAGTACTGGAAAACTAAAT
>Locus:b0028_1:25741-25760(+)
CCTACAGATTGCTGCGAAAT
>Locus:b0288_1:303490-303471(-)
GAAAGTTCCCCAGCCAACCG
>Locus:b0551_1:573160-573179(+)
ATTTTTGTGGAGTAAGTTGA
>Locus:b1268_1:1322752-1322771(+)
TTCCACGGATGGAAGACTAT
>Locus:b1410_1:1477144-1477163(+)
TGAAGGAAAATAGAGAAAAT
>Locus:b1534_1:1619299-1619318(+)
GCTATTTCTTTACATCTCTA
>Locus:b2214_1:2309667-2309648(-)
TCTCGATTGATATCGAACAA
>Locus:b3009_1:3151545-3151564(+)
AGGCAGATAAAGGCTTAAAC
>Locus:b3104_1:3250915-3250934(+)
AATTAAAGGGATGTTTTTAT
>Locus:b3715_1:3894779-3894798(+)
TGATTAAAAAGGAAAGGCAT
>Locus:b0173_1:193430-193576(+)
TTTCTTGAACGACAAAAACGCCGCTCAGTAGATCCTTGCGGATCGGCTGGCGGCGTTTTGCTTTTTATTCTGTCTCAACTCTGGATGTTTCATGAAGCAACTCACCATTCTGGGCTCGACCGGCTCGATTGGTTGCAGCACGCTGGA
>Locus:b1675_1:1753185-1753102(-)
ATGATAAATAGGTATAAAGAATGGGAAATCGGACAAAAGAGGATGAACTGTACCGAGAAATGTGCAGAGTTGTCGGTAAAGTTG
>Locus:b1709_1:1790890-1790834(-)
GATGAATTTTCGCCGTCTGGATATCGAAGGTCACAGAATGCTGATTTCGACCATCTG
>Locus:b2534_1:2662348-2662488(+)
TTTCGTCACTCTCCCACCATCTTTCCCCGATTAATGGATGATAAAGAAGTCGCAAGGAAAGGTTATGGCACTGCCAGTGAACAAACGCGTTCCCAAAATTCTGTTTATTCTCTTTGTTGTTGCCTTCTGCGTTTATTTAGT
>Locus:b2899_1:3041235-3041167(-)
CTGGAACTATTCTCAGTTACGCTGGAGAGGTATACATGTGCGTGTACGTTTCTCCGGAGTAAGTTATGG
>Locus:b3088_1:3236565-3236696(+)
CCGACGTTGGCCGTTTTTTTATGTGTAAGGAACTTCTATGAATACTGTCGGCACGCCGTTGCTATGGGGCGGATTCGCTGTTGTTGTCGCCATTATGCTGGCTATCGACCTGTTGTTGCAGGGGCGTCGTGG
>Locus:b4648_1:3748876-3748838(-)
CGTGGAAGCGGCGTTACAGCAAGGAACATATCAATTCGT
>Locus:b3872_1:4058472-4058579(+)
GGCGGAGAATCAATCCACCGTAGAAAATGCAAAAGAGAAACTGGATCGGTGGTTGAAAGATGGCATCACCACGCCGGGTGGAAAACTCCCTTCAGAAAGAGAGCTGGG
>Locus:b3956_1:4148510-4148472(-)
CTATTGCCGGGATTGCGGCAGGTATGCGTAATACCGGCT
>Locus:b4345_1:4574984-4574937(-)
CGTGTATACATCAAGAATTACTCGACATTTTCGATGAATATCTCAAAT
>Locus:b0173_1:193410-193429(+)
CAGAACTGATGCAGTTCTGA
>Locus:b1675_1:1753205-1753186(-)
GATATATGCTGATAGTTGGC
>Locus:b1709_1:1790910-1790891(-)
AATCTGGCGCAGGCCTATGG
>Locus:b2534_1:2662328-2662347(+)
TTCCTCACTGCTTTACTTTC
>Locus:b2899_1:3041255-3041236(-)
TTTTAGCTAACAGGTGTTCA
>Locus:b3088_1:3236545-3236564(+)
AAAGCAGCGGCTGACGTCTT
>Locus:b4648_1:3748896-3748877(-)
TACTGGTTTAACGCCAGCAG
>Locus:b3872_1:4058452-4058471(+)
AACCAAAAGGATTAAACAAT
>Locus:b3956_1:4148530-4148511(-)
CGAACAAGCGTTAATGGTCA
>Locus:b4345_1:4575004-4574985(-)
CAATTTAGGTCAGGAATGGC
>Locus:b0200_1:222834-222890(+)
TGGCGAAGAGCGTACCCGCAATTTTTCTTGACCGTGATGGCACCATTAATGTCGATC
>Locus:b0237_1:255736-255653(-)
GATCGACAAGGAGACTTAACGTGTCTGAACTGTCTCAATTATCTCCACAGCCGCTGTGGGATATTTTTGCCAAAATCTGTTCTA
>Locus:b0474_1:496401-496508(+)
GCGTATCATTCTGCTTGGCGCTCCGGGCGCGGGGAAAGGGACTCAGGCTCAGTTCATCATGGAGAAATATGGTATTCCGCAAATCTCCACTGGCGATATGCTGCGTGC
>Locus:b0502.1_1:529331-529185(-)
CGACTTGATCTGACACATGGCCTTGAAAGGTTGAGAGTTACCGGTTTTGATATGAGTGTCGAATCCTTATCCAAAACAAGAGGTAACTCTCATGCTTCATACTGCCAATCCCGTCATCAAACACAAAGCCGGTTTGCTCAATCTGGC
>Locus:b0740_1:776965-777003(+)
GAAGCAGGCATTACGAGTAGCATTTGGTTTTCTCATACT
>Locus:b1601_1:1671939-1671986(+)
GGCAAAGCCGATCATCACGCTCAATGGCCTAAAAATCGTCATTATGTT
>Locus:b1850_1:1930817-1930686(-)
AGACGACAAATTTGTAATCAGGCGAGAGAAAACTCTGATGAAAAACTGGAAAACAAGTGCAGAATCAATCCTGACCACCGGCCCGGTTGTACCGGTTATCGTGGTAAAAAAACTGGAACACGCGGTGCCGAT
>Locus:b2408_1:2523151-2523189(+)
GAAAAAACATCTTTTAACTCTGACACTTTCCTCTATATT
>Locus:b2840_1:2978050-2977967(-)
TGGTGCCAGAAGAGCGCAGTGTTTTGCCTGTGTTTGATACCGCGGCGATCCATGCCGAGGATGCTGTCGCTTTTATGCTGTCGT
>Locus:b3529_1:3683705-3683565(-)
CTCTTAATGCCGCTGCGATCGGGTATACTCGGGCGGCAATCTGGGATTTCCGGGGGGAGACAATTTGCGCGTAAGTCGCTCGTTAACAATCAAGCAGATGGCAATGGTGGCAGCCGTTGTCCTGGTGTTCGTTTTTATTTT
>Locus:b4260_1:4484039-4483971(-)
TTACGAAAGCTTGCAATTCTATCTGTAGCCACCGCCGTTGTCTTTAAGATTCAGGAGCGTAGTGCATGG
>Locus:b0200_1:222814-222833(+)
TATTAAGGAGCTATAAAAGG
>Locus:b0237_1:255756-255737(-)
TGCAATACTGTTTTGCGGGT
>Locus:b0474_1:496381-496400(+)
TTTAAGGGGATTTTCGCAAT
>Locus:b0502.1_1:529351-529332(-)
GGACGTATTTGTATTAGTCG
>Locus:b0740_1:776945-776964(+)
CCAGATAAGGGAGATATGAT
>Locus:b1601_1:1671919-1671938(+)
GAAAAAACGGGGACAAGCAT
>Locus:b1850_1:1930837-1930818(-)
GCAACCTGTATCACTTTTTA
>Locus:b2408_1:2523131-2523150(+)
GGCATAGGGAATTATGCTAT
>Locus:b2840_1:2978070-2978051(-)
CTGCACAGAAATTGGTTTAC
>Locus:b3529_1:3683725-3683706(-)
TAAGTTTTCAGATAGCGCCT
>Locus:b4260_1:4484059-4484040(-)
ATCGCAACAGCGGACATGAG
>Locus:b0038_1:39152-39021(-)
GCAGTCATGCGCTACATAAATTTTTCAGGAGCAAATAATGGATCATCTACCCATGCCGAAATTCGGGCCGTTGGCCGGATTGCGCGTTGTCTTCTCCGGTATCGAAATCGCCGGACCGTTTGCCGGGCAAAT
>Locus:b0249_1:264568-264530(-)
TCCGCACCTCAGGCATCCGTACAGACACGGCCACCCGCT
>Locus:b0357_1:379196-379050(-)
TATTCTCCAGTGTTATATACTATAGGGGGGTATGCATTGACATATAGAATACCCCCCTATAGTATATTGCATGCAGATGATGAGGTGCGAAATGCCCAGTACTCCGGAAGAGAAGAAAAAGGTCCTTACTCGAGTTCGTCGTATTCG
>Locus:b0465_1:485762-485869(+)
GACTATGTTCCAGTATTACAAACGATCACGGCATTTTGTTTTTTCAGCATTTATTGCTTTTGTTTTTGTCTTGTTATGCCAGAACACGGCGTTTGCGCGGGCGTCATC
>Locus:b4524.0_1:1378846-1378902(+)
TGGCTCAGCTTTCGTTACAACATATTCAAAAAATCTACGATAACCAGGTGCATGTGG
>Locus:b1421_1:1490496-1490534(+)
GAATACAACTCCCTCACAGCGATTAGGTTTTTTGCATCA
>Locus:b4689_1:1637422-1637282(-)
GCTCAATTTGCTGCTCGAATAATTGAACAGGGGCGAACTATAGCCCGTGATGAGGCTGTTAAAGATGCGCAACAGAAATCTGCTGAAATTTCTGCCAGGGCTGCTTATCTGTCTGATAGTGTTAACCAGTTGCGTGCCGAA
>Locus:b1692_1:1771815-1771862(+)
GGATGTTACCGCAAAATACGAATTGATTGGGTTGATGGCCTATCCTAT
>Locus:b3845_1:4025717-4025634(-)
TGGAACGCAAAGACGTTCAGTTTGGTCTGGCGACGATGTGTATCGGTCTGGGTCAGGGTATTGCGACGGTGTTTGAGCGGGTTT
>Locus:b4365_1:4601480-4601563(+)
ACAGTGGATGTGGAGGAAATATGTTGCCAGGATGCTGCAAAAATGGAATTGTTATCAGTAAAATACCTGTTATGCAAGCAGGGT
>Locus:b4382_1:4616187-4616255(+)
GGCCGGATAAGGCGTAGACGCATCCGGCAAAAGCCGCCTCATACTCTTTTCCTCGGGAGGTTACCTTGT
>Locus:b0038_1:39172-39153(-)
AAGCGTTTACGCCGCATCCG
>Locus:b0249_1:264588-264569(-)
TGAAGGTCTTAACCGCTATA
>Locus:b0357_1:379216-379197(-)
CACATTCACCGGATAAATTT
>Locus:b0465_1:485742-485761(+)
CAGAAACCTTCATTCATCAT
>Locus:b4524.0_1:1378826-1378845(+)
GTATAGCAAAGGAATCAACA
>Locus:b1421_1:1490476-1490495(+)
GGACGAGAGACAACGGTAAT
>Locus:b4689_1:1637442-1637423(-)
CATTATCACAAGAGGTAAAT
>Locus:b1692_1:1771795-1771814(+)
AGGTTAAAGGAGTTAATTAT
>Locus:b3845_1:4025737-4025718(-)
CACCACGCTGCTGAATCTGA
>Locus:b4365_1:4601460-4601479(+)
TAAACCATCATAATTTTTAG
>Locus:b4382_1:4616167-4616186(+)
ACGAGACGTATCTACCCGTA
>Locus:b0022_1:20290-20234(-)
GGGCGTTGGCCTCAACACGATTTTACGTCACTTAAAAAACTCAGGCCGCAGTCGGTA
>Locus:b1244_1:1300858-1300926(+)
GTGTCCTGCTCCACGGTGTCTGATTTTTATCGCATTACAGAAGGCACAGGCCAGAAGGTAGGGCAATGT
>Locus:b4689_1:1637422-1637282(-)
GCTCAATTTGCTGCTCGAATAATTGAACAGGGGCGAACTATAGCCCGTGATGAGGCTGTTAAAGATGCGCAACAGAAATCTGCTGAAATTTCTGCCAGGGCTGCTTATCTGTCTGATAGTGTTAACCAGTTGCGTGCCGAA
>Locus:b2078_1:2160902-2160940(+)
GAAGTTCTGGCGACCCGGTATTACCGGCAAACTGTTTCT
>Locus:b2169_1:2260427-2260389(-)
TCGGCGACGCTATCGCTGCTGGTCTTGGGGAGGGCGCAT
>Locus:b2358_1:2471009-2470902(-)
GCTTATCGCCGTCCGTCAGCACGTACACAGAAAAACGCGAAGACCCGTACTTCAAAGCCAGTTACGACAATGTGGACTACAGCCAGATCCCGGCAGGATTCAGGGGGT
>Locus:b2443_1:2558259-2558342(+)
AATATCAAGAACTTAAATCCATGTTTGCAACGAAAGATCCAGAGTTCGAAAATAGGATCAACACAAATAAAAGCCCCCGGAATG
>Locus:b3072_1:3217135-3217004(-)
GAAGTTAACAACCATATAACCTGCACAGGACGCGAACATGTCTTCTCATCCGTATGTCACCCAGCAAAATACCCCGCTGGCGGACGATACCACTCTGATGTCCACTACCGATCTGCAAAGCTATATCACTCA
>Locus:b3198_1:3340297-3340344(+)
GAGCAAAGCAGGTGCGTCGCTTGCGACCTGTTACGGCCCTGTCAGCGC
>Locus:b4050_1:4260865-4260948(+)
GCTGGAACTACTTTTTGTGATTGGCTTTTTTGTCATGCTGATGGTCACCGGCGTTTCGTTGCTGGGCATTATCGCCGCGCTGGT
>Locus:b4375_1:4607346-4607492(+)
ATTGCCTCCCCCCCGTTGATGGGTAAAATAGCCGCAATTTTTCGTTTTCAACAAGCGCGGCGCGATGCCGCTTACTCAAGAAGAAAGAATTATGACGTTGTCTCCTTATTTGCAAGAGGTGGCGAAGCGCCGCACTTTTGCCATTAT
>Locus:b0022_1:20310-20291(-)
CGGGCAACAGCCCGCATTAT
>Locus:b1244_1:1300838-1300857(+)
TGGCAATACGTGGGGCAGGA
>Locus:b4689_1:1637442-1637423(-)
CATTATCACAAGAGGTAAAT
>Locus:b2078_1:2160882-2160901(+)
GCGAAAAAGGAGCGCGCAAT
>Locus:b2169_1:2260447-2260428(-)
TGAACAGGCGCTGAAAGCAA
>Locus:b2358_1:2471029-2471010(-)
ATGGGATGAGCTTTCCCTGC
>Locus:b2443_1:2558239-2558258(+)
TTAAGTGGAATAAATTATTC
>Locus:b3072_1:3217155-3217136(-)
GCCGACATAAACTCTGACAA
>Locus:b3198_1:3340277-3340296(+)
ATTCAAGGATAAACAACAAT
>Locus:b4050_1:4260845-4260864(+)
CATATTTGGGAGAGCATCAT
>Locus:b4375_1:4607326-4607345(+)
CAGCTCCTGTGTAAACACTG
>Locus:b0474_1:496379-496462(+)
ATTTTAAGGGGATTTTCGCAATGCGTATCATTCTGCTTGGCGCTCCGGGCGCGGGGAAAGGGACTCAGGCTCAGTTCATCATGG
>Locus:b0759_1:790302-790264(-)
GGCACTGGCAGTCACGCCATCCACAGGGATATCCCGATT
>Locus:b1241_1:1294718-1294671(-)
AAGAAGCTGCTCCGGCTAAAGCTGAGAAAAAAGCGAAAAAATCCGCTT
>Locus:b1303_1:1366001-1365933(-)
GAAGAATCAACAGCAACATGCCAGGATGAGTTAGCGAATTACACTAACAAGTGGCGAATTTCATCATGG
>Locus:b1528_1:1615054-1615161(+)
GACAACAAACACTGTTTCCCGCAAAGTGGCGTGGCTACGGGTCGTTACGCTGGCAGTCGCCGCCTTCATCTTCAACACCACCGAATTTGTCCCTGTTGGCCTGCTCTC
>Locus:b1798_1:1878202-1878146(-)
ACTGATTGGTTTGATGTTCGTGGGTTTCGCTGCCCGACTGGCGACGCTGCAATCCTG
>Locus:b2308_1:2423975-2423844(-)
GAGGCGGTAATTCACCACACACGACAGGACAGGCAGCATGTTGTATGGGTTTTCAGGTGTTATTTTACAGGGTGCGCTCGTCACGCTGGAGCTGGCTATCAGCTCTGTAGTGCTCGCTGTAATCATCGGTTT
>Locus:b3393_1:3519071-3519033(-)
TTTTGTTCACGCTACAACTGGAGACGCCGCATGAGGGTT
>Locus:b3647_1:3819284-3819138(-)
CAGGAAGCGTCCTCGCAGACTCCGTTTTTGCCACTCGGCTTTGCTTTCATCACGTTGTATATCTGCCTGACTATCTACAGCGGAGGTGATGATGAAAGTATGGATGGCGATATTAATAGGTATCTTGTGCTGGCAATCATCTGTGTG
>Locus:b3655_1:3828416-3828556(+)
GCCTTGAGGATTGCGCGTAAATCGTGCATAACTCCCTTATGTGCATTTCACGGGATGGAAGACCATGAAATTTATTGGGAAGCTGCTTCTCTACATTCTCATCGCTCTGTTAGTGGCGATCGCTGGCCTCTATTTTCTTCT
>Locus:b4407_1:4190745-4190662(-)
AAATCGTCCCGCGTGAGCAGTGGGCGCAACATATCGTGCAGGATGGCGACCAGATCCTGCTTTTTCAGGTTATTGCAGGGGGTT
>Locus:b0474_1:496359-496378(+)
TTTTTCAAAAAATTCGACAC
>Locus:b0759_1:790322-790303(-)
TGAAATGGCGCAGGACACCT
>Locus:b1241_1:1294738-1294719(-)
AGGTGAAACTGCAGCGAAGA
>Locus:b1303_1:1366021-1366002(-)
TGATTTATAAAGATCTGATT
>Locus:b1528_1:1615034-1615053(+)
CTCACCCGATAATCTGTTAT
>Locus:b1798_1:1878222-1878203(-)
CTGGCTAAAGTTGGCAACTC
>Locus:b2308_1:2423995-2423976(-)
GGGTAACCGGAGGGAGACAA
>Locus:b3393_1:3519091-3519072(-)
AAGCGTGGAAGGTGATGATC
>Locus:b3647_1:3819304-3819285(-)
ACTGCAATAAAGACGATTTT
>Locus:b3655_1:3828396-3828415(+)
TCACCTCTTTAACCATTCCC
>Locus:b4407_1:4190765-4190746(-)
GGCTCTGGCGATTAATCAGC
>Locus:b0489_1:515088-514942(-)
AGGGGGAACTCTCTTTCAGTAATCAGGTATAATTTGTTTAATCAAGCAGCAATTTTGCTGATTATGGACGGTACAACAGGAGGTTTTTCCGATGCTTATCTTTATCCCGATTCTCATTTTTGTCGCGCTGGTCATTGTCGGCGCGGG
>Locus:b4516_1:1049058-1049096(+)
GGCTTCTGTTTCTATCAGCTGTCCCTCCTGTTCAGCTAC
>Locus:b1116_1:1174613-1174744(+)
ATACTCGTGTCTTTGCTACAGCAACCAGACGGATTTCATGTACCAACCTGTCGCTCTATTTATTGGCCTGCGTTACATGCGTGGGCGTGCAGCGGATCGCTTCGGTCGTTTCGTCTCCTGGCTTTCTACCAT
>Locus:b1278_1:1337356-1337463(+)
GCGTTCGATTGCCAGACGTACCGCAGTGGGAGCTGCACTATTGCTTGTCATGCCAGTAGCCGTATGGATTTCTGGCTGGCGTTGGCAACCTGGAGAACAAAGTTGGCT
>Locus:b1699_1:1779399-1779482(+)
GCGGGAAGGGAGCATAACGCATGTCGGATGACAAATTTGATGCCATTGTGGTCGGTGCGGGCGTTGCTGGTAGCGTTGCCGCAC
>Locus:b2145_1:2231623-2231679(+)
TGGATGTACAGCAGTTTTTTGTCGTTGCCGTTTTTTTCCTTATCCCGATATTTTGTT
>Locus:b2157_1:2246808-2246761(-)
CGCTACGGCGCTTTCTGGACTATTGCGATCCCGCAAATGTGCCGCGTT
>Locus:b2819_1:2948697-2948659(-)
GGCGCAGTGGTCTGGCGGCGTTGTTTAGTTCACGGGAAT
>Locus:b2882_1:3022308-3022376(+)
CCAAATTCGTGGGAATTTATTTTACTAATTCAGATGATCAAATTTACTTTAAAAGGAGTGAAGGGATGT
>Locus:b3598_1:3769490-3769407(-)
CCGCACTTTCTGACCGAATTTCCCGGCTGGAGCATCAACTCGCCGCCGAGAAAAAGACTGACTATTCCACGTTCCCGGAGATCT
>Locus:b4141_1:4368499-4368359(-)
GATTGTGCTACCATCGAAAATCTACGCAGTTGCCCAAAATTTGGGCGCAATCGGACATCAACCCATGAGTGGACTCAAACAAGAACTGGGGCTGGCCCAGGGCATTGGCCTGCTATCGACGTCATTATTAGGCACTGGCGT
>Locus:b0489_1:515108-515089(-)
GTTTATCCTTCGCAGGAATA
>Locus:b4516_1:1049038-1049057(+)
TGTTTTTGAGGTTCTCCAGT
>Locus:b1116_1:1174593-1174612(+)
CCCATCTTGCTTTCGCTTAT
>Locus:b1278_1:1337336-1337355(+)
TATCAAAAAGGAGAGGCCAT
>Locus:b1699_1:1779379-1779398(+)
CATCTCCCGCTGTAAACGCA
>Locus:b2145_1:2231603-2231622(+)
AGAAACAAGGAAAGTAGTTA
>Locus:b2157_1:2246828-2246809(-)
GCAAAAACACCTTTCCAACG
>Locus:b2819_1:2948717-2948698(-)
AATCGCCACTCGTACTGAGC
>Locus:b2882_1:3022288-3022307(+)
TTCTCAAGGCGTCCTGCGCC
>Locus:b3598_1:3769510-3769491(-)
AGCGACTGACCCGGAAATCG
>Locus:b4141_1:4368519-4368500(-)
TCGCCGTCATAAGCGAATCT
>Locus:b0043_1:44160-44243(+)
GCCGCTGACAGGGAGCTCTTATGTCCGAAGATATCTTTGACGCCATCATCGTCGGTGCAGGGCTTGCCGGTTCGGTTGCCGCAC
>Locus:b0144_1:160149-160018(-)
ATTACAGCCGTTCCATCACGTTTACCACAGGCGGGAAATGCTCCCGCCTTATTTTTTGTTCAAAGAGATGACAGACACACAGTATATTGGCCGCTTCGCCCCCTCTCCTTCCGGCGAGCTTCATTTTGGCTC
>Locus:b0804_1:837793-837755(-)
ATCTTTATCATAATCTGCTGCGGGAATGGTCGGAGATCT
>Locus:b1624_1:1701332-1701294(-)
TCGAATCCGCCAAACATCGCGCGACTTTGTGCCTTGCAT
>Locus:b2587_1:2723833-2723765(-)
TTTACAAAAAAAATAAACAAAAGCGACCGACAAAAGCATCGGATTACGGCAGGAGACATAATGGCATGG
>Locus:b2686_1:2810640-2810687(+)
GCAACAGCAAAAACCGCTGGAAGGCGCGCAACTGGTCATTATGACGAT
>Locus:b2738_1:2861524-2861670(+)
ACGCACTGGATAAGCCTGTCTCACTCGCCCTTAAATCTGGCAACTTCGGTGATGACGCCTTTTTTTCACGAGCCCAAAGAGAGTTTTTATCATGAGCGATTTCGCAAAAGTAGAGCAGTCTTTGCGAGAGGAGATGACGCGGATTGC
>Locus:b3359_1:3487067-3486984(-)
CACCGTCGCTGGTGGTGGAAGATGCGGATATCGATGAAGGGATGCAACGTTTCGCCCACGCGGTGGCGAAGGTGGTTGGGGCGT
>Locus:b3937_1:4125981-4125841(-)
ATCCGGCATAAACAACGAGCACGTTGTCTGCGACCCACCGCTTTTTATACATGGACGTTTAACTATGAAAAACAGGCTGCTGATCCTCAGCCTGCTGGTTTCTGTACCTGCCTTTGCCTGGCAGCCACAAACCGGCGACAT
>Locus:b3947_1:4137852-4137745(-)
TCTCGCGCCTCGCTCGCCGCATCATGCACGAAGAATTCCGTAACGCGCTGGTTAACGCCGCCTCTGCCGACGCTATCGCCAGCCTGCTGCAACATGAACTGGAACTGT
>Locus:b4042_1:4254661-4254717(+)
TGGCCAATAATACCACTGGATTCACCCGAATTATCAAAGCTGCTGGCTATTCCTGGA
>Locus:b0043_1:44140-44159(+)
CAGGGCTGCATTTTGGCCCT
>Locus:b0144_1:160169-160150(-)
GAAAAACAGATGGCTGGCTA
>Locus:b0804_1:837813-837794(-)
AGAGATCCTGTCGCTGCTTA
>Locus:b1624_1:1701352-1701333(-)
GGAGTTGATTGAGCTGGGCA
>Locus:b2587_1:2723853-2723834(-)
AACAAATGTATAATATTTCC
>Locus:b2686_1:2810620-2810639(+)
AATCCAGAGGTGCGTGTGAT
>Locus:b2738_1:2861504-2861523(+)
CCCCGGCGTGCCGTGGGTAA
>Locus:b3359_1:3487087-3487068(-)
ACCGGATGTGATGCGTTTTG
>Locus:b3937_1:4126001-4125982(-)
GGATAAGGCGTTCACGCCGC
>Locus:b3947_1:4137872-4137853(-)
CGATCAGCATATGCGCATTT
>Locus:b4042_1:4254641-4254660(+)
ATGTAAAAAGGTTCTTTCAA
>Locus:b0283_1:297043-296996(-)
CTGTACGTCTCCATCAGGAGGAGGATTCATGCCTGCCCCCGTCGTCCT
>Locus:b0410_1:429792-429923(+)
CTGCGCGTAACCCTACATTTCATCCAGGTAACTTTTCATGGCTATCATCCCAAAAAACTATGCGCGGTTAGAAAGCGGCTATCGCGAAAAAGCATTAAAAATCTATCCGTGGGTCTGCGGTCGCTGTTCCCG
>Locus:b0694_1:720364-720281(-)
ATCTGCGACAAAAACTGGAACAGGATCCCGCCCGCCCACGCCATTTCATTACTGAAACCGGTATTGGCTATCGGTTTATGCTTT
>Locus:b0967_1:1028059-1028003(-)
GATCGCTACCTATCCGGAAGGGCTATATCTGAAAGGGTTTGCCTGTCGCGTCATGTA
>Locus:b1162_1:1212591-1212553(-)
GGGGTGAGCAAGGTTATAAAGTCATCTTTCATGCCCCCT
>Locus:b1529_1:1616997-1616929(-)
CTTTATCCTTGTTTACCCCTTATACTTTTCGCTGATAACCCAGATACACAGGATAACAACCACCAATGT
>Locus:b2214_1:2309647-2309501(-)
AGGGCCTGCGGGCCCTTTTTTCATTGTTTTCAGCGTACAAACTCAGTTTTTTGGTGTACTCTTGCGACCGTTCGCATGAGGATAATCACGTATGGAAATAAGCTTTACCCGCGTGGCACTGCTGGCTGCCGCGCTCTTCTTTGTTGG
>Locus:b3134_1:3278725-3278763(+)
GGAAATCAGCCTGTTGCAGGCATTTGCGTTGGGCATTAT
>Locus:b3295_1:3438171-3438064(-)
ACCTTGGTAAAAAATCTCTTACTGAGATTAAAGACGTGCTGGCTTCCCGTGGACTGTCTCTGGGCATGCGCCTGGAAAACTGGCCACCGGCAAGCATCGCTGACGAGT
>Locus:b3611_1:3783102-3782962(-)
GCACCGCGCAGGTATACTCCTTTCCTGGTTTTTTTAATCACTACGTCGGGAGTTGTTACCCCCCATGCAAGAAATTATGCAATTTGTTGGCCGTCATCCCATACTGAGTATCGCCTGGATCGCGTTACTGGTGGCGGTTCT
>Locus:b4365_1:4601480-4601563(+)
ACAGTGGATGTGGAGGAAATATGTTGCCAGGATGCTGCAAAAATGGAATTGTTATCAGTAAAATACCTGTTATGCAAGCAGGGT
>Locus:b0283_1:297063-297044(-)
CGTGCTGGCAGAAGTCGCCT
>Locus:b0410_1:429772-429791(+)
AATCCCCGCATCTTGGGAAA
>Locus:b0694_1:720384-720365(-)
TTTGCGTATTTATATGGGAC
>Locus:b0967_1:1028079-1028060(-)
CAGGCAGCCGATCATCCGGT
>Locus:b1162_1:1212611-1212592(-)
AAACGAACTTTTACAACACT
>Locus:b1529_1:1617017-1616998(-)
AGGCTAGCTAAAGAGTGACA
>Locus:b2214_1:2309667-2309648(-)
TCTCGATTGATATCGAACAA
>Locus:b3134_1:3278705-3278724(+)
TACTTTGAGGGATTCATCAT
>Locus:b3295_1:3438191-3438172(-)
TGAGCTCCTTAAAACGCCTA
>Locus:b3611_1:3783122-3783103(-)
ACGCGCTGGCTGTATTTGCC
>Locus:b4365_1:4601460-4601479(+)
TAAACCATCATAATTTTTAG
>Locus:b0168_1:189543-189412(-)
ATATTGTCGGTATCACCGACGCTGATGGACAGAATTAATGGCTATCTCAATCAAGACCCCAGAAGATATCGAAAAAATGCGCGTCGCTGGCCGACTGGCTGCCGAAGTGCTGGAGATGATCGAACCGTATGT
>Locus:b0699_1:728293-728433(+)
TCAGATAAACAAATTCATTTTTCCGGTGCCATTCACCGGGTAGATACAAAAGGGGGAGAAAAGTATGGAACTCTACAGAGAATATCCTGCATGGCTTATCTTTTTACGCCGTACTTATGCGGTTGCAGCGGGCGTTCTGGC
>Locus:b0920_1:972715-972569(-)
TATTTTGTCACAGCCACGGCGAGAATGAACCCGTCTGGTGTAATATCGCTGGCGATCCCTTGCTATATGGTTAAAAAAGGAACCAGAAAGGATGCTTTTTACACTGAAAAAAGTGATTGGCAATATGTTGCTGCCACTTCCGCTGAT
>Locus:b1062_1:1120824-1120786(-)
TCCTCGCCGGGGAAACGGTACGCTGGTCCGTTAAACAAT
>Locus:b1573_1:1646849-1646887(+)
GCAGAAACGAGAACCCGTCATCATCGCGCCAGACTATAC
>Locus:b1685_1:1763211-1763143(-)
TTGGTCATTATCTGCACAGTAAACGGTGGTATACTGTGCAGGTCTTGTCTAAAAGCGAGGATGCTATGT
>Locus:b1754_1:1834098-1834154(+)
TGCGCCATTGTGGGTGGTTGCTGGGATTGTTATCGCTGTTTTCTCTGGCAACACATG
>Locus:b2052_1:2124334-2124251(-)
GCTGGTATCACGAAATCTCACTGGAAGCGGGGCTTGCCAGCACTTACCAGTGGTTCCTTGAGAATCAAGACCGCTTTCGGGGGT
>Locus:b2308_1:2423958-2423875(-)
CACACGACAGGACAGGCAGCATGTTGTATGGGTTTTCAGGTGTTATTTTACAGGGTGCGCTCGTCACGCTGGAGCTGGCTATCA
>Locus:b4322_1:4549661-4549708(+)
GGAACAGACCTGGCGCTGGTACGGCCCAAACGATCCGGTTTCTTTAGC
>Locus:b0168_1:189563-189544(-)
CATTGACGGCACTTACATAT
>Locus:b0699_1:728273-728292(+)
AAAAGGCGGTACTATTTTCA
>Locus:b0920_1:972735-972716(-)
ACGTTTTCTGATAAAGACGC
>Locus:b1062_1:1120844-1120825(-)
TGATGACACGCTGGTGCCAT
>Locus:b1573_1:1646829-1646848(+)
GCACCGCGAGGAATCAGTAT
>Locus:b1685_1:1763231-1763212(-)
AAGTGTGACGCATATTGCTT
>Locus:b1754_1:1834078-1834097(+)
ACGTTCTTAAGGAGAGATGA
>Locus:b2052_1:2124354-2124335(-)
GACGCGCCTGCATCAGCTTG
>Locus:b2308_1:2423978-2423959(-)
CAAGAGGCGGTAATTCACCA
>Locus:b4322_1:4549641-4549660(+)
TGTGAAAGAGGAAAAATCAT
>Locus:b0543_1:567501-567632(+)
TACAATTCTCTCCAGTTTGAACAGGAAAGAATATGCTATGAACCCTTATATTTATCTTGGTGGTGCAATACTTGCAGAGGTCATTGGTACAACCTTAATGAAGTTTTCAGAAGGTTTTACACGGTTATGGCC
>Locus:b0886_1:926754-926698(-)
TCACGCAGAACTGCTTGCCAGACAGGGGCGTTATTACCAGTTCAAGCAGGGTTTGTA
>Locus:b1158_1:1208843-1208911(+)
GTTTATGAAAATGAAGAAATAACAAGCAAATGGCATCATTCCTGCTTTTACCAGGGGGATTTAACATGC
>Locus:b1334_1:1396883-1396800(-)
TGCTGGCAGTCAAAGGTAAATACATCACCATCGAAAATAACGATGCGCTGGCCCAGCTTGCTGGTCATACGCGTAACGTTGCCT
>Locus:b1767_1:1848886-1848993(+)
GCAAAAGAAATCAATTTACGTTGCCTACACGGGCGGGACCATCGGGATGCAGCGTTCCGAGCAGGGTTATATACCGGTGTCAGGTCATCTACAACGCCAACTGGCGCT
>Locus:b2277_1:2389574-2389536(-)
AGCAGTGGTTTGTTAATTCCGTTACTACTACAAGGCCGT
>Locus:b2555_1:2687592-2687452(-)
CTGTCCATGTCCAGACTGTCTGCAACAATTACGCCCACTGGGATAGGCTTTAAGTCTGGTGAATATGCGACACATTTTTCAACGATTATTGCCCCGACGGCTGTGGCTGGCAGGGCTGCCATGTCTGGCATTGCTGGGTTG
>Locus:b3611_1:3783129-3782983(-)
CCAGTTAACGCGCTGGCTGTATTTGCCGCACCGCGCAGGTATACTCCTTTCCTGGTTTTTTTAATCACTACGTCGGGAGTTGTTACCCCCCATGCAAGAAATTATGCAATTTGTTGGCCGTCATCCCATACTGAGTATCGCCTGGAT
>Locus:b3636_1:3809460-3809377(-)
GTACTTAGAGGAAATAAATCATGGCTAAAGGTATTCGTGAGAAAATCAAGCTGGTTTCTTCTGCTGGTACTGGTCACTTCTATA
>Locus:b3661_1:3837247-3837200(-)
CTAAAGCGGCAGAAACCATTTTTAACGGTGGCGCGGTGCCTGGCTGGT
>Locus:b4244_1:4469049-4469011(-)
GTGAAAAAGAGTTTTCCCATAATGTGGTGCTGGCCAATT
>Locus:b0543_1:567481-567500(+)
GAGTTGAGTTCAAACTGTAG
>Locus:b0886_1:926774-926755(-)
CAAATTATTGAGCAAGGTAC
>Locus:b1158_1:1208823-1208842(+)
GAGCCTTCTCCCAAACCAAC
>Locus:b1334_1:1396903-1396884(-)
TCGCTTCCAGAAAAGCGGCA
>Locus:b1767_1:1848866-1848885(+)
ATCATTCATATCAATATCAT
>Locus:b2277_1:2389594-2389575(-)
CTCCGCGATTGGCAATATCC
>Locus:b2555_1:2687612-2687593(-)
TACGCTCCGGTTTCTCCGCG
>Locus:b3611_1:3783149-3783130(-)
GCGCCCCGCAAAATTGCATT
>Locus:b3636_1:3809480-3809461(-)
CCCGTGGCGAAAAGTACTAA
>Locus:b3661_1:3837267-3837248(-)
TTATCAATCACCCGAAGTCG
>Locus:b4244_1:4469069-4469050(-)
CGCGCTCAAATGCAAATACT
>Locus:b0198_1:221025-220969(-)
GGTTTATTTAATTCAGTTCGCAGGCGACCGCATCGTCCGGGCTGTCACTCGCAAGTA
>Locus:b0297_1:313561-313644(+)
TTCATCAGGAAATTATCTCAATGTCACATTATAAAACAGGTCATAAACAACCACGATTTCGTTATTCAGTTCTGGCCCGCTGCG
>Locus:b0393_1:409308-409240(-)
TGCAAGGCCGCCGACAATTCGTTATCATGCCCGCTAAATTTAACGACAAGGCCGTGGAAATTATCATGC
>Locus:b2411_1:2526268-2526185(-)
CTGCAGGATCTAAACTGGCGAAGGCGCAGGAACTGGGCATTGAAGTCATCGACGAAGCGGAAATGCTGCGTTTGCTGGGTAGCT
>Locus:b2976_1:3119696-3119658(-)
TATTACACGCCTGGCGTTTACGCGAAAAAGAAAGTCATT
>Locus:b3476_1:3611626-3611766(+)
TATGACGAATACTTAAAATCGTCATACTTATTTCCGCCATCTATTTTAATCCATTGGGGTTACCATGCTCTCCACACTCCGCCGCACTCTATTTGCGCTGCTGGCTTGTGCGTCTTTTATCGTCCATGCCGCTGCACCAGA
>Locus:b3832_1:4015265-4015411(+)
CGTAGCGCCTCGCAGGAAATGCCTTTCCAACTGGACGTTTGTACAGCACAATTCTATTTTGTGCGGGTAAGTTGTTGCGTCAGGAGGCGTTGTGGATTTCTCAATCATGGTTTACGCAGTTATTGCGTTGGTGGGTGTGGCAATTGG
>Locus:b3994_1:4192336-4192229(-)
AAGTGCGTGATTACGCCGCCACGCAAACTATTGAAATGGGAATGGCGGATATGTCGGAGAACTTCCGTGCCAGAGGCGGAGAAATCTACCTGCGTAAGGAGGAAGCGT
>Locus:b4411_1:4374578-4374616(+)
GGTGAAGAAGACAATTGCAGCGATCTTTTCTGTTCTGGT
>Locus:b4246_1:4470593-4470462(-)
GATGAGTATAATGCCGGACAATTTGCCGGGAGGATGTATGGTTCAGTGTGTTCGACATTTTGTCTTACCGCGTCTGAAAAAAGACGCTGGCCTGCCGTTTTTCTTCCCGTTGATCACCCATTCCCAGCCCCT
>Locus:b0198_1:221045-221026(-)
CTGGTATTGCTGGTCATTCT
>Locus:b0297_1:313541-313560(+)
TGCCTATGTTCGTTAATTCG
>Locus:b0393_1:409328-409309(-)
ACGGACAACCGGATTGGCAA
>Locus:b2411_1:2526288-2526269(-)
TCTGGTGATAGCGGGTGAAG
>Locus:b2976_1:3119716-3119697(-)
AAACGGCTATACCGAACCGT
>Locus:b3476_1:3611606-3611625(+)
GATCCAGAACAGGTAATCAG
>Locus:b3832_1:4015245-4015264(+)
TTCGGCCTTTTGTATTTTTG
>Locus:b3994_1:4192356-4192337(-)
CTCGATGAAAATCAGCCAGG
>Locus:b4411_1:4374558-4374577(+)
ACCTAAAAGGAAGACGTTAT
>Locus:b4246_1:4470613-4470594(-)
ATGCTTGCGCCGCTTCTGAC
>Locus:b0733_1:770683-770766(+)
GTTAGATATAGTCGAACTGTCGCGCTTACAGTTTGCCTTGACCGCGATGTACCACTTCCTTTTTGTGCCACTGACGCTCGGTAT
>Locus:b0739_1:775528-775659(+)
GAGCGGGTAACAGGCGAACAGTTTTTGGAAACCGAGAGTGTCAAAGGCAACCGAACAAAACGACAAGCTCAAGCGGGCGATAATTATTTCAGCAGTGCTGCATGTCATCTTATTTGCGGCGCTGATCTGGAG
>Locus:b0961_1:1023662-1023516(-)
ATCAGTGTAACCGTCAGAGAAAACGTGCTCCAGCCCAAAAAAACGTTACAATTGCCGCCCATTACTGAAAACCACAGTAAAGCGAGGTTTTATGCGTACCGTTTTGAACATTCTGAACTTTGTGCTTGGCGGATTTGCCACCACTCT
>Locus:b2216_1:2311511-2311567(+)
TGCGTCAGAAAGAGACAACGGCCACGACCCGCTTTTCACTCCTACCGGGGAGCATTA
>Locus:b2330_1:2446527-2446459(-)
ATTTATCGTCATCTTCATGGCAAACTAGCCGCCGAAATTATTGCGATCATGCCCTGGAGGAATACGTGG
>Locus:b2570_1:2705384-2705346(-)
TTGTGCGATTTGAAACATCTTCGGAAGACGCGAGCCAGT
>Locus:b2983_1:3130450-3130367(-)
AACGATAAGGTCAGGCTGAATTGGCGGGTTTTAACATCAAACATTGGTTTGCAGATGGCGCGTTTCGCACCATTATTCGCAATA
>Locus:b3552_1:3714572-3714619(+)
GAAGAAACGTGTTTATCTTATTGCCGCCGTAGTGAGTGGCGCTCTGGC
>Locus:b3611_1:3783102-3782962(-)
GCACCGCGCAGGTATACTCCTTTCCTGGTTTTTTTAATCACTACGTCGGGAGTTGTTACCCCCCATGCAAGAAATTATGCAATTTGTTGGCCGTCATCCCATACTGAGTATCGCCTGGATCGCGTTACTGGTGGCGGTTCT
>Locus:b3830_1:4013417-4013379(-)
TGGAATGGTTTAAGCAGTATGGTGGGAAGAAGTCGCTGT
>Locus:b0733_1:770663-770682(+)
GATGAGCAAGGAGTCATGAT
>Locus:b0739_1:775508-775527(+)
CGTTTCCCTTGCTTGAAAGA
>Locus:b0961_1:1023682-1023663(-)
TCCACACGAAATTATTTCTT
>Locus:b2216_1:2311491-2311510(+)
TAACAGGTCATAAACACGAA
>Locus:b2330_1:2446547-2446528(-)
CTCACCGCGCGTGAATGCTG
>Locus:b2570_1:2705404-2705385(-)
CGTGGCATTGCCGCCTGGCC
>Locus:b2983_1:3130470-3130451(-)
GCGGGATACTTTTTACTATC
>Locus:b3552_1:3714552-3714571(+)
GGTTATTAAGGATTAACAAT
>Locus:b3611_1:3783122-3783103(-)
ACGCGCTGGCTGTATTTGCC
>Locus:b3830_1:4013437-4013418(-)
AGATGGCTGGCAGCGTATGC
>Locus:b0101_1:111734-111651(-)
GAGAATGGGCTGCTGAAGAAAAACGAATCCCCAGCAGTGGCGATCTTTCCGAAAGCGATGACTGGAGCGAAGAACCAAAGCAGT
>Locus:b0808_1:844740-844609(-)
ACTTATCTTTTTGCTCTATTTTCTCACTGGAGGAGTCATGCGGTGGATCCTGTTCATCCTCTTCTGCCTGCTGGGCGCACCTGCCCACGCGGTATCCATACCCGGCGTTACAACCACAACGACAACGGACTC
>Locus:b2326_1:2442334-2442227(-)
CAAATGGCATTCCGGAACGTCCGGCACGCTTCATTAAAGCACTACAAAATTATTATCACACGCCGGAACTTACGGCGGAACAGTTCCCGTGGCCGGAAGCGCTCAACT
>Locus:b2342_1:2458511-2458428(-)
TTTTTTTACAGGGGAGTGTTATGGGTCAGGTTTTACCGCTGGTTACCCGCCAGGGCGATCGTATCGCCATTGTTAGCGGTTTAC
>Locus:b2753_1:2874512-2874658(+)
GGGCGTTTAGGAAGATTTGAAATTGTTTTAGCGCAGCGGCAGTTTCATACTATGGCGGTAAAAAAATTTGCATGGTATTTAAGGACTCACTATGTTTTCCGCATTGCGCCACCGTACCGCTGCCCTGGCGCTCGGCGTATGCTTTAT
>Locus:b2753_2:2874604-2874660(+)
TGTTTTCCGCATTGCGCCACCGTACCGCTGCCCTGGCGCTCGGCGTATGCTTTATTC
>Locus:b3080_1:3226912-3226950(+)
GAAAATAAAAACTATTTTAACGCCAGTAACCTGCGCTCT
>Locus:b3606_1:3779240-3779287(+)
GCTAAACATCGTACTTTACGAACCAGAAATTCCGCCAAATACTGGCAA
>Locus:b3862_1:4044690-4044622(-)
ATCATCCGTTATTTGGGTCGTTTTCTGCTAAAATCTGCGCCTTGCGCTTCTTTAGCGCACTGTCTATGG
>Locus:b3929_1:4116908-4116870(-)
CCGGGATTATTCTTTCAGAAGATCCGCTGGATATTGAAT
>Locus:b4220_1:4440341-4440481(+)
GGATTTTTGTTAAGCCGTTTAACGGCGTTCCAGGGGCAGGAAAAAAGGATATTCAGGAGAAAATGTGCGCTATATCCGACAGTTATGCTGTGTAAGCTTACTCTGCTTAAGCGGATCTGCCGTCGCCGCGAACGTCCGTCT
>Locus:b0101_1:111754-111735(-)
TTGTCAGCTGATCGACCTCG
>Locus:b0808_1:844760-844741(-)
GCCCCTCCTCCAGCATCTAT
>Locus:b2326_1:2442354-2442335(-)
GCAGGTGATGGATTATCTGA
>Locus:b2342_1:2458531-2458512(-)
AGGTCAGACCACTTTATTTA
>Locus:b2753_1:2874492-2874511(+)
TGCTTAAGGCACCGGATTTC
>Locus:b2753_2:2874584-2874603(+)
TGGTATTTAAGGACTCACTA
>Locus:b3080_1:3226892-3226911(+)
AATAAGGACTGTAATTTCAT
>Locus:b3606_1:3779220-3779239(+)
CCGCACTAAGGGGGCAGTAT
>Locus:b3862_1:4044710-4044691(-)
AATTATTTTTCTCCTTAAGG
>Locus:b3929_1:4116928-4116909(-)
CCATCTTTATGCCGACAATA
>Locus:b4220_1:4440321-4440340(+)
GCTTTTTAATCCATATTACT
>Locus:b1040_1:1102484-1102416(-)
TCTGGTGCTTCTATTTTAGAGGCAGCTGTCAGGTGTGCGATCAATAAAAAAAGCGGGGTTTCATCATGT
>Locus:b4673_1:1388932-1388894(-)
GTGATATGGACTGGCATATTGCTGCCAATAATCTGGGAT
>Locus:b1548_1:1634411-1634328(-)
TTTTGGCCGTGGAATGAACAATGGAAGTCAACAAAAAGCAGCTGGCTGACATTTTCGGTGCGAGTATCCGTACCATTCAGAACT
>Locus:b1917_1:1995171-1995088(-)
TCGAGCAGGGGGCCGCAAAAGCGTTATTTGCCGACCCCGAGCAGCCTCGCACCCGCCAGTTCCTCGAGAAGTTTCTGCTGCAAT
>Locus:b2716_1:2839014-2839052(+)
GTCAGTATTTCCAGAAAGTTTTTTATGGGGCGGCGCGCT
>Locus:b3427_1:3562065-3561934(-)
AGTATAATTTCACCATTCAAAAAGAATGGAAAGAATAATGCAAAACAGAAAATGGATTTTGACCTCGCTGGTAATGACTTTTTTCGGCATCCCCATACTGGCGCAATTTTTGGCGGTGGTTATTGCCATGCT
>Locus:b3728_1:3909612-3909472(-)
GTTTGTCCTATTTTGCTTCTCGTAGCCAACAAACAATGCTTTATGAATCCTCCCAGGAGACATTATGAAAGTTATGCGTACCACCGTCGCAACTGTTGTCGCCGCGACCTTATCGATGAGTGCTTTCTCTGTGTTTGCAGA
>Locus:b4219_1:4439618-4439562(-)
CCCGTATGGTTACTGTGGAATTGGCGGAATTGGCGTCTGTCTGCCGCCGGAAGCATA
>Locus:b4330_1:4558794-4558648(-)
CCCATACCCACATGGCTGATAAGGTTTTTCAGTTCCAGGAATTTTCCTGGCTCAAGCAACACACAAACACAAAAAAACAATGGGGATTGTTATGACACAACAAGGGGATGCTGTAGCCGGGGAGCTGGCGACAGAAAAAGTGGGCAT
>Locus:b4403_1:4638967-4639014(+)
GCGTATAACGATTATTCTGGTCGCACCCGCCAGAGCAGAAAATATTGG
>Locus:b1040_1:1102504-1102485(-)
GTGCAACATCTGTCAGTACT
>Locus:b4673_1:1388952-1388933(-)
ACATATTCAAATCCGCAATA
>Locus:b1548_1:1634431-1634412(-)
CTGTCGTTTCCTTTCTCTGT
>Locus:b1917_1:1995191-1995172(-)
TATGGACCAGGGGCGGATAG
>Locus:b2716_1:2838994-2839013(+)
TCTTAATTGAGGATGAAAAT
>Locus:b3427_1:3562085-3562066(-)
AGGGGCAAGGGGACTCGGGG
>Locus:b3728_1:3909632-3909613(-)
CTTACATATAACTGTCACCT
>Locus:b4219_1:4439638-4439619(-)
CAGCAATATCTGCATAAAAA
>Locus:b4330_1:4558814-4558795(-)
AGAAACATACTTGCATTTTC
>Locus:b4403_1:4638947-4638966(+)
ATCAAGAAGAGTGGCAATAT
>Locus:b4695_1:296978-296940(-)
GTGGAGAGTGCTTTCTCGCCTCCGGGGGAAATACCCATA
>Locus:b1468_1:1536923-1536876(-)
ACTGGCTGGATGATGAAGGTCGCGATCAGGTACAGGAGGCGAAAAAAT
>Locus:b4535_1:1803124-1803192(+)
CCCTTGATGCCTGTCCCTTTTGTTACACTCCGTTATCACGCACAAGAGATATGCAGGACACTGGTATGC
>Locus:b1927_1:2004160-2004243(+)
CCCTTGAATGGAGTCGAAGAATGCGTAATCCCACGCTGTTACAATGTTTTCACTGGTATTACCCGGAAGGCGGTAAGCTCTGGC
>Locus:b4538_1:2076772-2076879(+)
CATGAATCACCCGGTCATTGGAGTAGTAACCAAAGCAGATTTAGCCAGCATGGAACAAATATCTTTGGTGAAAAGTTGGTTACGGGAAGCTGGAGCGCACAACGTGTT
>Locus:b2198_1:2293484-2293401(-)
AACATCGCGCAATTCTGCGTGGCGTGGCGCAACAGCGGGCGCGTGAGGCGCGTTTACGTGCTGCGCAACAGCAGGAGGCTGCAT
>Locus:b2525_1:2654810-2654772(-)
AAATCCCGCGTTACACTATCAACCATGCGCGTGAGCATT
>Locus:b3059_1:3202652-3202792(+)
GGCGAAATGTGCGTATTATCCACAGATTCATCGTTGAACACGAATTTTCAAAACGGAACAGCTTATGAGTGCAATCGCGCCTGGAATGATCCTCATCGCGTACCTCTGCGGCTCCATTTCCAGTGCCATTCTGGTTTGCCG
>Locus:b3731_1:3913633-3913577(-)
ACTGGCCAAAGCGATCGCGCAGCTGCGCGTTATCGAGTTGACCAAAAAAGCGATGTA
>Locus:b3819_1:4002238-4002107(-)
GTAAACTGCTGTTACCAATTAAAAATGAGTATTCCCGATGGATGCAAAACAAACGCGGCAGGGCGTATTACTCGCTCTTGCCGCTTATTTTATTTGGGGTATAGCGCCAGCGTACTTCAAGTTGATTTACTA
>Locus:b4025_1:4231690-4231836(+)
ACGCTAACGGCACTAAAACCATCACATTTTTCTGTGACTGGCGCTACAATCTTCCAAAGTCACAATTCTCAAAATCAGAAGAGTATTGCTAATGAAAAACATCAATCCAACGCAGACCGCTGCCTGGCAGGCACTACAGAAACACTT
>Locus:b4695_1:296998-296979(-)
CCTGATCCTTGCGGCCGGGC
>Locus:b1468_1:1536943-1536924(-)
CCGCAAGATGAAGAACGTTA
>Locus:b4535_1:1803104-1803123(+)
CGGCTGTAATAACAAAAAAT
>Locus:b1927_1:2004140-2004159(+)
CGGCTACGCTTCTAATGTTC
>Locus:b4538_1:2076752-2076771(+)
GTAAAAACGCCCTACCGGGC
>Locus:b2198_1:2293504-2293485(-)
GGTCGTGCACTCGGTGATGC
>Locus:b2525_1:2654830-2654811(-)
CGACGAAGATTTAGTAGTCG
>Locus:b3059_1:3202632-3202651(+)
GCTAACCGGATACCACTTCC
>Locus:b3731_1:3913653-3913634(-)
TACGCTCAGGCGTCTGCGGA
>Locus:b3819_1:4002258-4002239(-)
GGTTGAAGACATAAAAGCAG
>Locus:b4025_1:4231670-4231689(+)
AAGGGTTTACACTCAACATT
>Locus:b0527_1:555867-555721(-)
TATCAACAGGCCGGTTCTCTTTTCAGACTTTTGCCCTCTACGCCCCGTTCATCCATGCTGATAGCATCGACATTTTGCCGAAGCGACCATCATGCCAACCGTTATTACGCACGCCGCCGTTCCCCTATGCATTGGTTTAGGGTTGGG
>Locus:b0598_1:629119-629226(+)
GAACAAATCAGGGAAATACCTCGTCTGGACAGTGCTCTCTGTAATGGGAGCATTTGCTCTGGGATACATTGCTTTAAATCGTGGGGAACAGATCAACGCGCTGTGGAT
>Locus:b1303_1:1366001-1365933(-)
GAAGAATCAACAGCAACATGCCAGGATGAGTTAGCGAATTACACTAACAAGTGGCGAATTTCATCATGG
>Locus:b2542_1:2670071-2670118(+)
GAAAGAAAAAACGATCATTATTGTCGGTGGCGGGCAAGCGGCGGCAAT
>Locus:b2766_1:2890680-2890736(+)
TGGAAGACGACTGCGACATTATTATTATTGGTGCCGGTATTGCAGGCACCGCTTGCG
>Locus:b2788_1:2917468-2917430(-)
GGACCTTTGACCGTAAACGTCCCGTTTTCGGCCGTCATT
>Locus:b3253_1:3401469-3401600(+)
ATTATTTTCCAATCCATCATGCACATGAGGACCACTTATGCAGGCGTTACTTTTAGAACAGCAGGACGGCAAAACTCTCGCATCAGTACAGACTCTGGACGAAAGTCGCCTGCCGGAGGGCGATGTCACGGT
>Locus:b3828_1:4010903-4010763(-)
CATAATTGGCGGTTACTGTATATTCCTCAAGCGCAAATTATTCATGCCGAAGTGAAGGACTTTCATGATCGAAGTAAAACACCTGAAAACGCTACAAGCGTTGCGGAACTGCGGCTCGCTCGCAGCCGCTGCGGCGACGTT
>Locus:b4137_1:4363399-4363316(-)
TCTGTTCTTGCGAGGTGTTTATGCTTGATGAAAAAAGTTCGAATACCGCGTCTGTCGTGGTGCTATGTACGGCACCAGATGAAG
>Locus:b4411_1:4374578-4374661(+)
GGTGAAGAAGACAATTGCAGCGATCTTTTCTGTTCTGGTGCTTTCAACAGTATTAACTGCCTGCAACACCACGCGTGGCGTTGG
>Locus:b4249_1:4471403-4471365(-)
CCGGCGCGATGCATACCATTGATGGCGCGTTTGGCGCAT
>Locus:b0527_1:555887-555868(-)
CTGATCCCTTTCCCGGCCTG
>Locus:b0598_1:629099-629118(+)
CGCACACGGATAACAACTAT
>Locus:b1303_1:1366021-1366002(-)
TGATTTATAAAGATCTGATT
>Locus:b2542_1:2670051-2670070(+)
GATCTTTAAGGAAGCACGAT
>Locus:b2766_1:2890660-2890679(+)
TGGATATCTGGGGCATGACA
>Locus:b2788_1:2917488-2917469(-)
GCAGTACCTGATCCCCGGCT
>Locus:b3253_1:3401449-3401468(+)
AGCGAGTATAGTCTTCAGAA
>Locus:b3828_1:4010923-4010904(-)
CGTCCAGATGTTTACACATC
>Locus:b4137_1:4363419-4363400(-)
ACCTCTCTCTTGCGGTTCCA
>Locus:b4411_1:4374558-4374577(+)
ACCTAAAAGGAAGACGTTAT
>Locus:b4249_1:4471423-4471404(-)
GCCAGAAGCCAGTTTTGTTA
>Locus:b0464_1:484948-485079(+)
ATGTATGTAAATCTAACGCCTGTAAATTCACGAACATATGGCACGAAAAACCAAACAAGAAGCGCAAGAAACGCGCCAACACATCCTCGATGTGGCTCTACGTCTTTTCTCACAGCAGGGGGTATCATCCAC
>Locus:b1522_1:1609943-1609875(-)
GCCGCCGCTGTCAGCGAACATGCTATCTTGGTTCGGTCAGTATTGATAGTCTGGATTTCTGGCCTTTGC
>Locus:b1732_1:1811871-1811954(+)
AAATTAAGGAGACGAGTTCAATGTCGCAACATAACGAAAAGAACCCACATCAGCACCAGTCACCACTACACGATTCCAGCGAAG
>Locus:b1746_1:1826320-1826282(-)
TTAACCCCGGGCTGGATTTTTCCGATGAGGTGGTGCGAT
>Locus:b2113_1:2191166-2191083(-)
ACCGCCAGCTGGCTGACCGCGTTGCAGCTCAGCTCTACTGGCAGGGTGAAGTCATTCCAGGCGAGATTTCCTTCCGCGCGGTCT
>Locus:b2303_1:2419349-2419387(+)
GGCACAACCTGCCGCTATTATTCGTATAAAGAACCTTCG
>Locus:b3128_1:3273306-3273353(+)
GGCCAACATCGAAATCAGACAAGAAACGCCAACTGCGTTTTATATAAA
>Locus:b3161_1:3303930-3303784(-)
GGGCTTTTTTTCTGTCTTTTGTACTCGTGTACTGGTACAGTGCAATGCATAACAACGCAGTCGCACTATTTTTCACTGGAGAGAAGCCCTCATGGCAACACTAACCACCACCCAAACGTCACCGTCGCTGCTTGGCGGCGTGGTGAT
>Locus:b3399_1:3526627-3526767(+)
CACGTTTGCGCGGCAGGTTATGCTACCCTGTCGCGCAAATTGCTTCACTCTGGAGATTTCCCTCATGCATATCAACATTGCCTGGCAGGACGTAGATACCGTTCTGCTGGATATGGACGGCACGTTGCTCGACCTCGCCTT
>Locus:b3472_1:3607979-3608035(+)
TGCGCAATCTGGTTAAATATGTCGGAATTGGCCTGCTGGTTATGGGGCTTGCGGCCT
>Locus:b0464_1:484928-484947(+)
TATGGTACATACATTCACAA
>Locus:b1522_1:1609963-1609944(-)
TTCCCAGGGTACCTTTATTT
>Locus:b1732_1:1811851-1811870(+)
ACAGCGGCCCTTTCAGTAAT
>Locus:b1746_1:1826340-1826321(-)
GTTAACATTGCCCGCCACGC
>Locus:b2113_1:2191186-2191167(-)
GAGCGAATTTACCGCTATCT
>Locus:b2303_1:2419329-2419348(+)
AACAACGGAGAACCTGCAAT
>Locus:b3128_1:3273286-3273305(+)
GCTGGAGAATATTGCACAAT
>Locus:b3161_1:3303950-3303931(-)
AGCCCCGATTTTTACCATCG
>Locus:b3399_1:3526607-3526626(+)
CAGAAAGCCTTATCGAATAA
>Locus:b3472_1:3607959-3607978(+)
TATCGAAAGGAAGAAGTCAA
>Locus:b0070_1:77530-77676(+)
TCATGTGTGACTGAGTATTGGTGTAAAATCACCCGCCAGCAGATTATACCTGCTGGTTTTTTTTATTCTCGCCGCGCTAAAAAGGGAACGTATGATCTGGATAATGACGATGGCTCGCCGTATGAACGGTGTTTACGCGGCATTTAT
>Locus:b0094_1:103984-104067(+)
GATCAAGGCGACGGACAGAAAACTGGTAGTAGGACTGGAGATTGGTACCGCGAAGGTTGCCGCTTTAGTAGGGGAAGTTCTGCC
>Locus:b0297_1:313516-313584(+)
ACAAGCAGACGCCATTATTTGTGTCTGCCTATGTTCGTTAATTCGTTCATCAGGAAATTATCTCAATGT
>Locus:b0804_1:837793-837755(-)
ATCTTTATCATAATCTGCTGCGGGAATGGTCGGAGATCT
>Locus:b1199_1:1248405-1248349(-)
CGGCGCGACCTCGGTGATGTTTATGATGCAAATGTTGGCGTTAGCCGCAAAAGAGTA
>Locus:b2079_1:2162302-2162340(+)
GACCGAGTTACCAATCGACGAAAACACACCGCGTATTTT
>Locus:b2431_1:2548587-2548504(-)
TATTATTTTCAGGAGGAACAATGTCTCAGGTTCAGAGTGGCATTTTGCCAGAACATTGCCGCGCGGCGATTTGGATCGAAGCCA
>Locus:b2753_1:2874539-2874679(+)
TTAGCGCAGCGGCAGTTTCATACTATGGCGGTAAAAAAATTTGCATGGTATTTAAGGACTCACTATGTTTTCCGCATTGCGCCACCGTACCGCTGCCCTGGCGCTCGGCGTATGCTTTATTCTCCCCGTACACGCCTCGTC
>Locus:b2892_1:3034504-3034397(-)
GGCCGGATAACGGCGTGCGCGAAGTGCAACTGGCTTATAAGCTCGATATCAACGAGTTTCGCGGCAACCGCAGCCTGCAAATTATCATCGACAATATCTGGCCAATTT
>Locus:b3017_1:3160728-3160597(-)
CACGGTATTACTTTAGCCAGTTTTACATGGAGCAAATATGTCACTCAGTCGGCGTCAGTTCATTCAGGCATCGGGGATTGCACTTTGTGCAGGCGCTGTTCCCCTGAAGGCCAGCGCAGCCGGGCAACAGCA
>Locus:b3177_1:3322134-3322087(-)
GGGTGGTGGAAGCCACTCTGTCTGCAAAGGAAAACAAACGCTATGAGT
>Locus:b0070_1:77510-77529(+)
TGAAAGTTGACTTGCCTGCA
>Locus:b0094_1:103964-103983(+)
GGCACAGGCAGAACAACAAT
>Locus:b0297_1:313496-313515(+)
GGAAATCCCCGGTTTTTCTG
>Locus:b0804_1:837813-837794(-)
AGAGATCCTGTCGCTGCTTA
>Locus:b1199_1:1248425-1248406(-)
AGTATTGGTCACCAGGATCC
>Locus:b2079_1:2162282-2162301(+)
GGATTTACAGAGAGAAGTAT
>Locus:b2431_1:2548607-2548588(-)
TGCCACGGATTGCGTGGCAT
>Locus:b2753_1:2874519-2874538(+)
TAGGAAGATTTGAAATTGTT
>Locus:b2892_1:3034524-3034505(-)
TAATGTCGATACCGCCCTCT
>Locus:b3017_1:3160748-3160729(-)
TTGCGGGGAACACTTTCCTG
>Locus:b3177_1:3322154-3322135(-)
AGAAACCGTAGAAGCGATGC
>Locus:b0036_1:35417-35379(-)
CGTTTGCCGAGAAGCGCGATCCGGTGTGGAAAGGACGTT
>Locus:b0295_1:311337-311393(+)
TGCAGGCTGCGCCGCAAAGGGAGGAGACTGAGTGGCGTGTTCAGTCTAAAAGAGGGT
>Locus:b0593_1:624088-624171(+)
ATCATTTTGTGGAGGATGATATGGATACGTCACTGGCTGAGGAAGTACAGCAGACCATGGCAACACTTGCGCCCAATCGCTTTT
>Locus:b0874_1:914171-914025(-)
TTTCCTTTTAATTGCAACTTTACTCGTCCTTCCGCTTTCAGTAGTGTGTCATCGCGCATTTCGACTTCATCTTTGCAAGGACTGGGTTTTCATGTTTTCTGGGCTGTTAATCATTCTGGTTCCCCTGATTGTGGGTTACCTCATTCC
>Locus:b1436_1:1506898-1506860(-)
ACTGGCAAAAATCGCGCAAACCAGAAGCGGGACAACGTT
>Locus:b4689_1:1637395-1637264(-)
CAGGGGCGAACTATAGCCCGTGATGAGGCTGTTAAAGATGCGCAACAGAAATCTGCTGAAATTTCTGCCAGGGCTGCTTATCTGTCTGATAGTGTTAACCAGTTGCGTGCCGAAGCAAAAAAATATGCCATA
>Locus:b2350_1:2465879-2465986(+)
GTTAAAGCTATTTGCAAAGTACACCTCTATTGGTGTGCTGAACACCCTTATACACTGGGTGGTTTTTGGTGTTTGTATCTATGTCGCGCATACAAACCAAGCTCTTGC
>Locus:b2610_1:2745882-2745814(-)
CTGCGGCAAAATACTGATGATGTGTCGCGATTGCGGCCAACCGTTTCCACCCCAGGCGAGAGACAATGT
>Locus:b3316_1:3448319-3448272(-)
CTCGTACTTATCGCGGCCACGCTGCTGATAAAAAAGCGAAGAAGAAAT
>Locus:b3611_1:3783102-3782962(-)
GCACCGCGCAGGTATACTCCTTTCCTGGTTTTTTTAATCACTACGTCGGGAGTTGTTACCCCCCATGCAAGAAATTATGCAATTTGTTGGCCGTCATCCCATACTGAGTATCGCCTGGATCGCGTTACTGGTGGCGGTTCT
>Locus:b0036_1:35437-35418(-)
TGCCATTGAAGGGCCGCTGG
>Locus:b0295_1:311317-311336(+)
CTTAACAGTTTGAGTGAAAA
>Locus:b0593_1:624068-624087(+)
TAATCATTATTAAAGCCTTT
>Locus:b0874_1:914191-914172(-)
ACTGCTCCTTATGCATAACA
>Locus:b1436_1:1506918-1506899(-)
AGGTTTGCGCGAGCATTTTT
>Locus:b4689_1:1637415-1637396(-)
TTGCTGCTCGAATAATTGAA
>Locus:b2350_1:2465859-2465878(+)
TATTAGCTGATAGAAGAAAT
>Locus:b2610_1:2745902-2745883(-)
AAAGACGCCTTCATGTTATA
>Locus:b3316_1:3448339-3448320(-)
ACTGGGTGAATTCGCACCGA
>Locus:b3611_1:3783122-3783103(-)
ACGCGCTGGCTGTATTTGCC
