# Supplementary material for: Common and phylogenetically widespread coding for peptides by bacterial small RNAs
Source: BMC Genomics. 2017 Jul 21;18:553. doi: 10.1186/s12864-017-3932-y (PMC5521070; doi:10.1186/s12864-017-3932-y)
Supplement: Supplementary file 6 — mock ORF sequences. (ZIP 3000 kb) [file 12864_2017_3932_MOESM6_ESM.zip › mocks/h_pylori_hp26695.intergenic.srna_mocks.fa.txt]

>Locus:intergenic13_1:7535-7472(-)
TTTTTGGGGGGTGCTTTTTATTTGACAAAACCGCTCGCTTTTAAAAACGCGCAGCAAAAAATCT
>Locus:intergenic54_1:44284-44365(+)
ATTAAAAGGGATTTGGTGTGTGGCTTCGCTCTCAATTTCAAGTGCTTTCAAAAAGCAAGGTGTGTTACTATTCTATTTTTTC
>Locus:intergenic144_1:116251-116308(+)
ATTAAAAAACGCTATTTTTTAGATTTTGCAATCGGTATCCCATTGATGAAAATGAGAA
>Locus:intergenic174_1:139545-139587(+)
TTAAAGCACTATAAGTTATCTTTAATCAATCAGATGATAGAAT
>Locus:intergenic179_1:141968-141890(-)
ACGATCGCTTGCTTACACAAGATTTTTTATTTTGATTGTAAAAATACTCAAAGGTATTTTTTAAATTTGATTACTAATA
>Locus:intergenic249_1:184541-184508(-)
CCCAAAGAATGCTTTTTTAAGAGGTTATCCGCTT
>Locus:intergenic261_1:193155-193071(-)
ACCACACCCATAAAGCTAGTTCCAAAACGCTCTCTTCTTTGGAGAGTTAGGGGTTATCAAACAGCAAGCAATAATTTTACAAAAT
>Locus:intergenic298_1:211701-211737(+)
AGCTATAAGATTTATAAAATTATTAACAAAAGTGCAA
>Locus:intergenic357_1:244744-244690(-)
CACGCTACAAACACGAATCACACAATAATAGAGCGGTATGCATGTGCTATAAAAA
>Locus:intergenic496_1:349250-349325(+)
GGTGGAACGGTAAAAAAAGACTTGAAGAAAGCCATTCAATACTATGTTAAAGCGTGTGAATTGAATGAAATGTTTG
>Locus:intergenic600_1:425148-425190(+)
TTAAAGAGGAGTTATGGATTCTTTAGAGTGGGGATTACTCATT
>Locus:intergenic606_1:427364-427412(+)
TCAAATAGCCTAACGGCTAAACGCTTACATCTCCGCCCTAAAGGACGGA
>Locus:intergenic627_2:444536-444452(-)
CCAATCATCCAATCATTCAATCATTCAACCATCCGATCATTCAAGCAATCAAGCAATCAAGCAATCAAGCAATCAAGCAATCAAG
>Locus:intergenic627_1:447340-447253(-)
TTGAGACAGCTCCCATCTCGTTACGCCATTCATGCAGGTCGGTATTTAACCGACAAGGAATTTCGCTACCTTAGGACCGTTATAGTTA
>Locus:intergenic626_1:448654-448705(+)
GGTTTATTGGGGTTTGGTTGTTTTGTTGATTTAGTTTTGCATGCTCTAAACC
>Locus:intergenic634_1:452186-452279(+)
GATAGCATCATCAAGGCTTATAACCTCAATACCGCAAAACTAGAGCCAAAAGATAGAGAAAAATTGGGATTATTAAAGATTGAAAAAAATAAAA
>Locus:intergenic635_1:454061-453980(-)
TGGATAATAGATAGGTTGGCGGGCATTTCTTGTTTTTGCTGCCTTGCTTTTAATTGGCTTAGCTTTTCACGCATAGAAGAAT
>Locus:intergenic646_2:467092-467140(+)
GGCGAATCTAAGCCATCAAAACGAATCAAAGTTTTTAAAAACTTTACGG
>Locus:intergenic646_1:467836-467911(+)
AAAAATAAAGACGAGCTTTTAGGGGATTATCCTAATCTTAAAAATTTAGATTCTTTAAGAGAAGTGAGGGAAGACT
>Locus:intergenic647_1:469686-469599(-)
TTAATCTCTAGCTTGCTCAAAAATTCTGCAAAATACAATTCAATGTGGGCTAGATTCATTTCATCAAGCAACACAATACTCATCGCTT
>Locus:intergenic648_1:474648-474753(+)
AATCCTAATACCACTTACACTTTATCCTACAAGGATTTAACAAACAAAGACATTCCTTCTAATCTTTGTTTCTATCAAACAGCCATTGTGAAGAAAAATCTCTTAA
>Locus:intergenic673_1:494321-494282(-)
TCAAAAATCTTTTTCATAAATAGAAAGTTTGCCTTAACGC
>Locus:intergenic722_1:530634-530688(+)
ATGGATTATGCAGAGATTAGGCGTTTTGTTTTTCCAACTGATTGCGATACGACGC
>Locus:intergenic862_1:623183-623219(+)
TGCGTTTTTACCAATTTCAGATTAAGACGCTCGCAAA
>Locus:intergenic891_2:650293-650236(-)
ACTAAAGTCGCGCCCCCACCGGTTTTGGCCCCATTACCAGAGCGAATCGTGCCGGTAA
>Locus:intergenic891_1:651209-651083(-)
TTTATAAGGCGCGATATAGCACACGCCAACACACACAGGGGTTTTTCCTGGAATGAAATCAAATTGCTTCCTCACTTGACTCCAAATATCCTTAGAATCAGCGTCTGTGTGGAAAAGCGAAGAATGG
>Locus:intergenic891_3:651724-651637(-)
TTCGCAACCATATTCACATACGATGAGCCGCTCTCAGTCGCTCCGTTAATATTGGTCCAGCCGCTAAAAGTGGTGTTTTCAAAAGTGA
>Locus:intergenic890_1:652365-652449(+)
GTTTTCAACGCTCCTGTGAGTTTTTATGCTAATCATTCTCAAATTTCTTTCACTAAATTAGCGACTTTTAATTCTGACGCTTCTT
>Locus:intergenic891_4:654134-654059(-)
GCTAGAGCCTATTTTATCAAGGGCTTGATTCAAGCCTCCAGGCACAAAATTATTGGCAAAAGAACTCAAGCTTTGC
>Locus:intergenic964_4:715065-715176(+)
ATACAGAGCTTTAACGCCACTATAAGGAATGAAAAATGCAAGAAATCAGTGCCTATACACTCATTAAAGAAAAATTGCAAGCCATACCCAACCTTCGCCATAAAGGGATCTT
>Locus:intergenic965_1:715263-715209(-)
AATTTCCAATCATACCAAAGATCAATAGACTCGTATTCGTTAGCGCTGTCATGCT
>Locus:intergenic964_3:716029-716068(+)
TGCGTATTAAAGAAGCGCAAGAAGCGGGTTTGGGCGGAAT
>Locus:intergenic964_2:716534-716585(+)
CGTTTTAAACGAGAAAAACAAAGAAGATCACAACTTGCAAAACCAATACGAC
>Locus:intergenic964_1:716580-716670(+)
TACGACACCGCTCCCTCTCAAAGAGCCATAAACTTTTGTAAAAGCATTAACACGAGCAAGAACATTAAAGACTCCTTTGAAACGATTATGG
>Locus:intergenic1004_1:745209-745308(+)
CTTGGGAATGCGAGGGATTATTTCCAACTCGGCTCGCTCTTTAGGGCTGGGTATAACCTGGACGCTGATTATGGGGTCAATAAGGTCAATACCGCTTTTG
>Locus:intergenic1025_1:762781-762685(-)
TTTCTCATGATTATCCTTTGTTGGCTTAAAGTGTTTTTATTATACAATTTAAGGGGGTTGTTTGCTTGTTTTTCACAATTTAAAGCTTTTACAAGGG
>Locus:intergenic1073_1:799161-799119(-)
GAGTGTTGCAGGGGGCACAACCGCTGTAATTATCACAGAAGGC
>Locus:intergenic1073_2:799213-799165(-)
AAGTGGGGAGAACGCTTGTTAATGGTTTCCTTAAATTCATTCCTGTTGT
>Locus:intergenic1072_1:799754-799895(+)
TTGAACCCTACCAGAAGTCTCTTTAACGCACAGATACGCCACATCAATAGCCTCTTTTTCATCAAGCGTTTTAAAAGAATCTTCCATTTCTTTTTTAATGCTTTCCAAGGTATTTTCATAATCTTTATCTTCAATGCCTTTA
>Locus:intergenic1206_1:885051-885084(+)
CTTTTTAACAATATCCATGCCTTAATGAATTGCT
>Locus:intergenic1278_1:938534-938567(+)
TTCACAACCGTGATCATTCCAGCCATTGTTGGGG
>Locus:intergenic1288_1:947318-947366(+)
AAAAAGAATTTAAAAAAAGACTTCAAAAAAGCTTTAAAAAGAAATCCCT
>Locus:intergenic1290_1:950252-950339(+)
AAACTCCAACTCAAACGAAGAGAAATAATCAACCGCTATGTTTCTCAAGCTTTGGGGGATTTAAAAAAAGGGTTTAGATACGCTAAAG
>Locus:intergenic1316_1:968560-968635(+)
AAAGCTCTTTTATATTTAAAACCACCCAAGCAGAAATCCCAATCGTCTTTAGCGGTTTGGCACTTCACAACGCTTG
>Locus:intergenic1366_1:1008736-1008775(+)
TATGAAAAAGCGGTTAATGGTTGTCAAAAGTATTTCCATA
>Locus:intergenic1390_1:1024177-1024222(+)
TCTTTTTGTCTTTTGACTTCTTCATCAACAATCCTGTTAAACTCCC
>Locus:intergenic1398_1:1034916-1035039(+)
GTTACTAAAGTCATGATGACCAATTGCGACAATATTAAAGATTTTAACGCTAAGCAAAAAGAAGTCTTAAAAGCCGCTTATCAATTCGGCTCTAAAGAAAATTTAGGCTATGAAATGGCAGGCA
>Locus:intergenic1399_1:1035799-1035661(-)
TGGTTAGCTAAAATCGCATTCCTTTGCCCTGGAGAGCAATTTTTGCACATTTCTTGTTTTTTGGAAGCGGTTTTGGCGTTGTTTTTTACATTATTTTTAATGTTATTCTTAAAGGAGTGTTTTTGGCTCACTTTAGCCG
>Locus:intergenic1421_1:1047950-1047902(-)
GTGGGGTCTCCTTTAAAATTCAAGTACTGCTACAATCAATACATCTCAC
>Locus:intergenic1436_1:1053711-1053771(+)
TCCCAAATCTTATTTCTCCAAGTTTCTGGGACTTTTGCCTTACCAAAAAATCCCCAATCTT
>Locus:intergenic1436_2:1054061-1054157(+)
TCCTTCATCACTATATTCTTTAATGCCAAGTGCTTTATAAGTATTCTCTCTACTTATACCCCCAAAGCGTTCGTGCCAATCATCAATAAAACTTTCA
>Locus:intergenic1456_1:1067548-1067665(+)
ATTACAGAGAGCGATGTTACAAGCATTGTTGATTGCCTAAAAAAACAAAAACCACTCCAACAAAAATATTGCGACCATGCCTTGAGTGGTAATCTTAAAGGGCTGAGAGAGTGTCATG
>Locus:intergenic1461_2:1069174-1069069(-)
AGATTACAAAGAAAACAAAGCCGTAGGGTGTTAAAGTCTAAACAAAACAAAACCAAATTAGGAGGTAATTTTTACAAAACCCAAAAGAAATTAAACCAAGCCTTTG
>Locus:intergenic1461_3:1069402-1069261(-)
ACTCCCATAAAAAACACTAAAAATGGTGTGGGGCTAGATTTGAATATCCTTGATATAGCTTGTTCTTGTGAGATAAACAACCATGACAAACTAACGGACTTTAAGCAATACCAAACAGACATGAAAGAATTACTAGGGATAG
>Locus:intergenic1461_1:1069898-1069856(-)
AACAAGATAAGTTGCAACACTGCTTTTTTGTCTATAATCAAGC
>Locus:intergenic1562_1:1153531-1153609(+)
TGTGTGCATTTTTTAGACTTTATTATCAATCCTTCATTAAAAACAAAAACTTTTCTCAATGATACAAACGACACCAACC
>Locus:intergenic1566_1:1156029-1156065(+)
ATAGCCGCTAACTACTCAACAATAATTCAATTTTTAA
>Locus:intergenic1612_1:1184427-1184505(+)
TGTTTTCCTTTCAATCAGTTACGCTTAAAATTTCTTTGTTATTATAACACAAGCTTTACAAAACACTCTCTCGCTTATA
>Locus:intergenic1614_1:1186909-1186966(+)
CTTGTTTCAGCCGTATTCAAGCAAATACTATGCCATTTTTTTATTGTAAAAACCCAAT
>Locus:intergenic1650_1:1206736-1206796(+)
GATTTTAAATACAAACAACAAAAAATAAAAAAGGCAAAAAATACCCTTCGCATAAAAACTA
>Locus:intergenic1653_1:1208845-1208797(-)
CTTACCAAGGCTATGACGGGTATCCGGCCTGAGAGGGTGAACGGACACA
>Locus:intergenic1654_1:1209912-1209993(+)
TTTTCTTGGGAGTGTGCTGATTTTTGGGCAAGTTATCTACAATTTCAGCGACACTGCGTTCCCTCACATTGCAAGACTTCTT
>Locus:intergenic1655_1:1210101-1210017(-)
AGCAAGGATACTGATCTTGTGCCTGTGTTAGAATCCGCTTGGGAGAAAGGCTTTGAAGTCTTCATTGCTAACATTCAAGAATGCC
>Locus:intergenic1710_1:1245903-1245942(+)
TCCAAAGTTCCCTTAAGGCTTTTAGCTTTAAGGGTTTTCC
>Locus:intergenic1770_2:1286738-1286780(+)
TTAGCTAAAGATGAGTTATTCCTACACCAACTCCCCCCATTAC
>Locus:intergenic1770_1:1286929-1286977(+)
CTAATCAATTTATTTCAAAATAACCCGCATGGCGCAAACTCCAACCGCT
>Locus:intergenic1772_1:1287821-1287860(+)
ACTCGAACCGACACGGGATTGCTCCCACCAGATTTTGAGT
>Locus:intergenic1796_1:1307875-1307935(+)
TATTTTCAAAAAGGATTCGTGTTTTTATGTTTTCATATTTCTATAAGGAGTTTGAAATGCT
>Locus:intergenic1922_1:1395069-1395120(+)
AATACAAGTGCGAACCCTAGATATTTTTATCCGTTCCTTTTTTCAACACTGA
>Locus:intergenic2024_1:1470762-1470798(+)
AGAAATCGCGCGTATCATTGGGAAAACTTACTCAAAA
>Locus:intergenic2028_3:1474479-1474620(+)
CAGGCTGGCTTGTGCCATTACACTCAACTTGCGATTTCCAACCGCAATGAGCCAACCTTTGCAAGCCTCCGTTACTTTTTAGGAGGCGACCGCCCCAGTCAAACTACCCACCAAGCATTGTCCTGCCTGTGGATAACACAGG
>Locus:intergenic2028_2:1475920-1475989(+)
GCCCTAGCCCAATCAGGGCTCTACCCCCTTTTATTATCACTTGAGGCTATACCTAAATATATTTCGAAGA
>Locus:intergenic2028_1:1476352-1476427(+)
TTCGCTATCGCTCAAAGAGTAGTATTTAGGGTTGGAGAGTGGTCTCCCCGGCTTCAACCTGGATTTCTCGTGTCCT
>Locus:intergenic2044_1:1488188-1488263(+)
AATTCGCTTTATTATAACGACGCTGTTTTGAATGGAATTTTTAACCTTTTTAAAGATAAGGACGCTATCGTGTTTT
>Locus:intergenic2057_1:1496884-1496839(-)
CTTGATTTTTATTTTTACAAACGCTCATTAATGTTAAAAATACTCA
>Locus:intergenic2067_1:1503072-1503006(-)
AACACCCCTAGACCGCATCAAATACGCAAGACAAAGTTTTTACACCCCATTACGACCACTCAATTAA
>Locus:intergenic2080_1:1511629-1511686(+)
GCCGTGCAGCACCTGTTTTCAAGGTCTGGCAAGCCAGACACTCCACTATTTCTAGCGG
>Locus:intergenic2094_1:1524269-1524326(+)
TCTCACATCGCTTGCGTGTTTTCTTTAAGCTTACTGAAGCTTTTTTCTATCTCATTTG
>Locus:intergenic2158_1:1572916-1572961(+)
GAATTAGAACACATTATAAAAATATCCCCACAACAGCATAAGGACT
>Locus:intergenic2231_1:1639987-1639876(-)
TCCTTTTTAAAGAGAGGGTTTGTTGTTGCTACACCCCATTTTAACGGATTTTACCATCAAAAATTCATGCTCTCATGCGTTGTGAAAATCCAACGCCACGCCATTTTCAAGT
>Locus:intergenic2270_1:1665005-1665038(+)
GTTAAAGTAGATGCGATTAGGACTTGTTTGTTTT
>Locus:intergenic2277_1:1666899-1666860(-)
TCAGTAACCACTTTAGAAAAACAGCGATGGAGTGCGAAAA
>Locus:intergenic17_1:9770-9716(-)
CAAATAGACTTAATAATCCTTATAGTTATATTATTAGCTTTGTTTTTATGGCTTG
>Locus:intergenic35_1:25540-25501(-)
GGTATGGTTTCACCTAAAGACACACTTCCGCAAGATTTAC
>Locus:intergenic61_1:52341-52302(-)
ATAATCCTTTTAAAAAATAAAAGGTTATTGTTGCTTGTTT
>Locus:intergenic68_1:62103-62193(+)
CTTGAACCCCTTATCAAAATCTCTCGTTACATAGGATCCTTTTTTAGAAAATCCTCTAACGACACCCAAGAAAACTCAAAAGACGCTCAAA
>Locus:intergenic177_1:140140-140101(-)
ATTATAACACGAAAACGCCTTAATCCCCACAGCCAAAAGC
>Locus:intergenic224_1:170601-170661(+)
TGTGTCCCTAATCATAGGGATTTTACAGAGTTTGATCTCCAACGCATTCCCTATTGGGATG
>Locus:intergenic295_1:208720-208678(-)
ATATTAAAGCGCAAAATATCCCCCTATCCCTTTAAAAGTTTGC
>Locus:intergenic347_1:238677-238629(-)
AGCCAAACTTTTTGGCTCTCAATGAATAACGGCATCATTTTACTTGACT
>Locus:intergenic349_1:240219-240168(-)
ATAAAGTTTCAATTTGATACGATTTTACAAACAAAACATTACTTTAAGGAAC
>Locus:intergenic474_1:334161-334197(+)
TGCATTAGAACGCATTTGCTATTAGAATGTATTTGGG
>Locus:intergenic486_1:341724-341799(+)
ATGGAGTATGTTAATCTGGCTAAAAATTATGGGGCGAGTTTTTTGAATTTGCGCCCTAAAATTTTAGCGGACGACA
>Locus:intergenic496_1:349472-349556(+)
AGAAAAGCTGCTCAATACTACTCTAAAGCTTGTGGATTAAATGATCAAGATGGGTGTTTAATACTAGGATATAAGCAATATGCTG
>Locus:intergenic601_1:424804-424771(-)
TTCTACCAAAGAATCTTAAACAGAACAATAAATT
>Locus:intergenic606_1:427410-427446(+)
GGAGTTTTTCGCGCTAGTGGGATAAAGCAAGACTTGT
>Locus:intergenic626_1:447807-447852(+)
CCCAAGAGCTCACATCGACGGGGAGGTTTGGCACCTCGATGTCGGC
>Locus:intergenic627_1:448289-448205(-)
ACACTCAGTAAGGCAGTGGTAACCCATTCGCGCTTATTGCCGTTATCTTATCAAAAAGCAAAAAACAAGCCAAACGCTCTATTAG
>Locus:intergenic635_1:453315-453258(-)
CCTTTCTTTGTCTTATCTAATGCGCTATATTGTTTTTTAAGCGTATTTAGATCCCCCA
>Locus:intergenic646_1:466192-466315(+)
ATTTATTGCGTAGAATTAGAAATTAGACATAATGATTTAGGGTTAAATGCAATAGAAAAATGCGCTTTAAAACTAAAAGAATCAGGGGTAAAAGATGAAGAATTAAAAGGTTTTTTAGGGTTTG
>Locus:intergenic647_5:467195-467054(-)
TGGGTATCCAGATTTTTTAAATTACATTCAATTGTATACAATCTGTCATCAAATGCCGTAAAGTTTTTAAAAACTTTGATTCGTTTTGATGGCTTAGATTCGCCAGTTTGGGTGTATTGTTTTTCCCTCCATTTTTCAAACC
>Locus:intergenic647_1:467802-467697(-)
AAAAAGAATAATTTCAAATATCTTACAAAAATTCAAGATCATCTTTTCTTTTTCTCTTTCTTCTTTTTTAGAATAATATTTGGCTTTGGCCAGATTAACTCCTACA
>Locus:intergenic647_2:468789-468708(-)
TCTGCCATTTCATCTAGTTGGGCATGCAAATCATTCTTTTCTTTTTTTAAACGCTCTATCTCGTTTCGGTTTTCCTTTTTGA
>Locus:intergenic647_3:469180-469120(-)
GCGTTTTTCAAAATCCTCTACCCCAGCATACATATTTTTCAGTTTTTCAAATTTTTCGTTA
>Locus:intergenic647_4:469664-469613(-)
ATTCTGCAAAATACAATTCAATGTGGGCTAGATTCATTTCATCAAGCAACAC
>Locus:intergenic696_1:509107-509146(+)
ACGCTTTTTATTGTATCAGTAAATTCCCTATTGAGCCTTA
>Locus:intergenic722_1:530451-530505(+)
TTAAAGCCGGCGTTTATTTGCGTGTTACACCCTTTATCTTATCTCATCAAAGAAG
>Locus:intergenic774_1:566785-566869(+)
TTTTATATTAAAATTATACAATATCTGTTGTGTGAAAATTTCAGAGCGGTCATAATTCAAAGAGCAAGAAGCCATTTTTTAACCA
>Locus:intergenic776_1:567629-567704(+)
AAATCAAATATTTTGCCACCAAACAAGCCATATCCCTTTTATTTTTATCTCCTAATTATAGCAAATTTTTCTCAAT
>Locus:intergenic796_1:584182-584323(+)
GAAGTGGAAAAATACGGCTTCAAGAATTTTGATGAGCTCAAAATAGACACTGTGGATGCCTTTCAAGGCGAGAAGGCAGATATTATTATTTATTCCACCGTGAAAACTTATGGTAATCTTTCTTTCTTGATAGATTCTAAAC
>Locus:intergenic877_1:637059-636984(-)
AAAATGTGTTGTGTTGGCATCAATTACAGTGCTATTTATCGGCATTATTCCATCTATAAATATTCTTGTTATGATA
>Locus:intergenic891_2:647462-647420(-)
ACAAACCCAAGCCCTAAGAAGATTTTTTTATTAATGGATAGAG
>Locus:intergenic890_5:648001-648088(+)
GATAACGTGGATAGCAATGGCGCAACCACCATTAGCGGAGTAACTTTCAACAATAACGGCGCGCTCACTTATAAGGGTGGGAATGGTA
>Locus:intergenic890_9:648898-648976(+)
GTGCGTTTTGGGGGGTATGAGGGAGTCAATTGGGGGAAAACGGGCTATATTACTGGCACTTTCACAGCCGATAGGGTTT
>Locus:intergenic891_1:649500-649425(-)
AAAACTAAACGAACCGCCATTAAACGAGTTGTTATTAAAAGCGTCTGTCTGCTCTGCATGACTAAAATTAAACGAG
>Locus:intergenic890_2:650715-650841(+)
TTTAATGACACTAAAAACACCACCTTTAAAGGCACAAACACGCTCATTAACAGCGATCCTTTTAGCCGCCTTAAAGGATCAGTTTCTATTGAAAATAATAGTGTTTTTAATATTGAAAGGGATTTGA
>Locus:intergenic890_3:650967-651033(+)
CTATTAAGAGCGGATAACAACACCTTTTTTGTGCAATTCACCCAAAGCAACGGCCAAAAATTTGTTT
>Locus:intergenic890_8:651582-651720(+)
AATTCTAACTTTAGGGATTTCACATGGGGAGGCTTTAATTTTAATTCAGGGCGTATCACTTTTGAAAACACCACTTTTAGCGGCTGGACCAATATTAACGGAGCGACTGAGAGCGGCTCATCGTATGTGAATATGGTTG
>Locus:intergenic890_7:651598-651703(+)
ATTTCACATGGGGAGGCTTTAATTTTAATTCAGGGCGTATCACTTTTGAAAACACCACTTTTAGCGGCTGGACCAATATTAACGGAGCGACTGAGAGCGGCTCATC
>Locus:intergenic890_1:654652-654730(+)
GCAAGTCTATTATTTTTAACGGGAAAAATACGATCAATTTCACGCAGTATCAGGGTAAGCTTTCGTTTATTTCTAAAGA
>Locus:intergenic890_6:654867-654960(+)
TCTTCAAGCGCGACAGCCCCAACCAATGAAACACTAGAAGCGAATGCGAATAATTTCGCTTTTTTAGGTGCAATTAAGGCTAATGGATTAGTGG
>Locus:intergenic890_4:656202-656259(+)
TTGTATGCGAGGGCTTTCATTAAAAAGAGCGAGCTAACCTTTAGCGTCAATGAAACTT
>Locus:intergenic908_1:666343-666391(+)
TTCTCATTGGGTGTTGGTGTGAAATGGCTTTATAGTTTAAAGCGGATTT
>Locus:intergenic927_1:684143-684101(-)
GAAAGCGTGGTGGTGTTGGTGTTTTTACTCAAACACGCTTATA
>Locus:intergenic964_1:715755-715839(+)
GACTCTAAGATCACGCTTTTTCTAGCACCCAGCATCGCTTTGCTTTCTCAAACTTTTAGAGAATACGCGCAAGAAAAAAGTGAGC
>Locus:intergenic965_1:716893-716812(-)
GCGCTTTTGCCATCAAAAAAGACGATGCTATCTAACGCTGGGACATCCACCCCTTCGCTCAAACACCTGGCGTTGCTTAAAA
>Locus:intergenic1005_1:744740-744659(-)
TGCGGTGTAATACTCATCAATGTAAGGATTGATATAACCATCATTTTCAGTCATCAAATTGATAGAATAGCGTTTAGAGGGC
>Locus:intergenic1031_1:767657-767582(-)
ATTAAAATCCCATGCAACTCTCTTATAAAAAAACTATCAACGCTTTGTCCTTTATTCAGATTTTCTAATAGAAAGA
>Locus:intergenic1073_1:799897-799822(-)
ACTAAAGGCATTGAAGATAAAGATTATGAAAATACCTTGGAAAGCATTAAAAAAGAAATGGAAGATTCTTTTAAAA
>Locus:intergenic1278_1:938515-938584(+)
ACAAAGTCATGCCGCCTTTTTCACAACCGTGATCATTCCAGCCATTGTTGGGGGGATTGCTACAGGCGCT
>Locus:intergenic1278_2:938819-938876(+)
AAGCTTGAAGTGGATATGAAAGACGCTGTAGGGACTTATAATCTCTCAGGGCTAAGAA
>Locus:intergenic1278_3:938933-939074(+)
CAATTCAATGGCAATTCTTTCACAAGCTATAAGGATAGCGCTGATCGCACCACGAGAGTGGATTTCAACGCTAAAAATATCTTAATTGATAATTTTTTAGAAATCAATAATCGTGTGGGTTCTGGAGCCGGGAGGAAAGCCA
>Locus:intergenic1279_1:940160-940124(-)
GCGCGATTGACTGCCTATATCTTCGCTAAAATGAGTG
>Locus:intergenic1346_1:997871-997916(+)
TCCCCCCAAGCGAAGATAACCCTAAGGTTCTTACCTCTTTTTTGCC
>Locus:intergenic1362_1:1006192-1006279(+)
GTGGAATTGGTAGACACAAGGGACTTAAAATCCCTCGGTAGCAATACCGTGCCGGTTCAAGTCCGGCTTTGGGCACCATCGTTGCAAA
>Locus:intergenic1390_2:1023233-1023281(+)
TTTTCTAAACGCTCTTTAATCGCGCCCATATTGCTTAAGAATAATAAGC
>Locus:intergenic1391_1:1023901-1023853(-)
AAAAATTGCTCCAATTCGTGGGCGCGGATAGGAAGTATATGCCCTACAC
>Locus:intergenic1390_1:1024370-1024403(+)
CAAAAATCAAAGCGTTTAGAAGCGAGCTTTTGCC
>Locus:intergenic1399_1:1034856-1034823(-)
TTTCTGTTGCGGCTAAACTTAAAGATGCACTTAA
>Locus:intergenic1398_1:1035195-1035306(+)
GACGATGCGTTTGCTTCTGAAGTGGCTTTAAAAGAGTTGCTCTATTGGAAAACACGCTACCATGACAATTTAAAAGACATGATTAAATCTTACAACAAGGGCAGTCGTTGGG
>Locus:intergenic1399_2:1035554-1035506(-)
AGTTGTCTCTTTCATTTCTTGGGATTTTTCTGCTTGGGTTTCTTCTATT
>Locus:intergenic1437_1:1054605-1054488(-)
ACTTTAAAAACAAGCTTATTAGCTGAGGTTTTACTAGGTGCTACTGCTCCCTTAATGGCAAAGCCTTTGTTAAGCGATGAAGACTTATTGAAACGAGTAAAACTACACAATATCAAAG
>Locus:intergenic1516_1:1106982-1107024(+)
TCCTTTTTTATCAGTCTCAATCCACACAGAAAGAAAAAAGTAT
>Locus:intergenic1567_1:1156416-1156365(-)
ACCGCCTATACAAACGTTTTAAAGAATGACTTGCTCTTACACCCTAGTTTAG
>Locus:intergenic1608_1:1181492-1181588(+)
GCAGGGGGAGTATTTAGGCAAGGCAAACAGCAAAATTATAGCAAGCAATGTTTTCTGACTAAAGTTTTTGGTAGAAAGCCACTTAGCCATGAAAAAC
>Locus:intergenic1612_1:1184475-1184571(+)
ACAAGCTTTACAAAACACTCTCTCGCTTATAACTTACATGATGCTATTAATGGTTTGAGCGCTAGCTATAAAAAAGGCTCAAAAATGAGTTTTAAAA
>Locus:intergenic1655_1:1210053-1209954(-)
GGCTTTGAAGTCTTCATTGCTAACATTCAAGAATGCCCCAATTCTGTCCCTTCAGACTTGAAGAAGTCTTGCAATGTGAGGGAACGCAGTGTCGCTGAAA
>Locus:intergenic1654_1:1211098-1211185(+)
AAAAAGGGATTAGAAAACTCTTTTTCAAGCCAATCCAATCCATTGAAAAAGTCTTACCCTATTTTTAAAAAAGCGGTTAGAAAACGGA
>Locus:intergenic1724_1:1255684-1255732(+)
ACTTTTAACCAATCTATTTTTTGTAACTGCGGTCATTGTGGATTAGGCG
>Locus:intergenic1731_1:1259186-1259150(-)
GCAAAAACGCAGAGACASGCTAACGCAAAGGCAAATA
>Locus:intergenic1731_2:1259370-1259322(-)
GGTATAAGGAAAACTTGTATCAAGTTTTGTTGGAATGGATTAGAAAAAT
>Locus:intergenic1730_1:1259480-1259519(+)
AGCATTTCTCTCAATCAAGCCTTGAGAAATTCAATTACAC
>Locus:intergenic1770_1:1286750-1286828(+)
GAGTTATTCCTACACCAACTCCCCCCATTACCTAGCTGTAATCCTTGGTATTTTTCTACAAATTCTGTAACGCTTACTC
>Locus:intergenic1856_1:1363906-1363945(+)
TCTAAAATTGAACGATATATCAAAATATCTGTGATTTTGA
>Locus:intergenic1863_1:1366873-1366810(-)
CGCTCTGTAGTGGTTTTGTTGAAAAATATGAACTTCTATTATTGTGTCCGCCACACAATGCACA
>Locus:intergenic1933_1:1403105-1403048(-)
AACCAAAACTCACAAGCAAATAGGGGGGCATTTTTGCAACACTCCCCCAAAAAAAGAG
>Locus:intergenic2028_1:1474382-1474493(+)
GGGTACCTTTTATCCTTTGAGCGATGGCCCTTCCACACAGAACCACCGGATCACTATGACCGACTTTCGTCTCTGCTTGACTTGTATGTCTTACAGTCAGGCTGGCTTGTGC
>Locus:intergenic2057_1:1496299-1496239(-)
ATAAAGCGGGCAATTACATGGAAAAAGATAAATACCAACAACACTTGTTTGGAGTGCCTAT
>Locus:intergenic2078_1:1510661-1510694(+)
GAGCCTGACTTCAATCAAACGATAACTTTTAAAG
>Locus:intergenic2081_1:1512330-1512285(-)
CTACGGGAGGCAGCAGTAGGGAATATTGCTCAATGGGGGAAACCCT
>Locus:intergenic2095_1:1524668-1524614(-)
TACGCCTTTATAGATATGATGCGTGAGAGCTGTAAGGAATGCGTTGAAACTCAAA
>Locus:intergenic2181_1:1595352-1595295(-)
AAGATATTTCAAAGATTTTTGACAGCGTCTTTGGCGCAGAGCGAAAAAAGAAAAAAAT
>Locus:intergenic2180_1:1595516-1595603(+)
AATAAAACTCTTCAAATACCCACCTTTTTCAAAAATTATTTCTCTAGCATCATTTTTGCGGATCATTTTAATCTGTTTTCTAGGAATA
>Locus:intergenic2180_2:1595994-1596036(+)
TTCAATGACAGATTCCCATTCTTTCTGGTCTTTGCTAGCTTGT
>Locus:intergenic16_1:9776-9824(+)
AGTTTCATTAGTTTAAAAATACAAGGATTAGAGAAAGGGGCGTTATTAA
>Locus:intergenic55_1:44639-44564(-)
TGTCAGCATATAAAAGAAGTTAGCATAGAGACACTGATAAAGGGACTTGGGTTTTTGGAAAGTAAAAACCAACTGA
>Locus:intergenic129_1:103973-103925(-)
TTTAGGGTATGCTACGACTTGAAATTATCCAAAAATAAAAAGGAATCAT
>Locus:intergenic175_1:139457-139373(-)
TTTTTGATTTTTCAAAGATTTGTTTGTGTGCGGTTGTTGGTAAGTTCAATTGCTTGTAAGGATTGTGCTTTAATTTTTAGCAAGT
>Locus:intergenic179_1:141837-141795(-)
AATATCGTGAAGCGCCCAATCGCCAAAGACGCTTTGGGCTTCC
>Locus:intergenic224_1:169919-170000(+)
AAATCTAGGTTTTGGATTTATTCTCATATTGATAATAAAATACTCAAAGGCATTTTAAAACCACCCAAGCAGAAATCCCAAA
>Locus:intergenic229_1:173337-173244(-)
TTGTTATTGATTTTATTCCTCTTTTTATTTGTTTTGCAGAGTTTATTGCCCTTAAGAGAGTTAAGATCTCAAGTGAAACCTTCGCTCAAGGGGA
>Locus:intergenic264_1:194913-194955(+)
TTTGTTGCATGCAGTAGTCAAAATTATACCATAAATACCATAA
>Locus:intergenic383_1:261524-261479(-)
TTGAGGTCAGGGGTTCGAACCCCCTACACTCCACCATTATTACGCT
>Locus:intergenic472_1:331616-331706(+)
TTTAAAAAGAAACCCCTTAAAAAAAGAGGGTTTAAAAAAAAGGGTTCAAAAAAGGGATTCAAAAAAAGAAATCCCTTAAAAAAGGGAGTTT
>Locus:intergenic496_1:349343-349382(+)
TCGAACTCTCAAATAAACAAACAAAAACTCTTTCAATATC
>Locus:intergenic505_1:352146-352035(-)
TTTTTAAAGAAATATAGCTACAAGCGACAATCCCTAGTATCAGCAACACAAAGACCAACGAGAAATAGAACTTATCGTAAGTCAAACGCCACAAGCCCAACAACACCCCCAC
>Locus:intergenic525_1:369562-369517(-)
AAAACCTATCGCTATAAAAATTTTTATTACCGCTCGTTAAGGCTTT
>Locus:intergenic601_1:425335-425260(-)
ATTAATGTTTTCATGTATAAGATCTGTGTTTTAGAGATTTCCAATCCTACCACTTGTGATTGGGCTATTTTGATGA
>Locus:intergenic627_2:444406-444301(-)
CTACCATACTTTTATCACTTTTACCAAAATCCGCTTAAAAATCCCCTACTTTTTATTATTCCCTCTTTTATTTCTCTTTTCATTCCCCCTTTCATTAACCCACACC
>Locus:intergenic627_1:446802-446703(-)
TTAACCCTATGCGTCCCCCCATCACGCTCCACAGTCGGTATTGGAATATTAACCAATTTGCCATCACCTACCCCTTTCGGACTCGGCTTAGGACCCGACT
>Locus:intergenic626_1:447621-447663(+)
GGCTTGCAAAGGTTGGCTCATTGCGGTTGGAAATCGCAAGTTG
>Locus:intergenic626_2:448629-448680(+)
GACTCATTGTTTTGTTTGTTTAGGTGGTTTATTGGGGTTTGGTTGTTTTGTT
>Locus:intergenic635_2:452517-452433(-)
TTTAGTAACTTTTTTATGATTGTGTCTTTGAAATTAATGTTTAATGGTTCAGGAAGAATTTTTATAGGGTGCTTGAAGAAATGGC
>Locus:intergenic635_1:453637-453520(-)
TCCTTAGGGTATTCTTCAAACAATCTCTCACAAATGGCATTGATCACAGTGGTTTTGCCCGTTCCAGGAGGCCCTTGGATAATAGCAATATCAGGGGTATTTAGAGCGATCTTTATGG
>Locus:intergenic647_2:467168-467027(-)
TCAATTGTATACAATCTGTCATCAAATGCCGTAAAGTTTTTAAAAACTTTGATTCGTTTTGATGGCTTAGATTCGCCAGTTTGGGTGTATTGTTTTTCCCTCCATTTTTCAAACCATTCAGGATTAGTTTCCTCTAATTTTT
>Locus:intergenic646_2:468527-468587(+)
GAGAGTGATCTTAAAACGCAATTTGACGCTCAATTAGAAAAATGGGAGCAAAATTTTAAGG
>Locus:intergenic646_3:468767-468821(+)
GCCCAACTAGATGAAATGGCAGATGAAACGAACGCTCTGAGACAAAAAAACAGAG
>Locus:intergenic647_1:469598-469562(-)
CTTTTAAGCCGTATGGTTCTTCATTATTGCTCAAAGT
>Locus:intergenic646_1:469592-469631(+)
TTAAAAGAAGCGATGAGTATTGTGTTGCTTGATGAAATGA
>Locus:intergenic648_1:474169-474310(+)
TACAAACTCTTTAATCCTAGCATTATGCATGAGCAAGGTTCTATAAGCTTTGTAGGCGGACAAGGAGCTAAAAGATTATTAGACATACTCTACAAGCTCGCATTTAATGCTAAGTCTAATAAGATTGCCCTAGATAGACATT
>Locus:intergenic648_2:474286-474364(+)
AATAAGATTGCCCTAGATAGACATTACGCCAAAATGTTTTTGCAAGTTGTAGCAAGAACTCTAAGAAAGAATGTCAATA
>Locus:intergenic672_1:494254-494377(+)
ATAAAAATTAAAACGCTAGGATTATACTGCGTTAAGGCAAACTTTCTATTTATGAAAAAGATTTTTGAACCCCAACCTTTCAAGAGTCGGTTAGGGTTTAATTGGATGAAGAAGAGCGAATGGA
>Locus:intergenic713_1:522650-522563(-)
TTAAGATTTAAGAAAAAACCCACTTTAAAAATACCTAAAAAATACAGAGCAACGCCCTTAGATTATACTATAGTTAAGTTACATATTG
>Locus:intergenic712_1:522601-522649(+)
GCTCTGTATTTTTTAGGTATTTTTAAAGTGGGTTTTTTCTTAAATCTTA
>Locus:intergenic723_1:530195-530069(-)
GGAGCTTTAAAAACTCTTTATTACCACATGCGGTGTCTAAAAGCGTGTATTTTTCAATACCAACATGCTTTTTTAAAAGCTTGTAAGCGCAATCCACTAAATAAGGGGGCGTGTAATAAACCCCTAA
>Locus:intergenic722_2:530132-530213(+)
GTTGGTATTGAAAAATACACGCTTTTAGACACCGCATGTGGTAATAAAGAGTTTTTAAAGCTCCAACACCCTAAAAAAAATA
>Locus:intergenic722_1:530661-530718(+)
GTTTTTCCAACTGATTGCGATACGACGCTATGCTTAAACGATTTTGACTATATAGCCA
>Locus:intergenic722_3:530739-530817(+)
AACGCTAAAAAGGTTGGTGCATGCGTGGGCTATTTTTTCCCCATGCGAGACATTAACGCTCTCAAACGCAACAAGACTT
>Locus:intergenic723_2:530882-530846(-)
ATATTGGTAATAAATCAATTTATCTTGACTGATACGC
>Locus:intergenic794_1:579638-579677(+)
TTCAAAAAGGCTCATTTCTTATTTCTTGTTCTTATTAAAA
>Locus:intergenic796_1:583951-584089(+)
AATGGAGTGATCAAAAATACCTCGCAATTTTACGATCCTAAGAATATTATCCGTTGGATTAATGTTGAAGGGGAGCATCAACTAGAAAAAACAAGTAGCTATAACAAAAATCAAGTTCAAAAAATCATAGAGCTTTTAG
>Locus:intergenic890_5:647734-647818(+)
GGGGCTGTTGGATCGGGCAATGAGTGGAAAACCGGTGGGGGGGCGATACTGGTTTTTGAAAGCTCAAACGAATTAAGCGCTAATG
>Locus:intergenic890_1:648739-648808(+)
GATGATAAAGCTGACACGATTTTCTACCTCAATGGCTTAAACACTTGGAATTACACTAATGCGAGATTCA
>Locus:intergenic890_4:652707-652794(+)
GGCATACAGATTGACAAGGCTGATTACTCGTTTGATAACGGCGTTCATTCTTGGAGATTCACTAACCCGCTCAATACGACTGAAACGA
>Locus:intergenic891_1:654337-654241(-)
TCACCTATGCTAGAAATGGTGCTAGTCAGCTCTTTACTAGGGTTAGTGATGCTATTTAAAGCGATATTCACTAAAACGCTCAAATCCTGCGGACCCA
>Locus:intergenic890_2:654753-654813(+)
ACCTTAAACGCTACTAACGGATTAACGCTTAATGCTCCTAAAAATGACATTAGCGTTCAAA
>Locus:intergenic890_3:655233-655290(+)
AATTCTACGATCATGTCTTATAACAATCAAGCTTTAATCCATTTTAATACCCAACTCA
>Locus:intergenic964_3:716055-716109(+)
GGTTTGGGCGGAATCGATCTTATTATTTGCGATGAAGCCCACAGAACGGTAGGGG
>Locus:intergenic964_2:716442-716508(+)
GAAGGCACTAAATTAGATAAAAAGCTCATCAATAACGAATTTGTTTGTAAGATCATCGGCACTCATA
>Locus:intergenic964_1:716772-716823(+)
TTAGAAGAGCTCAATCAATTTGAGCCCAACACTTGCAAGGTTTTAAGCAACG
>Locus:intergenic1004_2:744591-744651(+)
AAATTTATTTTATGTTTATTATTAGGAGTGTTTGCATGGGCAAAAGAGGATATTCCCACCC
>Locus:intergenic1004_1:745143-745230(+)
AAAAAAGTCCCCCTTTTAAAGACTCGTTTTTTTTCTATGGAGTTAATGCCTGGGTTTAATGTGGAGCTTGGGAATGCGAGGGATTATT
>Locus:intergenic1018_1:760153-760228(+)
GAGCTATTATACTTCAAAAAAGAATGGTTTTATTATCATTTCTTATTCATAAGAGTTAAAAATATTTGCTTGATTA
>Locus:intergenic1030_1:767961-767994(+)
AAAGAGGCTCACATTAAGGCTTTAGACACGTGCA
>Locus:intergenic1073_1:799782-799737(-)
GCGTTAAAGAGACTTCTGGTAGGGTTCAAGAGAGAGAGAGAGAGAG
>Locus:intergenic1096_1:819353-819386(+)
AGATCACACTTTGACCCATATCCTTTTGTTCTTC
>Locus:intergenic1222_1:899539-899575(+)
ATCTTCTTGGATCTTTTTCGTTTTAGCCTTATAGTCA
>Locus:intergenic1233_1:907631-907577(-)
GCAATGAGAATAAAGAAAGGATTAAAAATAACAAAAACCCAAGTCAAAGCAAATG
>Locus:intergenic1278_1:938506-938611(+)
CACACCGCAACAAAGTCATGCCGCCTTTTTCACAACCGTGATCATTCCAGCCATTGTTGGGGGGATTGCTACAGGCGCTGCTGTAGGAACGGTCTCAGGGCTTCTT
>Locus:intergenic1279_1:940580-940496(-)
AATCTTCATGAGCGGTTGGTAAAACCCAGTCGCGCTATCCACATTATTACTAAAGAACATAGCTGCCGCATTGCCTACATTCAAG
>Locus:intergenic1278_2:940635-940710(+)
ATCATCGGTTATGGCAATGTTTCTTTAGGCACTAACAGCATTAGTAATGTTAATCTAATAGAGCAATTCAAAGAGC
>Locus:intergenic1278_4:941157-941220(+)
GATCTCTTACAAACCTTATTGATTGATAGCCATGATGCGGGTTATGCCAGACAAATGATTGATA
>Locus:intergenic1278_3:941415-941472(+)
GCTTTAAAAGACCAAAAATTCGCTTCTTTAGAAAGCGCGGCGGAAGTGTTGTATCAAT
>Locus:intergenic1289_1:947060-947003(-)
TTTATTTTTCTAACCTTTTTAATCCCACTCTATCGCTTGCGCTATAATGAATTGGTAT
>Locus:intergenic1391_1:1022334-1022277(-)
GTTCAAAACAAAGAGCAATCCATCGCTCAATTAGATGCACAAATCCAAGCTTTAAAGG
>Locus:intergenic1410_1:1043700-1043748(+)
CAATACATTTTTAATTTGATTGGGCTTCACATCTCATCAAATACAGATT
>Locus:intergenic1411_1:1044211-1044130(-)
GGCGTGGGTAAAACCATTCCCCTTTTTTTTGTTATAATAAGCAAAGAAAACAAAGAAAACAAGATAAAACTAAATGAGCAAA
>Locus:intergenic1533_1:1125390-1125315(-)
ATGGCGGAGAGAGAGGGATTCGAACCCTCGAAGGCTTGCACCTTACACGCGTTCCAGGCGTGCTCCTTCAACCACT
>Locus:intergenic1567_1:1156398-1156323(-)
TTAAAGAATGACTTGCTCTTACACCCTAGTTTAGTGGAAGCAGAAAGAAAATTTTTACAAGCTTTTGGAATGGCTC
>Locus:intergenic1704_1:1243215-1243248(+)
TATTTTATTTTAAATTGCCTTAAGATGCTTGATT
>Locus:intergenic1739_1:1265259-1265220(-)
GGTTTAAAAAGACTTTTTGAGGGTTTTTATCCCTTTTTAT
>Locus:intergenic1758_1:1280401-1280449(+)
GGGACTCGAACCCCCAACAACCGGTTTTGGAGACCGACGCTCTACCATT
>Locus:intergenic1772_1:1287992-1288025(+)
ACCCCCTCAAGATGGCGTGTCTACCAATTCCACC
>Locus:intergenic1805_1:1313243-1313204(-)
ATTAAAATAGGGGAAAAACCAGAACCCTTAAAAACGGGTT
>Locus:intergenic1923_1:1395032-1394984(-)
AAGAGATTCTTCCTAGAAGTTATGCTCTTATTTTACTATAATTGTTTTT
>Locus:intergenic1928_1:1398938-1399049(+)
TTAATCATTATTGACTTGTTATTATTAAAACAATATAATCAACAAACCAACATTCCTTTATCATTTTGGAGCATTTATGCGAACGAATGCTTCTTAAAGAGTGCATGCTCTT
>Locus:intergenic1933_1:1403081-1403039(-)
GGGGCATTTTTGCAACACTCCCCCAAAAAAAGAGGGGTTCAAA
>Locus:intergenic2028_1:1474394-1474490(+)
TCCTTTGAGCGATGGCCCTTCCACACAGAACCACCGGATCACTATGACCGACTTTCGTCTCTGCTTGACTTGTATGTCTTACAGTCAGGCTGGCTTG
>Locus:intergenic2029_1:1474811-1474763(-)
AATTGTAGTGGAGGTGAAAATTCCTCCTACCCGCGGCAAGACGGAAAGA
>Locus:intergenic2057_1:1496720-1496633(-)
GCAAGTTACCCCCCCCATTTTTTAAAACACAATAAGAAATTTTTATTTTTAGCTTTTTATTCTATGCTAGGGTTTAATCTTAGCCACG
>Locus:intergenic2067_1:1502996-1502960(-)
TCTTTATTGGATAGAAAACAGAGCCATTTGACAAGCA
>Locus:intergenic2080_1:1511144-1511222(+)
CTTTTCTCTAGAAAGGAGGTGATCCAACCGCAGGTTCACTACGGTTACCTTGTTACGACTTCACCCCAGTCGCTGTGTG
>Locus:intergenic2080_2:1511294-1511345(+)
AGTACAAGACCCGGGAACGTATTCACCGCAACATGGCTGATTTGCGATTACT
>Locus:intergenic2081_1:1511862-1511820(-)
GTTGGAGGGCTTAGTCTCTCCAGTAATGCAGCTAACGCATTAA
>Locus:intergenic2181_1:1596464-1596323(-)
TCTCAATCTAAGATTTTTAAACATATGAATAGTGGGGATTTTGGAACAAACCATGCTGATGATCTTAAAAAAGCTTTAGAAAATAACAGGTTTTTTAAAGCTAACCATAGTTTGAAAATTGCTGGAGAGGAAATTACGAATT
>Locus:intergenic2201_1:1612922-1612883(-)
ATTTTTTACAATCAAATAATAAAAGAGCTTAATTTTAATC
>Locus:intergenic9_1:4839-4785(-)
AATATTTCTCAATTATTCTTGACAAGCGTTAAAAAAAATTGTATCATTATCTTTT
>Locus:intergenic17_1:9819-9768(-)
AACGCCCCTTTCTCTAATCCTTGTATTTTTAAACTAATGAAACTTGATACAA
>Locus:intergenic35_1:25735-25681(-)
AAAACAATCCAAGTTAAAAACCCTTTTTTATCACTACCCCTATTCAAACAACCTC
>Locus:intergenic69_1:62530-62389(-)
ACTTTATTTTTTTCAGTCAGATCTGTTTTTTCTTTAGCTAGATTTTCTTTTTCGGTTTTCAGCTCGGTGTTTGCTTTAACTAGATTGTCTTTTTCTTTTGATAAATCGGTGATCTTGTTAGTTAGCTCAACTTTTTCATTTT
>Locus:intergenic101_1:86653-86617(-)
TCTGCCTTTAATTTTGAGCGTCTAAAATATAAAACCG
>Locus:intergenic158_1:127829-127871(+)
AAGCTTTTAAATAAGGATCTCTTTTATTGCCAAATAACGCTAC
>Locus:intergenic486_1:341793-341874(+)
GACGACAGAGCCACGACTTTAGAGGTGATGGCCTATCACATGGAAGAATTAGAATTAAAAGATGAAGATATTGCGTGTTGTT
>Locus:intergenic496_2:349427-349532(+)
TTAGGGGATTTTTATGAGAATGGAAAATATGTAAAAAAGGATTTAAGAAAAGCTGCTCAATACTACTCTAAAGCTTGTGGATTAAATGATCAAGATGGGTGTTTAA
>Locus:intergenic496_1:349556-349595(+)
GGCAAGGGCGTAGTCAAAAATGAAAAACAAGCGGTGAAAA
>Locus:intergenic503_1:351498-351453(-)
TTTGCAAAAGTTAAGATTGGGTGTTTTAACATGATTTTTGGCCTGC
>Locus:intergenic524_1:369529-369565(+)
AGCGGTAATAAAAATTTTTATAGCGATAGGTTTTATA
>Locus:intergenic600_1:424859-424934(+)
GTGGTCCTGAGGGTCGTGGGTTCGATTCCCATCTTCCACCCCATCTCATTTAAGCGTTTTACCAAGTTTTATGTTA
>Locus:intergenic627_2:445840-445792(-)
TTTCACCTTTCCCTCACGGTACTTGTTCGCTATCGCTCAAAGAGTAGTA
>Locus:intergenic627_1:446128-446059(-)
CATCCCAACCCGTTTCAATGGGTACGAGTTCAGTCCTCCACGCGCTATTACACGCGTTTCAACTTGGCCA
>Locus:intergenic627_3:447334-447301(-)
CAGCTCCCATCTCGTTACGCCATTCATGCAGGTC
>Locus:intergenic627_4:448159-448111(-)
CAAGCACATAGTCTTTGTGCGAGCTTCAGGGAAAGTTCATCTTGGAGTT
>Locus:intergenic626_2:448823-448871(+)
CTTTTTGATGGTTGTTTTTGCATTCTTGATTTTATTGGTGGTGTTGCTT
>Locus:intergenic626_1:448856-448895(+)
ATTGGTGGTGTTGCTTTTTATTTCTTTGCCTTAAGACAAA
>Locus:intergenic635_2:452484-452445(-)
TTAATGTTTAATGGTTCAGGAAGAATTTTTATAGGGTGCT
>Locus:intergenic635_1:453805-453772(-)
CTCAATCGCTCATTCAATCTTTCATCTTGCTTGT
>Locus:intergenic634_1:454006-454117(+)
CAATTAAAAGCAAGGCAGCAAAAACAAGAAATGCCCGCCAACCTATCTATTATCCATGCTTTACGCGCCACACAAGAGGGGTTTGAAGATGATGGAGTTATGCGTAATTATG
>Locus:intergenic646_2:466150-466249(+)
AATGATTCTGTTTGCGATAAACATCTGTTGATTCCTTGCAGAATTTATTGCGTAGAATTAGAAATTAGACATAATGATTTAGGGTTAAATGCAATAGAAA
>Locus:intergenic646_1:467680-467803(+)
CCCTTATTTGAATGTTTTGTAGGAGTTAATCTGGCCAAAGCCAAATATTATTCTAAAAAAGAAGAAAGAGAAAAAGAAAAGATGATCTTGAATTTTTGTAAGATATTTGAAATTATTCTTTTTG
>Locus:intergenic646_3:467836-467884(+)
AAAAATAAAGACGAGCTTTTAGGGGATTATCCTAATCTTAAAAATTTAG
>Locus:intergenic646_4:468863-468947(+)
GAAAAATTAGAACGAGATAATAGGGATTTAGAACAATGCAAAGAGGATTTATTAGCCGCTAACGAGAATCTAAGAAATAGAATCC
>Locus:intergenic649_1:474631-474514(-)
TTTAAAACAACATTATTAACTCTTTGCATAAGCTCTTGGCTAGGAATATGCATAACACATTCTTTGTTGTTATTTTTACTCTCTCAATTTCTTTGGCAAACTTTTCTAAGAAACGCAT
>Locus:intergenic672_1:494227-494314(+)
AAACACCAAACGCTCTATTTTAGTAAAATAAAAATTAAAACGCTAGGATTATACTGCGTTAAGGCAAACTTTCTATTTATGAAAAAGA
>Locus:intergenic697_1:509159-509102(-)
AAAAAGGCTTTTTTAAGGCTCAATAGGGAATTTACTGATACAATAAAAAGCGTTGTTT
>Locus:intergenic722_2:530460-530601(+)
GCGTTTATTTGCGTGTTACACCCTTTATCTTATCTCATCAAAGAAGCTAATTTTAAACAATTAAAGCTATTTAAGGATCATTACAGGCTTTTAGACGCTTTGGTTGTTTCTTCTAAATCTTTCACTAAAAGTAACGAATTTC
>Locus:intergenic722_1:530568-530628(+)
TCTTCTAAATCTTTCACTAAAAGTAACGAATTTCCTATTGTGATAGCTTTATATGAGCGAG
>Locus:intergenic796_1:583993-584134(+)
AATATTATCCGTTGGATTAATGTTGAAGGGGAGCATCAACTAGAAAAAACAAGTAGCTATAACAAAAATCAAGTTCAAAAAATCATAGAGCTTTTAGAGCAAATCAATCGCGTTCTTAATCAAAGAAAAATCAGAAAAACCA
>Locus:intergenic810_1:591452-591530(+)
AATGGGTTTAAAATAAAGTTTAAACACACAATTTTAAAAGTTAAAGAACCAGTTATCAAGATTTCATTAAGGCAAAGTT
>Locus:intergenic890_2:647320-647353(+)
AACCGCTCTTTTAAGGGCATTAAAAAGAAAATCG
>Locus:intergenic890_3:647434-647509(+)
AAAAAAATCTTCTTAGGGCTTGGGTTTGTTTCGGCTTTGAGCGCTGAAGATTATAATAGTTCAGTGTATTGGCTCA
>Locus:intergenic890_5:648586-648697(+)
ACCTACAATTTAGGCGGCACGCTTTATAATTTCAGACAAATTTTTAGCCCTGATTCTATTGTTTTGCAATCTGTCTATTATGGCGCGAACAATCTTTACTACACCAATAGCG
>Locus:intergenic890_1:648844-648883(+)
TTTAACGCTACGACCCCTTGGGCTAATGGCAGCATCCCTA
>Locus:intergenic890_4:650856-650931(+)
TACACGCTTTTAAGCGGAAATAGTATCAAATACAATAACCAAGCTTTAGCGGACAATGCTTTTTCAAAAAATTTAT
>Locus:intergenic890_6:651819-651897(+)
ATTGATGTGTCTAAGAATGTGAATCAGTCATCATTGAATGGGAATGTTACTTTCAATAATTCCAGGCTTTCAGTCAAGC
>Locus:intergenic891_1:655813-655729(-)
TTAAGATTGGGTTTAGAAAGCATGCCTAAAGCGCTAGTAATATCTTTCATTAAAGTAACAATGTGTTCAGTGGGATTGTCTTGCA
>Locus:intergenic964_1:716288-716330(+)
GATTTTTGGCGAAGAAATCTATACGCTCAATTTTTCAAAAGCG
>Locus:intergenic1004_1:745029-745116(+)
TTGGCCGCTCAAACGCAGCGTCTCATTCATAAATGGGGTCATGACCCCCAATTTTATGGCTGGAACACGCAGCTCAAAAACGAATTTA
>Locus:intergenic1040_1:774148-774208(+)
ATCCTAAACGCTTTTAGCGTTTGGGATAAATGCGTTCTGTTAAGCGTTATCAAAATTCTAT
>Locus:intergenic1073_1:799872-799797(-)
ATGAAAATACCTTGGAAAGCATTAAAAAAGAAATGGAAGATTCTTTTAAAACGCTTGATGAAAAAGAGGCTATTGA
>Locus:intergenic1210_1:887553-887595(+)
TTGAATCGCTTGGTTTTGGCATCTATTAGAAAAGGGGTTATCC
>Locus:intergenic1251_1:923708-923627(-)
CAATTTAATTTTTTTCTAGTTAGTATTCAAAAATCTCTTTTTAAAAATAGGTTACTAAAAGTTACTAATAAGTTAAAATTCA
>Locus:intergenic1278_4:938404-938446(+)
CGTTTTACAAGAAGAAAGGAAAAAAATGGAAATACAACAAACA
>Locus:intergenic1278_1:939300-939405(+)
ACTGTGGGCGATCACAACGCCGCTCAAGCAGGCATTATCGCTAGTAACAAGACTCATATTGGCACACTGGATTTGTGGCAAAGCGCGGGACTAAACATTATCGCCC
>Locus:intergenic1278_2:939777-939873(+)
ACCGTTGATGGGCCTTTAAGAGTGAATAATCAAGTGGGTGGTTATGCTTTGGCAGGATCAAGCGCGAATTTTGAGTTTAAGGCTGGTACGGATACCA
>Locus:intergenic1278_3:941262-941355(+)
ACTACCACTTTAAACAACATAGCCAGTTTAGAGCATAAGACAAGCAGCTTACAAACTTTGAGCTTGAGTAATGCGATGATCTTAAATTCTCGTT
>Locus:intergenic1278_5:941403-941481(+)
CAACGCTTACAAGCTTTAAAAGACCAAAAATTCGCTTCTTTAGAAAGCGCGGCGGAAGTGTTGTATCAATTTGCCCCTA
>Locus:intergenic1290_1:950186-950261(+)
TTGAAAAAGAAAGAAACCTTTTTGCTGTTTAAAAAAATCGCTCAAGCGTCTGCGTTTAAAAATTTAAAACTCCAAC
>Locus:intergenic1303_1:955447-955384(-)
ACACTTCTCATTATAGAGAAGAATTCGCTAAAAGCTTGTATGAATTACGAAAATCAAAGGGCTT
>Locus:intergenic1317_1:968689-968635(-)
TCTAAGTATAAAAATTTTGAAGCGCTAAAGCTTTTTAAAGCGGTAGTTTTTAATC
>Locus:intergenic1362_1:1006242-1006281(+)
GCCGGTTCAAGTCCGGCTTTGGGCACCATCGTTGCAAATT
>Locus:intergenic1391_1:1023470-1023386(-)
CGAGGGATTTTTGAAAAAGCGATCAAAAACGGCGTCATTTTGACTTCAGGGGCTTGCTTTAGCATGTATAAGGATTTCAAAAACC
>Locus:intergenic1390_1:1024012-1024069(+)
GTATCCTTCTCTAACTCGCTTTTAGCGATCCTTTCAGCCCTGTTGTTGATTTCTTCAT
>Locus:intergenic1399_1:1035613-1035556(-)
TGCGCCAAATACATGGGTTTATCTTTTGCTTTTTCTGGCTTACTTTTTGTTTGCTCGC
>Locus:intergenic1455_1:1065117-1065051(-)
AATAACCATCAAATCACAGCCGTTACACAAGACACGCAAGAAAACACAAACGCGCTCAAAAATACTA
>Locus:intergenic1455_2:1065603-1065558(-)
AGACATAGTATTTCGCAAAGAGCTTTTGAATTTTTTAAGTATATGA
>Locus:intergenic1454_1:1065568-1065610(+)
AAAAAATTCAAAAGCTCTTTGCGAAATACTATGTCTATCGCTT
>Locus:intergenic1461_1:1069027-1068979(-)
ACAAGCGAACTTTCAAAGCAATTTGAATTGATAGTAGTTGAAGATTTGC
>Locus:intergenic1460_1:1069263-1069389(+)
ATCCCTAGTAATTCTTTCATGTCTGTTTGGTATTGCTTAAAGTCCGTTAGTTTGTCATGGTTGTTTATCTCACAAGAACAAGCTATATCAAGGATATTCAAATCTAGCCCCACACCATTTTTAGTGT
>Locus:intergenic1515_1:1105603-1105558(-)
CAAATGATTTTAAAAATTATCCATAAAAACGCTCAAAGGCATTTTT
>Locus:intergenic1533_1:1125350-1125263(-)
CCTTACACGCGTTCCAGGCGTGCTCCTTCAACCACTCGGACATCTCCCCTTAAAAAAGGGCTTATTATAACTAAGATTTGTTTAAAAA
>Locus:intergenic1541_1:1133933-1133897(-)
TGCCTTTTAACATTCAAGGGTTTTGGTATTTTTTCGC
>Locus:intergenic1562_1:1153468-1153555(+)
TTGATTTTTAAAAAGTTACCGCTTGTTTTTCGCAAGCCCTTTATGATTGATTTTAAAAATGCCTGTGTGCATTTTTTAGACTTTATTA
>Locus:intergenic1653_1:1208248-1208215(-)
GAGTACGGTCGCAAGATTAAAATCAAAGGAATAG
>Locus:intergenic1693_1:1234175-1234136(-)
AATTTTAAAGATGATTTAAAGATGATGGGTATTTTGCTTA
>Locus:intergenic1701_1:1240340-1240292(-)
GGCAAAAACACAAACAGGGTTTTTAAAATTTTTAAGATGCAATCAAAAA
>Locus:intergenic1731_1:1259490-1259394(-)
AGAGAAATGCTAATATTTGGTAGGTCAAAAGGAATGATAAAGGCTTACACTCAAGCAGAGAGTGAATGTTTAGCTAGCGAGTTATTACTTATTATTC
>Locus:intergenic1770_1:1286729-1286810(+)
TTAAATTCTTTAGCTAAAGATGAGTTATTCCTACACCAACTCCCCCCATTACCTAGCTGTAATCCTTGGTATTTTTCTACAA
>Locus:intergenic1781_1:1295645-1295588(-)
TCTTTAAAATTTAAGTATAATTGTAAGCATCGCCTAGATGATTCGTGTTTCTTATTGA
>Locus:intergenic1811_1:1317530-1317446(-)
TTTTTAATCTTTAGGTTTTATTTTTTGGGGGGGGGGTTTGATGCAAAATCCTTTTTAGCGTTTTTGACGATTTGGTTAGTGGAAA
>Locus:intergenic2026_1:1473203-1473251(+)
AAAACTTTTTTCTTAAATCCATGTTTAATTGATGCGGACTCTTTTCTCA
>Locus:intergenic2045_1:1488111-1488051(-)
AATTTGGCAAAGCTTTTAGGGAAACGATCGGCATACCAACTATGCGATCCTAGCAAATGGA
>Locus:intergenic2044_1:1488287-1488362(+)
ATTTTTGAAAGCAACCCTACTTATGGGCACAGATGCTCTAAAGCGGGATTAGAAATCCCTTTTATGATTTATGTGA
>Locus:intergenic2080_2:1511393-1511429(+)
GAGAGGTGTTTTGAAGATTGGCTCCATTCGCAGTATT
>Locus:intergenic2081_1:1512765-1512714(-)
AATAAATTTTATTCAATAAAGTATAAAACGAGTTCTTGTGATACGCTAAAGC
>Locus:intergenic2080_1:1513027-1513117(+)
CTATCAATTTGCTTAGTTTTCAAAGATCGTTTGCTTTTAAACAGCTATCCTTGTAAGGTATCAAGCGGCTTTTTAAAAGCCCTTGCTGAAA
>Locus:intergenic2157_1:1571858-1571801(-)
TTTTCAAGCTATTTTATAAGTCTTAAGTTAATGTTGCGTTGCAAGTCTTTTAATTTAG
>Locus:intergenic2181_1:1596443-1596305(-)
CATATGAATAGTGGGGATTTTGGAACAAACCATGCTGATGATCTTAAAAAAGCTTTAGAAAATAACAGGTTTTTTAAAGCTAACCATAGTTTGAAAATTGCTGGAGAGGAAATTACGAATTATCAAAAATTGTCAGATA
>Locus:intergenic2277_1:1667005-1666954(-)
GAGAGAATTGATGCTTTAAAGCAATCTATAGAACTAAGAGCGTTGGGCTTTT
>Locus:intergenic16_1:9844-9901(+)
TTATTTATTGAGTATAATTCATTCAAGCGAGTTAAAACAAGAAAGCAAGATGAAGAAA
>Locus:intergenic61_1:52440-52389(-)
GCTATAAAAACCCGCTTGACTTATCTTATCCTTTTCTTAAGCCATGCTTTGT
>Locus:intergenic69_1:62299-62242(-)
ACTTTATTTTTGTCAGTCAGCTCAGTGTTTGCTTTAGTTAAATTGTCTTTTTCGGTTT
>Locus:intergenic68_1:62484-62580(+)
GAAAATCTAGCTAAAGAAAAAACAGATCTGACTGAAAAAAATAAAGTTCTAATTACAGAAAAAGAAAATCTAACTAATCAGCTTAATGCATCACAAA
>Locus:intergenic177_1:140448-140349(-)
CTCCTAATTAAATATACAACCGCAACAAAAATAGATACTGTTCTTCATAAGCTCTCTTTTGAAATTTCTTCTATTGATAAAAAACCACCTAGAATTCAAG
>Locus:intergenic382_1:261555-261615(+)
CTAACACCCCAAATAAAATTAAGCGAGCATTATAACATTTTGCTTAAAAGATGTCAATTTG
>Locus:intergenic393_1:271007-270947(-)
ATTCTGCTTAAAAGTATTGCTAATGAATCATATATTTTCACTAAAATAATATTGAAAGAAT
>Locus:intergenic487_1:342038-341951(-)
CTCTTTAAAAGCCATTTGAACGCCGTTTTCAAGACTAAAAGAACGATAGGGCGAAGCGCTAAATGGAGAGCATGTGAAAACATAATCC
>Locus:intergenic489_1:345501-345459(-)
ATGTTTAAAAACATGCAGAATATTAAGAAATGGTGTGCTCGGA
>Locus:intergenic503_1:351540-351462(-)
GAGAGAAAGCAAAATTTTAAGATTGATTCTCAAATCTATTCCTTTGCAAAAGTTAAGATTGGGTGTTTTAACATGATTT
>Locus:intergenic502_1:351560-351596(+)
CCAAGTGGTAGCGTTTGGGTTGTTAAAACGCTCTTGA
>Locus:intergenic504_1:352540-352627(+)
TCCATCTATTCCAGCTGCGACTACATGGATTATTTTTTGAAGGCTAGAAAGATGTTAGAGGGGTTTGCTTGGTGGAGCATGTTCAAAG
>Locus:intergenic626_1:446840-446921(+)
GATTGGAGGGAAGGCAAATCCACCTCTGTATTTGAAACCCAAACAGGCTCTTTGAGTCCTTTTAGGACAAAGGGAGAATCGC
>Locus:intergenic626_3:447801-447942(+)
ATCTCCCCCAAGAGCTCACATCGACGGGGAGGTTTGGCACCTCGATGTCGGCTCATCGCATCCTGGGGCTGGAGCAGGTCCCAAGGGTATGGCTGTTCGCCATTTAAAGCGGTACGCGAGCTGGGTTCAGAACGTCGTGAGA
>Locus:intergenic626_2:448897-448978(+)
CATAGAGTCGGCTTGCTACCCCAAAATTCAGGAACTCTTAAGCTAAGTCTAAGTCTACTATACTCAAAAGCTTATAAAATCA
>Locus:intergenic634_2:452201-452288(+)
GCTTATAACCTCAATACCGCAAAACTAGAGCCAAAAGATAGAGAAAAATTGGGATTATTAAAGATTGAAAAAAATAAAATATATTTTC
>Locus:intergenic634_1:452273-452390(+)
AATAAAATATATTTTCATCTAGATGAAAAGCGTTATTTGAAATTAGAGATCATAGGCAAAACCAAAGAAAAAGAAATTAAAAACGCTTTTTGCAGTAATGCTTTTCTTGCAGCTCAAG
>Locus:intergenic635_1:453050-453008(-)
GTGATTTCTTTAAGATTTCCATTTTATTCTTGCCTAAAGCTGG
>Locus:intergenic647_2:467336-467243(-)
TCAAAACCTAAATGCATGAATTTCTTTGACAAATCTTGTGCTTTGTATGTTTCTAAATCGCGCCCTTTCAAGCTTGGTGTTTCATCAAAAATTT
>Locus:intergenic647_1:467708-467669(-)
TTAACTCCTACAAAACATTCAAATAAGGGTTTGGGTGCGT
>Locus:intergenic646_2:468656-468695(+)
AATGCCCAAAAACAAGCACTTGAAAACCACATGAAGCAAA
>Locus:intergenic647_3:469017-468933(-)
TTTTCTTCTTCTAACTCTTTTATTCTTTCATCTCTTGGATCAAGCTTGTTTTTTTCATTTTCCCATTCTTGGATTCTATTTCTTA
>Locus:intergenic646_3:468983-469028(+)
AGAGATGAAAGAATAAAAGAGTTAGAAGAAGAAAAAAGGGAATTAG
>Locus:intergenic646_5:469469-469610(+)
ACTTGGGATAGCCCAGAATCGTTGATGGGGTATTTTCATGCGATAGAAAACAAATTTGATGCGACAGAGTTTTTACGCTTTTTTATCCAGACCACTTTGAGCAATAATGAAGAACCATACGGCTTAAAAGAAGCGATGAGTA
>Locus:intergenic646_4:469781-469919(+)
AATGAAGATGAAAGCACCAAAATGTTAAGCGATAAGGTGCTAGACAGGGCGTTTTGTTTGAACTTTGAGAGACCTAAAATATTGAAAGGCAAGCAACAAAAACCTATTCCTAGTAATGATGGATATTTAAAAGTTGAAA
>Locus:intergenic646_1:470009-470084(+)
TTGGACGCTTGTGGTAGAAGCATTGGGCATAGAGTGTGGCAGAGCATGAGCACTTATATGCATAACCACCCTTTAG
>Locus:intergenic649_1:474224-474191(-)
CCTACAAAGCTTATAGAACCTTGCTCATGCATAA
>Locus:intergenic808_1:590323-590398(+)
TGGCTGAGCGTGAATCAAAACGCGTATTTAAAAATAAGCTCTAATAACCCTTTGTGGCAACCCAAAATTATTTTTT
>Locus:intergenic890_1:647642-647681(+)
CAACGCCCAATCATTCTTCTGTATGGTTTGGGGAAAAGGG
>Locus:intergenic890_3:649950-649992(+)
GTGAATATTGATAACGATGCGTTTAATCTTAAAAATGTCAATA
>Locus:intergenic891_2:650944-650860(-)
TGGATTAAATTCCATAAATTTTTTGAAAAAGCATTGTCCGCTAAAGCTTGGTTATTGTATTTGATACTATTTCCGCTTAAAAGCG
>Locus:intergenic891_1:652327-652282(-)
AGATTGAAATTCGTTTCCCCTTCCACTTTAAGAGCGTTAAAGCTCG
>Locus:intergenic890_4:653394-653457(+)
GGGGATAACACTTGCCAGATGTTCAGACAGACTAATTTAGGGCAATTGCTCCATTCTAGTACGC
>Locus:intergenic890_2:654441-654567(+)
GGAGGCGTTTATCAGCAAGGTTTAGGCTCCATACTGCCTCAATCTTTACAAGATGAATTGAAGAAATTGGGCATGGGCTCTTTACTAGGATCTAGGGGGTTGCACAATCTTTGGCAAAGAGGGAATT
>Locus:intergenic964_1:716613-716724(+)
TTTTGTAAAAGCATTAACACGAGCAAGAACATTAAAGACTCCTTTGAAACGATTATGGAATGCTATGATGAAGAGTTGAAGAAAAAGAGTTTTAAAAACCTAAAAATCAGCA
>Locus:intergenic964_2:717006-717060(+)
GATGAAGCCGTCAATAACACCAATTTCAAAAACATTTGGAAAGTGATAAAAGCCT
>Locus:intergenic1073_1:799948-799900(-)
CAGCATCTTGAAAAATATGTTGATGAAGAAAAAGGCTTGATTTTATGGG
>Locus:intergenic1128_1:838714-838837(+)
AAGCTGGAGCGTAATCTGTGTTGTTTACAGTTATTTTTGTTGCTGTTTTACAAGCAGCGCTTGGCATGCTATCTGTGCGACAAGAAATCTGTCGAAATCCAAGTCAGCCCCATAATTTTAAAGT
>Locus:intergenic1228_1:903683-903716(+)
CCCCTTAAGAAACCCCCTAACCCCCAAGACCGCT
>Locus:intergenic1264_1:931321-931417(+)
TTATCGGTTTGGATTTTAACCTCCATGAGATTCTTGCAATCGTGTTATTGTCAGAGACTCTCCAAATTTAAGCGTGAACATAGCAGTTTTTTCGTCT
>Locus:intergenic1269_1:932328-932286(-)
CTTTTAATGTTCAACATGCCAAAGACTAAAACGCAAGTTGTTA
>Locus:intergenic1278_2:938960-939101(+)
TATAAGGATAGCGCTGATCGCACCACGAGAGTGGATTTCAACGCTAAAAATATCTTAATTGATAATTTTTTAGAAATCAATAATCGTGTGGGTTCTGGAGCCGGGAGGAAAGCCAGCTCTACGGTTTTAACTTTGCAAGCTT
>Locus:intergenic1279_1:939515-939458(-)
CTGAGTGTTACTATTGTTTTGAGCGCTGTTTTGTTGGTTGTTGTTAGCATTATTTTGC
>Locus:intergenic1278_1:940620-940710(+)
TTATTGAAAGCGAAAATCATCGGTTATGGCAATGTTTCTTTAGGCACTAACAGCATTAGTAATGTTAATCTAATAGAGCAATTCAAAGAGC
>Locus:intergenic1279_2:941349-941271(-)
AATTTAAGATCATCGCATTACTCAAGCTCAAAGTTTGTAAGCTGCTTGTCTTATGCTCTAAACTGGCTATGTTGTTTAA
>Locus:intergenic1347_1:997855-997777(-)
ATTTTATTATCTTTGTATTTTTTACAAGCATCATTGCCAAACACTTTTTCCCAAACACGCTTAGCCCCATTTGGTCTGA
>Locus:intergenic1390_1:1022611-1022686(+)
TTTTTGGAAAGCCACCTCATCAATCAAATCATCAGAGATGATTTCGCGCAATTGAGAAAAGACTTTAGCGTAGAGT
>Locus:intergenic1398_1:1034802-1034907(+)
GCCTTATGGCTAGGCACAGCCTTAAGTGCATCTTTAAGTTTAGCCGCAACAGAAAGCCCCACTAAAACAGAGCCTAAGCCCGCTAAAGGGGTTAAAAACAAGCCCA
>Locus:intergenic1399_1:1035763-1035715(-)
CAATTTTTGCACATTTCTTGTTTTTTGGAAGCGGTTTTGGCGTTGTTTT
>Locus:intergenic1437_1:1054029-1053981(-)
TTAGACAATATAAAAAAGATTTTGAAGAAAGCACTTATGATACTAGACA
>Locus:intergenic1449_1:1062592-1062547(-)
GTTCTTTTTGAAATGGTTAGTATAATTTTATTAGTGGTGGTTTTTT
>Locus:intergenic1455_2:1065260-1065185(-)
AAAATGATTTGCCCATTTATGAAAGAGGGCAAAGGGATAAAATCATTAAACGCTGTGAAAAATCGCTTAACTTTTT
>Locus:intergenic1455_1:1065834-1065723(-)
TATACCATTAAAAAACTTTTTGCCACACAAAAAAAGATTATAGATTTAGAAAAAAATTATAAAGATTTAAGAGCCTTAAAGGAAGAATTTAGCAAAGATTTAGAAACTGATT
>Locus:intergenic1459_2:1067902-1067863(-)
AAGATAAAGATTAACATTTTTGTAGTGTGGCTTAGCGTAG
>Locus:intergenic1459_1:1068013-1067956(-)
TTTTTTAATTGCTTTTTTAAAAATCGCTTTCTACAACTCCTTATCCTTGTTGCTAAAA
>Locus:intergenic1465_1:1071737-1071689(-)
GGGAGTAGGAAGTCTCTGAGCGCGGTTAGGGTTTGGGTTTCAATGATGT
>Locus:intergenic1529_1:1119846-1119810(-)
GGTCATTTTAATTATTTTAGTATAATTGAAAGAAACT
>Locus:intergenic1609_1:1181397-1181355(-)
GCCCGCTACAACGAAAAATTTAAGCCAAGGTTTAGCGACCACT
>Locus:intergenic1610_1:1182553-1182589(+)
CTCCATTCTGCATACACCATTTTAGATCTAACATCGT
>Locus:intergenic1614_1:1186918-1186957(+)
GCCGTATTCAAGCAAATACTATGCCATTTTTTTATTGTAA
>Locus:intergenic1617_1:1188015-1187979(-)
ATAGGGCATGTTTTTAGTCGTGTGTTAGGAATGATTG
>Locus:intergenic1653_1:1208254-1208179(-)
CCTGGGGAGTACGGTCGCAAGATTAAAATCAAAGGAATAGACGGGGACCCGCACAAGCGGTGGAGCATGTGGTTTA
>Locus:intergenic1652_1:1208318-1208351(+)
CGTTTAGGGCGTGGACTACCAGGGTATCTAATCC
>Locus:intergenic1652_2:1209498-1209546(+)
TTGCTTTTAAACAGCTATCCTTGTAAGGTATCAAGCGGCTTTTTAAAAG
>Locus:intergenic1654_1:1209886-1209952(+)
AAAAGGCTCGTTGGTGGAAAAGTTCTTTTTCTTGGGAGTGTGCTGATTTTTGGGCAAGTTATCTACA
>Locus:intergenic1655_1:1210526-1210487(-)
AACAACCCCGAGCAACTCTTAGTGCTAATCCGTTCGTTTT
>Locus:intergenic1698_1:1239602-1239650(+)
TGTGATCTTTTTGTTTTTCATTTTGAGATATATTTGTTTGATTTTACAT
>Locus:intergenic1730_1:1259143-1259194(+)
GTCTCTTTATTTGCCTTTGCGTTAGCSTGTCTCTGCGTTTTTGCCAACTTTA
>Locus:intergenic1773_1:1288022-1287953(-)
GGAATTGGTAGACACGCCATCTTGAGGGGGTGGTGGGAGCAATCTCGTGCGAGTTCGAGTCTCGCCCAGT
>Locus:intergenic2001_1:1451645-1451558(-)
AACATAAAAATATTTTTTATGTTGACTTACTATTATATTTATGATATTGTAGAACCTATGTTAATGGAAGCTATAACTAACTTTAAAA
>Locus:intergenic2028_1:1476478-1476511(+)
ATCACTTTCTATGGCTTACCTTTCCAGGTAACTC
>Locus:intergenic2028_2:1477590-1477644(+)
AAATGGCATTCAACCATTCAACCATTCAACCATTCAACCATCCAATCATCCAATC
>Locus:intergenic2044_1:1487840-1487945(+)
ATGATAGACATTTTCAAGCGATCCCATTATGAAACTTTTTGGTTAGAAAAACAAATCATCGATCAATGGGGAATCACACAAAATCTAGTCTCTAATCGCTCTAAAA
>Locus:intergenic2056_1:1496851-1496908(+)
ACATTAATGAGCGTTTGTAAAAATAAAAATCAAGCGTGTTGCGGTGGTTGGATTGGAT
>Locus:intergenic2081_1:1511978-1511897(-)
CTCATTGCGAAGGCGACCTGCTGGAACATTACTGACGCTGATTGCGCGAAAGCMGTTGGGGAGCAAACAGGATTAGATACCC
>Locus:intergenic2081_3:1512004-1511929(-)
AAAATCCGTAGAGATCAAGAGGAATACTCATTGCGAAGGCGACCTGCTGGAACATTACTGACGCTGATTGCGCGAA
>Locus:intergenic2081_2:1512950-1512899(-)
CATTCTTTTATAAGAAATTCTTATCCAATCTGCCAATTGATTTCATTGATTA
>Locus:intergenic2180_1:1595251-1595335(+)
TATTATAAATTGTTTCAAAATATAATTTTGAGTTATATTCTTCAATTTTTTTCTTTTTTCGCTCTGCGCCAAAGACGCTGTCAAA
>Locus:intergenic2180_2:1597141-1597201(+)
TTTTTAAAGATTAAGTTTAAATTGATTCAAATTGAAATTGTTCCATGTGAAACATTAGAGT
>Locus:intergenic2200_1:1612857-1612911(+)
AAGACCGCCTTAAGAAATTATCGCTTGATTAAAATTAAGCTCTTTTATTATTTGA
>Locus:intergenic2205_1:1614865-1614817(-)
TTAGTGTTTGGGATGAATGCTTTAGTTCCGCTAGGAACTATAAAAACCC
>Locus:intergenic2226_1:1635573-1635657(+)
TATCATTTTAATAGGAACAAGGCAAAGACAGCGTCAAATTCACACATGCTAATCCTTGTATTAGGTGTTCTTAAGAAAATTAAGA
>Locus:intergenic8_1:4497-4557(+)
AGTCATGGTGGTCGCTATAAGACTCGAACTTATGACATCTACCTTGTAAGGGTAGCGCTCT
>Locus:intergenic116_1:97024-97081(+)
AGGGTTCGAATCCCTCCCTGTCCGCCAGCCTTTTTGCCTTTAAAAACTTTTTGTTTAG
>Locus:intergenic175_1:139454-139415(-)
TTGATTTTTCAAAGATTTGTTTGTGTGCGGTTGTTGGTAA
>Locus:intergenic178_1:141809-141848(+)
TCTTTGGCGATTGGGCGCTTCACGATATTTCAACGCATTT
>Locus:intergenic260_1:193013-193061(+)
AAGAGCATTCATTCGTTAAAAGTATTTGTTTGTTGTTTGAAAACTACGG
>Locus:intergenic299_1:211772-211730(-)
TATATTCCCACTAACAATAACGACTATTCAAATATTTGCACTT
>Locus:intergenic343_1:234905-234827(-)
CTAGATAATCTCTTGCAACCGCTCTCAAGCGATAAAATTAAAGTGATCAAAACCCTATTTTTTAAAATTAAAGAAAATT
>Locus:intergenic356_1:244647-244695(+)
GAACGCTTGAAATTTAACTATTTTTCGTTATTTTTATCAAGTCTTTTTA
>Locus:intergenic480_1:339316-339349(+)
AGCCTATCCATTTTATCGCTTTTTTTAAATCTTT
>Locus:intergenic486_1:341805-341928(+)
ACGACTTTAGAGGTGATGGCCTATCACATGGAAGAATTAGAATTAAAAGATGAAGATATTGCGTGTTGTTTGTATGGCGCTTCAGCGCTTTTACAAGAAAAGCATTTAAAAAACGCTTTTGAAA
>Locus:intergenic497_2:349230-349173(-)
ACACGCTTTTTCAATGTATTTTCTACCTCGAATGAAATCTTCAACTTTGCCACTCACA
>Locus:intergenic497_1:349709-349604(-)
GTGGGGTTACAAAAACATGAAAGCCAGCTAAAAAACAGCATTTATTTCAAATCTAGTAGTTGTTTAAAATACCACATGCGTCTTCAGATCCTAACCTACAAGCCTT
>Locus:intergenic504_1:352405-352480(+)
CTGATGTCTAGAGAAGTGAGTGCTTTTGTGGGGACTCTTTTCTTCATTGGCTTGAGTTGCTATGCGATCTATCATG
>Locus:intergenic627_3:445662-445587(-)
GTAACTCTGCTAAAGCGTTCTCTTGGATGTTGCAGTCCTCAACCCCGAATGCAAGCACTCGGTTTGCCCTTTTCCC
>Locus:intergenic627_2:445759-445618(-)
ACCTGGATTTCTCGTGTCCTGGCCTACTCTGGATACTGCTACCTAAGAACGCCTTGTCGCATACAAGGCTATCACTTTCTATGGCTTACCTTTCCAGGTAACTCTGCTAAAGCGTTCTCTTGGATGTTGCAGTCCTCAACCC
>Locus:intergenic626_1:446328-446379(+)
CAATCGTCAAAAGGGGAACAACCCAGACTACCAAATAAGGTCCCTAAGTTCT
>Locus:intergenic627_4:446973-446919(-)
GTACGGACGACTATGGATATGCTTAGAGACTTTTCTTGGCACGACGGTATCAGCG
>Locus:intergenic627_1:447382-447244(-)
GGAGGAATTTTCACCTCCACTACAATTTCACTGAATCTCTGGTTGAGACAGCTCCCATCTCGTTACGCCATTCATGCAGGTCGGTATTTAACCGACAAGGAATTTCGCTACCTTAGGACCGTTATAGTTACGGCCGCCG
>Locus:intergenic626_2:448707-448755(+)
ATGAAAGGTTGTTTGAAGTCTTCTCTGTTCATAAAACTTGCTAATAACG
>Locus:intergenic635_1:452502-452409(-)
ATGATTGTGTCTTTGAAATTAATGTTTAATGGTTCAGGAAGAATTTTTATAGGGTGCTTGAAGAAATGGCACTTCAATTCTAAAACTTGTCTTT
>Locus:intergenic635_2:453468-453420(-)
TTTTGGTTAATTTTAAAGCTCTTTTTTGATAACTTGATAAAATCTCTTT
>Locus:intergenic635_3:453827-453779(-)
TATGAGCGTTTCAGCAAACTCTCTCAATCGCTCATTCAATCTTTCATCT
>Locus:intergenic634_1:454066-454153(+)
TTACGCGCCACACAAGAGGGGTTTGAAGATGATGGAGTTATGCGTAATTATGATCTTTTAGAAAGCCAGTTTAAAGAAAATCTTACCA
>Locus:intergenic646_2:466984-467065(+)
ATAAGAGTGGAATGCAAGAATCACCCTATTGAAAAGATGGCAGAAAAATTAGAGGAAACTAATCCTGAATGGTTTGAAAAAT
>Locus:intergenic646_1:467908-468007(+)
GACTTTTTGAAAAGAGCGTTTAAGAATGATGAAGCGAGTTTGGGAGCGTATGTGTTAGTGTTGCTTAGCTGTAAGTATTTTGAGAGCGTGTTTGAAAAAG
>Locus:intergenic647_1:468134-468038(-)
TATTCTAGTGCTTGTTTTTCCAATTTTTCTAAATCCTCTTCTTCTAATCTTTCAAGTTCTTTAGTTATCTTGTGCACATGGCCTCTCAAAGCAATAA
>Locus:intergenic647_2:470138-470081(-)
AGCATTCTTCATAAGCGAATTGCAAAGCCTTGTTTTTATCAGAAGCATGGAGAACTAA
>Locus:intergenic704_1:516615-516660(+)
AAGGAGAGTAAAATTTTAGATTGGGAGATTGATGAAGATTTGTTTT
>Locus:intergenic722_1:530435-530480(+)
AAAATCTTTTGCAATTTTAAAGCCGGCGTTTATTTGCGTGTTACAC
>Locus:intergenic774_1:566803-566854(+)
CAATATCTGTTGTGTGAAAATTTCAGAGCGGTCATAATTCAAAGAGCAAGAA
>Locus:intergenic796_1:584296-584374(+)
AATCTTTCTTTCTTGATAGATTCTAAACGCTTGAATGTAGCTATTTCTAGGGCAAAAGAAAATCTCATTTTTGTGGGCA
>Locus:intergenic877_1:637010-636941(-)
CCATCTATAAATATTCTTGTTATGATAAGATTGATTGATATTGTGGTAAACCTATTGCAAAATCATACGC
>Locus:intergenic890_2:650388-650445(+)
AATGGTAATTTGAATGTAACAAACGCAAAATTTAGCAACCAAACCCCACATGGAGGCT
>Locus:intergenic891_1:651589-651544(-)
TTAGAATTTTTAATCTCCATAGAAAGCTTGGAATTAAAATTCGCCC
>Locus:intergenic890_5:653379-653490(+)
GAGCCATGTGCGGTTGGGGATAACACTTGCCAGATGTTCAGACAGACTAATTTAGGGCAATTGCTCCATTCTAGTACGCCTTATTTAGGCTACATTAACGCTAATTTTAGGG
>Locus:intergenic890_4:654649-654703(+)
CGGGCAAGTCTATTATTTTTAACGGGAAAAATACGATCAATTTCACGCAGTATCA
>Locus:intergenic891_2:654933-654843(-)
CTAAAAAAGCGAAATTATTCGCATTCGCTTCTAGTGTTTCATTGGTTGGGGCTGTCGCGCTTGAAGAATGAGCTTTTTTCTCGCCCATGCA
>Locus:intergenic890_3:655155-655215(+)
GGCGATTTCAAGAGCGAAGGGTCATTAATCTTTAATCTTAACAATAAAACCAATCAAACGA
>Locus:intergenic890_1:655479-655620(+)
GGTCTTGTGGTAAGCTTTAAAGACAATCAGGGGCAAATGGTGTATTCATCTATCCTTTATGATAAAGTTCAAGTTAGCGTCTCTGATAAGCCCATGGATATTCATGCCCCTAGTTTGGAGTATTACATTAAATACATTCAAG
>Locus:intergenic964_2:715812-715953(+)
AGAGAATACGCGCAAGAAAAAAGTGAGCCGTTTTACGCTTCTATCGTGTGCAGCGATGATAAAGTCGGGAAAAGTAAAGACGAAGACAATGATGATATTAAATTTTCTGAGCTCCCTTTAAAGCCCTCCACTCGCCTTGAAG
>Locus:intergenic964_1:716936-716975(+)
AGCCAAACGCAAGAAAAGAGGCTATATCATTTTGCCTATC
>Locus:intergenic1005_1:745124-745046(-)
TTCAAAGATAAATTCGTTTTTGAGCTGCGTGTTCCAGCCATAAAATTGGGGGTCATGACCCCATTTATGAATGAGACGC
>Locus:intergenic1004_1:745059-745164(+)
AAATGGGGTCATGACCCCCAATTTTATGGCTGGAACACGCAGCTCAAAAACGAATTTATCTTTGAATTGCACTACCAATTGCTCAAAAAAGTCCCCCTTTTAAAGA
>Locus:intergenic1030_1:767464-767551(+)
ATTGAAAACAATCCTTTGAGCCTTGCTGAAACCATAAGTATTTTAACCACTGAATACATTCCTAGAGAAATGCCCCAAAGAGCCTTCT
>Locus:intergenic1097_1:819280-819196(-)
CCGCTAGAACGCATGGAGTTGAAGACAGCGTTATTGAAGAAATTATTGACATTGGTCAAACGCTCAGCCTCATCTACCGCCATGA
>Locus:intergenic1226_1:902845-902878(+)
AGATATAATCGCCTTTTTAAAATTCATTTTTTAA
>Locus:intergenic1278_1:938389-938506(+)
CCTTTGTGCAAAAATCGTTTTACAAGAAGAAAGGAAAAAAATGGAAATACAACAAACACACCGCAAAATCAATCGCCCTTTGGTTTCTCTCGCTTTAGTAGGAGCGTTAGTCAGCATC
>Locus:intergenic1278_2:939585-939681(+)
GCTGGTGGCAAAGACACGGTTGTCAATATTGATCGCATCAACACTAACGCTGATGGCACGATTAAAGTGGGAGGGTATAAAGCTTCTCTTACCACCA
>Locus:intergenic1278_3:940680-940791(+)
AATGTTAATCTAATAGAGCAATTCAAAGAGCGCCTAGCCCTTTACAACAACAATAACCGCATGGATATTTGTGTGGTGCGAAATACTGATGACATTAAAGCATGCGGGACGG
>Locus:intergenic1360_1:1005667-1005742(+)
TTATTGAGTTTAGATACAATAACAATCGTCTTTTTGAATAAAGAGTGCGGGAATAGCTCAGTGGTAGAGCACGACC
>Locus:intergenic1362_1:1006374-1006413(+)
TGCAAAACCTTGATTCCCCGGTTCGAATCCGGGTGTCGCC
>Locus:intergenic1391_1:1024526-1024445(-)
AGAGCTGGGCCCTTTATCAGCGAAAATGCTGTGATCAAAACCGAAGAGTTAGAGAAAACGCTAAAAGAAATGCAGGCTGAAG
>Locus:intergenic1398_1:1034724-1034808(+)
CTCAGTTTAGTTTATTTCTTAATACAAAAGGTAGGCGTTTTGAAACATTTAACCCCACTCACTCACACCATCTTTAAAGCCTTAT
>Locus:intergenic1428_1:1050465-1050501(+)
AAATTTAATTCATCTATCAAAGCACTTTTTAAAAACT
>Locus:intergenic1436_1:1054768-1054831(+)
AGTCAAACCAAAACCAACACAAAATTTGCTAAACTACAATCAAATCAATTTAGGGAGGATAAAA
>Locus:intergenic1512_1:1104285-1104324(+)
AAAAATTTTCATTCTATCATTTTGTATAAACTCATTTCTT
>Locus:intergenic1616_1:1188060-1188120(+)
TTTAATGAAAAGCAAAATCACAGCAAGAATAAACCCCCTAGAAATGAAGCCCTTAAACCCC
>Locus:intergenic1652_4:1208341-1208425(+)
GTATCTAATCCTGTTTGCTCCCCACGCTTTCGCGCAATCAGCGTCAGTAATGTTCCAGCAGGTCGCCTWCGCAATGAGTATTCCT
>Locus:intergenic1652_2:1208670-1208712(+)
ACAAAAGGAGTTTACAATCCTAAAACCTTCATCCTCCACGCGG
>Locus:intergenic1652_3:1208673-1208739(+)
AAAGGAGTTTACAATCCTAAAACCTTCATCCTCCACGCGGCGTTGCTGCTTCAGGGTTTCCCCCATT
>Locus:intergenic1652_1:1208689-1208773(+)
CTAAAACCTTCATCCTCCACGCGGCGTTGCTGCTTCAGGGTTTCCCCCATTGAGCAATATTCCCTACTGCTGCCTCCCGTAGGAG
>Locus:intergenic1655_1:1211026-1210939(-)
AGCTTTGATAACTTCTTTTCTAGCTTGCTGTTTGTTAAACTGAATTTTTGGCTCTGTTTTTTAATGGGGCGTTGGTTGTCAAATTTTA
>Locus:intergenic1730_1:1259167-1259215(+)
GCSTGTCTCTGCGTTTTTGCCAACTTTATTTGTTTTTCCTGTTTTTACT
>Locus:intergenic1738_1:1264823-1264865(+)
AGATTGAGCGTTATTTTCTGTTTGTCAGTGTGTTTTTATCCCC
>Locus:intergenic1762_1:1282099-1282174(+)
TCTCAAAAACTAAAATGTTATCCTAAAAATGGAGCGGGAAACGGGACTCGAACCCGCGACCCTCAGCTTGGAAGGC
>Locus:intergenic1763_1:1282282-1282228(-)
CGAGGGCAGACTGTAAATCTGCTGACTATGTCTTCCGTGGTTCGAATCCACGTCT
>Locus:intergenic1805_1:1313622-1313574(-)
TTTGTTTTAAAACACTCAACAATACTATTTTCTAGCCAACCCCCCCCTT
>Locus:intergenic1862_1:1366782-1366818(+)
GTGGAGGTGGTAGGTTTAGTGTTTTTAATGTGCATTG
>Locus:intergenic1863_1:1367297-1367264(-)
TTTGTTTTATTGATCATGAAATTTAAAAAATGCT
>Locus:intergenic1914_1:1385730-1385766(+)
TTTACACAAAAGAGGGTTATTATCCGTTCGCAACAAG
>Locus:intergenic2019_1:1461225-1461138(-)
TTGACACACAACGAGCCTATATGCGTTCTCAAAACACACAAGACACTCTTTGACGCTAAAAGCGGTTTAACTTTTCATCTAAACACCG
>Locus:intergenic2028_1:1474473-1474554(+)
TACAGTCAGGCTGGCTTGTGCCATTACACTCAACTTGCGATTTCCAACCGCAATGAGCCAACCTTTGCAAGCCTCCGTTACT
>Locus:intergenic2044_1:1487121-1487247(+)
TATTCATTAGAATGGCTGTTTATAGGAAGCGGTATTATCTTTAGCGTGGCAGAAATTTTTACGCTCTTTATGTTTAAAATGCCTTTTTCCAAAGGCTTGATTGACACGCTTTTAGCCACAAACAGCT
>Locus:intergenic2045_1:1487356-1487305(-)
ACAAGCGCTCTAAAGCGAATGATTTTAATGGCGATCAACAAAGCGATCAAAA
>Locus:intergenic2058_1:1497348-1497381(+)
CCCCCATTAGAAAAAAGACAAACACCACAAAAAA
>Locus:intergenic2080_1:1512339-1512378(+)
ACCGTGTCTCAGTTCCAGTGTGTCCGTTCACCCTCTCAGG
>Locus:intergenic2094_1:1524862-1524937(+)
GCCACAGACTTTCGGAGAGTTATTTTAAGGGGTGCAAAACGCCACGCCAAACAAAATGATAACGCTACCAAACTGA
>Locus:intergenic2181_1:1596524-1596488(-)
TTTGTCAATAAGCATCATGATTTGATTGAGCAGTATT
>Locus:intergenic2188_1:1605883-1605958(+)
AATAATTGCTTTTTGCTTGGCTTGATAGCTCAGTCGGTAGAGCAGAAGACTGAAAATCTTCGTGTCGGTGGTTCGA
>Locus:intergenic2200_1:1612805-1612847(+)
GCATTTTGCGATAACACCCCCTTAACCCCCTTAAAAAACCCCC
>Locus:intergenic2228_1:1637834-1637891(+)
ATTCTTTTTGATTTAAGGGTTAGTTTTGATTGTCTTTCTAGGGATCATGCAAGTCTCA
>Locus:intergenic2277_1:1667051-1667009(-)
ATAAACCCAGATGCTATAAAATGTCTGGGTTTTATTTTTAGCG
>Locus:intergenic34_1:25477-25525(+)
CTTGAAATAAGATTGAAATTGTTAGTAAATCTTGCGGAAGTGTGTCTTT
>Locus:intergenic68_1:61977-62118(+)
CAGAAAATACGAATATTTCAAGAACGACTGCTTCCACCCCCCCCCCCCCCCAATAATGAAGAGCTTTTAAAATCTGTTGGAGATCTTACAGATCGCTTTAAAAAATTAGAAGTCCAATTAGAAGACCTTGAACCCCTTATCA
>Locus:intergenic97_1:84222-84126(-)
AAAAACTTTCTTAAACAAAAACCTAACCCCCAACAAAACAAATATCGCAAAAAAAAAGAAAAAAGAAACCAACAGAGAGAAAACCCTCTATTGGAAA
>Locus:intergenic175_1:139524-139446(-)
TTTATGATCAGCACTCCATTAAAACAGCTAATATCCCCTATCATTATTTTCAAAAACAATCAATTCATTTTTGATTTTT
>Locus:intergenic178_1:141720-141783(+)
TTGGAGCTTAAACTCTGTAAAATCTCTACGATAGGGATACAGAGTGAGAACCAAACTCTCCCTA
>Locus:intergenic224_1:169986-170025(+)
AGCAGAAATCCCAAACATCTTTGTAGTATAGTACCCCCAT
>Locus:intergenic265_1:195035-195002(-)
TTTGAAGCCTTGATTATAGCTAATAAAACGCCCC
>Locus:intergenic356_1:244773-244815(+)
AAATTAAAGCTATTGAAAAACACAACCAAACGCATATCTATCC
>Locus:intergenic504_1:352315-352408(+)
TTGTTTTTTGCACTATCGTTGTTTGCGCTGTGGTGTTTGGCACGCTTGAAAAAAATGCTCAAGAGTACCATCAAAGAAGATTATTTGATGCTGA
>Locus:intergenic511_1:358292-358211(-)
TATTATACGCCAACGAATTTTAAAATTGCTCTTAAAAGTTTTAAGACAATGAAGTTTAAACACATAAAAGCTTTTCATTTTA
>Locus:intergenic609_1:430845-430758(-)
AATTTAGAGAATAGAGGTTGCATTTATGCTTATTTGTGGGGTGTTTTTAGCTTAAAATTCATTATAATTAACGCTCAAAAAATTGAAA
>Locus:intergenic627_1:444490-444373(-)
AATCAAGCAATCAAGCAATCAAGCAATCAAGCAATCAAGCAATCAAGCAATCAAGCAATCAAGCAATCAAGCAATCAAGCAACGCTACCATACTTTTATCACTTTTACCAAAATCCGC
>Locus:intergenic627_3:445781-445700(-)
GAGAGTGGTCTCCCCGGCTTCAACCTGGATTTCTCGTGTCCTGGCCTACTCTGGATACTGCTACCTAAGAACGCCTTGTCGC
>Locus:intergenic627_2:446749-446713(-)
CAATTTGCCATCACCTACCCCTTTCGGACTCGGCTTA
>Locus:intergenic626_1:448995-449049(+)
AATGAATGTTTTAATCAGATTGTGCTTTATTTTTTTGATTGGGTTTTTTGGCGCG
>Locus:intergenic635_1:452990-452939(-)
AATTCCCTCCTTCTTTACTCACGCTTTCAATCTCTAAAACCCCCACTTCTTT
>Locus:intergenic646_3:466428-466470(+)
TTTGCATTTTGTGGATTTGGAGCGTGTCAGAGCTATAGATGGA
>Locus:intergenic646_4:467791-467878(+)
ATTATTCTTTTTGAAGCTATCCAAAAACAACCAAAGCCTGATTTTAAAAATAAAGACGAGCTTTTAGGGGATTATCCTAATCTTAAAA
>Locus:intergenic646_5:468905-469043(+)
GAGGATTTATTAGCCGCTAACGAGAATCTAAGAAATAGAATCCAAGAATGGGAAAATGAAAAAAACAAGCTTGATCCAAGAGATGAAAGAATAAAAGAGTTAGAAGAAGAAAAAAGGGAATTAGAGGGAATTTTAGCCC
>Locus:intergenic646_2:469037-469103(+)
TTAGCCCAAAAAGAGAACGCAGAACAAAAATATAACACTCTTTCAGTCAAAAATAAGCAATTAGAAG
>Locus:intergenic646_1:469136-469241(+)
AAACTGAAAAATATGTATGCTGGGGTAGAGGATTTTGAAAAACGCCAAAAAAATATCAAAGAACAAATTGTAAAAACCAACCCCAAAGTCTTAGGCGCACCTTCAA
>Locus:intergenic647_1:469823-469718(-)
CTAGCACCTTATCGCTTAACATTTTGGTGCTTTCATCTTCATTCATCGTGCCCACAAACAATAAATTATCGCCTAAGGGCAATTCCCAAGTTAAGCCGGTGCCTAG
>Locus:intergenic690_1:505936-505972(+)
GCTCAAAACAGAGAAAAGGCCGTCCATAGAAAAGCGA
>Locus:intergenic700_1:512458-512503(+)
ATTGAAAGACTCTGCTCCAATCAAATATTAATACTCAAAAAGCCTT
>Locus:intergenic737_1:539813-539771(-)
TTAGCGGATTTTACCGCATGCATCTTAATAAAACTTGATACAG
>Locus:intergenic774_1:567061-567136(+)
AATGTTCAGCTAGTAATCTATTGCCTTGTTGATCAAACAAAGCTCTGCGTGAAAGATGAAAAAATTTCATCTTTAG
>Locus:intergenic796_1:583519-583597(+)
AAACCACCCCTTGCTAAAAACAAGGGGTTTTTAATAAGTCAGCATCAAGTTTTAGGGGCTACTTGTGTTGGTCTTGCTG
>Locus:intergenic808_2:590161-590272(+)
GAGACGATGAAAAGGCATGGTTTTGATTTTGTGGATATTAGACGGGTGTCTTTAAAAGAGTGGGAATACGATTTTTCTTTACAAGAAGTCAAGCTCCCTAACGCGAGAGTCT
>Locus:intergenic808_1:590398-590488(+)
TATGATGAAAACTTAAAGATCATTCAAATCATTGCTAAAGAAAACAGACAACAAGAAATCGCTCTTAATTTGCTCAATGGCGTGCGTTTTA
>Locus:intergenic891_1:647553-647496(-)
GCTGATATAGTAGGATTTGTTGTTATTATTTTCATTCACGCTATTGAGCCAATACACT
>Locus:intergenic891_2:656856-656796(-)
GCTCAAAAAAGGGGTAAGCCCCCACCTTTTAAAACGCTAAACGCATTCCAATATTTCCGGT
>Locus:intergenic965_1:716146-716071(-)
GCGTTTTTATCGTCCCTTTCATTACTAGAATACATAGCCCCTACCGTTCTGTGGGCTTCATCGCAAATAATAAGAT
>Locus:intergenic1005_1:744895-744796(-)
TTTTTAAGTGAAGGGGTATACATGTCTTGGGCGAGAGAAATGCCAAAACGAGTAACCCTAGGGCTTTTATTAAAAAAACCTAAATACGAAGTCCATTTCA
>Locus:intergenic1231_1:906530-906389(-)
TCCTTTTTTGCTTTAAAACATTATTTTTACCTTAAATTGAATAAAAAATCAAGAGGAAATGATATAGGATCGATCAAATTTTGGGCGTCAAAGACCTTACAGATAACCATAATAAGCAAGGGTTACAATATTGCAAAGAAAA
>Locus:intergenic1251_1:923630-923546(-)
TTCATTAAAATAATCATAATGATTAAAGATTTTAACCACTATTGTAGAAAAATAACAAGAGGGTTTGCAAAAACTCTCATTAAAA
>Locus:intergenic1278_1:939315-939438(+)
AACGCCGCTCAAGCAGGCATTATCGCTAGTAACAAGACTCATATTGGCACACTGGATTTGTGGCAAAGCGCGGGACTAAACATTATCGCCCCTCCAGAAGGCGGTTATAAGGATAAACCTAAGG
>Locus:intergenic1278_5:939375-939516(+)
TGGCAAAGCGCGGGACTAAACATTATCGCCCCTCCAGAAGGCGGTTATAAGGATAAACCTAAGGATAAACCTAGTAACACCACGCAAAATAATGCTAACAACAACCAACAAAACAGCGCTCAAAACAATAGTAACACTCAGG
>Locus:intergenic1279_2:939551-939476(-)
TTCTGTTTTTTGCGCGCTATTGGGTGGGTTAATAACCTGAGTGTTACTATTGTTTTGAGCGCTGTTTTGTTGGTTG
>Locus:intergenic1278_2:939717-939801(+)
AATCTGTCCAATCAAGCGAGCGGGCGCACCCTTTTAGTGGAAAATCTAACCGGGAATATCACCGTTGATGGGCCTTTAAGAGTGA
>Locus:intergenic1278_4:940848-940959(+)
AAAGCATGGAAGAACATAGGGATCAGCAAAACAGCTAATGGCTCTAAAATTTCGGTGTATTATTTAGGCAATTCTACGCCTACTGAGAAAGGTGGCAATACCACAAATTTAC
>Locus:intergenic1279_1:941527-941488(-)
CGTTCCCCAATAGCGTTAGCCCAAACATTGGTAGGTTTTT
>Locus:intergenic1278_3:942086-942143(+)
TTTGCTAACTTTGGTTCTAGCAATGCGGTATCTTTAAACACCTTTAAAGTGAATGCCG
>Locus:intergenic1282_1:945663-945696(+)
AGGGGGGTAGTTGGTTTAAGCGTTATAAGGGGTG
>Locus:intergenic1290_1:950001-950097(+)
AAAAATGGCTGGGGTGCAAGGATTCGAACCTCGGAATGCCAGGACCAAAACCTGGTGCCTTACCGCTTGGCGACACCCCAAAAACTAAAGAAAGCAT
>Locus:intergenic1391_1:1022393-1022324(-)
ACTTCGCCAGCGATACGCTTCAAAAACTTAAAGAAAACATGCAAAATTTGCAAAATCAAGTTCAAAACAA
>Locus:intergenic1390_2:1024219-1024273(+)
TCCCTTTCATACCTTGCATGTTCGTTTTTAAGCTCTAAAATATCCTTTGGGCTAT
>Locus:intergenic1390_1:1024447-1024495(+)
TCAGCCTGCATTTCTTTTAGCGTTTTCTCTAACTCTTCGGTTTTGATCA
>Locus:intergenic1399_1:1035592-1035508(-)
TCTTTTGCTTTTTCTGGCTTACTTTTTGTTTGCTCGCTAGTTGTCTCTTTCATTTCTTGGGATTTTTCTGCTTGGGTTTCTTCTA
>Locus:intergenic1414_1:1044881-1044917(+)
GCATGTCAGCTATTGGGCATGAGAGCGATTTTTTATT
>Locus:intergenic1436_1:1053998-1054046(+)
GCTTTCTTCAAAATCTTTTTTATATTGTCTAATATAACTTCTTTCGCCA
>Locus:intergenic1437_1:1054470-1054395(-)
TGTAATGCTAAGGTGGACGGCTCTCAATACTTGAATAGTGGTTGGAATTTATCTAAAGAATTTCCGCAAGTAATAT
>Locus:intergenic1454_1:1064971-1065055(+)
TTATGGATGGTTTTAAAAATCCATTCCATAGTTATTGTTAGGGTTTGTTGGTTCATTGGTAGTTTTGTTAAAATCTTGAGTAGTA
>Locus:intergenic1455_1:1065819-1065768(-)
CTTTTTGCCACACAAAAAAAGATTATAGATTTAGAAAAAAATTATAAAGATT
>Locus:intergenic1454_2:1065874-1065955(+)
TTTTTGAATTTTCTTATAAGTGTTTTTAGAAGTTGGAGTTTCTTTATTGAACCATCTCACTTCTTTAAGTTGCCTATTAAGT
>Locus:intergenic1460_1:1069305-1069383(+)
TCCGTTAGTTTGTCATGGTTGTTTATCTCACAAGAACAAGCTATATCAAGGATATTCAAATCTAGCCCCACACCATTTT
>Locus:intergenic1730_1:1259192-1259249(+)
TTATTTGTTTTTCCTGTTTTTACTGATTCCATTACCAACCTTTCAAAATCTTATTATT
>Locus:intergenic1759_1:1280466-1280421(-)
GTTAGGTCAGTAGCTCCAATGGTAGAGCGTCGGTCTCCAAAACCGG
>Locus:intergenic1763_1:1282285-1282252(-)
CAACGAGGGCAGACTGTAAATCTGCTGACTATGT
>Locus:intergenic1772_1:1287883-1287925(+)
CACTTCGGCGTATATATAGAGCAAAGAGTGAGATTATACCCAC
>Locus:intergenic1843_1:1351712-1351667(-)
AATAGGCTTAGGTTTAGCTTAAATTGTGTGGTTTTAAAGCAACTTG
>Locus:intergenic1847_1:1358937-1358862(-)
ACCAAATTGAAAGCTTCTTTTCGCACAACCACATTTTTAAGAGAGCAGAATGTCTTGGAATTTTTGAAAACGCTCA
>Locus:intergenic1846_1:1358894-1358942(+)
TCTCTTAAAAATGTGGTTGTGCGAAAAGAAGCTTTCAATTTGGTGGTGG
>Locus:intergenic1857_1:1364318-1364279(-)
GAATATTTATACCACAACCCTATTAAAAGCATTGTTACAG
>Locus:intergenic1862_1:1367018-1367078(+)
ATTAGAAGGCTTAATAAAAATGCAAGAAATACCGCTCAAGTAAAGACAGAAAAATCTATTT
>Locus:intergenic1914_1:1385740-1385779(+)
AGAGGGTTATTATCCGTTCGCAACAAGAATTTTCTTGTTA
>Locus:intergenic1927_1:1397004-1396965(-)
AAGGTGGTTATGAATGGTTTTTGCGCTAGACTACGAGCCA
>Locus:intergenic2028_5:1474775-1474829(+)
GCCGCGGGTAGGAGGAATTTTCACCTCCACTACAATTTCACTGAATCTCTGGTTG
>Locus:intergenic2028_2:1475204-1475240(+)
CTATGGATATGCTTAGAGACTTTTCTTGGCACGACGG
>Locus:intergenic2029_1:1476417-1476378(-)
AAATCCAGGTTGAAGCCGGGGAGACCACTCTCCAACCCTA
>Locus:intergenic2028_1:1476475-1476526(+)
GCTATCACTTTCTATGGCTTACCTTTCCAGGTAACTCTGCTAAAGCGTTCTC
>Locus:intergenic2028_4:1477619-1477661(+)
CCATTCAACCATCCAATCATCCAATCATTCAATCATTCAACCA
>Locus:intergenic2028_3:1477785-1477842(+)
CAAAATCCGCTTAAAAATCCCCTACTTTTTATTATTCCCTCTTTTATTTCTCTTTTCA
>Locus:intergenic2037_1:1483981-1483948(-)
AAAAAAGAAAAAGAAAAGAGATTAAAAAAAGGAG
>Locus:intergenic2081_1:1511922-1511796(-)
TGGGGAGCAAACAGGATTAGATACCCTGGTAGTCCACGCCCTAAACGATGGATGCTAGTTGTTGGAGGGCTTAGTCTCTCCAGTAATGCAGCTAACGCATTAAGCATCCCGCCTGGGGAGTACGGTC
>Locus:intergenic2080_1:1512234-1512294(+)
AAGGAGTTTACAATCCTAAAACCTTCATCCTCCACGCGGCGTTGCTGCTTCAGGGTTTCCC
>Locus:intergenic2095_1:1524579-1524531(-)
AAGAACCAAACTTTCCCCCAACATCAGCCTAGGAAGCCCAATCGTCTTT
>Locus:intergenic2158_1:1572937-1572994(+)
ATATCCCCACAACAGCATAAGGACTCATTAGCGGTAATGACAGATTTATCAAAAAAGT
>Locus:intergenic2180_1:1595139-1595226(+)
AGTTTATTTAACATCCATTCTTCAGATTTTAATCTGATCACTATTGAAAAAATAATCTTATTTTGTAATTCAATACGATTACGATCTT
>Locus:intergenic2180_2:1595448-1595535(+)
ATTAAATTCCTCACAAAAGGTATCAGTGTGAAAAAGTCTTTATCATCTTCTGAGTCTCTAATCCATTTAATAAAACTCTTCAAATACC
>Locus:intergenic2180_3:1596621-1596669(+)
TTCATAAAAACTTTTATTTTTTTCATTTTTAATGGTTTTTATTTCTTCT
>Locus:intergenic2268_1:1664413-1664461(+)
TTACTCTCCTTAACACTCTTTAACCTCTGCTCTCTTGTTGTTTTTGTGC
>Locus:intergenic2270_1:1664867-1664942(+)
AGGGCCAGCCAAAACGCCCAAAGTTTTTTTAAGTGCTACTTTACCCACCACATAACATGCCCTAGAGTTTGTCTTA
>Locus:intergenic93_1:81895-81808(-)
AGCTTTGGAGTTATATCACAAAAAAGTGAATTTTTTGTTAAGAATGGGTTAAATAAATCGTTTTATTTTTTAAAAATGTATTTATATA
>Locus:intergenic103_1:88811-88757(-)
CCTTTGGGGGGAGCTTTGGAGGGCTTTGGCTCTCTTTTATTTTCTGCTTTTTTTG
>Locus:intergenic299_1:211817-211757(-)
GAAAAACATGTAGAAGCTTTAAGCGAACAATGCAGCAACAGCGTTTATATTCCCACTAACA
>Locus:intergenic306_1:214635-214689(+)
GGGGGTTTTTTGCGATTTTATCGTTTTTTTTTTTCTACAATGAGCGATCGGCTTT
>Locus:intergenic342_1:234841-234892(+)
TTAAAAAATAGGGTTTTGATCACTTTAATTTTATCGCTTGAGAGCGGTTGCA
>Locus:intergenic347_1:238535-238499(-)
CGTAGGTTCGAATCCTACATCTGGAGCCATATCTCTA
>Locus:intergenic356_1:244664-244748(+)
CTATTTTTCGTTATTTTTATCAAGTCTTTTTATAGCACATGCATACCGCTCTATTATTGTGTGATTCGTGTTTGTAGCGTGCTTA
>Locus:intergenic357_1:244789-244672(-)
TTCAATAGCTTTAATTTATGGCTTTTGCGTGGTTATTATTATAAGCACGCTACAAACACGAATCACACAATAATAGAGCGGTATGCATGTGCTATAAAAAGACTTGATAAAAATAACG
>Locus:intergenic542_1:380852-380933(+)
TTATTTTTAAATACAAACAATACCGCAATTTCTCAAAAATATATTATAATACGAAACTTCAGTTTGATTGAGTTACACACTC
>Locus:intergenic558_1:393675-393732(+)
ATAAAATTAAATAAATATGGTAGAAAAAAGAGACTATTTTTGAGCGTTTTTAATCCTA
>Locus:intergenic601_1:424768-424732(-)
GTAAAAAAGTGGTCGGGGCGAAAGGATTCGAACCTTC
>Locus:intergenic627_2:446541-446400(-)
TGTTTAACACAATCTACAAATTCGGTGTCTATCTTAGCCCCGTTATATTTTCAGCGCATGACCACTAGACCAGTGAGCTGTTACGCTTTCTTTAAAGGATGGCTGCTTCTAAGCCAACCTCCTGGTTGTTTGAGTAGCCACA
>Locus:intergenic627_1:447143-447104(-)
TTGGCAAAGTGCTGTGTTTTTGGTAAACAGTCGGGAGGGA
>Locus:intergenic626_1:448485-448542(+)
GGAACTACCCAGTTAACCATTCCGAACCTGGAAGTCAAGCTCTTCATCGCTGATAATA
>Locus:intergenic634_1:452770-452803(+)
AGTGCCTGGTTTGTGTTTGTTTTTTCAAGGTTCA
>Locus:intergenic646_5:466762-466873(+)
GTGGAGTTTTTTGCAGACTCTAGTTTCAAGGCAGAGAGCCTATACTATCCAAAAGAAAATAACAAGTCATTAAATGTGAATGAGATAATAATCCGTAAAACGATAGAGACAT
>Locus:intergenic646_4:467026-467101(+)
GAAAAATTAGAGGAAACTAATCCTGAATGGTTTGAAAAATGGAGGGAAAAACAATACACCCAAACTGGCGAATCTA
>Locus:intergenic646_3:467542-467668(+)
GGAATTTATTTTCTAGTAGAAAATCTTTTAAAAAACCCCTTGATTAAAGAGAGAGAAAATGCTCAAGAAGAAAAACATTATAAGAAAAATGCAGAGATTGACGACCGATCCCAGCTATCAAACTTAA
>Locus:intergenic646_2:467605-467710(+)
CAAGAAGAAAAACATTATAAGAAAAATGCAGAGATTGACGACCGATCCCAGCTATCAAACTTAAACGCACCCAAACCCTTATTTGAATGTTTTGTAGGAGTTAATC
>Locus:intergenic646_1:468091-468178(+)
GAAGAAGAGGATTTAGAAAAATTGGAAAAACAAGCACTAGAATATTTTAATAAAATAGCAAATAAAATATATCTAAAGGAGAAACGAT
>Locus:intergenic659_1:479977-479890(-)
AAAGAAAAAGAAGTTTCAAAAATTAAAAGTTTGAGAAAGTTTGAGTCAAATCCGCTAGTAAGATTTGACCCTAGCGCTCTTGCGCTAG
>Locus:intergenic733_1:537470-537425(-)
AGTAAAAACCTTTTAGTAAGGCTAAAAAGGGGAAATATTTCATCGT
>Locus:intergenic777_1:568211-568136(-)
CAATATCAGTTCTATCGTTATAGGTTTTTTAGTAGCCCTTTTTTCTTATGGGGCAGGGGTGATTTTAGTTTATCCA
>Locus:intergenic779_1:568628-568544(-)
AAATCTATGTCTTATAGTGTTATGTTTTTCTTGCTTGTATGCGGCTTGTTGGTATTTTTTAAGTTTCTCTTAAGATTATTTCTAT
>Locus:intergenic794_2:579469-579526(+)
TTTATTTCCCAATGTGGATCACAAACGCTTAATTACAAACACATACTAATGCATACTT
>Locus:intergenic794_3:579531-579672(+)
ACTATGGTAAGTATGACACACACAAACCAAACTGTTTTTAGAATACTTCATGCACTCACCTTGCATTCATCTTGCTTCCAACCATCTTTAGCGTTGCATTTGATTTCTTCAAAAAGGCTCATTTCTTATTTCTTGTTCTTAT
>Locus:intergenic794_1:579603-579678(+)
TGCTTCCAACCATCTTTAGCGTTGCATTTGATTTCTTCAAAAAGGCTCATTTCTTATTTCTTGTTCTTATTAAAAT
>Locus:intergenic796_1:584050-584173(+)
TATAACAAAAATCAAGTTCAAAAAATCATAGAGCTTTTAGAGCAAATCAATCGCGTTCTTAATCAAAGAAAAATCAGAAAAACCATAGGAATTATCACACCTTATAATGCCCAAAAAAGATGCT
>Locus:intergenic808_1:590140-590209(+)
TTAGACCCTAACATTTTGATAGAGACGATGAAAAGGCATGGTTTTGATTTTGTGGATATTAGACGGGTGT
>Locus:intergenic834_1:601040-601079(+)
AGTTTCTTGTTGGGTGTCAATTCTTATGAGAAATTAGTAA
>Locus:intergenic890_4:648871-648931(+)
GGCAGCATCCCTAAATCTAACAGCACGGTGCGTTTTGGGGGGTATGAGGGAGTCAATTGGG
>Locus:intergenic890_1:651300-651387(+)
GAAAAAGCCAATAATAATGGCGGATCGATCTGGTTTGGTAAGAATAATTTGCTGTATTTGCATGGCAATTTCAACGCGACTAATATCT
>Locus:intergenic890_5:652275-652353(+)
TCCCAAGCGAGCTTTAACGCTCTTAAAGTGGAAGGGGAAACGAATTTCAATCTCAATAACTCAAGCTTGTTGAATTTCA
>Locus:intergenic891_2:654193-654115(-)
TTTAAAATATCCCCAAAAGTCGTTTTATCCAAGAAGTTCTGTAAGTCTTTGGCATCAGAGCTAGAGCCTATTTTATCAA
>Locus:intergenic891_1:655505-655457(-)
ATTGTCTTTAAAGCTTACCACAAGACCCCCATCTTTAATATTGACCGGT
>Locus:intergenic890_2:655823-655874(+)
CACCGATGCTTTACAGCTCAACACTTACACGCAACAAATGAGCCGTTTAGCC
>Locus:intergenic890_3:655881-655926(+)
TCTAATTTCGCTTCCTTTGATTCAACGGATTTTAGCGAACGCTTGA
>Locus:intergenic895_1:658614-658578(-)
AGGATATTTAGGGTTTTGAGAATGAAAAATCAAAAAC
>Locus:intergenic964_1:715902-715998(+)
GATGATATTAAATTTTCTGAGCTCCCTTTAAAGCCCTCCACTCGCCTTGAAGACATTTTAAGCGTTCGAAAAAAAGCGCAAAAAGAAAACAAGCGCT
>Locus:intergenic1004_1:745080-745173(+)
TTTTATGGCTGGAACACGCAGCTCAAAAACGAATTTATCTTTGAATTGCACTACCAATTGCTCAAAAAAGTCCCCCTTTTAAAGACTCGTTTTT
>Locus:intergenic1072_1:799002-799077(+)
GTTGAGATAATTCTCCTTAAAGAGAGAAGTTATCATGCCAACTTCATCAGGCAAATTGACTTCGCCCGTCTCATCA
>Locus:intergenic1123_1:835075-834976(-)
ATTATAGAATATTTAATAAGGGGACTGATTTTACCCCTACAACCCCACAAGAGGGCTTTTTTCAAGGCGTGTGGGATCAAACATGCTTTTAAACACTCAA
>Locus:intergenic1175_1:865504-865447(-)
ATGAAACACTTTTTAAGTTTATTTATTTATTTAATATTGGTGTTTAAAAGAAAGAATC
>Locus:intergenic1201_1:880697-880664(-)
CAATTAAGGAAATTTTCAATAAGGCTTAGAGAAA
>Locus:intergenic1213_1:888114-888051(-)
AAATGCTTTGAATATTTTTTAAATAAGATAAGAAATAAAATAAAATTTTTTTTAAATTCCTATG
>Locus:intergenic1278_2:938387-938528(+)
ACCCTTTGTGCAAAAATCGTTTTACAAGAAGAAAGGAAAAAAATGGAAATACAACAAACACACCGCAAAATCAATCGCCCTTTGGTTTCTCTCGCTTTAGTAGGAGCGTTAGTCAGCATCACACCGCAACAAAGTCATGCCG
>Locus:intergenic1278_1:941418-941499(+)
TTAAAAGACCAAAAATTCGCTTCTTTAGAAAGCGCGGCGGAAGTGTTGTATCAATTTGCCCCTAAATATGAAAAACCTACCA
>Locus:intergenic1289_1:947358-947316(-)
CTTTTTAAAGCTTTTTTGAAGTCTTTTTTTAAATTCTTTTTTT
>Locus:intergenic1290_1:950156-950204(+)
GGATTTGACCCCATCATTTATAAACGCTATTTGAAAAAGAAAGAAACCT
>Locus:intergenic1316_1:968792-968834(+)
TTCTGTGGTTTAAAACTTTGTTTTGTGGTTCTAAATCTTATGG
>Locus:intergenic1331_1:979445-979370(-)
TTAAAACTCCAATCGTTTTTATTAAATCCCACATTATACAATTTGATGTTAAACAAACTCAAAAAGATTCGCAAAA
>Locus:intergenic1391_1:1024493-1024439(-)
ATCAAAACCGAAGAGTTAGAGAAAACGCTAAAAGAAATGCAGGCTGAAGATAGGG
>Locus:intergenic1410_1:1043554-1043638(+)
TTTAGAGAGATTTTAAAGTGCTTAAAGGGGAATATCCCAAAGCACCCCCTAGTCAATAAAACGCTAGAAACTCATTTGGCAAAAA
>Locus:intergenic1410_2:1043898-1043946(+)
ACCAACGCTTACGCTCGGCTTTGTCTTGTTTCATTCTTTGCTTGCCACT
>Locus:intergenic1443_1:1060312-1060264(-)
TTTATTAAATCTAATCTAGTTGGCACAAAAACAGCTAGTCCTGTGCTTA
>Locus:intergenic1455_1:1065333-1065294(-)
AAACGAAAAGAATTCTTAGAGACTAGAGCGATGGAGCTAT
>Locus:intergenic1456_1:1067499-1067547(+)
AAGAAAGATTTTCTTAAAGACTTTAATAAGCATATCTTAGTCCTAGCGT
>Locus:intergenic1458_1:1067919-1068024(+)
CTAACGCAAATCCGTGTTAGAAATTGGCGCATTCTTTTTTTAGCAACAAGGATAAGGAGTTGTAGAAAGCGATTTTTAAAAAAGCAATTAAAAAATACTCATGCAA
>Locus:intergenic1550_1:1138805-1138856(+)
ATCCCCTTATCCAAGCAGAAATTGACGCTAAATTTTGGCATTATAGCGCATG
>Locus:intergenic1567_1:1156238-1156157(-)
ATGGAACACTCTTTAATCATTACAGAGACGGCATCAACTATAGCGTCTCAAACCTTAATGGGAATATCCTACCACAAACGAG
>Locus:intergenic1653_1:1208453-1208411(-)
TGTAGGGGTAWWATCCGTAGAGATCAAGAGGAATACTCATTGC
>Locus:intergenic1652_2:1209270-1209336(+)
GTTTCGCTAAACGCTAACCTAAAAATACTCTCATGCCATTCAGTCATCAATCATAATGATATAACCA
>Locus:intergenic1652_1:1209276-1209366(+)
CTAAACGCTAACCTAAAAATACTCTCATGCCATTCAGTCATCAATCATAATGATATAACCATCATAATCAATGAAATCAATTGGCAGATTG
>Locus:intergenic1655_1:1209902-1209860(-)
CCACCAACGAGCCTTTTAACAACCCATTTAAAGACCAACTCTT
>Locus:intergenic1701_1:1240340-1240301(-)
GGCAAAAACACAAACAGGGTTTTTAAAATTTTTAAGATGC
>Locus:intergenic1731_2:1259043-1258998(-)
TCCCGAGAAAAGCAGTGTGGCATTAGTAGTATTAACCCATGCTGCA
>Locus:intergenic1731_1:1259123-1259066(-)
GCCATTACAAATATAATCAGATCAGTTGGTGGGTTTTTTACAAAGATTATGAAGAGAG
>Locus:intergenic1730_1:1259533-1259569(+)
CGCAAGCCTAGTAACTTAAAGCTCTTCTTTAGAGATT
>Locus:intergenic1737_1:1263780-1263738(-)
ATTTCATATTGTTTTTTTCAGTATAACCGCAATCTTAATTTTT
>Locus:intergenic1766_1:1285022-1285055(+)
TTTTATAGGCTTATTTTGGCTTCATTTTACCTTA
>Locus:intergenic1772_1:1287873-1288011(+)
CCAATTCCACCACTTCGGCGTATATATAGAGCAAAGAGTGAGATTATACCCACTTATTCCTTAAAAAAACTTAATGGTGCACTGGGCGAGACTCGAACTCGCACGAGATTGCTCCCACCACCCCCTCAAGATGGCGTGT
>Locus:intergenic2018_1:1461249-1461282(+)
TTGAGTAAAATCAGCAAAATCAAAAAAAAAAAAA
>Locus:intergenic2028_2:1474377-1474452(+)
CCCCGGGGTACCTTTTATCCTTTGAGCGATGGCCCTTCCACACAGAACCACCGGATCACTATGACCGACTTTCGTC
>Locus:intergenic2028_1:1475166-1475205(+)
TCATCTCATCTACCTGTGTCGGTTTGCGGTACGGACGACT
>Locus:intergenic2029_1:1475300-1475216(-)
GTATTTGAAACCCAAACAGGCTCTTTGAGTCCTTTTAGGACAAAGGGAGAATCGCTGATACCGTCGTGCCAAGAAAAGTCTCTAA
>Locus:intergenic2028_3:1476385-1476433(+)
GGAGAGTGGTCTCCCCGGCTTCAACCTGGATTTCTCGTGTCCTGGCCTA
>Locus:intergenic2057_1:1495883-1495823(-)
GCATTTTTGAAAGCTATGTTACTTGGAGCGCGGATTATGTTTATCGTTTTTAAAAGTTTTT
>Locus:intergenic2081_1:1511990-1511912(-)
TCAAGAGGAATACTCATTGCGAAGGCGACCTGCTGGAACATTACTGACGCTGATTGCGCGAAAGCMGTTGGGGAGCAAA
>Locus:intergenic2080_1:1512258-1512369(+)
TCATCCTCCACGCGGCGTTGCTGCTTCAGGGTTTCCCCCATTGAGCAATATTCCCTACTGCTGCCTCCCGTAGGAGTCTGGACCGTGTCTCAGTTCCAGTGTGTCCGTTCAC
>Locus:intergenic2080_2:1512335-1512374(+)
CTGGACCGTGTCTCAGTTCCAGTGTGTCCGTTCACCCTCT
>Locus:intergenic2094_1:1524342-1524390(+)
TGTTCTCCTTTCGCATTCAAACGCCCCTTTTTAGGCGTTTGTTTGGTTT
>Locus:intergenic2158_1:1572847-1572943(+)
ATCTCTATCAATCAAAATAAAGAATTGAAAGAAAAATTTGACTCCAATGAATATATCTTTAGCGATGAAGAATTAGAACACATTATAAAAATATCCC
>Locus:intergenic54_1:44493-44604(+)
GATGAGCGGGCAATTCCCTCTATTGAACTGAATGTCCTAGATTTTTATGCTGTCTGTTTTAGAGGTGATTGTCAGTTGGTTTTTACTTTCCAAAAACCCAAGTCCCTTTATC
>Locus:intergenic69_1:62293-62200(-)
TTTTTGTCAGTCAGCTCAGTGTTTGCTTTAGTTAAATTGTCTTTTTCGGTTTTCAGCTCGTCGTTTTCTTCTTGGACTTCTTTAAGCGCTTCCT
>Locus:intergenic68_1:62478-62541(+)
GAAAAAGAAAATCTAGCTAAAGAAAAAACAGATCTGACTGAAAAAAATAAAGTTCTAATTACAG
>Locus:intergenic131_1:107385-107343(-)
ACTCACACGCAACGCTATATTTTAAAATACAATTTATTGAGGT
>Locus:intergenic487_1:341629-341578(-)
ATATTTTTATTCTTGATCCTTTTACTGGAACTTCTGGCTAAAACAATAGCGA
>Locus:intergenic496_1:349523-349607(+)
GGGTGTTTAATACTAGGATATAAGCAATATGCTGGCAAGGGCGTAGTCAAAAATGAAAAACAAGCGGTGAAAACCTTTGAAAAGG
>Locus:intergenic558_1:393610-393658(+)
TCCATTAAATTTACCAATAAAAGTGTAGGAATTATAACAATTTTTCAAA
>Locus:intergenic601_1:424988-424946(-)
TGGTGCTCTATCCAATTGAGCTACGAACGCTTACAATTCAAAT
>Locus:intergenic627_1:445061-445016(-)
TTAAAGCTTTTAGCTTGTAGAACTTGCTTGAGTGGTTTCAAATTAA
>Locus:intergenic627_2:447631-447544(-)
CTTTGCAAGCCTCCGTTACTTTTTAGGAGGCGACCGCCCCAGTCAAACTACCCACCAAGCATTGTCCTGCCTGTGGATAACACAGGCC
>Locus:intergenic627_3:448257-448152(-)
CTTATTGCCGTTATCTTATCAAAAAGCAAAAAACAAGCCAAACGCTCTATTAGTAGTAGTCAGCTAAACGCATTACTGCGCTCACACATCTACCCTATCAAGCACA
>Locus:intergenic634_1:452519-452600(+)
GATATGGGCAAAGATAAAAAAATAGAAGATTTTAAAGAAACTTGTATTTTAAAAATAGCTGGTTTTACTTATTTTGTGTGCG
>Locus:intergenic635_1:453781-453682(-)
TCTTGCTTGTATTGTTCTTCTTTAGCATTTTTTTTAGCACCAAATTTAAAAGTGGGCAATCCCCCTACTTTGATGCGCTCACGCGCATTGTTAGTCGCAT
>Locus:intergenic637_1:454825-454786(-)
CCTTATCTTTATCTTTTATTATTATACAATGTTTTTATAA
>Locus:intergenic646_3:467057-467096(+)
TTGAAAAATGGAGGGAAAAACAATACACCCAAACTGGCGA
>Locus:intergenic646_1:467296-467401(+)
GCACAAGATTTGTCAAAGAAATTCATGCATTTAGGTTTTGAACAGATCTCAAAAGATTTAAACGACTCTAGATTGAACGCTTTATTGTGCTATGAGGAAAAAGTCA
>Locus:intergenic646_4:468088-468166(+)
TTAGAAGAAGAGGATTTAGAAAAATTGGAAAAACAAGCACTAGAATATTTTAATAAAATAGCAAATAAAATATATCTAA
>Locus:intergenic646_2:470111-470207(+)
GCTTTGCAATTCGCTTATGAAGAATGCTTGGTCTTAAAGATCTTCCCCAAACTTAGAGGGGTTCAGACACGCAACAACCAACACTTAACAAAGATTC
>Locus:intergenic648_1:474442-474511(+)
GAATTAGAGGGCTATAACTCCGTAGGAGCTAATCAAAAGAACAATATCCCATCGCCTTTTTTCTTACAGA
>Locus:intergenic648_2:474702-474744(+)
CCTTCTAATCTTTGTTTCTATCAAACAGCCATTGTGAAGAAAA
>Locus:intergenic722_2:530199-530247(+)
ACCCTAAAAAAAATAGGAGCGGATATTGACCCCAAGTGTGATGCTTTAA
>Locus:intergenic722_1:530676-530787(+)
TGCGATACGACGCTATGCTTAAACGATTTTGACTATATAGCCAATTATGTGGATAAATACCCTAACGCTAAAAAGGTTGGTGCATGCGTGGGCTATTTTTTCCCCATGCGAG
>Locus:intergenic726_1:531852-531900(+)
ACCATTTATGAGAAACCACCATGCATCAATAAAACGCGCTTCATAAAGC
>Locus:intergenic735_1:537996-537951(-)
CCTAGTGCCGGTTTAGTCAGTGTGGTAAGGGCTATCAAAGTCTTTG
>Locus:intergenic796_1:584014-584089(+)
GTTGAAGGGGAGCATCAACTAGAAAAAACAAGTAGCTATAACAAAAATCAAGTTCAAAAAATCATAGAGCTTTTAG
>Locus:intergenic808_1:590155-590296(+)
TTGATAGAGACGATGAAAAGGCATGGTTTTGATTTTGTGGATATTAGACGGGTGTCTTTAAAAGAGTGGGAATACGATTTTTCTTTACAAGAAGTCAAGCTCCCTAACGCGAGAGTCTTAGTTTTGAGTAGCGAACCTGTGG
>Locus:intergenic890_8:647860-647944(+)
TGGATCAATTTGATTTCCAATAACAGCGTGAATTTGACAAACACAGATTTTGGCAACCAAACCCCTAATGGGGGCTTTAATGCTA
>Locus:intergenic890_4:648748-648805(+)
GCTGACACGATTTTCTACCTCAATGGCTTAAACACTTGGAATTACACTAATGCGAGAT
>Locus:intergenic891_1:649106-649022(-)
TTTTGTGAAGTGGTTTTTAGGTTTTTAAAAGTGGCTCCAGCGATATTAATTTCAGTCGCGCCCACAAAATTCAAAGTCGCCCCCC
>Locus:intergenic890_3:650583-650709(+)
TATAAAGGGGGTGAAAATAGCGCCGGAAATTCTTTAACCCTAGAAAACAACACTTTCAATTCCTACAATATCAACGCAAAAGCGCAAAACCTAATTTTTAACAACAACTCGTTTAATGGCGGTAGCT
>Locus:intergenic890_7:651462-651549(+)
ACCTTGAACGCTGACGGGTTAAATTACACGAATTTCCAAACCGTGGCTTTGGGCTTACAAACCAGTGCGAGCCAGCATTCATGGGCGA
>Locus:intergenic890_1:651789-651876(+)
AACATTATTTTCAATAACTCTCAAATGGTTATTGATGTGTCTAAGAATGTGAATCAGTCATCATTGAATGGGAATGTTACTTTCAATA
>Locus:intergenic890_5:652521-652662(+)
AATGGCAGTAACAATCTAGCGATCAACGCTAAAGGGAATTTTAGTTTTGGGTCTAAAGGGATTTTGAATCTGTCTTATATGAATCTATTTGGGGGGGATAAAAAAACTTCCGTTTATGATGTGTTGCAAGCCCAAAATATTG
>Locus:intergenic891_3:654973-654934(-)
ACTTTTGAAAAATCCACTAATCCATTAGCCTTAATTGCAC
>Locus:intergenic890_2:655059-655134(+)
AACAATAACTCTAATTACAGGGCTGATATTAGCGGTAATCTCAATGTGGTTAAAGGAGCGGCTCTCAGCACGAATG
>Locus:intergenic891_2:655822-655777(-)
GAATTGTTTTTAAGATTGGGTTTAGAAAGCATGCCTAAAGCGCTAG
>Locus:intergenic890_6:655902-655983(+)
TCAACGGATTTTAGCGAACGCTTGAGCAGTCTTAAAAACCAAAGATTTGCTGATGCAATCCCTAATGCGATGGATGTGATTT
>Locus:intergenic964_1:715265-715304(+)
AGGGGGAATGAGCGCGATAAGGGGATTGATATAGTCATTA
>Locus:intergenic964_3:715827-715908(+)
GAAAAAAGTGAGCCGTTTTACGCTTCTATCGTGTGCAGCGATGATAAAGTCGGGAAAAGTAAAGACGAAGACAATGATGATA
>Locus:intergenic965_1:716207-716120(-)
GGCGGTCATATACAGGCGTTTTTTCGCTTTGATATTTTTATCGCTATGGCAAAGCGTGAAAGCGTTTTTATCGTCCCTTTCATTACTA
>Locus:intergenic964_2:716808-716850(+)
AAGGTTTTAAGCAACGCCAGGTGTTTGAGCGAAGGGGTGGATG
>Locus:intergenic1004_1:744720-744780(+)
ATTGATGAGTATTACACCGCAGGCAATCAAATAGGCTTTTCTACTAAAGAGTTTGACTTTT
>Locus:intergenic1013_1:750939-750864(-)
TTATACCTAGTATTAAATCAAAAAAAAAGAAAAAAGCTTAAATTTTTTAATTTGCAGCCAAATTTGTTAGGATTGA
>Locus:intergenic1030_1:767973-768051(+)
ATTAAGGCTTTAGACACGTGCAATACAGAAAGCTTATACCAACTCGCCAAAGTATCCCAAGAGTTTGAACTCACACGCA
>Locus:intergenic1278_1:939618-939708(+)
CGCATCAACACTAACGCTGATGGCACGATTAAAGTGGGAGGGTATAAAGCTTCTCTTACCACCAATGCGGCTCATTTGCATATCGGCAAAG
>Locus:intergenic1278_2:940698-940755(+)
CAATTCAAAGAGCGCCTAGCCCTTTACAACAACAATAACCGCATGGATATTTGTGTGG
>Locus:intergenic1279_1:941573-941456(-)
CCGCACTTGTGCCATACAATGAAGCGTTGCCGCCATTATTCAAGCTCGTTCCCCAATAGCGTTAGCCCAAACATTGGTAGGTTTTTCATATTTAGGGGCAAATTGATACAACACTTCC
>Locus:intergenic1282_1:945616-945652(+)
AGCAAAAAGCGTAAGCGGTGTTTCAACCCTAAATTTA
>Locus:intergenic1283_1:945694-945658(-)
CCCCTTATAACGCTTAAACCAACTACCCCCCTTTTTT
>Locus:intergenic1288_1:947086-947134(+)
AAAAAATCATCGCTTAAATTAGAGTCAAATTTTCCACTAATCAATCATC
>Locus:intergenic1291_1:950039-949973(-)
GCATTCCGAGGTTCGAATCCTTGCACCCCAGCCATTTTTCCTTATTTTTTGGCGCGGAGTAGAGCAG
>Locus:intergenic1321_1:973622-973589(-)
CCCTATCCCCTTAAGGAAATGAGTTTTTATATCA
>Locus:intergenic1346_1:997950-998004(+)
ATCGCCCTTTTAATTTTTCATTTTGAAACTAAGATTGATAAAATTAATATAGCTA
>Locus:intergenic1360_1:1005697-1005745(+)
TTTTTGAATAAAGAGTGCGGGAATAGCTCAGTGGTAGAGCACGACCTTG
>Locus:intergenic1363_1:1006279-1006219(-)
TTTGCAACGATGGTGCCCAAAGCCGGACTTGAACCGGCACGGTATTGCTACCGAGGGATTT
>Locus:intergenic1391_1:1023418-1023382(-)
CTTGCTTTAGCATGTATAAGGATTTCAAAAACCAAGC
>Locus:intergenic1390_1:1024132-1024255(+)
ACATTCTTAAATCCCTCTTTAGCCCTATTTGAAAGACTCTGTTTTTCTTTTTGTCTTTTGACTTCTTCATCAACAATCCTGTTAAACTCCCTTTCATACCTTGCATGTTCGTTTTTAAGCTCTA
>Locus:intergenic1398_1:1035204-1035255(+)
TTTGCTTCTGAAGTGGCTTTAAAAGAGTTGCTCTATTGGAAAACACGCTACC
>Locus:intergenic1421_1:1047956-1047902(-)
CTTGATGTGGGGTCTCCTTTAAAATTCAAGTACTGCTACAATCAATACATCTCAC
>Locus:intergenic1422_1:1048115-1048163(+)
AGCAAGAGAAACGCATGGCATAAGAGCCATGCGCTTGGCAGTGAAACAA
>Locus:intergenic1436_1:1054336-1054393(+)
ATTAAATTAAGGGCTTGTTTATGTTTTTCTTCTTCTACGCATTCAAAAATCTTTTCTC
>Locus:intergenic1460_2:1069263-1069320(+)
ATCCCTAGTAATTCTTTCATGTCTGTTTGGTATTGCTTAAAGTCCGTTAGTTTGTCAT
>Locus:intergenic1460_1:1069868-1069964(+)
ACAAAAAAGCAGTGTTGCAACTTATCTTGTTGTTCTTTAGTGGGATACAAGCGGAATTTAAAACCCTTATTGACTTTCATAGAAAGTATTTTAACCT
>Locus:intergenic1609_1:1181444-1181303(-)
TTTCACAAGCTTTTTAAAAACGACGCTAAGATCGCCGAGAGTTTAAAGCCCGCTACAACGAAAAATTTAAGCCAAGGTTTAGCGACCACTCTCAGCGGAGCGTTAAAGTATCAGTGGACTAAATTCACTTTAGGAACGCTAT
>Locus:intergenic1763_1:1282240-1282204(-)
CGAATCCACGTCTCACCACCATTTTGTTTTATAGATG
>Locus:intergenic1766_1:1285106-1285139(+)
TTGGTTTTAATCAAATACTGCCCGCTAAAGCCTT
>Locus:intergenic1803_1:1312074-1312035(-)
ATAAAAAGATTTAAATCTATTTTTAAAGCGCTTTTCAGTC
>Locus:intergenic1804_1:1313333-1313408(+)
CCCACACAAAACCATGTTATTTTTGATAAAGACCACCACCACATTGTAGATGATAGAGCACTAAAATCCATAATAA
>Locus:intergenic1921_1:1393812-1393761(-)
TATCTTTATTACTATGGTTTTATCGTGTTATTTTATCTAAGTTTTGGCATGC
>Locus:intergenic2028_1:1474533-1474608(+)
ACCTTTGCAAGCCTCCGTTACTTTTTAGGAGGCGACCGCCCCAGTCAAACTACCCACCAAGCATTGTCCTGCCTGT
>Locus:intergenic2029_1:1474907-1474874(-)
AACGGTCCTAAGGTAGCGAAATTCCTTGTCGGTT
>Locus:intergenic2034_1:1482933-1482972(+)
AAAAACATTGAACGACCGATTATAGCGGAATTTAAAACAA
>Locus:intergenic2044_2:1486932-1486989(+)
TTTTTAAAATTCTTTGCAAATAGCGTCATTTTAGATGAAAAATTTTTAATGTTTCTCT
>Locus:intergenic2044_1:1487385-1487460(+)
CTTTCTATCCTCACCATAGGAAGCGTTCGCCATGTTAAATACCTCACGAGTAACGACGCCATTTTAAAAAGATCAC
>Locus:intergenic2073_1:1508453-1508315(-)
ATTCTAAACCTTTATAAACACGATTTTAAGTTCCCTTTAAAATCTTTTGATTATAGTAGACTTAGACTTAGACTTAGACTTAGACTTAGACTTAGCTTAAGAGTGCCTAAATTTTGGGGTGTTGGGGGGTTGTTGGAAT
>Locus:intergenic2078_1:1510479-1510533(+)
AACAGACTCAAAACCGATGAAAGGCTGTTTGAAGTCTTTCCTGCTCATCAAACTT
>Locus:intergenic2081_1:1511677-1511599(-)
ATAGTGGAGTGTCTGGCTTGCCAGACCTTGAAAACAGGTGCTGCACGGCTGTCGTCAGCTCGTGTCGTGAGATGTTGGG
>Locus:intergenic2181_1:1595239-1595155(-)
ATTTATAACGATAAAGATCGTAATCGTATTGAATTACAAAATAAGATTATTTTTTCAATAGTGATCAGATTAAAATCTGAAGAAT
>Locus:intergenic2180_1:1595670-1595703(+)
CTGCATTCTTGCAAATCCTTAAGATACTCAATAA
>Locus:intergenic2180_2:1595766-1595826(+)
TCGTCGCTTCTTTTTCTAGCCTCAATTTCAAACAAGATTTGTAAGATATATAACGCTTTCT
>Locus:intergenic2180_3:1596596-1596638(+)
TTTCCGTCAAATGATTATCTAAAATTTCATAAAAACTTTTATT
>Locus:intergenic2247_1:1647231-1647183(-)
GTTTCCAACTCATTCCACCGCTCTATAACCCAGTCTAACGGGTGGTTTA
>Locus:intergenic17_1:9684-9642(-)
CGCTTAATAACAATAAGCGCTAAATTTCTATTTTATTTATCAA
>Locus:intergenic20_1:13595-13652(+)
TTAAAGATAAAAACCACCCCTTTTGACCCCCTTTTAGAGGATTTTTATGGTTTTTTTG
>Locus:intergenic32_1:23071-23119(+)
GGCGTTTTTTGGTTAGTGGAGCGCGCGAACGCTAAAGATGTTTGGGGTT
>Locus:intergenic35_1:25965-25890(-)
CTAACCGCATGCAAACGCCCCAAAACTCAAGGACAAACCCACTTTTACAAGCAAACCCTAAGCTTTTTGGGCTTAG
>Locus:intergenic35_2:25959-25911(-)
GCATGCAAACGCCCCAAAACTCAAGGACAAACCCACTTTTACAAGCAAA
>Locus:intergenic34_1:25964-26015(+)
AGTAAAAAATTACCGCTCGCTTGGTGCGAGACGCTTATTCTTTTAAACAAGG
>Locus:intergenic68_1:62205-62280(+)
GCGCTTAAAGAAGTCCAAGAAGAAAACGACGAGCTGAAAACCGAAAAAGACAATTTAACTAAAGCAAACACTGAGC
>Locus:intergenic167_1:134848-134812(-)
ATCATGCTATCATTGTTATATTTTTGTTTTAAGAAAC
>Locus:intergenic177_1:140107-140074(-)
CAAAAGCTAGGGACTTACGGCGTGGTTTCACAAA
>Locus:intergenic193_1:150268-150163(-)
ATTAAGTCAAATTTAATGGGTTTGTGGTTTATTTTAGTAACAATGTTTGAGCGAGTGGGTTTATCAACTTGTGGTTACAATCTTACCAATTTCTTACCAATTTTGA
>Locus:intergenic224_1:170613-170691(+)
CATAGGGATTTTACAGAGTTTGATCTCCAACGCATTCCCTATTGGGATGAATGCTTGGGTGGTTTAAAAAAATACTTTG
>Locus:intergenic248_1:184552-184591(+)
TTTGATTGGAGGTTAGGGATTAAACGCAAAATATTCCCTT
>Locus:intergenic486_1:341874-342000(+)
TTGTATGGCGCTTCAGCGCTTTTACAAGAAAAGCATTTAAAAAACGCTTTTGAAACTTTAAACAAAAACCAAAATACGGATTATGTTTTCACATGCTCTCCATTTAGCGCTTCGCCCTATCGTTCTT
>Locus:intergenic549_1:385343-385301(-)
AATAACCTTTATCTTTTAATAGATTTGAAAACTAGGTATCTTA
>Locus:intergenic573_1:400051-400000(-)
TTTCTATCAAACCCTTATGGGTTTTGTGAAAGATTTATCCCGTTAAAAAGCT
>Locus:intergenic627_2:444543-444444(-)
CAACCATCCAATCATCCAATCATTCAATCATTCAACCATCCGATCATTCAAGCAATCAAGCAATCAAGCAATCAAGCAATCAAGCAATCAAGCAATCAAG
>Locus:intergenic627_1:446544-446511(-)
CTGTGTTTAACACAATCTACAAATTCGGTGTCTA
>Locus:intergenic626_2:447768-447879(+)
AAGGATAAAAGGTACCCCGGGGATAACAGGCTGATCTCCCCCAAGAGCTCACATCGACGGGGAGGTTTGGCACCTCGATGTCGGCTCATCGCATCCTGGGGCTGGAGCAGGT
>Locus:intergenic626_1:448909-448948(+)
TTGCTACCCCAAAATTCAGGAACTCTTAAGCTAAGTCTAA
>Locus:intergenic635_1:453303-453255(-)
TTATCTAATGCGCTATATTGTTTTTTAAGCGTATTTAGATCCCCCATAT
>Locus:intergenic634_1:454027-454105(+)
AAACAAGAAATGCCCGCCAACCTATCTATTATCCATGCTTTACGCGCCACACAAGAGGGGTTTGAAGATGATGGAGTTA
>Locus:intergenic647_1:469929-469824(-)
CGATTAAAAGTTTCAACTTTTAAATATCCATCATTACTAGGAATAGGTTTTTGTTGCTTGCCTTTCAATATTTTAGGTCTCTCAAAGTTCAAACAAAACGCCCTGT
>Locus:intergenic675_1:495144-495081(-)
ATTGGTGATTATACCTATTTGTATCTTAAAAATTTGTATTTTAAAAGTTTGAGGCGGTTTGTTT
>Locus:intergenic723_1:530168-530111(-)
ATGCGGTGTCTAAAAGCGTGTATTTTTCAATACCAACATGCTTTTTTAAAAGCTTGTA
>Locus:intergenic722_1:530250-530283(+)
ATAAACGCTTTAGTTAATCCTAAAAGAGAAAATT
>Locus:intergenic724_1:531207-531282(+)
TGGCAGATCGGTTATGATGTCCCCATTAAAGATAAAGAAAAATTTGAACTCACTACTTTAAAAGATGAAAAATATC
>Locus:intergenic767_1:564173-564137(-)
TTGCTCAACACCTTATCCAAAAAGATTCTTATTATAA
>Locus:intergenic796_1:583966-584050(+)
AATACCTCGCAATTTTACGATCCTAAGAATATTATCCGTTGGATTAATGTTGAAGGGGAGCATCAACTAGAAAAAACAAGTAGCT
>Locus:intergenic797_1:584521-584473(-)
AAGCACTTTAGAGAGATTTACGAAAGTGTTTTGAAGCGAAGAATGTCTG
>Locus:intergenic808_1:590272-590413(+)
TTAGTTTTGAGTAGCGAACCTGTGGAGTTTAAGGAAGCGAGCGGGAAATACTGGCTGAGCGTGAATCAAAACGCGTATTTAAAAATAAGCTCTAATAACCCTTTGTGGCAACCCAAAATTATTTTTTATGATGAAAACTTAA
>Locus:intergenic890_2:648577-648643(+)
TACTATGTAACCTACAATTTAGGCGGCACGCTTTATAATTTCAGACAAATTTTTAGCCCTGATTCTA
>Locus:intergenic890_1:648796-648907(+)
AATGCGAGATTCACTCAAACCTATGGCGGGAAAAACAGCGCTTTAGTCTTTAACGCTACGACCCCTTGGGCTAATGGCAGCATCCCTAAATCTAACAGCACGGTGCGTTTTG
>Locus:intergenic890_3:649536-649596(+)
CAATGGGGCGTGTTTAATTTCAATAATACCCCTAAAGTCAGTTTCACTGATGACACTTTTA
>Locus:intergenic891_3:650048-649994(-)
AGCGATCTTCCAAGTCGTCATGCCATTGAGATAGAACACGGTGTTACTGGCGTTG
>Locus:intergenic891_1:650509-650464(-)
CCAAAATTCCCCCCTCCATTCACAGAGCCTTTATCCCAAGTAATGT
>Locus:intergenic891_2:654192-654132(-)
TTAAAATATCCCCAAAAGTCGTTTTATCCAAGAAGTTCTGTAAGTCTTTGGCATCAGAGCT
>Locus:intergenic890_4:655206-655263(+)
AATCAAACGATTATTAATGTGGCTGGCAATTCTACGATCATGTCTTATAACAATCAAG
>Locus:intergenic964_1:715941-716058(+)
ACTCGCCTTGAAGACATTTTAAGCGTTCGAAAAAAAGCGCAAAAAGAAAACAAGCGCTTCATTATTTTTTCAACCTATCAAAGCGCGTTGCGTATTAAAGAAGCGCAAGAAGCGGGTT
>Locus:intergenic964_2:716136-716223(+)
GATAAAAACGCTTTCACGCTTTGCCATAGCGATAAAAATATCAAAGCGAAAAAACGCCTGTATATGACCGCCACGCCTAAAGTTTATA
>Locus:intergenic1004_1:744930-745014(+)
TATGGGGGGTATTTACGGGTGAATTTGAATGTGTATAACCGCCATAAAACTTTCATGGAGTTATTCACGCTTTCTTTAGGCACGA
>Locus:intergenic1004_2:744983-745019(+)
CATGGAGTTATTCACGCTTTCTTTAGGCACGACAGGG
>Locus:intergenic1007_1:745792-745744(-)
TGTTGCTCAAGGCAACCTATTAGAAGTATAAGGCTGATTTTTAAATGGA
>Locus:intergenic1040_1:774151-774196(+)
CTAAACGCTTTTAGCGTTTGGGATAAATGCGTTCTGTTAAGCGTTA
>Locus:intergenic1073_1:799594-799537(-)
ATGCGAGAGTCAATTCCGTTGCATTTTCATTTAGAGGCATGGAAGTCCCCATTGAAGG
>Locus:intergenic1123_1:835023-834975(-)
GGGCTTTTTTCAAGGCGTGTGGGATCAAACATGCTTTTAAACACTCAAA
>Locus:intergenic1161_1:857265-857214(-)
GATAGAATACCTTTTTTTAAAAGATGCGTTTTAAAACTAATTTTAGGAGTAT
>Locus:intergenic1225_1:900840-900759(-)
TCAATTATTAAAGAAAATCCAAATAATTGGGCGATTAAAGAGGGAATTTATTCAATCAAACCAAATAAAAAAATAGTATTTC
>Locus:intergenic1228_1:903660-903747(+)
TTTTGCGATAATACCCCCTTAACCCCCTTAAGAAACCCCCTAACCCCCAAGACCGCTTTTTCAATAAGCTATCGCTTGATTAAAATCA
>Locus:intergenic1279_1:938775-938682(-)
CCCCAATCCCAGCCTCCATCAATCTTACTAGATAGTAGGGATCTGTATAAGTCGTATTCCTTGTTAGGGAATTCATTAAAGCCTTTTCCTGCTT
>Locus:intergenic1278_3:939651-939690(+)
GTGGGAGGGTATAAAGCTTCTCTTACCACCAATGCGGCTC
>Locus:intergenic1278_1:939654-939777(+)
GGAGGGTATAAAGCTTCTCTTACCACCAATGCGGCTCATTTGCATATCGGCAAAGGCGGTATCAATCTGTCCAATCAAGCGAGCGGGCGCACCCTTTTAGTGGAAAATCTAACCGGGAATATCA
>Locus:intergenic1278_2:940584-940617(+)
AGCGCTCAAGATCTCATTAAAAATAAAGAACATG
>Locus:intergenic1279_2:941205-941166(-)
TGGCATAACCCGCATCATGGCTATCAATCAATAAGGTTTG
>Locus:intergenic1290_2:949974-950052(+)
TGCTCTACTCCGCGCCAAAAAATAAGGAAAAATGGCTGGGGTGCAAGGATTCGAACCTCGGAATGCCAGGACCAAAACC
>Locus:intergenic1290_1:950001-950097(+)
AAAAATGGCTGGGGTGCAAGGATTCGAACCTCGGAATGCCAGGACCAAAACCTGGTGCCTTACCGCTTGGCGACACCCCAAAAACTAAAGAAAGCAT
>Locus:intergenic1391_1:1024301-1024214(-)
AAAACCCTGAGCGCTGAAGTGGAGTTTTATAGCCCAAAGGATATTTTAGAGCTTAAAAACGAACATGCAAGGTATGAAAGGGAGTTTA
>Locus:intergenic1399_1:1035637-1035496(-)
GGTGTGAAATCAGTGCTGTTGATTTGCGCCAAATACATGGGTTTATCTTTTGCTTTTTCTGGCTTACTTTTTGTTTGCTCGCTAGTTGTCTCTTTCATTTCTTGGGATTTTTCTGCTTGGGTTTCTTCTATTTTAGTTTCTT
>Locus:intergenic1414_1:1045009-1045096(+)
GATGGGTTTAATGTGAAATTGCACCGCTCTTTTAAAATTTTGCTCCATCAAAAAAAGGCGCATTTAGAGCATTTAGCGGATTTTTTAG
>Locus:intergenic1436_1:1053715-1053769(+)
AAATCTTATTTCTCCAAGTTTCTGGGACTTTTGCCTTACCAAAAAATCCCCAATC
>Locus:intergenic1438_1:1055960-1055999(+)
ACAATAATCTATAATTACATTGTTTTTAGAATATTTTGTA
>Locus:intergenic1454_1:1065214-1065256(+)
AATGATTTTATCCCTTTGCCCTCTTTCATAAATGGGCAAATCA
>Locus:intergenic1455_1:1065369-1065279(-)
AAAAGACTTGAAGAGGAAAATTATTGTTTTGCTAAGAAACGAAAAGAATTCTTAGAGACTAGAGCGATGGAGCTATCAAAAGATTTAAAAT
>Locus:intergenic1455_2:1065690-1065609(-)
ACTAGACTAAAGAGCATGAGCAAAGTTTTTATAAGCAAAAGCATTGTTAAAAATTTAGAAAAAATTGCTTTAGATTTTAAAA
>Locus:intergenic1534_1:1126081-1126126(+)
ATTATCATAGCAAACAAACTGAATTTTTTTACAAATAAGAACGCTC
>Locus:intergenic1562_1:1153552-1153633(+)
ATTATCAATCCTTCATTAAAAACAAAAACTTTTCTCAATGATACAAACGACACCAACCTTTCATCTATTAATCAAATATTAT
>Locus:intergenic1567_1:1156039-1155964(-)
TTAGCGGCTATAAACTACGAAATAAAGAGAAGCTTGCGATTGTTTCGACTTTGCAGGCGATTACAAAAGAAAAGGC
>Locus:intergenic1655_1:1210316-1210220(-)
AACCACAATATCGCCCAACAAAATCAAGTGAAATTACGAGTCGGTCGGGTAATGTTCAAATTCACAAATGAGTCTGAAGACAAAGAAGTCTTGATCT
>Locus:intergenic1731_1:1259367-1259298(-)
ATAAGGAAAACTTGTATCAAGTTTTGTTGGAATGGATTAGAAAAATCTGATTGGATTGACCCTTACAATT
>Locus:intergenic1792_1:1303075-1303132(+)
CTTAAAGCTAGTATACACTATAATACCATCTTAATCAAACAAGAAAGAGCTAAAATAA
>Locus:intergenic1928_1:1398917-1398992(+)
GATTTGATTGTAATTATTAGCTTAATCATTATTGACTTGTTATTATTAAAACAATATAATCAACAAACCAACATTC
>Locus:intergenic2029_1:1474156-1474114(-)
GGGATGGACGTGTCACTGGTGCACCAGTTGTTCTGCCAAGAGC
>Locus:intergenic2028_2:1474890-1474974(+)
CGCTACCTTAGGACCGTTATAGTTACGGCCGCCGTTTACTCGGGCTTCAATTCAACGCTTCATCTTGCGACTGACGCATCCTCTT
>Locus:intergenic2028_1:1474991-1475033(+)
GCAGGCGTCACACCTTATACTTCCTCTTACGAGTTGGCAAAGT
>Locus:intergenic2029_2:1475796-1475736(-)
CTAAGTTCTATTCTGAGTGGAAAAAGATGTGTGGCTACTCAAACAACCAGGAGGTTGGCTT
>Locus:intergenic2057_1:1496016-1495878(-)
GGGCTAAGGATGGGCGATAAACACCACACGCTAGAATTGAGCACGAGCGTTCATGGCGACGCTCCTAGTTGTTCTTTAAAAAAGCTAAAGAGTTGCGAAAGTGCGAGGGTTTTACAAGCAAAAATCCCTAGGGGCATTT
>Locus:intergenic2057_2:1496732-1496648(-)
AGGAAAGGATATGCAAGTTACCCCCCCCATTTTTTAAAACACAATAAGAAATTTTTATTTTTAGCTTTTTATTCTATGCTAGGGT
>Locus:intergenic2081_2:1511362-1511314(-)
ATGAAGCTGGAATCGCTAGTAATCGCAAATCAGCCATGTTGCGGTGAAT
>Locus:intergenic2080_1:1511351-1511426(+)
TTCCAGCTTCATGCAGGCGAGTTGCAGCCTACAATCCGAACTGAGAGGTGTTTTGAAGATTGGCTCCATTCGCAGT
>Locus:intergenic2081_1:1511500-1511359(-)
CGACGTCAAGTCATCATGGCCCTTACGCCTAGGGCTACACACGTGCTACAATGGGGTGCACAAAGAGAAGCAATACTGCGAATGGAGCCAATCTTCAAAACACCTCTCAGTTCGGATTGTAGGCTGCAACTCGCCTGCATGA
>Locus:intergenic2228_1:1637849-1637903(+)
AGGGTTAGTTTTGATTGTCTTTCTAGGGATCATGCAAGTCTCATTTTATTTAATT
>Locus:intergenic2268_1:1664435-1664474(+)
ACCTCTGCTCTCTTGTTGTTTTTGTGCTTGGGGTGGTTTT
>Locus:intergenic2271_1:1664801-1664765(-)
CGTTCCGGCATGCGTTTTGATCGCCACCTTACGCCTA
>Locus:intergenic16_1:9776-9857(+)
AGTTTCATTAGTTTAAAAATACAAGGATTAGAGAAAGGGGCGTTATTAACAAACCTTATTTTAAGATTTTATTTATTGAGTA
>Locus:intergenic34_1:25739-25826(+)
GTTTGTTGCAAAAAGGATTTCTTAAATTGTAAAAATGATTTCTTAAATTTTCTTAAGAGGAGCGTTTTGCCAATCGTTTCCCCCAAAA
>Locus:intergenic34_2:25799-25838(+)
AGCGTTTTGCCAATCGTTTCCCCCAAAAACTCAAGGGTTT
>Locus:intergenic68_1:61974-62049(+)
ATACAGAAAATACGAATATTTCAAGAACGACTGCTTCCACCCCCCCCCCCCCCCAATAATGAAGAGCTTTTAAAAT
>Locus:intergenic92_1:81918-81975(+)
TATTCTGTAGAAGCGAATGTATTCAAGGACAACTCTCAAATTTTGATAGCTCCCTATA
>Locus:intergenic117_1:97022-96938(-)
GGTAACCTTGACGGCTACGCATCCTTAGCAGGGATGTGGTTTCAGCCAACTCACCCACCTGTCCTCATTCACAAAGTAGAATTAT
>Locus:intergenic229_1:173589-173532(-)
AACTACTCTGATTATAGAGCCATAGAAGATTATCTCTATAAAATTGGCTTTAGAGAAA
>Locus:intergenic357_1:244600-244555(-)
TTTAAAGATAGAGTTTTAGGGGTTTGTTGGTTTAGTTATTCTTTAA
>Locus:intergenic356_1:244697-244772(+)
AGCACATGCATACCGCTCTATTATTGTGTGATTCGTGTTTGTAGCGTGCTTATAATAATAACCACGCAAAAGCCAT
>Locus:intergenic486_1:341850-341928(+)
AAAGATGAAGATATTGCGTGTTGTTTGTATGGCGCTTCAGCGCTTTTACAAGAAAAGCATTTAAAAAACGCTTTTGAAA
>Locus:intergenic504_1:352366-352504(+)
AAAATGCTCAAGAGTACCATCAAAGAAGATTATTTGATGCTGATGTCTAGAGAAGTGAGTGCTTTTGTGGGGACTCTTTTCTTCATTGGCTTGAGTTGCTATGCGATCTATCATGGCAACATGCCCGATTATTTGAGAC
>Locus:intergenic600_1:424726-424804(+)
GGGGTCGAAGGTTCGAATCCTTTCGCCCCGACCACTTTTTTACATAATTTATTGTTCTGTTTAAGATTCTTTGGTAGAA
>Locus:intergenic600_2:424859-424898(+)
GTGGTCCTGAGGGTCGTGGGTTCGATTCCCATCTTCCACC
>Locus:intergenic626_1:447882-447966(+)
CAAGGGTATGGCTGTTCGCCATTTAAAGCGGTACGCGAGCTGGGTTCAGAACGTCGTGAGACAGTTCGGTCCCTATCTGCCGTGG
>Locus:intergenic635_1:453096-452991(-)
GGGTCTAAATCCTCTAAAACCCCTAAATCACTCCCCTTTTTAAATTGTGATTTCTTTAAGATTTCCATTTTATTCTTGCCTAAAGCTGGCTTAAAACGAATTCTTA
>Locus:intergenic634_3:453122-453197(+)
CTTATTTCTGAACAAAAGAAACAAATTTCTAAAAACAACAGCCAATCAATAATGATTGAAGACATTAGTGGGGATG
>Locus:intergenic634_1:453543-453630(+)
CCTGATATTGCTATTATCCAAGGGCCTCCTGGAACGGGCAAAACCACTGTGATCAATGCCATTTGTGAGAGATTGTTTGAAGAATACC
>Locus:intergenic634_2:453702-453792(+)
GAGCGCATCAAAGTAGGGGGATTGCCCACTTTTAAATTTGGTGCTAAAAAAAATGCTAAAGAAGAACAATACAAGCAAGATGAAAGATTGA
>Locus:intergenic634_4:454138-454219(+)
AAAGAAAATCTTACCAAAGAAGATAGAGAGCTTTTGGAATCGCCTAAGCCAAATTTAGAAAAATTACAAGAGCTTAAAATAA
>Locus:intergenic647_2:469198-469120(-)
TTCTTTGATATTTTTTTGGCGTTTTTCAAAATCCTCTACCCCAGCATACATATTTTTCAGTTTTTCAAATTTTTCGTTA
>Locus:intergenic647_1:469848-469797(-)
TCAAAGTTCAAACAAAACGCCCTGTCTAGCACCTTATCGCTTAACATTTTGG
>Locus:intergenic722_2:530391-530502(+)
ATAGACCATCATTTGAAATCCCGAGATTTGGGGATAAGTTTTTTAAAATCTTTTGCAATTTTAAAGCCGGCGTTTATTTGCGTGTTACACCCTTTATCTTATCTCATCAAAG
>Locus:intergenic723_1:530704-530665(-)
AAATCGTTTAAGCATAGCGTCGTATCGCAATCAGTTGGAA
>Locus:intergenic722_1:530700-530748(+)
GATTTTGACTATATAGCCAATTATGTGGATAAATACCCTAACGCTAAAA
>Locus:intergenic767_1:564260-564206(-)
CACTGCTCTTACTTTTTGAGTTGCATCGTATTTCATCTTGCTTCTTGTTTGAAGC
>Locus:intergenic774_1:566806-566848(+)
TATCTGTTGTGTGAAAATTTCAGAGCGGTCATAATTCAAAGAG
>Locus:intergenic797_1:584399-584360(-)
CGCAAATTCTCAAAGAAAGACTTTTTGCCCACAAAAATGA
>Locus:intergenic797_2:584527-584431(-)
TATAAAAAGCACTTTAGAGAGATTTACGAAAGTGTTTTGAAGCGAAGAATGTCTGATGATTATCTTTGGAAAAGATTACCTATCTACAGACTTGCAA
>Locus:intergenic890_2:649689-649830(+)
TTAAGCGTAGGCACGACTTATCAATTGCTTAACGCTAAAAGCGTGGATTATAAGGATAATAACGCTTTGTATCAAATGCTGCGTTGGATTAGTGGGGAAAACCCTAGCGGCACGCTAGTAAATAAGGATCAGTCCGCGCCAA
>Locus:intergenic891_3:650296-650263(-)
AACACTAAAGTCGCGCCCCCACCGGTTTTGGCCC
>Locus:intergenic891_1:650509-650392(-)
CCAAAATTCCCCCCTCCATTCACAGAGCCTTTATCCCAAGTAATGTTATTGGCCTTAAGGTTAAAGCCTCCATGTGGGGTTTGGTTGCTAAATTTTGCGTTTGTTACATTCAAATTAC
>Locus:intergenic890_1:651483-651519(+)
AATTACACGAATTTCCAAACCGTGGCTTTGGGCTTAC
>Locus:intergenic891_2:654574-654523(-)
AAATTGAAATTCCCTCTTTGCCAAAGATTGTGCAACCCCCTAGATCCTAGTA
>Locus:intergenic891_4:654677-654635(-)
TTTCCCGTTAAAAATAATAGACTTGCCCGCCACAAAATTCAAT
>Locus:intergenic890_3:654780-654879(+)
CTTAATGCTCCTAAAAATGACATTAGCGTTCAAAAAGGTCAGATTTGCGTGAATGTTTTAAATTGCATGGGCGAGAAAAAAGCTCATTCTTCAAGCGCGA
>Locus:intergenic964_1:715119-715188(+)
ATACACTCATTAAAGAAAAATTGCAAGCCATACCCAACCTTCGCCATAAAGGGATCTTGTTTGAAAAAAT
>Locus:intergenic964_3:715494-715557(+)
AGCACAGGAATGGGGATTGACATTGATGAAATCACTGAAGAGGATTTTATCTATTCTCGCATTG
>Locus:intergenic964_4:715740-715881(+)
ATCATGGAAGCTTTAGACTCTAAGATCACGCTTTTTCTAGCACCCAGCATCGCTTTGCTTTCTCAAACTTTTAGAGAATACGCGCAAGAAAAAAGTGAGCCGTTTTACGCTTCTATCGTGTGCAGCGATGATAAAGTCGGGA
>Locus:intergenic964_5:716052-716193(+)
GCGGGTTTGGGCGGAATCGATCTTATTATTTGCGATGAAGCCCACAGAACGGTAGGGGCTATGTATTCTAGTAATGAAAGGGACGATAAAAACGCTTTCACGCTTTGCCATAGCGATAAAAATATCAAAGCGAAAAAACGCC
>Locus:intergenic964_2:716379-716463(+)
CGAAAAGAAAATTTAAGCGGCGTTACTAACAGCGTGAATAAAAAGATCAGCCAGCTCAAAGCCGAAGGCACTAAATTAGATAAAA
>Locus:intergenic999_1:740393-740339(-)
GGATCTAAAATCAAGCAGATATGCACTTTAGGCTCATGTTTCTCTAACGCTTTAA
>Locus:intergenic1004_1:744606-744702(+)
TTATTATTAGGAGTGTTTGCATGGGCAAAAGAGGATATTCCCACCCCATTAACGCCCTCTAAACGCTATTCTATCAATTTGATGACTGAAAATGATG
>Locus:intergenic1004_2:745125-745236(+)
TTGCACTACCAATTGCTCAAAAAAGTCCCCCTTTTAAAGACTCGTTTTTTTTCTATGGAGTTAATGCCTGGGTTTAATGTGGAGCTTGGGAATGCGAGGGATTATTTCCAAC
>Locus:intergenic1005_1:745268-745214(-)
CAGGTTATACCCAGCCCTAAAGAGCGAGCCGAGTTGGAAATAATCCCTCGCATTC
>Locus:intergenic1013_1:750906-750858(-)
AAGCTTAAATTTTTTAATTTGCAGCCAAATTTGTTAGGATTGAAGAAAA
>Locus:intergenic1174_1:865751-865793(+)
AGTAAATATTTAGTGTTTAATATTCTCCAAGATACCAATCCCC
>Locus:intergenic1229_1:903785-903737(-)
AACGCTTTAAGTGTTTTTGTAAAAAATAGCAAAGAGCTTGATTTTAATC
>Locus:intergenic1278_1:938399-938456(+)
AAAATCGTTTTACAAGAAGAAAGGAAAAAAATGGAAATACAACAAACACACCGCAAAA
>Locus:intergenic1278_2:938681-938756(+)
CAAGCAGGAAAAGGCTTTAATGAATTCCCTAACAAGGAATACGACTTATACAGATCCCTACTATCTAGTAAGATTG
>Locus:intergenic1278_3:941801-941876(+)
CGAGATTTGAATCAAAGCTATAATTACTTAGCCTATAGCGCTGCAACAAGAGCGAGCTATGGTTATGACTTTGCAT
>Locus:intergenic1291_1:949906-949858(-)
TTTAAACCACACCACCACCAAACGAACCAAACGAAACAAAAAGCATCAA
>Locus:intergenic1302_1:955271-955313(+)
GGTCTCAGCTGTGATTCACCCCAGAAACCATCGCATGCACATA
>Locus:intergenic1366_1:1008574-1008697(+)
ATTGACAAACGGACATTTTATAAGCGAGCGTTCGCTTTCACGATGAAATCGTTGTTCGGTGAAAACTTGCTTTTGTTTGTCAAATTAAAGCATTCTGCGTTGACGAGCAAACACATGAAAGGGC
>Locus:intergenic1391_1:1023887-1023848(-)
TTCGTGGGCGCGGATAGGAAGTATATGCCCTACACTAAAG
>Locus:intergenic1398_1:1035078-1035183(+)
AATTTTTCGGATCCGAGCGCGGGCGTGTATCATTCTTATATCCCAAGCGTTCTAAAAAGCTATGGGCATAATGATAGCCCCTTTTTGCGTAATGTGATGGGGGAAT
>Locus:intergenic1399_1:1035568-1035475(-)
TTTGTTTGCTCGCTAGTTGTCTCTTTCATTTCTTGGGATTTTTCTGCTTGGGTTTCTTCTATTTTAGTTTCTTTGGCAATTAAGGCTTGGGGCA
>Locus:intergenic1428_1:1049616-1049664(+)
AATCTCTTATCCTTTAAGCCATTTTTGTTTGTATGTTCCAAAATGTTTT
>Locus:intergenic1454_1:1065905-1066031(+)
GTTGGAGTTTCTTTATTGAACCATCTCACTTCTTTAAGTTGCCTATTAAGTTCTTTTTCATTTATTGGGGGCGTGAATTTTTCTTTTTCCCAATGTGTTTTTTCTAATAAACTTTTTAGACTATCTA
>Locus:intergenic1461_1:1069390-1069309(-)
AACACTAAAAATGGTGTGGGGCTAGATTTGAATATCCTTGATATAGCTTGTTCTTGTGAGATAAACAACCATGACAAACTAA
>Locus:intergenic1465_1:1071806-1071722(-)
TTTTACCCCTTAAAAAAGTTTTGTTCTAAAATTTTTCATTGGGGTTTGACTTGCTGTTTTAAGAGTAGGGGGAGTAGGAAGTCTC
>Locus:intergenic1566_2:1156119-1156155(+)
TGTCCCAATTTTGATTGTTATGGTTCTTGTGTTTTAA
>Locus:intergenic1566_1:1156136-1156169(+)
TTATGGTTCTTGTGTTTTAAGCTCGTTTGTGGTA
>Locus:intergenic1582_1:1165221-1165254(+)
TTTGAGTGCGCCAAACAACGATACCATATAACCA
>Locus:intergenic1642_1:1199704-1199746(+)
GAAACTCGCATTTGTTATAAAAACATTAACTCTATCTTAACAA
>Locus:intergenic1701_1:1240359-1240323(-)
GCTTTTTTTAACAACTTGAGGCAAAAACACAAACAGG
>Locus:intergenic1731_1:1259177-1259120(-)
CAGAGACASGCTAACGCAAAGGCAAATAAAGAGACTCATTTTAAACAAGCGAATGCCA
>Locus:intergenic1731_2:1259436-1259385(-)
GCAGAGAGTGAATGTTTAGCTAGCGAGTTATTACTTATTATTCCCTTTAAAA
>Locus:intergenic1736_1:1263635-1263722(+)
ATAGAAACCAATCAAATTTTTGATTGGTTTGGTGGTTTTGCTGCCTTAAAAAACTACAATACAAAAAACTTGATAAATTATCTTTGGT
>Locus:intergenic1931_1:1400941-1400884(-)
AATAGATTTTTCTTTGATACAAAGAAACTTCATATTATAAGCAATAAATGGAATTTTA
>Locus:intergenic2026_1:1473097-1473157(+)
TCTTTAGATTTTAAGTGCAGTTTAGGGATTTTAAAAAACTTCATAAACTTCCTTTTAAAAG
>Locus:intergenic2029_2:1473639-1473591(-)
TTCATCGCTGATAATACTGCTCTTTTCAAGAGTGGGAATGTAGGTCGGT
>Locus:intergenic2028_2:1475868-1475955(+)
GATACGATAAAAGGTATTCGAAGTTTGATAGGGTTTGGTACCGCGGCGAGCAGCCCTAGCCCAATCAGGGCTCTACCCCCTTTTATTA
>Locus:intergenic2029_1:1476110-1476035(-)
CATGGCCAAGTTGAAACGCGTGTAATAGCGCGTGGAGGACTGAACTCGTACCCATTGAAACGGGTTGGGATGAGCT
>Locus:intergenic2028_1:1476739-1476778(+)
GCTCCGCATAGCTTATCGCAGTCTAGTACGTCCTTCATCG
>Locus:intergenic2056_1:1496613-1496649(+)
AGGCTCGCTCTCATCTATAGCGTGGCTAAGATTAAAC
>Locus:intergenic2081_1:1511389-1511329(-)
TCGGATTGTAGGCTGCAACTCGCCTGCATGAAGCTGGAATCGCTAGTAATCGCAAATCAGC
>Locus:intergenic2080_1:1513057-1513102(+)
TTGCTTTTAAACAGCTATCCTTGTAAGGTATCAAGCGGCTTTTTAA
>Locus:intergenic2200_1:1612697-1612742(+)
TCCCTTAAGTTTAAAAGCTTAGGGGTTTCCTTTTCAAGGGGTTTGT
>Locus:intergenic2226_1:1635565-1635613(+)
CGTTTTTCTATCATTTTAATAGGAACAAGGCAAAGACAGCGTCAAATTC
>Locus:intergenic2273_1:1665675-1665642(-)
TCATTATTATTCTTTGGTTGTAAATCAATAAAAC
>Locus:intergenic2276_2:1666909-1666975(+)
CATTTGTCTAAAACTATACTTAATATTCTAAAAAGGCTTAAACTCAAAAGCCCAACGCTCTTAGTTC
>Locus:intergenic2276_1:1666992-1667052(+)
GCATCAATTCTCTCAAACGCTAAAAATAAAACCCAGACATTTTATAGCATCTGGGTTTATA
>Locus:intergenic17_1:9780-9738(-)
AAACTTGATACAAATAGACTTAATAATCCTTATAGTTATATTA
>Locus:intergenic33_1:23067-23034(-)
AAGTCAAGGACAAACCCGCTTCACATAAGGAAAC
>Locus:intergenic55_1:44639-44564(-)
TGTCAGCATATAAAAGAAGTTAGCATAGAGACACTGATAAAGGGACTTGGGTTTTTGGAAAGTAAAAACCAACTGA
>Locus:intergenic135_1:110856-110778(-)
TTCTTTTGTTTCGTTTTCAAACAACCGGGTTTTAATTTTGTTTTGTGCCACTCATTTTTCGGGGGGGGGGGGTGCATTT
>Locus:intergenic225_1:170100-170061(-)
CATTCCCTACAGGTCTCACACATCATATCTTATAAAGGCG
>Locus:intergenic228_1:173327-173360(+)
ATCAATAACAAACCCACCGTAATAGCTAAGAAAT
>Locus:intergenic229_1:173682-173586(-)
TACTATTTCGTGTCTTCTCAAATCAGTCACGAAAACTATCAAAACGAAATGCGCCATTACCAGTTTGTTACCACTATCAATGAAATCTTAAACAACT
>Locus:intergenic472_2:331619-331697(+)
AAAAAGAAACCCCTTAAAAAAAGAGGGTTTAAAAAAAAGGGTTCAAAAAAGGGATTCAAAAAAAGAAATCCCTTAAAAA
>Locus:intergenic472_1:331717-331804(+)
GGGTTTAAAAAAAGCTTAAAAACAAAGAATTCAAAAAAAAAGAATTCAAAAAAAAGCTTAAAAAAAAGAAATCTCTTTAAAAAGAGAA
>Locus:intergenic504_1:352378-352483(+)
AGTACCATCAAAGAAGATTATTTGATGCTGATGTCTAGAGAAGTGAGTGCTTTTGTGGGGACTCTTTTCTTCATTGGCTTGAGTTGCTATGCGATCTATCATGGCA
>Locus:intergenic525_2:369615-369555(-)
ATTTCTCACTGGCATCAAGGGTCAAAATATAGACTGGCACCCTTAAAATCTATAAAACCTA
>Locus:intergenic525_1:369760-369676(-)
ATTGGATTGAGATTTTTTATTTGCTTTGTTCTTTATATTGCGCAAAATCTCTTTTGCTTTATAACTTTTCGCTTTCTATCTTTGG
>Locus:intergenic572_1:399896-399938(+)
GAGAGATTCTTTTTAATCCACTTAAAAAATTTTCACGCTGTTT
>Locus:intergenic627_2:444516-444405(-)
TCATTCAACCATCCGATCATTCAAGCAATCAAGCAATCAAGCAATCAAGCAATCAAGCAATCAAGCAATCAAGCAATCAAGCAATCAAGCAATCAAGCAATCAAGCAACGCT
>Locus:intergenic627_1:444904-444865(-)
TGGATAAAAATGATTGGAAATGATGGGAATGGGGGGTTAA
>Locus:intergenic627_3:446041-445993(-)
TTCGGGTCTGCAGCATCTGACTTGTTCGCCCTATTAAGACTCGCTTTCG
>Locus:intergenic635_1:453814-453775(-)
GCAAACTCTCTCAATCGCTCATTCAATCTTTCATCTTGCT
>Locus:intergenic634_1:454127-454163(+)
AAAGCCAGTTTAAAGAAAATCTTACCAAAGAAGATAG
>Locus:intergenic646_4:466135-466219(+)
ATTATTAGCTTTGAAAATGATTCTGTTTGCGATAAACATCTGTTGATTCCTTGCAGAATTTATTGCGTAGAATTAGAAATTAGAC
>Locus:intergenic647_1:467546-467405(-)
ATTCCATCTCTGTATCTTTCTAATTCCACTCTCGTTAAAGAAGACCCATCTTGTGGTTTCTCGCCGTGTTTATCTTTATTCCTGTATTTTTTTATATCATGCAAATCTTGTAAAAAACTAGGGTATTTTTTAGCCAAAGCTT
>Locus:intergenic646_3:467932-467989(+)
AATGATGAAGCGAGTTTGGGAGCGTATGTGTTAGTGTTGCTTAGCTGTAAGTATTTTG
>Locus:intergenic646_1:468959-469007(+)
AATGAAAAAAACAAGCTTGATCCAAGAGATGAAAGAATAAAAGAGTTAG
>Locus:intergenic646_2:469733-469859(+)
ACTTGGGAATTGCCCTTAGGCGATAATTTATTGTTTGTGGGCACGATGAATGAAGATGAAAGCACCAAAATGTTAAGCGATAAGGTGCTAGACAGGGCGTTTTGTTTGAACTTTGAGAGACCTAAAA
>Locus:intergenic649_1:474605-474488(-)
CATAAGCTCTTGGCTAGGAATATGCATAACACATTCTTTGTTGTTATTTTTACTCTCTCAATTTCTTTGGCAAACTTTTCTAAGAAACGCATAATCTGTAAGAAAAAAGGCGATGGGA
>Locus:intergenic808_1:590437-590524(+)
GAAAACAGACAACAAGAAATCGCTCTTAATTTGCTCAATGGCGTGCGTTTTATCCATATCACTGACGCAAAAAACCCTATCGTTTTAA
>Locus:intergenic890_3:647938-647986(+)
AATGCTATGGGGCGAAAGATCACCTATAATGGCGGGATTGTCAATGGCG
>Locus:intergenic891_1:649548-649407(-)
ACACGCCCCATTGAACGAGTTCCCACTAAAATTTACTTGCTTGGCGTTAAAACTAAACGAACCGCCATTAAACGAGTTGTTATTAAAAGCGTCTGTCTGCTCTGCATGACTAAAATTAAACGAGCCATTATTAAACTTGTCT
>Locus:intergenic891_3:649521-649473(-)
AAAATTTACTTGCTTGGCGTTAAAACTAAACGAACCGCCATTAAACGAG
>Locus:intergenic891_2:652916-652841(-)
TTCATTATAAGGGTTTTTTTGGTAATCATACAAGCTAGGAGCGAGATTGAACATCTTATTATTAGAAACGCCGTTT
>Locus:intergenic890_2:653149-653194(+)
CTTTGGATAATCTCAATAGCCCGAATAGTTTTGAAACTCTTTTTGG
>Locus:intergenic890_1:653391-653514(+)
GTTGGGGATAACACTTGCCAGATGTTCAGACAGACTAATTTAGGGCAATTGCTCCATTCTAGTACGCCTTATTTAGGCTACATTAACGCTAATTTTAGGGCTAAAAACATTTACATTACCGGAA
>Locus:intergenic890_4:656454-656502(+)
GGGGTGATGCATAATGCGCTCTATAACCAGTTTAAAGCGAACGCCGATC
>Locus:intergenic908_1:666297-666357(+)
CTCAATAGCTTAAACCCCTTTTTTAACGCTCTTTTAAAAGGCTTTGTTCTCATTGGGTGTT
>Locus:intergenic952_1:699289-699343(+)
TCTCCTTTGTGTTGGTTTAAGTTGTCCCATAATTATAGCATAAATGATAATGAAA
>Locus:intergenic953_1:699419-699380(-)
AGCTTTATCAAGCCATTAGCCGGTGTTCTTTCTCATTTTT
>Locus:intergenic964_2:715578-715653(+)
ACAAAAACGCAAGACGAAATCCCCTTATGCGATAAGAAAAAGCCGCGCTCGCATCAAACAGAAGCCATAAACGCCA
>Locus:intergenic965_1:716473-716416(-)
TTGATGAGCTTTTTATCTAATTTAGTGCCTTCGGCTTTGAGCTGGCTGATCTTTTTAT
>Locus:intergenic964_1:716595-716640(+)
TCTCAAAGAGCCATAAACTTTTGTAAAAGCATTAACACGAGCAAGA
>Locus:intergenic1005_1:744728-744686(-)
CTCATCAATGTAAGGATTGATATAACCATCATTTTCAGTCATC
>Locus:intergenic1007_1:745614-745569(-)
TATAGGAAGAAAAATATTAAACTGATATTAAATCAAAAGGCGAAAT
>Locus:intergenic1040_1:774145-774232(+)
GAAATCCTAAACGCTTTTAGCGTTTGGGATAAATGCGTTCTGTTAAGCGTTATCAAAATTCTATTCTCATTAAATATTGCTTATAAAA
>Locus:intergenic1163_1:858186-858144(-)
AGGTATAATAAACTCTTTTTAAGTCAAGCAATAAAGTTTGCAA
>Locus:intergenic1279_1:940042-939973(-)
GTAATGAGCTTGTTGATATTGACCTTACCTGTAACGCCACTAAAATCTAAGGTGTTGAAACCACCATTAC
>Locus:intergenic1278_3:941232-941370(+)
GGTGAAATCACCAAGCAATTGAATGCGGCCACTACCACTTTAAACAACATAGCCAGTTTAGAGCATAAGACAAGCAGCTTACAAACTTTGAGCTTGAGTAATGCGATGATCTTAAATTCTCGTTTAGTCAATCTCTCCA
>Locus:intergenic1278_1:941457-941514(+)
GAAGTGTTGTATCAATTTGCCCCTAAATATGAAAAACCTACCAATGTTTGGGCTAACG
>Locus:intergenic1278_2:941957-942098(+)
AGCAATCAAGTGGCTTTGAAAAATGGCTCTAGCAGTCAGCATTTATTCAACGCTAGCGCTAATGTGGAAGCGCGCTATTATTATGGGGACACTTCATACTTCTATATGAACGCTGGAGTTTTACAAGAATTTGCTAACTTTG
>Locus:intergenic1290_1:949995-950091(+)
ATAAGGAAAAATGGCTGGGGTGCAAGGATTCGAACCTCGGAATGCCAGGACCAAAACCTGGTGCCTTACCGCTTGGCGACACCCCAAAAACTAAAGA
>Locus:intergenic1290_2:950037-950121(+)
TGCCAGGACCAAAACCTGGTGCCTTACCGCTTGGCGACACCCCAAAAACTAAAGAAAGCATTATACAAAAGCTTTTTAAAAAAGT
>Locus:intergenic1317_1:968810-968756(-)
AAAGTTTTAAACCACAGAAATCCTAAACGCCTTGAGCGTTTGATCACCTTTACCA
>Locus:intergenic1399_2:1035796-1035685(-)
TTAGCTAAAATCGCATTCCTTTGCCCTGGAGAGCAATTTTTGCACATTTCTTGTTTTTTGGAAGCGGTTTTGGCGTTGTTTTTTACATTATTTTTAATGTTATTCTTAAAGG
>Locus:intergenic1399_1:1035770-1035722(-)
TGGAGAGCAATTTTTGCACATTTCTTGTTTTTTGGAAGCGGTTTTGGCG
>Locus:intergenic1414_1:1045503-1045584(+)
CTTAAGACAAACCATAGAGTCGGCTTGCTACCCCAAAATTCAGGCACTCTTAAGCTAAGTCTAAGTCTACTATACTCAAAAG
>Locus:intergenic1436_1:1054130-1054220(+)
TTCGTGCCAATCATCAATAAAACTTTCAGCTCCATTATCAAAAGCGTTCTCAAGCATGGTTTGAAGTTGCTTTTTATTTGGGAATTCTTTA
>Locus:intergenic1454_2:1065386-1065449(+)
TTGAGCCAAACTTGTTTGTCTAATAAATTGTCTTGTGGGTTAGAATTTTTAACACTATCATCTA
>Locus:intergenic1455_1:1065738-1065663(-)
GATTTAGAAACTGATTTATCCCATTCAAAAAAACGCTTTGAACTTTACACTAGACTAAAGAGCATGAGCAAAGTTT
>Locus:intergenic1454_1:1066291-1066342(+)
CTGTCTTTAGAATTAAAGCATAGTTGCTTATTGGTAATTTTGTTAGTTTTGT
>Locus:intergenic1456_1:1067548-1067632(+)
ATTACAGAGAGCGATGTTACAAGCATTGTTGATTGCCTAAAAAAACAAAAACCACTCCAACAAAAATATTGCGACCATGCCTTGA
>Locus:intergenic1609_1:1181517-1181439(-)
TTGCCTTGCCTAAATACTCCCCCTGCCTTAACAAACCCCCTAAATTTACAAACTCCAAACAATAGCGAGCGGTTTTCAC
>Locus:intergenic1652_2:1207799-1207850(+)
CTTCATGCAGGCGAGTTGCAGCCTACAATCCGAACTGAGAGGTGTTTTGAAG
>Locus:intergenic1652_1:1209516-1209567(+)
CCTTGTAAGGTATCAAGCGGCTTTTTAAAAGCCCTTGCTGAAACAAGGAAAT
>Locus:intergenic1654_1:1210362-1210401(+)
TTTAGGATTCTTCTCTTTATACTCCTCAAGTTCTTCGTTT
>Locus:intergenic1862_1:1367006-1367042(+)
ATCATCAAACCAATTAGAAGGCTTAATAAAAATGCAA
>Locus:intergenic1915_1:1385755-1385722(-)
CGGATAATAACCCTCTTTTGTGTAAAAATTGTGG
>Locus:intergenic1980_1:1441658-1441697(+)
ATAAGAAAAAATAACCATGAGTTATTCAAAAATTTAACTT
>Locus:intergenic2019_1:1461237-1461144(-)
AAATCCCCATTTTTGACACACAACGAGCCTATATGCGTTCTCAAAACACACAAGACACTCTTTGACGCTAAAAGCGGTTTAACTTTTCATCTAA
>Locus:intergenic2027_1:1472992-1472935(-)
TATTCTTTTATTTTGCTGGTGTTGCTTTTTATTTCTTTTGTTTTTAACTTTTTTAGTT
>Locus:intergenic2029_1:1473724-1473637(-)
CGATTTATCTTTAGCTCCCTTTTCCTTGTGCCTTTAGAGAAGAGGAACTACCCAGTTAACCATTCCGAACCTGGAAGTCAAGCTCTTC
>Locus:intergenic2028_1:1473924-1474005(+)
TTATCAAAAAGCAAAAAACAAGCCAAACGCTCTATTAGTAGTAGTCAGCTAAACGCATTACTGCGCTCACACATCTACCCTA
>Locus:intergenic2045_1:1488165-1488090(-)
TTGTCTCTATCGCTGCTTGCATGCAGATTGGAAAAAGACAGATCGCTTGGTTTGAATTTGGCAAAGCTTTTAGGGA
>Locus:intergenic2044_1:1488392-1488473(+)
AAAGTAAAGTTGATTAAAAACGCTTTAAACAAACCTTTCATGAGCGATGATTTAATCCATTCTCTTTTGCCTTTGGTGGGCA
>Locus:intergenic2057_2:1496025-1495983(-)
GGCTCACTAGGGCTAAGGATGGGCGATAAACACCACACGCTAG
>Locus:intergenic2057_3:1496566-1496500(-)
AAGCTAAAGCTAAAAATCAAAGAGCGGATAAAAGCGCTTTTTTTGCCGGTCTTGGCTATAGCGGGAT
>Locus:intergenic2057_1:1496844-1496784(-)
TACTCATTAATGCCTATAAAAAGTAGTTTTTTATCCAATAATATTGTTAAGACTTTTAATT
>Locus:intergenic2094_1:1524266-1524323(+)
TGTTCTCACATCGCTTGCGTGTTTTCTTTAAGCTTACTGAAGCTTTTTTCTATCTCAT
>Locus:intergenic2095_1:1524459-1524405(-)
ACCCCCAAGTTAGGGTCTATCTTTTTGCCCCACAAACTAACAAACTTTTTTAAAA
>Locus:intergenic2180_2:1595746-1595782(+)
CAAAAACTAAGAGTTGGACTTCGTCGCTTCTTTTTCT
>Locus:intergenic2181_1:1596584-1596479(-)
GAAAAACACTATTCTTTTAAATATCGTGATATATTTGATGGATCAAAAAAAGTAAAAGATTTTGTCAATAAGCATCATGATTTGATTGAGCAGTATTTTAATAAAT
>Locus:intergenic2180_1:1597078-1597153(+)
AACCCCATTGACTACTCCTTAGTAAATTTAATCAAACCTTATCGTATTCATTTCAATAAGACCTTTTTAAAGATTA
>Locus:intergenic2201_1:1613009-1612976(-)
ACTAATGTATTCAATGATGCGCTAAAATCAGGGT
>Locus:intergenic2228_1:1637864-1637912(+)
TGTCTTTCTAGGGATCATGCAAGTCTCATTTTATTTAATTGGGTTCAAT
>Locus:intergenic2231_1:1639990-1639891(-)
TGGTCCTTTTTAAAGAGAGGGTTTGTTGTTGCTACACCCCATTTTAACGGATTTTACCATCAAAAATTCATGCTCTCATGCGTTGTGAAAATCCAACGCC
>Locus:intergenic2272_1:1665732-1665768(+)
GGGAAACTATTGATTTTTTCTTTAGATAGGACTAATT
>Locus:intergenic22_1:16755-16803(+)
AATAAGAGCTTAGGGATCATTTTAGCCATAAAAAGCTTATGTTTTCATT
>Locus:intergenic93_1:81777-81672(-)
ATTTTATGGAAGCTCTTGCGCTGTTTTTGTGGGGCGAAAATTTGGAGCATGTTAGGGTTTTTGGTCGTAATGGGTGGCTATCTTAAAAAACGCTGTTTTATCGCTT
>Locus:intergenic117_1:97112-96974(-)
CTTAGAAACTATGGTGTCTCGTTAATACATTCTAAACAAAAAGTTTTTAAAGGCAAAAAGGCTGGCGGACAGGGAGGGATTCGAACCCTCGGTAACCTTGACGGCTACGCATCCTTAGCAGGGATGTGGTTTCAGCCAA
>Locus:intergenic131_1:107407-107323(-)
CATGTTTTTACTATAACCCCCCACTCACACGCAACGCTATATTTTAAAATACAATTTATTGAGGTTTTGTTCCCATCAAGCATGG
>Locus:intergenic392_1:271023-271074(+)
TTCATTTTTATTATAAGCTTGTTTCAAACACCAGCCATTATCAAAATTTTGT
>Locus:intergenic497_1:349676-349640(-)
AACAGCATTTATTTCAAATCTAGTAGTTGTTTAAAAT
>Locus:intergenic504_1:352035-352176(+)
GTGGGGGTGTTGTTGGGCTTGTGGCGTTTGACTTACGATAAGTTCTATTTCTCGTTGGTCTTTGTGTTGCTGATACTAGGGATTGTCGCTTGTAGCTATATTTCTTTAAAAATGCATCAGAGGAAATGCTTCGCCAAGTGTT
>Locus:intergenic563_1:395183-395138(-)
CCATTTTTTAAACCATTCTTATGGTGGTATTTGGTATTTTTTATTA
>Locus:intergenic626_2:447087-447162(+)
GTGGTCTCAGCAAAGAGTCCCTCCCGACTGTTTACCAAAAACACAGCACTTTGCCAACTCGTAAGAGGAAGTATAA
>Locus:intergenic627_1:447469-447346(-)
CTCCCACCTATCCTGCGCATGATATTCCCATTAGCAGTGCTAAGTTGTAGTAAAGGTCCACGGGGTCTTTCCGTCTTGCCGCGGGTAGGAGGAATTTTCACCTCCACTACAATTTCACTGAATC
>Locus:intergenic627_2:447835-447736(-)
AAACCTCCCCGTCGATGTGAGCTCTTGGGGGAGATCAGCCTGTTATCCCCGGGGTACCTTTTATCCTTTGAGCGATGGCCCTTCCACACAGAACCACCGG
>Locus:intergenic626_1:447780-447873(+)
TACCCCGGGGATAACAGGCTGATCTCCCCCAAGAGCTCACATCGACGGGGAGGTTTGGCACCTCGATGTCGGCTCATCGCATCCTGGGGCTGGA
>Locus:intergenic635_2:453102-453027(-)
TTTTGTGGGTCTAAATCCTCTAAAACCCCTAAATCACTCCCCTTTTTAAATTGTGATTTCTTTAAGATTTCCATTT
>Locus:intergenic635_1:453183-453087(-)
TCTTCAATCATTATTGATTGGCTGTTGTTTTTAGAAATTTGTTTCTTTTGTTCAGAAATAAGATTGATTAAATTTTCTTCATTTTGTGGGTCTAAAT
>Locus:intergenic647_3:466340-466253(-)
GGCTCTAACAGATCCAACTCACCCCCAAACCCTAAAAAACCTTTTAATTCTTCATCTTTTACCCCTGATTCTTTTAGTTTTAAAGCGC
>Locus:intergenic646_1:466315-466402(+)
GGGGGTGAGTTGGATCTGTTAGAGCCTATTTTAGAAAAGATTGAGACTAAAACGCTTGAAGAGTATAAAAAAATTCATGCGCATTTTT
>Locus:intergenic646_2:466399-466480(+)
TTTTACTACAATCTAATCAATCAAGAATTTTTGCATTTTGTGGATTTGGAGCGTGTCAGAGCTATAGATGGAAAAGAGGTGA
>Locus:intergenic646_4:466942-467017(+)
GTTTATTATTTGCATGCCAAAGCCTTTGATGATAGTAAGGAAATAAGAGTGGAATGCAAGAATCACCCTATTGAAA
>Locus:intergenic647_1:468837-468750(-)
ATTTTTTTGTTCAGTTCTCTGTTTTTTTGTCTCAGAGCGTTCGTTTCATCTGCCATTTCATCTAGTTGGGCATGCAAATCATTCTTTT
>Locus:intergenic647_2:469083-468978(-)
ACTGAAAGAGTGTTATATTTTTGTTCTGCGTTCTCTTTTTGGGCTAAAATTCCCTCTAATTCCCTTTTTTCTTCTTCTAACTCTTTTATTCTTTCATCTCTTGGAT
>Locus:intergenic646_3:469925-470000(+)
AATCGTTGGATAAACAAAAAGGGCGATCAAGAAGCTAAGCTGGAAGGAAAATATAAAAAACTAACCGAAGAGATTA
>Locus:intergenic648_1:474124-474157(+)
AAAAACACGCATGAGCATTATTTCAAATTTAAAA
>Locus:intergenic693_1:506320-506272(-)
ATGGTGGTCCGCCTAGTAGAATATCAATTGAAACGCATGGCAAGTTGTG
>Locus:intergenic722_1:530712-530808(+)
ATAGCCAATTATGTGGATAAATACCCTAACGCTAAAAAGGTTGGTGCATGCGTGGGCTATTTTTTCCCCATGCGAGACATTAACGCTCTCAAACGCA
>Locus:intergenic779_1:568517-568436(-)
AAAACTCCTTTATTCTTTAACAGATGTTTTCTGTTCTTTTTTTGGCATAAACAAACAAATCGTTGGTTTGTGCTATACCACA
>Locus:intergenic778_1:568474-568528(+)
CAAAAAAAGAACAGAAAACATCTGTTAAAGAATAAAGGAGTTTTCCATCTAAAAA
>Locus:intergenic796_2:583570-583627(+)
TTAGGGGCTACTTGTGTTGGTCTTGCTGTTAAGCATCTTGGGATTGAATTGATGGAAT
>Locus:intergenic796_1:583984-584071(+)
GATCCTAAGAATATTATCCGTTGGATTAATGTTGAAGGGGAGCATCAACTAGAAAAAACAAGTAGCTATAACAAAAATCAAGTTCAAA
>Locus:intergenic817_1:593918-593879(-)
GCTATATTCAAGCTAAAAGAGGTTAAAATAGTCTTTTTGG
>Locus:intergenic891_1:648714-648630(-)
ATTATCATGGATATTCACGCTATTGGTGTAGTAAAGATTGTTCGCGCCATAATAGACAGATTGCAAAACAATAGAATCAGGGCTA
>Locus:intergenic890_2:649288-649414(+)
TTTAAAAACACGAACTTTTTAGCAGGGAATTTTAAGTTTCAGGGCAAGACCACCATTGAAAAATCCGTTTTAAGCGACGCTTCTTACACTTTTGATGGCACGAATAACACCTTTACTGAAGACAAGT
>Locus:intergenic891_3:651206-651167(-)
ATAAGGCGCGATATAGCACACGCCAACACACACAGGGGTT
>Locus:intergenic890_4:651600-651654(+)
TTCACATGGGGAGGCTTTAATTTTAATTCAGGGCGTATCACTTTTGAAAACACCA
>Locus:intergenic891_2:652300-652243(-)
TTAAGAGCGTTAAAGCTCGCTTGGGAACTTTCAGCTAAATTCATCGTAGAGTTTTGTT
>Locus:intergenic890_3:652767-652815(+)
ACTAACCCGCTCAATACGACTGAAACGATTACAGAAACCTTGCATAACA
>Locus:intergenic890_1:654981-655029(+)
AATACTACGATCGGGACTTTAGATTTAGGGCCAAACGCTACTTTTAAAG
>Locus:intergenic965_1:716773-716740(-)
AATTTTTCAAGCCTATCCTTACAATTCATGGTGC
>Locus:intergenic1024_1:762635-762680(+)
TTTAACATAAAGACTTATTTTAAAATTTTGTTTCAATATGAAATTT
>Locus:intergenic1072_2:799779-799863(+)
ACGCACAGATACGCCACATCAATAGCCTCTTTTTCATCAAGCGTTTTAAAAGAATCTTCCATTTCTTTTTTAATGCTTTCCAAGG
>Locus:intergenic1072_1:800021-800087(+)
CACCCCAGTAGCTCCCATGAGCAAAATATTCATGATTGGTTTTTCTTTTTTAATGGCTTCGCGCAAT
>Locus:intergenic1133_1:843522-843465(-)
ACTAGCATAATATTGATGGTTTTTTTAATTTTGAGAATAAAATTTTTCTTTGTTAGTC
>Locus:intergenic1210_1:887487-887556(+)
GCGTTTTTGCTTGATTTATCTTTAGGATTTGATTATAATTACCGCTCAATCAATCAAGCTAGGCGATTGA
>Locus:intergenic1279_2:938655-938580(-)
TCTGGGGTTTTATTGGCTTCTTCGGCTTGTTTTAGCCCCCAGCCAAGAAGCCCTGAGACCGTTCCTACAGCAGCGC
>Locus:intergenic1278_2:938624-938666(+)
AAACAAGCCGAAGAAGCCAATAAAACCCCAGATAAACCCGATA
>Locus:intergenic1279_3:940099-940051(-)
GTCTTAACAACCAATTCATTAATGTTGAAGTTTTTAACGGCCACATTAG
>Locus:intergenic1278_1:941636-941777(+)
TATAGCTCTTTTAATAATCAAGCGAACTCTCTTAACTCTGGAGCCAATAACACTAATTTTGGCGTGTATAGCCGTATCTTTGCTAACCAGCATGAATTTGATTTTGAAGCTCAAGGGGCGCTAGGGAGTGATCAATCAAGCT
>Locus:intergenic1279_1:941694-941658(-)
AAATTAGTGTTATTGGCTCCAGAGTTAAGAGAGTTCG
>Locus:intergenic1302_1:955062-955173(+)
GAAAGCAAGGCCACTTTAGGCGCAATATTGAATTGCTTGGCGGTTTGTGCGGAAGTGGTAGCGATCTCGGCTAATTCTTTAGGGCTAGGGTTAGGGATAATCGCGCAATCCC
>Locus:intergenic1390_1:1022715-1022760(+)
CAGCGCTGTCATTCAAAGCGTTTTCGCAGCGTTCATGCATCTCTGT
>Locus:intergenic1398_2:1035042-1035153(+)
GCATGGAAAGAGTCATGCGCAGGGGTTTATAAAATCAATTTTTCGGATCCGAGCGCGGGCGTGTATCATTCTTATATCCCAAGCGTTCTAAAAAGCTATGGGCATAATGATA
>Locus:intergenic1398_1:1035081-1035141(+)
TTTTCGGATCCGAGCGCGGGCGTGTATCATTCTTATATCCCAAGCGTTCTAAAAAGCTATG
>Locus:intergenic1410_1:1044153-1044186(+)
TTTTCTTTGTTTTCTTTGCTTATTATAACAAAAA
>Locus:intergenic1415_1:1045401-1045344(-)
TTGTTGAAGACATGGCAGAGAAGAGATGCGTTATTAGCAAGTTTTATGAACAGAGAAG
>Locus:intergenic1429_1:1049593-1049530(-)
ACTAAAATGATGTTTCTAGCAGGGCTAAAGGCATCAGAATATTCAAGCACCTTATTTCTATATT
>Locus:intergenic1428_1:1050183-1050237(+)
ATTGTTGCTTACAAGTTCTTACTACTTGCTTGTCAGTTCATAGCATTTAGCTTGC
>Locus:intergenic1441_1:1057704-1057665(-)
AAAAGAAATCCCCCTCATGACATGATATTTACTAATAACA
>Locus:intergenic1455_2:1065233-1065182(-)
GGCAAAGGGATAAAATCATTAAACGCTGTGAAAAATCGCTTAACTTTTTGCA
>Locus:intergenic1455_1:1067043-1066983(-)
GTTTTAGCCACCTGTAAGGTCAAATTGACTTCAATTTTTACGGAATTGAAGTGTTATCCTG
>Locus:intergenic1486_1:1086178-1086217(+)
TATCGCTTACTTTATTGCAAACTCTTCACTATTGATTGTA
>Locus:intergenic1530_1:1121765-1121813(+)
AAATTACACTACAATAACGATAAAATTTTAAAGGGTGTAAAAGTAGATT
>Locus:intergenic1563_1:1153610-1153571(-)
AGGTTGGTGTCGTTTGTATCATTGAGAAAAGTTTTTGTTT
>Locus:intergenic1612_1:1184433-1184523(+)
CCTTTCAATCAGTTACGCTTAAAATTTCTTTGTTATTATAACACAAGCTTTACAAAACACTCTCTCGCTTATAACTTACATGATGCTATTA
>Locus:intergenic1612_2:1184490-1184538(+)
CACTCTCTCGCTTATAACTTACATGATGCTATTAATGGTTTGAGCGCTA
>Locus:intergenic1650_1:1206837-1206918(+)
GATCAGCTGCAAGTTGTCCCAAAAGCACAAGTTTTAGAGAACCATACGATGGGAAGAAGTCTTGCATTAGCATTACAAAAGG
>Locus:intergenic1653_1:1208525-1208384(-)
CTATGGCTTAACCATAGAACTGCATTTGAYACTACTATTCTAGAGTGTGGGAGAGGTAGGTGGAATTCTTGGTGTAGGGGTAWWATCCGTAGAGATCAAGAGGAATACTCATTGCGWAGGCGACCTGCTGGAACATTACTGA
>Locus:intergenic1655_1:1210041-1209963(-)
TTCATTGCTAACATTCAAGAATGCCCCAATTCTGTCCCTTCAGACTTGAAGAAGTCTTGCAATGTGAGGGAACGCAGTG
>Locus:intergenic1654_1:1210422-1210500(+)
TTCAACTTCTGTGAAAGGCTCAGATACATAAAAATAGATCCGCTTCAATTCCTCTTCAGGCTCCAAAAACGAACGGATT
>Locus:intergenic1690_1:1232347-1232389(+)
AATCAAGCAAAGCTTAACCCCATTCTCAAGCAATCCGTTCAAA
>Locus:intergenic1700_1:1240270-1240348(+)
ATTTTTTTATTTATTAGCAGTGTTTTTGATTGCATCTTAAAAATTTTAAAAACCCTGTTTGTGTTTTTGCCTCAAGTTG
>Locus:intergenic1705_1:1243349-1243307(-)
AAGATGAGCTTTTTTGTGGTTTTTATTAAAAACGATCCTTTTT
>Locus:intergenic1730_1:1259557-1259617(+)
TTCTTTAGAGATTGGGCTAGATTGATCCTTATCCTTAATTCAAGCGCATGCACATTCATCT
>Locus:intergenic1735_1:1263271-1263235(-)
TTTTTAAAAACGCTTTTTTGGATATTATCCTATAATT
>Locus:intergenic1857_1:1364337-1364295(-)
GTTTGGCACACCTTGATAAGAATATTTATACCACAACCCTATT
>Locus:intergenic1863_1:1366862-1366823(-)
GGTTTTGTTGAAAAATATGAACTTCTATTATTGTGTCCGC
>Locus:intergenic2029_1:1474689-1474614(-)
GTAAGGGCTTTGGCTCTTATGGAGCCATCCTTGAGATACCACCCTTGCATGTTTCTGTTAGCTAACTGGCCTGTGT
>Locus:intergenic2028_1:1475506-1475623(+)
ACGGCGGATACAATTCTCATATATCTTATCGTTACTCATTCCTGCATGCTCACTTCATACCGCTCCAGCACTCCTTACCGGTATACCTTCAACGCTGGTATGAACGCTCTTCTACCAC
>Locus:intergenic2028_2:1477657-1477708(+)
AACCATCCGATCATTCAAGCAATCAAGCAATCAAGCAATCAAGCAATCAAGC
>Locus:intergenic2068_1:1503308-1503344(+)
CTTGACTTTTGGGGCGTTGGTCATTTTGTTGTAAAAC
>Locus:intergenic2079_1:1510514-1510457(-)
GACTTCAAACAGCCTTTCATCGGTTTTGAGTCTGTTTTTTATCAGCCATTGGTATTGC
>Locus:intergenic2103_1:1527739-1527706(-)
AGAATCTTTTTAGCCCCTTTTTTTATAAAGGGGC
>Locus:intergenic2180_1:1596873-1596957(+)
TTCAATCTCTATTTTACTTTTACGATTAGGATAAAAATTATCTTTTGGCATTTCGTTATTTATCAAATCGGTCAGGCTTTTTGCA
>Locus:intergenic2276_1:1666968-1667010(+)
CTTAGTTCTATAGATTGCTTTAAAGCATCAATTCTCTCAAACG
>Locus:intergenic68_1:62010-62070(+)
CCACCCCCCCCCCCCCCCAATAATGAAGAGCTTTTAAAATCTGTTGGAGATCTTACAGATC
>Locus:intergenic93_1:81774-81714(-)
TTATGGAAGCTCTTGCGCTGTTTTTGTGGGGCGAAAATTTGGAGCATGTTAGGGTTTTTGG
>Locus:intergenic93_2:81856-81799(-)
AAGAATGGGTTAAATAAATCGTTTTATTTTTTAAAAATGTATTTATATATACAAAGAA
>Locus:intergenic134_1:110772-110805(+)
GCTTCTAAATGCACCCCCCCCCCCCGAAAAATGA
>Locus:intergenic201_1:156330-156243(-)
ACTCCTATTTGTAGTAAATTCAACAAAGATAAACATAATTATAAAATTTTATCTTTTTCAAAAAGCTTAATTTTTAATCTTTTTCTGT
>Locus:intergenic264_1:194907-194955(+)
TTCTCCTTTGTTGCATGCAGTAGTCAAAATTATACCATAAATACCATAA
>Locus:intergenic299_1:211789-211741(-)
AATGCAGCAACAGCGTTTATATTCCCACTAACAATAACGACTATTCAAA
>Locus:intergenic383_1:261460-261415(-)
ATCAAACCCGTTTTCTTGCTAGTATTACCCATAATTAATTATAATC
>Locus:intergenic472_1:331654-331708(+)
AAAGGGTTCAAAAAAGGGATTCAAAAAAAGAAATCCCTTAAAAAAGGGAGTTTAA
>Locus:intergenic486_1:341877-342018(+)
TATGGCGCTTCAGCGCTTTTACAAGAAAAGCATTTAAAAAACGCTTTTGAAACTTTAAACAAAAACCAAAATACGGATTATGTTTTCACATGCTCTCCATTTAGCGCTTCGCCCTATCGTTCTTTTAGTCTTGAAAACGGCG
>Locus:intergenic488_1:345356-345422(+)
AGCTTTTCTTGCTATAATCATCGTTTCACTTCTTTAAAAGTGCTCGTAGCTCAGCTGAATAGAGCAA
>Locus:intergenic494_1:348894-348933(+)
TTAAACGCAAAATATTCCTATTTCCTTATGATTTTTATTG
>Locus:intergenic600_1:424621-424675(+)
TTGAAAAATTACGCTCAAAAATTAGAAAATTCAGCTATAATAACGCTTCATGTGA
>Locus:intergenic627_1:444599-444557(-)
CTTTTTTTCAAAAAAGGGGTAGAAATGGCATTCAACCATTCAA
>Locus:intergenic626_2:445229-445310(+)
CTACAACAACTCTGTCTTATATTCATTAAGGCAGTGGTAGCGCTGAAGAATATTCGTGCAATTGTCGTTATTCATTATAAAA
>Locus:intergenic626_1:447230-447266(+)
GAAGCCCGAGTAAACGGCGGCCGTAACTATAACGGTC
>Locus:intergenic635_1:452574-452499(-)
ATTTTTAAAATACAAGTTTCTTTAAAATCTTCTATTTTTTTATCTTTGCCCATATCTTTTAGTAACTTTTTTATGA
>Locus:intergenic634_2:452873-452960(+)
AAATCTTATTTAAAAATTTGGGAAAAATATCTCATCAAAAGCGCTCAAAAAAGTTTTAATGAGGCAAAAGAAGTGGGGGTTTTAGAGA
>Locus:intergenic634_1:453795-453873(+)
GAGCGATTGAGAGAGTTTGCTGAAACGCTCATAGAAAGCGTGAGAAAAAAACTGCAAAAATTAGGGGATTATGAAAATA
>Locus:intergenic646_1:467737-467779(+)
AAAGAAGAAAGAGAAAAAGAAAAGATGATCTTGAATTTTTGTA
>Locus:intergenic648_1:474627-474708(+)
TTAAAATTCACGCCTATTTCTAATCCTAATACCACTTACACTTTATCCTACAAGGATTTAACAAACAAAGACATTCCTTCTA
>Locus:intergenic707_1:518245-518161(-)
TTCTTTATTAAATATCAATTTGGTGCGATTGGGCTTGATATCTTAAGGGAGTTTAAAAATGAAACGCTTTCAAAAGAATTTATTT
>Locus:intergenic776_1:567755-567812(+)
GATGCAGAATTATTTTTAAAAAACGCTCCTTTAAATTTAAAATCATGGGGTTTTAGGA
>Locus:intergenic809_1:589852-589783(-)
GCTTGTTCGTATGATAAGCACGCTCCCCCATTAAATTCTCAACCTTATCGTTTAAAGCGTCAGSGTTTAA
>Locus:intergenic808_1:589924-590035(+)
CTCAACACTCTCAAAGAAAACGGGCTTTTGTCTTTTAATTTTGACAAGCCAAGCATGTTGAAAATCACTTTCAAGGCTTCAAGCAATCCCCTAGCGTTTGCCAAAAGCATCA
>Locus:intergenic809_2:590495-590438(-)
ATATGGATAAAACGCACGCCATTGAGCAAATTAAGAGCGATTTCTTGTTGTCTGTTTT
>Locus:intergenic811_1:591218-591164(-)
CATCATTGTGTTACCAATCTGCTATCTCTCTCCTTTTATTTGAATATGAAAAGAC
>Locus:intergenic810_1:591395-591428(+)
GAGGGGGATTTTAGTTGTAGGGGAATTATTTCAA
>Locus:intergenic860_1:620146-620206(+)
TTATTAAAAAAGGCTTGCTACAATTTTAGGCAAATTTTGATTGCTAGGGCTTTAAATGCAG
>Locus:intergenic890_1:647683-647722(+)
TATGTAGGTTTTATTACAGGGGTTTTTAAGGCAAAAGACA
>Locus:intergenic890_4:649776-649857(+)
ATTAGTGGGGAAAACCCTAGCGGCACGCTAGTAAATAAGGATCAGTCCGCGCCAAACAGCGCTAAAATTTATAATGTCCATT
>Locus:intergenic890_6:650838-650976(+)
TTGACCGATAAAACCACTTACACGCTTTTAAGCGGAAATAGTATCAAATACAATAACCAAGCTTTAGCGGACAATGCTTTTTCAAAAAATTTATGGAATTTAATCCATTATGGTGGCGAACAAGGGACTCTATTAAGAG
>Locus:intergenic891_1:651047-651008(-)
AAAAGTTTCTTCAAAAACAAATTTTTGGCCGTTGCTTTGG
>Locus:intergenic890_8:651111-651189(+)
GATTCTAAGGATATTTGGAGTCAAGTGAGGAAGCAATTTGATTTCATTCCAGGAAAAACCCCTGTGTGTGTTGGCGTGT
>Locus:intergenic890_2:651969-652074(+)
TACAACAACAGCGTGGCGAATTTTAACGGCACAACCGCTTTTAACGGGGTGTCTTATTTGAATTTGAACCCTAACGCTCAAGTAAGCTTCAATCAAGTAAATTTCA
>Locus:intergenic891_3:652931-652790(-)
ATAGGAATTCTCGGTTTCATTATAAGGGTTTTTTTGGTAATCATACAAGCTAGGAGCGAGATTGAACATCTTATTATTAGAAACGCCGTTTTGAGAGATCTGCACTTTCAAGCGGTTGTTATGCAAGGTTTCTGTAATCGTT
>Locus:intergenic890_7:653346-653421(+)
AGCGTGGTGTGGTTTGGAGGCGAAGGCTATAAAGAGCCATGTGCGGTTGGGGATAACACTTGCCAGATGTTCAGAC
>Locus:intergenic890_5:654225-654276(+)
AAACTCATTTCTTGGCTGGGTCCGCAGGATTTGAGCGTTTTAGTGAATATCG
>Locus:intergenic890_3:654297-654381(+)
CCTAGTAAAGAGCTGACTAGCACCATTTCTAGCATAGGTGAAAAAGCGTTAAATGACTTATTAGGCGATGGCGTAGTGAATAAAA
>Locus:intergenic891_2:656288-656246(-)
GGAGCTGATTTGGTTTTTATTAGCCCCCCAAGTTTCATTGACG
>Locus:intergenic964_1:715815-715854(+)
GAATACGCGCAAGAAAAAAGTGAGCCGTTTTACGCTTCTA
>Locus:intergenic1004_1:745254-745302(+)
GCTGGGTATAACCTGGACGCTGATTATGGGGTCAATAAGGTCAATACCG
>Locus:intergenic1030_1:767745-767793(+)
GTGCCTATGGCTATAAAAGAATGGTGCGATAATCTCAATTATAAGATGA
>Locus:intergenic1128_1:838694-838790(+)
AACTCACGCAGCTTTAGCGTAAGCTGGAGCGTAATCTGTGTTGTTTACAGTTATTTTTGTTGCTGTTTTACAAGCAGCGCTTGGCATGCTATCTGTG
>Locus:intergenic1278_2:938648-938747(+)
ACCCCAGATAAACCCGATAAAGTTTGGCGCATTCAAGCAGGAAAAGGCTTTAATGAATTCCCTAACAAGGAATACGACTTATACAGATCCCTACTATCTA
>Locus:intergenic1278_3:938753-938864(+)
ATTGATGGAGGCTGGGATTGGGGGAATGCCGCTACGCATTATTGGGTCAAAGGCGGGCAATGGAACAAGCTTGAAGTGGATATGAAAGACGCTGTAGGGACTTATAATCTCT
>Locus:intergenic1278_1:940554-940680(+)
GGGTTTTACCAACCGCTCATGAAGATTAACAGCGCTCAAGATCTCATTAAAAATAAAGAACATGTCTTATTGAAAGCGAAAATCATCGGTTATGGCAATGTTTCTTTAGGCACTAACAGCATTAGTA
>Locus:intergenic1278_4:941304-941379(+)
AGCAGCTTACAAACTTTGAGCTTGAGTAATGCGATGATCTTAAATTCTCGTTTAGTCAATCTCTCCAGAAGGCACA
>Locus:intergenic1279_1:941858-941813(-)
AGCTCGCTCTTGTTGCAGCGCTATAGGCTAAGTAATTATAGCTTTG
>Locus:intergenic1288_1:947318-947375(+)
AAAAAGAATTTAAAAAAAGACTTCAAAAAAGCTTTAAAAAGAAATCCCTTAAAAAAAG
>Locus:intergenic1290_1:950207-950291(+)
TTGCTGTTTAAAAAAATCGCTCAAGCGTCTGCGTTTAAAAATTTAAAACTCCAACTCAAACGAAGAGAAATAATCAACCGCTATG
>Locus:intergenic1291_1:950346-950304(-)
TGTTCTACTTTAGCGTATCTAAACCCTTTTTTTAAATCCCCCA
>Locus:intergenic1313_1:965173-965122(-)
GGATGCTCCTTGATTGAGATTAAATTGGGATTTAGTTACATCAGAGCTTGTA
>Locus:intergenic1391_1:1024520-1024415(-)
GGGCCCTTTATCAGCGAAAATGCTGTGATCAAAACCGAAGAGTTAGAGAAAACGCTAAAAGAAATGCAGGCTGAAGATAGGGATCTTAAAGTCGGCATCATCGGGC
>Locus:intergenic1398_2:1035264-1035405(+)
TTAAAAGACATGATTAAATCTTACAACAAGGGCAGTCGTTGGGAAAGGAGCGAAAAATCTAACGCTGATGCTGAAAAATATTACGAAGAGATACAAGACAGAATCAGGCGTTTGAAAGAATCTAAAATCTTTGATTCGCAGT
>Locus:intergenic1399_1:1035671-1035584(-)
CACTTTAGCCGGTTTTTTGGGGCTTTTTTTAACGGGTGTGAAATCAGTGCTGTTGATTTGCGCCAAATACATGGGTTTATCTTTTGCT
>Locus:intergenic1398_1:1035739-1035778(+)
AAAAACAAGAAATGTGCAAAAATTGCTCTCCAGGGCAAAG
>Locus:intergenic1456_1:1067557-1067653(+)
AGCGATGTTACAAGCATTGTTGATTGCCTAAAAAAACAAAAACCACTCCAACAAAAATATTGCGACCATGCCTTGAGTGGTAATCTTAAAGGGCTGA
>Locus:intergenic1538_1:1133012-1133075(+)
TTTAATGCTTGGGTTTGTTTGGGTTATCTTTTTCTAACCCTTAAAATCATTCTAGCTTTTTGTT
>Locus:intergenic1583_1:1165298-1165205(-)
TGGTTTGCTTATGTTTCTATAGGTTTAACTAATTTTATAGTTGTTGGTTATATGGTATCGTTGTTTGGCGCACTCAAACACACCCCTTGTATAA
>Locus:intergenic1609_1:1181412-1181364(-)
CGCCGAGAGTTTAAAGCCCGCTACAACGAAAAATTTAAGCCAAGGTTTA
>Locus:intergenic1608_1:1181522-1181600(+)
CAAAATTATAGCAAGCAATGTTTTCTGACTAAAGTTTTTGGTAGAAAGCCACTTAGCCATGAAAAACGCAATATCTTTA
>Locus:intergenic1655_1:1210062-1210017(-)
TGGGAGAAAGGCTTTGAAGTCTTCATTGCTAACATTCAAGAATGCC
>Locus:intergenic1856_1:1364006-1364054(+)
ATTTGCAATCATAAAAGGTTAATTCCATCTCGCTCTGTAGGTTTTGATT
>Locus:intergenic1863_1:1366874-1366838(-)
TCGCTCTGTAGTGGTTTTGTTGAAAAATATGAACTTC
>Locus:intergenic1930_1:1400813-1400888(+)
TCCCCATTTTTCCCAATTTTTACAAAAAAAAAAAAAACAAAATCTCTAAAATTTAGAGCTAAAATTAGCCATAAAA
>Locus:intergenic2024_1:1470751-1470841(+)
TATGGACGATTAGAAATCGCGCGTATCATTGGGAAAACTTACTCAAAACCAAACCAAACAACCGCCCACGCATTACGACTTATTTCACTGG
>Locus:intergenic2028_2:1475501-1475576(+)
GATTTACGGCGGATACAATTCTCATATATCTTATCGTTACTCATTCCTGCATGCTCACTTCATACCGCTCCAGCAC
>Locus:intergenic2029_1:1476098-1476065(-)
GAAACGCGTGTAATAGCGCGTGGAGGACTGAACT
>Locus:intergenic2029_2:1476815-1476728(-)
TTTAAGAGCAGATGGCGGATGCCTTGCCAAAGAGAGGCGATGAAGGACGTACTAGACTGCGATAAGCTATGCGGAGCTGTCAAGGAGC
>Locus:intergenic2028_1:1477716-1477833(+)
CAATCAAGCAATCAAGCAATCAAGCAATCAAGCAATCAAGCAACGCTACCATACTTTTATCACTTTTACCAAAATCCGCTTAAAAATCCCCTACTTTTTATTATTCCCTCTTTTATTT
>Locus:intergenic2044_1:1487265-1487322(+)
ATAAAAAGCTATAAAAATTATTTGCTTTACTACGCTTTTATTTTGATCGCTTTGTTGA
>Locus:intergenic2056_1:1496677-1496713(+)
AAAAATTTCTTATTGTGTTTTAAAAAATGGGGGGGGT
>Locus:intergenic2068_1:1503358-1503409(+)
GGGATAGAAATAATTCTCCCCTCTATAAAACTAAATCCCCTCATAGAGTGCT
>Locus:intergenic2081_1:1511347-1511299(-)
CTAGTAATCGCAAATCAGCCATGTTGCGGTGAATACGTTCCCGGGTCTT
>Locus:intergenic2080_1:1512630-1512753(+)
CTGAGCCAGGATCAAACTCTCCATAAAAGTGTTCGTCCTAAAGCTCTTTTGTTTTTTGATAGGCTATCATTATTTCTAATAATAGCTTTAGCGTATCACAAGAACTCGTTTTATACTTTATTGA
>Locus:intergenic2095_1:1524819-1524783(-)
TATCCCACAAGCTCATCTAAAACCACACCCGCTAAAA
>Locus:intergenic2171_1:1584406-1584367(-)
TATTACATTATTCTATTTAATAATACCTTAAATTTGTTTT
>Locus:intergenic2178_1:1589824-1589908(+)
CAAAAATTTGGAAGAAAGTTTTTTAATGCGACTTTAAATGAGTGGTTTGCAACTTTTATAAAAATCGTTTTTGTAAGATTAGGAT
>Locus:intergenic2181_1:1596436-1596394(-)
ATAGTGGGGATTTTGGAACAAACCATGCTGATGATCTTAAAAA
>Locus:intergenic2201_1:1612731-1612698(-)
GAAAAGGAAACCCCTAAGCTTTTAAACTTAAGGG
>Locus:intergenic2271_1:1665287-1665212(-)
AATTGCAACATTATGGGGGCAATAGTTTTGCGAATTTTTTTAGAGATGAAGGGGTCTTATACAAAGAGATTTTGTG
>Locus:intergenic69_1:62545-62434(-)
TTTTCTGTAATTAGAACTTTATTTTTTTCAGTCAGATCTGTTTTTTCTTTAGCTAGATTTTCTTTTTCGGTTTTCAGCTCGGTGTTTGCTTTAACTAGATTGTCTTTTTCTT
>Locus:intergenic116_1:97173-97248(+)
AGAGAGACACCCAGCCTAAACCCTATAAGGGTTGTAAAGCGCAAAAAATATATAATAAAGAAAAACATTAAAGCGG
>Locus:intergenic145_1:116187-116145(-)
GGTGGGATTTTAGGAAAATCCCTTATGGGGGGAGTTCCTTTTT
>Locus:intergenic161_1:129221-129164(-)
AATCTGATTGGATTGACCCTTACAATTTTTCAAACCAATCGTTTAATAGCGATTAAAT
>Locus:intergenic163_1:130895-130844(-)
GAAAAATCTGATTGGATTGACCCTTACAATTTTTCAAACCAATCGTTTAATA
>Locus:intergenic294_1:208504-208543(+)
ATAATTGGACCAGTTATCGCTTTAATTTTTATATTTTTTT
>Locus:intergenic317_1:222222-222174(-)
TTTATTTTACCCTTTAAAATTACTAACCTCCATGCTACAATAAAACTTT
>Locus:intergenic339_1:233687-233612(-)
GAGAGCGTTTTTAAAGTAAGGGTATTAAAAATAAATCATTTAAGGCGGTTTTTAGCGTTTTTTAAGATAACCCATA
>Locus:intergenic349_1:240314-240263(-)
TTTTTTAAATCCAAAAAAAAAGCAAAATTTCTTAATTTTTGCTCAATTTTAT
>Locus:intergenic371_1:252812-252779(-)
ATAAGATCAAAAAAATTTTTTATTAACTCTTTTG
>Locus:intergenic531_1:374896-374839(-)
CCTTCATGCCTTGCGGCGCTAGATCCTAAGTCTAGTGCGTCTACCAATTTCGCCACTT
>Locus:intergenic543_1:380920-380863(-)
AATCAAACTGAAGTTTCGTATTATAATATATTTTTGAGAAATTGCGGTATTGTTTGTA
>Locus:intergenic563_1:395296-395227(-)
ATAAGCCTTTCATGGTTTTTAAAAGTTATTATATCAAAGCTATTAAATTATCGCAAAATACCCCTATCCC
>Locus:intergenic595_1:419017-418984(-)
ACCGCTAATAAGCCCTCAGCATGGGCGTTAATTT
>Locus:intergenic607_1:427644-427605(-)
ATTATACCAAAATTTAGAAACGCTTCGCCCCATAAAGTTA
>Locus:intergenic627_1:445650-445554(-)
AAGCGTTCTCTTGGATGTTGCAGTCCTCAACCCCGAATGCAAGCACTCGGTTTGCCCTTTTCCCCGTTCGCTCGCCACTACTTAGGGAATCTCGTTG
>Locus:intergenic627_2:446259-446205(-)
CCGCGGCGAGCAGCCCTAGCCCAATCAGGGCTCTACCCCCTTTTATTATCACTTG
>Locus:intergenic626_1:447918-448059(+)
GAGCTGGGTTCAGAACGTCGTGAGACAGTTCGGTCCCTATCTGCCGTGGGCGTAGGAAAGTTGAGGAGAGCTGTCCCTAGTACGAGAGGACCGGGATGGACGTGTCACTGGTGCACCAGTTGTTCTGCCAAGAGCATCGCTG
>Locus:intergenic634_2:452189-452264(+)
AGCATCATCAAGGCTTATAACCTCAATACCGCAAAACTAGAGCCAAAAGATAGAGAAAAATTGGGATTATTAAAGA
>Locus:intergenic634_1:453029-453095(+)
ATGGAAATCTTAAAGAAATCACAATTTAAAAAGGGGAGTGATTTAGGGGTTTTAGAGGATTTAGACC
>Locus:intergenic635_1:453406-453316(-)
ATCGTGTCTGCAGTATCATTATCGCTATCACTATTCTCTTTATCCTCTTTAATGTTTAAAATTAATCCTAAATTAGGATTGGCGCTTCAAA
>Locus:intergenic635_2:454300-454258(-)
CTAAAGCATTCATCCCAAACACTAAAGATATTTGGGATTTCTG
>Locus:intergenic647_2:467150-467033(-)
TCATCAAATGCCGTAAAGTTTTTAAAAACTTTGATTCGTTTTGATGGCTTAGATTCGCCAGTTTGGGTGTATTGTTTTTCCCTCCATTTTTCAAACCATTCAGGATTAGTTTCCTCTA
>Locus:intergenic647_1:467835-467748(-)
AAAATCAGGCTTTGGTTGTTTTTGGATAGCTTCAAAAAGAATAATTTCAAATATCTTACAAAAATTCAAGATCATCTTTTCTTTTTCT
>Locus:intergenic648_1:474406-474499(+)
CAAAGATACTTGTATGTGTATCTTAAAGATTACAGAGAATTAGAGGGCTATAACTCCGTAGGAGCTAATCAAAAGAACAATATCCCATCGCCTT
>Locus:intergenic648_2:474666-474726(+)
ACTTTATCCTACAAGGATTTAACAAACAAAGACATTCCTTCTAATCTTTGTTTCTATCAAA
>Locus:intergenic775_1:566825-566789(-)
AAATTTTCACACAACAGATATTGTATAATTTTAATAT
>Locus:intergenic796_1:584197-584338(+)
GGCTTCAAGAATTTTGATGAGCTCAAAATAGACACTGTGGATGCCTTTCAAGGCGAGAAGGCAGATATTATTATTTATTCCACCGTGAAAACTTATGGTAATCTTTCTTTCTTGATAGATTCTAAACGCTTGAATGTAGCTA
>Locus:intergenic809_1:589852-589804(-)
GCTTGTTCGTATGATAAGCACGCTCCCCCATTAAATTCTCAACCTTATC
>Locus:intergenic891_3:647671-647593(-)
CAAACCATACAGAAGAATGATTGGGCGTTGAAGAAGCGTTTTTTGTCCCTATGTATAACTGACTATTGTTATAATTTTG
>Locus:intergenic890_7:649456-649540(+)
GACGCTTTTAATAACAACTCGTTTAATGGCGGTTCGTTTAGTTTTAACGCCAAGCAAGTAAATTTTAGTGGGAACTCGTTCAATG
>Locus:intergenic890_5:650013-650118(+)
TTCTATCTCAATGGCATGACGACTTGGAAGATCGCTGGCACAGGCGTTTTCACGCAAGATTACAGCGGCGCTAACAGCGTTTTAGTGTTCAACCAAACCACCCCTT
>Locus:intergenic890_6:651096-651234(+)
TTCCACACAGACGCTGATTCTAAGGATATTTGGAGTCAAGTGAGGAAGCAATTTGATTTCATTCCAGGAAAAACCCCTGTGTGTGTTGGCGTGTGCTATATCGCGCCTTATAAAAATCAAGACCTTATTGGCTCTAGCG
>Locus:intergenic890_1:651555-651678(+)
AATTCCAAGCTTTCTATGGAGATTAAAAATTCTAACTTTAGGGATTTCACATGGGGAGGCTTTAATTTTAATTCAGGGCGTATCACTTTTGAAAACACCACTTTTAGCGGCTGGACCAATATTA
>Locus:intergenic891_2:654097-653956(-)
CCAGGCACAAAATTATTGGCAAAAGAACTCAAGCTTTGCTTGCCATACCAGTTATTGATGAAATTCTCTACATTTTCAATCCCTAAAGTTTTCACGATGAATTTTTCAAACCCTGAAGAATGGGCTTGGATTTGCTCTAAAA
>Locus:intergenic890_2:654018-654102(+)
ATTGAAAATGTAGAGAATTTCATCAATAACTGGTATGGCAAGCAAAGCTTGAGTTCTTTTGCCAATAATTTTGTGCCTGGAGGCT
>Locus:intergenic890_3:655353-655449(+)
ATTCGTGGAGGGAGCTTGAGCGATTACCTCAAGCTTTACACCCTCATTGATTTTAACGGCAAACGCATGCAATTAAACGGCGATTCACTAAGCTATG
>Locus:intergenic890_4:655929-656004(+)
AGTCTTAAAAACCAAAGATTTGCTGATGCAATCCCTAATGCGATGGATGTGATTTTAAAATACTCTCAAAGGGATA
>Locus:intergenic891_1:656731-656686(-)
TTAAACAACCTCACTTCCCCGCCTGTAGTGATGCTCGCAAAAGTGT
>Locus:intergenic964_1:716655-716697(+)
TTTGAAACGATTATGGAATGCTATGATGAAGAGTTGAAGAAAA
>Locus:intergenic1004_1:744560-744599(+)
CACAATAACCTAAGGAAGTGTTTTGTTTTTCAAATTTATT
>Locus:intergenic1007_1:745759-745723(-)
CTGATTTTTAAATGGAAATCATTTATTTCAAAGTTGT
>Locus:intergenic1128_1:838739-838814(+)
TACAGTTATTTTTGTTGCTGTTTTACAAGCAGCGCTTGGCATGCTATCTGTGCGACAAGAAATCTGTCGAAATCCA
>Locus:intergenic1164_1:859297-859342(+)
TTTATAGAAAAAAGAAATATAGCATGTTTAATAACGATTATTACTT
>Locus:intergenic1229_1:903779-903722(-)
TTAAGTGTTTTTGTAAAAAATAGCAAAGAGCTTGATTTTAATCAAGCGATAGCTTATT
>Locus:intergenic1278_1:938467-938545(+)
TTTGGTTTCTCTCGCTTTAGTAGGAGCGTTAGTCAGCATCACACCGCAACAAAGTCATGCCGCCTTTTTCACAACCGTG
>Locus:intergenic1279_1:939096-939042(-)
TGCAAAGTTAAAACCGTAGAGCTGGCTTTCCTCCCGGCTCCAGAACCCACACGAT
>Locus:intergenic1278_2:939666-939792(+)
GCTTCTCTTACCACCAATGCGGCTCATTTGCATATCGGCAAAGGCGGTATCAATCTGTCCAATCAAGCGAGCGGGCGCACCCTTTTAGTGGAAAATCTAACCGGGAATATCACCGTTGATGGGCCTT
>Locus:intergenic1278_3:941343-941427(+)
TTAAATTCTCGTTTAGTCAATCTCTCCAGAAGGCACACCAATAATATTGACTCATTCGCCCAACGCTTACAAGCTTTAAAAGACC
>Locus:intergenic1303_1:955243-955162(-)
ACTAAACCCGGCGTGAGCCTGGTTTCAAGCGTGTTTTTAATGTGTTTAGACACTCAAGTGCTAGTCTTTGGGGATTGCGCGA
>Locus:intergenic1367_1:1008710-1008611(-)
CGGTTTTCTAAAGGCCCTTTCATGTGTTTGCTCGTCAACGCAGAATGCTTTAATTTGACAAACAAAAGCAAGTTTTCACCGAACAACGATTTCATCGTGA
>Locus:intergenic1390_2:1024090-1024195(+)
GGTGCTGCTTCAGTGCTTTTGTTTTTGCCAAGCCATTTGCTAACATTCTTAAATCCCTCTTTAGCCCTATTTGAAAGACTCTGTTTTTCTTTTTGTCTTTTGACTT
>Locus:intergenic1390_1:1024303-1024354(+)
GCGTATTTTAAAATGGTAAGGCTAGCGGTCATGGGCGTTGCCGCTTTGGGTA
>Locus:intergenic1390_3:1024526-1024568(+)
TTTCTTGCAAGCCTTGTTCTTGTAGCGTTTTTTCAATTAAAGC
>Locus:intergenic1398_1:1035234-1035321(+)
CTCTATTGGAAAACACGCTACCATGACAATTTAAAAGACATGATTAAATCTTACAACAAGGGCAGTCGTTGGGAAAGGAGCGAAAAAT
>Locus:intergenic1411_1:1043982-1043934(-)
TTGTCAAATCGGAGCAAGTCAATCAGAAGTGAAAAAAGTGGCAAGCAAA
>Locus:intergenic1414_1:1045021-1045084(+)
GTGAAATTGCACCGCTCTTTTAAAATTTTGCTCCATCAAAAAAAGGCGCATTTAGAGCATTTAG
>Locus:intergenic1425_1:1048449-1048401(-)
TATTCTCTTTTCTTGAGGTCATGGGGCGTTGGTTCCTTGGAGCGATCGT
>Locus:intergenic1428_1:1049520-1049604(+)
CTTTTTCTTCAATATAGAAATAAGGTGCTTGAATATTCTGATGCCTTTAGCCCTGCTAGAAACATCATTTTAGTCCCACCGGTTA
>Locus:intergenic1436_1:1053635-1053722(+)
ATAAGTATTTTTTTTCCAAACTATTCCTATTTTAGTGGTAGTGTTGTCATAGGACTTTACTTTATTCTTAATACATTCCCAAATCTTA
>Locus:intergenic1440_1:1058307-1058343(+)
ATTTGTGAAAAGAACAAGAATAAACCCCTTTCAAAGG
>Locus:intergenic1512_1:1104463-1104496(+)
TGTATTTTTCTTGTATCCCATAAAAATCCCATAA
>Locus:intergenic1515_1:1105744-1105699(-)
ATAAGAACTAAACAAGGATTAAAAAACAACCGCCAAGACAAAGGGA
>Locus:intergenic1651_1:1206845-1206734(-)
CAGCTGATCGATCGTTATCTCAATTTCTTCATTTTTTTTATTTATAATGTAGTTTTTATGCGAAGGGTATTTTTTGCCTTTTTTATTTTTTGTTGTTTGTATTTAAAATCCC
>Locus:intergenic1653_1:1208115-1208034(-)
GAGTGTCTGGCTTGCCAGACCTTGAAAACAGGTGCTGCACGGCTGTCGTCAGCTCGTGTCGTGAGATGTTGGGTTAAGTCCC
>Locus:intergenic1652_1:1208696-1208744(+)
CTTCATCCTCCACGCGGCGTTGCTGCTTCAGGGTTTCCCCCATTGAGCA
>Locus:intergenic1711_1:1245914-1245854(-)
GGGAACTTTGGAAAAACTAAAGCTATCATTTTACAGAAATTTCGTTTGACAAAACTACCGC
>Locus:intergenic1728_1:1258037-1258085(+)
ATAAAACTTGATACAAGTTTTCCTTATACCTTAAACTCACACCCTTTTA
>Locus:intergenic1734_1:1263149-1263206(+)
ACTCTGTGTATAAAAGATTTAAACTTTACTTTTAAAGGCGTGAGAAGAGCGGTAAATC
>Locus:intergenic1763_1:1282207-1282126(-)
GATGCGGGAATAGCTCAGTTGGCTAGAGCATCAGCCTTCCAAGCTGAGGGTCGCGGGTTCGAGTCCCGTTTCCCGCTCCATT
>Locus:intergenic1772_1:1287525-1287561(+)
TATTTGAATCAACATGAGCAGATTTTTTCTCACCCAT
>Locus:intergenic1773_1:1287656-1287596(-)
GAGAGAGCGTTTTACTCTATTAATTTTTTACTCCATTTAAAGGAGTGTGAGTTTAGGTATA
>Locus:intergenic1772_2:1287951-1287990(+)
GCACTGGGCGAGACTCGAACTCGCACGAGATTGCTCCCAC
>Locus:intergenic1926_1:1397028-1397061(+)
ATACCCAAAGATTTTTTAAAATCGCATCAAAACG
>Locus:intergenic1987_1:1446093-1446054(-)
AAAATGCCTATAAAAACACCGGTATTTTTGATAAAAAGGT
>Locus:intergenic2028_1:1474848-1474887(+)
TACGCCATTCATGCAGGTCGGTATTTAACCGACAAGGAAT
>Locus:intergenic2028_3:1476184-1476226(+)
CGCATTCGCTTAACCTTGCCAGATACCACAACTCGCAGGATCA
>Locus:intergenic2029_1:1477534-1477456(-)
TCAATGGTTAATGATGCGTTTTTATTATTTTATCTTATGATGCGTTTTATTTCAATGATGCGTTTTATCTTTTTATCTT
>Locus:intergenic2028_2:1477689-1477776(+)
AAGCAATCAAGCAATCAAGCAATCAAGCAATCAAGCAATCAAGCAATCAAGCAATCAAGCAATCAAGCAACGCTACCATACTTTTATC
>Locus:intergenic2109_1:1533857-1533782(-)
GCTTTTGGCTTTTTGATTATTGATCGCAAAAGACACTTTGAGTATTTTTTAGATTTAGCGCCAAAGACCCCTAAAA
>Locus:intergenic2180_1:1595025-1595079(+)
GGAGTAATCATTAAAACCTTTTGTATAATCCTTTTTTCATCATCAGATAGTTCTT
>Locus:intergenic2271_1:1664710-1664662(-)
CAAGCAAAACGATTAGCAAAACAGAAAGCAGAACGAGAAGCAAATAAAA
>Locus:intergenic16_1:9785-9863(+)
AGTTTAAAAATACAAGGATTAGAGAAAGGGGCGTTATTAACAAACCTTATTTTAAGATTTTATTTATTGAGTATAATTC
>Locus:intergenic92_1:81891-81942(+)
AAGCTCAATATTTGTAAGAGCGAATTGTATTCTGTAGAAGCGAATGTATTCA
>Locus:intergenic96_1:84154-84220(+)
GTTTCTTTTTTCTTTTTTTTTGCGATATTTGTTTTGTTGGGGGTTAGGTTTTTGTTTAAGAAAGTTT
>Locus:intergenic99_1:86246-86201(-)
GGGTATTCATCGCAAAATATCCCCCCTATTACCTTAAAAGAATCGT
>Locus:intergenic186_1:146741-146780(+)
AACAACAAGTTTTTAAAAGTGAGAGAATGGCTAAAAAATC
>Locus:intergenic471_1:331340-331301(-)
TTAATCTTTGAGTTTTATTTTTCTAACCTTTTTAATCCCA
>Locus:intergenic487_1:341780-341732(-)
AGGGCGCAAATTCAAAAAACTCGCCCCATAATTTTTAGCCAGATTAACA
>Locus:intergenic494_1:348849-348888(+)
TACTCAAAGGTATTTTTTACAAGCGCTCTTTTTGGGTTAG
>Locus:intergenic496_1:349442-349559(+)
GAGAATGGAAAATATGTAAAAAAGGATTTAAGAAAAGCTGCTCAATACTACTCTAAAGCTTGTGGATTAAATGATCAAGATGGGTGTTTAATACTAGGATATAAGCAATATGCTGGCA
>Locus:intergenic504_1:352301-352358(+)
GATGATGTGGGGGTTTGTTTTTTGCACTATCGTTGTTTGCGCTGTGGTGTTTGGCACG
>Locus:intergenic525_1:369730-369649(-)
CTTTATATTGCGCAAAATCTCTTTTGCTTTATAACTTTTCGCTTTCTATCTTTGGCGGCTTTATCGGCTTATATTTGTTCTA
>Locus:intergenic524_1:369731-369779(+)
AACAAAGCAAATAAAAAATCTCAATCCAATTTAATCTTCCATCAAGGAG
>Locus:intergenic601_1:424762-424687(-)
AAGTGGTCGGGGCGAAAGGATTCGAACCTTCGACCCCTTGGTCCCAAACCAAGTGCGCTAACCAGACTGCGCTACG
>Locus:intergenic627_1:444603-444498(-)
TCATCTTTTTTTCAAAAAAGGGGTAGAAATGGCATTCAACCATTCAACCATTCAACCATTCAACCATCCAATCATCCAATCATTCAATCATTCAACCATCCGATCA
>Locus:intergenic626_2:446337-446379(+)
AAAGGGGAACAACCCAGACTACCAAATAAGGTCCCTAAGTTCT
>Locus:intergenic626_1:447141-447174(+)
CAACTCGTAAGAGGAAGTATAAGGTGTGACGCCT
>Locus:intergenic634_3:452333-452432(+)
ACCAAAGAAAAAGAAATTAAAAACGCTTTTTGCAGTAATGCTTTTCTTGCAGCTCAAGTCCTAAATTTAAACCAAGAAAGACAAGTTTTAGAATTGAAGT
>Locus:intergenic634_1:452429-452489(+)
AAGTGCCATTTCTTCAAGCACCCTATAAAAATTCTTCCTGAACCATTAAACATTAATTTCA
>Locus:intergenic635_1:453833-453773(-)
GCTTTCTATGAGCGTTTCAGCAAACTCTCTCAATCGCTCATTCAATCTTTCATCTTGCTTG
>Locus:intergenic634_2:453909-453957(+)
CGCTACTATAGTTCGCCTATCAGTGAATTGGAATTTTTAAAAGAAATAG
>Locus:intergenic647_1:466330-466225(-)
GATCCAACTCACCCCCAAACCCTAAAAAACCTTTTAATTCTTCATCTTTTACCCCTGATTCTTTTAGTTTTAAAGCGCATTTTTCTATTGCATTTAACCCTAAATC
>Locus:intergenic646_3:466924-467062(+)
TGGCATGTTTTAGGAGAAGTTTATTATTTGCATGCCAAAGCCTTTGATGATAGTAAGGAAATAAGAGTGGAATGCAAGAATCACCCTATTGAAAAGATGGCAGAAAAATTAGAGGAAACTAATCCTGAATGGTTTGAAA
>Locus:intergenic646_1:467283-467328(+)
AGAAACATACAAAGCACAAGATTTGTCAAAGAAATTCATGCATTTA
>Locus:intergenic646_2:470060-470141(+)
ACTTATATGCATAACCACCCTTTAGTTCTCCATGCTTCTGATAAAAACAAGGCTTTGCAATTCGCTTATGAAGAATGCTTGG
>Locus:intergenic722_1:530682-530757(+)
ACGACGCTATGCTTAAACGATTTTGACTATATAGCCAATTATGTGGATAAATACCCTAACGCTAAAAAGGTTGGTG
>Locus:intergenic732_1:537664-537721(+)
TTACAAAGGGTAGCGTTTCTGTTTTTGGATTTAGAGCGTTATTTTGATTGTTTTGAGT
>Locus:intergenic794_1:579618-579666(+)
TTAGCGTTGCATTTGATTTCTTCAAAAAGGCTCATTTCTTATTTCTTGT
>Locus:intergenic797_1:584550-584490(-)
ATTATAAAGGGTATTGTGTTGATTATAAAAAGCACTTTAGAGAGATTTACGAAAGTGTTTT
>Locus:intergenic809_1:590501-590432(-)
TCAGTGATATGGATAAAACGCACGCCATTGAGCAAATTAAGAGCGATTTCTTGTTGTCTGTTTTCTTTAG
>Locus:intergenic834_1:601018-601054(+)
TTCTACATAGATTTTTTTAAAAAGTTTCTTGTTGGGT
>Locus:intergenic890_6:647470-647581(+)
TTGAGCGCTGAAGATTATAATAGTTCAGTGTATTGGCTCAATAGCGTGAATGAAAATAATAACAACAAATCCTACTATATCAGCCCCTTACGCACTTGGGCTGGGGGGAATA
>Locus:intergenic890_1:648301-648424(+)
GCTCATGTTAATTTTCAAGGCACAACCACGATCAACAACCCCACTTCGCCTTTTGTCAATATGACCGGTAAAGTTACTATTAATCCTAATGCGATTTTTAACATTCAAAATTACACGCCTAGTA
>Locus:intergenic890_2:649661-649694(+)
TTTCAACATGCAAGGGCTTTTGAGCAGTTTAAGC
>Locus:intergenic891_3:651269-651185(-)
CACCGTGGCCCCAAAGTTCAGCGACCACGCAAAAGCGCTAGAGCCAATAAGGTCTTGATTTTTATAAGGCGCGATATAGCACACG
>Locus:intergenic890_7:652218-652296(+)
AATTTCCAAGGCGTTTCTACTTTTAAACAAAACTCTACGATGAATTTAGCTGAAAGTTCCCAAGCGAGCTTTAACGCTC
>Locus:intergenic890_3:654351-654432(+)
GACTTATTAGGCGATGGCGTAGTGAATAAAATCATGAGCAATCAAGTCTTAGGGCAAATGATCAATAAAATCATTGCTGATA
>Locus:intergenic891_2:654700-654613(-)
TACTGCGTGAAATTGATCGTATTTTTCCCGTTAAAAATAATAGACTTGCCCGCCACAAAATTCAATTCCCCCCCTGTGGCGTTACTAA
>Locus:intergenic891_1:655015-654973(-)
TTTGGCCCTAAATCTAAAGTCCCGATCGTAGTATTTTGTAAAA
>Locus:intergenic890_4:656256-656313(+)
ACTTGGGGGGCTAATAAAAACCAAATCAGCTCCAACGACACTCTGCTTTCTATGATCA
>Locus:intergenic890_5:656289-656376(+)
AACGACACTCTGCTTTCTATGATCAATCAGTCCTATAAATACAGCACATGGACGACGAACGCAAAAGTTAATTACGGGTATGATTTCA
>Locus:intergenic928_1:684689-684731(+)
ATTTTAATTTTGTTTTTCATTAAAACCCAATCTAAAATCTTAT
>Locus:intergenic964_2:715716-715827(+)
GGCAAAACCTACACTTCTTTAAAAATCATGGAAGCTTTAGACTCTAAGATCACGCTTTTTCTAGCACCCAGCATCGCTTTGCTTTCTCAAACTTTTAGAGAATACGCGCAAG
>Locus:intergenic964_1:716619-716715(+)
AAAAGCATTAACACGAGCAAGAACATTAAAGACTCCTTTGAAACGATTATGGAATGCTATGATGAAGAGTTGAAGAAAAAGAGTTTTAAAAACCTAA
>Locus:intergenic1004_1:744921-745062(+)
AACCACCCTTATGGGGGGTATTTACGGGTGAATTTGAATGTGTATAACCGCCATAAAACTTTCATGGAGTTATTCACGCTTTCTTTAGGCACGACAGGGCAAGATTCTTTGGCCGCTCAAACGCAGCGTCTCATTCATAAAT
>Locus:intergenic1030_1:767856-767895(+)
AGGATACACCCTTTTAGCGATGGTAATGGTAGGGTGGGCA
>Locus:intergenic1076_1:806390-806435(+)
TCGTTTTTATTGCCGATATTGGCTAAAGAATTTATGCAAACAAATA
>Locus:intergenic1097_1:819313-819229(-)
TCAATCAAAGAGATCGTGAGAAATTCGCACAAGCCGCTAGAACGCATGGAGTTGAAGACAGCGTTATTGAAGAAATTATTGACAT
>Locus:intergenic1224_1:900797-900836(+)
CCCTCTTTAATCGCCCAATTATTTGGATTTTCTTTAATAA
>Locus:intergenic1278_2:939424-939508(+)
AGGATAAACCTAAGGATAAACCTAGTAACACCACGCAAAATAATGCTAACAACAACCAACAAAACAGCGCTCAAAACAATAGTAA
>Locus:intergenic1278_1:941540-941591(+)
GGCGGCAACGCTTCATTGTATGGCACAAGTGCGGGCGTAGATGCCTACCTTA
>Locus:intergenic1278_3:941912-941960(+)
GGCGTGAGCTATAACCATTTAGGTTCAACCAACTTTAAAAGCAATAGCA
>Locus:intergenic1347_1:997928-997874(-)
ATAAAACATTTAGGCAAAAAAGAGGTAAGAACCTTAGGGTTATCTTCGCTTGGGG
>Locus:intergenic1363_1:1006514-1006439(-)
CCCTCAACGGTTTTCAAGACCGCCGCTTTCAACCACTCAGCCATCTCCCGCTATTTTCATAAAAGTCCCTTGCAAA
>Locus:intergenic1391_1:1024144-1024090(-)
GATTTAAGAATGTTAGCAAATGGCTTGGCAAAAACAAAAGCACTGAAGCAGCACC
>Locus:intergenic1415_2:1045386-1045302(-)
CAGAGAAGAGATGCGTTATTAGCAAGTTTTATGAACAGAGAAGACTTCAAACAACCTTTCATCGGTTTAGAGCATGCAAAACTAA
>Locus:intergenic1415_1:1045407-1045317(-)
AAAGATTTGTTGAAGACATGGCAGAGAAGAGATGCGTTATTAGCAAGTTTTATGAACAGAGAAGACTTCAAACAACCTTTCATCGGTTTAG
>Locus:intergenic1440_1:1057769-1057844(+)
AAAAAAGAACTTTTGATTAAAAGAGACAAACTGACTGAAAGAGCCATAAGGTTAGTTGTGGCTAGGTTTAGTTTAA
>Locus:intergenic1455_1:1065094-1065046(-)
TACACAAGACACGCAAGAAAACACAAACGCGCTCAAAAATACTACTCAA
>Locus:intergenic1454_1:1066892-1066949(+)
TTTTATTGTAATTTTATTCTCCCAAAAACTTTCGCTTGTTTTAACTTTCTTAGCCCTT
>Locus:intergenic1459_1:1067998-1067920(-)
TTTAAAAATCGCTTTCTACAACTCCTTATCCTTGTTGCTAAAAAAAGAATGCGCCAATTTCTAACACGGATTTGCGTTA
>Locus:intergenic1461_3:1069153-1069078(-)
CGTAGGGTGTTAAAGTCTAAACAAAACAAAACCAAATTAGGAGGTAATTTTTACAAAACCCAAAAGAAATTAAACC
>Locus:intergenic1461_1:1069177-1069120(-)
AAAAGATTACAAAGAAAACAAAGCCGTAGGGTGTTAAAGTCTAAACAAAACAAAACCA
>Locus:intergenic1461_2:1069838-1069787(-)
ATGAACTGCAAGAGCAATATGAAACCAACAAAGATTCACCACCTAAAGAAAG
>Locus:intergenic1590_1:1170089-1170122(+)
TTTTTCTTGTATAATTCTAGGCTGAATTCAATTT
>Locus:intergenic1652_1:1208689-1208776(+)
CTAAAACCTTCATCCTCCACGCGGCGTTGCTGCTTCAGGGTTTCCCCCATTGAGCAATATTCCCTACTGCTGCCTCCCGTAGGAGTCT
>Locus:intergenic1653_1:1209499-1209457(-)
AAACGATCTTTGAAAACTAAGCAAATTGATAGAAGTTCTTTTT
>Locus:intergenic1693_1:1234166-1234133(-)
GATGATTTAAAGATGATGGGTATTTTGCTTAGTG
>Locus:intergenic1731_1:1259174-1259033(-)
AGACASGCTAACGCAAAGGCAAATAAAGAGACTCATTTTAAACAAGCGAATGCCATTACAAATATAATCAGATCAGTTGGTGGGTTTTTTACAAAGATTATGAAGAGAGTTAGAGAACTTGTAAAAAAACATCCCGAGAAAA
>Locus:intergenic1774_1:1288441-1288516(+)
AAAATTAGGCTTGATTTTCATTTCGAATCGTTCCTCTACTTTCAAAAATACAAGCAAGAATTTATTTTAATACAAA
>Locus:intergenic1845_1:1352379-1352325(-)
CTTTTAGGCTTTGTTGCGTTAAAAATTAAAGATCACAGATTAACAATCATCATCA
>Locus:intergenic1862_1:1366772-1366913(+)
TTCGCTTTGCGTGGAGGTGGTAGGTTTAGTGTTTTTAATGTGCATTGTGTGGCGGACACAATAATAGAAGTTCATATTTTTCAACAAAACCACTACAGAGCGAACAAATCAACCCACTACCCATATCGGCTAAAATCCAAAG
>Locus:intergenic1933_1:1403169-1403127(-)
ACAAAATTAAAGGAGTTGTGTGTAAAAGGCTTGGCGCTTTTTA
>Locus:intergenic2024_1:1470577-1470703(+)
TCTTTAGGGGCAGTGATTAAGCTTATTTTTTGTTATAAATTAGAGGGGGTAATATTAGATTTAAAGCGCATCAATTTCAAATCCTATTATCCCAATAATAAAAATGCATTATTTATCAACAATAAAA
>Locus:intergenic2028_2:1474074-1474122(+)
TTTCAGCAGTTATCACATCCGTGTGTAGCTACCCAGCGATGCTCTTGGC
>Locus:intergenic2029_2:1474481-1474445(-)
CTGACTGTAAGACATACAAGTCAAGCAGAGACGAAAG
>Locus:intergenic2029_1:1475431-1475344(-)
GTGATGGCAAATTGGTTAATATTCCAATACCGACTGTGGAGCGTGATGGGGGGACGCATAGGGTTAAGCGAGCTAGCTGATGGAAGCG
>Locus:intergenic2028_1:1477666-1477759(+)
ATCATTCAAGCAATCAAGCAATCAAGCAATCAAGCAATCAAGCAATCAAGCAATCAAGCAATCAAGCAATCAAGCAATCAAGCAATCAAGCAAC
>Locus:intergenic2057_1:1496977-1496914(-)
GGTTGTCTCTGGCTTTTGACTTTAAAATACAATCATTCCATTCTAACCCATTCTGATCAAACCC
>Locus:intergenic2080_2:1512189-1512228(+)
AGCCGGTGCTTATTCGTTAGATACCGTCATTATCTTCTCT
>Locus:intergenic2080_1:1512209-1512245(+)
ATACCGTCATTATCTTCTCTAACAAAAGGAGTTTACA
>Locus:intergenic2247_1:1647134-1647038(-)
GATTTAGGCTTGCTGTATTTTTGGCTTTATTCTAATCGCATACTGACAGCTAAAGTCTTGTTTAATCTTTTTAAAAATGGGGTTTTAGTTATTTGGC
>Locus:intergenic2276_1:1666974-1667010(+)
TCTATAGATTGCTTTAAAGCATCAATTCTCTCAAACG
>Locus:intergenic8_1:4518-4557(+)
ACTCGAACTTATGACATCTACCTTGTAAGGGTAGCGCTCT
>Locus:intergenic33_1:23154-23094(-)
TATTCAAGCGATCATTTTAAACCACCCAAGCAAGAAACCCCAAACATCTTTAGCGTTCGCG
>Locus:intergenic35_1:25746-25647(-)
CAACAAACCAAAAAACAATCCAAGTTAAAAACCCTTTTTTATCACTACCCCTATTCAAACAACCTCATTTCTTTTAAAATGACCTTTATTGGTTTAATAT
>Locus:intergenic113_1:95003-94970(-)
ATTGAAAGCATGGGTTCTTACTTTATGGAGTGTC
>Locus:intergenic128_1:103968-104001(+)
CCTAAAAGAGCGAATGTAACCTTAAATGGTTTTT
>Locus:intergenic224_1:170167-170203(+)
CAACATCAGCCTAGGAAGCCCAATCGCTTTAGCGTTT
>Locus:intergenic229_1:173296-173242(-)
TTTATTGCCCTTAAGAGAGTTAAGATCTCAAGTGAAACCTTCGCTCAAGGGGATA
>Locus:intergenic234_1:177497-177548(+)
TTGCCAATTGGTTTTAAAAAGCGTTTTATAGTAACCATAATTTATCGGCTGT
>Locus:intergenic300_1:212192-212267(+)
AAAAACGCAAATTTAATTTATAATGCAAAATTAAACAAAACATGCTATAAAGAAAATTCAAATACTATCATTTTAA
>Locus:intergenic472_2:331565-331634(+)
AGAAAGATCAAACCCCCAAAAAAAGAATTTAAAAAAAGACTTCAAAAAAGCTTTAAAAAGAAACCCCTTA
>Locus:intergenic472_1:331572-331659(+)
TCAAACCCCCAAAAAAAGAATTTAAAAAAAGACTTCAAAAAAGCTTTAAAAAGAAACCCCTTAAAAAAAGAGGGTTTAAAAAAAAGGG
>Locus:intergenic496_1:349265-349310(+)
AAAGACTTGAAGAAAGCCATTCAATACTATGTTAAAGCGTGTGAAT
>Locus:intergenic507_1:353159-353126(-)
ACGCCACTATTGAGAGCGGCGTTGATCTCTGCTT
>Locus:intergenic525_1:369556-369514(-)
TATCGCTATAAAAATTTTTATTACCGCTCGTTAAGGCTTTATA
>Locus:intergenic600_1:424587-424626(+)
TTTTTGAGTGCCGCTTTTGATTTTAGCGGTATTTTTGAAA
>Locus:intergenic627_4:444493-444439(-)
AGCAATCAAGCAATCAAGCAATCAAGCAATCAAGCAATCAAGCAATCAAGCAATC
>Locus:intergenic626_2:446408-446453(+)
CTCAAACAACCAGGAGGTTGGCTTAGAAGCAGCCATCCTTTAAAGA
>Locus:intergenic627_1:446604-446517(-)
TACCGCTCCAGCACTCCTTACCGGTATACCTTCAACGCTGGTATGAACGCTCTTCTACCACTGTGTTTAACACAATCTACAAATTCGG
>Locus:intergenic626_1:446939-446978(+)
GAAAAGTCTCTAAGCATATCCATAGTCGTCCGTACCGCAA
>Locus:intergenic627_3:448188-448104(-)
GCATTACTGCGCTCACACATCTACCCTATCAAGCACATAGTCTTTGTGCGAGCTTCAGGGAAAGTTCATCTTGGAGTTGGCTTCC
>Locus:intergenic627_2:448804-448723(-)
AGCCTAGGTAAGGAAAAAGATTTGTTGAAGACATGGCAGAGAAGAGATGCGTTATTAGCAAGTTTTATGAACAGAGAAGACT
>Locus:intergenic634_1:452534-452624(+)
AAAAAAATAGAAGATTTTAAAGAAACTTGTATTTTAAAAATAGCTGGTTTTACTTATTTTGTGTGCGTATTGCCTTATGAATATGAGAATA
>Locus:intergenic646_1:466819-466903(+)
AATAACAAGTCATTAAATGTGAATGAGATAATAATCCGTAAAACGATAGAGACATCTATAAAATACCATAAGCAAGATACTTTAC
>Locus:intergenic647_1:467600-467567(-)
TTTTCTCTCTCTTTAATCAAGGGGTTTTTTAAAA
>Locus:intergenic649_1:474587-474539(-)
AATATGCATAACACATTCTTTGTTGTTATTTTTACTCTCTCAATTTCTT
>Locus:intergenic723_1:530147-530021(-)
ATTTTTCAATACCAACATGCTTTTTTAAAAGCTTGTAAGCGCAATCCACTAAATAAGGGGGCGTGTAATAAACCCCTAAATTCACGCTCTCTCGCTGATTTAAATGTTTGGGAGTGGCGATTAAAAT
>Locus:intergenic726_1:531831-531870(+)
AACGCTATAAGACGAGATAAAACCATTTATGAGAAACCAC
>Locus:intergenic727_1:531940-531883(-)
GAAAAACGATACAAGTTTAAAGCCTGGCCTTGTTTTTATAGCTTTATGAAGCGCGTTT
>Locus:intergenic811_1:591376-591253(-)
ATACCGCTTCTAAAATCAATCTCTCTACCATCCAATCTTAAAAAATGCAATATTTTTTATAACCAACGCTCAATAAAAACAAAGCCAAATTTTTCACCACTTGCTATCATTTTAGAAAAAGGCG
>Locus:intergenic891_3:647305-647257(-)
CATTCTTTAAATCTGTTTTGCTACTTCTATAAGTCATATTTTGAACCCT
>Locus:intergenic890_2:647263-647374(+)
CAAAATATGACTTATAGAAGTAGCAAAACAGATTTAAAGAATGAACGCTTTAGTAAAAACCGCTCTTTTAAGGGCATTAAAAAGAAAATCGCTAAAAAATATACAATCAAAA
>Locus:intergenic890_1:649770-649845(+)
CGTTGGATTAGTGGGGAAAACCCTAGCGGCACGCTAGTAAATAAGGATCAGTCCGCGCCAAACAGCGCTAAAATTT
>Locus:intergenic891_1:650529-650487(-)
TGCTATCGGCGTTATCCACGCCAAAATTCCCCCCTCCATTCAC
>Locus:intergenic891_2:651510-651462(-)
AAGCCACGGTTTGGAAATTCGTGTAATTTAACCCGTCAGCGTTCAAGGT
>Locus:intergenic890_3:651684-651726(+)
GCGACTGAGAGCGGCTCATCGTATGTGAATATGGTTGCGAATA
>Locus:intergenic964_1:715380-715458(+)
CCTTTTTTAACCCAATTGCAAAGCGGGGTAAGGGAGGTCAGGTTTAAAAAAGGGATCATCATCTCCACTTCTAATTTAA
>Locus:intergenic1137_1:845525-845483(-)
CGGTCTTGGGGGGTTAGGGGGATCTTAAGGGGGTTAAGGGGGG
>Locus:intergenic1210_1:887472-887535(+)
AACCCCCTTAAAAAAGCGTTTTTGCTTGATTTATCTTTAGGATTTGATTATAATTACCGCTCAA
>Locus:intergenic1213_1:888032-887951(-)
GTGGTGTCCTTGGCGGGATTCGAACCCACGACCTTACGATTAGGAATCATACGCTCTATCCAGCTGAGCTACAAGGACATAA
>Locus:intergenic1233_1:907616-907532(-)
AAAGGATTAAAAATAACAAAAACCCAAGTCAAAGCAAATGGCTTGAAGAAGAGGTTGAAAACCCTTTTTTCTGTATTCGCTTTTG
>Locus:intergenic1250_1:923547-923583(+)
TTTAATGAGAGTTTTTGCAAACCCTCTTGTTATTTTT
>Locus:intergenic1259_1:927180-927114(-)
ACAAATTATGTGATAATCACCACAAGTAATCGGCTTAGTGTCATATTACGAAGATTTAAGATCATAA
>Locus:intergenic1278_1:938402-938453(+)
ATCGTTTTACAAGAAGAAAGGAAAAAAATGGAAATACAACAAACACACCGCA
>Locus:intergenic1278_3:939387-939474(+)
GGACTAAACATTATCGCCCCTCCAGAAGGCGGTTATAAGGATAAACCTAAGGATAAACCTAGTAACACCACGCAAAATAATGCTAACA
>Locus:intergenic1278_2:940314-940389(+)
AAATTCGCTTCTTCAACCCCAGAAAACCCTTGGGGCACATCAAAGCTTATGTTTAATAATCTAACCCTGGGTCAAA
>Locus:intergenic1367_1:1008701-1008647(-)
AAAGGCCCTTTCATGTGTTTGCTCGTCAACGCAGAATGCTTTAATTTGACAAACA
>Locus:intergenic1390_1:1022770-1022866(+)
AAGCACCGCTCCGGCTTTAATGGTTGCTCTTGTGCGACTCACTTCATCATAGCCCGCATCATCATCAGCCCACCACAAAAAATTCCTTTTAAAGCTT
>Locus:intergenic1390_2:1024441-1024537(+)
CTATCTTCAGCCTGCATTTCTTTTAGCGTTTTCTCTAACTCTTCGGTTTTGATCACAGCATTTTCGCTGATAAAGGGCCCAGCTCTTTCTTGCAAGC
>Locus:intergenic1410_1:1043667-1043748(+)
AAATTCATAAACTCCGTTATAGATTTGGGAAGTCAATACATTTTTAATTTGATTGGGCTTCACATCTCATCAAATACAGATT
>Locus:intergenic1411_1:1043991-1043913(-)
CTATTGATTTTGTCAAATCGGAGCAAGTCAATCAGAAGTGAAAAAAGTGGCAAGCAAAGAATGAAACAAGACAAAGCCG
>Locus:intergenic1436_2:1053989-1054028(+)
ATCATAAGTGCTTTCTTCAAAATCTTTTTTATATTGTCTA
>Locus:intergenic1437_1:1054228-1054168(-)
GAACACTCTAAAGAATTCCCAAATAAAAAGCAACTTCAAACCATGCTTGAGAACGCTTTTG
>Locus:intergenic1436_1:1054230-1054308(+)
TTCATTTCAAAAGCCATAAATTTTTGCCTTAAAACTTTAGCTTTTTCTTTAATTTCTTTGATTTTTTTTTGCAAGTTCT
>Locus:intergenic1455_1:1066361-1066250(-)
CATGCGCATGTGATTATCAACAAAACTAACAAAATTACCAATAAGCAACTATGCTTTAATTCTAAAGACAGCTGTAAAGAGTTTTACCACACACTAAGAGAAACATTTAAAG
>Locus:intergenic1458_1:1067931-1067979(+)
CGTGTTAGAAATTGGCGCATTCTTTTTTTAGCAACAAGGATAAGGAGTT
>Locus:intergenic1460_1:1069170-1069209(+)
AATCTTTTAAATTTTTTAGAGTATTTTTTTAAAGAATACA
>Locus:intergenic1461_1:1069423-1069282(-)
GTGGAATACGAACAAGACATTACTCCCATAAAAAACACTAAAAATGGTGTGGGGCTAGATTTGAATATCCTTGATATAGCTTGTTCTTGTGAGATAAACAACCATGACAAACTAACGGACTTTAAGCAATACCAAACAGACA
>Locus:intergenic1538_1:1133021-1133069(+)
TGGGTTTGTTTGGGTTATCTTTTTCTAACCCTTAAAATCATTCTAGCTT
>Locus:intergenic1567_1:1156043-1155983(-)
GTAGTTAGCGGCTATAAACTACGAAATAAAGAGAAGCTTGCGATTGTTTCGACTTTGCAGG
>Locus:intergenic1653_2:1208622-1208535(-)
GTGCCAGCAGCCGCGGTAATACGGAGGGTGCAAGCGTTACTCGGAATCACTGGGCGTAAAGAGCGCGTAGGCGGGATAGTCAGTCAGG
>Locus:intergenic1653_1:1208595-1208538(-)
GTGCAAGCGTTACTCGGAATCACTGGGCGTAAAGAGCGCGTAGGCGGGATAGTCAGTC
>Locus:intergenic1704_1:1243234-1243285(+)
TTAAGATGCTTGATTGTGTTGTTTAAATCAAGAGAAGTGAGTAAAAAACCCT
>Locus:intergenic1724_1:1255654-1255729(+)
CATATAAAACAGAATTTAAAATCATTTCCAACTTTTAACCAATCTATTTTTTGTAACTGCGGTCATTGTGGATTAG
>Locus:intergenic1729_1:1258064-1258016(-)
TATAAGGAAAACTTGTATCAAGTTTTATTGGAATGGATTAGAAAAATCT
>Locus:intergenic1780_1:1295539-1295632(+)
CACAAAAACCACTACCTTAGCCTAACTTATTTTTTCAACGAACTTGCCATCAATAAGAAACACGAATCATCTAGGCGATGCTTACAATTATACT
>Locus:intergenic1857_1:1363952-1363907(-)
TCGCTATTCAAAATCACAGATATTTTGATATATCGTTCAATTTTAG
>Locus:intergenic1921_1:1393809-1393752(-)
CTTTATTACTATGGTTTTATCGTGTTATTTTATCTAAGTTTTGGCATGCGCCAAAACA
>Locus:intergenic1964_1:1432371-1432419(+)
ATACTATGTTATTGCAAAAATTTTTCTAAAAACCTTATTAGTAATGAGC
>Locus:intergenic2027_2:1473081-1472976(-)
TTTAGAAAGTTTTATTCTTTAAAAAGTTATCGCCCTACAACCAAGCCCTTTAGTTTGATTGTAAAAAACACTTTTAGCGTTTTAGATTTTATTCTTTTATTTTGCT
>Locus:intergenic2027_1:1473268-1473232(-)
AAGTTTAATACCTTTGGTGAGAAAAGAGTCCGCATCA
>Locus:intergenic2029_3:1474341-1474299(-)
CGGGGAGGTTTGGCACCTCGATGTCGGCTCATCGCATCCTGGG
>Locus:intergenic2028_1:1474757-1474832(+)
ACGGGGTCTTTCCGTCTTGCCGCGGGTAGGAGGAATTTTCACCTCCACTACAATTTCACTGAATCTCTGGTTGAGA
>Locus:intergenic2029_2:1475100-1475043(-)
ATAAGGTGTGCCACAGCGATGTGGTCTCAGCAAAGAGTCCCTCCCGACTGTTTACCAA
>Locus:intergenic2029_1:1477330-1477225(-)
AAGCTTTATTTATTTAAAGCTTTATTTTTTAACCCCCCATTCCCATCATTTCCAATCATTTTTATCCATTTCTTTCAAACTCTAAAATTTCTTTCAAATCCCAAAA
>Locus:intergenic2036_1:1483947-1484022(+)
TCTCCTTTTTTTAATCTCTTTTCTTTTTCTTTTTTTCTTCTCCCCCTAATCTGTCCGTTTAATTTAGAATGGCTTT
>Locus:intergenic2044_2:1487888-1488026(+)
AAACAAATCATCGATCAATGGGGAATCACACAAAATCTAGTCTCTAATCGCTCTAAAAACCGCTACTACATTTTAGGAGACTATGGTGCATACGATGAAGAGCTGGCGAAATTTTATACCAAAAATGTCCAACCAAAAT
>Locus:intergenic2045_1:1488032-1487948(-)
CCTTTAATTTTGGTTGGACATTTTTGGTATAAAATTTCGCCAGCTCTTCATCGTATGCACCATAGTCTCCTAAAATGTAGTAGCG
>Locus:intergenic2044_1:1488410-1488527(+)
AACGCTTTAAACAAACCTTTCATGAGCGATGATTTAATCCATTCTCTTTTGCCTTTGGTGGGCATTCACACTAAAGATGAAATAGAGAGTAAAAATCTTTTTAGCCCTAAATTTGACA
>Locus:intergenic2057_1:1496507-1496366(-)
AGCGGGATGTTTTCATGGAATTTAGCTTATAAAGATAGTTTTGTTTTGCTACGTCACTATGACTTCAATTTTGGTGGAAGACTCTTAGAAAGAAAAGATCCCAGCACAATCTTAAACGGCTTTAATTTTAAGGTGGGGTATC
>Locus:intergenic2181_2:1595593-1595452(-)
AAACAGATTAAAATGATCCGCAAAAATGATGCTAGAGAAATAATTTTTGAAAAAGGTGGGTATTTGAAGAGTTTTATTAAATGGATTAGAGACTCAGAAGATGATAAAGACTTTTTCACACTGATACCTTTTGTGAGGAATT
>Locus:intergenic2181_1:1595954-1595897(-)
CTTCAAAATCAAAAAGATATTTTATTGAATAAAGACGCCGCACAATTTAGATTTATAT
>Locus:intergenic2181_3:1596323-1596287(-)
TATCAAAAATTGTCAGATATTTTTGAAAATGAAAAAA
>Locus:intergenic68_1:61995-62085(+)
CAAGAACGACTGCTTCCACCCCCCCCCCCCCCCAATAATGAAGAGCTTTTAAAATCTGTTGGAGATCTTACAGATCGCTTTAAAAAATTAG
>Locus:intergenic175_1:139472-139397(-)
AAAACAATCAATTCATTTTTGATTTTTCAAAGATTTGTTTGTGTGCGGTTGTTGGTAAGTTCAATTGCTTGTAAGG
>Locus:intergenic248_1:184662-184707(+)
AATAAGGTTCTAGTTGCAACATTTGATGAGAGCGATGCCCCTGTCC
>Locus:intergenic486_1:341793-341847(+)
GACGACAGAGCCACGACTTTAGAGGTGATGGCCTATCACATGGAAGAATTAGAAT
>Locus:intergenic496_1:349178-349226(+)
GTGGCAAAGTTGAAGATTTCATTCGAGGTAGAAAATACATTGAAAAAGC
>Locus:intergenic504_1:352426-352513(+)
GCTTTTGTGGGGACTCTTTTCTTCATTGGCTTGAGTTGCTATGCGATCTATCATGGCAACATGCCCGATTATTTGAGACCGGCTTTGA
>Locus:intergenic505_1:352634-352574(-)
CTCTCCGCTTTGAACATGCTCCACCAAGCAAACCCCTCTAACATCTTTCTAGCCTTCAAAA
>Locus:intergenic627_2:444575-444488(-)
ATGGCATTCAACCATTCAACCATTCAACCATTCAACCATCCAATCATCCAATCATTCAATCATTCAACCATCCGATCATTCAAGCAAT
>Locus:intergenic626_1:444834-444876(+)
TTAAAGCTTTATTTATTTAAAGCTTTATTTTTTAACCCCCCAT
>Locus:intergenic627_1:445879-445831(-)
TGGTTTCAGGTTCTATTTCACTCCGCTCACTGCGGTTCTTTTCACCTTT
>Locus:intergenic627_3:446815-446776(-)
TCAGCTAGCTCGCTTAACCCTATGCGTCCCCCCATCACGC
>Locus:intergenic627_4:447451-447394(-)
ATGATATTCCCATTAGCAGTGCTAAGTTGTAGTAAAGGTCCACGGGGTCTTTCCGTCT
>Locus:intergenic634_1:452960-453044(+)
ATTGAAAGCGTGAGTAAAGAAGGAGGGAATTTAAGAATTCGTTTTAAGCCAGCTTTAGGCAAGAATAAAATGGAAATCTTAAAGA
>Locus:intergenic635_2:453210-453111(-)
TCTATAATAAAATCATCCCCACTAATGTCTTCAATCATTATTGATTGGCTGTTGTTTTTAGAAATTTGTTTCTTTTGTTCAGAAATAAGATTGATTAAAT
>Locus:intergenic634_2:453894-453942(+)
GAAGAAGCCCTTAGACGCTACTATAGTTCGCCTATCAGTGAATTGGAAT
>Locus:intergenic635_1:454055-454007(-)
ATAGATAGGTTGGCGGGCATTTCTTGTTTTTGCTGCCTTGCTTTTAATT
>Locus:intergenic647_2:467175-467124(-)
ATTACATTCAATTGTATACAATCTGTCATCAAATGCCGTAAAGTTTTTAAAA
>Locus:intergenic647_3:468822-468711(-)
TCTCTGTTTTTTTGTCTCAGAGCGTTCGTTTCATCTGCCATTTCATCTAGTTGGGCATGCAAATCATTCTTTTCTTTTTTTAAACGCTCTATCTCGTTTCGGTTTTCCTTTT
>Locus:intergenic647_1:468856-468820(-)
ATAATCTTTTTGCCAATCTATTTTTTTGTTCAGTTCT
>Locus:intergenic646_1:469571-469610(+)
AATAATGAAGAACCATACGGCTTAAAAGAAGCGATGAGTA
>Locus:intergenic695_1:508040-507956(-)
AGCACTCCCACTAAAACACTTCCTCTCTTATTTGAGGCACACACACTCACGCTGGATGTTGGGCAAAAAATAACGAACATTCAAT
>Locus:intergenic700_1:512657-512750(+)
AAAAACGACGCTAAGATCGCCGAGAGTTTAAAGCCCGCTACAACGAAAAATTTAAGCCAAGGTTTAGCGACCACTCTCAGCGGAGCGTTAAAGT
>Locus:intergenic722_1:530862-530985(+)
AAATTGATTTATTACCAATATATCCATTATTTTAAGGAAATCGCTCCTAAAATCCCTTATTATTTTGGTAATTTGGATATTATTATTGATTGTTTTGCTTTTTTAGAAATTAAAGACGCTTTTT
>Locus:intergenic722_2:530952-531030(+)
TGTTTTGCTTTTTTAGAAATTAAAGACGCTTTTTTAAAAGATAAAAGAGCGCGTTTAGAATATTTTAAAAAATTGTTTC
>Locus:intergenic796_1:584357-584402(+)
ATCTCATTTTTGTGGGCAAAAAGTCTTTCTTTGAGAATTTGCGAAG
>Locus:intergenic811_1:591364-591280(-)
AAATCAATCTCTCTACCATCCAATCTTAAAAAATGCAATATTTTTTATAACCAACGCTCAATAAAAACAAAGCCAAATTTTTCAC
>Locus:intergenic890_4:647941-648028(+)
GCTATGGGGCGAAAGATCACCTATAATGGCGGGATTGTCAATGGCGGGAATTTTGGCTTTGATAACGTGGATAGCAATGGCGCAACCA
>Locus:intergenic891_2:648669-648630(-)
GCCATAATAGACAGATTGCAAAACAATAGAATCAGGGCTA
>Locus:intergenic891_1:649610-649550(-)
TTGGTTATTCACATTAAAAGTGTCATCAGTGAAACTGACTTTAGGGGTATTATTGAAATTA
>Locus:intergenic890_1:650400-650478(+)
AATGTAACAAACGCAAAATTTAGCAACCAAACCCCACATGGAGGCTTTAACCTTAAGGCCAATAACATTACTTGGGATA
>Locus:intergenic890_2:650748-650817(+)
ACAAACACGCTCATTAACAGCGATCCTTTTAGCCGCCTTAAAGGATCAGTTTCTATTGAAAATAATAGTG
>Locus:intergenic890_6:652548-652689(+)
GCTAAAGGGAATTTTAGTTTTGGGTCTAAAGGGATTTTGAATCTGTCTTATATGAATCTATTTGGGGGGGATAAAAAAACTTCCGTTTATGATGTGTTGCAAGCCCAAAATATTGATGGCTTAATGGGGAATAACGGCTATG
>Locus:intergenic890_5:654603-654744(+)
AACAGCTCGTTTAGTAACGCCACAGGGGGGGAATTGAATTTTGTGGCGGGCAAGTCTATTATTTTTAACGGGAAAAATACGATCAATTTCACGCAGTATCAGGGTAAGCTTTCGTTTATTTCTAAAGATTTTTCTAACATTT
>Locus:intergenic890_3:656481-656517(+)
CAGTTTAAAGCGAACGCCGATCCGTCTAAAAAATCCG
>Locus:intergenic974_1:726621-726657(+)
AATAATTTTTACCATAAAACAACCAAAACCCCATTTT
>Locus:intergenic999_1:740462-740324(-)
CGTTTATTTTTTTCACAAAAATATTATTCTTATCGTTCAATGATTATTGCACAATATAGCTTTGAGTGGGGATCTAAAATCAAGCAGATATGCACTTTAGGCTCATGTTTCTCTAACGCTTTAAAAAATTTCTTTCTAA
>Locus:intergenic1004_1:744768-744852(+)
GAGTTTGACTTTTCTAAAAATAAAGCGATGAAATGGACTTCGTATTTAGGTTTTTTTAATAAAAGCCCTAGGGTTACTCGTTTTG
>Locus:intergenic1005_1:745106-745025(-)
TTTGAGCTGCGTGTTCCAGCCATAAAATTGGGGGTCATGACCCCATTTATGAATGAGACGCTGCGTTTGAGCGGCCAAAGAA
>Locus:intergenic1016_1:756650-756737(+)
TTATTTCAAAACATTCTCTCCTTAAAAATAAGTTTTTATAATAAAGTAACTAAAATCCCATTTTTTATTAGTGCGGTTATTGTGTTTT
>Locus:intergenic1031_1:767863-767788(-)
TGTATCCTTTCAAACAAAATGTGTTGTTCTAAAATAGCTTTTAATTTTTCTTCTTTATCTTGTAAGGTTTTCATCT
>Locus:intergenic1250_1:923772-923829(+)
AATTTTTCACCATGCGATCTTAGGGGGTTGATACTTGTCAAAATAAAGCGTTTTATAA
>Locus:intergenic1278_5:939448-939523(+)
GTAACACCACGCAAAATAATGCTAACAACAACCAACAAAACAGCGCTCAAAACAATAGTAACACTCAGGTTATTAA
>Locus:intergenic1278_4:939648-939753(+)
AAAGTGGGAGGGTATAAAGCTTCTCTTACCACCAATGCGGCTCATTTGCATATCGGCAAAGGCGGTATCAATCTGTCCAATCAAGCGAGCGGGCGCACCCTTTTAG
>Locus:intergenic1278_3:940266-940308(+)
TGGAATTATTTTGACGCTAGGAATATTAAAAATGTTGAAATCA
>Locus:intergenic1278_2:940341-940389(+)
CCTTGGGGCACATCAAAGCTTATGTTTAATAATCTAACCCTGGGTCAAA
>Locus:intergenic1278_1:940536-940593(+)
AATGTGGATAGCGCGACTGGGTTTTACCAACCGCTCATGAAGATTAACAGCGCTCAAG
>Locus:intergenic1278_6:940659-940734(+)
TTAGGCACTAACAGCATTAGTAATGTTAATCTAATAGAGCAATTCAAAGAGCGCCTAGCCCTTTACAACAACAATA
>Locus:intergenic1290_1:950381-950522(+)
TATTTGAAAGCCTTTAAAATAGAAGAAGCCTATTACACCAACCACCTGAAAGCCCATTTAAAAGAAACGCAAAAAACCCTAAAAGCCCTAGATTACCCCTTTGATTTTAAGACTATCCAAGCGAGCGTGAAAAAAAGGGCTT
>Locus:intergenic1317_1:968936-968897(-)
TTTCTTGCTTGGGTGGTTTTAAAAGCGCTCTTCTTGGGTT
>Locus:intergenic1346_1:997767-997842(+)
AGTGTTGATTTCAGACCAAATGGGGCTAAGCGTGTTTGGGAAAAAGTGTTTGGCAATGATGCTTGTAAAAAATACA
>Locus:intergenic1347_1:998060-998027(-)
GATAATCAAATTTCATTTACTACTTATTATCTAA
>Locus:intergenic1391_2:1023981-1023885(-)
GCGCATGAAAAAAAGCGGATCGCTCAACACGGAAAACTTAGATTCGCACATTCAAGCCAACAGCTTACAAGAGCTGAATCAAAAATTGCTCCAATTC
>Locus:intergenic1390_1:1024098-1024152(+)
TTCAGTGCTTTTGTTTTTGCCAAGCCATTTGCTAACATTCTTAAATCCCTCTTTA
>Locus:intergenic1391_1:1024478-1024361(-)
TTAGAGAAAACGCTAAAAGAAATGCAGGCTGAAGATAGGGATCTTAAAGTCGGCATCATCGGGCGCGTGAAAGCGGGCAAAAGCTCGCTTCTAAACGCTTTGATTTTTGAGGGTGTAG
>Locus:intergenic1414_1:1045191-1045224(+)
GGTGCAGGGATAGGGAAATGTTTTTTTAGTCTTG
>Locus:intergenic1436_1:1053690-1053738(+)
TTTACTTTATTCTTAATACATTCCCAAATCTTATTTCTCCAAGTTTCTG
>Locus:intergenic1449_1:1062528-1062489(-)
AAAAGTTTAGAGAAAAAGAATATTAAAAGGCATTACGCTA
>Locus:intergenic1460_1:1069852-1069930(+)
ATAAGCTTGATTATAGACAAAAAAGCAGTGTTGCAACTTATCTTGTTGTTCTTTAGTGGGATACAAGCGGAATTTAAAA
>Locus:intergenic1587_1:1167776-1167713(-)
CAAAAACAGAACCCTTTCAAGTTCGGTTTTTTTTTTTTTTTGGATAAAATAGCCATTAAAAAAG
>Locus:intergenic1609_1:1181520-1181439(-)
TGTTTGCCTTGCCTAAATACTCCCCCTGCCTTAACAAACCCCCTAAATTTACAAACTCCAAACAATAGCGAGCGGTTTTCAC
>Locus:intergenic1609_2:1181577-1181535(-)
CTAAGTGGCTTTCTACCAAAAACTTTAGTCAGAAAACATTGCT
>Locus:intergenic1653_1:1208421-1208295(-)
ATACTCATTGCGWAGGCGACCTGCTGGAACATTACTGACGCTGATTGCGCGAAAGCGTGGGGAGCAAACAGGATTAGATACCCTGGTAGTCCACGCCCTAAACGATGGATGCTAGTTGTTGGAGGGC
>Locus:intergenic1701_1:1240410-1240359(-)
AAGCAAGCACTCTATAAAAGGTTTTATTTGTCAGTATTTGATGAGGACAGAG
>Locus:intergenic1737_1:1263792-1263756(-)
ACAAGCTCCTTGATTTCATATTGTTTTTTTCAGTATA
>Locus:intergenic1762_1:1282013-1282070(+)
GATTATAAACTGGAGCCTATAAGCGGAATTGAACCGCCGACCTCTTCCTTACCAAGGA
>Locus:intergenic1762_2:1282282-1282321(+)
GTTGGCCACTTGAGTATCTCACCAAAAACTTCGCAAAATA
>Locus:intergenic1773_1:1288019-1287938(-)
ATTGGTAGACACGCCATCTTGAGGGGGTGGTGGGAGCAATCTCGTGCGAGTTCGAGTCTCGCCCAGTGCACCATTAAGTTTT
>Locus:intergenic1811_1:1317364-1317316(-)
TCAAATACTTTCTATCTTTTTAAGAAAATAAAACAAAACTTAATAAAAT
>Locus:intergenic1959_1:1427682-1427640(-)
AGGGAGTGTTTTTTTATAACCGCTTTTAGTATAAAGGCAATTA
>Locus:intergenic1962_1:1430791-1430836(+)
AATCTTTTTTTGCATGGGGGTATTGTAGCGCTTAATGAGCGGGCTT
>Locus:intergenic2029_1:1473600-1473567(-)
GTAGGTCGGTGCAGGGATAGGGAAATGTTTTTTT
>Locus:intergenic2028_1:1473580-1473631(+)
CCTATCCCTGCACCGACCTACATTCCCACTCTTGAAAAGAGCAGTATTATCA
>Locus:intergenic2028_2:1474845-1474941(+)
CGTTACGCCATTCATGCAGGTCGGTATTTAACCGACAAGGAATTTCGCTACCTTAGGACCGTTATAGTTACGGCCGCCGTTTACTCGGGCTTCAATT
>Locus:intergenic2045_1:1488220-1488160(-)
ATTCAAAACAGCGTCGTTATAATAAAGCGAATTGACATAATCAGCAACGATTTGCTTGTCT
>Locus:intergenic2044_1:1488368-1488401(+)
ATTTTTAAAGAAAAACACCCAGAGAAAGTAAAGT
>Locus:intergenic2057_1:1496302-1496260(-)
CCTATAAAGCGGGCAATTACATGGAAAAAGATAAATACCAACA
>Locus:intergenic2072_1:1508302-1508359(+)
GTGGTTTTTAGCTATTCCAACAACCCCCCAACACCCCAAAATTTAGGCACTCTTAAGC
>Locus:intergenic2079_1:1510684-1510618(-)
TATCGTTTGATTGAAGTCAGGCTCTTTTATAACCAACACTTTATTGAAACGGAATTAGAAACAAAAC
>Locus:intergenic2080_1:1512517-1512571(+)
AAGAGGCACATAACCTATGCGTTACTCACCCGTGCGCCACTAATCAGCACTCTAG
>Locus:intergenic2102_1:1527496-1527607(+)
CACACAGTGTTTTTGCGGATTTTAGCATTTTATGCGTCTTTTTTTTCACATTTTACAAGTTTTAGCCCTACAAATTTCACACTGCACACTAATACCACAAATTCGCTCATTT
>Locus:intergenic2244_1:1645877-1645982(+)
TTCTTGGTTAAATCCTTTCTTTTTGATTCTTCGCTTAGTTTTAAAGTTTTCGTATCGTTTTATCTTTTTATCATTTTTGAATTAATTTTTTTTAATAAAGGGGTTT
>Locus:intergenic2246_1:1647182-1647257(+)
TTAAACCACCCGTTAGACTGGGTTATAGAGCGGTGGAATGAGTTGGAAACAGGTTGGCTAATGGTCTTTAGCGTTT
>Locus:intergenic9_1:4884-4785(-)
AGCTGTTATGCCGTTTTAAGAGCGTGTCATTTCTTTGAAAACCGCAATATTTCTCAATTATTCTTGACAAGCGTTAAAAAAAATTGTATCATTATCTTTT
>Locus:intergenic10_1:5077-5110(+)
TATTGTTTTAGATCTTATTTTGTTATAAAACGCA
>Locus:intergenic10_2:5182-5230(+)
AAAAAAGAAAGGCTTCAAAAAAAATCCCTTAAAAAGGGAGTTTCACAAA
>Locus:intergenic13_1:7520-7445(-)
TTTTATTTGACAAAACCGCTCGCTTTTAAAAACGCGCAGCAAAAAATCTCTGTTAAGCTTTTATCATTAGCGTTCC
>Locus:intergenic32_1:23003-23039(+)
GAGCGTTCCCCTAAGCCTAAAAAACTTAGGGGTTTCC
>Locus:intergenic68_1:62316-62385(+)
GAAAATCTAACTAATCAGCTTAATGCATCACAAAAGCAAGCGAAAGAGTTAGAACAATCTCAGCAAGTTT
>Locus:intergenic68_2:62322-62406(+)
CTAACTAATCAGCTTAATGCATCACAAAAGCAAGCGAAAGAGTTAGAACAATCTCAGCAAGTTTTAGAAAATGAAAAAGTTGAGC
>Locus:intergenic82_1:75336-75378(+)
GCCTTTTCCTTCCAAACAAAAATTTTTACAACAAACGCACCTT
>Locus:intergenic97_1:84231-84192(-)
TTAGTTTTAAAAAACTTTCTTAAACAAAAACCTAACCCCC
>Locus:intergenic193_1:150256-150139(-)
TTAATGGGTTTGTGGTTTATTTTAGTAACAATGTTTGAGCGAGTGGGTTTATCAACTTGTGGTTACAATCTTACCAATTTCTTACCAATTTTGAGTATTATATTGTGTTTGAAACTCT
>Locus:intergenic224_1:170141-170228(+)
CGCAGAGTGAGAACCAAACTTTCCCCCAACATCAGCCTAGGAAGCCCAATCGCTTTAGCGTTTGGGCGCTTCACAATAAATATAAAAG
>Locus:intergenic306_1:214616-214661(+)
ATTGAACCCGCTAAAAAAAGGGGGTTTTTTGCGATTTTATCGTTTT
>Locus:intergenic357_1:244810-244756(-)
GATATGCGTTTGGTTGTGTTTTTCAATAGCTTTAATTTATGGCTTTTGCGTGGTT
>Locus:intergenic475_1:334308-334260(-)
AAAATGCTAAAAGCCTTTTTATGGGCTAACACCACACAAAAAGCATCAA
>Locus:intergenic494_1:348857-348908(+)
GGTATTTTTTACAAGCGCTCTTTTTGGGTTAGGGGGATTAAACGCAAAATAT
>Locus:intergenic505_1:352188-352122(-)
CACTATTCACGAAACACTTGGCGAAGCATTTCCTCTGATGCATTTTTAAAGAAATATAGCTACAAGC
>Locus:intergenic525_1:369758-369698(-)
TGGATTGAGATTTTTTATTTGCTTTGTTCTTTATATTGCGCAAAATCTCTTTTGCTTTATA
>Locus:intergenic559_1:393641-393608(-)
ATTCCTACACTTTTATTGGTAAATTTAATGGAGA
>Locus:intergenic627_3:444481-444403(-)
ATCAAGCAATCAAGCAATCAAGCAATCAAGCAATCAAGCAATCAAGCAATCAAGCAATCAAGCAATCAAGCAACGCTAC
>Locus:intergenic627_2:445104-445050(-)
TCTTTTTATAACGCTCAAGTTTTACCAGTTGGTGGGCTTTATATTAAAGCTTTTA
>Locus:intergenic627_1:447392-447281(-)
GCCGCGGGTAGGAGGAATTTTCACCTCCACTACAATTTCACTGAATCTCTGGTTGAGACAGCTCCCATCTCGTTACGCCATTCATGCAGGTCGGTATTTAACCGACAAGGAA
>Locus:intergenic626_1:447891-447948(+)
GGCTGTTCGCCATTTAAAGCGGTACGCGAGCTGGGTTCAGAACGTCGTGAGACAGTTC
>Locus:intergenic634_1:453547-453592(+)
ATATTGCTATTATCCAAGGGCCTCCTGGAACGGGCAAAACCACTGT
>Locus:intergenic634_2:453747-453885(+)
AAAAAAAATGCTAAAGAAGAACAATACAAGCAAGATGAAAGATTGAATGAGCGATTGAGAGAGTTTGCTGAAACGCTCATAGAAAGCGTGAGAAAAAAACTGCAAAAATTAGGGGATTATGAAAATATAGAAAAAATTT
>Locus:intergenic647_1:466502-466421(-)
TCGTCTTTAGCGGTTGGGCACTTCACCTCTTTTCCATCTATAGCTCTGACACGCTCCAAATCCACAAAATGCAAAAATTCTT
>Locus:intergenic646_1:468836-468878(+)
ATAGATTGGCAAAAAGATTATGACAGGGAAAAATTAGAACGAG
>Locus:intergenic647_2:470295-470220(-)
TTAGTGCTGTTAAACACAAACTCTTTGAAATCATTTTCCATAGCTTGTTTGAAATCCGAAGACACGCTAAAGTCTT
>Locus:intergenic700_1:512714-512801(+)
CAAGGTTTAGCGACCACTCTCAGCGGAGCGTTAAAGTATCAGTGGACTAAATTCACTTTAGGAACGCTATACAGAAACGCGCCCGATC
>Locus:intergenic723_1:530111-530024(-)
AAGCGCAATCCACTAAATAAGGGGGCGTGTAATAAACCCCTAAATTCACGCTCTCTCGCTGATTTAAATGTTTGGGAGTGGCGATTAA
>Locus:intergenic748_1:547198-547249(+)
TTGTTTTATCATCTTTTTTTAAATTACAAACAACAGCATAATGGCAACATGG
>Locus:intergenic778_1:568489-568549(+)
AAACATCTGTTAAAGAATAAAGGAGTTTTCCATCTAAAAAACACAAATCTATTATATAGAA
>Locus:intergenic796_1:584244-584289(+)
TCAAGGCGAGAAGGCAGATATTATTATTTATTCCACCGTGAAAACT
>Locus:intergenic800_1:586904-586967(+)
AACTTTAGAGTGGTTTTAATTTATTATGACTTATGCTATAATTTTAAGTTTAAATTTAAAAATA
>Locus:intergenic808_1:590368-590452(+)
AACCCTTTGTGGCAACCCAAAATTATTTTTTATGATGAAAACTTAAAGATCATTCAAATCATTGCTAAAGAAAACAGACAACAAG
>Locus:intergenic891_3:647943-647817(-)
AGCATTAAAGCCCCCATTAGGGGTTTGGTTGCCAAAATCTGTGTTTGTCAAATTCACGCTGTTATTGGAAATCAAATTGATCCAAGAAGTTTGCGTCCCGGCTCTGTTATTTTGAAAATAAGCCCCA
>Locus:intergenic890_1:649126-649237(+)
GCATTAGGGGATAGCTCTGGGAGCGCTAAGATCAATGTTTCTCAATCTGATTTTTACGATTGGACGGGTGGGGGGTATGATTTTACCGGTAATGGCGTTTTTGATAGCGTGA
>Locus:intergenic891_2:650014-649963(-)
AACACGGTGTTACTGGCGTTGTTATTGACATTTTTAAGATTAAACGCATCGT
>Locus:intergenic890_2:651312-651396(+)
AATAATGGCGGATCGATCTGGTTTGGTAAGAATAATTTGCTGTATTTGCATGGCAATTTCAACGCGACTAATATCTTTTTAACGA
>Locus:intergenic891_1:651668-651635(-)
CCAGCCGCTAAAAGTGGTGTTTTCAAAAGTGATA
>Locus:intergenic890_3:653997-654036(+)
TTCATCGTGAAAACTTTAGGGATTGAAAATGTAGAGAATT
>Locus:intergenic890_4:656055-656160(+)
GAAAATGGCACAGGAACGCTCTATGGTGTCAATGTGGGCTATGACAGATTCATTAAGGGTGTGATTGTTGGAGGGTATGCGGCTTATGGGTATAGCGGTTTTTATG
>Locus:intergenic965_1:715954-715879(-)
TCTTCAAGGCGAGTGGAGGGCTTTAAAGGGAGCTCAGAAAATTTAATATCATCATTGTCTTCGTCTTTACTTTTCC
>Locus:intergenic964_1:716133-716214(+)
GACGATAAAAACGCTTTCACGCTTTGCCATAGCGATAAAAATATCAAAGCGAAAAAACGCCTGTATATGACCGCCACGCCTA
>Locus:intergenic983_1:731488-731440(-)
TTTTTTATTGATACAATTCCAAATTTAAAAAACAAACGATTTAATTCAA
>Locus:intergenic995_1:737378-737321(-)
AAGCCCTTTATTTGTTTAAAATTCACCCCATTAGAAATATTAAAAAATTTTTATTTTT
>Locus:intergenic1019_1:760277-760235(-)
ACATTCCTATCTTTAAAATTGTCTCATAAAATAATAGCATGTT
>Locus:intergenic1025_1:762799-762706(-)
AAAAGTGGAGTGAAGCGTTTTCTCATGATTATCCTTTGTTGGCTTAAAGTGTTTTTATTATACAATTTAAGGGGGTTGTTTGCTTGTTTTTCAC
>Locus:intergenic1072_1:799096-799132(+)
ACTTTCAAATACGCAAACCCAATGCCTTCTGTGATAA
>Locus:intergenic1122_1:835002-835041(+)
CCACACGCCTTGAAAAAAGCCCTCTTGTGGGGTTGTAGGG
>Locus:intergenic1174_1:865776-865815(+)
TCCAAGATACCAATCCCCCCCTTTAAAAATACGCAAACTC
>Locus:intergenic1193_1:878295-878238(-)
TTAAATATCCAACTAAAAACCAACGCCATGCGAATCAAATTGCATCATGGCTATAAAA
>Locus:intergenic1213_2:887967-887889(-)
GAGCTACAAGGACATAAGAAAGCAAGAAACTTACAACCTGTTGGTAAGTCCCCTGTTGGTAAGCCCCTTGCTGAGTGGA
>Locus:intergenic1213_1:888029-887954(-)
GTGTCCTTGGCGGGATTCGAACCCACGACCTTACGATTAGGAATCATACGCTCTATCCAGCTGAGCTACAAGGACA
>Locus:intergenic1225_1:900774-900699(-)
AAAAAAATAGTATTTCCAAGATTTTTAATGTTTTGCTTTGAAAATTTGAATATTCAAAATGATATAAAAAGTAAAA
>Locus:intergenic1250_1:923568-923616(+)
CCCTCTTGTTATTTTTCTACAATAGTGGTTAAAATCTTTAATCATTATG
>Locus:intergenic1278_1:939324-939465(+)
CAAGCAGGCATTATCGCTAGTAACAAGACTCATATTGGCACACTGGATTTGTGGCAAAGCGCGGGACTAAACATTATCGCCCCTCCAGAAGGCGGTTATAAGGATAAACCTAAGGATAAACCTAGTAACACCACGCAAAATA
>Locus:intergenic1279_1:939393-939357(-)
TTAGTCCCGCGCTTTGCCACAAATCCAGTGTGCCAAT
>Locus:intergenic1278_2:939393-939447(+)
AACATTATCGCCCCTCCAGAAGGCGGTTATAAGGATAAACCTAAGGATAAACCTA
>Locus:intergenic1279_2:942186-942090(-)
CCACCCATCATCACTCTGGCATGGGTACTTAAAGGATTGTGTGCGGCATTCACTTTAAAGGTGTTTAAAGATACCGCATTGCTAGAACCAAAGTTAG
>Locus:intergenic1316_1:968712-968787(+)
AAATGTTGTCAAATATTGAGATTATCCCCCAAGAACGGCTTTAATGGTAAAGGTGATCAAACGCTCAAGGCGTTTA
>Locus:intergenic1346_1:997827-997866(+)
GCTTGTAAAAAATACAAAGATAATAAAATCATAAAATTCT
>Locus:intergenic1346_2:998123-998204(+)
TTGTTTACCTATTTTGTCAAAACGCTTTACCCGATTCTATCAGCCAAAAAAACACCTCCTATTAAGACTTGGGCAATAACAC
>Locus:intergenic1360_1:1005740-1005782(+)
ACCTTGCCAAGGTCGGGGCCGCGGGTTCGATCCCCGTTTCCCG
>Locus:intergenic1366_1:1008433-1008574(+)
GTTATATCTTTAAGGAAAGAAAATGGGGTTAGGACACTAATAAGTTTAGGGATTTTGTTAAGCGTTTTGAGTGGCGATGATCTGAAGTTGTATTCAAAACTTTCAGTCTATTCGGCTGGAAGTGGGATGATTGGGATTGATA
>Locus:intergenic1391_1:1022454-1022349(-)
GAGGCTAAAAAAGATGTGAAAGGCTATATCCAAGGTTTAAGAGAGGCTTTAGAAAGGCAAAACTTCGCCAGCGATACGCTTCAAAAACTTAAAGAAAACATGCAAA
>Locus:intergenic1399_1:1035692-1035602(-)
CTTAAAGGAGTGTTTTTGGCTCACTTTAGCCGGTTTTTTGGGGCTTTTTTTAACGGGTGTGAAATCAGTGCTGTTGATTTGCGCCAAATAC
>Locus:intergenic1465_1:1071613-1071565(-)
TGTAATTATTCAGTTAGCTCTAAGCTTCTTAATTTTCTAATGCTAACTT
>Locus:intergenic1515_1:1105713-1105680(-)
GCCAAGACAAAGGGAAAGGAGGGGGAGGTGACCC
>Locus:intergenic1530_1:1121753-1121813(+)
TGTTTAGAAAGAAAATTACACTACAATAACGATAAAATTTTAAAGGGTGTAAAAGTAGATT
>Locus:intergenic1774_1:1288441-1288489(+)
AAAATTAGGCTTGATTTTCATTTCGAATCGTTCCTCTACTTTCAAAAAT
>Locus:intergenic1780_1:1295566-1295707(+)
TATTTTTTCAACGAACTTGCCATCAATAAGAAACACGAATCATCTAGGCGATGCTTACAATTATACTTAAATTTTAAAGAAATTCCATGCAAAAATATTCAAGCGATCCGTGATAGTTTTAATTGGCGTTTAGGCGTTTTAA
>Locus:intergenic1810_1:1317452-1317494(+)
CTAACCAAATCGTCAAAAACGCTAAAAAGGATTTTGCATCAAA
>Locus:intergenic1914_1:1385714-1385771(+)
CACCATTTCCACAATTTTTACACAAAAGAGGGTTATTATCCGTTCGCAACAAGAATTT
>Locus:intergenic1941_1:1407182-1407134(-)
CAGAACCCCTTAAGAATGCCTTTATTTAAGAGCATTTGTGATAGAATGG
>Locus:intergenic2028_2:1474062-1474158(+)
CTGCTTAGATGCTTTCAGCAGTTATCACATCCGTGTGTAGCTACCCAGCGATGCTCTTGGCAGAACAACTGGTGCACCAGTGACACGTCCATCCCGG
>Locus:intergenic2028_4:1474256-1474340(+)
GCTTTAAATGGCGAACAGCCATACCCTTGGGACCTGCTCCAGCCCCAGGATGCGATGAGCCGACATCGAGGTGCCAAACCTCCCC
>Locus:intergenic2028_3:1474386-1474473(+)
ACCTTTTATCCTTTGAGCGATGGCCCTTCCACACAGAACCACCGGATCACTATGACCGACTTTCGTCTCTGCTTGACTTGTATGTCTT
>Locus:intergenic2028_1:1477582-1477705(+)
AGGGGTAGAAATGGCATTCAACCATTCAACCATTCAACCATTCAACCATCCAATCATCCAATCATTCAATCATTCAACCATCCGATCATTCAAGCAATCAAGCAATCAAGCAATCAAGCAATCA
>Locus:intergenic2180_1:1595257-1595296(+)
AAATTGTTTCAAAATATAATTTTGAGTTATATTCTTCAAT
>Locus:intergenic2181_1:1595515-1595458(-)
AAATGGATTAGAGACTCAGAAGATGATAAAGACTTTTTCACACTGATACCTTTTGTGA
>Locus:intergenic2189_1:1605970-1605892(-)
CTTGAGGCGGAATCGAACCACCGACACGAAGATTTTCAGTCTTCTGCTCTACCGACTGAGCTATCAAGCCAAGCAAAAA
>Locus:intergenic2189_2:1605959-1605923(-)
ATCGAACCACCGACACGAAGATTTTCAGTCTTCTGCT
>Locus:intergenic9_1:4437-4380(-)
ATATCTGCCTGTCACGCAGGGGGTCGCGGGTTCGAGTCCCGTCCGCTCCGCCACCAAG
>Locus:intergenic19_1:12724-12688(-)
AACCTCCTAGCAAATAGCTTAATGATTAGAGCTTTTT
>Locus:intergenic54_1:44529-44613(+)
CTAGATTTTTATGCTGTCTGTTTTAGAGGTGATTGTCAGTTGGTTTTTACTTTCCAAAAACCCAAGTCCCTTTATCAGTGTCTCT
>Locus:intergenic97_1:84210-84174(-)
AAACAAAAACCTAACCCCCAACAAAACAAATATCGCA
>Locus:intergenic112_1:95074-95173(+)
AATTATATTATTGGAATTTTTCCCCGCTTTATTAAATATTCATCACAAAATGTAAAAAATACTAAAAAGCTTTTTTACATTCCACCCCTCCATTCCACCC
>Locus:intergenic128_1:103956-104001(+)
GTCGTAGCATACCCTAAAAGAGCGAATGTAACCTTAAATGGTTTTT
>Locus:intergenic131_1:107449-107407(-)
GCTATTGTGCCTAATTATCTTAAATTAACTTTAAATTACTTGC
>Locus:intergenic252_1:187801-187879(+)
AATTTTAGATTGATTTTTTTAAGGGTAGTTTTTTTTAAGTTGTGTTATTATTTTCAAATTTCAAGTCTAAAGAGTGTGA
>Locus:intergenic273_1:200870-200810(-)
AAGAAAAATTATTTCAAATGTAGTAGAATTAAGGCAGTGTTTTTGCGTCAAGCGATTTTAG
>Locus:intergenic343_1:234881-234848(-)
TCAAGCGATAAAATTAAAGTGATCAAAACCCTAT
>Locus:intergenic450_1:323098-323149(+)
GTTGTAAGCGTGCTTATTTACACTAAAATAATAAGCGTTATTGATAAGACCA
>Locus:intergenic497_1:349481-349400(-)
CAGCTTTTCTTAAATCCTTTTTTACATATTTTCCATTCTCATAAAAATCCCCTAAAAACCTACATCCATTACCACTATTTAA
>Locus:intergenic504_1:352450-352489(+)
ATTGGCTTGAGTTGCTATGCGATCTATCATGGCAACATGC
>Locus:intergenic571_1:399173-399116(-)
CAAAATTTGCATAAAGATCCATTTTTAAGAAAAGATTTACCAAAAAGTATTAAAAAAT
>Locus:intergenic601_1:425018-424958(-)
GTCGAACCCCTAACCCCCAGATCCGAAGTCTGGTGCTCTATCCAATTGAGCTACGAACGCT
>Locus:intergenic626_1:446849-446954(+)
GAAGGCAAATCCACCTCTGTATTTGAAACCCAAACAGGCTCTTTGAGTCCTTTTAGGACAAAGGGAGAATCGCTGATACCGTCGTGCCAAGAAAAGTCTCTAAGCA
>Locus:intergenic634_1:452210-452333(+)
CTCAATACCGCAAAACTAGAGCCAAAAGATAGAGAAAAATTGGGATTATTAAAGATTGAAAAAAATAAAATATATTTTCATCTAGATGAAAAGCGTTATTTGAAATTAGAGATCATAGGCAAAA
>Locus:intergenic634_3:452735-452774(+)
GAAGCGATAAAATTAAGACCCATTAAACAAGAGTTAGTGC
>Locus:intergenic634_4:453597-453738(+)
AATGCCATTTGTGAGAGATTGTTTGAAGAATACCCTAAGGATAAAAATATCAAGGGGCAAATTTTACTGTGCGCTCAAGGGCATGATGCGACTAACAATGCGCGTGAGCGCATCAAAGTAGGGGGATTGCCCACTTTTAAAT
>Locus:intergenic634_2:453708-453825(+)
ATCAAAGTAGGGGGATTGCCCACTTTTAAATTTGGTGCTAAAAAAAATGCTAAAGAAGAACAATACAAGCAAGATGAAAGATTGAATGAGCGATTGAGAGAGTTTGCTGAAACGCTCA
>Locus:intergenic635_1:454289-454235(-)
ATCCCAAACACTAAAGATATTTGGGATTTCTGCTTGGGTGGTTTAAAAATTCCAT
>Locus:intergenic647_2:466274-466199(-)
GATTCTTTTAGTTTTAAAGCGCATTTTTCTATTGCATTTAACCCTAAATCATTATGTCTAATTTCTAATTCTACGC
>Locus:intergenic646_1:467236-467305(+)
TATGAACAAATTTTTGATGAAACACCAAGCTTGAAAGGGCGCGATTTAGAAACATACAAAGCACAAGATT
>Locus:intergenic647_1:468921-468882(-)
GCGGCTAATAAATCCTCTTTGCATTGTTCTAAATCCCTAT
>Locus:intergenic648_1:474145-474286(+)
TTCAAATTTAAAAAAGATTTAGACTACAAACTCTTTAATCCTAGCATTATGCATGAGCAAGGTTCTATAAGCTTTGTAGGCGGACAAGGAGCTAAAAGATTATTAGACATACTCTACAAGCTCGCATTTAATGCTAAGTCTA
>Locus:intergenic649_1:474581-474494(-)
CATAACACATTCTTTGTTGTTATTTTTACTCTCTCAATTTCTTTGGCAAACTTTTCTAAGAAACGCATAATCTGTAAGAAAAAAGGCG
>Locus:intergenic674_1:495082-495130(+)
AACAAACCGCCTCAAACTTTTAAAATACAAATTTTTAAGATACAAATAG
>Locus:intergenic691_1:505988-505940(-)
CCGCTAGGTTTGTCAATCGCTTTTCTATGGACGGCCTTTTCTCTGTTTT
>Locus:intergenic705_1:516737-516650(-)
TGTTTTAATTTGTCCTGTGATTTATTTATCATGCTCATTCTCTTCGCATTTTTGAAGCGTTACTCTAAATTCCGCACAAAACAAATCT
>Locus:intergenic707_1:518233-518185(-)
TATCAATTTGGTGCGATTGGGCTTGATATCTTAAGGGAGTTTAAAAATG
>Locus:intergenic722_1:530589-530685(+)
AGTAACGAATTTCCTATTGTGATAGCTTTATATGAGCGAGGGCGAATGGATTATGCAGAGATTAGGCGTTTTGTTTTTCCAACTGATTGCGATACGA
>Locus:intergenic735_1:538151-538112(-)
TGCTTTTTGGATAAGTCTTACTTAACGCTTTTTAATTTTT
>Locus:intergenic797_1:584563-584521(-)
GGCTATAGCTCACATTATAAAGGGTATTGTGTTGATTATAAAA
>Locus:intergenic891_3:647491-647458(-)
TATTATAATCTTCAGCGCTCAAAGCCGAAACAAA
>Locus:intergenic890_5:647803-647878(+)
GAATTAAGCGCTAATGGGGCTTATTTTCAAAATAACAGAGCCGGGACGCAAACTTCTTGGATCAATTTGATTTCCA
>Locus:intergenic890_3:648250-648361(+)
TTTAATAATTTGACCTTTAATGGGGGATGGTTTGTTTTTAATATACCTGATGCTCATGTTAATTTTCAAGGCACAACCACGATCAACAACCCCACTTCGCCTTTTGTCAATA
>Locus:intergenic890_2:648487-648562(+)
AACTTATGGAATATCATCAGGCTTAAAAACACGCAAGCCACAAAAGACGCTGATAAAAATCATACAAGTTCAAATA
>Locus:intergenic890_4:648622-648748(+)
CAAATTTTTAGCCCTGATTCTATTGTTTTGCAATCTGTCTATTATGGCGCGAACAATCTTTACTACACCAATAGCGTGAATATCCATGATAATGTTTTTAATTTAAAAAATATTAATGATGATAAAG
>Locus:intergenic891_4:649530-649452(-)
GTTCCCACTAAAATTTACTTGCTTGGCGTTAAAACTAAACGAACCGCCATTAAACGAGTTGTTATTAAAAGCGTCTGTC
>Locus:intergenic890_1:650220-650304(+)
GCCAATCAAATTGACATTACCGGCACGATTCGCTCTGGTAATGGGGCCAAAACCGGTGGGGGCGCGACTTTAGTGTTTAACGCTC
>Locus:intergenic891_2:650839-650803(-)
AAATCCCTTTCAATATTAAAAACACTATTATTTTCAA
>Locus:intergenic890_6:655071-655209(+)
AATTACAGGGCTGATATTAGCGGTAATCTCAATGTGGTTAAAGGAGCGGCTCTCAGCACGAATGAAAATGGTTTGAATGTGGGGGGCGATTTCAAGAGCGAAGGGTCATTAATCTTTAATCTTAACAATAAAACCAATC
>Locus:intergenic891_1:656218-656173(-)
AAAGCCCTCGCATACAAGCCCACATCCACATTATCGGATTTAGAAT
>Locus:intergenic964_1:716247-716322(+)
AAAGAGAGCGATAATGTTATCTATTCTATGGACGATGCAGAGATTTTTGGCGAAGAAATCTATACGCTCAATTTTT
>Locus:intergenic1072_1:800238-800271(+)
ACAGATTATAGCGTATTAAACCAACTAATAAATT
>Locus:intergenic1097_1:819353-819257(-)
TTAACCAAAGTGCTGGAGTCGTTAGAAAATGGTGGTTCTTTCAATCAAAGAGATCGTGAGAAATTCGCACAAGCCGCTAGAACGCATGGAGTTGAAG
>Locus:intergenic1128_1:838700-838787(+)
CGCAGCTTTAGCGTAAGCTGGAGCGTAATCTGTGTTGTTTACAGTTATTTTTGTTGCTGTTTTACAAGCAGCGCTTGGCATGCTATCT
>Locus:intergenic1133_1:843599-843542(-)
CAGTCTGTTCATCTTCCGTCCTTTTTTCTACGAAGTCCGACTTACAAAATTAATTCTT
>Locus:intergenic1175_1:865477-865402(-)
TATTTAATATTGGTGTTTAAAAGAAAGAATCGCTATAATTTGAAACAATTTAAATCTATTGATGGGATAAAGGGGG
>Locus:intergenic1212_1:888109-888151(+)
GCATTTTTTAAAAAGATCTCGCAAAAAACAAGCCATAACCTCT
>Locus:intergenic1213_1:888469-888412(-)
GTTCATCAAGTCTATTATATCATTTTTGAAGGGATTTGTCATGCGGATATTCTCACTA
>Locus:intergenic1278_1:940926-940965(+)
CCTACTGAGAAAGGTGGCAATACCACAAATTTACCTACAA
>Locus:intergenic1291_1:949948-949903(-)
CCCAAAGGTCAGTGGTTCAAATCCATTCTCCGCAACCAATCCTTTA
>Locus:intergenic1302_1:955043-955094(+)
GGAATCGCCTGTCGCATAAGAAAGCAAGGCCACTTTAGGCGCAATATTGAAT
>Locus:intergenic1303_1:955131-955050(-)
CCGAGATCGCTACCACTTCCGCACAAACCGCCAAGCAATTCAATATTGCGCCTAAAGTGGCCTTGCTTTCTTATGCGACAGG
>Locus:intergenic1305_1:956389-956308(-)
TTTTTAAAACGAAAAACCCCATTTTTTAAAAATAAAAGTTGTCGTTATTCGCGCTTAATGAGAACAGAGGTTTTTAAAACTA
>Locus:intergenic1318_1:970972-971029(+)
TTACTTCTAAAGAATGTTTTATTTTTGATTAGATCCGCTACCCATGAAATCCTTATTT
>Locus:intergenic1390_1:1023860-1023902(+)
GCATATACTTCCTATCCGCGCCCACGAATTGGAGCAATTTTTG
>Locus:intergenic1398_1:1034679-1034784(+)
TCACTTTTAAGACTAAATCATGTTAGAATTATACTTGAATTTACACTCAGTTTAGTTTATTTCTTAATACAAAAGGTAGGCGTTTTGAAACATTTAACCCCACTCA
>Locus:intergenic1398_3:1034697-1034838(+)
CATGTTAGAATTATACTTGAATTTACACTCAGTTTAGTTTATTTCTTAATACAAAAGGTAGGCGTTTTGAAACATTTAACCCCACTCACTCACACCATCTTTAAAGCCTTATGGCTAGGCACAGCCTTAAGTGCATCTTTAA
>Locus:intergenic1399_1:1035592-1035505(-)
TCTTTTGCTTTTTCTGGCTTACTTTTTGTTTGCTCGCTAGTTGTCTCTTTCATTTCTTGGGATTTTTCTGCTTGGGTTTCTTCTATTT
>Locus:intergenic1398_2:1035606-1035654(+)
TTGGCGCAAATCAACAGCACTGATTTCACACCCGTTAAAAAAAGCCCCA
>Locus:intergenic1411_1:1044178-1044136(-)
ATAATAAGCAAAGAAAACAAAGAAAACAAGATAAAACTAAATG
>Locus:intergenic1414_1:1045367-1045427(+)
AATAACGCATCTCTTCTCTGCCATGTCTTCAACAAATCTTTTTCCTTACCTAGGCTCTGTG
>Locus:intergenic1422_1:1048106-1048160(+)
CTAAACAAGAGCAAGAGAAACGCATGGCATAAGAGCCATGCGCTTGGCAGTGAAA
>Locus:intergenic1454_1:1065470-1065533(+)
GCAATATTAACAAGTAAAGCACTATCTTTAAAAAACTTAGCCACTAAAAACATATTGCCTTTAT
>Locus:intergenic1461_1:1068892-1068814(-)
TATCAAATCATCTCTTTTTTAGACTACAAACAACAGCATAATGGCAAATTGTTAGTGAAAGTTCCCCCACAATATACGA
>Locus:intergenic1465_1:1071843-1071795(-)
TTGATGACAAAACTTCTCTTTCTTGTAACTAAAGGGTTTTTACCCCTTA
>Locus:intergenic1654_1:1209978-1210017(+)
CATTGCAAGACTTCTTCAAGTCTGAAGGGACAGAATTGGG
>Locus:intergenic1763_1:1282419-1282365(-)
ATTATTTTAGTTGCTGGCTTAGCTCAGTTGGTAGAGCAGCTGCCTTGTAAGCAGC
>Locus:intergenic1773_1:1287926-1287875(-)
AGTGGGTATAATCTCACTCTTTGCTCTATATATACGCCGAAGTGGTGGAATT
>Locus:intergenic1772_1:1287962-1288010(+)
GACTCGAACTCGCACGAGATTGCTCCCACCACCCCCTCAAGATGGCGTG
>Locus:intergenic1809_1:1317175-1317127(-)
AAGTCTAACCAAGCGATAAAGCGGAAACGCTTCTTAAAAAGCGTTTTGG
>Locus:intergenic1949_1:1413706-1413670(-)
GCCAAAGCCATCGGAGACCTTGACTTTGATGGCACAT
>Locus:intergenic2019_1:1461219-1461129(-)
CACAACGAGCCTATATGCGTTCTCAAAACACACAAGACACTCTTTGACGCTAAAAGCGGTTTAACTTTTCATCTAAACACCGCCCCTTATA
>Locus:intergenic2029_1:1475820-1475745(-)
AACCCAGACTACCAAATAAGGTCCCTAAGTTCTATTCTGAGTGGAAAAAGATGTGTGGCTACTCAAACAACCAGGA
>Locus:intergenic2029_2:1477318-1477234(-)
TTTAAAGCTTTATTTTTTAACCCCCCATTCCCATCATTTCCAATCATTTTTATCCATTTCTTTCAAACTCTAAAATTTCTTTCAA
>Locus:intergenic2028_1:1477767-1477860(+)
TACTTTTATCACTTTTACCAAAATCCGCTTAAAAATCCCCTACTTTTTATTATTCCCTCTTTTATTTCTCTTTTCATTCCCCCTTTCATTAACC
>Locus:intergenic2045_1:1487185-1487101(-)
AGCGTAAAAATTTCTGCCACGCTAAAGATAATACCGCTTCCTATAAACAGCCATTCTAATGAATATTTCAAGCGTTTTTTAGGGA
>Locus:intergenic2045_2:1487452-1487341(-)
TTTAAAATGGCGTCGTTACTCGTGAGGTATTTAACATGGCGAACGCTTCCTATGGTGAGGATAGAAAGCCCTAAAACGCCCGCTATCACACCAGGCACAAGCGCTCTAAAGC
>Locus:intergenic2080_1:1511639-1511672(+)
ACCTGTTTTCAAGGTCTGGCAAGCCAGACACTCC
>Locus:intergenic2180_1:1595157-1595223(+)
TCTTCAGATTTTAATCTGATCACTATTGAAAAAATAATCTTATTTTGTAATTCAATACGATTACGAT
