# Supplementary material for: Common and phylogenetically widespread coding for peptides by bacterial small RNAs
Source: BMC Genomics. 2017 Jul 21;18:553. doi: 10.1186/s12864-017-3932-y (PMC5521070; doi:10.1186/s12864-017-3932-y)
Supplement: Supplementary file 6 — mock ORF sequences. (ZIP 3000 kb) [file 12864_2017_3932_MOESM6_ESM.zip › mocks/h_pylori_hp26695.overlapping_antisense.srna_mocks.fa.txt]

>Locus:C694_00045_1:7603-7659(+)
TTACATCATGCCACCCATGCCTCCCATACCGCCCATGCCACCCATATCAGGCATTGC
>Locus:C694_00325_1:72819-72899(+)
CAATCTTCCAATAAAGCGTTGCGCTTGATCCAAGCGATCACATCGTCTAAGCCTTCTTTAGCACGGATATTCGTAAAAATA
>Locus:C694_00335_1:74234-74305(+)
TATTTTACGACCACTTTAAAATCGCTCGCTAGTGAGACCTTAAAATTAGGCTCACTATGGGGCATGCTCACG
>Locus:C694_00440_1:95898-96002(+)
CACACGTATTCTTCTAAAAACTCAATCGCTTCATCAAGCCCTTTATTATCCCCCACGCTTATGGTGGGTTTGTTGCTTAATCGCTTGTTAAGCCCCTTTAACACA
>Locus:C694_00585_1:127933-128019(+)
CTACATCCTTTTACTATAACCATAACCCGCTTTTTCTGCTTTCTTTTCAGTATTAGCAACTGCTTCTATTTCTTTATTAACATCAGC
>Locus:C694_00595_1:131021-131101(+)
AAAACGATTTTATGGTGTTCTTATTTTCTTATGCCTACATCCTTTTACTATAACCATAACCCGCTTTTTCTGCTTTCTTTT
>Locus:C694_00665_1:146621-146481(-)
GCGTTTATTTTAAAAAATGCCTTTGAGTATTTTTACAATTTTTATTTTTGTTCAGGTTGCCAAATGGTTTTTTCTGAAGGGGTGCTATCGGCTTCGTTTTGTAAGATTTGTTTTTTAGTTTCGTGGCAAGCCACAAACAAT
>Locus:C694_00775_1:165314-165258(-)
AAAATCTCGCGCTTTGTTGTCTTTGATTCCATCGTTTTCAAAAAGGCCACTAGCCAT
>Locus:C694_00805_1:170574-170711(+)
TGTTGGGGGAGAGTTTGGTTCTCACTCTGTGTCCCTAATCATAGGGATTTTACAGAGTTTGATCTCCAACGCATTCCCTATTGGGATGAATGCTTGGGTGGTTTAAAAAAATACTTTGAGTCTTTTTGCATTTCACTC
>Locus:C694_00820_2:174423-174512(+)
TCTATATCATCTTCTATCATTAAAACTTCTATCATACTTCAATTAACTCCTTCAATGATTTCTGCAACTTTAAAAACGATTAACTTTGTT
>Locus:C694_00820_1:174456-174506(+)
ATACTTCAATTAACTCCTTCAATGATTTCTGCAACTTTAAAAACGATTAAC
>Locus:C694_01145_1:234924-234983(+)
TTAAAAATGCTTTTAAGCGTTTTTAAACAAACCCCTTTTTTAAAGAGAGTTTTTAGTAAG
>Locus:C694_01430_1:291554-291471(-)
CTTTTTGTTTCAATTTTATTTCAGGCAGTTCCCCCAAAAACACTTTATAGTTTTTTTCTTTTAAAGGGATTAAAATTTCTTGCA
>Locus:C694_01585_1:330468-330409(-)
AACAATCGCATGTTAGCCCTAAACCCCCTATTAAAAAATAACTTAAGCGTTCAACTCTAT
>Locus:C694_01650_1:342294-342250(-)
CTAAACCGCTTGTTAAAAAACAATCGCACAAAATTTTTACTGGCA
>Locus:C694_02010_1:405411-405443(+)
TATAGATCTTCTTTGTGCGTGCTGAAAGAATGC
>Locus:C694_02055_1:416763-416710(-)
TCTAAAATCTTAGAACAAGGGATTTCGCCTTGGATTATTTTTTCAAACACATTC
>Locus:C694_02095_1:423866-423750(-)
CTGACTCGCCCGTATTATTGTGCTGCTGTTTTGCAGGCATTCCATCAGCTAGAGCCGTATAAAACGCCCCACTCGCTAATAGCGATCCTAAAACGATTGCCAAACTACCTTTTTTCA
>Locus:C694_02410_1:490984-491031(+)
AATTCTCTTTGCATGCGAGCAACCTTTCAAATTCTTCTAACAAATGGC
>Locus:C694_02725_1:560014-560097(+)
TTATTTATCTCTGACAAGAGGGAGCTTTTTAATCACACGCTCCAATTCACCATAGTTTTTGATATTGTAATTTTTTGTCAATGG
>Locus:C694_02865_1:588800-588780(-)
AACTTTTTTTATTCTGTTCCA
>Locus:C694_03045_1:621761-621699(-)
GCCCCAACACCACAAAGTGGGTATTTTATCCACACGCAAATATTCATCATAATTAAACGCCAT
>Locus:C694_03080_1:630305-630271(-)
AATTGCTTGCTTTTTAAAAAAGATTTTTCTAACAC
>Locus:C694_03125_1:640342-640283(-)
CATCATCCAAATGGGCGTGTAAGGCGTTTCCTTTCTAAAACATGCATCAATGAAAATCAT
>Locus:C694_03350_1:693345-693298(-)
CTACCTCTCCTTTTAAAGGGACTTGTCCTACAATCTCTAAAAAATCCA
>Locus:C694_03630_1:757296-757343(+)
ATTTCAATTCCAAAGCTAAAAATTTTCCCGTGTAGCTTTGGGTTTTTT
>Locus:C694_03705_1:773590-773450(-)
TCGTCTTTTTTCTTAACAGCCCTACACCAAACTTTTCTCGTATCGCCGCTGCAAACGCTCACATTAAGTCCTTTTGCCTTGATTTCTTCATCGCTCAAACCTTTGGTTTTTTCTTCTAATTCTTTACGCACTTCTTCACGC
>Locus:C694_03935_1:819400-819441(+)
TTAAATTTCTATTTTTCCACCATTATTCATGAGTTCCAAAAA
>Locus:C694_04230_1:879229-879155(-)
TTTAAAACGCTCTTTAGTGTTTTTGTTATTAATTATACAAACTGCCAATATTTCAAATATTTAAAATGGAGTTCT
>Locus:C694_04250_1:880769-880813(+)
TTTTACAATTCACCCATAATAATTAGGGGCTTCTTTAGTAATATC
>Locus:C694_04480_1:925585-925635(+)
TTACTTTTTCTTTTTTGTGTGGTGCATGTCTTTTCCATGCATGTCTTTCAT
>Locus:C694_04830_1:999211-999321(+)
TTAAACGCTGTTGGCCACAATATACAAATCATCACGATTGATTTGTTCAATACGGATTTTTTCATTGTGAGGCTTTCGCACATCGTAGTTTGTAATGAATTGATAGAGTTG
>Locus:C694_05420_1:1109965-1110018(+)
AGAGAGTTCTTTTTTTATGGATTTCTTTATAGGTTTCAAACACATCACCCACTT
>Locus:C694_05450_1:1115940-1116020(+)
TATCCTTTCATTAAAAGCCGTTTGGCTTGCTCTATGGGGGCGGTGATATTGGTTTTTATCCATTGCTCATTAAGCCATTCA
>Locus:C694_05755_1:1178400-1178432(+)
TTAATTTTTTGTGGTAGGATTAGGGCTATCAAG
>Locus:C694_05820_1:1192029-1192063(+)
TCATTGTTCTTCCTTAGTGGTGAAATTAACTTGAA
>Locus:C694_06105_1:1249459-1249545(+)
CAAATTGATGACAAAAGTTGGGCATTTTCTTGTAAAATAACCCGCATGTTTAAGAAAATTTTTCCATTAGCGTTAGTGTCATCGTTG
>Locus:C694_06180_1:1265326-1265367(+)
TCAGCCTTTGCGCTTTTCTACAATTTCCTTAGCGATATTGCT
>Locus:C694_06360_1:1307236-1307141(-)
CAAGGATTGATTATCAAAAACGCTTTTGAGCGTTTTGATGATGACCAACGCCTAGTGGGATCAAAGCTAAAAATTTTGGTTCAATCCGTTTCTTCC
>Locus:C694_06430_1:1320321-1320398(+)
AAAAGGGCATGCCCCCTATTAGCCCTAATCAAACATTTAGTGCTGTTTAAAAGGGCTATCCACGACTTTTTTCCTGTC
>Locus:C694_06625_1:1357287-1357346(+)
CATAAGCTTGTTTTCCTGATCGCATCAATAAGGGCTTGCGCTTTGGCTCTTGTTTCATTC
>Locus:C694_06640_1:1361614-1361718(+)
CCTAAGAGATCAAATTTTTTGTCATGTTTTAGCAAAAATCGTTCTTATGCGATGGATAAATTTTATTTTTTATTCTGCCATGCTTTTATGGGCTCATCTTCCCAT
>Locus:C694_06800_1:1379342-1379392(+)
TTAAGCACCAAGGGCGGCAATGCTAGCGCCCTCTGGAACTTTCACATAAAA
>Locus:C694_06825_1:1382787-1382767(-)
TTAATTTTTTCAATGCGTTCA
>Locus:C694_06855_1:1387462-1387421(-)
GGGCTAAAAAATAAAATCAAGGCTAACCATAAAATCCGTTTC
>Locus:C694_06870_1:1391888-1391923(+)
CAACATTCTAACTGCTTCCTAAACAACATAAGAGCA
>Locus:C694_07315_1:1485049-1484966(-)
TTCTTTCAGGCTCGGTTTAGCCGAAGCGATGTTAATGTCTTTATAAATACTCAAAGAATCCAAAGAAAAGATTTCAGCGTCCAA
>Locus:C694_07420_1:1503417-1503473(+)
AATACCGCTTGCTCTAGCTTTTTGATTATTTGTCTTAAAAATCACTCCCTTAAAAAC
>Locus:C694_07640_1:1548409-1548447(+)
AGTTCATTCCCCATCGTGGGTATAAGTCATTTTCTATCC
>Locus:C694_07735_1:1566603-1566565(-)
CAACGCGCGCTTTTTAAATTCATAATCAAACTTTTGCAT
>Locus:C694_07745_1:1569509-1569435(-)
AGGGCTTATTCTATCCAAAAAACCCTTAAAAATCAAAAACTGCTTAAAAGCTTTTCAAAGGATTGTTTGAACGCT
>Locus:C694_07940_1:1611937-1611815(-)
CCCTGTGGATCAATTCTTTATCCTTACAGCCTCCATCATCGCTGTATTCAAAGCTCTGCCAGCAAGTGCGGATCGCTTGGCTCGCAATGTCTAAAGGGGTATAGTGCTTACAAATCACTTCCA
>Locus:C694_07975_1:1616755-1616811(+)
TCATCTAACACCCCCTTGTTTCTTGCTCTCAGCGATAGTGATGATGGGCAATACCAC
>Locus:C694_00045_1:7583-7602(+)
ATACTAAAAAGCAAGGGGGC
>Locus:C694_00325_1:72799-72818(+)
TCTTGAGCGTAAGTGTTCAT
>Locus:C694_00335_1:74214-74233(+)
TTATTTTTCTATTTCTTTTC
>Locus:C694_00440_1:95878-95897(+)
TTGCACCATTTTCTCCCAAT
>Locus:C694_00585_1:127913-127932(+)
TGGTGCAATGTTTTTAACCG
>Locus:C694_00595_1:131001-131020(+)
CTGATGTCTCCTAGAAGCTA
>Locus:C694_00665_1:146641-146622(-)
CACCCACTAGCTTTTTTATT
>Locus:C694_00775_1:165334-165315(-)
AGGGAGCTATGGCTATAGAA
>Locus:C694_00805_1:170554-170573(+)
AAGACGATTGGGCTTCCTGA
>Locus:C694_00820_2:174403-174422(+)
CGCTCAAAAACTCGGCTAAT
>Locus:C694_00820_1:174436-174455(+)
CTATCATTAAAACTTCTATC
>Locus:C694_01145_1:234904-234923(+)
AGGCTCTTTACTGCTTAATT
>Locus:C694_01430_1:291574-291555(-)
GCTATCGCTAATGATGAGGG
>Locus:C694_01585_1:330488-330469(-)
TAACGCTTAAAAAAAAATGC
>Locus:C694_01650_1:342314-342295(-)
TTCACAACGCCTCACATGCC
>Locus:C694_02010_1:405391-405410(+)
TCTTCTTTATGGCTATTCTT
>Locus:C694_02055_1:416783-416764(-)
AGGATAAAAAACGCTCGTTT
>Locus:C694_02095_1:423886-423867(-)
ATAGTGGAAATGCAACTCCA
>Locus:C694_02410_1:490964-490983(+)
GCTTGTTATTTAAAAGCCTT
>Locus:C694_02725_1:559994-560013(+)
ATTCATGTCTTAACGCCTTT
>Locus:C694_02865_1:588820-588801(-)
AGAAAGATCTAAATTTTCTA
>Locus:C694_03045_1:621781-621762(-)
AAAATCACGCCATCGCCACA
>Locus:C694_03080_1:630325-630306(-)
CACCCAGTCCGCATAAAAAT
>Locus:C694_03125_1:640362-640343(-)
AGGTAACGCCCCGCTTGCCT
>Locus:C694_03350_1:693365-693346(-)
GTTTTTCGCCCCTGAAATTT
>Locus:C694_03630_1:757276-757295(+)
TCTACAAACAAATGCAAGCT
>Locus:C694_03705_1:773610-773591(-)
CTCACTTAGGAGAGCAATGC
>Locus:C694_03935_1:819380-819399(+)
GTTCTTCCATGATTTCTCCT
>Locus:C694_04230_1:879249-879230(-)
ATAATAGGGACAACTAAAAT
>Locus:C694_04250_1:880749-880768(+)
TAACGATTTGTCTTGTTTTC
>Locus:C694_04480_1:925565-925584(+)
AGAACGCTTAAAGAAAAGGG
>Locus:C694_04830_1:999191-999210(+)
AAGCCCGATATAAAGCGAGG
>Locus:C694_05420_1:1109945-1109964(+)
GTTCTTTATGAGCGTTCATT
>Locus:C694_05450_1:1115920-1115939(+)
TGATTCGTTTTTAACATGAC
>Locus:C694_05755_1:1178380-1178399(+)
TGATCATTGTATTCCTTTTT
>Locus:C694_05820_1:1192009-1192028(+)
TAAAAAAAGCCATAAATACC
>Locus:C694_06105_1:1249439-1249458(+)
TATTATCAATCCTACTTCCT
>Locus:C694_06180_1:1265306-1265325(+)
AAGAGAGCGTTATAATTAAA
>Locus:C694_06360_1:1307256-1307237(-)
CTTTAAAGATTAGGGTTAAT
>Locus:C694_06430_1:1320301-1320320(+)
AGCCAAAACTAAATAAGATT
>Locus:C694_06625_1:1357267-1357286(+)
TTATCTATAAAAAAGATTTT
>Locus:C694_06640_1:1361594-1361613(+)
CTATAAAATCCATAACTCCG
>Locus:C694_06800_1:1379322-1379341(+)
CCATAACGCTTTCTCCTTTC
>Locus:C694_06825_1:1382807-1382788(-)
GGATAACAAGGCGCAGAAAC
>Locus:C694_06855_1:1387482-1387463(-)
TTTGAGCGTTAGCGAATAAG
>Locus:C694_06870_1:1391868-1391887(+)
ATAATGAGTATAGAATGCAT
>Locus:C694_07315_1:1485069-1485050(-)
TAATGCTTGATATTTTTTCG
>Locus:C694_07420_1:1503397-1503416(+)
CTCATAGAGTGCTTTTAAAA
>Locus:C694_07640_1:1548389-1548408(+)
AAATGCCGATTTTTTGCATC
>Locus:C694_07735_1:1566623-1566604(-)
GCTAAAAAGCCATCTTTAAT
>Locus:C694_07745_1:1569529-1569510(-)
CAATCCTTTAAAATAAAATA
>Locus:C694_07940_1:1611957-1611938(-)
ATGCCTAAAAATATTCCCCA
>Locus:C694_07975_1:1616735-1616754(+)
GATTAGAATCTTAAACTCTT
>Locus:C694_00730_1:158799-158746(-)
ATCACAAGCGCTGCAATCAAGCCAAAAACATTTATATGGTCGTTTAAAAAATCC
>Locus:C694_00930_1:194453-194485(+)
TCAAAACTTCAAAAAGATTTTGCTTGCCCTCGG
>Locus:C694_00935_1:194901-194951(+)
ATTCACTTCTCCTTTGTTGCATGCAGTAGTCAAAATTATACCATAAATACC
>Locus:C694_01090_1:224837-224697(-)
TTCTTGGGTTTGAAAACTTGGATTTGTTCATTGATTAAAGCGATATTTTTCCCACAGCTTAAGGCCTCTATTTCTATGCCAAATTTTTTTGCGATTTTTAGGGCGTTTTTCCCAATAGAGCCGGTGCTTCCTAAAACAACC
>Locus:C694_01165_1:241217-241197(-)
ACACACTCGCTCTTAATATCA
>Locus:C694_01270_1:260365-260424(+)
TTATTTGAGCATGTTAGCGTTGAAAGCATCGCGCACCCCTTCGCCAATGAACACCAAAAC
>Locus:C694_01470_1:308061-307981(-)
CTAAAAGATCGCTTAATTCATTATCCAACGCATCAATTTCAGCCCTTAAATTTTCTAAAAGACTATCCAAATTCTTTTGCA
>Locus:C694_02030_1:411228-411262(+)
TTAAATCGTGCTGATTTTTTGCTTGACATTTTCTA
>Locus:C694_02155_1:438207-438263(+)
ATTAAAAAAAGGAGAGCCACCCCACTAGGAGTGGGGGGGGTTTATTCTACATTACCC
>Locus:C694_02185_1:449971-449888(-)
TCAACAACAAAGCGTCTTCAAACTCCCCTTTTAAACCCTTTAAATCCCACTTTTGTATATCTGTATTTTTTAGCCAATTGCTCA
>Locus:C694_02270_1:466194-466090(-)
AATTCTGCAAGGAATCAACAGATGTTTATCGCAAACAGAATCATTTTCAAAGCTAATAATTTTCATAAAATTTTGCCCTCTTTTTTACATGATTGTAAAAACTCA
>Locus:C694_02510_1:512862-512815(-)
TTTAAGGCCGCTCCTGCGGTGGCTTCGTTTAAGGCTTTGGGTAACTTC
>Locus:C694_03115_1:638987-638946(-)
TCCAAGCTCTTTAAAGCCTTTAAAATCTCAAAACTATCCAAC
>Locus:C694_03145_1:646610-646557(-)
TCAAACGCCCCTAACAAGCCCACCCATAAAGCCAAAATGAAAGCAATTTTTTTC
>Locus:C694_03215_1:666421-666507(+)
TACAATTTAACGATTTTAACCCCACTGCCGCCTAAATTAATGGGAGCGTCGCTAAAGCTCACCACTTTGGGGTGGTTTTTTAAAAAT
>Locus:C694_03655_1:766028-765969(-)
AAAATAAGGCTTTTATTTAAAAAAATGTTATTTTTATCAATTTATTTCACGCTCAAAACA
>Locus:C694_03725_1:778979-778899(-)
GCAACGCCAAGCTTTTTATCGTTGGTGATAAAATCTACAAAACTAACGGCGCGACAACAAACCCTAACGCTACGCTCAAAG
>Locus:C694_03910_1:814067-814123(+)
TTATTGCTTGAGCGTAGCGGTCGTTTTGAAACGGCTTTCTCGCACCACTTGCACGCC
>Locus:C694_03930_1:817784-817825(+)
TTATTTCTTAAGAATAACCCTAAAGCTCTTATCCATATGGTT
>Locus:C694_04025_1:838890-838940(+)
TCATTGGCGCACAATATCAATGTTTTCATCTTTAGGCTTAAAAACAAAGAT
>Locus:C694_04240_1:879855-879899(+)
AAAGCGTTATCAAAGGATAAGGGGGAACATGGTTTCAAAACCACC
>Locus:C694_04520_1:932700-932680(-)
AAGAGATCAAAGAGAAAGCCA
>Locus:C694_04690_1:964704-964630(-)
GGCGTTTTAAACAAACAATACAAAAACCAATTTTATTTTGAATCGGGTTTCAAAAGCCCCGCTTCATACAAAAAC
>Locus:C694_04705_1:969252-969335(+)
TCAAAACTTCAGCGTGAGGTTGGTCATCATGTAACTTCTGTCTTGGTAATTAGCGCTAAAATCGCCATCAGGGTTATTGAATTT
>Locus:C694_04735_1:977532-977654(+)
TATGTGTCTCTGTCTGAAAAAATACCAATGATTTGCAAAATAGAAATAAAGACATTCAAAAAGTCTAAATACAAGCTCACCGCCGCATCAATGGGGCTATCATACATGCCTTTAACGATGTTT
>Locus:C694_04810_1:996085-996026(-)
AGTTTGAATGTCGCTTGGGCGTGTGTCAAATGGATGCACCAATCAAGACAAAATCTTTTC
>Locus:C694_04940_1:1017759-1017815(+)
TTAAATGATTTGCAAGGGGTTTTTAAAATTCTCTATTGTAACCAAATAATTAAAAGA
>Locus:C694_05195_1:1067907-1068044(+)
TTTACTGATCATCTAACGCAAATCCGTGTTAGAAATTGGCGCATTCTTTTTTTAGCAACAAGGATAAGGAGTTGTAGAAAGCGATTTTTAAAAAAGCAATTAAAAAATACTCATGCAAACTTTTTTAATCCATCAAAA
>Locus:C694_05295_1:1086231-1086281(+)
TTAAAACAAAAACTTCCCAAAAAAGACAAAAGAACTATTTCCAAGACTTTT
>Locus:C694_05325_1:1091195-1091266(+)
CATAATTTTAATTTGATCAATCCTTTGGGCGCTTTAACGACCGCTTTAAAAATCGGCTCTTCCCTATATTTT
>Locus:C694_05505_1:1125290-1125216(-)
CTTATTATAACTAAGATTTGTTTAAAAATGGCTTATTTTAAAAGGAGTGAATCTTTAGAAATAACGCCATCAATC
>Locus:C694_05535_1:1129852-1129814(-)
AAAAAGATTAGGGAAAAGATAGAGAGGGTTAATAGGCAT
>Locus:C694_05765_1:1182457-1182492(+)
TACTCCTCTGCTTTAATAAGATCAAACATAATGCCA
>Locus:C694_05790_1:1188290-1188379(+)
TGCACCGGAGCAAGAGAAGAAACGGCATTAATCATTGTAAAATCCTTTAATTTGATATTCATTCCATTACAGCAAGTATCGGCAAAAAAG
>Locus:C694_06255_1:1285211-1285245(+)
TTATTTGATAAGAATATGCAAACATTCTTTGGTGT
>Locus:C694_06360_1:1306076-1306014(-)
TTCTGGGCCTATTTTTTGCAGAGCGTTTTTGAGCGCATCAGGGTTAAGGCGTTTTACAATCAT
>Locus:C694_06395_1:1313592-1313732(+)
AAAATAGTATTGTTGAGTGTTTTAAAACAAAATAACAGCGTTTATAATGATGAAAGTTTAGCCCCTAATTTTAGCGCCCCCAACAAGCCTTCCACATTCAGCCCCAACCCCACGCTCAAATTCTCGCTTGAGCTTTTAATA
>Locus:C694_06420_1:1317857-1317943(+)
TTAGTAAGCGAACACATAGTTCAAATACACGCTATAGAGCCTTCTGTATTTGAGTTCAGCCCCCATAAAGGAATAATAGTTCGTGTT
>Locus:C694_06450_1:1322781-1322828(+)
TACGATACATGCTCTTTAATCCTTTCTGTGATTTCGCCTCTAACTTGC
>Locus:C694_06775_1:1376691-1376729(+)
AGTATATTTCATTTTCGCTCTCACAAGTTACAATTTTGG
>Locus:C694_06795_1:1378496-1378540(+)
TATTTATGTTTCTTTCTGGAAATGATGAGCTTGTCGCTAGCTTTT
>Locus:C694_07240_1:1464067-1464108(+)
TTAAGAACGCTCCAAATAAGTTTCTTTGAGGCTGGCCTTAGC
>Locus:C694_07405_1:1502447-1502415(-)
TTGAATGAAAAAAGCTATAATAAAGAAGTTGCA
>Locus:C694_07420_1:1503378-1503473(+)
CTCTATAAAACTAAATCCCCTCATAGAGTGCTTTTAAAAAATACCGCTTGCTCTAGCTTTTTGATTATTTGTCTTAAAAATCACTCCCTTAAAAAC
>Locus:C694_07540_1:1526242-1526301(+)
TACTTTTTAACCATGCCCAACTCTTCGCGCACTTTATCCACAATTTGCTTATCCAAGCCC
>Locus:C694_07725_1:1564508-1564585(+)
TTAAGCCTAACTTTAAAAATCAAGCCTTCAAAAACCCTAGAAATACTTTTCTATAAAACCAAGAGCCACAAACAGAAG
>Locus:C694_07745_1:1568576-1568529(-)
TCTAAAAAATCCCTTTCTATAAAATCGCACCACAAACTGAATTCTTGC
>Locus:C694_07890_1:1602112-1602216(+)
CAATTTTCAAATGTTCCCCGTGAAACGCTAGCGGCCTTTAAAAAATCCCGTTTCACTTCAGCGATAATGTTTTCATCTTTGGCTAAGTCAATGTATTCAAAACTA
>Locus:C694_07980_1:1618004-1618114(+)
TTACGCTTTAGCCATCATTTTCTTGTATTCAGCCCCGGCTTCACCAAAAGTGATCTTAGTGCCTTCAATTTTAAAAGGCGGGATATCAAAAGGGCGTGGAGGGGGAGTGCC
>Locus:C694_08020_1:1627950-1628033(+)
TTAATCCGTTTCGCTCGTTACAACGCTTTCAATCAACAAAAAGATGAGACTGAAAGCGTTGCTAATCAACGCCCCGATCATGAG
>Locus:C694_08125_1:1650120-1650200(+)
CATGGTTTTTCGCCTTTCTTCTTCAATTTAGCCTTACGATTTTCTTCATTAATATCTTCCATATCAAACACGAATTTAGCG
>Locus:C694_08130_1:1650670-1650726(+)
TTAAAAACCTCCTTTGAAAGTGGGGAATTTTTTCTTTTCTTTTTGGCTTTGTTTGAT
>Locus:C694_00730_1:158819-158800(-)
CATAGATGGTTAAAACTAAA
>Locus:C694_00930_1:194433-194452(+)
GACCTTATCCAAGATAGCCT
>Locus:C694_00935_1:194881-194900(+)
TCTCTTTTATAGTGGTTTTC
>Locus:C694_01090_1:224857-224838(-)
TAGGATCTAAAATCGCCACT
>Locus:C694_01165_1:241237-241218(-)
TACAAGAAGTAACGCGCTCA
>Locus:C694_01270_1:260345-260364(+)
ATTTCTAGCATATAACCCCC
>Locus:C694_01470_1:308081-308062(-)
AGCGATTTCTAAGCGTTTGT
>Locus:C694_02030_1:411208-411227(+)
AAGAAAATTTTCAAAATGTG
>Locus:C694_02155_1:438187-438206(+)
AAAAAAGAAAAAGAAAAGAG
>Locus:C694_02185_1:449991-449972(-)
TTCTGTAAAATGCCCATCGC
>Locus:C694_02270_1:466214-466195(-)
ATTTCTAATTCTACGCAATA
>Locus:C694_02510_1:512882-512863(-)
GCGCTCTTTTAATGTGATAT
>Locus:C694_03115_1:639007-638988(-)
TAGGGGCGTTTTTCAATAAA
>Locus:C694_03145_1:646630-646611(-)
AAATATGACTTTTTTTAGGC
>Locus:C694_03215_1:666401-666420(+)
CCATAAAAAGTGCCAAAAAC
>Locus:C694_03655_1:766048-766029(-)
TATTATACGAAAAAAAGACA
>Locus:C694_03725_1:778999-778980(-)
TAAGGGGGTTTAGAAAAATC
>Locus:C694_03910_1:814047-814066(+)
GGTGCGGGAAAAAGGCTTGA
>Locus:C694_03930_1:817764-817783(+)
GTGGGACAATAAATTCTAAA
>Locus:C694_04025_1:838870-838889(+)
ATGCAATGAATCATTAAAAA
>Locus:C694_04240_1:879835-879854(+)
CAAGCAAGCGGTAATTTTAA
>Locus:C694_04520_1:932720-932701(-)
TGGCGTTAAACAAGCCAGCG
>Locus:C694_04690_1:964724-964705(-)
AGCTAAAATCTATGGTTGCT
>Locus:C694_04705_1:969232-969251(+)
TAACTCGCTGTGATTGGAAA
>Locus:C694_04735_1:977512-977531(+)
CCCCCCCTATTTTTTCAAAC
>Locus:C694_04810_1:996105-996086(-)
TGTGTTAATGAAAGTTTGAT
>Locus:C694_04940_1:1017739-1017758(+)
TGGGTGTTCATCGCTTTCCT
>Locus:C694_05195_1:1067887-1067906(+)
TGTTAATCTTTATCTTAAAT
>Locus:C694_05295_1:1086211-1086230(+)
GATTGTAGAAATGGTATTTT
>Locus:C694_05325_1:1091175-1091194(+)
ATAACAAGACTCACCAATCT
>Locus:C694_05505_1:1125310-1125291(-)
CATCTCCCCTTAAAAAAGGG
>Locus:C694_05535_1:1129872-1129853(-)
AAAAAAATACTGCTAGCGGT
>Locus:C694_05765_1:1182437-1182456(+)
TTGCTTGCGTATCCCATTGT
>Locus:C694_05790_1:1188270-1188289(+)
GCTTATAATTCCCCAAAGAC
>Locus:C694_06255_1:1285191-1285210(+)
AGGTTGGGCTATTTTGACTC
>Locus:C694_06360_1:1306096-1306077(-)
ATGCGATCTTGCGCGATCTT
>Locus:C694_06395_1:1313572-1313591(+)
TCAAGGGGGGGGTTGGCTAG
>Locus:C694_06420_1:1317837-1317856(+)
GTTTCACAAAGAGCCAAACA
>Locus:C694_06450_1:1322761-1322780(+)
TAAATAATGGTCCAAATCTT
>Locus:C694_06775_1:1376671-1376690(+)
ATACTTTTATCTTTCAATTC
>Locus:C694_06795_1:1378476-1378495(+)
CCTAGACATTCTTTAACCTT
>Locus:C694_07240_1:1464047-1464066(+)
TGAAATGATGAAATCTTCAT
>Locus:C694_07405_1:1502467-1502448(-)
TGTCAAAACTACTAACATCT
>Locus:C694_07420_1:1503358-1503377(+)
GGGATAGAAATAATTCTCCC
>Locus:C694_07540_1:1526222-1526241(+)
AAGGCGTTTCATTAAAACCC
>Locus:C694_07725_1:1564488-1564507(+)
CAGAATTTTAACATAAAAGA
>Locus:C694_07745_1:1568596-1568577(-)
TGAGCTTTAAAAAGTCGTTT
>Locus:C694_07890_1:1602092-1602111(+)
CCCAATTCTGCCTTAATTTT
>Locus:C694_07980_1:1617984-1618003(+)
TCTCTGCCATTAAACTCTCC
>Locus:C694_08020_1:1627930-1627949(+)
ATAAAATCCATCACTACCCC
>Locus:C694_08125_1:1650100-1650119(+)
TGAGCGTCTTTAATGACAAT
>Locus:C694_08130_1:1650650-1650669(+)
CAAAAAACACCACCAACGCA
>Locus:C694_00475_1:101611-101685(+)
GATGGCCCAAAGGCTTTTATTAAAGGGGGCGATTACATCTTAGAAATATCAATTTTAAAGGTGTGGATTTCATCT
>Locus:C694_00640_1:140504-140457(-)
GCTCTCAACAAAAAAGTCGTAGCTACTAAAAAAAATAAAATCCGTTTC
>Locus:C694_00650_1:142231-142278(+)
AGCATTTTAAGGTTTTGGCTAACCCCCCTAACGAAGTCTCTTTGTATT
>Locus:C694_00980_1:203654-203620(-)
ACTGATTCAGAAGTGAAAAGAAAACTATCTTTCAT
>Locus:C694_01005_1:207027-206917(-)
TTTTTCTATCCACTCATCGCTGGTATCCAAAAATTGCTGGAACTCTGCATTTTTCACACGCTCGCTTGGAACATGCATCGCAATGGATTTAAGAGAGGCGTAAAATTCCAT
>Locus:C694_01200_1:247564-247635(+)
TATTCGCTTTCTAACATTTCTAAAATTTTTTCTTCTAATTCAATGTCTTTAATCGTTTGTTTTTCCAAATTA
>Locus:C694_01225_1:251972-252004(+)
CATTCATTCCCGCTGAGAATATTCGCCATGGAT
>Locus:C694_01240_1:254059-254094(+)
CATGGTTTTTGTTTTTCTTGCTCTTTTAAGAAATTA
>Locus:C694_01245_1:254373-254456(+)
CATAGTATCTCCATTTCAGCGCTAATCGCGCCACTTTTTTTTAGGGCTTGCAAGATTGAAACCATCCCCTTAGCGCTCACGCCA
>Locus:C694_01470_1:308020-307982(-)
GCCCTTAAATTTTCTAAAAGACTATCCAAATTCTTTTGC
>Locus:C694_02170_1:442486-442572(+)
CATTCTAGATCAAAATCATCTTCAAAATCATCTTCTTGCCCCTCTATGTGTAAAACAGGCGTGATAGTGTTATACAAAGATTTGTAT
>Locus:C694_02635_1:539975-539919(-)
TTCCCACCAATTTTTATAATATCATCCCATAATTGTTCGCATTATTCCTTTTTCCAA
>Locus:C694_02740_1:564423-564391(-)
ATTAGGTCCATGATGCTCTGTTGTATCGTTCAT
>Locus:C694_02905_1:595612-595662(+)
TCACTTTTTTCTGGCAATTTTGTTAATAAGGTTATAAGGATCAAAAGCAAC
>Locus:C694_03110_1:637332-637294(-)
ATTCATCGCATTGATATTTGTATTGACCTGAAAAGCCAT
>Locus:C694_03215_1:666340-666435(+)
TTGTTCTCATTGGGTGTTGGTGTGAAATGGCTTTATAGTTTAAAGCGGATTTTTGTATTCCCCATAAAAAGTGCCAAAAACTACAATTTAACGATT
>Locus:C694_03305_1:685745-685804(+)
TTATTTTTTATTAGCTTGAAACTCTTCAAAGCCTTTTTTTCTCAATTGGCATGCCGGGCA
>Locus:C694_03555_1:740629-740570(-)
GAGAGCCTAAAAAACTCCCTACAGCGCTTCGTTTTGCCGCCACTACAACCACTTCATTCA
>Locus:C694_03605_1:751138-751097(-)
AGCCCCAATAACCACCATCCAAGACATGAATTTTTTAGTCAA
>Locus:C694_03740_1:783035-783124(+)
GCTAGAAAAAGCCATTTTTTATTTTTAAAGTCCATTTATTCTCATATCAAAGTTTTTTGCCGTATTTTGACACAATCAAGGTTAAAAAGC
>Locus:C694_04025_1:838890-838976(+)
TCATTGGCGCACAATATCAATGTTTTCATCTTTAGGCTTAAAAACAAAGATTTCATTAGCAATGGTGGGGTTGATTTCTGCTTGAGA
>Locus:C694_04275_1:886101-886081(-)
AAGTTTTATGGCTTGTATTCA
>Locus:C694_04280_1:888014-887877(-)
TTCGAACCCACGACCTTACGATTAGGAATCATACGCTCTATCCAGCTGAGCTACAAGGACATAAGAAAGCAAGAAACTTACAACCTGTTGGTAAGTCCCCTGTTGGTAAGCCCCTTGCTGAGTGGATCAAATTCACTT
>Locus:C694_04480_1:925586-925702(+)
TACTTTTTCTTTTTTGTGTGGTGCATGTCTTTTCCATGCATGTCTTTCATCATTTTTTGGTGTTTTTCAAGAGCTTTTTTAACTCCCTCAGCGTATTTGGGGTCAGCTTTCTTGAAA
>Locus:C694_04625_1:952880-952984(+)
AACGACTATGATTTAGCGACTTTTTTTATCTTTTTGGCTGATTTTTTAGATCAGAAATCCGCCTATCCTACCTTATCATTGCTGTCGTCTTTATTCTTTAAAACT
>Locus:C694_04665_1:956500-956450(-)
ATGGTTATCCTTTTTAAAACAACTCTTTTATTTCTTTATATTTTACATGGT
>Locus:C694_04810_1:996079-996002(-)
AATGTCGCTTGGGCGTGTGTCAAATGGATGCACCAATCAAGACAAAATCTTTTCCATAAAAAGAGTGGGGAAAATCAA
>Locus:C694_04855_1:1003692-1003754(+)
TTAATCCCTAAAAAATGCAGAAAAAAGCATAATATCGGCATTTTTTTCATTCGCTCCGTCTTG
>Locus:C694_05290_1:1086178-1086119(-)
AATTTCTTTTTTAAAAAATCAACATTAAAAGAAGTTTTTGTTTTAAGAAATTCTTTTAAA
>Locus:C694_05305_1:1088546-1088526(-)
GCGGTTCATCATAATCGCACA
>Locus:C694_05815_1:1190779-1190813(+)
TTACCAATCAAAGGCTTGTATTTTCACATTCTTTA
>Locus:C694_06090_1:1245982-1246035(+)
AACTCATCATCTCCAAAGCCAAAATTATCATGTTATCAAAGCTTTCTACCCTTT
>Locus:C694_06105_1:1249459-1249506(+)
CAAATTGATGACAAAAGTTGGGCATTTTCTTGTAAAATAACCCGCATG
>Locus:C694_06595_1:1351806-1351750(-)
CTTTTTCATTTCGTGAGTGAGATGAGAAGCGTTTTTATTTTTGTCCTTTTTATCCAT
>Locus:C694_06660_1:1364799-1364749(-)
AGCCACTGCCCATTGATATTCCCAATCGCTCAAACGATTTTTGACATTCAT
>Locus:C694_06660_2:1365275-1365135(-)
ATTTTTTACTCCCCCCTCCATTTAATGCTATTTGAGTTAAATCACCACCCTAATTTAGCGCAAAGCCTAGAACAAATCCCAAAAACACACACAAGGCCAAGAATGACCAAACCCTCTATAAGGAAGTTGCTAGGATGCCCG
>Locus:C694_06700_1:1370208-1370288(+)
TATCCTTGTCTTTGTTTGTGTTTAGGGGTAGCGCAGATCACTCTAATAACGCCCCTTCTTTTAATGATTTTGCACTTATCG
>Locus:C694_06740_1:1374479-1374562(+)
TTACCAAATGCTACAAAGCACTTCGCCACCGACATTCTGTCTGTAAGCTTCTTCGTTGGTGATCACCCCTTTAGAAGTGCTTAC
>Locus:C694_06770_1:1376502-1376585(+)
TTACTCAACGCTAGAAGAATAATGCGCATTGATGGCCGTGTTAATGCGAGCGATATTTCTTCTAGCTTTCTTAATCTCGTTAGG
>Locus:C694_06915_2:1399608-1399552(-)
CATAATATCAATGAAAGGGACAACATTCAGCCCATCGCCTCTTCTGATGCTTTTCAT
>Locus:C694_06915_1:1399607-1399554(-)
ATAATATCAATGAAAGGGACAACATTCAGCCCATCGCCTCTTCTGATGCTTTTC
>Locus:C694_07165_1:1449882-1450004(+)
TATTTCTTGACTTGTTTTAACTGCGCTATTTCTTTTTTTAACTTGGATACTTCTTGCTGTAGCGTTTTAAGTCGGTTTTCTAACAACACCACTTTTGCAACTATTGAATACATATCAGCATTG
>Locus:C694_07230_1:1459990-1459946(-)
CTCTTTTTGACGCTCCTAACTCTGCTTCTAATCCTACTAAAATCA
>Locus:C694_07280_1:1473278-1473358(+)
TTGGATTTTAGATCTTATGTTATGATTTCAAGTTTTATTTTATCGCTTCAGATTTTATTTTATGATTTTGGATTTTATTTT
>Locus:C694_07360_1:1494727-1494768(+)
TTATTCTTTTGTTTTAGGAGCGATATAAAGGTGCGTGTCTTT
>Locus:C694_07625_1:1546785-1546829(+)
AATTATAACTCATTCATCCGCGCTGCAAAGCGCGATCGCAAAGTG
>Locus:C694_07720_1:1563764-1563844(+)
CAGAAAAATCCAMCTGCGTTTTTAATGATTTCGCCCTCCACTGAATCAATAATGCCCTCTCTCAAACTCTCGCCCACAATG
>Locus:C694_07745_1:1569509-1569435(-)
AGGGCTTATTCTATCCAAAAAACCCTTAAAAATCAAAAACTGCTTAAAAGCTTTTCAAAGGATTGTTTGAACGCT
>Locus:C694_07845_1:1588648-1588592(-)
TTTAGGCAAATTTTTTTCATACGCAATGCATTCTATAAGATCGCTGATTTTTTCCAT
>Locus:C694_07970_1:1615849-1615908(+)
ATGATCAGTCTCATAGAAAAAGCCCCTTACATGCCCTCCCCCCTTTTTCAATTCAATGCA
>Locus:C694_07985_1:1618634-1618675(+)
AACGCCGCTTTAAAGAAATTTGAGCGCGCAAATGTTTCAAAA
>Locus:C694_00475_1:101591-101610(+)
TAAGAAAAAACCTTTAGGTG
>Locus:C694_00640_1:140524-140505(-)
TAGTGGCAGAATCCGTTTCT
>Locus:C694_00650_1:142211-142230(+)
AAAGATTAGATTCATCCCTT
>Locus:C694_00980_1:203674-203655(-)
TGTCAGGATGCCCCTCGGTT
>Locus:C694_01005_1:207047-207028(-)
CGTTCTTTGATACCGGTCCT
>Locus:C694_01200_1:247544-247563(+)
ATTTCCCACTCACTCCCCCT
>Locus:C694_01225_1:251952-251971(+)
CAAGCCATAGCGGATAAGCT
>Locus:C694_01240_1:254039-254058(+)
TTTAAGTGCTTGGATTTTTT
>Locus:C694_01245_1:254353-254372(+)
ATGGCTTTATTGTTGTTTAT
>Locus:C694_01470_1:308040-308021(-)
TATCCAACGCATCAATTTCA
>Locus:C694_02170_1:442466-442485(+)
GATGCTTGGCAATCTTTAAT
>Locus:C694_02635_1:539995-539976(-)
AATGTCCGTTCATCTTATCA
>Locus:C694_02740_1:564443-564424(-)
GGTGGTGGAGCGTTTAGCGG
>Locus:C694_02905_1:595592-595611(+)
TAACTGGTTGTCAAGAATTT
>Locus:C694_03110_1:637352-637333(-)
AGTGCGGATTGCACATGCGC
>Locus:C694_03215_1:666320-666339(+)
TAACGCTCTTTTAAAAGGCT
>Locus:C694_03305_1:685725-685744(+)
AGTTGGTTTTTTAAAAAACC
>Locus:C694_03555_1:740649-740630(-)
TCTAGCGCCCACGCTCTTTA
>Locus:C694_03605_1:751158-751139(-)
CCTAAAAGCATGCAAATTAA
>Locus:C694_03740_1:783015-783034(+)
CCGTATAGCCTGCTAAAGGG
>Locus:C694_04025_1:838870-838889(+)
ATGCAATGAATCATTAAAAA
>Locus:C694_04275_1:886121-886102(-)
TAAAATCGCAATGGTTTTTA
>Locus:C694_04280_1:888034-888015(-)
GAGTGGTGTCCTTGGCGGGA
>Locus:C694_04480_1:925566-925585(+)
GAACGCTTAAAGAAAAGGGT
>Locus:C694_04625_1:952860-952879(+)
TATCGTAGCGCACTTAATTA
>Locus:C694_04665_1:956520-956501(-)
TGGGATTAATGGGAGATGGC
>Locus:C694_04810_1:996099-996080(-)
AATGAAAGTTTGATAGTTTG
>Locus:C694_04855_1:1003672-1003691(+)
GGGTTTAAAAAAGAAATTCC
>Locus:C694_05290_1:1086198-1086179(-)
TTTGCAATAAAGTAAGCGAT
>Locus:C694_05305_1:1088566-1088547(-)
CACGACGCTGATTAAATAAA
>Locus:C694_05815_1:1190759-1190778(+)
CACATTCGCTTAATTTAACC
>Locus:C694_06090_1:1245962-1245981(+)
TTATGGGGGCAAAAAAGGCT
>Locus:C694_06105_1:1249439-1249458(+)
TATTATCAATCCTACTTCCT
>Locus:C694_06595_1:1351826-1351807(-)
TCTAAAAGACCTCCGTGTTC
>Locus:C694_06660_1:1364819-1364800(-)
ATACATATCGTATAGACTAG
>Locus:C694_06660_2:1365295-1365276(-)
CGCGCTTTAAAGTTTCTTTA
>Locus:C694_06700_1:1370188-1370207(+)
CAGCAATCCTTGCCATGCTT
>Locus:C694_06740_1:1374459-1374478(+)
TTCTTGACATTTTTAATCCT
>Locus:C694_06770_1:1376482-1376501(+)
GTATTCATTGCTTACCCTTT
>Locus:C694_06915_1:1399627-1399608(-)
CAATCGCTAGCAAAACGAGC
>Locus:C694_06915_2:1399628-1399609(-)
ACAATCGCTAGCAAAACGAG
>Locus:C694_07165_1:1449862-1449881(+)
AATAGGGGCTTTTTTGTTGC
>Locus:C694_07230_1:1460010-1459991(-)
CCTAACCCCTTTATCGGTGC
>Locus:C694_07280_1:1473258-1473277(+)
GTATTAAACTTCCTAAAAAA
>Locus:C694_07360_1:1494707-1494726(+)
TAATCCTTAGTCTTTTGTCT
>Locus:C694_07625_1:1546765-1546784(+)
GGTATCCTTTTAAAAAATAA
>Locus:C694_07720_1:1563744-1563763(+)
GATTTCTTTAGCGCTCGTGT
>Locus:C694_07745_1:1569529-1569510(-)
CAATCCTTTAAAATAAAATA
>Locus:C694_07845_1:1588668-1588649(-)
ATCACTTTTGAAATCATCTC
>Locus:C694_07970_1:1615829-1615848(+)
TTTTTAGCGTAAAGAAATTG
>Locus:C694_07985_1:1618614-1618633(+)
CGCTAAAATCAAACGCTTTT
>Locus:C694_00070_1:13723-13703(-)
TTTTTAAAAAATGAGCGGACA
>Locus:C694_00325_1:72819-72935(+)
CAATCTTCCAATAAAGCGTTGCGCTTGATCCAAGCGATCACATCGTCTAAGCCTTCTTTAGCACGGATATTCGTAAAAATAAAGGGCTTTTCGCCGCGCATTTTTTTAGAATCCCTT
>Locus:C694_00405_1:88801-88875(+)
CCCCCCAAAGGAGAGGCAAAAAGAAATAGAGATTACCTTTTGGAGAATTGTGGGCTTCTTCTGGCCTTTCTTTTA
>Locus:C694_00585_1:127933-128016(+)
CTACATCCTTTTACTATAACCATAACCCGCTTTTTCTGCTTTCTTTTCAGTATTAGCAACTGCTTCTATTTCTTTATTAACATC
>Locus:C694_00825_1:174694-174780(+)
CACTCTGTGTTTTCTCGCTCCAAAGATTCCAATCGTTTTTCAAGCGTGCTCAATTGGTATTGCAAGAAACGCGCCACCAAATCCAAA
>Locus:C694_01080_1:223496-223443(-)
AACCCGGTTTTAGAAAATTGCGCGCTCAAGGCTAACCCGCCGCCAAATAAAAGC
>Locus:C694_01210_1:249301-249357(+)
TTATTCCTCGTAATATTCGCATTTATAGAGATTCAAATTCTGGGCATGGTTAGCGTT
>Locus:C694_01245_1:254373-254453(+)
CATAGTATCTCCATTTCAGCGCTAATCGCGCCACTTTTTTTTAGGGCTTGCAAGATTGAAACCATCCCCTTAGCGCTCACG
>Locus:C694_01605_1:331850-331894(+)
ACAAAAAGCTTAGTAAGCGAACACATAGTTCAAATACACGCTATA
>Locus:C694_01630_1:337762-337782(+)
TATGCATTAGGTTTTTTATCC
>Locus:C694_01630_2:337762-337794(+)
TATGCATTAGGTTTTTTATCCTCTAAAGTGATT
>Locus:C694_01695_1:349039-348989(-)
ATGACGCTTCTCCCTTTTATTAAAAAATTCAGACTTTATTATAACCAAATA
>Locus:C694_01810_1:367087-367146(+)
TATTTTTTGAAAATTAAAGAGTTGTTAAAGTTTAAATTTATTTTAAAACCCCTTAAGGGT
>Locus:C694_01930_1:390131-390163(+)
TCAAACCCCTTGCGCTATCATCGCAGACGCTAC
>Locus:C694_02170_1:442486-442545(+)
CATTCTAGATCAAAATCATCTTCAAAATCATCTTCTTGCCCCTCTATGTGTAAAACAGGC
>Locus:C694_02190_1:450171-450133(-)
TCCCCTAATAGAAGCCCCAAACGCTTTAAAATCTCTCAT
>Locus:C694_02440_1:498874-498963(+)
GGCGATGGAGCGAAGCGCGTAACGATCAAACTCATTGTTCTAACCTTAAAAATAAAATACTCTTATTGTATTCAAAAATGGCTTAAAAAT
>Locus:C694_02730_1:561636-561707(+)
TATCCTTTAAACATAGATCCACCAACTCTTCCAACCATTAAGGCATCTCTTTCTCTATCCATTCTGCTACCA
>Locus:C694_02730_2:561636-561740(+)
TATCCTTTAAACATAGATCCACCAACTCTTCCAACCATTAAGGCATCTCTTTCTCTATCCATTCTGCTACCATCCATAGAAACAGAGCTAAAAATGGTATTAACG
>Locus:C694_03215_1:666379-666519(+)
TTAAAGCGGATTTTTGTATTCCCCATAAAAAGTGCCAAAAACTACAATTTAACGATTTTAACCCCACTGCCGCCTAAATTAATGGGAGCGTCGCTAAAGCTCACCACTTTGGGGTGGTTTTTTAAAAATTCTTTCACAAAC
>Locus:C694_03290_1:683633-683674(+)
TTAAAAGCGGATGTGCATCATCAGCCCGCCGTCCATGTATTG
>Locus:C694_03500_1:728049-728099(+)
TTATTGGTCTGTTTTGTTTTTGCAACACAAAACATGCGAATCTTCATTGGG
>Locus:C694_03870_1:808939-808835(-)
TTATCCTTTAAAATTGATAACTCTCTGTTTTTAATTCTTTTTAGCCGCCGCTTGATCGATCATCATTTGCACGGAATTGAATTTTTGATTGGCTTTAGAGATTTG
>Locus:C694_04025_1:838890-839000(+)
TCATTGGCGCACAATATCAATGTTTTCATCTTTAGGCTTAAAAACAAAGATTTCATTAGCAATGGTGGGGTTGATTTCTGCTTGAGAAAAAGTGATCGTTACAAGATTGTT
>Locus:C694_04025_2:838890-838973(+)
TCATTGGCGCACAATATCAATGTTTTCATCTTTAGGCTTAAAAACAAAGATTTCATTAGCAATGGTGGGGTTGATTTCTGCTTG
>Locus:C694_04115_1:857258-857317(+)
ATTCTATCAAAACTCTTTATAATTTTCTTAAATTTTAAGCTCTTAAAATTTGTAAGTCAA
>Locus:C694_04520_1:932734-932681(-)
GAAGAGCTTAATAATGGCGTTAAACAAGCCAGCGAAGAGATCAAAGAGAAAGCC
>Locus:C694_04690_1:964704-964630(-)
GGCGTTTTAAACAAACAATACAAAAACCAATTTTATTTTGAATCGGGTTTCAAAAGCCCCGCTTCATACAAAAAC
>Locus:C694_04755_1:988256-988342(+)
TTAGTTTTTTTGCCTCAAATGATGGACGCTCTCGCCCCCAAGACCATAATTATTAGAATCGACCTCATCTATAATGACCACAATAGA
>Locus:C694_04845_1:1001163-1001219(+)
ATAGRACGCGCTCCAAGCGTTTGGATAGGGTGCTTATGGTTTCATAAGCAATGGTGT
>Locus:C694_05140_1:1058259-1058396(+)
GTGGGGCATTTTAGAGTGCTTTATTTGTATATCTGTTTAAATAAGCTAATTTGTGAAAAGAACAAGAATAAACCCCTTTCAAAGGGTATATTCTTTATTAAGAACATTAAAGGCAATCATCGCTTGAGAGCATTATCT
>Locus:C694_05195_1:1068003-1068080(+)
CAATTAAAAAATACTCATGCAAACTTTTTTAATCCATCAAAACACTTCTTCATTGGGCTTGACTTCCCAGTTAATACG
>Locus:C694_05480_1:1121857-1121819(-)
ACCAACACCACAAGGATTTCAAAAAAGCCCATGCCAAAC
>Locus:C694_05575_1:1137689-1137723(+)
TTAACCAAAAAGATTCTCTTCATTTTCAAAGTAAT
>Locus:C694_05615_1:1145770-1145723(-)
GCTAGGCTTTTAATTTTAGGCTCGCTTGAAATGGATAAAAAATTCAAC
>Locus:C694_05820_1:1192029-1192085(+)
TCATTGTTCTTCCTTAGTGGTGAAATTAACTTGAATAGAAATCATGCTTCCTCCAGG
>Locus:C694_06435_1:1320637-1320699(+)
TTAAAAGGGGATTTCTTCTTCATCAATATTGATTTCAGGCACGCTGTTTTGATACTTGGACGG
>Locus:C694_06690_1:1369423-1369473(+)
TTACACTCTTCTTCTTTTAGGGGGTCTGCAACCATTATGAGGGAGCGGGGT
>Locus:C694_06820_1:1381526-1381446(-)
GCGCCTTTAAAAGCGGGTTGTTCAAAACCGGCTCTTTGGGGGTTTCAAAAGGCCCAAAAGGGTGCAAGCAAGAAAGGGGCA
>Locus:C694_06820_2:1381568-1381446(-)
CGGATTTCATCGGCCCTAAAAGACAGATTTTATCGCTTGAAGGCGCCTTTAAAAGCGGGTTGTTCAAAACCGGCTCTTTGGGGGTTTCAAAAGGCCCAAAAGGGTGCAAGCAAGAAAGGGGCA
>Locus:C694_06835_1:1383964-1384011(+)
TACTCACATGTTTCATGCGTTATCCTGTTTTCTCTTAGTCTCTTAATA
>Locus:C694_06905_1:1398347-1398430(+)
TATTCATTGTATTCAAAGCTAGACGCCTTAGTCAATTTAGCGAATTTAACCCCCCTAAGCCCCCCAATTTCCAATTGCAAGCGT
>Locus:C694_07335_1:1488646-1488687(+)
ATCTCAAAATCTTCACTTCTTCTTCCAAATGAATGCCGTATT
>Locus:C694_07380_1:1496974-1497054(+)
AACCCTAGTCAAGTTGCCCCTAGCCACACCGATATTACTCGTGATGCCCGTGGCAGCAACCTTCTTCTTGATGATGACTGT
>Locus:C694_07410_1:1502664-1502617(-)
GTGATGGTGGTGGTGTTGGCTGTTAGCCTGTTGTTGCTGTTGTTGTTC
>Locus:C694_07510_1:1517964-1517929(-)
CTAAAATCAAGCGGAGATTATTGTTGTTTTTATCCA
>Locus:C694_07540_1:1526241-1526300(+)
CTACTTTTTAACCATGCCCAACTCTTCGCGCACTTTATCCACAATTTGCTTATCCAAGCC
>Locus:C694_07540_2:1526241-1526297(+)
CTACTTTTTAACCATGCCCAACTCTTCGCGCACTTTATCCACAATTTGCTTATCCAA
>Locus:C694_07565_1:1533848-1533753(-)
TTTTTGATTATTGATCGCAAAAGACACTTTGAGTATTTTTTAGATTTAGCGCCAAAGACCCCTAAAAGGACTTTTTTAAATCAAAAAGAGGGTTTA
>Locus:C694_08000_1:1622911-1622952(+)
TTACTGGCTTATGAGTGCGTCTTTATCCACATGCTCTTGGAG
>Locus:C694_08115_1:1649041-1649085(+)
TATAGCGAAGATTTTTCATACAAACCCCACAAAGCGCTTTCTATT
>Locus:C694_08245_1:1667082-1667116(+)
TTAAAGAATATTTTTAATTTCGTTTGCTTGTGCCT
>Locus:C694_00070_1:13743-13724(-)
CATGCCTACTAAAAAAACGA
>Locus:C694_00325_1:72799-72818(+)
TCTTGAGCGTAAGTGTTCAT
>Locus:C694_00405_1:88781-88800(+)
AGCCAAAGCCCTCCAAAGCT
>Locus:C694_00585_1:127913-127932(+)
TGGTGCAATGTTTTTAACCG
>Locus:C694_00825_1:174674-174693(+)
CAATTCCTTTGATCGTTTTT
>Locus:C694_01080_1:223516-223497(-)
AATGCCCGATCCACAAACTC
>Locus:C694_01210_1:249281-249300(+)
AGTTTTGAAAATAGCATGCA
>Locus:C694_01245_1:254353-254372(+)
ATGGCTTTATTGTTGTTTAT
>Locus:C694_01605_1:331830-331849(+)
CCCCTTAAAAAGGGAGTTTC
>Locus:C694_01630_1:337742-337761(+)
GATGAGTAAATTAAAATCAT
>Locus:C694_01630_2:337742-337761(+)
GATGAGTAAATTAAAATCAT
>Locus:C694_01695_1:349059-349040(-)
CTTTTTTGAAATTTTCTAGC
>Locus:C694_01810_1:367067-367086(+)
ATAAAATAACCAAAATCCCC
>Locus:C694_01930_1:390111-390130(+)
GTTTGTAAAATTGGGGGTAA
>Locus:C694_02170_1:442466-442485(+)
GATGCTTGGCAATCTTTAAT
>Locus:C694_02190_1:450191-450172(-)
CTAGCATACGCATGGTATAC
>Locus:C694_02440_1:498854-498873(+)
CTATGTGGAGGTAGCCAGTG
>Locus:C694_02730_1:561616-561635(+)
AACACAAGAATAAAGTGGCT
>Locus:C694_02730_2:561616-561635(+)
AACACAAGAATAAAGTGGCT
>Locus:C694_03215_1:666359-666378(+)
GTGTGAAATGGCTTTATAGT
>Locus:C694_03290_1:683613-683632(+)
TTTGGATTATGAATAAGGGC
>Locus:C694_03500_1:728029-728048(+)
CGCTTTTAAAAGTGATGCCT
>Locus:C694_03870_1:808959-808940(-)
GCGTATTGCATAATGTTCCT
>Locus:C694_04025_1:838870-838889(+)
ATGCAATGAATCATTAAAAA
>Locus:C694_04025_2:838870-838889(+)
ATGCAATGAATCATTAAAAA
>Locus:C694_04115_1:857238-857257(+)
CGCATCTTTTAAAAAAAGGT
>Locus:C694_04520_1:932754-932735(-)
ACAACACGCTTAAAATCATT
>Locus:C694_04690_1:964724-964705(-)
AGCTAAAATCTATGGTTGCT
>Locus:C694_04755_1:988236-988255(+)
CTTTGAATTTTAAAAACTCT
>Locus:C694_04845_1:1001143-1001162(+)
TGCATGGTTTGATTTTAAAT
>Locus:C694_05140_1:1058239-1058258(+)
CTTATGGCTTTATTTTGATT
>Locus:C694_05195_1:1067983-1068002(+)
GAAAGCGATTTTTAAAAAAG
>Locus:C694_05480_1:1121877-1121858(-)
CTAAAAAAATAATCGCTACA
>Locus:C694_05575_1:1137669-1137688(+)
CCTAATCTTAATATAGTGCT
>Locus:C694_05615_1:1145790-1145771(-)
AGCCGTCAAATTTACCGATA
>Locus:C694_05820_1:1192009-1192028(+)
TAAAAAAAGCCATAAATACC
>Locus:C694_06435_1:1320617-1320636(+)
TGTCTCCTTAATTTTAACCC
>Locus:C694_06690_1:1369403-1369422(+)
TATCTTGCCATAAAGCCTCC
>Locus:C694_06820_1:1381546-1381527(-)
ACAGATTTTATCGCTTGAAG
>Locus:C694_06820_2:1381588-1381569(-)
GAGGGCGAAAGTGGTTTTAC
>Locus:C694_06835_1:1383944-1383963(+)
CCAACCGGTATCAAAATCCC
>Locus:C694_06905_1:1398327-1398346(+)
TTCTTTGTATTTTAAGACGC
>Locus:C694_07335_1:1488626-1488645(+)
AAATAAAGCTTTTCAACCCT
>Locus:C694_07380_1:1496954-1496973(+)
TAAAGTCAAAAGCCAGAGAC
>Locus:C694_07410_1:1502684-1502665(-)
TAATGGTGGTGGTGCGCATG
>Locus:C694_07510_1:1517984-1517965(-)
CAAGAAAGACAGAGCGATCG
>Locus:C694_07540_1:1526221-1526240(+)
CAAGGCGTTTCATTAAAACC
>Locus:C694_07540_2:1526221-1526240(+)
CAAGGCGTTTCATTAAAACC
>Locus:C694_07565_1:1533868-1533849(-)
GATTACCGCTTGCTTTTGGC
>Locus:C694_08000_1:1622891-1622910(+)
GTCTAAAAACACTAAAATCC
>Locus:C694_08115_1:1649021-1649040(+)
AAAAACAAAGAGCAAAAGCT
>Locus:C694_08245_1:1667062-1667081(+)
TAAAAAAGGTTTAAAAAGAG
>Locus:C694_00045_1:7604-7624(+)
TACATCATGCCACCCATGCCT
>Locus:C694_00060_1:12671-12597(-)
AGAAAACCCCTAAAACCCTCAAAAACTCCCTTTCAAGCGAACAAATATTCCCTAGCGTTCTCTTTATCCAAAGGG
>Locus:C694_00520_1:112832-112879(+)
AAACCCCCACTTCAGACCACTCAGCGCGTTTGTCTAAAAAAGCGCGCG
>Locus:C694_00695_1:152137-152051(-)
AGAAAAACAATAAAATCGGCAATAAGGCCACAAGAGCGCTCAGCCAAATATTACCCAAAGGATCATAAATTTGATGAAATTCTAGCA
>Locus:C694_01010_1:208288-208229(-)
ACTTTAAAAATAATTTCTGCTATAAGAAATAAAATCCCTAAAGAAACCCCTTTTATGGAG
>Locus:C694_01100_1:227011-227127(+)
TATTTCCTCACAAACTGCTTGTATAAAAATTCCTTTCTCCCTATGGCGATGATATGGTTGCGCATTTTGTCATGCAAATCGCCTAAGAAAAAAGGAGCTTTTAAGGCGAGTTTAGGA
>Locus:C694_01130_1:232515-232471(-)
TCGCTAAAAAAAGATAAAAATTTTTCAAATAAGATAATACCTTCA
>Locus:C694_01230_1:252278-252325(+)
AAGCCAAATGGGCTTGCAGCATCCAAATGGATTTTTGCAACTTGGCTA
>Locus:C694_01245_1:254373-254444(+)
CATAGTATCTCCATTTCAGCGCTAATCGCGCCACTTTTTTTTAGGGCTTGCAAGATTGAAACCATCCCCTTA
>Locus:C694_01285_1:263231-263199(-)
ATTCTTTATCTCTTTTGTATTGGTATTTTTCAT
>Locus:C694_01295_1:266088-265948(-)
TTAAACGCGCTCAATTGGGCTTGTTTGTCCAAAACTTCTCGCTCGTTTTGTTGCAATTCTAAACGCTTGCTTTCAAGCTTTTGCTCTATTTTTTCTAACGCAAGGGTTTTTAATTGCACCAATACAGAAGCGAATTTTTTC
>Locus:C694_01455_1:297998-297921(-)
AGCCAAAAACTCTCTCATTTGATTAAATCAAAGGGACTAAAGCACATTTTTTCCAAGCAAACGCCAAAAAAACAAAGC
>Locus:C694_01550_1:325111-325028(-)
CATAAGGATCGCTACCACCATAGAAAGCCCCAAGCTCAAATAATTCGCCCCCTCTATGAATTTATAATACTTTGGCTTTTTCAA
>Locus:C694_01650_1:342289-342251(-)
CCGCTTGTTAAAAAACAATCGCACAAAATTTTTACTGGC
>Locus:C694_01735_1:352034-351894(-)
GATCACGCTTGTGCCCAGAATGATTTTAAAAAAATAAGACATTATTTTTTATCCCTCTTGTTGTTTTTGAAGCGTTTGTTAGGGTTGTCTTTAAGGAGGAAGATCTTAAACGCTACCAGTATCAAAGATAGTGAGAATATC
>Locus:C694_01940_1:393592-393642(+)
ATATTCCAAACTCCTTTCTCCATTAAATTTACCAATAAAAGTGTAGGAATT
>Locus:C694_02160_1:439210-439305(+)
GCTATAATCGGTCGTTCAATGTTTTTTAATGTTCTTTATCTTTTTGGCATGGCTTGTTTCTCCTTGTTGGGGTGTGAATTTTATTTAAAATTTCCA
>Locus:C694_02550_1:522120-522167(+)
CAGATGGCATTGAGCAGCTCCTTAAACAATTTAGGAATGGCAATAGGG
>Locus:C694_02675_1:547379-547338(-)
TGTTTCATGAGTTGCTTCAGTTGTATTGATTGTGTCAGCCAT
>Locus:C694_02700_1:550186-550242(+)
TTATCTTTTAATTTTCTTTTTGTTAAGATATTTTGTCTTAATCACAGTTCACTTGAA
>Locus:C694_02820_1:579241-579282(+)
CTACTTGTCCCAACCATTTTTCTTTCTCAAGTCGTTGTAGAA
>Locus:C694_02865_1:589753-589709(-)
AAAGGTTTTTCATCGCTGGAGTTCTTTGTATTGGGCCTCGTTAAT
>Locus:C694_03165_1:657405-657461(+)
TTATGCGATTCTCAAGCTTGTTATAGCTTGTGTGAGACCAAAGATCGCGCTAGAAAT
>Locus:C694_03190_1:662159-662103(-)
TTTGACTATTTTACCCACATCTTTTTCACTAATTTCTGTGCAAAAATGACTTCGCAT
>Locus:C694_03305_1:685745-685804(+)
TTATTTTTTATTAGCTTGAAACTCTTCAAAGCCTTTTTTTCTCAATTGGCATGCCGGGCA
>Locus:C694_03875_1:809035-808949(-)
TTCATAAAGCATTTCAATGAGTTTTGCCGGGGATTCCACACTCACTCGGTTATGCTGGTAAGCTTGATAAGCGTTAGCGTATTGCAT
>Locus:C694_04300_1:889763-889729(-)
TTTTTAAAACAACAAAGTGGGGAAAAGTTTTTCAT
>Locus:C694_04335_1:899423-899512(+)
CCCCCTTTATTGCTGTATTGGTGGATCACTTGCAAGGCGTTTCTATGGATATTTTTCTTATCAATGATTTTAATGTTTTTGGTTTTCCCG
>Locus:C694_04500_1:930684-930646(-)
CAAGATCTCTTCAATGTCGCTGCTCGTGAAGATTTTCAT
>Locus:C694_04690_1:964734-964630(-)
CACAAGCTAGAGCTAAAATCTATGGTTGCTGGCGTTTTAAACAAACAATACAAAAACCAATTTTATTTTGAATCGGGTTTCAAAAGCCCCGCTTCATACAAAAAC
>Locus:C694_04715_1:972731-972790(+)
CACATTGTTTTGCTCGCTAGGACTTCTGTAACTTTATTCTCCGCTTTAGGTCTAAAGAGA
>Locus:C694_04850_1:1002300-1002335(+)
TACTTGTTAGAATGCTTGCTAAAATACCAACGAGTT
>Locus:C694_05050_1:1045004-1044867(-)
TTTTGCAACCATTCATCGCTATTAGGGAGTAAAATCTCCATCGCGTTTGAAGGCGTAGAAGCCCTTAAATCCGCCACCAAATCGCTCAATAAAAAATCGCTCTCATGCCCAATAGCTGACATGCTGAAGGTTCTAGCC
>Locus:C694_05265_1:1080017-1079967(-)
CTCGCCTTGTTTTTGCGTGATATTTTGATGCGTTATCTTTTGATTGTCCAT
>Locus:C694_05450_1:1115940-1116062(+)
TATCCTTTCATTAAAAGCCGTTTGGCTTGCTCTATGGGGGCGGTGATATTGGTTTTTATCCATTGCTCATTAAGCCATTCATTGGGCCGGACAAAAACCCCTTGCAAAAGCATCCCTAAATGC
>Locus:C694_05540_1:1130586-1130524(-)
GCGTTCAATCCCGCTAGAACACGCCGTGCAAGTCATTCCCTCTATGTAAAAAGATTCTTTCAT
>Locus:C694_05795_1:1188354-1188434(+)
CATTACAGCAAGTATCGGCAAAAAAGAAAAAAAGTTAATGGATTTTTGAAATCTGTTTTTGCAATTCCTTACCAAATTTCT
>Locus:C694_05805_1:1189171-1189251(+)
CATGGTTTTGCATGGTGGTGTTTCTCCTTGTTTTCTAAGATTTTTTGCGCCATTTTAGCTTGTTCGCTTGAAGGATACAAG
>Locus:C694_05810_1:1190174-1190206(+)
TACTTCATTAATTTGACATCCACTCTTCTGTTT
>Locus:C694_06045_1:1237298-1237245(-)
GTTTCAAACCCTTCTAACAAACGCTTAAGGTTGTCTAATTCTAGTAAAACTCCC
>Locus:C694_06300_1:1295725-1295766(+)
ATTTCAACCTTTCTTTATACGCCGCTTCCAAACTGCTATACC
>Locus:C694_06450_1:1322781-1322864(+)
TACGATACATGCTCTTTAATCCTTTCTGTGATTTCGCCTCTAACTTGCCCTAAAATCAAATCCGCATGCGTGATTGTAACGCGC
>Locus:C694_06880_1:1394998-1394924(-)
ACTATAATTGTTTTTGCTTGTCAAATATTGTCCTACTCTTGCTTAAAATTTTTAAAGCTAGGGAATCCATGCGGA
>Locus:C694_07110_1:1441675-1441616(-)
ATGGTTATTTTTTCTTATCTTTCTTATTCCCACCAAATAATGTCAGCACCATTTCTCCAA
>Locus:C694_07275_1:1472042-1471986(-)
GAAAATCATTCTAAGAAGGCGAAAAAACCCTCTAACGCTTTTAAAAAGTTCTCTCAT
>Locus:C694_07495_1:1517086-1517003(-)
GCGCCCGTTTTTGGTTTTCATTCTCACAAGAAAGCCATGGGTTCGCTTTCTTGGTGTGTTGTGTGGTTGGTAAGTGCGTTTCAT
>Locus:C694_07510_1:1517983-1517930(-)
AAGAAAGACAGAGCGATCGCTAAAATCAAGCGGAGATTATTGTTGTTTTTATCC
>Locus:C694_07670_1:1555470-1555520(+)
TCAACCCTCTTTAATCGTTCTAAAATGCCACAATTTAGCCCATTCGTCTAT
>Locus:C694_07855_1:1590673-1590693(+)
CACTGCCCCTCTTCAATGATC
>Locus:C694_08000_1:1622911-1622945(+)
TTACTGGCTTATGAGTGCGTCTTTATCCACATGCT
>Locus:C694_08125_1:1650120-1650200(+)
CATGGTTTTTCGCCTTTCTTCTTCAATTTAGCCTTACGATTTTCTTCATTAATATCTTCCATATCAAACACGAATTTAGCG
>Locus:C694_00045_1:7584-7603(+)
TACTAAAAAGCAAGGGGGCT
>Locus:C694_00060_1:12691-12672(-)
TTTTCCATTATAGCATAAAA
>Locus:C694_00520_1:112812-112831(+)
AATCATTCCCCAAACCAATC
>Locus:C694_00695_1:152157-152138(-)
TTTAAAAACCATTAAAGATA
>Locus:C694_01010_1:208308-208289(-)
CTAAACATGATTTGTCTTTT
>Locus:C694_01100_1:226991-227010(+)
ATAGCTGCAAGCATGCAACC
>Locus:C694_01130_1:232535-232516(-)
CGCTTGCATAATTGCTCCTA
>Locus:C694_01230_1:252258-252277(+)
TGGCTTCTTTTTGGTCGCTT
>Locus:C694_01245_1:254353-254372(+)
ATGGCTTTATTGTTGTTTAT
>Locus:C694_01285_1:263251-263232(-)
TAACCTTTTTTCATTCTTGT
>Locus:C694_01295_1:266108-266089(-)
TTCCCCCCAATTCAGGGTTT
>Locus:C694_01455_1:298018-297999(-)
CCTCTCATTTCCTAGATAGT
>Locus:C694_01550_1:325131-325112(-)
CCATAGCCTATAGCCACGCC
>Locus:C694_01650_1:342309-342290(-)
AACGCCTCACATGCCCTAAA
>Locus:C694_01735_1:352054-352035(-)
AAGCCCAACAACACCCCCAC
>Locus:C694_01940_1:393572-393591(+)
TATCTATCCATATGTCAAGC
>Locus:C694_02160_1:439190-439209(+)
AAAAATTTGTTTTAAATTCC
>Locus:C694_02550_1:522100-522119(+)
AATGGTGGGTTTTTTTGAAT
>Locus:C694_02675_1:547399-547380(-)
ACAAAAGCGTTTGGTTTTTT
>Locus:C694_02700_1:550166-550185(+)
TAATAATATTATTTATATCA
>Locus:C694_02820_1:579221-579240(+)
ATCATTTAGGAATAGTAAAC
>Locus:C694_02865_1:589773-589754(-)
CCCAACAATAAAAGCTAAAA
>Locus:C694_03165_1:657385-657404(+)
GCATGTAGAACAAGAATATA
>Locus:C694_03190_1:662179-662160(-)
GTGTTACACCACCCGGCCAC
>Locus:C694_03305_1:685725-685744(+)
AGTTGGTTTTTTAAAAAACC
>Locus:C694_03875_1:809055-809036(-)
GAAGAAAATCTCAAAATCCC
>Locus:C694_04300_1:889783-889764(-)
TTAAATGGCGTTTTTTGAGC
>Locus:C694_04335_1:899403-899422(+)
CATAGCGGTTTTGATACTTC
>Locus:C694_04500_1:930704-930685(-)
TTAGTCGCTTCACTGCTTTG
>Locus:C694_04690_1:964754-964735(-)
TACTAAAATTTTGGCTCTAG
>Locus:C694_04715_1:972711-972730(+)
TAACCATTGATCTTAGCCAT
>Locus:C694_04850_1:1002280-1002299(+)
CCCTTTTTAACATGCCATTT
>Locus:C694_05050_1:1045024-1045005(-)
TCACATTAAACCCATCAAGT
>Locus:C694_05265_1:1080037-1080018(-)
ATTTTCATGTCTCTTTTAAG
>Locus:C694_05450_1:1115920-1115939(+)
TGATTCGTTTTTAACATGAC
>Locus:C694_05540_1:1130606-1130587(-)
AAACTCTTACGCCCCAAAGA
>Locus:C694_05795_1:1188334-1188353(+)
CTTTAATTTGATATTCATTC
>Locus:C694_05805_1:1189151-1189170(+)
TTGTTTGATTGACTCTAAAT
>Locus:C694_05810_1:1190154-1190173(+)
AAGCCTTTTCATCCTAGAAT
>Locus:C694_06045_1:1237318-1237299(-)
TAAGAGCGATCAAAAGAGTG
>Locus:C694_06300_1:1295705-1295724(+)
TAAGAGAAACTGACTGACTT
>Locus:C694_06450_1:1322761-1322780(+)
TAAATAATGGTCCAAATCTT
>Locus:C694_06880_1:1395018-1394999(-)
AGAAGTTATGCTCTTATTTT
>Locus:C694_07110_1:1441695-1441676(-)
GTTAAATTTTTGAATAACTC
>Locus:C694_07275_1:1472062-1472043(-)
GCGTTTTTCAGACGCTTGGG
>Locus:C694_07495_1:1517106-1517087(-)
CGTCTGGCATTAATCACCTT
>Locus:C694_07510_1:1518003-1517984(-)
AGCTATAAAGAGCGATAAAC
>Locus:C694_07670_1:1555450-1555469(+)
AAAAGTTTTCTATCAATCAT
>Locus:C694_07855_1:1590653-1590672(+)
TTTCAAATAACTTTTCCATT
>Locus:C694_08000_1:1622891-1622910(+)
GTCTAAAAACACTAAAATCC
>Locus:C694_08125_1:1650100-1650119(+)
TGAGCGTCTTTAATGACAAT
>Locus:C694_00535_1:115571-115533(-)
CGCTTTTCTTTGCTCTTCATTCCATTCTATCGTTTTCAT
>Locus:C694_00665_1:146612-146538(-)
TTAAAAAATGCCTTTGAGTATTTTTACAATTTTTATTTTTGTTCAGGTTGCCAAATGGTTTTTTCTGAAGGGGTG
>Locus:C694_00805_1:170574-170711(+)
TGTTGGGGGAGAGTTTGGTTCTCACTCTGTGTCCCTAATCATAGGGATTTTACAGAGTTTGATCTCCAACGCATTCCCTATTGGGATGAATGCTTGGGTGGTTTAAAAAAATACTTTGAGTCTTTTTGCATTTCACTC
>Locus:C694_00925_1:193212-193322(+)
TTAGTGGGCGGCGAAATCCTTAAAAAAGGTGTCGATCAGCCATTCTCGCATTTCTTCATTTCTTTTTACCAATGCCTTCTTATTGAAGTTTTTTGTATCAAAGCGCCTGTT
>Locus:C694_01055_1:216287-216204(-)
CTCTTTATTAGAATACAAAGAGTGGATCATCAAATCCAAAAGCTGGTTGATTTCAGTTTGAAAGGTGTATTCTTGATTAGACAT
>Locus:C694_01490_1:312151-312171(+)
TACAAGTATTTCGTTAAAGAC
>Locus:C694_01685_1:347679-347626(-)
ATGTCAAAGGCTTTAGGGATATTTTCTAGCGTGCTGTATTGGAAGTGGCTTTTC
>Locus:C694_02005_1:404720-404764(+)
TACTCTTTGAACAAAAAAGAGCCAATCCTTAAAAGATTCGCCCCG
>Locus:C694_02030_1:411228-411287(+)
TTAAATCGTGCTGATTTTTTGCTTGACATTTTCTATAATCCAGTCCGGCGTGGAAGCCCC
>Locus:C694_02165_1:441192-441263(+)
TATAAGGCTTGTAAGCTTTTTATCACTTTTTTAAAATCCTCTTTTGCAAAGCTCAACCCAAAAGCTTCCTCA
>Locus:C694_02185_1:449974-449888(-)
CGCTCAACAACAAAGCGTCTTCAAACTCCCCTTTTAAACCCTTTAAATCCCACTTTTGTATATCTGTATTTTTTAGCCAATTGCTCA
>Locus:C694_02625_1:538008-537913(-)
CCCCAACTAAAACCTAGTGCCGGTTTAGTCAGTGTGGTAAGGGCTATCAAAGTCTTTGGGCGTGTGGTGTGCTTCTTTTTCTATAAACAAGCGTCT
>Locus:C694_02905_1:595612-595674(+)
TCACTTTTTTCTGGCAATTTTGTTAATAAGGTTATAAGGATCAAAAGCAACCGTCATATACAC
>Locus:C694_03290_1:683633-683689(+)
TTAAAAGCGGATGTGCATCATCAGCCCGCCGTCCATGTATTGGGTTTTTTTGCTTTT
>Locus:C694_03300_1:684845-684786(-)
CATTCCTTTCAGCGTGGAGCCAGAACGAGAGAGAGAGAGTTAGTAAGAGAGCTTTTTTCA
>Locus:C694_03430_1:710746-710705(-)
TCCCCAAAAGTCGTGAGCCTTAAAAAACGCCCCAAAGTGTTC
>Locus:C694_03545_1:737405-737452(+)
AAACCAAAATTTGAGTCGCATAAAAAGCTATCAAGGAAAACGCATACG
>Locus:C694_03605_1:751137-751099(-)
GCCCCAATAACCACCATCCAAGACATGAATTTTTTAGTC
>Locus:C694_03925_1:816950-816894(-)
TTCTTTAGCCTCTTCACCCTTAATTTTATTGACAATTTTTTTGAAAAAATTAAACAT
>Locus:C694_03935_1:819391-819435(+)
ATTTCTCCTTTAAATTTCTATTTTTCCACCATTATTCATGAGTTC
>Locus:C694_03985_1:830028-830132(+)
CAATTTCGTTCATCTATCCTGTCTATATCAATTTTCCCTTCAGCGATTTCTCTAATGGCAATATCCACTAATTTATGGCGTTTAGGGTCCATATTCACTAAAGTT
>Locus:C694_04185_1:869988-869941(-)
TCGCTAACAACAAAAAGATTAAAAGATAATTTTTATTCATGCGATTCA
>Locus:C694_04260_1:883612-883668(+)
AAATTTAATGGTAGTTTAACATGCTTAGAGATAAAACGAGCTTATAAGAGCGTTTTT
>Locus:C694_04340_1:899748-899834(+)
CTAGCTCTGCTTCGCTCTCATAAGCGCTTTTTTTTCATTACTGCTATGAAATTCCGCTACTACCGTGCTTTCATTGCTTTCTGCGAT
>Locus:C694_04810_1:995592-995558(-)
GTGGGGTATTTGGGCGAAAAAACTTTGATGGTCAT
>Locus:C694_04960_1:1020927-1020959(+)
CAATCATCGTCCTCTTCATCGTCATTTTGTTCT
>Locus:C694_05080_1:1048300-1048184(-)
GTTTATAAAGGTAAGCGTCTGCAAAAGCGTTTAGTGCTTCGCTGTTTTCATCATTATTATTCCAATGATTCGCTAATTTTTCATAGTCAATCGCTGTTTCTTGTTTCATTTTTCCCA
>Locus:C694_05470_1:1120010-1119927(-)
AATAGCGATGATTTTTTCTTGATTTTTTTTAGCTTGGAGGTGGTTGAGAGTGATCTTTTTAATTGGGGCGGTTTGCATGCTCAT
>Locus:C694_05505_1:1125320-1125216(-)
ACCACTCGGACATCTCCCCTTAAAAAAGGGCTTATTATAACTAAGATTTGTTTAAAAATGGCTTATTTTAAAAGGAGTGAATCTTTAGAAATAACGCCATCAATC
>Locus:C694_05650_1:1156740-1156781(+)
CTAAAGCGATTGGGCTTTTTCTTGCTTCATAGCTCCATAACT
>Locus:C694_05675_1:1160323-1160403(+)
TATACCTTTATACCAAAACTCATGCCGCCCTCTTCAGCCGTATTAACATTCAATCTCAAACTCGTAAACAATTCCCTACCC
>Locus:C694_06105_1:1249426-1249500(+)
TACATTAAACTTTTATTATCAATCCTACTTCCTCAAATTGATGACAAAAGTTGGGCATTTTCTTGTAAAATAACC
>Locus:C694_06150_1:1258945-1259034(+)
GCTTGTTTGGATTTATCCTGGACTTTATCGTCCAATTCTTTCGCTTTCTTGCATGCAGCATGGGTTAATACTACTAATGCCACACTGCTT
>Locus:C694_06420_1:1317805-1317864(+)
GAGAGTTCAAAAAAAAACCCCTTAAAAAGGGAGTTTCACAAAGAGCCAAACATTAGTAAG
>Locus:C694_06430_1:1320315-1320374(+)
AAGATTAAAAGGGCATGCCCCCTATTAGCCCTAATCAAACATTTAGTGCTGTTTAAAAGG
>Locus:C694_06430_2:1320321-1320398(+)
AAAAGGGCATGCCCCCTATTAGCCCTAATCAAACATTTAGTGCTGTTTAAAAGGGCTATCCACGACTTTTTTCCTGTC
>Locus:C694_06490_1:1331444-1331424(-)
CGTTATAAATGGCCTGTAACA
>Locus:C694_06625_1:1357287-1357322(+)
CATAAGCTTGTTTTCCTGATCGCATCAATAAGGGCT
>Locus:C694_06765_1:1376230-1376313(+)
TATACTCCCACTACTAAAATTTCTTTAAGCGTGAAAGACTTGGTTTTAGAAAGCGGTCTGCACTCAATCGCGCTCACAAAATCC
>Locus:C694_06800_1:1379342-1379392(+)
TTAAGCACCAAGGGCGGCAATGCTAGCGCCCTCTGGAACTTTCACATAAAA
>Locus:C694_06870_1:1391888-1392010(+)
CAACATTCTAACTGCTTCCTAAACAACATAAGAGCAAGCACCATTAAAACTAAAGCGATGAGCAAAAAATATTCAGTCCCAAAGAGTGCTAAACAAACAACCGCAATAACAATCCCAAGCCAT
>Locus:C694_06985_1:1413740-1413793(+)
AAATGGGGGGGGGGGGGGGTGGATTTTGCAAGATTTCTTGCATTAAGGCTTTGC
>Locus:C694_07010_1:1419706-1419786(+)
TACCATTTTAACCCTGCCATATTCAGTATAAACTCCACCTCGCCCTTACTCACTTTAAATTCTTTAGAAATAGAATCCACG
>Locus:C694_07070_1:1432438-1432388(-)
AAATTTGATTTATCAAACGGCTCATTACTAATAAGGTTTTTAGAAAAATTT
>Locus:C694_07360_1:1494727-1494761(+)
TTATTCTTTTGTTTTAGGAGCGATATAAAGGTGCG
>Locus:C694_07490_1:1516580-1516530(-)
AAGCATGATGTCAATGAAAGGCACCACATTCATGGATTCTACTTTTTTCAC
>Locus:C694_07540_1:1526241-1526297(+)
CTACTTTTTAACCATGCCCAACTCTTCGCGCACTTTATCCACAATTTGCTTATCCAA
>Locus:C694_07750_1:1569581-1569534(-)
GCTTTAGCGTTAGCTTTAGTAATACTCTCTCTAATAACGCCTTCTAAC
>Locus:C694_07895_1:1604105-1604064(-)
AACAAAAGAGATAGCGATAAAATGAGTGATTTTAGATTTCAT
>Locus:C694_07985_1:1618598-1618678(+)
AAAATAACAAAATTAACGCTAAAATCAAACGCTTTTAACGCCGCTTTAAAGAAATTTGAGCGCGCAAATGTTTCAAAAGGG
>Locus:C694_08195_1:1660667-1660635(-)
AACAATGTGATCAATATTCAATCCAAAACGCAT
>Locus:C694_08215_1:1664463-1664603(+)
TGGGGTGGTTTTGTGTTTTGGAGCGGTTGTTATTGTTCTTTTTATGGTTCTTGTGGCTGGGGTTTTTTGAGTTTTTTCACACCGCTTTTTTGGCTATTGCTTGGGTCATTGCTTGGTTGGTGTTCTCTTTTGATGAAGAGA
>Locus:C694_00535_1:115591-115572(-)
TCTCTTAACAAGTCCTGAAA
>Locus:C694_00665_1:146632-146613(-)
GCTTTTTTATTGCGTTTATT
>Locus:C694_00805_1:170554-170573(+)
AAGACGATTGGGCTTCCTGA
>Locus:C694_00925_1:193192-193211(+)
CTCTTTTAATCTCACTCTCT
>Locus:C694_01055_1:216307-216288(-)
ACCAACTCTCTTAAAAAAAT
>Locus:C694_01490_1:312131-312150(+)
CTTAAAAACCACCAAAAGAT
>Locus:C694_01685_1:347699-347680(-)
TTTTAGGGGGGTCTTTGAGA
>Locus:C694_02005_1:404700-404719(+)
TGCATAAGTTTCTAGCATCT
>Locus:C694_02030_1:411208-411227(+)
AAGAAAATTTTCAAAATGTG
>Locus:C694_02165_1:441172-441191(+)
TCATTAGCGTTATTTGACCT
>Locus:C694_02185_1:449994-449975(-)
TTCTTCTGTAAAATGCCCAT
>Locus:C694_02625_1:538028-538009(-)
AAAATAACACCCCTAAAAAC
>Locus:C694_02905_1:595592-595611(+)
TAACTGGTTGTCAAGAATTT
>Locus:C694_03290_1:683613-683632(+)
TTTGGATTATGAATAAGGGC
>Locus:C694_03300_1:684865-684846(-)
ATTTAAACCTAAATAAAATC
>Locus:C694_03430_1:710766-710747(-)
CTATCACATCCCCATGCGAT
>Locus:C694_03545_1:737385-737404(+)
CCTTTATGGCTAGCCTTTTT
>Locus:C694_03605_1:751157-751138(-)
CTAAAAGCATGCAAATTAAA
>Locus:C694_03925_1:816970-816951(-)
GGAACGCTTTGGCGCTTTTT
>Locus:C694_03935_1:819371-819390(+)
TATCCTTTTGTTCTTCCATG
>Locus:C694_03985_1:830008-830027(+)
TCCGATATCAACGGATTTAT
>Locus:C694_04185_1:870008-869989(-)
CTTCTCTCTAGCAACAAGAC
>Locus:C694_04260_1:883592-883611(+)
CATGTTTTTAGCCTTACAAA
>Locus:C694_04340_1:899728-899747(+)
AAGCTTAATAAACGCCCTTT
>Locus:C694_04810_1:995612-995593(-)
CATAAAATTCTTCTAATTCA
>Locus:C694_04960_1:1020907-1020926(+)
CTCTTCTTTGTAGTTTTCTT
>Locus:C694_05080_1:1048320-1048301(-)
CTTTTGACTCTTTTTCTCAT
>Locus:C694_05470_1:1120030-1120011(-)
AACAGCGCATCATAAGCGGT
>Locus:C694_05505_1:1125340-1125321(-)
GTTCCAGGCGTGCTCCTTCA
>Locus:C694_05650_1:1156720-1156739(+)
AGACTTGAATTACCCAACCG
>Locus:C694_05675_1:1160303-1160322(+)
TTTTATCTCCTTTATATTTT
>Locus:C694_06105_1:1249406-1249425(+)
TCTTAAAAATCCATTAAAAT
>Locus:C694_06150_1:1258925-1258944(+)
TGATTTGATTTTCTTTTTCA
>Locus:C694_06420_1:1317785-1317804(+)
TTAAAAAGAGAATTTAAAAA
>Locus:C694_06430_1:1320295-1320314(+)
AAATAGAGCCAAAACTAAAT
>Locus:C694_06430_2:1320301-1320320(+)
AGCCAAAACTAAATAAGATT
>Locus:C694_06490_1:1331464-1331445(-)
TTGCATCAGATCTTTGGTTT
>Locus:C694_06625_1:1357267-1357286(+)
TTATCTATAAAAAAGATTTT
>Locus:C694_06765_1:1376210-1376229(+)
GTAAAACTCTGTATCATGCT
>Locus:C694_06800_1:1379322-1379341(+)
CCATAACGCTTTCTCCTTTC
>Locus:C694_06870_1:1391868-1391887(+)
ATAATGAGTATAGAATGCAT
>Locus:C694_06985_1:1413720-1413739(+)
ATAAGGGCGATATTGGTATT
>Locus:C694_07010_1:1419686-1419705(+)
GAAAGAGCGTTGCTTAAAGC
>Locus:C694_07070_1:1432458-1432439(-)
TTTCATCTTTTAATTTATAC
>Locus:C694_07360_1:1494707-1494726(+)
TAATCCTTAGTCTTTTGTCT
>Locus:C694_07490_1:1516600-1516581(-)
AGCACGATCACTAACAACAC
>Locus:C694_07540_1:1526221-1526240(+)
CAAGGCGTTTCATTAAAACC
>Locus:C694_07750_1:1569601-1569582(-)
GATAGCCATCTTTTTTTAAA
>Locus:C694_07895_1:1604125-1604106(-)
CATGCGCTAAACAGGCTTAA
>Locus:C694_07985_1:1618578-1618597(+)
ACTCTCTTAATAATCTTTTT
>Locus:C694_08195_1:1660687-1660668(-)
TTTCTTATCTCTCTTAAAGT
>Locus:C694_08215_1:1664443-1664462(+)
TCTCTTGTTGTTTTTGTGCT
>Locus:C694_00225_1:48291-48332(+)
TCAATAAAGTTGCATCGTTACACAATGCAAACTTCCATGCTG
>Locus:C694_00965_1:201053-200994(-)
CGCATGGCTTTTAAAAATAGGCATAGCGGATTTAAAATTAGCCATGGCAATTTTTGTCAT
>Locus:C694_00985_1:204894-204844(-)
TTTTTTCTTAAGTGCATCCGGTTTAATAATAGACAGCGTTCTTTGTTTCAA
>Locus:C694_01010_1:208288-208229(-)
ACTTTAAAAATAATTTCTGCTATAAGAAATAAAATCCCTAAAGAAACCCCTTTTATGGAG
>Locus:C694_01155_1:238669-238728(+)
AGTTTGGCTTTGTCCTCATTAGTAATGAGAACCGATTCAATATCAATAGGCCAAAACATA
>Locus:C694_01185_1:245102-245137(+)
CAATACCCCCTAAGTTTAGTGAGGTTTTCGCATGCT
>Locus:C694_01585_1:330312-330250(-)
GTTTTTATGAAGCGCTTTAGACACAAGCCCTGTAACGCTAATAACCAACTCTTTTTCATTCAA
>Locus:C694_01640_1:339970-340004(+)
TTAGAAGTGGTAATTATACCCCACATAAAAGGCAA
>Locus:C694_01840_1:372972-373076(+)
TATTGCACCCCATCTACAACAGGCACAAACAAGCATTTTTCTAACACTTTTTGGACGCGCAAGGCGTTATTTTGCTTCACAAAGCGTTTGATCACTTGCTCGTTG
>Locus:C694_01980_1:399335-399303(-)
ATACGTTTCTTCTTTAAAAGTAACTTTTTGCAT
>Locus:C694_02065_1:418438-418391(-)
TGTTCATTTTGTTGCACCGCTTGCGCTTTGTTCAAATCTAAAATATCC
>Locus:C694_02170_1:442451-442531(+)
CCTCTTTGTTGTTTTGATGCTTGGCAATCTTTAATCATTCTAGATCAAAATCATCTTCAAAATCATCTTCTTGCCCCTCTA
>Locus:C694_02490_1:507936-507880(-)
TGCTCTTATCTTGTATTTTATTTAGGCCGTATTATGGGTTTTTATGAAAGCGGCTTA
>Locus:C694_02510_1:512847-512758(-)
GCGGTGGCTTCGTTTAAGGCTTTGGGTAACTTCACTCCTAAAATGCGATCGGGCGCGTTTCTGTATAGCGTTCCTAAAGTGAATTTAGTC
>Locus:C694_02625_1:537990-537886(-)
GCCGGTTTAGTCAGTGTGGTAAGGGCTATCAAAGTCTTTGGGCGTGTGGTGTGCTTCTTTTTCTATAAACAAGCGTCTTTAACGCGAGCAACATGCAAAGCGTCA
>Locus:C694_02680_1:547826-547794(-)
AAAATGAGACACTACTCAATCCTCTTTGTATCA
>Locus:C694_02700_1:550147-550242(+)
CTACTATCTTATGAATTTATAATAATATTATTTATATCATTATCTTTTAATTTTCTTTTTGTTAAGATATTTTGTCTTAATCACAGTTCACTTGAA
>Locus:C694_02955_1:604919-604957(+)
TTAAAGGAGAGCTTCTATTTTTTGCTCCAATTCTTTAAT
>Locus:C694_03290_1:683635-683682(+)
AAAAGCGGATGTGCATCATCAGCCCGCCGTCCATGTATTGGGTTTTTT
>Locus:C694_03375_2:698781-698864(+)
TTAAGATTTCCTGCTTTTAGCGATCCCTTTGACATACTGATCAGCCAAATACAAGCCATGGTTTTCATTACCAATCAACTCAAT
>Locus:C694_03375_1:699283-699333(+)
ATAGTATCTCCTTTGTGTTGGTTTAAGTTGTCCCATAATTATAGCATAAAT
>Locus:C694_03425_1:710043-709987(-)
TGTATAAGAGCTATTAGGCGTTATGTAAGGGCTGTTTTGAGAGCGTTTGTTTTTCAT
>Locus:C694_03815_1:797779-797702(-)
TACAGAATCCACCACTCCCGCTTTTTTATTCCCTTTTTAAGTGAAAAGCGATTGGACGCTTTCGTTATGATAAATCCT
>Locus:C694_03985_1:830028-830111(+)
CAATTTCGTTCATCTATCCTGTCTATATCAATTTTCCCTTCAGCGATTTCTCTAATGGCAATATCCACTAATTTATGGCGTTTA
>Locus:C694_04000_1:832009-831938(-)
AAGGGAGTGGCGGGATACCCTCACTTCCTCTTTCTGAAACGCTTTTTTTGTAATCTTCTAAAAAATCTTTCA
>Locus:C694_04640_1:953798-953914(+)
CACCTTTTTCTTTTCTGGCTTCTATGTTTCTCATTATCCCCACAAATGCCTTTCAATCCGCTTTCATGGTTTAACATTTTCATCACTTCTTCTAAGCTCTTGTTCGCGCATTGCGCA
>Locus:C694_04640_2:953799-953852(+)
ACCTTTTTCTTTTCTGGCTTCTATGTTTCTCATTATCCCCACAAATGCCTTTCA
>Locus:C694_04775_1:991304-991263(-)
TCTTCGCCGATACTTTCAAAAAACTGGTTGAAAAAATTTTCC
>Locus:C694_04815_1:996335-996249(-)
ATCTATCCCCCCACCATAGCTCAATTGCTGGACTTTTTGGTTAGCGGCTTTAGCGTAATTGTATTTGATGATGCCATAATAAGCCAA
>Locus:C694_05050_1:1045004-1044867(-)
TTTTGCAACCATTCATCGCTATTAGGGAGTAAAATCTCCATCGCGTTTGAAGGCGTAGAAGCCCTTAAATCCGCCACCAAATCGCTCAATAAAAAATCGCTCTCATGCCCAATAGCTGACATGCTGAAGGTTCTAGCC
>Locus:C694_05275_1:1082947-1082906(-)
AGAGAGTTTAAAAGCTTCCCCATTCACTCTAATCAAAGACAT
>Locus:C694_05280_1:1084188-1084150(-)
CTGGCTAGCGCTAAATCGTCTTCAATGATTAAGATTTTC
>Locus:C694_05310_1:1088974-1088894(-)
AGGGGGCGTCTTTCCCTACTAAATGCTCTTGGCCTAAAAAATCTTCTAGGCTTTTTGGGTTTAAAAGCGAAGTCAGGCTCA
>Locus:C694_05405_1:1107154-1107101(-)
GCTCTGTTAGGGTTAAAGATTTTTTTAGCGAATTCTAAATCTTCGTCTAATTGC
>Locus:C694_05495_1:1124133-1124089(-)
TCCATTCTAAAAGGATGCGCGCATAATCTTGCAATAAGGGGTTCA
>Locus:C694_05545_1:1132994-1132920(-)
AATGTTGCGGTCTTTAAACTACTACTTCTATATCACACCACTTCTTGCCCAGCATCTAATAAAGCTTCTTTGATC
>Locus:C694_05575_1:1137689-1137723(+)
TTAACCAAAAAGATTCTCTTCATTTTCAAAGTAAT
>Locus:C694_05665_1:1158735-1158845(+)
CTAAACTTTGATCTTAAGCTGCTTGAGAATATCGCACGCCCCTTTAGCGCCCAATTTACAGCCTTTTTTAAAGTTTTCTATGGCTTGCTTTTCATTCCTTGTTACGCCTTC
>Locus:C694_05690_1:1164193-1164173(-)
GGTAAGTTTCAGTTTTTGGCA
>Locus:C694_05750_1:1177701-1177748(+)
CAATGTTTTGATAATGATTGGTTTTTCGCTTCGTTAATGTTAGTTATC
>Locus:C694_06180_1:1265326-1265409(+)
TCAGCCTTTGCGCTTTTCTACAATTTCCTTAGCGATATTGCTAGGCACTTCGCCATAATGATCAAACTCCATAGAGTAAGTCCC
>Locus:C694_06190_1:1267900-1267980(+)
TATTTTTTCTTGTTGTCGGTTGCTTTCTTGTCGGTCGCTTTAGCTTTTTTAGTCCCATACTTAGAGCGTGAAACCGTTCTT
>Locus:C694_06240_1:1280698-1280784(+)
TATTCAATAATATTGCTCACAACACCAGCACCAACGGTCCTACCGCCTTCACGAATCGCAAATTTAGTTCCCAACTCTAACGCAACA
>Locus:C694_06325_1:1301524-1301480(-)
AAGCGTTTTTTAATGAATGCCTACAAAATTTTTAGCCAAAAACCA
>Locus:C694_06360_1:1307188-1307114(-)
CGCCTAGTGGGATCAAAGCTAAAAATTTTGGTTCAATCCGTTTCTTCCAAACTCTTAAACACTTTGATTAAATCT
>Locus:C694_06475_1:1328929-1328949(+)
CAAATTAACCCCATCAATTCT
>Locus:C694_06700_1:1370207-1370263(+)
TTATCCTTGTCTTTGTTTGTGTTTAGGGGTAGCGCAGATCACTCTAATAACGCCCCT
>Locus:C694_06880_1:1395007-1394867(-)
TCTTATTTTACTATAATTGTTTTTGCTTGTCAAATATTGTCCTACTCTTGCTTAAAATTTTTAAAGCTAGGGAATCCATGCGGATCTAAGCGGATATTTTTAATAAGAGCTTTCCCACCGCTCAAATCACCGCTTAAACCA
>Locus:C694_07055_1:1428994-1429050(+)
TTATTCGCATTCATTATACCTAAACATTTCCAAACTCCCATGCACGTATTCAGCATG
>Locus:C694_07100_1:1440264-1440314(+)
TTAATCTCTCTCTGCAATCATGGCTTTCAATTCGGCTTCAGCGACCACTTT
>Locus:C694_07835_1:1587203-1587144(-)
AGCGGAACTTTTTCCATAGAGTTTGGCGGTTTCTATAGGGCTTTTTCATGTTTGTTTCCA
>Locus:C694_00225_1:48271-48290(+)
GCCAAAAAGCGTGATTTTGT
>Locus:C694_00965_1:201073-201054(-)
TTTTCTAATTCTTTTAAATA
>Locus:C694_00985_1:204914-204895(-)
TCAATGATTTTGCCTACCAC
>Locus:C694_01010_1:208308-208289(-)
CTAAACATGATTTGTCTTTT
>Locus:C694_01155_1:238649-238668(+)
TTATTCATTGAGAGCCAAAA
>Locus:C694_01185_1:245082-245101(+)
TAGGGGGTTGATTAAATTTT
>Locus:C694_01585_1:330332-330313(-)
CTTATTCTAGTAAAAGCCTT
>Locus:C694_01640_1:339950-339969(+)
CGTTGGGTTTTAAAAGCCCT
>Locus:C694_01840_1:372952-372971(+)
TTTAATCATGCTTTAATCTT
>Locus:C694_01980_1:399355-399336(-)
AAGGCTTTCCCCTCTAACTG
>Locus:C694_02065_1:418458-418439(-)
GCTCTTTATCCTCTACCTCT
>Locus:C694_02170_1:442431-442450(+)
TCTTTTTTAGGCATTGATCA
>Locus:C694_02490_1:507956-507937(-)
TCCACCTACCACATTTTTAA
>Locus:C694_02510_1:512867-512848(-)
GATATTTTAAGGCCGCTCCT
>Locus:C694_02625_1:538010-537991(-)
ACCCCCAACTAAAACCTAGT
>Locus:C694_02680_1:547846-547827(-)
ATAATTAGAGCAACCATAAT
>Locus:C694_02700_1:550127-550146(+)
GCAATCTTGATGACACACTT
>Locus:C694_02955_1:604899-604918(+)
TTTGATTTATTATAGCGTTT
>Locus:C694_03290_1:683615-683634(+)
TGGATTATGAATAAGGGCTT
>Locus:C694_03375_2:698761-698780(+)
TTGCACCCAATACCCTAAAA
>Locus:C694_03375_1:699263-699282(+)
TAATGATGTCTTTTGATAAC
>Locus:C694_03425_1:710063-710044(-)
CCCAAAGCTTTTTCTAGCGT
>Locus:C694_03815_1:797799-797780(-)
TTGGTCGTAGGTTCAAGTCC
>Locus:C694_03985_1:830008-830027(+)
TCCGATATCAACGGATTTAT
>Locus:C694_04000_1:832029-832010(-)
TTGAACTTGTTTAGCGTTTA
>Locus:C694_04640_1:953778-953797(+)
AGCGAGCTTGGCTTCTTTAT
>Locus:C694_04640_2:953779-953798(+)
GCGAGCTTGGCTTCTTTATC
>Locus:C694_04775_1:991324-991305(-)
TCAAGCCTTCTCGATTCTTA
>Locus:C694_04815_1:996355-996336(-)
GTGATGAAATCCAATAACAA
>Locus:C694_05050_1:1045024-1045005(-)
TCACATTAAACCCATCAAGT
>Locus:C694_05275_1:1082967-1082948(-)
TCTTCTTCTAAACTTTCTAA
>Locus:C694_05280_1:1084208-1084189(-)
GCAAATTATGCGAAATACTC
>Locus:C694_05310_1:1088994-1088975(-)
GGATTGTAGGGCTTTAAATA
>Locus:C694_05405_1:1107174-1107155(-)
TCCTGGCTTGCTTGGCAAAC
>Locus:C694_05495_1:1124153-1124134(-)
GCTCAAGTTGTGCGTTTGAT
>Locus:C694_05545_1:1133014-1132995(-)
AAAAGACAACAACCCTTTTG
>Locus:C694_05575_1:1137669-1137688(+)
CCTAATCTTAATATAGTGCT
>Locus:C694_05665_1:1158715-1158734(+)
TTGATCAAGCCTTATTCAAA
>Locus:C694_05690_1:1164213-1164194(-)
AATATCGGCTAAGAGTCTTG
>Locus:C694_05750_1:1177681-1177700(+)
TTATTCAATCTCAAAAAAAT
>Locus:C694_06180_1:1265306-1265325(+)
AAGAGAGCGTTATAATTAAA
>Locus:C694_06190_1:1267880-1267899(+)
TCATGTTTTTGTTTTCCTCT
>Locus:C694_06240_1:1280678-1280697(+)
AACTCTCTTTTTGCTAATAT
>Locus:C694_06325_1:1301544-1301525(-)
AGCGTTAATAAAACGCTAGA
>Locus:C694_06360_1:1307208-1307189(-)
AGCGTTTTGATGATGACCAA
>Locus:C694_06475_1:1328909-1328928(+)
CTAAAATTTTAAAGACCACT
>Locus:C694_06700_1:1370187-1370206(+)
CCAGCAATCCTTGCCATGCT
>Locus:C694_06880_1:1395027-1395008(-)
ATTCTTCCTAGAAGTTATGC
>Locus:C694_07055_1:1428974-1428993(+)
GGCATGTCAAATATCCTTTT
>Locus:C694_07100_1:1440244-1440263(+)
TTTGCAATCTTACTCATTTT
>Locus:C694_07835_1:1587223-1587204(-)
CTTAATGAGCTTATTGAGCG
>Locus:C694_00440_1:95898-96002(+)
CACACGTATTCTTCTAAAAACTCAATCGCTTCATCAAGCCCTTTATTATCCCCCACGCTTATGGTGGGTTTGTTGCTTAATCGCTTGTTAAGCCCCTTTAACACA
>Locus:C694_00460_1:99374-99433(+)
CAAAGAAAGCTTGCACTGATATTCTTCCTCTTTTTTATTATTATTCTTATTATTTTCGGG
>Locus:C694_00515_1:111622-111660(+)
AATCAATTCTATCACCGGTGTTTCTTGCAAGGCGGCGGG
>Locus:C694_00540_1:116364-116420(+)
TCACTCCACTTCCGCATCAATCACATCGTCGTCTTTTTTCTTGGGCTGCTCGGCGTT
>Locus:C694_00825_1:174694-174810(+)
CACTCTGTGTTTTCTCGCTCCAAAGATTCCAATCGTTTTTCAAGCGTGCTCAATTGGTATTGCAAGAAACGCGCCACCAAATCCAAACGCTTCATGGCTTCCTTTTCTTCTAAAGCT
>Locus:C694_01080_1:223496-223443(-)
AACCCGGTTTTAGAAAATTGCGCGCTCAAGGCTAACCCGCCGCCAAATAAAAGC
>Locus:C694_01125_1:232388-232329(-)
ATTTTAATAAGACTCTGTTCTATTAGGCAACAAAAGTTCCAATCACATCCATTCAACAAT
>Locus:C694_01450_1:296999-296958(-)
AACGCTTTCATTAACGAACCCAAAACCACTAAAAAAACGCAT
>Locus:C694_01515_1:318304-318254(-)
CGCTGCCTTATTTTTTTTGAATTGTTGGATAAACTCTCTAAAAGACTCCAT
>Locus:C694_01840_1:372972-373016(+)
TATTGCACCCCATCTACAACAGGCACAAACAAGCATTTTTCTAAC
>Locus:C694_01905_1:383779-383850(+)
CAAAGGCCCATTAACACAACAATAAGAATCGTTTCTAAAAAATACAGGATTTTAGCCTTTTTGATATACGCT
>Locus:C694_02055_1:416746-416708(-)
AGGGATTTCGCCTTGGATTATTTTTTCAAACACATTCAT
>Locus:C694_02080_1:421695-421639(-)
CCCCACAGACAAAACCAACCCCACGCAACATTTCAAACTCGTTTGAAAAATATTCAT
>Locus:C694_02255_1:462321-462404(+)
TCATCTTTCATGTCCTTTGTTTTGAGATTGATTGTTGGTGTAATAGACAGAATTAGCTACATATTTAGATCCAAATCCATGATC
>Locus:C694_02370_1:481160-481240(+)
CACTCAAACCTAATCCCTTTTAAAGTTTCTAAAATTTCTTGTTGCAAGCTCTGGCTTTCATCAAAAAGGCTTGTCAGTTCG
>Locus:C694_02720_1:554216-554272(+)
TTAATTGCCACCTTTGGGGCTTGTGGTGATTTCTTCATGTTCTCTAGACAAAGTTTT
>Locus:C694_02755_1:566104-566178(+)
AGATTTTTTGTTTGTTTTCCACATCAAGCATTTTACACTCCTTTTTCTTTCATGTATTTTTCAAGATCAAATTTC
>Locus:C694_02765_1:568559-568422(-)
TTAAGATTATTTCTATATAATAGATTTGTGTTTTTTAGATGGAAAACTCCTTTATTCTTTAACAGATGTTTTCTGTTCTTTTTTTGGCATAAACAAACAAATCGTTGGTTTGTGCTATACCACATGTTAGTATCAGCA
>Locus:C694_02805_1:575167-575214(+)
AATACTCCTTTATTTGTTGATACATTTGCCTCAAGGCCTGATATTTAT
>Locus:C694_02925_1:599035-598994(-)
ACCAATCAAAAAAAGAATCCAAAAGAAATACTGAGCTTTCAT
>Locus:C694_02940_1:602191-602277(+)
TCAAGCCTTTTTCAAAAGCTCTTCCACAAAAGCTGTGCAAGCTCTCACGCCAGCCCCACTCGCTCCAAAGCTATTCACATCCCATTC
>Locus:C694_03115_1:638980-638945(-)
TCTTTAAAGCCTTTAAAATCTCAAAACTATCCAACA
>Locus:C694_03125_1:640345-640283(-)
CCTCATCATCCAAATGGGCGTGTAAGGCGTTTCCTTTCTAAAACATGCATCAATGAAAATCAT
>Locus:C694_03505_1:729058-729141(+)
TTATTGGCAATTAAAACACTCCACCGATCGATCCAACACGCTTTTTTCATCTATGCTAGGGCTTTCGCTGCGCAAATAATAAGT
>Locus:C694_03550_1:739476-739426(-)
ATTACACGCTCCTTTCATTTTTTAACATTCTTGTCTCGCTTTTATTATATA
>Locus:C694_03610_1:752168-752118(-)
AAAAAGGCGTTTAAACCCTTTAGCTTTGGGGGGGACTTCGAAATCACTCAT
>Locus:C694_03870_1:806902-806855(-)
TTCAAAACCTTACTGCCAAGCCCTAATGAGCTTAATGAACCTATTGCC
>Locus:C694_04350_1:900840-900884(+)
ATACTTTTCCTATTGTTCCAGTTCCAGAGAATAAAATATATCATC
>Locus:C694_04430_1:917511-917591(+)
CATGCCTTACTCACTCCTGTGCTGCCAAACCCCCCGCTACCCCTTGAAGTTTCATCTAATTGTTCGCATTCTATAAATTCG
>Locus:C694_04540_2:938238-938158(-)
GCTAGAATGTGTAAAAAGGTAAAATTGGAGGTGTTTAAAAAAACTTCTCCCAGATCGTGCCTTGTGGGGTGTCCATCAAAG
>Locus:C694_04540_1:938256-938197(-)
AAAATGCTGAAAGTTGTTGCTAGAATGTGTAAAAAGGTAAAATTGGAGGTGTTTAAAAAA
>Locus:C694_04735_2:977451-977546(+)
GAATGTAAACGAAGCGTTATCAATATTTTAAAGTATTTTTTATTAGGTTTTTGCGTGGCGTCCCCCCCTATTTTTTCAAACTATGTGTCTCTGTCT
>Locus:C694_04735_1:977469-977573(+)
ATCAATATTTTAAAGTATTTTTTATTAGGTTTTTGCGTGGCGTCCCCCCCTATTTTTTCAAACTATGTGTCTCTGTCTGAAAAAATACCAATGATTTGCAAAATA
>Locus:C694_04960_1:1020928-1020969(+)
AATCATCGTCCTCTTCATCGTCATTTTGTTCTTTGTATTTTT
>Locus:C694_05040_1:1043453-1043397(-)
TATAGCCCTGTAAAAATAGGGGAGAAAAACAAGATCTGCAATCAGTCTTGCTGGATT
>Locus:C694_05320_1:1090700-1090732(+)
TTAGATAGGGCTATCTTTAATGGTTTTAAGGAC
>Locus:C694_05600_1:1144432-1144521(+)
CTGGTTTGGAGCAAGTGTCGGCATTTTTTTGGCATAAAACCCCCTTTTAGTTATAATATAGATTTTATTTTAGCTAAAAATGGCATGGGT
>Locus:C694_05605_1:1144566-1144534(-)
ACACCAGAAGTGTTGAGAGATTTTTCAAGCCCA
>Locus:C694_05655_1:1158180-1158094(-)
TACACACTAAAATCAAATGGGCTTTTAGATTATGCTTACTTCTGTTGGTTGAAATATACCCCCTTAATGGATAATGGTTTTTCCTCA
>Locus:C694_06130_1:1254309-1254383(+)
CTCCTTTATTGGGCTAATCCTTTTAACGCTCTTTATGTTTTTTTAAACTTTATCGTAATGAATCTAAGCCAAAAG
>Locus:C694_06390_1:1312196-1312176(-)
CCATACTACCGATACTTCCCA
>Locus:C694_06660_1:1365275-1365135(-)
ATTTTTTACTCCCCCCTCCATTTAATGCTATTTGAGTTAAATCACCACCCTAATTTAGCGCAAAGCCTAGAACAAATCCCAAAAACACACACAAGGCCAAGAATGACCAAACCCTCTATAAGGAAGTTGCTAGGATGCCCG
>Locus:C694_07090_1:1438106-1438140(+)
TTAAGGAAGAATTTTAGAATGCGTTTTAGCAATGA
>Locus:C694_07165_1:1449882-1449929(+)
TATTTCTTGACTTGTTTTAACTGCGCTATTTCTTTTTTTAACTTGGAT
>Locus:C694_07230_1:1460000-1459947(-)
TTATCGGTGCCTCTTTTTGACGCTCCTAACTCTGCTTCTAATCCTACTAAAATC
>Locus:C694_07360_1:1494727-1494761(+)
TTATTCTTTTGTTTTAGGAGCGATATAAAGGTGCG
>Locus:C694_07385_1:1497350-1497427(+)
CCCATTAGAAAAAAGACAAACACCACAAAAAAGTTTTCAAATTTGCTGAGAGAGTTTTTTCTCCCTCAACTGCCCGCA
>Locus:C694_07455_1:1510846-1510866(+)
CAGACCCACCAAAAACACCAA
>Locus:C694_07545_1:1526792-1526851(+)
TTAAAACATACGCTTATTGCTAGCGTTCTTCACAATAGGCTTAACATCGCTCCATACCTC
>Locus:C694_08100_1:1645391-1645251(-)
ACAAAAGTAAAATCTTTTGGCCAGAAGAAAAGAATCGCACCGTTCTTACCCAAATTTTTAGAAAGCTCAAAGTGTTCATCAACCTCATTGTTTCCTAAAACGGCAGGTGCTTTAAAGTCTGGGGCAAGTTTTGTAACTAAC
>Locus:C694_08125_1:1650120-1650203(+)
CATGGTTTTTCGCCTTTCTTCTTCAATTTAGCCTTACGATTTTCTTCATTAATATCTTCCATATCAAACACGAATTTAGCGGGC
>Locus:C694_00440_1:95878-95897(+)
TTGCACCATTTTCTCCCAAT
>Locus:C694_00460_1:99354-99373(+)
CTGTTTTTAGCGGCTAAAAT
>Locus:C694_00515_1:111602-111621(+)
TAATATTTTTGCACTTTATT
>Locus:C694_00540_1:116344-116363(+)
AAGAAGTTTTTAAAAGCGTT
>Locus:C694_00825_1:174674-174693(+)
CAATTCCTTTGATCGTTTTT
>Locus:C694_01080_1:223516-223497(-)
AATGCCCGATCCACAAACTC
>Locus:C694_01125_1:232408-232389(-)
GTTCTTTAAATTGAGTTTAA
>Locus:C694_01450_1:297019-297000(-)
AAAAGCCACTCTTCAAACAA
>Locus:C694_01515_1:318324-318305(-)
ACAATCCAAGCCCCAACGAC
>Locus:C694_01840_1:372952-372971(+)
TTTAATCATGCTTTAATCTT
>Locus:C694_01905_1:383759-383778(+)
GGTGATAGACAAAACGCATT
>Locus:C694_02055_1:416766-416747(-)
TTTTCTAAAATCTTAGAACA
>Locus:C694_02080_1:421715-421696(-)
TTAGAATCCCCTAATAAGAC
>Locus:C694_02255_1:462301-462320(+)
TATTCCTTTATGTTTTGTTT
>Locus:C694_02370_1:481140-481159(+)
TAAACAAAATGTTTGCCACT
>Locus:C694_02720_1:554196-554215(+)
ATTTTATCCTTTCTCTTGAA
>Locus:C694_02755_1:566084-566103(+)
GAATTTTGTTAGTTGCACCG
>Locus:C694_02765_1:568579-568560(-)
TGGTATTTTTTAAGTTTCTC
>Locus:C694_02805_1:575147-575166(+)
CGCAAACTTTGTTTCATTTT
>Locus:C694_02925_1:599055-599036(-)
AGATAGATCATCCAATAAAA
>Locus:C694_02940_1:602171-602190(+)
TGCCTACAGACAAGCCCATT
>Locus:C694_03115_1:639000-638981(-)
GTTTTTCAATAAATCCAAGC
>Locus:C694_03125_1:640365-640346(-)
CTAAGGTAACGCCCCGCTTG
>Locus:C694_03505_1:729038-729057(+)
TTAGCTTATTTAAGCTTATA
>Locus:C694_03550_1:739496-739477(-)
CTATATCAAACACGCACAAC
>Locus:C694_03610_1:752188-752169(-)
TTAGAATAAAAAAGGGCTTT
>Locus:C694_03870_1:806922-806903(-)
GCTTGTCAATCACATCGTAA
>Locus:C694_04350_1:900820-900839(+)
TGGATTTTCTTTAATAATTG
>Locus:C694_04430_1:917491-917510(+)
TCTAAATTTTCCTTAATGCT
>Locus:C694_04540_2:938258-938239(-)
CAAAAATGCTGAAAGTTGTT
>Locus:C694_04540_1:938276-938257(-)
CTTAATAAGATTAAAAAGCA
>Locus:C694_04735_2:977431-977450(+)
ATAACTAATCCTTAAAGAAA
>Locus:C694_04735_1:977449-977468(+)
AAGAATGTAAACGAAGCGTT
>Locus:C694_04960_1:1020908-1020927(+)
TCTTCTTTGTAGTTTTCTTC
>Locus:C694_05040_1:1043473-1043454(-)
AACCCAACAAACCGCTTTAT
>Locus:C694_05320_1:1090680-1090699(+)
AAAGATTTTAAAAAAGAAGC
>Locus:C694_05600_1:1144412-1144431(+)
TTTCATCTAGGCTTAAATCG
>Locus:C694_05605_1:1144586-1144567(-)
CCCTAAACAAAAGAATAAAA
>Locus:C694_05655_1:1158200-1158181(-)
CAACAACTTTTTTCTGTATT
>Locus:C694_06130_1:1254289-1254308(+)
TTTTTAGTGCGAAAGGGATT
>Locus:C694_06390_1:1312216-1312197(-)
AAACCCTTCAATAGGTTTGC
>Locus:C694_06660_1:1365295-1365276(-)
CGCGCTTTAAAGTTTCTTTA
>Locus:C694_07090_1:1438086-1438105(+)
TAAATTTATAAGCGTGTTCC
>Locus:C694_07165_1:1449862-1449881(+)
AATAGGGGCTTTTTTGTTGC
>Locus:C694_07230_1:1460020-1460001(-)
CTCTCAAACGCCTAACCCCT
>Locus:C694_07360_1:1494707-1494726(+)
TAATCCTTAGTCTTTTGTCT
>Locus:C694_07385_1:1497330-1497349(+)
CTTGACTAAAACCAACACCC
>Locus:C694_07455_1:1510826-1510845(+)
AAACGCATTCATAATCAGCT
>Locus:C694_07545_1:1526772-1526791(+)
TCATCCTTTCAAATATAAAT
>Locus:C694_08100_1:1645411-1645392(-)
CAATGATTTCTGTAGGGCAT
>Locus:C694_08125_1:1650100-1650119(+)
TGAGCGTCTTTAATGACAAT
>Locus:C694_00340_1:74748-74852(+)
CACACCCAGTGTTGGATAAAGAGCAACCAAGCAGGGATCCAAGCGGTTAAAATACCCTCAATGATAGCAAGCCATGGAGTGAATTTCCCTAAAGGGATTTTCAAG
>Locus:C694_00460_1:99373-99432(+)
TCAAAGAAAGCTTGCACTGATATTCTTCCTCTTTTTTATTATTATTCTTATTATTTTCGG
>Locus:C694_00550_1:118827-118880(+)
ATTCCTCCTCAGAAATCGTTTGAAAAAACCCTTCATAATCGCATTCTAGTTTCC
>Locus:C694_00665_1:146660-146565(-)
TCGCTTTACAAAAAACTATCACCCACTAGCTTTTTTATTGCGTTTATTTTAAAAAATGCCTTTGAGTATTTTTACAATTTTTATTTTTGTTCAGGT
>Locus:C694_01065_1:219102-219182(+)
TATGCCTCACTCAAGCCCTCTAAAACCCCCAAAAACACTTTTTCTAAAAGCTCTAATTCTTTCAAGCTCACCCTTTCATCA
>Locus:C694_01100_1:227011-227070(+)
TATTTCCTCACAAACTGCTTGTATAAAAATTCCTTTCTCCCTATGGCGATGATATGGTTG
>Locus:C694_01120_1:230686-230654(-)
GCGAGTTTCATCTGTGTTTTCTGTCTTTTCCAT
>Locus:C694_01225_1:251971-252021(+)
TCATTCATTCCCGCTGAGAATATTCGCCATGGATTGGATCACAATGTCTGT
>Locus:C694_01335_1:272715-272632(-)
CAGCGTTTTTATGGTGTAAGGCTAAAGCGAGCGCGCTGTCTAAAGTCTCATGCAATTGGTCAGTCATTTTTTCAAATAAATTCA
>Locus:C694_01485_1:311078-311028(-)
TACCGCTACACCCACAGTATCTGGGCTGCTACTAATATCTCCATGTCTCAT
>Locus:C694_01510_1:317306-317250(-)
CACTCCAAACAGCGTGGGGATCGCCCACAAAATACGCTTAATGATAAAACTCAGCAT
>Locus:C694_01580_1:328952-328993(+)
CTATTTATGGATAGCTGTTTGCATTTTGATGGGGAAAAGAAC
>Locus:C694_01750_1:352911-352771(-)
TTTGACTCTTCTTTTTCTTGCTTTGGCTTCTGCTCTTGTTTGTCTTGTTTTTCTTGTTTCTGTTCCTCTGGCTCTTGCTTTTGCTTTTCTGGCTCTAACTTTGGTCTTGCTTGCTCTAGATCTTCTTTAACATCATTTTCC
>Locus:C694_01905_1:383779-383850(+)
CAAAGGCCCATTAACACAACAATAAGAATCGTTTCTAAAAAATACAGGATTTTAGCCTTTTTGATATACGCT
>Locus:C694_02155_1:438249-438284(+)
TATTCTACATTACCCTCCGCATTATTTAACTCCTCC
>Locus:C694_02195_1:450859-450812(-)
ATAGTCTTATGGATATTCCTCTCACTATCAACAATTTCTTCTAACTCC
>Locus:C694_02305_1:474080-474036(-)
TTATCTAAATTAGGTTTTAATGTCTTTGCCATAGTTTTCAAGTCT
>Locus:C694_02480_1:506290-506231(-)
AAACGCATGGCAAGTTGTGGCAATGAAGTTGCACAATATCGCATAAAATGGTTTACACCT
>Locus:C694_02575_1:530049-529975(-)
TTTAAATGTTTGGGAGTGGCGATTAAAATCCCTTACACATCTAGTTGTTTCACATCTTTAGCATGCGCTTGGATA
>Locus:C694_02750_1:565843-565790(-)
TCCTCTTTGGCTTGCATGTTCAAGTTGCCATTCTTAAAAATCTCAGAACTAATC
>Locus:C694_02820_1:579243-579281(+)
ACTTGTCCCAACCATTTTTCTTTCTCAAGTCGTTGTAGA
>Locus:C694_02885_1:593830-593919(+)
CTAACACGAAAGGCTTTGTTCTTTAAAGTCTGCATGGATATTTCCTACCCCAAAAAGACTATTTTAACCTCTTTTAGCTTGAATATAGCC
>Locus:C694_03045_1:621761-621699(-)
GCCCCAACACCACAAAGTGGGTATTTTATCCACACGCAAATATTCATCATAATTAAACGCCAT
>Locus:C694_03190_1:662186-662103(-)
TCTATAAGTGTTACACCACCCGGCCACTTTGACTATTTTACCCACATCTTTTTCACTAATTTCTGTGCAAAAATGACTTCGCAT
>Locus:C694_03385_1:700923-700837(-)
TTTCTTTTTGAGCTTCATTTCTTTGAACTTCATTTTTTGGAGCTTCATTTTTTTGAGATTCTTGAGAGGCTTCTTTTGGAGAAGTCA
>Locus:C694_03445_1:713761-713723(-)
TACTTCTTCAAAAATATTTTCATTAATATTTTCATTCAT
>Locus:C694_03475_1:723523-723467(-)
TTTCAAACTTTTAAATCAAACCATTTAAATAAAAATTCTTTTTATCCCTTTGATTTG
>Locus:C694_03510_1:731597-731629(+)
CACCACCCCCATTTAGCGCAAAGCTTAAGAAAA
>Locus:C694_03605_1:751131-751097(-)
ATAACCACCATCCAAGACATGAATTTTTTAGTCAA
>Locus:C694_03610_1:752174-752118(-)
GGCTTTAAAAAGGCGTTTAAACCCTTTAGCTTTGGGGGGGACTTCGAAATCACTCAT
>Locus:C694_03720_1:776494-776514(+)
CAATACTCTTCAAACATTTCT
>Locus:C694_04645_1:954898-954948(+)
ACTTGGCTGTTAGGCATTTTTTCTTGGCTACGCTTTTATCAATGGAAGCGT
>Locus:C694_04715_1:972731-972811(+)
CACATTGTTTTGCTCGCTAGGACTTCTGTAACTTTATTCTCCGCTTTAGGTCTAAAGAGATCTTTTGTAGCATTATCCCCA
>Locus:C694_04940_1:1017759-1017842(+)
TTAAATGATTTGCAAGGGGTTTTTAAAATTCTCTATTGTAACCAAATAATTAAAAGAATGCAAAATTTCAGCCACAATCAGCGC
>Locus:C694_04980_1:1026424-1026564(+)
AAACTCCTAGCACCATTTAATGGCTCTCATTATACTCAATTTCATAAAACAATCTTGATAGCCGGCATTAAATCGTTGTTTTCTTCTATTTTTAACATCCTCACATCTTTAACACAAACCGCAAAACTTGGTATTTGCTTG
>Locus:C694_05140_1:1058259-1058396(+)
GTGGGGCATTTTAGAGTGCTTTATTTGTATATCTGTTTAAATAAGCTAATTTGTGAAAAGAACAAGAATAAACCCCTTTCAAAGGGTATATTCTTTATTAAGAACATTAAAGGCAATCATCGCTTGAGAGCATTATCT
>Locus:C694_05145_1:1060342-1060376(+)
CTAAAGCGATTGGGCTTTTTCTTGCTTCATAGCTC
>Locus:C694_05280_1:1085076-1085002(-)
CCCCACAAAAAACAGGGCTTAAGGATTTTCTGTTATTTGCGCGGTAAGTTATATTTCCGGCGTTTTTCCCAAAGG
>Locus:C694_05310_1:1090102-1090022(-)
TTACCATTGTCGCATTTTAATGTAACTTATAAGATCAATTTCTTATCTTATCAAGCCATTCTAAAAGGGTTTTTTCAAATC
>Locus:C694_05345_1:1094502-1094461(-)
TTTAAAAACAGAGAAAAAGAAGTGGCTAGTATTTTAGAATAC
>Locus:C694_05620_1:1146658-1146611(-)
CATTCGCCATGCTTTTTAATCGTTCTAAGTCAGCGTTACTCAATCGCA
>Locus:C694_05720_1:1170779-1170732(-)
TCAAAAGGGAAGAGCACCGCTCCCATTTCAAATTCGTTCCAATCTTTC
>Locus:C694_05725_1:1171177-1171133(-)
TGCCATCCCACACTTCTATCTCTTGCAATTCAATACTTTTTGCCA
>Locus:C694_05885_1:1202086-1202142(+)
TCATGCCAAAATACCGCCTATTTTCAAACGCTTGCCATTCAAATAATCCTTCGCTTT
>Locus:C694_06155_1:1259637-1259723(+)
TCAAGCGTTCTTAATGTAATGCAGAGCGATTTTGAGTGCGTTGGTGGCTGCCCCCACTCTCAATTGATCCGCCACACAAAAGCCATG
>Locus:C694_06225_1:1279509-1279550(+)
TTATATAATTTTTTCCACTTGCGAATGCAAAATCTCTATTGG
>Locus:C694_06625_1:1357287-1357409(+)
CATAAGCTTGTTTTCCTGATCGCATCAATAAGGGCTTGCGCTTTGGCTCTTGTTTCATTCGCTTCGTTTTGTGGCACGCTGTCTAGCACAATACCGGCTCCTGCTTGGATCACGGCCCTATTG
>Locus:C694_06965_1:1409777-1409797(+)
TATTTCTTCTTAGGCGCTTTT
>Locus:C694_07135_1:1446068-1446145(+)
AATACCGGTGTTTTTATAGGCATTTTAAGAGCGGTTTTAATACTTCTTAGCGTTGTTAAGATACTTAGGCAATTCATT
>Locus:C694_07300_1:1483982-1483878(-)
AAAAAAAGAAAAAGAAAAGAGATTAAAAAAAGGAGAGCCACCCCACTAGGAGTGGGGGGGGTTTATTCTACATTACCCTCCGCATTATTTAACTCCTCCCCTGTA
>Locus:C694_07935_1:1610115-1609999(-)
CATTACTCAATACGGCTAAACCCGCGCTGTCATAACCTCTGTATTCCAATTCCTTTAATCCCTCTAAAAGAACGGATTTTTTCTCGCTATCCCCTATATAACCTACAATCCCACACA
>Locus:C694_08100_1:1645887-1645828(-)
TTAACCAAGAAAGAACTCTCTTGGTTAAAAGAATTAAGCCGATTAAAGCTTAATGGAATT
>Locus:C694_00340_1:74728-74747(+)
TAAACGCTCTATGATCATCT
>Locus:C694_00460_1:99353-99372(+)
GCTGTTTTTAGCGGCTAAAA
>Locus:C694_00550_1:118807-118826(+)
GGTTGTGTTCATCTTTCATT
>Locus:C694_00665_1:146680-146661(-)
ATTCCCCTACAACCCTAAGA
>Locus:C694_01065_1:219082-219101(+)
TACTTAATGTTTGTTTATTT
>Locus:C694_01100_1:226991-227010(+)
ATAGCTGCAAGCATGCAACC
>Locus:C694_01120_1:230706-230687(-)
TTATTTTTAGTTCCCCTTAA
>Locus:C694_01225_1:251951-251970(+)
TCAAGCCATAGCGGATAAGC
>Locus:C694_01335_1:272735-272716(-)
CATGTGCATGGGCGTTACTT
>Locus:C694_01485_1:311098-311079(-)
CTAGGCATCTTATAATTAAC
>Locus:C694_01510_1:317326-317307(-)
ATCATAAACACAATGATACT
>Locus:C694_01580_1:328932-328951(+)
TTTGAAACCCAATAATTTTT
>Locus:C694_01750_1:352931-352912(-)
TTTCTTCTTGTTCCTTGCTC
>Locus:C694_01905_1:383759-383778(+)
GGTGATAGACAAAACGCATT
>Locus:C694_02155_1:438229-438248(+)
CACTAGGAGTGGGGGGGGTT
>Locus:C694_02195_1:450879-450860(-)
CGCCTTTTCCTAAAACTTCT
>Locus:C694_02305_1:474100-474081(-)
AAAGTGTGTTTAACTCATCT
>Locus:C694_02480_1:506310-506291(-)
GCCTAGTAGAATATCAATTG
>Locus:C694_02575_1:530069-530050(-)
AATTCACGCTCTCTCGCTGA
>Locus:C694_02750_1:565863-565844(-)
GTAGCTTCTCCCTAACTTCT
>Locus:C694_02820_1:579223-579242(+)
CATTTAGGAATAGTAAACCT
>Locus:C694_02885_1:593810-593829(+)
CTAAAGCATTCCATTGAATG
>Locus:C694_03045_1:621781-621762(-)
AAAATCACGCCATCGCCACA
>Locus:C694_03190_1:662206-662187(-)
AAAACCACGCCTCCATGGTC
>Locus:C694_03385_1:700943-700924(-)
CGTTTGATTGGATTGGGGGG
>Locus:C694_03445_1:713781-713762(-)
CATTTAACGCAAGCGTCCCC
>Locus:C694_03475_1:723543-723524(-)
TTAGTTATGAAAACTGCACT
>Locus:C694_03510_1:731577-731596(+)
TAATGACATTTGGGTTAAAT
>Locus:C694_03605_1:751151-751132(-)
GCATGCAAATTAAAGCCCCA
>Locus:C694_03610_1:752194-752175(-)
CCGTCTTTAGAATAAAAAAG
>Locus:C694_03720_1:776474-776493(+)
GGTGATTTAAGAGAATCTTT
>Locus:C694_04645_1:954878-954897(+)
AAACGCTAGCTTGCCCAGCC
>Locus:C694_04715_1:972711-972730(+)
TAACCATTGATCTTAGCCAT
>Locus:C694_04940_1:1017739-1017758(+)
TGGGTGTTCATCGCTTTCCT
>Locus:C694_04980_1:1026404-1026423(+)
TTAAGAATAATCATCATTAC
>Locus:C694_05140_1:1058239-1058258(+)
CTTATGGCTTTATTTTGATT
>Locus:C694_05145_1:1060322-1060341(+)
AGGAGTGAATTACCCAACCG
>Locus:C694_05280_1:1085096-1085077(-)
TTGCAATTTATGATCAAACG
>Locus:C694_05310_1:1090122-1090103(-)
CCAAAAATATTGATTTTTTA
>Locus:C694_05345_1:1094522-1094503(-)
TGCTTCGTTTCAACCATGAG
>Locus:C694_05620_1:1146678-1146659(-)
CGCACACAAAAAGCGAAGTG
>Locus:C694_05720_1:1170799-1170780(-)
TTTCGCTTTGCGCGTTTTTT
>Locus:C694_05725_1:1171197-1171178(-)
AGCGTTAGAACTAGCGGTAT
>Locus:C694_05885_1:1202066-1202085(+)
AACCCTTTTTTCACATTGTC
>Locus:C694_06155_1:1259617-1259636(+)
TTTGTTATCTTTGAATAAAC
>Locus:C694_06225_1:1279489-1279508(+)
CATGTTTTCTCCTTAAAAAG
>Locus:C694_06625_1:1357267-1357286(+)
TTATCTATAAAAAAGATTTT
>Locus:C694_06965_1:1409757-1409776(+)
ATAAAAACCCCATGAGTTTT
>Locus:C694_07135_1:1446048-1446067(+)
TCTTAAACCTTTTTATCAAA
>Locus:C694_07300_1:1484002-1483983(-)
GGACAGATTAGGGGGAGAAG
>Locus:C694_07935_1:1610135-1610116(-)
TTTAAACACTTCCAAACGAT
>Locus:C694_08100_1:1645907-1645888(-)
AAGAATCAAAAAGAAAGGAT
>Locus:C694_00110_1:23047-22988(-)
TCACATAAGGAAACCCCTAAGTTTTTTAGGCTTAGGGGAACGCTCTTAGAAATTAGCGTT
>Locus:C694_00120_1:26078-26134(+)
TTAATCCCCTACATAGACTTGTCTTGGGCGTGTGATCCTGGCTTGCGGGCTTTTGAC
>Locus:C694_00415_1:89957-90019(+)
TTATTTTTGCTCCTGATTAAGCCTTTCTTCTATCTTTTTGATTTGGTGGCTCATTTGAGCGCT
>Locus:C694_00590_1:129385-129468(+)
CTACATCCTTTTACTATAACCATAACCCGCTTTTTCTGCTTTCTTTTCAGTATTAGCAACTGCTTCTATTTCTTTATTAACATC
>Locus:C694_00610_1:135216-135145(-)
GCCCTAAGACTTTCGCGCTCTCTAAATCTATTATTTGCTCGTCTTTATAAACAGCAATCAGTTCCGCACTCA
>Locus:C694_01055_1:218131-218027(-)
TTGAGATTGGTGTTTGAAGGGTTTAAAGCAGTTTTATTCAAACCCTTAAAAGGGTTTTACCCCTACAACGCTTTCAATAGCACGCTATTTAGGCGTTCGTTAAAA
>Locus:C694_01150_1:238552-238457(-)
GCTGTTAACCGCTTGGTCGTAGGTTCGAATCCTACATCTGGAGCCATATCTCTAGCTACCCAACTTTTTAAAATAAAATTTCATGCAATCCCTTTA
>Locus:C694_01295_1:266051-265947(-)
CTCGCTCGTTTTGTTGCAATTCTAAACGCTTGCTTTCAAGCTTTTGCTCTATTTTTTCTAACGCAAGGGTTTTTAATTGCACCAATACAGAAGCGAATTTTTTCA
>Locus:C694_01775_1:359034-358954(-)
CTTGATAAAATTTTCATTCTTTTAAGCCGTTCGTTTAGATCTTTTGAAACACGCTCAAATAAATCCCTATGGAAAAACAAG
>Locus:C694_01815_1:367909-367959(+)
TTAAAAAAGCCCCTTAAGCCCTTTTTCAAGCTTTTCTTTGAGCTTATCATC
>Locus:C694_01950_1:395061-395150(+)
AACAACAGCGTCATTTTTAATATATTTTTTTGCATTTATCATTCCCAAGTAAAGCTCTCTATTTTGTTACTTTATGGTAATAAAAAATAC
>Locus:C694_01965_1:395780-395760(-)
GAGCGATTAAGTGATAGAACA
>Locus:C694_01995_1:402988-403062(+)
GATAAGAGTATTTTACAATTTTATAAAAAGAATTACGCATTCTTGTCTAAAATCTTAGAAATTTCTTCGGTGAAT
>Locus:C694_02000_1:403961-404002(+)
AGGCGTCCTTATTTTGAGATGGTTCTAAAACGCTTGATGATA
>Locus:C694_02005_1:404720-404800(+)
TACTCTTTGAACAAAAAAGAGCCAATCCTTAAAAGATTCGCCCCGCAAGCAATCGCTAATTCAAAATCATCACTCATGCCC
>Locus:C694_02110_1:426931-426884(-)
ATTAAAAAAACACAATGTCTTCCGTGTCTCATATCATCAATTTTTTTC
>Locus:C694_02365_1:480028-480168(+)
AAGGGTTTTTACCCCTTAAAAAAGTTTTGTTCTAAAATTTTTCATTGGGGTTTGACTTGCTGTTTTAAGAGTAGGGGGAGTAGGAAGTCTCTGATTTGTTCTAATTTTTTAGAAGTTCTTGTGTTAATGGATATAAGCGTG
>Locus:C694_02560_1:524122-524088(-)
GCTAAAATAAAGCCTAATTTAGAAAATTTTCCCAT
>Locus:C694_02725_1:560005-560049(+)
AACGCCTTTTTATTTATCTCTGACAAGAGGGAGCTTTTTAATCAC
>Locus:C694_02765_1:568559-568422(-)
TTAAGATTATTTCTATATAATAGATTTGTGTTTTTTAGATGGAAAACTCCTTTATTCTTTAACAGATGTTTTCTGTTCTTTTTTTGGCATAAACAAACAAATCGTTGGTTTGTGCTATACCACATGTTAGTATCAGCA
>Locus:C694_02815_1:578750-578806(+)
TTAGCTAGCTCCTCCGCTCTCGCCAATATTGAAGCCAAACTTAGTGCTCAAATAGAT
>Locus:C694_02895_1:594478-594555(+)
CAAACTTTTATCGCTAAAAGAACCCTTTGTTTAGGACTACATATAAAGCCCGCCATTGACTTTGAGAGTCTCTCCAGT
>Locus:C694_03255_1:675166-675134(-)
AAAGTCGTTAACGGTGCTTTGTTTCGCTTCCAT
>Locus:C694_03300_1:684825-684787(-)
CAGAACGAGAGAGAGAGAGTTAGTAAGAGAGCTTTTTTC
>Locus:C694_03350_1:693318-693298(-)
CTACAATCTCTAAAAAATCCA
>Locus:C694_03350_2:693345-693298(-)
CTACCTCTCCTTTTAAAGGGACTTGTCCTACAATCTCTAAAAAATCCA
>Locus:C694_03365_1:696674-696709(+)
TACTTTTTAACCCATCTCCTTATGGTGCGTAGCAAG
>Locus:C694_04025_1:838890-839000(+)
TCATTGGCGCACAATATCAATGTTTTCATCTTTAGGCTTAAAAACAAAGATTTCATTAGCAATGGTGGGGTTGATTTCTGCTTGAGAAAAAGTGATCGTTACAAGATTGTT
>Locus:C694_04115_1:857302-857355(+)
AAAATTTGTAAGTCAAATTCAAACCATTGGGGCTTAAGCTGGAACGGATTTCGT
>Locus:C694_04320_1:894534-894620(+)
CACGCATTGTTTAAAAGTTTTCCAACCGCTAAGGCTTTATCTTTGGCTTGGGCAATCGCGCTAATGACTGCGATACCCCCATATTCG
>Locus:C694_04335_1:896858-896941(+)
TATTTTTCATTAACCTCATCTTTTTTAACCTCATTTTTCTTAAATATAGCGCTAGTGAGATCACAAAAGCGGTGGAAAAAACGA
>Locus:C694_04480_1:925586-925702(+)
TACTTTTTCTTTTTTGTGTGGTGCATGTCTTTTCCATGCATGTCTTTCATCATTTTTTGGTGTTTTTCAAGAGCTTTTTTAACTCCCTCAGCGTATTTGGGGTCAGCTTTCTTGAAA
>Locus:C694_04625_1:952901-952957(+)
TTTTTTATCTTTTTGGCTGATTTTTTAGATCAGAAATCCGCCTATCCTACCTTATCA
>Locus:C694_05265_1:1080005-1079967(-)
TTGCGTGATATTTTGATGCGTTATCTTTTGATTGTCCAT
>Locus:C694_05470_1:1119977-1119927(-)
TTGGAGGTGGTTGAGAGTGATCTTTTTAATTGGGGCGGTTTGCATGCTCAT
>Locus:C694_05580_1:1138870-1138929(+)
ATTTTAAAAGAACTTGAGAACAAACGATCTGATGGGATCGGTTCATCTCTTTTCGTTCAA
>Locus:C694_05705_1:1167889-1167839(-)
AAACTAAAACACAGCCCCTTTCATCATCTTTTAAAATTGCAGCATTTAAAA
>Locus:C694_05730_1:1172454-1172368(-)
CCCACAACCTGGGCAAAGCAAGTGCGAGCCTTGAAATTTCTCAGCGCTTTGGCTAAAACCTTTGAGTGTTTTGACTTCTTTTACCAT
>Locus:C694_05760_1:1181651-1181725(+)
ACAAAAATCCTAATCAAGCCCAAGTTTGAGAGTTATCGGCTTGAAGTGTTCTTTTTCTTACAATTTTTATCAATG
>Locus:C694_05970_1:1219297-1219244(-)
AAGGGGAGTAGGCTAGAACAGATAAGCCATTTTTTACTAAAAACAAAGTTTTGC
>Locus:C694_06205_1:1277292-1277372(+)
TACTTGACTTCAACCTTAGCGCCTACTTCTTCAAGTTTCTTCTTGATGGTTTCAGCTTCTTCTTTATTCACGCCCTCTTTA
>Locus:C694_06215_1:1278318-1278377(+)
TATTTAATATCCATCAATTCTTGCGCGTCCAAACTCACTGAAGGGGACATGGTGAGCGAA
>Locus:C694_06325_1:1301157-1301123(-)
CCCCCTAAAGCGGCCCATAAAAAGACAAAATTCAT
>Locus:C694_06330_1:1301567-1301689(+)
CATAACAGCCACAAAGCCATTTCATCGGCCATGAAAAAATCGCTCGCTATCAAGCGGTTATTTTTAATGAAAGCCTTGTTCTCTTCAATCAAAAACTTTACTTTATTTTCATCTAAGAAACTA
>Locus:C694_06660_1:1364790-1364749(-)
CCATTGATATTCCCAATCGCTCAAACGATTTTTGACATTCAT
>Locus:C694_06735_1:1373932-1374015(+)
TTATTTTTTAGCTGTTTTACCAGCTTTTCTAATAATGACTTCATCGCTGTATTTCACGCCCTTGCCCTTGTATGGCTCTGGGGG
>Locus:C694_07280_1:1473312-1473368(+)
TTATTTTATCGCTTCAGATTTTATTTTATGATTTTGGATTTTATTTTGCCACCAAAC
>Locus:C694_07425_1:1506138-1506182(+)
CAAAACACCACCGTTTTATTTTCATGTACAAAGACTCTGTCTTCT
>Locus:C694_07470_1:1514635-1514576(-)
AATGTGGATGTTATCATCAATGACAATCCCTTCATTAACTTTGCGGCTGAGTATGAGCAT
>Locus:C694_07515_1:1519620-1519573(-)
ATGAGGGCTTCTTCTAAGGTTTTGGCTTTGATTTCAATAAAATTTTGC
>Locus:C694_07745_1:1568568-1568527(-)
ATCCCTTTCTATAAAATCGCACCACAAACTGAATTCTTGCAT
>Locus:C694_08235_1:1665831-1665863(+)
TACTTTTTATCGTTTTTATGCTCGTGGTTAGCG
>Locus:C694_00110_1:23067-23048(-)
AAGTCAAGGACAAACCCGCT
>Locus:C694_00120_1:26058-26077(+)
CGCTCTGTTAAGACAAAGCC
>Locus:C694_00415_1:89937-89956(+)
AAAATACCAAAAAGCCTTTT
>Locus:C694_00590_1:129365-129384(+)
GTGTTCTTATTTTCTTATGC
>Locus:C694_00610_1:135236-135217(-)
CGCTTTAATCCCATCGCTCA
>Locus:C694_01055_1:218151-218132(-)
CGTTCATTCCAAGTGCCGTT
>Locus:C694_01150_1:238572-238553(-)
GCTCAGCGGTAGAGTAGGCG
>Locus:C694_01295_1:266071-266052(-)
GGCTTGTTTGTCCAAAACTT
>Locus:C694_01775_1:359054-359035(-)
TTTAAATCCAATATTAAAAC
>Locus:C694_01815_1:367889-367908(+)
CATTTCTATCCTTTAAAATT
>Locus:C694_01950_1:395041-395060(+)
TTCTTAAAAAGAGGAAAACC
>Locus:C694_01965_1:395800-395781(-)
GGGGGTTTTATTTTTTAAAG
>Locus:C694_01995_1:402968-402987(+)
AACCCCTTTTTAGCGTTTGA
>Locus:C694_02000_1:403941-403960(+)
TGTTTTTTCTGCCATGATTT
>Locus:C694_02005_1:404700-404719(+)
TGCATAAGTTTCTAGCATCT
>Locus:C694_02110_1:426951-426932(-)
CAAATACAAAATGCACATGC
>Locus:C694_02365_1:480008-480027(+)
ACTTCTCTTTCTTGTAACTA
>Locus:C694_02560_1:524142-524123(-)
CGATAGAGCTACCCAAAGTG
>Locus:C694_02725_1:559985-560004(+)
GTTTTCTTCATTCATGTCTT
>Locus:C694_02765_1:568579-568560(-)
TGGTATTTTTTAAGTTTCTC
>Locus:C694_02815_1:578730-578749(+)
TACTATTATTATTGATCAAT
>Locus:C694_02895_1:594458-594477(+)
AGCATGATTTTTGCTACTTA
>Locus:C694_03255_1:675186-675167(-)
ATCGTGCCTGTTAAGGCAAA
>Locus:C694_03300_1:684845-684826(-)
CATTCCTTTCAGCGTGGAGC
>Locus:C694_03350_1:693338-693319(-)
TCCTTTTAAAGGGACTTGTC
>Locus:C694_03350_2:693365-693346(-)
GTTTTTCGCCCCTGAAATTT
>Locus:C694_03365_1:696654-696673(+)
ACCAATCTTAAAATACGCCT
>Locus:C694_04025_1:838870-838889(+)
ATGCAATGAATCATTAAAAA
>Locus:C694_04115_1:857282-857301(+)
TTCTTAAATTTTAAGCTCTT
>Locus:C694_04320_1:894514-894533(+)
TTTGGGATTTTAGAATCCCT
>Locus:C694_04335_1:896838-896857(+)
ATGCAAAAGCGTTCATGAAC
>Locus:C694_04480_1:925566-925585(+)
GAACGCTTAAAGAAAAGGGT
>Locus:C694_04625_1:952881-952900(+)
ACGACTATGATTTAGCGACT
>Locus:C694_05265_1:1080025-1080006(-)
CTTTTAAGCTCGCCTTGTTT
>Locus:C694_05470_1:1119997-1119978(-)
TTTTCTTGATTTTTTTTAGC
>Locus:C694_05580_1:1138850-1138869(+)
GCGCATGCAATTACGACAAA
>Locus:C694_05705_1:1167909-1167890(-)
GAGATTTTTTTAAGAAAATC
>Locus:C694_05730_1:1172474-1172455(-)
TCGCGCACAATAATGCCATG
>Locus:C694_05760_1:1181631-1181650(+)
CACATGCTACTTAAAATAAA
>Locus:C694_05970_1:1219317-1219298(-)
CTAAGGGATTAAGAAAAAAT
>Locus:C694_06205_1:1277272-1277291(+)
GCCTTTCTGTTTTTAAGTCT
>Locus:C694_06215_1:1278298-1278317(+)
AGATTAAAAACTCCTAACGC
>Locus:C694_06325_1:1301177-1301158(-)
TTAGCGAACTCCCTATAGCC
>Locus:C694_06330_1:1301547-1301566(+)
ATTGAAGCAAAGCCTACAAT
>Locus:C694_06660_1:1364810-1364791(-)
GTATAGACTAGAGCCACTGC
>Locus:C694_06735_1:1373912-1373931(+)
CGTTCATCACTCCACCTTAT
>Locus:C694_07280_1:1473292-1473311(+)
TTATGTTATGATTTCAAGTT
>Locus:C694_07425_1:1506118-1506137(+)
TGCTGAAATCTAAAAGCATT
>Locus:C694_07470_1:1514655-1514636(-)
CTATCTATGGAAATGACTTT
>Locus:C694_07515_1:1519640-1519621(-)
TCAAGGCGATAGAAGCTTGA
>Locus:C694_07745_1:1568588-1568569(-)
AAAAAGTCGTTTTCTAAAAA
>Locus:C694_08235_1:1665811-1665830(+)
TCCTTTAACCCTCTAACCCT
>Locus:C694_00010_1:635-669(+)
TTAACCCTTGAGAGTTTGGCACAAGCTCAACAATT
>Locus:C694_00240_1:51095-51166(+)
CATTTCAAGCTTTCACAAATACGATCAATAAGCGTTGAAAAATCATCGGTTTCAAAACGCAATTGCGCAAAC
>Locus:C694_00370_1:80252-80196(-)
TTCGGTTCTCTTAATGGTCTGTCTGATTCGCTTTTCTGCGGACTTATGATTTGCCAT
>Locus:C694_00475_1:101644-101766(+)
TACATCTTAGAAATATCAATTTTAAAGGTGTGGATTTCATCTTCTAAAAAGACTTTAACCACCACCACACCCGGGGTTTTAAGGTTTTTGGTATCCACCACCACAAACCCTCCCTTAGCCTTA
>Locus:C694_00510_1:110930-111046(+)
TATTTAACTTCACTCTCTTTAATGGATTTGACATTCAAAGTCCTCCCATCCTTTGAGGTGGGGATTTTGATGCTCCCCTCTTTTAATTTTTCTCTCAATTTTTCCAACAACGGGTTT
>Locus:C694_00530_1:114504-114542(+)
ATAAATAAATACCTTTTGAGAGATAACGATCGGCAACAT
>Locus:C694_00620_1:137681-137571(-)
AGGGCTTTTTTTAGTCAAAATATGGCTTTTAAAAGCACTGCCACGCTTAATCAAGTTTTTTTTAACTTTGAAACGCTTAGACGCGCCGCGATTAGTCTTCATTTTTGGCAT
>Locus:C694_00880_1:183811-183728(-)
ATGCTGGTATTCTACAATCCTATAAGGCACACCGCCCAATTCAATTTTCAAGCCCTTTTTGAGCTCGCTCATCCCAATTGCCAT
>Locus:C694_00880_2:183777-183730(-)
CCCAATTCAATTTTCAAGCCCTTTTTGAGCTCGCTCATCCCAATTGCC
>Locus:C694_00945_1:195598-195681(+)
TTAAAGCTCTCTTTCAGGAAGGACTTTAGACCATTCTTTAATCAAGCGCAAAAAGAAGGAAGTGTCAGGCGAAGTTTTTTCATG
>Locus:C694_01120_1:230675-230655(-)
CTGTGTTTTCTGTCTTTTCCA
>Locus:C694_01160_1:240295-240399(+)
TTTTTTTTGGATTTAAAAAAAAGGTTTTTGATAGTGAAAAATGTTTTGAGTATTTTTAAATTTCACCGCTCAAGGAGATCGGGGCTAAAAATTTTCAAAGCGTTT
>Locus:C694_01285_1:264656-264597(-)
AAAAAAAAAGTAAAAAGCCTCTTTATAAGCCCTAAAAAGAGCTTAAAAACCTATCGTGTA
>Locus:C694_01345_1:276035-275988(-)
CTCTTTTTAAAACTTCATCATCATAAAACGAAGCGTTTTTTAACAGCA
>Locus:C694_01815_1:367909-367965(+)
TTAAAAAAGCCCCTTAAGCCCTTTTTCAAGCTTTTCTTTGAGCTTATCATCTTTAAG
>Locus:C694_01815_2:367909-367950(+)
TTAAAAAAGCCCCTTAAGCCCTTTTTCAAGCTTTTCTTTGAG
>Locus:C694_01955_1:395299-395249(-)
ATCATAAGCCTTTCATGGTTTTTAAAAGTTATTATATCAAAGCTATTAAAT
>Locus:C694_02115_1:427727-427693(-)
GATAATACCAATACCCACCACAATAATAAACGCAT
>Locus:C694_02620_1:536655-536623(-)
TACGACCGCTCGCTCCATAAACACCGATTTTCA
>Locus:C694_02800_1:574357-574407(+)
TCAATCGTTACTNTTGTTTTGATTTTTTTGATCGAGCATTTTGTTTGTTAC
>Locus:C694_02895_1:594514-594600(+)
CTACATATAAAGCCCGCCATTGACTTTGAGAGTCTCTCCAGTGATGTAACTAGAGTGATCACTCAAAAGAAACGCTACCGCTTCTGC
>Locus:C694_02905_1:595612-595668(+)
TCACTTTTTTCTGGCAATTTTGTTAATAAGGTTATAAGGATCAAAAGCAACCGTCAT
>Locus:C694_02910_1:597095-597036(-)
TCAGCTCATCTACAGCGACACGCTTGCGACCGGGTTTTATATTTTTATTTCCTAATTCCA
>Locus:C694_03420_1:709580-709545(-)
AAGAAGAGCCATCGCAAAAAATTTCAATTTCTTGCA
>Locus:C694_03600_1:750335-750282(-)
CAATCCAAGTTCCCCTCTACCAAATTTTTAATTTGTTCTTGTGTGTATTTTGAC
>Locus:C694_03945_1:820488-820520(+)
CTACCCCCCTGTGTAGTAAAACGCCCTTGTGGG
>Locus:C694_04195_1:872182-872120(-)
CTTAAAAACAGCGCGATTGTGGTAGTTAAAAGACACATTCTCTATTGTAACGATTTCTTTCAT
>Locus:C694_04215_1:876548-876468(-)
AACCTAACGATTTTAAAAATCCGCAAGCTTCTTCTTCAGCCTTTAAGCCCTTTTCTCTATGTTTGTTGTTCAAAAAGCGCA
>Locus:C694_04520_1:932760-932680(-)
TTAGCAACAACACGCTTAAAATCATTGAAGAGCTTAATAATGGCGTTAAACAAGCCAGCGAAGAGATCAAAGAGAAAGCCA
>Locus:C694_04605_1:950444-950539(+)
GAAACGCAAAAAACCCTAAAAGCCCTAGATTACCCCTTTGATTTTAAGACTATCCAAGCGAGCGTGAAAAAAAGGGCTTATCAAAAACCAGTTGTT
>Locus:C694_05080_1:1048530-1048393(-)
AATGAATCAAAATATTTTAGGAATAGGGTTTGTTTATCCTACCCAAAAATTGGTATGAGGGCTGATCTCACCGATTCAAGCTATTCTCTTTTCTTGAGGTCATGGGGCGTTGGTTCCTTGGAGCGATCGTTATTAAAA
>Locus:C694_05135_1:1056141-1056221(+)
ATTACACTAAACTACCTAATCAATTTTAACCACCTTACTTCTTGTCCTCTATCAAACTATCAAACACAAGAGCCACTTTCT
>Locus:C694_05250_1:1078607-1078563(-)
GAAATATCTTTATTTAAAAGTAGTCCCGCCATCTACAACGATCGT
>Locus:C694_05280_1:1085085-1084945(-)
GATCAAACGCCCCACAAAAAACAGGGCTTAAGGATTTTCTGTTATTTGCGCGGTAAGTTATATTTCCGGCGTTTTTCCCAAAGGCTTTTGCGGCTAATGCCAAGCTTGTTGGCTAATTCTGTATCGGTGCAAGTAGAAGAA
>Locus:C694_05365_1:1097492-1097536(+)
CACAAAAGCTCAGACCTAGAATTTTTGATCACCACTAAATCTTCA
>Locus:C694_05495_1:1124175-1124089(-)
ACTCGCTTAAATTTTTTGCACCGCTCAAGTTGTGCGTTTGATTCCATTCTAAAAGGATGCGCGCATAATCTTGCAATAAGGGGTTCA
>Locus:C694_05605_1:1144554-1144534(-)
TTGAGAGATTTTTCAAGCCCA
>Locus:C694_05990_1:1226450-1226527(+)
AAGCTTTATTTGTCAGCATTAGTAGAGTATCTAAACCTAATCCTGTGTGCGTTCAATCAAACTCAAAGGCAAGTTAAA
>Locus:C694_06185_1:1267416-1267457(+)
TTACCAGCGGTAGTGTGCGAACGCTTTATTCGCTTCTGCCAT
>Locus:C694_06395_1:1313592-1313648(+)
AAAATAGTATTGTTGAGTGTTTTAAAACAAAATAACAGCGTTTATAATGATGAAAGT
>Locus:C694_06630_1:1360434-1360523(+)
TTTGATTTTAAAAACAAAGAGAGTAAAGATTTCAAAAACAGCTCCTATTTTTTAGTGTTCAACAATGTAAAATCCACGCAAACATTAAGA
>Locus:C694_06700_1:1370207-1370257(+)
TTATCCTTGTCTTTGTTTGTGTTTAGGGGTAGCGCAGATCACTCTAATAAC
>Locus:C694_06945_1:1406118-1406177(+)
TTAATTTTGTGCTATATATTGCGCCATGTCTATCAAGCGCTCGCTATAACCCATCTCATT
>Locus:C694_07050_1:1427675-1427749(+)
CACTCCCTTAAAAAAGACACCGCTTTATTTTATCAGCCGTTTTTAGAATGCAATAAATCTTTATTGTATTTTAAC
>Locus:C694_07125_1:1445792-1445718(-)
AAAAATTTTAAATTATTTTACATCATTTTACTTTACATGAACTCCTGGAGTTTGTTCGCTTGCGCCATCCATTCT
>Locus:C694_07290_1:1480959-1480900(-)
TTTTATCACTTTTTTAAAATCCTCTTTTGCAAAGCTCAACCCAAAAGCTTCCTCATGCCC
>Locus:C694_07425_1:1506139-1506192(+)
AAAACACCACCGTTTTATTTTCATGTACAAAGACTCTGTCTTCTAAAACGAGTT
>Locus:C694_07565_1:1532759-1532718(-)
CAAGAAAAAGCCAAGCAAACGCCCAATAAAATGGATTTTTTC
>Locus:C694_07850_1:1590133-1590216(+)
TATTTGTTCTGTTGCCAATATACAGATTTAAAAGCAATTTTATGGTATTTTTTTATAGCCCTTAAGACATCCGGTTTGACAATA
>Locus:C694_07985_1:1618634-1618681(+)
AACGCCGCTTTAAAGAAATTTGAGCGCGCAAATGTTTCAAAAGGGTTT
>Locus:C694_08020_1:1627950-1627988(+)
TTAATCCGTTTCGCTCGTTACAACGCTTTCAATCAACAA
>Locus:C694_08215_1:1664505-1664609(+)
TATGGTTCTTGTGGCTGGGGTTTTTTGAGTTTTTTCACACCGCTTTTTTGGCTATTGCTTGGGTCATTGCTTGGTTGGTGTTCTCTTTTGATGAAGAGAACAGCT
>Locus:C694_00010_1:615-634(+)
CTTGAGTTCGTGTCGCCATT
>Locus:C694_00240_1:51075-51094(+)
AAATCTAAAATTTTATAATT
>Locus:C694_00370_1:80272-80253(-)
GTTTTATAGAACCTGTTGCG
>Locus:C694_00475_1:101624-101643(+)
CTTTTATTAAAGGGGGCGAT
>Locus:C694_00510_1:110910-110929(+)
ATAATAAAAATAAAAAATTT
>Locus:C694_00530_1:114484-114503(+)
TCCTTTTTTATTGAATTTTT
>Locus:C694_00620_1:137701-137682(-)
TTTAGATTGGCTTTGCGCTT
>Locus:C694_00880_2:183797-183778(-)
CAATCCTATAAGGCACACCG
>Locus:C694_00880_1:183831-183812(-)
GCACCCTTGCCGGGCTTGAC
>Locus:C694_00945_1:195578-195597(+)
AATAAAGCGCATTAAAAGTT
>Locus:C694_01120_1:230695-230676(-)
TCCCCTTAAGCGAGTTTCAT
>Locus:C694_01160_1:240275-240294(+)
AAAAATTAAGAAATTTTGCT
>Locus:C694_01285_1:264676-264657(-)
TAAAAGCTTGTTAGAATACC
>Locus:C694_01345_1:276055-276036(-)
ATCTTTTAAGCGGATATCCG
>Locus:C694_01815_1:367889-367908(+)
CATTTCTATCCTTTAAAATT
>Locus:C694_01815_2:367889-367908(+)
CATTTCTATCCTTTAAAATT
>Locus:C694_01955_1:395319-395300(-)
TTAATAAACTTAAAGATTGC
>Locus:C694_02115_1:427747-427728(-)
TCAAAGGATTTAAAAAGAGC
>Locus:C694_02620_1:536675-536656(-)
TTCTAAAAGCAGTTTCCCTA
>Locus:C694_02800_1:574337-574356(+)
TTCTAGCGCATTAACGCCAC
>Locus:C694_02895_1:594494-594513(+)
AAAGAACCCTTTGTTTAGGA
>Locus:C694_02905_1:595592-595611(+)
TAACTGGTTGTCAAGAATTT
>Locus:C694_02910_1:597115-597096(-)
AGTCACTGAAAAATTGCGTT
>Locus:C694_03420_1:709600-709581(-)
GCCTGGCCCGGGATTGCCTA
>Locus:C694_03600_1:750355-750336(-)
GCATTTTTAAGACAGTGTTC
>Locus:C694_03945_1:820468-820487(+)
ATAATAAATATTTTACTCCC
>Locus:C694_04195_1:872202-872183(-)
TGAATGCTTAAATTAAAATC
>Locus:C694_04215_1:876568-876549(-)
GTTCCTCTCCACCATTTCAA
>Locus:C694_04520_1:932780-932761(-)
AAGCGCGCAAAAATCACACT
>Locus:C694_04605_1:950424-950443(+)
ACCTGAAAGCCCATTTAAAA
>Locus:C694_05080_1:1048550-1048531(-)
AATATTTTTAGATAGGATTA
>Locus:C694_05135_1:1056121-1056140(+)
TAATAAGATTATTTAAACTA
>Locus:C694_05250_1:1078627-1078608(-)
ATGTGGATAATGTTTTGCAA
>Locus:C694_05280_1:1085105-1085086(-)
TTGGCATTCTTGCAATTTAT
>Locus:C694_05365_1:1097472-1097491(+)
CTAGTAAGGATCTCTCGCAT
>Locus:C694_05495_1:1124195-1124176(-)
GTCTGTGATCTGGGGTTCTA
>Locus:C694_05605_1:1144574-1144555(-)
GAATAAAAACACCAGAAGTG
>Locus:C694_05990_1:1226430-1226449(+)
ATTCCATTCTTAAAAATTAA
>Locus:C694_06185_1:1267396-1267415(+)
TCTAGCCATTCTAACTCCAA
>Locus:C694_06395_1:1313572-1313591(+)
TCAAGGGGGGGGTTGGCTAG
>Locus:C694_06630_1:1360414-1360433(+)
AATAATAAAGATAAGATAAT
>Locus:C694_06700_1:1370187-1370206(+)
CCAGCAATCCTTGCCATGCT
>Locus:C694_06945_1:1406098-1406117(+)
AACATGAAAAATCCTTTCTT
>Locus:C694_07050_1:1427655-1427674(+)
TAAAAGCGGTTATAAAAAAA
>Locus:C694_07125_1:1445812-1445793(-)
CCCCTAAAAACAACAATATA
>Locus:C694_07290_1:1480979-1480960(-)
CCTTATAAGGCTTGTAAGCT
>Locus:C694_07425_1:1506119-1506138(+)
GCTGAAATCTAAAAGCATTC
>Locus:C694_07565_1:1532779-1532760(-)
AATCGTTTAGGGCATGAGCG
>Locus:C694_07850_1:1590113-1590132(+)
GACAAAGAACAAGCGCTTTT
>Locus:C694_07985_1:1618614-1618633(+)
CGCTAAAATCAAACGCTTTT
>Locus:C694_08020_1:1627930-1627949(+)
ATAAAATCCATCACTACCCC
>Locus:C694_08215_1:1664485-1664504(+)
GCGGTTGTTATTGTTCTTTT
>Locus:C694_00005_1:217-258(+)
TCAATTCAAGGGTTTTTGAGTGAGCTTTTTGCTCAAAGAATC
>Locus:C694_00070_1:13738-13703(-)
CTACTAAAAAAACGATTTTTAAAAAATGAGCGGACA
>Locus:C694_00215_1:44999-45058(+)
ATTTTTAGGGCAGGCTTAAAACGATTAAAAAATGACGGCGTGTTAACAAATCCTAGGCAA
>Locus:C694_00235_1:50031-50078(+)
CATTTTCTTAAGCTTTTTAAGATCGCTTTGCCTAAGGCTAGGGCTAGA
>Locus:C694_00715_1:156398-156336(-)
CATCGCATAAAGAAACAATTTGCTAATGGAATAATCATAACTCAAAGGCACATTTTCTTGCAT
>Locus:C694_00775_1:165314-165258(-)
AAAATCTCGCGCTTTGTTGTCTTTGATTCCATCGTTTTCAAAAAGGCCACTAGCCAT
>Locus:C694_01065_1:219102-219182(+)
TATGCCTCACTCAAGCCCTCTAAAACCCCCAAAAACACTTTTTCTAAAAGCTCTAATTCTTTCAAGCTCACCCTTTCATCA
>Locus:C694_01075_1:222279-222223(-)
GCTTTTATCATCGGTGCGCGTATCGGTATGCGTATTGGCATGCGAATGATTTTCCAT
>Locus:C694_01100_1:227011-227094(+)
TATTTCCTCACAAACTGCTTGTATAAAAATTCCTTTCTCCCTATGGCGATGATATGGTTGCGCATTTTGTCATGCAAATCGCCT
>Locus:C694_01160_1:240277-240372(+)
AAATTAAGAAATTTTGCTTTTTTTTTGGATTTAAAAAAAAGGTTTTTGATAGTGAAAAATGTTTTGAGTATTTTTAAATTTCACCGCTCAAGGAGA
>Locus:C694_01285_1:264650-264573(-)
AAAGTAAAAAGCCTCTTTATAAGCCCTAAAAAGAGCTTAAAAACCTATCGTGTAATTGATATAGAACGCATACAAACG
>Locus:C694_01290_1:264755-264714(-)
CCCCTCATCTCCCCACTGGATCCCCACAACGACATCTGCCAT
>Locus:C694_01580_1:328953-329012(+)
TATTTATGGATAGCTGTTTGCATTTTGATGGGGAAAAGAACGATGAAGCTTAAAACCAAA
>Locus:C694_01590_1:330593-330625(+)
CTAGGATTTCACAATCTCAGTAAAATCGCTAAA
>Locus:C694_01610_1:334341-334400(+)
CGTAACCTCTTTAAAAATCGCTTTTTTGGGGCGTTTGCCCCTTATGAGCGGTTTATTTCT
>Locus:C694_01795_1:362617-362564(-)
ACCAACTCCAAGCCTGCAATATCGTTAGGGTTTAAATCAAAAGTTTTATTTTGC
>Locus:C694_01935_1:391544-391588(+)
TATCTTAAAAAACTTTTTAAAACGCCCACAAACCCTCTATCAAAG
>Locus:C694_01945_1:393810-393776(-)
ATGATTAAAAAACGCTTTTTAAAAGAATGGGGCAT
>Locus:C694_03125_1:640342-640283(-)
CATCATCCAAATGGGCGTGTAAGGCGTTTCCTTTCTAAAACATGCATCAATGAAAATCAT
>Locus:C694_03255_1:677211-677137(-)
TTTAACCCCCCCATTTCTTTGGGGGGGCTTGTTTATTCCACAATAAAGTCTCTGGGATTGAGATCGCAGCCTAAG
>Locus:C694_03545_1:737405-737458(+)
AAACCAAAATTTGAGTCGCATAAAAAGCTATCAAGGAAAACGCATACGCTACAA
>Locus:C694_03555_1:740619-740569(-)
AAAACTCCCTACAGCGCTTCGTTTTGCCGCCACTACAACCACTTCATTCAT
>Locus:C694_03590_1:745923-745813(-)
GTTGCTTTGGGCTTTACCAACTACGAAACTGCCATTTTCTTTCACAAAAAATGTGTCCGTCATGGTGCCACCGGCATCAATACCCATCACCTGAACTCTTGCGTCTTTCAT
>Locus:C694_03755_1:785292-785378(+)
TACTTTAAGATTTCTTTAAGATTTTGCTTGATCTCATCAGGATTTTGCTCGTATTCTTGGATGAGTTCTTTTAAAATTTCAAACAAT
>Locus:C694_03900_1:811480-811439(-)
GCCACAAAGGCAGGATTGCTCCATATAGAGCTATTTTCTAGC
>Locus:C694_03965_1:824044-824094(+)
CTAATCATTCTTGCTGAAGAAACTATCAATGCCATCAGCAATGCCCTTAGC
>Locus:C694_04050_1:845520-845594(+)
AGACCGCTTTTTTTCAAGAGGCTATCGCTTGCTTACGCAAGCTCTTTGCTATTTAGTGGGGTTAGGGGCTTGAAG
>Locus:C694_04145_1:863930-864016(+)
TTATTGGATAATGAAATCAGTGAAAAAGACATTTTTAATAAAGCCATCAATCAAAAACGAATTCAAATGGCTCTTAATCTCATCTTT
>Locus:C694_04335_1:896857-896913(+)
CTATTTTTCATTAACCTCATCTTTTTTAACCTCATTTTTCTTAAATATAGCGCTAGT
>Locus:C694_04495_1:930619-930563(-)
GGAGGGTGTCGTTCCTTTTATCCCATAACGCATGTTCAAAATCAAAGGGTGGGGTGG
>Locus:C694_04855_1:1003692-1003726(+)
TTAATCCCTAAAAAATGCAGAAAAAAGCATAATAT
>Locus:C694_04880_1:1008722-1008859(+)
CTTTCACTAAAAATTATGAAAAAGCGGTTAATGGTTGTCAAAAGTATTTCCATATTAAATTGCCTGAAGGCGCTCCTAGCAACTTCAAATCAGGTTCATACATGGCCACTATGGTGGTGCGTTTTTAAAGCGTTATTT
>Locus:C694_05015_1:1037348-1037328(-)
ATAATGCGTCATCAATTTGCA
>Locus:C694_05025_1:1037729-1037800(+)
CAGCCTTTTCTTAACTCATCAAGAATTTCCACTAGCCCCGCAACCGCCTTTTTGACTTCTTCATGCGTGATA
>Locus:C694_05075_1:1047977-1047927(-)
ATTAAACGACATACGCTGCTGCTTGATGTGGGGTCTCCTTTAAAATTCAAG
>Locus:C694_05105_1:1051650-1051567(-)
GACTCTAGAACAGCCAAAATGTTTAGAAATCAATTCTTTTTGTTGGGCGTTAGGATAAATTCTAAACTTGATAGCGTTAAGCAA
>Locus:C694_05425_1:1112795-1112899(+)
CATGCTATGCTTCTCTCCTTAATCCAAGTAATGATATTTTTGGTATCTTTTGGGGCATTCTTTATTTTTGAAACCGCTTTCAACAACTTTTTTTCTCCATTTTTC
>Locus:C694_05545_1:1133003-1132863(-)
ACCCTTTTGAATGTTGCGGTCTTTAAACTACTACTTCTATATCACACCACTTCTTGCCCAGCATCTAATAAAGCTTCTTTGATCAAATCCTGTGTCGCTGGAGCGTCAAATTCCACAACCACGCTCTTTTTTTCCACGCTC
>Locus:C694_05865_1:1199235-1199267(+)
CAACTCCCTAAACCCATAGCCACACGCTTGTTT
>Locus:C694_06035_1:1234312-1234350(+)
TCAAGAGGCTTTGATGTAGGGCGTTTCAGCCAGCGGTGG
>Locus:C694_06225_1:1279500-1279544(+)
CTTAAAAAGTTATATAATTTTTTCCACTTGCGAATGCAAAATCTC
>Locus:C694_06505_1:1333089-1333042(-)
CCGCTTTCTGCTGAAATACCAGCCCCGCTTAAGATTACTAAATTTTTC
>Locus:C694_06545_1:1337993-1337955(-)
TGGCATTCAATCGTTTTGCCATTGATATTCATTGTGATC
>Locus:C694_06785_1:1377825-1377908(+)
CTACTTACCTTCTGCTTGATTTTTTTTATGGCTTTTAGAAGATTTCATTTCTTTCCCTTCTGCTACTTCTACGAATACATGAGA
>Locus:C694_06890_1:1395879-1395959(+)
CTGCCAAAAGGCGTATCTCTTAGTTCTTTAGTTTTTAAACAATCACGCCCCCACCAAGCAAGATGTCATCTTTATAAACGA
>Locus:C694_06915_1:1399694-1399554(-)
GCATTTTTAGCGTTAGGGAGACTGACCTTAATCTTACCTTGTGCAATAAAAGTAGAAATGCTCAACACAATCGCTAGCAAAACGAGCATAATATCAATGAAAGGGACAACATTCAGCCCATCGCCTCTTCTGATGCTTTTC
>Locus:C694_07440_1:1508516-1508427(-)
TCACTGCTATCTAAATCAACCTTAAAAGCTTTCATGATATATTTTCCTTTAATGTTTTCACTCATTCTAAACCTTTATAAACACGATTTT
>Locus:C694_07565_1:1533830-1533726(-)
AAAAGACACTTTGAGTATTTTTTAGATTTAGCGCCAAAGACCCCTAAAAGGACTTTTTTAAATCAAAAAGAGGGTTTAGGGGTTTTGTCTGTCATTATGGGGAGT
>Locus:C694_07620_1:1544726-1544773(+)
ATCGCTTTGGGGGCATTTGGTTTTTTAAAATCAAGCTTACTTCATAAG
>Locus:C694_07925_1:1609194-1609174(-)
TCCTTCCAGCGCAAAGCAGCA
>Locus:C694_07980_1:1618005-1618121(+)
TACGCTTTAGCCATCATTTTCTTGTATTCAGCCCCGGCTTCACCAAAAGTGATCTTAGTGCCTTCAATTTTAAAAGGCGGGATATCAAAAGGGCGTGGAGGGGGAGTGCCGGCAATA
>Locus:C694_00005_1:197-216(+)
AATTTAGGTATAAAACACCC
>Locus:C694_00070_1:13758-13739(-)
CAAACTTGAAACGCACATGC
>Locus:C694_00215_1:44979-44998(+)
GCTTAAGCGGACTCTAAACC
>Locus:C694_00235_1:50011-50030(+)
TCAGCGTGATAAATTTGTAT
>Locus:C694_00715_1:156418-156399(-)
CCCACTATCCCAAAGCCAAC
>Locus:C694_00775_1:165334-165315(-)
AGGGAGCTATGGCTATAGAA
>Locus:C694_01065_1:219082-219101(+)
TACTTAATGTTTGTTTATTT
>Locus:C694_01075_1:222299-222280(-)
AACAAGCGCACGATCTTAGT
>Locus:C694_01100_1:226991-227010(+)
ATAGCTGCAAGCATGCAACC
>Locus:C694_01160_1:240257-240276(+)
TTTTTAATAAAATTGAGCAA
>Locus:C694_01285_1:264670-264651(-)
CTTGTTAGAATACCAAAAAA
>Locus:C694_01290_1:264775-264756(-)
CTATCAACAATTTTTCCCTT
>Locus:C694_01580_1:328933-328952(+)
TTGAAACCCAATAATTTTTC
>Locus:C694_01590_1:330573-330592(+)
TTTAAAAATTTGGCTAAACA
>Locus:C694_01610_1:334321-334340(+)
ACTAAAGAGCTTGATTTTGC
>Locus:C694_01795_1:362637-362618(-)
GATTCCGTAGCGTTTGACAC
>Locus:C694_01935_1:391524-391543(+)
AGGGTAATTAAGTTTTAATT
>Locus:C694_01945_1:393830-393811(-)
GCAAGGTAGAAAGGGTATAA
>Locus:C694_03125_1:640362-640343(-)
AGGTAACGCCCCGCTTGCCT
>Locus:C694_03255_1:677231-677212(-)
GCAAGTGATTTTAAAATTTT
>Locus:C694_03545_1:737385-737404(+)
CCTTTATGGCTAGCCTTTTT
>Locus:C694_03555_1:740639-740620(-)
ACGCTCTTTAGAGAGCCTAA
>Locus:C694_03590_1:745943-745924(-)
GCTAAACTCTCATCTTCTGG
>Locus:C694_03755_1:785272-785291(+)
AGGTGGTTCATGCCTTGCCT
>Locus:C694_03900_1:811500-811481(-)
GAACGCACATGCAAATGATA
>Locus:C694_03965_1:824024-824043(+)
ATCTACAACCTAATCATTGC
>Locus:C694_04050_1:845500-845519(+)
AAGATCCCCCTAACCCCCCA
>Locus:C694_04145_1:863910-863929(+)
TCTATGCCAATCATTTAAAA
>Locus:C694_04335_1:896837-896856(+)
AATGCAAAAGCGTTCATGAA
>Locus:C694_04495_1:930639-930620(-)
TCCCGGATTTTTTTCATTTT
>Locus:C694_04855_1:1003672-1003691(+)
GGGTTTAAAAAAGAAATTCC
>Locus:C694_04880_1:1008702-1008721(+)
AGAAAACCGCCATCACCATT
>Locus:C694_05015_1:1037368-1037349(-)
CAATTTTTCCAAGCGTTGCA
>Locus:C694_05025_1:1037709-1037728(+)
TTTATTTTTAAAAACGCTTT
>Locus:C694_05075_1:1047997-1047978(-)
TTTTATCGTTATATTTTTCC
>Locus:C694_05105_1:1051670-1051651(-)
TCTAAAAAGTAGTTATACAC
>Locus:C694_05425_1:1112775-1112794(+)
TTTAAATCAACCATACCACT
>Locus:C694_05545_1:1133023-1133004(-)
CCAAGCATTAAAAGACAACA
>Locus:C694_05865_1:1199215-1199234(+)
TTTTAACTACAAACATTCAT
>Locus:C694_06035_1:1234292-1234311(+)
GGTTAAAACCCCTTTTTTAT
>Locus:C694_06225_1:1279480-1279499(+)
TTTTTTAGCCATGTTTTCTC
>Locus:C694_06505_1:1333109-1333090(-)
CGTCTCTAAAGGTTTTAATC
>Locus:C694_06545_1:1338013-1337994(-)
CTAAAACGCTTTGTCCCTCT
>Locus:C694_06785_1:1377805-1377824(+)
TTAACTTTTTGTCCCATGCC
>Locus:C694_06890_1:1395859-1395878(+)
TTCAATAAAACATTAAGAGA
>Locus:C694_06915_1:1399714-1399695(-)
CGTTTGGCTGGGATTTTTCC
>Locus:C694_07440_1:1508536-1508517(-)
GTTTTAAAATACTTTGATTT
>Locus:C694_07565_1:1533850-1533831(-)
GCTTTTTGATTATTGATCGC
>Locus:C694_07620_1:1544706-1544725(+)
GTTGGCTATTAAGGGGGCCT
>Locus:C694_07925_1:1609214-1609195(-)
CGCTTTTTTTAAAGTCTCAT
>Locus:C694_07980_1:1617985-1618004(+)
CTCTGCCATTAAACTCTCCT
>Locus:C694_00160_1:34936-34895(-)
AGTCGCCCTATGGATTTTACTATAAAGCATTTCAAAAGTCAT
>Locus:C694_00270_1:61653-61564(-)
GTGCCAATCATCATACCATTTTTAATTGTTTTCATTTTATATCCTTTGTTTGTAAAATTTTTTGTAAATCCGTTTAATTTAAAATCGTTT
>Locus:C694_00350_1:75527-75583(+)
CTAGAAAATGCTAAAGAGTTGCGCCAAGCTCACTTTATTGGCTGGTTTAGAAGTTAC
>Locus:C694_00755_1:161253-161206(-)
TTCCCTACTTGCCCCAAGGCGTCATGCTTAAAAACTTTTAAAAAACCC
>Locus:C694_00805_1:170574-170711(+)
TGTTGGGGGAGAGTTTGGTTCTCACTCTGTGTCCCTAATCATAGGGATTTTACAGAGTTTGATCTCCAACGCATTCCCTATTGGGATGAATGCTTGGGTGGTTTAAAAAAATACTTTGAGTCTTTTTGCATTTCACTC
>Locus:C694_00945_1:195598-195684(+)
TTAAAGCTCTCTTTCAGGAAGGACTTTAGACCATTCTTTAATCAAGCGCAAAAAGAAGGAAGTGTCAGGCGAAGTTTTTTCATGGAT
>Locus:C694_01055_1:218149-218054(-)
TTCATTCCAAGTGCCGTTTTGAGATTGGTGTTTGAAGGGTTTAAAGCAGTTTTATTCAAACCCTTAAAAGGGTTTTACCCCTACAACGCTTTCAAT
>Locus:C694_01395_1:284507-284424(-)
TTTTACCTAACATTTCATAAGAAAGCATGCCCTCTTTTAAGGCTAAGCTTTTTTGTAAATTTTCTAAAATCCCTATTTCTTGCA
>Locus:C694_01550_1:325078-325028(-)
GCTCAAATAATTCGCCCCCTCTATGAATTTATAATACTTTGGCTTTTTCAA
>Locus:C694_01565_1:326719-326687(-)
CCACACCATAAGCCACTAAAATTTCTTTTGCCA
>Locus:C694_01610_1:334341-334400(+)
CGTAACCTCTTTAAAAATCGCTTTTTTGGGGCGTTTGCCCCTTATGAGCGGTTTATTTCT
>Locus:C694_02010_1:405411-405431(+)
TATAGATCTTCTTTGTGCGTG
>Locus:C694_02050_1:416617-416664(+)
AAGGTGTGCAATAACGATCCTTATATTTTATTTTTAAAAAGCTATAAT
>Locus:C694_02350_1:478960-478919(-)
AACATAGCCACTATCACAAAAACTAAACGCATGATGTTTTTC
>Locus:C694_02365_1:480070-480105(+)
CATTGGGGTTTGACTTGCTGTTTTAAGAGTAGGGGG
>Locus:C694_02365_2:480070-480117(+)
CATTGGGGTTTGACTTGCTGTTTTAAGAGTAGGGGGAGTAGGAAGTCT
>Locus:C694_02620_1:536643-536623(-)
CTCCATAAACACCGATTTTCA
>Locus:C694_02870_1:590635-590694(+)
TTAATAATAGCGATCCACCCAATATTTACCAAAAAAAATCTTTTGTATCACACAGCCCAC
>Locus:C694_02870_2:590635-590691(+)
TTAATAATAGCGATCCACCCAATATTTACCAAAAAAAATCTTTTGTATCACACAGCC
>Locus:C694_02910_1:597075-597037(-)
CGCTTGCGACCGGGTTTTATATTTTTATTTCCTAATTCC
>Locus:C694_03080_1:630352-630272(-)
GGCAAGTGCAAGCCTGCAGCATCAAAACACCCAGTCCGCATAAAAATAATTGCTTGCTTTTTAAAAAAGATTTTTCTAACA
>Locus:C694_03165_1:657406-657465(+)
TATGCGATTCTCAAGCTTGTTATAGCTTGTGTGAGACCAAAGATCGCGCTAGAAATAATA
>Locus:C694_03165_2:657406-657486(+)
TATGCGATTCTCAAGCTTGTTATAGCTTGTGTGAGACCAAAGATCGCGCTAGAAATAATAAGAAGTCCCATTAGACCTATA
>Locus:C694_03290_1:683633-683667(+)
TTAAAAGCGGATGTGCATCATCAGCCCGCCGTCCA
>Locus:C694_03410_1:707370-707287(-)
GGCTTCCACTTTAGATTCCGGCTCTGCATAAACAATCCCAATAAACAACAAAGCCTTCAAAACATAAGAAAAAATTTTCCTCAT
>Locus:C694_03530_1:734120-734067(-)
CTCATTAAAGGGCATATTAAAGGGCAAATGAGGATTAAAAAAATGAAAAAACGC
>Locus:C694_03745_1:783131-783205(+)
AAAACTTATCGCTTGATTAAAATGAAGCTCTTTTATAGATCCATTAAACTCTGTTTGAAACGGGTTAAAAAATCA
>Locus:C694_04020_1:837871-837975(+)
CAATTAGGCTTGGTAGAATTGAGCCATTGTTTTTGGAAATTAATGGCTTTTCTCAATTCGGCTTCTAGTTGGGCTAAAACATCTTTTAAGGGCTTAACATCAATC
>Locus:C694_04335_1:896857-896967(+)
CTATTTTTCATTAACCTCATCTTTTTTAACCTCATTTTTCTTAAATATAGCGCTAGTGAGATCACAAAAGCGGTGGAAAAAACGAGAAAGGCTTGCAGCGACTTTTTCTTT
>Locus:C694_04355_1:901133-901204(+)
TATGCATTTTGCCCCCCTTCTAACTCTTTGATGATGGATTCAAGACGGTTCCTTAAAGCGCTTTGCTTTTCT
>Locus:C694_04605_1:950462-950566(+)
AAAGCCCTAGATTACCCCTTTGATTTTAAGACTATCCAAGCGAGCGTGAAAAAAAGGGCTTATCAAAAACCAGTTGTTAAAAAAGAAAAACCCCCTAAAAGCGTG
>Locus:C694_05045_1:1044260-1044319(+)
CTATTTTGCTTTATTTGTTTTTATAGTCTTCATAGGTTAATCCTAGCTCCAACGTCTCCT
>Locus:C694_05130_1:1055899-1055843(-)
AGATTAACTAAAGCTATTAAATACCTACTTAACAAGATTGTTTATCGTCTACGCTTA
>Locus:C694_05295_1:1086222-1086266(+)
TGGTATTTTTTAAAACAAAAACTTCCCAAAAAAGACAAAAGAACT
>Locus:C694_05350_1:1094750-1094836(+)
TACCCCAAATACTTCAAAAGCCTTTTAAAAAAGCTTTTCAAACCTTCTTTTGGTATTTCTAAAGCACCGGTTTCTAATTTAGAAACC
>Locus:C694_06130_1:1254300-1254440(+)
AAAGGGATTCTCCTTTATTGGGCTAATCCTTTTAACGCTCTTTATGTTTTTTTAAACTTTATCGTAATGAATCTAAGCCAAAAGAGCGCCAACAAACCTAAAGCCCCACCCACAAAGCCAATATATCCTAGCCCTAGTTGG
>Locus:C694_06180_1:1265326-1265382(+)
TCAGCCTTTGCGCTTTTCTACAATTTCCTTAGCGATATTGCTAGGCACTTCGCCATA
>Locus:C694_06205_1:1277291-1277323(+)
TTACTTGACTTCAACCTTAGCGCCTACTTCTTC
>Locus:C694_06395_1:1313601-1313675(+)
TTGTTGAGTGTTTTAAAACAAAATAACAGCGTTTATAATGATGAAAGTTTAGCCCCTAATTTTAGCGCCCCCAAC
>Locus:C694_06520_1:1334288-1334235(-)
CGCCCCCAATTCAATAATTTATCCAAAGTGCTTAGAACAACCGGTGCTTGTTGC
>Locus:C694_06750_1:1375080-1375124(+)
TATCTCACTTTTGCAAAAGGCAATCCAAGCAATTCTAACAACTTG
>Locus:C694_06785_1:1377825-1377887(+)
CTACTTACCTTCTGCTTGATTTTTTTTATGGCTTTTAGAAGATTTCATTTCTTTCCCTTCTGC
>Locus:C694_06805_1:1379627-1379710(+)
TTACTCCTCTGTCTTATCTTGCACCACATGCTGAAACGCCGCTTCTTCCATCACCACAGAGCTAAACGCCGCCAAAAGATAAGC
>Locus:C694_06835_1:1383963-1383997(+)
CTACTCACATGTTTCATGCGTTATCCTGTTTTCTC
>Locus:C694_06925_1:1403066-1402989(-)
CACTCCCCCAAAAAAAGAGGGGTTCAAAAAGAGTTTTTAGTAAGCAAACACATAATTGAGAAAAAGGCTATACATCCT
>Locus:C694_07100_1:1440264-1440314(+)
TTAATCTCTCTCTGCAATCATGGCTTTCAATTCGGCTTCAGCGACCACTTT
>Locus:C694_07335_1:1488644-1488682(+)
CTATCTCAAAATCTTCACTTCTTCTTCCAAATGAATGCC
>Locus:C694_07405_1:1502415-1502365(-)
ATTAAAAAGGAAAGACAAATCCCCTTTTTAAGGTATAATATGAGGAATTTT
>Locus:C694_07435_1:1508252-1508172(-)
GACCTTAAAAGCGCAAAAAAACAACAAAAACAATCTAAAAAACCTCTTCGCATGCCTTTTTGTCTTTATGGAGTAAGCATG
>Locus:C694_07970_1:1615901-1615942(+)
TCAATGCACTTCGCTCCAAACTTTTCTTTTCCACGCATAAGC
>Locus:C694_00160_1:34956-34937(-)
TTGAGATTAGCGTCCGTGAT
>Locus:C694_00270_1:61673-61654(-)
TCAATAACAACGCGCCGAGT
>Locus:C694_00350_1:75507-75526(+)
AGCGTTGCTCCTAAAAAATC
>Locus:C694_00755_1:161273-161254(-)
AAAAATTCCCCACAACAACA
>Locus:C694_00805_1:170554-170573(+)
AAGACGATTGGGCTTCCTGA
>Locus:C694_00945_1:195578-195597(+)
AATAAAGCGCATTAAAAGTT
>Locus:C694_01055_1:218169-218150(-)
AGAAGCTTTTATCGAACCCG
>Locus:C694_01395_1:284527-284508(-)
GTAAGGGTTATACGACAGGC
>Locus:C694_01550_1:325098-325079(-)
ACCACCATAGAAAGCCCCAA
>Locus:C694_01565_1:326739-326720(-)
ACCAGCCACCGCATCAATAT
>Locus:C694_01610_1:334321-334340(+)
ACTAAAGAGCTTGATTTTGC
>Locus:C694_02010_1:405391-405410(+)
TCTTCTTTATGGCTATTCTT
>Locus:C694_02050_1:416597-416616(+)
CCTTTTCTAATCGCTCTATT
>Locus:C694_02350_1:478980-478961(-)
TCTCTGAGCATGCACATAGA
>Locus:C694_02365_1:480050-480069(+)
AGTTTTGTTCTAAAATTTTT
>Locus:C694_02365_2:480050-480069(+)
AGTTTTGTTCTAAAATTTTT
>Locus:C694_02620_1:536663-536644(-)
TTTCCCTATACGACCGCTCG
>Locus:C694_02870_1:590615-590634(+)
GGCTTGAAAAAAAGAGGGCC
>Locus:C694_02870_2:590615-590634(+)
GGCTTGAAAAAAAGAGGGCC
>Locus:C694_02910_1:597095-597076(-)
TCAGCTCATCTACAGCGACA
>Locus:C694_03080_1:630372-630353(-)
ATTCCTTTGTGAAGTGTTTG
>Locus:C694_03165_1:657386-657405(+)
CATGTAGAACAAGAATATAT
>Locus:C694_03165_2:657386-657405(+)
CATGTAGAACAAGAATATAT
>Locus:C694_03290_1:683613-683632(+)
TTTGGATTATGAATAAGGGC
>Locus:C694_03410_1:707390-707371(-)
TCTTGCTTCCTCCCTTCTAA
>Locus:C694_03530_1:734140-734121(-)
TAGGCAAAGCGCTATCAGCG
>Locus:C694_03745_1:783111-783130(+)
CAAGGTTAAAAAGCGCTTTA
>Locus:C694_04020_1:837851-837870(+)
ATTCTTTTTTTAAACCCTAT
>Locus:C694_04335_1:896837-896856(+)
AATGCAAAAGCGTTCATGAA
>Locus:C694_04355_1:901113-901132(+)
TTGGAGCAGTTGCTCTATTT
>Locus:C694_04605_1:950442-950461(+)
AAGAAACGCAAAAAACCCTA
>Locus:C694_05045_1:1044240-1044259(+)
ATAATAAGCTCTCATGCACC
>Locus:C694_05130_1:1055919-1055900(-)
AAATTCTATTAAATACTGAT
>Locus:C694_05295_1:1086202-1086221(+)
TTCACTATTGATTGTAGAAA
>Locus:C694_05350_1:1094730-1094749(+)
TTTGCACTTTCATTCAAGCC
>Locus:C694_06130_1:1254280-1254299(+)
AAAAAATGGTTTTTAGTGCG
>Locus:C694_06180_1:1265306-1265325(+)
AAGAGAGCGTTATAATTAAA
>Locus:C694_06205_1:1277271-1277290(+)
GGCCTTTCTGTTTTTAAGTC
>Locus:C694_06395_1:1313581-1313600(+)
GGGTTGGCTAGAAAATAGTA
>Locus:C694_06520_1:1334308-1334289(-)
AGGGCCAGAGCGAATTAGAA
>Locus:C694_06750_1:1375060-1375079(+)
TTTTAGCCATATTAACCCCT
>Locus:C694_06785_1:1377805-1377824(+)
TTAACTTTTTGTCCCATGCC
>Locus:C694_06805_1:1379607-1379626(+)
TCCATGATGTCTGCCATTTT
>Locus:C694_06835_1:1383943-1383962(+)
CCCAACCGGTATCAAAATCC
>Locus:C694_06925_1:1403086-1403067(-)
ATAGGGGGGCATTTTTGCAA
>Locus:C694_07100_1:1440244-1440263(+)
TTTGCAATCTTACTCATTTT
>Locus:C694_07335_1:1488624-1488643(+)
CCAAATAAAGCTTTTCAACC
>Locus:C694_07405_1:1502435-1502416(-)
AGCTATAATAAAGAAGTTGC
>Locus:C694_07435_1:1508272-1508253(-)
GAGCGTGTAAAATTTACAAT
>Locus:C694_07970_1:1615881-1615900(+)
GCCCTCCCCCCTTTTTCAAT
>Locus:C694_00140_1:30071-30127(+)
TTAACTTTTAAAGTGGTAAGCGCCATCAAAGATTTGAGAAGTCAATACATTTTTGAT
>Locus:C694_00160_1:34916-34896(-)
TATAAAGCATTTCAAAAGTCA
>Locus:C694_00470_1:100597-100544(-)
GCTTTTAACCCCACGCTTTTAGCGTCTAAGATTACGCCTTTTTTGAATGTTTTC
>Locus:C694_00545_1:118247-118291(+)
ATAAATGTTTTAATCGTTTTTAGCAATGCTCACCATTGCCGGCCT
>Locus:C694_00600_1:132349-132435(+)
CAATGTTCAGTTAAGCCATGTTCTTTTAGTTCTTTTTCTAACTTGGCTACAGCGTTCCAAGTGGGGATCACGCTATCAGGGTTTAAA
>Locus:C694_00815_1:172410-172514(+)
TTATTGTTTTTCTTTAACCCCACAATTGGCTTTTTCTATCCCCTTCATTCCGCTCACTTCTCTCAAATTTTCGGGGGGGGGGGGGGTAGCTCTTCATTATCCTCT
>Locus:C694_00970_1:201742-201708(-)
ACAATAAGCCCTTTTTTACCTTTTAAAAATCCCAT
>Locus:C694_01180_1:243935-243852(-)
AAGCCCGCTAACCGCAAAAAGAAGCGCCAAAGGGAAGAAAAAAGTGGTCGCATAGATGTGAAAATAACGCATCATTGCGCTCAT
>Locus:C694_01255_1:257133-257089(-)
TTTGAGAATTTTTCTTTTTTAAATGTTCGTTCAAATCAATGGGCA
>Locus:C694_01485_2:311071-311030(-)
ACACCCACAGTATCTGGGCTGCTACTAATATCTCCATGTCTC
>Locus:C694_01485_1:312079-312005(-)
TATGAAGCCCCCCCCCCTCCTCCTTTTGCCCTTTATTTCGTGGGCAAATCGCCCACAGGACAAGCGGCCACACCC
>Locus:C694_02270_1:466173-466033(-)
ATGTTTATCGCAAACAGAATCATTTTCAAAGCTAATAATTTTCATAAAATTTTGCCCTCTTTTTTACATGATTGTAAAAACTCAAACAGGCCTGAGACCTTATCTTTTGATTCTGGTGTGTCAAATTTCTCTCTATCCCCT
>Locus:C694_02365_1:480028-480084(+)
AAGGGTTTTTACCCCTTAAAAAAGTTTTGTTCTAAAATTTTTCATTGGGGTTTGACT
>Locus:C694_02460_1:502667-502635(-)
CGCGATTACAGCGATATTTCTAATATTTTTCAT
>Locus:C694_02475_1:505437-505381(-)
TTTCACGTATTCTACATCAGCGATTTTAAAGGCAGTTTTGACTTCGCTAATATGCAT
>Locus:C694_02705_1:552482-552523(+)
CTACCTGTGTTTGATATAAAATTCATCACACTGTTTGTGGTG
>Locus:C694_02745_1:565164-565084(-)
CTTTTTTCGCATAATTACTGCATGCGCTTAAAATTAAGCACAGAATTGTCGCACCGATTAAAACACTTGCTCTCAGTTTCA
>Locus:C694_03055_1:623241-623191(-)
ATTGGTGTTTTTGCCTTTGGTGTTTGCGAGCGTCTTAATCTGAAATTGGTA
>Locus:C694_03280_1:681585-681553(-)
TGCCAATACCTAGAATTAGGATTTTTTGACTCA
>Locus:C694_03320_1:688081-687941(-)
GGTTCAAGCCCGATTGAAGAAGGGGCTAATCTCCCCACTTCAACCAAAGCTTCCCAATCCTTTTGGGAAATACGACGATTAGGATCGTATTTTTTTGCAGCAAATCGTTGGTGCTGTAAAGCAACCACTTGTTCTCTGTCC
>Locus:C694_03350_1:694597-694523(-)
AAATATTCTAGCTATTGTAACCAAATCTTGGATTATTTTTCTTTTAAGCGCGCAACTTTTGCCCCTAAAGCGTTG
>Locus:C694_03505_1:729059-729118(+)
TATTGGCAATTAAAACACTCCACCGATCGATCCAACACGCTTTTTTCATCTATGCTAGGG
>Locus:C694_03930_1:817784-817867(+)
TTATTTCTTAAGAATAACCCTAAAGCTCTTATCCATATGGTTTGCTTCTTGCAAAGCGTTACAAACCTCTGCGTTTTTGGCATA
>Locus:C694_04005_1:834624-834577(-)
CGCTTAAAAAAGCCAACGCCACACACCAACTCACAACGATTTTTTTCA
>Locus:C694_04280_1:887657-887598(-)
CCTTTTGCTGTTGTATTTACCCGCTTCTTTAACCAAATCAATAAATTCCGCTTTGTTCAT
>Locus:C694_04635_1:953476-953556(+)
TATTCTGTTTTTTCCAAAACCTTTTTGGTTTGCAAAGCGATTTCTAATTCTTCATCAGTAGGGATGCGTAAAATTTGGATT
>Locus:C694_04660_1:955526-955585(+)
TCAATCCTACCGCGCCCATTAAATTCAAACGATGTGCAGCTTTCAAAATCCTTTCATCTT
>Locus:C694_04735_1:977532-977654(+)
TATGTGTCTCTGTCTGAAAAAATACCAATGATTTGCAAAATAGAAATAAAGACATTCAAAAAGTCTAAATACAAGCTCACCGCCGCATCAATGGGGCTATCATACATGCCTTTAACGATGTTT
>Locus:C694_04880_1:1008722-1008859(+)
CTTTCACTAAAAATTATGAAAAAGCGGTTAATGGTTGTCAAAAGTATTTCCATATTAAATTGCCTGAAGGCGCTCCTAGCAACTTCAAATCAGGTTCATACATGGCCACTATGGTGGTGCGTTTTTAAAGCGTTATTT
>Locus:C694_05280_1:1084188-1084150(-)
CTGGCTAGCGCTAAATCGTCTTCAATGATTAAGATTTTC
>Locus:C694_05310_1:1090102-1090022(-)
TTACCATTGTCGCATTTTAATGTAACTTATAAGATCAATTTCTTATCTTATCAAGCCATTCTAAAAGGGTTTTTTCAAATC
>Locus:C694_05505_1:1125338-1125243(-)
TCCAGGCGTGCTCCTTCAACCACTCGGACATCTCCCCTTAAAAAAGGGCTTATTATAACTAAGATTTGTTTAAAAATGGCTTATTTTAAAAGGAGT
>Locus:C694_05515_1:1126333-1126286(-)
TTAATAATTCTCCTCATAGTTGAGCTATCATCTACTACCAGTAGTTTC
>Locus:C694_05715_1:1170204-1170154(-)
GCCAGTGATTGCACCTTGACCCGCTCGTGCATGCCATCTAATTTGAAACAT
>Locus:C694_05725_1:1171168-1171133(-)
ACACTTCTATCTCTTGCAATTCAATACTTTTTGCCA
>Locus:C694_05790_1:1188290-1188379(+)
TGCACCGGAGCAAGAGAAGAAACGGCATTAATCATTGTAAAATCCTTTAATTTGATATTCATTCCATTACAGCAAGTATCGGCAAAAAAG
>Locus:C694_05815_1:1190779-1190813(+)
TTACCAATCAAAGGCTTGTATTTTCACATTCTTTA
>Locus:C694_06070_1:1241841-1241891(+)
TTAACGAAAGATAAATACAGAAACAGAAATGATGCAGAGAATGATAATGCC
>Locus:C694_06190_1:1267900-1268016(+)
TATTTTTTCTTGTTGTCGGTTGCTTTCTTGTCGGTCGCTTTAGCTTTTTTAGTCCCATACTTAGAGCGTGAAACCGTTCTTTTATTGACCCCTGCAGTGTCTAAAGCGCCACGAACG
>Locus:C694_06205_1:1277291-1277347(+)
TTACTTGACTTCAACCTTAGCGCCTACTTCTTCAAGTTTCTTCTTGATGGTTTCAGC
>Locus:C694_06290_1:1293610-1293657(+)
AAAACAATACCAAAAGACTTTTGCTTTTTTCTTCATGCCACGCCCTAT
>Locus:C694_06420_1:1317857-1317919(+)
TTAGTAAGCGAACACATAGTTCAAATACACGCTATAGAGCCTTCTGTATTTGAGTTCAGCCCC
>Locus:C694_06630_1:1359011-1359121(+)
TCAAACTCGTTCAAAATAGGTTGTTTCGTTGGTATTAGATGGCGCATCTTCTTTCAAGAGATGGGGCGCAAAACGTTTAATGGCGCTAATAATATCTTGCGGGTTCACAAA
>Locus:C694_06635_1:1360530-1360607(+)
GAATGTGTGATTATAGTAGAAAGTCTCTTATCAAATCTACATCTTGCGGTAATTGATAAAACCCACAATCTTTTCACC
>Locus:C694_06700_1:1370207-1370293(+)
TTATCCTTGTCTTTGTTTGTGTTTAGGGGTAGCGCAGATCACTCTAATAACGCCCCTTCTTTTAATGATTTTGCACTTATCGCACAT
>Locus:C694_07095_1:1439449-1439532(+)
TATTCCTCTTGTTTTTCTTCGCTAGAATATTCGCTTGACTTATACGCCACGCCCCTAGAACTCTCTAAAATAAAAGAGCAAATC
>Locus:C694_07095_2:1439449-1439553(+)
TATTCCTCTTGTTTTTCTTCGCTAGAATATTCGCTTGACTTATACGCCACGCCCCTAGAACTCTCTAAAATAAAAGAGCAAATCTCTTTCACAAAAGGGTTATTG
>Locus:C694_07415_1:1503207-1503154(-)
AAAGCAAACTCAAAGTATAATGTTTTCCAAGAGCGTTTGCCACTTTTGTGTTTC
>Locus:C694_07450_1:1510505-1510446(-)
CAGCCTTTCATCGGTTTTGAGTCTGTTTTTTATCAGCCATTGGTATTGCTCCCTAAACAA
>Locus:C694_07580_1:1535231-1535269(+)
TTATTTCCTTTCTCCAAAAATCGTTTTATAGGGGTTAGC
>Locus:C694_08010_1:1625011-1625052(+)
CTATTTTTCATTATTGAATTTCCCCTCATAAGCGATTTGAGC
>Locus:C694_08045_1:1632624-1632644(+)
CAGACCCATAATTTTTCAAGC
>Locus:C694_08210_1:1663687-1663616(-)
TGTTTGAAGTGGTGTCAATATGCGTTTGTTGGGCGAGCATCCCTGAAGTGGCGCTATAGAGAGAACGGAGCA
>Locus:C694_00140_1:30051-30070(+)
GCGCTGATAAAGAGCATGGT
>Locus:C694_00160_1:34936-34917(-)
AGTCGCCCTATGGATTTTAC
>Locus:C694_00470_1:100617-100598(-)
CTTCTTTTAAAACTTCTAGC
>Locus:C694_00545_1:118227-118246(+)
GCGTTATCCTTTCTTTTAAA
>Locus:C694_00600_1:132329-132348(+)
TAGATTGATTTATTTATTAT
>Locus:C694_00815_1:172390-172409(+)
CGTTTGAACATGTTCTCTCT
>Locus:C694_00970_1:201762-201743(-)
ATTTATTGTTCGCCACCCCT
>Locus:C694_01180_1:243955-243936(-)
CGCACCCCAAAGAGCAATGA
>Locus:C694_01255_1:257153-257134(-)
ATTAGGCGTGGGGGTTTCTC
>Locus:C694_01485_2:311091-311072(-)
TCTTATAATTAACTACCGCT
>Locus:C694_01485_1:312099-312080(-)
TAAAATGGCTTTTAAGCTTC
>Locus:C694_02270_1:466193-466174(-)
ATTCTGCAAGGAATCAACAG
>Locus:C694_02365_1:480008-480027(+)
ACTTCTCTTTCTTGTAACTA
>Locus:C694_02460_1:502687-502668(-)
GTTTTCCCATGATCAACATG
>Locus:C694_02475_1:505457-505438(-)
AAATTTAACTTTGTGCTGTC
>Locus:C694_02705_1:552462-552481(+)
AAAGTCTTCCATTGTGCCTA
>Locus:C694_02745_1:565184-565165(-)
ATGGTTCTTTTGTTTCACCA
>Locus:C694_03055_1:623261-623242(-)
AGTCTTGCTTTTCAAAAATC
>Locus:C694_03280_1:681605-681586(-)
TTCATCGCCAAAAAGGATAT
>Locus:C694_03320_1:688101-688082(-)
TCAATAAAAGCATTTTCCAT
>Locus:C694_03350_1:694617-694598(-)
CTCCTTATGTAATAATTGAA
>Locus:C694_03505_1:729039-729058(+)
TAGCTTATTTAAGCTTATAT
>Locus:C694_03930_1:817764-817783(+)
GTGGGACAATAAATTCTAAA
>Locus:C694_04005_1:834644-834625(-)
ATTGGCTTGTGCTGAATCCG
>Locus:C694_04280_1:887677-887658(-)
CTGATCGCTTCTTCGGCTTC
>Locus:C694_04635_1:953456-953475(+)
AGATTTCTTAAACAATTCTT
>Locus:C694_04660_1:955506-955525(+)
TTCTTTATCGCCTAATAAGA
>Locus:C694_04735_1:977512-977531(+)
CCCCCCCTATTTTTTCAAAC
>Locus:C694_04880_1:1008702-1008721(+)
AGAAAACCGCCATCACCATT
>Locus:C694_05280_1:1084208-1084189(-)
GCAAATTATGCGAAATACTC
>Locus:C694_05310_1:1090122-1090103(-)
CCAAAAATATTGATTTTTTA
>Locus:C694_05505_1:1125358-1125339(-)
GGCTTGCACCTTACACGCGT
>Locus:C694_05515_1:1126353-1126334(-)
CTAAGCGTGAAAGTGTGTTT
>Locus:C694_05715_1:1170224-1170205(-)
ACATCAGCCAACCCTTTAGC
>Locus:C694_05725_1:1171188-1171169(-)
ACTAGCGGTATTGCCATCCC
>Locus:C694_05790_1:1188270-1188289(+)
GCTTATAATTCCCCAAAGAC
>Locus:C694_05815_1:1190759-1190778(+)
CACATTCGCTTAATTTAACC
>Locus:C694_06070_1:1241821-1241840(+)
CAAAGCCCCTTAAAAAGAGC
>Locus:C694_06190_1:1267880-1267899(+)
TCATGTTTTTGTTTTCCTCT
>Locus:C694_06205_1:1277271-1277290(+)
GGCCTTTCTGTTTTTAAGTC
>Locus:C694_06290_1:1293590-1293609(+)
ACAACCAATAAATCATGATT
>Locus:C694_06420_1:1317837-1317856(+)
GTTTCACAAAGAGCCAAACA
>Locus:C694_06630_1:1358991-1359010(+)
TCTAAAAACTTATAACGCAA
>Locus:C694_06635_1:1360510-1360529(+)
CGCAAACATTAAGAATAAAC
>Locus:C694_06700_1:1370187-1370206(+)
CCAGCAATCCTTGCCATGCT
>Locus:C694_07095_1:1439429-1439448(+)
ATAAAGCGTTTCGTTCATGT
>Locus:C694_07095_2:1439429-1439448(+)
ATAAAGCGTTTCGTTCATGT
>Locus:C694_07415_1:1503227-1503208(-)
CGATCACTTTAAGCCCCAAA
>Locus:C694_07450_1:1510525-1510506(-)
TGAGCAGGAAAGACTTCAAA
>Locus:C694_07580_1:1535211-1535230(+)
TATCGCCGTAGCTCTCATGA
>Locus:C694_08010_1:1624991-1625010(+)
CATTCAATCCATTCAAAGGG
>Locus:C694_08045_1:1632604-1632623(+)
AACCTTAAAATTTTTAATTT
>Locus:C694_08210_1:1663707-1663688(-)
GGTATTGACATTGGCGATAT
>Locus:C694_00235_1:50031-50075(+)
CATTTTCTTAAGCTTTTTAAGATCGCTTTGCCTAAGGCTAGGGCT
>Locus:C694_00295_1:67089-67039(-)
ATGCCCTACAAATTCCCTGACCTCTTCGGTATCCATTTGCACTCTGCTCAT
>Locus:C694_00450_1:98123-98085(-)
AAAATGGGGCGTGCGATTTCATTAGAATGCGCGATTACC
>Locus:C694_00465_1:99898-99954(+)
TCAATAAAAGCCCAAAAAGCAGGGCAAGTAACGCTTTCAAATCATTTGAATTTTTTA
>Locus:C694_00515_1:111620-111730(+)
TTAATCAATTCTATCACCGGTGTTTCTTGCAAGGCGGCGGGTGGGCATCGTGGTGATTTTTTCTTCTCCTGTGATAAAATCAGGCCTGTCAATAAAGGTTTTTGTAACTTC
>Locus:C694_00730_1:158825-158745(-)
TGGATTCATAGATGGTTAAAACTAAAATCACAAGCGCTGCAATCAAGCCAAAAACATTTATATGGTCGTTTAAAAAATCCA
>Locus:C694_00950_1:197128-197162(+)
TTAGCGGCTTTTACCCACTTTCAACATCCTGTTAC
>Locus:C694_00980_1:203669-203622(-)
GGATGCCCCTCGGTTACTGATTCAGAAGTGAAAAGAAAACTATCTTTC
>Locus:C694_01030_1:211853-211909(+)
TTAAATTATCTCTTTAGATTGGATCCTCAAATCCACGCAAGAAAAACCTGTGATTTT
>Locus:C694_01065_1:219103-219150(+)
ATGCCTCACTCAAGCCCTCTAAAACCCCCAAAAACACTTTTTCTAAAA
>Locus:C694_01225_1:251972-252094(+)
CATTCATTCCCGCTGAGAATATTCGCCATGGATTGGATCACAATGTCTGTTTTCCTGCTCTCTATTTTTTGTTGCAACTCTTCATCAATCCTTAAAGCTTTAGCGAAAGATTCAAACTTTTCT
>Locus:C694_01625_1:337149-337196(+)
TATAGGGTTTCGTTTTTCCAAGCCTTACAGATTTTTTCAAAATTAAAC
>Locus:C694_01935_1:391544-391579(+)
TATCTTAAAAAACTTTTTAAAACGCCCACAAACCCT
>Locus:C694_02160_1:439210-439305(+)
GCTATAATCGGTCGTTCAATGTTTTTTAATGTTCTTTATCTTTTTGGCATGGCTTGTTTCTCCTTGTTGGGGTGTGAATTTTATTTAAAATTTCCA
>Locus:C694_02500_1:510987-510928(-)
AAATACAAAAAGGCATATCTAAGAGATAGGGGGAGAACTCTCTTAGAAACTATAACTAAT
>Locus:C694_02785_1:571590-571631(+)
TCATTTGACAATAACTTTAGAGCTAGCAATGTTTCTTGCTGT
>Locus:C694_02800_1:574357-574413(+)
TCAATCGTTACTNTTGTTTTGATTTTTTTGATCGAGCATTTTGTTTGTTACTTCATC
>Locus:C694_02870_1:590635-590667(+)
TTAATAATAGCGATCCACCCAATATTTACCAAA
>Locus:C694_03190_1:662189-662103(-)
GTCTCTATAAGTGTTACACCACCCGGCCACTTTGACTATTTTACCCACATCTTTTTCACTAATTTCTGTGCAAAAATGACTTCGCAT
>Locus:C694_03730_1:778984-779061(+)
TTTCTAAACCCCCTTAAAGAAGAGAGCTTGAATCACTCAGTAAGCGAACACATAATTGAGATACACGCTATAGAGCCT
>Locus:C694_03760_1:785656-785730(+)
AGCGTTGGCGCATTCGGTATTTTAACACAAATTCAGTTCATGCCTCTTTCAGGCTCAACTTCTATAAAATCTTCG
>Locus:C694_03785_1:792492-792439(-)
GAATACCCGCTAAAAAAAAGGGTTAAAAAACACGCACGAAGACTAAATTTATCC
>Locus:C694_03850_1:803867-803727(-)
AAAAGCGTGCTTTTACCGCTCCCGCTAGGCCCTGAAATGAACACAAAGTCCTTGCGTTTGATGCGCAAATTAGCATGCTTGATGACCGGTTCGTTTTGCTGGTATTGTAAGCATAGATTATTCGCTGCAATGATCACACTC
>Locus:C694_03860_1:805237-805184(-)
TTTTGCGTGTTAGCTGATAGTAAGGTGGCTAACAAAAACACCCCTAATTTATAC
>Locus:C694_03905_1:812863-812813(-)
ATGGTGCGAAATCTTACCCACAAAAAAAACCGAGAGCGCGACCACCAGCAC
>Locus:C694_03985_1:830028-830132(+)
CAATTTCGTTCATCTATCCTGTCTATATCAATTTTCCCTTCAGCGATTTCTCTAATGGCAATATCCACTAATTTATGGCGTTTAGGGTCCATATTCACTAAAGTT
>Locus:C694_04225_1:877263-877225(-)
ACCTGCAGGACCACCTCCAATAATCGCGCAATCTATCAT
>Locus:C694_04500_1:930680-930646(-)
ATCTCTTCAATGTCGCTGCTCGTGAAGATTTTCAT
>Locus:C694_04560_1:942327-942407(+)
AGCATGGGTTTGAAATCTTACAAAACATTAACCTCTACAACGCATACACCACAAGCTTGTTATCATGCCAGATCGCTTCTA
>Locus:C694_04735_1:977490-977630(+)
TTATTAGGTTTTTGCGTGGCGTCCCCCCCTATTTTTTCAAACTATGTGTCTCTGTCTGAAAAAATACCAATGATTTGCAAAATAGAAATAAAGACATTCAAAAAGTCTAAATACAAGCTCACCGCCGCATCAATGGGGCTA
>Locus:C694_04815_1:996332-996249(-)
TATCCCCCCACCATAGCTCAATTGCTGGACTTTTTGGTTAGCGGCTTTAGCGTAATTGTATTTGATGATGCCATAATAAGCCAA
>Locus:C694_04980_1:1026466-1026546(+)
CATAAAACAATCTTGATAGCCGGCATTAAATCGTTGTTTTCTTCTATTTTTAACATCCTCACATCTTTAACACAAACCGCA
>Locus:C694_05025_1:1039037-1039087(+)
ATGTTAAAAACTCTCTATAATAAGGATAATTTTAATAACCTTTGGTTAAAA
>Locus:C694_05140_1:1058259-1058396(+)
GTGGGGCATTTTAGAGTGCTTTATTTGTATATCTGTTTAAATAAGCTAATTTGTGAAAAGAACAAGAATAAACCCCTTTCAAAGGGTATATTCTTTATTAAGAACATTAAAGGCAATCATCGCTTGAGAGCATTATCT
>Locus:C694_05280_1:1085076-1085002(-)
CCCCACAAAAAACAGGGCTTAAGGATTTTCTGTTATTTGCGCGGTAAGTTATATTTCCGGCGTTTTTCCCAAAGG
>Locus:C694_05505_1:1125320-1125216(-)
ACCACTCGGACATCTCCCCTTAAAAAAGGGCTTATTATAACTAAGATTTGTTTAAAAATGGCTTATTTTAAAAGGAGTGAATCTTTAGAAATAACGCCATCAATC
>Locus:C694_05645_1:1156467-1156378(-)
ATAAAGGATAAAATCAAATTGGACTTAAAAAACAAAAGTTTTCGCTCACACACCGCCTATACAAACGTTTTAAAGAATGACTTGCTCTTA
>Locus:C694_05860_1:1198715-1198771(+)
TTAAAGCCTTTGTTTCAAAATATTCACGCAATCTTGCGCATTGAAAGAGACTTTTTT
>Locus:C694_06050_1:1237976-1237917(-)
CTAAAACCAAATGGTTTTGATAGGTTTTTTTTAACCCTTTGGTTTCTAAAATCACGCTCA
>Locus:C694_06650_2:1363098-1363157(+)
GAGATAGATATCTTCTTCTCTTGCGTTTTTCTAACAGCACAAAAACTTTTATTCAACTTT
>Locus:C694_06650_1:1363141-1363185(+)
AACTTTTATTCAACTTTGATACGCCATATCCCAAAACAGATATTC
>Locus:C694_06920_1:1399928-1399908(-)
GTGGAGATGGAGAAATTTTCA
>Locus:C694_07205_1:1455904-1455863(-)
ATAAAAAAGCAATTAAAACCCCCTTTTTTAAAATTTTGTTTC
>Locus:C694_07300_1:1483027-1482995(-)
CTACTTTTAATTTATTTTCATTTTGAAAACCCA
>Locus:C694_07305_1:1484048-1484110(+)
TTATTTCGCATTCAAAAGGCGTTTCTCTTTAAAGTCCTGGTATTCTTTGATCGCATAATTCAC
>Locus:C694_07315_1:1485049-1484966(-)
TTCTTTCAGGCTCGGTTTAGCCGAAGCGATGTTAATGTCTTTATAAATACTCAAAGAATCCAAAGAAAAGATTTCAGCGTCCAA
>Locus:C694_07405_1:1502486-1502415(-)
TTAATTGAAGCACTTCTATTGTCAAAACTACTAACATCTTTGAATGAAAAAAGCTATAATAAAGAAGTTGCA
>Locus:C694_07495_1:1517062-1517003(-)
CACAAGAAAGCCATGGGTTCGCTTTCTTGGTGTGTTGTGTGGTTGGTAAGTGCGTTTCAT
>Locus:C694_07780_1:1574457-1574437(-)
CATAAGGATAAATCGCATCCA
>Locus:C694_08215_1:1664505-1664588(+)
TATGGTTCTTGTGGCTGGGGTTTTTTGAGTTTTTTCACACCGCTTTTTTGGCTATTGCTTGGGTCATTGCTTGGTTGGTGTTCT
>Locus:C694_08230_1:1665372-1665413(+)
TTAGTGCGCCATCTTCATCATAACAAGTGCATCAAACAAATC
>Locus:C694_00235_1:50011-50030(+)
TCAGCGTGATAAATTTGTAT
>Locus:C694_00295_1:67109-67090(-)
AACTCTTTAAAGCGTTCTAA
>Locus:C694_00450_1:98143-98124(-)
AAAGCTGGTCTTGGCTTTTA
>Locus:C694_00465_1:99878-99897(+)
GCTCATTTTAAAGCCCTTTT
>Locus:C694_00515_1:111600-111619(+)
CGTAATATTTTTGCACTTTA
>Locus:C694_00730_1:158845-158826(-)
CATTTCTTTAATGAGCGAAC
>Locus:C694_00950_1:197108-197127(+)
AACGACCCACTAAAAAGAAA
>Locus:C694_00980_1:203689-203670(-)
TTTGATCAGCCATTTTGTCA
>Locus:C694_01030_1:211833-211852(+)
CAGCGTTTTTGATAATTCCT
>Locus:C694_01065_1:219083-219102(+)
ACTTAATGTTTGTTTATTTT
>Locus:C694_01225_1:251952-251971(+)
CAAGCCATAGCGGATAAGCT
>Locus:C694_01625_1:337129-337148(+)
AAAAAATAATTGATAGGTTT
>Locus:C694_01935_1:391524-391543(+)
AGGGTAATTAAGTTTTAATT
>Locus:C694_02160_1:439190-439209(+)
AAAAATTTGTTTTAAATTCC
>Locus:C694_02500_1:511007-510988(-)
TCCCAAAGATATTAAAATAA
>Locus:C694_02785_1:571570-571589(+)
GGTATTTTTCACGAGTGTTT
>Locus:C694_02800_1:574337-574356(+)
TTCTAGCGCATTAACGCCAC
>Locus:C694_02870_1:590615-590634(+)
GGCTTGAAAAAAAGAGGGCC
>Locus:C694_03190_1:662209-662190(-)
ATAAAAACCACGCCTCCATG
>Locus:C694_03730_1:778964-778983(+)
AAAAGCTTGGCGTTGCGATT
>Locus:C694_03760_1:785636-785655(+)
CAAAAACTAGCAAGCGTTTT
>Locus:C694_03785_1:792512-792493(-)
TCGTTCCAGGAGCTTTTTTA
>Locus:C694_03850_1:803887-803868(-)
AATCCCCATAAAACGATCGC
>Locus:C694_03860_1:805257-805238(-)
CTTTAGCAATATCGCTCACT
>Locus:C694_03905_1:812883-812864(-)
ACCCCTAAAGCCACAATGTG
>Locus:C694_03985_1:830008-830027(+)
TCCGATATCAACGGATTTAT
>Locus:C694_04225_1:877283-877264(-)
GCGTAAAGCCCCGCGCTCAA
>Locus:C694_04500_1:930700-930681(-)
TCGCTTCACTGCTTTGCAAG
>Locus:C694_04560_1:942307-942326(+)
GCTCTTAAACCCATGCTCAA
>Locus:C694_04735_1:977470-977489(+)
TCAATATTTTAAAGTATTTT
>Locus:C694_04815_1:996352-996333(-)
ATGAAATCCAATAACAAATC
>Locus:C694_04980_1:1026446-1026465(+)
GCTCTCATTATACTCAATTT
>Locus:C694_05025_1:1039017-1039036(+)
CTAAATTTTCTTGAAAATTC
>Locus:C694_05140_1:1058239-1058258(+)
CTTATGGCTTTATTTTGATT
>Locus:C694_05280_1:1085096-1085077(-)
TTGCAATTTATGATCAAACG
>Locus:C694_05505_1:1125340-1125321(-)
GTTCCAGGCGTGCTCCTTCA
>Locus:C694_05645_1:1156487-1156468(-)
AAGCATTTAAACAAGTGCCA
>Locus:C694_05860_1:1198695-1198714(+)
ATCACTTTTAAATCTTGCAT
>Locus:C694_06050_1:1237996-1237977(-)
TAAAGTGAAATTGATGCCGT
>Locus:C694_06650_2:1363078-1363097(+)
GCCCAATAATCGTTTTGCAA
>Locus:C694_06650_1:1363121-1363140(+)
CGTTTTTCTAACAGCACAAA
>Locus:C694_06920_1:1399948-1399929(-)
TGAAACTTTACTGAGCTTGC
>Locus:C694_07205_1:1455924-1455905(-)
CATGAATTTTACATAAGATG
>Locus:C694_07300_1:1483047-1483028(-)
GGTGGCTTTGACTAACGCCC
>Locus:C694_07305_1:1484028-1484047(+)
TAAAACCCTATCTTTGCGCG
>Locus:C694_07315_1:1485069-1485050(-)
TAATGCTTGATATTTTTTCG
>Locus:C694_07405_1:1502506-1502487(-)
ACTAATTTTTAATACGAGCG
>Locus:C694_07495_1:1517082-1517063(-)
CCGTTTTTGGTTTTCATTCT
>Locus:C694_07780_1:1574477-1574458(-)
CAATAAATGAACAACCAACA
>Locus:C694_08215_1:1664485-1664504(+)
GCGGTTGTTATTGTTCTTTT
>Locus:C694_08230_1:1665352-1665371(+)
TGTCAAGTCTTCATTCATTC
>Locus:C694_00045_1:7604-7675(+)
TACATCATGCCACCCATGCCTCCCATACCGCCCATGCCACCCATATCAGGCATTGCTGGGGCCGCTTTTTCT
>Locus:C694_00160_1:34978-34895(-)
TATGGTGATCGAGCCTATATAGTTGAGATTAGCGTCCGTGATAGTCGCCCTATGGATTTTACTATAAAGCATTTCAAAAGTCAT
>Locus:C694_00200_1:42148-42107(-)
TCTTGCCCGGTAACCCCGGTGATTAAAGCGATTTTTTCTTTC
>Locus:C694_00360_1:78261-78317(+)
TACCAACTGAGCTACGCGACCTTTCATTTTAAAAAGAGTGATTATGCCTTAATTTTG
>Locus:C694_00360_2:78261-78401(+)
TACCAACTGAGCTACGCGACCTTTCATTTTAAAAAGAGTGATTATGCCTTAATTTTGTTTTGTTTTTGCTTAAAAAAGAATTGTTTCAACAATAAAACGCCCACGCCCACATCTATCATGACATCAGCGAAATTAAAAATG
>Locus:C694_00395_1:86594-86490(-)
CTAACGAACGCTAATATAAAAGGCTCTTTAAAGGGGTATTCATCGCAAAATATCCCCCTCTATTACCTTAAAAGAATCATTTTAGTGTTGAAACCGCCCCTTTCT
>Locus:C694_00440_1:95898-95957(+)
CACACGTATTCTTCTAAAAACTCAATCGCTTCATCAAGCCCTTTATTATCCCCCACGCTT
>Locus:C694_00460_1:99374-99478(+)
CAAAGAAAGCTTGCACTGATATTCTTCCTCTTTTTTATTATTATTCTTATTATTTTCGGGGGGGGGGGGGGTAGAGTGAAGGTTTGCTTGATTAAAGGGGATATA
>Locus:C694_00670_1:146816-146836(+)
TACAAACTCTCTAAAACCTTT
>Locus:C694_00755_1:161259-161206(-)
ACAACATTCCCTACTTGCCCCAAGGCGTCATGCTTAAAAACTTTTAAAAAACCC
>Locus:C694_00815_1:172438-172518(+)
GCTTTTTCTATCCCCTTCATTCCGCTCACTTCTCTCAAATTTTCGGGGGGGGGGGGGGTAGCTCTTCATTATCCTCTTCTA
>Locus:C694_00950_1:197119-197163(+)
AAAAAGAAATTAGCGGCTTTTACCCACTTTCAACATCCTGTTACG
>Locus:C694_00960_1:200013-200096(+)
TATTCTTTGTGGAATTTCCCATCAGCTTCTATGGCTTCTTGCATGGTTTTAATGCCATTTTCCTTATTTTCTAAACCTTTTTTA
>Locus:C694_00985_1:204954-204844(-)
TTTCATAGCAACCACTTCCAAGCCGTTACTCTCAAAACGATCAATGATTTTGCCTACCACTTTTTTCTTAAGTGCATCCGGTTTAATAATAGACAGCGTTCTTTGTTTCAA
>Locus:C694_01465_1:306844-306758(-)
ATTCAAAAAAGCCTGTTTGATTTTGTCAAAATCATAGAGGTAAAAAGGGGTTTTGTGAGTTTGAAACAGCTCTTCATAATTAAACAT
>Locus:C694_01640_1:339970-340032(+)
TTAGAAGTGGTAATTATACCCCACATAAAAGGCAAAGACCCTACGCATTTGAACCTTGAGCGC
>Locus:C694_01755_1:353292-353236(-)
AGCTACAAAAAGAGCAAGCTCGCTATAATCCCCCTTGACAGAATAATGCCAATCCAA
>Locus:C694_01890_1:380295-380248(-)
CCATGCTCTAAACTCATTTTTTTAATCCAAGAATCCGCTTTTAATCCC
>Locus:C694_01995_1:402968-403027(+)
AACCCCTTTTTAGCGTTTGAGATAAGAGTATTTTACAATTTTATAAAAAGAATTACGCAT
>Locus:C694_02055_1:416749-416708(-)
ACAAGGGATTTCGCCTTGGATTATTTTTTCAAACACATTCAT
>Locus:C694_02365_1:480037-480111(+)
TACCCCTTAAAAAAGTTTTGTTCTAAAATTTTTCATTGGGGTTTGACTTGCTGTTTTAAGAGTAGGGGGAGTAGG
>Locus:C694_02805_1:575165-575215(+)
TTAATACTCCTTTATTTGTTGATACATTTGCCTCAAGGCCTGATATTTATC
>Locus:C694_02895_1:594478-594555(+)
CAAACTTTTATCGCTAAAAGAACCCTTTGTTTAGGACTACATATAAAGCCCGCCATTGACTTTGAGAGTCTCTCCAGT
>Locus:C694_03070_1:628405-628325(-)
AATTCGCCAAACCCACAGGAAAGATCAAAATCCCTAAAATTGCCAAAGAAAAAAGGTTGTAAAATCGGGTTTCTTTATCCA
>Locus:C694_03385_1:700895-700836(-)
TTCATTTTTTGGAGCTTCATTTTTTTGAGATTCTTGAGAGGCTTCTTTTGGAGAAGTCAA
>Locus:C694_03395_1:704614-704567(-)
TGTAACCCCATAAAAACTCCTAATAATAAAGTGATTAAAAATTTTTTC
>Locus:C694_03505_1:729058-729141(+)
TTATTGGCAATTAAAACACTCCACCGATCGATCCAACACGCTTTTTTCATCTATGCTAGGGCTTTCGCTGCGCAAATAATAAGT
>Locus:C694_03700_1:773234-773190(-)
GTAATCCAAGCAAAGCTAACAGGTAAAAAGCCAAACTCCTTCTCA
>Locus:C694_03720_1:776493-776531(+)
TCAATACTCTTCAAACATTTCTTGGATTTTTTCTTTATT
>Locus:C694_03930_1:817784-817834(+)
TTATTTCTTAAGAATAACCCTAAAGCTCTTATCCATATGGTTTGCTTCTTG
>Locus:C694_04005_1:834884-834825(-)
GCATCATTGAATGGCGCATGCTTTCATTTTTTGGATTATCCCCTAGCGCCAATTATAGAT
>Locus:C694_04090_1:854870-854904(+)
CTATTTTTTAGCGTTATAATCCCCACTTTTGCCTC
>Locus:C694_04115_1:858105-858194(+)
AATGAAATCAGCATAAACTCTATTATTACTCTCATCAGGTTGCAAACTTTATTGCTTGACTTAAAAAGAGTTTATTATACCTTAAAAACA
>Locus:C694_04150_1:864492-864530(+)
ATTGAAAATAAGTTAAAGTGGTTTTTCCAAATTTTTTTT
>Locus:C694_04615_1:951874-951927(+)
ATTGCGTTTCGTTCATTCTGGCGATCATTTCTTGATAAAGCTCAATGGATTCTA
>Locus:C694_04770_1:990369-990328(-)
TTTGATCCTGTTTTGCGCGATAATCTTTTCAAAATTCGTCAT
>Locus:C694_05050_1:1045004-1044867(-)
TTTTGCAACCATTCATCGCTATTAGGGAGTAAAATCTCCATCGCGTTTGAAGGCGTAGAAGCCCTTAAATCCGCCACCAAATCGCTCAATAAAAAATCGCTCTCATGCCCAATAGCTGACATGCTGAAGGTTCTAGCC
>Locus:C694_05225_1:1072326-1072252(-)
ACGACCTCACCCACCCCAAGGGTGCGCGCTAATCAGGCTGCGCCATACTCCGCAATCAAAAAGGGAGATTGTAGC
>Locus:C694_05385_1:1100977-1100943(-)
TTTTTAAAAGCTAATTTGGAGCGTTCGTTTGCCAT
>Locus:C694_06490_1:1331504-1331424(-)
TTAGAGTGGAAAAATCCCTGTTTAAAGCTTGAATGCTTTTTTGCATCAGATCTTTGGTTTCGTTATAAATGGCCTGTAACA
>Locus:C694_06555_1:1341505-1341485(-)
GCTTGTATTCTTGTTTGGCCA
>Locus:C694_07245_1:1467751-1467801(+)
ATCATAAACCCCTTAAGAACGCTTTTTATCGCTTTATATTATAATCCTAAA
>Locus:C694_07555_1:1528163-1528219(+)
CTAATCCCCTTTAACATTAGCCGCATTAGCCATAAACGCATGCAACTCATTGTATTC
>Locus:C694_07655_1:1549634-1549666(+)
CAAAACCCGTTATCCACTTTTTCTACAAATTTT
>Locus:C694_07745_1:1568559-1568527(-)
TATAAAATCGCACCACAAACTGAATTCTTGCAT
>Locus:C694_07920_1:1607648-1607683(+)
CATTCACTTGAATTGAAAGCGGTTTTTTTGTCGTTC
>Locus:C694_08050_1:1635757-1635710(-)
GGTGTCCAAAATGCACACCGCATTCTAATAAATCTTTCATGGTTACCA
>Locus:C694_08060_2:1637939-1638034(+)
TGTCCTCTAAATTTGGCCTTAATGCCACAGATCCGGCAACTTAAGACTCCTTTTTTGGAGTTTGGGTTGAAAAGAGCCTTTTATTTTATCTTAAAG
>Locus:C694_08060_1:1638019-1638075(+)
TTATTTTATCTTAAAGCGGTTTTTCTCGAGCGCGTTTTGAATCGCAATAGAGGGCGA
>Locus:C694_08160_1:1655429-1655343(-)
CTTCGCCCACCCCGCTTGCGATCACTTTTGGGGCATGATCTTGCCCCATGTTATAGGCTAGAGCGGCGGCTTTTATGGTTTTATTCA
>Locus:C694_00045_1:7584-7603(+)
TACTAAAAAGCAAGGGGGCT
>Locus:C694_00160_1:34998-34979(-)
AGCTTGGCTAAATCCTCATC
>Locus:C694_00200_1:42168-42149(-)
ATTCAGCCAGATAGCTCCCG
>Locus:C694_00360_1:78241-78260(+)
ACCATGTCAAGGTAGTGCTC
>Locus:C694_00360_2:78241-78260(+)
ACCATGTCAAGGTAGTGCTC
>Locus:C694_00395_1:86614-86595(-)
TAAAGCAAGGGGCTTTCGCC
>Locus:C694_00440_1:95878-95897(+)
TTGCACCATTTTCTCCCAAT
>Locus:C694_00460_1:99354-99373(+)
CTGTTTTTAGCGGCTAAAAT
>Locus:C694_00670_1:146796-146815(+)
CGAAAGTTAGAAAGTTAAAC
>Locus:C694_00755_1:161279-161260(-)
TTATTAAAAAATTCCCCACA
>Locus:C694_00815_1:172418-172437(+)
TTTCTTTAACCCCACAATTG
>Locus:C694_00950_1:197099-197118(+)
ATTTTCAAAAACGACCCACT
>Locus:C694_00960_1:199993-200012(+)
TTATTTTCATTTTCTACCCT
>Locus:C694_00985_1:204974-204955(-)
TTAACGCTCAAATGCAAGCG
>Locus:C694_01465_1:306864-306845(-)
CCCTTAAACGCTTCTTTATA
>Locus:C694_01640_1:339950-339969(+)
CGTTGGGTTTTAAAAGCCCT
>Locus:C694_01755_1:353312-353293(-)
GCGCTCAAGCCGATCTTTTT
>Locus:C694_01890_1:380315-380296(-)
CGCAAAAAGGGCTAATCATG
>Locus:C694_01995_1:402948-402967(+)
CTTGCAAATCATCCATTTAA
>Locus:C694_02055_1:416769-416750(-)
TCGTTTTCTAAAATCTTAGA
>Locus:C694_02365_1:480017-480036(+)
TCTTGTAACTAAAGGGTTTT
>Locus:C694_02805_1:575145-575164(+)
CGCGCAAACTTTGTTTCATT
>Locus:C694_02895_1:594458-594477(+)
AGCATGATTTTTGCTACTTA
>Locus:C694_03070_1:628425-628406(-)
CAAAACATAGCCAAAATAAA
>Locus:C694_03385_1:700915-700896(-)
TGAGCTTCATTTCTTTGAAC
>Locus:C694_03395_1:704634-704615(-)
GGTGTGTCAAAGCGCTCGCT
>Locus:C694_03505_1:729038-729057(+)
TTAGCTTATTTAAGCTTATA
>Locus:C694_03700_1:773254-773235(-)
ATCCCTAGCGCCTAAAACCT
>Locus:C694_03720_1:776473-776492(+)
GGGTGATTTAAGAGAATCTT
>Locus:C694_03930_1:817764-817783(+)
GTGGGACAATAAATTCTAAA
>Locus:C694_04005_1:834904-834885(-)
TTTTCAACCATTAAAGGATT
>Locus:C694_04090_1:854850-854869(+)
TTTAGATTATTGGTCTTTTT
>Locus:C694_04115_1:858085-858104(+)
ATATTTTTAGGAATGTTTTT
>Locus:C694_04150_1:864472-864491(+)
CTTCTGCCATGCCTATTCCT
>Locus:C694_04615_1:951854-951873(+)
GATCAACGCTCATTGTTATT
>Locus:C694_04770_1:990389-990370(-)
GTCGCTAAAACCGCGTTCGT
>Locus:C694_05050_1:1045024-1045005(-)
TCACATTAAACCCATCAAGT
>Locus:C694_05225_1:1072346-1072327(-)
GAGTAGCGGGATTCAAACCC
>Locus:C694_05385_1:1100997-1100978(-)
GTTTAAAGACAGGGAAAGTC
>Locus:C694_06490_1:1331524-1331505(-)
GACTGAAACTTTCGCGCTCC
>Locus:C694_06555_1:1341525-1341506(-)
TTCGGCTCGTTTAGGAAGTT
>Locus:C694_07245_1:1467731-1467750(+)
GAACTTCTTTTTCTGTTTTC
>Locus:C694_07555_1:1528143-1528162(+)
AGTATAGCATAACTCGTAAG
>Locus:C694_07655_1:1549614-1549633(+)
AAAAAAAGGATTAAAATTTT
>Locus:C694_07745_1:1568579-1568560(-)
TTTTCTAAAAAATCCCTTTC
>Locus:C694_07920_1:1607628-1607647(+)
CTTTTTCATAAGCCTTTTTT
>Locus:C694_08050_1:1635777-1635758(-)
AGGGTTCCAACGCCTTGTTT
>Locus:C694_08060_2:1637919-1637938(+)
TAAACAGATTTTTTCTAATC
>Locus:C694_08060_1:1637999-1638018(+)
TTTGGGTTGAAAAGAGCCTT
>Locus:C694_08160_1:1655449-1655430(-)
TTGAATGATCCTTTTAGCCA
>Locus:C694_00040_1:5241-5275(+)
TTAGTAAGCAAACACATAATTCAAATACACGCTAT
>Locus:C694_00045_1:7604-7720(+)
TACATCATGCCACCCATGCCTCCCATACCGCCCATGCCACCCATATCAGGCATTGCTGGGGCCGCTTTTTCTTCTTTGATTTCATGCACGGTGGCTTCTGTGGTTAAAAGCAGGCTT
>Locus:C694_00260_1:56224-56307(+)
TTAATGTTTCAAGCTCTCAATTTCTTTAAGCATGGTTTCAAAAGCCTCTTTAGTGCCTGTTCGTACGCTAGAAAACAAACTAAA
>Locus:C694_00410_1:89220-89252(+)
CATTTAGCGTCCTTTTTGCTAGTTTGTGCGGTG
>Locus:C694_00415_1:89957-90013(+)
TTATTTTTGCTCCTGATTAAGCCTTTCTTCTATCTTTTTGATTTGGTGGCTCATTTG
>Locus:C694_00825_1:174693-174734(+)
TCACTCTGTGTTTTCTCGCTCCAAAGATTCCAATCGTTTTTC
>Locus:C694_01245_1:254373-254456(+)
CATAGTATCTCCATTTCAGCGCTAATCGCGCCACTTTTTTTTAGGGCTTGCAAGATTGAAACCATCCCCTTAGCGCTCACGCCA
>Locus:C694_01290_1:264759-264715(-)
CCTTCCCCTCATCTCCCCACTGGATCCCCACAACGACATCTGCCA
>Locus:C694_01905_1:383779-383838(+)
CAAAGGCCCATTAACACAACAATAAGAATCGTTTCTAAAAAATACAGGATTTTAGCCTTT
>Locus:C694_02060_1:417081-417043(-)
TTGAGTAAGGGAGCAAAACTCCTATTTAAAAACGCTTGC
>Locus:C694_02420_1:494254-494391(+)
ATAAAAATTAAAACGCTAGGATTATACTGCGTTAAGGCAAACTTTCTATTTATGAAAAAGATTTTTGAACCCCAACCTTTCAAGAGTCGGTTAGGGTTTAATTGGATGAAGAAGAGCGAATGGAAGAACAAATTAGAA
>Locus:C694_02620_1:537422-537345(-)
AAGCGTGAATTATTTATACAAAAAGAATTAAAACATTCAACCAAACATCTCGTTGATTTCATATTTTTTAGCGGCTTT
>Locus:C694_02715_1:554059-554093(+)
TCATTGAAACCGAGTTCCATTGCTGTTTCCTTTCA
>Locus:C694_02750_1:565967-565908(-)
CTCTCTACCCTTAGAAAAATCTACTCTCTCCTTTTCTTTCAATCACTTACCACTGAGCAA
>Locus:C694_02800_1:574357-574440(+)
TCAATCGTTACTNTTGTTTTGATTTTTTTGATCGAGCATTTTGTTTGTTACTTCATCAATGTTTTGAAAATATTTTTCAAAAAG
>Locus:C694_02885_1:593830-593919(+)
CTAACACGAAAGGCTTTGTTCTTTAAAGTCTGCATGGATATTTCCTACCCCAAAAAGACTATTTTAACCTCTTTTAGCTTGAATATAGCC
>Locus:C694_02920_1:598057-598143(+)
TCAAAAACACCCATTTTCAAAAACCCTCATGCCCAAAACACTCATGCCAATATAACGCACCGCGCCTTTATAAAAAATTCCATCATT
>Locus:C694_03215_1:666340-666435(+)
TTGTTCTCATTGGGTGTTGGTGTGAAATGGCTTTATAGTTTAAAGCGGATTTTTGTATTCCCCATAAAAAGTGCCAAAAACTACAATTTAACGATT
>Locus:C694_03235_1:671669-671622(-)
GCCACGCCACCGATAAAAATTTGCTTGGTCTTAACTCTATTTTCTAGC
>Locus:C694_03260_1:677225-677347(+)
CACTTGCCAAAAGCTTGGCGCAAATGCGTGGTGAGAGAGTTAAGATACTGCTCCACTTGGGGGTTTTTCACCACATCGTTGCAAATAAAAGTGGGCAACGCTGAAAGCCCTAAAAATTGGAAC
>Locus:C694_03725_1:778979-778899(-)
GCAACGCCAAGCTTTTTATCGTTGGTGATAAAATCTACAAAACTAACGGCGCGACAACAAACCCTAACGCTACGCTCAAAG
>Locus:C694_03875_1:808999-808949(-)
CACACTCACTCGGTTATGCTGGTAAGCTTGATAAGCGTTAGCGTATTGCAT
>Locus:C694_03955_1:822195-822139(-)
TCTGGCTTTTTGGATTTTTTTCGCGCTAGGGAGTTCGGTTTTTTCTTCTTCAGCCAT
>Locus:C694_03955_2:822188-822141(-)
TTTTGGATTTTTTTCGCGCTAGGGAGTTCGGTTTTTTCTTCTTCAGCC
>Locus:C694_04010_1:835156-835115(-)
AGCGCAAAGCGTTTGAAAAATCTTTTTCTTAAGGCGTATGGC
>Locus:C694_04510_1:932048-932095(+)
TATCTTTCAATATCTATTGGTGGTTTTTTATCATTGGACATGGCAAAA
>Locus:C694_04580_1:945707-945760(+)
AAAACAGCTCGCTATGACTGCCTAACCTTACTAAAAAGAGGGTGTTTTCTTGTT
>Locus:C694_04605_1:950483-950623(+)
GATTTTAAGACTATCCAAGCGAGCGTGAAAAAAAGGGCTTATCAAAAACCAGTTGTTAAAAAAGAAAAACCCCCTAAAAGCGTGAATGTCAATTGCGAAGGTTTGAGCGATTTCACTAAAAAGCAATTTTTAAAGCTCAAA
>Locus:C694_05040_1:1043474-1043370(-)
AAACCCAACAAACCGCTTTATTATAGCCCTGTAAAAATAGGGGAGAAAAACAAGATCTGCAATCAGTCTTGCTGGATTCTCATGGTTGTGGGTATGGATAGCTCT
>Locus:C694_05395_1:1104720-1104776(+)
CACACCCTCATTCTAATCTATTTTTTAACAAACCACGGAATTTACTCTTCACACGCC
>Locus:C694_05580_1:1138912-1139022(+)
TCATCTCTTTTCGTTCAAAAACCTGACCCATTCGTCTCTGTCAATCAAGAGCACTTCGTTAGCTTGAGCCAGTTTTTGAGCGGCTTGCGTGAAATAGCTGTTGGTGATCAC
>Locus:C694_05765_1:1182457-1182537(+)
TACTCCTCTGCTTTAATAAGATCAAACATAATGCCAATGGCTACCAATCTTAAAAAAGAAACTGCATGCGTTCTAAAACCA
>Locus:C694_05805_1:1189171-1189191(+)
CATGGTTTTGCATGGTGGTGT
>Locus:C694_05880_1:1201451-1201483(+)
TCACATCCTATCATAAATCTTACCTTTAATACA
>Locus:C694_05945_1:1213234-1213296(+)
TTAGGCTTTTTGAGAAAGTTTTTCCACCCTCTCGCTCATTTTAGCCCCCACGCCTTTCCAGTA
>Locus:C694_05965_1:1218114-1218073(-)
GAGATGCCCCCCTGTGCCTCCCCCTGTAAGAGCGAATTTCAT
>Locus:C694_06130_1:1254342-1254422(+)
TATGTTTTTTTAAACTTTATCGTAATGAATCTAAGCCAAAAGAGCGCCAACAAACCTAAAGCCCCACCCACAAAGCCAATA
>Locus:C694_06635_1:1361605-1361655(+)
ATAACTCCGCCTAAGAGATCAAATTTTTTGTCATGTTTTAGCAAAAATCGT
>Locus:C694_06645_1:1362593-1362540(-)
GGTTTTGCAAACGCCAAACTAACACCAAAAAGGGTGGATATTAACGCTTTTTTC
>Locus:C694_06650_1:1363098-1363157(+)
GAGATAGATATCTTCTTCTCTTGCGTTTTTCTAACAGCACAAAAACTTTTATTCAACTTT
>Locus:C694_06780_1:1377118-1377204(+)
TATTGCCTCCCTCTTCTGCTTCTTCTAGGCTCTCTTTCTTCTTTAGCCTCTTCTTTTTTTTCAAATTGGATACCTTTTTGCAAAACT
>Locus:C694_06825_1:1382787-1382767(-)
TTAATTTTTTCAATGCGTTCA
>Locus:C694_06905_1:1398347-1398418(+)
TATTCATTGTATTCAAAGCTAGACGCCTTAGTCAATTTAGCGAATTTAACCCCCCTAAGCCCCCCAATTTCC
>Locus:C694_07050_1:1427675-1427749(+)
CACTCCCTTAAAAAAGACACCGCTTTATTTTATCAGCCGTTTTTAGAATGCAATAAATCTTTATTGTATTTTAAC
>Locus:C694_07335_1:1488635-1488679(+)
TTTTCAACCCTATCTCAAAATCTTCACTTCTTCTTCCAAATGAAT
>Locus:C694_07465_1:1514118-1514068(-)
GGTTTTTGCAAGCTCTTCTTCTTTAATTTCATAAGTTTTAATTGGATCCAT
>Locus:C694_07490_1:1516586-1516530(-)
CAACACAAGCATGATGTCAATGAAAGGCACCACATTCATGGATTCTACTTTTTTCAC
>Locus:C694_07590_1:1536817-1536852(+)
TATATGTTCAACTTAGAAAAGATGATAGAAAAAATA
>Locus:C694_07620_1:1544692-1544766(+)
CTTAATAGCGTTGAGTTGGCTATTAAGGGGGCCTATCGCTTTGGGGGCATTTGGTTTTTTAAAATCAAGCTTACT
>Locus:C694_07960_1:1614910-1614872(-)
ATATTGTCGGTTTTTAAACCACCCAAGCAGAAATCCCAA
>Locus:C694_08125_1:1650119-1650178(+)
TCATGGTTTTTCGCCTTTCTTCTTCAATTTAGCCTTACGATTTTCTTCATTAATATCTTC
>Locus:C694_00040_1:5221-5240(+)
GTTTCACAAAAAGACAGATA
>Locus:C694_00045_1:7584-7603(+)
TACTAAAAAGCAAGGGGGCT
>Locus:C694_00260_1:56204-56223(+)
AACCAAATTCATTTGAAGCA
>Locus:C694_00410_1:89200-89219(+)
CCGGTAGCATAGATTTTTCT
>Locus:C694_00415_1:89937-89956(+)
AAAATACCAAAAAGCCTTTT
>Locus:C694_00825_1:174673-174692(+)
ACAATTCCTTTGATCGTTTT
>Locus:C694_01245_1:254353-254372(+)
ATGGCTTTATTGTTGTTTAT
>Locus:C694_01290_1:264779-264760(-)
GATCCTATCAACAATTTTTC
>Locus:C694_01905_1:383759-383778(+)
GGTGATAGACAAAACGCATT
>Locus:C694_02060_1:417101-417082(-)
CTAAAGGGCTCTCGTTAGGG
>Locus:C694_02420_1:494234-494253(+)
AAACGCTCTATTTTAGTAAA
>Locus:C694_02620_1:537442-537423(-)
GGGGAAATATTTCATCGTAA
>Locus:C694_02715_1:554039-554058(+)
AGATCTTTTGTCTTTCTGCT
>Locus:C694_02750_1:565987-565968(-)
GCTAACGCCCGTTGGCGTTT
>Locus:C694_02800_1:574337-574356(+)
TTCTAGCGCATTAACGCCAC
>Locus:C694_02885_1:593810-593829(+)
CTAAAGCATTCCATTGAATG
>Locus:C694_02920_1:598037-598056(+)
ACTATTACAAGAAATAATGA
>Locus:C694_03215_1:666320-666339(+)
TAACGCTCTTTTAAAAGGCT
>Locus:C694_03235_1:671689-671670(-)
TGGGAGCATCACCCCCTATG
>Locus:C694_03260_1:677205-677224(+)
GGTTAAAAAAATTTTAAAAT
>Locus:C694_03725_1:778999-778980(-)
TAAGGGGGTTTAGAAAAATC
>Locus:C694_03875_1:809019-809000(-)
ATGAGTTTTGCCGGGGATTC
>Locus:C694_03955_2:822208-822189(-)
CATTGCCTTCTTCTCTGGCT
>Locus:C694_03955_1:822215-822196(-)
TTAGGCACATTGCCTTCTTC
>Locus:C694_04010_1:835176-835157(-)
CACAAAAAGTTGAAACAATC
>Locus:C694_04510_1:932028-932047(+)
GCTTGTCTTCATTTTTTGAT
>Locus:C694_04580_1:945687-945706(+)
ATAAGGGGTGTGGGCGGTTC
>Locus:C694_04605_1:950463-950482(+)
AAGCCCTAGATTACCCCTTT
>Locus:C694_05040_1:1043494-1043475(-)
TCTAAAAAATAAATGAGAGC
>Locus:C694_05395_1:1104700-1104719(+)
ATCAATGATCTCGCCCGCTC
>Locus:C694_05580_1:1138892-1138911(+)
AACGATCTGATGGGATCGGT
>Locus:C694_05765_1:1182437-1182456(+)
TTGCTTGCGTATCCCATTGT
>Locus:C694_05805_1:1189151-1189170(+)
TTGTTTGATTGACTCTAAAT
>Locus:C694_05880_1:1201431-1201450(+)
AATGATTTCACTCATCATAC
>Locus:C694_05945_1:1213214-1213233(+)
GCATTTAACCTCACAAAACC
>Locus:C694_05965_1:1218134-1218115(-)
GCTAAGGCTTTAGCGATAGA
>Locus:C694_06130_1:1254322-1254341(+)
CTAATCCTTTTAACGCTCTT
>Locus:C694_06635_1:1361585-1361604(+)
CTTCAAACCCTATAAAATCC
>Locus:C694_06645_1:1362613-1362594(-)
TTGCCTTATCAATCGTATAA
>Locus:C694_06650_1:1363078-1363097(+)
GCCCAATAATCGTTTTGCAA
>Locus:C694_06780_1:1377098-1377117(+)
CTTTTTGGCATTAACATGAT
>Locus:C694_06825_1:1382807-1382788(-)
GGATAACAAGGCGCAGAAAC
>Locus:C694_06905_1:1398327-1398346(+)
TTCTTTGTATTTTAAGACGC
>Locus:C694_07050_1:1427655-1427674(+)
TAAAAGCGGTTATAAAAAAA
>Locus:C694_07335_1:1488615-1488634(+)
AGCTTGATTCCAAATAAAGC
>Locus:C694_07465_1:1514138-1514119(-)
GTTTTGATTGTGGCGTAAGC
>Locus:C694_07490_1:1516606-1516587(-)
GTCGTAAGCACGATCACTAA
>Locus:C694_07590_1:1536797-1536816(+)
TGATTGTTAGTAGCGTTCAT
>Locus:C694_07620_1:1544672-1544691(+)
CCCAATCTGAACTCGCCCCA
>Locus:C694_07960_1:1614930-1614911(-)
GAGTGGGCTTTAATGAAAAA
>Locus:C694_08125_1:1650099-1650118(+)
ATGAGCGTCTTTAATGACAA
>Locus:C694_00210_1:44787-44843(+)
CTAATAAAGGCTGTTCTTAAAAGTTACTTCAATATTTATTGGGGGTTTTTCACTGCC
>Locus:C694_00485_1:104268-104128(-)
TCTTGCATAGAATGCAGAGCGCTTTCTTTTAAAATCTCTTTCACCCTGCTGTTTAAGGACACCCCTAAAATGCTCACGCACACGATCACAATCAACGCCACGCACAATATGATTTTATTACCGATACTCAAACCTTTAGAC
>Locus:C694_00540_2:116322-116381(+)
TTGATTAAAACCGCCCGCTTGAAAGAAGTTTTTAAAAGCGTTTCACTCCACTTCCGCATC
>Locus:C694_00540_1:116365-116424(+)
CACTCCACTTCCGCATCAATCACATCGTCGTCTTTTTTCTTGGGCTGCTCGGCGTTGTTT
>Locus:C694_00595_1:131055-131165(+)
CTACATCCTTTTACTATAACCATAACCCGCTTTTTCTGCTTTCTTTTCAGTATTAGCAACTGCTTCTATTTCTTTATTAACATCAGCAAATATTTTTTGAACGAACAAAAG
>Locus:C694_00800_1:168885-168835(-)
ATCTCATTCCTTACAAAACTAAGCCAAAGCTCACACAAAGAAAAATCAGTA
>Locus:C694_00885_1:184766-184846(+)
AAATTAAAAACCCCATTTTTTGATCAAAACGAACCTACAATGAGCGTTCTATATCATCAGCGCTTAAGGGGGTGTTGGCTT
>Locus:C694_00910_1:190237-190190(-)
AAGATAAGCTCAAAAATTTCACTATCCGTTTGTTCTAAAAAATACGCC
>Locus:C694_01695_1:349162-349088(-)
GCATACTCTTTAAGCCTAGATCAACAGGCTCTTCAGGGGTTGGCTCTGCCATTAACCCCCCCCCTAATAAACGCA
>Locus:C694_01735_1:352073-351978(-)
ATCGTAAGTCAAACGCCACAAGCCCAACAACACCCCCACGATCACGCTTGTGCCCAGAATGATTTTAAAAAAATAAGACATTATTTTTTATCCCTC
>Locus:C694_01915_1:385469-385347(-)
AGCCAGAGCTTAAAAGATTTTCGTCTAACTTGTCTTTATTGTTGGATTTGCAAGCGCTTAAAAACAGCGAAATCAATAATAAAACGCTTAAAAATTTCTTGGAAACATAAGAAAGTGAAAACA
>Locus:C694_02170_1:442486-442566(+)
CATTCTAGATCAAAATCATCTTCAAAATCATCTTCTTGCCCCTCTATGTGTAAAACAGGCGTGATAGTGTTATACAAAGAT
>Locus:C694_02480_1:506140-506096(-)
AGCTCAATCCTCCAGCACCACAAAAAATATCTGCTACCTTATACA
>Locus:C694_02550_1:522120-522191(+)
CAGATGGCATTGAGCAGCTCCTTAAACAATTTAGGAATGGCAATAGGGCTGTATGTGGAGCGATTGACAAAG
>Locus:C694_02675_1:547726-547670(-)
TTTTCTCTCATTCTTTCTTCAGTCAAAATCGTTGTTTTGCCTCAATCTTTAGTCTCT
>Locus:C694_02755_1:566104-566178(+)
AGATTTTTTGTTTGTTTTCCACATCAAGCATTTTACACTCCTTTTTCTTTCATGTATTTTTCAAGATCAAATTTC
>Locus:C694_02815_1:578750-578791(+)
TTAGCTAGCTCCTCCGCTCTCGCCAATATTGAAGCCAAACTT
>Locus:C694_03130_1:641351-641313(-)
CACAAGCCCCATAAACTCGCATATCTTATGATAGTATTC
>Locus:C694_03215_1:666358-666462(+)
GGTGTGAAATGGCTTTATAGTTTAAAGCGGATTTTTGTATTCCCCATAAAAAGTGCCAAAAACTACAATTTAACGATTTTAACCCCACTGCCGCCTAAATTAATG
>Locus:C694_03215_2:666379-666519(+)
TTAAAGCGGATTTTTGTATTCCCCATAAAAAGTGCCAAAAACTACAATTTAACGATTTTAACCCCACTGCCGCCTAAATTAATGGGAGCGTCGCTAAAGCTCACCACTTTGGGGTGGTTTTTTAAAAATTCTTTCACAAAC
>Locus:C694_03230_1:670373-670407(+)
TCAAGCATGATTTTCTCGATAAGTTTCTATGATTT
>Locus:C694_03295_1:684157-684189(+)
TCAATAAAAAGCGTAAGGGAAGTATCCAGGCGC
>Locus:C694_03365_1:696674-696721(+)
TACTTTTTAACCCATCTCCTTATGGTGCGTAGCAAGGGTAAGGATTTT
>Locus:C694_03420_1:709599-709546(-)
CCTGGCCCGGGATTGCCTAAAGAAGAGCCATCGCAAAAAATTTCAATTTCTTGC
>Locus:C694_03505_1:729058-729141(+)
TTATTGGCAATTAAAACACTCCACCGATCGATCCAACACGCTTTTTTCATCTATGCTAGGGCTTTCGCTGCGCAAATAATAAGT
>Locus:C694_03610_1:752168-752118(-)
AAAAAGGCGTTTAAACCCTTTAGCTTTGGGGGGGACTTCGAAATCACTCAT
>Locus:C694_03720_1:776494-776514(+)
CAATACTCTTCAAACATTTCT
>Locus:C694_03875_1:809035-808949(-)
TTCATAAAGCATTTCAATGAGTTTTGCCGGGGATTCCACACTCACTCGGTTATGCTGGTAAGCTTGATAAGCGTTAGCGTATTGCAT
>Locus:C694_03875_2:808999-808949(-)
CACACTCACTCGGTTATGCTGGTAAGCTTGATAAGCGTTAGCGTATTGCAT
>Locus:C694_03935_1:820190-820279(+)
CTTTGCAATGAAATATCTTGCATGTTTTCTAACATGAATTACCCCCTCTTTAACGGTGTTAATAGAAGAGTTTTAAAAAAAGCGAGAAAT
>Locus:C694_04190_1:870498-870457(-)
TACAATCCTTTGATCAATTGTTTAAAAACGCCCATGCCTAGC
>Locus:C694_04225_1:877308-877225(-)
GGCGTTTTTAACACCGCCTCTAGTGGCGTAAAGCCCCGCGCTCAAACCTGCAGGACCACCTCCAATAATCGCGCAATCTATCAT
>Locus:C694_04370_1:904740-904781(+)
TCATTTTTTGCTCGCCAAATACTCTTCATAACTGCCTTTAAA
>Locus:C694_04515_1:932448-932468(+)
CAACTTTGCTTCATTAGGCGT
>Locus:C694_04760_1:988705-988619(-)
AGGCGGACTTTTTACCCACATTGGGGATTTTTTCTAAACAATCCACTAAATTTAAAAAGTGATTCAAGCTGTTTTTATAAGTATTCA
>Locus:C694_05170_1:1063855-1063775(-)
AAAACGCGCACCCACTCACGCCTAATCCCATTAAACATGCTAAGCTCAACGCTCTCAATTTTAAAAGTCTTGTTTCTTTCA
>Locus:C694_05170_2:1063829-1063776(-)
CCCATTAAACATGCTAAGCTCAACGCTCTCAATTTTAAAAGTCTTGTTTCTTTC
>Locus:C694_05210_1:1070018-1069986(-)
GTCTTCCGTGTCTCATATCATCAATTTTTTTCA
>Locus:C694_05525_1:1127707-1127669(-)
TTGAAAAAAAGGTTTTTTAGGTTCGTTCGTTGGTTTCAT
>Locus:C694_05790_1:1188123-1188170(+)
AGCTTATCCCCAATAAATCCTTTGCCATTTTGTGAGAAGTCTCATGCA
>Locus:C694_06000_1:1227547-1227581(+)
TTAAAAACCCATTTTGCGCGAATATCGTTTCAATA
>Locus:C694_06025_1:1234166-1234029(-)
GATGATTTAAAGATGATGGGTATTTTGCTTAGTGGGTATGATTTAAAAAAGGGCTTTTGCTTGAAAAGAAATTTTATATATAAGACTAGAGAAACAGCATCAAAAGACGCCCACCATAATCATAGGGTAGCATCAAAA
>Locus:C694_06775_1:1376689-1376748(+)
TCAGTATATTTCATTTTCGCTCTCACAAGTTACAATTTTGGTTTTAAAAGGAAGTTTGCT
>Locus:C694_06780_1:1377118-1377234(+)
TATTGCCTCCCTCTTCTGCTTCTTCTAGGCTCTCTTTCTTCTTTAGCCTCTTCTTTTTTTTCAAATTGGATACCTTTTTGCAAAACTTCCCCTTTGAAAATCCACACTTTCACGCCA
>Locus:C694_06785_1:1377825-1377887(+)
CTACTTACCTTCTGCTTGATTTTTTTTATGGCTTTTAGAAGATTTCATTTCTTTCCCTTCTGC
>Locus:C694_07085_1:1437021-1437104(+)
TATTCACTAAAACCCACACGGCTGAGTAAATCCAAATCTTGTATGGCTTCTCCTGTGCCTTTGGCCACGGCCAATAAAGGCTCA
>Locus:C694_07130_1:1445905-1445870(-)
TTGTTTGCTGGTTGCTGGGTAAATCCATGCTATCCA
>Locus:C694_07235_1:1464030-1463971(-)
GCTAATTTGAGCGGCTCATCATCGCGCAATAACCCCCTCCTTTTTAAAGCCTTTAGAAAG
>Locus:C694_07290_1:1480916-1480872(-)
AAAGCTTCCTCATGCCCGCCAGCTTGTATTAAAGGGAATAGTTTT
>Locus:C694_07670_1:1555470-1555526(+)
TCAACCCTCTTTAATCGTTCTAAAATGCCACAATTTAGCCCATTCGTCTATATCGTT
>Locus:C694_08025_1:1628298-1628354(+)
TTAAACTTGACCGCTCTCATACAAACGGCGCATTTTTTCTTTCTCTTGAGCTTTTTT
>Locus:C694_08105_1:1646836-1646759(-)
GCCATTCAAACTAAAGGTGAATTTTACCTAAATGGCTTAAAAAGCCGGGATAATCGCCCCCTTATAGGTATCCAAAAT
>Locus:C694_00210_1:44767-44786(+)
ACATTTGAAATGATGTCTAT
>Locus:C694_00485_1:104288-104269(-)
TAACCTTAAAATGCAAACTA
>Locus:C694_00540_2:116302-116321(+)
ATGAGAAGAGCAAGCGGGTT
>Locus:C694_00540_1:116345-116364(+)
AGAAGTTTTTAAAAGCGTTT
>Locus:C694_00595_1:131035-131054(+)
GTGTTCTTATTTTCTTATGC
>Locus:C694_00800_1:168905-168886(-)
TTTTAGTCCAACTCTTTATC
>Locus:C694_00885_1:184746-184765(+)
AAATCTAAAACCATAAAACA
>Locus:C694_00910_1:190257-190238(-)
TTTGCCGCTTGTATTCTTCA
>Locus:C694_01695_1:349182-349163(-)
GCCACTCACATTGCCCAATC
>Locus:C694_01735_1:352093-352074(-)
ACCAACGAGAAATAGAACTT
>Locus:C694_01915_1:385489-385470(-)
TAATTCTTTGGAGCTTTGAG
>Locus:C694_02170_1:442466-442485(+)
GATGCTTGGCAATCTTTAAT
>Locus:C694_02480_1:506160-506141(-)
AGGGTGCATAGAAAAGCCAT
>Locus:C694_02550_1:522100-522119(+)
AATGGTGGGTTTTTTTGAAT
>Locus:C694_02675_1:547746-547727(-)
CAACGCCTAAATTTTTGAAA
>Locus:C694_02755_1:566084-566103(+)
GAATTTTGTTAGTTGCACCG
>Locus:C694_02815_1:578730-578749(+)
TACTATTATTATTGATCAAT
>Locus:C694_03130_1:641371-641352(-)
GCGCTAGAGTTAAAGCCGCA
>Locus:C694_03215_1:666338-666357(+)
CTTTGTTCTCATTGGGTGTT
>Locus:C694_03215_2:666359-666378(+)
GTGTGAAATGGCTTTATAGT
>Locus:C694_03230_1:670353-670372(+)
TGAGTAAAACTTTTGGGGTT
>Locus:C694_03295_1:684137-684156(+)
CGCTTTCTAAAGCCACTCAA
>Locus:C694_03365_1:696654-696673(+)
ACCAATCTTAAAATACGCCT
>Locus:C694_03420_1:709619-709600(-)
GTAAAATCGCCGCATAACCG
>Locus:C694_03505_1:729038-729057(+)
TTAGCTTATTTAAGCTTATA
>Locus:C694_03610_1:752188-752169(-)
TTAGAATAAAAAAGGGCTTT
>Locus:C694_03720_1:776474-776493(+)
GGTGATTTAAGAGAATCTTT
>Locus:C694_03875_2:809019-809000(-)
ATGAGTTTTGCCGGGGATTC
>Locus:C694_03875_1:809055-809036(-)
GAAGAAAATCTCAAAATCCC
>Locus:C694_03935_1:820170-820189(+)
CCACTCCTACTTCATGAGAG
>Locus:C694_04190_1:870518-870499(-)
TAGAATGGAGCAACCATTCA
>Locus:C694_04225_1:877328-877309(-)
ATTCCTTTTTCAAACAAAAC
>Locus:C694_04370_1:904720-904739(+)
GATTTCAATGTCTTGCGGTT
>Locus:C694_04515_1:932428-932447(+)
AACTTGTTGTCTAATTCTTT
>Locus:C694_04760_1:988725-988706(-)
CAAATGATACGCCATTTTAA
>Locus:C694_05170_2:1063849-1063830(-)
CGCACCCACTCACGCCTAAT
>Locus:C694_05170_1:1063875-1063856(-)
GTTTAAGATTTGCTTATCTA
>Locus:C694_05210_1:1070038-1070019(-)
ATGCATTAAAAAAACACAAT
>Locus:C694_05525_1:1127727-1127708(-)
ACCGCAAGGATAATGGGACT
>Locus:C694_05790_1:1188103-1188122(+)
ATGAAGCCCTTAAACCCCCT
>Locus:C694_06000_1:1227527-1227546(+)
CATTTAATTAAACATCTTGC
>Locus:C694_06025_1:1234186-1234167(-)
TTTAAAGGCTCAATTTTAAA
>Locus:C694_06775_1:1376669-1376688(+)
TGATACTTTTATCTTTCAAT
>Locus:C694_06780_1:1377098-1377117(+)
CTTTTTGGCATTAACATGAT
>Locus:C694_06785_1:1377805-1377824(+)
TTAACTTTTTGTCCCATGCC
>Locus:C694_07085_1:1437001-1437020(+)
TAAAATAAAAACGCATGCAT
>Locus:C694_07130_1:1445925-1445906(-)
TTTAAGATAATCTCTTATGG
>Locus:C694_07235_1:1464050-1464031(-)
TTCAATAAAATCGCTAAGCG
>Locus:C694_07290_1:1480936-1480917(-)
CTTTTGCAAAGCTCAACCCA
>Locus:C694_07670_1:1555450-1555469(+)
AAAAGTTTTCTATCAATCAT
>Locus:C694_08025_1:1628278-1628297(+)
CCCCAATCCATAGAAACTCC
>Locus:C694_08105_1:1646856-1646837(-)
CTTATTAGTGCCTATAAAGC
>Locus:C694_00190_1:40613-40539(-)
TATTATAGCGTTTTTAATTGGGGATTTTTGAGTCACTTCAAAAACTCAGCGATGACTTCATTCTCTCTGGGTATA
>Locus:C694_00360_1:78303-78389(+)
TATGCCTTAATTTTGTTTTGTTTTTGCTTAAAAAAGAATTGTTTCAACAATAAAACGCCCACGCCCACATCTATCATGACATCAGCG
>Locus:C694_00440_1:95898-95981(+)
CACACGTATTCTTCTAAAAACTCAATCGCTTCATCAAGCCCTTTATTATCCCCCACGCTTATGGTGGGTTTGTTGCTTAATCGC
>Locus:C694_00565_1:121005-121064(+)
TACCATTCTTTTAAAGCCATTTTGATCGCTTCTATCACGCAATCAATCCCACCCGCCAAA
>Locus:C694_00840_1:176728-176781(+)
ACTTGGCTCCAAAAGAAGCGATCAAGGCTTCAATATCATCAGCGCTGGCTAAAT
>Locus:C694_00880_1:183811-183728(-)
ATGCTGGTATTCTACAATCCTATAAGGCACACCGCCCAATTCAATTTTCAAGCCCTTTTTGAGCTCGCTCATCCCAATTGCCAT
>Locus:C694_01010_1:208270-208190(-)
GCTATAAGAAATAAAATCCCTAAAGAAACCCCTTTTATGGAGTCCCTTTTTGGGCTTGCTCTAAAGCCATTTGCGCATGCT
>Locus:C694_01025_1:209269-209289(+)
TATAACATTTGTGGGGTATTA
>Locus:C694_01130_1:233681-233544(-)
GTTTTTAAAGTAAGGGTATTAAAAATAAATCATTTAAGGCGGTTTTTAGCGTTTTTTAAGATAACCCATAAGACAACCCAAACGCTTAAACCCCTCATTTTAACCCCCCTTAGGGGGCTTAGTCATTACCCCTTAATG
>Locus:C694_01415_1:287812-287771(-)
TTTCAATATTTTTTCGTGTATGAGTCGTTCTTTGTAAGTCAT
>Locus:C694_01495_1:314912-314878(-)
TGCTTACCGCCATGCTTGAATATTGCGTATGACAT
>Locus:C694_01640_1:339970-340026(+)
TTAGAAGTGGTAATTATACCCCACATAAAAGGCAAAGACCCTACGCATTTGAACCTT
>Locus:C694_01935_1:391545-391598(+)
ATCTTAAAAAACTTTTTAAAACGCCCACAAACCCTCTATCAAAGCCGCTCAAAT
>Locus:C694_02170_1:442486-442521(+)
CATTCTAGATCAAAATCATCTTCAAAATCATCTTCT
>Locus:C694_02480_1:506129-506040(-)
CCAGCACCACAAAAAATATCTGCTACCTTATACAAGTTTTATTTTTTCCTTTCATCTAAACCCACACTTTTTAAATGGAGTAAAAACTTA
>Locus:C694_02625_1:537969-537913(-)
AGGGCTATCAAAGTCTTTGGGCGTGTGGTGTGCTTCTTTTTCTATAAACAAGCGTCT
>Locus:C694_02765_1:568469-568410(-)
AAACAAACAAATCGTTGGTTTGTGCTATACCACATGTTAGTATCAGCAAGTGGGGTATTC
>Locus:C694_03245_1:673968-673921(-)
CTAAGCTGTAAGACTAAAAAAACAAGCAATAACAAACTTTTTTTGAGC
>Locus:C694_03500_1:728049-728105(+)
TTATTGGTCTGTTTTGTTTTTGCAACACAAAACATGCGAATCTTCATTGGGTTCGCT
>Locus:C694_03525_1:733989-733942(-)
TTAAGGATTTTAATGCTTTCTGTCATCATACTGGCCGCTGGTAAAGGC
>Locus:C694_03550_1:739525-739475(-)
TTTACACAAGCTTATATTAGGAATGGTTTCTATATCAAACACGCACAACAT
>Locus:C694_03690_1:770482-770526(+)
CATAACAATTCCACGCTTTTGATTTCAAACTCGCTCTTAATCTCT
>Locus:C694_03745_1:783164-783235(+)
TATAGATCCATTAAACTCTGTTTGAAACGGGTTAAAAAATCATGCGTTGGTTGTTTTAAAAACTCTGCGTAT
>Locus:C694_03860_1:806436-806377(-)
TTATTTGTTTGCATAAATTCTTTAGCCAATATCGGCAATAAAAACGATTTGTTTAATTGC
>Locus:C694_03865_1:806560-806477(-)
TGTGCGACTGATCTCTTTTGTGGGGGTTGTTTGAACGCTTGTGTGAGATGTGGGAATTCCAATCCCTTGAACTTCATTGACCAT
>Locus:C694_04230_1:879229-879155(-)
TTTAAAACGCTCTTTAGTGTTTTTGTTATTAATTATACAAACTGCCAATATTTCAAATATTTAAAATGGAGTTCT
>Locus:C694_04605_1:950483-950623(+)
GATTTTAAGACTATCCAAGCGAGCGTGAAAAAAAGGGCTTATCAAAAACCAGTTGTTAAAAAAGAAAAACCCCCTAAAAGCGTGAATGTCAATTGCGAAGGTTTGAGCGATTTCACTAAAAAGCAATTTTTAAAGCTCAAA
>Locus:C694_04690_1:964734-964630(-)
CACAAGCTAGAGCTAAAATCTATGGTTGCTGGCGTTTTAAACAAACAATACAAAAACCAATTTTATTTTGAATCGGGTTTCAAAAGCCCCGCTTCATACAAAAAC
>Locus:C694_04820_1:996546-996578(+)
TCATGCTGTGGGCGACACTTCGTGTTGGGTATT
>Locus:C694_04855_1:1003692-1003751(+)
TTAATCCCTAAAAAATGCAGAAAAAAGCATAATATCGGCATTTTTTTCATTCGCTCCGTC
>Locus:C694_04860_1:1004947-1004967(+)
TACTTAATGGCTATCGCTTCA
>Locus:C694_04870_1:1006824-1006684(-)
ACGAGTTGGGAAAGGTGTAACGAATGCATTAAAACAGCGCTCACTAAAATGCCCACAAATAACGAGAGTGCGACTCTTTTAGTAAAAACCACCATTAAAATAACGCTAATAGGAACAATGAGGCTTGATGCTGACAATCCC
>Locus:C694_04875_1:1008205-1008300(+)
TTTAAAATTAAAATAAGGTTTTATCGATCCCTATTTGACTCAAAAAGAGTCTTATTCCATTATCAATCAATTAAAAAAGGTTATTCAAAAATAACC
>Locus:C694_05060_1:1046271-1046224(-)
TTGATTCGAGGAAAAAAGATAATTTTTTGCCTTCTTGAATTTTCTGCA
>Locus:C694_05090_1:1048732-1048794(+)
TCAACGCCTAGAGTTATTAATATAATTCTCAATATTTTTTTTAAAATATTTAAAGATAAACTC
>Locus:C694_05260_1:1079253-1079215(-)
AAAATTGTTAAAAAATTAGGCAGGAGTTTTAAAACTTTC
>Locus:C694_06065_1:1240453-1240530(+)
AAAAGAAAGGAAAGAAGAAAGAAACCCCCCCTTTTTTTAGGAGTTTTCTTCTTGCTTATACCCTTTAAGCGCAAAGAA
>Locus:C694_06080_1:1243599-1243649(+)
TTAATAGGCAAACACATAATTGAGATACACGCTATAAAGCCTTCGATATTC
>Locus:C694_06105_1:1249459-1249491(+)
CAAATTGATGACAAAAGTTGGGCATTTTCTTGT
>Locus:C694_06145_1:1256762-1256872(+)
CTACATCCTTTTACTATAACCATAACCCGCTTTTTCTGCTTTCTTTTCAGTATTAGCAACTACTTTTATTTCTTTATTAACATCAGCAAATATTTTTTGAACGAACAAAAG
>Locus:C694_06255_1:1285211-1285267(+)
TTATTTGATAAGAATATGCAAACATTCTTTGGTGTGTGCGGCTTTATGGGTGCGTTT
>Locus:C694_06640_1:1362367-1362417(+)
ATCAAACTCAATCCTAATAAAACTGATGCAAAGGTCTTTTTTATCATAACA
>Locus:C694_06840_1:1384237-1384359(+)
CAAGCCTTAGGCCCGATCATCTTTTCAGGCACCACGAATTTGTCAAAATCTTCAGCGCTCAAGAGTTTCAGTTCCAGCGCGCTTTCTTTTAAAGAAATGCCTTTTTTGTGGGCGTTTTTAGCG
>Locus:C694_07020_1:1420711-1420749(+)
TCATGCATGCTTAAACCCCACATCAAGGACGATAAAAAT
>Locus:C694_07105_1:1440917-1440958(+)
ATTCATGCGTGTGGCTTAGAATATTCTCTCTTAAATGGTAGT
>Locus:C694_07125_1:1445769-1445725(-)
CATTTTACTTTACATGAACTCCTGGAGTTTGTTCGCTTGCGCCAT
>Locus:C694_07275_1:1472072-1471986(-)
GCCCAAAAAGGCGTTTTTCAGACGCTTGGGGAAAATCATTCTAAGAAGGCGAAAAAACCCTCTAACGCTTTTAAAAAGTTCTCTCAT
>Locus:C694_07435_1:1508011-1507970(-)
CCAATCTGTTTTTCTGATCTTGGGGCAAAATTTACACGCCAT
>Locus:C694_07750_1:1569566-1569532(-)
TTAGTAATACTCTCTCTAATAACGCCTTCTAACAT
>Locus:C694_07800_1:1578992-1579072(+)
CATGATGGGAAAAAAGGCAAGAGCAAAAAGCCTTTAATCGCTAAAGCGTTAATAATATCAACAAAAAACGCTCCCACTAAA
>Locus:C694_07880_1:1600126-1600230(+)
TACCCCCTAATCTTTAAATCGCCACTCTCTAATTTCAAATCCAACAAATTACTGCCCAATTCCAAACACAAATTATCGTTACTGATAGCGGGCATATACATGCTG
>Locus:C694_00190_1:40633-40614(-)
TCTCTTTTGTTTTTTAGGGT
>Locus:C694_00360_1:78283-78302(+)
TTCATTTTAAAAAGAGTGAT
>Locus:C694_00440_1:95878-95897(+)
TTGCACCATTTTCTCCCAAT
>Locus:C694_00565_1:120985-121004(+)
ATACGCTTAAAAAGGGGTTT
>Locus:C694_00840_1:176708-176727(+)
ATTCAACTTGGTTCAAAACT
>Locus:C694_00880_1:183831-183812(-)
GCACCCTTGCCGGGCTTGAC
>Locus:C694_01010_1:208290-208271(-)
TTACTTTAAAAATAATTTCT
>Locus:C694_01025_1:209249-209268(+)
ACATCAAAATCCTTTCACTT
>Locus:C694_01130_1:233701-233682(-)
CCATAAAGCTTAAAGAGAGC
>Locus:C694_01415_1:287832-287813(-)
TTAAAACCCTTGTCGTCTTG
>Locus:C694_01495_1:314932-314913(-)
CGCCTTCAACGACTTTATAT
>Locus:C694_01640_1:339950-339969(+)
CGTTGGGTTTTAAAAGCCCT
>Locus:C694_01935_1:391525-391544(+)
GGGTAATTAAGTTTTAATTT
>Locus:C694_02170_1:442466-442485(+)
GATGCTTGGCAATCTTTAAT
>Locus:C694_02480_1:506149-506130(-)
AAAAGCCATAGCTCAATCCT
>Locus:C694_02625_1:537989-537970(-)
CCGGTTTAGTCAGTGTGGTA
>Locus:C694_02765_1:568489-568470(-)
TTCTGTTCTTTTTTTGGCAT
>Locus:C694_03245_1:673988-673969(-)
GATTGTTTTCTTCAGCGCCG
>Locus:C694_03500_1:728029-728048(+)
CGCTTTTAAAAGTGATGCCT
>Locus:C694_03525_1:734009-733990(-)
TAAAATTCCCTAAAATGAGT
>Locus:C694_03550_1:739545-739526(-)
TCTTCTAATTGGAAATGCTC
>Locus:C694_03690_1:770462-770481(+)
AACTCGTCTAAATTCGCTCT
>Locus:C694_03745_1:783144-783163(+)
TGATTAAAATGAAGCTCTTT
>Locus:C694_03860_1:806456-806437(-)
ATGCCTACAAGTATAATGAT
>Locus:C694_03865_1:806580-806561(-)
TCAACAGTGTTTATAGTGTT
>Locus:C694_04230_1:879249-879230(-)
ATAATAGGGACAACTAAAAT
>Locus:C694_04605_1:950463-950482(+)
AAGCCCTAGATTACCCCTTT
>Locus:C694_04690_1:964754-964735(-)
TACTAAAATTTTGGCTCTAG
>Locus:C694_04820_1:996526-996545(+)
CTCAAAGGTTTGCGCATCCT
>Locus:C694_04855_1:1003672-1003691(+)
GGGTTTAAAAAAGAAATTCC
>Locus:C694_04860_1:1004927-1004946(+)
TGATAGTCCCTTTAATAAAT
>Locus:C694_04870_1:1006844-1006825(-)
TTTTATGATAAATATATTCT
>Locus:C694_04875_1:1008185-1008204(+)
GAAGCTTAAAAATCCCATTT
>Locus:C694_05060_1:1046291-1046272(-)
ACCAAAAAATAACCTAATGA
>Locus:C694_05090_1:1048712-1048731(+)
AACACCCTCTCCCTAATTTA
>Locus:C694_05260_1:1079273-1079254(-)
ATAAGGATAAGACAATGCGT
>Locus:C694_06065_1:1240433-1240452(+)
ACTGATTTTTAAAACAAGAT
>Locus:C694_06080_1:1243579-1243598(+)
CTTTTTTAAAAAGAGGGTTT
>Locus:C694_06105_1:1249439-1249458(+)
TATTATCAATCCTACTTCCT
>Locus:C694_06145_1:1256742-1256761(+)
TTTATGGTGTTTTCTTATGC
>Locus:C694_06255_1:1285191-1285210(+)
AGGTTGGGCTATTTTGACTC
>Locus:C694_06640_1:1362347-1362366(+)
CTTTGGCATTTAAAACACTC
>Locus:C694_06840_1:1384217-1384236(+)
CACGCGCCCACCCAAGGTTT
>Locus:C694_07020_1:1420691-1420710(+)
CTTGGGATCTTAAAACCAAC
>Locus:C694_07105_1:1440897-1440916(+)
ATAGAAACCGCTTATGCATC
>Locus:C694_07125_1:1445789-1445770(-)
AATTTTAAATTATTTTACAT
>Locus:C694_07275_1:1472092-1472073(-)
TAGTAAAACAATTCGCTCAA
>Locus:C694_07435_1:1508031-1508012(-)
GCAGCGATTAAAATAAAAAT
>Locus:C694_07750_1:1569586-1569567(-)
TTAAAGCTTTAGCGTTAGCT
>Locus:C694_07800_1:1578972-1578991(+)
AATAAACTCTCATAAAGTCT
>Locus:C694_07880_1:1600106-1600125(+)
TTGAATTTGATTTTCACCTC
>Locus:C694_00030_1:4274-4134(-)
GGAAGTTCAAATCTTTCAAGGGTCGCCACAAAAATTCCAAACTACACCCATAAATTATCTAAAAGCCTGGTTTTACCCACACGAGCCGCCACCAAAATGAGCGTGTTAGTTGGCTCTATGATTGTTAAAGGCTCTAGCTTG
>Locus:C694_00045_1:7567-7644(+)
ATTTTAAAAGCAGATGATACTAAAAAGCAAGGGGGCTTACATCATGCCACCCATGCCTCCCATACCGCCCATGCCACC
>Locus:C694_00145_1:32383-32339(-)
GCTACTTGGCTACTTGGCGATCACAACAGGGATACTGGATTGTTC
>Locus:C694_00210_1:44787-44843(+)
CTAATAAAGGCTGTTCTTAAAAGTTACTTCAATATTTATTGGGGGTTTTTCACTGCC
>Locus:C694_00340_1:74747-74785(+)
TCACACCCAGTGTTGGATAAAGAGCAACCAAGCAGGGAT
>Locus:C694_00405_1:88834-88956(+)
TACCTTTTGGAGAATTGTGGGCTTCTTCTGGCCTTTCTTTTACCATATTTTTTGCGTTCAACCACCCTTGAATCCCTAGTGAGCAAGCCTTTAGGTTTTAAAATGGCTCTAAAAGCAATATCA
>Locus:C694_00535_1:115581-115534(-)
AGTCCTGAAACGCTTTTCTTTGCTCTTCATTCCATTCTATCGTTTTCA
>Locus:C694_00655_1:144803-144892(+)
TTAGGATCTCTTGGAACTGCTTTTTCTTGTGCCATGCTATTAAACCGCCCTTTTATCGTGTTAAAGAGCTTTCATTGTAGCATAAAGCTT
>Locus:C694_00675_1:147283-147333(+)
TTAGTAGAGAATGATAGCGACTTTTTGAGGCCCATGCACCCCAAAAACGGT
>Locus:C694_00805_1:170708-170761(+)
ACTCAATATTGGTATAAAGCGCGACCACATCATCATCGTCTTCAATCCTGTCCA
>Locus:C694_00815_1:172438-172518(+)
GCTTTTTCTATCCCCTTCATTCCGCTCACTTCTCTCAAATTTTCGGGGGGGGGGGGGGTAGCTCTTCATTATCCTCTTCTA
>Locus:C694_00845_1:177520-177579(+)
TTTTATAGTAACCATAATTTATCGGCTGTCATTTTAGCGCACTTAAGCTTTAGCAATCAA
>Locus:C694_00985_1:204893-204846(-)
TTTTTCTTAAGTGCATCCGGTTTAATAATAGACAGCGTTCTTTGTTTC
>Locus:C694_00995_1:205696-205655(-)
TGCCGCTCTTGTCTTACTCACTCTTCTATCAGGTACTGCCAT
>Locus:C694_01465_1:306820-306758(-)
GTCAAAATCATAGAGGTAAAAAGGGGTTTTGTGAGTTTGAAACAGCTCTTCATAATTAAACAT
>Locus:C694_02090_1:423716-423663(-)
ATTCCTAATCTTACCCAAAAAATCCCACTTTTAGTGCTATTTTTTAAGATAATC
>Locus:C694_02235_1:457304-457324(+)
CATTTCTTTGTCTTTTTGTGT
>Locus:C694_02270_1:466194-466090(-)
AATTCTGCAAGGAATCAACAGATGTTTATCGCAAACAGAATCATTTTCAAAGCTAATAATTTTCATAAAATTTTGCCCTCTTTTTTACATGATTGTAAAAACTCA
>Locus:C694_02395_1:488695-488727(+)
TATGAGTATTTTTTCATTTGTTCTTTAAGGTCT
>Locus:C694_02420_1:494254-494391(+)
ATAAAAATTAAAACGCTAGGATTATACTGCGTTAAGGCAAACTTTCTATTTATGAAAAAGATTTTTGAACCCCAACCTTTCAAGAGTCGGTTAGGGTTTAATTGGATGAAGAAGAGCGAATGGAAGAACAAATTAGAA
>Locus:C694_02920_1:598057-598113(+)
TCAAAAACACCCATTTTCAAAAACCCTCATGCCCAAAACACTCATGCCAATATAACG
>Locus:C694_03190_1:662213-662103(-)
ATCAATAAAAACCACGCCTCCATGGTCTCTATAAGTGTTACACCACCCGGCCACTTTGACTATTTTACCCACATCTTTTTCACTAATTTCTGTGCAAAAATGACTTCGCAT
>Locus:C694_03260_1:677224-677310(+)
TCACTTGCCAAAAGCTTGGCGCAAATGCGTGGTGAGAGAGTTAAGATACTGCTCCACTTGGGGGTTTTTCACCACATCGTTGCAAAT
>Locus:C694_03485_1:726648-726589(-)
TTTTGGTTGTTTTATGGTAAAAATTATTTTCTTAAGGGAGTAGGGGGTGTTTTTAATTTT
>Locus:C694_03690_1:770482-770502(+)
CATAACAATTCCACGCTTTTG
>Locus:C694_04180_1:869253-869170(-)
GAGCAACAACGACAAAAAGTCCGCATAAGGAACCGCCCATTTTTCACCGGCGGGGCATTCGGTGGGTTTGTTTTTCTTAGCCAT
>Locus:C694_04215_1:876609-876469(-)
TTCAAAGCGATAATATCAATTTCGCCAAATTGTGAAAAAAAGTTCCTCTCCACCATTTCAAAACCTAACGATTTTAAAAATCCGCAAGCTTCTTCTTCAGCCTTTAAGCCCTTTTCTCTATGTTTGTTGTTCAAAAAGCGC
>Locus:C694_04640_1:953798-953881(+)
CACCTTTTTCTTTTCTGGCTTCTATGTTTCTCATTATCCCCACAAATGCCTTTCAATCCGCTTTCATGGTTTAACATTTTCATC
>Locus:C694_04760_1:988699-988619(-)
ACTTTTTACCCACATTGGGGATTTTTTCTAAACAATCCACTAAATTTAAAAAGTGATTCAAGCTGTTTTTATAAGTATTCA
>Locus:C694_04850_1:1002299-1002355(+)
TTACTTGTTAGAATGCTTGCTAAAATACCAACGAGTTTCAGAATAAACCACTTTATG
>Locus:C694_04960_1:1020927-1021031(+)
CAATCATCGTCCTCTTCATCGTCATTTTGTTCTTTGTATTTTTCCCAAGTGAAAGCGCTCACGCGATCAAAAACCTTATCAATACCTTCTTTAAACAAGTCAATC
>Locus:C694_05250_1:1077842-1077810(-)
GGTTTTATTTTTCATGTGATTGGAACCATTCAT
>Locus:C694_05290_1:1085336-1085301(-)
CGCAATCAATGTCTAGTAAAAGAGTTCTTGAATGCA
>Locus:C694_05355_1:1095631-1095711(+)
CATGCTTGTTCCTTATTAGGATTACTAAAGCCATCTAGCATGCAATCCACTAAATATTCATTAGTAGCCACTTTCAAATCC
>Locus:C694_05600_1:1143544-1143603(+)
CAATCTAATAGCAAAAACTCCAACACCGCCATGCGCATTGCCACGCCATTTTTGACTTGC
>Locus:C694_05730_2:1172418-1172368(-)
TTTCTCAGCGCTTTGGCTAAAACCTTTGAGTGTTTTGACTTCTTTTACCAT
>Locus:C694_05730_1:1172408-1172370(-)
CTTTGGCTAAAACCTTTGAGTGTTTTGACTTCTTTTACC
>Locus:C694_06105_1:1249426-1249500(+)
TACATTAAACTTTTATTATCAATCCTACTTCCTCAAATTGATGACAAAAGTTGGGCATTTTCTTGTAAAATAACC
>Locus:C694_06230_1:1280067-1280183(+)
TATAGAACACTAGAGACAAAAGCCCCTAGAGAAAAATCCAACAAAGCTAAAAACAGCGTGATAGCGCTCACCACCACCAAAACAGAAATAAGTGCGTTGCGTATCTGCTCTTTAATA
>Locus:C694_06255_1:1285212-1285283(+)
TATTTGATAAGAATATGCAAACATTCTTTGGTGTGTGCGGCTTTATGGGTGCGTTTGTTATCCGCTTTAAAA
>Locus:C694_06300_1:1295725-1295766(+)
ATTTCAACCTTTCTTTATACGCCGCTTCCAAACTGCTATACC
>Locus:C694_06750_1:1375079-1375113(+)
TTATCTCACTTTTGCAAAAGGCAATCCAAGCAATT
>Locus:C694_07125_1:1445801-1445745(-)
AACAATATAAAAAATTTTAAATTATTTTACATCATTTTACTTTACATGAACTCCTGG
>Locus:C694_07165_1:1449882-1449968(+)
TATTTCTTGACTTGTTTTAACTGCGCTATTTCTTTTTTTAACTTGGATACTTCTTGCTGTAGCGTTTTAAGTCGGTTTTCTAACAAC
>Locus:C694_07285_1:1477994-1477950(-)
CTAAAATTTGATGGAGTTTTTTTAATTCTACATCTATTTTTGCCA
>Locus:C694_07405_1:1502583-1502509(-)
TTAAATTCTAGCTCATTAGCTAGGATTTCATTTTATAATGCAAAATCTAACCAATTATTAACGAAAAAGATTTTA
>Locus:C694_07495_1:1517062-1517003(-)
CACAAGAAAGCCATGGGTTCGCTTTCTTGGTGTGTTGTGTGGTTGGTAAGTGCGTTTCAT
>Locus:C694_07565_1:1533848-1533753(-)
TTTTTGATTATTGATCGCAAAAGACACTTTGAGTATTTTTTAGATTTAGCGCCAAAGACCCCTAAAAGGACTTTTTTAAATCAAAAAGAGGGTTTA
>Locus:C694_07825_1:1584039-1583992(-)
TTTGCTTTTAAAACAATAAGAAGGAAAAAGAGGCTAAAGATTGCTTTC
>Locus:C694_07830_1:1584553-1584470(-)
CAAAGTGTGGGTTGTTTCTTGAGCTTGCAAATTGCTAGCGACAATACAAGAGACAAACACGATACGAAATTGATTTCTAAGCAT
>Locus:C694_08030_1:1629278-1629319(+)
CTAAGCTCTTTTATTCACGCCAAACCAAAAGTAAAGGCTTTT
>Locus:C694_08085_1:1641642-1641608(-)
GAAGCGCAAAAAAACAAATTTCTGTCTGTAGTCAT
>Locus:C694_08155_1:1654722-1654672(-)
ATAATTGATTGTTATTCTCCTTATGTTAGAATGTTTGATTATTGTAACATA
>Locus:C694_00030_1:4294-4275(-)
CACCCTTTCACGGTGGAAAC
>Locus:C694_00045_1:7547-7566(+)
GAAAGGGGGGATTTTAGGGG
>Locus:C694_00145_1:32403-32384(-)
CCGCTTATCCATGCTATTTG
>Locus:C694_00210_1:44767-44786(+)
ACATTTGAAATGATGTCTAT
>Locus:C694_00340_1:74727-74746(+)
CTAAACGCTCTATGATCATC
>Locus:C694_00405_1:88814-88833(+)
AGGCAAAAAGAAATAGAGAT
>Locus:C694_00535_1:115601-115582(-)
CGCTGTAAATTCTCTTAACA
>Locus:C694_00655_1:144783-144802(+)
AATCAAACGCATTGAGTTTT
>Locus:C694_00675_1:147263-147282(+)
AATTTTTCCATTCTTATCCT
>Locus:C694_00805_1:170688-170707(+)
TTTGAGTCTTTTTGCATTTC
>Locus:C694_00815_1:172418-172437(+)
TTTCTTTAACCCCACAATTG
>Locus:C694_00845_1:177500-177519(+)
CCAATTGGTTTTAAAAAGCG
>Locus:C694_00985_1:204913-204894(-)
CAATGATTTTGCCTACCACT
>Locus:C694_00995_1:205716-205697(-)
CTATAATGCGTGCGCCTTTT
>Locus:C694_01465_1:306840-306821(-)
AAAAAAGCCTGTTTGATTTT
>Locus:C694_02090_1:423736-423717(-)
TTTCTTTTTCTTTAAAATCA
>Locus:C694_02235_1:457284-457303(+)
ATTCCTATTAAAAATATTCT
>Locus:C694_02270_1:466214-466195(-)
ATTTCTAATTCTACGCAATA
>Locus:C694_02395_1:488675-488694(+)
TGATTTCCATTTTTTTCCTT
>Locus:C694_02420_1:494234-494253(+)
AAACGCTCTATTTTAGTAAA
>Locus:C694_02920_1:598037-598056(+)
ACTATTACAAGAAATAATGA
>Locus:C694_03190_1:662233-662214(-)
AAACCGCTTTTATCCCTTAA
>Locus:C694_03260_1:677204-677223(+)
GGGTTAAAAAAATTTTAAAA
>Locus:C694_03485_1:726668-726649(-)
TAATTTCTTAAAAAATGGGG
>Locus:C694_03690_1:770462-770481(+)
AACTCGTCTAAATTCGCTCT
>Locus:C694_04180_1:869273-869254(-)
TAAAGAGCGATAAAAAGCGT
>Locus:C694_04215_1:876629-876610(-)
TGAAATGCAAAACCCCTTTT
>Locus:C694_04640_1:953778-953797(+)
AGCGAGCTTGGCTTCTTTAT
>Locus:C694_04760_1:988719-988700(-)
ATACGCCATTTTAAAGGCGG
>Locus:C694_04850_1:1002279-1002298(+)
GCCCTTTTTAACATGCCATT
>Locus:C694_04960_1:1020907-1020926(+)
CTCTTCTTTGTAGTTTTCTT
>Locus:C694_05250_1:1077862-1077843(-)
GTCGCGCCGCTGATCACTAG
>Locus:C694_05290_1:1085356-1085337(-)
CCTAACAATATTAGGGATAA
>Locus:C694_05355_1:1095611-1095630(+)
AAGCGGCTCGCTTGATTGTT
>Locus:C694_05600_1:1143524-1143543(+)
CATTTTTTAAGTTTGACAAT
>Locus:C694_05730_1:1172428-1172409(-)
AGCCTTGAAATTTCTCAGCG
>Locus:C694_05730_2:1172438-1172419(-)
AGCAAGTGCGAGCCTTGAAA
>Locus:C694_06105_1:1249406-1249425(+)
TCTTAAAAATCCATTAAAAT
>Locus:C694_06230_1:1280047-1280066(+)
CTTATTTAAAGCCACCAACC
>Locus:C694_06255_1:1285192-1285211(+)
GGTTGGGCTATTTTGACTCT
>Locus:C694_06300_1:1295705-1295724(+)
TAAGAGAAACTGACTGACTT
>Locus:C694_06750_1:1375059-1375078(+)
TTTTTAGCCATATTAACCCC
>Locus:C694_07125_1:1445821-1445802(-)
CTCCTCGCACCCCTAAAAAC
>Locus:C694_07165_1:1449862-1449881(+)
AATAGGGGCTTTTTTGTTGC
>Locus:C694_07285_1:1478014-1477995(-)
GTAAAAATAATCACGATCCA
>Locus:C694_07405_1:1502603-1502584(-)
ATGACTCCTTTAATTGAAAT
>Locus:C694_07495_1:1517082-1517063(-)
CCGTTTTTGGTTTTCATTCT
>Locus:C694_07565_1:1533868-1533849(-)
GATTACCGCTTGCTTTTGGC
>Locus:C694_07825_1:1584059-1584040(-)
CTAATAAAGGGTTTATGGGG
>Locus:C694_07830_1:1584573-1584554(-)
CCCTTAGTGGTTACCTTACC
>Locus:C694_08030_1:1629258-1629277(+)
GAATAATTCCATAAAACCTC
>Locus:C694_08085_1:1641662-1641643(-)
CCCCCAAAAAAATCAATAGC
>Locus:C694_08155_1:1654742-1654723(-)
GATGGATTAGACCGCTGAAC
