# Supplementary material for: Common and phylogenetically widespread coding for peptides by bacterial small RNAs
Source: BMC Genomics. 2017 Jul 21;18:553. doi: 10.1186/s12864-017-3932-y (PMC5521070; doi:10.1186/s12864-017-3932-y)
Supplement: Supplementary file 6 — mock ORF sequences. (ZIP 3000 kb) [file 12864_2017_3932_MOESM6_ESM.zip › mocks/h_pylori_hp26695.overlapping_sense.srna_mocks.fa.txt]

>Locus:C694_01465_1:306759-306803(+)
TGTTTAATTATGAAGAGCTGTTTCAAACTCACAAAACCCCTTTTT
>Locus:C694_01720_1:350693-350728(+)
GATAGTGGATTCAGAGGGGTTTTCGCCTTCTATTTA
>Locus:C694_01775_1:358333-358407(+)
TGGCTGAAAATTCTTTCAAAAATGTTTCCACACAACCCAAAGTATTTTTCTTATTGCCAGCTAAAACCCTGTTTC
>Locus:C694_01865_1:376841-376764(-)
AGAATTGAAAGAAATTACAAACCTCATCAAAGAGTTAGAAAGGGTTTTAGGATTAGATTAATATTTTTAGATAGAATT
>Locus:C694_02760_1:567476-567568(+)
TGGTTGTGTAAGTTCTTGCTTGTTCGGATCTCTAATGCGTGTTTTAGTAGGAAGCATTTCACAATGGCATACCTAAAGCTACTAAGAAAATTC
>Locus:C694_03320_1:687940-687972(+)
TGGACAGAGAACAAGTGGTTGCTTTACAGCACC
>Locus:C694_03715_1:774493-774570(+)
GAGCGCCGGCTATCAAATCGGCGAAGCGGTGCAAATGGTCAAAAACACCGGCGAATTGAAAAACTTGAACGAAAAATA
>Locus:C694_05045_1:1044377-1044303(-)
AGAATGCGCCGCAGCAAGAAACAAAATGGACGACCTAGAAAGAAACAAAAGCTACAAAAGGAGACGTTGGAGCTA
>Locus:C694_05800_1:1188689-1188627(-)
CGGTCATGGGGGTCATGGCGGAAAGAAAGGTGGGGGTTGTGGTTGCTCATGTTCGCATGGGTA
>Locus:C694_01465_1:306739-306758(+)
TTTATGGTTAGGTTTTTCTA
>Locus:C694_01720_1:350673-350692(+)
ATCTTAGCGGCGTCGTTTTT
>Locus:C694_01775_1:358313-358332(+)
AAAAAAAGGGTTTTAAATAA
>Locus:C694_01865_1:376861-376842(-)
AAGCTCACTCTCAATCTTAA
>Locus:C694_02760_1:567456-567475(+)
ATGATCAGTCCTTTTATTTT
>Locus:C694_03320_1:687920-687939(+)
GAAAAAGGAGAACATTAAAA
>Locus:C694_03715_1:774473-774492(+)
GAAGACAACGGCTTTTTTGT
>Locus:C694_05045_1:1044397-1044378(-)
ACATTAAGAGAGAAATTGTT
>Locus:C694_05800_1:1188709-1188690(-)
GGTGGGACAGGTTGCTGTGG
>Locus:C694_00020_1:1969-1934(-)
AAACCATTAAACAAAGGAAAAGTCATGAAAACTTCT
>Locus:C694_00320_1:72096-72004(-)
AGGCTCAGAACCCTTATTGCATTTAAGAGAAAAAATCGCTCGCTTGGTTACGCAAACCACCACGCAAAAGGTTTGAAAGCGCTTCAAAAAGAT
>Locus:C694_00460_1:99448-99374(-)
TCTACCCCCCCCCCCCCCGAAAATAATAAGAATAATAATAAAAAAGAGGAAGAATATCAGTGCAAGCTTTCTTTG
>Locus:C694_03265_1:677969-678013(+)
TGTTCTACGATGAAAAAAAGACCTATCAAAAGATTGAAGAACGCC
>Locus:C694_03630_1:757369-757295(-)
GCCTTTAGAGGTGGCGCAAAATTGCGAAAAAACCCAAAGCTACACGGGAAAATTTTTAGCTTTGGAATTGAAATA
>Locus:C694_04105_1:856399-856337(-)
TTTAAACACGCCTTTAAAAGATGGCGATGTAATAAGTTTGTTGCCACCGGTTTGTGGGGGCTA
>Locus:C694_05225_1:1072234-1072311(+)
ACAACTAAGCAAACTCGCGCTACAATCTCCCTTTTTGATTGCGGAGTATGGCGCAGCCTGATTAGCGCGCACCCTTGG
>Locus:C694_06650_1:1363183-1363151(-)
ATATCTGTTTTGGGATATGGCGTATCAAAGTTG
>Locus:C694_00020_1:1989-1970(-)
TTTTTTTGAGCCGATTGGAG
>Locus:C694_00320_1:72116-72097(-)
TGCGTGAAAGCTTTAGCGAA
>Locus:C694_00460_1:99468-99449(-)
TTAATCAAGCAAACCTTCAC
>Locus:C694_03265_1:677949-677968(+)
TTCTAATTAAGGAGTGGTCA
>Locus:C694_03630_1:757389-757370(-)
AAAGTCATTGCGAGCGGCAC
>Locus:C694_04105_1:856419-856400(-)
AATGATCATTTAATAGACAA
>Locus:C694_05225_1:1072214-1072233(+)
CAAAAAAGAGTTTTTAAACA
>Locus:C694_06650_1:1363203-1363184(-)
ATCACTACAAGCGAATACGA
>Locus:C694_01495_1:314879-314953(+)
TGTCATACGCAATATTCAAGCATGGCGGTAAGCAATATAAAGTCGTTGAAGGCGATATTGTTTTATTGGACAAAA
>Locus:C694_02440_1:497580-497518(-)
AGCGCTTTTTATTTTAGGCAAAACAGAGAGCGTCAAAAGAATAGAGGATTTTTTGAAAAACTA
>Locus:C694_04085_1:854044-853970(-)
CAAAAAACTCACTCAAAAGAATTTAGAATCTTATCAAAAAGACGCCAAGGAATTAAAAGGCAAAAGAAACCGATA
>Locus:C694_04575_1:945553-945630(+)
AAAGCGCAAGGAAATGCGCACACGAGGGTATTTAAAAAGCGGGAAACACGAGGGTGTTTAAAAAGCAAAAAGCGTAAG
>Locus:C694_04605_1:950599-950507(-)
AGTGAAATCGCTCAAACCTTCGCAATTGACATTCACGCTTTTAGGGGGTTTTTCTTTTTTAACAACTGGTTTTTGATAAGCCCTTTTTTTCAC
>Locus:C694_04750_1:987088-987132(+)
TGCAATTTCAAAAAGCCTTATTACATTCATCATTCTTTTTACCTT
>Locus:C694_05675_1:1160355-1160323(-)
AGAGGGCGGCATGAGTTTTGGTATAAAGGTATA
>Locus:C694_05925_1:1211284-1211249(-)
GAGGTAAGGCAGCAAGGATTAAAGAAGTCCGCCATT
>Locus:C694_07200_1:1455063-1454986(-)
TACAAAAAAATTCAAGGGATTATTTTAAAGTGCTTAAAGAAAAGCTCTTATGGGGGGAAAGCCCTAGCAAAAAAAGAT
>Locus:C694_01495_1:314859-314878(+)
CAATTTTTAAGGAATAGAAA
>Locus:C694_02440_1:497600-497581(-)
GGCGGGATAGGCCTTAAAGA
>Locus:C694_04085_1:854064-854045(-)
AATATCATGCAAGAAATAGA
>Locus:C694_04575_1:945533-945552(+)
CGCCGTTATGAAGGGGCTTT
>Locus:C694_04605_1:950619-950600(-)
AGCTTTAAAAATTGCTTTTT
>Locus:C694_04750_1:987068-987087(+)
ATTCATAGCAGGATCACCCA
>Locus:C694_05675_1:1160375-1160356(-)
TTGAATGTTAATACGGCTGA
>Locus:C694_05925_1:1211304-1211285(-)
CTACTACTTGCGCGATAGGA
>Locus:C694_07200_1:1455083-1455064(-)
CCCCACGACCACCAAGCTCT
>Locus:C694_00320_1:72084-72022(-)
CTTATTGCATTTAAGAGAAAAAATCGCTCGCTTGGTTACGCAAACCACCACGCAAAAGGTTTG
>Locus:C694_00515_1:111699-111622(-)
ATTTTATCACAGGAGAAGAAAAAATCACCACGATGCCCACCCGCCGCCTTGCAAGAAACACCGGTGATAGAATTGATT
>Locus:C694_00580_1:126864-126938(+)
TGGCTAAAGAAAATCCGCCTATCGTTTTTGGGCCTGTTTTATCCAGGCGTTTTGGGAAGTCTTTGGGCGTGGATC
>Locus:C694_01525_1:320729-320806(+)
GCAGAAATTACTCAATGCGGTGCCGCATTTGGAAAAATCCATGCAAAGATTTGCCAAATAAAAGAAAGGATTTTTAAG
>Locus:C694_02760_1:567476-567568(+)
TGGTTGTGTAAGTTCTTGCTTGTTCGGATCTCTAATGCGTGTTTTAGTAGGAAGCATTTCACAATGGCATACCTAAAGCTACTAAGAAAATTC
>Locus:C694_02795_1:573949-573875(-)
AAACAATCCTTTCATGTATGGTTATGCACCAACATACTCAGATTCATCATTTTTACCACCGATCTTAGGGTATTA
>Locus:C694_04080_1:853141-853106(-)
ATATTTCTGTCTATCTCACTTCAACTTATGACTTTT
>Locus:C694_04425_1:916890-916858(-)
TCTAAAGAAAGAAACCATTCAAGGAACGCATTG
>Locus:C694_07965_1:1615054-1615098(+)
TGCTTGAAAAAGTGTTTCAAGAAATTACCAATAAAAGAAAGTTTT
>Locus:C694_00320_1:72104-72085(-)
TTAGCGAAAGGCTCAGAACC
>Locus:C694_00515_1:111719-111700(-)
AACCTTTATTGACAGGCCTG
>Locus:C694_00580_1:126844-126863(+)
GTGTTTTTAGAGGAAGATAA
>Locus:C694_01525_1:320709-320728(+)
GCTCCAAAGCACCCTTATAC
>Locus:C694_02760_1:567456-567475(+)
ATGATCAGTCCTTTTATTTT
>Locus:C694_02795_1:573969-573950(-)
ATGATGGGCGATTACGGTCC
>Locus:C694_04080_1:853161-853142(-)
CACCCTTCATTTCAAGCGCA
>Locus:C694_04425_1:916910-916891(-)
AACCCTTCCAAACCAACCAA
>Locus:C694_07965_1:1615034-1615053(+)
TGCAAATTAAAGGAAATGCA
>Locus:C694_00460_1:99448-99374(-)
TCTACCCCCCCCCCCCCCGAAAATAATAAGAATAATAATAAAAAAGAGGAAGAATATCAGTGCAAGCTTTCTTTG
>Locus:C694_00500_1:108249-108217(-)
AAGGGGAAAAGGGGGGCTAAAACGAAACGATTA
>Locus:C694_00710_1:155414-155370(-)
AAAAGGCTCAAAAGAAGTGAGTTTGTGGGCCAAAAAAAGGAATTA
>Locus:C694_01690_1:348423-348500(+)
GATTTTGGCATGCGATGTGGGGTTAAAACGCATTGGCATCGCTGCGCTTTTAAATGGCGTTATCTTGCCCTTAGAAGC
>Locus:C694_01985_1:400121-400059(-)
GAAACAAAACGACAGACTCGTAACCATTTTAAGAGTGGAAGAAATCTTAAAAAAAGACTTCTA
>Locus:C694_02420_1:494423-494388(-)
ACTATTCTTGGTATGTGGATTATGTCTTTACTTTCT
>Locus:C694_04085_1:854044-853970(-)
CAAAAAACTCACTCAAAAGAATTTAGAATCTTATCAAAAAGACGCCAAGGAATTAAAAGGCAAAAGAAACCGATA
>Locus:C694_04575_1:945553-945630(+)
AAAGCGCAAGGAAATGCGCACACGAGGGTATTTAAAAAGCGGGAAACACGAGGGTGTTTAAAAAGCAAAAAGCGTAAG
>Locus:C694_04835_1:999696-999604(-)
AGCCGCTTTGATTTATTGGCTTTTTTGCTTGGTTTTAGAAGTGATCCAAAAGCGCGTGGAAAAAATCTTAAATTAAGTTGGCTCAATCTAATA
>Locus:C694_00460_1:99468-99449(-)
TTAATCAAGCAAACCTTCAC
>Locus:C694_00500_1:108269-108250(-)
AAAATCATGGGCTTATTTAA
>Locus:C694_00710_1:155434-155415(-)
AAAACCTGCAAACCCACCTT
>Locus:C694_01690_1:348403-348422(+)
TCACATTGTGGTGTTAGCGT
>Locus:C694_01985_1:400141-400122(-)
AACTTAACTTATGGCATTGG
>Locus:C694_02420_1:494443-494424(-)
AGATGTAGGGCTTATCCGCT
>Locus:C694_04085_1:854064-854045(-)
AATATCATGCAAGAAATAGA
>Locus:C694_04575_1:945533-945552(+)
CGCCGTTATGAAGGGGCTTT
>Locus:C694_04835_1:999716-999697(-)
TTTTTGCCTATTTATTTGGA
>Locus:C694_01140_1:233992-233915(-)
GTTGCTCCTTATTTATGCTTTAAGCATTTTAGCGACTTTACACAAGCTCATTATGGGGTAAATCTAAAAACGCTTCTA
>Locus:C694_02940_1:602254-602192(-)
AGCGAGTGGGGCTGGCGTGAGAGCTTGCACAGCTTTTGTGGAAGAGCTTTTGAAAAAGGCTTG
>Locus:C694_03045_1:621700-621774(+)
TGGCGTTTAATTATGATGAATATTTGCGTGTGGATAAAATACCCACTTTGTGGTGTTGGGGCTGTGGCGATGGCG
>Locus:C694_03675_1:768176-768102(-)
GATCACCAAATACCGCCAACTGCTCAACATCGCCTCTTCAAGCGAAAGGAAAAGGCTCTATTTGATGCGCGCTTG
>Locus:C694_03795_1:794035-794079(+)
TGGCCAAACGCAGTATCGCTTATTTGGATAGCGTTTTTGACATTT
>Locus:C694_04605_1:950599-950507(-)
AGTGAAATCGCTCAAACCTTCGCAATTGACATTCACGCTTTTAGGGGGTTTTTCTTTTTTAACAACTGGTTTTTGATAAGCCCTTTTTTTCAC
>Locus:C694_04845_1:1001283-1001206(-)
TCATTTTGTTTGGGGATAAAAGCGCTAAGGCTAATGACGCGAGCGAAATCGRCTGCGCTTTTAAACACCATTGCTTAT
>Locus:C694_05415_1:1109665-1109630(-)
TATTTAATGAAATCGCTAAAGGGAAAGATAATGACT
>Locus:C694_07785_1:1574903-1574871(-)
GGTCTTAAATTCTTTGAGGTTGAAACGCTCTTA
>Locus:C694_01140_1:234012-233993(-)
GAAAAGGTGCATAAAATCCT
>Locus:C694_02940_1:602274-602255(-)
TGGGATGTGAATAGCTTTGG
>Locus:C694_03045_1:621680-621699(+)
AAATTGAAGGAGCTTTAAAA
>Locus:C694_03675_1:768196-768177(-)
TTGAAAATGGTAAGAAGAAC
>Locus:C694_03795_1:794015-794034(+)
AAATCCAAAAGAATAAGTAA
>Locus:C694_04605_1:950619-950600(-)
AGCTTTAAAAATTGCTTTTT
>Locus:C694_04845_1:1001303-1001284(-)
AGCCAAAGAGGGCGATGAGG
>Locus:C694_05415_1:1109685-1109666(-)
GCAGCTCCGATTAGACGCCA
>Locus:C694_07785_1:1574923-1574904(-)
AGCGCTAGCTCACTCTTAGT
>Locus:C694_00330_1:73525-73448(-)
ACCTGTGCACGGCAAGCGTTCAAAACGACATTAAGGCGATGCAGCATGAGAGTTTATACTCGCGCCTTTATATGTCTT
>Locus:C694_00390_1:86080-86157(+)
GAACGACGATATGGGTGGCGATATGGGAGACATGGGGGATATGGGCGATATGGGGAATTGAGATTAACCCCAATATCA
>Locus:C694_00865_1:181576-181502(-)
CATTCTCTTTCCTTGGTTACCAGGGTTATTATTCTTTATATTTGGTTTTTTAGCATTGCATGTTATCCCATATTA
>Locus:C694_00945_1:195635-195600(-)
AAGAATGGTCTAAAGTCCTTCCTGAAAGAGAGCTTT
>Locus:C694_01045_1:214538-214476(-)
TGGCGTGAGCTTATTTTCCATGCTAGCAAACGCCAAACGAGAGAGAGAGAGAGAGAGAGAGTA
>Locus:C694_03675_1:768176-768084(-)
GATCACCAAATACCGCCAACTGCTCAACATCGCCTCTTCAAGCGAAAGGAAAAGGCTCTATTTGATGCGCGCTTGAAAACCATGATTTTAGGG
>Locus:C694_06985_1:1413783-1413739(-)
AATGCAAGAAATCTTGCAAAATCCACCCCCCCCCCCCCCCATTTA
>Locus:C694_07160_1:1448750-1448782(+)
TGTCAGACAATCTCTTGCATAAAGACATCCAAG
>Locus:C694_07995_1:1622039-1621965(-)
ATCTTTGATAACAATAATAAATCGGCTAATGCAAAAACAGGACCAGCGACTATCATCGCTCAAGGCACAAAAATA
>Locus:C694_00330_1:73545-73526(-)
CCTAGAACTAGACGAAAGCC
>Locus:C694_00390_1:86060-86079(+)
ATGGGCGATATGGGGGATAT
>Locus:C694_00865_1:181596-181577(-)
TTCGTAATTATTGTTGTATG
>Locus:C694_00945_1:195655-195636(-)
CTTCTTTTTGCGCTTGATTA
>Locus:C694_01045_1:214558-214539(-)
AACAACTATTGTATCCCTGC
>Locus:C694_03675_1:768196-768177(-)
TTGAAAATGGTAAGAAGAAC
>Locus:C694_06985_1:1413803-1413784(-)
GGGAATGACAGCAAAGCCTT
>Locus:C694_07160_1:1448730-1448749(+)
GCTATTGAAGGCTTACAGAA
>Locus:C694_07995_1:1622059-1622040(-)
GAAAGGAGCATCAGATGGCA
>Locus:C694_00120_1:26141-26079(-)
AGAGCATGTCAAAAGCCCGCAAGCCAGGATCACACGCCCAAGACAAGTCTATGTAGGGGATTA
>Locus:C694_00530_1:114577-114503(-)
CCCCGAAGGCAGCCAGGTTTTAACCATTTTCCCGGATGTTGCCGATCGTTATCTCTCAAAAGGTATTTATTTATA
>Locus:C694_01385_1:282709-282741(+)
TGCAAGATTTTGATTTTAGTTTTAATCCTAAGG
>Locus:C694_03780_1:791226-791182(-)
TGGCGTGGCGAACGCAACTTTTTTAAAGCAATATTATGGAATTTA
>Locus:C694_04040_1:845115-845207(+)
GCCAAAATTAGACAGCCAACCCGCCACCGATCAAGACAGGAGCCATATTTTCACCGAGATCGTGTGGAAGCTTTAAACCCTCTTCAAATAACA
>Locus:C694_04085_1:854044-853970(-)
CAAAAAACTCACTCAAAAGAATTTAGAATCTTATCAAAAAGACGCCAAGGAATTAAAAGGCAAAAGAAACCGATA
>Locus:C694_04265_1:884324-884247(-)
ATAACGAAGACATTCATAGGGCTGCATTCGCTTTGCCTAAAAATTTACAAGAAGTCTTTAAAGACAATATCAAATCTT
>Locus:C694_04835_1:999681-999604(-)
TTGGCTTTTTTGCTTGGTTTTAGAAGTGATCCAAAAGCGCGTGGAAAAAATCTTAAATTAAGTTGGCTCAATCTAATA
>Locus:C694_04855_1:1003729-1003694(-)
CCGATATTATGCTTTTTTCTGCATTTTTTAGGGATT
>Locus:C694_00120_1:26161-26142(-)
GGCTGGTGCGCTCAGCTTTT
>Locus:C694_00530_1:114597-114578(-)
TTGAAAGAAGCGCAACGCCT
>Locus:C694_01385_1:282689-282708(+)
TAGGATTAGGGGTAGTTTAA
>Locus:C694_03780_1:791246-791227(-)
TTGGATTTAAGGGAATTTGA
>Locus:C694_04040_1:845095-845114(+)
TATAAAATGGGGTGGAACGG
>Locus:C694_04085_1:854064-854045(-)
AATATCATGCAAGAAATAGA
>Locus:C694_04265_1:884344-884325(-)
GCTAACAAGCGTGAGATACT
>Locus:C694_04835_1:999701-999682(-)
TTGGAAGCCGCTTTGATTTA
>Locus:C694_04855_1:1003749-1003730(-)
CGGAGCGAATGAAAAAAATG
>Locus:C694_00300_1:67311-67373(+)
TGGCTGAATGGAAAACGGATACAGAAGAAGTCAAAGAGGTTGTTAAAAAATGCAGGGAATTTA
>Locus:C694_00320_1:72058-72023(-)
CTCGCTTGGTTACGCAAACCACCACGCAAAAGGTTT
>Locus:C694_00865_1:181576-181484(-)
CATTCTCTTTCCTTGGTTACCAGGGTTATTATTCTTTATATTTGGTTTTTTAGCATTGCATGTTATCCCATATTAAATAACTTCTATACTCTA
>Locus:C694_02950_1:604397-604323(-)
GATAGGGTTAAAAGAATTACCGGGTATCCAACTTTTAGAAGAACGCGTGAAAACCTTTTGTTTGTTAGAGTGCTA
>Locus:C694_04705_1:969297-969253(-)
CCAAGACAGAAGTTACATGATGACCAACCTCACGCTGAAGTTTTG
>Locus:C694_04800_1:994188-994220(+)
TGGTTATCAGGCGATTGTATCAATTTTGCGCTA
>Locus:C694_06200_1:1277192-1277269(+)
AACCACTTTAGGCCACACGCTCACAAACAAAATCATGGAGCAAAATCATCTGCCGCACTAGATCAGAGAAAGGCGCAA
>Locus:C694_00300_1:67291-67310(+)
GATTATTAAGGGGTGGTTTA
>Locus:C694_00320_1:72078-72059(-)
GCATTTAAGAGAAAAAATCG
>Locus:C694_00865_1:181596-181577(-)
TTCGTAATTATTGTTGTATG
>Locus:C694_02950_1:604417-604398(-)
TGCATAGAAGCATGCTTTTT
>Locus:C694_04705_1:969317-969298(-)
GGCGATTTTAGCGCTAATTA
>Locus:C694_04800_1:994168-994187(+)
CCATGTTATAGGCAATGAAA
>Locus:C694_06200_1:1277172-1277191(+)
AAAAACCCACCTGCAATACT
>Locus:C694_00530_1:114577-114503(-)
CCCCGAAGGCAGCCAGGTTTTAACCATTTTCCCGGATGTTGCCGATCGTTATCTCTCAAAAGGTATTTATTTATA
>Locus:C694_02125_1:430907-430942(+)
GCAAAAATCACTGATCACAACCCCCATTTATTATGT
>Locus:C694_04085_1:854044-853970(-)
CAAAAAACTCACTCAAAAGAATTTAGAATCTTATCAAAAAGACGCCAAGGAATTAAAAGGCAAAAGAAACCGATA
>Locus:C694_04425_1:916920-916858(-)
TATTCAGCAAAACCCTTCCAAACCAACCAATCTAAAGAAAGAAACCATTCAAGGAACGCATTG
>Locus:C694_04830_1:999290-999213(-)
TGCGAAAGCCTCACAATGAAAAAATCCGTATTGAACAAATCAATCGTGATGATTTGTATATTGTGGCCAACAGCGTTT
>Locus:C694_05450_1:1115972-1115940(-)
AGAGCAAGCCAAACGGCTTTTAATGAAAGGATA
>Locus:C694_06930_1:1403262-1403170(-)
GTATGCGGGTATTGGTTTTGCCTTACTCATAGAATGTTTGAATATCTTCATAGAAAAGAAAATGAAAAAAAGTTAAAAAGCGTTTTCTTAAAA
>Locus:C694_07775_1:1573136-1573092(-)
ACGCCGTCAGTATTCTATGTATTTGCGCTATGTTTATACTTTTTA
>Locus:C694_08040_1:1631343-1631266(-)
TGGGATCATAGGGGCTTTGTATTTATTTGCGCTAGACAAAAGAGCGGCTTTAAAGAAATAGCTAAAAATGCTATAATT
>Locus:C694_00530_1:114597-114578(-)
TTGAAAGAAGCGCAACGCCT
>Locus:C694_02125_1:430887-430906(+)
GGTAACACGATTATAAAGAT
>Locus:C694_04085_1:854064-854045(-)
AATATCATGCAAGAAATAGA
>Locus:C694_04425_1:916940-916921(-)
CATTATGGAATGTTAGAAGA
>Locus:C694_04830_1:999310-999291(-)
ATTCATTACAAACTACGATG
>Locus:C694_05450_1:1115992-1115973(-)
ACCAATATCACCGCCCCCAT
>Locus:C694_06930_1:1403282-1403263(-)
CACATCAATAAAAACTATTT
>Locus:C694_07775_1:1573156-1573137(-)
TTCAGCTTAACCCAAACCTT
>Locus:C694_08040_1:1631363-1631344(-)
TTACTCGGATCTTTGATTTC
>Locus:C694_01525_1:320714-320806(+)
AAAGCACCCTTATACGCAGAAATTACTCAATGCGGTGCCGCATTTGGAAAAATCCATGCAAAGATTTGCCAAATAAAAGAAAGGATTTTTAAG
>Locus:C694_03070_1:628325-628369(+)
TGGATAAAGAAACCCGATTTTACAACCTTTTTTCTTTGGCAATTT
>Locus:C694_03345_1:692889-692966(+)
GGGCAATTTGACTTATTACGCTTACATGTATTTGATCCTCTTTGTATGCTTGCTGCCTGTGTTATTAATGGGGCTTGT
>Locus:C694_04045_1:845329-845252(-)
GAGCGAAGCAGAGCTAGAAAGGGCGTTTATCGCGCTTTTAGAAAAACAAGCCCTAAAATAGGCGATAAAGCGGTTTTG
>Locus:C694_04465_1:923882-923944(+)
TGCAAGATTTACCCCCATGCCCTAAATGCAATGACGCCTACACCTACCATGATGGCACGCAAC
>Locus:C694_06030_1:1234242-1234207(-)
ACACTAAAGATGCTTGGGGTTTCTGCTTGGGTTTTT
>Locus:C694_06340_1:1303140-1303172(+)
TGCTACATAAAAAATATCGTCCTAATGTTGCGG
>Locus:C694_06510_1:1333141-1333215(+)
TGGAAGTTGCCTCGCCTTATGGCTGGAAAAAGAACCCGCAAAAGGTGTTGGATTTTTACAACCAAAGGCGCCGAC
>Locus:C694_07270_1:1471139-1471213(+)
TGCAAGAGATTTTTTTATGTTCTATTTCCAATGTGCGCAGTGGGGATTGCAAGGAAGATTGCGCTTATTGCACGC
>Locus:C694_01525_1:320694-320713(+)
GATAGCGTGATAAGCGCTCC
>Locus:C694_03070_1:628305-628324(+)
GAATCTATAAGGGGGATGCA
>Locus:C694_03345_1:692869-692888(+)
CTTATAAATCTTATCAACAT
>Locus:C694_04045_1:845349-845330(-)
GAAAGAAAAAGTGCTTATGA
>Locus:C694_04465_1:923862-923881(+)
CACAATAAGGACGATTATCA
>Locus:C694_06030_1:1234262-1234243(-)
CCTGTTTGTGAAGCGTGCAA
>Locus:C694_06340_1:1303120-1303139(+)
AGAGCTAAAATAAAGACCTA
>Locus:C694_06510_1:1333121-1333140(+)
TGGGAAAGGGCATGACATCA
>Locus:C694_07270_1:1471119-1471138(+)
TTAAAACAAAGGAATGATTA
>Locus:C694_00065_1:12730-12765(+)
GCAAGAGTTTTTAGGTTTTGGTGTGGTGGGGAATTT
>Locus:C694_01495_1:314879-314953(+)
TGTCATACGCAATATTCAAGCATGGCGGTAAGCAATATAAAGTCGTTGAAGGCGATATTGTTTTATTGGACAAAA
>Locus:C694_02440_1:497577-497500(-)
GCTTTTTATTTTAGGCAAAACAGAGAGCGTCAAAAGAATAGAGGATTTTTTGAAAAACTAAAAAATTGGCTCTGTTTT
>Locus:C694_02515_1:516512-516604(+)
CTTGTTTGCGGGGGCTTACTATATTCGCAATGTGATTATATTCAAGGCGGATGGGAGAAGAAAGTCAAGGATTTGAGCGATTACACGCTAGAG
>Locus:C694_03545_1:737436-737404(-)
GATAGCTTTTTATGCGACTCAAATTTTGGTTTA
>Locus:C694_03675_1:768176-768102(-)
GATCACCAAATACCGCCAACTGCTCAACATCGCCTCTTCAAGCGAAAGGAAAAGGCTCTATTTGATGCGCGCTTG
>Locus:C694_03925_1:816895-816939(+)
TGTTTAATTTTTTCAAAAAAATTGTCAATAAAATTAAGGGTGAAG
>Locus:C694_07945_1:1612535-1612473(-)
AATCCTACAACAAACCCCCTTAAAATCTCATCTAATCAAAAACAAGGCGTTTTTAAAACATTA
>Locus:C694_08025_1:1628377-1628300(-)
ATGAGAATGAGACTAGAAAAATTAAAAAAGCTCAAGAGAAAGAAAAAATGCGCCGTTTGTATGAGAGCGGTCAAGTTT
>Locus:C694_00065_1:12710-12729(+)
ATTTGCTAGGAGGTTTGCAT
>Locus:C694_01495_1:314859-314878(+)
CAATTTTTAAGGAATAGAAA
>Locus:C694_02440_1:497597-497578(-)
GGGATAGGCCTTAAAGAAGC
>Locus:C694_02515_1:516492-516511(+)
CTAAAGCCGAAGTTTAGCGG
>Locus:C694_03545_1:737456-737437(-)
GTAGCGTATGCGTTTTCCTT
>Locus:C694_03675_1:768196-768177(-)
TTGAAAATGGTAAGAAGAAC
>Locus:C694_03925_1:816875-816894(+)
TAAAGGATTAAAAAAAACCA
>Locus:C694_07945_1:1612555-1612536(-)
GCAACTATGGGGCGTGATGA
>Locus:C694_08025_1:1628397-1628378(-)
CTTTGATATGGATAAATATT
>Locus:C694_00010_1:668-636(-)
ATTGTTGAGCTTGTGCCAAACTCTCAAGGGTTA
>Locus:C694_00120_1:26153-26079(-)
CGCTCAGCTTTTAGAGCATGTCAAAAGCCCGCAAGCCAGGATCACACGCCCAAGACAAGTCTATGTAGGGGATTA
>Locus:C694_00530_1:114577-114503(-)
CCCCGAAGGCAGCCAGGTTTTAACCATTTTCCCGGATGTTGCCGATCGTTATCTCTCAAAAGGTATTTATTTATA
>Locus:C694_01985_1:400118-400041(-)
ACAAAACGACAGACTCGTAACCATTTTAAGAGTGGAAGAAATCTTAAAAAAAGACTTCTAAAAACCTTTTCTATCAAA
>Locus:C694_02455_1:502514-502606(+)
TTTTCTAAAAGCCCACAAAAGCCATTCTATAGAACAAGATTTAGCCAAAAAATTCCGCCATTTGGGGCTATTATAATATTGTGTTATACTTCT
>Locus:C694_03835_1:800345-800380(+)
GCAAAAAGTTTTCATCGCCCTAACCGATCACAAACG
>Locus:C694_04735_1:977576-977532(-)
TTCTATTTTGCAAATCATTGGTATTTTTTCAGACAGAGACACATA
>Locus:C694_05795_1:1188467-1188390(-)
CAGAAACCGGAAAAAAACCCATCACCACCACCAAGAAATTTGGTAAGGAATTGCAAAAACAGATTTCAAAAATCCATT
>Locus:C694_07430_1:1507084-1507022(-)
AGCCACGCAATCAGCCACAAACATCATCACACAAGCCTTTGGCTATCAATTATTAATGAGATA
>Locus:C694_00010_1:688-669(-)
GCGATGAGCACCCTCATTGA
>Locus:C694_00120_1:26173-26154(-)
GGCCGAACCGTAGGCTGGTG
>Locus:C694_00530_1:114597-114578(-)
TTGAAAGAAGCGCAACGCCT
>Locus:C694_01985_1:400138-400119(-)
TTAACTTATGGCATTGGGAA
>Locus:C694_02455_1:502494-502513(+)
CCTAATAGTAAGAATAAAAA
>Locus:C694_03835_1:800325-800344(+)
AAGCAAAAAAGAGTTTGGAT
>Locus:C694_04735_1:977596-977577(-)
GACTTTTTGAATGTCTTTAT
>Locus:C694_05795_1:1188487-1188468(-)
GCAATCGTTTGGCTCTGTGG
>Locus:C694_07430_1:1507104-1507085(-)
ATGGAGCGCTTCATTGAAAA
>Locus:C694_00490_1:106154-106186(+)
TGCTCATTCATATTTGCTGCTCAGTGGATAACC
>Locus:C694_01290_1:264715-264789(+)
TGGCAGATGTCGTTGTGGGGATCCAGTGGGGAGATGAGGGGAAGGGAAAAATTGTTGATAGGATCGCTAAAGATT
>Locus:C694_03320_1:687940-688014(+)
TGGACAGAGAACAAGTGGTTGCTTTACAGCACCAACGATTTGCTGCAAAAAAATACGATCCTAATCGTCGTATTT
>Locus:C694_04710_1:971121-971044(-)
AACCCAATCAAGACAAATACGCAAGAGGCATGGCAGAGCCTGGCTTTAACGCTAGATTTGAAATTTCCTATAAGTTTT
>Locus:C694_04755_1:988301-988257(-)
TGGTCTTGGGGGCGAGAGCGTCCATCATTTGAGGCAAAAAAACTA
>Locus:C694_06450_1:1322817-1322782(-)
GCGAAATCACAGAAAGGATTAAAGAGCATGTATCGT
>Locus:C694_07615_1:1543525-1543448(-)
ACAAGCTACAAAAGAGGTTATCAGCCAAGAAGCGCCCGTTCAAAAAGACTCGTTATTTTAAAAGGGGTTTTAAGCGCG
>Locus:C694_07775_1:1573166-1573074(-)
AGAAACCAATTTCAGCTTAACCCAAACCTTACGCCGTCAGTATTCTATGTATTTGCGCTATGTTTATACTTTTTAAGTTTGGTAGGGTTTTTA
>Locus:C694_08145_1:1652739-1652677(-)
TTTTATCCACCAGCGTTTAATCATCCCCACCAACAAAAAATTACTCGCTACAAGGGAATTTTA
>Locus:C694_00490_1:106134-106153(+)
TGAATAAAAAGCAGTTTTAA
>Locus:C694_01290_1:264695-264714(+)
GTTTTAAGGATAATATTTTA
>Locus:C694_03320_1:687920-687939(+)
GAAAAAGGAGAACATTAAAA
>Locus:C694_04710_1:971141-971122(-)
CCCGGTGATGAGCCCTGATG
>Locus:C694_04755_1:988321-988302(-)
GAGGTCGATTCTAATAATTA
>Locus:C694_06450_1:1322837-1322818(-)
GATTTTAGGGCAAGTTAGAG
>Locus:C694_07615_1:1543545-1543526(-)
CAATACTGCGACGCTAAAAT
>Locus:C694_07775_1:1573186-1573167(-)
CCAACCACTATCACCGGAGC
>Locus:C694_08145_1:1652759-1652740(-)
GATCTCAAAGATTCTAATAT
>Locus:C694_00390_1:86065-86157(+)
CGATATGGGGGATATGAACGACGATATGGGTGGCGATATGGGAGACATGGGGGATATGGGCGATATGGGGAATTGAGATTAACCCCAATATCA
>Locus:C694_02470_1:505119-505163(+)
TGCGTAATTTTCCTATCCACCATAATGGTTTTAAACATGAAGTGT
>Locus:C694_03295_1:684194-684159(-)
ATGGAGCGCCTGGATACTTCCCTTACGCTTTTTATT
>Locus:C694_03955_1:822140-822214(+)
TGGCTGAAGAAGAAAAAACCGAACTCCCTAGCGCGAAAAAAATCCAAAAAGCCAGAGAAGAAGGCAATGTGCCTA
>Locus:C694_04105_1:856399-856337(-)
TTTAAACACGCCTTTAAAAGATGGCGATGTAATAAGTTTGTTGCCACCGGTTTGTGGGGGCTA
>Locus:C694_04355_1:901165-901133(-)
CATCAAAGAGTTAGAAGGGGGGCAAAATGCATA
>Locus:C694_04605_1:950599-950525(-)
AGTGAAATCGCTCAAACCTTCGCAATTGACATTCACGCTTTTAGGGGGTTTTTCTTTTTTAACAACTGGTTTTTG
>Locus:C694_04835_1:999681-999604(-)
TTGGCTTTTTTGCTTGGTTTTAGAAGTGATCCAAAAGCGCGTGGAAAAAATCTTAAATTAAGTTGGCTCAATCTAATA
>Locus:C694_00390_1:86045-86064(+)
AATGGCAACGATGACATGGG
>Locus:C694_02470_1:505099-505118(+)
GTTTAAGGGGATTTATCCTA
>Locus:C694_03295_1:684214-684195(-)
GCCTTATGGGCCTTATGGGT
>Locus:C694_03955_1:822120-822139(+)
ATTTTAAAAAAGAGGGCCAA
>Locus:C694_04105_1:856419-856400(-)
AATGATCATTTAATAGACAA
>Locus:C694_04355_1:901185-901166(-)
AGGAACCGTCTTGAATCCAT
>Locus:C694_04605_1:950619-950600(-)
AGCTTTAAAAATTGCTTTTT
>Locus:C694_04835_1:999701-999682(-)
TTGGAAGCCGCTTTGATTTA
>Locus:C694_01045_1:214535-214458(-)
CGTGAGCTTATTTTCCATGCTAGCAAACGCCAAACGAGAGAGAGAGAGAGAGAGAGAGTAAAACTCTTTTATCAAATC
>Locus:C694_02405_1:490554-490510(-)
CAATTCCAAAAACCGCGCGATTTTAGAAAATCTGCACAAAAGCTA
>Locus:C694_03545_1:737466-737404(-)
CACAACCGTTGTAGCGTATGCGTTTTCCTTGATAGCTTTTTATGCGACTCAAATTTTGGTTTA
>Locus:C694_04410_1:913854-913819(-)
AGCATGATCATAAAGGAGTGCATTCGCATGAACACT
>Locus:C694_04750_1:987088-987162(+)
TGCAATTTCAAAAAGCCTTATTACATTCATCATTCTTTTTACCTTTATTTTTATCTTTTTGTATCGCTGAAGAAA
>Locus:C694_05040_1:1042256-1042288(+)
TGGTTCATCAATCAGAGATGGAAAATTATAATA
>Locus:C694_05045_1:1044377-1044285(-)
AGAATGCGCCGCAGCAAGAAACAAAATGGACGACCTAGAAAGAAACAAAAGCTACAAAAGGAGACGTTGGAGCTAGGATTAACCTATGAAGAC
>Locus:C694_07175_1:1450660-1450737(+)
GAAAAAAGCATTATCCATAACAAGCAAAATAACTCTTTGGTTATTGGCGCTTTTAGGTGTTTATGCTTTAGTGATCTT
>Locus:C694_08040_1:1631358-1631284(-)
CGGATCTTTGATTTCTGGGATCATAGGGGCTTTGTATTTATTTGCGCTAGACAAAAGAGCGGCTTTAAAGAAATA
>Locus:C694_01045_1:214555-214536(-)
AACTATTGTATCCCTGCTGG
>Locus:C694_02405_1:490574-490555(-)
TCTAAAGAGGCTCTTTTTTC
>Locus:C694_03545_1:737486-737467(-)
GTAGCGTATTTATTCATCTT
>Locus:C694_04410_1:913874-913855(-)
TCATCAAAACAACACCACTC
>Locus:C694_04750_1:987068-987087(+)
ATTCATAGCAGGATCACCCA
>Locus:C694_05040_1:1042236-1042255(+)
TCTCAAGGGGAATGTGGCTA
>Locus:C694_05045_1:1044397-1044378(-)
ACATTAAGAGAGAAATTGTT
>Locus:C694_07175_1:1450640-1450659(+)
CTATGTTTAGGTATTGAAGT
>Locus:C694_08040_1:1631378-1631359(-)
GCAAAAATTGCGATTTTACT
>Locus:C694_00015_1:1148-1116(-)
AACCGACATGTTAAAAATCCAAAATTTATTTTA
>Locus:C694_00030_1:3405-3440(+)
GCGCGTGTTAGAAACGATTGTTGCTTTAAGAGAGTA
>Locus:C694_00390_1:86080-86157(+)
GAACGACGATATGGGTGGCGATATGGGAGACATGGGGGATATGGGCGATATGGGGAATTGAGATTAACCCCAATATCA
>Locus:C694_01070_1:220325-220263(-)
CGGGATCACCCCAGCGAATTTAGACGTTTTGCATTTGTATATTCATTTGCGGAAAAACTCTTA
>Locus:C694_03475_1:722311-722355(+)
TGTTGTATTCCTCTAAAATCCAATCCCTTTCAGAATCCGCAACGA
>Locus:C694_03675_1:768176-768102(-)
GATCACCAAATACCGCCAACTGCTCAACATCGCCTCTTCAAGCGAAAGGAAAAGGCTCTATTTGATGCGCGCTTG
>Locus:C694_03870_1:808802-808894(+)
CATTATGGCGGACGTTTTGCCGCTTATGATAGCCAAATCTCTAAAGCCAATCAAAAATTCAATTCCGTGCAAATGATGATCGATCAAGCGGCG
>Locus:C694_04740_1:978369-978446(+)
GAAAATTTTTATCAATGGATTTGGCCGCATTGGGAGATGCGTTTTAAGAGCGATTTTAGAGCGCAACGATACAAACCC
>Locus:C694_05045_1:1044377-1044303(-)
AGAATGCGCCGCAGCAAGAAACAAAATGGACGACCTAGAAAGAAACAAAAGCTACAAAAGGAGACGTTGGAGCTA
>Locus:C694_00015_1:1168-1149(-)
GACGAGCTAGAACAATTAGT
>Locus:C694_00030_1:3385-3404(+)
CTTTTAAAGGATTGTTAAAT
>Locus:C694_00390_1:86060-86079(+)
ATGGGCGATATGGGGGATAT
>Locus:C694_01070_1:220345-220326(-)
TTTGAAGCCTCAGAAATCAG
>Locus:C694_03475_1:722291-722310(+)
AATTTAACAAGGATTAAGCA
>Locus:C694_03675_1:768196-768177(-)
TTGAAAATGGTAAGAAGAAC
>Locus:C694_03870_1:808782-808801(+)
CTTTTAAAAACCCGCTACAA
>Locus:C694_04740_1:978349-978368(+)
AATAGGATAATAGTTACGAT
>Locus:C694_05045_1:1044397-1044378(-)
ACATTAAGAGAGAAATTGTT
>Locus:C694_01045_1:214538-214476(-)
TGGCGTGAGCTTATTTTCCATGCTAGCAAACGCCAAACGAGAGAGAGAGAGAGAGAGAGAGTA
>Locus:C694_02500_1:509361-509438(+)
GAAATTAAAGAAACGAAAAGTTGCGGCTGCATTGCTAAAGCGTTTTACCTTGCCACTATTGTTCACTACGGGTTCATT
>Locus:C694_03735_1:781229-781197(-)
AGAAGTTTTTGTCAGCTACGCGTTCTTGTTTTA
>Locus:C694_03870_1:808817-808894(+)
TTTGCCGCTTATGATAGCCAAATCTCTAAAGCCAATCAAAAATTCAATTCCGTGCAAATGATGATCGATCAAGCGGCG
>Locus:C694_03955_1:822140-822214(+)
TGGCTGAAGAAGAAAAAACCGAACTCCCTAGCGCGAAAAAAATCCAAAAAGCCAGAGAAGAAGGCAATGTGCCTA
>Locus:C694_04605_1:950599-950507(-)
AGTGAAATCGCTCAAACCTTCGCAATTGACATTCACGCTTTTAGGGGGTTTTTCTTTTTTAACAACTGGTTTTTGATAAGCCCTTTTTTTCAC
>Locus:C694_06070_1:1241916-1241842(-)
AAAAGACTTCAAAGCACTCAATTCAGGCATTATCATTCTCTGCATCATTTCTGTTTCTGTATTTATCTTTCGTTA
>Locus:C694_07630_1:1547402-1547358(-)
AAACTTGCACGAAAAAATCGCCGCTTTTATAAAATGCGCTGTTTA
>Locus:C694_08010_1:1625048-1625013(-)
AAATCGCTTATGAGGGGAAATTCAATAATGAAAAAT
>Locus:C694_01045_1:214558-214539(-)
AACAACTATTGTATCCCTGC
>Locus:C694_02500_1:509341-509360(+)
GTAAAGTAAGGAAGAGGAAT
>Locus:C694_03735_1:781249-781230(-)
TTCAGCGTTTTTAGGAATAA
>Locus:C694_03870_1:808797-808816(+)
TACAACATTATGGCGGACGT
>Locus:C694_03955_1:822120-822139(+)
ATTTTAAAAAAGAGGGCCAA
>Locus:C694_04605_1:950619-950600(-)
AGCTTTAAAAATTGCTTTTT
>Locus:C694_06070_1:1241936-1241917(-)
AGTATCATCAAATTGGTTCA
>Locus:C694_07630_1:1547422-1547403(-)
GACGCTAAAGAAAGCGTTAA
>Locus:C694_08010_1:1625068-1625049(-)
TTTGACTAAATTTGTGGCTC
>Locus:C694_00470_1:101426-101503(+)
GAAAACCTTAGTAGAAAAAACCAAAGAAAATATCCAGGATTTTTTAGCTTCTCAAAAATAAACGCAAAAAAAAGGGGG
>Locus:C694_01155_1:238748-238713(-)
TTTATAGCGTGTATTTCAATTATGTTTTGGCCTATT
>Locus:C694_03360_1:696087-696161(+)
TGGGCGAAACTTACACCAATACCAACCTTGATAAGCCCCAAAATAAGCCCCTTAACAAACAAGTTTATGAGGGCA
>Locus:C694_03360_2:696087-696149(+)
TGGGCGAAACTTACACCAATACCAACCTTGATAAGCCCCAAAATAAGCCCCTTAACAAACAAG
>Locus:C694_05800_1:1188701-1188609(-)
AGGTTGCTGTGGCGGTCATGGGGGTCATGGCGGAAAGAAAGGTGGGGGTTGTGGTTGCTCATGTTCGCATGGGTAGTAAGGTATAGGAGTATT
>Locus:C694_05875_1:1200699-1200655(-)
CAGTATCGCTTATCAAAAATTAGCTCAAAGCATTCTTCAGGGGTA
>Locus:C694_07615_1:1543544-1543467(-)
AATACTGCGACGCTAAAATACAAGCTACAAAAGAGGTTATCAGCCAAGAAGCGCCCGTTCAAAAAGACTCGTTATTTT
>Locus:C694_08040_1:1631316-1631284(-)
TGCGCTAGACAAAAGAGCGGCTTTAAAGAAATA
>Locus:C694_00470_1:101406-101425(+)
TGGGCGTATAGCGACAGCTT
>Locus:C694_01155_1:238768-238749(-)
TAAATTAGCATACCGAAGAC
>Locus:C694_03360_1:696067-696086(+)
CCTTTATATGGAGCGTCTTT
>Locus:C694_03360_2:696067-696086(+)
CCTTTATATGGAGCGTCTTT
>Locus:C694_05800_1:1188721-1188702(-)
TCACACCATGGCGGTGGGAC
>Locus:C694_05875_1:1200719-1200700(-)
TATGATATTAAATCTAATGG
>Locus:C694_07615_1:1543564-1543545(-)
AACCATTCAAGGCGTGGCTC
>Locus:C694_08040_1:1631336-1631317(-)
ATAGGGGCTTTGTATTTATT
>Locus:C694_01075_1:222224-222286(+)
TGGAAAATCATTCGCATGCCAATACGCATACCGATACGCGCACCGATGATAAAAGCACTAAGA
>Locus:C694_01570_1:327614-327688(+)
TGTGCGTTTTATGCGGGGAGCTTATCAGTTCTTTCCATTGGACAGATGAGAGCGATAGTTATGGGATTGATGAGA
>Locus:C694_01800_1:364429-364464(+)
GAAAAATATCCGCAATTTTTCCATTATCGCTCACAT
>Locus:C694_02005_1:404764-404720(-)
CGGGGCGAATCTTTTAAGGATTGGCTCTTTTTTGTTCAAAGAGTA
>Locus:C694_03955_1:822140-822214(+)
TGGCTGAAGAAGAAAAAACCGAACTCCCTAGCGCGAAAAAAATCCAAAAAGCCAGAGAAGAAGGCAATGTGCCTA
>Locus:C694_05435_1:1114045-1113953(-)
CATGCTGCCCCCCTTTTTAGAGAAAGACAAATTCACCCAATTGAACACGCCGTTTTACATTTTGCCTCCTATTTAGTGTATAATGCTAGTTTT
>Locus:C694_06560_1:1342140-1342172(+)
TGTTTGAAACCATTGCCTTTTATTTCTTTGCGA
>Locus:C694_08170_1:1656623-1656700(+)
GATTTCTCAAATGCTCATTCAAGCCACGCTAGAAACGCTTTATATGGTGTTTGTGGCGAGCTTTTTGGCGGTTGTTTT
>Locus:C694_08200_1:1662288-1662365(+)
TGCTTATCAAAACAAAGCGAACAACAAAAGCTATTTGAATGCGATCAAATATTTGGCTTAAAGATTTTAAAATACAAG
>Locus:C694_01075_1:222204-222223(+)
TTTTAAAGGGTAAAATAAAA
>Locus:C694_01570_1:327594-327613(+)
TTGATTAAAAGGTTGGAAGA
>Locus:C694_01800_1:364409-364428(+)
ATGAAAACAAAAGCGCCAAT
>Locus:C694_02005_1:404784-404765(-)
TTTGAATTAGCGATTGCTTG
>Locus:C694_03955_1:822120-822139(+)
ATTTTAAAAAAGAGGGCCAA
>Locus:C694_05435_1:1114065-1114046(-)
AAAATCGCGCCAAAGGATTT
>Locus:C694_06560_1:1342120-1342139(+)
AGCAATAAGGGAGATGAAAA
>Locus:C694_08170_1:1656603-1656622(+)
AAAAATTAAAGGATTAAAAT
>Locus:C694_08200_1:1662268-1662287(+)
CACGGCACAGCGTTTGACAT
