# Supplementary material for: Common and phylogenetically widespread coding for peptides by bacterial small RNAs
Source: BMC Genomics. 2017 Jul 21;18:553. doi: 10.1186/s12864-017-3932-y (PMC5521070; doi:10.1186/s12864-017-3932-y)
Supplement: Supplementary file 6 — mock ORF sequences. (ZIP 3000 kb) [file 12864_2017_3932_MOESM6_ESM.zip › mocks/l_monocytogenes_lm109sp.intergenic.srna_mocks.fa.txt]

>Locus:intergenic4_1:1702-1774(+)
AACATACTTACCCACAAGTTATCAACATGTGGAAAACTTTATGCAGCATGGCTTGTAACCTACTTATCCACAA
>Locus:intergenic57_1:40538-40496(-)
GACCCAAATACAAAAAGAAGACTGGAAAAACCCTCCTTATACG
>Locus:intergenic155_1:106927-106873(-)
GTCATATATCTAAACAAAAGAGGCTCGGTGAATATTGCACCAGCCTCTTTTCGAT
>Locus:intergenic209_1:136397-136337(-)
GAAACATTCCTAAAAAAGCTCCCCCAATCATTGACTTTCCTGCCAGTTATTGAAATAATAA
>Locus:intergenic229_1:145036-144991(-)
ACTTTTAGCTACATCAGCCGCTATATCAGCTCAACTGGCTTTCTTG
>Locus:intergenic242_1:150020-150062(+)
CCTTCTATCTGTGTATTTATCGTTATTATAAGTATTCCGATAA
>Locus:intergenic243_1:150108-150024(-)
TTTTGCGTCAAGCAGTTTTTTTGCCAAATCATTAACTTGACTTATCTTATCGGAATACTTATAATAACGATAAATACACAGATAG
>Locus:intergenic305_1:196693-196657(-)
GTACATCGGAGGGCTGATTTGTTTTTAGTAGCAATTC
>Locus:intergenic325_1:209424-209367(-)
AGGAAAATTCGGCCTTCATTTTCACTAATTTGTTCCGTTAAAAATTGGATTAGCAGTT
>Locus:intergenic373_9:237241-237196(-)
ATCTTACTCTATCTAGTTAACAAAGTCAAGATGTTTTTTCAAAAAA
>Locus:intergenic373_1:237613-237529(-)
CCAACTTACAGGCAGGTTGCCCACGTGTTACTCACCCGTCCGCCACTAACATTGGAAGAGCAAGCTCTTCCTCCGTTCGTTCGAC
>Locus:intergenic373_5:237655-237613(-)
ATCTTATCATTCGGTATTAGCCCCGGTTTCCCGGAGTTATCCC
>Locus:intergenic373_14:237905-237809(-)
ACGATCCGAAAACCTTCTTCATACACGCGGCGTTGCTCCGTCAGACTTTCGTCCATTGCGGAAGATTCCCTACTGCTGCCTCCCGTAGGAGTCTGGG
>Locus:intergenic373_8:239029-238972(-)
CTTTTCCTTAGAAAGGAGGTGATCCAGCCGCACCTTCCGATACGGCTACCTTGTTACG
>Locus:intergenic373_3:241121-241064(-)
CCCTATACGTCACCTTACGGTTTTGCAGAGACCTGTGTTTTTGCTAAACAGTCGCCTG
>Locus:intergenic372_2:241664-241709(+)
GCAGGGACGAAAGTCGGGCTTAGTGATCCGGTGGTTCCGCATGGAA
>Locus:intergenic373_15:242269-242230(-)
ATTGAGTTGTTGAAAGATTGCTCTCTCAAAACTAGAGAAG
>Locus:intergenic373_6:242429-242330(-)
GCAGATGCTCTCCCAGCTGAGCTAAACCTCCAGAAATACTGCCCGGCAGCGACCTACTCTCGCAGGGGGAAGCCCCCAACTACCATTGGCGCAGAGAAGC
>Locus:intergenic373_2:243132-243069(-)
AAATTCAAAACAATCGGGAAGACAGGATTCGAACCTGCGACCCCTTGGTCCCAAACCAAGTGCT
>Locus:intergenic372_4:243118-243154(+)
GATTGTTTTGAATTTTATTATGGGGCCTTAGCTCAGC
>Locus:intergenic373_12:243658-243538(-)
AGCCCCGGTTTCCCGGAGTTATCCCCAACTTACAGGCAGGTTGCCCACGTGTTACTCACCCGTCCGCCACTAACATTGGAAGAGCAAGCTCTTCCTCCGTTCGTTCGACTTGCATGTATTA
>Locus:intergenic373_13:243972-243834(-)
ACAAGCAGTTACTCTTATCCTTGTTCTTCTCTAACAACAGTACTTTACGATCCGAAAACCTTCTTCATACACGCGGCGTTGCTCCGTCAGACTTTCGTCCATTGCGGAAGATTCCCTACTGCTGCCTCCCGTAGGAGTC
>Locus:intergenic372_3:244101-244152(+)
GTGAAAGCCCCCGGCTTAACCGGGGAGGGTCATTGGAAACTGGAAGACTGGA
>Locus:intergenic373_7:244268-244190(-)
CGCTTTCGCGCCTCAGCGTCAGTTACAGACCAGAGAGTCGCCTTCGCCACTGGTGTTCCTCCACATATCTACGCATTTC
>Locus:intergenic373_11:245083-244963(-)
ACAAATAGAGAAGAACGAAAACTCACAGGTTTCCTTTTCCTTAGAAAGGAGGTGATCCAGCCGCACCTTCCGATACGGCTACCTTGTTACGACTTCACCCCAATTATCTGTCCCACCTTCG
>Locus:intergenic373_4:247352-247295(-)
ATCTTCACAGGTACTATAATTTCACCGAGTCTCTCGTTGAGACAGTGCCCAGATCGTT
>Locus:intergenic372_1:247903-248026(+)
TCAGAACGTCGTGAGACAGTTCGGTCCCTATCCGTCGCGGGCGCAGGAAATTTGAGAGGAGCTGTCCTTAGTACGAGAGGACCGGGATGGACACACCGCTGGTGTACCAGTTGTTCCGCCAGGA
>Locus:intergenic373_10:248431-248320(-)
ATAATTAGGACTTTTCAAATTGCCCGGCAGCGACCTACTCTCGCAGGGGGAAGCCCCCAACTACCATTGGCGCAGAGAAGCTTAACTACCGTGTTCGGGATGGGAACGGGTG
>Locus:intergenic387_1:258608-258563(-)
CTCTCTATAAACCTAGAATTCCGTACTTCTTCCCATCAGCACTTTT
>Locus:intergenic465_1:304899-304833(-)
AACCAAAATCGGATGGATATTTTTTATTCGTATCAATACCATCTTCATTTTTATGTCGTTCATTGTA
>Locus:intergenic522_1:346096-346165(+)
ACTATTATTAGGGTACTAAAAATAGTAGCGAAATCAGTCGTATTTCCGGTTTGCGAAGTGCGATTATGTC
>Locus:intergenic549_1:366405-366372(-)
TTCACATTAGAAATTAGAAGAAGCTTTTCCTCAG
>Locus:intergenic589_2:384839-384752(-)
TGTATTATGCAAAAAGTTCATTTTTACGGTTGTTTTGGTTGTTTATTTGAACGAAATCAATCATTTTCATCCAAAAAAAAGCCCGCAA
>Locus:intergenic589_1:384863-384827(-)
AACGAGTTCATTCAATATTATGGGTGTATTATGCAAA
>Locus:intergenic596_1:389753-389807(+)
TCATTATCAGTTAATTCTAAATCGAAACCTATCGGATGTCAATCTGTTTTTCTAT
>Locus:intergenic600_1:391548-391587(+)
CTTGGAGAATATGATAATGATAATCATTTTCAATTAGAAA
>Locus:intergenic703_1:444958-444892(-)
GGATATTGCTGTTCATTTTGGAGAATGGTAGATTTAAATAGCACCACTAACCTAGAAAGGAAGCTTA
>Locus:intergenic719_1:459078-459045(-)
TCCTACAATAAAAAGACCAAATACGAAAACACTT
>Locus:intergenic732_2:472242-472299(+)
GATTTGCCCGACATATTTTTTTCTAATTCATGTCATAATTTGTTCTTATTTGCTTGGT
>Locus:intergenic732_1:472245-472278(+)
TTGCCCGACATATTTTTTTCTAATTCATGTCATA
>Locus:intergenic736_1:473805-473847(+)
TTTTTTCAACACCATTTTTATACTATTAAAACGACAAAAACAA
>Locus:intergenic782_1:507091-507145(+)
CATGACTCCCTAACAGTAGCACCGCTTAAAAGACGGCGGCCATTGACTAATAATT
>Locus:intergenic786_1:510862-511000(+)
CTACTAGCTGAACAAATTGAAAAATTGAGATTAGCCAAAGTAGGGCGTTGGATGTCAGTAGATGAGTTTGAAAAAATGCTTGAAACTGGTAAGGTGCAAATGTCGAGAAATGGAAACAGGACTTATGTGGCTTATCCGG
>Locus:intergenic789_1:511900-511867(-)
ATCTATTTTTTGCCTTTAAGTGTACCTATTGCAC
>Locus:intergenic798_1:515779-515848(+)
AGTGCTACTACTGCTTACTTTTTTGTATTACTTTTATGTAAGCTCGGCATAAAAAGTATCACTCCAATCG
>Locus:intergenic829_1:531189-531147(-)
GGGGCAGTGATACTTAAGTCACTGCTTGTAGGCTCATCGCATA
>Locus:intergenic854_1:544145-544256(+)
GCAGAAAACAGTAACTTAGTAGAGTTGCTGTTTTTTTGTTATCTGTCGACCTCGAGTAGCGTGAAAAATACCGGGGATCGACAGAAAGTTGTAAATGGTTGGGGGAAGGGGA
>Locus:intergenic937_1:591411-591369(-)
TTGAAACAGCTTGAAAACGAGGTAATTTCTCATTTTCAAGCTG
>Locus:intergenic1003_1:640063-639979(-)
TTGCAGTCATTATTGCCTTACTTGCGCAAGTTGCTATACCACTCGGCCCTATTCCACTTACTGGACAGACATTTGCCATTGGGTT
>Locus:intergenic1069_1:679600-679537(-)
ACCGGCTATTTAAAGCTATTTTCAGAGGTTTGTTTTTTATGCTTTTCTAGTAATTATCTAAACT
>Locus:intergenic1097_1:696554-696515(-)
AATAGAAATGTAATCCTTTTTTTAGCTTTTTTTTGTAACA
>Locus:intergenic1127_1:708570-708504(-)
TCTCAAAGTGGATGCTTTCCCAAACATCCATATCTTTGTTCACTTAGAAAATCCCCAGTGGCATTTA
>Locus:intergenic1298_1:802225-802264(+)
TATATACTTATCATACTTTTAAACAATACAAATGACAAAT
>Locus:intergenic1300_1:803055-803172(+)
CATGACAAGAATCAGACATTTCATTACATTTTTGGTTATACATTGGCTTTTTATGATACACTCATCTTGCAACAAAACATACCAACACTGCGACGGAAACGTTTATTAAAAGCCGCAA
>Locus:intergenic1318_1:813219-813273(+)
TATTTTAGGGAATGCTTGCTTTTTTTACTGTCAAAATGCTCCGCGAAATTCTTTA
>Locus:intergenic1337_1:824421-824379(-)
ATCCAACCTCCTCTTGTAACCTATTCTACGCACTTTAACCAAA
>Locus:intergenic1341_1:826532-826451(-)
TGCTATAAGAATTTGTCGAAATTTCTTATAGGTGTGCTATCTGACAAAATGATGTTGGTAAAATACGTAACAGCCAATTTCT
>Locus:intergenic1406_3:867223-867349(+)
GATTTTGGTCTTATTATTACTGCTGCTTTGGCCTTATTATTCTTTTACATACTTAATACATTTATGCAGTACATTGTCACTTATTTTGGCCATATGCTTGGTCTTAACATAGAAACGGATATGCGCA
>Locus:intergenic1406_1:867501-867633(+)
ACTTTTCGGTGCATTTTTCTTAATGTTAAATATCAATGTAAAATTAGCGATTTCGACGTTTATCTTAGTGCCGATTTTGACTGTATTAATTGTCTACTTCAACAAGCGAATGACGAAAGTAACAACCGGAATT
>Locus:intergenic1406_2:867610-867649(+)
ATGACGAAAGTAACAACCGGAATTTTTAAAGATTTAGGTA
>Locus:intergenic1429_1:889757-889679(-)
AAATGTGTCTTTTCTATGAAGTTTTACAATCACAGAAATATTATTTACCTTCAAACCATTGCTATAATTACATTTCTCT
>Locus:intergenic1602_1:987502-987580(+)
AATAATGAGAATGCAGTTTGTATCTTGTGTTACGCGAGAACAAGCTGTTTTTTTTATGTAGAAAACACTGCTTATTATA
>Locus:intergenic1613_1:991768-991696(-)
TTTTTTATTTGCAAAAAGACAACGAAAATCATTATGCAAAAAAGCTTGGGGCAGACAGATTCCGCCTCAAGCT
>Locus:intergenic1695_1:1038821-1038749(-)
TTGGCATACCTTGCTTGTTATACGCGCGTGGCAATGCTTTTTTACATATTTCCTCATATCTGGTTTTTTCGCC
>Locus:intergenic1718_1:1052426-1052465(+)
CGAATTACCGCTTGCTATCTAGCCAGTTATTTTCTATTAT
>Locus:intergenic1727_1:1057465-1057432(-)
TATACATTAGTCTGTGGTAATTTTTCTTTGTCTT
>Locus:intergenic1726_1:1057503-1057575(+)
TATAATTGCATACCTTTATTTTGGGAATTTGAAACAAATTTCCGAGTAAAAGATGTAATTATAAGTTTTTTTT
>Locus:intergenic1730_1:1059655-1059706(+)
TGTTTAGTAAATCGGAACAAAAAAATAGCATATTTCCAGTCATTCAAAACTT
>Locus:intergenic1757_1:1078742-1078595(-)
TCCAGTTATTACCACAAATTCCTCATTGAAAACATGGGTTTTAAGAGAGTATGTGAAAAAACTTTCATTCTTTCACAATGTTTCATAAAAAAACAGGAACTTTCCTTTTATTTAAAATGTTATTTCTGTTTTACTCGAAAACAAGAAT
>Locus:intergenic1783_1:1095968-1095911(-)
AACCACCTTTTCTACTTACATATAATATACCAAATTGCGCTTCATATTACAATAGTGT
>Locus:intergenic1834_1:1132926-1133019(+)
TCAGCTGAAAATGAATTTCCATATCCTAGCTTAATTAAGTCTTGTTTAGTGACTGTTACCATTAAAACTCCTTTCCATTATAGGCTAGGAAAAC
>Locus:intergenic1886_1:1169765-1169819(+)
AAAAAATACTGTTTTCTTTCAGAAGTTCATTTTTTAGACACAATTCAGCGAGAAC
>Locus:intergenic1942_1:1198105-1198177(+)
TCGTTCATACAAACAGTTAGATACTGGAAGTCTGGTGAAAGTCCAGCACGGTCCCGCCACTGTAAGGAGTTAG
>Locus:intergenic1991_1:1235382-1235346(-)
AATTCTATCAAAAAAGATTACGGCATAAATGTCGTAA
>Locus:intergenic1992_1:1236542-1236674(+)
AATAACCGAAAAAGAGCAAAATGGCTTGTCTTATTTATAGGCATAAAGTCCTTTTTAAGCTCTTTTTCTTTTTTATTTTCATTAATACTGTCTTTGCTAAAGGGCTATATAACAGCTACGAGAGTAGATTGTA
>Locus:intergenic2002_1:1240858-1240936(+)
TTTGTGAACATTTCACCTCTGGAGTCGCCGCCGGGAAGCACAAGTAGTGTGAAGGTGGTCCGGTTACTAAGCCGTTATC
>Locus:intergenic2003_1:1241033-1240934(-)
CTTTTTAGACAAAATAAAAAAGCTCTATCCACAAAGGGACGAGACTTCTCGCGGTACCACCCTAATAAGAACAAAAAATTGTTCCCACTCATAATTCGAT
>Locus:intergenic2059_1:1275739-1275589(-)
GTTGGCTTGGTTTTTGTTTTTCTAGGACTATCTAATATAGGAATCTCTATTTTTTGGGATTTTAGCGACTTAGAGAATTTGATGGTTGGTGGTTTGTTAATCATCATTGGACTCATCACACTTAGGATTCGATATTCATTTAAAAAAAGAG
>Locus:intergenic2060_1:1277184-1277241(+)
AAAGCACAAGTTCAAATCTTACTACTAATAGTGTACCAAATTTCACGTGATTTTGGTA
>Locus:intergenic2071_1:1282464-1282428(-)
CTCCCATTTCATCTTAATATTAGTATAACATCTGGTA
>Locus:intergenic2125_1:1313441-1313360(-)
GCACTACCAAATACCTTGGGATTTGTGACGCAAATGTGTCATTTTCAAAGAATTCGCTTTCATGTAAATCATAAAATAAAAA
>Locus:intergenic2145_1:1328320-1328257(-)
AGCACATTTTTAAATATATGCCTCTATTCGCCAAACTTCAAACATTTGATACCCACTTTCAAAT
>Locus:intergenic2221_1:1372675-1372588(-)
TGCACATACATTGTGAAAATACTCAAGATCAAAAAAATTATTTTATTTACTTTTTTGCTTCCAAAATATCACTTTCAATGTTATTTTG
>Locus:intergenic2247_1:1387013-1386968(-)
GTTCATGTTCCTCCTCGTGTGTTATGCACACTAATTATTTACTATT
>Locus:intergenic2306_1:1426649-1426682(+)
CGGCTTCAACTGAATGGGGAGATAAGCACTCGGT
>Locus:intergenic2395_1:1480223-1480169(-)
CAAGCTTTCCAGGTTTTTTTGTCTAATTTTTTAATTCGAAGTAATTACGATTTAC
>Locus:intergenic2517_1:1554168-1554120(-)
CCATGCTATACAGAGAATTTATCCCATTTGGCTGAAAGGATAAAGATAG
>Locus:intergenic2548_1:1573243-1573315(+)
GAACAAACTATACATCTGTCACTATATTTATTTCTATTTCCAGATATTTATTTGTTTTACATAGCAAAAATGC
>Locus:intergenic2646_1:1638200-1638251(+)
ATTATGTACATCTTTCCATATGTAGTATATTTTATTCCTCATTTTCAGTTCA
>Locus:intergenic2653_1:1641190-1641142(-)
GTTCTAATTAACTTAACAATTTTATTTAAACGTCTTGTAACTTTTTTGT
>Locus:intergenic2663_1:1646609-1646570(-)
CTCCAAATTACGCCAAAAGCAACCTTCTACAACAAATTAA
>Locus:intergenic2785_3:1742236-1742176(-)
GCTCAGCTTGGTAGAGCACTTGGTTTGGGACCAAGGGGTCGCAGGTTCGAATCCTGTCTTC
>Locus:intergenic2785_4:1742377-1742284(-)
ATAGTGATATCCGTACCGGTTCGATTCCGGTCCTCGGCACTTATATTTGCGCCCATAGCTCAACTGGATAGAGTACTTGACTACGAATCAAGCG
>Locus:intergenic2785_6:1743535-1743487(-)
GGCTTATCTCCCCCAAGAGTCCACATCGACGGGGAGGTTTGGCACCTCG
>Locus:intergenic2784_4:1744269-1744383(+)
CCCTTCTCCCGAAGTTACGGGGTCATTTTGCCGAGTTCCTTAACGAGAGTTCTCTCGCTCACCTTAGGATTCTCTCCTCATCTACCTGTGTCGGTTTGCGGTACGGGCAGTACTA
>Locus:intergenic2784_2:1745761-1745800(+)
CGTTTCGCTCGCCGCTACTCAGGAAATCGATTTTTCTTTC
>Locus:intergenic2784_1:1745878-1745977(+)
CCGACTAAAGATAGTGGGTTCCCCCATTCGGAAATCTCTGGATCAACGCTTACGTACAGCTCCCCAAAGCATATCGGTGTTAGTCCCGTCCTTCTTCGGC
>Locus:intergenic2785_1:1747149-1747068(-)
GAAGAGGAGAGTGGAATTCCACGTGTAGCGGTGAAATGCGTAGATATGTGGAGGAACACCAGTGGCGAAGGCGACTCTCTGG
>Locus:intergenic2784_3:1747089-1747140(+)
TGGTGTTCCTCCACATATCTACGCATTTCACCGCTACACGTGGAATTCCACT
>Locus:intergenic2785_2:1747349-1747217(-)
AGAGTAACTGCTTGTCCCTTGACGGTATCTAACCAGAAAGCCACGGCTAACTACGTGCCAGCAGCCGCGGTAATACGTAGGTGGCAAGCGTTGTCCGGATTTATTGGGCGTAAAGCGCGCGCAGGCGGTCTTT
>Locus:intergenic2784_5:1747649-1747760(+)
AGCCCCGGTTTCCCGGAGTTATCCCCAACTTACAGGCAGGTTGCCCACGTGTTACTCACCCGTCCGCCACTAACTTTGGAAGAGCAAGCTCTTCCTCCGTTCGTTCGACTTG
>Locus:intergenic2785_5:1748004-1747941(-)
CCTTTGAAAACTGAACAAAGAAGAAGACGAAAAGCAATGAGACGTAAAGTCTCACTGGTAATCG
>Locus:intergenic2810_1:1762058-1762118(+)
CAGTTTAGCAGATATAAAAATGAAAAGAAAGCTTGTTTGTGCTTACATTTTTGCAAGCTTC
>Locus:intergenic2812_1:1763175-1763208(+)
AAGCCAAGTGCGCGGACTGCGACACTTGGCTTTT
>Locus:intergenic2883_1:1807591-1807558(-)
CAGCCGAATATCCGACCGTGCCAGACAGAAGGGA
>Locus:intergenic2946_5:1849350-1849407(+)
GGGCGAACAGCCCAACCCTTGGGACCGACTACAGCCCCAGGATGCGACGAGCCGACAT
>Locus:intergenic2946_6:1851051-1851198(+)
TACCTCGAGGCTAGCCCTAAAGCTATTTCGGAGAGAACCAGCTATCTCCAAGTTCGATTGGAATTTCTCCGCTACCCACACCTCATCCCCGCACTTTTCAACGTGCGTGGGTTCGGACCTCCAGTAAGTATTACCTTACCTTCATCCT
>Locus:intergenic2946_4:1851197-1851299(+)
CTGGACATGGGTAGATCACCTGGTTTCGGGTCTACGACCTGTTACTTATGCGCCCTATTCAGACTCGCTTTCGCTACGGCTCCGCTTTTTCCGCTTAACCTTG
>Locus:intergenic2947_1:1851770-1851713(-)
GAGGAAGGCAGACCCAGGGAACTGAAACATCTAAGTACCTGGAGGAAGAGAAAGAAAA
>Locus:intergenic2946_3:1851835-1851922(+)
TCTGGATCAACGCTTACGTACAGCTCCCCAAAGCATATCGGTGTTAGTCCCGTCCTTCTTCGGCTCCTAGTGCCAAGGCATCCACCGT
>Locus:intergenic2946_1:1852951-1853068(+)
TGCTCCCCACGCTTTCGCGCCTCAGCGTCAGTTACAGACCAGAGAGTCGCCTTCGCCACTGGTGTTCCTCCACATATCTACGCATTTCACCGCTACACGTGGAATTCCACTCTCCTCT
>Locus:intergenic2946_2:1853243-1853306(+)
ATACCGTCAAGGGACAAGCAGTTACTCTTATCCTTGTTCTTCTCTAACAACAGTACTTTACGAT
>Locus:intergenic3035_1:1904135-1904102(-)
TGTGAGTTAGTTACTTTCTATTTTAACATACATT
>Locus:intergenic3225_1:2019367-2019304(-)
TCTATTGTACCATATTTTGAAAAAGTTTTTTTCGGAAAAATTAATGTAGAACAAGTGTTTCTGT
>Locus:intergenic3257_1:2040160-2040094(-)
CGAATGCTAGGCAAGTTGAATGGTTTTTATATTTTAGAAATTGTCCTTTATTTGTTCTTATCATACC
>Locus:intergenic3367_1:2115129-2115057(-)
AAAATAAAGAAATTTCATAGCTTTTTCAAAAAAGTTAAAAAACCGGCTTTTGCTCGGTATAAAAAAATGAAAT
>Locus:intergenic3380_1:2125557-2125593(+)
AAACCTAAAAAAGTGCAAAAAAAAATCATTCCAGCCA
>Locus:intergenic3386_1:2130458-2130491(+)
AAATTCCTTAATATATTCCAGCTTCACGGGGAGT
>Locus:intergenic3448_1:2164071-2164104(+)
AAAACAGCCAGTGTTGCAACCAGCTGCTTTTTTG
>Locus:intergenic3450_1:2165845-2165887(+)
CCTTTTAAAACCTGTCTACGCAAAAACGGAAACGTAGATTTTT
>Locus:intergenic3527_1:2215729-2215666(-)
CGGATTTACAGTCCGCCGCGTTTAGCCACTTCGCTACCCCTCCGCTATAAAATGCCGACTGCAG
>Locus:intergenic3625_1:2275497-2275434(-)
AAAGACACAGTAGCAATAATGGCTGCGTGTCTTTTTTTTCGTATGAATAAGTGGTGTCAGTATT
>Locus:intergenic3631_1:2279392-2279341(-)
AAAATGGTGGTACTATTTCTTAATATGAGCTACAATGAATTTAACCAATTAA
>Locus:intergenic3658_1:2297984-2298035(+)
ACATTTCTCCTCTTCCAATTGATTAGTTTTATTATATCAAAAGAATTATTAC
>Locus:intergenic3659_1:2298053-2298020(-)
CGCAAGACCGATAGAATTGTAATAATTCTTTTGA
>Locus:intergenic3701_1:2324427-2324373(-)
AATGGAACTGGACAGTTAACCTATTCTACCGTATATTGGTTTTTAAGGAATAGTT
>Locus:intergenic3738_1:2346807-2346840(+)
TATTGCCTATTATACGCCAAGCACTATGAAATGC
>Locus:intergenic3759_1:2361309-2361255(-)
AGGACTGTTTTTATTTCCTCTAAAACATCCTTCACTGTCTCAACTCCTTTCTATA
>Locus:intergenic3796_1:2386750-2386786(+)
GGCTATATATTTAAAAAACTGGTTAACGCACCAGTCA
>Locus:intergenic3827_1:2399468-2399417(-)
CTTGCGATGTCTTCCAATTTTTCGCTTCGACTTAATCTACTATCAATAACTA
>Locus:intergenic3832_3:2402411-2402543(+)
GGACGCAAAGAGGGAACTAAACACTTAATTGGTGTTACCCATAAGCCACCCATTATCATTGACCCAGTCACTTCTACTTATGTATTTCCAACTGTAGCACCAAGTTCAACAGAATGCATTTGGATTTTCCCAC
>Locus:intergenic3832_1:2402495-2402597(+)
TTTCCAACTGTAGCACCAAGTTCAACAGAATGCATTTGGATTTTCCCACAACATATTAAAGATTATCATGCAATTGGATTTAACCACACTTTAATAACATTTT
>Locus:intergenic3832_2:2402579-2402687(+)
CACACTTTAATAACATTTTCTAATATGGAAACCTTTGAGATTGATATGTCTTTAGCATCTTTTAATAATCAGATTGCCAGAACCTCCATGTTACATATGAAATTTTCTC
>Locus:intergenic3872_1:2431477-2431621(+)
CTGGCTAAGAAAAAAACTGGAATAATTTTCGAAAACAAACGTGCTAATCTTATACATGTTCCAACAAACAATTACTTAGGAGGTGCTTTTCTCGTGTTAACTGATGATGTTCCAAAAAAATCACATTTACCATTAATTAAGCATC
>Locus:intergenic3880_2:2437006-2437069(+)
CACACTGGAGGTTTTGGAGACCTCAGTTCTACCTTTAAACTATGCCCCTATAATAATGGTGGAG
>Locus:intergenic3880_1:2438740-2438806(+)
TCATACAGCCAGGGTAGTATCCCACCATTGCCTCCTCGTATGCTAGCGCACACGTCTCTTCGGCTCC
>Locus:intergenic3880_3:2438986-2439031(+)
AAGGAATTTCGCTACCTTAGGACCGTTATAGTTACGGCCGCCGTTT
>Locus:intergenic3881_2:2439451-2439406(-)
TGCGTCCAAGCAGTGAGTGTGAGAAGTAGGCAAATCCGCTTCTCGC
>Locus:intergenic3880_4:2439596-2439638(+)
CTTCCTCAGGAAACCTTAGATATTCGGTGGAAGGGATTCTCAC
>Locus:intergenic3881_3:2439698-2439659(-)
ACCGGAAGGACTGGTGGAGCGCTTAGAAGTGAGAATGCCG
>Locus:intergenic3881_1:2442389-2442257(-)
CCCGGCTTAACCGGGGAGGGTCATTGGAAACTGGAAGACTGGAGTGCAGAAGAGGAGAGTGGAATTCCACGTGTAGCGGTGAAATGCGTAGATATGTGGAGGAACACCAGTGGCGAAGGCGACTCTCTGGTCT
>Locus:intergenic3892_1:2449841-2449877(+)
CTGCGTGGCTTAAGTGCCACACAGGTTTTTTTACTGT
>Locus:intergenic3928_1:2468859-2468943(+)
ATATATATCCCTAGAAAAGCGACCAACCCCTACAACCACCTAACACAACACCCTACAATACCACCAAAAACAATATGGCGAAATT
>Locus:intergenic3996_1:2506378-2506420(+)
TTACCCCTTTCTAACAATTATGTAAGTTTAAATTATCATTTTG
>Locus:intergenic4006_1:2509904-2509988(+)
TCTACGAGCGTAGTCACCGTATTAGCATTTCGCATAAACATCGGCCCAGTAACAGGCTTCCATTCAGCTAGTCTGATTAAGCTCT
>Locus:intergenic4007_1:2510164-2510107(-)
TCGTCCTCGTTATCAACGTCAAAGCCAATAATAACTGGCAAAGAAAAACAAAACCTAG
>Locus:intergenic4025_1:2525073-2525022(-)
ATACCAACGTGTTTAAGGTTCGTGAAAAAAGTGTTTGACAAGTTCCTTGGAT
>Locus:intergenic4065_1:2549443-2549380(-)
CTCGCTTTAGAGACTTTTCCGGGATTTTCTAGTGGGAAGTGTGCTAAAATGGAAGGTAGATATT
>Locus:intergenic4138_1:2594798-2594843(+)
ACGAATTTGCCGTCACTTCATCCACTGCACTTAGAAAAATATCTAT
>Locus:intergenic4149_1:2601618-2601573(-)
TATAAAGAGCCATATTTCATAATGAATTTTAAAAATCTCGCCTTAA
>Locus:intergenic4188_2:2624491-2624623(+)
GATATTATACGCAACTTCACAGGGAAAAGTAAACCCTTGAAAGGAAAGTTTTTATTTTTAGTAGTTCTGAGAAATAATTCCATAAAAAAACACACCCAGCAAAAGCTGAGTGCGCAAATTATTTCGTTCGTTA
>Locus:intergenic4188_1:2624524-2624563(+)
CCCTTGAAAGGAAAGTTTTTATTTTTAGTAGTTCTGAGAA
>Locus:intergenic4236_1:2657886-2657952(+)
TTTTTAAGCGCGCAAAAAATAAAAAGTATCTCTGTTTCATGTAAACACTGGCTATGTGCAAGGCTTT
>Locus:intergenic4257_1:2673530-2673431(-)
GGAAGGGCCATCGCTCAACGGATAAAAGCTACCCCGGGGATAACAGGCTTATCTCCCCCAAGAGTCCACATCGACGGGGAGGTTTGGCACCTCGATGTCG
>Locus:intergenic4256_2:2673865-2673937(+)
AGCTCCACGGGGTCTTTCCGTCCTGTCGCGGGTAACCTGCATCTTCACAGGTACTATAATTTCACCGAGTCTC
>Locus:intergenic4256_1:2673941-2673974(+)
TTGAGACAGTGCCCAGATCGTTGCGCCTTTCGTG
>Locus:intergenic4257_2:2674876-2674843(-)
AACCAGGATGTTGGCTTAGAAGCAGCCACCATTG
>Locus:intergenic4256_4:2676579-2676666(+)
TCGGGTGTTACAAACTCTCGTGGTGTGACGGGCGGTGTGTACAAGGCCCGGGAACGTATTCACCGTGGCATGCTGATCCACGATTACT
>Locus:intergenic4256_3:2676614-2676662(+)
TGTGTACAAGGCCCGGGAACGTATTCACCGTGGCATGCTGATCCACGAT
>Locus:intergenic4295_1:2694625-2694544(-)
ACGTATATGTTCTACCTTGATCTGTTCAGCCGCAATGCTTTTGCGAGTGACAGTTCTTCTGGTTTTTACGGATTTCACTTTT
>Locus:intergenic4355_1:2718968-2718914(-)
AAGGTAGCCAAGTCCATCGAAAACGACGGTGTAATCCATTTATTTGGCTGCGGTC
>Locus:intergenic4421_1:2759967-2759928(-)
CTTTTTAAATTATCAAATGTGGTTATAAATTTATTCTTAA
>Locus:intergenic4454_2:2779664-2779739(+)
TTTGATTTAGTTCTTCAATATAAATCTGAGCGCAGCGATGATTTAATCCTTCCCAGAACTTTCAAAATGTACTTTA
>Locus:intergenic4454_1:2779789-2779861(+)
CTTCCCAGAACTTTCAAAACGTCCTTAGTCAGGCTAGCTTCAAAAACCACCACCACCAAAAACCAAAAATCAA
>Locus:intergenic4460_1:2782545-2782644(+)
CTAAATTTGGAAAAAATATACGTTAATCTCTTGAAAACGTTGTCTTTCTTACCTTTGAAATCGGATTACACACATACAGAAAAAAACTGTGTAAGTAAGC
>Locus:intergenic4475_1:2794518-2794470(-)
GGATTACATATTATTTTATTATGCTTTGTGAATTACAGAGCAACTGAAC
>Locus:intergenic4538_1:2839459-2839504(+)
AAAACGCATCATCTTATCCTTATTTTCATAAAGAAAAAATGGTGGA
>Locus:intergenic4569_1:2861117-2861057(-)
ATGCTGAATAGAAACATGTATAAAGAGCTGTCTAGCTCTTTTTTTATTCTGAAAATGAAGT
>Locus:intergenic4613_1:2888547-2888451(-)
TACGCCGCATCAGAAAACCGCAAGCGAATGTTGAAAATGATGAAGCGGGACAAAATAGAAGATATAAAAAGCAATTGCACGAGTTACATAGACGGGC
>Locus:intergenic108_1:75666-75699(+)
AATCAAGGAACAAATAGCATAGCAATTGCTACAC
>Locus:intergenic131_1:85813-85777(-)
AAATCGCTTAAACGCATTGTTTATGAGGTTTTCCAAT
>Locus:intergenic167_1:109923-109800(-)
GTTGCCCGAATGTTCTTCTCTCTAATTTCCTCCCTCCAATTAAAGATTCATTCCGAGCATCTGTATATCATGCAATTATCATGCCAAAAGAAAGCGCTGTCATTCGGCGGTTTAAGGCTCCTTC
>Locus:intergenic219_1:140955-140883(-)
TTTGAAAATTGGCTGAAACACGTTTTTTACGCTTCTATTTTAAGTACATTTTCTTTAAAAAACAAAAAAACAC
>Locus:intergenic230_1:145269-145320(+)
ACAACGATTGTTCCTAAAACAGGACTTGAAAAAATTTTTTTGAAAGGAAGTA
>Locus:intergenic273_1:172550-172472(-)
AGTCAGCCGCTGGAAAAATTAACTACCGATATCACCTACCTTTATTTCGGAGACTGCCGTTTATATTTATCAAGCATTA
>Locus:intergenic273_2:172580-172493(-)
GAAAACCACTTAAATCGAAACTTTCAAGCTAGTCAGCCGCTGGAAAAATTAACTACCGATATCACCTACCTTTATTTCGGAGACTGCC
>Locus:intergenic273_3:172748-172691(-)
TGTAAAACATATCAGTTCACTTATGGTTATCGAAAAATCGCCGCATTAATGAAACAAG
>Locus:intergenic373_1:237100-237037(-)
AAGTTTCTCTTTGGCAAATTTGTTTTTTTCTGGGAAAACAACAAAATCCAGAACCGATATAATC
>Locus:intergenic373_2:238219-238138(-)
ACCAGAGAGTCGCCTTCGCCACTGGTGTTCCTCCACATATCTACGCATTTCACCGCTACACGTGGAATTCCACTCTCCTCTT
>Locus:intergenic373_6:238333-238288(-)
GCACTAAGGGGCGGAAACCCCCTAACACTTAGCACTCATCGTTTAC
>Locus:intergenic372_2:238539-238578(+)
TCGTCAGCTCGTGTCGTGAGATGTTGGGTTAAGTCCCGCA
>Locus:intergenic373_8:238652-238613(-)
CTCCGGCTTGCACCGGCAGTCACTTTAGAGTGCCCAACTA
>Locus:intergenic373_4:239035-238915(-)
GGTTTCCTTTTCCTTAGAAAGGAGGTGATCCAGCCGCACCTTCCGATACGGCTACCTTGTTACGACTTCACCCCAATTATCTGTCCCACCTTCGGCGGCTGGCTCCATAAAGGTTACCCTA
>Locus:intergenic373_9:240550-240418(-)
GCGCTCCACCAGTCCTTCCGGTCTGACTTCACCGCCCTTAGAACGCTCTCCTACCACGAACCTCTAAAGAGGTTCATCCACAGTTTCGGTAATATGTTTAGCCCCGGTACATTTTCGGCGCGGGGTCACTCGA
>Locus:intergenic373_5:241051-240913(-)
GCGGCTCTCTCGGGCTTGCACCCTAATAGAGCACCCCTTCTCCCGAAGTTACGGGGTCATTTTGCCGAGTTCCTTAACGAGAGTTCTCTCGCTCACCTTAGGATTCTCTCCTCATCTACCTGTGTCGGTTTGCGGTACG
>Locus:intergenic372_4:243823-243862(+)
GACACGGCCCAGACTCCTACGGGAGGCAGCAGTAGGGAAT
>Locus:intergenic373_3:243979-243847(-)
TCAAGGGACAAGCAGTTACTCTTATCCTTGTTCTTCTCTAACAACAGTACTTTACGATCCGAAAACCTTCTTCATACACGCGGCGTTGCTCCGTCAGACTTTCGTCCATTGCGGAAGATTCCCTACTGCTGCC
>Locus:intergenic373_7:246504-246447(-)
AGAGGTTCATCCACAGTTTCGGTAATATGTTTAGCCCCGGTACATTTTCGGCGCGGGG
>Locus:intergenic372_1:246899-246956(+)
TGTCAAGAAAAGCCTCTAGGAAGAGTAGTACTGCCCGTACCGCAAACCGACACAGGTA
>Locus:intergenic372_3:247606-247678(+)
AGGTTCCCTCAGAATGGATGGAAATCATTCGCAGAGTGTAAAGGCACAAGGGAGCTTGACTGCGAGACTGACA
>Locus:intergenic517_1:340202-340169(-)
AAATTTTCCGGTCACTTTCACATTCACTTCCCTA
>Locus:intergenic523_1:346171-346114(-)
GAATCAGACATAATCGCACTTCGCAAACCGGAAATACGACTGATTTCGCTACTATTTT
>Locus:intergenic525_1:347127-347061(-)
CATTGTGTGAACTATCACAACGCAAAATGTGAACAAGTTGTGCTAGAAATCAAAAAACTACTAGTTA
>Locus:intergenic535_1:351445-351361(-)
CTTTTAACGCTAAATTTGCAGTGTCAGTTGGCAATTAGTTTCTTTGCCAAAGCCCCTCCCTTCACTGTGGCTTTAAGCCGTCTTC
>Locus:intergenic535_2:351451-351397(-)
TTCCTCCTTTTAACGCTAAATTTGCAGTGTCAGTTGGCAATTAGTTTCTTTGCCA
>Locus:intergenic547_1:360700-360634(-)
ATAAGCTCAAAAAAAAGAAGACGAATCATCATCTTCTCTTCTTTACGTTTCAGGTATCATTTTACAC
>Locus:intergenic549_1:366372-366279(-)
GTAATTCCTGTTAAATTTGTTTCACTAAGTAATAAAAGCCTTATAAAATATCATTATTTAATGAATTCTATAAGGCTTCTATTATTTAAAGTTT
>Locus:intergenic659_1:418887-418824(-)
AATCCCTCCCGCCAATTTGCTTTCATTTTCGCACAGTTTGTTTACTATCGCAACTTGGAAAAAC
>Locus:intergenic680_1:432201-432345(+)
TTTATAACGGTAGTTGCATTTTCGACACCCACTACAGCGGGAAGACCGTATTCGCGGGCAATCACTGCTCCGTGCGTCATAAGCCCGCCAACCTCGGTCACAAGCCCTTTAATAGATACAAATGCGGGAGTCCAACTAGGGTCAG
>Locus:intergenic681_2:432357-432324(-)
TTACGGCTTATACTGACCCTAGTTGGACTCCCGC
>Locus:intergenic681_3:432654-432591(-)
AAAATAAAGAAGATATTTATTTTCTTTACTTCGAGGAACTGCGGGAAGTTGTGCGTACTGGTCA
>Locus:intergenic681_1:432736-432679(-)
TACGGCATGATTAACCGCTACTTTATTTATAAACTGGCTTTCCTTCGAGCTAGCGAAC
>Locus:intergenic684_1:435928-436000(+)
AAATGTTCGGAAAATCAAATAAATGATAAAAAAATTACATCTTTTGCTAAAAAAGACAGTAGTTGTCTAAGTA
>Locus:intergenic685_1:436113-436071(-)
AATCGGATTATTCAAGCTGCTTCCTCTTTATCCTTTTCAGCAA
>Locus:intergenic691_1:438994-438895(-)
ATAAGAAGTATTTACAGTTATTATAAAATAAATACAGCATTACGTAAAGAAAACTTTACATTTCGTATGAAAAAAGTAGCTAAAATGATTAACTCATCTT
>Locus:intergenic697_1:440683-440611(-)
TTTGCTTATAAAATATGCTATACTATATTAACCCATATCATAAAAAACAAGACACGAAAGGAGGAGCCAAACA
>Locus:intergenic736_1:473759-473813(+)
AGCAAAAATTTAGCGAAAGGGATAATTAGTTGTTTGGGATATAGCTTTTTTTCAA
>Locus:intergenic761_1:496309-496228(-)
TCGTATCCGCTCCATTGGCTCTTGTTACTAATTGTTTCTTTTCCAGTTCAAAGTCCACTTCTGGGGTTCTCTCTAGCTCTTC
>Locus:intergenic782_1:507571-507622(+)
TGCATTTGTGCGTGCAAAATCTCAAATAATTTCACACAAGAAGTTATTTTAA
>Locus:intergenic784_1:508827-508887(+)
GAGTTAGATTGGTATAAATGTCGTAAATACTGGTATTCTAAGAGGGAAGACGATTTTCGTT
>Locus:intergenic787_1:510499-510436(-)
CCCAGTCATCTGGATATAGGTCTTTATCATTTTCTGTTCGTGCGTTATCCAGCGCTTTTTTCAT
>Locus:intergenic797_1:515159-515126(-)
GGAGGCGAAAATGTTCCACCTCTTCTAAAGTTTA
>Locus:intergenic799_1:515916-515874(-)
TCGCGTGCATTAAGGTGTCTCAAGTTATTTAGTAAATTCACTT
>Locus:intergenic857_1:545569-545530(-)
TCTAAGGTTTGCGCAACTGAGATTTCTCTAAAAAAACACC
>Locus:intergenic915_1:581110-581077(-)
CTCCCTGTTTTCGATATAATTACTTTTGTAACGA
>Locus:intergenic926_1:586055-586121(+)
AAAGTTAGGGTAGATAGGAGCATCGTTTTTGCCGGAAAAGGAGTAATTTTGAAATGGCTAGTGTGCA
>Locus:intergenic926_2:586128-586188(+)
TTATTTGTGACAAAAAAACAAACAAATTTTTTTCTTATTTACGAGGAATTCACCAAACTTT
>Locus:intergenic958_1:611050-611104(+)
TTACGGTTGCCTGGTAGAAACGAACGGTCCATATTACCGAACTTATACGACTATA
>Locus:intergenic976_1:620388-620439(+)
AAACTCCTCTCTTTTTTCAGAAAATCCCAGTACGTAATTAAGTATTTGAGAA
>Locus:intergenic1003_1:639969-639900(-)
CATTCTCGGAGCTCGTCATGGTACGATATCTGTTTTAGTTTACATTGTTCTTGGCGCTGTGGGGATTCCT
>Locus:intergenic1022_1:652523-652565(+)
AGCAGATATTTTGTGCTTTTGAAAAGGAAGCGTATAATAGTTG
>Locus:intergenic1067_1:677497-677464(-)
ATGCCGCGCCGGGGTTCGAATCCCCGTTTCTCCG
>Locus:intergenic1081_1:686985-686922(-)
ACTGTACGCACGATTAAGCTAAAATTAGAAGGAATGGATTTGTGCGTGTTTAGCACAAAGCATG
>Locus:intergenic1121_1:706347-706281(-)
ATGGCCAATATAAGTATCCACCAAATATTAGCGCCAAGTTTTCGTTTCACTTTTTTATTTCCCATTT
>Locus:intergenic1176_1:737230-737266(+)
GGTTTAGAAAGCGAAAATGAGTTTTTCGGGGGAAAAA
>Locus:intergenic1206_1:753329-753401(+)
AAAATAAATAAAAAAATAACAACATCACCCGTTTTATGCCGATATTCACTAATTATCATAACGTTTTTTTATT
>Locus:intergenic1213_1:756414-756366(-)
TACAATAATATGTATACTAGGTCAAGCATTATATATAGCCATTTGATTA
>Locus:intergenic1393_1:855731-855695(-)
TTTTATAATCATTCTTATTTTACACCACTATTCGCTT
>Locus:intergenic1395_1:859510-859426(-)
TTTATAACTCTCATAAGAGAATATCTATTCATTCCCACATCGCTTCTGATTCCCACAGATCAAAAGCAAAAAAGTAGGCCTAGCT
>Locus:intergenic1399_1:862876-862822(-)
ACATTGCCCCTTCAAATATTAGAACCAATTAGTGTTCGTATACATATATCATCTC
>Locus:intergenic1398_1:862892-862955(+)
CCACTTTTAGGAAAAATACACAGTTTAAAAGTGTTTTTTGGAGTATCAAATACGACATGTTGTC
>Locus:intergenic1406_4:867462-867609(+)
GCATCATGGTCCGGAAGATATTTTTATTTCGATTATGTCACTTTTCGGTGCATTTTTCTTAATGTTAAATATCAATGTAAAATTAGCGATTTCGACGTTTATCTTAGTGCCGATTTTGACTGTATTAATTGTCTACTTCAACAAGCGA
>Locus:intergenic1406_1:867885-867939(+)
CTACGGGGAGTTTGTCGGATTTATCTTGCTAACAAACGTGTTCATCCGGCCAATC
>Locus:intergenic1406_2:868081-868180(+)
TACAACCAAGTATCTTTTGAATATAGCGATGGAAAAAATGTTCTAAATCATATAAATCTTTCTATTAAAGCCGGTGAGACTGTTGCGTTTGTTGGGCCAA
>Locus:intergenic1406_3:868294-868387(+)
CGAGCACAAATCGGCGTCGTGCAGCAAGATGTTTTCTTGTTTTCTGGTACAGTTCGTGAAAATATCGCGTACGGAAAATTAGACGCTAGCGATG
>Locus:intergenic1407_1:868887-868800(-)
AAAAAGCAGGAATTATCTTGGGCTTCCCAAATAATTCCTGCTTTCCTTTTAGTCAAATATTTCCTAAAATCCGAAAGTTTTTATTCAT
>Locus:intergenic1428_1:889905-889938(+)
ATAACTAAAAAAATTCGGTTTTCAAACGCTTTCT
>Locus:intergenic1445_1:897208-897157(-)
CATTACACTTTTGTAATGTCAATAATTACTTTTAATAGGCCTAATATCATTA
>Locus:intergenic1474_1:918929-918965(+)
CGTTTTTTTGTGCACAAAATCTTTGTACGGTTTTTAA
>Locus:intergenic1507_1:939932-939824(-)
CTGTCAACGGCTTTTTCTAATTTTATTTACATTTTTTTCATCGGAAGTTTTTTATACATTTTTACCTCCATAAAACAAAGTCAGCTATGCTTTACGGGCATGCTGACTT
>Locus:intergenic1506_1:940031-940064(+)
GCGGTTAAGACACCGCCCTTTCACGGCGGTAACA
>Locus:intergenic1781_1:1093894-1093783(-)
ATTTATTTTCCTCCGTCGCTATCGTCTCGTTTAAATCAACTTACCTATTATAGCATAGCTGAGCCGATTTGGCACGATTTTTATTTTCTGAAAACAAGTTTTTTTATGTTGA
>Locus:intergenic1834_1:1132881-1132983(+)
GTGTGTCCTCTTGATATCATCAGCTCTTTTGCTTTCTTGATAATATCAGCTGAAAATGAATTTCCATATCCTAGCTTAATTAAGTCTTGTTTAGTGACTGTTA
>Locus:intergenic1942_1:1198350-1198422(+)
CGTTTTATCAAGCACCATACGCACAAAGATGTGCACCGCTTCGTTTTATGGTGGGCAATGATCTTTTCAACGA
>Locus:intergenic1942_2:1198356-1198488(+)
ATCAAGCACCATACGCACAAAGATGTGCACCGCTTCGTTTTATGGTGGGCAATGATCTTTTCAACGACGAAAAGAGTGATACAAGGAATGTATCTTCATTGCCTATTTACAAAAAAAGATTTGACATTTCCAC
>Locus:intergenic1973_1:1216790-1216706(-)
AAAAGACGCCAAACAGAACTTTGGCGTCTTTTTGAGATTTACGCAAATAAGCTATTTCCTTGTAGCACAAAGAAACTTTCCCATC
>Locus:intergenic2048_1:1270743-1270806(+)
GGGGGCTTAGAGTTCATTCTAAAGGAAGGAGGGATAAAGTACAAACAATTCGTTCCATCATTTG
>Locus:intergenic2057_1:1274821-1274740(-)
CTATTTTTTCAACATATGTTATATAAATTTGTATATATCAGAAATAATTACCAAATTAAAAAGTATCCTCTCCGAATATCCC
>Locus:intergenic2101_1:1297686-1297554(-)
TCCTACTGGGTTTGTCAATGGCTTTTAAGAAAAAGTCCATTTTTTGATGTTTTATATCAGCTTTCTTTAGCAAACTTATCTCAAAAAATCAGGAAATGCAAGTCAAATCACTTAAAAACGATAATTTCAGTAG
>Locus:intergenic2204_1:1363773-1363809(+)
TATTATACAGGTTTAGTAAATAAATTCGTCAGTCGGA
>Locus:intergenic2292_2:1414945-1415002(+)
AGGCAAACTTTCGTACATAGATGGTATAATAAAACGTGTTTTTACAACATACCAAAGC
>Locus:intergenic2292_1:1415092-1415137(+)
AGAGAATCGCGCGTGTGGCTGTTTTTCCAGTTTGAACCAGACGACA
>Locus:intergenic2426_1:1501237-1501348(+)
CCTTCACCTGTTATAAGTGCCTTGATTAGTTATATTATACACGAAATTGCCTTGCTTGAAAAACGAAGCGATAGCAACAACGCAATTCAAGTAAAAATAGGCGTAAAAAAAC
>Locus:intergenic2501_1:1543863-1543827(-)
TATGGTAAAATATTATACGAAACAGTGAAAAGAGGTC
>Locus:intergenic2509_1:1548624-1548573(-)
AAAGGCAAGAATATTTTATCAATTCAATCAATTTGGTTAGATTATCTAACAT
>Locus:intergenic2527_1:1561927-1561885(-)
CAGAAACGGGTACAGAATAAGATAATCGTGCAAGGAGGAGAAA
>Locus:intergenic2606_1:1610000-1610078(+)
CCTTGTAAAACAAGTCAGTTTGTGAATAAAATTGCAATCGTGGCGCATGGTAACGATAACAAGAAAACGTTTTCCAGAT
>Locus:intergenic2608_1:1611289-1611361(+)
ATTCAAAAACCGGTCTATTCCGATTTATCCAAAAAACGGCTTTATAGCTTAAATAAACATAATTGGTCTATAC
>Locus:intergenic2628_1:1625333-1625372(+)
TCATCATTACTAACACCACCAAACATTATACAGTATTTCT
>Locus:intergenic2646_3:1638245-1638356(+)
CAGTTCATTATACACATCTTTTATTTTACCACGATTTGCCTAGAATTACTTGCGTTTAGCGAAAAAAATTTTGAAGCAAGTAAAATCTATTCTATTACAAAACAAATTTCCC
>Locus:intergenic2646_2:1638332-1638374(+)
TATTCTATTACAAAACAAATTTCCCGAAATCCCTTGTCGTTCA
>Locus:intergenic2646_1:1638337-1638409(+)
TATTACAAAACAAATTTCCCGAAATCCCTTGTCGTTCATGCTATACTAAAGACATTATTTGAAAAGAAATGTG
>Locus:intergenic2651_1:1640210-1640093(-)
AAGGACAAATTAATGAAAAAAACTATTTTAATTGTAGCTATGTTACTTTTTATAATGCTTAGCTTTATGGATATTATGCTAATTAGTGATGTGAATATATCAACTATTATTGGAGCTC
>Locus:intergenic2709_1:1677315-1677267(-)
TTGCCGTATTCTTTTGTTTTATTTGATTACACCGTTAGTATAATCCATC
>Locus:intergenic2740_1:1703924-1703972(+)
TATTCACCTCACTTTAAAAGATACAATCGCCCGTCATTTTCCCGTAGTA
>Locus:intergenic2744_1:1706040-1706085(+)
CTAGAAAATTGTGGGATAAAAATTAAATATAAAAATATCCCACAAA
>Locus:intergenic2785_1:1741681-1741630(-)
CCGAAGGTCGTAGGTTCAAATCCTGCCCCCGCAATAGTGGTTCCGTGGTGTA
>Locus:intergenic2784_2:1743142-1743184(+)
TTCCACTCCAAACCTATCTACCTGATCATCTTTCAGGGATCTT
>Locus:intergenic2785_3:1744004-1743887(-)
GGGCACTGTCTCAACGAGAGACTCGGTGAAATTATAGTACCTGTGAAGATGCAGGTTACCCGCGACAGGACGGAAAGACCCCGTGGAGCTTTACTGCAACCTGATATGGAATGTTTGT
>Locus:intergenic2785_4:1744751-1744664(-)
AGGACTGGTGGAGCGCTTAGAAGTGAGAATGCCGGTATGAGTAGCGAAAGAAGGGTGAGAATCCCTTCCACCGAATATCTAAGGTTTC
>Locus:intergenic2785_2:1744789-1744723(-)
GTAGGAGAGCGTTCTAAGGGCGGTGAAGTCAGACCGGAAGGACTGGTGGAGCGCTTAGAAGTGAGAA
>Locus:intergenic2784_3:1745463-1745541(+)
TTCAGGAACTGTTTCACTCCCCTTCCGGGGTGCTTTTCACCTTTCCCTCACGGTACTGGTTCACTATCGGTCACTAGGG
>Locus:intergenic2784_1:1746278-1746362(+)
ATCCAGCCGCACCTTCCGATACGGCTACCTTGTTACGACTTCACCCCAATTATCTGTCCCACCTTCGGCGGCTGGCTCCATAAAG
>Locus:intergenic2799_1:1755051-1755018(-)
ATAATAGAAATCGGCTTAAGAATGGGTATACTAT
>Locus:intergenic2870_1:1795425-1795461(+)
CATCCACAAAACCATTGGTATGCAATACTCTATAACT
>Locus:intergenic2871_1:1795615-1795495(-)
AAACTGTTGTACAGAACTTGCGCGCCGTACGGGATGAAGCAAATTGTGAAAATCAATTCACATACACAATATTTCATAGAAACGTTTCGACAAGGTTATTATAGTATATTATGTAATCGGT
>Locus:intergenic2886_1:1809919-1809976(+)
ACCCGAGTTCACCTACTCACTTATGCTTCAGCAAACCAGCTCCGAGATGTGTTCGATA
>Locus:intergenic2946_2:1849795-1849852(+)
CTGTACAAGCGGTACAAACATTCCATATCAGGTTGCAGTAAAGCTCCACGGGGTCTTT
>Locus:intergenic2946_3:1849954-1849987(+)
AACTTACCCGACAAGGAATTTCGCTACCTTAGGA
>Locus:intergenic2946_5:1850156-1850216(+)
GCGGCTCTCTCGGGCTTGCACCCTAATAGAGCACCCCTTCTCCCGAAGTTACGGGGTCATT
>Locus:intergenic2946_4:1850696-1850741(+)
AGAACGCTCTCCTACCACGAACCTCTAAAGAGGTTCATCCACAGTT
>Locus:intergenic2946_1:1851084-1851234(+)
AGAACCAGCTATCTCCAAGTTCGATTGGAATTTCTCCGCTACCCACACCTCATCCCCGCACTTTTCAACGTGCGTGGGTTCGGACCTCCAGTAAGTATTACCTTACCTTCATCCTGGACATGGGTAGATCACCTGGTTTCGGGTCTACGAC
>Locus:intergenic2946_6:1853258-1853354(+)
AAGCAGTTACTCTTATCCTTGTTCTTCTCTAACAACAGTACTTTACGATCCGAAAACCTTCTTCATACACGCGGCGTTGCTCCGTCAGACTTTCGTC
>Locus:intergenic2965_1:1860034-1859935(-)
TATGATATAGTAAATAAGGTTATTAAACAAGAAAGAAGAAGCAACCCGCTTCTCGCCTCGTTAACACGAACGTTTTCAGGCAAAAAATTCAAACTTTCGT
>Locus:intergenic3062_1:1926901-1926934(+)
TTGCTACCTCCAGTTTTTCAAAAAAGTTGTACGT
>Locus:intergenic3089_1:1937779-1937716(-)
ATCACCATACTTTTCTACAAATTTTTAAGTGTATTGTATATCTATCATACGCTAAAAAATCCAG
>Locus:intergenic3113_1:1951151-1951097(-)
AAAAACAAATCGTTGAATTCAAAAAATATGGTTGGGATCGTTATCCGATTTGTAT
>Locus:intergenic3134_1:1961837-1961963(+)
GTACAGGGTAATAGTAAAGAGATAACCATCTATCTGCGCAAAAATACATTTGCGCCTCGTCCCTTGTTCTTGATTCCTCGGGAAAAGTGCCCCTACCATAAGTTTGAGTTTCTCGCTCGTGGGGTTT
>Locus:intergenic3191_1:1998136-1998055(-)
TCAGCGCTGGTATTTTATTTAAGAGAGGCAATCACTTTTTCTTATAAGCGAACTAATGGTATAATAGAAAAACGACTTATTA
>Locus:intergenic3234_1:2023901-2023979(+)
CATTTACATAAAACGATCATTTACATTCATTCAGATAAATGGAATCTTCCGTACCCACATACGAAAAAACCATATAATT
>Locus:intergenic3287_1:2058503-2058458(-)
CCAACTAATTTCTTTTTATATTTCAGAATAGCGATGTGCTGTTCTG
>Locus:intergenic3332_1:2091576-2091675(+)
TTAGAAGAAAGCGTAATCCTTCCCACTCTAAGGAAAGTTTCTGTCATACCTAAAAAAAGCCAAATTGACATCCTTTCCCGCTATGATATATTGAAACCGT
>Locus:intergenic3333_1:2091665-2091623(-)
TATATCATAGCGGGAAAGGATGTCAATTTGGCTTTTTTTAGGT
>Locus:intergenic3546_1:2226166-2226211(+)
AGGAGGAAGGCGAGGAGTATACGCCGCGTCAAGGACTTTACGCTAA
>Locus:intergenic3676_1:2306746-2306803(+)
TCTTTTCTTTTTACCTTTAATTTATGTTATGATAGTTATTGTGTTAAGCGGGAATTAT
>Locus:intergenic3715_1:2333963-2333909(-)
AAGGCAAATTGCGAGAAAAACTTTTCTAATCTTGCTCTTATAGTGAAACTGGTTA
>Locus:intergenic3753_1:2359924-2359870(-)
AAGAGCTATCTTAGTTTTTTTGAGCTGTTTTATAAATTTTCAAACAAAAAATGCC
>Locus:intergenic3771_1:2364610-2364565(-)
ATTCGTTTTTTATTAAACTATATGTTGTGTATTATAGTGTCGAATG
>Locus:intergenic3881_2:2437253-2437151(-)
CGGGACCGCCATTATGGCTTGGTAGCTCAGTTGGTAGAGCACTTGATTGAAGCTCAAGGTGTCGGCAGTTCGATTCTGTCCCAAGCCACTTTTTTTCTTTTTT
>Locus:intergenic3881_3:2438432-2438285(-)
CCTCGATGTCGGCTCGTCGCATCCTGGGGCTGTAGTCGGTCCCAAGGGTTGGGCTGTTCGCCCATTAAAGCGGCACGCGAGCTGGGTTCAGAACGTCGTGAGACAGTTCGGTCCCTATCCGTCGCGGGCGCAGGAAATTTGAGAGGAG
>Locus:intergenic3881_4:2438537-2438477(-)
TCCGGTGGTTCCGCATGGAAGGGCCATCGCTCAACGGATAAAAGCTACCCCGGGGATAACA
>Locus:intergenic3881_1:2438983-2438917(-)
CGGGTAAGTTCCGACCCGCACGAAAGGCGCAACGATCTGGGCACTGTCTCAACGAGAGACTCGGTGA
>Locus:intergenic3880_1:2439242-2439281(+)
GAGTTCCTTAACGAGAGTTCTCTCGCTCACCTTAGGATTC
>Locus:intergenic3880_2:2440428-2440476(+)
CCGGGGTGCTTTTCACCTTTCCCTCACGGTACTGGTTCACTATCGGTCA
>Locus:intergenic3880_4:2440461-2440575(+)
GGTTCACTATCGGTCACTAGGGAGTATTTAGCCTTGGGAGATGGTCCTCCCGGATTCCGACGGAATTTCACGTGTTCCGCCGTACTCAGGATCCACTCTGGAGGGAAAGCTATTT
>Locus:intergenic3880_3:2442297-2442354(+)
ATCTACGCATTTCACCGCTACACGTGGAATTCCACTCTCCTCTTCTGCACTCCAGTCT
>Locus:intergenic3884_1:2445585-2445654(+)
ATTTTCCCTCCAAATTTTAAAAAAGTTTCTTTACTAACTTTATATCAAACAGTGCTTTTTAGCAAGGCTT
>Locus:intergenic3927_1:2468456-2468411(-)
AACGGGCGAATGGGAATGCGGGTTTTCGATAGATGGTGGATGGATT
>Locus:intergenic3928_3:2468839-2468890(+)
CCCACTTTTCTTTATACATTATATATATCCCTAGAAAAGCGACCAACCCCTA
>Locus:intergenic3928_2:2468898-2468997(+)
CTAACACAACACCCTACAATACCACCAAAAACAATATGGCGAAATTGCAACAAAAGTCAAAACCTGCTCAGAATACCACCAAAAAGACATGTTTTCGAAA
>Locus:intergenic3928_1:2469010-2469055(+)
TACAATTACATTGCTTTCAGACGTAATCACCAAATTTCCAACTATA
>Locus:intergenic3933_1:2472406-2472343(-)
TGTATGATAGACGTTTACAGGATTTCTAAACATTTTTATACAAAAATAGCGACCGATTGTTTGG
>Locus:intergenic3949_1:2480313-2480274(-)
TCAAGTAAAGGTACCTTTACATTTATTATATACGATGTAT
>Locus:intergenic3992_1:2505184-2505217(+)
AAACCCAAACTAATTCCAATGCTATTAATATCAA
>Locus:intergenic4006_1:2510113-2510200(+)
TTTGTTTTTCTTTGCCAGTTATTATTGGCTTTGACGTTGATAACGAGGACGATCCCCCCGACTCGCAACTCAAGCTCGAACTATCCCT
>Locus:intergenic4090_1:2562520-2562562(+)
TGGACTTTGGGTGGTTTGGTCTTAAGAATCACGAAAAATCCCG
>Locus:intergenic4135_1:2592920-2592824(-)
TTTGTTTTTTCAGTAGTTTTGGATAGCAAAAATACTCGTTTTCGTCTAAAAGAAATACTTGTTTTGTTTATAAGTATGCGGTCGAAAACAAGTATTT
>Locus:intergenic4143_1:2597361-2597328(-)
AAAGACCAACAACTAATTATTAGTTGTTGGTCTT
>Locus:intergenic4174_1:2612653-2612692(+)
ATTTTGAAATCTCAGGGAGTAAGTTTGGTTTGTGAAAACA
>Locus:intergenic4174_2:2613078-2613120(+)
ATTATTCGCAAATTTCGCGACCGAAAGTTCTTTTCCCAAGAAA
>Locus:intergenic4195_1:2627773-2627725(-)
AATTTTACCTCACCCTCATTTATTCCAATAAAATTATTAAATTCAAAAA
>Locus:intergenic4211_1:2640664-2640625(-)
CAACTTGGATCGATCCCAATTCTTTTAATGGCCATCCTTT
>Locus:intergenic4251_1:2668969-2668894(-)
AAATCCGTTGCAGCTTACTTCATTTCAGCGGCAAAACTCAGAGGCCATTTTCGGACGTTGTTTTTTGTTCCTTTTC
>Locus:intergenic4256_5:2672646-2672700(+)
TTATCCATATATTATTTAAGCCACTTGTCGGATTTGAACCGACGACCCCTTCCTT
>Locus:intergenic4256_4:2675169-2675307(+)
CGCACTTTTCAACGTGCGTGGGTTCGGACCTCCAGTAAGTATTACCTTACCTTCATCCTGGACATGGGTAGATCACCTGGTTTCGGGTCTACGACCTGTTACTTATGCGCCCTATTCAGACTCGCTTTCGCTACGGCTC
>Locus:intergenic4256_2:2675452-2675584(+)
CCTTTCCCTCACGGTACTGGTTCACTATCGGTCACTAGGGAGTATTTAGCCTTGGGAGATGGTCCTCCCGGATTCCGACGGAATTTCACGTGTTCCGCCGTACTCAGGATCCACTCTGGAGGGAAAGCTATTT
>Locus:intergenic4257_1:2676286-2676154(-)
GTTCGAGTCCATTTAGGCCCACTTTTTCTTTCTGACGCAAGAAATACAAATAATCATATCCTTTTATGGGGCCTTAGCTCAGCTGGGAGAGCGCCTGCTTTGCACGCAGGAGGTCAGCGGTTCGATCCCGCTA
>Locus:intergenic4256_3:2676694-2676727(+)
TGCAGCCTACAATCCGAACTGAGAATAGTTTTAT
>Locus:intergenic4256_1:2678106-2678178(+)
TGTTTTGTTGAAAACAGCTTTCTGTTTTCTGCCCTGCGATTACCAGTGAGACTTTACGTCTCATTGCTTTTCG
>Locus:intergenic4293_1:2694150-2694111(-)
ATTGAATTTATATACCGGTCTGGTTTAACCAGCTTAGAAA
>Locus:intergenic4332_1:2706271-2706322(+)
CGCTTTTTGAAAAAAGTTTTAAGTTATTTTCATAGAATCTTTTATATAGAAG
>Locus:intergenic4355_2:2718478-2718439(-)
CGGTCATCTTGCAATCCATTTTTGCAGAAGCAATTGAAAA
>Locus:intergenic4355_1:2718602-2718539(-)
TCTGGTAAACGCTTATCCGATACAGGTGACATTGTAATCGATAACGGTGCTGTTAAAGGAGATG
>Locus:intergenic4454_1:2779640-2779676(+)
AAGAACTTTCAAAATGTACTTTATTTTGATTTAGTTC
>Locus:intergenic4463_1:2783246-2783213(-)
AAGATGGTGGCTAAATCTCCAGGAACGGGGGTGA
>Locus:intergenic4568_1:2861052-2861094(+)
CAAAAACTTCATTTTCAGAATAAAAAAAGAGCTAGACAGCTCT
>Locus:intergenic4572_1:2863314-2863359(+)
AATTATAGCATTATTCTACTCTACACAAATTGTATATTTTGTGAAT
>Locus:intergenic4630_1:2898417-2898501(+)
AGGAAAACAAAAAAGTTACAAATCCTTGACAAAGTAACTAAAAGGAGTATACTTCCAACTATAAAGTTACTAAAACTTAAAAAAG
>Locus:intergenic2_1:66-99(+)
GTGGACAACCGTTTTTCACATCTGGACAGTTTTG
>Locus:intergenic9_1:4576-4507(-)
GAATATTTTCATATATTCGTTTTTCAGCTTTTTTTAGCAAAACTAATGGGGGGATATTATTTATTCAAAA
>Locus:intergenic45_1:31046-31013(-)
CAGCTTGAGCAAGTTACTGCCCAAGCTGTTTATT
>Locus:intergenic111_1:76208-76142(-)
AGTGAAAAGTATTATTTTTATCAAGTTTTTTTGGTTTTTAAAACAGAAAATCCTCAATACTTCACAG
>Locus:intergenic124_1:82628-82682(+)
TATAGCCGCAGCGAGTGGCTGTGGCTGTGTTTTATCGCTGAATTATGGTATAATA
>Locus:intergenic125_1:82697-82661(-)
TATTCCGACAAAAAATATTATACCATAATTCAGCGAT
>Locus:intergenic124_2:82699-82795(+)
GACAACGGGTTGTTAGCTCAGTTGGTAGAGCAGCTGACTCTTAATCAGCGGGTCGTGGGTTCGAAACCCTCACAACCCATAAAAAACAAACGCCAGT
>Locus:intergenic131_1:85807-85720(-)
CTTAAACGCATTGTTTATGAGGTTTTCCAATATGGCTTGTTGAGGTTTCAAACTCACAATCCGCTGTTTAAGCGGAAAATACCTTTAT
>Locus:intergenic149_1:103923-103881(-)
AAAAACGTAATAAATTTATGTTTTTTCATAACTCACGTAAAAA
>Locus:intergenic159_1:107906-107861(-)
CTAGGCAATACACTACAATATAAAAAGACAGCCCTTCAAAGGAGGC
>Locus:intergenic232_1:145614-145686(+)
AAACGGTGGGCATGTTATGCTGAAAAGGCTCGAGGGACAAGTCAAGGTACTAGCTATTTCGTGAGTTCCTCGG
>Locus:intergenic232_2:145746-145815(+)
TATTTTCTAGCAATACAACAAATTTATCATACGAATAAGGGAGAACCTAGAAATCCAGTGTTTCGGGTTT
>Locus:intergenic308_1:199688-199745(+)
AGATATTGTATACAATTATCTTCGAAAAATGATAAATCAAATACCGTTTTACTGGTGT
>Locus:intergenic321_1:205758-205722(-)
TCTCTTTTGATAATTATAATATTGGCGAAATTCGCTT
>Locus:intergenic357_1:226778-226745(-)
CTAATAGCAGATTTAGAAACAATGTTTTCTTCCC
>Locus:intergenic358_1:228971-229031(+)
ATATTATTCGGATTTTTAAGTAAAACATGTTATGATACGTTAGAAAAATCTTCTAAAGGAC
>Locus:intergenic373_2:237858-237726(-)
TTCGTCCATTGCGGAAGATTCCCTACTGCTGCCTCCCGTAGGAGTCTGGGCCGTGTCTCAGTCCCAGTGTGGCCGATCACCCTCTCAGGTCGGCTATGCATCGTTGCCTTGGTAGGCCATTACCCTACCAACT
>Locus:intergenic373_9:238245-238113(-)
CTTTCGCGCCTCAGCGTCAGTTACAGACCAGAGAGTCGCCTTCGCCACTGGTGTTCCTCCACATATCTACGCATTTCACCGCTACACGTGGAATTCCACTCTCCTCTTCTGCACTCCAGTCTTCCAGTTTCCA
>Locus:intergenic373_7:238752-238695(-)
GCTCCACCTCGCGGCTTCGCGACCCTTTGTACTATCCATTGTAGCACGTGTGTAGCCC
>Locus:intergenic373_5:239617-239578(-)
TTCCAGACCGCTTCATTTATAACTTTCTTTTGTAACTCCG
>Locus:intergenic372_2:240197-240296(+)
TTCTCGGGTTACCGAATTCAGATAAACTCCGAATGCCATGTACTTATACTCGGGAGTCAGACTGCGAGTGATAAGATCCGTAGTCGAAAGGGAAACAGCC
>Locus:intergenic373_11:240514-240388(-)
CTTAGAACGCTCTCCTACCACGAACCTCTAAAGAGGTTCATCCACAGTTTCGGTAATATGTTTAGCCCCGGTACATTTTCGGCGCGGGGTCACTCGACCAGTGAGCTATTACGCACTCTTTCAATGG
>Locus:intergenic373_6:240963-240882(-)
TCGCTCACCTTAGGATTCTCTCCTCATCTACCTGTGTCGGTTTGCGGTACGGGCAGTACTACTCTTCCTAGAGGCTTTTCTT
>Locus:intergenic372_4:241748-241835(+)
ACAGGCTTATCTCCCCCAAGAGTCCACATCGACGGGGAGGTTTGGCACCTCGATGTCGGCTCGTCGCATCCTGGGGCTGTAGTCGGTC
>Locus:intergenic373_10:243468-243417(-)
TTATTCAACACCGTGAATAAGATTCCTTGCGTCAAATTGACTTCGCTAGCAA
>Locus:intergenic373_8:243644-243566(-)
GGAGTTATCCCCAACTTACAGGCAGGTTGCCCACGTGTTACTCACCCGTCCGCCACTAACATTGGAAGAGCAAGCTCTT
>Locus:intergenic373_4:244065-243954(-)
CCCAATAAATCCGGACAACGCTTGCCACCTACGTATTACCGCGGCTGCTGGCACGTAGTTAGCCGTGGCTTTCTGGTTAGATACCGTCAAGGGACAAGCAGTTACTCTTATC
>Locus:intergenic373_3:244360-244240(-)
GCTGCAGCACTAAGGGGCGGAAACCCCCTAACACTTAGCACTCATCGTTTACGGCGTGGACTACCAGGGTATCTAATCCTGTTTGCTCCCCACGCTTTCGCGCCTCAGCGTCAGTTACAGA
>Locus:intergenic373_1:244818-244776(-)
GAGTTGCAGCCTACAATCCGAACTGAGAATAGTTTTATGGGAT
>Locus:intergenic373_12:245594-245531(-)
GAGTGTCCTACAACCCCAAGAAGCAAGCTTCTTGGTTTGGGCTCTTTCCGTTTCGCTCGCCGCT
>Locus:intergenic372_1:247294-247360(+)
CAACGATCTGGGCACTGTCTCAACGAGAGACTCGGTGAAATTATAGTACCTGTGAAGATGCAGGTTA
>Locus:intergenic372_3:247637-247739(+)
CAGAGTGTAAAGGCACAAGGGAGCTTGACTGCGAGACTGACAAGTCGAGCAGGGACGAAAGTCGGGCTTAGTGATCCGGTGGTTCCGCATGGAAGGGCCATCG
>Locus:intergenic406_1:266254-266362(+)
AGACAGTTGGCGCGTTTATCGCTTAAATTTGCCACCCGAGGGATTTCTTTTGAAGTGTGCGTCCGCGTGCATTTTACAAAAACCTCTGACGTCTACGGTGTCAGAGGTT
>Locus:intergenic483_1:318600-318501(-)
AATCTGTGTTTATTGATTAAATTATCAAAATTGTTCTTTTCCACAAGATATTCACTGCTTACACACAGGTTATCCACAGAAGTTATCCACATATCCACAA
>Locus:intergenic483_2:318960-318924(-)
CTAAAAGTTATCCCGCCCTTATACACAAGTTATCCCC
>Locus:intergenic530_1:349261-349300(+)
AGCATATACATAGATACTGCATTCCGACTTTTTGAAATGG
>Locus:intergenic535_1:351380-351338(-)
TGTGGCTTTAAGCCGTCTTCAGTCTATATAATACTATGCGGAG
>Locus:intergenic608_1:396126-396165(+)
TTTCCACTTAACAAATTCGTTTCCTACACTTATAATAGTA
>Locus:intergenic645_1:412455-412413(-)
TCACACCACTCTTTTATAAAAATACATTTTAGCTTATTAATTA
>Locus:intergenic680_3:432237-432336(+)
GCGGGAAGACCGTATTCGCGGGCAATCACTGCTCCGTGCGTCATAAGCCCGCCAACCTCGGTCACAAGCCCTTTAATAGATACAAATGCGGGAGTCCAAC
>Locus:intergenic680_2:432620-432707(+)
CTCGAAGTAAAGAAAATAAATATCTTCTTTATTTTGCAAAACGCCATTGTTTACAAGTTGTTCGCTAGCTCGAAGGAAAGCCAGTTTA
>Locus:intergenic680_1:432789-432873(+)
TTTGTTTCCATCGCTTTTTGTTCCCCGTCCGGCAGTTCTTGCAAGCGCCTTAGGATTTCATGTTCTTTATCGAAAGCTTCTTTTT
>Locus:intergenic702_1:444948-445005(+)
CAGCAATATCCCAAAATTACGGTATTCAATGCGGTAATTTTCGTAGTTTTCTGGGGAT
>Locus:intergenic718_1:459223-459373(+)
AAAAGCACTGTTTATGCGCGTTCTTTCCAACTCCATGAAAATGGGATCATTCTTTTCGTTAATGAATATTCAGACACATCCCTTTTAGCAATTGATAAAAAACTTGAAATTAATGTTGCTTGGCATGATGTCAAGATATTTTTGACTGTGG
>Locus:intergenic722_1:466422-466455(+)
TTTCTCCTTGACTTATCTTATCATAATGTTTATT
>Locus:intergenic741_1:478495-478459(-)
TTTAATTGTACGCAAAAAAGCTACCAAAATTGGCAGC
>Locus:intergenic785_1:509168-509111(-)
ACTCTATTTGCAACATTAAACTATATCCCTTTACTTCAAACTCAACAAATCAGAAATT
>Locus:intergenic809_1:520901-520802(-)
TGTGGGTTGCTAGTAAAGGGGCTTTTGGAAAGAAAAACACTGTATTTATTTTCTCATCTGAAAACAAAAAAACAAGCCATCTACCTCGAAATGGCTTGTT
>Locus:intergenic863_1:547191-547158(-)
TGTCCCCTTATTTATGCTATACTGTTGATATTGA
>Locus:intergenic951_1:600546-600513(-)
ATTTTAAAAAATTTCAGAAAAATTGGTTTTTATG
>Locus:intergenic977_1:620798-620681(-)
ACATCCTCCATACCTTCTATTATAGAATACCATAAACTCATCTGGCAATTCATTTCGAGTCACGAAGAACGGAAAAACTGCCGGTTTTTATATTACAAATGTATTAAGTTTTTCTATT
>Locus:intergenic1003_1:639731-639638(-)
ATTTTCGGCGTTTTATGGCTTAAAGTCAGTACAGGACTCGACTGGCCAACTGCCTTTTTAACTGGAATGGTACCTTTCATTATTCCAGGTATTA
>Locus:intergenic1050_1:668991-669036(+)
AGAAAACAACCGATCCAAGTAAGCTTGGGTCGGTTTTCTTTTGAAT
>Locus:intergenic1055_1:670041-669993(-)
CGGTTTTATATATTACTTACTATTTTTTTAAATGCTGCTGTTTCCAAAA
>Locus:intergenic1068_1:679248-679326(+)
TTCTTGTACTTTGTTATTCAAGAAGTAATTTTCTTTATTATTGATAAAAAAGATCATAATAAGAATGATAAACTTAGTT
>Locus:intergenic1082_1:688557-688608(+)
TTGGAATTTGAACGCTCCTTATGTTGTAATGAATGTATTACAATAAAAGGAG
>Locus:intergenic1259_1:780365-780314(-)
CGTATTCATTCTTTTAATACGAATAGCTTACCATTACCGCATACGAAAAGAT
>Locus:intergenic1301_1:803096-803033(-)
TGTATAACCAAAAATGTAATGAAATGTCTGATTCTTGTCATGAATACCTTAAAACTGGCTTTAT
>Locus:intergenic1302_1:803624-803696(+)
AAAAGTATTTCATTTTTAAGAAAGCAATTTATAAAGTCATTGATTCTAAAATTAAGTATAGCGAACATAAAAA
>Locus:intergenic1366_1:842229-842310(+)
ATTCATTTCTGTTTCATCAATACATCCTCTATGTTATACTATGTAAAGTTATATTATTGCAAATGCAACAAAAGGAGATTGG
>Locus:intergenic1383_1:849281-849218(-)
ACTATACACCTTAGAGTATACTCAAAGGCAAACATTTGGCTTTTCGATTTTCAAGGTGCTATTA
>Locus:intergenic1406_4:867265-867412(+)
TTTTACATACTTAATACATTTATGCAGTACATTGTCACTTATTTTGGCCATATGCTTGGTCTTAACATAGAAACGGATATGCGCAGAGATTTATTCAGCCATTTGCAAAAACAACCATTTGGATTTTACGATAATCAGAAAACTGGGA
>Locus:intergenic1406_2:867376-867427(+)
CAACCATTTGGATTTTACGATAATCAGAAAACTGGGAAATTGATGTCGCGAA
>Locus:intergenic1406_3:867534-867579(+)
CAATGTAAAATTAGCGATTTCGACGTTTATCTTAGTGCCGATTTTG
>Locus:intergenic1406_1:867912-867984(+)
GCTAACAAACGTGTTCATCCGGCCAATCGAGAAAATAAACAACGTAATCGAAAGCTATCCAAAAGGCTTTGCA
>Locus:intergenic1407_1:868176-868137(-)
CCCAACAAACGCAACAGTCTCACCGGCTTTAATAGAAAGA
>Locus:intergenic1406_5:868470-868509(+)
CGAGCGCGGTGTCAAACTTTCTGGCGGGCAAAAACAACGG
>Locus:intergenic1445_1:897174-897054(-)
ATAGGCCTAATATCATTAAGCTTTATACGCATTACTGCCAAAAATAAAAAGAATTACTTTATACATTACTTTTTAATTATAAAATTTTTGCTATTTTGTGAATTTACTTCTATAATAGAAT
>Locus:intergenic1484_1:926132-926216(+)
CTTAACAATAAAATGCGAAATAACTCTTTTCTTCAAGGCGTGATAATGGTACGATATAGTTGTTACTTACAGGTACGAGGCTTTG
>Locus:intergenic1523_1:947680-947647(-)
AGCGTTTTTATTATAGCACACTCAAAAACAGCTT
>Locus:intergenic1547_1:961323-961284(-)
CGTGTGTCGTCACAAGGATGCATTTACCGTTCGCTTTTAG
>Locus:intergenic1613_1:991805-991769(-)
AGTCCTCCCCGCAAATTTTTTACTCATCTCATTATAC
>Locus:intergenic1641_1:1006721-1006661(-)
CCAGCAACTATTTTTACAATGAAAACTTTTTTCTACCTAGCTATTTTGCTTGGATTGCTTT
>Locus:intergenic1652_1:1013401-1013440(+)
ATCCTAAGAAATGCGCACATTCAAGATAAGCGCTATAATA
>Locus:intergenic1685_1:1032910-1032877(-)
CTTTGTAAAGAAATTTGTTGTAACCTTTTAAGCC
>Locus:intergenic1757_1:1078813-1078747(-)
AGTTATTCTATAGAAAGAAGCAGATTCCGGAAGCTTTTTTCTAAATTCCTATTAACTAATTACGTAG
>Locus:intergenic1777_1:1092128-1092074(-)
CATACAGGTGATTTTTCACGGGAACGAAACTCTAACCGCGTGAAATTTACCTGTT
>Locus:intergenic1782_1:1095846-1095900(+)
AAAATTATTTGGTCTTTTTATGCATTATTTTATGTAAAAAAGGGAATAAAAATAA
>Locus:intergenic1791_1:1099164-1099101(-)
GCTGTAAAACGGTATATAACTTCAATTATAGTATTAAATACCATCAGATGTAAATTATTTTCTT
>Locus:intergenic1805_1:1110693-1110642(-)
AATAGTTCTTTTGTATCAAATGCAAACGTTATCTTATTGATGAAATATAGTC
>Locus:intergenic1822_1:1126597-1126684(+)
TTGTTAGTAACAGTTAATTTAATAGTGAATCTACCTTTTATATGCTATGATAATTGGTATATAATAAGTCAAATTAATGCTTATAAAA
>Locus:intergenic1834_2:1133116-1133179(+)
AGGACAACTTCACTGGAATTCCACCACCCTCATTCCTATGAGAGACGCTTATTTATAAGTAGTG
>Locus:intergenic1834_1:1133134-1133257(+)
TTCCACCACCCTCATTCCTATGAGAGACGCTTATTTATAAGTAGTGCGTGTGTATCATTATCTCAATATATAATTCATCGCTCCCTAGATTCCTACATCAAGGTTTGCAGTCCAAAAATGTATC
>Locus:intergenic1973_1:1216720-1216657(-)
AGAAACTTTCCCATCGTGAAAATCTACTTAATCAAGACAACTCGCTCCCTTAGAAGTTGTTTTT
>Locus:intergenic2017_1:1254419-1254335(-)
TGTCATAATCTTATCACGAAAAAGCAGGAAAGAAAAGAGTCAACCACCCGTTTAGCCGATATTCAGTCTTTCGTCGTAGTATGTT
>Locus:intergenic2039_1:1266701-1266656(-)
TGCTCTATCCAGCTGAGCTATCAGGACAAATGGCACTGTCTTTTCA
>Locus:intergenic2042_1:1269130-1269178(+)
CTTTTTCAATTTAAAAATAATTCTTTGGTACGTGTTATTTTAACGCAAT
>Locus:intergenic2267_1:1399432-1399360(-)
AAAAAAGAGCAGCACCCGAGAGTACTACCCAAGACATCTAGGGAGTTTAGGGGTATGGATCTAGATGTACTAA
>Locus:intergenic2426_1:1501273-1501318(+)
ATACACGAAATTGCCTTGCTTGAAAAACGAAGCGATAGCAACAACG
>Locus:intergenic2481_1:1530669-1530594(-)
GTCTTGTTCGTTAAATCACGCTATTTATTATACCGAAAAAACATAAAAACGTCACTTTTTAAGAAAATTTTCCGTA
>Locus:intergenic2552_1:1575794-1575827(+)
CTAGTCCCCTTACATTCCGATTATCAATTAACTT
>Locus:intergenic2602_1:1607547-1607604(+)
AAGCGAGATAACAATTATTATATCATAAACATACCTTATAGTAATACTAAAATGCCAT
>Locus:intergenic2668_1:1649917-1649962(+)
GCACCAAGTCTTAACTCTGAAAACAGTATAAAGTCTCCGTTTTCTA
>Locus:intergenic2708_1:1676888-1676933(+)
CTCTTCTTCAATGCTATCATTTTTTACTTGTGTTTATCTTACATAA
>Locus:intergenic2757_1:1715217-1715157(-)
TCTCAGAAATGTTCGGTTTTTTTCTTTCCTAAACAGTGCAAAGAAAGTCTAGTTATGATAT
>Locus:intergenic2784_4:1740920-1741031(+)
CCGTACGGGATTCGAACCCGTGTTACCGCCGTGAAAGGGCGGTGTCTTAACCGCTTGACCAACGGGCCATATCTGGCGGAGAAGGAGGGATTTGAACCCTCGCGCCGCGCGA
>Locus:intergenic2785_2:1742016-1741959(-)
GCTAGAGCATTCGGTTCATACCCGAAAGGTCGTGGGTTCGACTCCCTCCGCCGCTATT
>Locus:intergenic2784_6:1742352-1742490(+)
AATCGAACCGGTACGGATATCACTATCCGCAGGATTTTAAGTCCTGTGCGTCTGCCAGTTCCGCCACCCCGGCGTTGCTATAAAATATGGAGCGGAAGACGGGGTTCGAACCCGCGACCCCCACCTTGGCAAGGTGATG
>Locus:intergenic2785_1:1743685-1743553(-)
GATGGAAATCATTCGCAGAGTGTAAAGGCACAAGGGAGCTTGACTGCGAGACTGACAAGTCGAGCAGGGACGAAAGTCGGGCTTAGTGATCCGGTGGTTCCGCATGGAAGGGCCATCGCTCAACGGATAAAAG
>Locus:intergenic2784_8:1745177-1745309(+)
CCAAGTTCGATTGGAATTTCTCCGCTACCCACACCTCATCCCCGCACTTTTCAACGTGCGTGGGTTCGGACCTCCAGTAAGTATTACCTTACCTTCATCCTGGACATGGGTAGATCACCTGGTTTCGGGTCTA
>Locus:intergenic2784_7:1745179-1745242(+)
AAGTTCGATTGGAATTTCTCCGCTACCCACACCTCATCCCCGCACTTTTCAACGTGCGTGGGTT
>Locus:intergenic2784_3:1745273-1745417(+)
ATCCTGGACATGGGTAGATCACCTGGTTTCGGGTCTACGACCTGTTACTTATGCGCCCTATTCAGACTCGCTTTCGCTACGGCTCCGCTTTTTCCGCTTAACCTTGCAACAAATCGTAACTCGCCGGTTCATTCTACAAAAGGCA
>Locus:intergenic2784_9:1745899-1746013(+)
CCCCATTCGGAAATCTCTGGATCAACGCTTACGTACAGCTCCCCAAAGCATATCGGTGTTAGTCCCGTCCTTCTTCGGCTCCTAGTGCCAAGGCATCCACCGTGCGCCCTTTCTA
>Locus:intergenic2784_5:1746929-1747028(+)
GGAGTGCTTAATGCGTTAGCTGCAGCACTAAGGGGCGGAAACCCCCTAACACTTAGCACTCATCGTTTACGGCGTGGACTACCAGGGTATCTAATCCTGT
>Locus:intergenic2785_3:1747146-1747089(-)
GAGGAGAGTGGAATTCCACGTGTAGCGGTGAAATGCGTAGATATGTGGAGGAACACCA
>Locus:intergenic2784_2:1747119-1747185(+)
CCGCTACACGTGGAATTCCACTCTCCTCTTCTGCACTCCAGTCTTCCAGTTTCCAATGACCCTCCCC
>Locus:intergenic2784_1:1747402-1747534(+)
TACACGCGGCGTTGCTCCGTCAGACTTTCGTCCATTGCGGAAGATTCCCTACTGCTGCCTCCCGTAGGAGTCTGGGCCGTGTCTCAGTCCCAGTGTGGCCGATCACCCTCTCAGGTCGGCTATGCATCGTTGC
>Locus:intergenic2946_5:1850111-1850258(+)
CAGAGACCTGTGTTTTTGCTAAACAGTCGCCTGGGCCTATTCACTGCGGCTCTCTCGGGCTTGCACCCTAATAGAGCACCCCTTCTCCCGAAGTTACGGGGTCATTTTGCCGAGTTCCTTAACGAGAGTTCTCTCGCTCACCTTAGGA
>Locus:intergenic2946_6:1850860-1850932(+)
CCACATCCTTTTCCACTTAACATATATTTGGGGACCTTAACTGGTGGTCTGGGCTGTTTCCCTTTCGACTACG
>Locus:intergenic2946_4:1850886-1850943(+)
TTTGGGGACCTTAACTGGTGGTCTGGGCTGTTTCCCTTTCGACTACGGATCTTATCAC
>Locus:intergenic2946_7:1852949-1853060(+)
TTTGCTCCCCACGCTTTCGCGCCTCAGCGTCAGTTACAGACCAGAGAGTCGCCTTCGCCACTGGTGTTCCTCCACATATCTACGCATTTCACCGCTACACGTGGAATTCCAC
>Locus:intergenic2947_1:1853240-1853168(-)
AACCAGAAAGCCACGGCTAACTACGTGCCAGCAGCCGCGGTAATACGTAGGTGGCAAGCGTTGTCCGGATTTA
>Locus:intergenic2946_3:1853365-1853446(+)
GATTCCCTACTGCTGCCTCCCGTAGGAGTCTGGGCCGTGTCTCAGTCCCAGTGTGGCCGATCACCCTCTCAGGTCGGCTATG
>Locus:intergenic2946_1:1853392-1853458(+)
GTCTGGGCCGTGTCTCAGTCCCAGTGTGGCCGATCACCCTCTCAGGTCGGCTATGCATCGTTGCCTT
>Locus:intergenic2946_2:1853567-1853699(+)
ATTAGCCCCGGTTTCCCGGAGTTATCCCCAACTTACAGGCAGGTTGCCCACGTGTTACTCACCCGTCCGCCACTAACATTGGAAGAGCAAGCTCTTCCTCCGTTCGTTCGACTTGCATGTATTAGGCACGCCG
>Locus:intergenic3102_1:1944827-1944881(+)
CTACACTCGTCCTACTTTTTCAATCGATTTGGTAAAAAGAAAAAGAACTTGATAC
>Locus:intergenic3112_1:1950929-1950962(+)
AATGCCGCTGGTTTTTTTGGTAAGCCCGGCATTG
>Locus:intergenic3135_1:1961698-1961665(-)
CCCCTCTTAAAACAGCTTTTTTTCATTAGAAATT
>Locus:intergenic3163_1:1977888-1977837(-)
TACCCAAAAACATATCTTTTAACTCGAAAACATAGTGTGAAAATCACTTTTT
>Locus:intergenic3210_1:2009998-2010052(+)
ACTTTGTATTATTTGGCTTTTCTGCTTCATTTTAGCATATTTCACAAAAAAAGAG
>Locus:intergenic3255_1:2038986-2038929(-)
GCTGGCATGAAAACAGTAATTTGGATACTTTTACTGGATACAGTCTTACAGATTTTTA
>Locus:intergenic3332_1:2091633-2091672(+)
AGCCAAATTGACATCCTTTCCCGCTATGATATATTGAAAC
>Locus:intergenic3343_1:2100064-2099980(-)
GGCATTAATGAAGTGGGCAAGCAGTTAAAATGCATGTCAACAAGGGTGGTACCGCGAATCTCGTCCCTTTTTTGGGAGAGATTTT
>Locus:intergenic3342_1:2100080-2100122(+)
GCTAACACTTACTCAAGCGGTTGCTCTTTCGGGTTAGAACTAA
>Locus:intergenic3349_1:2102603-2102522(-)
TTCACCTCTTGCATAGTAGGTTCGATTAATTGTATACTTCTAAGTGAATATACAGTTGTCTTGTCATCTATAATCACACAAA
>Locus:intergenic3380_1:2125616-2125688(+)
TATTTAAAGCCATTTTTTCCTAATTCAATTCTAAAAAAACAATGTGGGGCTTGGTGGAGGGATTCCCCACTTT
>Locus:intergenic3483_1:2186502-2186430(-)
GTATGTTCGTCTGACTCGCAATTACAGGCTTTTTCAAGTTCGCAACCACCGCATTTTCCCTGTTTACTACGTT
>Locus:intergenic3499_1:2193610-2193574(-)
TATATGTATCATTCTATCGTGTATATAGGACTCGTTC
>Locus:intergenic3736_1:2346133-2346193(+)
TTGTTATTAAATTATTCCGCCTATAAAAGAAGACAAAAAAAGACGCTCGAAATAAACATTT
>Locus:intergenic3737_1:2346215-2346167(-)
CCGAACATGATGGCAACGCTGGAAATGTTTATTTCGAGCGTCTTTTTTT
>Locus:intergenic3755_1:2360301-2360235(-)
GTAATTTGCAAGTCATTAGATATTAGTAAAGTTGTATTTTCAAGCTGTTTTCTGTTTTTTCTTGGCA
>Locus:intergenic3754_1:2360383-2360425(+)
AACTCTAGGTTTCTTCTTAGACATAAATACAAACATAGAGGAG
>Locus:intergenic3794_1:2386098-2386140(+)
CATATCACCACACTCCCTTATTTTGATAAAATAAAAAGGACCA
>Locus:intergenic3812_1:2395005-2395083(+)
ATTTCGGATTTAAGGTATAATTTCTTTAAGGTAATATCTCAAATCCCGGACCCACACTGCTATGTGGGTCTTTTTTTAT
>Locus:intergenic3826_1:2399410-2399458(+)
ATTTTCATAGTTATTGATAGTAGATTAAGTCGAAGCGAAAAATTGGAAG
>Locus:intergenic3860_1:2424732-2424828(+)
TTCCCTTCATTAAAACTCACCTTTTTTAGGTTATCACAACCATCCACATTCGAAAAGAAAAACTTCATCAAAAAACCACCTAGCAAAATTTGCTGGT
>Locus:intergenic3881_2:2436741-2436696(-)
TCGCGGGTTCGAACCCCGTCTTCCGCTTTTAAATTGAACATTGTAC
>Locus:intergenic3880_6:2436952-2437054(+)
TTCGCCACATCCGCCATTATTTTAATATATGGCAGGGGCAGTAGGAATCGAACCCACACTGGAGGTTTTGGAGACCTCAGTTCTACCTTTAAACTATGCCCCT
>Locus:intergenic3880_4:2437124-2437262(+)
TTAGCCACTTCGCTACCCCTCCATATTAAAAAAGAAAAAAAGTGGCTTGGGACAGAATCGAACTGCCGACACCTTGAGCTTCAATCAAGTGCTCTACCAACTGAGCTACCAAGCCATAATGGCGGTCCCGACGGGATTT
>Locus:intergenic3880_3:2437337-2437376(+)
GATTTGAACCTACGACCTTCGGGTTATGAGCCCGACGAGC
>Locus:intergenic3881_4:2437769-2437691(-)
GTCCTGCCTGTGGAGCCATTTTCTGGAGAGCTGTCCGAGTGGCCGAAGGAGCACGGTTGGAAACCGTGTAGGCGGTGTA
>Locus:intergenic3881_3:2437864-2437816(-)
CCCTGCGAGAGTAGGTCGCTGCCGGGCAATTTATTATTCCACAGTAGCT
>Locus:intergenic3881_1:2438440-2438377(-)
GTTTGGCACCTCGATGTCGGCTCGTCGCATCCTGGGGCTGTAGTCGGTCCCAAGGGTTGGGCTG
>Locus:intergenic3880_5:2439654-2439717(+)
CATACCGGCATTCTCACTTCTAAGCGCTCCACCAGTCCTTCCGGTCTGACTTCACCGCCCTTAG
>Locus:intergenic3880_1:2442539-2442623(+)
TCTTATCCTTGTTCTTCTCTAACAACAGTACTTTACGATCCGAAAACCTTCTTCATACACGCGGCGTTGCTCCGTCAGACTTTCG
>Locus:intergenic3880_2:2442795-2442831(+)
CATCTTTCAAAAGCGTGGCATGCGCCACACTTTATCA
>Locus:intergenic3916_1:2465182-2465215(+)
TGTTATCACATCTACTTTCCCTTATATTTTTCTT
>Locus:intergenic4039_1:2533469-2533430(-)
TTTTTAGTTCTAACGGGACGTCAGATGACTAAGTGGGTCA
>Locus:intergenic4103_1:2569586-2569514(-)
TCCTTTCTTAATGATAAAAAAATTATATCATTGAAACAGAGAAAATCTTGTTTTTGCTCATATTTAATCATTT
>Locus:intergenic4174_1:2612896-2612989(+)
TATCTGTTTCTTAGATTGCCACGCCAGAATTATTTTTGTCCATTTAACAGCAACCAACACCTCCGTAATCATTGGGAAAGCTTGTCTCCTGTTC
>Locus:intergenic4210_1:2640655-2640772(+)
ATCCAAGTTGAAAGTCGTAGAGAATATAGATTGCGACGCACAGAAACACGAAAAGCAGCGCCAAAATTATTAATCGCTTCATCATATGCTCTCCCCGTTTTTTCAATTACCTATGTTT
>Locus:intergenic4210_2:2640658-2640712(+)
CAAGTTGAAAGTCGTAGAGAATATAGATTGCGACGCACAGAAACACGAAAAGCAG
>Locus:intergenic4215_1:2643740-2643698(-)
ATCAACGTTTTTTTCATTATAGCATATAAAAATTACTCAATAA
>Locus:intergenic4256_2:2672867-2672921(+)
CGCAGGGGGAAGCCCCCAACTACCATTGGCGCAGAGAAGCTTAACTACCGTGTTC
>Locus:intergenic4257_3:2673482-2673446(-)
TTATCTCCCCCAAGAGTCCACATCGACGGGGAGGTTT
>Locus:intergenic4257_2:2673560-2673509(-)
GTCGGGCTTAGTGATCCGGTGGTTCCGCATGGAAGGGCCATCGCTCAACGGA
>Locus:intergenic4256_3:2673929-2673983(+)
CCGAGTCTCTCGTTGAGACAGTGCCCAGATCGTTGCGCCTTTCGTGCGGGTCGGA
>Locus:intergenic4256_4:2674934-2674985(+)
GGTCTGGGCTGTTTCCCTTTCGACTACGGATCTTATCACTCGCAGTCTGACT
>Locus:intergenic4257_4:2675154-2675100(-)
GTAGCGGAGAAATTCCAATCGAACTTGGAGATAGCTGGTTCTCTCCGAAATAGCT
>Locus:intergenic4256_1:2675854-2675896(+)
TTCGGAAATCTCTGGATCAACGCTTACGTACAGCTCCCCAAAG
>Locus:intergenic4257_1:2677505-2677448(-)
GCTAACTACGTGCCAGCAGCCGCGGTAATACGTAGGTGGCAAGCGTTGTCCGGATTTA
>Locus:intergenic4355_1:2718482-2718419(-)
GGCGCGGTCATCTTGCAATCCATTTTTGCAGAAGCAATTGAAAAAATGGTAAACGACAACTTCA
>Locus:intergenic4372_1:2730461-2730494(+)
ACAACGCTGTTTTATTTTCAGACCTCTGTTTATA
>Locus:intergenic4399_1:2745890-2745857(-)
AAAAGTTTTCCCCTTATTTACTTAATACCCATAA
>Locus:intergenic4415_1:2757473-2757431(-)
TTTTACACACATTGCGATATTAACGGAATCTTTATGCGGGTCT
>Locus:intergenic4464_1:2784244-2784277(+)
ATATATTTAAAATTAGTGTCGCGCACCTCACATC
>Locus:intergenic4522_1:2823977-2824016(+)
TGTACCTTTCCACTCGTCTCCCGGCTTCAAACATTCGGGC
>Locus:intergenic4543_1:2842317-2842272(-)
GTGCTTTGGGTTCGTGTTTCACATCAATGGTATAAGTTTCTGAGTT
>Locus:intergenic4564_1:2857474-2857519(+)
ATAAACAAGTTTTCATATCCAAGCAATAATACCCTAAAGAAAATTT
>Locus:intergenic32_1:24081-24126(+)
AAAAAGTTCAGTGATTGCAAGCTAATTCAAGTTTGCAATCAAAAAA
>Locus:intergenic85_1:54788-54704(-)
CTATATCATAACATAAACTTAACTAACAATTCATCACTATTATTTTACCTATATTTACCCATTTCATCAAATCCAAACTTGCCAT
>Locus:intergenic131_1:85774-85723(-)
GGCTTGTTGAGGTTTCAAACTCACAATCCGCTGTTTAAGCGGAAAATACCTT
>Locus:intergenic148_1:103933-103999(+)
ATACAACAATTTTCAGATACACTAAATAATCAAAACGGATTTTCTGTATCAATAGACGATACACTAA
>Locus:intergenic167_1:109923-109806(-)
GTTGCCCGAATGTTCTTCTCTCTAATTTCCTCCCTCCAATTAAAGATTCATTCCGAGCATCTGTATATCATGCAATTATCATGCCAAAAGAAAGCGCTGTCATTCGGCGGTTTAAGGC
>Locus:intergenic183_1:121608-121527(-)
CTATCGGTACAAAATCAGCCACATTTATTTTCTAGCTCTACAAATATTATAGCACCATTTTGGTTACTGGTAAACTTTATCC
>Locus:intergenic209_1:136418-136340(-)
TCAACCAAAAGAAAACGTCCAGAAACATTCCTAAAAAAGCTCCCCCAATCATTGACTTTCCTGCCAGTTATTGAAATAA
>Locus:intergenic225_1:143929-143797(-)
TATGTAAGTATAAGAATCAATTTCTGGATATCCTTCGAAACCTTTATAACAATTATCCATATTTTATCTTCCAACCTTTCCTATCCTTCACAATGTCCATCTGTTAACATTTTATCTTGTTCTAGCATACTTC
>Locus:intergenic273_1:172847-172730(-)
AGATATCTGTCAGATACTACAAGTACCTTTATCTACCTATTATCACTGGAAAAAGAAAGATTTCGCACAGAGCTCATTGGAGAAAAAATAGGGCAGTTATGTAAAACATATCAGTTCA
>Locus:intergenic277_1:174607-174559(-)
TATACTTTAATTACATTAAATTCCAATTCAAGGAAAGAGGTTATTTATA
>Locus:intergenic364_1:232192-232324(+)
TTTTTGATGCGAAAAATGAAAAGAAAAACCGAGAAATCTCATGAAACTTTAACAAAAGTCACAGCGTATCCACCAAAAACTTGGTTAATATATAGTTATAAGCTAACAACAAGCAAAACATTTTCATTCTTTC
>Locus:intergenic364_2:232572-232617(+)
TGCGGTTTACTCCCTTTTCCGCATCGGTTTTTTTGTGCGCTAAAAT
>Locus:intergenic373_2:239814-239751(-)
TGTTTCACTCCCCTTCCGGGGTGCTTTTCACCTTTCCCTCACGGTACTGGTTCACTATCGGTCA
>Locus:intergenic373_7:240130-240016(-)
TTCGGAGAGAACCAGCTATCTCCAAGTTCGATTGGAATTTCTCCGCTACCCACACCTCATCCCCGCACTTTTCAACGTGCGTGGGTTCGGACCTCCAGTAAGTATTACCTTACCT
>Locus:intergenic373_3:240135-240072(-)
GCTATTTCGGAGAGAACCAGCTATCTCCAAGTTCGATTGGAATTTCTCCGCTACCCACACCTCA
>Locus:intergenic373_5:240993-240930(-)
ATTTTGCCGAGTTCCTTAACGAGAGTTCTCTCGCTCACCTTAGGATTCTCTCCTCATCTACCTG
>Locus:intergenic372_5:242351-242396(+)
TTGGGGGCTTCCCCCTGCGAGAGTAGGTCGCTGCCGGGCAGTATTT
>Locus:intergenic373_8:242435-242363(-)
TGTAAGGCAGATGCTCTCCCAGCTGAGCTAAACCTCCAGAAATACTGCCCGGCAGCGACCTACTCTCGCAGGG
>Locus:intergenic372_3:242654-242774(+)
AACCCAGCACGGCTCACTTTTGCGGGTGTGGCGGAATTGGCAGACGCACCAGATTTAGGATCTGGCGCCGCGAGGCGTGGGGGTTCAAGTCCCTTCACCCGCACTTATTTTAAATATGCGG
>Locus:intergenic372_2:242686-242731(+)
GGAATTGGCAGACGCACCAGATTTAGGATCTGGCGCCGCGAGGCGT
>Locus:intergenic372_8:243085-243181(+)
CCAAGGGGTCGCAGGTTCGAATCCTGTCTTCCCGATTGTTTTGAATTTTATTATGGGGCCTTAGCTCAGCTGGGAGAGCGCCTGCTTTGCACGCAGG
>Locus:intergenic373_6:243435-243348(-)
AAATTGACTTCGCTAGCAATTAAATTACTAGTTTGTTTTGTTGAAAACAGCTTTCTGTTTTCTGCCCTGCGATTACCAGTGAGACTTT
>Locus:intergenic372_9:243512-243560(+)
CTCAGGACGAACGCTGGCGGCGTGCCTAATACATGCAAGTCGAACGAAC
>Locus:intergenic372_7:245991-246024(+)
CAGGTCGTAGACCCGAAACCAGGTGATCTACCCA
>Locus:intergenic372_4:246067-246169(+)
CCCACGCACGTTGAAAAGTGCGGGGATGAGGTGTGGGTAGCGGAGAAATTCCAATCGAACTTGGAGATAGCTGGTTCTCTCCGAAATAGCTTTAGGGCTAGCC
>Locus:intergenic373_4:246421-246364(-)
ACTCTTTCAATGGTGGCTGCTTCTAAGCCAACATCCTGGTTGTCTAAGCAACCCCACA
>Locus:intergenic373_1:247436-247370(-)
ATCCTGTACAAGCGGTACAAACATTCCATATCAGGTTGCAGTAAAGCTCCACGGGGTCTTTCCGTCC
>Locus:intergenic372_6:247489-247582(+)
ATACTACCCTGGCTGTATGACCATTCTAACCCGCCACGCTTAGCGCGTGGGGAGACAGTGTCAGGTGGGCAGTTTGACTGGGGCGGTCGCCTCC
>Locus:intergenic372_10:247543-247690(+)
ACAGTGTCAGGTGGGCAGTTTGACTGGGGCGGTCGCCTCCTAAAGAGTAACGGAGGCGCCCAAAGGTTCCCTCAGAATGGATGGAAATCATTCGCAGAGTGTAAAGGCACAAGGGAGCTTGACTGCGAGACTGACAAGTCGAGCAGGG
>Locus:intergenic372_1:248106-248160(+)
CCATTTCTTCGGAAAGTAAGATCCCTGAAAGATGATCAGGTAGATAGGTTTGGAG
>Locus:intergenic387_1:258839-258767(-)
TCAAGTTCGTACATTTTTTATTGGAACCTAACCAACAAAAAAAGCCCCTCCGATACAGAGACGCTTTGCGCGG
>Locus:intergenic459_1:299593-299527(-)
CAAAAAATTATTTTAGAACTCGATAAAAACTATTGTATCATATATAACTATTCCGATTCGCACATGG
>Locus:intergenic482_1:318707-318758(+)
ACAAGGAAAATAACTTTACATAGAAATTCGATTCGCGAGATTGATTGTAGGA
>Locus:intergenic483_1:318932-318851(-)
GTTATCCCCAATAATTATCCACATATCCACAGACACATTCCCTATTTTGTGTCCGAACGTATATTCTCCACAATATATATGA
>Locus:intergenic488_1:321338-321377(+)
AGAGTATTTTTTCCGGCTTTTTATTTGATTTGGGCTATTA
>Locus:intergenic538_1:356437-356470(+)
TCTACGTTATCAACCTGTAAAGTAGATATAGAAA
>Locus:intergenic547_1:360680-360626(-)
ACGAATCATCATCTTCTCTTCTTTACGTTTCAGGTATCATTTTACACAATCTGTA
>Locus:intergenic549_1:366345-366306(-)
AGTAATAAAAGCCTTATAAAATATCATTATTTAATGAATT
>Locus:intergenic594_1:388497-388530(+)
GCAAGTATTAAAAACAAAACAGGTACTACTAATA
>Locus:intergenic600_1:391506-391539(+)
TATTTGGGTGAAAACATTAAAAAATTTATTGACT
>Locus:intergenic655_1:416787-416733(-)
CCCCTTTTTTATATACACACAGCATATCAGGTCAATGTTACAGTTGTAATACAGT
>Locus:intergenic669_1:426139-426085(-)
ACTTTCACTAAACGAAAAATGGTAAAATTCACGAAAAATTCACGAAAAGGCTACT
>Locus:intergenic680_1:432707-432740(+)
ATAAATAAAGTAGCGGTTAATCATGCCGTATTTT
>Locus:intergenic737_1:473897-473843(-)
ATCTCTTACTTACAAATTCAAGTATATAGATTCCAGAAGGCTGGAAATTTTTGTT
>Locus:intergenic773_1:502382-502271(-)
GTAGGTAAAGATACCATTTTTCAGATCGGTGTGGATCCATATTTTTCTAAAACCGCCTTTACTTCTATCTCGACAATTAGTGCATTTCTTTCTTCCCATTTCCATGGGTCAG
>Locus:intergenic784_1:509064-509100(+)
AAAGAAAAGTCTTACAATTTTTCAAGCGGTATTAATA
>Locus:intergenic785_1:509126-509087(-)
CAACAAATCAGAAATTCGATAGATTGTATTAATACCGCTT
>Locus:intergenic786_1:510316-510349(+)
TTAGCCGAACTCATTCAAGCGACTGGACGCGCGG
>Locus:intergenic786_2:510673-510772(+)
CTAGAACGGCGAGTAAATGATAGTTGGAAAGATGGAGTAAACTATTTAACTGGGCAAAAAGTTTCGGGATTTTCCGGTGGTGTATTAAGATCCTCAGCTT
>Locus:intergenic792_1:513785-513863(+)
CAAGAATCGGACATTTCATTACATTTTTGGTTATACATTCATTTTCTATGCTATGGTTTTAGTAGGAATAACTATTTTG
>Locus:intergenic792_2:513836-513938(+)
TATGGTTTTAGTAGGAATAACTATTTTGGTACAGGAAGTAAGCTTGTAGTACATGTATTTCCTTCATTAGTTGCCCTGTATGATTTACCAAATTATTTTTCAA
>Locus:intergenic872_1:552941-553028(+)
CTCTTTTCTACTTCGAAGTATAGCATAGCTTGTAAATTTTTCGTAAAAATAGAGCTTGAAACGTTGACTTATTGGCGAAATCTCCGTA
>Locus:intergenic942_1:595031-595064(+)
ATTTGGAGGAAGTGTTTTTTTGTGCTAGGAATAA
>Locus:intergenic969_1:616700-616649(-)
CAAATATTTACCCCAAATCACATCGAAACAATCGCAAATTCAAAAAATGCAC
>Locus:intergenic1002_1:639787-639886(+)
TTTGTTTTTTCGAGTAACCAACCTGTAAGGAATGCATTAAAAATAAATCCGATAATAAATCCACCGGTTGGCCCAAAAATAATCCCAATACCCGCTGTCA
>Locus:intergenic1003_1:639987-639903(-)
CATTGGGTTAGCTGCCACCATTCTCGGAGCTCGTCATGGTACGATATCTGTTTTAGTTTACATTGTTCTTGGCGCTGTGGGGATT
>Locus:intergenic1023_1:652586-652553(-)
TTGATACGTCAAATGATATATCAACTATTATACG
>Locus:intergenic1067_1:677751-677679(-)
TTAACAATATTTTCATCTAAGACAATACTTCTATTCTCAAATATTCCCATAATGTATTCCTCCTTACTTTTTA
>Locus:intergenic1077_1:684369-684300(-)
TTTCTTCTCATTTTAAGTGTAGAAAAGTTCCACGAGCCAGTCAATTGTTTCAGAGACCCAAATTTGTTGG
>Locus:intergenic1204_1:751552-751585(+)
AAACTATTGGACATTAGAGAAAACATCCATGGGA
>Locus:intergenic1385_1:850196-850139(-)
GTTTATTGTAGCATAAAAATCCCCTCCAGTTCGATAAGCTGGAAGGGATTTTTTACTA
>Locus:intergenic1398_1:862712-862775(+)
ACATGCTTCTATTATAGTATTTATTTTAATCTAACAGTTATCTTAATTAGCTTAAATTCAAGCA
>Locus:intergenic1406_1:867760-867820(+)
AAATCGAAGTTGATGTTTTATAAAGTGATGGGGCTTAGTTTTTCGTTTAACTATTTCTTGA
>Locus:intergenic1407_1:868204-868150(-)
AAATTGTCGTTTTCCCAGCCCCACTTGGCCCAACAAACGCAACAGTCTCACCGGC
>Locus:intergenic1445_1:897132-897075(-)
AATAAAAAGAATTACTTTATACATTACTTTTTAATTATAAAATTTTTGCTATTTTGTG
>Locus:intergenic1452_2:907879-907939(+)
TTTACATTAACTTCCAAATATGAGAAAATAGCATGTTGGCAAAATTGCCACACGTGGTTCA
>Locus:intergenic1452_1:907936-907978(+)
TTCATTCATACCATCCCACGTAAAAAAACTAGGAGGAAAAATA
>Locus:intergenic1494_1:929848-929890(+)
AGGGTAAAATCGACAGTATACTTAAAATTAGATGGGGTGAAGT
>Locus:intergenic1501_1:937104-937059(-)
TCCGCGAACGAGTCGGCTACAACTAAACTTTCTTCAAATTCAGGTT
>Locus:intergenic1537_1:955838-955793(-)
TCCTTTTCATTTGATGGTTATATTATAGCGCAATTTTATTGTTACT
>Locus:intergenic1683_1:1032315-1032255(-)
AAGTGCGCAAAAATAAAGCATTTCCGAGTGACAATGCTCTATATTTTTGCGTTTTTTATAT
>Locus:intergenic1697_1:1039243-1039180(-)
TTTAAAATAAATCGAAACTTTTCCATCTCCTATTCTACCATACTATTTGGTCTGATTTCTTTCA
>Locus:intergenic1741_1:1070586-1070550(-)
CCTTTTTTATTTAGTTACATTGTACTTAAGTTTGACA
>Locus:intergenic1783_1:1095959-1095887(-)
TTCTACTTACATATAATATACCAAATTGCGCTTCATATTACAATAGTGTTACAAATTCATTATTTTTATTCCC
>Locus:intergenic1907_1:1179889-1179817(-)
GTTGCGGGGGCAGTTTCGGCATCGCACCGAATTCCTCTTTCAGAAATGTACATACATTCCACCAACATAAGAC
>Locus:intergenic1907_2:1179899-1179845(-)
CCACCTTACAGTTGCGGGGGCAGTTTCGGCATCGCACCGAATTCCTCTTTCAGAA
>Locus:intergenic1943_1:1198350-1198311(-)
GTAGCTCGTTCAGCTTCTCGGCACCAAACCATTTACAGTG
>Locus:intergenic2000_1:1240316-1240355(+)
TCTGATGATAGATATGGTACAATAACGTTAGAGGTGAGAA
>Locus:intergenic2038_1:1266897-1266948(+)
TTTTGGCCCAATCTTAATTTTGAAGAATATAATTCTTTACTTTTGGTATTAG
>Locus:intergenic2045_1:1269783-1269738(-)
GCTCCAAGTCAAGTATTTATCTTCTTAATTTTTCCTCTTTCACGCA
>Locus:intergenic2066_1:1281211-1281262(+)
TTCCTCCTTTTTAACTTGTATATACAAGTTGTTCGCCATTACTATACTATAA
>Locus:intergenic2266_1:1399392-1399473(+)
CTAGATGTCTTGGGTAGTACTCTCGGGTGCTGCTCTTTTTTTGAGGAGAAAAATAAAAAAAGTCTGAACCAAATCGGCCCAG
>Locus:intergenic2308_1:1428342-1428399(+)
CATCGCAAATTAATTTTGCGGTGTATCTTTTTTAATCGGTTGCCTAGGTCGAGTAAGA
>Locus:intergenic2337_1:1443806-1443749(-)
TTCATTTTTGTCTTTTTTGTGAACAAACCGACAACTTATTTTGTGAAACTTCTTACAA
>Locus:intergenic2449_1:1513884-1513851(-)
TATTTATTTCATATAACATACCTTTTTAAATTAT
>Locus:intergenic2506_1:1547889-1547985(+)
ACCGCTCCTTCTTATTTGCTTATTTCCCATTATAACATAAGAACACCTGTGCGTTCACGTACTTGTTTCCTTTGCCTTCTTTCATTAATTCCGATAT
>Locus:intergenic2611_1:1613467-1613395(-)
TGTTATAGTTTAACGTGGAAAACAATATTGCGCAGTCTGTCCAGTTATAATTCGGATAGACTGGCATTTTGTC
>Locus:intergenic2622_1:1622384-1622507(+)
GATTTTCTACACCCCCATGCTAACACAATGTACCTAAGTTGTAAAAAATTAACTAACGGAAATTCAAACAAAAGATTTAGTAAAATTAGACGAAATATTTGCTTCACAATAATTTATTTCTTAT
>Locus:intergenic2645_1:1636373-1636310(-)
TCCTGTTTTTTTATGAAAATAGTAGTTGGAAAGTATTGGAATTATGATAAAATGGAGAGTGGAA
>Locus:intergenic2646_1:1638169-1638301(+)
GCCACACTCGTGCTGCTCATACATCTTTTCAATTATGTACATCTTTCCATATGTAGTATATTTTATTCCTCATTTTCAGTTCATTATACACATCTTTTATTTTACCACGATTTGCCTAGAATTACTTGCGTTT
>Locus:intergenic2708_1:1676614-1676752(+)
TCATTTTATAAAATTAAAAAAGGGCCTCTCTCCAAGCCTAGCAAATATACTAGACAAGGACGAGAGACCCGTGGTACCACCTTGATTAACTGTAAAAACAGTTCACTTAATCCATCCAAATTTCGAATGGGCGCCTTGT
>Locus:intergenic2785_2:1741575-1741476(-)
GACCGCCATTATGGCTTGGTAGCTCAGTTGGTAGAGCACTTGATTGAAGCTCAAGGTGTCGGCAGTTCGATTCTGTCCCAAGCCATTCTTTTTTTAAACA
>Locus:intergenic2785_3:1741833-1741776(-)
CTGAAGGGATCGGTCTTGAAAACCGACAGGCGGGTAATACCGCGCGGGGGTTCGAATC
>Locus:intergenic2784_7:1742340-1742424(+)
GCCGAGGACCGGAATCGAACCGGTACGGATATCACTATCCGCAGGATTTTAAGTCCTGTGCGTCTGCCAGTTCCGCCACCCCGGC
>Locus:intergenic2784_1:1742466-1742532(+)
CGACCCCCACCTTGGCAAGGTGATGTTCTACCACTGAACTACTTCCGCATATTCCATAATAAGTGCG
>Locus:intergenic2784_4:1743176-1743296(+)
AGGGATCTTACTTTCCGAAGAAATGGGAAATCTCATCTTGAGGGGGGCTTCACGCTTAGATGCTTTCAGCGTTTATCCCTGCCACACATAGCTACCCAGCGATGCTCCTGGCGGAACAACT
>Locus:intergenic2784_8:1743259-1743301(+)
ACACATAGCTACCCAGCGATGCTCCTGGCGGAACAACTGGTAC
>Locus:intergenic2785_1:1743706-1743574(-)
CCCAAAGGTTCCCTCAGAATGGATGGAAATCATTCGCAGAGTGTAAAGGCACAAGGGAGCTTGACTGCGAGACTGACAAGTCGAGCAGGGACGAAAGTCGGGCTTAGTGATCCGGTGGTTCCGCATGGAAGGG
>Locus:intergenic2784_2:1743922-1744054(+)
CGGGGTCTTTCCGTCCTGTCGCGGGTAACCTGCATCTTCACAGGTACTATAATTTCACCGAGTCTCTCGTTGAGACAGTGCCCAGATCGTTGCGCCTTTCGTGCGGGTCGGAACTTACCCGACAAGGAATTTC
>Locus:intergenic2785_4:1745532-1745481(-)
CCGATAGTGAACCAGTACCGTGAGGGAAAGGTGAAAAGCACCCCGGAAGGGG
>Locus:intergenic2785_6:1745665-1745554(-)
CCCGCCAAAGACGGTAACAGCCCGGTAGTTGAAATGGCTTTCCCTCCAGAGTGGATCCTGAGTACGGCGGAACACGTGAAATTCCGTCGGAATCCGGGAGGACCATCTCCCA
>Locus:intergenic2784_5:1745725-1745836(+)
ACCCCAAGAAGCAAGCTTCTTGGTTTGGGCTCTTTCCGTTTCGCTCGCCGCTACTCAGGAAATCGATTTTTCTTTCTCTTCCTCCAGGTACTTAGATGTTTCAGTTCCCTGG
>Locus:intergenic2785_5:1745945-1745894(-)
TTTGGGGAGCTGTACGTAAGCGTTGATCCAGAGATTTCCGAATGGGGGAACC
>Locus:intergenic2784_3:1746988-1747021(+)
TCATCGTTTACGGCGTGGACTACCAGGGTATCTA
>Locus:intergenic2784_6:1747450-1747522(+)
CTACTGCTGCCTCCCGTAGGAGTCTGGGCCGTGTCTCAGTCCCAGTGTGGCCGATCACCCTCTCAGGTCGGCT
>Locus:intergenic2882_1:1807558-1807594(+)
TCCCTTCTGTCTGGCACGGTCGGATATTCGGCTGCGA
>Locus:intergenic2946_1:1849672-1849738(+)
CCACCTGACACTGTCTCCCCACGCGCTAAGCGTGGCGGGTTAGAATGGTCATACAGCCAGGGTAGTA
>Locus:intergenic2946_7:1849690-1849837(+)
CCACGCGCTAAGCGTGGCGGGTTAGAATGGTCATACAGCCAGGGTAGTATCCCACCATTGCCTCCTCGTATGCTAGCGCACACGTCTCTTCGGCTCCTACCTATCCTGTACAAGCGGTACAAACATTCCATATCAGGTTGCAGTAAAG
>Locus:intergenic2946_2:1851102-1851252(+)
GTTCGATTGGAATTTCTCCGCTACCCACACCTCATCCCCGCACTTTTCAACGTGCGTGGGTTCGGACCTCCAGTAAGTATTACCTTACCTTCATCCTGGACATGGGTAGATCACCTGGTTTCGGGTCTACGACCTGTTACTTATGCGCCCT
>Locus:intergenic2946_6:1851853-1851991(+)
TACAGCTCCCCAAAGCATATCGGTGTTAGTCCCGTCCTTCTTCGGCTCCTAGTGCCAAGGCATCCACCGTGCGCCCTTTCTAACTTAACCAATTTACTTCTACGAAGTAAAGGTTGTTTTTCTGATTTTCCGTATCAGC
>Locus:intergenic2947_1:1853133-1853091(-)
TCTGATGTGAAAGCCCCCGGCTTAACCGGGGAGGGTCATTGGA
>Locus:intergenic2946_3:1853196-1853340(+)
TATTACCGCGGCTGCTGGCACGTAGTTAGCCGTGGCTTTCTGGTTAGATACCGTCAAGGGACAAGCAGTTACTCTTATCCTTGTTCTTCTCTAACAACAGTACTTTACGATCCGAAAACCTTCTTCATACACGCGGCGTTGCTCC
>Locus:intergenic2946_5:1853311-1853398(+)
AAACCTTCTTCATACACGCGGCGTTGCTCCGTCAGACTTTCGTCCATTGCGGAAGATTCCCTACTGCTGCCTCCCGTAGGAGTCTGGG
>Locus:intergenic2946_4:1853347-1853395(+)
CTTTCGTCCATTGCGGAAGATTCCCTACTGCTGCCTCCCGTAGGAGTCT
>Locus:intergenic2964_1:1860161-1860197(+)
ATTATACGAGAGCTCAAAGTATACAGGTGTGCACAAG
>Locus:intergenic3000_1:1880899-1880980(+)
GCGAAAAGCTGCTTAGAAAATGAACCAACAAATCTCGTAACCTTGAAAAAGAGGCCACCTGCGCTACTTGTCTCGCGTGCGG
>Locus:intergenic3117_1:1953409-1953370(-)
CATAGCGTTGCCGCATATGATACTAACACTATAAATCAAA
>Locus:intergenic3135_1:1961953-1961869(-)
AGCGAGAAACTCAAACTTATGGTAGGGGCACTTTTCCCGAGGAATCAAGAACAAGGGACGAGGCGCAAATGTATTTTTGCGCAGA
>Locus:intergenic3135_2:1962020-1961981(-)
CTTGAAGGTGCCACAGTGACGAAGTTCCGGCAGAAATGCT
>Locus:intergenic3216_1:2013884-2013941(+)
GCTAGAAAATCCTTTCAAGATACTTTTCACAAAGTAAAAAATCTCTCTTATAACATCC
>Locus:intergenic3224_1:2019318-2019417(+)
TCTACATTAATTTTTCCGAAAAAAACTTTTTCAAAATATGGTACAATAGAAAAAGAAAAAATCTGGCTGCAAATAGTTATTTTAGAAAGGAAGCGTAGAA
>Locus:intergenic3229_1:2020674-2020620(-)
AAATATACAAAAGGACTTGCCAAAAAATTTTTTCATGGTAAAATGAAAATTGTAA
>Locus:intergenic3235_1:2024045-2023919(-)
TACTTTCTAATAGCGTGTTTTGTGAAAAACATGTATAATTTAAATCGTAGGAAATTTGGTATAGGCAATTATATGGTTTTTTCGTATGTGGGTACGGAAGATTCCATTTATCTGAATGAATGTAAAT
>Locus:intergenic3340_1:2097080-2097149(+)
CCTTTATTTGGAATTACGTCTATAATACCACATCTTAAATTAAAAAAGCTTGGGGAACCTCCTTTTGAAA
>Locus:intergenic3366_1:2115282-2115354(+)
GTGTTGGCATACCTTAGCTTAAGGTCATCATTTTGTTACCTTTTTGAAACATCTGTTATCTATAAATTCGCCA
>Locus:intergenic3415_1:2144871-2144820(-)
ATAAAACCTCCTTTTCTATCACTATGCCATAATCTTAGCATCATTTGCAATA
>Locus:intergenic3683_1:2312836-2312803(-)
TTCGTTAAACCAAGTGGCTCTATTATTTGTTATT
>Locus:intergenic3755_1:2360344-2360308(-)
ATCAAAGTTAGTTATGAGTTATTTTTTGTCATTATAG
>Locus:intergenic3769_1:2363697-2363652(-)
ATAAACATTAGGGCTTTTTTTATGCAAAAAAACACGCTAAACATAA
>Locus:intergenic3796_1:2386812-2386944(+)
GTATGGATAGGATATGAGATTGAACAGAAGTGTCGTCATCTGTTGAGACTAGTGCCCAGATACAAAGCCTCTGCCGGGCAACATAGCAATCTCCTGCTATATCATCATAAGATTATAAATGAGAAGTGGAGCG
>Locus:intergenic3815_1:2395565-2395520(-)
ATCTTAGTCATAATAGCGGCTGCATTAGCGTTAATAAACTTATGTA
>Locus:intergenic3832_1:2402423-2402507(+)
GGAACTAAACACTTAATTGGTGTTACCCATAAGCCACCCATTATCATTGACCCAGTCACTTCTACTTATGTATTTCCAACTGTAG
>Locus:intergenic3852_1:2418808-2418868(+)
CCTATTTTTACGGTGTATACTGTTAGAAATATCAAAAAACTCCAATATGAAGGGGGAATTA
>Locus:intergenic3881_1:2437109-2437067(-)
AAATCCGCTCCTTCGGGTTCGGTGGTTCGAATCCACTCCCCTC
>Locus:intergenic3881_2:2437127-2437073(-)
CTAAACGCGGCGGACTGTAAATCCGCTCCTTCGGGTTCGGTGGTTCGAATCCACT
>Locus:intergenic3880_5:2437158-2437221(+)
AAAAAAAGTGGCTTGGGACAGAATCGAACTGCCGACACCTTGAGCTTCAATCAAGTGCTCTACC
>Locus:intergenic3880_2:2440390-2440447(+)
TGTAGGCACACGGTTTCAGGAACTGTTTCACTCCCCTTCCGGGGTGCTTTTCACCTTT
>Locus:intergenic3880_1:2441525-2441597(+)
GTCCCACCTTCGGCGGCTGGCTCCATAAAGGTTACCCTACCGACTTCGGGTGTTACAAACTCTCGTGGTGTGA
>Locus:intergenic3881_4:2441769-2441691(-)
CTACAATGGATAGTACAAAGGGTCGCGAAGCCGCGAGGTGGAGCTAATCCCATAAAACTATTCTCAGTTCGGATTGTAG
>Locus:intergenic3880_4:2442278-2442371(+)
CACTGGTGTTCCTCCACATATCTACGCATTTCACCGCTACACGTGGAATTCCACTCTCCTCTTCTGCACTCCAGTCTTCCAGTTTCCAATGACC
>Locus:intergenic3881_3:2443169-2443112(-)
CGAAAAGCAATGAGACGTAAAGTCTCACTGGTAATCGCAGGGCAGAAAACAGAAAGCT
>Locus:intergenic3880_3:2443174-2443213(+)
CTTCTTTGTTCAGTTTTCAAAGGTCAATTTCTTTTGTTGC
>Locus:intergenic3916_1:2465191-2465227(+)
ATCTACTTTCCCTTATATTTTTCTTCACAAAAAAAAT
>Locus:intergenic3917_1:2465564-2465531(-)
GCATATATTGTTGAAAAAGAATGTTTACGGGATT
>Locus:intergenic3926_1:2468420-2468507(+)
ACCATCTATCGAAAACCCGCATTCCCATTCGCCCGTTCGAAGTGTAACGAGTTACGGCCCAAATATGCATGCGAGCAAAGCGAGCATG
>Locus:intergenic3926_2:2468463-2468499(+)
GTAACGAGTTACGGCCCAAATATGCATGCGAGCAAAG
>Locus:intergenic3931_1:2471994-2471955(-)
TCGAAAGTAGTGCAATTTGAAGTAATTACCAAACTAAAAC
>Locus:intergenic3939_1:2474798-2474756(-)
GAGCGGAATTTTTCTGCTCTTTTTTTAATAAATAGGAGGTTAG
>Locus:intergenic3996_1:2506442-2506484(+)
CATGTCATTTCCCTATACAATAAAGGTAACACTTTTGCAAAGG
>Locus:intergenic4007_1:2509523-2509460(-)
ACTATAAAAAACCATTTTTTTGCTTATTTAAAACGAAGAAAAGCCATTCTTGAGCAGTTTTTTT
>Locus:intergenic4006_2:2510059-2510137(+)
GCGATGCACGGAGGATCAGCTATGCTACTGCTTATTAGGCAGCGAAAGCTAGGTTTTGTTTTTCTTTGCCAGTTATTAT
>Locus:intergenic4006_1:2510113-2510221(+)
TTTGTTTTTCTTTGCCAGTTATTATTGGCTTTGACGTTGATAACGAGGACGATCCCCCCGACTCGCAACTCAAGCTCGAACTATCCCTGTCGAATCCGTAACATCCCCA
>Locus:intergenic4140_1:2596101-2596134(+)
ACATTTTTGAAAGATATCATCTTTTTTGTATTTT
>Locus:intergenic4149_1:2601534-2601492(-)
ATGGAAAAATTTTCCAATTTCAGTTACTTTGCACATTTAATTC
>Locus:intergenic4174_1:2613125-2613191(+)
ACGGAAAAAACAGCCGGACTCACTTATCATGAGCTGCATTTTGATATAGAGTGCCCGTATAAATTCC
>Locus:intergenic4196_1:2629156-2629192(+)
GATTCTTTCTCCAAAAAAAAGCTAGGAACAAATCATT
>Locus:intergenic4210_1:2640641-2640689(+)
AAGAATTGGGATCGATCCAAGTTGAAAGTCGTAGAGAATATAGATTGCG
>Locus:intergenic4256_2:2672903-2672951(+)
AAGCTTAACTACCGTGTTCGGGATGGGAACGGGTGTGACCTTCTCGCCA
>Locus:intergenic4256_1:2673963-2674005(+)
GCGCCTTTCGTGCGGGTCGGAACTTACCCGACAAGGAATTTCG
>Locus:intergenic4256_3:2673965-2674004(+)
GCCTTTCGTGCGGGTCGGAACTTACCCGACAAGGAATTTC
>Locus:intergenic4257_1:2676595-2676520(-)
GAGTTTGTAACACCCGAAGTCGGTAGGGTAACCTTTATGGAGCCAGCCGCCGAAGGTGGGACAGATAATTGGGGTG
>Locus:intergenic4257_2:2676601-2676562(-)
CCACGAGAGTTTGTAACACCCGAAGTCGGTAGGGTAACCT
>Locus:intergenic4341_1:2710743-2710710(-)
AATTCTAATCTAAATTTGAAAAATAGGACTTTGT
>Locus:intergenic4354_1:2718387-2718444(+)
TTCGACATTTCCACTAATAAATACTGGCGGTGTGAAGTTGTCGTTTACCATTTTTTCA
>Locus:intergenic4538_1:2839565-2839610(+)
TTAGTTATTGAATATGATGTTACAAGAAGCTTGGAGCTATGTCAAG
>Locus:intergenic4570_1:2862650-2862749(+)
CCAATTTTATTTAAATGTCATCACAATATAAAGATACTATATATTTTATATAACTTGACCTACGATTTATATTTCCCGGGGAATAAAAAAGTATTAAACT
>Locus:intergenic4612_1:2888480-2888543(+)
TTTATATCTTCTATTTTGTCCCGCTTCATCATTTTCAACATTCGCTTGCGGTTTTCTGATGCGG
>Locus:intergenic4614_1:2890688-2890730(+)
CTTTTTATTTGTAGGTCTATTTTATCACATGTTAGAAATTTTC
>Locus:intergenic4649_1:2913936-2913873(-)
AATTTTCTGAAAAACAGCTCTGTTTCTGCTATAATATACAAAAGTACAAAAGGCAGTGTTTACT
>Locus:intergenic23_1:16124-16067(-)
TATGTAACTGAAAAAATGCTTTTACTATTTAGTTCTTTTAAAAAAACTCACAAACTTT
>Locus:intergenic109_1:75746-75713(-)
ACCTTTAAAGTTGTTAGTCCCATAGTTATTGCCA
>Locus:intergenic124_1:82879-82915(+)
TTTATCGATTACATAGAAAATAAGTGGAATTTCAAAG
>Locus:intergenic232_1:145710-145749(+)
AAGTCACAGGGCAACAGAAAATGGTATTCTACGTTGTATT
>Locus:intergenic273_2:172465-172384(-)
TGTATAATGGAGAAATCGTTGCCTACTCCATTGGCGAAAAACAGACACAGAATTAGTGCTAGATACATTAAATCAGTTGTCC
>Locus:intergenic273_1:172766-172694(-)
GAAAAAATAGGGCAGTTATGTAAAACATATCAGTTCACTTATGGTTATCGAAAAATCGCCGCATTAATGAAAC
>Locus:intergenic277_1:174677-174581(-)
AGTCATTATTTCGACAAAATATACCATATTAATGCTACTAGAATTAAACTAACGCCCCAAAATCGAGTGCTATACTTTAATTACATTAAATTCCAAT
>Locus:intergenic309_1:199834-199786(-)
ACAATAATTATCATTATACGTATAAAAACTTCAAAACCATTGCCATCAC
>Locus:intergenic355_1:224538-224469(-)
ACGGCTCTCACATTTTTTATTAAAAAGTGCACCGTATTAATGATCCAATACGGTGCATCTACTTTACAAT
>Locus:intergenic357_1:226662-226620(-)
TACTATTTTCACCTTCGAAAACTAAGATTAATGATAGCATACC
>Locus:intergenic373_4:241129-241042(-)
GCGTCAGCCCCTATACGTCACCTTACGGTTTTGCAGAGACCTGTGTTTTTGCTAAACAGTCGCCTGGGCCTATTCACTGCGGCTCTCT
>Locus:intergenic372_3:241766-241823(+)
AGAGTCCACATCGACGGGGAGGTTTGGCACCTCGATGTCGGCTCGTCGCATCCTGGGG
>Locus:intergenic372_2:241888-241987(+)
CGTCGTGAGACAGTTCGGTCCCTATCCGTCGCGGGCGCAGGAAATTTGAGAGGAGCTGTCCTTAGTACGAGAGGACCGGGATGGACACACCGCTGGTGTA
>Locus:intergenic373_5:245068-244948(-)
CGAAAACTCACAGGTTTCCTTTTCCTTAGAAAGGAGGTGATCCAGCCGCACCTTCCGATACGGCTACCTTGTTACGACTTCACCCCAATTATCTGTCCCACCTTCGGCGGCTGGCTCCATA
>Locus:intergenic373_3:245834-245762(-)
GTTTCACTCCCCTTCCGGGGTGCTTTTCACCTTTCCCTCACGGTACTGGTTCACTATCGGTCACTAGGGAGTA
>Locus:intergenic373_8:246189-246117(-)
TCCATGACTCTTTACCTCGAGGCTAGCCCTAAAGCTATTTCGGAGAGAACCAGCTATCTCCAAGTTCGATTGG
>Locus:intergenic373_7:246322-246208(-)
GTCTGGGCTGTTTCCCTTTCGACTACGGATCTTATCACTCGCAGTCTGACTCCCGAGTATAAGTACATGGCATTCGGAGTTTATCTGAATTCGGTAACCCGAGAAGGGCCCCTAG
>Locus:intergenic372_4:246706-246745(+)
GATGGACAACAGGTAGAGATTCCTGTACCAGTGCTAATTG
>Locus:intergenic373_1:246809-246764(-)
CTGCTTGGACGCACATTTCCATTCGTGCGATTCCCTATCCTTCTGT
>Locus:intergenic373_2:247111-246967(-)
CCTGTGTTTTTGCTAAACAGTCGCCTGGGCCTATTCACTGCGGCTCTCTCGGGCTTGCACCCTAATAGAGCACCCCTTCTCCCGAAGTTACGGGGTCATTTTGCCGAGTTCCTTAACGAGAGTTCTCTCGCTCACCTTAGGATTC
>Locus:intergenic372_1:247621-247702(+)
GGATGGAAATCATTCGCAGAGTGTAAAGGCACAAGGGAGCTTGACTGCGAGACTGACAAGTCGAGCAGGGACGAAAGTCGGG
>Locus:intergenic373_6:247992-247941(-)
CCATCCCGGTCCTCTCGTACTAAGGACAGCTCCTCTCAAATTTCCTGCGCCC
>Locus:intergenic407_1:266385-266331(-)
GTTCCGTTTGATCAGCAACAAAAAACCTCTGACACCGTAGACGTCAGAGGTTTTT
>Locus:intergenic421_1:272751-272658(-)
TGCTGCTTTAGACAAAAAGAAAGCGGATTTCATCATATATTTCTGAAAACCACGTCCATGTTTATTTATAGCACCAAAAACCGCGCAAACGCTT
>Locus:intergenic482_1:318397-318454(+)
AAAAAGAGGGTGGCTTTTTTCTGTGGAAAACTTGTGGATAGCGATTTTTTTCGGATAT
>Locus:intergenic483_1:318572-318488(-)
AATTGTTCTTTTCCACAAGATATTCACTGCTTACACACAGGTTATCCACAGAAGTTATCCACATATCCACAAACTAGTTCTATAT
>Locus:intergenic508_1:332845-332962(+)
GCAGAAAGTACTTTGAAAAAACAAGTTCGATTGAAAATCTTAAAGCTAGATGCAAAAAAATCAGTAGGAATACTAACTCAGCAAGCTAGAGAAGAAATAGCTATGATTCAAAAAGGAA
>Locus:intergenic536_1:355518-355557(+)
TTAAAACACCGCCGCAGATTGTTGTGGTGGTGTTTTAACT
>Locus:intergenic689_1:437239-437197(-)
AAAACGCATTCCGCAAATATTAAATGTCGTTTTTTTGTTCAGT
>Locus:intergenic703_1:445019-444965(-)
TATTACAAAGACTCATCCCCAGAAAACTACGAAAATTACCGCATTGAATACCGTA
>Locus:intergenic715_1:454104-454038(-)
ATTAACTTATGTTATCCTCTACCCTTTATGTTCAAAATAACACATAATGGTGTGAGAATTTTTGTTA
>Locus:intergenic718_1:459484-459517(+)
AACAGATTTTTTACAACTCTTTGTAAAGTTGCCC
>Locus:intergenic725_1:467448-467364(-)
AAAGGTCGTATAAATACTACTGAAAAGATAATAAAAATGCGCAGTAAAAAACAGCCTACCTCAATCCAAGGTAGGCTGTTTCATT
>Locus:intergenic737_1:473855-473810(-)
GGAAATTTTTGTTTTTGTCGTTTTAATAGTATAAAAATGGTGTTGA
>Locus:intergenic739_1:476928-476847(-)
TGCAGTCCACTTATTTTTCAACCATTTATTAATCCTTATACCACATTTGCCTTAAAATACTCCTCTAAATGGAAATCAATGT
>Locus:intergenic761_1:495789-495732(-)
ATCCATTTCCAAAATAACACAAATTGCGTCAATATACATAATTTTATACATTCAAAAG
>Locus:intergenic784_1:508875-508917(+)
GACGATTTTCGTTTTCTCTGTTTTTCTGCATTCATTTGGAATA
>Locus:intergenic792_1:513519-513564(+)
TGGGGAATTTGGTTTAAGGGAAGTAAACAGTGGAACATTCCAGTCA
>Locus:intergenic792_2:513923-513974(+)
CCAAATTATTTTTCAAAAGCATATAAGCCACAACAAGTGAAATACTTTAAAT
>Locus:intergenic818_1:525718-525778(+)
AATTGGCAAGGCGGACTCCGCTTTGCCACATTCGCTCTTTATATAAGTTCACATTTTCACA
>Locus:intergenic855_1:544234-544183(-)
AACTTTCTGTCGATCCCCGGTATTTTTCACGCTACTCGAGGTCGACAGATAA
>Locus:intergenic926_1:586121-586154(+)
ATACTATTTATTTGTGACAAAAAAACAAACAAAT
>Locus:intergenic968_1:616586-616685(+)
ACCTCCAACCCTTTATTCCTTCTCAATCGTAACGCAATCAAATCAAAAATTCTAGTGGAAAGGGTGCATTTTTTGAATTTGCGATTGTTTCGATGTGATT
>Locus:intergenic977_1:620767-620719(-)
ATAAACTCATCTGGCAATTCATTTCGAGTCACGAAGAACGGAAAAACTG
>Locus:intergenic1003_1:639948-639837(-)
TACGATATCTGTTTTAGTTTACATTGTTCTTGGCGCTGTGGGGATTCCTGTTTTCCAAGGAATGACAGCGGGTATTGGGATTATTTTTGGGCCAACCGGTGGATTTATTATC
>Locus:intergenic1002_1:639902-639956(+)
GAATCCCCACAGCGCCAAGAACAATGTAAACTAAAACAGATATCGTACCATGACG
>Locus:intergenic1021_1:651725-651692(-)
ACTATTTTGTTTAACATATTACTAAAAGAGGAAT
>Locus:intergenic1081_1:687003-686928(-)
TCATCTTTCATGATTTGCACTGTACGCACGATTAAGCTAAAATTAGAAGGAATGGATTTGTGCGTGTTTAGCACAA
>Locus:intergenic1133_1:710933-710801(-)
CAGCTGTATCAAAGGAAAACTTCTCATTATTTGATTTATATTTTTCTATTTAACTCAAAAAAAGGTTCTTCATACCCAATCCTTTTGACCTACTCGCGTTCCCTTTACACAACTAACATATATTGTTATTATA
>Locus:intergenic1156_1:725782-725854(+)
GAACATTGTTTACCCTTAGCCTCTCGTCACCCCGGACGAGGGGCTTTTCTTTTGATTTATAAAAATATTTTTC
>Locus:intergenic1304_1:804341-804377(+)
AAATGTAAAGATACGAATCAATATAGGGGGATGGGTA
>Locus:intergenic1388_1:852522-852654(+)
AGCCTTTACAAAAACTTAACAATACATTCCGAACGTGATAAAACCTTTAATATCAACAACTTTCAGAGGATTGCTTGTACTTCCCTTTACAAAATAAAAAAAAGGTATTTACGTTACTTTTACTTTCTTTTAT
>Locus:intergenic1399_1:863007-862956(-)
GTTTTTCTTGCCGATATCTCTATATTTCCAATTCGCTATTTAAATTATATAA
>Locus:intergenic1406_1:867888-867981(+)
CGGGGAGTTTGTCGGATTTATCTTGCTAACAAACGTGTTCATCCGGCCAATCGAGAAAATAAACAACGTAATCGAAAGCTATCCAAAAGGCTTT
>Locus:intergenic1406_2:868012-868159(+)
GATACAGAACCAGCAATCCAAGACGAAAAAGATGCGAAACCAGCCGAGGCGTTCCGTGGTGACATTGCTTACAACCAAGTATCTTTTGAATATAGCGATGGAAAAAATGTTCTAAATCATATAAATCTTTCTATTAAAGCCGGTGAGA
>Locus:intergenic1421_1:882926-882869(-)
AAAAAACTTTCCCTTAAAAGACAGCTTTTAAGGGAAAGAGTAATTTACCTGATTCGCG
>Locus:intergenic1480_1:923017-923059(+)
GAACATGCCATTTCCAAAAATCCGCTGAACATAGCGAGTGCAT
>Locus:intergenic1500_1:936941-937064(+)
AAACATAATGAAGTAAAACTATTTTGGAATGCACATTTACCAATTATGATGAGTGTTGGTGGGTGTTATGAGTATTATGCTATCGCTTTAAATGACGAAAATGTTGTTCATGGTTCAGAACCTG
>Locus:intergenic1506_1:939936-940086(+)
CTCAGATTATGTTATAATAAAAAAGCTGGTGTAAGAGAAATGAATTCAATTGAATATATATTCATTTTTCGTTTTTTATCTGGCCCGTTGGTCAAGCGGTTAAGACACCGCCCTTTCACGGCGGTAACACGGGTTCGAATCCCGTACGGGT
>Locus:intergenic1777_1:1092218-1092167(-)
AGAGTTGTGAATTACTATGATTTGAAGGAGTTGAGGAACGTGAAAAAGGAGC
>Locus:intergenic1834_1:1133185-1133263(+)
GTATCATTATCTCAATATATAATTCATCGCTCCCTAGATTCCTACATCAAGGTTTGCAGTCCAAAAATGTATCGCTCTT
>Locus:intergenic1901_1:1176231-1176177(-)
ATTGTTCAAAAGGCACGCAACCACAGTCAGTGCGTACCTTTCTCAAAAATTCTAT
>Locus:intergenic1972_1:1216752-1216806(+)
AATCTCAAAAAGACGCCAAAGTTCTGTTTGGCGTCTTTTTTTATGGCTAAAATGA
>Locus:intergenic2052_1:1272583-1272628(+)
ATTAAAAGTAACCTTTTTTTCAATGAAATATCTCACCTGGCAGCAT
>Locus:intergenic2059_1:1275703-1275604(-)
ATAGGAATCTCTATTTTTTGGGATTTTAGCGACTTAGAGAATTTGATGGTTGGTGGTTTGTTAATCATCATTGGACTCATCACACTTAGGATTCGATATT
>Locus:intergenic2125_1:1313645-1313579(-)
CTCTCTCTAATTAGTTTATTTCTCCTTAGAAACCTTTTAAAACAGCTAATCGCTTGTCTTAATGAAA
>Locus:intergenic2156_1:1333993-1334026(+)
AAGAGGATTTTGTTTCAAGGAGGAGAAAAGAGAC
>Locus:intergenic2167_1:1339576-1339522(-)
CATATTCTATTCATAGATAGAAAAGTTTTCCATCCACCATTATCTATTCTACTAA
>Locus:intergenic2246_1:1386900-1386936(+)
TGTAAGATTATTTTTGTGGGTGAAAGATACGATTGTG
>Locus:intergenic2279_1:1406326-1406272(-)
AGCATAAGCTTTCCTGAAATACTGGAATGCAAATTTTTGAAAGTAACGCTAAAAA
>Locus:intergenic2301_1:1423245-1423206(-)
TCCTTTTTTACATTTAAAAAGTATGTAATTATAAAAAATG
>Locus:intergenic2321_1:1435340-1435292(-)
GCTGTTTTCTATAGAACAGTTAGAAAAGGCTTAAACCTTTGTCTAGCAA
>Locus:intergenic2335_1:1442191-1442125(-)
ATATATATTATAGGAAGTAATACGTATTATCGCAAACAACCAATAAACACCTATCCCAAGCATTCAT
>Locus:intergenic2363_1:1460388-1460343(-)
TTGTTTAGTAACTTCCGTTTGAATGTAACACTGTCTTTAAGCTGTT
>Locus:intergenic2523_1:1558536-1558500(-)
TTTTTGATTAAAAAGCTGAAAACTGCCAGAAAATGTG
>Locus:intergenic2550_1:1574864-1574897(+)
AGTTTTAAGTACAACGAAAGCCCGAAGACCTTCG
>Locus:intergenic2623_1:1622433-1622367(-)
AATTTTTTACAACTTAGGTACATTGTGTTAGCATGGGGGTGTAGAAAATCTTTTATAGTCTATTATA
>Locus:intergenic2649_1:1639085-1639022(-)
AACAAACGTGACGTAAAACCAAATCAGGGCAGTTTACCTTCATATACCATCACCATAGCAGCCG
>Locus:intergenic2688_1:1659371-1659431(+)
TGTTCGTTATACGTTTTTTTTTACAAATTTACTTCATTTATGCCAAAAAAGCGCATTCCAC
>Locus:intergenic2708_1:1676389-1676473(+)
TTCTCAGAGGACGAGTTATCGCGGTGCCACCTCATTTTAGGGATAAACCCTATCTCCGTGCTGCAATATTTGCAGCTGCTCTATA
>Locus:intergenic2708_2:1676437-1676500(+)
CCTATCTCCGTGCTGCAATATTTGCAGCTGCTCTATAACGGGAGCACCCGTTCACCCCTACTTG
>Locus:intergenic2709_1:1677086-1677053(-)
TTAGTGTTCATTATAATAGAGAGAATAGCATGCT
>Locus:intergenic2708_3:1677322-1677364(+)
AAGCTAAATTTTTTTGGATTATCAGGGACGTCAAAAGTCTACT
>Locus:intergenic2785_2:1741843-1741711(-)
CCAAGTCTGGCTGAAGGGATCGGTCTTGAAAACCGACAGGCGGGTAATACCGCGCGGGGGTTCGAATCCCTCTTCCTCCGTTTTTCACTTGTGATATGTGGACTAAAATTTAATATTATTGTCGCGGGGTGGA
>Locus:intergenic2785_3:1742562-1742436(-)
GCGAGGCGTGGGGGTTCAAGTCCCTTCACCCGCACTTATTATGGAATATGCGGAAGTAGTTCAGTGGTAGAACATCACCTTGCCAAGGTGGGGGTCGCGGGTTCGAACCCCGTCTTCCGCTCCATAT
>Locus:intergenic2784_6:1743338-1743416(+)
GGACAGCTCCTCTCAAATTTCCTGCGCCCGCGACGGATAGGGACCGAACTGTCTCACGACGTTCTGAACCCAGCTCGCG
>Locus:intergenic2784_3:1743993-1744050(+)
GAGACAGTGCCCAGATCGTTGCGCCTTTCGTGCGGGTCGGAACTTACCCGACAAGGAA
>Locus:intergenic2784_1:1744160-1744205(+)
TCAGCCCCTATACGTCACCTTACGGTTTTGCAGAGACCTGTGTTTT
>Locus:intergenic2784_5:1744239-1744278(+)
CTCTCTCGGGCTTGCACCCTAATAGAGCACCCCTTCTCCC
>Locus:intergenic2784_2:1744526-1744598(+)
GATTCCCTATCCTTCTGTGTCACCCCATCGGTTAAACAATTAGCACTGGTACAGGAATCTCTACCTGTTGTCC
>Locus:intergenic2785_1:1746905-1746848(-)
TTGAAACTCAAAGGAATTGACGGGGGCCCGCACAAGCGGTGGAGCATGTGGTTTAATT
>Locus:intergenic2784_4:1747931-1748018(+)
TTCTGCCCTGCGATTACCAGTGAGACTTTACGTCTCATTGCTTTTCGTCTTCTTCTTTGTTCAGTTTTCAAAGGTCAGTTAGTCGCTT
>Locus:intergenic2799_1:1755045-1754961(-)
GAAATCGGCTTAAGAATGGGTATACTATTTTATTCCCTGTCTACATTATACTACACATCCGGAGCAACACACATTAGAAATCTAT
>Locus:intergenic2870_1:1795308-1795419(+)
ATAAGCGCTTTCTTTTCTTTAGTCAACCAAAAACGACATTCACATGGTGAAACGCTCCTTTTTTCCGTTTCTTCTATACTATCTCGTTTTCATAAAAGTTTATCCAGAAAAA
>Locus:intergenic2887_1:1809836-1809803(-)
ATATTATTCTCGTCCTCTTGGCCAATTAGTGCCA
>Locus:intergenic2886_1:1809968-1810100(+)
TGTTCGATAACGCTATCTTTATCCTTTCACACCAACCAAGGACTCTCTTCTAAAGAATTACGCTCTACTTGTTCTGTTCGACGCTTTTACTTCTTCTTGCTAATACTCTACCACGATAAAGCGATAGAGTCAA
>Locus:intergenic2886_2:1810025-1810127(+)
TTACGCTCTACTTGTTCTGTTCGACGCTTTTACTTCTTCTTGCTAATACTCTACCACGATAAAGCGATAGAGTCAACCGTTTTATTTACAAAAAAAGTGATAC
>Locus:intergenic2946_4:1849789-1849828(+)
CCTATCCTGTACAAGCGGTACAAACATTCCATATCAGGTT
>Locus:intergenic2946_2:1849885-1850017(+)
GGTACTATAATTTCACCGAGTCTCTCGTTGAGACAGTGCCCAGATCGTTGCGCCTTTCGTGCGGGTCGGAACTTACCCGACAAGGAATTTCGCTACCTTAGGACCGTTATAGTTACGGCCGCCGTTTACTGGG
>Locus:intergenic2946_1:1851147-1851279(+)
TTCAACGTGCGTGGGTTCGGACCTCCAGTAAGTATTACCTTACCTTCATCCTGGACATGGGTAGATCACCTGGTTTCGGGTCTACGACCTGTTACTTATGCGCCCTATTCAGACTCGCTTTCGCTACGGCTCC
>Locus:intergenic2946_6:1851281-1851359(+)
CTTTTTCCGCTTAACCTTGCAACAAATCGTAACTCGCCGGTTCATTCTACAAAAGGCACGCTATCACCCATTAACGGGC
>Locus:intergenic2947_2:1851980-1851908(-)
AAATCAGAAAAACAACCTTTACTTCGTAGAAGTAAATTGGTTAAGTTAGAAAGGGCGCACGGTGGATGCCTTG
>Locus:intergenic2947_1:1852227-1852155(-)
GGTAGCCGTATCGGAAGGTGCGGCTGGATCACCTCCTTTCTAAGGAAAAGGAAACCTGTGAGTTTTCGTTCTT
>Locus:intergenic2946_3:1852892-1853030(+)
CCCCTAACACTTAGCACTCATCGTTTACGGCGTGGACTACCAGGGTATCTAATCCTGTTTGCTCCCCACGCTTTCGCGCCTCAGCGTCAGTTACAGACCAGAGAGTCGCCTTCGCCACTGGTGTTCCTCCACATATCTA
>Locus:intergenic2946_5:1853757-1853802(+)
TACTTATTCAACACCGTGAATAAGATTCCTTGCGTCAAATTGACTT
>Locus:intergenic3035_1:1904122-1904080(-)
CTTTCTATTTTAACATACATTCCGAAAATGTATTGTATGCAAG
>Locus:intergenic3089_1:1937714-1937657(-)
ATAGAAAGACAAATACCATTTCTTTCTCTTTTCTTAAAACTAGTTTATAGGTTGTGTA
>Locus:intergenic3127_1:1956798-1956735(-)
ATTCCTTTATTTGAAAGCGAAATTGGTCTATATCAATTTCGCTTTTTTGCTGTTTTTCTAGTTT
>Locus:intergenic3225_1:2019403-2019370(-)
TCTAAAATAACTATTTGCAGCCAGATTTTTTCTT
>Locus:intergenic3228_1:2020453-2020570(+)
ACACATGCTCGTGAAGACAAACGAAAAGGTCTGCCAACATCTTCTCCCATCCAGACTATACTGTCGGTCCTGGAATTACACCAGAGTCAACTGCTAAAAAAGCAGATCGTGGACTTTA
>Locus:intergenic3445_1:2160481-2160442(-)
GGAATGCAAATATTTCAGGGTAGTTTTTTTGTGAAGTGGG
>Locus:intergenic3449_1:2164103-2164016(-)
AAAAAAGCAGCTGGTTGCAACACTGGCTGTTTTCTTTTGCTGTTTTATGGGTATTTAATGATGTTAGGCCCAGGGAAAAGGGAGGGGA
>Locus:intergenic3455_1:2168011-2167954(-)
ACAAAGAATTTTTTTCATGAGAAAATGACTTACGAACGGTCGTCAGTTTTTGTGAGAG
>Locus:intergenic3457_1:2169284-2169242(-)
CAAACATTTGTATTTATATTAACACCGATGCTTTTAGATATCA
>Locus:intergenic3461_1:2172041-2171978(-)
TATGTATTTCCCCATGTTAGCAAAAAGGTAACATTCTTTTTAATAGTAACAAAAAAAGTAGTGC
>Locus:intergenic3491_1:2190470-2190404(-)
TGTATAAAGCCATTTCCAACAATGGCATATACAAGATTGCTGCTTTTTTATTTCTATGGAATTGTAG
>Locus:intergenic3524_1:2212680-2212764(+)
AACTGGCTTTTTTCAAGGCTTGGATGGATTTCCATGCTCCTCTTTAAAAACGTTAAATGGCTCTATATAGCGCTTTCTATAGACA
>Locus:intergenic3525_1:2213042-2212979(-)
ATGCCAAGTTTTCCTAGAAAATTAAAAAAACTGCTCGAATCAAGTTTTTTACACAATTTTAAAA
>Locus:intergenic3526_1:2215737-2215782(+)
GGGTTCGGTGGTTCGAATCCACTCCCCTCCACCATTTTCTATTATT
>Locus:intergenic3571_1:2239313-2239250(-)
AGTTATACTATATATAGTATCGAAAGCGAAATATTGCTTCATCGCCTTTTAACTTTTATCAGGG
>Locus:intergenic3598_1:2254925-2255033(+)
ATTATTTATTGTCGCAAAAAAGAGACGTCAAAATGGTTGTTTTTACAAACAGGAGTCGCGAAAACGCAACAAAAAAGGTCTAATCGCAACATCCGATTAGGCCTTCTAT
>Locus:intergenic3630_1:2279395-2279506(+)
CTTCAATTTACTAGGTGGAATCTTATCTTAGCTGAAAAGCGAAAAAATTTCAAGAACATTTACTTAAACTACAAAAAAAGCGCCAAGAATCCAATTGAATGGAATCCTTGGC
>Locus:intergenic3632_1:2280073-2280133(+)
TATGTAAAACCATTGTTAGCAAGCCGTTATGTATATGATACCCCTACTATAACTTGTTTAA
>Locus:intergenic3692_1:2320334-2320385(+)
TTATCATCTATATACTGTGTACAACAAGTAATGGCAGCAAGTTTTACATGGG
>Locus:intergenic3696_1:2321813-2321882(+)
AGATTAAAGTATCATTTGCTGGGAGGGAATATTCGATGGGGCAGAGAAACTAATTCACATAAATTATCAA
>Locus:intergenic3705_1:2327454-2327418(-)
TTCCTCCGAATGAATCCTACTCGCTACATATTAGAGC
>Locus:intergenic3832_1:2402441-2402537(+)
GGTGTTACCCATAAGCCACCCATTATCATTGACCCAGTCACTTCTACTTATGTATTTCCAACTGTAGCACCAAGTTCAACAGAATGCATTTGGATTT
>Locus:intergenic3841_1:2411063-2411021(-)
AGCATTTACATATATAATAAACATGTGTTTGAAAATAAAACAA
>Locus:intergenic3862_1:2425606-2425642(+)
GTTCTTAAAGAACCATCTTCTCGCTTCTTATGTCCAT
>Locus:intergenic3873_1:2431500-2431467(-)
TATTCCAGTTTTTTTCTTAGCCAGGAAAAATTTT
>Locus:intergenic3881_3:2436503-2436440(-)
GGCCGCCGGTATACTATGATACCAACGTTTCTAACGATTCGTTGGTATTTTTTATTTCAAAGAT
>Locus:intergenic3880_1:2436830-2436875(+)
AAAGTCCGTTGCCTTACCGCTTGGCTATGGCCCAACAATTATATTA
>Locus:intergenic3880_5:2436992-2437130(+)
GTAGGAATCGAACCCACACTGGAGGTTTTGGAGACCTCAGTTCTACCTTTAAACTATGCCCCTATAATAATGGTGGAGGGGAGTGGATTCGAACCACCGAACCCGAAGGAGCGGATTTACAGTCCGCCGCGTTTAGCCA
>Locus:intergenic3881_1:2438899-2438827(-)
AGATGCAGGTTACCCGCGACAGGACGGAAAGACCCCGTGGAGCTTTACTGCAACCTGATATGGAATGTTTGTA
>Locus:intergenic3880_3:2439421-2439499(+)
GCCTACTTCTCACACTCACTGCTTGGACGCACATTTCCATTCGTGCGATTCCCTATCCTTCTGTGTCACCCCATCGGTT
>Locus:intergenic3881_2:2439784-2439745(-)
ACCGGGGCTAAACATATTACCGAAACTGTGGATGAACCTC
>Locus:intergenic3880_2:2440175-2440238(+)
GCGTGGGTTCGGACCTCCAGTAAGTATTACCTTACCTTCATCCTGGACATGGGTAGATCACCTG
>Locus:intergenic3880_4:2441509-2441596(+)
TTCACCCCAATTATCTGTCCCACCTTCGGCGGCTGGCTCCATAAAGGTTACCCTACCGACTTCGGGTGTTACAAACTCTCGTGGTGTG
>Locus:intergenic3880_6:2442218-2442290(+)
TGTTTGCTCCCCACGCTTTCGCGCCTCAGCGTCAGTTACAGACCAGAGAGTCGCCTTCGCCACTGGTGTTCCT
>Locus:intergenic3903_1:2454513-2454477(-)
CAAATAAACGCCGTACTTTTTATATTTTTTATTATAA
>Locus:intergenic3908_1:2461178-2461211(+)
TGTGGTAAAATAAGAATAGACTTTTTGACAGGAG
>Locus:intergenic3916_1:2465399-2465450(+)
TTCTTTGGAGCATGGTTCGAGTGGTATACGATTTTTTTCACAATAAAGCTTT
>Locus:intergenic3926_1:2468404-2468455(+)
CCATCAAAATCCATCCACCATCTATCGAAAACCCGCATTCCCATTCGCCCGT
>Locus:intergenic3930_1:2471978-2472011(+)
AATTGCACTACTTTCGACCTCAGAAAAACCCAAT
>Locus:intergenic3931_1:2472084-2471985(-)
CATAGTTCTCCTTTCGTGAGGCATTATCATATTCTCTATTATAACAGGATATGGGGAAATTTAAAGAAATTAAATTGGGTTTTTCTGAGGTCGAAAGTAG
>Locus:intergenic4031_1:2527624-2527579(-)
GCAAACAGAGCTACAATAAATACGAATTTAAAAACGGATGGGTCTT
>Locus:intergenic4134_1:2592817-2592916(+)
AGAAACGAAATACTTGTTTTCGACCGCATACTTATAAACAAAACAAGTATTTCTTTTAGACGAAAACGAGTATTTTTGCTATCCAAAACTACTGAAAAAA
>Locus:intergenic4140_1:2596213-2596249(+)
GCAGCAAATGATACAATAAAACTTAGAAAAGTGACTA
>Locus:intergenic4158_1:2605592-2605652(+)
TCGCTACTACCCATTTTAACAAATACCTCTAGAAAAAAACAGTTAATACACTTATGCGTAT
>Locus:intergenic4178_1:2615334-2615397(+)
TCCTTTGATATTGAAAATTTCCTTCTCTTATTGTATCAGAACAAGACACAAGTGCAAGGATTAA
>Locus:intergenic4210_1:2640694-2640751(+)
ACAGAAACACGAAAAGCAGCGCCAAAATTATTAATCGCTTCATCATATGCTCTCCCCG
>Locus:intergenic4250_1:2668736-2668883(+)
GCAATTGATAATCGTTCTCAAACATTGCTACTATGCGATTTCCCTCACAAGGCTAACGAATTCATTGACACTTATGCAACTTTTCTGTATTCTTTATTACAAAGCTACGACGAGAAAAGTACGACGCCCGTTTTTTCCAAAAGAGAGT
>Locus:intergenic4256_3:2673914-2674034(+)
GGTACTATAATTTCACCGAGTCTCTCGTTGAGACAGTGCCCAGATCGTTGCGCCTTTCGTGCGGGTCGGAACTTACCCGACAAGGAATTTCGCTACCTTAGGACCGTTATAGTTACGGCCG
>Locus:intergenic4256_1:2673923-2673989(+)
ATTTCACCGAGTCTCTCGTTGAGACAGTGCCCAGATCGTTGCGCCTTTCGTGCGGGTCGGAACTTAC
>Locus:intergenic4257_3:2673964-2673931(-)
GCAACGATCTGGGCACTGTCTCAACGAGAGACTC
>Locus:intergenic4256_2:2674224-2674287(+)
CTCCCGAAGTTACGGGGTCATTTTGCCGAGTTCCTTAACGAGAGTTCTCTCGCTCACCTTAGGA
>Locus:intergenic4256_4:2675719-2675761(+)
TCGCCGCTACTCAGGAAATCGATTTTTCTTTCTCTTCCTCCAG
>Locus:intergenic4257_1:2676108-2676054(-)
AAAGTTAGCATAGATAATTTATTATTTATGACACAAGTAACCGAGAATCATCTGA
>Locus:intergenic4257_2:2676267-2676186(-)
CACTTTTTCTTTCTGACGCAAGAAATACAAATAATCATATCCTTTTATGGGGCCTTAGCTCAGCTGGGAGAGCGCCTGCTTT
>Locus:intergenic4268_1:2684085-2684124(+)
CAACTTTTAATTAAAAGTATACTATTACAAAAAAGCCCTT
>Locus:intergenic4282_1:2691468-2691516(+)
TTAGTCCTCCTCTTATCTTTGGGATTTACTATAGATGTTTTACTGCATA
>Locus:intergenic4415_1:2757518-2757479(-)
TTCATTTTGTTTTTTGCTTACACATTGGCTTTTTTTGTGT
>Locus:intergenic4428_1:2768720-2768762(+)
TACCTCGTGAGCGAGATAGGTCAGAAACTGCGGATAAAGCGAG
>Locus:intergenic4463_1:2783083-2783044(-)
AACCATCTGATCCACTTTAGCGAGCTGATCGATGGTTACT
>Locus:intergenic4463_2:2783463-2783415(-)
AAGAGCATCCCCGGGGATGCTCTTTTCATTTGTAAGTGTATCTTAACAG
>Locus:intergenic4522_1:2823998-2824052(+)
CGGCTTCAAACATTCGGGCTTGTTATCTCTCTAGCTATTTGCTATAAAAGAGTAT
>Locus:intergenic4569_1:2860975-2860873(-)
CATTTTTGGTTATACATTACTTTTTTGTGTTACATTGGGAATAGTTGGAATATTATAAAATTAAAACTTTGGAGGTTTCGTAGGGAAGGATATATTCTAACCT
>Locus:intergenic4569_2:2861000-2860967(-)
AGGATAAGAATTGAGTCGTTCATTACATTTTTGG
>Locus:intergenic4647_1:2911383-2911350(-)
AACTTTATGGTTGTTGCCAGACGGGTTCATGCTC
>Locus:intergenic5_1:1804-1759(-)
ATCGTAGTAATAGTAATAGGCGCTGTGGATTTGTGGATAAGTAGGT
>Locus:intergenic17_1:10673-10601(-)
TCCAAAAAGCGCTTTTTTATACTGAAAAAAAGCTGGAAAATCGTTCTAATTCGCAAATTAGAGTCATTTCCAG
>Locus:intergenic47_1:32111-31991(-)
AAAAGACCGACAATCAAGTCGGTCCAAAAAAGGGAGTTTAGGATTTTAAGGAAGTTTACAATTAGCAAAAAGGGAGTAAAACTAATTGTATTCCTTGCTTACAAGTTCTATATTAAAGGTT
>Locus:intergenic56_1:40552-40588(+)
AATGTAACGAGTTACAGGGTGATTCGGTCTGTTCTTA
>Locus:intergenic130_1:85654-85696(+)
ATAAAAAGACTTTGTTATAGTAATAATAGCTTTATTGAACATA
>Locus:intergenic187_1:122731-122647(-)
CCGAACTTTACTTTCCAAAATAGAATATTTGTTTATCTCAACGGATTTAAATCCAATCATAAAAACAAATTCCTTGTAAAACATC
>Locus:intergenic219_1:141021-140904(-)
AAACCTTATCCCTTAATTATAGCATCGCACGCATTCTTATTTTGTGAGCGTTTTGTGAATTTATCCTTTGAAAATTGGCTGAAACACGTTTTTTACGCTTCTATTTTAAGTACATTTT
>Locus:intergenic230_1:145172-145220(+)
AGTTCGTGCAGTAGTTGGTTCAGATTTGAGAAAAGTAAATATTTGGGGA
>Locus:intergenic273_1:172334-172262(-)
CTTATGAATATTATCAGTGCTGTAAAAAGAAAAACGTTATCCGCAGTATGTCCCGAAAAGGGACACCCGCAGA
>Locus:intergenic277_1:174704-174572(-)
ACGATTTACCTTTTTATGATTCTCATTAGTCATTATTTCGACAAAATATACCATATTAATGCTACTAGAATTAAACTAACGCCCCAAAATCGAGTGCTATACTTTAATTACATTAAATTCCAATTCAAGGAAA
>Locus:intergenic320_1:205714-205747(+)
ATCTTTAGAAGCGAATTTCGCCAATATTATAATT
>Locus:intergenic364_2:231961-232012(+)
GTGGTTTACTCCCTTTTTCCACACTGGTTTTTTAATGCGAAAAATGAAAAGA
>Locus:intergenic364_1:232577-232622(+)
TTTACTCCCTTTTCCGCATCGGTTTTTTTGTGCGCTAAAATCACTA
>Locus:intergenic372_1:239189-239231(+)
ATCTTTCATCTGATTGGATGTATCATCGCTGATACGGAAAATC
>Locus:intergenic373_9:240447-240405(-)
CCGGTACATTTTCGGCGCGGGGTCACTCGACCAGTGAGCTATT
>Locus:intergenic373_10:240839-240776(-)
CATCACAGCTCATGCTTCGCGAGAAGCGGATTTGCCTACTTCTCACACTCACTGCTTGGACGCA
>Locus:intergenic372_3:241402-241501(+)
CGCTTGTACAGGATAGGTAGGAGCCGAAGAGACGTGTGCGCTAGCATACGAGGAGGCAATGGTGGGATACTACCCTGGCTGTATGACCATTCTAACCCGC
>Locus:intergenic372_5:241690-241762(+)
TCCGGTGGTTCCGCATGGAAGGGCCATCGCTCAACGGATAAAAGCTACCCCGGGGATAACAGGCTTATCTCCC
>Locus:intergenic373_2:241991-241925(-)
CTGGTACACCAGCGGTGTGTCCATCCCGGTCCTCTCGTACTAAGGACAGCTCCTCTCAAATTTCCTG
>Locus:intergenic373_3:242380-242302(-)
CGACCTACTCTCGCAGGGGGAAGCCCCCAACTACCATTGGCGCAGAGAAGCTTAACTACCGTGTTCGGGATGGGAACGG
>Locus:intergenic372_4:242558-242606(+)
AATATTAACTTTATAATAATACATATTTTTTATTGTAGAGAGCCGTTAG
>Locus:intergenic373_7:243616-243508(-)
GCCCACGTGTTACTCACCCGTCCGCCACTAACATTGGAAGAGCAAGCTCTTCCTCCGTTCGTTCGACTTGCATGTATTAGGCACGCCGCCAGCGTTCGTCCTGAGCCAG
>Locus:intergenic372_2:243537-243594(+)
CTAATACATGCAAGTCGAACGAACGGAGGAAGAGCTTGCTCTTCCAATGTTAGTGGCG
>Locus:intergenic373_4:244951-244831(-)
CATAAAGGTTACCCTACCGACTTCGGGTGTTACAAACTCTCGTGGTGTGACGGGCGGTGTGTACAAGGCCCGGGAACGTATTCACCGTGGCATGCTGATCCACGATTACTAGCGATTCCGG
>Locus:intergenic373_6:246019-245920(-)
AGATCACCTGGTTTCGGGTCTACGACCTGTTACTTATGCGCCCTATTCAGACTCGCTTTCGCTACGGCTCCGCTTTTTCCGCTTAACCTTGCAACAAATC
>Locus:intergenic373_5:246550-246403(-)
TCTGACTTCACCGCCCTTAGAACGCTCTCCTACCACGAACCTCTAAAGAGGTTCATCCACAGTTTCGGTAATATGTTTAGCCCCGGTACATTTTCGGCGCGGGGTCACTCGACCAGTGAGCTATTACGCACTCTTTCAATGGTGGCTG
>Locus:intergenic373_8:248025-247932(-)
CCTGGCGGAACAACTGGTACACCAGCGGTGTGTCCATCCCGGTCCTCTCGTACTAAGGACAGCTCCTCTCAAATTTCCTGCGCCCGCGACGGAT
>Locus:intergenic373_1:247979-247946(-)
CTCGTACTAAGGACAGCTCCTCTCAAATTTCCTG
>Locus:intergenic463_1:301895-301757(-)
GCTTTGAAAAATCTTTCACATAAAAGGTCTTTTGTCCCTTTACTTCTTTTTACTTTTTTGCTACTTATGCAAGTTGCCCAACAGATGATTTTTTTCTTTGTGCAAATTGCCATAGTTTTTGTAAAGCGTTTTCATATAC
>Locus:intergenic479_1:315908-315854(-)
TGTAACGCTAATTCAGCAAAATTGCATGCCCTATCGTTTGAAAAAGCCAACCTAA
>Locus:intergenic535_1:351389-351326(-)
TCCCTTCACTGTGGCTTTAAGCCGTCTTCAGTCTATATAATACTATGCGGAGTCTTAAAATTTT
>Locus:intergenic539_1:356404-356350(-)
GCTATAGAAAAAATGATTTCCCCCTTTTTCTATAGCTTAACATTATTAATTAATA
>Locus:intergenic600_2:391477-391564(+)
AAACTTCGATTCCATTATCGGAGTTTTTTTATTTGGGTGAAAACATTAAAAAATTTATTGACTTTTTTGAACTTGGAGAATATGATAA
>Locus:intergenic600_1:391497-391530(+)
GAGTTTTTTTATTTGGGTGAAAACATTAAAAAAT
>Locus:intergenic732_1:472239-472272(+)
TTAGATTTGCCCGACATATTTTTTTCTAATTCAT
>Locus:intergenic747_1:482901-482847(-)
CTCAGTCAACCTTTTAAAATGAAGCTCGTCTTTTTATATTTGTTTTTCACGGTAG
>Locus:intergenic783_1:507526-507493(-)
TTTCACATGATTCCACAAGATATAGTGCTCTATT
>Locus:intergenic784_1:508861-508930(+)
ATTCTAAGAGGGAAGACGATTTTCGTTTTCTCTGTTTTTCTGCATTCATTTGGAATATTACTTAATATAC
>Locus:intergenic784_2:509284-509347(+)
TACAAGAGCTTTTTAGACAAAAAAAGGTCGTTCAAGACAAGAATCGGACATTTCATTACAATTT
>Locus:intergenic786_1:510547-510649(+)
ACTGTCACGATGTGGTTACTTGAAAAAGATGGAAAACGGGTAGAGAACAAGGAATTACAAGACTTCTTAGAAAAACATGGTCAGGAATTACCAGCTATTTCTT
>Locus:intergenic787_1:510884-510839(-)
TTTTCAATTTGTTCAGCTAGTAGCGGTGTATATCGCATTGCTGCTG
>Locus:intergenic793_1:513956-513899(-)
GTTGTGGCTTATATGCTTTTGAAAAATAATTTGGTAAATCATACAGGGCAACTAATGA
>Locus:intergenic854_1:544693-544741(+)
TTCCGTTATAATTATTCCTTGCAAATAAATTCCAAAAAACAAACCCCTC
>Locus:intergenic904_1:573572-573611(+)
CCAAACACCTCGGTTTCTCTTAGCTCTGTAATTAGTATAC
>Locus:intergenic939_1:592146-592083(-)
CGCATTTTTTCCGAATTATCGTACCTGATAACAGTGATTTTCTATACAAAAGTCCTACTTTACG
>Locus:intergenic989_1:630587-630515(-)
CCCGAGTTCCTACTCCTAGAAGGTTGCTCAAGACTTATTCTTTGTGAATACTGCCACAAAAAAATCAATCATT
>Locus:intergenic991_1:633653-633620(-)
CTATCTTTCATTTTACTCGCTCTCTCATGCAAAT
>Locus:intergenic1055_1:670105-670066(-)
TTACCAACTAGACGACTTTTATGCAATTTGGCTAAAGAAA
>Locus:intergenic1055_2:670235-670187(-)
GTAAGCACTTCCACAATTTACATAATACGAAATAATTTTTTACAAAAAC
>Locus:intergenic1126_1:708680-708713(+)
GGTGGAATAAAAGTATCTCATCAGGTATATTTAA
>Locus:intergenic1292_1:799852-799924(+)
CCCTTCACTTTACGACTTTTTTCGCCATTTTACAAGGCTGTGACTGGTACAAATCCCCATTTCAAGGTAAACT
>Locus:intergenic1326_1:820078-820114(+)
TGGTGTTTTTTTGTTTTTAAGAATAAATGTTATAATA
>Locus:intergenic1340_1:826422-826464(+)
AGGAAGTGCGCAAAAACAGCCAATCTGCAAGAAATTGGCTGTT
>Locus:intergenic1399_1:862697-862664(-)
GAAACTTCATTTTATGGTACAATAAGCTACAATA
>Locus:intergenic1406_3:867616-867703(+)
AAAGTAACAACCGGAATTTTTAAAGATTTAGGTAATTTTAATGCCGGCGTGGAAAATGCAATCAGCGGAGTGCGCGTTGTGCAAGCAT
>Locus:intergenic1406_1:867676-867799(+)
ATCAGCGGAGTGCGCGTTGTGCAAGCATTCGCCAACGAGCCACATGAAAAGGGACGCTTTAAAGTGCTCAACCAAGCTTATCGTAAATCGAAGTTGATGTTTTATAAAGTGATGGGGCTTAGTT
>Locus:intergenic1406_2:868573-868660(+)
GCACTTGATACAGAAACGGAGCAAGTGATTCAAGCCTCGTTAGAAGAGTTAGCGGAAGGAAGAACGACTTTAATTATCGCGCACAGAC
>Locus:intergenic1415_1:875428-875383(-)
CCACATCGTCGTATCGGATTTTTTACTTTTTTAGTACTTTTTCCAA
>Locus:intergenic1500_1:936701-936773(+)
GTCGCAGGTTCGAGTCCTGCCTGTGGAGTTTGGGGAAGTACTCAAGTGGCTGAAGAGGTGCCCCTGCTAAGGG
>Locus:intergenic1506_2:939989-940046(+)
ATATATATTCATTTTTCGTTTTTTATCTGGCCCGTTGGTCAAGCGGTTAAGACACCGC
>Locus:intergenic1506_3:940046-940193(+)
CCCTTTCACGGCGGTAACACGGGTTCGAATCCCGTACGGGTCACTTTTTTTATTCATTTTTTATACATATGGTTCCGTGGTGTAGGGGTTAACATGCCTGCCTGTCACGCAGGAGATCGCGGGTTCAAATCCCGTCGGGACCGCTCAA
>Locus:intergenic1506_1:940226-940280(+)
TCATACAGGAAATTGGACACAGCTTTTTATTTGAGCTATAATCTTATTATTCATA
>Locus:intergenic1571_1:973504-973468(-)
AAAAGAACGGTACGGCGCATTACGATAATGCGCCGTA
>Locus:intergenic1602_1:987505-987586(+)
AATGAGAATGCAGTTTGTATCTTGTGTTACGCGAGAACAAGCTGTTTTTTTTATGTAGAAAACACTGCTTATTATAGTAGAT
>Locus:intergenic1695_1:1038829-1038763(-)
TGCAAAAATTGGCATACCTTGCTTGTTATACGCGCGTGGCAATGCTTTTTTACATATTTCCTCATAT
>Locus:intergenic1695_2:1038827-1038764(-)
CAAAAATTGGCATACCTTGCTTGTTATACGCGCGTGGCAATGCTTTTTTACATATTTCCTCATA
>Locus:intergenic1726_1:1057497-1057596(+)
ATCCGTTATAATTGCATACCTTTATTTTGGGAATTTGAAACAAATTTCCGAGTAAAAGATGTAATTATAAGTTTTTTTTCACGTTCCATTGTCGTTCTAC
>Locus:intergenic1769_1:1086729-1086678(-)
GAGTTTGCATGGAGTTATTCAATTTCTCACAAAAAAAGAATCCAGATGATAG
>Locus:intergenic1834_1:1133407-1133452(+)
GACAAACTAATTAAGATTCTCCATGTACCAAAATTAATTGACACAT
>Locus:intergenic1847_1:1145103-1144992(-)
AACGAAACACAAGTAAACTTATTATTTGTTTTCCGTTTTCGGCACGAAAAAAGCATGGCAAAAAAAGAAATTGTCAAGGCATTAAAAGGTGGAGATTTTCGCAAGAAAATGC
>Locus:intergenic1851_1:1147488-1147446(-)
GTTTCGCAATTTGAAGCAGATGTAAACTCGACATTAAAAGTTG
>Locus:intergenic1863_1:1154314-1154242(-)
CCACAATGTTATATCTTACCCCACTTAAGCATTATTTCTAACATCAAAAAACGACGAATCATTCATCCGTCGT
>Locus:intergenic1864_1:1157452-1157503(+)
AAATTGTTTTATAAATTGATTTTCATTTATAAAAAGAGGGAAAGCAGTGAAC
>Locus:intergenic1889_1:1171661-1171622(-)
GTAAAAAAGGAATTTGGTCATTTGCCAAATTCCTTTTTTG
>Locus:intergenic1906_1:1179938-1180034(+)
GGGAAGGTTCGATTGTTGGATGAAGCCAAGTCAGGATACTCGCCAAATAAGACGGAAGCAACTCTTTTTCGGGGTCCTAAAAAGCGTATGCGGGTAG
>Locus:intergenic1990_1:1235356-1235413(+)
TATGCCGTAATCTTTTTTGATAGAATTAACCATTATATAATAGAAGAAAGATGCGTTT
>Locus:intergenic2017_1:1254377-1254320(-)
ACCACCCGTTTAGCCGATATTCAGTCTTTCGTCGTAGTATGTTACAATAGAACTTTGA
>Locus:intergenic2031_1:1263796-1263739(-)
TTTTTTTATCTATACCTTCCATTTTCTTATTTTTTCGGCTTTTTCGCAAGTCTTTTTT
>Locus:intergenic2048_1:1270761-1270830(+)
CTAAAGGAAGGAGGGATAAAGTACAAACAATTCGTTCCATCATTTGTGAAAAAATATGGTATGATGATAT
>Locus:intergenic2085_1:1289149-1289107(-)
CTAACTGGATTTACCCTTATTGTTAAAAATCTAACCATTTGTA
>Locus:intergenic2091_1:1293035-1292972(-)
AGATATTACAGTAAAACAAGCTGGCTTGATAGAAAAAATGCGCGCCAATTACGACGCGCATTCT
>Locus:intergenic2166_1:1339443-1339521(+)
ATAAAAAAAGGAAGGCTAGGAGCAAATTTAAATGTTTTTTTATTTTTTGGTAGAAAACACTTTTGTAATAGCCAGCTTT
>Locus:intergenic2180_1:1351346-1351418(+)
ATAACTCAGCCAAGCGTGGGCCAATGCCCACGCTTTCGTTTTGCAAATCTGTCAAAGAGTCACCTGTGGCAGA
>Locus:intergenic2180_2:1351368-1351452(+)
AATGCCCACGCTTTCGTTTTGCAAATCTGTCAAAGAGTCACCTGTGGCAGAAGTAGGGGACGAATTAGCTGGAAAAGCGTATCTC
>Locus:intergenic2204_1:1363629-1363674(+)
GGGTTTTATACACACCTCTCTTCCATAAACTCTACTACTAGTTATA
>Locus:intergenic2221_1:1372645-1372591(-)
AAAAAAATTATTTTATTTACTTTTTTGCTTCCAAAATATCACTTTCAATGTTATT
>Locus:intergenic2220_1:1372905-1372989(+)
CTCAGGCAAAAGGATGTTTACGGGACGCAACTCTGGAGTCATTTTTGTGTTACGACAGGGCTTATGAACTATATAAGCCTTTTTG
>Locus:intergenic2257_1:1393500-1393446(-)
TTAATTGTGAAAAATGCGGTAGGTTATCATTTTCCCATGGACTATTGTAACACGT
>Locus:intergenic2430_1:1502067-1502106(+)
CCCTCCGGCACTTACATGCACTCACTTAAATCCTTCATTT
>Locus:intergenic2563_1:1580240-1580177(-)
AGTATGACTGTGGAGAATATCCACAGCTTGCGATTTCAAGCTGTTTTTTCAAAAAAAGTATTTT
>Locus:intergenic2623_1:1622448-1622406(-)
GAATTTCCGTTAGTTAATTTTTTACAACTTAGGTACATTGTGT
>Locus:intergenic2646_1:1638148-1638292(+)
TTAACTTGTGAAAGAAAAACAGCCACACTCGTGCTGCTCATACATCTTTTCAATTATGTACATCTTTCCATATGTAGTATATTTTATTCCTCATTTTCAGTTCATTATACACATCTTTTATTTTACCACGATTTGCCTAGAATTA
>Locus:intergenic2709_1:1676378-1676345(-)
TGCGCTTTTTCAGAGGATTTTTTTATTTTAGTGA
>Locus:intergenic2708_2:1676587-1676737(+)
AAAAAGTACTATTCTTGTTTGATGTTTTCATTTTATAAAATTAAAAAAGGGCCTCTCTCCAAGCCTAGCAAATATACTAGACAAGGACGAGAGACCCGTGGTACCACCTTGATTAACTGTAAAAACAGTTCACTTAATCCATCCAAATTTC
>Locus:intergenic2708_1:1677018-1677084(+)
AACTACCCATCTAAAATATATTTCACTTCAGAAAAAGCATGCTATTCTCTCTATTATAATGAACACT
>Locus:intergenic2784_2:1743347-1743392(+)
CTCTCAAATTTCCTGCGCCCGCGACGGATAGGGACCGAACTGTCTC
>Locus:intergenic2785_3:1743575-1743437(-)
GGCCATCGCTCAACGGATAAAAGCTACCCCGGGGATAACAGGCTTATCTCCCCCAAGAGTCCACATCGACGGGGAGGTTTGGCACCTCGATGTCGGCTCGTCGCATCCTGGGGCTGTAGTCGGTCCCAAGGGTTGGGCT
>Locus:intergenic2785_1:1745392-1745350(-)
GTTACGATTTGTTGCAAGGTTAAGCGGAAAAAGCGGAGCCGTA
>Locus:intergenic2785_2:1745757-1745724(-)
AGAGCCCAAACCAAGAAGCTTGCTTCTTGGGGTT
>Locus:intergenic2784_3:1746245-1746341(+)
CTCACAGGTTTCCTTTTCCTTAGAAAGGAGGTGATCCAGCCGCACCTTCCGATACGGCTACCTTGTTACGACTTCACCCCAATTATCTGTCCCACCT
>Locus:intergenic2784_4:1746619-1746652(+)
GTCATCCCCACCTTCCTCCGGCTTGCACCGGCAG
>Locus:intergenic2784_1:1747036-1747168(+)
CCACGCTTTCGCGCCTCAGCGTCAGTTACAGACCAGAGAGTCGCCTTCGCCACTGGTGTTCCTCCACATATCTACGCATTTCACCGCTACACGTGGAATTCCACTCTCCTCTTCTGCACTCCAGTCTTCCAGT
>Locus:intergenic2784_5:1747382-1747463(+)
CGATCCGAAAACCTTCTTCATACACGCGGCGTTGCTCCGTCAGACTTTCGTCCATTGCGGAAGATTCCCTACTGCTGCCTCC
>Locus:intergenic2799_1:1755093-1755039(-)
CCTATAAGAGCACAACACTATTCAATTAAGCCAGCATTCGGTATAATAGAAATCG
>Locus:intergenic2836_1:1771423-1771555(+)
AAAATTTCCACTATTTACTATTATAGCTCGAAACCCCTTAGAAATAAAGTAATCTGGAAAAAAGGTTGCAGTTTTTCTGAAGACATTTATAATAGAAGGTATCAGTTAAAAAATGGTGGACTGGTTTGTGCCA
>Locus:intergenic2837_1:1771501-1771462(-)
CAGAAAAACTGCAACCTTTTTTCCAGATTACTTTATTTCT
>Locus:intergenic2887_1:1809883-1809835(-)
GAGGTTGATACTGCGAAGTATCAGCAAATTGAGGTGGAACCACGTGAAT
>Locus:intergenic2922_1:1833035-1833080(+)
GGGATAGCTTTTATTTTATGGTATGATGAGGAAAATTTGATTTTAT
>Locus:intergenic2946_2:1850089-1850149(+)
TATACGTCACCTTACGGTTTTGCAGAGACCTGTGTTTTTGCTAAACAGTCGCCTGGGCCTA
>Locus:intergenic2946_3:1851052-1851145(+)
ACCTCGAGGCTAGCCCTAAAGCTATTTCGGAGAGAACCAGCTATCTCCAAGTTCGATTGGAATTTCTCCGCTACCCACACCTCATCCCCGCACT
>Locus:intergenic2946_1:1852946-1853003(+)
CTGTTTGCTCCCCACGCTTTCGCGCCTCAGCGTCAGTTACAGACCAGAGAGTCGCCTT
>Locus:intergenic2947_1:1853871-1853832(-)
CTGGTAATCGCAGGGCAGAAAACAGAAAGCTGTTTTCAAC
>Locus:intergenic2966_1:1861597-1861630(+)
TACGCTTGTATAGTATACCATCCCGCGCCATTTA
>Locus:intergenic2967_1:1861808-1861727(-)
AAAAGTGGAAATGTTCCAATCGGGGAAATAGTTTTGTCAAACCATTATACAATTAATAATAATGGGCTAGCTATGCGTTACA
>Locus:intergenic3045_1:1917508-1917457(-)
TATACTCTTTGTCGACACAGACAAGGGGTATTTTTTATGAAGAAAGAGGGAA
>Locus:intergenic3126_1:1956674-1956761(+)
TTTATCTACCCCAAACTTACTTTTTTGGAGCTACTAGAAAATACCCAACATAGTGAAAATAAAACTAGAAAAACAGCAAAAAAGCGAA
>Locus:intergenic3135_1:1961989-1961875(-)
AGAAATGCTCGGAAGTGGAACGAGGTAAACCCCACGAGCGAGAAACTCAAACTTATGGTAGGGGCACTTTTCCCGAGGAATCAAGAACAAGGGACGAGGCGCAAATGTATTTTTG
>Locus:intergenic3163_1:1977912-1977846(-)
AAGAACGTTTTAGACCTAATAAAATACCCAAAAACATATCTTTTAACTCGAAAACATAGTGTGAAAA
>Locus:intergenic3170_1:1983906-1984008(+)
GTCGTCATTACCACATATCCTCTTAGAGAATGCTTTCGCCTATCGGTTGGTTCTTTGTACTGCGTCTCAGCTAAAAATTCATTTATTTTTCATTCTGCCTATA
>Locus:intergenic3208_1:2008660-2008696(+)
TTTTTTTCCAAAAACAAAAATGAATTTGGAAATCTAA
>Locus:intergenic3276_1:2050349-2050415(+)
ATTCCCTTCCCAGTTCGTGTCTTATTTTATCATATTCTTAAACGAACAGGAAATAAACATTTCTACG
>Locus:intergenic3325_1:2083524-2083491(-)
TATTTGTCTATAAATCTAAACATCCGCAACTATT
>Locus:intergenic3451_1:2165578-2165536(-)
AGCAATCATGCTTTTTTTGATCTAAAACGTTTTCTATGTAAGG
>Locus:intergenic3508_1:2201664-2201700(+)
AAAGAAAAAACTTGTTGGAAACATGTGTTATCGTTTC
>Locus:intergenic3632_1:2280045-2280096(+)
TACTATTTTCAAAAATTTTCTTTCCAAATATGTAAAACCATTGTTAGCAAGC
>Locus:intergenic3639_1:2286828-2286789(-)
CTAATTAAAATTCATAATTCACTCTATCACAATTTGCATA
>Locus:intergenic3648_1:2291984-2292044(+)
TTTTATGACCTGGTGCTAATTTTAACAGAGAACTATCAATTAAGCAATTGGATTGCTACTT
>Locus:intergenic3667_1:2302504-2302378(-)
TTCAGTTTTATTCCATTAAGAAAAATGATTACACCTTTATTTTCCACGTTTTTCATAATTGAAACAGCTGATAGGCAATTTGTTTGGTTTTATACAAATTTTCTAGTATCCTTTTATCTGGAGAAGT
>Locus:intergenic3709_1:2329701-2329656(-)
GAGGACTTTTTATTAAAAATACCCTCTTTTTCAGTGAGTTCATATA
>Locus:intergenic3827_1:2399371-2399272(-)
GTTCTAGTATCACTATATCATGTTTTACGTTCAGTTCATCTAAAGTTTTCATGTATTTATACCCCGTTGTTTTTTTATTGCAACGTTGCACTTATATTAT
>Locus:intergenic3881_1:2436566-2436434(-)
CGGAATTGGCAGACGCGCTGGACTCAAAATCCTGTGCCCGCAAGGGCGTGCCGGTTCGACCCCGGCCGCCGGTATACTATGATACCAACGTTTCTAACGATTCGTTGGTATTTTTTATTTCAAAGATGGATTC
>Locus:intergenic3880_1:2437019-2437136(+)
TTGGAGACCTCAGTTCTACCTTTAAACTATGCCCCTATAATAATGGTGGAGGGGAGTGGATTCGAACCACCGAACCCGAAGGAGCGGATTTACAGTCCGCCGCGTTTAGCCACTTCGC
>Locus:intergenic3881_2:2438597-2438543(-)
ACAAGGGAGCTTGACTGCGAGACTGACAAGTCGAGCAGGGACGAAAGTCGGGCTT
>Locus:intergenic3880_2:2438757-2438838(+)
TATCCCACCATTGCCTCCTCGTATGCTAGCGCACACGTCTCTTCGGCTCCTACCTATCCTGTACAAGCGGTACAAACATTCC
>Locus:intergenic3881_4:2440198-2440147(-)
CTTACTGGAGGTCCGAACCCACGCACGTTGAAAAGTGCGGGGATGAGGTGTG
>Locus:intergenic3881_3:2441404-2441347(-)
AGGTTACTCTCTTTTATGTCAGATAAAGTATGCAAGGCACTATGCTTGAAGCATCGCG
>Locus:intergenic3880_4:2442839-2442872(+)
TTAGCCCCGGTTTCCCGGAGTTATCCCCAACTTA
>Locus:intergenic3880_3:2443191-2443245(+)
CAAAGGTCAATTTCTTTTGTTGCGAAAGCGTTTTGTCCGCATCAGCAACGTTTAT
>Locus:intergenic3894_1:2450345-2450396(+)
GACAATAACTTTATCCGAAAGGTCAGAAAATTTCGCATCATCCAAAAACAAC
>Locus:intergenic3903_1:2454529-2454445(-)
CTATTCACGAAGTACCCAAATAAACGCCGTACTTTTTATATTTTTTATTATAACATACTTTTTTATCTGAAAAAAAGGCAGGAAA
>Locus:intergenic3988_1:2503874-2503913(+)
GTTCAATTTTTCACAATAATTTGTTATACTACGATGGTAC
>Locus:intergenic4007_1:2510153-2510081(-)
ATCAACGTCAAAGCCAATAATAACTGGCAAAGAAAAACAAAACCTAGCTTTCGCTGCCTAATAAGCAGTAGCA
>Locus:intergenic4006_1:2510100-2510151(+)
GCGAAAGCTAGGTTTTGTTTTTCTTTGCCAGTTATTATTGGCTTTGACGTTG
>Locus:intergenic4049_1:2539713-2539674(-)
GTGAATGGAAGTGATTTCATCATATTTTTAGCAACAAAAA
>Locus:intergenic4089_1:2561099-2561063(-)
TGCAAGCGCGCTAGATTTTACATAGATATAAGAAAGG
>Locus:intergenic4175_1:2613166-2613034(-)
AAAATGCAGCTCATGATAAGTGAGTCCGGCTGTTTTTTCCGTTCTTTTTCTTGGGAAAAGAACTTTCGGTCGCGAAATTTGCGAATAATCGTATCGAATTCTTTTACCAATAGTGGTAGAAGTTTTTTTATTT
>Locus:intergenic4178_1:2615357-2615393(+)
TCTCTTATTGTATCAGAACAAGACACAAGTGCAAGGA
>Locus:intergenic4203_1:2633891-2633828(-)
ATTCATCACAAATCTGTTATCATATGTTTGTTAGGGGAAAATAGCTGCCACTATTTTTCACGGC
>Locus:intergenic4236_1:2657828-2657894(+)
AGTAAGTTCAAAATTAATGTACCATGCTTCCGCGAGGACCTAACTCCAGTTTTATACCTTTTTAAGC
>Locus:intergenic4242_1:2660296-2660353(+)
AATTCCTCTACTCCAAAAGATTCTATCGTTTGCACGCCGTCCACATTAAAAGTGTTCC
>Locus:intergenic4251_1:2668968-2668929(-)
AATCCGTTGCAGCTTACTTCATTTCAGCGGCAAAACTCAG
>Locus:intergenic4256_4:2673731-2673842(+)
CGTGGCGGGTTAGAATGGTCATACAGCCAGGGTAGTATCCCACCATTGCCTCCTCGTATGCTAGCGCACACGTCTCTTCGGCTCCTACCTATCCTGTACAAGCGGTACAAAC
>Locus:intergenic4256_8:2674107-2674170(+)
GCGTCAGCCCCTATACGTCACCTTACGGTTTTGCAGAGACCTGTGTTTTTGCTAAACAGTCGCC
>Locus:intergenic4256_1:2674523-2674586(+)
GGTACAGGAATCTCTACCTGTTGTCCATCGCCTACGCCTATCGGCCTCGGCTTAGGTCCCGACT
>Locus:intergenic4256_5:2674525-2674582(+)
TACAGGAATCTCTACCTGTTGTCCATCGCCTACGCCTATCGGCCTCGGCTTAGGTCCC
>Locus:intergenic4256_6:2675179-2675311(+)
AACGTGCGTGGGTTCGGACCTCCAGTAAGTATTACCTTACCTTCATCCTGGACATGGGTAGATCACCTGGTTTCGGGTCTACGACCTGTTACTTATGCGCCCTATTCAGACTCGCTTTCGCTACGGCTCCGCT
>Locus:intergenic4256_2:2675590-2675629(+)
ACCGGGCTGTTACCGTCTTTGGCGGGCCTTTCCAGACCGC
>Locus:intergenic4256_3:2677446-2677545(+)
AATAAATCCGGACAACGCTTGCCACCTACGTATTACCGCGGCTGCTGGCACGTAGTTAGCCGTGGCTTTCTGGTTAGATACCGTCAAGGGACAAGCAGTT
>Locus:intergenic4256_7:2677518-2677602(+)
GTTAGATACCGTCAAGGGACAAGCAGTTACTCTTATCCTTGTTCTTCTCTAACAACAGTACTTTACGATCCGAAAACCTTCTTCA
>Locus:intergenic4267_1:2683107-2682996(-)
TGTGCCGTATATGATCATTTATTAAATCAGTTAGTTTTCTATTTAATGATTAATCAGTTTGGAAATTTCGGTATGACTTTAGTTATTCAGTACATTTTATGCTATGATTTAA
>Locus:intergenic4269_1:2684243-2684165(-)
TTTCAAAGCATCAGCTTTTGCTGGTGCTTTTTTTGTTTAGTGGAGCTATATAGAAAACGACTCAATGAAAAGCAAGTTT
>Locus:intergenic4295_1:2694618-2694543(-)
TGTTCTACCTTGATCTGTTCAGCCGCAATGCTTTTGCGAGTGACAGTTCTTCTGGTTTTTACGGATTTCACTTTTA
>Locus:intergenic4294_1:2694563-2694641(+)
ACCAGAAGAACTGTCACTCGCAAAAGCATTGCGGCTGAACAGATCAAGGTAGAACATATACGTCATTCGGATGATCTTC
>Locus:intergenic4354_1:2718593-2718638(+)
GTTTACCAGATTTGTGGCGGGATTTTTGGCTGGCCGAGTATTGGAG
>Locus:intergenic4362_1:2723743-2723785(+)
AAAAAGCCAGCGCGGCATCTTTGTGCCCCACTGGCTTTATCGC
>Locus:intergenic4373_1:2730434-2730401(-)
TACCGAAAAAATGAACCACCTGGATGTGTGGAAC
>Locus:intergenic4392_1:2743203-2743263(+)
GCGGGGCGTTGTTTCTTCTTAATCATACAAAAGATAGGCTGTTCTTTCTACACGTTTTGTA
>Locus:intergenic4424_1:2765957-2766017(+)
GTTTTGGCACTATGCAACGTAAAGAATACTCTTAGCCACATTATGGAAAGCCTTAATCCGA
>Locus:intergenic4569_1:2861269-2861233(-)
GTAGTATATATGGGCGGAAAGATAAAGTGTTGGTGGA
>Locus:intergenic124_1:82746-82830(+)
GCGGGTCGTGGGTTCGAAACCCTCACAACCCATAAAAAACAAACGCCAGTGACTGTTAAAGTCGTTGGTGTTTTGTCGTTTTTAC
>Locus:intergenic157_1:107458-107422(-)
TACGCTGTCTATTCAATTATTATGTACGAAAAAAAGC
>Locus:intergenic187_1:122716-122668(-)
CAAAATAGAATATTTGTTTATCTCAACGGATTTAAATCCAATCATAAAA
>Locus:intergenic232_1:145809-145854(+)
CGGGTTTATTTCGAGCGGAAAGTTTCAGATGCTCATATTCCATATA
>Locus:intergenic239_1:147841-147808(-)
AAAATATTAGACACTAGCACTTCTGCGATAATCT
>Locus:intergenic243_1:150178-150079(-)
GTAAATTATGATCGCGCATCGCAAAACGTAATAATTCTTATTTGCACAAAATATCTTATCACGGGATTATTTTTGCGTCAAGCAGTTTTTTTGCCAAATC
>Locus:intergenic250_1:156894-156927(+)
TCCTATAAAGGAGTTTCGGCTTTTTTGTTCAATT
>Locus:intergenic308_1:199919-199952(+)
AAGTTGTCAAATTTAGTTTTTTTTATTATTATGT
>Locus:intergenic312_1:201128-201179(+)
GTTTTTTATTTGGGTGCATTCTTGAAAAAATGTAAATTTTACGTTATCATTC
>Locus:intergenic319_1:204520-204475(-)
ATATGTATGCATTTCTTTTGCGAAATCAAAATTTGTATAATAAAAT
>Locus:intergenic373_4:238059-237912(-)
TGCGCGCGCTTTACGCCCAATAAATCCGGACAACGCTTGCCACCTACGTATTACCGCGGCTGCTGGCACGTAGTTAGCCGTGGCTTTCTGGTTAGATACCGTCAAGGGACAAGCAGTTACTCTTATCCTTGTTCTTCTCTAACAACAG
>Locus:intergenic373_10:238205-238172(-)
TTCGCCACTGGTGTTCCTCCACATATCTACGCAT
>Locus:intergenic373_2:240445-240400(-)
GGTACATTTTCGGCGCGGGGTCACTCGACCAGTGAGCTATTACGCA
>Locus:intergenic372_7:240744-240783(+)
CAGAAGGATAGGGAATCGCACGAATGGAAATGTGCGTCCA
>Locus:intergenic373_9:241934-241850(-)
AAATTTCCTGCGCCCGCGACGGATAGGGACCGAACTGTCTCACGACGTTCTGAACCCAGCTCGCGTGCCGCTTTAATGGGCGAAC
>Locus:intergenic372_2:242265-242349(+)
TCAATATTGTCTGGTAGTTATGGCGAGAAGGTCACACCCGTTCCCATCCCGAACACGGTAGTTAAGCTTCTCTGCGCCAATGGTA
>Locus:intergenic372_6:242360-242474(+)
TCCCCCTGCGAGAGTAGGTCGCTGCCGGGCAGTATTTCTGGAGGTTTAGCTCAGCTGGGAGAGCATCTGCCTTACAAGCAGAGGGTCAGCGGTTCGATCCCGTTAACCTCCATTT
>Locus:intergenic373_1:243367-243235(-)
GCGATTACCAGTGAGACTTTACGTCTCATTGCTTTTCGTCTTCTTCTTTGTTCAGTTTTCAAAGGTCACTTTTTCTTCTTCGTTGCCTTTAGCAGCAACTTTTATATCTTACTCTATTCTCTAAACAATGTCA
>Locus:intergenic373_7:243823-243730(-)
CTCAGTCCCAGTGTGGCCGATCACCCTCTCAGGTCGGCTATGCATCGTTGCCTTGGTAGGCCATTACCCTACCAACTAGCTAATGCACCGCGGG
>Locus:intergenic373_6:243963-243882(-)
TACTCTTATCCTTGTTCTTCTCTAACAACAGTACTTTACGATCCGAAAACCTTCTTCATACACGCGGCGTTGCTCCGTCAGA
>Locus:intergenic373_3:244631-244565(-)
TGCTGGCAACTAAAATCAAGGGTTGCGCTCGTTGCGGGACTTAACCCAACATCTCACGACACGAGCT
>Locus:intergenic372_1:245299-245431(+)
AGGGCGCACGGTGGATGCCTTGGCACTAGGAGCCGAAGAAGGACGGGACTAACACCGATATGCTTTGGGGAGCTGTACGTAAGCATTGATCCAGAGATTTCCGAATGGGGGAACCCACTATCTTTAGTCGGAT
>Locus:intergenic372_4:245645-245684(+)
GCCAAAGACGGTAACAGCCCGGTAGTTGAAATAGCTTTCC
>Locus:intergenic373_5:246314-246278(-)
TGTTTCCCTTTCGACTACGGATCTTATCACTCGCAGT
>Locus:intergenic372_5:247516-247648(+)
AACCCGCCACGCTTAGCGCGTGGGGAGACAGTGTCAGGTGGGCAGTTTGACTGGGGCGGTCGCCTCCTAAAGAGTAACGGAGGCGCCCAAAGGTTCCCTCAGAATGGATGGAAATCATTCGCAGAGTGTAAAG
>Locus:intergenic372_3:247619-247739(+)
ATGGATGGAAATCATTCGCAGAGTGTAAAGGCACAAGGGAGCTTGACTGCGAGACTGACAAGTCGAGCAGGGACGAAAGTCGGGCTTAGTGATCCGGTGGTTCCGCATGGAAGGGCCATCG
>Locus:intergenic373_8:248553-248457(-)
ATAAGGAATCTCCTTTCTGTTTTTTGCAAATCATTGACTTTGACTATTTTTGACTTTAATTATACTAGATATCCCCACCTATTAGCAATTTATTTAT
>Locus:intergenic423_1:276695-276641(-)
CGCTTTAGGAAGCGCTTGGGGATTCCCGCACACTTCCCAGACTTTTCAGGTAAAG
>Locus:intergenic483_2:318565-318454(-)
CTTTTCCACAAGATATTCACTGCTTACACACAGGTTATCCACAGAAGTTATCCACATATCCACAAACTAGTTCTATATTTAGTAGGAGAATTCTTGTTCTCTACCATATCTA
>Locus:intergenic483_1:318779-318701(-)
ACTAAACAGCGGAACCCCTTCTCCTACAATCAATCTCGCGAATCGAATTTCTATGTAAAGTTATTTTCCTTGTCACATA
>Locus:intergenic482_1:318938-318977(+)
TATAAGGGCGGGATAACTTTTAGAGCGGAACTTCTTTTAT
>Locus:intergenic509_1:333512-333452(-)
TTATTTAAAATTCATCTTCCTACTTCTATTATAGTTGAAATAACGCTTCCAAATGTGAATA
>Locus:intergenic523_1:346274-346232(-)
GAAATATCTTTCTCTCAGAAGAACAAAAATACTTTCGTTGGAT
>Locus:intergenic579_1:378953-378920(-)
TCCTTTTACCTATCATTGATTTCTTTATGTATAT
>Locus:intergenic595_1:388529-388484(-)
ATTAGTAGTACCTGTTTTGTTTTTAATACTTGCAATTATTTTTGCC
>Locus:intergenic600_1:391494-391581(+)
TCGGAGTTTTTTTATTTGGGTGAAAACATTAAAAAATTTATTGACTTTTTTGAACTTGGAGAATATGATAATGATAATCATTTTCAAT
>Locus:intergenic680_1:432284-432344(+)
CCCGCCAACCTCGGTCACAAGCCCTTTAATAGATACAAATGCGGGAGTCCAACTAGGGTCA
>Locus:intergenic681_1:432859-432757(-)
GATAAAGAACATGAAATCCTAAGGCGCTTGCAAGAACTGCCGGACGGGGAACAAAAAGCGATGGAAACAAAAGAAAAAATTGATATTTTACGTCATTTCATTG
>Locus:intergenic721_1:465813-465750(-)
CGGTTGTGGGCAAGTGAAGTGCCGCATAAAAATACCGACCAGATTTCTCTGGTCGGTATTAGGT
>Locus:intergenic735_1:472762-472681(-)
TGTAACTTACTTCCATATTACAATAAAATGACAAAAAAAAGGAGCGATAATTCCATAAGATTTTTTAAAGATTGGAAAAAGC
>Locus:intergenic774_1:502675-502762(+)
TCAAATTATATCATCTGGAAAGTTCCTTTTTTATATTATAAGGTAGATAATCTATTAAGCAACAATAGATTATCATTATTTAGCCTAT
>Locus:intergenic786_1:510403-510484(+)
GTGCCGAAAAGTGCGGCAAACAGCTTGTTGCTTATGAAAAAAGCGCTGGATAACGCACGAACAGAAAATGATAAAGACCTAT
>Locus:intergenic786_2:510481-510580(+)
CTATATCCAGATGACTGGGAAGATTACACGGTATTAGCCTATACATATGTGAATAATCAAGGTGAAACTGTCACGATGTGGTTACTTGAAAAAGATGGAA
>Locus:intergenic794_1:514536-514575(+)
GGTGATTTTTTATTGTCTAACTCTAATATCGAGCTCTTAA
>Locus:intergenic819_1:525790-525736(-)
TTAAGGTTTATTTGTGAAAATGTGAACTTATATAAAGAGCGAATGTGGCAAAGCG
>Locus:intergenic907_1:575148-575103(-)
TTCTATTTTACAGGAAACTTGAAAAAATGCTCGCTAAAACAACTCA
>Locus:intergenic915_1:581126-581054(-)
TTTCACCTTGTCAATCCTCCCTGTTTTCGATATAATTACTTTTGTAACGATAATGAAAATCATTTTCAATTAG
>Locus:intergenic924_1:584926-585013(+)
TTTTTTTATTTTTCGAGAAATAAAAAAAGCTCATTCCTTTGCGGGAGAGAGCTTTTGGGGGTTTTGTATTTTATAGTAAGGATTATTT
>Locus:intergenic942_1:595080-595134(+)
ACTCCTAAGATTGCTACTATTAAAGGGAGAAGTGATAATTTAAAGGAGTGTATAC
>Locus:intergenic951_1:600527-600494(-)
AAATTGGTTTTTATGCTTGAAAATATTCTCAACA
>Locus:intergenic963_1:613520-613442(-)
GTCTATTTTGTGAACAATTCCATTCTTTTGTATAGAATTGAACCTAAAATGCTTAGATATTCAAAAAAGAAGCTAGATA
>Locus:intergenic977_1:620638-620527(-)
ACGTTCACATCCCACTTACACTATAAAGGTTTACCCAGCAGTACATCTCAAGCCCTAAGAATACACGTTCGCTTTTCAACTGTTACAGAATTATTACAAATAGTTGGTATAG
>Locus:intergenic990_1:633643-633676(+)
ATGAAAGATAGGTACGATAAACAGTATCTGAATA
>Locus:intergenic1067_1:677808-677697(-)
CCGCAGGAGCATTTACTGTTAACACTGGTAAGTTCCCTCGATCTAACACTCATACCATTAACAATATTTTCATCTAAGACAATACTTCTATTCTCAAATATTCCCATAATGT
>Locus:intergenic1194_1:743742-743775(+)
TCAATCGTCCACACGAGAAAAATGGAGCGAAGTT
>Locus:intergenic1299_1:802271-802220(-)
ACTTTTCATTTGTCATTTGTATTGTTTAAAAGTATGATAAGTATATACTTTT
>Locus:intergenic1311_1:806697-806613(-)
TTCATGAATAAAAGCTTATGTAATAGATGCTTAATTTATTCAGTCATCATAATGAAATTATCTTTTTTTATCATTCTAAAGAAAA
>Locus:intergenic1406_1:867118-867235(+)
ACACTTTTTATCATTGATTTTGGTTGCGCCGTCTTAGCTGCTATTTTGGAGCTGGCTTTTCCAGTCGCTGTAAACCACGTGATTGATACACTACTTCCAGGAAAAGATTTTGGTCTTA
>Locus:intergenic1407_1:868712-868676(-)
ATGCCTGTTTCATTTACAACGATAATTCGATCGGCAT
>Locus:intergenic1421_1:882768-882726(-)
CTATGTAATTGGTTCTTATTATATCGTTTATTTCTCGTGGTTG
>Locus:intergenic1429_1:889930-889897(-)
TTTGAAAACCGAATTTTTTTAGTTATTTTCCAGT
>Locus:intergenic1436_1:892535-892601(+)
TTTTGGAATAAGCGTGTTCGTTTCTTATTTAAAAAAGAAGTTTTTTTCAACCTATTTTTTAGTTATA
>Locus:intergenic1450_1:905788-905830(+)
TCATTTTGCTTGGTGCGCCCAGGCTTTTCTATTGCAGAAAAAT
>Locus:intergenic1501_1:936843-936768(-)
AAACAATGTCTTTATAAGTTATTACGGAGAAGGAGGGATTTGAACCCTCGCGCCGCGCGAGCGACCTATACCCTTA
>Locus:intergenic1603_1:987571-987508(-)
CAGTGTTTTCTACATAAAAAAAACAGCTTGTTCTCGCGTAACACAAGATACAAACTGCATTCTC
>Locus:intergenic1619_1:995198-995135(-)
TCCTTCATATGTACTTACCCCATTATACCTTACTTAGGGAGTACACGACAATCCTACTGCAGCA
>Locus:intergenic1653_1:1013440-1013386(-)
TATTATAGCGCTTATCTTGAATGTGCGCATTTCTTAGGATTAACTTTTTCCCAAA
>Locus:intergenic1695_1:1038829-1038697(-)
TGCAAAAATTGGCATACCTTGCTTGTTATACGCGCGTGGCAATGCTTTTTTACATATTTCCTCATATCTGGTTTTTTCGCCATATCTTATTTCTTTCACTATACTACCAAATTTTATCGCAAACCGCACGTAT
>Locus:intergenic1727_1:1057430-1057397(-)
TTTATGCCTGATTGTCAGTATCTCGTGCACCCAT
>Locus:intergenic1763_1:1084281-1084242(-)
ATTTCTATATTTAAAAGCGGAGATACCCAAAAAAGAGTAT
>Locus:intergenic1787_1:1097310-1097271(-)
CTATCATACGCCAAAAATAGCGCTTTATTTTCATCTCAAG
>Locus:intergenic1798_1:1105879-1105951(+)
CTTCTTAATACAAGATGCAGACAGCTTTTTTGGTTGAAAGTTTTTAGAAGTCATCTTTTAGACAAATATTGTG
>Locus:intergenic1835_1:1132878-1132836(-)
ATTATCAATCAAGAAAATTGGATAGAGTACCTCGTGAAGCTGT
>Locus:intergenic1835_3:1132893-1132836(-)
CAAGAGGACACACCTATTATCAATCAAGAAAATTGGATAGAGTACCTCGTGAAGCTGT
>Locus:intergenic1834_2:1133234-1133306(+)
AGGTTTGCAGTCCAAAAATGTATCGCTCTTTCTTTTTATAAAAGAAGTCATGGCGTATTGGCTACACAGCTAG
>Locus:intergenic1835_2:1133358-1133304(-)
GATTGTTCTTTGACAATTAAATATTACATGCTTGAATACATTCAGTATATAACTA
>Locus:intergenic1834_1:1133353-1133404(+)
ACAATCGGCATTGATTTGCCTATCAAAGATCACAAAGACTTGTGGGCTTTGA
>Locus:intergenic1858_1:1152907-1152958(+)
GGGATTTGTTTTTTGTGGGCTTACATTTTAATACTAAATTGTAATATAATTT
>Locus:intergenic2122_1:1312799-1312838(+)
AAATATGCAAGAATTCTTTTTTTTGATATAATAACAAAGA
>Locus:intergenic2169_1:1341105-1341069(-)
ATAAATCCTCCAATTGATACACTTCTTAGAGCATGTC
>Locus:intergenic2266_1:1399498-1399621(+)
AATACCCCGGTTAAAACACTTGATAATACAATCGCGATTAACATTAAAATAACGACAACGCGAACTACTTTTTTATTAGTCATTGCGGAAGAAAACTCCTCTCATAAAGCATTTCAGATATATA
>Locus:intergenic2364_1:1461209-1461254(+)
CAAAGGGTCAGAATCCAAAAACACGTGGACTCAATCTCAGCTAAGA
>Locus:intergenic2391_1:1477046-1477013(-)
TATTTCGGATCCACCTATAGTAAAAGCCCTTTAC
>Locus:intergenic2445_1:1511348-1511282(-)
GCCCTACACTATACTCTAGGGTTTAGAGTAAGTATAAAGTTAATAAAGAAAATAAGCAAAATTAACT
>Locus:intergenic2489_1:1535223-1535175(-)
AACAGGGTGGTACCGCGATTTCACCAAAATCGTCCCTGTGAGCAATCAT
>Locus:intergenic2504_1:1546426-1546471(+)
CCTCGTGTGAAGGCATGTGCGCCGCGCCGGAACTCCAAGCTCCCTA
>Locus:intergenic2607_1:1610044-1609987(-)
CGCCACGATTGCAATTTTATTCACAAACTGACTTGTTTTACAAGGTTGTTACTGGTAA
>Locus:intergenic2651_1:1640177-1640027(-)
GTAGCTATGTTACTTTTTATAATGCTTAGCTTTATGGATATTATGCTAATTAGTGATGTGAATATATCAACTATTATTGGAGCTCTGCTATTAGGTGCAGTGCAAACTATAATTGTACTCGCGCCTATACTTATTATTATTTTGTTAGTGA
>Locus:intergenic2708_1:1676356-1676401(+)
AAAAAATCCTCTGAAAAAGCGCAAAATCATGCTTTCTCAGAGGACG
>Locus:intergenic2758_1:1716506-1716551(+)
CGCGCACGAATAGAGAAAGGCTATAATTATACCTTTGCTCTCATCG
>Locus:intergenic2784_1:1743994-1744078(+)
AGACAGTGCCCAGATCGTTGCGCCTTTCGTGCGGGTCGGAACTTACCCGACAAGGAATTTCGCTACCTTAGGACCGTTATAGTTA
>Locus:intergenic2784_8:1744160-1744253(+)
TCAGCCCCTATACGTCACCTTACGGTTTTGCAGAGACCTGTGTTTTTGCTAAACAGTCGCCTGGGCCTATTCACTGCGGCTCTCTCGGGCTTGC
>Locus:intergenic2784_3:1744271-1744313(+)
CTTCTCCCGAAGTTACGGGGTCATTTTGCCGAGTTCCTTAACG
>Locus:intergenic2784_6:1745457-1745520(+)
CACGGTTTCAGGAACTGTTTCACTCCCCTTCCGGGGTGCTTTTCACCTTTCCCTCACGGTACTG
>Locus:intergenic2784_4:1745722-1745860(+)
ACAACCCCAAGAAGCAAGCTTCTTGGTTTGGGCTCTTTCCGTTTCGCTCGCCGCTACTCAGGAAATCGATTTTTCTTTCTCTTCCTCCAGGTACTTAGATGTTTCAGTTCCCTGGGTCTGCCTTCCTCACGCTATGTAT
>Locus:intergenic2784_5:1745907-1745940(+)
GGAAATCTCTGGATCAACGCTTACGTACAGCTCC
>Locus:intergenic2784_2:1746324-1746381(+)
CAATTATCTGTCCCACCTTCGGCGGCTGGCTCCATAAAGGTTACCCTACCGACTTCGG
>Locus:intergenic2784_7:1747135-1747174(+)
TCCACTCTCCTCTTCTGCACTCCAGTCTTCCAGTTTCCAA
>Locus:intergenic2815_1:1763849-1763798(-)
TTAATAAAATGGGTATATAGAAAAATTAAGCTTAGCAGTGATACTTGCAATC
>Locus:intergenic2845_1:1776112-1776043(-)
CTTATTATAAAATTATCTGACTCTAGAAAGCCAGACACCAGAAATAAGTTTACCAGAAATAAGGGGTTTC
>Locus:intergenic2860_1:1784419-1784464(+)
AAAAAAGCGCGAATGCTTTCCTATCTATCAAGAGAGAAAAACATTC
>Locus:intergenic2881_1:1804898-1804856(-)
ATTACCAAAAAGACTCAGAAGGATTCGGTTTTTGAAGAGGAGG
>Locus:intergenic2947_1:1849370-1849313(-)
CAAGGGTTGGGCTGTTCGCCCATTAAAGCGGCACGCGAGCTGGGTTCAGAACGTCGTG
>Locus:intergenic2946_4:1850104-1850140(+)
GGTTTTGCAGAGACCTGTGTTTTTGCTAAACAGTCGC
>Locus:intergenic2946_1:1850123-1850267(+)
TTTTTGCTAAACAGTCGCCTGGGCCTATTCACTGCGGCTCTCTCGGGCTTGCACCCTAATAGAGCACCCCTTCTCCCGAAGTTACGGGGTCATTTTGCCGAGTTCCTTAACGAGAGTTCTCTCGCTCACCTTAGGATTCTCTCCT
>Locus:intergenic2946_2:1851081-1851153(+)
GAGAGAACCAGCTATCTCCAAGTTCGATTGGAATTTCTCCGCTACCCACACCTCATCCCCGCACTTTTCAACG
>Locus:intergenic2947_3:1851822-1851783(-)
GGGGAACCCACTATCTTTAGTCGGATAGTATCCTTACGTG
>Locus:intergenic2947_2:1852185-1852152(-)
AGGAAAAGGAAACCTGTGAGTTTTCGTTCTTCTC
>Locus:intergenic2946_3:1853279-1853342(+)
TTCTTCTCTAACAACAGTACTTTACGATCCGAAAACCTTCTTCATACACGCGGCGTTGCTCCGT
>Locus:intergenic2994_1:1875464-1875536(+)
CATTTCACCTCTCTCCTTTTAAAGGATACGGGGAAATCGCGGGAATGTCAAGGAAGGTTAGACAAAAGAGAAA
>Locus:intergenic3055_1:1922418-1922286(-)
TCCATTCAGATTATAGCACAAATAAGGCGAACTGGCGGCGTAACAAAAAACTTTTCCTTTCGTATATGTACTATCTTTGTTATAATAAAGTTCTGTGGCAGGGGCAATACTCTGCGGGTTGGGAGAGGGACAA
>Locus:intergenic3270_1:2047279-2047315(+)
AGTTATCTTTTGATTCATTATAACATTTGCAATAATA
>Locus:intergenic3272_1:2048557-2048599(+)
ATAAAGGTTATCCTCATTAATTACAAGAAAAAAATACCCTATT
>Locus:intergenic3351_1:2106286-2106169(-)
CAACCTAGTTTTTATTTAAGGAGAATTTGTTTATTTAAATCAAGGGCAAGCAAAAATGTAAAAAAAGGGTATACCCAAAATATACCCAAAACCATCATTGTAAATACACTTTTTTCAA
>Locus:intergenic3350_1:2106205-2106247(+)
TATTTTGGGTATACCCTTTTTTTACATTTTTGCTTGCCCTTGA
>Locus:intergenic3366_1:2115174-2115270(+)
AATCACTTATTTACAGTCTACACTAAGAAAGAAGGTAATAAAAGCACAAAGAACATTTTTTGGCAAATTCTTAAGATATTTTTTTCATTTCATTCAA
>Locus:intergenic3371_2:2118751-2118700(-)
CTGGTTGGCGCTTTCCGTCGTTTTTGTGAAAATCATAAATTCGACCGCCAAT
>Locus:intergenic3371_1:2118772-2118706(-)
GTTAGCTGTTTTTTACAGAATCTGGTTGGCGCTTTCCGTCGTTTTTGTGAAAATCATAAATTCGACC
>Locus:intergenic3424_1:2147497-2147551(+)
TTTGTGGTTTTTTTCACAAAAAAATGGGCAGTTTATTACCTCATACAATATGATT
>Locus:intergenic3424_2:2147527-2147569(+)
GTTTATTACCTCATACAATATGATTTGGCTCCTTTAAAAATTT
>Locus:intergenic3445_1:2160505-2160457(-)
GAAATAGGACAAAGGCGACTGCCCGGAATGCAAATATTTCAGGGTAGTT
>Locus:intergenic3461_1:2171979-2171916(-)
GCTCTGACAAATCAGCTAAGAGGAAAAAGGGGGAGAAATCAGCAAAAAACTGGAACGCCATTCA
>Locus:intergenic3547_1:2226309-2226246(-)
ATGATACGATACTTTATTCGCTTATTTACCAATGTAGTGAGGATAAAAAATATTGATAAACGAG
>Locus:intergenic3567_1:2234943-2234877(-)
GGTGCTCATTTTTTTTACGAGTCCTTGCGATATTTTTCACAAATAAATTCTTCTAAAGGAGTTAAAA
>Locus:intergenic3599_1:2254893-2254842(-)
TTTTTCATGTTGGCACGGAAGTTGCTTTATAAAGAACTGCGTATCATTACAA
>Locus:intergenic3632_1:2280111-2280144(+)
TACCCCTACTATAACTTGTTTAAACTAAAATCAC
>Locus:intergenic3667_1:2302462-2302405(-)
TCCACGTTTTTCATAATTGAAACAGCTGATAGGCAATTTGTTTGGTTTTATACAAATT
>Locus:intergenic3720_1:2337510-2337657(+)
TCTCCTAATAAAAAGCCACAAAAAATCTACTTTTTTTATTCATTTAGTGAAATACCTAAAAACAGCCATTGGAAACGCTGTCAGAACGTTTATTTACGCAACTATCAAAAAAAAGTTTCCTATTTATTCCCATCCTATGTTAGTATTA
>Locus:intergenic3812_1:2395063-2395183(+)
GCTATGTGGGTCTTTTTTTATTCCTCATTTTCCGCCTCGTCCTCATTAGTACGCTCTAATTCCTCTAAATATTCGTTATGCCAAATTTGGCTTATTCTTTCAAAACTGGACCAACAAGCAT
>Locus:intergenic3832_1:2402414-2402477(+)
CGCAAAGAGGGAACTAAACACTTAATTGGTGTTACCCATAAGCCACCCATTATCATTGACCCAG
>Locus:intergenic3833_1:2402800-2402728(-)
TTCGTTATTTGGAAGCATGGTGCTGTAATAACGTCTAGGTTCAGCAGCAAGAGTGGTTGGTGGGAAAAACCTA
>Locus:intergenic3881_3:2437406-2437319(-)
AATATTGTCGCGGGGTGGAGCAGTCTGGTAGCTCGTCGGGCTCATAACCCGAAGGTCGTAGGTTCAAATCCTGCCCCCGCAATAGAGT
>Locus:intergenic3880_2:2437337-2437370(+)
GATTTGAACCTACGACCTTCGGGTTATGAGCCCG
>Locus:intergenic3880_7:2437885-2437924(+)
GGCGCAGAGAAGCTTAACTACCGTGTTCGGGATGGGAACG
>Locus:intergenic3880_1:2438871-2438937(+)
TTCCGTCCTGTCGCGGGTAACCTGCATCTTCACAGGTACTATAATTTCACCGAGTCTCTCGTTGAGA
>Locus:intergenic3880_3:2439030-2439129(+)
TTACTGGGGCTTCAATTCGTACCTTCGCCGAAGCTAAGCACTCCTCTTAACCTTCCAGCACCGGGCAGGCGTCAGCCCCTATACGTCACCTTACGGTTTT
>Locus:intergenic3881_1:2439201-2439120(-)
TTAGGGTGCAAGCCCGAGAGAGCCGCAGTGAATAGGCCCAGGCGACTGTTTAGCAAAAACACAGGTCTCTGCAAAACCGTAA
>Locus:intergenic3880_10:2439173-2439299(+)
ACTGCGGCTCTCTCGGGCTTGCACCCTAATAGAGCACCCCTTCTCCCGAAGTTACGGGGTCATTTTGCCGAGTTCCTTAACGAGAGTTCTCTCGCTCACCTTAGGATTCTCTCCTCATCTACCTGTG
>Locus:intergenic3880_9:2440208-2440286(+)
ACCTTCATCCTGGACATGGGTAGATCACCTGGTTTCGGGTCTACGACCTGTTACTTATGCGCCCTATTCAGACTCGCTT
>Locus:intergenic3881_2:2441283-2441184(-)
TCGATGGTTCGAGTCCATTTAGGCCCACTTTTTCTTTCTGACGCAAGAAATACAAATAATCATATCCTTTTATGGGGCCTTAGCTCAGCTGGGAGAGCGC
>Locus:intergenic3880_6:2441253-2441391(+)
AAAGTGGGCCTAAATGGACTCGAACCATCGACCTCACGCTTATCAGGCGTGCGCTCTAACCAGCTGAGCTATAGGCCCGTCAAAAATGTAGTGGCGCGATGCTTCAAGCATAGTGCCTTGCATACTTTATCTGACATAA
>Locus:intergenic3880_4:2441289-2441346(+)
CGCTTATCAGGCGTGCGCTCTAACCAGCTGAGCTATAGGCCCGTCAAAAATGTAGTGG
>Locus:intergenic3880_5:2442768-2442828(+)
GGCCCATCTGTAAGCGATAGCCGAAACCATCTTTCAAAAGCGTGGCATGCGCCACACTTTA
>Locus:intergenic3880_8:2443164-2443236(+)
TTTTCGTCTTCTTCTTTGTTCAGTTTTCAAAGGTCAATTTCTTTTGTTGCGAAAGCGTTTTGTCCGCATCAGC
>Locus:intergenic3895_1:2450370-2450334(-)
CTGACCTTTCGGATAAAGTTATTGTCTATTATCGCTC
>Locus:intergenic3902_1:2454591-2454663(+)
TCATTAAATGTAAGTACTTGCTTAAAAAATAATCATTTCCTGTTTTTATTTTCACATTTCCAGGATGAGTTTC
>Locus:intergenic3947_1:2479579-2479516(-)
CAGTTGAAGTTTTTGTTTTGTTTCGAAGTAAAAGCGAGGACCAAATTAAAGGCTTCTCCCTCCT
>Locus:intergenic3971_1:2494502-2494403(-)
TTTAATTTTGCCTTAATGCAAAAAAGTTTCGCTTCTGATATAGAACTGCATTTAACTAAAAACGTTGCTATAGACACAATTCAGCTGCTTATGGTAAGAT
>Locus:intergenic4006_1:2509607-2509661(+)
TTTGTAAATCAAACAGCAAAAAGCGCCATAAAACATTCATTTAAAACTATTCATT
>Locus:intergenic4024_1:2525034-2525082(+)
TGTCAAACACTTTTTTCACGAACCTTAAACACGTTGGTATTAAAGGGTT
>Locus:intergenic4113_1:2575023-2574954(-)
GGATATTTTTATTTTATTTACGAAACGAACAAAATTGGGGCGATAATTTACCAGTTTGCCTTCTATTTGA
>Locus:intergenic4174_1:2612712-2612763(+)
ATCCCAATCCCAAACACACATGAAAGCCTTATCAGCGTGTCAGTTCTTAGCA
>Locus:intergenic4175_2:2612922-2612865(-)
CTGGCGTGGCAATCTAAGAAACAGATAGATTTTGAAATCAAAAAAATCTCAGAAATAA
>Locus:intergenic4174_2:2613008-2613140(+)
AAGGCTACAAAAACTTTCTTTCGCACAAATAAAAAAACTTCTACCACTATTGGTAAAAGAATTCGATACGATTATTCGCAAATTTCGCGACCGAAAGTTCTTTTCCCAAGAAAAAGAACGGAAAAAACAGCCG
>Locus:intergenic4175_1:2613094-2613031(-)
CGAAATTTGCGAATAATCGTATCGAATTCTTTTACCAATAGTGGTAGAAGTTTTTTTATTTGTG
>Locus:intergenic4257_2:2673081-2673003(-)
ACATGGAGCGGACAAATACTAATCGATCGAGGACTTAACCAAAAAATGAAACGAAGTTACCTAACTGAACACTTTCTTC
>Locus:intergenic4257_1:2673444-2673402(-)
GCACCTCGATGTCGGCTCGTCGCATCCTGGGGCTGTAGTCGGT
>Locus:intergenic4256_2:2674928-2674985(+)
ACTGGTGGTCTGGGCTGTTTCCCTTTCGACTACGGATCTTATCACTCGCAGTCTGACT
>Locus:intergenic4256_1:2675145-2675247(+)
TCTCCGCTACCCACACCTCATCCCCGCACTTTTCAACGTGCGTGGGTTCGGACCTCCAGTAAGTATTACCTTACCTTCATCCTGGACATGGGTAGATCACCTG
>Locus:intergenic4256_3:2676379-2676427(+)
TTGCATACTTTATCTGACATAAAAGAGAGTAACCTCTCAAAACTGAACA
>Locus:intergenic4278_1:2689352-2689391(+)
TTTTTGTTCACAGAATATCCATTTACTTCCGGCTTCCCCT
>Locus:intergenic4392_2:2743031-2743085(+)
TGCGGAAAGAATGTACATCATTGGGCTTTACTTGTGACTTTTTTAACAATCCTGT
>Locus:intergenic4392_1:2743112-2743148(+)
GTAAAGCTTGTTTATAGCGTGATTGTGAAACTTCATG
>Locus:intergenic4434_1:2771505-2771562(+)
GCAGTTTTAAAGCGTTTTCATTTTATAAGTTGTATAATAAAGACAGCAACCACGTTTT
>Locus:intergenic4474_1:2794669-2794723(+)
TATTATCTGGCTGTAAATGTTGGTAAGGCTTATTGCTTTTTATTTCACAATGAAA
>Locus:intergenic4508_1:2817601-2817673(+)
CTTAATTATTCCACAAAAAAAGCGAAAGTAAAACTAAACCCTTCGCTTTTTTGCTATATTTACTTAAAATGTT
>Locus:intergenic4522_1:2823985-2824042(+)
TCCACTCGTCTCCCGGCTTCAAACATTCGGGCTTGTTATCTCTCTAGCTATTTGCTAT
>Locus:intergenic4542_1:2842083-2842191(+)
AGACTTCGCCAATGTAACTGCAATACCGGAAAAAATTGCACGGACAATATACAAAAATTTAGCTATACTAGTTCGCGCATTCAAAAGAAACATGTCATCTCACCTCTTT
>Locus:intergenic4583_1:2869155-2869095(-)
TTAACGGGCCTTTTTTTATTTCCGCATGTAAAATACAGATGCGGAAAAAGACTAGATTTAT
>Locus:intergenic14_1:7994-8039(+)
GGGTTATTAATTGTTTTTAAAAGGTTTGAACTAGATTCAGCCTTAC
>Locus:intergenic124_1:82743-82827(+)
TCAGCGGGTCGTGGGTTCGAAACCCTCACAACCCATAAAAAACAAACGCCAGTGACTGTTAAAGTCGTTGGTGTTTTGTCGTTTT
>Locus:intergenic149_1:103942-103897(-)
ATTGTTGTATCTATATCAAAAAAACGTAATAAATTTATGTTTTTTC
>Locus:intergenic229_1:144993-144936(-)
TTGGGGCGGGAAAGTTTATCGTTTTTATGTACGAAATTTATTATCCTTTCTGTTGCTA
>Locus:intergenic323_1:207471-207420(-)
AACAAGCTTATTTTTTCGTGTGTGTTAAGCGGTTTTATTCTTAATTTTTTAT
>Locus:intergenic364_1:232186-232285(+)
ACTGGTTTTTTGATGCGAAAAATGAAAAGAAAAACCGAGAAATCTCATGAAACTTTAACAAAAGTCACAGCGTATCCACCAAAAACTTGGTTAATATATA
>Locus:intergenic373_2:238424-238367(-)
CTCCACCGCTTGTGCGGGCCCCCGTCAATTCCTTTGAGTTTCAACCTTGCGGTCGTAC
>Locus:intergenic372_6:240073-240133(+)
GAGGTGTGGGTAGCGGAGAAATTCCAATCGAACTTGGAGATAGCTGGTTCTCTCCGAAATA
>Locus:intergenic372_8:240091-240169(+)
AAATTCCAATCGAACTTGGAGATAGCTGGTTCTCTCCGAAATAGCTTTAGGGCTAGCCTCGAGGTAAAGAGTCATGGAG
>Locus:intergenic373_3:240490-240433(-)
CCTCTAAAGAGGTTCATCCACAGTTTCGGTAATATGTTTAGCCCCGGTACATTTTCGG
>Locus:intergenic373_8:240708-240660(-)
AGGAATCTCTACCTGTTGTCCATCGCCTACGCCTATCGGCCTCGGCTTA
>Locus:intergenic373_1:241316-241235(-)
ATAATTTCACCGAGTCTCTCGTTGAGACAGTGCCCAGATCGTTGCGCCTTTCGTGCGGGTCGGAACTTACCCGACAAGGAAT
>Locus:intergenic372_3:241420-241552(+)
AGGAGCCGAAGAGACGTGTGCGCTAGCATACGAGGAGGCAATGGTGGGATACTACCCTGGCTGTATGACCATTCTAACCCGCCACGCTTAGCGCGTGGGGAGACAGTGTCAGGTGGGCAGTTTGACTGGGGCG
>Locus:intergenic372_7:241501-241555(+)
CCACGCTTAGCGCGTGGGGAGACAGTGTCAGGTGGGCAGTTTGACTGGGGCGGTC
>Locus:intergenic372_4:241733-241835(+)
GCTACCCCGGGGATAACAGGCTTATCTCCCCCAAGAGTCCACATCGACGGGGAGGTTTGGCACCTCGATGTCGGCTCGTCGCATCCTGGGGCTGTAGTCGGTC
>Locus:intergenic373_6:241925-241844(-)
GCGCCCGCGACGGATAGGGACCGAACTGTCTCACGACGTTCTGAACCCAGCTCGCGTGCCGCTTTAATGGGCGAACAGCCCA
>Locus:intergenic373_4:244276-244177(-)
GCTCCCCACGCTTTCGCGCCTCAGCGTCAGTTACAGACCAGAGAGTCGCCTTCGCCACTGGTGTTCCTCCACATATCTACGCATTTCACCGCTACACGTG
>Locus:intergenic373_5:245566-245503(-)
TTCTTGGTTTGGGCTCTTTCCGTTTCGCTCGCCGCTACTCAGGAAATCGATTTTTCTTTCTCTT
>Locus:intergenic372_2:245533-245566(+)
CGGCGAGCGAAACGGAAAGAGCCCAAACCAAGAA
>Locus:intergenic372_5:245931-245982(+)
AGGTTAAGCGGAAAAAGCGGAGCCGTAGCGAAAGCGAGTCTGAATAGGGCGC
>Locus:intergenic372_1:247282-247414(+)
GCACGAAAGGCGCAACGATCTGGGCACTGTCTCAACGAGAGACTCGGTGAAATTATAGTACCTGTGAAGATGCAGGTTACCCGCGACAGGACGGAAAGACCCCGTGGAGCTTTACTGCAACCTGATATGGAAT
>Locus:intergenic373_7:248190-248064(-)
TTGTCCGCTCCATGTATCGCTACACTTCCACTCCAAACCTATCTACCTGATCATCTTTCAGGGATCTTACTTTCCGAAGAAATGGGAAATCTCATCTTGAGGGGGGCTTCACGCTTAGATGCTTTCA
>Locus:intergenic398_1:263742-263775(+)
ATACTATTACTTGAGACAAAACCCGTACAACTTT
>Locus:intergenic409_1:266987-266933(-)
AATTTTTTCGGATTTAACCGAGATTTGTTTGTAGGGTTTCCCCTGGGTAGAACAG
>Locus:intergenic411_1:267517-267445(-)
AGAAAACTAATCCATCTCTTTATACTAGCATGTAATACCAATAAAAAAAAGCCTTCTAAAGGATTAATTCCTC
>Locus:intergenic462_1:301955-301997(+)
TCTTGTGTTATATTATTAAGGCAGACACAATATATAGTTAGTG
>Locus:intergenic504_1:331018-331054(+)
AAAGACAAGCTATGTTCTATAGTAGCTTGTCTTTTTT
>Locus:intergenic517_1:340220-340181(-)
AGAAACAGTAGCCGCGATAAATTTTCCGGTCACTTTCACA
>Locus:intergenic531_1:349240-349117(-)
AATTTAGGAATCATTGTTCTTAAAATATATACCCTAAACACTAGTAGTTTAATTCTTTTAAAGACGAAAAGCTACTTACAATATCGTCATCTTCCTTTTTTAAGTATTAATAGCACAAAAAAAG
>Locus:intergenic555_1:369846-369786(-)
ATACATAAAATATTTAGAGAAACAGCTATTATTGGAAAGATTGTTCTGTTGTTAATTTTTA
>Locus:intergenic680_1:432242-432305(+)
AAGACCGTATTCGCGGGCAATCACTGCTCCGTGCGTCATAAGCCCGCCAACCTCGGTCACAAGC
>Locus:intergenic703_1:444994-444928(-)
ACTACGAAAATTACCGCATTGAATACCGTAATTTTGGGATATTGCTGTTCATTTTGGAGAATGGTAG
>Locus:intergenic733_1:472245-472191(-)
AATCTAAAGTTTTCTTTAATTTTTTCAACTTTTTTAGAAGTGTTTGGTATAATTA
>Locus:intergenic757_1:489896-489800(-)
ACCTCCAGTTATTCTAAGTGTAAACAATCTCCTAGAAAAAGTCCATGCCACGTTAAATCTTTTACATTCAAGGCCTATTATAGTAGCATTGAACCAT
>Locus:intergenic774_1:502826-502862(+)
CATTATCTGCTAAAATTTATGAAAAGTAACCTTTGTT
>Locus:intergenic955_1:608525-608486(-)
TATTTCCTGTATACTAAATTTATTATGAACAAACGGAGGT
>Locus:intergenic1003_1:640002-639885(-)
TGGACAGACATTTGCCATTGGGTTAGCTGCCACCATTCTCGGAGCTCGTCATGGTACGATATCTGTTTTAGTTTACATTGTTCTTGGCGCTGTGGGGATTCCTGTTTTCCAAGGAATG
>Locus:intergenic1003_2:640291-640258(-)
CTCCATTCTGTTAAATTGCACACTAGTAATAAGT
>Locus:intergenic1068_1:679206-679290(+)
AGTCTTTTTATATGGGATACTAGAACTGTAATACTTTTCATATTCTTGTACTTTGTTATTCAAGAAGTAATTTTCTTTATTATTG
>Locus:intergenic1127_1:709005-708927(-)
TTTCACAGGCCTTTAAACCTATTAGACATCAAAACGATAGCCTATGAATACATATCAACAATAAAACTTTACATAAAAT
>Locus:intergenic1205_1:751473-751434(-)
GTGGTGATCAAAGAGATGCAAACAAAATTGCACTGCTCTC
>Locus:intergenic1226_1:763584-763683(+)
AAAATAATATTGTTATTATTGAATGGTACTCTGGATGTGATAGTAAATAAAAAAATTTTCCAAGAACAATTGTTTATTCTTGGAAATTTCTTCGGTAATA
>Locus:intergenic1307_1:804825-804786(-)
ATCCACATTTCTTGCTCATTCAGCATCTATTCTATGAACA
>Locus:intergenic1407_1:868406-868304(-)
ACGACATGCTCTATTTCTTCATCGCTAGCGTCTAATTTTCCGTACGCGATATTTTCACGAACTGTACCAGAAAACAAGAAAACATCTTGCTGCACGACGCCGA
>Locus:intergenic1412_1:872512-872551(+)
CGCTGTTTGTTAAGAGTGTGTAAATTTCCAGTGTTATCAA
>Locus:intergenic1452_1:907852-907888(+)
AGCCGTTTTTTTATGTGCAATAAGTCATTTACATTAA
>Locus:intergenic1489_1:927085-927052(-)
CTATTAACAAAATTTTCTCTCTTATTGTGCGGTT
>Locus:intergenic1522_1:947617-947668(+)
GACTTTTGTTCTGGGCTTTTTTATACTAGCAAGCTGTTTTTGAGTGTGCTAT
>Locus:intergenic1564_1:970889-970922(+)
ACTACAGCCTTCCAAGCTGTTGTCGTGGGTTCGA
>Locus:intergenic1628_1:998897-998945(+)
TCGGTTTTATTTTACCACGGGATTGAAAAAAAGGTTACTTTAAGCAAGG
>Locus:intergenic1640_1:1006602-1006659(+)
CTTTTAGAATTCGTTGTAAATGAATTTCGCACCTTCAGGGTTTTTGAAACCATAAAAC
>Locus:intergenic1646_1:1008890-1008923(+)
TCCTTTCTTGAAATCATTCCTTCATTGGTTATTG
>Locus:intergenic1694_1:1038746-1038797(+)
TATGGCGAAAAAACCAGATATGAGGAAATATGTAAAAAAGCATTGCCACGCG
>Locus:intergenic1695_1:1038821-1038779(-)
TTGGCATACCTTGCTTGTTATACGCGCGTGGCAATGCTTTTTT
>Locus:intergenic1697_1:1039281-1039236(-)
TCCTTTATTTTCAAGCTCTACGAAGTTTCTTTCAACTTTTTAAAAT
>Locus:intergenic1757_1:1078676-1078628(-)
ATTCTTTCACAATGTTTCATAAAAAAACAGGAACTTTCCTTTTATTTAA
>Locus:intergenic1807_1:1113722-1113659(-)
TCATACTATAATCGGAATTTACACTTTTGCTTAATCTCAGAACTAACAAAAAACGTTAGGGCTA
>Locus:intergenic1836_1:1134214-1134256(+)
TACACACTTTTACCTCATGGCAAAAATGCGTATTCTTTCTATA
>Locus:intergenic1873_1:1160076-1160010(-)
ACTTTCATTTACAAATTAAACGACACTATCTTCCTTCTCCCAACAACACTCGCGCCCTCCATAACCA
>Locus:intergenic1872_1:1160148-1160202(+)
ATTAGGGGGAAAAGTAGTGACTATAAGAAAAATCAGGTTATAATCAGTATACACA
>Locus:intergenic1992_1:1236569-1236701(+)
GTCTTATTTATAGGCATAAAGTCCTTTTTAAGCTCTTTTTCTTTTTTATTTTCATTAATACTGTCTTTGCTAAAGGGCTATATAACAGCTACGAGAGTAGATTGTAACATAAGTAATGTAAAAGTAATGTGTA
>Locus:intergenic2002_1:1240935-1240989(+)
TCGAATTATGAGTGGGAACAATTTTTTGTTCTTATTAGGGTGGTACCGCGAGAAG
>Locus:intergenic2038_1:1266921-1266966(+)
GAATATAATTCTTTACTTTTGGTATTAGTCTTATTTAGTAGCATTT
>Locus:intergenic2056_1:1274733-1274766(+)
ATTATAGGGGATATTCGGAGAGGATACTTTTTAA
>Locus:intergenic2132_1:1320467-1320533(+)
GCAAAAGGCGAGCGCAATCGTCTTACTTTGCAGTCTCTTTTTTTGTTTTTAAACTTAAAGCGTTTCA
>Locus:intergenic2141_1:1326312-1326246(-)
ACATACAAAAAAACCGCGAATGAATCCATCGCGGTAAAAATTAAAAAATTTTTTCTGAAAAATAAAT
>Locus:intergenic2220_1:1372611-1372683(+)
TTTGGAAGCAAAAAAGTAAATAAAATAATTTTTTTGATCTTGAGTATTTTCACAATGTATGTGCAATGGATAA
>Locus:intergenic2221_1:1372693-1372654(-)
TATACGTTTGTTATCCATTGCACATACATTGTGAAAATAC
>Locus:intergenic2220_3:1372752-1372815(+)
AAATTTTCACCTTTAAAACTAATTATTTGCCGAACAATACAACTCATGATAAGCTATAGAAAAG
>Locus:intergenic2220_2:1372824-1372878(+)
ATAATAGAATTAGCGGGTGAATGTAAGCAGAGAGACTGCGAAAAGCAGCGCCGAC
>Locus:intergenic2234_1:1380597-1380708(+)
CAGCTGTTTTTCTATTTATCAGCGCTTCCAGTACACCTTTTGAATAAAAAGTATGGTACAATAAGGACAATGCGTGATTCATGCAATTTTTTATTTTTAGTATTATTAAGGA
>Locus:intergenic2268_1:1400805-1400856(+)
AGTCAAATAATTCGGATTGATTCATTGTCCAAGAAGCAATTCTTTGATATAG
>Locus:intergenic2286_1:1409998-1410070(+)
AAAGCGGAAACCATATATCTCCTACTTGGGATATGTGGTTTTTTGACGAAAGGAAACATTTGTTTGTATAATA
>Locus:intergenic2305_1:1425341-1425224(-)
CCTAAAATTACTATAACGCATTTTAGAGTGAGAAGCAAGCAAAAAGCGAACATTTATTCGTATTTTTTATTTTGTGTAAGCACCGGCTGCTTTCTTCCTCATTATAACGGGATTTCCA
>Locus:intergenic2476_1:1528002-1528044(+)
TTAACATGCCACGCTAGAAATAGCAAGCAATTGTCTCTCTTTT
>Locus:intergenic2545_1:1570963-1570897(-)
GTAACTTTTTTATTGCGAATCCTCATTTTTTGCGTTAGAATTTGTAGGAGAAAAGCTTTACTAAATC
>Locus:intergenic2574_1:1588902-1588959(+)
AAAAGGACGAAAAGAGTATTATTCGCGGTACCACCTTTTTACCCACAGAAAAAATTGC
>Locus:intergenic2584_1:1597184-1597331(+)
GGAGGGCAAAATAAAAAACCCATCCCTCCTGTTGTCAAGGGACGAGTTTATGCTCGTGGTTCCACCCAAGATTCAGAAATAGCTAAAAATAACTACTTCACTCTTGTCGCTTATAACGGAGCGATCCGTCTATTATTACTAGTTAAAC
>Locus:intergenic2654_1:1642657-1642714(+)
CTTCAAAAAATAACGGCTCAACACCGGCTGCGCCATTATCCTGCGCAGCGTGACTCCG
>Locus:intergenic2683_1:1656874-1656787(-)
GGTATTTTTATTTTGTGGTATAATTATATTTATAAATACTTTAAAATAGCCAATATGATATCCTGGGTAGGGGGTTATCGCATGGTAT
>Locus:intergenic2689_1:1659358-1659322(-)
ACTAGTAGGGCTAAGAGAAGTAAAATCATGAATAGTT
>Locus:intergenic2737_2:1702382-1702343(-)
ATAAATATATTTTTTCGGGTAATAATGGGCAGAAATAGGT
>Locus:intergenic2737_1:1702449-1702416(-)
CCGGACCATTTCGCGAGCAAGGGAACTCTCCTTT
>Locus:intergenic2785_2:1742224-1742170(-)
AGAGCACTTGGTTTGGGACCAAGGGGTCGCAGGTTCGAATCCTGTCTTCCCGATA
>Locus:intergenic2784_2:1743298-1743385(+)
GTACACCAGCGGTGTGTCCATCCCGGTCCTCTCGTACTAAGGACAGCTCCTCTCAAATTTCCTGCGCCCGCGACGGATAGGGACCGAA
>Locus:intergenic2784_1:1744420-1744504(+)
GGAACTTCCGTACTTAATTTCCTTCCCCATCACAGCTCATGCTTCGCGAGAAGCGGATTTGCCTACTTCTCACACTCACTGCTTG
>Locus:intergenic2785_1:1746008-1745921(-)
AGGGCGCACGGTGGATGCCTTGGCACTAGGAGCCGAAGAAGGACGGGACTAACACCGATATGCTTTGGGGAGCTGTACGTAAGCGTTG
>Locus:intergenic2871_1:1795588-1795495(-)
TACGGGATGAAGCAAATTGTGAAAATCAATTCACATACACAATATTTCATAGAAACGTTTCGACAAGGTTATTATAGTATATTATGTAATCGGT
>Locus:intergenic2904_1:1820056-1820095(+)
TCTGTTGATTTATTAGTCAACCACACACTCGAAAAACAAA
>Locus:intergenic2923_1:1833096-1833024(-)
ATACTCAGAAGTCTTAATAAAATCAAATTTTCCTCATCATACCATAAAATAAAAGCTATCCCAATAACAACTA
>Locus:intergenic2946_2:1849100-1849247(+)
GATCTTACTTTCCGAAGAAATGGGAAATCTCATCTTGAGGGGGGCTTCACGCTTAGATGCTTTCAGCGTTTATCCCTGCCACACATAGCTACCCAGCGATGCTCCTGGCGGAACAACTGGTACACCAGCGGTGTGTCCATCCCGGTCC
>Locus:intergenic2946_1:1850399-1850519(+)
TTGCCTACTTCTCACACTCACTGCTTGGACGCACATTTCCATTCGTGCGATTCCCTATCCTTCTGTGTCACCCCATCGGTTAAACAATTAGCACTGGTACAGGAATCTCTACCTGTTGTCC
>Locus:intergenic2946_3:1853102-1853135(+)
TCCCCGGTTAAGCCGGGGGCTTTCACATCAGACT
>Locus:intergenic3047_1:1918210-1918147(-)
GTTAATTGTATGCTCGTACGCGTTCCCTTGCTTACACTGGCAGAGGGTTATTTTTTTGCACAAA
>Locus:intergenic3055_1:1922349-1922310(-)
ACTATCTTTGTTATAATAAAGTTCTGTGGCAGGGGCAATA
>Locus:intergenic3089_1:1937753-1937642(-)
AAGTGTATTGTATATCTATCATACGCTAAAAAATCCAGAATAGAAAGACAAATACCATTTCTTTCTCTTTTCTTAAAACTAGTTTATAGGTTGTGTATACTGCCGGGAATGT
>Locus:intergenic3112_1:1950840-1950885(+)
AAAAGTTCCAAAAGCGACGAATCCACTTTTGGAACTTCTAGTTTTA
>Locus:intergenic3119_1:1953780-1953714(-)
TTTTTTTGCAATAAAAAAACCGGCAAGCTATGCCGGTTTTTAAGTCCGTGTCTAATTGGCAACTGGT
>Locus:intergenic3135_1:1961746-1961674(-)
TTAAGGTGGGTGTTCGACCTGGTTGAATGCCTATTTAAAACAAACCTCCCCCTCTTAAAACAGCTTTTTTTCA
>Locus:intergenic3134_2:1961749-1961782(+)
CTTGCGCTCCGGCCTTCTAAAACAGCCTTCAATG
>Locus:intergenic3134_1:1961882-1961978(+)
ACATTTGCGCCTCGTCCCTTGTTCTTGATTCCTCGGGAAAAGTGCCCCTACCATAAGTTTGAGTTTCTCGCTCGTGGGGTTTACCTCGTTCCACTTC
>Locus:intergenic3171_1:1983898-1983856(-)
GCCAAAATCTGCCTTTTTGTAATTAAAGCTGGATTTCAGTACA
>Locus:intergenic3179_1:1990953-1990911(-)
AAACGAAAACAATATAAAATCAGAAAGAAAATAAATTTCTTTT
>Locus:intergenic3246_1:2031207-2031267(+)
CCCTTGGTTGCTACAACAAGTTGTCTTTCTAAATTATCATCATTATCATTTAACAATAAAT
>Locus:intergenic3282_1:2054095-2054167(+)
TATATATTAAATACTAACATAACATTTCTTGATATTAATTTTTTTCAAAAATGTGCGACTAATCGAAAAAAAT
>Locus:intergenic3303_1:2070723-2070666(-)
TTATCTTCCCTCTCGAACTATCCCCGTTCTTACGTTATACTAAAAAGAAAACGATGGA
>Locus:intergenic3342_1:2099948-2100011(+)
TTCTCCTTTAAAACTTTATTTTTAAACACAAAAAAATCTCTCCCAAAAAAGGGACGAGATTCGC
>Locus:intergenic3354_1:2109713-2109794(+)
ACCTATCCTAGTATATTGATAAGTAAGATACAAAATAGACGCAAAAGAAGAGAAGACACAAAAATCATCTTCTCTTCTTTTT
>Locus:intergenic3355_1:2109913-2109871(-)
ATTGCAGAAGAAGATATTTTTTGTTTCAAAATACAAAATTCAA
>Locus:intergenic3366_1:2115237-2115300(+)
CAAATTCTTAAGATATTTTTTTCATTTCATTCAAAAAGCGAACAAGTGTTGGCATACCTTAGCT
>Locus:intergenic3380_1:2125613-2125655(+)
CCTTATTTAAAGCCATTTTTTCCTAATTCAATTCTAAAAAAAC
>Locus:intergenic3386_1:2130438-2130483(+)
ATCGTTAATCTAAGAAAAATAAATTCCTTAATATATTCCAGCTTCA
>Locus:intergenic3432_1:2151572-2151626(+)
GGTTTTGTCCCGCAAAATATCCGGTGCAGTCCTCTTTTTATATTCTACGCTAAAA
>Locus:intergenic3437_1:2155125-2155077(-)
ATGCCTCTAAAATACAACTTTCGCGCCAACTCTTTTTCTAAAGATACTT
>Locus:intergenic3450_1:2165872-2165923(+)
GGAAACGTAGATTTTTATTTTACCATTCAAATTCAATTAATCTCTAAAAAGG
>Locus:intergenic3482_1:2186363-2186432(+)
ATCGTTAATTTATTACTTGGCGGTGCAATTTTTGGCTACACCATCTATGCTATTATCAAATTTGTCAAAC
>Locus:intergenic3507_1:2199341-2199290(-)
CTCATACTCCTCCTTTTTGGCAAAGAACTTTTTATACATAGAATAGTGAAAA
>Locus:intergenic3598_1:2254976-2255021(+)
GGAGTCGCGAAAACGCAACAAAAAAGGTCTAATCGCAACATCCGAT
>Locus:intergenic3624_1:2275346-2275388(+)
TTTGTGATTTATTTCACGGTTATAATATACCATATAAACGCTT
>Locus:intergenic3628_1:2278517-2278610(+)
CCTATTAGCTCTTTAATATTATTATTCGCCAAGGAGCATCCAAATTCCTTTCTTATTTTTAAAATCACAAAAAAGACCCGTTTGGCTATTTTTC
>Locus:intergenic3631_1:2279383-2279338(-)
GTACTATTTCTTAATATGAGCTACAATGAATTTAACCAATTAAGTT
>Locus:intergenic3656_1:2297238-2297289(+)
CAAAAACCTTCTTTTTTTATAGAAAAAGATCTACCAATTTTTAGGTTGGCAG
>Locus:intergenic3671_1:2305122-2305050(-)
AGCAGTGAAAAGCATGTGTTAGATAGTAGGTGGTGGATTATTTTGACAGTTCAAGGGACGAATATGCTATTAT
>Locus:intergenic3692_1:2320112-2320199(+)
TACACGGTATTAAATAAACTATACACACAGTTATACACGTATTTTACGTTAAAAAGCAACTTTACGCCACCAACTTTAGACCGATTTT
>Locus:intergenic3715_1:2333936-2333894(-)
AATCTTGCTCTTATAGTGAAACTGGTTAGGAATGTTATTCAAT
>Locus:intergenic3736_1:2346145-2346205(+)
TATTCCGCCTATAAAAGAAGACAAAAAAAGACGCTCGAAATAAACATTTCCAGCGTTGCCA
>Locus:intergenic3756_1:2360734-2360842(+)
GATGTTGTAAATACTCGTCATAGATACTCTTTAAATCCATTTCATTCTTTTTTATACGCCTTTGCAAGGCTTTTAACTTTCTTGTTTCATATAATTCGGCAAACAGCTT
>Locus:intergenic3771_1:2364327-2364282(-)
CCTTATTTTATTATGCTCCGTTTTATGACGGAGCACTTTATTTTTA
>Locus:intergenic3833_1:2402756-2402720(-)
CAGCAAGAGTGGTTGGTGGGAAAAACCTATTCATTGA
>Locus:intergenic3881_3:2437697-2437652(-)
CGGTGTAAGCTGTCTCAAGGGTTCGAATCCCTTGCTCTCCGTTTAC
>Locus:intergenic3881_2:2438473-2438335(-)
TTATCTCCCCCAAGAGTCCACATCGACGGGGAGGTTTGGCACCTCGATGTCGGCTCGTCGCATCCTGGGGCTGTAGTCGGTCCCAAGGGTTGGGCTGTTCGCCCATTAAAGCGGCACGCGAGCTGGGTTCAGAACGTCG
>Locus:intergenic3880_2:2439116-2439236(+)
CACCTTACGGTTTTGCAGAGACCTGTGTTTTTGCTAAACAGTCGCCTGGGCCTATTCACTGCGGCTCTCTCGGGCTTGCACCCTAATAGAGCACCCCTTCTCCCGAAGTTACGGGGTCATT
>Locus:intergenic3880_1:2440688-2440787(+)
GTTTGGGCTCTTTCCGTTTCGCTCGCCGCTACTCAGGAAATCGATTTTTCTTTCTCTTCCTCCAGGTACTTAGATGTTTCAGTTCCCTGGGTCTGCCTTC
>Locus:intergenic3881_1:2440779-2440746(-)
ACCCAGGGAACTGAAACATCTAAGTACCTGGAGG
>Locus:intergenic3881_4:2441168-2441135(-)
GAGGTCAGCGGTTCGATCCCGCTAGGCTCCACCA
>Locus:intergenic3880_3:2441408-2441456(+)
AAAACTGAACAAATAGAGAAGAACGAAAACTCACAGGTTTCCTTTTCCT
>Locus:intergenic3880_4:2442183-2442297(+)
TCGTTTACGGCGTGGACTACCAGGGTATCTAATCCTGTTTGCTCCCCACGCTTTCGCGCCTCAGCGTCAGTTACAGACCAGAGAGTCGCCTTCGCCACTGGTGTTCCTCCACATA
>Locus:intergenic3895_1:2450291-2450258(-)
TTTCTCTCGGCTCCAGTAGTTTACTTGTTTAAAA
>Locus:intergenic3894_1:2450351-2450387(+)
AACTTTATCCGAAAGGTCAGAAAATTTCGCATCATCC
>Locus:intergenic3926_1:2468470-2468509(+)
GTTACGGCCCAAATATGCATGCGAGCAAAGCGAGCATGTA
>Locus:intergenic3964_1:2491152-2491185(+)
TTCCCTCCACCACTCTGGATAAGATTTCTACATA
>Locus:intergenic4007_1:2509887-2509809(-)
TTTCTGGACGTGGGTTCGACTCCCACCATCTCCATATTTTTATGGATAATGAAAAGTGATACAAGCTGCTTTGTTAAGC
>Locus:intergenic4095_1:2567527-2567455(-)
GCTTTTTGCTTTGCTAGACCTTTTACAAACAAAGCTTTTCAGATACCAGAATCGGACAGATACAGAATAGGGG
>Locus:intergenic4101_1:2569116-2569059(-)
GTGGGACGCTCAGAAAACCTTTTTAGGAATGATGGGTGTTTTTTATCCCAATTAAACA
>Locus:intergenic4103_1:2569666-2569555(-)
CAGGTTAATCGGGCTCTTTTTGGTGTGTTAGGCGGTTTAAATAACTTCTCAATATTTAAAACCCTTTTATTCCCCAGCTCTCCTTTCTTAATGATAAAAAAATTATATCATT
>Locus:intergenic4113_1:2575032-2574900(-)
TTTCAGACAGGATATTTTTATTTTATTTACGAAACGAACAAAATTGGGGCGATAATTTACCAGTTTGCCTTCTATTTGAAAGATATTCATAAAAAAGTTTACATTTTCGACAAAAAATGTGGTTATTTACAAT
>Locus:intergenic4133_1:2590652-2590616(-)
CTCTTCTTTATCGTTATTTTGTTTTATTTCAAAGGAG
>Locus:intergenic4133_2:2590682-2590619(-)
TTTTCACGTAGACTAAGGGTAAGAAGAATACTCTTCTTTATCGTTATTTTGTTTTATTTCAAAG
>Locus:intergenic4138_1:2594548-2594581(+)
CTAATTTCACCAAGCCTCTTTGCAATCGAAAACA
>Locus:intergenic4174_1:2613086-2613224(+)
CAAATTTCGCGACCGAAAGTTCTTTTCCCAAGAAAAAGAACGGAAAAAACAGCCGGACTCACTTATCATGAGCTGCATTTTGATATAGAGTGCCCGTATAAATTCCAATTCAGTCAACGCAAACCTAGCGTCGGCGGGA
>Locus:intergenic4200_1:2632597-2632654(+)
TACTCTCTTCCTCGTTGGTTCATTCATCATTTAATATATTATTATAACATAACTATAG
>Locus:intergenic4236_1:2657914-2657986(+)
TCTCTGTTTCATGTAAACACTGGCTATGTGCAAGGCTTTTCACATTTTCGCCTTATAGTTCAAAAAAAGAACC
>Locus:intergenic4243_1:2660342-2660198(-)
AATGTGGACGGCGTGCAAACGATAGAATCTTTTGGAGTAGAGGAATTAGTTTATGAGCCACTAATTCGCACAAAAGAAGACTATACTTACACTGGTAAGTTTATCTTTACTAAGACGAAAATGATGTTAGTTTCAAAAAAACAAA
>Locus:intergenic4257_3:2672809-2672725(-)
TCGGCTGTTAACCGATCGGTCGCAGGTTCGAGTCCTGCCTGTGGAGCCATTTTTTTATTTGAAAGGCTTTGCTGCCGCTTTAGCT
>Locus:intergenic4256_1:2673755-2673839(+)
AGCCAGGGTAGTATCCCACCATTGCCTCCTCGTATGCTAGCGCACACGTCTCTTCGGCTCCTACCTATCCTGTACAAGCGGTACA
>Locus:intergenic4256_3:2673929-2674061(+)
CCGAGTCTCTCGTTGAGACAGTGCCCAGATCGTTGCGCCTTTCGTGCGGGTCGGAACTTACCCGACAAGGAATTTCGCTACCTTAGGACCGTTATAGTTACGGCCGCCGTTTACTGGGGCTTCAATTCGTACC
>Locus:intergenic4257_1:2675148-2675016(-)
GAGAAATTCCAATCGAACTTGGAGATAGCTGGTTCTCTCCGAAATAGCTTTAGGGCTAGCCTCGAGGTAAAGAGTCATGGAGGTAGAGCACTGTTTGGACTAGGGGCCCTTCTCGGGTTACCGAATTCAGATA
>Locus:intergenic4257_2:2677496-2677427(-)
GTGCCAGCAGCCGCGGTAATACGTAGGTGGCAAGCGTTGTCCGGATTTATTGGGCGTAAAGCGCGCGCAG
>Locus:intergenic4256_2:2678174-2678228(+)
TTTCGTCTTCTTCTTTGTTCAGTTTTCAAAGGTCAATTTCTTTTGTTGCGAAAGC
>Locus:intergenic4283_1:2691636-2691579(-)
TGGGGACTTCGTGTTTCCTTGTCTAGCTCTGTGTTTCCTAGTCTATTTAATCATAGGC
>Locus:intergenic4332_1:2706126-2706189(+)
CAAAGCGGCCGGGTGTGTCAGCAACCTTTCACTTCATCACATGGGCATTCCCGGCAATACCGGG
>Locus:intergenic4354_1:2718442-2718592(+)
TCAATTGCTTCTGCAAAAATGGATTGCAAGATGACCGCGCCTGTTACTGTAGATGTTGGTGCGAAGGCGATATCGAAGTTTGCTGATTTTAGGACGGCATCTCCTTTAACAGCACCGTTATCGATTACAATGTCACCTGTATCGGATAAGC
>Locus:intergenic4354_2:2718451-2718532(+)
TCTGCAAAAATGGATTGCAAGATGACCGCGCCTGTTACTGTAGATGTTGGTGCGAAGGCGATATCGAAGTTTGCTGATTTTA
>Locus:intergenic4354_3:2718917-2719016(+)
CGCAGCCAAATAAATGGATTACACCGTCGTTTTCGATGGACTTGGCTACCTTCGCTCCTGCTTCTTTTACATAATCAGCTTCATTATCGAGAATGTTTTC
>Locus:intergenic4476_1:2795263-2795302(+)
TTTAGCATAGCTTGGATTGGATGTAGCAATAATCTGCTCA
>Locus:intergenic4530_1:2832014-2832050(+)
ACTAGCGCCGTATATAAAACTTTTCGCCCAAAAGTCT
>Locus:intergenic4542_1:2841897-2841972(+)
TTTATCCTCCGTTTATCCAAGGAAGCATGGCAAAATGTTTCACGTGAAACATTTTTTCAGACAACAAAAAAGCGTC
>Locus:intergenic4558_1:2850506-2850584(+)
AAAAATTTTCTACCAATTCGCTATAAAAAGTTACAAACCAATCATTATACTAATTTCACATATTGCGGTAAAATATCCC
>Locus:intergenic4701_1:2944423-2944360(-)
TCTAGGAAAGGATTTCATTGCGCCAATGTGTTAAACTATTTACCGAATACGAAAAAAAGACAAA
>Locus:intergenic6_1:3041-3104(+)
TTCAAGGCGGATTCTTTTTTTGTTATAGTACAGTTTTTGGATAGAAATGTATATTTATGCAAAC
>Locus:intergenic115_1:77749-77701(-)
GCCCAATTTACTTTATATCTCTACACAATCAGAGTTCAAAGTCTGGTGG
>Locus:intergenic122_1:81568-81619(+)
TTGCTAGGAAAAGGAGCGGAAAATCGTTTACCTTTCATAAAAAACGGATTAC
>Locus:intergenic149_1:103911-103866(-)
AATTTATGTTTTTTCATAACTCACGTAAAAAAACCACGCAAATGTC
>Locus:intergenic167_1:109860-109827(-)
TATATCATGCAATTATCATGCCAAAAGAAAGCGC
>Locus:intergenic209_1:136446-136395(-)
TTTCTCTACCTTCCATCTATTCCACTCATCAACCAAAAGAAAACGTCCAGAA
>Locus:intergenic273_1:172652-172508(-)
CAAAAATATCAGTGGCAATGTCAGGTAAAAGTAAAAAAGAAAAATCGACCAGGCTCCGCCTACTATCAAACAGAAAACCACTTAAATCGAAACTTTCAAGCTAGTCAGCCGCTGGAAAAATTAACTACCGATATCACCTACCTTT
>Locus:intergenic273_2:172715-172583(-)
AAAATCGCCGCATTAATGAAACAAGAAGAACAAGTTGGCATCAATAAAGTACAGCGTATTATGCAAAAATATCAGTGGCAATGTCAGGTAAAAGTAAAAAAGAAAAATCGACCAGGCTCCGCCTACTATCAAA
>Locus:intergenic321_1:205727-205670(-)
TCGCTTCTAAAGATGAAACGCAATATTATATGCTTGCTTTATAGCTTTATTCTAGTCC
>Locus:intergenic364_1:232192-232276(+)
TTTTTGATGCGAAAAATGAAAAGAAAAACCGAGAAATCTCATGAAACTTTAACAAAAGTCACAGCGTATCCACCAAAAACTTGGT
>Locus:intergenic373_7:237793-237754(-)
AGTGTGGCCGATCACCCTCTCAGGTCGGCTATGCATCGTT
>Locus:intergenic373_8:238212-238116(-)
AGTCGCCTTCGCCACTGGTGTTCCTCCACATATCTACGCATTTCACCGCTACACGTGGAATTCCACTCTCCTCTTCTGCACTCCAGTCTTCCAGTTT
>Locus:intergenic373_4:238983-238920(-)
TACCTTGTTACGACTTCACCCCAATTATCTGTCCCACCTTCGGCGGCTGGCTCCATAAAGGTTA
>Locus:intergenic373_9:239678-239606(-)
GGATCCACTCTGGAGGGAAAGCTATTTCAACTACCGGGCTGTTACCGTCTTTGGCGGGCCTTTCCAGACCGCT
>Locus:intergenic373_5:240818-240758(-)
AGAAGCGGATTTGCCTACTTCTCACACTCACTGCTTGGACGCACATTTCCATTCGTGCGAT
>Locus:intergenic373_1:241370-241271(-)
GCTCCACGGGGTCTTTCCGTCCTGTCGCGGGTAACCTGCATCTTCACAGGTACTATAATTTCACCGAGTCTCTCGTTGAGACAGTGCCCAGATCGTTGCG
>Locus:intergenic372_2:241552-241606(+)
GGTCGCCTCCTAAAGAGTAACGGAGGCGCCCAAAGGTTCCCTCAGAATGGATGGA
>Locus:intergenic373_3:247383-247299(-)
GGGTCTTTCCGTCCTGTCGCGGGTAACCTGCATCTTCACAGGTACTATAATTTCACCGAGTCTCTCGTTGAGACAGTGCCCAGAT
>Locus:intergenic373_2:247719-247674(-)
ACCACCGGATCACTAAGCCCGACTTTCGTCCCTGCTCGACTTGTCA
>Locus:intergenic372_1:248247-248379(+)
CTTTCTTCTCTAGTTTTGAGAGAGCAATCTTTCAACAACTCAATATTGTCTGGTAGTTATGGCGAGAAGGTCACACCCGTTCCCATCCCGAACACGGTAGTTAAGCTTCTCTGCGCCAATGGTAGTTGGGGGC
>Locus:intergenic373_6:248408-248321(-)
CCGGCAGCGACCTACTCTCGCAGGGGGAAGCCCCCAACTACCATTGGCGCAGAGAAGCTTAACTACCGTGTTCGGGATGGGAACGGGT
>Locus:intergenic381_1:254681-254624(-)
ATTTATATGTATAATTGGGCTATTACCAAATATACATATAGCACTATTTTACACTATT
>Locus:intergenic399_1:263833-263767(-)
GCAGCAATCCTATTTTGCCGCCATCCTCCTTTTAGTATAATCCAAAATAAAAAACCCGAAAGTTGTA
>Locus:intergenic428_1:282675-282747(+)
AAGTCATCCAAGATAGTGCAGATCCAAGGTGTATTTAATGATGAATTATCTACTCAGTCAAATTATAAGGAGA
>Locus:intergenic472_1:309366-309402(+)
TCTGCCGCTCTCGATAAGAGAAAATATTTTAGAAAAA
>Locus:intergenic508_1:333063-333108(+)
CCGGGAAGAAGAATTGGAAGAGCAAAAAGAGGTTCTTGTTATTTGT
>Locus:intergenic515_1:339232-339199(-)
AAATTCATTAATTTCTTAACAAAAGATTGCCTCT
>Locus:intergenic544_1:359686-359722(+)
CTCCTTCAGCTGCTATTGTCTTTAGCCCATTCAGTTA
>Locus:intergenic681_1:432310-432211(-)
AAAGGGCTTGTGACCGAGGTTGGCGGGCTTATGACGCACGGAGCAGTGATTGCCCGCGAATACGGTCTTCCCGCTGTAGTGGGTGTCGAAAATGCAACTA
>Locus:intergenic685_1:435881-435830(-)
TGTGCATTAACTCACATTACGCTTATAATAATTTTGTTAGATAAAAAGGGAG
>Locus:intergenic760_1:495655-495697(+)
ATATGTATAAAAATACGTTTTATACGCAAGGGATTACAGTTCT
>Locus:intergenic772_1:502176-502221(+)
GACAGCTGCTACACTAGAAAAAGTGTATGTGGAGTCCAAAGAAGAA
>Locus:intergenic781_1:506297-506234(-)
TACCTGTTAAGCAATCTTCATTCAATATTTTATTTTCCATTAAGATTTCTCCTCGCAATGGTGT
>Locus:intergenic784_1:509061-509133(+)
AAGAAAGAAAAGTCTTACAATTTTTCAAGCGGTATTAATACAATCTATCGAATTTCTGATTTGTTGAGTTTGA
>Locus:intergenic809_1:520944-520878(-)
AATGATAAACGTTATCATTTAGAGAATTATAGCATGATTGGATTGTGGGTTGCTAGTAAAGGGGCTT
>Locus:intergenic813_1:521838-521784(-)
TATTTAACTCTTTCCATTATAGTATCACAAAAAAAAGAATTTGTTCCAATCGCTG
>Locus:intergenic835_1:534291-534210(-)
CTCACCTTGATTGTAGCACCGGTCTCCATCAAACTGTTAGAACTGTTCGGCACCATTTTTCCAATAAAGATTACACAAGTTG
>Locus:intergenic862_1:547335-547368(+)
AGATTTCTTTTATTTAGACAAAAAAGCGCTACCA
>Locus:intergenic907_1:575152-575089(-)
TTTTTTCTATTTTACAGGAAACTTGAAAAAATGCTCGCTAAAACAACTCATAAAAAAAGTGATC
>Locus:intergenic947_1:597820-597718(-)
CAATCTCTATGGGATAAGTATATCTTACATTACTTTTATGTCTTAGTCAATACTTTTATTACAAAAATATTTCATAAAAATCAAAAATGCTGTTTTAATAATA
>Locus:intergenic947_2:597805-597736(-)
AAGTATATCTTACATTACTTTTATGTCTTAGTCAATACTTTTATTACAAAAATATTTCATAAAAATCAAA
>Locus:intergenic993_1:634463-634424(-)
AACAAAAAATTTTCTTGTGAAATTCACAACTTGTTTATTG
>Locus:intergenic1003_1:640011-639861(-)
TCCACTTACTGGACAGACATTTGCCATTGGGTTAGCTGCCACCATTCTCGGAGCTCGTCATGGTACGATATCTGTTTTAGTTTACATTGTTCTTGGCGCTGTGGGGATTCCTGTTTTCCAAGGAATGACAGCGGGTATTGGGATTATTTTT
>Locus:intergenic1002_1:639917-639995(+)
CAAGAACAATGTAAACTAAAACAGATATCGTACCATGACGAGCTCCGAGAATGGTGGCAGCTAACCCAATGGCAAATGT
>Locus:intergenic1022_1:652466-652508(+)
CATTTTCACGATAAACAGCAAGCATATTGCTTACAAAAAATTA
>Locus:intergenic1026_1:654876-654921(+)
CTTTATGAATTAATTATAACTAAATTTGCTTCTTGGATAAACTATA
>Locus:intergenic1067_1:677959-677923(-)
AAAAAACTAAATGGTAAGTTAGGGGTTAATCATTGTT
>Locus:intergenic1076_1:684329-684362(+)
ACTGGCTCGTGGAACTTTTCTACACTTAAAATGA
>Locus:intergenic1302_1:803662-803698(+)
ATTGATTCTAAAATTAAGTATAGCGAACATAAAAAAA
>Locus:intergenic1304_1:804294-804357(+)
TTTGAGGATGTTGTAGCAAAATACAATCTACTGCTGAGTATTAATAAAAATGTAAAGATACGAA
>Locus:intergenic1399_2:863004-862971(-)
TTTCTTGCCGATATCTCTATATTTCCAATTCGCT
>Locus:intergenic1399_1:863292-863160(-)
AGTTTAGTAATGTCTCAGATAACTGTTATATACTGTTTGAGTTCAAAGTTCAATGCTGATTTTAGTTCCCAGCAAATAAACTATTTCGCCATTTTCAAGTTACAAATTAATTTTAAAACATCCCGCGATTCCC
>Locus:intergenic1406_1:868186-868318(+)
GCTGGGAAAACGACAATTTGTAATTTGTTGCCACGTTTTTACGATGTGTCAGCTGGTGAGATTACGATTGATGGTGAAAATATTAAACGATTCACTTTACCGTCCTTGCGAGCACAAATCGGCGTCGTGCAGC
>Locus:intergenic1474_1:918910-918949(+)
AACGTCAGGCTTGTTCTGGCGTTTTTTTGTGCACAAAATC
>Locus:intergenic1501_1:937145-937091(-)
AACTTATCACCATTTCTCCAGTCACGATTTTCAGTAAAAAATCCGCGAACGAGTC
>Locus:intergenic1587_1:980171-980099(-)
TCCTCCTGCTCTCTTAGTAGAATAGCAAAGGAAGGCGAAACAGTAAAGTTTTTAAAACAAAAACCGCCTGGAA
>Locus:intergenic1681_1:1029930-1029864(-)
TTTATTAAATTGCACAACTTTTATCTTATCTTTTGTTTAATTGTTGCCAAACGATTTCATTTGTTTT
>Locus:intergenic1757_1:1078294-1078258(-)
TTCGCTTTTAAAACTTTATCTTTTTTAACAAATATGT
>Locus:intergenic1781_1:1093894-1093840(-)
ATTTATTTTCCTCCGTCGCTATCGTCTCGTTTAAATCAACTTACCTATTATAGCA
>Locus:intergenic1801_1:1107950-1107902(-)
AATCTTAAAGTAGTTCTATTTTTTTATACTTTTAACGAAAATTTGATTT
>Locus:intergenic1856_1:1149759-1149792(+)
TTAAATGTAATTAGTTTTATTGTTAAGGCTGCTT
>Locus:intergenic1858_1:1152754-1152787(+)
CCCATACGTTTAAAACAGAGTGGGAATAGAAAGC
>Locus:intergenic1873_1:1159979-1159856(-)
AACTTACGCCCTCTTGTTCATATAAAAAAGAACACATTGCATTCCCCATGGAATAGAAATTCACTTTTTTTAGGGATTATTTCTTTTGAATTATTGTCCATTTTCATAGTTGAACTCCTCTTTT
>Locus:intergenic1945_1:1199980-1199929(-)
GAGCGAAAGAGTAAAAGAGCTAGAGAAAAATTTCTCCAAGAAAATAGAAAGA
>Locus:intergenic1944_1:1199934-1200018(+)
CTATTTTCTTGGAGAAATTTTTCTCTAGCTCTTTTACTCTTTCGCTCAAGTAAATGCTTCTATAGAATGATTTTGTCCTATATTG
>Locus:intergenic1959_1:1208965-1208908(-)
TTCGGGCAATTTTCGAGTCTGATGGAACCCTTTTGCCTTACGCTCACGCTTTTTCCTG
>Locus:intergenic1958_1:1208953-1209001(+)
AAAATTGCCCGAAACTTTCGCTTTTTACCAGATTTAAGCAATACAAAGC
>Locus:intergenic1973_1:1216540-1216507(-)
TGTAGAGGATTTTCACCTCTTTCCCGGATTAATA
>Locus:intergenic1992_1:1236545-1236692(+)
AACCGAAAAAGAGCAAAATGGCTTGTCTTATTTATAGGCATAAAGTCCTTTTTAAGCTCTTTTTCTTTTTTATTTTCATTAATACTGTCTTTGCTAAAGGGCTATATAACAGCTACGAGAGTAGATTGTAACATAAGTAATGTAAAAG
>Locus:intergenic2031_1:1263786-1263744(-)
TATACCTTCCATTTTCTTATTTTTTCGGCTTTTTCGCAAGTCT
>Locus:intergenic2038_1:1266965-1267001(+)
TTGCTCCATAAAAACAATAGAAAAATTAATACCAGTT
>Locus:intergenic2045_1:1269780-1269678(-)
CCAAGTCAAGTATTTATCTTCTTAATTTTTCCTCTTTCACGCAGTATCTGCTATAATAAAAACACCAAAATGAATAGAACTTTAGCGAATAAAAATCGAGGAG
>Locus:intergenic2125_1:1313636-1313543(-)
ATTAGTTTATTTCTCCTTAGAAACCTTTTAAAACAGCTAATCGCTTGTCTTAATGAAATAAATTATATACCCATTTCCGGTATATACCAATGGA
>Locus:intergenic2141_1:1326300-1326258(-)
ACCGCGAATGAATCCATCGCGGTAAAAATTAAAAAATTTTTTC
>Locus:intergenic2155_1:1331743-1331686(-)
CTAATAATTGCTTTAAATTGCTTAATTGATTGGTATTTTTGTTCATTTGCTCATAATT
>Locus:intergenic2255_1:1392479-1392416(-)
TCTCGAATTAGTAGTTGTTTTTATGACCAGGTAATAATTTCTACCTTATTCATTTTAAGCAAAA
>Locus:intergenic2267_1:1399495-1399441(-)
TGTTTTTATAAATATCCAACGTCTGGGCCGATTTGGTTCAGACTTTTTTTATTTT
>Locus:intergenic2285_1:1408944-1408905(-)
ATAAGAAGCATTTATTTTACAGTTCGGTTACTTGCCAGTC
>Locus:intergenic2305_1:1425284-1425164(-)
TCGTATTTTTTATTTTGTGTAAGCACCGGCTGCTTTCTTCCTCATTATAACGGGATTTCCAGCGTTCGTCTAATACTTTTTTGTCATTCATTTCCGCTTTTTTTGCTCATTTTATTCATTT
>Locus:intergenic2416_1:1495095-1495161(+)
TCCCTTTTTTACACGTCTTATTATAACATTTTCTTAACGATTATGTCTTTTTATATTTTTTGCTATC
>Locus:intergenic2488_1:1535352-1535385(+)
ATCACGTGGAAACCAAAATCATATTCCTATCATG
>Locus:intergenic2504_1:1546379-1546427(+)
CGCTCTCAATTAAAGCAGGTGGGTGCTCTGTCTAACGGTTTGCACTTCC
>Locus:intergenic2581_1:1594530-1594473(-)
AGGAGTTGGAATGAAAAATCCAGCTCTTTTTTCCGTTTAAATACAAAAACGGACTATT
>Locus:intergenic2622_1:1622387-1622534(+)
TTTCTACACCCCCATGCTAACACAATGTACCTAAGTTGTAAAAAATTAACTAACGGAAATTCAAACAAAAGATTTAGTAAAATTAGACGAAATATTTGCTTCACAATAATTTATTTCTTATTTTATGGTTCTTTTAGGAAAAAGAGGG
>Locus:intergenic2652_1:1641072-1641189(+)
TTTAATCTTGTTCATAATACCATCTCCCTTTTTATTATATTATTTATATACCTCTTATATTACATTAATGACAAAAAAGTTACAAGACGTTTAAATAAAATTGTTAAGTTAATTAGAA
>Locus:intergenic2663_1:1646628-1646583(-)
GCAGCCTGTATCTATTTTACTCCAAATTACGCCAAAAGCAACCTTC
>Locus:intergenic2710_1:1680035-1680074(+)
TATATAAAGTTAGAAGAAAGCGCAAGTCCATCCCAGGGCT
>Locus:intergenic2740_1:1704099-1704150(+)
ATTATTCTTACTCTTTCTGAAATAACTTTGCCTAAAAAGGCGTATTTCCACT
>Locus:intergenic2783_1:1739490-1739457(-)
AGACTTAAAAAGTTTCAGTGTATTTGTGTATCGA
>Locus:intergenic2784_2:1742880-1742991(+)
AACCTCCAGAAATACTGCCCGGCAGCGACCTACTCTCGCAGGGGGAAGCCCCCAACTACCATTGGCGCAGAGAAGCTTAACTACCGTGTTCGGGATGGGAACGGGTGTGACC
>Locus:intergenic2785_1:1743155-1743077(-)
GGTTTGGAGTGGAAGTGTAGCGATACATGGAGCGGACAAATACTAATCGATCGAGGACTTAACCAAAAAATGAAACGAA
>Locus:intergenic2785_3:1743676-1743604(-)
CATTCGCAGAGTGTAAAGGCACAAGGGAGCTTGACTGCGAGACTGACAAGTCGAGCAGGGACGAAAGTCGGGC
>Locus:intergenic2785_2:1745165-1745096(-)
TCTCTCCGAAATAGCTTTAGGGCTAGCCTCGAGGTAAAGAGTCATGGAGGTAGAGCACTGTTTGGACTAG
>Locus:intergenic2784_1:1745169-1745256(+)
AGCTATCTCCAAGTTCGATTGGAATTTCTCCGCTACCCACACCTCATCCCCGCACTTTTCAACGTGCGTGGGTTCGGACCTCCAGTAA
>Locus:intergenic2784_3:1746625-1746706(+)
CCCACCTTCCTCCGGCTTGCACCGGCAGTCACTTTAGAGTGCCCAACTAAATGCTGGCAACTAAAATCAAGGGTTGCGCTCG
>Locus:intergenic2836_1:1771444-1771552(+)
TATAGCTCGAAACCCCTTAGAAATAAAGTAATCTGGAAAAAAGGTTGCAGTTTTTCTGAAGACATTTATAATAGAAGGTATCAGTTAAAAAATGGTGGACTGGTTTGTG
>Locus:intergenic2865_1:1787696-1787654(-)
GTGTACTATTTAATTAATACACTAGTTTCGTTTAAAAAGGAGT
>Locus:intergenic2871_1:1795536-1795497(-)
AAACGTTTCGACAAGGTTATTATAGTATATTATGTAATCG
>Locus:intergenic2947_1:1849402-1849321(-)
GGCTCGTCGCATCCTGGGGCTGTAGTCGGTCCCAAGGGTTGGGCTGTTCGCCCATTAAAGCGGCACGCGAGCTGGGTTCAGA
>Locus:intergenic2946_3:1850646-1850709(+)
CTCACTTCTAAGCGCTCCACCAGTCCTTCCGGTCTGACTTCACCGCCCTTAGAACGCTCTCCTA
>Locus:intergenic2946_4:1851447-1851534(+)
CTATCGGTCACTAGGGAGTATTTAGCCTTGGGAGATGGTCCTCCCGGATTCCGACGGAATTTCACGTGTTCCGCCGTACTCAGGATCC
>Locus:intergenic2946_2:1853145-1853181(+)
GCCTGCGCGCGCTTTACGCCCAATAAATCCGGACAAC
>Locus:intergenic2946_1:1853146-1853191(+)
CCTGCGCGCGCTTTACGCCCAATAAATCCGGACAACGCTTGCCACC
>Locus:intergenic2947_2:1853753-1853717(-)
AAATTCAATTTATATTTTAAAGAGAGTTTGATCCTGG
>Locus:intergenic3102_1:1944794-1944839(+)
CCTTTTAAAGTAAGTGCTTGCTTTTTAAGTGTACTACACTCGTCCT
>Locus:intergenic3119_1:1953780-1953726(-)
TTTTTTTGCAATAAAAAAACCGGCAAGCTATGCCGGTTTTTAAGTCCGTGTCTAA
>Locus:intergenic3135_1:1961897-1961783(-)
GACGAGGCGCAAATGTATTTTTGCGCAGATAGATGGTTATCTCTTTACTATTACCCTGTACGTAGTAAAGAACAGAACATGGCTTACAGAGCGTTATTTACAGGATTTAATTTAA
>Locus:intergenic3135_2:1961980-1961869(-)
CGGAAGTGGAACGAGGTAAACCCCACGAGCGAGAAACTCAAACTTATGGTAGGGGCACTTTTCCCGAGGAATCAAGAACAAGGGACGAGGCGCAAATGTATTTTTGCGCAGA
>Locus:intergenic3168_1:1981709-1981751(+)
ACAAATACATACAAGTCCATGATTTTTTACTTACATATTAAAT
>Locus:intergenic3217_2:2013823-2013778(-)
CTATCTAGGAAAACTAGTCAAGCAGATGAAGCAAGAGTGAAGGTTG
>Locus:intergenic3217_1:2013877-2013805(-)
ATCAGTTTTACAGAAGGTGTATTTGATATTTTTCTTTATTTAATCGGAATTTGCCTATCTAGGAAAACTAGTC
>Locus:intergenic3234_1:2023973-2024027(+)
TATAATTGCCTATACCAAATTTCCTACGATTTAAATTATACATGTTTTTCACAAA
>Locus:intergenic3257_1:2040157-2040097(-)
ATGCTAGGCAAGTTGAATGGTTTTTATATTTTAGAAATTGTCCTTTATTTGTTCTTATCAT
>Locus:intergenic3350_1:2106075-2106108(+)
ATTTTAATCTGTAGAACTTACTCGAGTATATGCT
>Locus:intergenic3353_1:2108249-2108210(-)
ATTAGAAGTATAAAAATAAAACTAAGGACGTGGCACTACA
>Locus:intergenic3366_1:2115175-2115232(+)
ATCACTTATTTACAGTCTACACTAAGAAAGAAGGTAATAAAAGCACAAAGAACATTTT
>Locus:intergenic3438_1:2157866-2157944(+)
TCTCTACATATCATACCACAAAGACGCGCCAAAATAAAAATCAAAAAAACGCAACGACCTAAGTCGCTGCGTCTTTCGA
>Locus:intergenic3457_1:2169293-2169251(-)
ATAAATATACAAACATTTGTATTTATATTAACACCGATGCTTT
>Locus:intergenic3485_1:2187638-2187551(-)
ATTTTAAGTTTATTTTATATTTTAATAAGTTTTTATAAGTTAATTATATACCTTATCAAGTTTATGTCAACCCGATGTTTTTTCCGTT
>Locus:intergenic3527_1:2215391-2215346(-)
CGCTTGACCAACGGGCCGTATGATAAAAGTTTTTTACCGCTAGAAA
>Locus:intergenic3543_1:2223315-2223243(-)
CCCTTTCTAATTGTTCCCTGTTTTTATTATACGGTTTTATTGGAGGATTGTCTTGCTAAAAGTAAAGAGCTAT
>Locus:intergenic3637_1:2284508-2284451(-)
AAGAGAGAGTATATTTCGATATGCTCTCTCCTTTTGCTGATGATTTTCATGTGTTATA
>Locus:intergenic3705_1:2327454-2327421(-)
TTCCTCCGAATGAATCCTACTCGCTACATATTAG
>Locus:intergenic3730_1:2343818-2343851(+)
ACCATTAAGCATGATTTTAAAAAAGGAGTGAAAC
>Locus:intergenic3822_1:2398184-2398217(+)
CTTAAATCACTAAAATCTTCTCCGGTTATACTTA
>Locus:intergenic3856_1:2421792-2421855(+)
CAGAAGCGTGGCATTTCTTCCGTTCCCATATTAGCAAAAAAACTTTTCGAAAACATCCGTCTCT
>Locus:intergenic3881_2:2438479-2438359(-)
ACAGGCTTATCTCCCCCAAGAGTCCACATCGACGGGGAGGTTTGGCACCTCGATGTCGGCTCGTCGCATCCTGGGGCTGTAGTCGGTCCCAAGGGTTGGGCTGTTCGCCCATTAAAGCGGC
>Locus:intergenic3881_5:2438647-2438593(-)
CCCAAAGGTTCCCTCAGAATGGATGGAAATCATTCGCAGAGTGTAAAGGCACAAG
>Locus:intergenic3881_3:2438965-2438911(-)
CACGAAAGGCGCAACGATCTGGGCACTGTCTCAACGAGAGACTCGGTGAAATTAT
>Locus:intergenic3880_2:2439100-2439160(+)
GTCAGCCCCTATACGTCACCTTACGGTTTTGCAGAGACCTGTGTTTTTGCTAAACAGTCGC
>Locus:intergenic3880_4:2440103-2440241(+)
GAGAACCAGCTATCTCCAAGTTCGATTGGAATTTCTCCGCTACCCACACCTCATCCCCGCACTTTTCAACGTGCGTGGGTTCGGACCTCCAGTAAGTATTACCTTACCTTCATCCTGGACATGGGTAGATCACCTGGTT
>Locus:intergenic3880_1:2440166-2440232(+)
TTTCAACGTGCGTGGGTTCGGACCTCCAGTAAGTATTACCTTACCTTCATCCTGGACATGGGTAGAT
>Locus:intergenic3880_5:2440290-2440329(+)
CTACGGCTCCGCTTTTTCCGCTTAACCTTGCAACAAATCG
>Locus:intergenic3880_3:2440443-2440581(+)
CCTTTCCCTCACGGTACTGGTTCACTATCGGTCACTAGGGAGTATTTAGCCTTGGGAGATGGTCCTCCCGGATTCCGACGGAATTTCACGTGTTCCGCCGTACTCAGGATCCACTCTGGAGGGAAAGCTATTTCAACTA
>Locus:intergenic3881_1:2440574-2440532(-)
AATAGCTTTCCCTCCAGAGTGGATCCTGAGTACGGCGGAACAC
>Locus:intergenic3881_4:2441220-2441172(-)
ATCCTTTTATGGGGCCTTAGCTCAGCTGGGAGAGCGCCTGCTTTGCACG
>Locus:intergenic3958_1:2486978-2487053(+)
CTGATTACAACTATAAAAACCAGTATTCTTCGCATTCTCCCCTTCATTCTACTATTAATAAAGGTTTTTTACCAGT
>Locus:intergenic4006_1:2509696-2509789(+)
AAATTACATTTGAATGGATATGTATATTTATTCAGTCCACATGGTTATTCTAAAATCGTAATTGTTTTCTTGACTCCATCGTTTAGCACCCAAA
>Locus:intergenic4082_1:2559166-2559223(+)
AGCTACCTCTTTCTTCTCAAATGGCTCTACATAGCAAAACCAGCTACATTTGAAAGAC
>Locus:intergenic4138_1:2594714-2594753(+)
TGCATAGCCCAAGAAAATTACTCCTATATGCCTATAAAAT
>Locus:intergenic4139_1:2594888-2594756(-)
ATGCATTTAGTCTGCTTTTATTTTATCCGAAAGCAAAGCGATTGTATAGATATTTTTCTAAGTGCAGTGGATGAAGTGACGGCAAATTCGTGTTATAATAAAAACTACTATTACTTTAGACTAGTTTTCAATT
>Locus:intergenic4177_1:2614663-2614612(-)
AGGAATGATAAACAGTGCTGTTTCTTAGCAGACTGGAAAATTTTTTATCGAG
>Locus:intergenic4191_1:2624968-2624908(-)
TGCTTCAACATTGTTATAATATCTATACTGTGTGTAAAAGCACTTAATTACTCTGTTTCAG
>Locus:intergenic4236_1:2657926-2657977(+)
GTAAACACTGGCTATGTGCAAGGCTTTTCACATTTTCGCCTTATAGTTCAAA
>Locus:intergenic4242_1:2660171-2660210(+)
TTCATCTTCATATTAGTACCAAAAAATTTTGTTTTTTTGA
>Locus:intergenic4250_1:2668826-2668943(+)
TCTTTATTACAAAGCTACGACGAGAAAAGTACGACGCCCGTTTTTTCCAAAAGAGAGTTCCCACTGCTGAAAAGGAACAAAAAACAACGTCCGAAAATGGCCTCTGAGTTTTGCCGCT
>Locus:intergenic4257_1:2673426-2673342(-)
GTCGCATCCTGGGGCTGTAGTCGGTCCCAAGGGTTGGGCTGTTCGCCCATTAAAGCGGCACGCGAGCTGGGTTCAGAACGTCGTG
>Locus:intergenic4256_4:2674101-2674152(+)
GGGCAGGCGTCAGCCCCTATACGTCACCTTACGGTTTTGCAGAGACCTGTGT
>Locus:intergenic4257_3:2674555-2674477(-)
AGGCGATGGACAACAGGTAGAGATTCCTGTACCAGTGCTAATTGTTTAACCGATGGGGTGACACAGAAGGATAGGGAAT
>Locus:intergenic4256_5:2675132-2675195(+)
TTCGATTGGAATTTCTCCGCTACCCACACCTCATCCCCGCACTTTTCAACGTGCGTGGGTTCGG
>Locus:intergenic4257_2:2675964-2675832(-)
TTAGAAAGGGCGCACGGTGGATGCCTTGGCACTAGGAGCCGAAGAAGGACGGGACTAACACCGATATGCTTTGGGGAGCTGTACGTAAGCGTTGATCCAGAGATTTCCGAATGGGGGAACCCACTATCTTTAG
>Locus:intergenic4256_2:2675885-2675966(+)
AGCTCCCCAAAGCATATCGGTGTTAGTCCCGTCCTTCTTCGGCTCCTAGTGCCAAGGCATCCACCGTGCGCCCTTTCTAACT
>Locus:intergenic4257_4:2676244-2676205(-)
AATACAAATAATCATATCCTTTTATGGGGCCTTAGCTCAG
>Locus:intergenic4256_1:2676265-2676331(+)
GTGGGCCTAAATGGACTCGAACCATCGACCTCACGCTTATCAGGCGTGCGCTCTAACCAGCTGAGCT
>Locus:intergenic4256_3:2678153-2678252(+)
GAGACTTTACGTCTCATTGCTTTTCGTCTTCTTCTTTGTTCAGTTTTCAAAGGTCAATTTCTTTTGTTGCGAAAGCGTTTTGTCCGCATCAGCAACGTTT
>Locus:intergenic4258_1:2679504-2679561(+)
GTAGTTATTGTTTTTCGTCATAGAAATGTAATAGAAATTTTTTGGCATTTTTTGATAA
>Locus:intergenic4282_1:2691595-2691658(+)
ACTAGGAAACACAGAGCTAGACAAGGAAACACGAAGTCCCCATATCATGACACTCCACTTGCTT
>Locus:intergenic4332_1:2706100-2706226(+)
GAAAATTACCTGAACATCCGCCATGGCAAAGCGGCCGGGTGTGTCAGCAACCTTTCACTTCATCACATGGGCATTCCCGGCAATACCGGGGTGCTCGTTGTCAAAAGGGCAGACCAATGCCTGTCCA
>Locus:intergenic4415_1:2757538-2757466(-)
AATGTGGCTATAAAAGGGTTTTCATTTTGTTTTTTGCTTACACATTGGCTTTTTTTGTGTGTAAATTTTACAC
>Locus:intergenic4425_1:2765785-2765701(-)
CACCATCAGGGAGAGGAAGTAGAAGAACCGGACTCGTATTATAGTAATCAAGCTGCAAGAGTGACTAACCTTCATCTCTGGCGCA
>Locus:intergenic4462_1:2782918-2782960(+)
GATAATATTGCTTTTTTTATGCGAAATATGATATCATATAAAT
>Locus:intergenic4462_2:2783070-2783166(+)
TGGATCAGATGGTTATTTTTTTGGTTTGTTAAAGTCGAGAATCATCACGACGAGGGTGGCAAATACCACCGCAAACGTCAGTGCTTCATACACAGAC
>Locus:intergenic4512_1:2818712-2818754(+)
TTTTCTATCAAGCGCTTTCAATTACAGAGCCATTATAACGCAA
>Locus:intergenic4520_1:2823357-2823429(+)
AAACCATGCTTTCCACCACTCACTCCAAGATGGATTCATAAGGAAACTTCACCAGTTCACACCAACCACTGGC
>Locus:intergenic4543_1:2842210-2842177(-)
ATTCTATATGTATTAATGAAAAGAGGTGAGATGA
>Locus:intergenic4568_1:2861067-2861124(+)
CAGAATAAAAAAAGAGCTAGACAGCTCTTTATACATGTTTCTATTCAGCATCAAGCTT
>Locus:intergenic4612_1:2888221-2888320(+)
TTCCTCACTTTATTTTCGCGATTTTTGCCGTGTTTAGGATGTTGGAACGTGTTGGTTTATACTTTTAAACTGGCTTATACCGTATATTTTAGCTCATTAT
>Locus:intergenic4612_2:2888272-2888371(+)
TTGGTTTATACTTTTAAACTGGCTTATACCGTATATTTTAGCTCATTATTTTCAAGTATAAGTATTTTCGTCCTTTTTAGCAAGTTCGTATTACGTTTAA
>Locus:intergenic4677_1:2933284-2933173(-)
AAGCTTTTTGAGCTATTTTCCATTATAAACCTAAAAACTCGGATGATAAAGAAAGAGCAAATGTTTCACGTGAAACATTTTACTTTGCGAGTAAGATTTGATAAGCTTCTTT
>Locus:intergenic28_1:21562-21604(+)
AAAAAAATTGAAATTATTGCTTGCTATGTAATGCATTACATAT
>Locus:intergenic43_1:29051-29009(-)
CTAAGCTCATTCGAGGACTCCACGCATACACGTGTCCTACAAA
>Locus:intergenic57_2:40531-40495(-)
ATACAAAAAGAAGACTGGAAAAACCCTCCTTATACGG
>Locus:intergenic57_1:40691-40634(-)
ACCATTTATTTTCTAAACCTTTTCTGGGGCATACTCGAGTATTTCCTTGCCACATGCT
>Locus:intergenic71_1:49448-49391(-)
AAATATTATATCATAGCGCAAACTAACCAGCAAGATATTTCTCGAAAATTCTGGTTTG
>Locus:intergenic88_1:58659-58719(+)
CTAATTGAATTTGGAGTTTGCAAGGTTTTTATTTTATGCAAAAAGGTAACGCATTACTATT
>Locus:intergenic149_1:104123-104039(-)
CCTAATATAATTCATTTATTTTGCTACCCGCTATATTTATTGCAAGTTCTGTGCCAATTTATAGTATTACTCTTAAAAGCCTTAT
>Locus:intergenic232_1:145653-145785(+)
AGTCAAGGTACTAGCTATTTCGTGAGTTCCTCGGGCAAAGGAAAAGACGTTCAAAACAAGTCACAGGGCAACAGAAAATGGTATTCTACGTTGTATTTTCTAGCAATACAACAAATTTATCATACGAATAAGG
>Locus:intergenic233_1:145768-145729(-)
ATTTGTTGTATTGCTAGAAAATACAACGTAGAATACCATT
>Locus:intergenic313_1:201181-201118(-)
ATGAATGATAACGTAAAATTTACATTTTTTCAAGAATGCACCCAAATAAAAAACCTTACCTACT
>Locus:intergenic322_1:207410-207494(+)
TGTAAAAGTAATAAAAAATTAAGAATAAAACCGCTTAACACACACGAAAAAATAAGCTTGTTTTGCACTCTTCGTAAATTATTTT
>Locus:intergenic372_3:237495-237573(+)
GGACGAACGCTGGCGGCGTGCCTAATACATGCAAGTCGAACGAACGGAGGAAGAGCTTGCTCTTCCAATGTTAGTGGCG
>Locus:intergenic373_1:239552-239507(-)
AGCAAGCTTCTTGGTTTGGGCTCTTTCCGTTTCGCTCGCCGCTACT
>Locus:intergenic373_9:240016-239869(-)
TTCATCCTGGACATGGGTAGATCACCTGGTTTCGGGTCTACGACCTGTTACTTATGCGCCCTATTCAGACTCGCTTTCGCTACGGCTCCGCTTTTTCCGCTTAACCTTGCAACAAATCGTAACTCGCCGGTTCATTCTACAAAAGGCA
>Locus:intergenic373_6:240318-240267(-)
GGGGACCTTAACTGGTGGTCTGGGCTGTTTCCCTTTCGACTACGGATCTTAT
>Locus:intergenic373_4:240480-240342(-)
GGTTCATCCACAGTTTCGGTAATATGTTTAGCCCCGGTACATTTTCGGCGCGGGGTCACTCGACCAGTGAGCTATTACGCACTCTTTCAATGGTGGCTGCTTCTAAGCCAACATCCTGGTTGTCTAAGCAACCCCACAT
>Locus:intergenic373_3:240984-240885(-)
AGTTCCTTAACGAGAGTTCTCTCGCTCACCTTAGGATTCTCTCCTCATCTACCTGTGTCGGTTTGCGGTACGGGCAGTACTACTCTTCCTAGAGGCTTTT
>Locus:intergenic373_5:241075-240928(-)
AACAGTCGCCTGGGCCTATTCACTGCGGCTCTCTCGGGCTTGCACCCTAATAGAGCACCCCTTCTCCCGAAGTTACGGGGTCATTTTGCCGAGTTCCTTAACGAGAGTTCTCTCGCTCACCTTAGGATTCTCTCCTCATCTACCTGTG
>Locus:intergenic373_10:241435-241372(-)
CGTCTCTTCGGCTCCTACCTATCCTGTACAAGCGGTACAAACATTCCATATCAGGTTGCAGTAA
>Locus:intergenic372_1:241921-241978(+)
GGCGCAGGAAATTTGAGAGGAGCTGTCCTTAGTACGAGAGGACCGGGATGGACACACC
>Locus:intergenic372_2:242896-242968(+)
CTTAAAATCCTGCGGATAGTGATATCCGTACCGGTTCGATTCCGGTCCTCGGCATTATTTTTATATGCGCCCA
>Locus:intergenic373_8:243911-243869(-)
TCTTCATACACGCGGCGTTGCTCCGTCAGACTTTCGTCCATTG
>Locus:intergenic373_7:244173-244122(-)
TTCCACTCTCCTCTTCTGCACTCCAGTCTTCCAGTTTCCAATGACCCTCCCC
>Locus:intergenic373_2:244974-244842(-)
GTCCCACCTTCGGCGGCTGGCTCCATAAAGGTTACCCTACCGACTTCGGGTGTTACAAACTCTCGTGGTGTGACGGGCGGTGTGTACAAGGCCCGGGAACGTATTCACCGTGGCATGCTGATCCACGATTACT
>Locus:intergenic387_1:258843-258756(-)
TTATTCAAGTTCGTACATTTTTTATTGGAACCTAACCAACAAAAAAAGCCCCTCCGATACAGAGACGCTTTGCGCGGTTCCACTCTGA
>Locus:intergenic421_1:272924-272885(-)
CCGCACCCGATGTTTAAGTTAAATCGTTCAAAAGCAAGTA
>Locus:intergenic468_1:306566-306641(+)
CCTTTTTCTTTTAAAAATAACACAAGCTTGGTGGCGAGTCCATATTGGAACACTTCGCACCAAGCTCTAAGTAGTG
>Locus:intergenic472_1:309334-309400(+)
GTTAGGTTGCCGGGCTTCATCGGGCCAGTCCCTCTGCCGCTCTCGATAAGAGAAAATATTTTAGAAA
>Locus:intergenic483_1:318463-318394(-)
ACCATATCTATATCCGAAAAAAATCGCTATCCACAAGTTTTCCACAGAAAAAAGCCACCCTCTTTTTCAA
>Locus:intergenic545_1:359868-359823(-)
ATTTGCTATTTTAAGTATTGTTCAAAAATTAGAATCCAACCTAACT
>Locus:intergenic545_2:360117-360081(-)
TTCTACTTGTTGATCAAGTACATGAAGAAGAAGTTTT
>Locus:intergenic554_1:369919-369973(+)
CGTAGATTGTTAGTTAAAGTTTTGCAAAATCGTTTGGAACAGGGAAAAGAAGGCA
>Locus:intergenic711_1:452450-452414(-)
GCATATCCAACTATTCTTTTAAGTTATAGGAAAGGGA
>Locus:intergenic757_1:489890-489836(-)
AGTTATTCTAAGTGTAAACAATCTCCTAGAAAAAGTCCATGCCACGTTAAATCTT
>Locus:intergenic789_1:511928-511883(-)
ACCAATGTCCTACATTTTTTAGTTGTTAATCTATTTTTTGCCTTTA
>Locus:intergenic855_1:544250-544148(-)
TCCCCCAACCATTTACAACTTTCTGTCGATCCCCGGTATTTTTCACGCTACTCGAGGTCGACAGATAACAAAAAAACAGCAACTCTACTAAGTTACTGTTTTC
>Locus:intergenic854_1:544600-544639(+)
ACCACCAAAGTCCCTACACTCAATACCACCAAAGCGTTTT
>Locus:intergenic878_1:557004-557058(+)
GAAAAGGCTTACTTATTTGGTATCACCTTTTCTTCTCACAGTTATAGTATAGGAA
>Locus:intergenic999_1:638013-637974(-)
ACAAAAAGTACTAATTTTAGACTTTTTCAGTACATAGTTG
>Locus:intergenic1066_1:677957-678038(+)
TTTTTATGTAAAAAACTTAAACATAAGCTTAGTGTTTGCCGCTTGTCTAATGACTCAGCTCAATTAGTTGAATGGAATGCTT
>Locus:intergenic1132_1:710930-710972(+)
GCTGTTACACTGGCTGTTTTTTTATTTTTACACACAATTTCAT
>Locus:intergenic1359_1:838748-838712(-)
CCATTTCTCCTTTTCGAAAAAAATTGCGTAACATTAT
>Locus:intergenic1367_1:842158-842122(-)
TCCAAATATTATATTAAGGAATTTATCAAAGCTATTT
>Locus:intergenic1390_1:854345-854411(+)
AAGAAACTAGACTATTTGGCACTGCCACTAAAAAATGAGAATAAGATAAAAACACCTTCGTTGGATT
>Locus:intergenic1406_2:867316-867385(+)
ATGCTTGGTCTTAACATAGAAACGGATATGCGCAGAGATTTATTCAGCCATTTGCAAAAACAACCATTTG
>Locus:intergenic1407_2:867780-867648(-)
ATAAAACATCAACTTCGATTTACGATAAGCTTGGTTGAGCACTTTAAAGCGTCCCTTTTCATGTGGCTCGTTGGCGAATGCTTGCACAACGCGCACTCCGCTGATTGCATTTTCCACGCCGGCATTAAAATTA
>Locus:intergenic1406_1:868234-868279(+)
TCAGCTGGTGAGATTACGATTGATGGTGAAAATATTAAACGATTCA
>Locus:intergenic1406_3:868549-868621(+)
TTAATTTTGGATGAAGCAACGTCGGCACTTGATACAGAAACGGAGCAAGTGATTCAAGCCTCGTTAGAAGAGT
>Locus:intergenic1407_1:868621-868555(-)
ACTCTTCTAACGAGGCTTGAATCACTTGCTCCGTTTCTGTATCAAGTGCCGACGTTGCTTCATCCAA
>Locus:intergenic1407_3:868742-868664(-)
AAAAGCTCATCATGCGTTCCCGTTTCTGCGATGCCTGTTTCATTTACAACGATAATTCGATCGGCATGTTTAATCGTTG
>Locus:intergenic1429_1:889988-889949(-)
AAGAATACCCTATTAATTAAAAAACTAACCATTATCTTCT
>Locus:intergenic1506_1:940118-940235(+)
TTCCGTGGTGTAGGGGTTAACATGCCTGCCTGTCACGCAGGAGATCGCGGGTTCAAATCCCGTCGGGACCGCTCAAAAAGAATCCAAGTTTTGCTTGGATTCTTTTTTTCATACAGGA
>Locus:intergenic1525_1:948618-948579(-)
AACATGGCGGGAATCGTAATAGCCTTAAAAATTTTTTATT
>Locus:intergenic1603_1:987568-987523(-)
TGTTTTCTACATAAAAAAAACAGCTTGTTCTCGCGTAACACAAGAT
>Locus:intergenic1695_1:1038815-1038761(-)
TACCTTGCTTGTTATACGCGCGTGGCAATGCTTTTTTACATATTTCCTCATATCT
>Locus:intergenic1695_2:1038814-1038766(-)
ACCTTGCTTGTTATACGCGCGTGGCAATGCTTTTTTACATATTTCCTCA
>Locus:intergenic1757_1:1078762-1078678(-)
TTAACTAATTACGTAGCCTCTCCAGTTATTACCACAAATTCCTCATTGAAAACATGGGTTTTAAGAGAGTATGTGAAAAAACTTT
>Locus:intergenic1779_1:1092989-1092932(-)
CTTCGCACTCTTTTTGTTTATTTTATCACAAAAATGAATTATCTGAATAGAACAAGAT
>Locus:intergenic1790_1:1099146-1099194(+)
TTATATACCGTTTTACAGCCTAAAAAAAGGGGATTATCATATAAGTGTA
>Locus:intergenic1793_1:1102846-1102810(-)
CCTTTTTCAGAAAAAACAGGCGGGAAATCTAACGCTA
>Locus:intergenic1945_1:1200048-1199952(-)
CCTCTTCTTCTGCTATTGATTGACTCGTCACAATATAGGACAAAATCATTCTATAGAAGCATTTACTTGAGCGAAAGAGTAAAAGAGCTAGAGAAAA
>Locus:intergenic1992_1:1236647-1236698(+)
TATATAACAGCTACGAGAGTAGATTGTAACATAAGTAATGTAAAAGTAATGT
>Locus:intergenic2001_1:1240296-1240263(-)
TGTTGCTTATATTTAGTAAGTTGTAGCCCGATTG
>Locus:intergenic2003_1:1241023-1240951(-)
AAAATAAAAAAGCTCTATCCACAAAGGGACGAGACTTCTCGCGGTACCACCCTAATAAGAACAAAAAATTGTT
>Locus:intergenic2134_1:1322349-1322382(+)
CGCTATTTTCAAGAAACCTTTTTCATGGTACATT
>Locus:intergenic2204_1:1363671-1363728(+)
TATAGCATAATTTACCTCAAAACACCATCCGAAATAAGGTTTTGTAAAGAAAATAAAA
>Locus:intergenic2267_1:1399467-1399404(-)
CGATTTGGTTCAGACTTTTTTTATTTTTCTCCTCAAAAAAAGAGCAGCACCCGAGAGTACTACC
>Locus:intergenic2321_1:1435580-1435529(-)
TTTATAAATAATCTACACTGTTATCATAACATATTCTCCGGAAAATGCTACA
>Locus:intergenic2367_1:1461856-1461808(-)
CCAATACTAAGTTACTTCTCCTTGAAATCAGAAAAAGCACAATTACTTC
>Locus:intergenic2415_1:1494232-1494169(-)
GCGAGTTCGGGTTTGGTGGGAGCCGAATATTTAACTTTTTGTGAAGGCGTTCTGGAGTACAGCG
>Locus:intergenic2506_1:1547919-1547976(+)
TATAACATAAGAACACCTGTGCGTTCACGTACTTGTTTCCTTTGCCTTCTTTCATTAA
>Locus:intergenic2575_1:1588988-1588955(-)
TTCTCTATCGTTAACACAATGAAGTGCCTGCAAT
>Locus:intergenic2574_1:1589109-1589172(+)
TCCTCTTCATTGCATTTGATTCTATATACTAGAAATAATTTTAACAAAAGTTTCAAGATTCGTC
>Locus:intergenic2609_1:1611442-1611403(-)
AAAGAAGCGGATTCCCTTGTTTTAGGAAATCCGCTTCTTT
>Locus:intergenic2647_1:1638194-1638134(-)
AGATGTATGAGCAGCACGAGTGTGGCTGTTTTTCTTTCACAAGTTAACGTTGATGGGAGGA
>Locus:intergenic2690_1:1661471-1661513(+)
AAGTATGAAAGCGACACCAATGGAGTATTTTCAACGAATAAAA
>Locus:intergenic2708_1:1676383-1676428(+)
CATGCTTTCTCAGAGGACGAGTTATCGCGGTGCCACCTCATTTTAG
>Locus:intergenic2744_1:1705658-1705721(+)
GTTGCAATGCAAGAGTATCATAAAAAAGCGATGTATAACCAAAAATGTAATGAAATGTCCGATT
>Locus:intergenic2744_2:1705658-1705772(+)
GTTGCAATGCAAGAGTATCATAAAAAAGCGATGTATAACCAAAAATGTAATGAAATGTCCGATTCTTGTCGTGAACGACTAGAAAATGGAGCTTATTTAGAGATATTCTTACACA
>Locus:intergenic2782_1:1739617-1739650(+)
AATCACTTAAATTGGATTGAAATCATCATACCAC
>Locus:intergenic2785_3:1741494-1741455(-)
GCCATTCTTTTTTTAAACATTTTTGCCTTATGGCGGATAT
>Locus:intergenic2785_4:1743455-1743323(-)
CGGTCCCAAGGGTTGGGCTGTTCGCCCATTAAAGCGGCACGCGAGCTGGGTTCAGAACGTCGTGAGACAGTTCGGTCCCTATCCGTCGCGGGCGCAGGAAATTTGAGAGGAGCTGTCCTTAGTACGAGAGGAC
>Locus:intergenic2784_1:1744152-1744209(+)
GGCAGGCGTCAGCCCCTATACGTCACCTTACGGTTTTGCAGAGACCTGTGTTTTTGCT
>Locus:intergenic2785_1:1745771-1745720(-)
CGAGCGAAACGGAAAGAGCCCAAACCAAGAAGCTTGCTTCTTGGGGTTGTAG
>Locus:intergenic2785_6:1747170-1747059(-)
AAACTGGAAGACTGGAGTGCAGAAGAGGAGAGTGGAATTCCACGTGTAGCGGTGAAATGCGTAGATATGTGGAGGAACACCAGTGGCGAAGGCGACTCTCTGGTCTGTAACT
>Locus:intergenic2785_5:1747528-1747432(-)
ATGCATAGCCGACCTGAGAGGGTGATCGGCCACACTGGGACTGAGACACGGCCCAGACTCCTACGGGAGGCAGCAGTAGGGAATCTTCCGCAATGGA
>Locus:intergenic2784_2:1747613-1747691(+)
AAGCGTGGCATGCGCCACATTCTATCATTCGGTATTAGCCCCGGTTTCCCGGAGTTATCCCCAACTTACAGGCAGGTTG
>Locus:intergenic2785_2:1747756-1747723(-)
TCGAACGAACGGAGGAAGAGCTTGCTCTTCCAAA
>Locus:intergenic2842_1:1774832-1774871(+)
TTTTTACGAAATGCCGAAAACACCTGTCATATCGCCATTT
>Locus:intergenic2845_1:1776102-1776009(-)
AATTATCTGACTCTAGAAAGCCAGACACCAGAAATAAGTTTACCAGAAATAAGGGGTTTCAGCAAGATAAAGAAGCATCTGGCTGCAAGGGTTA
>Locus:intergenic2886_1:1809971-1810028(+)
TCGATAACGCTATCTTTATCCTTTCACACCAACCAAGGACTCTCTTCTAAAGAATTAC
>Locus:intergenic2886_2:1809989-1810088(+)
TCCTTTCACACCAACCAAGGACTCTCTTCTAAAGAATTACGCTCTACTTGTTCTGTTCGACGCTTTTACTTCTTCTTGCTAATACTCTACCACGATAAAG
>Locus:intergenic2909_1:1822368-1822275(-)
CATAGTAAAAAGGATGTAATTATTGTTAGATATTTGTCTTATTTGAGCAAAACAAGTATAATAGGTATTCTGACAAGAAATGAGGTGAATGCGA
>Locus:intergenic2922_1:1832999-1833053(+)
TTAACTTTTTTTAAGCTTTTTTTGTTAGTTGTTATTGGGATAGCTTTTATTTTAT
>Locus:intergenic2946_2:1849678-1849777(+)
GACACTGTCTCCCCACGCGCTAAGCGTGGCGGGTTAGAATGGTCATACAGCCAGGGTAGTATCCCACCATTGCCTCCTCGTATGCTAGCGCACACGTCTC
>Locus:intergenic2946_1:1849749-1849794(+)
GCCTCCTCGTATGCTAGCGCACACGTCTCTTCGGCTCCTACCTATC
>Locus:intergenic2946_4:1850093-1850231(+)
CGTCACCTTACGGTTTTGCAGAGACCTGTGTTTTTGCTAAACAGTCGCCTGGGCCTATTCACTGCGGCTCTCTCGGGCTTGCACCCTAATAGAGCACCCCTTCTCCCGAAGTTACGGGGTCATTTTGCCGAGTTCCTTA
>Locus:intergenic2946_7:1850096-1850129(+)
CACCTTACGGTTTTGCAGAGACCTGTGTTTTTGC
>Locus:intergenic2947_1:1850555-1850483(-)
TCGGGACCTAAGCCGAGGCCGATAGGCGTAGGCGATGGACAACAGGTAGAGATTCCTGTACCAGTGCTAATTG
>Locus:intergenic2946_5:1851662-1851761(+)
TTCTTGGTTTGGGCTCTTTCCGTTTCGCTCGCCGCTACTCAGGAAATCGATTTTTCTTTCTCTTCCTCCAGGTACTTAGATGTTTCAGTTCCCTGGGTCT
>Locus:intergenic2946_6:1852192-1852255(+)
GGAGGTGATCCAGCCGCACCTTCCGATACGGCTACCTTGTTACGACTTCACCCCAATTATCTGT
>Locus:intergenic2946_3:1853178-1853298(+)
CAACGCTTGCCACCTACGTATTACCGCGGCTGCTGGCACGTAGTTAGCCGTGGCTTTCTGGTTAGATACCGTCAAGGGACAAGCAGTTACTCTTATCCTTGTTCTTCTCTAACAACAGTAC
>Locus:intergenic2965_1:1859944-1859833(-)
AAACTTTCGTCGCGTAGCTTACGCGATTTTGAATGTGCGGGATTGCTGAAAAGCAGCCCGTTTTTTTATGGCCTCCGAACGAATGAGTTAGCAGGCCGCAGATTTGAACAGC
>Locus:intergenic2966_1:1861613-1861664(+)
ACCATCCCGCGCCATTTAAGTCATACCCAACTTTCTGCGCATATTTATCTGT
>Locus:intergenic2969_1:1862350-1862287(-)
TATGGTAACCTAAATAAGGTGACTGGAGAGACCAGTCTGATAACGATATTCCGCTTCATTATTA
>Locus:intergenic3052_1:1920902-1920974(+)
TTCCGAACCCTCTTTTCACATCAGTTAGATAAAAAGTACGCGCTCTTCTGTAAAAATAAGAAGAGCGCATTCC
>Locus:intergenic3055_1:1922341-1922287(-)
TGTTATAATAAAGTTCTGTGGCAGGGGCAATACTCTGCGGGTTGGGAGAGGGACA
>Locus:intergenic3112_1:1951169-1951211(+)
TCCACACCAATACCGCCGTATACTTTCGTCACAATCGCTTCTA
>Locus:intergenic3178_1:1990891-1990954(+)
AAAGCCTTTTCTAGTTATATAAAAGAAATTTATTTTCTTTCTGATTTTATATTGTTTTCGTTTT
>Locus:intergenic3257_1:2040151-2040112(-)
GGCAAGTTGAATGGTTTTTATATTTTAGAAATTGTCCTTT
>Locus:intergenic3283_1:2053879-2053825(-)
TCACACTTTAGTTGCGTTCTTCTATCCAATTCTGCTAAATTGAAAGTAATAAATT
>Locus:intergenic3355_1:2109912-2109846(-)
TTGCAGAAGAAGATATTTTTTGTTTCAAAATACAAAATTCAAGCACAAAGACCTTCCATCCAATCTA
>Locus:intergenic3433_1:2151643-2151601(-)
ACTCGCATTATTTGTGATTTTAGCGTAGAATATAAAAAGAGGA
>Locus:intergenic3546_1:2226092-2226125(+)
TTTTCTCAGCTTTGTCATATGCCGGCAAACGTCT
>Locus:intergenic3598_1:2254819-2254936(+)
ATTGTTCAATTATTCACATATATTTGTAATGATACGCAGTTCTTTATAAAGCAACTTCCGTGCCAACATGAAAAATGGCTCTATAACACACTTTATAATATAAAACATTATTTATTGT
>Locus:intergenic3657_1:2297225-2297174(-)
AAGATAAAAAACTATAATAAAGTTAAGGTCAAAAAAGGTCAGACTTATCTTT
>Locus:intergenic3701_1:2324442-2324361(-)
CCTTCAATAGTTAAAAATGGAACTGGACAGTTAACCTATTCTACCGTATATTGGTTTTTAAGGAATAGTTTGTTTCACTGGC
>Locus:intergenic3737_1:2346233-2346161(-)
CCCGTTATGCATAGGCGCCCGAACATGATGGCAACGCTGGAAATGTTTATTTCGAGCGTCTTTTTTTGTCTTC
>Locus:intergenic3861_1:2424859-2424778(-)
ATAGGGATTTATCGCCAGTCCCTTATTAGCCACCAGCAAATTTTGCTAGGTGGTTTTTTGATGAAGTTTTTCTTTTCGAATG
>Locus:intergenic3872_1:2431495-2431558(+)
GGAATAATTTTCGAAAACAAACGTGCTAATCTTATACATGTTCCAACAAACAATTACTTAGGAG
>Locus:intergenic3881_3:2437291-2437258(-)
CTGCCTGTCACGCAGGAGATCGCGGGTTCAAATC
>Locus:intergenic3881_2:2437636-2437564(-)
ATATTTTTTCTTAGGCCCGTTGGTCAAGCGGTTAAGACACCGCCCTTTCACGGCGGTAACACGGGTTCGAATC
>Locus:intergenic3880_9:2437589-2437667(+)
AAAGGGCGGTGTCTTAACCGCTTGACCAACGGGCCTAAGAAAAAATATGATTCTTTATTACGTGTAAACGGAGAGCAAG
>Locus:intergenic3880_11:2438758-2438842(+)
ATCCCACCATTGCCTCCTCGTATGCTAGCGCACACGTCTCTTCGGCTCCTACCTATCCTGTACAAGCGGTACAAACATTCCATAT
>Locus:intergenic3880_2:2438773-2438896(+)
CCTCGTATGCTAGCGCACACGTCTCTTCGGCTCCTACCTATCCTGTACAAGCGGTACAAACATTCCATATCAGGTTGCAGTAAAGCTCCACGGGGTCTTTCCGTCCTGTCGCGGGTAACCTGCA
>Locus:intergenic3880_4:2439385-2439442(+)
CCCCATCACAGCTCATGCTTCGCGAGAAGCGGATTTGCCTACTTCTCACACTCACTGC
>Locus:intergenic3880_5:2440056-2440176(+)
ACCTCCATGACTCTTTACCTCGAGGCTAGCCCTAAAGCTATTTCGGAGAGAACCAGCTATCTCCAAGTTCGATTGGAATTTCTCCGCTACCCACACCTCATCCCCGCACTTTTCAACGTGC
>Locus:intergenic3880_6:2440199-2440259(+)
TATTACCTTACCTTCATCCTGGACATGGGTAGATCACCTGGTTTCGGGTCTACGACCTGTT
>Locus:intergenic3880_1:2440715-2440748(+)
GCTACTCAGGAAATCGATTTTTCTTTCTCTTCCT
>Locus:intergenic3880_7:2441546-2441591(+)
TCCATAAAGGTTACCCTACCGACTTCGGGTGTTACAAACTCTCGTG
>Locus:intergenic3881_1:2441939-2441888(-)
TCGTCAGCTCGTGTCGTGAGATGTTGGGTTAAGTCCCGCAACGAGCGCAACC
>Locus:intergenic3880_8:2441975-2442074(+)
GAAAGCTCTGTCTCCAGAGTGGTCAAAGGATGTCAAGACCTGGTAAGGTTCTTCGCGTTGCTTCGAATTAAACCACATGCTCCACCGCTTGTGCGGGCCC
>Locus:intergenic3880_10:2442240-2442327(+)
GCCTCAGCGTCAGTTACAGACCAGAGAGTCGCCTTCGCCACTGGTGTTCCTCCACATATCTACGCATTTCACCGCTACACGTGGAATT
>Locus:intergenic3880_3:2442402-2442450(+)
AGACTTAAAAGACCGCCTGCGCGCGCTTTACGCCCAATAAATCCGGACA
>Locus:intergenic3880_12:2443156-2443282(+)
CTCATTGCTTTTCGTCTTCTTCTTTGTTCAGTTTTCAAAGGTCAATTTCTTTTGTTGCGAAAGCGTTTTGTCCGCATCAGCAACGTTTATAAATATACCAAGATTTTTGCCTTTCGTCAATACTTTT
>Locus:intergenic3891_1:2448000-2447964(-)
CACTTTCCAAAGAATAGTATACCAAAGCTATATTCAA
>Locus:intergenic3950_1:2480950-2480983(+)
ACTTTCTTTTTATACGCTCACCTCTTATCTCTAA
>Locus:intergenic3983_1:2501189-2501156(-)
TTTAGTAGAATGAAAAGGACAGTGTTGTGGAGGG
>Locus:intergenic4006_1:2509878-2509911(+)
CGTCCAGAAATATCGGCACTTAAATATCTACGAG
>Locus:intergenic4007_1:2510215-2510107(-)
TGTTACGGATTCGACAGGGATAGTTCGAGCTTGAGTTGCGAGTCGGGGGGATCGTCCTCGTTATCAACGTCAAAGCCAATAATAACTGGCAAAGAAAAACAAAACCTAG
>Locus:intergenic4012_1:2518776-2518824(+)
CCCACAAATTCATGGAAAAACAATAATTGCGTTCATCAGAAGACCTTGC
>Locus:intergenic4065_1:2549422-2549383(-)
GGATTTTCTAGTGGGAAGTGTGCTAAAATGGAAGGTAGAT
>Locus:intergenic4113_1:2575008-2574921(-)
ATTTACGAAACGAACAAAATTGGGGCGATAATTTACCAGTTTGCCTTCTATTTGAAAGATATTCATAAAAAAGTTTACATTTTCGACA
>Locus:intergenic4128_1:2587208-2587262(+)
AATTCCATTCTAATTCCACCTTTTTTGAATTTACTTATAAACTTTCATAGCAAAA
>Locus:intergenic4174_1:2612997-2613042(+)
ATTTCACAAAAAAGGCTACAAAAACTTTCTTTCGCACAAATAAAAA
>Locus:intergenic4174_2:2613080-2613134(+)
TATTCGCAAATTTCGCGACCGAAAGTTCTTTTCCCAAGAAAAAGAACGGAAAAAA
>Locus:intergenic4209_1:2639657-2639585(-)
ACAATATTGTTTTATCTGGCAATTTCCCACCCCAGCAGGAAAATCGTCAGAACCCTGCAAGTTTTTCATTTCA
>Locus:intergenic4238_1:2658899-2658935(+)
AGACGAGTTTCGCATGATTGTCACGCCGATATTTGGT
>Locus:intergenic4257_2:2673659-2673626(-)
GCGCCCAAAGGTTCCCTCAGAATGGATGGAAATC
>Locus:intergenic4256_3:2674162-2674204(+)
ACAGTCGCCTGGGCCTATTCACTGCGGCTCTCTCGGGCTTGCA
>Locus:intergenic4257_3:2675178-2675076(-)
GAAAAGTGCGGGGATGAGGTGTGGGTAGCGGAGAAATTCCAATCGAACTTGGAGATAGCTGGTTCTCTCCGAAATAGCTTTAGGGCTAGCCTCGAGGTAAAGA
>Locus:intergenic4257_4:2675580-2675499(-)
AGCTTTCCCTCCAGAGTGGATCCTGAGTACGGCGGAACACGTGAAATTCCGTCGGAATCCGGGAGGACCATCTCCCAAGGCT
>Locus:intergenic4257_1:2676211-2676124(-)
AGCTCAGCTGGGAGAGCGCCTGCTTTGCACGCAGGAGGTCAGCGGTTCGATCCCGCTAGGCTCCACCAAAATTGTTCTTTGAAAACTA
>Locus:intergenic4256_4:2676979-2677021(+)
GAAGGGAAAGCTCTGTCTCCAGAGTGGTCAAAGGATGTCAAGA
>Locus:intergenic4256_2:2677833-2677899(+)
CTTTATCATTCGGTATTAGCCCCGGTTTCCCGGAGTTATCCCCAACTTACAGGCAGGTTGCCCACGT
>Locus:intergenic4256_1:2677871-2678015(+)
TCCCCAACTTACAGGCAGGTTGCCCACGTGTTACTCACCCGTCCGCCACTAACTTTGGAAGAGCAAGCTCTTCCTCCGTTCGTTCGACTTGCATGTATTAGGCACGCCGCCAGCGTTCGTCCTGAGCCAGGATCAAACTCTCTTT
>Locus:intergenic4267_1:2683104-2682993(-)
GCCGTATATGATCATTTATTAAATCAGTTAGTTTTCTATTTAATGATTAATCAGTTTGGAAATTTCGGTATGACTTTAGTTATTCAGTACATTTTATGCTATGATTTAAGTG
>Locus:intergenic4355_1:2718530-2718398(-)
AAATCAGCAAACTTCGATATCGCCTTCGCACCAACATCTACAGTAACAGGCGCGGTCATCTTGCAATCCATTTTTGCAGAAGCAATTGAAAAAATGGTAAACGACAACTTCACACCGCCAGTATTTATTAGTG
>Locus:intergenic4392_1:2743021-2743087(+)
CCCAATAACTTGCGGAAAGAATGTACATCATTGGGCTTTACTTGTGACTTTTTTAACAATCCTGTTA
>Locus:intergenic4414_1:2757458-2757503(+)
CGCAATGTGTGTAAAATTTACACACAAAAAAAGCCAATGTGTAAGC
>Locus:intergenic4424_1:2765978-2766110(+)
AAGAATACTCTTAGCCACATTATGGAAAGCCTTAATCCGACAATCCCTGTTCTACCCATTGGCGTCTTTGGACATTTTTGGGCAGTGGCCTGTGTTTGCATAGGAGCCTCACCTAACAGGCAAAACTACATAT
>Locus:intergenic4454_2:2779628-2779712(+)
AACGTATTGTTGAAGAACTTTCAAAATGTACTTTATTTTGATTTAGTTCTTCAATATAAATCTGAGCGCAGCGATGATTTAATCC
>Locus:intergenic4454_1:2779729-2779879(+)
AATGTACTTTATTTTGATTTAGTTCTTCAATATAAATCTGAGCAAAGCGATGATTTAATCCTTCCCAGAACTTTCAAAACGTCCTTAGTCAGGCTAGCTTCAAAAACCACCACCACCAAAAACCAAAAATCAAAACCCCAAAAAAAGAACC
>Locus:intergenic4460_1:2782533-2782605(+)
CCGTGCCAAGTACTAAATTTGGAAAAAATATACGTTAATCTCTTGAAAACGTTGTCTTTCTTACCTTTGAAAT
>Locus:intergenic4520_1:2823321-2823381(+)
AGGTTTAACGGACCCAGCCGGAATGATTTACTCGCAAAACCATGCTTTCCACCACTCACTC
>Locus:intergenic4569_1:2861390-2861357(-)
AAAAAAACATCCTTCACAGGGAAATGGTGGGACC
>Locus:intergenic4610_1:2887355-2887388(+)
TATCATAAGAAAATGATTTTATCAATATCAATTA
>Locus:intergenic4649_1:2913830-2913788(-)
GTTCGTTTTTTTTATTTCTTAAGAACAGAACTTCGAAAAGCAT
>Locus:intergenic4701_1:2944488-2944431(-)
AAGTTTAAACTAATTGAAAAGGTTATCCACAATAAAAAGGCGTTATTCAGGAGTTATC
>Locus:intergenic9_1:4521-4473(-)
ATTATTTATTCAAAAAAAGAAAATATGAGCTTCTCTGGCGTTTTTTTAC
>Locus:intergenic85_1:54809-54722(-)
CTTTTGCCTGAATTTGAGTATCTATATCATAACATAAACTTAACTAACAATTCATCACTATTATTTTACCTATATTTACCCATTTCAT
>Locus:intergenic137_1:88009-87943(-)
CATTTTTTCGTAACATTTCTCGATATATTAGTACTATCGAAACTACTAAAATCATTCCTAGCGCTTA
>Locus:intergenic137_2:88055-87983(-)
GTATACTCATTTACAACTGATTTACGTGATTTTGAGTATTTGCTGACATTTTTTCGTAACATTTCTCGATATA
>Locus:intergenic225_1:144061-144022(-)
TTTTACTCAAACATTTTTCAATACCATAATCATCATTCAT
>Locus:intergenic229_1:145000-144940(-)
GGCTTTCTTGGGGCGGGAAAGTTTATCGTTTTTATGTACGAAATTTATTATCCTTTCTGTT
>Locus:intergenic250_1:156870-156909(+)
ACATTGCTACAAAAAGCCGAAACTTCCTATAAAGGAGTTT
>Locus:intergenic273_1:172709-172562(-)
GCCGCATTAATGAAACAAGAAGAACAAGTTGGCATCAATAAAGTACAGCGTATTATGCAAAAATATCAGTGGCAATGTCAGGTAAAAGTAAAAAAGAAAAATCGACCAGGCTCCGCCTACTATCAAACAGAAAACCACTTAAATCGAA
>Locus:intergenic276_1:174751-174796(+)
AAACCTCTACCATCTTCTTGTTATTTCAGCTATAATGAAGTAATTG
>Locus:intergenic311_1:200488-200455(-)
AAAAAGAATCTGCTTATCCCAGCTAAAATCTTAG
>Locus:intergenic323_1:207480-207432(-)
AGAGTGCAAAACAAGCTTATTTTTTCGTGTGTGTTAAGCGGTTTTATTC
>Locus:intergenic350_1:223323-223386(+)
AAACTTGCAAACAATTTTTTGTCAAAAAGTCAAGAAAAATATCATAAAATTAGCGGATTCCAAT
>Locus:intergenic373_4:238201-238123(-)
CCACTGGTGTTCCTCCACATATCTACGCATTTCACCGCTACACGTGGAATTCCACTCTCCTCTTCTGCACTCCAGTCTT
>Locus:intergenic373_7:238289-238241(-)
ACGGCGTGGACTACCAGGGTATCTAATCCTGTTTGCTCCCCACGCTTTC
>Locus:intergenic372_2:238329-238395(+)
AGTGCTGCAGCTAACGCATTAAGCACTCCGCCTGGGGAGTACGACCGCAAGGTTGAAACTCAAAGGA
>Locus:intergenic372_3:240880-240925(+)
TCAAGAAAAGCCTCTAGGAAGAGTAGTACTGCCCGTACCGCAAACC
>Locus:intergenic372_4:241155-241230(+)
GAGTGCTTAGCTTCGGCGAAGGTACGAATTGAAGCCCCAGTAAACGGCGGCCGTAACTATAACGGTCCTAAGGTAG
>Locus:intergenic372_8:241625-241679(+)
AAGGCACAAGGGAGCTTGACTGCGAGACTGACAAGTCGAGCAGGGACGAAAGTCG
>Locus:intergenic373_5:242039-241940(-)
TTTATCCCTGCCACACATAGCTACCCAGCGATGCTCCTGGCGGAACAACTGGTACACCAGCGGTGTGTCCATCCCGGTCCTCTCGTACTAAGGACAGCTC
>Locus:intergenic373_1:242024-241991(-)
CATAGCTACCCAGCGATGCTCCTGGCGGAACAAC
>Locus:intergenic372_9:242271-242334(+)
TTGTCTGGTAGTTATGGCGAGAAGGTCACACCCGTTCCCATCCCGAACACGGTAGTTAAGCTTC
>Locus:intergenic373_8:242630-242588(-)
AAGTCAGATGCTCTACCAACTGAGCTAACGGCTCTCTACAATA
>Locus:intergenic373_9:243579-243546(-)
AAGAGCAAGCTCTTCCTCCGTTCGTTCGACTTGC
>Locus:intergenic373_2:244312-244168(-)
TTACGGCGTGGACTACCAGGGTATCTAATCCTGTTTGCTCCCCACGCTTTCGCGCCTCAGCGTCAGTTACAGACCAGAGAGTCGCCTTCGCCACTGGTGTTCCTCCACATATCTACGCATTTCACCGCTACACGTGGAATTCCAC
>Locus:intergenic372_1:245287-245329(+)
GTTAAGTTAGAAAGGGCGCACGGTGGATGCCTTGGCACTAGGA
>Locus:intergenic372_7:246254-246293(+)
CATGTACTTATACTCGGGAGTCAGACTGCGAGTGATAAGA
>Locus:intergenic373_3:246836-246782(-)
AGCGGATTTGCCTACTTCTCACACTCACTGCTTGGACGCACATTTCCATTCGTGC
>Locus:intergenic372_5:247360-247456(+)
ACCCGCGACAGGACGGAAAGACCCCGTGGAGCTTTACTGCAACCTGATATGGAATGTTTGTACCGCTTGTACAGGATAGGTAGGAGCCGAAGAGACG
>Locus:intergenic372_6:247698-247731(+)
TCGGGCTTAGTGATCCGGTGGTTCCGCATGGAAG
>Locus:intergenic373_6:248060-247973(-)
TTTATCCCTGCCACACATAGCTACCCAGCGATGCTCCTGGCGGAACAACTGGTACACCAGCGGTGTGTCCATCCCGGTCCTCTCGTAC
>Locus:intergenic430_1:284237-284309(+)
GATTTGGTTTCTATTTTCAGTAGAGACCAAATTTTTTTGTTAATTTGGTCTAAAAAAGGGTATCTATTATTAA
>Locus:intergenic450_1:296263-296305(+)
AAGACAGATTTGCGGCTAACTATTGAAACAACAAGGAATTTAT
>Locus:intergenic546_1:360548-360611(+)
CGTGGTAGCTACAAACCAAAATATAGTAGGCATCATTACTTCATACAATTATTTTTTATAACTC
>Locus:intergenic585_1:381946-381850(-)
TCATTAATTGAGATATCTTTACAGGGCATCAGCGGAATTTTCCAAAGTAAGAAAAAAAGCAATTTACAGATTTTTTTACAATGGCATAAATGTTTTC
>Locus:intergenic589_1:384783-384732(-)
TCAATCATTTTCATCCAAAAAAAAGCCCGCAAGATTGCTCCGGCGGACAATT
>Locus:intergenic600_1:391486-391537(+)
TTCCATTATCGGAGTTTTTTTATTTGGGTGAAAACATTAAAAAATTTATTGA
>Locus:intergenic606_1:395531-395576(+)
CTAAGGCTCGCGAGCCTTAGACTTTTTTTGTATAATGAAAGCAAGT
>Locus:intergenic654_1:416658-416730(+)
AACCCAAGAACTAGTTTCTTGGGTTTTTTGTTTCTGTGTCAGAACTGTTACATAATAACGTCAAGTTTTAAAA
>Locus:intergenic680_1:432811-432892(+)
CCCCGTCCGGCAGTTCTTGCAAGCGCCTTAGGATTTCATGTTCTTTATCGAAAGCTTCTTTTTCTCCTTGAGCAAATTTGTG
>Locus:intergenic681_1:432894-432861(-)
TGCACAAATTTGCTCAAGGAGAAAAAGAAGCTTT
>Locus:intergenic718_2:458929-458983(+)
AAAAGAAGGCGGATTTTCGCCTTCTTTTCTTTTATAAATTGTTTCGATGTGCTAA
>Locus:intergenic718_1:459528-459573(+)
ATATCAATTTATAAGGATTTCGTTGTTCACTTTTTGTTCACATCTC
>Locus:intergenic728_1:469476-469515(+)
AGTTTCCCTGAAAGCAGTGTTGTGAAACAAGTTGCGGATC
>Locus:intergenic761_1:495990-495957(-)
TATCTTTCGTACTACTACCCAATCCGAAAAAGCC
>Locus:intergenic782_1:507235-507271(+)
GGCAAATACCACCGCAAACGTCAGTGCTTCATACACG
>Locus:intergenic787_2:510965-510827(-)
GACATTTGCACCTTACCAGTTTCAAGCATTTTTTCAAACTCATCTACTGACATCCAACGCCCTACTTTGGCTAATCTCAATTTTTCAATTTGTTCAGCTAGTAGCGGTGTATATCGCATTGCTGCTGTTCCCAATCCTA
>Locus:intergenic787_1:511024-510892(-)
CGGATGGAAAGGCATCTTTATCTGCCGGATAAGCCACATAAGTCCTGTTTCCATTTCTCGACATTTGCACCTTACCAGTTTCAAGCATTTTTTCAAACTCATCTACTGACATCCAACGCCCTACTTTGGCTAA
>Locus:intergenic795_1:514536-514443(-)
CTATTGATTCGTATCAAAGTAAAATGTGATTTATTATACACATATAAAAAGAGGCGGCGAAAATGCTCCGCCTATTCTACAGCTTATTGTTGTT
>Locus:intergenic813_1:521829-521796(-)
CTTTCCATTATAGTATCACAAAAAAAAGAATTTG
>Locus:intergenic962_1:613508-613565(+)
TCACAAAATAGACATATTTACACGCTTGATAATAATTTAGGATTCTTATATAATATTT
>Locus:intergenic1060_1:675496-675559(+)
CTTAGACTCTTCCTACTTTTTCGATTTAATGGTAGAGTAAAAGGAGTGAATTTTGCAGGAGGAA
>Locus:intergenic1132_1:710784-710817(+)
GATTTTCTGTTTATTTTTATAATAACAATATATG
>Locus:intergenic1132_2:710975-711053(+)
TTTAAAAAAAGTATAGATTTTTTCAGGATTTGGTGTAAAATTTTATATTGCAGTTACAAAAAACACTTTATTGATATAT
>Locus:intergenic1204_1:751345-751390(+)
AGTTTAATGTTGGTTAAACTAGCTGAAGGATTGAAGAGTTTATTTC
>Locus:intergenic1213_1:756488-756401(-)
TCCCAATCAGTTCTGGCGCTTCTATTCAATTGTACGATCCTCCTTCACTACTTTTCAAGGAAACAAATTCATTTTACAATAATATGTA
>Locus:intergenic1302_1:803704-803743(+)
TGCTTCATTTCCCTAAAAAAGGGAAGTAAGCGTGGCGTTT
>Locus:intergenic1312_1:807747-807819(+)
TGCCAACATTTCTGTATTAAACAACCTCCTTTGCTAATAGAAGCGGTTCAAGGCTTTTGTAAGCGTGTACTAA
>Locus:intergenic1319_1:813295-813241(-)
TCTACACGATATTTTTCATTTGTAAAGAATTTCGCGGAGCATTTTGACAGTAAAA
>Locus:intergenic1341_1:826535-826481(-)
GACTGCTATAAGAATTTGTCGAAATTTCTTATAGGTGTGCTATCTGACAAAATGA
>Locus:intergenic1399_1:863262-863151(-)
TACTGTTTGAGTTCAAAGTTCAATGCTGATTTTAGTTCCCAGCAAATAAACTATTTCGCCATTTTCAAGTTACAAATTAATTTTAAAACATCCCGCGATTCCCATACAACTT
>Locus:intergenic1401_1:863787-863751(-)
TCCTATATTTCAATTTCAGAAAATAAGGTTATCTTGT
>Locus:intergenic1407_1:867339-867285(-)
CGTTTCTATGTTAAGACCAAGCATATGGCCAAAATAAGTGACAATGTACTGCATA
>Locus:intergenic1406_2:868546-868696(+)
ATTTTAATTTTGGATGAAGCAACGTCGGCACTTGATACAGAAACGGAGCAAGTGATTCAAGCCTCGTTAGAAGAGTTAGCGGAAGGAAGAACGACTTTAATTATCGCGCACAGACTCGCAACGATTAAACATGCCGATCGAATTATCGTTG
>Locus:intergenic1406_1:868564-868696(+)
GCAACGTCGGCACTTGATACAGAAACGGAGCAAGTGATTCAAGCCTCGTTAGAAGAGTTAGCGGAAGGAAGAACGACTTTAATTATCGCGCACAGACTCGCAACGATTAAACATGCCGATCGAATTATCGTTG
>Locus:intergenic1420_1:882839-882893(+)
ATCCAGCAGGTAACACTGACAGATAAGGCACGCGAATCAGGTAAATTACTCTTTC
>Locus:intergenic1445_1:897226-897157(-)
ATTACGATTACATTATCACATTACACTTTTGTAATGTCAATAATTACTTTTAATAGGCCTAATATCATTA
>Locus:intergenic1451_1:905888-905816(-)
CGATTGTTTGTCTGTTCATTTGCAGTTGTTTTTATGAAAACTGCTATCTTTCATTTTCATTTTTCTGCAATAG
>Locus:intergenic1506_1:939939-939999(+)
AGATTATGTTATAATAAAAAAGCTGGTGTAAGAGAAATGAATTCAATTGAATATATATTCA
>Locus:intergenic1519_1:945464-945410(-)
TCAATAGCAGTAATTCAGTGGCTATTTAAAGCAGTTAATGGTACTATAAAATTTA
>Locus:intergenic1544_1:960635-960695(+)
AATGCAAAGAGAAGGAAACTTCTTGATGCGTTCGGTTTTTTCTTTACATTGGAGAAAATCC
>Locus:intergenic1546_1:961251-961287(+)
CTAAGAAAAACAATTTGGGAAGAGCTAGATGATCTAA
>Locus:intergenic1641_1:1006736-1006676(-)
CTAATTTTGCATCATCCAGCAACTATTTTTACAATGAAAACTTTTTTCTACCTAGCTATTT
>Locus:intergenic1684_1:1032731-1032800(+)
GCTCTATTTTTTCTATTTAAAAAGAGCGAAATAAGGTGCTCTACAAAAAAACATTCTAAAAAATTTTTAA
>Locus:intergenic1834_1:1133080-1133179(+)
TATTTTTTGCTTTTTATAACATACAAGAACAGTTGTAGGACAACTTCACTGGAATTCCACCACCCTCATTCCTATGAGAGACGCTTATTTATAAGTAGTG
>Locus:intergenic1847_1:1145174-1145117(-)
CCTTGCGAAAAGAAAACTAGCTACTTCCACCATCTAACGAAGATGGTTTTTGCCATAA
>Locus:intergenic1871_1:1158914-1158866(-)
TGTTATTTTTGTATTAAGATTTTATGCAATCAAATTCATAGGAATAATG
>Locus:intergenic1901_1:1176260-1176194(-)
ATCATATTTAAGCGCCACTATTTTGTCAGATTGTTCAAAAGGCACGCAACCACAGTCAGTGCGTACC
>Locus:intergenic1942_1:1198545-1198608(+)
TGTTTACTTAGCAAAGAAGCTTTGAGTTGGAAGAGAAAATTTCTCTACTCAAAGCTTCTTTTTT
>Locus:intergenic1971_1:1215873-1215828(-)
TTTTTTCTATTTTATATGGCAAAAATAGCCACCAGTGTGAACTATT
>Locus:intergenic2000_1:1240257-1240296(+)
TTTGGTCAATCGGGCTACAACTTACTAAATATAAGCAACA
>Locus:intergenic2038_1:1266903-1266960(+)
CCCAATCTTAATTTTGAAGAATATAATTCTTTACTTTTGGTATTAGTCTTATTTAGTA
>Locus:intergenic2131_1:1319647-1319584(-)
TTTACTATAACAAAAATAAGCAAATATACTCAAATTTTTAAAATCTATCAATTAATTCAGCATT
>Locus:intergenic2221_1:1372988-1372946(-)
AAAAAGGCTTATATAGTTCATAAGCCCTGTCGTAACACAAAAA
>Locus:intergenic2284_1:1408957-1408999(+)
GTACAAGTGCAAAACAGCTATGGTATACTTATTAAATATGAAG
>Locus:intergenic2512_1:1550331-1550394(+)
AAAATCAATGAGAAATGGCGTTTACCCCTTCCGCTTCTTAACTTTTACACTTATAATGAAAAAG
>Locus:intergenic2553_1:1576094-1576013(-)
AAACCGTCACTTGTGGCGGTTTTTTTGTGTTTTCATCTTTGTGAATTAATTTCTTTTAAAATGGGTTATAACTCTCGCGAAT
>Locus:intergenic2567_1:1583136-1583103(-)
GAGTATATAAAGATAATATTATTGTCTTTTCACT
>Locus:intergenic2584_2:1597202-1597301(+)
CCCATCCCTCCTGTTGTCAAGGGACGAGTTTATGCTCGTGGTTCCACCCAAGATTCAGAAATAGCTAAAAATAACTACTTCACTCTTGTCGCTTATAACG
>Locus:intergenic2584_1:1597427-1597493(+)
TTGTCCTTTTCATCACTTTGTTTTATATTACTTCAAATTATAAGCCCGATTAAACATATTTGCAAGT
>Locus:intergenic2611_1:1613448-1613397(-)
AAACAATATTGCGCAGTCTGTCCAGTTATAATTCGGATAGACTGGCATTTTG
>Locus:intergenic2645_1:1636364-1636301(-)
TTTATGAAAATAGTAGTTGGAAAGTATTGGAATTATGATAAAATGGAGAGTGGAATATTGGGAG
>Locus:intergenic2652_1:1641102-1641147(+)
TTTATTATATTATTTATATACCTCTTATATTACATTAATGACAAAA
>Locus:intergenic2670_1:1652642-1652729(+)
AGTTTTTGTTATAAAGGTGAAATTGATTCATTTTTGTGCAATTTATGTATATTTTGTATACAATTAACACATTATAGTTCTACATTTA
>Locus:intergenic2710_1:1680062-1680104(+)
CCATCCCAGGGCTTGCGCTTTCGCTTTAGTACTAAAATTAGTA
>Locus:intergenic2744_1:1705724-1705766(+)
TGTCGTGAACGACTAGAAAATGGAGCTTATTTAGAGATATTCT
>Locus:intergenic2752_1:1711292-1711412(+)
AATATCGAATTTTGGCTACAAAAAAATCCCTACATCCCAACGGCTTATCGCCATGGGACGAGAGATGCTTCTCCCGCGGTACCACCCACATTAGTGTTTGACCACTCAACTTATCAATTCC
>Locus:intergenic2784_2:1740920-1741037(+)
CCGTACGGGATTCGAACCCGTGTTACCGCCGTGAAAGGGCGGTGTCTTAACCGCTTGACCAACGGGCCATATCTGGCGGAGAAGGAGGGATTTGAACCCTCGCGCCGCGCGAGCGACC
>Locus:intergenic2784_1:1741333-1741384(+)
GAAGGCTGTAGTTTTACCACTAAACTACACCCGCATAATATAATTTTAAAAA
>Locus:intergenic2784_4:1742847-1742898(+)
GCTTGTAAGGCAGATGCTCTCCCAGCTGAGCTAAACCTCCAGAAATACTGCC
>Locus:intergenic2785_3:1743488-1743368(-)
CGATGTCGGCTCGTCGCATCCTGGGGCTGTAGTCGGTCCCAAGGGTTGGGCTGTTCGCCCATTAAAGCGGCACGCGAGCTGGGTTCAGAACGTCGTGAGACAGTTCGGTCCCTATCCGTCG
>Locus:intergenic2785_1:1743634-1743502(-)
CTGACAAGTCGAGCAGGGACGAAAGTCGGGCTTAGTGATCCGGTGGTTCCGCATGGAAGGGCCATCGCTCAACGGATAAAAGCTACCCCGGGGATAACAGGCTTATCTCCCCCAAGAGTCCACATCGACGGGG
>Locus:intergenic2785_2:1745210-1745087(-)
GTGTGGGTAGCGGAGAAATTCCAATCGAACTTGGAGATAGCTGGTTCTCTCCGAAATAGCTTTAGGGCTAGCCTCGAGGTAAAGAGTCATGGAGGTAGAGCACTGTTTGGACTAGGGGCCCTTC
>Locus:intergenic2784_3:1746914-1747016(+)
TCGTACTCCCCAGGCGGAGTGCTTAATGCGTTAGCTGCAGCACTAAGGGGCGGAAACCCCCTAACACTTAGCACTCATCGTTTACGGCGTGGACTACCAGGGT
>Locus:intergenic2785_4:1747304-1747232(-)
GCTAACTACGTGCCAGCAGCCGCGGTAATACGTAGGTGGCAAGCGTTGTCCGGATTTATTGGGCGTAAAGCGC
>Locus:intergenic2826_1:1767758-1767794(+)
CTCTTTTATCGTACAAAAAATCTCCTTATTAAGCAAA
>Locus:intergenic2836_1:1771435-1771468(+)
ATTTACTATTATAGCTCGAAACCCCTTAGAAATA
>Locus:intergenic2929_1:1835206-1835125(-)
GAAATTCCTAGATGGTACTTTTTTGTTCATTTAGTGAAGAGAAACGTTTGTGTTTTACGCGTTGGTACGTTAAAATATGAAA
>Locus:intergenic2946_7:1849159-1849195(+)
CTTTCAGCGTTTATCCCTGCCACACATAGCTACCCAG
>Locus:intergenic2947_2:1849522-1849483(-)
AGTGATCCGGTGGTTCCGCATGGAAGGGCCATCGCTCAAC
>Locus:intergenic2946_1:1852215-1852332(+)
CGATACGGCTACCTTGTTACGACTTCACCCCAATTATCTGTCCCACCTTCGGCGGCTGGCTCCATAAAGGTTACCCTACCGACTTCGGGTGTTACAAACTCTCGTGGTGTGACGGGCG
>Locus:intergenic2947_4:1852727-1852694(-)
GACCACTCTGGAGACAGAGCTTTCCCTTCGGGGA
>Locus:intergenic2947_3:1852856-1852784(-)
GCACTCCGCCTGGGGAGTACGACCGCAAGGTTGAAACTCAAAGGAATTGACGGGGGCCCGCACAAGCGGTGGA
>Locus:intergenic2947_1:1852890-1852842(-)
TTTCCGCCCCTTAGTGCTGCAGCTAACGCATTAAGCACTCCGCCTGGGG
>Locus:intergenic2946_5:1852981-1853080(+)
GTTACAGACCAGAGAGTCGCCTTCGCCACTGGTGTTCCTCCACATATCTACGCATTTCACCGCTACACGTGGAATTCCACTCTCCTCTTCTGCACTCCAG
>Locus:intergenic2946_6:1853028-1853136(+)
CTACGCATTTCACCGCTACACGTGGAATTCCACTCTCCTCTTCTGCACTCCAGTCTTCCAGTTTCCAATGACCCTCCCCGGTTAAGCCGGGGGCTTTCACATCAGACTT
>Locus:intergenic2946_4:1853299-1853344(+)
TTTACGATCCGAAAACCTTCTTCATACACGCGGCGTTGCTCCGTCA
>Locus:intergenic2946_3:1853510-1853642(+)
GCGATAGCCGAAACCATCTTTCAAAGGCGTGGCATGCGCCACATCTTATCATTCGGTATTAGCCCCGGTTTCCCGGAGTTATCCCCAACTTACAGGCAGGTTGCCCACGTGTTACTCACCCGTCCGCCACTAA
>Locus:intergenic2946_2:1853799-1853844(+)
ACTTCGCTAGCAATTAAATTACTAGTTTGTTTTGTTGAAAACAGCT
>Locus:intergenic2966_1:1861175-1861214(+)
TTATGTCCCTTTGTATACTTATATGTTAGCAAAAATAAGA
>Locus:intergenic3112_1:1951167-1951200(+)
GTTCCACACCAATACCGCCGTATACTTTCGTCAC
>Locus:intergenic3125_1:1955578-1955527(-)
TTCAAGGTGGATATCGGTTTTTTTAAACAGAAGACTTGCTTTCATTTTAAAA
>Locus:intergenic3135_1:1961936-1961804(-)
TATGGTAGGGGCACTTTTCCCGAGGAATCAAGAACAAGGGACGAGGCGCAAATGTATTTTTGCGCAGATAGATGGTTATCTCTTTACTATTACCCTGTACGTAGTAAAGAACAGAACATGGCTTACAGAGCGT
>Locus:intergenic3170_1:1983883-1983976(+)
AAAGGCAGATTTTGGCTTATCTCGTCGTCATTACCACATATCCTCTTAGAGAATGCTTTCGCCTATCGGTTGGTTCTTTGTACTGCGTCTCAGC
>Locus:intergenic3210_1:2009989-2010046(+)
TTTCCACCTACTTTGTATTATTTGGCTTTTCTGCTTCATTTTAGCATATTTCACAAAA
>Locus:intergenic3217_1:2013925-2013787(-)
ATTTTTTACTTTGTGAAAAGTATCTTGAAAGGATTTTCTAGCTGGAAGATCAGTTTTACAGAAGGTGTATTTGATATTTTTCTTTATTTAATCGGAATTTGCCTATCTAGGAAAACTAGTCAAGCAGATGAAGCAAGAG
>Locus:intergenic3229_1:2020402-2020303(-)
CAAACTCTCCCTCAACTTTTTTTAGTTGAGGTTTTTTATTTGCTTGGGTTGCATTCGTTAAGCGACGTCACTCGCTTCTTGGTGAACATCAAGGGAGAAA
>Locus:intergenic3235_1:2023958-2023919(-)
GTGGGTACGGAAGATTCCATTTATCTGAATGAATGTAAAT
>Locus:intergenic3255_1:2039133-2039091(-)
CCCCCTTTCATGTTGAAAGAGTTAGCCACCACCATAAACTTTC
>Locus:intergenic3450_1:2165836-2165893(+)
TACACATTCCCTTTTAAAACCTGTCTACGCAAAAACGGAAACGTAGATTTTTATTTTA
>Locus:intergenic3485_1:2187455-2187419(-)
AAAATATTGATAATAAATGGGAACAGCAACATAGAGG
>Locus:intergenic3527_1:2215211-2215160(-)
CCACTTTTTAAAGACATGAAAACAAGCATTATGAACAATTATTCACTTGAAA
>Locus:intergenic3526_1:2215727-2215793(+)
CCGCTCCTTCGGGTTCGGTGGTTCGAATCCACTCCCCTCCACCATTTTCTATTATTGGGCTATAGCC
>Locus:intergenic3553_1:2230026-2229987(-)
AGAGCTTTATCGCTCTACTTTTTATATTGGAATTTTGAAT
>Locus:intergenic3624_1:2275393-2275426(+)
TTCAATAGTTCACATACCTATTTTTATTTGTTTA
>Locus:intergenic3701_1:2324478-2324364(-)
AATTCCACTAAATTAAAAATCTCTGATGTGATAACGCCTTCAATAGTTAAAAATGGAACTGGACAGTTAACCTATTCTACCGTATATTGGTTTTTAAGGAATAGTTTGTTTCACT
>Locus:intergenic3771_1:2364365-2364302(-)
TACCGTTGGTCCCGATGGGAGACGCATCCCAATCCATCCCTTATTTTATTATGCTCCGTTTTAT
>Locus:intergenic3824_1:2398568-2398625(+)
TTTATATTACTACGCTTTTTGACACATGTCAATAAATTAATACTCTTTTTGACACATT
>Locus:intergenic3836_1:2406927-2407011(+)
TCCAAAGTTAGTTTATCATCTTTTTCTTTCAAAATCAACCGTTTTCATTCAAAAACAATCACATGTTTTCAAATCCATTCATATT
>Locus:intergenic3880_1:2437571-2437628(+)
ACCCGTGTTACCGCCGTGAAAGGGCGGTGTCTTAACCGCTTGACCAACGGGCCTAAGA
>Locus:intergenic3881_2:2437787-2437661(-)
GATCGGTCGCAGGTTCGAGTCCTGCCTGTGGAGCCATTTTCTGGAGAGCTGTCCGAGTGGCCGAAGGAGCACGGTTGGAAACCGTGTAGGCGGTGTAAGCTGTCTCAAGGGTTCGAATCCCTTGCTC
>Locus:intergenic3880_2:2438806-2438917(+)
CTACCTATCCTGTACAAGCGGTACAAACATTCCATATCAGGTTGCAGTAAAGCTCCACGGGGTCTTTCCGTCCTGTCGCGGGTAACCTGCATCTTCACAGGTACTATAATTT
>Locus:intergenic3880_3:2438862-2438940(+)
ACGGGGTCTTTCCGTCCTGTCGCGGGTAACCTGCATCTTCACAGGTACTATAATTTCACCGAGTCTCTCGTTGAGACAG
>Locus:intergenic3881_1:2440790-2440727(-)
GAGGAAGGCAGACCCAGGGAACTGAAACATCTAAGTACCTGGAGGAAGAGAAAGAAAAATCGAT
>Locus:intergenic3880_4:2441536-2441620(+)
GGCGGCTGGCTCCATAAAGGTTACCCTACCGACTTCGGGTGTTACAAACTCTCGTGGTGTGACGGGCGGTGTGTACAAGGCCCGG
>Locus:intergenic4020_1:2523623-2523707(+)
GGTGGATGTTATTTTTGTTGGAGTTCTAGGGGATTGGTTGAATTTAATAATTTGTGCTTCCCTTTTCGGGTTGTTCGTCCACTTT
>Locus:intergenic4039_1:2533515-2533458(-)
GCTAGTTTAATAGTCTTGAAAGTTGTAAAAGCCTCTATCTCTACTTTTTTTAGTTCTA
>Locus:intergenic4050_1:2540198-2540309(+)
GTTTTTGCCAGTTGTAAGATGTTTTTTCATTATGCCCTCGGAGGGAATCGAACCCCCATTTTAAGAACCGGAATCTTACGTGCTATCCGTTGCACCACGAGGGCTATATGTA
>Locus:intergenic4124_1:2585166-2585223(+)
ATCAAATTGTCAAAAACCTGGCCTAAAAACTTAAAAAAGTACCATTTCCTGACTAAAA
>Locus:intergenic4183_1:2618483-2618441(-)
CTTAATAAAAAAATGGCTTTTTTACTTATCTTTACGAATTATC
>Locus:intergenic4242_1:2660170-2660206(+)
TTTCATCTTCATATTAGTACCAAAAAATTTTGTTTTT
>Locus:intergenic4256_2:2672762-2672840(+)
GGCTCCACAGGCAGGACTCGAACCTGCGACCGATCGGTTAACAGCCGATTGCTCTACCAACTGAGCTACTGTGGAATAA
>Locus:intergenic4256_4:2673165-2673246(+)
GAGGGGGGCTTCACGCTTAGATGCTTTCAGCGTTTATCCCTGCCACACATAGCTACCCAGCGATGCTCCTGGCGGAACAACT
>Locus:intergenic4257_3:2673426-2673294(-)
GTCGCATCCTGGGGCTGTAGTCGGTCCCAAGGGTTGGGCTGTTCGCCCATTAAAGCGGCACGCGAGCTGGGTTCAGAACGTCGTGAGACAGTTCGGTCCCTATCCGTCGCGGGCGCAGGAAATTTGAGAGGAG
>Locus:intergenic4257_1:2673461-2673314(-)
ATCGACGGGGAGGTTTGGCACCTCGATGTCGGCTCGTCGCATCCTGGGGCTGTAGTCGGTCCCAAGGGTTGGGCTGTTCGCCCATTAAAGCGGCACGCGAGCTGGGTTCAGAACGTCGTGAGACAGTTCGGTCCCTATCCGTCGCGGG
>Locus:intergenic4257_2:2673629-2673575(-)
AATCATTCGCAGAGTGTAAAGGCACAAGGGAGCTTGACTGCGAGACTGACAAGTC
>Locus:intergenic4256_3:2674177-2674243(+)
TATTCACTGCGGCTCTCTCGGGCTTGCACCCTAATAGAGCACCCCTTCTCCCGAAGTTACGGGGTCA
>Locus:intergenic4257_4:2676232-2676193(-)
CATATCCTTTTATGGGGCCTTAGCTCAGCTGGGAGAGCGC
>Locus:intergenic4256_5:2677038-2677110(+)
GCGTTGCTTCGAATTAAACCACATGCTCCACCGCTTGTGCGGGCCCCCGTCAATTCCTTTGAGTTTCAACCTT
>Locus:intergenic4256_1:2678147-2678231(+)
ACCAGTGAGACTTTACGTCTCATTGCTTTTCGTCTTCTTCTTTGTTCAGTTTTCAAAGGTCAATTTCTTTTGTTGCGAAAGCGTT
>Locus:intergenic4267_1:2683086-2682984(-)
TTAAATCAGTTAGTTTTCTATTTAATGATTAATCAGTTTGGAAATTTCGGTATGACTTTAGTTATTCAGTACATTTTATGCTATGATTTAAGTGTCAATATTT
>Locus:intergenic4295_1:2694616-2694559(-)
TTCTACCTTGATCTGTTCAGCCGCAATGCTTTTGCGAGTGACAGTTCTTCTGGTTTTT
>Locus:intergenic4333_1:2706257-2706215(-)
CCTAACCCGTGTATAATAGATAAAGTGCAAATGGACAGGCATT
>Locus:intergenic4355_2:2718455-2718404(-)
GCAGAAGCAATTGAAAAAATGGTAAACGACAACTTCACACCGCCAGTATTTA
>Locus:intergenic4355_1:2718590-2718557(-)
TTATCCGATACAGGTGACATTGTAATCGATAACG
>Locus:intergenic4465_1:2784290-2784257(-)
ATGATTGCATGTCGATGTGAGGTGCGCGACACTA
>Locus:intergenic4475_1:2794526-2794490(-)
GAAAATAAGGATTACATATTATTTTATTATGCTTTGT
>Locus:intergenic4590_1:2876806-2876890(+)
ACAAATTATAAGTATGGCGGATTCAAAAGTCAAGCTTATATTTTAAAAAAACATCCCTTTCCCCACCTAAAAATGGGATTTTATT
>Locus:intergenic4601_1:2881203-2881158(-)
ATTTTTTCACATTTAAACGACAGAATAAGCGTGTTTTTCTCTAGCA
>Locus:intergenic4613_1:2888423-2888351(-)
TCACAAAGGCCAAAGCGAGTTTTAAAGAGAATGCCAACAAGTTTGATAATTGTTAAACGTAATACGAACTTGC
>Locus:intergenic124_1:82652-82706(+)
CTGTGTTTTATCGCTGAATTATGGTATAATATTTTTTGTCGGAATACGACAACGG
>Locus:intergenic137_1:87998-87965(-)
AACATTTCTCGATATATTAGTACTATCGAAACTA
>Locus:intergenic213_1:137318-137219(-)
CAAAAACTCCCCTCTTTAAGCGCTAAAAAAATAACGCTTCCTCTGTTTTTTGGTCAGAATCGAAGCACCTCATTGAAAGCTACTACTTATCTGCCAGAAT
>Locus:intergenic232_2:145647-145695(+)
GGGACAAGTCAAGGTACTAGCTATTTCGTGAGTTCCTCGGGCAAAGGAA
>Locus:intergenic232_1:145761-145848(+)
CAACAAATTTATCATACGAATAAGGGAGAACCTAGAAATCCAGTGTTTCGGGTTTATTTCGAGCGGAAAGTTTCAGATGCTCATATTC
>Locus:intergenic273_2:172516-172390(-)
CCTACCTTTATTTCGGAGACTGCCGTTTATATTTATCAAGCATTATGGATTTGTATAATGGAGAAATCGTTGCCTACTCCATTGGCGAAAAACAGACACAGAATTAGTGCTAGATACATTAAATCAG
>Locus:intergenic273_1:172851-172815(-)
TCAAAGATATCTGTCAGATACTACAAGTACCTTTATC
>Locus:intergenic308_1:199977-200010(+)
TATTGCTTGCTTTATAAAAGTAATTTTTTCTATG
>Locus:intergenic373_7:237969-237837(-)
GTTAGATACCGTCAAGGGACAAGCAGTTACTCTTATCCTTGTTCTTCTCTAACAACAGTACTTTACGATCCGAAAACCTTCTTCATACACGCGGCGTTGCTCCGTCAGACTTTCGTCCATTGCGGAAGATTCC
>Locus:intergenic373_4:238773-238719(-)
GAGAATAGTTTTATGGGATTAGCTCCACCTCGCGGCTTCGCGACCCTTTGTACTA
>Locus:intergenic373_5:238960-238852(-)
ATTATCTGTCCCACCTTCGGCGGCTGGCTCCATAAAGGTTACCCTACCGACTTCGGGTGTTACAAACTCTCGTGGTGTGACGGGCGGTGTGTACAAGGCCCGGGAACGT
>Locus:intergenic372_2:241405-241504(+)
TTGTACAGGATAGGTAGGAGCCGAAGAGACGTGTGCGCTAGCATACGAGGAGGCAATGGTGGGATACTACCCTGGCTGTATGACCATTCTAACCCGCCAC
>Locus:intergenic373_6:241922-241835(-)
CCCGCGACGGATAGGGACCGAACTGTCTCACGACGTTCTGAACCCAGCTCGCGTGCCGCTTTAATGGGCGAACAGCCCAACCCTTGGG
>Locus:intergenic372_4:242447-242498(+)
AGCGGTTCGATCCCGTTAACCTCCATTTTTTATGCCGGCTTAGCTCAGTTGG
>Locus:intergenic373_9:243471-243339(-)
TACTTATTCAACACCGTGAATAAGATTCCTTGCGTCAAATTGACTTCGCTAGCAATTAAATTACTAGTTTGTTTTGTTGAAAACAGCTTTCTGTTTTCTGCCCTGCGATTACCAGTGAGACTTTACGTCTCAT
>Locus:intergenic373_1:244053-244008(-)
GGACAACGCTTGCCACCTACGTATTACCGCGGCTGCTGGCACGTAG
>Locus:intergenic372_7:244115-244175(+)
CTTAACCGGGGAGGGTCATTGGAAACTGGAAGACTGGAGTGCAGAAGAGGAGAGTGGAATT
>Locus:intergenic373_3:244235-244196(-)
AGAGTCGCCTTCGCCACTGGTGTTCCTCCACATATCTACG
>Locus:intergenic373_8:244935-244890(-)
CCGACTTCGGGTGTTACAAACTCTCGTGGTGTGACGGGCGGTGTGT
>Locus:intergenic373_2:246956-246878(-)
TACCTGTGTCGGTTTGCGGTACGGGCAGTACTACTCTTCCTAGAGGCTTTTCTTGACAGCGTGAAATCAGGAACTTCCG
>Locus:intergenic372_6:247264-247345(+)
TCGGGTAAGTTCCGACCCGCACGAAAGGCGCAACGATCTGGGCACTGTCTCAACGAGAGACTCGGTGAAATTATAGTACCTG
>Locus:intergenic372_1:247680-247746(+)
GTCGAGCAGGGACGAAAGTCGGGCTTAGTGATCCGGTGGTTCCGCATGGAAGGGCCATCGCTCAACG
>Locus:intergenic372_5:247703-247757(+)
CTTAGTGATCCGGTGGTTCCGCATGGAAGGGCCATCGCTCAACGGATAAAAGCTA
>Locus:intergenic372_3:247909-247966(+)
CGTCGTGAGACAGTTCGGTCCCTATCCGTCGCGGGCGCAGGAAATTTGAGAGGAGCTG
>Locus:intergenic413_1:269049-268965(-)
AGTAATATATTATGCTTTTCAATACTACAACATGTAGTTTTAAAAGTCAATATCATAATAAAAAAACTCCTCTTATCAAAAAAGA
>Locus:intergenic428_1:282514-282559(+)
GTTTTTTTACGCTACTTCCCACAAGAAACCAATTCTGCAATCGCTG
>Locus:intergenic436_1:289053-289098(+)
TTTGTTTGTAAACAGGTGCTAGGCTTTTTTCTTGCTTTTAATACAG
>Locus:intergenic472_2:309259-309298(+)
CCAGCTCCTCTTATCTACCAAAACGGAATACACCATTTTG
>Locus:intergenic472_1:309277-309322(+)
CAAAACGGAATACACCATTTTGCTGGAATTAGCACCTTCACTTTAT
>Locus:intergenic483_1:318556-318436(-)
AAGATATTCACTGCTTACACACAGGTTATCCACAGAAGTTATCCACATATCCACAAACTAGTTCTATATTTAGTAGGAGAATTCTTGTTCTCTACCATATCTATATCCGAAAAAAATCGCT
>Locus:intergenic483_2:318755-318701(-)
TACAATCAATCTCGCGAATCGAATTTCTATGTAAAGTTATTTTCCTTGTCACATA
>Locus:intergenic523_1:346177-346105(-)
TGTGACGAATCAGACATAATCGCACTTCGCAAACCGGAAATACGACTGATTTCGCTACTATTTTTAGTACCCT
>Locus:intergenic547_1:360721-360664(-)
TTTGTTAAATTGATAAGCAAAATAAGCTCAAAAAAAAGAAGACGAATCATCATCTTCT
>Locus:intergenic581_1:379787-379736(-)
TTCTCCTATCAAAAAAAACTCTTTGAACCACTTTTCGCTCAAAGAGTTTATT
>Locus:intergenic720_1:465774-465873(+)
GGTCGGTATTTTTATGCGGCACTTCACTTGCCCACAACCGAGTTTTGTATAGGTTCATTCGCTTGTTTCTTAAATGTGTCATCCTATCTAGCTAATAAAA
>Locus:intergenic761_1:496084-496045(-)
CGGTTCCCTGCAATTTCCCCAACATTTCTGATGGATTTCC
>Locus:intergenic786_2:510355-510388(+)
GAGTTGCTACATCATGTGACTTTTAACGATAAAA
>Locus:intergenic786_1:510766-510850(+)
TCAGCTTATGTTGCGAGTGTGAAAAAGACATTGGATTCTGCTGAACTTATTGATATTGGTCTAGGATTGGGAACAGCAGCAATGC
>Locus:intergenic787_1:511034-511001(-)
TCATCTGCTGCGGATGGAAAGGCATCTTTATCTG
>Locus:intergenic788_1:511776-511809(+)
TTTAGACTATCAAGTAAGCAGTATCGCATAACAG
>Locus:intergenic855_1:544910-544829(-)
CCTTATATGTATTATTCAGCTTACCTTCCCTTAAATTTTAGCATAGGTAGATTATGTTTTATAGTACAATCCATAGTGAAAA
>Locus:intergenic915_1:581098-581056(-)
GATATAATTACTTTTGTAACGATAATGAAAATCATTTTCAATT
>Locus:intergenic1021_1:651731-651689(-)
TTTGACACTATTTTGTTTAACATATTACTAAAAGAGGAATTGT
>Locus:intergenic1053_1:669417-669366(-)
CAGACCTCCGTAACTGCTGTTTTTATTATTTCCCCATTATATCATAGGTTTT
>Locus:intergenic1067_1:677851-677809(-)
CAGTTATATTTAGAAACCATCAGTCTTATATACGCTAGTAACA
>Locus:intergenic1132_1:710960-711017(+)
CACACAATTTCATTTTTTAAAAAAAGTATAGATTTTTTCAGGATTTGGTGTAAAATTT
>Locus:intergenic1177_1:737261-737219(-)
CCCCCGAAAAACTCATTTTCGCTTTCTAAACCTTATTTTTCTA
>Locus:intergenic1215_1:756729-756663(-)
TCCTCCAATAATCAACTTGAGGGCAGACTTATCCAATTTCAAGCCCTCTACATTTTTTGGTTTCCTT
>Locus:intergenic1230_1:765513-765564(+)
TTTTCGCACATTAATCATATATTATCAAATAGGGAAATTTTAAATAAAATAT
>Locus:intergenic1301_1:803120-803078(-)
GATGAGTGTATCATAAAAAGCCAATGTATAACCAAAAATGTAA
>Locus:intergenic1302_1:803642-803699(+)
AGAAAGCAATTTATAAAGTCATTGATTCTAAAATTAAGTATAGCGAACATAAAAAAAC
>Locus:intergenic1330_1:821829-821874(+)
GGAGTTTTATTTCGTACAAAAAAGTCGAAGGATCAAAGTGATCCTT
>Locus:intergenic1407_1:868540-868492(-)
GATTCTTCAAAAACATTCGCGCAATTGCTAACCGTTGTTTTTGCCCGCC
>Locus:intergenic1406_1:868845-868881(+)
AAGCAGGAATTATTTGGGAAGCCCAAGATAATTCCTG
>Locus:intergenic1501_1:937143-937095(-)
CTTATCACCATTTCTCCAGTCACGATTTTCAGTAAAAAATCCGCGAACG
>Locus:intergenic1507_1:939920-939875(-)
TTTTCTAATTTTATTTACATTTTTTTCATCGGAAGTTTTTTATACA
>Locus:intergenic1527_1:950353-950320(-)
TCCCTTTCCTTAACTTACTTTTATTATATAAACC
>Locus:intergenic1547_1:961443-961392(-)
AGGCATCTTCTAGCTTACCAGATGACGTTTTGCTTGAGAGCTCTTGTGGGGT
>Locus:intergenic1674_1:1026233-1026296(+)
TATTTTACCCTGAATTCTGTAACGCTTATCCAACAGTTAAGTAACAAAAAGTATCAAATATTAA
>Locus:intergenic1685_1:1032861-1032714(-)
AAAAAGACTATCCCTCAATTAAAAAGAGTACCATGTTTTACCTATTGTTACAACTATTTGATTAAAAATTTTTTAGAATGTTTTTTTGTAGAGCACCTTATTTCGCTCTTTTTAAATAGAAAAAATAGAGCGTTTTTTTTAATTTATC
>Locus:intergenic1731_1:1059822-1059735(-)
CAACCAGTAATCGCTTTCTTTATTTGCATTATAGTATTTTTTATAAACCAAGTCAATAAAATTAAAGATTATTTTATATTTTATTTTA
>Locus:intergenic1764_1:1084730-1084784(+)
GATTATTTTGTAAAAAGCAAAGCGAATGAGCATTGCTTTTTATTTATTTGGTCAA
>Locus:intergenic1835_1:1133364-1133298(-)
AATGCCGATTGTTCTTTGACAATTAAATATTACATGCTTGAATACATTCAGTATATAACTAGCTGTG
>Locus:intergenic1846_1:1144953-1145025(+)
TGTCCGTCCACTACGATTAAGAAACAATCAAGGCAGGTAGCATTTTCTTGCGAAAATCTCCACCTTTTAATGC
>Locus:intergenic1847_1:1145046-1144974(-)
GCAAAAAAAGAAATTGTCAAGGCATTAAAAGGTGGAGATTTTCGCAAGAAAATGCTACCTGCCTTGATTGTTT
>Locus:intergenic1846_2:1145043-1145106(+)
TTGCCATGCTTTTTTCGTGCCGAAAACGGAAAACAAATAATAAGTTTACTTGTGTTTCGTTTCG
>Locus:intergenic1958_1:1208941-1208983(+)
CCATCAGACTCGAAAATTGCCCGAAACTTTCGCTTTTTACCAG
>Locus:intergenic1992_1:1236566-1236698(+)
CTTGTCTTATTTATAGGCATAAAGTCCTTTTTAAGCTCTTTTTCTTTTTTATTTTCATTAATACTGTCTTTGCTAAAGGGCTATATAACAGCTACGAGAGTAGATTGTAACATAAGTAATGTAAAAGTAATGT
>Locus:intergenic2100_1:1297746-1297785(+)
GAGGCTAAAACTGTAATAGGATTAAGACAACGAGTAAAGC
>Locus:intergenic2112_1:1305259-1305343(+)
GGAAATATTCGGGGAGAGCTTTTTTTTGATTGCTTTGGTAAAATAAGAAAGAAGAACTTGTGTGACTGGAGGAATTTGGAATGGA
>Locus:intergenic2124_1:1313375-1313411(+)
TTACATGAAAGCGAATTCTTTGAAAATGACACATTTG
>Locus:intergenic2291_1:1413464-1413401(-)
AAATTTTTAATGCAAATGAATTCAGAAAATTTAATTCTGTCGGAATCATTCGTTTTTTTGATAA
>Locus:intergenic2293_1:1414823-1414739(-)
AAAACGCTTACAAATTATTTTTTTATGAAAGCCGGCACATATAATACCGACTTTCATAAAAGGTTTTACTTCGTTCATATTACTC
>Locus:intergenic2321_1:1435385-1435307(-)
TACCATTTCAAACCGCCCCCTCTGTTATGGTACAGTTTGAAGGTGGCTGTTTTCTATAGAACAGTTAGAAAAGGCTTAA
>Locus:intergenic2373_1:1465618-1465576(-)
GTGTGTGGCAGTTTTTTTCGTTTGAAAGTGAAATCAGACGGGA
>Locus:intergenic2426_1:1501288-1501366(+)
TTGCTTGAAAAACGAAGCGATAGCAACAACGCAATTCAAGTAAAAATAGGCGTAAAAAAACAGGATTTCCTCCATAAAA
>Locus:intergenic2517_1:1554006-1553961(-)
GGTACCACGGGTGTAAATAGACTCTCGTCCCTTGTTTTTATAACAA
>Locus:intergenic2545_1:1570966-1570894(-)
GCGGTAACTTTTTTATTGCGAATCCTCATTTTTTGCGTTAGAATTTGTAGGAGAAAAGCTTTACTAAATCTAA
>Locus:intergenic2570_1:1584704-1584791(+)
CACTTTTCCATCTTCTATTGCATAACAAAAACACCTATTTTCATTAGTGGAAAACAGGTGTTTTTATATATTTTATCTTCTGAAAATC
>Locus:intergenic2574_2:1588863-1588896(+)
CCTTTTTTGGGCAAAATAAAAAACTCTTCTCATC
>Locus:intergenic2574_1:1588900-1588969(+)
ATAAAAGGACGAAAAGAGTATTATTCGCGGTACCACCTTTTTACCCACAGAAAAAATTGCAGGCACTTCA
>Locus:intergenic2653_1:1641077-1641041(-)
ATTAAATTTAAAAAGTTGCTATCGGGGCTATGGTATT
>Locus:intergenic2703_1:1667830-1667776(-)
ACTTTTTGTAAAGAACAAGCCGATATTTATTTGGGTTTGTTCTTTTTTTTTAAAA
>Locus:intergenic2708_1:1676421-1676457(+)
CATTTTAGGGATAAACCCTATCTCCGTGCTGCAATAT
>Locus:intergenic2740_1:1704174-1704297(+)
TTTATTCATTTTATGACATATACTTCACCAAATGTTCATCTAATAGGAACTACCCATCAATATTTAATACAATTATCTCTCTCAATATATAAAATATTATATTTTTATCGCATAAATATTCATG
>Locus:intergenic2744_1:1705846-1705885(+)
CTGTTTCTATTTATCACAAAAAATACATATCAATCCAAGA
>Locus:intergenic2750_1:1708665-1708719(+)
CACATTATCATTTTTATAGAAATCATTATTAATAGAATTTTAAAAGTAGACTATA
>Locus:intergenic2777_1:1731857-1731785(-)
GAAAAAACGCAAACCAAGCAGTTTAGCTCTATTTTTGGTATAATAGAAGATGTGAATGTAAAAGGAGAGATAA
>Locus:intergenic2785_1:1741193-1741136(-)
TATTCCACAGTAGCTCAGTTGGTAGAGCAATCGGCTGTTAACCGATCGGTCGCAGGTT
>Locus:intergenic2784_8:1741669-1741708(+)
CTACGACCTTCGGGTTATGAGCCCGACGAGCTACCAGACT
>Locus:intergenic2784_4:1743298-1743355(+)
GTACACCAGCGGTGTGTCCATCCCGGTCCTCTCGTACTAAGGACAGCTCCTCTCAAAT
>Locus:intergenic2784_2:1743853-1743970(+)
TCTCTTCGGCTCCTACCTATCCTGTACAAGCGGTACAAACATTCCATATCAGGTTGCAGTAAAGCTCCACGGGGTCTTTCCGTCCTGTCGCGGGTAACCTGCATCTTCACAGGTACTA
>Locus:intergenic2785_4:1743946-1743889(-)
CCCGCGACAGGACGGAAAGACCCCGTGGAGCTTTACTGCAACCTGATATGGAATGTTT
>Locus:intergenic2784_6:1744066-1744099(+)
ACCGTTATAGTTACGGCCGCCGTTTACTGGGGCT
>Locus:intergenic2785_3:1745170-1745131(-)
CTGGTTCTCTCCGAAATAGCTTTAGGGCTAGCCTCGAGGT
>Locus:intergenic2784_5:1745612-1745657(+)
CCACTCTGGAGGGAAAGCCATTTCAACTACCGGGCTGTTACCGTCT
>Locus:intergenic2784_1:1746007-1746073(+)
CTTTCTAACTTAACCAATTTACTTCTACGAAGTAAAGGTTGTTTTTCTGATTTTCCGTATCAGCGAT
>Locus:intergenic2785_2:1746094-1746037(-)
TTTCATCTGATTGGATGTATCATCGCTGATACGGAAAATCAGAAAAACAACCTTTACT
>Locus:intergenic2784_3:1747224-1747296(+)
GCCTGCGCGCGCTTTACGCCCAATAAATCCGGACAACGCTTGCCACCTACGTATTACCGCGGCTGCTGGCACG
>Locus:intergenic2784_7:1747629-1747701(+)
ACATTCTATCATTCGGTATTAGCCCCGGTTTCCCGGAGTTATCCCCAACTTACAGGCAGGTTGCCCACGTGTT
>Locus:intergenic2844_1:1776163-1776217(+)
GTTCGATTCCGCGTATGGGCGCTCAGAAAAAGCCGAAAGCACTTGATAAATCAAG
>Locus:intergenic2857_1:1781181-1781139(-)
CTGCTTGAAGAGGAATTAAACACAAGTTCGATAAATGAAAAAG
>Locus:intergenic2860_1:1784418-1784451(+)
AAAAAAAGCGCGAATGCTTTCCTATCTATCAAGA
>Locus:intergenic2871_1:1795374-1795341(-)
CGGAAAAAAGGAGCGTTTCACCATGTGAATGTCG
>Locus:intergenic2904_1:1819961-1820045(+)
ATTGGTTCTATTCTCATAAAAGTTAATTTTTGCTCTTTTGACCATTTATTTATTTCGTGGTTAAATAAAGCTGGACTTGGTTTTT
>Locus:intergenic2928_2:1835094-1835127(+)
CTTTACCTCCAAATAATCTCATATATCCTACTTT
>Locus:intergenic2928_1:1835115-1835154(+)
TATATCCTACTTTCATATTTTAACGTACCAACGCGTAAAA
>Locus:intergenic2946_2:1849225-1849342(+)
CAGCGGTGTGTCCATCCCGGTCCTCTCGTACTAAGGACAGCTCCTCTCAAATTTCCTGCGCCCGCGACGGATAGGGACCGAACTGTCTCACGACGTTCTGAACCCAGCTCGCGTGCCG
>Locus:intergenic2947_2:1849481-1849331(-)
GATAAAAGCTACCCCGGGGATAACAGGCTTATCTCCCCCAAGAGTCCACATCGACGGGGAGGTTTGGCACCTCGATGTCGGCTCGTCGCATCCTGGGGCTGTAGTCGGTCCCAAGGGTTGGGCTGTTCGCCCATTAAAGCGGCACGCGAGC
>Locus:intergenic2947_4:1851071-1850960(-)
TTTAGGGCTAGCCTCGAGGTAAAGAGTCATGGAGGTAGAGCACTGTTTGGACTAGGGGCCCTTCTCGGGTTACCGAATTCAGATAAACTCCGAATGCCATGTACTTATACTC
>Locus:intergenic2946_4:1851368-1851449(+)
CTTGTAGGCACACGGTTTCAGGAACTGTTTCACTCCCCTTCCGGGGTGCTTTTCACCTTTCCCTCACGGTACTGGTTCACTA
>Locus:intergenic2946_1:1851474-1851555(+)
TTGGGAGATGGTCCTCCCGGATTCCGACGGAATTTCACGTGTTCCGCCGTACTCAGGATCCACTCTGGAGGGAAAGCCATTT
>Locus:intergenic2947_3:1852462-1852402(-)
GGTGGAGCTAATCCCATAAAACTATTCTCAGTTCGGATTGTAGGCTGCAACTCGCCTACAT
>Locus:intergenic2947_1:1852816-1852750(-)
AAGGAATTGACGGGGGCCCGCACAAGCGGTGGAGCATGTGGTTTAATTCGAAGCAACGCGAAGAACC
>Locus:intergenic2946_3:1853814-1853910(+)
AAATTACTAGTTTGTTTTGTTGAAAACAGCTTTCTGTTTTCTGCCCTGCGATTACCAGTGAGACTTTACGTCTCATTGCTTTTCGTCTTCTTCTTTG
>Locus:intergenic2951_1:1855564-1855525(-)
TCGCCCCTCTACATACGCATTTTTCGTATTCTAACTATAC
>Locus:intergenic2965_1:1860052-1859920(-)
TTGACACCAAAAACTCCATATGATATAGTAAATAAGGTTATTAAACAAGAAAGAAGAAGCAACCCGCTTCTCGCCTCGTTAACACGAACGTTTTCAGGCAAAAAATTCAAACTTTCGTCGCGTAGCTTACGCG
>Locus:intergenic2967_1:1861510-1861447(-)
GTTATAAATACTTGGAGAGTGAGGTGTAATATGGGGGCAGCTGATTTTTGGGGTTTCATATATG
>Locus:intergenic2989_1:1872626-1872560(-)
ATTCATGTAAAGTTAATCTTTGTAGGTCTTAATACCCTTACAGGAACAGTCCTAAAGTTTAAATATA
>Locus:intergenic3000_1:1880899-1880932(+)
GCGAAAAGCTGCTTAGAAAATGAACCAACAAATC
>Locus:intergenic3046_1:1918182-1918320(+)
AAGGGAACGCGTACGAGCATACAATTAACCCGTCAAATTATCGTCACCTTCTTAGCCTCTCTGGACTATGTTAAAGGACTTTATTTCATTAGACTTATCTTAACTGATAGAACTCTCCTTGTCAATCAAAAAAAGAAAA
>Locus:intergenic3070_1:1931338-1931401(+)
TCTACAATTAACAGTATACCCCCTATAGGTATTTTATGCAACCATTTAATTTCTGAGAACAAAA
>Locus:intergenic3255_1:2039398-2039335(-)
TGGAAATGTGGTATCATAAACATGAAAAGAGAGCCATGCAAGAACATGACCCTCAAACGTAAGC
>Locus:intergenic3518_1:2210398-2210446(+)
TCCATTAAAGCGTTTGCAACCTTTTCTCGCTCGTTAACGGTAACAAGAT
>Locus:intergenic3527_1:2215433-2215388(-)
ATTCGAACCCGTGTTACCGCCGTGAAAGGGCGGTGTCTTAACCGCT
>Locus:intergenic3548_1:2227199-2227331(+)
AATTCGAACCTCTTTAATTTTTATTGCTTTCAATGTTATATTTTACACGAAAAATCTCTATTTAGATATGGCTTTTTGCGAAAAAATGTGTCCATTACGTTACAAAAACAATTGTATTGTTATAACAAAAATA
>Locus:intergenic3631_1:2279441-2279405(-)
TTTTTTCGCTTTTCAGCTAAGATAAGATTCCACCTAG
>Locus:intergenic3638_1:2286414-2286456(+)
ATAAATCGAATTAATTATGTATACTTTGCTAAACCTTTTGATT
>Locus:intergenic3651_1:2293318-2293255(-)
TACACGAGAATCCCCTATACTAGCCATTCTGCTTACTTTATTATAAATCTTTCATCAAAAAATT
>Locus:intergenic3833_1:2402839-2402746(-)
TTAAATTTATTGCTCGGGATCTTGAGGATCATTAGGTTCTTCGTTATTTGGAAGCATGGTGCTGTAATAACGTCTAGGTTCAGCAGCAAGAGTG
>Locus:intergenic3881_1:2437566-2437527(-)
ATCCCGTACGGGTCATTTATTATTAATCTACTAGAGACAT
>Locus:intergenic3880_1:2437661-2437724(+)
GAGCAAGGGATTCGAACCCTTGAGACAGCTTACACCGCCTACACGGTTTCCAACCGTGCTCCTT
>Locus:intergenic3880_3:2438111-2438162(+)
TCTTTCAGGGATCTTACTTTCCGAAGAAATGGGAAATCTCATCTTGAGGGGG
>Locus:intergenic3880_6:2438203-2438350(+)
CATAGCTACCCAGCGATGCTCCTGGCGGAACAACTGGTACACCAGCGGTGTGTCCATCCCGGTCCTCTCGTACTAAGGACAGCTCCTCTCAAATTTCCTGCGCCCGCGACGGATAGGGACCGAACTGTCTCACGACGTTCTGAACCCA
>Locus:intergenic3881_2:2438575-2438473(-)
CTGACAAGTCGAGCAGGGACGAAAGTCGGGCTTAGTGATCCGGTGGTTCCGCATGGAAGGGCCATCGCTCAACGGATAAAAGCTACCCCGGGGATAACAGGCT
>Locus:intergenic3880_4:2440690-2440750(+)
TTGGGCTCTTTCCGTTTCGCTCGCCGCTACTCAGGAAATCGATTTTTCTTTCTCTTCCTCC
>Locus:intergenic3880_5:2441504-2441567(+)
ACGACTTCACCCCAATTATCTGTCCCACCTTCGGCGGCTGGCTCCATAAAGGTTACCCTACCGA
>Locus:intergenic3881_4:2442082-2442040(-)
ATTGACGGGGGCCCGCACAAGCGGTGGAGCATGTGGTTTAATT
>Locus:intergenic3881_3:2442362-2442251(-)
AAACTGGAAGACTGGAGTGCAGAAGAGGAGAGTGGAATTCCACGTGTAGCGGTGAAATGCGTAGATATGTGGAGGAACACCAGTGGCGAAGGCGACTCTCTGGTCTGTAACT
>Locus:intergenic3880_2:2443108-2443252(+)
AAACAGCTTTCTGTTTTCTGCCCTGCGATTACCAGTGAGACTTTACGTCTCATTGCTTTTCGTCTTCTTCTTTGTTCAGTTTTCAAAGGTCAATTTCTTTTGTTGCGAAAGCGTTTTGTCCGCATCAGCAACGTTTATAAATATA
>Locus:intergenic3883_1:2444176-2444140(-)
ATTTTCTTCTATTGGAGTTACCATATACTTAAACAAA
>Locus:intergenic3900_1:2453021-2453135(+)
AATGACAATTTTTTTAACCAAAAATGCACATCCTTCACTTTATTTTTCATTCGCTATCTTTTATTCTATAATGAAAAGGACAGTTTTAACAATAATACGAATAGAGATGATTCTT
>Locus:intergenic3902_2:2454449-2454509(+)
CTGCCTTTTTTTCAGATAAAAAAGTATGTTATAATAAAAAATATAAAAAGTACGGCGTTTA
>Locus:intergenic3902_1:2454582-2454684(+)
AACTATGTTTCATTAAATGTAAGTACTTGCTTAAAAAATAATCATTTCCTGTTTTTATTTTCACATTTCCAGGATGAGTTTCCGTATAAAAATTCTTCGAGGA
>Locus:intergenic3992_1:2505308-2505386(+)
TACAAGTGGTTTTTTGATATTCAATTTTGGATTACTTTATATCTTCCCTACTTTACCACAACTTATTCATTGACATGTA
>Locus:intergenic4006_1:2509638-2509734(+)
AACATTCATTTAAAACTATTCATTTATCATTTTTTATTAATTTTAGTAGTAAAGAAAAAAATTACATTTGAATGGATATGTATATTTATTCAGTCCA
>Locus:intergenic4006_2:2510127-2510190(+)
CCAGTTATTATTGGCTTTGACGTTGATAACGAGGACGATCCCCCCGACTCGCAACTCAAGCTCG
>Locus:intergenic4010_1:2515223-2515262(+)
AACAAACGTCAGTCCAATTATTTTTTTCATTCATTCCACT
>Locus:intergenic4020_1:2523600-2523711(+)
TTTTGGAGGTTTGGTTGGTCTGAGGTGGATGTTATTTTTGTTGGAGTTCTAGGGGATTGGTTGAATTTAATAATTTGTGCTTCCCTTTTCGGGTTGTTCGTCCACTTTTTTT
>Locus:intergenic4128_1:2587248-2587299(+)
ACTTTCATAGCAAAAAGCGCCGTCTTTCAGGCGCTTTTTAAATTGTTTCAAT
>Locus:intergenic4189_1:2624585-2624510(-)
GTGTGTTTTTTTATGGAATTATTTCTCAGAACTACTAAAAATAAAAACTTTCCTTTCAAGGGTTTACTTTTCCCTG
>Locus:intergenic4208_1:2639722-2639773(+)
CGCCTACTTTTTAAAAGTAAGGGAGCGCTGATTCTCATAAATATCCGTCCCT
>Locus:intergenic4243_1:2660318-2660219(-)
GAATCTTTTGGAGTAGAGGAATTAGTTTATGAGCCACTAATTCGCACAAAAGAAGACTATACTTACACTGGTAAGTTTATCTTTACTAAGACGAAAATGA
>Locus:intergenic4256_1:2672628-2672727(+)
ACTAGCGAAACATACAAATTATCCATATATTATTTAAGCCACTTGTCGGATTTGAACCGACGACCCCTTCCTTACCATGGAAGTGCTCTACCAACTGAGC
>Locus:intergenic4257_1:2673543-2673471(-)
GGTGGTTCCGCATGGAAGGGCCATCGCTCAACGGATAAAAGCTACCCCGGGGATAACAGGCTTATCTCCCCCA
>Locus:intergenic4256_2:2678153-2678246(+)
GAGACTTTACGTCTCATTGCTTTTCGTCTTCTTCTTTGTTCAGTTTTCAAAGGTCAATTTCTTTTGTTGCGAAAGCGTTTTGTCCGCATCAGCA
>Locus:intergenic4273_1:2685254-2685197(-)
AAAAACTGTATTATGGACTATGGTATTGTTTGCCCCACAATAAGCCCCGGAAGGTTGT
>Locus:intergenic4282_1:2691605-2691659(+)
ACAGAGCTAGACAAGGAAACACGAAGTCCCCATATCATGACACTCCACTTGCTTT
>Locus:intergenic4355_4:2718548-2718410(-)
AAAGGAGATGCCGTCCTAAAATCAGCAAACTTCGATATCGCCTTCGCACCAACATCTACAGTAACAGGCGCGGTCATCTTGCAATCCATTTTTGCAGAAGCAATTGAAAAAATGGTAAACGACAACTTCACACCGCCAG
>Locus:intergenic4354_1:2718472-2718505(+)
ATGACCGCGCCTGTTACTGTAGATGTTGGTGCGA
>Locus:intergenic4355_3:2718756-2718699(-)
GGATATCCGTCCTGGCGATATCATGATTGTGCTATCGACGTCTGGACGAAACCCCGTA
>Locus:intergenic4355_2:2718841-2718769(-)
AACCACTTATGCTTCACGAAGGAGCTGCGGCGTCATCTGTGCTGGAACGGAAAAATGATTATGCGAAAACATT
>Locus:intergenic4355_1:2718981-2718849(-)
AGAAGCAGGAGCGAAGGTAGCCAAGTCCATCGAAAACGACGGTGTAATCCATTTATTTGGCTGCGGTCACTCGCATATTTTAACAGAGGAAGTATTTTACCGGGCAGGTGGACTTGCTGCGATTCATCCGATT
>Locus:intergenic4382_1:2736415-2736448(+)
TCATTAATAGATTTTTTTCTTTTAACGTCTTATA
>Locus:intergenic4451_1:2777485-2777452(-)
TTGAGACTCTTGGCTTGTATTCAAGAGTCTCAAC
>Locus:intergenic4455_1:2779880-2779832(-)
TGGTTCTTTTTTTGGGGTTTTGATTTTTGGTTTTTGGTGGTGGTGGTTT
>Locus:intergenic4464_1:2784283-2784319(+)
GCAATCATCTGCGTTACCCTGATAGTTAGCTCGGGCC
>Locus:intergenic4588_1:2875847-2875916(+)
ACTCCTTTTTGTGTTTTGGATATAAAAAAGGCAGTACTCAAACAAGAGGAATTGTCCTCCTATTTGGGTA
>Locus:intergenic4649_1:2913999-2913879(-)
GTTTCTCGTGTTTTTTTAATGTCAGAAAGTTTAAACATCACATTTATTTGTAGATTTAGTATAAATTTTCTGAAAAACAGCTCTGTTTCTGCTATAATATACAAAAGTACAAAAGGCAGTG
>Locus:intergenic43_1:28990-28918(-)
AATGAATTGGTAACAATCCTTTGTGATGAGATAAATATATCATATAAAGAAAACGGTTGCAAGCATTTTTTTA
>Locus:intergenic125_1:82923-82890(-)
ATTAGATACTTTGAAATTCCACTTATTTTCTATG
>Locus:intergenic132_1:86243-86297(+)
AACAGGTTGTCTTTTTCTATAGGAAGTTTCAAGTTATCTTATACTGTAAACGAGA
>Locus:intergenic149_1:103932-103863(-)
CTATATCAAAAAAACGTAATAAATTTATGTTTTTTCATAACTCACGTAAAAAAACCACGCAAATGTCATT
>Locus:intergenic213_1:137244-137100(-)
GAAAGCTACTACTTATCTGCCAGAATATTACTTCTGATCGGAATTAGCATAGAACTTGCGCTCCGCTGCTGGGTTTCACTGGGCCGATTCCCTCCACCACTCTTGATAAGAAAACGTAATACTATTATTCCTATAAGTTTACTGT
>Locus:intergenic213_2:137253-137115(-)
CACCTCATTGAAAGCTACTACTTATCTGCCAGAATATTACTTCTGATCGGAATTAGCATAGAACTTGCGCTCCGCTGCTGGGTTTCACTGGGCCGATTCCCTCCACCACTCTTGATAAGAAAACGTAATACTATTATTC
>Locus:intergenic212_1:137126-137189(+)
TTACGTTTTCTTATCAAGAGTGGTGGAGGGAATCGGCCCAGTGAAACCCAGCAGCGGAGCGCAA
>Locus:intergenic219_1:140988-140955(-)
TTCTTATTTTGTGAGCGTTTTGTGAATTTATCCT
>Locus:intergenic242_1:150113-150146(+)
TCCCGTGATAAGATATTTTGTGCAAATAAGAATT
>Locus:intergenic341_1:216419-216377(-)
CTCGAAACTATTATAACAAAAAAAATGGAAGATATCGCAAACA
>Locus:intergenic365_1:232581-232497(-)
GTAAACCGCATCGGTCAAAAAAGGGAGTTTGGGATTTTCATTCTAAAAGGGGGGAGAAGAATGAAAATGTTTTGTTTGTTGTTAG
>Locus:intergenic373_7:237813-237753(-)
CTGGGCCGTGTCTCAGTCCCAGTGTGGCCGATCACCCTCTCAGGTCGGCTATGCATCGTTG
>Locus:intergenic372_1:238089-238170(+)
CCCGGCTTAACCGGGGAGGGTCATTGGAAACTGGAAGACTGGAGTGCAGAAGAGGAGAGTGGAATTCCACGTGTAGCGGTGA
>Locus:intergenic372_3:240191-240311(+)
GGGCCCTTCTCGGGTTACCGAATTCAGATAAACTCCGAATGCCATGTACTTATACTCGGGAGTCAGACTGCGAGTGATAAGATCCGTAGTCGAAAGGGAAACAGCCCAGACCACCAGTTAA
>Locus:intergenic372_7:241792-241825(+)
GCACCTCGATGTCGGCTCGTCGCATCCTGGGGCT
>Locus:intergenic372_5:241849-241882(+)
TGTTCGCCCATTAAAGCGGCACGCGAGCTGGGTT
>Locus:intergenic372_2:242149-242182(+)
AGCGATACATGGAGCGGACAAATACTAATCGATC
>Locus:intergenic372_6:242389-242434(+)
CAGTATTTCTGGAGGTTTAGCTCAGCTGGGAGAGCATCTGCCTTAC
>Locus:intergenic373_3:243648-243591(-)
TCCCGGAGTTATCCCCAACTTACAGGCAGGTTGCCCACGTGTTACTCACCCGTCCGCC
>Locus:intergenic373_6:243826-243775(-)
TGTCTCAGTCCCAGTGTGGCCGATCACCCTCTCAGGTCGGCTATGCATCGTT
>Locus:intergenic373_2:244900-244816(-)
GGGCGGTGTGTACAAGGCCCGGGAACGTATTCACCGTGGCATGCTGATCCACGATTACTAGCGATTCCGGCTTCATGTAGGCGAG
>Locus:intergenic373_5:244903-244834(-)
GACGGGCGGTGTGTACAAGGCCCGGGAACGTATTCACCGTGGCATGCTGATCCACGATTACTAGCGATTC
>Locus:intergenic373_1:245582-245465(-)
ACCCCAAGAAGCAAGCTTCTTGGTTTGGGCTCTTTCCGTTTCGCTCGCCGCTACTCAGGAAATCGATTTTTCTTTCTCTTCCTCCAGGTACTTAGATGTTTCAGTTCCCTGGGTCTGC
>Locus:intergenic372_4:247534-247588(+)
CGTGGGGAGACAGTGTCAGGTGGGCAGTTTGACTGGGGCGGTCGCCTCCTAAAGA
>Locus:intergenic373_4:247629-247584(-)
TTTCCATCCATTCTGAGGGAACCTTTGGGCGCCTCCGTTACTCTTT
>Locus:intergenic421_1:272826-272745(-)
TGTACATCTGATTCGCATAGTCGCAATCAGATAAAACCTAGTTGGAAATCAAGTGGAACTTCAAAAAGAAAAAATTGCTGCT
>Locus:intergenic429_1:282553-282517(-)
TTGCAGAATTGGTTTCTTGTGGGAAGTAGCGTAAAAA
>Locus:intergenic459_1:299575-299512(-)
CTCGATAAAAACTATTGTATCATATATAACTATTCCGATTCGCACATGGTATACTTAAGTTATT
>Locus:intergenic483_1:318580-318535(-)
ATTATCAAAATTGTTCTTTTCCACAAGATATTCACTGCTTACACAC
>Locus:intergenic483_2:318768-318693(-)
GAACCCCTTCTCCTACAATCAATCTCGCGAATCGAATTTCTATGTAAAGTTATTTTCCTTGTCACATATCCAGCTT
>Locus:intergenic513_1:336499-336433(-)
CATCGAGATATTAAATATTCAAAAACGACCTTAATTTTTGATCACAAATTTCACATAAAAAAATATC
>Locus:intergenic517_2:340213-340171(-)
GTAGCCGCGATAAATTTTCCGGTCACTTTCACATTCACTTCCC
>Locus:intergenic517_1:340240-340183(-)
CTGTCCCTTAGCATAAGCAAAGAAACAGTAGCCGCGATAAATTTTCCGGTCACTTTCA
>Locus:intergenic589_1:384869-384746(-)
ATGCTGAACGAGTTCATTCAATATTATGGGTGTATTATGCAAAAAGTTCATTTTTACGGTTGTTTTGGTTGTTTATTTGAACGAAATCAATCATTTTCATCCAAAAAAAAGCCCGCAAGATTGC
>Locus:intergenic631_1:405169-405130(-)
GATAAGGAGGTTCATATTCTTAATAGTGGCTTAGTTTTAA
>Locus:intergenic680_1:432203-432266(+)
TATAACGGTAGTTGCATTTTCGACACCCACTACAGCGGGAAGACCGTATTCGCGGGCAATCACT
>Locus:intergenic723_1:466509-466458(-)
ACTCCTTTAAATTTTTTAATACTAAAGCTGTACATTTATAATTTACACCTTT
>Locus:intergenic741_1:478491-478452(-)
ATTGTACGCAAAAAAGCTACCAAAATTGGCAGCTTTCTTC
>Locus:intergenic761_1:495979-495913(-)
CTACTACCCAATCCGAAAAAGCCTTGTGAAAAATACGGAATAAACGGTAATATTTCTATTGATTTAG
>Locus:intergenic760_1:495925-495958(+)
AAATATTACCGTTTATTCCGTATTTTTCACAAGG
>Locus:intergenic782_1:507197-507230(+)
TTTGGCTTATTAAAGTCGAGAATCATCACGACGA
>Locus:intergenic785_1:509171-509120(-)
ATAACTCTATTTGCAACATTAAACTATATCCCTTTACTTCAAACTCAACAAA
>Locus:intergenic787_1:510895-510829(-)
CTAATCTCAATTTTTCAATTTGTTCAGCTAGTAGCGGTGTATATCGCATTGCTGCTGTTCCCAATCC
>Locus:intergenic835_1:534224-534185(-)
AGATTACACAAGTTGATTCTAAACCTTGTTTTTAGCTTAG
>Locus:intergenic963_1:613523-613436(-)
TATGTCTATTTTGTGAACAATTCCATTCTTTTGTATAGAATTGAACCTAAAATGCTTAGATATTCAAAAAAGAAGCTAGATAAAATGA
>Locus:intergenic987_1:629077-628999(-)
CCACCTTTCGCAAATTACTTAACGCTATTATACGAGAAACTACAACATTTAGAAAAACAAAGGACTTATAATGCCAAAA
>Locus:intergenic998_1:637804-637858(+)
AGTTTCCTAAACTTGGATTTCCGACTTATCTTTCAGAATATACTGCTGGAATTAG
>Locus:intergenic1003_1:640029-639909(-)
TATACCACTCGGCCCTATTCCACTTACTGGACAGACATTTGCCATTGGGTTAGCTGCCACCATTCTCGGAGCTCGTCATGGTACGATATCTGTTTTAGTTTACATTGTTCTTGGCGCTGTG
>Locus:intergenic1067_1:677913-677865(-)
TGTCATTTCTGTACTAACAAAATCAATAAACGGAATATGTTACTTTGGG
>Locus:intergenic1081_1:687000-686946(-)
TCTTTCATGATTTGCACTGTACGCACGATTAAGCTAAAATTAGAAGGAATGGATT
>Locus:intergenic1107_1:700446-700392(-)
TTTCATAAAGTCCTAAAAATAGGACTTCTTCCGCCAAATTTTCTATGCTACGATT
>Locus:intergenic1127_1:708827-708782(-)
TTAATAACTTTGGTAATAACATACACTGCTAAAACTAAAACAGCTA
>Locus:intergenic1204_1:751342-751474(+)
AATAGTTTAATGTTGGTTAAACTAGCTGAAGGATTGAAGAGTTTATTTCACTCTTACTTTCTAAACAATCCTAAAGCCATTGTTAGAAAGTCGAGAGCAGTGCAATTTTGTTTGCATCTCTTTGATCACCACC
>Locus:intergenic1213_1:756455-756413(-)
ACGATCCTCCTTCACTACTTTTCAAGGAAACAAATTCATTTTA
>Locus:intergenic1311_1:806679-806601(-)
TGTAATAGATGCTTAATTTATTCAGTCATCATAATGAAATTATCTTTTTTTATCATTCTAAAGAAAAATTGGGAGGGAA
>Locus:intergenic1345_1:828164-828071(-)
GTTAACTCCTTTATGTTTTACCTCTATACTTATAATACATGTTTAAGAAAAAGTTTTTTTCCCAAACTAAGAGTATCCACTGCTAAACTATGGC
>Locus:intergenic1399_1:863043-862959(-)
CTCTGTTTTTTTGTAAATATAGAAGCTAAAATAGAGGTTTTTCTTGCCGATATCTCTATATTTCCAATTCGCTATTTAAATTATA
>Locus:intergenic1406_1:868087-868204(+)
CAAGTATCTTTTGAATATAGCGATGGAAAAAATGTTCTAAATCATATAAATCTTTCTATTAAAGCCGGTGAGACTGTTGCGTTTGTTGGGCCAAGTGGGGCTGGGAAAACGACAATTT
>Locus:intergenic1407_1:868577-868430(-)
AGTGCCGACGTTGCTTCATCCAAAATTAAAATAGGCGGATTCTTCAAAAACATTCGCGCAATTGCTAACCGTTGTTTTTGCCCGCCAGAAAGTTTGACACCGCGCTCGCCAATGATTGTATCGAGGCCATCTGGCATTTCTTCTACTA
>Locus:intergenic1445_1:897226-897139(-)
ATTACGATTACATTATCACATTACACTTTTGTAATGTCAATAATTACTTTTAATAGGCCTAATATCATTAAGCTTTATACGCATTACT
>Locus:intergenic1456_1:909080-909152(+)
ATAATTGTTATTAGTGTATCGAAATGTGGCTATTTTAGCAACTCAAAAAGGGGTATTGTTTACTTAAGGAGGA
>Locus:intergenic1488_1:926926-926971(+)
TTAATACATAATGAAATAGTTAACTGCTCTGAAGAAACAGTAAGGA
>Locus:intergenic1501_2:936980-936920(-)
GTAAATGTGCATTCCAAAATAGTTTTACTTCATTATGTTTTTTGCAACTTGAGCTTATCTT
>Locus:intergenic1501_1:937115-937076(-)
TCAGTAAAAAATCCGCGAACGAGTCGGCTACAACTAAACT
>Locus:intergenic1563_1:969464-969428(-)
AAAATAAATTATGTAGTTAAAGACCACTGGAGGCTTG
>Locus:intergenic1598_1:986611-986650(+)
TTTTATGGAAAACGCACGATTGGTCTACTTTTTCTACTAA
>Locus:intergenic1641_1:1006937-1006892(-)
TTAAAACATTGCTATATCTATTGTTTCATTATACTCGTACCTACTT
>Locus:intergenic1657_1:1015150-1015108(-)
GGTTGCCTCCCTTTTTCTTTTATTATAAACGTCACGTCAAAAA
>Locus:intergenic1694_1:1038701-1038773(+)
GTGCGGTTTGCGATAAAATTTGGTAGTATAGTGAAAGAAATAAGATATGGCGAAAAAACCAGATATGAGGAAA
>Locus:intergenic1757_1:1078526-1078394(-)
TATTTGTTTTATCGCTTACAATGGCATTATTACTTAAATCATTCGCTTTCCCGTTCTGTATTAAAAAAAGATGAAACAGATAAAAACTGTTATATAATATTGCAACTCTCGCATTATCACACCTATTTCAAAC
>Locus:intergenic1790_1:1099189-1099234(+)
AGTGTACATAATCATTTCAACCGTTGGAGGCTACGTATAAAGTATA
>Locus:intergenic1834_1:1133356-1133404(+)
ATCGGCATTGATTTGCCTATCAAAGATCACAAAGACTTGTGGGCTTTGA
>Locus:intergenic1901_1:1176278-1176239(-)
CTATCTCAAAATAATCCTATCATATTTAAGCGCCACTATT
>Locus:intergenic1908_1:1181230-1181287(+)
AAACACGATTCGCGTCTTCTTTTTTCTATTTGGAAGCGGCAACTATTTATATTCCAGA
>Locus:intergenic1942_1:1198392-1198455(+)
GTTTTATGGTGGGCAATGATCTTTTCAACGACGAAAAGAGTGATACAAGGAATGTATCTTCATT
>Locus:intergenic1945_1:1199983-1199926(-)
CTTGAGCGAAAGAGTAAAAGAGCTAGAGAAAAATTTCTCCAAGAAAATAGAAAGAGCC
>Locus:intergenic2086_1:1290135-1290195(+)
CTTGTTTTCAAGTCAGGGATATCTGTGTTATTATTAGTGAGTATGGCTGAAACTTGTCATG
>Locus:intergenic2221_1:1372967-1372934(-)
AAGCCCTGTCGTAACACAAAAATGACTCCAGAGT
>Locus:intergenic2284_1:1409024-1409060(+)
TTACTGTTTTCATTGCCTAAAATAAAGAATGAAGTAA
>Locus:intergenic2293_1:1414977-1414911(-)
TTTATTATACCATCTATGTACGAAAGTTTGCCTTGCATTTTTAAGCTATTAAAAAAGCCATCTCCTT
>Locus:intergenic2363_1:1460525-1460489(-)
CCCAGAAGCATTTGCTTTTGGGCCTTTTTAAGTGTGT
>Locus:intergenic2414_1:1494099-1494144(+)
AAGCATATAGGGACGAGAGTTAGCTCGCGGTTCCACCCTATTTGGA
>Locus:intergenic2445_1:1511342-1511285(-)
CACTATACTCTAGGGTTTAGAGTAAGTATAAAGTTAATAAAGAAAATAAGCAAAATTA
>Locus:intergenic2489_1:1535173-1535134(-)
TGGGCTTTTTTTGTTGTAAAACCAAAAGGAGGAAATAAAA
>Locus:intergenic2530_1:1564664-1564715(+)
CATATTCCCATTTTATCTAAAAAAAGCTTAAATGGGAAGTATAAGCTCTATT
>Locus:intergenic2545_1:1570947-1570905(-)
GAATCCTCATTTTTTGCGTTAGAATTTGTAGGAGAAAAGCTTT
>Locus:intergenic2584_1:1597360-1597471(+)
CCAAATTTAAGTTCCAATAGAAGGTTCCCAGCTAACCCTTCCTCTCTAAAATTTTCCGTTAAATTGGTTGTCCTTTTCATCACTTTGTTTTATATTACTTCAAATTATAAGC
>Locus:intergenic2622_1:1622459-1622531(+)
TTTAGTAAAATTAGACGAAATATTTGCTTCACAATAATTTATTTCTTATTTTATGGTTCTTTTAGGAAAAAGA
>Locus:intergenic2691_1:1661439-1661406(-)
TTTACAGGGTGTATAATTCAAAAGGCTAATAGTT
>Locus:intergenic2708_2:1676447-1676519(+)
TGCTGCAATATTTGCAGCTGCTCTATAACGGGAGCACCCGTTCACCCCTACTTGATTTCAAGGTATCACGCAC
>Locus:intergenic2708_1:1676662-1676698(+)
ACTAGACAAGGACGAGAGACCCGTGGTACCACCTTGA
>Locus:intergenic2721_1:1687396-1687333(-)
GTCATTCATTTTTTTATTATAAGAAAAAGTTATCAAATTATAGCAGATTCTCTTTGTTTACTTA
>Locus:intergenic2736_1:1702350-1702383(+)
TCTGCCCATTATTACCCGAAAAAATATATTTATT
>Locus:intergenic2745_1:1705730-1705646(-)
CACGACAAGAATCGGACATTTCATTACATTTTTGGTTATACATCGCTTTTTTATGATACTCTTGCATTGCAACTATTGATTACAA
>Locus:intergenic2782_1:1739510-1739606(+)
CACACTTCGCAGGATTTAGCACCTTTTCAACGTATTGAAAGGTTGCCGGGTTTCAACGGGCCAGTCCCTCTACCACTCATTATAAGAGCAATTTATT
>Locus:intergenic2785_2:1741924-1741882(-)
CAGACGGCTCATAACCGTCCGGTCGCAGGTTCGAGTCCTGCAA
>Locus:intergenic2785_3:1742275-1742233(-)
TTCGACTCCTCTTGGGCGCACTTTATTAAACGGGAAGTAGCTC
>Locus:intergenic2785_4:1743719-1743668(-)
AGTAACGGAGGCGCCCAAAGGTTCCCTCAGAATGGATGGAAATCATTCGCAG
>Locus:intergenic2784_3:1743709-1743841(+)
CCTCCGTTACTCTTTAGGAGGCGACCGCCCCAGTCAAACTGCCCACCTGACACTGTCTCCCCACGCGCTAAGCGTGGCGGGTTAGAATGGTCATACAGCCAGGGTAGTATCCCACCATTGCCTCCTCGTATGC
>Locus:intergenic2784_1:1744387-1744483(+)
TTCCTAGAGGCTTTTCTTGACAGCGTGAAATCAGGAACTTCCGTACTTAATTTCCTTCCCCATCACAGCTCATGCTTCGCGAGAAGCGGATTTGCCT
>Locus:intergenic2785_1:1744745-1744661(-)
GGTGGAGCGCTTAGAAGTGAGAATGCCGGTATGAGTAGCGAAAGAAGGGTGAGAATCCCTTCCACCGAATATCTAAGGTTTCCTG
>Locus:intergenic2784_2:1747608-1747689(+)
TTCAAAAGCGTGGCATGCGCCACATTCTATCATTCGGTATTAGCCCCGGTTTCCCGGAGTTATCCCCAACTTACAGGCAGGT
>Locus:intergenic2840_1:1773425-1773479(+)
TTATGCCTTTTGCGTAAAACCCTTGTAGCTTTTGGCTTTCAAGGGTTTTCGTTTG
>Locus:intergenic2946_3:1849885-1850032(+)
GGTACTATAATTTCACCGAGTCTCTCGTTGAGACAGTGCCCAGATCGTTGCGCCTTTCGTGCGGGTCGGAACTTACCCGACAAGGAATTTCGCTACCTTAGGACCGTTATAGTTACGGCCGCCGTTTACTGGGGCTTCAATTCGTACC
>Locus:intergenic2946_1:1851652-1851751(+)
AGAAGCAAGCTTCTTGGTTTGGGCTCTTTCCGTTTCGCTCGCCGCTACTCAGGAAATCGATTTTTCTTTCTCTTCCTCCAGGTACTTAGATGTTTCAGTT
>Locus:intergenic2946_2:1852943-1853042(+)
ATCCTGTTTGCTCCCCACGCTTTCGCGCCTCAGCGTCAGTTACAGACCAGAGAGTCGCCTTCGCCACTGGTGTTCCTCCACATATCTACGCATTTCACCG
>Locus:intergenic3136_1:1962638-1962671(+)
CTCACACCATTTGTCAATCTATTCGAGTGTTTTT
>Locus:intergenic3163_1:1977845-1977791(-)
TCACTTTTTCGAGTTTTTCTTTTTGGGGGAAAATCAAGTACAATAAGCACGAAGG
>Locus:intergenic3177_1:1988150-1988108(-)
ACTCCTTTTCATTCTATTCTATTTTACATGGGGGAAAGAAGAA
>Locus:intergenic3228_2:2020477-2020609(+)
AAAGGTCTGCCAACATCTTCTCCCATCCAGACTATACTGTCGGTCCTGGAATTACACCAGAGTCAACTGCTAAAAAAGCAGATCGTGGACTTTAACCACCGGTCGGGAATTGCACCCTGCCCCGAAGATGAAC
>Locus:intergenic3228_1:2020635-2020686(+)
TACCATGAAAAAATTTTTTGGCAAGTCCTTTTGTATATTTTTTCACGTAAGC
>Locus:intergenic3282_1:2054301-2054364(+)
TCTAGCAAAGCATCCCATTGTTTTCATCATTGGGGTGCTTTTTATTTAGCTAGATTTCGAGTTT
>Locus:intergenic3366_1:2115026-2115068(+)
TCCTTTTATTCTAGTCATTTAACATGTATTTATTTCATTTTTT
>Locus:intergenic3366_2:2115162-2115276(+)
CCTAACATACAAAATCACTTATTTACAGTCTACACTAAGAAAGAAGGTAATAAAAGCACAAAGAACATTTTTTGGCAAATTCTTAAGATATTTTTTTCATTTCATTCAAAAAGCG
>Locus:intergenic3389_1:2131119-2131086(-)
ATTCAACCGGTAGTTTTGGTCCCCGAAAAACCAT
>Locus:intergenic3425_1:2147547-2147469(-)
ATATTGTATGAGGTAATAAACTGCCCATTTTTTTGTGAAAAAAACCACAAATTATGTTTTACTCCAAACTCCGAGGGTA
>Locus:intergenic3424_1:2147480-2147519(+)
TTTGGAGTAAAACATAATTTGTGGTTTTTTTCACAAAAAA
>Locus:intergenic3429_1:2149776-2149743(-)
ACCGCAAATAAGAATTCTTCTATTTTTTTAAACG
>Locus:intergenic3450_1:2165407-2165470(+)
CTCTTAATTATAAACATTTCGAAATGGAAAACAACCACTTTTTCCAGCTACTTTTTTGCTTTCC
>Locus:intergenic3451_1:2165825-2165759(-)
ATAGATTCGATAAGGGAAAGAGTCTATAAAACTTGTTGTTTTATTAACGGAATAGTTTGCATGTGGG
>Locus:intergenic3497_1:2192660-2192621(-)
CTAAAGTGTAACATATGGAAAGTAGTTCGTCCGTTTCGCT
>Locus:intergenic3507_1:2199281-2199179(-)
ATACCAACGTTTTATTGCAGAGAGATGAAATTTTCTCTTAAAAAAGGTATAATAACAAATGTATGGTTGAGATTAGTAAAGATAGAACCAGTATTTGACAAAG
>Locus:intergenic3543_1:2223305-2223269(-)
TTGTTCCCTGTTTTTATTATACGGTTTTATTGGAGGA
>Locus:intergenic3598_1:2254825-2254936(+)
CAATTATTCACATATATTTGTAATGATACGCAGTTCTTTATAAAGCAACTTCCGTGCCAACATGAAAAATGGCTCTATAACACACTTTATAATATAAAACATTATTTATTGT
>Locus:intergenic3638_1:2286387-2286450(+)
AAGTGTTACGCAATCCTCTATTTTGCAATAAATCGAATTAATTATGTATACTTTGCTAAACCTT
>Locus:intergenic3648_1:2291951-2292032(+)
CATCAGGGCAAAAATAAATTTTTTCCTGGTTATTTTTATGACCTGGTGCTAATTTTAACAGAGAACTATCAATTAAGCAATT
>Locus:intergenic3771_1:2364374-2364338(-)
TTTATAACTTACCGTTGGTCCCGATGGGAGACGCATC
>Locus:intergenic3831_1:2401003-2400967(-)
GTTCTCCTTTCGCACATACGTTCTTTTTTCGGTAAAA
>Locus:intergenic3832_1:2402444-2402576(+)
GTTACCCATAAGCCACCCATTATCATTGACCCAGTCACTTCTACTTATGTATTTCCAACTGTAGCACCAAGTTCAACAGAATGCATTTGGATTTTCCCACAACATATTAAAGATTATCATGCAATTGGATTTA
>Locus:intergenic3834_1:2403264-2403315(+)
AGCAATTTTTCGGAAAGAATTCGAGAAATTACTAAAAAGAAATCGCCTTTTA
>Locus:intergenic3841_1:2411080-2411029(-)
TTTAATTTGCAAAAGAAAGCATTTACATATATAATAAACATGTGTTTGAAAA
>Locus:intergenic3873_1:2431395-2431347(-)
AACTCTTGCACTTTAAAAAAAATGGGTGTATTGTATATAGATGTTAAAT
>Locus:intergenic3881_5:2437223-2437181(-)
TTGGTAGAGCACTTGATTGAAGCTCAAGGTGTCGGCAGTTCGA
>Locus:intergenic3881_4:2437265-2437208(-)
TTCAAATCCCGTCGGGACCGCCATTATGGCTTGGTAGCTCAGTTGGTAGAGCACTTGA
>Locus:intergenic3881_2:2437291-2437234(-)
CTGCCTGTCACGCAGGAGATCGCGGGTTCAAATCCCGTCGGGACCGCCATTATGGCTT
>Locus:intergenic3880_4:2437550-2437622(+)
AATGACCCGTACGGGATTCGAACCCGTGTTACCGCCGTGAAAGGGCGGTGTCTTAACCGCTTGACCAACGGGC
>Locus:intergenic3880_2:2437771-2437909(+)
CGAACCTGCGACCGATCGGTTAACAGCCGATTGCTCTACCAACTGAGCTACTGTGGAATAATAAATTGCCCGGCAGCGACCTACTCTCGCAGGGGGAAGCCCCCAACTACCATTGGCGCAGAGAAGCTTAACTACCGTG
>Locus:intergenic3881_6:2438462-2438369(-)
AAGAGTCCACATCGACGGGGAGGTTTGGCACCTCGATGTCGGCTCGTCGCATCCTGGGGCTGTAGTCGGTCCCAAGGGTTGGGCTGTTCGCCCA
>Locus:intergenic3880_1:2439413-2439470(+)
GCGGATTTGCCTACTTCTCACACTCACTGCTTGGACGCACATTTCCATTCGTGCGATT
>Locus:intergenic3881_3:2440073-2439962(-)
GTAAAGAGTCATGGAGGTAGAGCACTGTTTGGACTAGGGGCCCTTCTCGGGTTACCGAATTCAGATAAACTCCGAATGCCATGTACTTATACTCGGGAGTCAGACTGCGAGT
>Locus:intergenic3880_3:2440105-2440171(+)
GAACCAGCTATCTCCAAGTTCGATTGGAATTTCTCCGCTACCCACACCTCATCCCCGCACTTTTCAA
>Locus:intergenic3880_5:2440236-2440299(+)
CTGGTTTCGGGTCTACGACCTGTTACTTATGCGCCCTATTCAGACTCGCTTTCGCTACGGCTCC
>Locus:intergenic3881_1:2440892-2440829(-)
ATATGCTTTGGGGAGCTGTACGTAAGCGTTGATCCAGAGATTTCCGAATGGGGGAACCCACTAT
>Locus:intergenic3881_7:2441222-2441150(-)
ATATCCTTTTATGGGGCCTTAGCTCAGCTGGGAGAGCGCCTGCTTTGCACGCAGGAGGTCAGCGGTTCGATCC
>Locus:intergenic3926_1:2468403-2468502(+)
TCCATCAAAATCCATCCACCATCTATCGAAAACCCGCATTCCCATTCGCCCGTTCGAAGTGTAACGAGTTACGGCCCAAATATGCATGCGAGCAAAGCGA
>Locus:intergenic4039_1:2533592-2533538(-)
AAAAGATTCACCAGCGTAAGCAGAAAGAGAAGGGGTAAAAATCACATTGAGAGAC
>Locus:intergenic4049_1:2539728-2539656(-)
AGGTTTAACATTTTCGTGAATGGAAGTGATTTCATCATATTTTTAGCAACAAAAAATTTCCCTACTTCAATCC
>Locus:intergenic4094_1:2567456-2567555(+)
CCCTATTCTGTATCTGTCCGATTCTGGTATCTGAAAAGCTTTGTTTGTAAAAGGTCTAGCAAAGCAAAAAGCGGATTTTTCAGATCCGTTAATGTTTCTA
>Locus:intergenic4149_1:2601621-2601513(-)
TGTTATAAAGAGCCATATTTCATAATGAATTTTAAAAATCTCGCCTTAAAAAACAACAAAATCAATAAATTATCAGTTCTGTTTGTAATGGAAAAATTTTCCAATTTCA
>Locus:intergenic4175_1:2613022-2612983(-)
AGTTTTTGTAGCCTTTTTTGTGAAATATCACACGAACAGG
>Locus:intergenic4242_1:2660341-2660380(+)
TTAAAAGTGTTCCCGCTTAAGAAAACAAGTAAAAAGGATT
>Locus:intergenic4243_1:2660387-2660342(-)
GCGAGCCAATCCTTTTTACTTGTTTTCTTAAGCGGGAACACTTTTA
>Locus:intergenic4256_1:2672789-2672861(+)
GACCGATCGGTTAACAGCCGATTGCTCTACCAACTGAGCTACTGTGGAATAATAAATTGCCCGGCAGCGACCT
>Locus:intergenic4257_2:2675121-2674995(-)
GCTGGTTCTCTCCGAAATAGCTTTAGGGCTAGCCTCGAGGTAAAGAGTCATGGAGGTAGAGCACTGTTTGGACTAGGGGCCCTTCTCGGGTTACCGAATTCAGATAAACTCCGAATGCCATGTACTT
>Locus:intergenic4256_4:2675693-2675741(+)
CTTGGTTTGGGCTCTTTCCGTTTCGCTCGCCGCTACTCAGGAAATCGAT
>Locus:intergenic4256_3:2676534-2676633(+)
GTCCCACCTTCGGCGGCTGGCTCCATAAAGGTTACCCTACCGACTTCGGGTGTTACAAACTCTCGTGGTGTGACGGGCGGTGTGTACAAGGCCCGGGAAC
>Locus:intergenic4257_1:2677553-2677466(-)
ATAAGAGTAACTGCTTGTCCCTTGACGGTATCTAACCAGAAAGCCACGGCTAACTACGTGCCAGCAGCCGCGGTAATACGTAGGTGGC
>Locus:intergenic4256_2:2677512-2677545(+)
TTTCTGGTTAGATACCGTCAAGGGACAAGCAGTT
>Locus:intergenic4339_1:2709481-2709403(-)
AGGGCTAGCCGATTTTTTTATCGAAAAACAGAGGAATTAAGCCTTTTTACTGTAGATTTATTCCTTTTTTTACGCTATA
>Locus:intergenic4354_1:2718442-2718574(+)
TCAATTGCTTCTGCAAAAATGGATTGCAAGATGACCGCGCCTGTTACTGTAGATGTTGGTGCGAAGGCGATATCGAAGTTTGCTGATTTTAGGACGGCATCTCCTTTAACAGCACCGTTATCGATTACAATGT
>Locus:intergenic4373_1:2730526-2730424(-)
TCAAGGTGTTACTATATTCAAGGTGCCTCTACTATAAACAGAGGTCTGAAAATAAAACAGCGTTGTAGGTCGAACTTACAGCCATTTTATTTTACCGAAAAAA
>Locus:intergenic4425_1:2766033-2765973(-)
GGTAGAACAGGGATTGTCGGATTAAGGCTTTCCATAATGTGGCTAAGAGTATTCTTTACGT
>Locus:intergenic4462_1:2783115-2783172(+)
CACGACGAGGGTGGCAAATACCACCGCAAACGTCAGTGCTTCATACACAGACACGGCT
>Locus:intergenic4506_1:2815341-2815386(+)
ATTCCGGACAATTTGCCGGTTAAGAAAATTTTATCACGCCACCCCT
>Locus:intergenic4526_1:2830148-2830205(+)
GATTGTAAGATTAAAATAAATAGAAACTCTGTTTTTAAGAATTTTCCTAGCATACAAA
>Locus:intergenic4542_1:2842014-2842164(+)
AGCACTATACAAACCGATTGCGTGACTCCATGCTTCTCTCATTTTTTCTCGTTATACAGTTTTTTGGGCAGACTTCGCCAATGTAACTGCAATACCGGAAAAAATTGCACGGACAATATACAAAAATTTAGCTATACTAGTTCGCGCATTC
>Locus:intergenic4612_1:2888479-2888527(+)
TTTTATATCTTCTATTTTGTCCCGCTTCATCATTTTCAACATTCGCTTG
>Locus:intergenic4631_1:2898526-2898439(-)
CGCTCCTTTAAGTACAAGTTAGTTACTTTTTTAAGTTTTAGTAACTTTATAGTTGGAAGTATACTCCTTTTAGTTACTTTGTCAAGGA
>Locus:intergenic4652_1:2915688-2915742(+)
ATTATACATATTAATTTCCTCTTTGACAAGAAAAGCAGCCGAATAAACGACTGCT
>Locus:intergenic26_1:20264-20303(+)
GCTGATGCATGGAACGGTATACACCGAACTAGCATCAGCT
>Locus:intergenic42_1:28936-29068(+)
CGTTTTCTTTATATGATATATTTATCTCATCACAAAGGATTGTTACCAATTCATTGGGCAAAACCTAAGCTGATTTGTAGGACACGTGTATGCGTGGAGTCCTCGAATGAGCTTAGGTTTTTCTTTTTGCCCA
>Locus:intergenic90_1:60199-60265(+)
TATCAAGCCCATCTAAGGTGTATTCTTGGATGGGCTTTTTTTATATGGCATTCTCGCTATATAAAAA
>Locus:intergenic125_1:82949-82892(-)
TCCTTTTGTATATCATGTAGTAAATTATTAGATACTTTGAAATTCCACTTATTTTCTA
>Locus:intergenic205_1:133912-133861(-)
AATATAGCCAAATTTTATCATTACATTTACACAAAATCCATATTTCCTATTG
>Locus:intergenic225_1:143936-143882(-)
TATCACCTATGTAAGTATAAGAATCAATTTCTGGATATCCTTCGAAACCTTTATA
>Locus:intergenic308_1:199853-199904(+)
AAGGAACAATCTGTAAAAGTCAACGATTTTCAAAAAAAAAAACTTTTTTTTA
>Locus:intergenic338_1:215436-215502(+)
CCTCCTATAAAAAATCTATTTACTAGTACAGTATACCATGTATTTTTCATTTGTGAAGCGTTGAACG
>Locus:intergenic373_10:238257-238215(-)
TTGCTCCCCACGCTTTCGCGCCTCAGCGTCAGTTACAGACCAG
>Locus:intergenic373_2:240147-240084(-)
GCTAGCCCTAAAGCTATTTCGGAGAGAACCAGCTATCTCCAAGTTCGATTGGAATTTCTCCGCT
>Locus:intergenic373_3:240298-240181(-)
TGGGCTGTTTCCCTTTCGACTACGGATCTTATCACTCGCAGTCTGACTCCCGAGTATAAGTACATGGCATTCGGAGTTTATCTGAATTCGGTAACCCGAGAAGGGCCCCTAGTCCAAA
>Locus:intergenic372_1:240664-240703(+)
CCGAGGCCGATAGGCGTAGGCGATGGACAACAGGTAGAGA
>Locus:intergenic372_2:241016-241058(+)
GGGTGCTCTATTAGGGTGCAAGCCCGAGAGAGCCGCAGTGAAT
>Locus:intergenic373_5:243334-243190(-)
TTTCGTCTTCTTCTTTGTTCAGTTTTCAAAGGTCACTTTTTCTTCTTCGTTGCCTTTAGCAGCAACTTTTATATCTTACTCTATTCTCTAAACAATGTCAACACATTTTTAGAAATAATTTGGTGGAGCCTAGCGGGATCGAACC
>Locus:intergenic373_4:244986-244944(-)
CCCCAATTATCTGTCCCACCTTCGGCGGCTGGCTCCATAAAGG
>Locus:intergenic373_1:245722-245671(-)
TTTCACGTGTTCCGCCGTACTCAGGATCCACTCTGGAGGGAAAGCTATTTCA
>Locus:intergenic373_7:245905-245872(-)
CATTCTACAAAAGGCACGCTATCACCCATTAACG
>Locus:intergenic373_8:246713-246671(-)
TGTCCATCGCCTACGCCTATCGGCCTCGGCTTAGGTCCCGACT
>Locus:intergenic373_9:247057-246958(-)
TTGCACCCTAATAGAGCACCCCTTCTCCCGAAGTTACGGGGTCATTTTGCCGAGTTCCTTAACGAGAGTTCTCTCGCTCACCTTAGGATTCTCTCCTCAT
>Locus:intergenic373_6:247071-247002(-)
CGGCTCTCTCGGGCTTGCACCCTAATAGAGCACCCCTTCTCCCGAAGTTACGGGGTCATTTTGCCGAGTT
>Locus:intergenic398_1:263730-263808(+)
AAAGATAATGATATACTATTACTTGAGACAAAACCCGTACAACTTTCGGGTTTTTTATTTTGGATTATACTAAAAGGAG
>Locus:intergenic429_1:282524-282488(-)
CGTAAAAAAACAGCCCCGCCAAAGCGGGGCTGTACTC
>Locus:intergenic437_1:289133-289088(-)
TTCCCTCCTCTTGATATTATTAGTTTAGTACTAAACTGTATTAAAA
>Locus:intergenic473_1:309338-309278(-)
CTAACTTTATTTAAGCATAAAGTGAAGGTGCTAATTCCAGCAAAATGGTGTATTCCGTTTT
>Locus:intergenic508_1:332779-332917(+)
CAAATTATTGAGCGAGAACTCAAGAAAAAAGATTTAACTGCCAAAGAACGTTCGAATTTACTTGTAGCAGAAAGTACTTTGAAAAAACAAGTTCGATTGAAAATCTTAAAGCTAGATGCAAAAAAATCAGTAGGAATAC
>Locus:intergenic532_1:350270-350357(+)
CGTTTTAGTGTTTTTTTGTTTGTGGTAAAGAGGTTTTATGTACTATATATAGCACTATTTACAGAGAGAAAACAAAGGAATGTAAAAT
>Locus:intergenic661_1:419472-419433(-)
ATAAGGAATTTCCAGTTAAAGTGGAAAAAGATTAATTCAT
>Locus:intergenic682_1:434797-434854(+)
ACTTATTGTATAATTAAAATAGGGATTGCTTTAAATAAGTATATTTTAACGATATTAT
>Locus:intergenic703_1:444982-444910(-)
ACCGCATTGAATACCGTAATTTTGGGATATTGCTGTTCATTTTGGAGAATGGTAGATTTAAATAGCACCACTA
>Locus:intergenic703_2:444979-444916(-)
GCATTGAATACCGTAATTTTGGGATATTGCTGTTCATTTTGGAGAATGGTAGATTTAAATAGCA
>Locus:intergenic724_1:467405-467447(+)
CTGCGCATTTTTATTATCTTTTCAGTAGTATTTATACGACCTT
>Locus:intergenic773_1:502367-502271(-)
ATTTTTCAGATCGGTGTGGATCCATATTTTTCTAAAACCGCCTTTACTTCTATCTCGACAATTAGTGCATTTCTTTCTTCCCATTTCCATGGGTCAG
>Locus:intergenic782_1:507222-507324(+)
TCACGACGAGGGTGGCAAATACCACCGCAAACGTCAGTGCTTCATACACGGACACGGTTATTCCTTTCTAGGAGTAAAACCTTCTATAACCAAGAGGCATCAC
>Locus:intergenic784_1:508883-508940(+)
TCGTTTTCTCTGTTTTTCTGCATTCATTTGGAATATTACTTAATATACAAAATAACGA
>Locus:intergenic786_1:510559-510691(+)
TGGTTACTTGAAAAAGATGGAAAACGGGTAGAGAACAAGGAATTACAAGACTTCTTAGAAAAACATGGTCAGGAATTACCAGCTATTTCTTATATAGAACTTTCCGGGGAAGAACTAGAACGGCGAGTAAATG
>Locus:intergenic786_2:510585-510684(+)
GGTAGAGAACAAGGAATTACAAGACTTCTTAGAAAAACATGGTCAGGAATTACCAGCTATTTCTTATATAGAACTTTCCGGGGAAGAACTAGAACGGCGA
>Locus:intergenic789_1:511606-511570(-)
ATTATATTTCCTTATAGGAATTTAAGTACAGCAATAA
>Locus:intergenic792_1:513836-513935(+)
TATGGTTTTAGTAGGAATAACTATTTTGGTACAGGAAGTAAGCTTGTAGTACATGTATTTCCTTCATTAGTTGCCCTGTATGATTTACCAAATTATTTTT
>Locus:intergenic795_1:514594-514522(-)
TTTCTTGAATTAAATACGTTTAAGAGCTCGATATTAGAGTTAGACAATAAAAAATCACCTATTGATTCGTATC
>Locus:intergenic796_1:515296-515377(+)
TTAGGGAAATGTGGAAAATCCATTTTGCGAAAGCATATAAGCCACAACAAGTTAAATACTTTAAATAAATCTCATGTATTAG
>Locus:intergenic817_1:523676-523640(-)
CATTATTCACGTTCAATAATGCACAATCTTATTTCTC
>Locus:intergenic835_1:534185-534140(-)
GTAGATATTATATTTAAACTAGTTTATACTCTATTAGTAGTAAGTA
>Locus:intergenic862_1:547419-547452(+)
TTAAGGCAAATCAAACGTGAAATATTTTATGAAA
>Locus:intergenic936_1:591363-591411(+)
AAAAAACAGCTTGAAAATGAGAAATTACCTCGTTTTCAAGCTGTTTCAA
>Locus:intergenic958_1:611036-611081(+)
CGTAGCCTGGCATTTTACGGTTGCCTGGTAGAAACGAACGGTCCAT
>Locus:intergenic1002_1:639855-639918(+)
TGGCCCAAAAATAATCCCAATACCCGCTGTCATTCCTTGGAAAACAGGAATCCCCACAGCGCCA
>Locus:intergenic1049_1:664185-664083(-)
TCTACATTGAATAGTTTTCTTAAACGTATCATACTAGCTAGAATGGCTTTCTGGAACAAGCCAATCAGACAAAACTGCCTATATAAAAGAGAGAATTGTGACG
>Locus:intergenic1087_1:689915-689861(-)
TCTCCCTTCTTCGTATCTTCTTTACAAAATATTTCATTTATGTTACATTATTATT
>Locus:intergenic1127_1:708821-708737(-)
ACTTTGGTAATAACATACACTGCTAAAACTAAAACAGCTATAAGCATTAAAGATCCCATGATGTTAAAATTACTCAACTTATCGT
>Locus:intergenic1154_1:724733-724793(+)
AAAAACGTTGATATAAAGCCGATATTTCGTTTTTTTATAAATAAAAACAACTTATTTTTAC
>Locus:intergenic1225_1:761171-761099(-)
CATTTTTACAATTTTGTCAAAAAAACGTCACAATATAACAGCCGGACACAGCTAATGAAGTCTAATTTTAGCA
>Locus:intergenic1241_1:771757-771703(-)
GTTCATAATATTTTTTTTAAAGAAATAGCGTATAATAAAGTGGTAATTATTCAAA
>Locus:intergenic1299_1:802344-802311(-)
TCCTGCGCTTTAAATTCTTGCTTTATTATAGCAC
>Locus:intergenic1305_1:804364-804316(-)
ATATTGATTCGTATCTTTACATTTTTATTAATACTCAGCAGTAGATTGT
>Locus:intergenic1313_1:807889-807835(-)
TATGTATGTCTAAGATTAGTACTTAGTGTATTAAGCTATGCATTTAGCGTATTAA
>Locus:intergenic1406_1:868480-868612(+)
GTCAAACTTTCTGGCGGGCAAAAACAACGGTTAGCAATTGCGCGAATGTTTTTGAAGAATCCGCCTATTTTAATTTTGGATGAAGCAACGTCGGCACTTGATACAGAAACGGAGCAAGTGATTCAAGCCTCGT
>Locus:intergenic1506_1:940162-940249(+)
TCGCGGGTTCAAATCCCGTCGGGACCGCTCAAAAAGAATCCAAGTTTTGCTTGGATTCTTTTTTTCATACAGGAAATTGGACACAGCT
>Locus:intergenic1547_1:961426-961288(-)
CCAGATGACGTTTTGCTTGAGAGCTCTTGTGGGGTCCCTACAGCGATTATTTCCCCATTTCTTATCATTGCAAGTCTATCGCATTTTTCGGCTTCATCCATCACGTGTGTCGTCACAAGGATGCATTTACCGTTCGCTT
>Locus:intergenic1552_1:965452-965485(+)
CAAAAAAGAACCATTTGGAATGGAAGTCTGCTAG
>Locus:intergenic1585_1:979730-979697(-)
AATGATTGTTATTCAAGAATAGCAGATTTCTTGG
>Locus:intergenic1664_1:1021423-1021456(+)
TTATGGTATTATTCTCTAGGTAATCATATATCGT
>Locus:intergenic1687_1:1034984-1034927(-)
ATTATACTTGTGCGGAGGCTATTTCACAACATAAAAAGACCTAGACAACAAAATTGTC
>Locus:intergenic1695_1:1038782-1038650(-)
TTTTACATATTTCCTCATATCTGGTTTTTTCGCCATATCTTATTTCTTTCACTATACTACCAAATTTTATCGCAAACCGCACGTATAACGCAAGGGTTCTGGAAATATTCAGAAAAAGAAATTATTTTAAATT
>Locus:intergenic1694_1:1038704-1038854(+)
CGGTTTGCGATAAAATTTGGTAGTATAGTGAAAGAAATAAGATATGGCGAAAAAACCAGATATGAGGAAATATGTAAAAAAGCATTGCCACGCGCGTATAACAAGCAAGGTATGCCAATTTTTGCACGTCAGATGGTGGATTTGAGAGGAG
>Locus:intergenic1742_1:1071374-1071461(+)
GTCGCTTTACTTTTTAAAACAAGCAAACTCCTGTATATTGGTACTAAAGAAAACGCATACATTTATTGTGAAAGGGAAGTGCGCCCAA
>Locus:intergenic1793_1:1102837-1102798(-)
GAAAAAACAGGCGGGAAATCTAACGCTAATAAATCTGGAA
>Locus:intergenic1807_1:1113711-1113669(-)
TCGGAATTTACACTTTTGCTTAATCTCAGAACTAACAAAAAAC
>Locus:intergenic1834_1:1133052-1133115(+)
AGCACATTTTTAAATCCGCTTACATATATATTTTTTGCTTTTTATAACATACAAGAACAGTTGT
>Locus:intergenic1835_1:1133143-1133107(-)
GGTGGTGGAATTCCAGTGAAGTTGTCCTACAACTGTT
>Locus:intergenic1859_1:1152611-1152527(-)
ATTTCAATATTCAAAATAGAAATCAAACTAAATATTATTGCATTAAGACGTTCTTATCTGAACGTCTTTTATTATACCAAAAATC
>Locus:intergenic1865_1:1157467-1157428(-)
ATTTATAAAACAATTTTTTGCCTCTCTGAAAAGTTTAAGT
>Locus:intergenic1886_1:1169771-1169819(+)
TACTGTTTTCTTTCAGAAGTTCATTTTTTAGACACAATTCAGCGAGAAC
>Locus:intergenic2005_1:1244585-1244540(-)
TTCCACTATTTTATAAAAAACAAAAAAAGAACTAAACTAGCTGAAA
>Locus:intergenic2057_1:1274851-1274704(-)
AAGCATATTAATCATACAAAATACTATTCCCTATTTTTTCAACATATGTTATATAAATTTGTATATATCAGAAATAATTACCAAATTAAAAAGTATCCTCTCCGAATATCCCCTATAATACTCCTTGTCGCTGAGATAAATTACAAAT
>Locus:intergenic2091_1:1293034-1292983(-)
GATATTACAGTAAAACAAGCTGGCTTGATAGAAAAAATGCGCGCCAATTACG
>Locus:intergenic2104_1:1301276-1301351(+)
ATAATAATTGAGGACTATTCTTTGCTGTTCTTTTCATCACGAGGGCTACTTTGTTATTTTGAGAAAGTTGATAGTG
>Locus:intergenic2124_1:1313528-1313585(+)
TTTGTTCACATTTTGTCCATTGGTATATACCGGAAATGGGTATATAATTTATTTCATT
>Locus:intergenic2251_1:1390107-1390056(-)
AAAATACATCTCGAAATGAGCCAAAATGGCATGGTAAAAGCAAAAACCGGAA
>Locus:intergenic2392_1:1477942-1477987(+)
CTCTCCTTCGTCTTTCGGCTACTTCTTACTTTAGCGATAAAAAGTG
>Locus:intergenic2493_1:1537738-1537672(-)
AAGTTTAAAATATGCATCATAGTTTGTTCATACTTTCTTCATAACTCCCCAGTAATCTTAGTGGAGT
>Locus:intergenic2505_1:1546456-1546420(-)
TCCGGCGCGGCGCACATGCCTTCACACGAGGAAGTGC
>Locus:intergenic2516_1:1553927-1553969(+)
TTTACTTCAAAATATAAAGAAAAACCCCCGTCACTTGTTATAA
>Locus:intergenic2574_1:1589007-1589073(+)
ACTATAAGTTCAGGAATACTGCTCCAAGGCTACCTTCAGACGTTATTTTTGAAAGCTTGCACCAACC
>Locus:intergenic2650_1:1639872-1639917(+)
AATACTTTTTTCTATATTCATCCTCATATTTGGCCAATTAAAATAC
>Locus:intergenic2652_1:1641219-1641279(+)
TGTGGTTGTAAGGTTTTTTTATGCACAAAAAAAGCACTCGCCTTTAAAAACGAGTGCTTTT
>Locus:intergenic2708_1:1676512-1676545(+)
TCACGCACAAGGCCCATTCCTGAATCATCTATTT
>Locus:intergenic2709_1:1677176-1677122(-)
ATTAGGCATAGTTTATATGAGTGTTTTTATCATTGGGATTTAAGCGAATTATCAT
>Locus:intergenic2745_1:1706044-1705981(-)
TCTAGATTCCTGACAATCTGTCTTTCATCGTATTCATTAATTTTTCTCGTGTCTCGTCTGTCGT
>Locus:intergenic2782_1:1739449-1739545(+)
TGGAAGTTTCGATACACAAATACACTGAAACTTTTTAAGTCTCTCTTATCTCTCGAAGCATCACACTTCGCAGGATTTAGCACCTTTTCAACGTATT
>Locus:intergenic2785_1:1741910-1741853(-)
CCGTCCGGTCGCAGGTTCGAGTCCTGCAAGGTCCACTTGTCACTTTATTATTATCATG
>Locus:intergenic2785_2:1742481-1742418(-)
GCCAAGGTGGGGGTCGCGGGTTCGAACCCCGTCTTCCGCTCCATATTTTATAGCAACGCCGGGG
>Locus:intergenic2784_1:1742427-1742499(+)
TGCTATAAAATATGGAGCGGAAGACGGGGTTCGAACCCGCGACCCCCACCTTGGCAAGGTGATGTTCTACCAC
>Locus:intergenic2784_5:1744478-1744571(+)
TTGCCTACTTCTCACACTCACTGCTTGGACGCACATTTCCATTCGTGCGATTCCCTATCCTTCTGTGTCACCCCATCGGTTAAACAATTAGCAC
>Locus:intergenic2784_2:1745250-1745322(+)
CCAGTAAGTATTACCTTACCTTCATCCTGGACATGGGTAGATCACCTGGTTTCGGGTCTACGACCTGTTACTT
>Locus:intergenic2784_3:1745385-1745430(+)
ATCGTAACTCGCCGGTTCATTCTACAAAAGGCACGCTATCACCCAT
>Locus:intergenic2784_6:1745588-1745699(+)
CACGTGTTCCGCCGTACTCAGGATCCACTCTGGAGGGAAAGCCATTTCAACTACCGGGCTGTTACCGTCTTTGGCGGGCCTTTCCAGACCGCTTCATTTATAACTTTCTTTT
>Locus:intergenic2784_4:1746367-1746400(+)
CCCTACCGACTTCGGGTGTTACAAACTCTCGTGG
>Locus:intergenic2836_1:1771447-1771495(+)
AGCTCGAAACCCCTTAGAAATAAAGTAATCTGGAAAAAAGGTTGCAGTT
>Locus:intergenic2922_1:1832934-1832970(+)
CTCTATAATGGGATATCTTATTATAGCATTAGTTACA
>Locus:intergenic2941_1:1845043-1845004(-)
TTACGGGCAGAATACAACCTAACCTCTTTGATATTTATTT
>Locus:intergenic2946_1:1849849-1849969(+)
CTTTCCGTCCTGTCGCGGGTAACCTGCATCTTCACAGGTACTATAATTTCACCGAGTCTCTCGTTGAGACAGTGCCCAGATCGTTGCGCCTTTCGTGCGGGTCGGAACTTACCCGACAAGG
>Locus:intergenic2946_2:1851379-1851460(+)
ACGGTTTCAGGAACTGTTTCACTCCCCTTCCGGGGTGCTTTTCACCTTTCCCTCACGGTACTGGTTCACTATCGGTCACTAG
>Locus:intergenic2965_1:1860199-1860142(-)
GACTTGTGCACACCTGTATACTTTGAGCTCTCGTATAATCACGAGAGCTTTTTAAATA
>Locus:intergenic3011_1:1887854-1887782(-)
ACAAAACGTGCATTTGGCTTTATTTTGAGTTGTAAATCAGGTATGTTGGTAAAGAGTAAAGAAAGTGAGTGTG
>Locus:intergenic3061_1:1926419-1926386(-)
GAAAAAGATTCTCCGTTATACTTTGAACTAAAGT
>Locus:intergenic3096_1:1942645-1942678(+)
CAGCTGATAATCTTAGTGATTATCAGCTGGCTTT
>Locus:intergenic3135_1:1961990-1961936(-)
CAGAAATGCTCGGAAGTGGAACGAGGTAAACCCCACGAGCGAGAAACTCAAACTT
>Locus:intergenic3178_1:1990855-1990963(+)
TATTTCAAACAAAAAACTGTATTAACACAGCTGTTGAAAGCCTTTTCTAGTTATATAAAAGAAATTTATTTTCTTTCTGATTTTATATTGTTTTCGTTTTCACAAAGGA
>Locus:intergenic3179_1:1990935-1990884(-)
ATCAGAAAGAAAATAAATTTCTTTTATATAACTAGAAAAGGCTTTCAACAGC
>Locus:intergenic3239_1:2027529-2027484(-)
TTCTTAGTATGCTACTATATAAAAGAACTTTTAAAAATCTATAATG
>Locus:intergenic3351_1:2106313-2106241(-)
GGTTGCCCACTTGAGAAAAAAGATGGGCAACCTAGTTTTTATTTAAGGAGAATTTGTTTATTTAAATCAAGGG
>Locus:intergenic3366_1:2115294-2115327(+)
CTTAGCTTAAGGTCATCATTTTGTTACCTTTTTG
>Locus:intergenic3404_1:2139869-2139905(+)
ATACCCTTATTATGTGAAAAATACGCACCTTTTGTCA
>Locus:intergenic3443_1:2159690-2159657(-)
TTTAAGAAACAAGAAAACAATTGCCTGTATTTCT
>Locus:intergenic3526_1:2215084-2215117(+)
GTTGACCAGACACATTATAGCACAGCTGATTTTA
>Locus:intergenic3546_1:2226484-2226532(+)
GTGGCAAGACAAGCTCATCCGAAAAGAAAAACCCCGCGTGACGAAATCG
>Locus:intergenic3598_1:2254822-2254855(+)
GTTCAATTATTCACATATATTTGTAATGATACGC
>Locus:intergenic3611_1:2264750-2264672(-)
TTTATGAGTGCTTTTGATTACTTTTGGTCACAAAAAAGACACAAACCGTTTTTTATTTTCATGAAAAGTGATTTTTTAG
>Locus:intergenic3639_1:2286324-2286285(-)
ATCCTTGTTTTCATTTATCTTGTAAAAATAATTTACAAAG
>Locus:intergenic3671_1:2305083-2305026(-)
ATTTTGACAGTTCAAGGGACGAATATGCTATTATTAACTAAAGATTACGTAAGGAGGT
>Locus:intergenic3689_1:2315934-2315895(-)
TGTGTTTTGCGAAAACATCCGCTTTATACTAAAATAGAAT
>Locus:intergenic3715_1:2333951-2333894(-)
GAGAAAAACTTTTCTAATCTTGCTCTTATAGTGAAACTGGTTAGGAATGTTATTCAAT
>Locus:intergenic3720_1:2337550-2337613(+)
CATTTAGTGAAATACCTAAAAACAGCCATTGGAAACGCTGTCAGAACGTTTATTTACGCAACTA
>Locus:intergenic3796_1:2386848-2386887(+)
CATCTGTTGAGACTAGTGCCCAGATACAAAGCCTCTGCCG
>Locus:intergenic3879_1:2434970-2434925(-)
ATAAATGGAATAATCCGGTGCAAATTTGTATTTTCTCGTTCAATTT
>Locus:intergenic3881_2:2436685-2436616(-)
CCAAGTGGTAAGGCAGAGGTCTGCAAAACCTTTATCACCGGTTCAAATCCGGTTGGCGCCTCCATTTGCA
>Locus:intergenic3880_9:2437025-2437151(+)
ACCTCAGTTCTACCTTTAAACTATGCCCCTATAATAATGGTGGAGGGGAGTGGATTCGAACCACCGAACCCGAAGGAGCGGATTTACAGTCCGCCGCGTTTAGCCACTTCGCTACCCCTCCATATTA
>Locus:intergenic3880_2:2438029-2438128(+)
TTTTGGTTAAGTCCTCGATCGATTAGTATTTGTCCGCTCCATGTATCGCTACACTTCCACTCCAAACCTATCTACCTGATCATCTTTCAGGGATCTTACT
>Locus:intergenic3881_1:2438903-2438825(-)
GTGAAGATGCAGGTTACCCGCGACAGGACGGAAAGACCCCGTGGAGCTTTACTGCAACCTGATATGGAATGTTTGTACC
>Locus:intergenic3880_7:2439182-2439275(+)
CTCTCGGGCTTGCACCCTAATAGAGCACCCCTTCTCCCGAAGTTACGGGGTCATTTTGCCGAGTTCCTTAACGAGAGTTCTCTCGCTCACCTTA
>Locus:intergenic3880_8:2440139-2440253(+)
CCGCTACCCACACCTCATCCCCGCACTTTTCAACGTGCGTGGGTTCGGACCTCCAGTAAGTATTACCTTACCTTCATCCTGGACATGGGTAGATCACCTGGTTTCGGGTCTACGA
>Locus:intergenic3880_3:2440538-2440619(+)
CGCCGTACTCAGGATCCACTCTGGAGGGAAAGCTATTTCAACTACCGGGCTGTTACCGTCTTTGGCGGGCCTTTCCAGACCG
>Locus:intergenic3880_6:2441949-2442003(+)
ACCACCTGTCACTTTGTCCCCGAAGGGAAAGCTCTGTCTCCAGAGTGGTCAAAGG
>Locus:intergenic3880_1:2442106-2442148(+)
TCGTACTCCCCAGGCGGAGTGCTTAATGCGTTAGCTGCAGCAC
>Locus:intergenic3880_5:2442512-2442623(+)
AGATACCGTCAAGGGACAAGCAGTTACTCTTATCCTTGTTCTTCTCTAACAACAGTACTTTACGATCCGAAAACCTTCTTCATACACGCGGCGTTGCTCCGTCAGACTTTCG
>Locus:intergenic3880_4:2442542-2442665(+)
TATCCTTGTTCTTCTCTAACAACAGTACTTTACGATCCGAAAACCTTCTTCATACACGCGGCGTTGCTCCGTCAGACTTTCGTCCATTGCGGAAGATTCCCTACTGCTGCCTCCCGTAGGAGTC
>Locus:intergenic3895_1:2450409-2450367(-)
ATCTTCCGAAAGCGTTGTTTTTGGATGATGCGAAATTTTCTGA
>Locus:intergenic3902_1:2454352-2454436(+)
TTGACAAATCTAAGTTTTTTCTTAGGTTTGTTTTTTTTGTTCTTCCTATTAAATTGTTTTTTTAATTTCGGTAAATTGATTTATA
>Locus:intergenic3929_1:2469011-2468951(-)
TATCAGAGAAAATGTTTCGAAAACATGTCTTTTTGGTGGTATTCTGAGCAGGTTTTGACTT
>Locus:intergenic4006_1:2509562-2509682(+)
ATAAATTTCACACCTATATGTGGTCGTTATTCAAAAATTATTCAGTTTGTAAATCAAACAGCAAAAAGCGCCATAAAACATTCATTTAAAACTATTCATTTATCATTTTTTATTAATTTTA
>Locus:intergenic4007_1:2510194-2510158(-)
AGTTCGAGCTTGAGTTGCGAGTCGGGGGGATCGTCCT
>Locus:intergenic4034_1:2531180-2531258(+)
AGTTCCTCCATTAATTTTAAAGGATTGGGGTCGCCCCCGTTATTTCAGAAAATAAGCGGAAACAATAGTGTCTCCGCTT
>Locus:intergenic4174_1:2612605-2612689(+)
CGGGGCGCAATCCTTTCTTTTTCAAAAGATTTTTCTTTCCAGATGACCATTTTGAAATCTCAGGGAGTAAGTTTGGTTTGTGAAA
>Locus:intergenic4174_2:2612947-2612992(+)
AACCAACACCTCCGTAATCATTGGGAAAGCTTGTCTCCTGTTCGTG
>Locus:intergenic4175_1:2613136-2613004(-)
TGTTTTTTCCGTTCTTTTTCTTGGGAAAAGAACTTTCGGTCGCGAAATTTGCGAATAATCGTATCGAATTCTTTTACCAATAGTGGTAGAAGTTTTTTTATTTGTGCGAAAGAAAGTTTTTGTAGCCTTTTTT
>Locus:intergenic4187_1:2621167-2621101(-)
TTTAACTATATGTCCCAATTTGTGCCGCTCTATGATAAAATAGGAAAAGAGTTTATAAAGTTAAAGG
>Locus:intergenic4208_1:2639713-2639767(+)
AAAACACTCCGCCTACTTTTTAAAAGTAAGGGAGCGCTGATTCTCATAAATATCC
>Locus:intergenic4210_1:2640691-2640778(+)
CGCACAGAAACACGAAAAGCAGCGCCAAAATTATTAATCGCTTCATCATATGCTCTCCCCGTTTTTTCAATTACCTATGTTTCTATTA
>Locus:intergenic4221_1:2646233-2646170(-)
GATCAAATGGCTATTTTAAGCCATTTGTATCTAATTTTGCTGTCGGTATGCTATAATAACAAAA
>Locus:intergenic4250_1:2668751-2668862(+)
TCTCAAACATTGCTACTATGCGATTTCCCTCACAAGGCTAACGAATTCATTGACACTTATGCAACTTTTCTGTATTCTTTATTACAAAGCTACGACGAGAAAAGTACGACGC
>Locus:intergenic4257_2:2673411-2673312(-)
TGTAGTCGGTCCCAAGGGTTGGGCTGTTCGCCCATTAAAGCGGCACGCGAGCTGGGTTCAGAACGTCGTGAGACAGTTCGGTCCCTATCCGTCGCGGGCG
>Locus:intergenic4257_1:2673513-2673447(-)
ACGGATAAAAGCTACCCCGGGGATAACAGGCTTATCTCCCCCAAGAGTCCACATCGACGGGGAGGTT
>Locus:intergenic4256_1:2674039-2674156(+)
TTACTGGGGCTTCAATTCGTACCTTCGCCGAAGCTAAGCACTCCTCTTAACCTTCCAGCACCGGGCAGGCGTCAGCCCCTATACGTCACCTTACGGTTTTGCAGAGACCTGTGTTTTT
>Locus:intergenic4256_5:2674088-2674160(+)
ACCTTCCAGCACCGGGCAGGCGTCAGCCCCTATACGTCACCTTACGGTTTTGCAGAGACCTGTGTTTTTGCTA
>Locus:intergenic4256_6:2674109-2674160(+)
GTCAGCCCCTATACGTCACCTTACGGTTTTGCAGAGACCTGTGTTTTTGCTA
>Locus:intergenic4256_3:2675232-2675289(+)
ATGGGTAGATCACCTGGTTTCGGGTCTACGACCTGTTACTTATGCGCCCTATTCAGAC
>Locus:intergenic4256_8:2675305-2675368(+)
CTCCGCTTTTTCCGCTTAACCTTGCAACAAATCGTAACTCGCCGGTTCATTCTACAAAAGGCAC
>Locus:intergenic4256_2:2676531-2676615(+)
TCTGTCCCACCTTCGGCGGCTGGCTCCATAAAGGTTACCCTACCGACTTCGGGTGTTACAAACTCTCGTGGTGTGACGGGCGGTG
>Locus:intergenic4256_4:2676841-2676904(+)
CTTGCACCGGCAGTCACTTTAGAGTGCCCAACTAAATGCTGGCAACTAAAATCAAGGGTTGCGC
>Locus:intergenic4257_3:2677176-2677095(-)
AGGGGGTTTCCGCCCCTTAGTGCTGCAGCTAACGCATTAAGCACTCCGCCTGGGGAGTACGACCGCAAGGTTGAAACTCAAA
>Locus:intergenic4256_7:2677217-2677364(+)
TATCTAATCCTGTTTGCTCCCCACGCTTTCGCGCCTCAGCGTCAGTTACAGACCAGAGAGTCGCCTTCGCCACTGGTGTTCCTCCACATATCTACGCATTTCACCGCTACACGTGGAATTCCACTCTCCTCTTCTGCACTCCAGTCTT
>Locus:intergenic4256_9:2677278-2677350(+)
CGCCTTCGCCACTGGTGTTCCTCCACATATCTACGCATTTCACCGCTACACGTGGAATTCCACTCTCCTCTTC
>Locus:intergenic4268_1:2684102-2684144(+)
TATACTATTACAAAAAAGCCCTTAAGAACTTTTTTGTTTGATA
>Locus:intergenic4354_1:2718387-2718519(+)
TTCGACATTTCCACTAATAAATACTGGCGGTGTGAAGTTGTCGTTTACCATTTTTTCAATTGCTTCTGCAAAAATGGATTGCAAGATGACCGCGCCTGTTACTGTAGATGTTGGTGCGAAGGCGATATCGAAG
>Locus:intergenic4396_1:2744943-2744982(+)
AAGCACCTCCATATCATTAGTTTAACAAAGCATTTACGTT
>Locus:intergenic4526_1:2830185-2830239(+)
AGAATTTTCCTAGCATACAAAGTCTCATTTTCATCGCAAAGATTTTATGTTAATA
>Locus:intergenic4587_1:2872841-2872802(-)
CATTTAATAATTATTATAAATAAAAATGATATAGAATTGT
>Locus:intergenic4590_1:2876865-2876898(+)
TCCCCACCTAAAAATGGGATTTTATTACCCTTGA
>Locus:intergenic4610_1:2887423-2887474(+)
TTGCGGAAACTAGCTTTAAAAAATGACGTTGCTGTTAAAAATAAAAAGTCCT
>Locus:intergenic91_1:60370-60307(-)
ACATTTCTATATAAAAAGATGTGTTTTTCACAAACTTCATTTTCTTTTGTTAACTTTTTCAACT
>Locus:intergenic93_1:60923-60863(-)
TTTTTATATAAATACCTTTTTAGGCATAAGCTTTCTATGTTTAGAAAAAGCCATGCAAAAA
>Locus:intergenic118_1:78926-78968(+)
ACTTACATAAAAATTAGACTCAATCCAAAAAATAAAAAAACAT
>Locus:intergenic124_1:82776-82815(+)
CATAAAAAACAAACGCCAGTGACTGTTAAAGTCGTTGGTG
>Locus:intergenic225_1:144054-144021(-)
CAAACATTTTTCAATACCATAATCATCATTCATA
>Locus:intergenic232_1:145644-145764(+)
CGAGGGACAAGTCAAGGTACTAGCTATTTCGTGAGTTCCTCGGGCAAAGGAAAAGACGTTCAAAACAAGTCACAGGGCAACAGAAAATGGTATTCTACGTTGTATTTTCTAGCAATACAAC
>Locus:intergenic273_2:172525-172447(-)
CCGATATCACCTACCTTTATTTCGGAGACTGCCGTTTATATTTATCAAGCATTATGGATTTGTATAATGGAGAAATCGT
>Locus:intergenic273_1:172653-172581(-)
GCAAAAATATCAGTGGCAATGTCAGGTAAAAGTAAAAAAGAAAAATCGACCAGGCTCCGCCTACTATCAAACA
>Locus:intergenic293_1:190638-190584(-)
ACTGTCAATTTTTTATATAGATTGTTCATATTTTCGCAAACTTATTGGATAAACG
>Locus:intergenic322_1:207550-207589(+)
GTAAAAGAATATCTGACTGTTTATCCATATAATATAAGCA
>Locus:intergenic372_1:238788-238887(+)
GCTGCAACTCGCCTACATGAAGCCGGAATCGCTAGTAATCGTGGATCAGCATGCCACGGTGAATACGTTCCCGGGCCTTGTACACACCGCCCGTCACACC
>Locus:intergenic372_2:240046-240157(+)
CCCACGCACGTTGAAAAGTGCGGGGATGAGGTGTGGGTAGCGGAGAAATTCCAATCGAACTTGGAGATAGCTGGTTCTCTCCGAAATAGCTTTAGGGCTAGCCTCGAGGTAA
>Locus:intergenic373_1:241490-241346(-)
TGGTCATACAGCCAGGGTAGTATCCCACCATTGCCTCCTCGTATGCTAGCGCACACGTCTCTTCGGCTCCTACCTATCCTGTACAAGCGGTACAAACATTCCATATCAGGTTGCAGTAAAGCTCCACGGGGTCTTTCCGTCCTGT
>Locus:intergenic373_2:246582-246525(-)
CTCACTTCTAAGCGCTCCACCAGTCCTTCCGGTCTGACTTCACCGCCCTTAGAACGCT
>Locus:intergenic387_1:258608-258488(-)
CTCTCTATAAACCTAGAATTCCGTACTTCTTCCCATCAGCACTTTTTCCGTATATTTAGTTCTATTATAACAGCAATAAAATTCCTTGCAACTGAAATATATCAAAATAAAAAAGCACCCC
>Locus:intergenic419_1:271032-270993(-)
TCCTTTCTTAGTAAAATGTATTTCTATATTAGCATGTTTC
>Locus:intergenic418_1:271136-271187(+)
CTTTTCAAGGTAGCGTCCGTTAAAAGTTACGTCCTTCAATCTTTCTTGATTG
>Locus:intergenic421_1:272666-272579(-)
CAAACGCTTCATTTTTCATCATATTTTGAAATAAAATGCAGCGCAAAAAAACGGTATAGATTCTTTTGGCATTATACTATAATACAAC
>Locus:intergenic420_1:272700-272739(+)
TGGTTTTCAGAAATATATGATGAAATCCGCTTTCTTTTTG
>Locus:intergenic465_1:304914-304842(-)
TTTTTTATTTTTTCAAACCAAAATCGGATGGATATTTTTTATTCGTATCAATACCATCTTCATTTTTATGTCG
>Locus:intergenic467_1:305760-305709(-)
CAAAATAATATTTTTGCATCTTTTCTCATTAAATGTACATATTATCAGCAAT
>Locus:intergenic472_1:309446-309488(+)
GCTTTTTTAAGTTTAAAAAAAATCATACTGGACAAATACTTCA
>Locus:intergenic483_1:318941-318815(-)
TATACACAAGTTATCCCCAATAATTATCCACATATCCACAGACACATTCCCTATTTTGTGTCCGAACGTATATTCTCCACAATATATATGATAGCCAAATTTCACTGTCCACAGCTTATCCACAGGT
>Locus:intergenic508_1:332805-332859(+)
AAAAGATTTAACTGCCAAAGAACGTTCGAATTTACTTGTAGCAGAAAGTACTTTG
>Locus:intergenic536_1:355512-355554(+)
CGTAGATTAAAACACCGCCGCAGATTGTTGTGGTGGTGTTTTA
>Locus:intergenic550_1:367056-367089(+)
CAAAAAGCCTGTCCATTAAAGAGAGGCTTTTTTA
>Locus:intergenic560_1:371073-371109(+)
ACCTCTTTTAATAAAGTATCTTACTATAGAATACTCC
>Locus:intergenic589_1:384788-384737(-)
CGAAATCAATCATTTTCATCCAAAAAAAAGCCCGCAAGATTGCTCCGGCGGA
>Locus:intergenic609_1:396201-396165(-)
ACTCGCTTTCTAATTGGAGTTTTTCTCATGTCTCTGT
>Locus:intergenic615_1:398200-398116(-)
CCTCCCTTTTGTCAAAATAAATATAGCATACATTTATTTAAAAAACAATACTTTTATAAAAAGATATATACTTTTAGTTATAGGG
>Locus:intergenic680_1:432317-432353(+)
TACAAATGCGGGAGTCCAACTAGGGTCAGTATAAGCC
>Locus:intergenic680_2:432590-432632(+)
ATGACCAGTACGCACAACTTCCCGCAGTTCCTCGAAGTAAAGA
>Locus:intergenic716_1:456961-457000(+)
GTTTTCGGACTATATCTAGCTTTTTTATTTTTTAATAACT
>Locus:intergenic729_1:469505-469472(-)
TTGTTTCACAACACTGCTTTCAGGGAAACTATTA
>Locus:intergenic782_1:507616-507649(+)
ATTTTAAAAAAATCGATATTTTTATTATATAGCT
>Locus:intergenic786_1:510721-510853(+)
ACTGGGCAAAAAGTTTCGGGATTTTCCGGTGGTGTATTAAGATCCTCAGCTTATGTTGCGAGTGTGAAAAAGACATTGGATTCTGCTGAACTTATTGATATTGGTCTAGGATTGGGAACAGCAGCAATGCGAT
>Locus:intergenic794_1:514554-514617(+)
AACTCTAATATCGAGCTCTTAAACGTATTTAATTCAAGAAACACGAAAAATCCATTTTTCAAAA
>Locus:intergenic804_1:519719-519773(+)
TCCATTTGGAGATTGGATAGTTTTTGTTTATACTTAAGTTACCTAAAGCAATTGA
>Locus:intergenic855_1:544257-544212(-)
TTCCCCTTCCCCCAACCATTTACAACTTTCTGTCGATCCCCGGTAT
>Locus:intergenic862_1:547426-547459(+)
AAATCAAACGTGAAATATTTTATGAAAACGTATT
>Locus:intergenic1049_1:664215-664152(-)
TTGAAATTACTCATAGTAGACTTTTTCCGCTCTACATTGAATAGTTTTCTTAAACGTATCATAC
>Locus:intergenic1069_1:679237-679183(-)
ATTACAGTTCTAGTATCCCATATAAAAAGACTAGGTATTGCTATAATTGTTACAA
>Locus:intergenic1077_1:684360-684312(-)
ATTTTAAGTGTAGAAAAGTTCCACGAGCCAGTCAATTGTTTCAGAGACC
>Locus:intergenic1126_1:708382-708478(+)
TTTTATACTCTTTTGTGGTTGTGTAGCAACCCTTTGGAGTATTTTTTTGGAAAAAATGCTAAATATAAGAAAACTCCTCAAACAAGGGAAAGTTCGA
>Locus:intergenic1213_1:756483-756351(-)
ATCAGTTCTGGCGCTTCTATTCAATTGTACGATCCTCCTTCACTACTTTTCAAGGAAACAAATTCATTTTACAATAATATGTATACTAGGTCAAGCATTATATATAGCCATTTGATTAAAATTGGTCTATACA
>Locus:intergenic1302_1:803615-803693(+)
AACATATTTAAAAGTATTTCATTTTTAAGAAAGCAATTTATAAAGTCATTGATTCTAAAATTAAGTATAGCGAACATAA
>Locus:intergenic1318_1:813246-813297(+)
CTGTCAAAATGCTCCGCGAAATTCTTTACAAATGAAAAATATCGTGTAGAAT
>Locus:intergenic1337_1:824265-824202(-)
GGCGTAAAAGTATTTTTTCTCAGGTTTAATTTCTTAAGATTTAGGCTAGATTATAAGAGAATGC
>Locus:intergenic1340_1:826548-826686(+)
GAAACTGTCCCAACAACTATTTCTAAACAAAGAGAAAATAGTCACTTCGGCGATCAACCTGTTCATTCTTTGTCGTCGGCGTCTTTGTTTCGCCTCGAAAAAATTACTAGTGCATCTCGCAACCTCTACCTCACCATTT
>Locus:intergenic1388_1:852561-852627(+)
AAAACCTTTAATATCAACAACTTTCAGAGGATTGCTTGTACTTCCCTTTACAAAATAAAAAAAAGGT
>Locus:intergenic1392_1:855632-855665(+)
CGTCTGGTTTCTTTTTTTGTTAAAAATCTACACT
>Locus:intergenic1407_1:867445-867370(-)
CAAATAAATCAGTCGTCATTCGCGACATCAATTTCCCAGTTTTCTGATTATCGTAAAATCCAAATGGTTGTTTTTG
>Locus:intergenic1406_1:867436-867478(+)
GATTTATTTGAAATTGGTGAAGTAGCGCATCATGGTCCGGAAG
>Locus:intergenic1406_3:867474-867522(+)
GGAAGATATTTTTATTTCGATTATGTCACTTTTCGGTGCATTTTTCTTA
>Locus:intergenic1406_2:868057-868195(+)
GAGGCGTTCCGTGGTGACATTGCTTACAACCAAGTATCTTTTGAATATAGCGATGGAAAAAATGTTCTAAATCATATAAATCTTTCTATTAAAGCCGGTGAGACTGTTGCGTTTGTTGGGCCAAGTGGGGCTGGGAAAA
>Locus:intergenic1411_1:871898-871853(-)
ATTGTTTTATTTTTGTTGACAAGGAAACAAAAAGGAGTTAAGCTAT
>Locus:intergenic1598_1:986575-986644(+)
CCCTTTAAAATTTGTTATGAACAAATTATACATTTTTTTTATGGAAAACGCACGATTGGTCTACTTTTTC
>Locus:intergenic1649_1:1010252-1010213(-)
CTGTATTACTTATTACTACTACATAGTAACACCGAGTTGC
>Locus:intergenic1695_1:1038633-1038600(-)
TTTGTTCTATTTTATCGTTGTTTTATCCAAAAAA
>Locus:intergenic1780_1:1093877-1093934(+)
CGACGGAGGAAAATAAATCTATTTTCCTCTTTCTTTTGGCTAATCTTCACGATAAATG
>Locus:intergenic1783_1:1095932-1095890(-)
GCGCTTCATATTACAATAGTGTTACAAATTCATTATTTTTATT
>Locus:intergenic1863_1:1154850-1154817(-)
ATTTGTAAAAATAGTTTTACCACAAATTTAATCA
>Locus:intergenic1886_1:1169729-1169774(+)
GTTAGGTTTAATAATCCAACTTACTTTTTTAGTAGTAAAAAATACT
>Locus:intergenic1945_1:1200042-1199976(-)
CTTCTGCTATTGATTGACTCGTCACAATATAGGACAAAATCATTCTATAGAAGCATTTACTTGAGCG
>Locus:intergenic1973_1:1216753-1216654(-)
TTTACGCAAATAAGCTATTTCCTTGTAGCACAAAGAAACTTTCCCATCGTGAAAATCTACTTAATCAAGACAACTCGCTCCCTTAGAAGTTGTTTTTGGA
>Locus:intergenic2043_1:1269203-1269143(-)
CGACCAAATTTGCAAGGCCTTTCATATTGCGTTAAAATAACACGTACCAAAGAATTATTTT
>Locus:intergenic2060_1:1277220-1277253(+)
CAAATTTCACGTGATTTTGGTAATAAAGCGGGCT
>Locus:intergenic2085_1:1289089-1289008(-)
GGTTTGATTCATTCTACTTGTATCGTCTGCTTCTGTCAAGAGGTTTTTATGGTGTTTTATTACGAAAAATTGTCTAGATTAA
>Locus:intergenic2124_1:1313410-1313455(+)
TGCGTCACAAATCCCAAGGTATTTGGTAGTGCGGGAAATACTAACG
>Locus:intergenic2292_1:1414963-1415035(+)
AGATGGTATAATAAAACGTGTTTTTACAACATACCAAAGCATTTAAGCGAGGAAGTCATTGAACAACAAACGG
>Locus:intergenic2305_1:1425302-1425203(-)
CAAAAAGCGAACATTTATTCGTATTTTTTATTTTGTGTAAGCACCGGCTGCTTTCTTCCTCATTATAACGGGATTTCCAGCGTTCGTCTAATACTTTTTT
>Locus:intergenic2415_1:1494127-1494082(-)
CGCGAGCTAACTCTCGTCCCTATATGCTTTAAATCAGCATATAGAG
>Locus:intergenic2506_1:1547904-1547940(+)
TTGCTTATTTCCCATTATAACATAAGAACACCTGTGC
>Locus:intergenic2516_1:1554166-1554208(+)
TGGATTTTCTTACTTTTCTCTGTCGCTAGTTTTAAATATGAAT
>Locus:intergenic2606_1:1609943-1609982(+)
CTTAGCTATTCATTCGTATTTATTATAAACATATCTTCCA
>Locus:intergenic2611_1:1613384-1613285(-)
AAAATGCGGTTGATTTGTGTTTCATGTCTTTATTCATTTTTTATTTTTACAACATTAAAAACCGTTAATAACCACAATAGAAAGCGTAAATGGGGAGGGT
>Locus:intergenic2651_1:1640108-1640006(-)
ACTATTATTGGAGCTCTGCTATTAGGTGCAGTGCAAACTATAATTGTACTCGCGCCTATACTTATTATTATTTTGTTAGTGAAGTTGCTAAAGCGTCGTAGTA
>Locus:intergenic2678_1:1656012-1656057(+)
TATAGCAAATATTATCCGTTTCCGCTCGCCTCACTTCTCTCTTTTA
>Locus:intergenic2713_1:1680626-1680590(-)
TCTCTCACTACTAAAATTGTACTATTTTTTAGTTCTA
>Locus:intergenic2731_1:1697474-1697441(-)
AATAAAGAAACCGAAATAAAAGACTATCAATTGA
>Locus:intergenic2745_1:1706131-1706074(-)
TTGATTTCATTTGAATATCATACAATATCAAATTATTGTGGGATTTTTTGTGGGATAT
>Locus:intergenic2758_1:1716530-1716602(+)
AATTATACCTTTGCTCTCATCGTTCAGAAGATAATACTCCTGCAACAGATTAGCACCTTTCACTTATATGTGT
>Locus:intergenic2784_5:1741784-1741898(+)
CCCCCGCGCGGTATTACCCGCCTGTCGGTTTTCAAGACCGATCCCTTCAGCCAGACTTGGGTATTCCTCCATGATAATAATAAAGTGACAAGTGGACCTTGCAGGACTCGAACCT
>Locus:intergenic2784_4:1742272-1742308(+)
CGAACCTCTAACCGCTTGATTCGTAGTCAAGTACTCT
>Locus:intergenic2785_1:1743398-1743338(-)
CGTCGTGAGACAGTTCGGTCCCTATCCGTCGCGGGCGCAGGAAATTTGAGAGGAGCTGTCC
>Locus:intergenic2785_3:1743652-1743544(-)
GGGAGCTTGACTGCGAGACTGACAAGTCGAGCAGGGACGAAAGTCGGGCTTAGTGATCCGGTGGTTCCGCATGGAAGGGCCATCGCTCAACGGATAAAAGCTACCCCGG
>Locus:intergenic2784_3:1743572-1743635(+)
GGCCCTTCCATGCGGAACCACCGGATCACTAAGCCCGACTTTCGTCCCTGCTCGACTTGTCAGT
>Locus:intergenic2785_5:1744768-1744720(-)
GGTGAAGTCAGACCGGAAGGACTGGTGGAGCGCTTAGAAGTGAGAATGC
>Locus:intergenic2784_1:1745544-1745667(+)
TATTTAGCCTTGGGAGATGGTCCTCCCGGATTCCGACGGAATTTCACGTGTTCCGCCGTACTCAGGATCCACTCTGGAGGGAAAGCCATTTCAACTACCGGGCTGTTACCGTCTTTGGCGGGCC
>Locus:intergenic2785_2:1747028-1746992(-)
ACAGGATTAGATACCCTGGTAGTCCACGCCGTAAACG
>Locus:intergenic2784_2:1747054-1747126(+)
GCGTCAGTTACAGACCAGAGAGTCGCCTTCGCCACTGGTGTTCCTCCACATATCTACGCATTTCACCGCTACA
>Locus:intergenic2785_4:1747304-1747256(-)
GCTAACTACGTGCCAGCAGCCGCGGTAATACGTAGGTGGCAAGCGTTGT
>Locus:intergenic2799_1:1755014-1754960(-)
ATTCCCTGTCTACATTATACTACACATCCGGAGCAACACACATTAGAAATCTATT
>Locus:intergenic2844_1:1776190-1776253(+)
AAAAGCCGAAAGCACTTGATAAATCAAGACTTTCGGCTTTTTTATCGTTCTTATTTCAAAACTT
>Locus:intergenic2947_1:1851598-1851481(-)
GGTCTGGAAAGGCCCGCCAAAGACGGTAACAGCCCGGTAGTTGAAATGGCTTTCCCTCCAGAGTGGATCCTGAGTACGGCGGAACACGTGAAATTCCGTCGGAATCCGGGAGGACCAT
>Locus:intergenic2946_3:1851634-1851691(+)
GAGTGTCCTACAACCCCAAGAAGCAAGCTTCTTGGTTTGGGCTCTTTCCGTTTCGCTC
>Locus:intergenic2947_3:1851971-1851839(-)
AAACAACCTTTACTTCGTAGAAGTAAATTGGTTAAGTTAGAAAGGGCGCACGGTGGATGCCTTGGCACTAGGAGCCGAAGAAGGACGGGACTAACACCGATATGCTTTGGGGAGCTGTACGTAAGCGTTGATC
>Locus:intergenic2947_2:1852157-1852106(-)
CTTCTCTATTTGTTCAGTTTTGAGAGGTTAGTACTTCTCAGTATGTTTGTTC
>Locus:intergenic2946_1:1853267-1853300(+)
CTCTTATCCTTGTTCTTCTCTAACAACAGTACTT
>Locus:intergenic2946_2:1853817-1853895(+)
TTACTAGTTTGTTTTGTTGAAAACAGCTTTCTGTTTTCTGCCCTGCGATTACCAGTGAGACTTTACGTCTCATTGCTTT
>Locus:intergenic3135_1:1961764-1961683(-)
AAGGCCGGAGCGCAAGTTTTAAGGTGGGTGTTCGACCTGGTTGAATGCCTATTTAAAACAAACCTCCCCCTCTTAAAACAGC
>Locus:intergenic3134_2:1961967-1962009(+)
TCGTTCCACTTCCGAGCATTTCTGCCGGAACTTCGTCACTGTG
>Locus:intergenic3134_1:1962026-1962158(+)
AAGACCATATCCGAAGACTTAGGTCATTCACCTGCCGTCAAACCGGAAAACCGGAATGCCCTGGCTTATTGTTTGACCAGGCACGATCACTACGGGCATCACAGCACCGTGCGAGCATGGACTTTCCTCTGCT
>Locus:intergenic3168_1:1981681-1981723(+)
ATTGTTAACTTCATTTCATTATACCTAAACAAATACATACAAG
>Locus:intergenic3207_1:2008195-2008093(-)
GCAAAAAAACCCTATTATTATCACTTATTCAAGCAAATTAAATTTACCTTGAAGTTCGGCTGTGTTAAGATATACAAGGTATATAATGCTAAAAAGATAGGGG
>Locus:intergenic3216_1:2013839-2013917(+)
ATAAAGAAAAATATCAAATACACCTTCTGTAAAACTGATCTTCCAGCTAGAAAATCCTTTCAAGATACTTTTCACAAAG
>Locus:intergenic3229_1:2020641-2020602(-)
CATGGTAAAATGAAAATTGTAAGAAAATATTCGTTCATCT
>Locus:intergenic3282_1:2054289-2054352(+)
GTTAAATGGGATTCTAGCAAAGCATCCCATTGTTTTCATCATTGGGGTGCTTTTTATTTAGCTA
>Locus:intergenic3303_1:2070744-2070711(-)
GACAGCTGCGGCTGTCTTTTTTTATCTTCCCTCT
>Locus:intergenic3343_1:2100067-2099980(-)
TATGGCATTAATGAAGTGGGCAAGCAGTTAAAATGCATGTCAACAAGGGTGGTACCGCGAATCTCGTCCCTTTTTTGGGAGAGATTTT
>Locus:intergenic3356_1:2110794-2110827(+)
CTCCCTTTCAATCCGTGCCGAGTCTTTAGCCCTA
>Locus:intergenic3380_1:2125498-2125582(+)
AGACTTCACCCACTTTCATACATACCACTTTACCACATCTCCCCACTTCGCACCACCGAAAACCTAAAAAAGTGCAAAAAAAAAT
>Locus:intergenic3405_1:2139897-2139834(-)
GGTGCGTATTTTTCACATAATAAGGGTATAGGATATCTATCAGTTCGCAATCACTGGTTTATAT
>Locus:intergenic3454_1:2167993-2168050(+)
CATGAAAAAAATTCTTTGTCAACAAAAAAATCCACTCTTTTAAAAGAGTGGATTCATG
>Locus:intergenic3484_1:2187419-2187491(+)
CCTCTATGTTGCTGTTCCCATTTATTATCAATATTTTGTCATCCTTTAAACGTTATCCCTATCATTATAACCT
>Locus:intergenic3526_2:2215751-2215862(+)
GAATCCACTCCCCTCCACCATTTTCTATTATTGGGCTATAGCCAAGCGGTAAGGCAACGGATTTTGATTCCGTCATGCGCTGGTTCGAATCCAGCTAGCCCAGTCATATTTA
>Locus:intergenic3526_1:2215830-2215929(+)
CTGGTTCGAATCCAGCTAGCCCAGTCATATTTAGAGCCGTTAGCTCAGTTGGTAGAGCATCTGACTTTTAATCAGAGGGTCGCTGGTTCGAACCCAGCAC
>Locus:intergenic3632_1:2279943-2279988(+)
GTATTGTTTCATTCATATAACGAAATTCTAGCAATATCTCTATTTG
>Locus:intergenic3761_1:2361878-2361821(-)
CTTTACTATATACATATTATACTACGAATAATCGTAGTAGTCAATAGTTTTATTAAAT
>Locus:intergenic3825_1:2398570-2398531(-)
AAAAGTACGCAATACGACACAATTAGAGAAAGGAGATATT
>Locus:intergenic3826_1:2399163-2399217(+)
TTAATAATATATTTATTCTTGAACTACTTGACTTGTAATTTATTTACTTGTTATT
>Locus:intergenic3835_1:2403317-2403251(-)
CTTAAAAGGCGATTTCTTTTTAGTAATTTCTCGAATTCTTTCCGAAAAATTGCTATACTGGAAGTGA
>Locus:intergenic3856_1:2421812-2421869(+)
CGTTCCCATATTAGCAAAAAAACTTTTCGAAAACATCCGTCTCTGTATGGAGTTTCCT
>Locus:intergenic3881_1:2437498-2437381(-)
TATGGAGGTTTAGCTCAGCTGGGAGAGCATCTGCCTTACAAGCAGAGGGTCAGCGGTTCGATCCCGTTAACCTCCACCATTAATTTTATAATAATATTGTCGCGGGGTGGAGCAGTCT
>Locus:intergenic3880_2:2437847-2437910(+)
CGACCTACTCTCGCAGGGGGAAGCCCCCAACTACCATTGGCGCAGAGAAGCTTAACTACCGTGT
>Locus:intergenic3880_1:2437861-2437945(+)
AGGGGGAAGCCCCCAACTACCATTGGCGCAGAGAAGCTTAACTACCGTGTTCGGGATGGGAACGGGTGTGACCTTCTCGCCATAA
>Locus:intergenic3880_8:2438274-2438316(+)
ACTAAGGACAGCTCCTCTCAAATTTCCTGCGCCCGCGACGGAT
>Locus:intergenic3880_3:2439874-2439937(+)
GCAACCCCACATCCTTTTCCACTTAACATATATTTGGGGACCTTAACTGGTGGTCTGGGCTGTT
>Locus:intergenic3880_5:2440077-2440164(+)
GAGGCTAGCCCTAAAGCTATTTCGGAGAGAACCAGCTATCTCCAAGTTCGATTGGAATTTCTCCGCTACCCACACCTCATCCCCGCAC
>Locus:intergenic3881_6:2440166-2440121(-)
AAGTGCGGGGATGAGGTGTGGGTAGCGGAGAAATTCCAATCGAACT
>Locus:intergenic3880_7:2440151-2440190(+)
CCTCATCCCCGCACTTTTCAACGTGCGTGGGTTCGGACCT
>Locus:intergenic3881_5:2440720-2440666(-)
AGTAGCGGCGAGCGAAACGGAAAGAGCCCAAACCAAGAAGCTTGCTTCTTGGGGT
>Locus:intergenic3881_2:2440948-2440903(-)
GGGCGCACGGTGGATGCCTTGGCACTAGGAGCCGAAGAAGGACGGG
>Locus:intergenic3880_6:2441247-2441334(+)
AAAGAAAAAGTGGGCCTAAATGGACTCGAACCATCGACCTCACGCTTATCAGGCGTGCGCTCTAACCAGCTGAGCTATAGGCCCGTCA
>Locus:intergenic3881_4:2441550-2441517(-)
ATGGAGCCAGCCGCCGAAGGTGGGACAGATAATT
>Locus:intergenic3881_3:2442058-2441992(-)
TGGAGCATGTGGTTTAATTCGAAGCAACGCGAAGAACCTTACCAGGTCTTGACATCCTTTGACCACT
>Locus:intergenic3880_4:2442094-2442178(+)
TCAACCTTGCGGTCGTACTCCCCAGGCGGAGTGCTTAATGCGTTAGCTGCAGCACTAAGGGGCGGAAACCCCCTAACACTTAGCA
>Locus:intergenic3996_1:2506436-2506484(+)
GATTTACATGTCATTTCCCTATACAATAAAGGTAACACTTTTGCAAAGG
>Locus:intergenic4007_1:2510200-2510116(-)
AGGGATAGTTCGAGCTTGAGTTGCGAGTCGGGGGGATCGTCCTCGTTATCAACGTCAAAGCCAATAATAACTGGCAAAGAAAAAC
>Locus:intergenic4148_1:2601527-2601581(+)
TTTTCCATTACAAACAGAACTGATAATTTATTGATTTTGTTGTTTTTTAAGGCGA
>Locus:intergenic4151_1:2602143-2602092(-)
AATTACATACATAAAATGATATTTTTCTCTTATGAGAAAATAACCTTTTGGA
>Locus:intergenic4159_1:2605671-2605611(-)
TGCCGGGAAGTTTTTTTATATACGCATAAGTGTATTAACTGTTTTTTTCTAGAGGTATTTG
>Locus:intergenic4174_1:2613024-2613120(+)
TCTTTCGCACAAATAAAAAAACTTCTACCACTATTGGTAAAAGAATTCGATACGATTATTCGCAAATTTCGCGACCGAAAGTTCTTTTCCCAAGAAA
>Locus:intergenic4174_2:2613119-2613170(+)
AAAAGAACGGAAAAAACAGCCGGACTCACTTATCATGAGCTGCATTTTGATA
>Locus:intergenic4209_1:2639719-2639668(-)
GTGTTTTTTATTTTGGTTTACAAAATACTTGAAATTGTGATTGATACGTTAG
>Locus:intergenic4256_2:2673032-2673104(+)
TTCATTTTTTGGTTAAGTCCTCGATCGATTAGTATTTGTCCGCTCCATGTATCGCTACACTTCCACTCCAAAC
>Locus:intergenic4256_5:2673156-2673225(+)
TCTCATCTTGAGGGGGGCTTCACGCTTAGATGCTTTCAGCGTTTATCCCTGCCACACATAGCTACCCAGC
>Locus:intergenic4256_3:2673830-2673896(+)
AAGCGGTACAAACATTCCATATCAGGTTGCAGTAAAGCTCCACGGGGTCTTTCCGTCCTGTCGCGGG
>Locus:intergenic4257_2:2674189-2674132(-)
GCCGCAGTGAATAGGCCCAGGCGACTGTTTAGCAAAAACACAGGTCTCTGCAAAACCG
>Locus:intergenic4256_7:2675529-2675622(+)
ACGGAATTTCACGTGTTCCGCCGTACTCAGGATCCACTCTGGAGGGAAAGCTATTTCAACTACCGGGCTGTTACCGTCTTTGGCGGGCCTTTCC
>Locus:intergenic4257_1:2675759-2675693(-)
GGAGGAAGAGAAAGAAAAATCGATTTCCTGAGTAGCGGCGAGCGAAACGGAAAGAGCCCAAACCAAG
>Locus:intergenic4257_4:2675991-2675859(-)
TTACTTCGTAGAAGTAAATTGGTTAAGTTAGAAAGGGCGCACGGTGGATGCCTTGGCACTAGGAGCCGAAGAAGGACGGGACTAACACCGATATGCTTTGGGGAGCTGTACGTAAGCGTTGATCCAGAGATTT
>Locus:intergenic4256_4:2676334-2676391(+)
AGGCCCGTCAAAAATGTAGTGGCGCGATGCTTCAAGCATAGTGCCTTGCATACTTTAT
>Locus:intergenic4257_3:2677076-2677022(-)
CACAAGCGGTGGAGCATGTGGTTTAATTCGAAGCAACGCGAAGAACCTTACCAGG
>Locus:intergenic4256_8:2677178-2677325(+)
ACACTTAGCACTCATCGTTTACGGCGTGGACTACCAGGGTATCTAATCCTGTTTGCTCCCCACGCTTTCGCGCCTCAGCGTCAGTTACAGACCAGAGAGTCGCCTTCGCCACTGGTGTTCCTCCACATATCTACGCATTTCACCGCTA
>Locus:intergenic4256_6:2678031-2678178(+)
TTTGAATACTTATTCAACACCGTGAATAAGATTCCTTGCGTCAAATTGACTTCGCTAGCAATTAAATTACTAGTTTGTTTTGTTGAAAACAGCTTTCTGTTTTCTGCCCTGCGATTACCAGTGAGACTTTACGTCTCATTGCTTTTCG
>Locus:intergenic4256_1:2678153-2678285(+)
GAGACTTTACGTCTCATTGCTTTTCGTCTTCTTCTTTGTTCAGTTTTCAAAGGTCAATTTCTTTTGTTGCGAAAGCGTTTTGTCCGCATCAGCAACGTTTATAAATATACCAAGATTTTTGCCTTTCGTCAAT
>Locus:intergenic4286_1:2693074-2693146(+)
ATCAGTCTTTATGTCAAACTCTCTGCCTTGATAGTTAAGACAGTAAAAATCTACTATTGGCAAAAGAAAACGA
>Locus:intergenic4332_1:2706106-2706199(+)
TACCTGAACATCCGCCATGGCAAAGCGGCCGGGTGTGTCAGCAACCTTTCACTTCATCACATGGGCATTCCCGGCAATACCGGGGTGCTCGTTG
>Locus:intergenic4343_1:2712914-2712881(-)
AAAATGTCATGTACAAATCCTATTTTAAAGGATT
>Locus:intergenic4421_1:2759891-2759834(-)
ATATTTCTCGAGAGTAATAGATTAATTCATTCAATAAATATGGCAAAGAGGAACTCTC
>Locus:intergenic4424_1:2765659-2765704(+)
TGCCTCCAATTCTTTCTAGGCAAGCTGAGAATAACGTTTATGTGCG
>Locus:intergenic4451_1:2777470-2777389(-)
TGTATTCAAGAGTCTCAACTATTTTTCAATAGAATGTTCCACGTGAAACATTTGTATTTTGAAGGTGAGAGGAAGACGAATT
>Locus:intergenic4454_1:2779759-2779909(+)
TATAAATCTGAGCAAAGCGATGATTTAATCCTTCCCAGAACTTTCAAAACGTCCTTAGTCAGGCTAGCTTCAAAAACCACCACCACCAAAAACCAAAAATCAAAACCCCAAAAAAAGAACCAGACCCCCGAAAAAGCCCGATTCCAACCCA
>Locus:intergenic4454_2:2779792-2779864(+)
CCCAGAACTTTCAAAACGTCCTTAGTCAGGCTAGCTTCAAAAACCACCACCACCAAAAACCAAAAATCAAAAC
>Locus:intergenic4514_1:2819562-2819673(+)
ACTCTTCGTAATTATATCATAAAGGCCATATTCAAAATCCTATTCACAGTAAGTCATAAAAAGCCAAAAACCCAATTAAAGATAAATATATTACAACTTTTTATAAAATACT
>Locus:intergenic4594_1:2878775-2878814(+)
CCAACCCTTATTTTGTACCGAGATTTCCGGTTCTTTTATC
>Locus:intergenic4611_1:2887463-2887427(-)
TTTTTAACAGCAACGTCATTTTTTAAAGCTAGTTTCC
>Locus:intergenic4655_1:2916189-2916108(-)
AACCGGTTCTGGCTCTTGTGGAAAAACTTTTTTAGCAAAATACTTGATTTTAAGAACGTTTGTTCGTATAATGTGATTAAGA
>Locus:intergenic6_1:3044-3107(+)
AAGGCGGATTCTTTTTTTGTTATAGTACAGTTTTTGGATAGAAATGTATATTTATGCAAACGGA
>Locus:intergenic112_1:77036-77093(+)
ATTGTAGTATTAGTAAAATCGGCCTATGGCAAATTTGTAGTTAGTAACTTTGAACAGT
>Locus:intergenic123_1:81649-81616(-)
CTCAACTGCCATTTTTATTCTACATTCATTGTAA
>Locus:intergenic205_1:133939-133843(-)
GTTTACCCTTTTTTCCATCGAAATGAAAATATAGCCAAATTTTATCATTACATTTACACAAAATCCATATTTCCTATTGCTAGGGTGATTCCACTTT
>Locus:intergenic213_1:137187-137136(-)
GCGCTCCGCTGCTGGGTTTCACTGGGCCGATTCCCTCCACCACTCTTGATAA
>Locus:intergenic243_1:150058-150013(-)
CGGAATACTTATAATAACGATAAATACACAGATAGAAGGGGAGAAA
>Locus:intergenic323_1:207601-207568(-)
AACTTTGGGATATGCTTATATTATATGGATAAAC
>Locus:intergenic338_1:215619-215652(+)
AACCTTACAAAACAAAATAAGGCTATTCCTTTGT
>Locus:intergenic350_1:223330-223363(+)
CAAACAATTTTTTGTCAAAAAGTCAAGAAAAATA
>Locus:intergenic373_13:237684-237651(-)
CCATCTTTCAAAGGCGTGGCATGCGCCACATCTT
>Locus:intergenic373_7:237894-237747(-)
ACCTTCTTCATACACGCGGCGTTGCTCCGTCAGACTTTCGTCCATTGCGGAAGATTCCCTACTGCTGCCTCCCGTAGGAGTCTGGGCCGTGTCTCAGTCCCAGTGTGGCCGATCACCCTCTCAGGTCGGCTATGCATCGTTGCCTTGG
>Locus:intergenic373_9:238563-238482(-)
AACATCTCACGACACGAGCTGACGACAACCATGCACCACCTGTCACTTTGTCCCCGAAGGGAAAGCTCTGTCTCCAGAGTGG
>Locus:intergenic373_8:240809-240764(-)
TTTGCCTACTTCTCACACTCACTGCTTGGACGCACATTTCCATTCG
>Locus:intergenic373_12:241424-241277(-)
CTCCTACCTATCCTGTACAAGCGGTACAAACATTCCATATCAGGTTGCAGTAAAGCTCCACGGGGTCTTTCCGTCCTGTCGCGGGTAACCTGCATCTTCACAGGTACTATAATTTCACCGAGTCTCTCGTTGAGACAGTGCCCAGATC
>Locus:intergenic372_3:242875-242938(+)
GGAACTGGCAGACGCACAGGACTTAAAATCCTGCGGATAGTGATATCCGTACCGGTTCGATTCC
>Locus:intergenic373_10:244032-243960(-)
TATTACCGCGGCTGCTGGCACGTAGTTAGCCGTGGCTTTCTGGTTAGATACCGTCAAGGGACAAGCAGTTACT
>Locus:intergenic372_2:244048-244081(+)
TTGTCCGGATTTATTGGGCGTAAAGCGCGCGCAG
>Locus:intergenic373_5:244204-244165(-)
ATATCTACGCATTTCACCGCTACACGTGGAATTCCACTCT
>Locus:intergenic373_11:244791-244728(-)
AATAGTTTTATGGGATTAGCTCCACCTCGCGGCTTCGCGACCCTTTGTACTATCCATTGTAGCA
>Locus:intergenic373_6:244968-244857(-)
CCTTCGGCGGCTGGCTCCATAAAGGTTACCCTACCGACTTCGGGTGTTACAAACTCTCGTGGTGTGACGGGCGGTGTGTACAAGGCCCGGGAACGTATTCACCGTGGCATGC
>Locus:intergenic373_4:245722-245641(-)
TTTCACGTGTTCCGCCGTACTCAGGATCCACTCTGGAGGGAAAGCTATTTCAACTACCGGGCTGTTACCGTCTTTGGCGGGC
>Locus:intergenic373_1:246127-246010(-)
AGTTCGATTGGAATTTCTCCGCTACCCACACCTCATCCCCGCACTTTTCAACGTGCGTGGGTTCGGACCTCCAGTAAGTATTACCTTACCTTCATCCTGGACATGGGTAGATCACCTG
>Locus:intergenic373_2:246468-246384(-)
CCGGTACATTTTCGGCGCGGGGTCACTCGACCAGTGAGCTATTACGCACTCTTTCAATGGTGGCTGCTTCTAAGCCAACATCCTG
>Locus:intergenic372_1:247828-247915(+)
CTCGTCGCATCCTGGGGCTGTAGTCGGTCCCAAGGGTTGGGCTGTTCGCCCATTAAAGCGGCACGCGAGCTGGGTTCAGAACGTCGTG
>Locus:intergenic373_3:247973-247841(-)
CTAAGGACAGCTCCTCTCAAATTTCCTGCGCCCGCGACGGATAGGGACCGAACTGTCTCACGACGTTCTGAACCCAGCTCGCGTGCCGCTTTAATGGGCGAACAGCCCAACCCTTGGGACCGACTACAGCCCC
>Locus:intergenic387_1:258686-258566(-)
ACGATACTAAATTTCCCATCAGAATTCAGGGAGGCATTTCAGGAGTGTTCAGCTAAGTCGCTTCCAGCCTTGGCGACTCTCTCTATAAACCTAGAATTCCGTACTTCTTCCCATCAGCACT
>Locus:intergenic387_2:258831-258759(-)
GTACATTTTTTATTGGAACCTAACCAACAAAAAAAGCCCCTCCGATACAGAGACGCTTTGCGCGGTTCCACTC
>Locus:intergenic422_1:276626-276680(+)
AAGCGATCGCTAAGACTTTACCTGAAAAGTCTGGGAAGTGTGCGGGAATCCCCAA
>Locus:intergenic428_1:282633-282666(+)
TCTGTTATAATTATTCATCAAAGACTAGTAATAT
>Locus:intergenic462_1:301849-301981(+)
AGAAGTAAAGGGACAAAAGACCTTTTATGTGAAAGATTTTTCAAAGCGCTTAATTCTTTAGTCCCAAATCCGAAAATTCCTCAGATATCATTACAAAAAAACTTCATCTTGTGTTATATTATTAAGGCAGACA
>Locus:intergenic475_1:310927-310849(-)
TTACAGTCCTCTCATTCCTGGATTTCGCCGGCTTTAACCGGGACAGATACTTTTTATTTAATGCGTAAAAATCTCACTA
>Locus:intergenic482_1:318600-318642(+)
TTATTTTTGAAAAAAACACATTTTTTGCGAAAATATAGGTCAA
>Locus:intergenic548_1:366408-366450(+)
ATAAAACATTCATTAAATGCTCACAAAACAAGTTGTTTTAAAT
>Locus:intergenic579_1:378960-378861(-)
CTCGCCCTCCTTTTACCTATCATTGATTTCTTTATGTATATACATATTACCCAAAAAAATAACAAAACACAAATATATTTTATAAAAAACAACAAAAGAT
>Locus:intergenic681_1:433037-432992(-)
AGCATTAGAAGAGTATCTTCAAAAATACGGAATGCGCTGTGCGGGC
>Locus:intergenic715_1:454367-454283(-)
ATCCTTCATCTCGTTCGTTCCAGCACATTTTTCCTATATATAATATTTTTATGTATTTCACTATCGAAGCTTAATAGGAATTCAA
>Locus:intergenic753_1:485472-485427(-)
GAAACGATTGATGGCGCTTTTTCTTATGTAATATTTTTATCTTTTT
>Locus:intergenic761_1:496078-496024(-)
CCTGCAATTTCCCCAACATTTCTGATGGATTTCCAAGTATATCAGCTGCTGCAAC
>Locus:intergenic783_1:507614-507548(-)
ACTTCTTGTGTGAAATTATTTGAGATTTTGCACGCACAAATGCAAATTCCGACTCAAAATACTTTAA
>Locus:intergenic783_2:507668-507608(-)
GTTGCTTTTACTGCAACGAAGCTATATAATAAAAATATCGATTTTTTTAAAATAACTTCTT
>Locus:intergenic787_1:510964-510844(-)
ACATTTGCACCTTACCAGTTTCAAGCATTTTTTCAAACTCATCTACTGACATCCAACGCCCTACTTTGGCTAATCTCAATTTTTCAATTTGTTCAGCTAGTAGCGGTGTATATCGCATTGC
>Locus:intergenic818_1:525729-525765(+)
CGGACTCCGCTTTGCCACATTCGCTCTTTATATAAGT
>Locus:intergenic829_1:531269-531212(-)
AAATGCCCCTTAAATTACTTTAAGGGGCATTTCATAGCGTCATCTTCCGCAGCCTTCC
>Locus:intergenic875_1:554578-554533(-)
TATATTTACTATCATTTTAACCACTCAGAACCCATTTGTCAAAACA
>Locus:intergenic879_1:557146-557104(-)
GTAACACCTCGTTACTCAAATGTGACAAGTTCCTACTTAGAAA
>Locus:intergenic963_1:613589-613457(-)
TTAAAATTTGTGCGTAATTGGGTTAAATATTATATAAGAATCCTAAATTATTATCAAGCGTGTAAATATGTCTATTTTGTGAACAATTCCATTCTTTTGTATAGAATTGAACCTAAAATGCTTAGATATTCAA
>Locus:intergenic998_1:637740-637884(+)
GTATTTATCAGTAATTTCCATCAAAAAACCTCCCTAGCAGTATATAAGCCGCCAGAGAGGATAGAGTTTCCTAAACTTGGATTTCCGACTTATCTTTCAGAATATACTGCTGGAATTAGCACCGTGAAAATAAATTCCGGTTGCT
>Locus:intergenic1087_1:689901-689868(-)
ATCTTCTTTACAAAATATTTCATTTATGTTACAT
>Locus:intergenic1127_1:708507-708468(-)
TTTATAAATATTGGTAAATGCCGAACTCCTCGAACTTTCC
>Locus:intergenic1303_1:803726-803654(-)
CCCTTTTTTAGGGAAATGAAGCATGGCGTTTTTTTATGTTCGCTATACTTAATTTTAGAATCAATGACTTTAT
>Locus:intergenic1399_1:862730-862643(-)
TACTATAATAGAAGCATGTATAATTGTCTTACTGAAACTTCATTTTATGGTACAATAAGCTACAATATACATAGAAAAGAGGGCCGCC
>Locus:intergenic1402_1:864713-864752(+)
GTATCTGTTTTTTTGGTCTTATATATAGGACCTAATGAGT
>Locus:intergenic1407_1:868460-868385(-)
GTATCGAGGCCATCTGGCATTTCTTCTACTACTTTGGAAAGATGGGCAAGTTTCACGACATGCTCTATTTCTTCAT
>Locus:intergenic1413_1:872603-872567(-)
CTTCCAAACAGTTTATGTGTTAAGTATAACAAATCTT
>Locus:intergenic1417_1:881937-881889(-)
TCGATAAAAAATACCGACCAGATTTTTCTGGTCGGTATTTATTTTACCT
>Locus:intergenic1421_1:882894-882801(-)
GGAAAGAGTAATTTACCTGATTCGCGTGCCTTATCTGTCAGTGTTACCTGCTGGATTTGGCACCGTGAAAAATCCGGTTGCCAAGGCTTCACGG
>Locus:intergenic1428_1:889581-889632(+)
CTAAAAAAATTTTTTAAAGCAACTTATTTATGCAGTGAATTGAACTCAATAA
>Locus:intergenic1429_1:889919-889868(-)
AATTTTTTTAGTTATTTTCCAGTTAATATAAAGAAAAACACCGATAAACCAT
>Locus:intergenic1501_1:936686-936629(-)
CCGATTGCTCTACCAACTGAGCTACTGTGGAATTATCTGACTTCCACTAGTATACGCA
>Locus:intergenic1507_1:939932-939830(-)
CTGTCAACGGCTTTTTCTAATTTTATTTACATTTTTTTCATCGGAAGTTTTTTATACATTTTTACCTCCATAAAACAAAGTCAGCTATGCTTTACGGGCATGC
>Locus:intergenic1547_1:961384-961252(-)
GCGATTATTTCCCCATTTCTTATCATTGCAAGTCTATCGCATTTTTCGGCTTCATCCATCACGTGTGTCGTCACAAGGATGCATTTACCGTTCGCTTTTAGATCATCTAGCTCTTCCCAAATTGTTTTTCTTA
>Locus:intergenic1582_1:978882-978939(+)
ACTCTTTTTTATTCTATCATAAAAGAGAAGATAAATAATGAGAAAATGGTTATAGATG
>Locus:intergenic1592_1:983676-983718(+)
GATTGGTTCTATTTTACAGAAGAATTCTTTTTTTGTAAACCTT
>Locus:intergenic1629_1:999011-998939(-)
TCAAGTATATTCATGATTAAATTTATGCAACATCAGTTTTATTTTAACACAAAAGCAGTTAATCCACCTTGCT
>Locus:intergenic1687_1:1035020-1034966(-)
TCTTGTTGCCCCCTTTTAAAACTAACTGTATTTCCAATTATACTTGTGCGGAGGC
>Locus:intergenic1695_1:1038832-1038700(-)
ACGTGCAAAAATTGGCATACCTTGCTTGTTATACGCGCGTGGCAATGCTTTTTTACATATTTCCTCATATCTGGTTTTTTCGCCATATCTTATTTCTTTCACTATACTACCAAATTTTATCGCAAACCGCACG
>Locus:intergenic1726_1:1057304-1057349(+)
TGTTTTTTAAAAATAGATTTTCAAGCTGAAAACCTAATATTTATTT
>Locus:intergenic1841_1:1137510-1137456(-)
AACCTCTCTTTATCTTTTAAACAAGCTAGTATTATTAGTTGTAGCTTAAAAAAAT
>Locus:intergenic1851_1:1147595-1147511(-)
GTGTGGCGTCAGCCACGCCAAACGTCTAGCCCCCTATACCTAACAGGGGGGCACAAAAACACTAGAAAACAACAAAAAAGAATAA
>Locus:intergenic1859_1:1152858-1152792(-)
TTTAATGAAAATCAAGCATTTCATAAGTTGAAAAACGTTGATTTATTGATATTCCTATTCTTATTAT
>Locus:intergenic1873_1:1159952-1159880(-)
AAGAACACATTGCATTCCCCATGGAATAGAAATTCACTTTTTTTAGGGATTATTTCTTTTGAATTATTGTCCA
>Locus:intergenic1906_1:1179914-1180016(+)
AACCACTGTACGTTTTTAGCGTATGGGAAGGTTCGATTGTTGGATGAAGCCAAGTCAGGATACTCGCCAAATAAGACGGAAGCAACTCTTTTTCGGGGTCCTA
>Locus:intergenic1943_1:1198357-1198303(-)
ATAAAACGTAGCTCGTTCAGCTTCTCGGCACCAAACCATTTACAGTGGGCTTATT
>Locus:intergenic1942_1:1198332-1198431(+)
GAGAAGCTGAACGAGCTACGTTTTATCAAGCACCATACGCACAAAGATGTGCACCGCTTCGTTTTATGGTGGGCAATGATCTTTTCAACGACGAAAAGAG
>Locus:intergenic1973_2:1216795-1216696(-)
ATAAAAAAAGACGCCAAACAGAACTTTGGCGTCTTTTTGAGATTTACGCAAATAAGCTATTTCCTTGTAGCACAAAGAAACTTTCCCATCGTGAAAATCT
>Locus:intergenic1973_1:1216762-1216717(-)
TTTTTGAGATTTACGCAAATAAGCTATTTCCTTGTAGCACAAAGAA
>Locus:intergenic2060_1:1276896-1276953(+)
CCGAAAATCGCTAAAAATGGCATTAAATTAAGTAAAAATAAACCTACGAGAACGCTGA
>Locus:intergenic2087_1:1290225-1290171(-)
ATCATCTATTTAGTTCAATTTAATTACTCTCATGACAAGTTTCAGCCATACTCAC
>Locus:intergenic2120_1:1308213-1308246(+)
CTGTTTTTTTATGAAAAGGAATTTGTCACTAAAC
>Locus:intergenic2235_1:1380630-1380579(-)
GTACTGGAAGCGCTGATAAATAGAAAAACAGCTGAAGAATTAACTCCAGCTG
>Locus:intergenic2293_1:1415111-1415054(-)
AGCCACACGCGCGATTCTCTCGAAGGACGCCGCCTCTCCCCGTACTTCCTCCCGAAGA
>Locus:intergenic2351_1:1451793-1451697(-)
TTAATCGAATGTATGTTCTATATCATAACATTTTTAATTTTATTACTCAAGAACATATCATCCAATTACCCTAAATCATCCCTAAATATTCCTAATT
>Locus:intergenic2415_1:1494130-1494070(-)
AACCGCGAGCTAACTCTCGTCCCTATATGCTTTAAATCAGCATATAGAGACGAGAGTTTTT
>Locus:intergenic2426_1:1501243-1501366(+)
CCTGTTATAAGTGCCTTGATTAGTTATATTATACACGAAATTGCCTTGCTTGAAAAACGAAGCGATAGCAACAACGCAATTCAAGTAAAAATAGGCGTAAAAAAACAGGATTTCCTCCATAAAA
>Locus:intergenic2481_1:1530654-1530603(-)
TCACGCTATTTATTATACCGAAAAAACATAAAAACGTCACTTTTTAAGAAAA
>Locus:intergenic2651_1:1640081-1640012(-)
GCAGTGCAAACTATAATTGTACTCGCGCCTATACTTATTATTATTTTGTTAGTGAAGTTGCTAAAGCGTC
>Locus:intergenic2656_1:1643980-1644034(+)
GTTTTTACTCTTTATTTTCATTTATTTTCATATCAAAACGGCATTATTACCCGTA
>Locus:intergenic2667_1:1648487-1648415(-)
TCAGGGCATGCTCTTTTCTTGTTTATAATTAGTATAAATAAAGCTTTACAGTATTTCTTCAGTGTATTAAAAT
>Locus:intergenic2695_1:1664049-1663986(-)
CGGCTTCCAAGCTACGTAAAAACAGTTTACAATAGAGAAGATAAGTTTGAAGGAGGGAATAACA
>Locus:intergenic2709_1:1677117-1677060(-)
AAACATATATTTTATAGGGTTTTTAAGGAAGTTAGTGTTCATTATAATAGAGAGAATA
>Locus:intergenic2785_1:1742622-1742583(-)
CGGCTCACTTTTGCGGGTGTGGCGGAATTGGCAGACGCAC
>Locus:intergenic2784_1:1747408-1747522(+)
CGGCGTTGCTCCGTCAGACTTTCGTCCATTGCGGAAGATTCCCTACTGCTGCCTCCCGTAGGAGTCTGGGCCGTGTCTCAGTCCCAGTGTGGCCGATCACCCTCTCAGGTCGGCT
>Locus:intergenic2799_1:1755021-1754988(-)
CTATTTTATTCCCTGTCTACATTATACTACACAT
>Locus:intergenic2947_1:1849028-1848983(-)
GATCGAGGACTTAACCAAAAAATGAAACGAAGTTACCTAACTGAAC
>Locus:intergenic2946_4:1849024-1849096(+)
CGATCGATTAGTATTTGTCCGCTCCATGTATCGCTACACTTCCACTCCAAACCTATCTACCTGATCATCTTTC
>Locus:intergenic2946_7:1849066-1849114(+)
CACTCCAAACCTATCTACCTGATCATCTTTCAGGGATCTTACTTTCCGA
>Locus:intergenic2946_3:1850257-1850407(+)
GATTCTCTCCTCATCTACCTGTGTCGGTTTGCGGTACGGGCAGTACTACTCTTCCTAGAGGCTTTTCTTGACAGCGTGAAATCAGGAACTTCCGTACTTAATTTCCTTCCCCATCACAGCTCATGCTTCGCGAGAAGCGGATTTGCCTACT
>Locus:intergenic2947_3:1851905-1851842(-)
ACTAGGAGCCGAAGAAGGACGGGACTAACACCGATATGCTTTGGGGAGCTGTACGTAAGCGTTG
>Locus:intergenic2947_5:1851926-1851854(-)
GCGCACGGTGGATGCCTTGGCACTAGGAGCCGAAGAAGGACGGGACTAACACCGATATGCTTTGGGGAGCTGT
>Locus:intergenic2947_4:1851988-1851940(-)
GATACGGAAAATCAGAAAAACAACCTTTACTTCGTAGAAGTAAATTGGT
>Locus:intergenic2946_8:1852202-1852244(+)
CAGCCGCACCTTCCGATACGGCTACCTTGTTACGACTTCACCC
>Locus:intergenic2946_5:1852701-1852740(+)
AGGGAAAGCTCTGTCTCCAGAGTGGTCAAAGGATGTCAAG
>Locus:intergenic2946_6:1852993-1853044(+)
AGAGTCGCCTTCGCCACTGGTGTTCCTCCACATATCTACGCATTTCACCGCT
>Locus:intergenic2947_2:1853109-1853031(-)
ACCGGGGAGGGTCATTGGAAACTGGAAGACTGGAGTGCAGAAGAGGAGAGTGGAATTCCACGTGTAGCGGTGAAATGCG
>Locus:intergenic2946_2:1853052-1853124(+)
GAATTCCACTCTCCTCTTCTGCACTCCAGTCTTCCAGTTTCCAATGACCCTCCCCGGTTAAGCCGGGGGCTTT
>Locus:intergenic2946_1:1853134-1853185(+)
CTTAAAAGACCGCCTGCGCGCGCTTTACGCCCAATAAATCCGGACAACGCTT
>Locus:intergenic2966_3:1861119-1861152(+)
GAAACACAAAAGAGGATTTTCATATACTTCCTAT
>Locus:intergenic2966_1:1861638-1861695(+)
CCCAACTTTCTGCGCATATTTATCTGTCGTTTTAGTTTTAGCGGAATCTACTTTCTAT
>Locus:intergenic2966_2:1861692-1861728(+)
CTATGCCGCAGTACCCCAAGTCCCCGGCTTCGAAGTG
>Locus:intergenic3017_1:1890861-1890825(-)
ACAAGTATACTTTGCAAGAGGATATGCGAAAATAGTG
>Locus:intergenic3116_1:1953174-1953240(+)
TTTCACATAGCCAATTGTACTATAATATCGCCCTTTCTAAAAGCAATTACCCTTTCAAAAACGAAAT
>Locus:intergenic3134_1:1961936-1962062(+)
AAGTTTGAGTTTCTCGCTCGTGGGGTTTACCTCGTTCCACTTCCGAGCATTTCTGCCGGAACTTCGTCACTGTGGCACCTTCAAGGTTATAAGACCATATCCGAAGACTTAGGTCATTCACCTGCCG
>Locus:intergenic3216_1:2013942-2013978(+)
TACAAATCCAGACATTTGTCAAGCTCTTTTAAGAGGG
>Locus:intergenic3229_1:2020366-2020300(-)
TATTTGCTTGGGTTGCATTCGTTAAGCGACGTCACTCGCTTCTTGGTGAACATCAAGGGAGAAATGA
>Locus:intergenic3228_1:2020417-2020477(+)
AGCGCTAGATACTCAAATAAGCATCACAACTTGCCAACACATGCTCGTGAAGACAAACGAA
>Locus:intergenic3282_1:2054080-2054164(+)
ATCGCATGGCAACCATATATATTAAATACTAACATAACATTTCTTGATATTAATTTTTTTCAAAAATGTGCGACTAATCGAAAAA
>Locus:intergenic3283_1:2054163-2054127(-)
TTTTCGATTAGTCGCACATTTTTGAAAAAAATTAATA
>Locus:intergenic3355_1:2109893-2109839(-)
TTGTTTCAAAATACAAAATTCAAGCACAAAGACCTTCCATCCAATCTAACTCAAT
>Locus:intergenic3384_1:2130152-2130197(+)
CAAAAACCTCGAAAGACCCATGGCGTCTTTCGAGGTTCGTCTTCAA
>Locus:intergenic3393_1:2134693-2134654(-)
AAAAGCCGTTTTGTCTGCTATAGACAAAACGGCTTTTTAG
>Locus:intergenic3507_1:2199344-2199281(-)
AGTCTCATACTCCTCCTTTTTGGCAAAGAACTTTTTATACATAGAATAGTGAAAAAGCAAGTAA
>Locus:intergenic3526_1:2215872-2215908(+)
GCTCAGTTGGTAGAGCATCTGACTTTTAATCAGAGGG
>Locus:intergenic3546_1:2226272-2226317(+)
ACTACATTGGTAAATAAGCGAATAAAGTATCGTATCATTCATGGCC
>Locus:intergenic3653_1:2293726-2293693(-)
ACTTCTGAAAAGTCAGTTCTCGCTATCAGAAAGT
>Locus:intergenic3693_1:2320223-2320184(-)
ATGGATTATTACAAAATTATTACAAAAATCGGTCTAAAGT
>Locus:intergenic3692_1:2320258-2320366(+)
TTTCTTCATTTTAATGTTTCTAGTAATTTAAAAAGGGTAGATATTACTGTTACCATTACTTGTGTTTTGGTAATAATTATCATCTATATACTGTGTACAACAAGTAATG
>Locus:intergenic3736_1:2346106-2346187(+)
CTCTTCTACAGTATAACAATAACCAGATTGTTATTAAATTATTCCGCCTATAAAAGAAGACAAAAAAAGACGCTCGAAATAA
>Locus:intergenic3797_1:2386888-2386849(-)
CCGGCAGAGGCTTTGTATCTGGGCACTAGTCTCAACAGAT
>Locus:intergenic3823_1:2398227-2398164(-)
ACCATTGAATTAAGTATAACCGGAGAAGATTTTAGTGATTTAAGTATTTTGCCGGAACTTTATT
>Locus:intergenic3827_1:2399384-2399273(-)
GAAGTAAATTCGTGTTCTAGTATCACTATATCATGTTTTACGTTCAGTTCATCTAAAGTTTTCATGTATTTATACCCCGTTGTTTTTTTATTGCAACGTTGCACTTATATTA
>Locus:intergenic3832_1:2402417-2402456(+)
AAAGAGGGAACTAAACACTTAATTGGTGTTACCCATAAGC
>Locus:intergenic3881_3:2436592-2436505(-)
TTTATTATATTGTTACGCCGGCGTGGCGGAATTGGCAGACGCGCTGGACTCAAAATCCTGTGCCCGCAAGGGCGTGCCGGTTCGACCC
>Locus:intergenic3881_4:2436673-2436595(-)
GCAGAGGTCTGCAAAACCTTTATCACCGGTTCAAATCCGGTTGGCGCCTCCATTTGCATAATTAATGTTTTAAAGTTAT
>Locus:intergenic3880_3:2436937-2437018(+)
AGGTGCGTTAACCACTTCGCCACATCCGCCATTATTTTAATATATGGCAGGGGCAGTAGGAATCGAACCCACACTGGAGGTT
>Locus:intergenic3880_2:2437091-2437223(+)
AACCCGAAGGAGCGGATTTACAGTCCGCCGCGTTTAGCCACTTCGCTACCCCTCCATATTAAAAAAGAAAAAAAGTGGCTTGGGACAGAATCGAACTGCCGACACCTTGAGCTTCAATCAAGTGCTCTACCAA
>Locus:intergenic3881_2:2438957-2438915(-)
GCGCAACGATCTGGGCACTGTCTCAACGAGAGACTCGGTGAAA
>Locus:intergenic3880_1:2439063-2439147(+)
CTAAGCACTCCTCTTAACCTTCCAGCACCGGGCAGGCGTCAGCCCCTATACGTCACCTTACGGTTTTGCAGAGACCTGTGTTTTT
>Locus:intergenic3880_5:2440538-2440625(+)
CGCCGTACTCAGGATCCACTCTGGAGGGAAAGCTATTTCAACTACCGGGCTGTTACCGTCTTTGGCGGGCCTTTCCAGACCGCTTCAT
>Locus:intergenic3881_1:2441222-2441165(-)
ATATCCTTTTATGGGGCCTTAGCTCAGCTGGGAGAGCGCCTGCTTTGCACGCAGGAGG
>Locus:intergenic3881_6:2441948-2441885(-)
GCATGGTTGTCGTCAGCTCGTGTCGTGAGATGTTGGGTTAAGTCCCGCAACGAGCGCAACCCTT
>Locus:intergenic3880_4:2442387-2442444(+)
GGGGGCTTTCACATCAGACTTAAAAGACCGCCTGCGCGCGCTTTACGCCCAATAAATC
>Locus:intergenic3881_5:2442684-2442636(-)
GGGACTGAGACACGGCCCAGACTCCTACGGGAGGCAGCAGTAGGGAATC
>Locus:intergenic3926_1:2468427-2468496(+)
ATCGAAAACCCGCATTCCCATTCGCCCGTTCGAAGTGTAACGAGTTACGGCCCAAATATGCATGCGAGCA
>Locus:intergenic4095_1:2567623-2567590(-)
TTTATTTTTCAACAAATGCGAAAATATGTTCGGT
>Locus:intergenic4124_1:2584973-2585015(+)
GTCTGTGGTTTAGAGTTATTAAGACAAAATAAAAAAGAACCCA
>Locus:intergenic4174_2:2612926-2613025(+)
TATTTTTGTCCATTTAACAGCAACCAACACCTCCGTAATCATTGGGAAAGCTTGTCTCCTGTTCGTGTGATATTTCACAAAAAAGGCTACAAAAACTTTC
>Locus:intergenic4174_1:2613191-2613257(+)
CAATTCAGTCAACGCAAACCTAGCGTCGGCGGGATTGTAGTGAATACTGAGCGCAGTCTTCTATCCC
>Locus:intergenic4177_1:2614678-2614615(-)
CGGTTTAGTGAGATAAGGAATGATAAACAGTGCTGTTTCTTAGCAGACTGGAAAATTTTTTATC
>Locus:intergenic4257_4:2673347-2673305(-)
GTCGTGAGACAGTTCGGTCCCTATCCGTCGCGGGCGCAGGAAA
>Locus:intergenic4257_2:2673921-2673822(-)
ATAGTACCTGTGAAGATGCAGGTTACCCGCGACAGGACGGAAAGACCCCGTGGAGCTTTACTGCAACCTGATATGGAATGTTTGTACCGCTTGTACAGGA
>Locus:intergenic4257_1:2673912-2673834(-)
GTGAAGATGCAGGTTACCCGCGACAGGACGGAAAGACCCCGTGGAGCTTTACTGCAACCTGATATGGAATGTTTGTACC
>Locus:intergenic4256_1:2674385-2674496(+)
AATTTCCTTCCCCATCACAGCTCATGCTTCGCGAGAAGCGGATTTGCCTACTTCTCACACTCACTGCTTGGACGCACATTTCCATTCGTGCGATTCCCTATCCTTCTGTGTC
>Locus:intergenic4257_3:2677367-2677325(-)
TGGAAGACTGGAGTGCAGAAGAGGAGAGTGGAATTCCACGTGT
>Locus:intergenic4272_1:2685184-2685232(+)
TTGTTTAAACACAACAACCTTCCGGGGCTTATTGTGGGGCAAACAATAC
>Locus:intergenic4273_1:2685293-2685233(-)
TTGGATGTTTTTTTGCAGAACGCATTGACTTTTTGCTCCAAAAACTGTATTATGGACTATG
>Locus:intergenic4341_1:2710465-2710432(-)
TCACAAACAAAGTTAATCAATAAAACAAAAGGTG
>Locus:intergenic4354_1:2718397-2718535(+)
CCACTAATAAATACTGGCGGTGTGAAGTTGTCGTTTACCATTTTTTCAATTGCTTCTGCAAAAATGGATTGCAAGATGACCGCGCCTGTTACTGTAGATGTTGGTGCGAAGGCGATATCGAAGTTTGCTGATTTTAGGA
>Locus:intergenic4355_1:2719028-2718911(-)
GTTCGTTTATTAGAAAACATTCTCGATAATGAAGCTGATTATGTAAAAGAAGCAGGAGCGAAGGTAGCCAAGTCCATCGAAAACGACGGTGTAATCCATTTATTTGGCTGCGGTCACT
>Locus:intergenic4420_1:2759771-2759864(+)
CTATTTATCACTATTTTTTTTGATTTATTTTTAAGTATCTTAGTTAGAAGTCATTTCCGTTGTGAGAGTTCCTCTTTGCCATATTTATTGAATG
>Locus:intergenic4434_1:2771517-2771559(+)
CGTTTTCATTTTATAAGTTGTATAATAAAGACAGCAACCACGT
>Locus:intergenic4462_1:2783129-2783168(+)
CAAATACCACCGCAAACGTCAGTGCTTCATACACAGACAC
>Locus:intergenic4474_1:2794573-2794609(+)
TTCTATCTGGAGTATATTTTATCCTATTTTGCGACAA
>Locus:intergenic4538_1:2839423-2839486(+)
CTCCTTTTTTATTGGTACTCGCTTTTTTATATAGAAAAAACGCATCATCTTATCCTTATTTTCA
>Locus:intergenic4542_1:2842071-2842209(+)
AGTTTTTTGGGCAGACTTCGCCAATGTAACTGCAATACCGGAAAAAATTGCACGGACAATATACAAAAATTTAGCTATACTAGTTCGCGCATTCAAAAGAAACATGTCATCTCACCTCTTTTCATTAATACATATAGAA
>Locus:intergenic4584_1:2871156-2871222(+)
ATAAGCCTATCACCTGATAACGACAAGTCTTCCAGAAATAGTAGCAAGTATTTCGATAAAAAGCAAT
>Locus:intergenic4590_1:2876827-2876878(+)
TTCAAAAGTCAAGCTTATATTTTAAAAAAACATCCCTTTCCCCACCTAAAAA
>Locus:intergenic4613_1:2888354-2888321(-)
TTGCTAAAAAGGACGAAAATACTTATACTTGAAA
>Locus:intergenic4640_1:2906954-2907008(+)
TCGTTTAACTTAATCGGACACTTTTATATTATCATAGTCGTGAAAATTAATCGCT
>Locus:intergenic4649_1:2913996-2913957(-)
TCTCGTGTTTTTTTAATGTCAGAAAGTTTAAACATCACAT
>Locus:intergenic90_1:60228-60279(+)
ATGGGCTTTTTTTATATGGCATTCTCGCTATATAAAAATAAAAGTGATTTTG
>Locus:intergenic109_1:75749-75695(-)
ACTACCTTTAAAGTTGTTAGTCCCATAGTTATTGCCAATATCACTTGTTGGTGTA
>Locus:intergenic183_1:121625-121562(-)
TTGTCACCAATTTGGTGCTATCGGTACAAAATCAGCCACATTTATTTTCTAGCTCTACAAATAT
>Locus:intergenic213_1:137262-137226(-)
GAATCGAAGCACCTCATTGAAAGCTACTACTTATCTG
>Locus:intergenic225_1:143896-143857(-)
TTCGAAACCTTTATAACAATTATCCATATTTTATCTTCCA
>Locus:intergenic228_1:144960-145002(+)
TCGTACATAAAAACGATAAACTTTCCCGCCCCAAGAAAGCCAG
>Locus:intergenic247_1:153408-153336(-)
AACACTACTAGACTGCGTAAAACCGTTCTTTTGCATTCTGATACAATTATGTTTACAAAAGAAGATTGGAGAA
>Locus:intergenic253_1:159635-159566(-)
TCAATCATAAATTTATTACTAATTCATAGTGATTATACATTATTTTTCCTAAAAATCGGTTCTTATCTAT
>Locus:intergenic273_1:172697-172610(-)
AAACAAGAAGAACAAGTTGGCATCAATAAAGTACAGCGTATTATGCAAAAATATCAGTGGCAATGTCAGGTAAAAGTAAAAAAGAAAA
>Locus:intergenic291_1:189614-189575(-)
CCTAATAAAATCATTTCCTTCTATTATACTATAATTTTTG
>Locus:intergenic292_1:190567-190624(+)
AAACGGCTTTATATCAACGTTTATCCAATAAGTTTGCGAAAATATGAACAATCTATAT
>Locus:intergenic373_11:237447-237315(-)
TTATTCAACACCGTGAATAAGATTCCTTGCGTCAAATTGACTTCGCTAGCAATTAAATTACTAGTTTGTTTTGTTGAAAACAGCTTTCTGTTTTCTGCCCTGCGATTACCAGTGAGACTTTACGTCTCATTGC
>Locus:intergenic373_4:238312-238267(-)
CTAACACTTAGCACTCATCGTTTACGGCGTGGACTACCAGGGTATC
>Locus:intergenic373_12:240156-240072(-)
TACCTCGAGGCTAGCCCTAAAGCTATTTCGGAGAGAACCAGCTATCTCCAAGTTCGATTGGAATTTCTCCGCTACCCACACCTCA
>Locus:intergenic373_6:240831-240792(-)
CTCATGCTTCGCGAGAAGCGGATTTGCCTACTTCTCACAC
>Locus:intergenic372_2:241616-241754(+)
CAGAGTGTAAAGGCACAAGGGAGCTTGACTGCGAGACTGACAAGTCGAGCAGGGACGAAAGTCGGGCTTAGTGATCCGGTGGTTCCGCATGGAAGGGCCATCGCTCAACGGATAAAAGCTACCCCGGGGATAACAGGCT
>Locus:intergenic373_7:243613-243502(-)
CACGTGTTACTCACCCGTCCGCCACTAACATTGGAAGAGCAAGCTCTTCCTCCGTTCGTTCGACTTGCATGTATTAGGCACGCCGCCAGCGTTCGTCCTGAGCCAGGATCAA
>Locus:intergenic373_2:243700-243550(-)
TTTCAAAAGCGTGGCATGCGCCACACTTTATCATTCGGTATTAGCCCCGGTTTCCCGGAGTTATCCCCAACTTACAGGCAGGTTGCCCACGTGTTACTCACCCGTCCGCCACTAACATTGGAAGAGCAAGCTCTTCCTCCGTTCGTTCGAC
>Locus:intergenic373_1:244209-244110(-)
TCCACATATCTACGCATTTCACCGCTACACGTGGAATTCCACTCTCCTCTTCTGCACTCCAGTCTTCCAGTTTCCAATGACCCTCCCCGGTTAAGCCGGG
>Locus:intergenic373_3:246538-246415(-)
GCCCTTAGAACGCTCTCCTACCACGAACCTCTAAAGAGGTTCATCCACAGTTTCGGTAATATGTTTAGCCCCGGTACATTTTCGGCGCGGGGTCACTCGACCAGTGAGCTATTACGCACTCTTT
>Locus:intergenic373_9:247044-247008(-)
GAGCACCCCTTCTCCCGAAGTTACGGGGTCATTTTGC
>Locus:intergenic373_10:247356-247263(-)
CTGCATCTTCACAGGTACTATAATTTCACCGAGTCTCTCGTTGAGACAGTGCCCAGATCGTTGCGCCTTTCGTGCGGGTCGGAACTTACCCGAC
>Locus:intergenic373_8:247389-247335(-)
TCCACGGGGTCTTTCCGTCCTGTCGCGGGTAACCTGCATCTTCACAGGTACTATA
>Locus:intergenic372_1:247361-247403(+)
CCCGCGACAGGACGGAAAGACCCCGTGGAGCTTTACTGCAACC
>Locus:intergenic372_3:247804-247936(+)
GGAGGTTTGGCACCTCGATGTCGGCTCGTCGCATCCTGGGGCTGTAGTCGGTCCCAAGGGTTGGGCTGTTCGCCCATTAAAGCGGCACGCGAGCTGGGTTCAGAACGTCGTGAGACAGTTCGGTCCCTATCCG
>Locus:intergenic373_5:248154-248055(-)
ACCTATCTACCTGATCATCTTTCAGGGATCTTACTTTCCGAAGAAATGGGAAATCTCATCTTGAGGGGGGCTTCACGCTTAGATGCTTTCAGCGTTTATC
>Locus:intergenic387_1:258726-258654(-)
CCAACTCTAGGGGTGGGGGTAACGACCCACATTTCGTCTGACGATACTAAATTTCCCATCAGAATTCAGGGAG
>Locus:intergenic406_1:266282-266345(+)
TTGCCACCCGAGGGATTTCTTTTGAAGTGTGCGTCCGCGTGCATTTTACAAAAACCTCTGACGT
>Locus:intergenic427_1:281006-280967(-)
CCGGCTAATTTCTTCTACTTTTTTAGTTTACTTTGTGTAA
>Locus:intergenic428_1:282499-282637(+)
CGCTTTGGCGGGGCTGTTTTTTTACGCTACTTCCCACAAGAAACCAATTCTGCAATCGCTGAACGAAAAAGTTCAATTAATTGTCACATCTTTCGTGTAGAAGGGTCTAATGCGAGAAAAAATGGCGGGCATCTTCTGT
>Locus:intergenic432_1:286178-286211(+)
ATTTCTAAAAAGCAGAATTACTTTATAAAGGAGA
>Locus:intergenic480_1:316801-316867(+)
TCATCGTTTTTTCATATTTGGGGTTTATTATGGAAGTATATAAATGCGAAATTTGCAGAGAGGAAGG
>Locus:intergenic482_1:318466-318517(+)
AGAACAAGAATTCTCCTACTAAATATAGAACTAGTTTGTGGATATGTGGATA
>Locus:intergenic680_1:432401-432434(+)
AATGATGCGAGCGCGACCTTCAACTGTCCCAGAT
>Locus:intergenic681_1:432792-432741(-)
CAAAAGAAAAAATTGATATTTTACGTCATTTCATTGGCTATCGCGAGTATCC
>Locus:intergenic689_1:437263-437191(-)
TTTCACTATCAATTTTACCGCAAAAAAACGCATTCCGCAAATATTAAATGTCGTTTTTTTGTTCAGTTTATTA
>Locus:intergenic715_1:454290-454146(-)
GAATTCAATCATGCAAATCATTTTATGTTGATATCACACGTGTCATTCCACCTTTTAAAATGGTCTATTATTGACGAATTCAAGCCCCGCACTCTTACCGCCAAAACTCTCTTTTTTCACTTCTTCTATATCATCACCCCTTTCA
>Locus:intergenic721_1:465816-465729(-)
ACTCGGTTGTGGGCAAGTGAAGTGCCGCATAAAAATACCGACCAGATTTCTCTGGTCGGTATTAGGTCTTACTGCATTCTTCAAATAT
>Locus:intergenic721_2:465846-465804(-)
TTAAGAAACAAGCGAATGAACCTATACAAAACTCGGTTGTGGG
>Locus:intergenic728_1:469441-469474(+)
AAAGCCTTCTTTCTTCGGTTTAAATTGTTGTTAA
>Locus:intergenic736_1:473759-473819(+)
AGCAAAAATTTAGCGAAAGGGATAATTAGTTGTTTGGGATATAGCTTTTTTTCAACACCAT
>Locus:intergenic737_1:473923-473824(-)
TCCTTCAGTTTCTTGAGCTATACTTTATCTCTTACTTACAAATTCAAGTATATAGATTCCAGAAGGCTGGAAATTTTTGTTTTTGTCGTTTTAATAGTAT
>Locus:intergenic783_1:507683-507635(-)
CCTTTCAAAAAAAAGGTTGCTTTTACTGCAACGAAGCTATATAATAAAA
>Locus:intergenic793_1:513477-513384(-)
ACCAACGGGATTTCGTCTAGAATAATCACACTACCACCGCCAACAAGAACTAGCCTAACGCCACCTGAGCTGGTTTTCATTTTATCAATCGCAT
>Locus:intergenic863_1:547504-547459(-)
TGGTTAATTTCTTCCCAAAGTATAACCGCGTTAAAACTAACTCTCA
>Locus:intergenic911_1:578744-578690(-)
TATACCTATGTTTTAAAAAAATTATTCAGTGGTATAATAAGGAAGGATAAATTGA
>Locus:intergenic975_1:618897-618858(-)
TCGCTTCACAGGTTTTTTGTTGGAAATTTTATCTTAATGA
>Locus:intergenic977_1:620629-620566(-)
TCCCACTTACACTATAAAGGTTTACCCAGCAGTACATCTCAAGCCCTAAGAATACACGTTCGCT
>Locus:intergenic979_1:623178-623145(-)
AAATTACCCATAAATTTGGAAAAAATCAGACGCA
>Locus:intergenic992_1:634304-634337(+)
GAGTTTGAAAACGGGGAAATTAACAACATAAAAC
>Locus:intergenic1003_1:640021-639988(-)
TCGGCCCTATTCCACTTACTGGACAGACATTTGC
>Locus:intergenic1067_1:677790-677670(-)
TTAACACTGGTAAGTTCCCTCGATCTAACACTCATACCATTAACAATATTTTCATCTAAGACAATACTTCTATTCTCAAATATTCCCATAATGTATTCCTCCTTACTTTTTACAATAAGAA
>Locus:intergenic1132_1:710891-711038(+)
AAATATAAATCAAATAATGAGAAGTTTTCCTTTGATACAGCTGTTACACTGGCTGTTTTTTTATTTTTACACACAATTTCATTTTTTAAAAAAAGTATAGATTTTTTCAGGATTTGGTGTAAAATTTTATATTGCAGTTACAAAAAAC
>Locus:intergenic1200_1:749900-749945(+)
TTTTATGCAAACAGGTTGACATCAAACCTACTTTGTATTACTATAT
>Locus:intergenic1226_1:763633-763666(+)
AAAAAATTTTCCAAGAACAATTGTTTATTCTTGG
>Locus:intergenic1305_1:804365-804332(-)
TATATTGATTCGTATCTTTACATTTTTATTAATA
>Locus:intergenic1327_1:820137-820074(-)
CTCCCATTAATAAATCTTAGTGTTATTATAACATTTATTCTTAAAAACAAAAAAACACCAACAA
>Locus:intergenic1340_1:826612-826687(+)
ATTCTTTGTCGTCGGCGTCTTTGTTTCGCCTCGAAAAAATTACTAGTGCATCTCGCAACCTCTACCTCACCATTTG
>Locus:intergenic1396_1:861633-861699(+)
TTTTTAATTGGTATAGCTATTATATTTCTTAAATGTAAGCAAGGCAAACGTTTTGTTTCACAATTGG
>Locus:intergenic1399_1:863089-863032(-)
GGCAAATTCACCTACAATTTATTGTATTTTTTCCATCTCAGTCCCCCTCTGTTTTTTT
>Locus:intergenic1406_1:867592-867709(+)
GTCTACTTCAACAAGCGAATGACGAAAGTAACAACCGGAATTTTTAAAGATTTAGGTAATTTTAATGCCGGCGTGGAAAATGCAATCAGCGGAGTGCGCGTTGTGCAAGCATTCGCCA
>Locus:intergenic1407_1:868348-868297(-)
GAACTGTACCAGAAAACAAGAAAACATCTTGCTGCACGACGCCGATTTGTGC
>Locus:intergenic1407_2:868757-868646(-)
CCATTATCTTGCGCTAAAAGCTCATCATGCGTTCCCGTTTCTGCGATGCCTGTTTCATTTACAACGATAATTCGATCGGCATGTTTAATCGTTGCGAGTCTGTGCGCGATAA
>Locus:intergenic1428_1:889754-889820(+)
ATTTTTAATAAAATTTGCCGATTAAATACCAATTCCATTAGTTTTTATTTTATACTAATAATTAAGT
>Locus:intergenic1451_1:905870-905810(-)
TTTGCAGTTGTTTTTATGAAAACTGCTATCTTTCATTTTCATTTTTCTGCAATAGAAAAGC
>Locus:intergenic1501_1:936828-936765(-)
AAGTTATTACGGAGAAGGAGGGATTTGAACCCTCGCGCCGCGCGAGCGACCTATACCCTTAGCA
>Locus:intergenic1506_1:940232-940283(+)
AGGAAATTGGACACAGCTTTTTATTTGAGCTATAATCTTATTATTCATATAA
>Locus:intergenic1536_1:955962-956019(+)
TCTTGCTATAGGCCTTTTTGGCGTAGCCCCGCGGATTCCTCTCTGAAAATATTCAGGA
>Locus:intergenic1727_1:1057453-1057375(-)
TGTGGTAATTTTTCTTTGTCTTTTTTATGCCTGATTGTCAGTATCTCGTGCACCCATATCCGCTTGCTACTAAGTCCAC
>Locus:intergenic1834_2:1133070-1133115(+)
CTTACATATATATTTTTTGCTTTTTATAACATACAAGAACAGTTGT
>Locus:intergenic1834_1:1133108-1133156(+)
ACAGTTGTAGGACAACTTCACTGGAATTCCACCACCCTCATTCCTATGA
>Locus:intergenic1839_1:1136874-1136742(-)
TTGAGAATACAATTTTTCTATCATTTAGAAGATTATAATTTGGTTTTAAGTTTAAATATTCATTCCATAAGCAAATTTCTTTTAGTATATACGTTGTTTTCTTCATTTAACGTCTCCTTTTTTAATTGCTATT
>Locus:intergenic1858_1:1152565-1152619(+)
CTTAATGCAATAATATTTAGTTTGATTTCTATTTTGAATATTGAAATTGGAATCA
>Locus:intergenic1887_1:1169616-1169544(-)
AAATTGGACCTATTTCTTCATACAGAAAATAAACTTAAAAAAATGGACCGCGCTTTTATTGAATGGGACAAGA
>Locus:intergenic2028_1:1263140-1263182(+)
TTGCAGCATCAAAGTAAATTTCTCTTTGTTACTGCAAGCTTAT
>Locus:intergenic2043_1:1269209-1269146(-)
GTAGGTCGACCAAATTTGCAAGGCCTTTCATATTGCGTTAAAATAACACGTACCAAAGAATTAT
>Locus:intergenic2048_1:1270749-1270809(+)
TTAGAGTTCATTCTAAAGGAAGGAGGGATAAAGTACAAACAATTCGTTCCATCATTTGTGA
>Locus:intergenic2057_1:1274755-1274719(-)
CCTCTCCGAATATCCCCTATAATACTCCTTGTCGCTG
>Locus:intergenic2058_1:1275570-1275621(+)
TTGCAGTGCTTTTTCTATCCTCTTTTTTTAAATGAATATCGAATCCTAAGTG
>Locus:intergenic2101_1:1297710-1297584(-)
AATTCAGTAGTAAATATTAGCCCTTCCTACTGGGTTTGTCAATGGCTTTTAAGAAAAAGTCCATTTTTTGATGTTTTATATCAGCTTTCTTTAGCAAACTTATCTCAAAAAATCAGGAAATGCAAGT
>Locus:intergenic2104_1:1301324-1301357(+)
CTTTGTTATTTTGAGAAAGTTGATAGTGGTGGAA
>Locus:intergenic2179_1:1346935-1346881(-)
TTCATTCAAATTTATAAAAGCCAGATGTCCCTCATAACCCGTTTTTATAGAACGA
>Locus:intergenic2231_1:1378835-1378748(-)
ATTCCCCCACTTTTATCAAATTTTAGTCGCGCAAAAATCGCATTATTAGACACGTTCGAAACTATTTTATCACAATTTAGAAAAAATA
>Locus:intergenic2230_1:1378759-1378795(+)
AATTGTGATAAAATAGTTTCGAACGTGTCTAATAATG
>Locus:intergenic2267_1:1399466-1399394(-)
GATTTGGTTCAGACTTTTTTTATTTTTCTCCTCAAAAAAAGAGCAGCACCCGAGAGTACTACCCAAGACATCT
>Locus:intergenic2266_1:1399425-1399467(+)
TCTTTTTTTGAGGAGAAAAATAAAAAAAGTCTGAACCAAATCG
>Locus:intergenic2305_1:1425224-1425179(-)
AGCGTTCGTCTAATACTTTTTTGTCATTCATTTCCGCTTTTTTTGC
>Locus:intergenic2307_1:1426669-1426585(-)
CTCCCCATTCAGTTGAAGCCGATTTTCAAAGGAAAAAACTTCCCCCTTGTCTCCCAGCAATATAAAATATACAACTTAATTTTAT
>Locus:intergenic2315_1:1430217-1430172(-)
TCTTTTTCATCCTCTCATTATAGCATAAAGTTTCATTTTCCCGCGA
>Locus:intergenic2339_1:1445182-1445119(-)
CAAGTCCTTTATATTTTATTTGTAAGTACTTTAATTTTAGTAGAAAAATGCACAAAATACAATA
>Locus:intergenic2552_1:1575784-1575817(+)
TTAACACTTACTAGTCCCCTTACATTCCGATTAT
>Locus:intergenic2563_1:1580240-1580192(-)
AGTATGACTGTGGAGAATATCCACAGCTTGCGATTTCAAGCTGTTTTTT
>Locus:intergenic2628_1:1625450-1625504(+)
TTTTTAGTAGTAATACAGAAAAAAGCCCTCCTAATTAAAGGAAGGCTTTTAAGAT
>Locus:intergenic2652_1:1641174-1641255(+)
GTTAAGTTAATTAGAACTAAAAACCTTACAATTCATGACTTCGGTTGTGGTTGTAAGGTTTTTTTATGCACAAAAAAAGCAC
>Locus:intergenic2720_1:1687277-1687313(+)
CCTTCAATTCTTGAAACGATTGGTCTCTCTCATCTAT
>Locus:intergenic2732_1:1698039-1698096(+)
ACTGGCCGCGTCAGTCTCGGATATGCTTCACCCATCCGGCAAGTAACATTACTCACGA
>Locus:intergenic2734_1:1698684-1698720(+)
ACTTCGCTCCTCATTATATTCCTTTTACCGTTTGAAA
>Locus:intergenic2741_1:1704194-1704134(-)
ATATGTCATAAAATGAATAAAAAACTAATAATCGCTCTAAAACGAGTGGAAATACGCCTTT
>Locus:intergenic2744_1:1706010-1706043(+)
GAATACGATGAAAGACAGATTGTCAGGAATCTAG
>Locus:intergenic2782_1:1739528-1739567(+)
GCACCTTTTCAACGTATTGAAAGGTTGCCGGGTTTCAACG
>Locus:intergenic2784_6:1743136-1743178(+)
CTACACTTCCACTCCAAACCTATCTACCTGATCATCTTTCAGG
>Locus:intergenic2785_1:1743920-1743869(-)
GGAGCTTTACTGCAACCTGATATGGAATGTTTGTACCGCTTGTACAGGATAG
>Locus:intergenic2784_2:1744039-1744093(+)
CCCGACAAGGAATTTCGCTACCTTAGGACCGTTATAGTTACGGCCGCCGTTTACT
>Locus:intergenic2784_1:1744408-1744540(+)
AGCGTGAAATCAGGAACTTCCGTACTTAATTTCCTTCCCCATCACAGCTCATGCTTCGCGAGAAGCGGATTTGCCTACTTCTCACACTCACTGCTTGGACGCACATTTCCATTCGTGCGATTCCCTATCCTTC
>Locus:intergenic2784_4:1746290-1746368(+)
CTTCCGATACGGCTACCTTGTTACGACTTCACCCCAATTATCTGTCCCACCTTCGGCGGCTGGCTCCATAAAGGTTACC
>Locus:intergenic2785_2:1746908-1746821(-)
AGGTTGAAACTCAAAGGAATTGACGGGGGCCCGCACAAGCGGTGGAGCATGTGGTTTAATTCGAAGCAACGCGAAGAACCTTACCAGG
>Locus:intergenic2784_7:1747239-1747386(+)
ACGCCCAATAAATCCGGACAACGCTTGCCACCTACGTATTACCGCGGCTGCTGGCACGTAGTTAGCCGTGGCTTTCTGGTTAGATACCGTCAAGGGACAAGCAGTTACTCTTATCCTTGTTCTTCTCTAACAACAGTACTTTACGATC
>Locus:intergenic2784_3:1747259-1747292(+)
ACGCTTGCCACCTACGTATTACCGCGGCTGCTGG
>Locus:intergenic2784_5:1747380-1747476(+)
TACGATCCGAAAACCTTCTTCATACACGCGGCGTTGCTCCGTCAGACTTTCGTCCATTGCGGAAGATTCCCTACTGCTGCCTCCCGTAGGAGTCTGG
>Locus:intergenic2836_1:1771444-1771543(+)
TATAGCTCGAAACCCCTTAGAAATAAAGTAATCTGGAAAAAAGGTTGCAGTTTTTCTGAAGACATTTATAATAGAAGGTATCAGTTAAAAAATGGTGGAC
>Locus:intergenic2841_1:1773476-1773419(-)
ACGAAAACCCTTGAAAGCCAAAAGCTACAAGGGTTTTACGCAAAAGGCATAAGTTTAA
>Locus:intergenic2859_1:1781623-1781584(-)
GGCTTTTTTACTTGTGTAAGTGAAAAACTTTGTAAGGAAG
>Locus:intergenic2946_2:1849472-1849571(+)
AGCTTTTATCCGTTGAGCGATGGCCCTTCCATGCGGAACCACCGGATCACTAAGCCCGACTTTCGTCCCTGCTCGACTTGTCAGTCTCGCAGTCAAGCTC
>Locus:intergenic2947_1:1849551-1849479(-)
CAAGTCGAGCAGGGACGAAAGTCGGGCTTAGTGATCCGGTGGTTCCGCATGGAAGGGCCATCGCTCAACGGAT
>Locus:intergenic2946_3:1851947-1851989(+)
TACTTCTACGAAGTAAAGGTTGTTTTTCTGATTTTCCGTATCA
>Locus:intergenic2947_2:1852832-1852748(-)
GCAAGGTTGAAACTCAAAGGAATTGACGGGGGCCCGCACAAGCGGTGGAGCATGTGGTTTAATTCGAAGCAACGCGAAGAACCTT
>Locus:intergenic2946_1:1853309-1853375(+)
GAAAACCTTCTTCATACACGCGGCGTTGCTCCGTCAGACTTTCGTCCATTGCGGAAGATTCCCTACT
>Locus:intergenic2946_4:1853621-1853660(+)
TTACTCACCCGTCCGCCACTAACATTGGAAGAGCAAGCTC
>Locus:intergenic3190_1:1998044-1998113(+)
ACCTTCTTTAATAATAAGTCGTTTTTCTATTATACCATTAGTTCGCTTATAAGAAAAAGTGATTGCCTCT
>Locus:intergenic3210_1:2010020-2010053(+)
TGCTTCATTTTAGCATATTTCACAAAAAAAGAGC
>Locus:intergenic3234_1:2023934-2024051(+)
GATAAATGGAATCTTCCGTACCCACATACGAAAAAACCATATAATTGCCTATACCAAATTTCCTACGATTTAAATTATACATGTTTTTCACAAAACACGCTATTAGAAAGTATATTTT
>Locus:intergenic3276_1:2050352-2050433(+)
CCCTTCCCAGTTCGTGTCTTATTTTATCATATTCTTAAACGAACAGGAAATAAACATTTCTACGAAAAAACCCTTATAATTC
>Locus:intergenic3276_2:2050358-2050421(+)
CCAGTTCGTGTCTTATTTTATCATATTCTTAAACGAACAGGAAATAAACATTTCTACGAAAAAA
>Locus:intergenic3333_1:2091555-2091507(-)
GGATTATTCATAGTAGTTTTTCGGCTAGCATTGCAATTCACTCTAGCCC
>Locus:intergenic3366_2:2115193-2115244(+)
ACACTAAGAAAGAAGGTAATAAAAGCACAAAGAACATTTTTTGGCAAATTCT
>Locus:intergenic3366_1:2115267-2115330(+)
TCAAAAAGCGAACAAGTGTTGGCATACCTTAGCTTAAGGTCATCATTTTGTTACCTTTTTGAAA
>Locus:intergenic3402_1:2138798-2138855(+)
CATTCATTTTACCAATACTATTATCATTTGAAAAGCTTTAAAAATCATAAAAAAACAA
>Locus:intergenic3433_1:2151673-2151601(-)
GACAGCTTGAATAAAAAAGATTGTGAATACACTCGCATTATTTGTGATTTTAGCGTAGAATATAAAAAGAGGA
>Locus:intergenic3480_1:2183951-2184005(+)
GACGGCTATGCTCTTAAGAAATTTTTTTGCTGTTATACCCTACTATTTTGCTATT
>Locus:intergenic3518_1:2210440-2210485(+)
ACAAGATTTTTTAACTATTTAACATTCTTTCAACATATTATAGAAG
>Locus:intergenic3525_1:2213011-2212978(-)
TGCTCGAATCAAGTTTTTTACACAATTTTAAAAA
>Locus:intergenic3790_1:2381027-2381069(+)
TATTTTTACGCGGCAACGACCGCGAGAGCCGTCTTTTTACGAC
>Locus:intergenic3806_1:2389437-2389482(+)
CAGATCGTTTTAAACGCCTTGACTGAAAGGAATATGTTTCATGTTG
>Locus:intergenic3881_5:2436550-2436514(-)
GCTGGACTCAAAATCCTGTGCCCGCAAGGGCGTGCCG
>Locus:intergenic3881_2:2436765-2436633(-)
AACATCACCTTGCCAAGGTGGGGGTCGCGGGTTCGAACCCCGTCTTCCGCTTTTAAATTGAACATTGTACGGCGCCATAGCCAAGTGGTAAGGCAGAGGTCTGCAAAACCTTTATCACCGGTTCAAATCCGGT
>Locus:intergenic3881_1:2437310-2437178(-)
GGTGTAGGGGTTAACATGCCTGCCTGTCACGCAGGAGATCGCGGGTTCAAATCCCGTCGGGACCGCCATTATGGCTTGGTAGCTCAGTTGGTAGAGCACTTGATTGAAGCTCAAGGTGTCGGCAGTTCGATTC
>Locus:intergenic3881_4:2437608-2437527(-)
CGGTTAAGACACCGCCCTTTCACGGCGGTAACACGGGTTCGAATCCCGTACGGGTCATTTATTATTAATCTACTAGAGACAT
>Locus:intergenic3881_3:2438624-2438591(-)
TGGAAATCATTCGCAGAGTGTAAAGGCACAAGGG
>Locus:intergenic3880_6:2439107-2439218(+)
CCTATACGTCACCTTACGGTTTTGCAGAGACCTGTGTTTTTGCTAAACAGTCGCCTGGGCCTATTCACTGCGGCTCTCTCGGGCTTGCACCCTAATAGAGCACCCCTTCTCC
>Locus:intergenic3880_7:2439525-2439561(+)
CTCTACCTGTTGTCCATCGCCTACGCCTATCGGCCTC
>Locus:intergenic3880_3:2439677-2439761(+)
GCGCTCCACCAGTCCTTCCGGTCTGACTTCACCGCCCTTAGAACGCTCTCCTACCACGAACCTCTAAAGAGGTTCATCCACAGTT
>Locus:intergenic3880_1:2440553-2440637(+)
CCACTCTGGAGGGAAAGCTATTTCAACTACCGGGCTGTTACCGTCTTTGGCGGGCCTTTCCAGACCGCTTCATTTATAACTTTCT
>Locus:intergenic3880_5:2441504-2441549(+)
ACGACTTCACCCCAATTATCTGTCCCACCTTCGGCGGCTGGCTCCA
>Locus:intergenic3880_2:2442065-2442131(+)
GTGCGGGCCCCCGTCAATTCCTTTGAGTTTCAACCTTGCGGTCGTACTCCCCAGGCGGAGTGCTTAA
>Locus:intergenic3880_8:2442237-2442315(+)
CGCGCCTCAGCGTCAGTTACAGACCAGAGAGTCGCCTTCGCCACTGGTGTTCCTCCACATATCTACGCATTTCACCGCT
>Locus:intergenic3880_4:2442512-2442590(+)
AGATACCGTCAAGGGACAAGCAGTTACTCTTATCCTTGTTCTTCTCTAACAACAGTACTTTACGATCCGAAAACCTTCT
>Locus:intergenic4006_1:2509830-2509887(+)
CACTTTTCATTATCCATAAAAATATGGAGATGGTGGGAGTCGAACCCACGTCCAGAAA
>Locus:intergenic4056_1:2544115-2544160(+)
AAAACTATTATTCATAGTACCATAAATAGATTGAAAAATATACAAC
>Locus:intergenic4056_2:2544153-2544201(+)
TATACAACATTTGTAGATTTTCGTACAAAAAAATGTTCATATATGGTGT
>Locus:intergenic4174_2:2612694-2612808(+)
GCACATTTTCCCCAATTCATCCCAATCCCAAACACACATGAAAGCCTTATCAGCGTGTCAGTTCTTAGCATACAACAGCCAAAAGAGAAAAGTCAATACACTTTCACAAATTGTG
>Locus:intergenic4175_1:2612943-2612862(-)
GTTAAATGGACAAAAATAATTCTGGCGTGGCAATCTAAGAAACAGATAGATTTTGAAATCAAAAAAATCTCAGAAATAATAG
>Locus:intergenic4174_1:2612938-2612977(+)
TTTAACAGCAACCAACACCTCCGTAATCATTGGGAAAGCT
>Locus:intergenic4182_1:2618313-2618370(+)
TTAACGTTTTCTGTCTTATTTTTACAGTACTGTTTTTTAAAATCTGGAAATCGCTATT
>Locus:intergenic4226_1:2648828-2648867(+)
TTTCTCCTCCTCTTTTGTAAGCGCTTTTTGATTACGCAAA
>Locus:intergenic4256_4:2675644-2675701(+)
TCTTTTGTAACTCCGTATAGAGTGTCCTACAACCCCAAGAAGCAAGCTTCTTGGTTTG
>Locus:intergenic4256_2:2676492-2676612(+)
TTCCGATACGGCTACCTTGTTACGACTTCACCCCAATTATCTGTCCCACCTTCGGCGGCTGGCTCCATAAAGGTTACCCTACCGACTTCGGGTGTTACAAACTCTCGTGGTGTGACGGGCG
>Locus:intergenic4256_3:2678082-2678190(+)
TCGCTAGCAATTAAATTACTAGTTTGTTTTGTTGAAAACAGCTTTCTGTTTTCTGCCCTGCGATTACCAGTGAGACTTTACGTCTCATTGCTTTTCGTCTTCTTCTTTG
>Locus:intergenic4256_1:2678219-2678291(+)
TTGCGAAAGCGTTTTGTCCGCATCAGCAACGTTTATAAATATACCAAGATTTTTGCCTTTCGTCAATACTTTT
>Locus:intergenic4283_1:2691600-2691498(-)
CCTAGTCTATTTAATCATAGGCTAGGAAGCAGGCTTTTTTTGTTTGACCTGTTATCTTCGGATAGCAGGTCTTTTTCTTGCCTTTATGCAGTAAAACATCTAT
>Locus:intergenic4341_1:2710527-2710455(-)
GGTATCATTTGTATTGTAAAAGTGATATCGCTTTCGCAGACTATCGGTTTGTGTTCACGAAATCACAAACAAA
>Locus:intergenic4355_1:2718528-2718486(-)
ATCAGCAAACTTCGATATCGCCTTCGCACCAACATCTACAGTA
>Locus:intergenic4355_2:2718587-2718491(-)
TCCGATACAGGTGACATTGTAATCGATAACGGTGCTGTTAAAGGAGATGCCGTCCTAAAATCAGCAAACTTCGATATCGCCTTCGCACCAACATCTA
>Locus:intergenic4355_3:2718862-2718799(-)
CGATTCATCCGATTTTACATGAACCACTTATGCTTCACGAAGGAGCTGCGGCGTCATCTGTGCT
>Locus:intergenic4354_1:2718890-2718929(+)
CTTCCTCTGTTAAAATATGCGAGTGACCGCAGCCAAATAA
>Locus:intergenic4424_1:2765996-2766098(+)
ATTATGGAAAGCCTTAATCCGACAATCCCTGTTCTACCCATTGGCGTCTTTGGACATTTTTGGGCAGTGGCCTGTGTTTGCATAGGAGCCTCACCTAACAGGC
>Locus:intergenic4429_1:2768843-2768786(-)
ATTATAACCAATAGACTCTGCTATTCAGATTGTCATTATAATCTGTTTAATTTAATAA
>Locus:intergenic4454_1:2779774-2779840(+)
AGCGATGATTTAATCCTTCCCAGAACTTTCAAAACGTCCTTAGTCAGGCTAGCTTCAAAAACCACCA
>Locus:intergenic4573_1:2863393-2863339(-)
TATACAGGATTGTTTAGATTCTACGCGCTAATTAATTCACAAAATATACAATTTG
>Locus:intergenic4585_1:2871291-2871249(-)
TTTCGCTTTTTTATGTTTCACGTGAAACTTTTTGGGCTAGAAG
>Locus:intergenic2_1:28-61(+)
ATTTCTTTACACACAAGTTATACACAAGTTAACT
>Locus:intergenic3_1:228-183(-)
TTAAAAAATTATCCACAAAGTAAAAATGTATTGTGGATAACTTTAG
>Locus:intergenic58_1:41733-41784(+)
TACCAAAATAAGGAGGAGAAGAGAGCGCTGGCCGTTTTCTTCCCCCCACTTA
>Locus:intergenic85_1:54815-54698(-)
ACATACCTTTTGCCTGAATTTGAGTATCTATATCATAACATAAACTTAACTAACAATTCATCACTATTATTTTACCTATATTTACCCATTTCATCAAATCCAAACTTGCCATTGTACA
>Locus:intergenic124_1:82677-82719(+)
ATAATATTTTTTGTCGGAATACGACAACGGGTTGTTAGCTCAG
>Locus:intergenic167_1:109887-109815(-)
CAATTAAAGATTCATTCCGAGCATCTGTATATCATGCAATTATCATGCCAAAAGAAAGCGCTGTCATTCGGCG
>Locus:intergenic232_1:145608-145647(+)
CAATGCAAACGGTGGGCATGTTATGCTGAAAAGGCTCGAG
>Locus:intergenic243_1:150164-150101(-)
CGCATCGCAAAACGTAATAATTCTTATTTGCACAAAATATCTTATCACGGGATTATTTTTGCGT
>Locus:intergenic309_1:199871-199826(-)
CTTTTACAGATTGTTCCTTCTAGTTTTTGTTTTGTATACAATAATT
>Locus:intergenic308_1:199881-199929(+)
TTCAAAAAAAAAAACTTTTTTTTAGATTACAATTCACAAAGTTGTCAAA
>Locus:intergenic365_1:232212-232179(-)
TTTCATTTTTCGCATCAAAAAACCAGTGTGGAAA
>Locus:intergenic373_3:237432-237300(-)
AATAAGATTCCTTGCGTCAAATTGACTTCGCTAGCAATTAAATTACTAGTTTGTTTTGTTGAAAACAGCTTTCTGTTTTCTGCCCTGCGATTACCAGTGAGACTTTACGTCTCATTGCTTTTCGTCTTCTTCT
>Locus:intergenic373_4:237655-237568(-)
ATCTTATCATTCGGTATTAGCCCCGGTTTCCCGGAGTTATCCCCAACTTACAGGCAGGTTGCCCACGTGTTACTCACCCGTCCGCCAC
>Locus:intergenic373_9:237937-237829(-)
TTATCCTTGTTCTTCTCTAACAACAGTACTTTACGATCCGAAAACCTTCTTCATACACGCGGCGTTGCTCCGTCAGACTTTCGTCCATTGCGGAAGATTCCCTACTGCT
>Locus:intergenic372_5:238579-238642(+)
ACGAGCGCAACCCTTGATTTTAGTTGCCAGCATTTAGTTGGGCACTCTAAAGTGACTGCCGGTG
>Locus:intergenic373_2:238969-238819(-)
TTCACCCCAATTATCTGTCCCACCTTCGGCGGCTGGCTCCATAAAGGTTACCCTACCGACTTCGGGTGTTACAAACTCTCGTGGTGTGACGGGCGGTGTGTACAAGGCCCGGGAACGTATTCACCGTGGCATGCTGATCCACGATTACTAG
>Locus:intergenic373_10:239814-239727(-)
TGTTTCACTCCCCTTCCGGGGTGCTTTTCACCTTTCCCTCACGGTACTGGTTCACTATCGGTCACTAGGGAGTATTTAGCCTTGGGAG
>Locus:intergenic372_4:240058-240178(+)
GAAAAGTGCGGGGATGAGGTGTGGGTAGCGGAGAAATTCCAATCGAACTTGGAGATAGCTGGTTCTCTCCGAAATAGCTTTAGGGCTAGCCTCGAGGTAAAGAGTCATGGAGGTAGAGCAC
>Locus:intergenic373_7:240635-240599(-)
GAGCCTTCCTCAGGAAACCTTAGATATTCGGTGGAAG
>Locus:intergenic372_8:241038-241110(+)
CCCGAGAGAGCCGCAGTGAATAGGCCCAGGCGACTGTTTAGCAAAAACACAGGTCTCTGCAAAACCGTAAGGT
>Locus:intergenic372_1:241720-241852(+)
TCAACGGATAAAAGCTACCCCGGGGATAACAGGCTTATCTCCCCCAAGAGTCCACATCGACGGGGAGGTTTGGCACCTCGATGTCGGCTCGTCGCATCCTGGGGCTGTAGTCGGTCCCAAGGGTTGGGCTGTT
>Locus:intergenic373_8:241948-241897(-)
GGACAGCTCCTCTCAAATTTCCTGCGCCCGCGACGGATAGGGACCGAACTGT
>Locus:intergenic373_12:242653-242614(-)
CGAACCAGCGACCCTCTGATTAAAAGTCAGATGCTCTACC
>Locus:intergenic373_1:243385-243319(-)
CTTTCTGTTTTCTGCCCTGCGATTACCAGTGAGACTTTACGTCTCATTGCTTTTCGTCTTCTTCTTT
>Locus:intergenic372_3:245308-245371(+)
GGTGGATGCCTTGGCACTAGGAGCCGAAGAAGGACGGGACTAACACCGATATGCTTTGGGGAGC
>Locus:intergenic372_6:245559-245613(+)
ACCAAGAAGCTTGCTTCTTGGGGTTGTAGGACACTCTATACGGAGTTACAAAAGA
>Locus:intergenic373_11:246136-246040(-)
CTATCTCCAAGTTCGATTGGAATTTCTCCGCTACCCACACCTCATCCCCGCACTTTTCAACGTGCGTGGGTTCGGACCTCCAGTAAGTATTACCTTA
>Locus:intergenic373_5:246612-246510(-)
CACCCTTCTTTCGCTACTCATACCGGCATTCTCACTTCTAAGCGCTCCACCAGTCCTTCCGGTCTGACTTCACCGCCCTTAGAACGCTCTCCTACCACGAACC
>Locus:intergenic372_2:247336-247480(+)
ATAGTACCTGTGAAGATGCAGGTTACCCGCGACAGGACGGAAAGACCCCGTGGAGCTTTACTGCAACCTGATATGGAATGTTTGTACCGCTTGTACAGGATAGGTAGGAGCCGAAGAGACGTGTGCGCTAGCATACGAGGAGGCA
>Locus:intergenic373_6:247725-247683(-)
TGCGGAACCACCGGATCACTAAGCCCGACTTTCGTCCCTGCTC
>Locus:intergenic372_7:247778-247832(+)
TCTCCCCCAAGAGTCCACATCGACGGGGAGGTTTGGCACCTCGATGTCGGCTCGT
>Locus:intergenic372_9:248372-248420(+)
TTGGGGGCTTCCCCCTGCGAGAGTAGGTCGCTGCCGGGCAATTTGAAAA
>Locus:intergenic387_1:258837-258756(-)
AAGTTCGTACATTTTTTATTGGAACCTAACCAACAAAAAAAGCCCCTCCGATACAGAGACGCTTTGCGCGGTTCCACTCTGA
>Locus:intergenic481_1:316849-316798(-)
TCGCATTTATATACTTCCATAATAAACCCCAAATATGAAAAAACGATGAAAA
>Locus:intergenic483_1:318917-318857(-)
TATCCACATATCCACAGACACATTCCCTATTTTGTGTCCGAACGTATATTCTCCACAATAT
>Locus:intergenic508_1:332833-332965(+)
AATTTACTTGTAGCAGAAAGTACTTTGAAAAAACAAGTTCGATTGAAAATCTTAAAGCTAGATGCAAAAAAATCAGTAGGAATACTAACTCAGCAAGCTAGAGAAGAAATAGCTATGATTCAAAAAGGAAATG
>Locus:intergenic509_1:333125-333062(-)
ATTCTGATACTTTCTTTACAAATAACAAGAACCTCTTTTTGCTCTTCCAATTCTTCTTCCCGGA
>Locus:intergenic511_1:335349-335280(-)
TCAAACTCTGCTTATCAAGAAAACAAGAAGCATAACAAACGTTCGCCTCTTCCTATCTTTTTAAATAAAC
>Locus:intergenic515_1:339223-339190(-)
AATTTCTTAACAAAAGATTGCCTCTTATCAACTA
>Locus:intergenic546_1:360722-360773(+)
AAATTGATAAGTTTTTTGTCTATTATTTCCTCAAAGACAAAGGATAGTCTAA
>Locus:intergenic554_1:369910-369991(+)
CTTTTCGAGCGTAGATTGTTAGTTAAAGTTTTGCAAAATCGTTTGGAACAGGGAAAAGAAGGCATATACAAAGATACTTCAT
>Locus:intergenic634_1:406454-406499(+)
CTTTGGCAAAATTATTTCAATTACACTATTTATAACACATGCTCAA
>Locus:intergenic678_1:429550-429586(+)
CAACTACTTCAAAGTAAGGTGTTACAATCAATAAGCT
>Locus:intergenic679_1:429598-429565(-)
AATCATTATTATAGCTTATTGATTGTAACACCTT
>Locus:intergenic691_1:438979-438916(-)
AGTTATTATAAAATAAATACAGCATTACGTAAAGAAAACTTTACATTTCGTATGAAAAAAGTAG
>Locus:intergenic761_1:496285-496213(-)
TTACTAATTGTTTCTTTTCCAGTTCAAAGTCCACTTCTGGGGTTCTCTCTAGCTCTTCCACCAATTGTAATTG
>Locus:intergenic763_1:498067-498016(-)
CTTCTTAAAATTTTATGGCTTATTAATTGTGTTTGCTTTTTACCATTAGTAC
>Locus:intergenic773_1:502357-502258(-)
TCGGTGTGGATCCATATTTTTCTAAAACCGCCTTTACTTCTATCTCGACAATTAGTGCATTTCTTTCTTCCCATTTCCATGGGTCAGGTTTCACGTTTAT
>Locus:intergenic787_1:511018-510892(-)
GAAAGGCATCTTTATCTGCCGGATAAGCCACATAAGTCCTGTTTCCATTTCTCGACATTTGCACCTTACCAGTTTCAAGCATTTTTTCAAACTCATCTACTGACATCCAACGCCCTACTTTGGCTAA
>Locus:intergenic855_1:544371-544308(-)
CTAACTTTTCTTCTTACTCCCATCTTACCTCAAAGAGCTATTTCTGTCGACCTACCAAAAAACA
>Locus:intergenic854_1:544530-544581(+)
AAATGCGATTTTTGTCAAAGGGACAGCGATGGGTTACAAGTTTTAGTTACTT
>Locus:intergenic944_1:596545-596578(+)
CAGAATGGCACTGAGGCCATTCTGGATTTTTTAA
>Locus:intergenic1002_1:639759-639792(+)
CGCCACAATCGCATAAGGGACAGTGAATTTTGTT
>Locus:intergenic1023_1:652549-652504(-)
CCTTTTCAAAAGCACAAAATATCTGCTCAAACATTAGCGGCTAATT
>Locus:intergenic1083_1:688570-688537(-)
CGTTCAAATTCCAATAAAACGACTTACAAAAAGT
>Locus:intergenic1096_1:696534-696600(+)
AAAAAGGATTACATTTCTATTTATTGGGGAAAAGTAGAATTATGTAGTATGATTAATTTGGAGGTGG
>Locus:intergenic1121_1:706304-706220(-)
GTTTCACTTTTTTATTTCCCATTTTCATCCCCCCATTACTTTATGTCTTCCCTCCTGTTTTACGCTAAAACGTTTAACATCAAAT
>Locus:intergenic1399_1:863217-863181(-)
ATAAACTATTTCGCCATTTTCAAGTTACAAATTAATT
>Locus:intergenic1406_1:867559-867622(+)
TTTATCTTAGTGCCGATTTTGACTGTATTAATTGTCTACTTCAACAAGCGAATGACGAAAGTAA
>Locus:intergenic1407_1:868448-868316(-)
TCTGGCATTTCTTCTACTACTTTGGAAAGATGGGCAAGTTTCACGACATGCTCTATTTCTTCATCGCTAGCGTCTAATTTTCCGTACGCGATATTTTCACGAACTGTACCAGAAAACAAGAAAACATCTTGCT
>Locus:intergenic1421_1:882872-882734(-)
CGCGTGCCTTATCTGTCAGTGTTACCTGCTGGATTTGGCACCGTGAAAAATCCGGTTGCCAAGGCTTCACGGGGCCAGAACCCTCCACCTTTCTTGATAAGTTACTATGTAATTGGTTCTTATTATATCGTTTATTTCT
>Locus:intergenic1564_1:970659-970731(+)
ATCCATTTTACCACATCTGAGTCAGAAGCTTTACCATTGAGAGAAGATAAATATATTTTATATCGTGATTCTT
>Locus:intergenic1705_1:1043602-1043554(-)
AAGATTTTTCGGGAAAAACACGCAATTTCCGGTAACAATTTATTTTTTA
>Locus:intergenic1777_1:1092158-1092101(-)
GCAAGTGACCCTGGTCCACATCGAAGTATTCATACAGGTGATTTTTCACGGGAACGAA
>Locus:intergenic1873_1:1160074-1160017(-)
TTTCATTTACAAATTAAACGACACTATCTTCCTTCTCCCAACAACACTCGCGCCCTCC
>Locus:intergenic1886_1:1169744-1169798(+)
CCAACTTACTTTTTTAGTAGTAAAAAATACTGTTTTCTTTCAGAAGTTCATTTTT
>Locus:intergenic1942_1:1198250-1198289(+)
CTTGGTTCCAGTGTAGTTGTCTCACTGGGGCTTTTTTATT
>Locus:intergenic1945_1:1199944-1199878(-)
CAAGAAAATAGAAAGAGCCCCTTAAAAATATTGTGCAATATTTTTGAGGGAGCCCCGTTGCTCTGCT
>Locus:intergenic2002_1:1240867-1240906(+)
ATTTCACCTCTGGAGTCGCCGCCGGGAAGCACAAGTAGTG
>Locus:intergenic2048_1:1270766-1270805(+)
GGAAGGAGGGATAAAGTACAAACAATTCGTTCCATCATTT
>Locus:intergenic2119_1:1307683-1307611(-)
CAACAATTTAGCCAATTCTCTTCATTTTGTGCTATAATTCTTTATGGAAAACATCATTTCTTCTTGAGGGGTT
>Locus:intergenic2124_1:1313581-1313623(+)
TCATTAAGACAAGCGATTAGCTGTTTTAAAAGGTTTCTAAGGA
>Locus:intergenic2205_1:1363734-1363692(-)
TTTTCTTTTTATTTTCTTTACAAAACCTTATTTCGGATGGTGT
>Locus:intergenic2267_1:1399471-1399393(-)
GGGCCGATTTGGTTCAGACTTTTTTTATTTTTCTCCTCAAAAAAAGAGCAGCACCCGAGAGTACTACCCAAGACATCTA
>Locus:intergenic2268_1:1400817-1400871(+)
CGGATTGATTCATTGTCCAAGAAGCAATTCTTTGATATAGTAAATGATGTTGATA
>Locus:intergenic2285_1:1408951-1408909(-)
GTTAACAATAAGAAGCATTTATTTTACAGTTCGGTTACTTGCC
>Locus:intergenic2292_1:1415029-1415110(+)
CAAACGGATAAAAAACTCGGAACCTTCTTCGGGAGGAAGTACGGGGAGAGGCGGCGTCCTTCGAGAGAATCGCGCGTGTGGC
>Locus:intergenic2321_1:1435291-1435246(-)
TGCTCAACAGGGAAATATAGCGTTTTCATTGTTTTTCATAAAAACA
>Locus:intergenic2323_1:1437933-1437888(-)
CTTCCTTTCCTAAATAACAAGGATTGCTACGGTGAGCAATCCTTGT
>Locus:intergenic2427_1:1501338-1501251(-)
GCCTATTTTTACTTGAATTGCGTTGTTGCTATCGCTTCGTTTTTCAAGCAAGGCAATTTCGTGTATAATATAACTAATCAAGGCACTT
>Locus:intergenic2426_1:1501261-1501294(+)
ATTAGTTATATTATACACGAAATTGCCTTGCTTG
>Locus:intergenic2488_1:1535325-1535376(+)
TCCTTCCAGCCATGGGAAAACTCTCTAATCACGTGGAAACCAAAATCATATT
>Locus:intergenic2493_1:1537807-1537675(-)
TCTCACTCCTCTTACATTAAAACTAGCCTAATTAGACCTAATAATCAAGCCAAATTATTTTTTTCGCGAAAGTTTAAAATATGCATCATAGTTTGTTCATACTTTCTTCATAACTCCCCAGTAATCTTAGTGG
>Locus:intergenic2570_1:1584704-1584827(+)
CACTTTTCCATCTTCTATTGCATAACAAAAACACCTATTTTCATTAGTGGAAAACAGGTGTTTTTATATATTTTATCTTCTGAAAATCCTTTTTTAGCTATTTGTTCTTTTTTATTTCTCACAG
>Locus:intergenic2574_1:1588866-1588965(+)
TTTTTGGGCAAAATAAAAAACTCTTCTCATCCTCATAAAAGGACGAAAAGAGTATTATTCGCGGTACCACCTTTTTACCCACAGAAAAAATTGCAGGCAC
>Locus:intergenic2651_1:1640216-1640069(-)
GAGAGGAAGGACAAATTAATGAAAAAAACTATTTTAATTGTAGCTATGTTACTTTTTATAATGCTTAGCTTTATGGATATTATGCTAATTAGTGATGTGAATATATCAACTATTATTGGAGCTCTGCTATTAGGTGCAGTGCAAACTA
>Locus:intergenic2678_1:1655980-1656055(+)
AATCATCTCTTTCCGTCTGAAATCTCTTTTATTATAGCAAATATTATCCGTTTCCGCTCGCCTCACTTCTCTCTTT
>Locus:intergenic2713_1:1680635-1680596(-)
TCCTTTTTTTCTCTCACTACTAAAATTGTACTATTTTTTA
>Locus:intergenic2737_1:1702413-1702356(-)
TTTGGTTTTATTTTATACAAAGTGGTGACAAATAAATATATTTTTTCGGGTAATAATG
>Locus:intergenic2740_1:1703913-1703994(+)
CTCCCTTTTTGTATTCACCTCACTTTAAAAGATACAATCGCCCGTCATTTTCCCGTAGTAGACTGTGATTTTTTATTATCTT
>Locus:intergenic2745_1:1705703-1705631(-)
ATTTTTGGTTATACATCGCTTTTTTATGATACTCTTGCATTGCAACTATTGATTACAAAAAGGAGGCAACAAG
>Locus:intergenic2746_1:1707098-1707134(+)
CTCCAATTTTTCTCTTTAAAAAAGGTGATAAGAATAG
>Locus:intergenic2748_1:1708270-1708303(+)
GTTAAACTTACCCTACATTATAAGCAAGGAGGTG
>Locus:intergenic2784_2:1741294-1741372(+)
AAAGCGGGTGATGGGAATCGAACCCACGACAACAGCTTGGAAGGCTGTAGTTTTACCACTAAACTACACCCGCATAATA
>Locus:intergenic2784_5:1741749-1741848(+)
ATCACAAGTGAAAAACGGAGGAAGAGGGATTCGAACCCCCGCGCGGTATTACCCGCCTGTCGGTTTTCAAGACCGATCCCTTCAGCCAGACTTGGGTATT
>Locus:intergenic2784_4:1743748-1743859(+)
TGCCCACCTGACACTGTCTCCCCACGCGCTAAGCGTGGCGGGTTAGAATGGTCATACAGCCAGGGTAGTATCCCACCATTGCCTCCTCGTATGCTAGCGCACACGTCTCTTC
>Locus:intergenic2785_1:1743968-1743911(-)
GTACCTGTGAAGATGCAGGTTACCCGCGACAGGACGGAAAGACCCCGTGGAGCTTTAC
>Locus:intergenic2784_6:1744588-1744636(+)
ACCTGTTGTCCATCGCCTACGCCTATCGGCCTCGGCTTAGGTCCCGACT
>Locus:intergenic2784_3:1744939-1744978(+)
CCACATCCTTTTCCACTTAACATATATTTGGGGACCTTAA
>Locus:intergenic2785_2:1745385-1745331(-)
TTTGTTGCAAGGTTAAGCGGAAAAAGCGGAGCCGTAGCGAAAGCGAGTCTGAATA
>Locus:intergenic2784_7:1745472-1745583(+)
TGTTTCACTCCCCTTCCGGGGTGCTTTTCACCTTTCCCTCACGGTACTGGTTCACTATCGGTCACTAGGGAGTATTTAGCCTTGGGAGATGGTCCTCCCGGATTCCGACGGA
>Locus:intergenic2784_1:1745995-1746061(+)
CCACCGTGCGCCCTTTCTAACTTAACCAATTTACTTCTACGAAGTAAAGGTTGTTTTTCTGATTTTC
>Locus:intergenic2871_1:1795576-1795522(-)
CAAATTGTGAAAATCAATTCACATACACAATATTTCATAGAAACGTTTCGACAAG
>Locus:intergenic2947_2:1851684-1851606(-)
ACGGAAAGAGCCCAAACCAAGAAGCTTGCTTCTTGGGGTTGTAGGACACTCTATACGGAGTTACAAAAGAAAGTTATAA
>Locus:intergenic2947_1:1852492-1852426(-)
TGGATAGTACAAAGGGTCGCGAAGCCGCGAGGTGGAGCTAATCCCATAAAACTATTCTCAGTTCGGA
>Locus:intergenic2946_1:1852886-1852928(+)
GGAAACCCCCTAACACTTAGCACTCATCGTTTACGGCGTGGAC
>Locus:intergenic2965_1:1860001-1859917(-)
AGAAGAAGCAACCCGCTTCTCGCCTCGTTAACACGAACGTTTTCAGGCAAAAAATTCAAACTTTCGTCGCGTAGCTTACGCGATT
>Locus:intergenic2967_2:1861368-1861329(-)
AAAGCCTTGTCAAACGAGGCTTTTTTTATGCAAAAAATAC
>Locus:intergenic2967_1:1861814-1861775(-)
ACTTACAAAAGTGGAAATGTTCCAATCGGGGAAATAGTTT
>Locus:intergenic2988_1:1872556-1872589(+)
AGCCTATATTTAAACTTTAGGACTGTTCCTGTAA
>Locus:intergenic3010_1:1887823-1887880(+)
CAACTCAAAATAAAGCCAAATGCACGTTTTGTTTACGCACATTTGGCTTTACACAAAT
>Locus:intergenic3131_2:1958851-1958755(-)
AACCGGACTATGAGTAGTTTGTATAAAGAAGTCACTCCGAAAATTGGTGGCTTCTATACTGCTTCTCTATTTTTAGAGAAGCAGTTTTTTTATTTTG
>Locus:intergenic3131_1:1958956-1958899(-)
GACCCTGCTCCTTTAGAAAGCTATAATAAACAACATAACTTAAAACCGAAATACTTGT
>Locus:intergenic3135_1:1961870-1961738(-)
GATAGATGGTTATCTCTTTACTATTACCCTGTACGTAGTAAAGAACAGAACATGGCTTACAGAGCGTTATTTACAGGATTTAATTTAACATTGAAGGCTGTTTTAGAAGGCCGGAGCGCAAGTTTTAAGGTGG
>Locus:intergenic3134_1:1962026-1962146(+)
AAGACCATATCCGAAGACTTAGGTCATTCACCTGCCGTCAAACCGGAAAACCGGAATGCCCTGGCTTATTGTTTGACCAGGCACGATCACTACGGGCATCACAGCACCGTGCGAGCATGGA
>Locus:intergenic3182_1:1994694-1994736(+)
CAAGCTTTTTTCACCAAACAAAAACCTGAGAAAGCTCTCAGGT
>Locus:intergenic3182_2:1994709-1994742(+)
AAACAAAAACCTGAGAAAGCTCTCAGGTTTAGTT
>Locus:intergenic3207_1:2008220-2008181(-)
AGAAATAGGGAATATAATTACGAAAGCAAAAAAACCCTAT
>Locus:intergenic3228_1:2020647-2020731(+)
ATTTTTTGGCAAGTCCTTTTGTATATTTTTTCACGTAAGCGCTTTCTATTCAAAGTAAATAAAAACCAGCCAATTAGCTGGTTTT
>Locus:intergenic3247_1:2031241-2031205(-)
AATTTAGAAAGACAACTTGTTGTAGCAACCAAGGGAG
>Locus:intergenic3282_1:2054205-2054259(+)
CGACCAAATCAGTCATTACAATTTTATTACTCTAGAAGGACTTTGAGCACTGTAG
>Locus:intergenic3296_1:2067772-2067817(+)
CTTTTTGTCCACTTTAGCATTTTATGTACCTTTATTGAGAACGGTT
>Locus:intergenic3318_1:2079901-2079964(+)
AGAATTATTATACTACTTAAAAGAATTATTGCAAGGTTCTTGACTCAAAAACTGTTATATAATT
>Locus:intergenic3396_1:2136818-2136872(+)
CAATGTCTTTTTTACTTTATCACAAATAGAAGCAAAAAAACAGCAAGACTAGTTG
>Locus:intergenic3450_1:2165386-2165470(+)
CGCCGTCTTTTCAATATTTTCCTCTTAATTATAAACATTTCGAAATGGAAAACAACCACTTTTTCCAGCTACTTTTTTGCTTTCC
>Locus:intergenic3482_1:2186384-2186483(+)
GGTGCAATTTTTGGCTACACCATCTATGCTATTATCAAATTTGTCAAACGTAGTAAACAGGGAAAATGCGGTGGTTGCGAACTTGAAAAAGCCTGTAATT
>Locus:intergenic3506_1:2199150-2199207(+)
AATGATTTTTGTTTGTCATTTCATCATTACTTTGTCAAATACTGGTTCTATCTTTACT
>Locus:intergenic3526_1:2215878-2215923(+)
TTGGTAGAGCATCTGACTTTTAATCAGAGGGTCGCTGGTTCGAACC
>Locus:intergenic3574_1:2242000-2242057(+)
CATACTTTCTTTTTATACCTCCATAAAATTATTCAAAACCTTTTGCTATTATTAGACC
>Locus:intergenic3613_1:2268382-2268346(-)
TTATTTTTTGTTAATAATGGCATTTATGTGAATATAA
>Locus:intergenic3771_1:2364381-2364270(-)
AAGTGGGTTTATAACTTACCGTTGGTCCCGATGGGAGACGCATCCCAATCCATCCCTTATTTTATTATGCTCCGTTTTATGACGGAGCACTTTATTTTTATACAGACGGGAT
>Locus:intergenic3880_3:2436503-2436566(+)
CGGGGTCGAACCGGCACGCCCTTGCGGGCACAGGATTTTGAGTCCAGCGCGTCTGCCAATTCCG
>Locus:intergenic3881_5:2436594-2436552(-)
AATTTATTATATTGTTACGCCGGCGTGGCGGAATTGGCAGACG
>Locus:intergenic3881_3:2436770-2436710(-)
GGTAGAACATCACCTTGCCAAGGTGGGGGTCGCGGGTTCGAACCCCGTCTTCCGCTTTTAA
>Locus:intergenic3880_2:2437607-2437691(+)
CGCTTGACCAACGGGCCTAAGAAAAAATATGATTCTTTATTACGTGTAAACGGAGAGCAAGGGATTCGAACCCTTGAGACAGCTT
>Locus:intergenic3881_4:2438441-2438294(-)
GGTTTGGCACCTCGATGTCGGCTCGTCGCATCCTGGGGCTGTAGTCGGTCCCAAGGGTTGGGCTGTTCGCCCATTAAAGCGGCACGCGAGCTGGGTTCAGAACGTCGTGAGACAGTTCGGTCCCTATCCGTCGCGGGCGCAGGAAATT
>Locus:intergenic3880_9:2438710-2438803(+)
CCACGCGCTAAGCGTGGCGGGTTAGAATGGTCATACAGCCAGGGTAGTATCCCACCATTGCCTCCTCGTATGCTAGCGCACACGTCTCTTCGGC
>Locus:intergenic3880_7:2439121-2439193(+)
TACGGTTTTGCAGAGACCTGTGTTTTTGCTAAACAGTCGCCTGGGCCTATTCACTGCGGCTCTCTCGGGCTTG
>Locus:intergenic3881_2:2440438-2440393(-)
AAGCACCCCGGAAGGGGAGTGAAACAGTTCCTGAAACCGTGTGCCT
>Locus:intergenic3881_1:2440764-2440731(-)
ACATCTAAGTACCTGGAGGAAGAGAAAGAAAAAT
>Locus:intergenic3880_1:2441262-2441334(+)
CTAAATGGACTCGAACCATCGACCTCACGCTTATCAGGCGTGCGCTCTAACCAGCTGAGCTATAGGCCCGTCA
>Locus:intergenic3880_6:2441461-2441512(+)
AAGGAGGTGATCCAGCCGCACCTTCCGATACGGCTACCTTGTTACGACTTCA
>Locus:intergenic3880_5:2441521-2441659(+)
ATCTGTCCCACCTTCGGCGGCTGGCTCCATAAAGGTTACCCTACCGACTTCGGGTGTTACAAACTCTCGTGGTGTGACGGGCGGTGTGTACAAGGCCCGGGAACGTATTCACCGTGGCATGCTGATCCACGATTACTAG
>Locus:intergenic3880_4:2442339-2442372(+)
TTCTGCACTCCAGTCTTCCAGTTTCCAATGACCC
>Locus:intergenic3880_8:2442485-2442572(+)
CACGTAGTTAGCCGTGGCTTTCTGGTTAGATACCGTCAAGGGACAAGCAGTTACTCTTATCCTTGTTCTTCTCTAACAACAGTACTTT
>Locus:intergenic3883_1:2444226-2444154(-)
CATTTCCAAACCTTGGGGCCAATCGCTCCAAGGTTTTTTGTTTGTTTGCGATTTTCTTCTATTGGAGTTACCA
>Locus:intergenic3926_1:2468424-2468457(+)
TCTATCGAAAACCCGCATTCCCATTCGCCCGTTC
>Locus:intergenic4034_1:2531195-2531255(+)
TTTAAAGGATTGGGGTCGCCCCCGTTATTTCAGAAAATAAGCGGAAACAATAGTGTCTCCG
>Locus:intergenic4070_1:2553321-2553360(+)
TTGTATTTCATTTTACACTACTCTGGTCTATATAGTCACG
>Locus:intergenic4080_1:2558063-2558120(+)
AAGACAACTCCGCATCCAAACAAGCATTTTTGTAAAGTTTGGCCGCGGAGATGCTTTC
>Locus:intergenic4095_1:2567643-2567610(-)
GTAATCAACAGGTTGCGTTTTTTATTTTTCAACA
>Locus:intergenic4130_1:2589847-2589895(+)
CGCGGTTTCATCTATAATAACTTTCAGGAATTATCTTCACTTAAATATA
>Locus:intergenic4141_1:2596147-2596111(-)
AATTACTCGAAAAAAAATACAAAAAAGATGATATCTT
>Locus:intergenic4174_1:2613090-2613150(+)
TTTCGCGACCGAAAGTTCTTTTCCCAAGAAAAAGAACGGAAAAAACAGCCGGACTCACTTA
>Locus:intergenic4178_1:2615338-2615392(+)
TTGATATTGAAAATTTCCTTCTCTTATTGTATCAGAACAAGACACAAGTGCAAGG
>Locus:intergenic4196_1:2629095-2629194(+)
CCTTCTTTCTTGAAGCTAGTAATACTTTATTCATTATCCATTAATTTGTTTTACTTTGCAAGATTCTTTCTCCAAAAAAAAGCTAGGAACAAATCATTCC
>Locus:intergenic4236_1:2657880-2657958(+)
TATACCTTTTTAAGCGCGCAAAAAATAAAAAGTATCTCTGTTTCATGTAAACACTGGCTATGTGCAAGGCTTTTCACAT
>Locus:intergenic4242_1:2660173-2660242(+)
CATCTTCATATTAGTACCAAAAAATTTTGTTTTTTTGAAACTAACATCATTTTCGTCTTAGTAAAGATAA
>Locus:intergenic4256_2:2673772-2673817(+)
ACCATTGCCTCCTCGTATGCTAGCGCACACGTCTCTTCGGCTCCTA
>Locus:intergenic4257_1:2675199-2675085(-)
AGGTCCGAACCCACGCACGTTGAAAAGTGCGGGGATGAGGTGTGGGTAGCGGAGAAATTCCAATCGAACTTGGAGATAGCTGGTTCTCTCCGAAATAGCTTTAGGGCTAGCCTCG
>Locus:intergenic4256_1:2675184-2675301(+)
GCGTGGGTTCGGACCTCCAGTAAGTATTACCTTACCTTCATCCTGGACATGGGTAGATCACCTGGTTTCGGGTCTACGACCTGTTACTTATGCGCCCTATTCAGACTCGCTTTCGCTA
>Locus:intergenic4256_4:2676510-2676603(+)
GTTACGACTTCACCCCAATTATCTGTCCCACCTTCGGCGGCTGGCTCCATAAAGGTTACCCTACCGACTTCGGGTGTTACAAACTCTCGTGGTG
>Locus:intergenic4256_3:2677160-2677223(+)
AGGGGCGGAAACCCCCTAACACTTAGCACTCATCGTTTACGGCGTGGACTACCAGGGTATCTAA
>Locus:intergenic4355_1:2718899-2718863(-)
ACAGAGGAAGTATTTTACCGGGCAGGTGGACTTGCTG
>Locus:intergenic4354_1:2718875-2718941(+)
CTGCCCGGTAAAATACTTCCTCTGTTAAAATATGCGAGTGACCGCAGCCAAATAAATGGATTACACC
>Locus:intergenic4365_1:2725997-2725895(-)
GATTCAAACCGACAAAGTCATTTGGCTTTGTCGGTTTTTTTGTATACAAAAATAAAAATATACTTGAAAAATATCACATTTTCGCATAACCTTAATGTAGACA
>Locus:intergenic4429_1:2768929-2768887(-)
AAGCAGGTATGCGATAAGGGCTACCTGCTTTTTCTTTATCTAT
>Locus:intergenic4460_1:2782560-2782602(+)
ATATACGTTAATCTCTTGAAAACGTTGTCTTTCTTACCTTTGA
>Locus:intergenic4526_1:2830178-2830235(+)
GTTTTTAAGAATTTTCCTAGCATACAAAGTCTCATTTTCATCGCAAAGATTTTATGTT
>Locus:intergenic16_1:10653-10689(+)
TATAAAAAAGCGCTTTTTGGATGTATTTTATGTATAA
>Locus:intergenic182_1:121469-121568(+)
TATGGCTTCAGTATAGCACTTTTAGCACCAAAACGGAACTTTTTCGAACATATTTGTCGGATAAAGTTTACCAGTAACCAAAATGGTGCTATAATATTTG
>Locus:intergenic218_1:140933-140996(+)
ACGTGTTTCAGCCAATTTTCAAAGGATAAATTCACAAAACGCTCACAAAATAAGAATGCGTGCG
>Locus:intergenic364_1:232243-232327(+)
ACAAAAGTCACAGCGTATCCACCAAAAACTTGGTTAATATATAGTTATAAGCTAACAACAAGCAAAACATTTTCATTCTTTCCCC
>Locus:intergenic365_1:232439-232319(-)
TTCATGAGATTTCTCGGTTTTTCTTTTCATTTTTTGCATCAAAAAACCAGTGTGGAAAAAGGGAGTAAACCGCACTGGTCAAAAAGGGAGTTTGGGATTTTCATTCTAAAAAGGGGAAAGA
>Locus:intergenic373_2:237172-237115(-)
TGTGTTTGTTTAACTGGAACGTTTATAAATATATCATGTTTTTATAGGGATTGCAAGC
>Locus:intergenic373_7:237426-237294(-)
ATTCCTTGCGTCAAATTGACTTCGCTAGCAATTAAATTACTAGTTTGTTTTGTTGAAAACAGCTTTCTGTTTTCTGCCCTGCGATTACCAGTGAGACTTTACGTCTCATTGCTTTTCGTCTTCTTCTTTGTTC
>Locus:intergenic373_9:237387-237324(-)
CTAGTTTGTTTTGTTGAAAACAGCTTTCTGTTTTCTGCCCTGCGATTACCAGTGAGACTTTACG
>Locus:intergenic372_6:238019-238052(+)
GGCAAGCGTTGTCCGGATTTATTGGGCGTAAAGC
>Locus:intergenic372_1:240067-240199(+)
GGGGATGAGGTGTGGGTAGCGGAGAAATTCCAATCGAACTTGGAGATAGCTGGTTCTCTCCGAAATAGCTTTAGGGCTAGCCTCGAGGTAAAGAGTCATGGAGGTAGAGCACTGTTTGGACTAGGGGCCCTTC
>Locus:intergenic372_5:240860-240905(+)
AAGTTCCTGATTTCACGCTGTCAAGAAAAGCCTCTAGGAAGAGTAG
>Locus:intergenic372_3:241756-241834(+)
ATCTCCCCCAAGAGTCCACATCGACGGGGAGGTTTGGCACCTCGATGTCGGCTCGTCGCATCCTGGGGCTGTAGTCGGT
>Locus:intergenic373_1:243987-243903(-)
AGATACCGTCAAGGGACAAGCAGTTACTCTTATCCTTGTTCTTCTCTAACAACAGTACTTTACGATCCGAAAACCTTCTTCATAC
>Locus:intergenic373_5:243957-243909(-)
TATCCTTGTTCTTCTCTAACAACAGTACTTTACGATCCGAAAACCTTCT
>Locus:intergenic373_3:245738-245606(-)
CCGGATTCCGACGGAATTTCACGTGTTCCGCCGTACTCAGGATCCACTCTGGAGGGAAAGCTATTTCAACTACCGGGCTGTTACCGTCTTTGGCGGGCCTTTCCAGACCGCTTCATTTATAACTTTCTTTTGT
>Locus:intergenic372_2:245698-245755(+)
CCTGAGTACGGCGGAACACGTGAAATTCCGTCGGAATCCGGGAGGACCATCTCCCAAG
>Locus:intergenic373_4:246141-246060(-)
ACCAGCTATCTCCAAGTTCGATTGGAATTTCTCCGCTACCCACACCTCATCCCCGCACTTTTCAACGTGCGTGGGTTCGGAC
>Locus:intergenic373_6:246480-246408(-)
ATATGTTTAGCCCCGGTACATTTTCGGCGCGGGGTCACTCGACCAGTGAGCTATTACGCACTCTTTCAATGGT
>Locus:intergenic372_4:247050-247107(+)
GGGTGCAAGCCCGAGAGAGCCGCAGTGAATAGGCCCAGGCGACTGTTTAGCAAAAACA
>Locus:intergenic373_8:248033-247940(-)
GCGATGCTCCTGGCGGAACAACTGGTACACCAGCGGTGTGTCCATCCCGGTCCTCTCGTACTAAGGACAGCTCCTCTCAAATTTCCTGCGCCCG
>Locus:intergenic420_1:272939-272984(+)
TTTGTGCCTAAAAGTGAAGTCGGTGTGCTTATAAATTTTTTAATTA
>Locus:intergenic473_1:309508-309472(-)
ATTAAAATAGTAAAGTTTTCTGAAGTATTTGTCCAGT
>Locus:intergenic483_1:318893-318830(-)
CCCTATTTTGTGTCCGAACGTATATTCTCCACAATATATATGATAGCCAAATTTCACTGTCCAC
>Locus:intergenic509_1:333147-333099(-)
ACCTTCACCGCTATATTAATCCATTCTGATACTTTCTTTACAAATAACA
>Locus:intergenic551_1:367239-367182(-)
TTCCTCTCTATGTATATCCTTCCCCCTCATTATAGCACCGGTAGCACATCTCTTTTGT
>Locus:intergenic589_1:384845-384773(-)
TATGGGTGTATTATGCAAAAAGTTCATTTTTACGGTTGTTTTGGTTGTTTATTTGAACGAAATCAATCATTTT
>Locus:intergenic589_3:384881-384785(-)
TTACACTATATCATGCTGAACGAGTTCATTCAATATTATGGGTGTATTATGCAAAAAGTTCATTTTTACGGTTGTTTTGGTTGTTTATTTGAACGAA
>Locus:intergenic589_2:384878-384845(-)
CACTATATCATGCTGAACGAGTTCATTCAATATT
>Locus:intergenic680_1:432366-432450(+)
TCGCCATCTTCTAAATCCACTTTTTCCATATTTAAAATGATGCGAGCGCGACCTTCAACTGTCCCAGATGAAACAGGAAGTCCAA
>Locus:intergenic720_1:465755-465854(+)
ATACCGACCAGAGAAATCTGGTCGGTATTTTTATGCGGCACTTCACTTGCCCACAACCGAGTTTTGTATAGGTTCATTCGCTTGTTTCTTAAATGTGTCA
>Locus:intergenic756_1:489819-489861(+)
ATAGGCCTTGAATGTAAAAGATTTAACGTGGCATGGACTTTTT
>Locus:intergenic761_1:496066-496024(-)
CCAACATTTCTGATGGATTTCCAAGTATATCAGCTGCTGCAAC
>Locus:intergenic784_1:509248-509365(+)
CGTTTGAAAAGTTTGAATCACCCAGATTGTGACGATTACAAGAGCTTTTTAGACAAAAAAAGGTCGTTCAAGACAAGAATCGGACATTTCATTACAATTTTGGTTATACATAAAAATA
>Locus:intergenic786_1:510523-510622(+)
ACATATGTGAATAATCAAGGTGAAACTGTCACGATGTGGTTACTTGAAAAAGATGGAAAACGGGTAGAGAACAAGGAATTACAAGACTTCTTAGAAAAAC
>Locus:intergenic786_2:510547-510694(+)
ACTGTCACGATGTGGTTACTTGAAAAAGATGGAAAACGGGTAGAGAACAAGGAATTACAAGACTTCTTAGAAAAACATGGTCAGGAATTACCAGCTATTTCTTATATAGAACTTTCCGGGGAAGAACTAGAACGGCGAGTAAATGATA
>Locus:intergenic795_1:514489-514450(-)
AAAGAGGCGGCGAAAATGCTCCGCCTATTCTACAGCTTAT
>Locus:intergenic808_1:520908-520956(+)
TCATGCTATAATTCTCTAAATGATAACGTTTATCATTTAAGGGGGGATT
>Locus:intergenic926_1:586078-586120(+)
CGTTTTTGCCGGAAAAGGAGTAATTTTGAAATGGCTAGTGTGC
>Locus:intergenic939_1:592155-592101(-)
GTAAATAATCGCATTTTTTCCGAATTATCGTACCTGATAACAGTGATTTTCTATA
>Locus:intergenic977_1:620632-620521(-)
ACATCCCACTTACACTATAAAGGTTTACCCAGCAGTACATCTCAAGCCCTAAGAATACACGTTCGCTTTTCAACTGTTACAGAATTATTACAAATAGTTGGTATAGTCCTCT
>Locus:intergenic1049_1:664218-664152(-)
TTATTGAAATTACTCATAGTAGACTTTTTCCGCTCTACATTGAATAGTTTTCTTAAACGTATCATAC
>Locus:intergenic1068_1:679167-679239(+)
TATATAAGAGCTCTTATTGTAACAATTATAGCAATACCTAGTCTTTTTATATGGGATACTAGAACTGTAATAC
>Locus:intergenic1114_1:703016-703073(+)
GCACAAAAGGTAGCTGCGCGTAGTTTTTTAGGTGGAGCGATTACTTTACTATATTTCT
>Locus:intergenic1157_1:725892-725811(-)
AACCAACTTAACATTGGCTCTGTGCCCCATTTACAATTGAAAAATATTTTTATAAATCAAAAGAAAAGCCCCTCGTCCGGGG
>Locus:intergenic1226_1:763543-763588(+)
GCAAAAAATAACTTTACGTCATATTCTGAATTAAAGAAAGCAAAAT
>Locus:intergenic1227_1:763726-763576(-)
ATATTAACATTCAAACTTTATAGCCACGATATGCTGTTTGGTATATTACCGAAGAAATTTCCAAGAATAAACAATTGTTCTTGGAAAATTTTTTTATTTACTATCACATCCAGAGTACCATTCAATAATAACAATATTATTTTGCTTTCTT
>Locus:intergenic1301_1:803184-803130(-)
TCCTTTTATTTATTGCGGCTTTTAATAAACGTTTCCGTCGCAGTGTTGGTATGTT
>Locus:intergenic1341_1:826661-826586(-)
TGCACTAGTAATTTTTTCGAGGCGAAACAAAGACGCCGACGACAAAGAATGAACAGGTTGATCGCCGAAGTGACTA
>Locus:intergenic1406_1:867256-867328(+)
TTATTATTCTTTTACATACTTAATACATTTATGCAGTACATTGTCACTTATTTTGGCCATATGCTTGGTCTTA
>Locus:intergenic1407_1:868191-868146(-)
CCCAGCCCCACTTGGCCCAACAAACGCAACAGTCTCACCGGCTTTA
>Locus:intergenic1407_2:868310-868244(-)
ACGCCGATTTGTGCTCGCAAGGACGGTAAAGTGAATCGTTTAATATTTTCACCATCAATCGTAATCT
>Locus:intergenic1407_3:868745-868607(-)
GCTAAAAGCTCATCATGCGTTCCCGTTTCTGCGATGCCTGTTTCATTTACAACGATAATTCGATCGGCATGTTTAATCGTTGCGAGTCTGTGCGCGATAATTAAAGTCGTTCTTCCTTCCGCTAACTCTTCTAACGAGG
>Locus:intergenic1421_1:882830-882779(-)
GTGAAAAATCCGGTTGCCAAGGCTTCACGGGGCCAGAACCCTCCACCTTTCT
>Locus:intergenic1451_1:905652-905619(-)
TCAACGTCAAAAGCTTATCTTTCCTTGCTATTAT
>Locus:intergenic1484_1:926147-926225(+)
CGAAATAACTCTTTTCTTCAAGGCGTGATAATGGTACGATATAGTTGTTACTTACAGGTACGAGGCTTTGGGGGTGTGA
>Locus:intergenic1506_1:940175-940223(+)
TCCCGTCGGGACCGCTCAAAAAGAATCCAAGTTTTGCTTGGATTCTTTT
>Locus:intergenic1525_1:948597-948558(-)
GCCTTAAAAATTTTTTATTTTTTTCAAAAAAAAGCTAGCT
>Locus:intergenic1565_1:970974-970872(-)
AAACACTGCGTTGATAACAGGATTTATAAAAATATAAAGCGGGTGATGGGAATCGAACCCACGACAACAGCTTGGAAGGCTGTAGTTTTACCACTAAACTACA
>Locus:intergenic1640_1:1006919-1006958(+)
AGATATAGCAATGTTTTAATGCTAGAAAAGAGGTTGGACT
>Locus:intergenic1695_1:1038615-1038561(-)
TGTTTTATCCAAAAAAAAGACTATAAAAAGGAACGAACCTTTCTACAGTCTTTGA
>Locus:intergenic1726_1:1057479-1057590(+)
ACGTATGTTAAATTTCTTATCCGTTATAATTGCATACCTTTATTTTGGGAATTTGAAACAAATTTCCGAGTAAAAGATGTAATTATAAGTTTTTTTTCACGTTCCATTGTCG
>Locus:intergenic1752_1:1076906-1076975(+)
CGCTTACTTGCAAGGTTTAAGTTTATTGTTGAATTCCTGTTACGACATCTTTATAATGAAAGAAAAAACT
>Locus:intergenic1757_1:1078738-1078705(-)
GTTATTACCACAAATTCCTCATTGAAAACATGGG
>Locus:intergenic1781_1:1093888-1093855(-)
TTTCCTCCGTCGCTATCGTCTCGTTTAAATCAAC
>Locus:intergenic1788_1:1097680-1097722(+)
AAAAGAAGGAGGCGATTCTTCTTTTCATTTGGAGGTCTTTTCC
>Locus:intergenic1790_1:1099150-1099234(+)
ATACCGTTTTACAGCCTAAAAAAAGGGGATTATCATATAAGTGTACATAATCATTTCAACCGTTGGAGGCTACGTATAAAGTATA
>Locus:intergenic1873_1:1160107-1160020(-)
TTATACTGTGTAAAATGCATAAATCAATTTAACTTTCATTTACAAATTAAACGACACTATCTTCCTTCTCCCAACAACACTCGCGCCC
>Locus:intergenic2018_1:1255298-1255337(+)
CCAATTTTGGATAGGATTTCTCTGGTATTTTTTAATGATT
>Locus:intergenic2039_1:1266970-1266937(-)
GAGCAAATGCTACTAAATAAGACTAATACCAAAA
>Locus:intergenic2121_1:1308213-1308180(-)
GGCTCTGCTATAAGAACCTGCTTCCTTCAAAAAT
>Locus:intergenic2221_1:1372659-1372608(-)
AAATACTCAAGATCAAAAAAATTATTTTATTTACTTTTTTGCTTCCAAAATA
>Locus:intergenic2251_1:1390077-1390041(-)
ATGGTAAAAGCAAAAACCGGAAAACATCAATGCTTTC
>Locus:intergenic2285_1:1408960-1408921(-)
GTACATATAGTTAACAATAAGAAGCATTTATTTTACAGTT
>Locus:intergenic2287_1:1410137-1410005(-)
ACCCATTCCTTTTTTTGCTTGTTTTATTATAGCACATCTATCCGTTCTGTCGCTCATACTATAGCCCTATTATACAAACAAATGTTTCCTTTCGTCAAAAAACCACATATCCCAAGTAGGAGATATATGGTTT
>Locus:intergenic2292_1:1415017-1415119(+)
GTCATTGAACAACAAACGGATAAAAAACTCGGAACCTTCTTCGGGAGGAAGTACGGGGAGAGGCGGCGTCCTTCGAGAGAATCGCGCGTGTGGCTGTTTTTCC
>Locus:intergenic2322_1:1437894-1437927(+)
ATTGCTCACCGTAGCAATCCTTGTTATTTAGGAA
>Locus:intergenic2335_1:1442272-1442173(-)
AAAAGTTGGAAAAGCGTATTTAAAAGTAAGAGGAGGCAATGCTTTTCCTCTTACTTAATCTTAAATTTTCTAGTTTACATAATATATATTATAGGAAGTA
>Locus:intergenic2652_1:1641070-1641133(+)
AATTTAATCTTGTTCATAATACCATCTCCCTTTTTATTATATTATTTATATACCTCTTATATTA
>Locus:intergenic2709_1:1676444-1676384(-)
GAGATAGGGTTTATCCCTAAAATGAGGTGGCACCGCGATAACTCGTCCTCTGAGAAAGCAT
>Locus:intergenic2708_1:1676614-1676686(+)
TCATTTTATAAAATTAAAAAAGGGCCTCTCTCCAAGCCTAGCAAATATACTAGACAAGGACGAGAGACCCGTG
>Locus:intergenic2752_1:1711295-1711409(+)
ATCGAATTTTGGCTACAAAAAAATCCCTACATCCCAACGGCTTATCGCCATGGGACGAGAGATGCTTCTCCCGCGGTACCACCCACATTAGTGTTTGACCACTCAACTTATCAAT
>Locus:intergenic2785_6:1741217-1741124(-)
GTTCGAGTCCATTTAGGCCCATTTTATTCCACAGTAGCTCAGTTGGTAGAGCAATCGGCTGTTAACCGATCGGTCGCAGGTTCGAGTCCTGCCT
>Locus:intergenic2784_1:1741318-1741378(+)
CACGACAACAGCTTGGAAGGCTGTAGTTTTACCACTAAACTACACCCGCATAATATAATTT
>Locus:intergenic2785_7:1741798-1741672(-)
AATACCGCGCGGGGGTTCGAATCCCTCTTCCTCCGTTTTTCACTTGTGATATGTGGACTAAAATTTAATATTATTGTCGCGGGGTGGAGCAGTCTGGTAGCTCGTCGGGCTCATAACCCGAAGGTCG
>Locus:intergenic2785_3:1742404-1742347(-)
AGACGCACAGGACTTAAAATCCTGCGGATAGTGATATCCGTACCGGTTCGATTCCGGT
>Locus:intergenic2784_3:1742387-1742426(+)
TTTAAGTCCTGTGCGTCTGCCAGTTCCGCCACCCCGGCGT
>Locus:intergenic2785_2:1742632-1742548(-)
GAACCCAGCACGGCTCACTTTTGCGGGTGTGGCGGAATTGGCAGACGCACCAGATTTAGGATCTGGCGCCGCGAGGCGTGGGGGT
>Locus:intergenic2785_5:1743330-1743270(-)
GAGAGGACCGGGATGGACACACCGCTGGTGTACCAGTTGTTCCGCCAGGAGCATCGCTGGG
>Locus:intergenic2785_4:1743704-1743653(-)
CAAAGGTTCCCTCAGAATGGATGGAAATCATTCGCAGAGTGTAAAGGCACAA
>Locus:intergenic2785_1:1746911-1746854(-)
GCAAGGTTGAAACTCAAAGGAATTGACGGGGGCCCGCACAAGCGGTGGAGCATGTGGT
>Locus:intergenic2784_4:1747711-1747765(+)
TCCGCCACTAACTTTGGAAGAGCAAGCTCTTCCTCCGTTCGTTCGACTTGCATGT
>Locus:intergenic2784_5:1747899-1747941(+)
CTAGTTTGTTTTGTTGAAAACAGCTTTCTGTTTTCTGCCCTGC
>Locus:intergenic2784_2:1747931-1747994(+)
TTCTGCCCTGCGATTACCAGTGAGACTTTACGTCTCATTGCTTTTCGTCTTCTTCTTTGTTCAG
>Locus:intergenic2799_1:1755090-1755012(-)
ATAAGAGCACAACACTATTCAATTAAGCCAGCATTCGGTATAATAGAAATCGGCTTAAGAATGGGTATACTATTTTATT
>Locus:intergenic2842_1:1774813-1774867(+)
GATTACTTTTTTTACGAAATTTTTACGAAATGCCGAAAACACCTGTCATATCGCC
>Locus:intergenic2845_1:1776055-1776022(-)
AATAAGGGGTTTCAGCAAGATAAAGAAGCATCTG
>Locus:intergenic2859_1:1781584-1781545(-)
GCAACAAACAAGAAGAAAAGTTGGCACATATCTTGCATAT
>Locus:intergenic2886_2:1809999-1810050(+)
CCAACCAAGGACTCTCTTCTAAAGAATTACGCTCTACTTGTTCTGTTCGACG
>Locus:intergenic2886_1:1810023-1810062(+)
AATTACGCTCTACTTGTTCTGTTCGACGCTTTTACTTCTT
>Locus:intergenic2886_3:1810031-1810085(+)
TCTACTTGTTCTGTTCGACGCTTTTACTTCTTCTTGCTAATACTCTACCACGATA
>Locus:intergenic2941_1:1845043-1844980(-)
TTACGGGCAGAATACAACCTAACCTCTTTGATATTTATTTTTTCAAAGAGGTTAAGTAATTTAT
>Locus:intergenic2946_5:1849151-1849193(+)
CTTAGATGCTTTCAGCGTTTATCCCTGCCACACATAGCTACCC
>Locus:intergenic2946_4:1849362-1849416(+)
CAACCCTTGGGACCGACTACAGCCCCAGGATGCGACGAGCCGACATCGAGGTGCC
>Locus:intergenic2947_1:1849493-1849373(-)
CATCGCTCAACGGATAAAAGCTACCCCGGGGATAACAGGCTTATCTCCCCCAAGAGTCCACATCGACGGGGAGGTTTGGCACCTCGATGTCGGCTCGTCGCATCCTGGGGCTGTAGTCGGT
>Locus:intergenic2946_3:1850123-1850186(+)
TTTTTGCTAAACAGTCGCCTGGGCCTATTCACTGCGGCTCTCTCGGGCTTGCACCCTAATAGAG
>Locus:intergenic2946_1:1851080-1851197(+)
GGAGAGAACCAGCTATCTCCAAGTTCGATTGGAATTTCTCCGCTACCCACACCTCATCCCCGCACTTTTCAACGTGCGTGGGTTCGGACCTCCAGTAAGTATTACCTTACCTTCATCC
>Locus:intergenic2946_2:1852325-1852412(+)
GACGGGCGGTGTGTACAAGGCCCGGGAACGTATTCACCGTGGCATGCTGATCCACGATTACTAGCGATTCCGGCTTCATGTAGGCGAG
>Locus:intergenic3061_1:1926442-1926409(-)
TTTTTGAACATTTTACTTTACAAGAAAAAGATTC
>Locus:intergenic3112_1:1951090-1951201(+)
TTTTGCCATACAAATCGGATAACGATCCCAACCATATTTTTTGAATTCAACGATTTGTTTTTGCGCCTTGCTAGAAAGTTCCACACCAATACCGCCGTATACTTTCGTCACA
>Locus:intergenic3127_1:1956825-1956783(-)
GCTATTTTTTCTCATATACTTATACACATTCCTTTATTTGAAA
>Locus:intergenic3134_1:1962120-1962201(+)
GGCATCACAGCACCGTGCGAGCATGGACTTTCCTCTGCTTTCAAAAGAAAACAGCGATTATCCGAACGTTATTCATTTATTC
>Locus:intergenic3138_1:1963665-1963698(+)
TTGCCTAAAATTAGATTATTAGCTAAAATATGGT
>Locus:intergenic3191_1:1998163-1998040(-)
TTCTACCAGTGCTGTATGCTAATCACATCAGCGCTGGTATTTTATTTAAGAGAGGCAATCACTTTTTCTTATAAGCGAACTAATGGTATAATAGAAAAACGACTTATTATTAAAGAAGGTGCAG
>Locus:intergenic3211_1:2010054-2009988(-)
GGCTCTTTTTTTGTGAAATATGCTAAAATGAAGCAGAAAAGCCAAATAATACAAAGTAGGTGGAAAA
>Locus:intergenic3216_1:2013958-2013997(+)
TGTCAAGCTCTTTTAAGAGGGCGGAAATGCCTACAGAGCG
>Locus:intergenic3234_1:2023899-2023944(+)
CTCATTTACATAAAACGATCATTTACATTCATTCAGATAAATGGAA
>Locus:intergenic3283_1:2053924-2053879(-)
ATTTTTATAGTTTTTGACTATTTAATTAATTATTCGGATAAAAAAT
>Locus:intergenic3289_1:2059599-2059539(-)
GAAAGAAACGCGTTCTACCTTAAACTCATATTGAAAAAGGATAAACGGTTGCTAGGCGAAA
>Locus:intergenic3429_1:2149865-2149793(-)
AATACGCATCCTTTCTATAAACAAACATTGGCTAAATTGCTTCAAACAAGCGGAAATAGCTCTTCTTATTGTA
>Locus:intergenic3437_1:2154945-2154879(-)
CTTACGCTGATGATTGCTTTTGCAGTCTTAATCGTAACAATCATGAACAGCAAAAATGACAAAAAAT
>Locus:intergenic3508_1:2201623-2201674(+)
GGAAAAAGCAATCGTCACGCCAAAAATTGGAAAGATTTGTTAAAGAAAAAAC
>Locus:intergenic3514_1:2207056-2207092(+)
GTTAAAAAAATGGCGGGGCGCGCTACCTTTGCCCCGC
>Locus:intergenic3526_1:2215675-2215747(+)
GCATTTTATAGCGGAGGGGTAGCGAAGTGGCTAAACGCGGCGGACTGTAAATCCGCTCCTTCGGGTTCGGTGG
>Locus:intergenic3639_1:2286745-2286706(-)
ATTTGTCCGTTTTTAGTAAAATATTCCGCCAAGTGTCTTT
>Locus:intergenic3759_1:2361280-2361148(-)
CTTCACTGTCTCAACTCCTTTCTATACTTATATTATAATACATGTATTATACAAAGTCAAACATTATTTTATTTTAATCCTATTTACCGCTTGATTTCAAGAACGTTTGTTCGTATAATGTGTACAAGAGGTG
>Locus:intergenic3880_3:2436480-2436567(+)
TGGTATCATAGTATACCGGCGGCCGGGGTCGAACCGGCACGCCCTTGCGGGCACAGGATTTTGAGTCCAGCGCGTCTGCCAATTCCGC
>Locus:intergenic3880_6:2436522-2436585(+)
CCTTGCGGGCACAGGATTTTGAGTCCAGCGCGTCTGCCAATTCCGCCACGCCGGCGTAACAATA
>Locus:intergenic3880_5:2436552-2436591(+)
CGTCTGCCAATTCCGCCACGCCGGCGTAACAATATAATAA
>Locus:intergenic3880_4:2436991-2437138(+)
AGTAGGAATCGAACCCACACTGGAGGTTTTGGAGACCTCAGTTCTACCTTTAAACTATGCCCCTATAATAATGGTGGAGGGGAGTGGATTCGAACCACCGAACCCGAAGGAGCGGATTTACAGTCCGCCGCGTTTAGCCACTTCGCTA
>Locus:intergenic3881_2:2439830-2439779(-)
GAGTGCGTAATAGCTCACTGGTCGAGTGACCCCGCGCCGAAAATGTACCGGG
>Locus:intergenic3880_2:2439988-2440051(+)
GTACATGGCATTCGGAGTTTATCTGAATTCGGTAACCCGAGAAGGGCCCCTAGTCCAAACAGTG
>Locus:intergenic3881_1:2442125-2442083(-)
ACTCCGCCTGGGGAGTACGACCGCAAGGTTGAAACTCAAAGGA
>Locus:intergenic3880_1:2442437-2442518(+)
AATAAATCCGGACAACGCTTGCCACCTACGTATTACCGCGGCTGCTGGCACGTAGTTAGCCGTGGCTTTCTGGTTAGATACC
>Locus:intergenic3895_1:2450354-2450297(-)
AGTTATTGTCTATTATCGCTCTTTTTCCGTGAAATCGCAATGTTTTTTCGTGTTTTTA
>Locus:intergenic3902_2:2454369-2454405(+)
TTTCTTAGGTTTGTTTTTTTTGTTCTTCCTATTAAAT
>Locus:intergenic3902_1:2454449-2454521(+)
CTGCCTTTTTTTCAGATAAAAAAGTATGTTATAATAAAAAATATAAAAAGTACGGCGTTTATTTGGGTACTTC
>Locus:intergenic3925_1:2468123-2468081(-)
TTAGCAATGTATTGGAAATATTATAATATATCTGTAAATTTGT
>Locus:intergenic3949_1:2479997-2479943(-)
GACAACAAATTGGTCATGATTTTTCATAAAAAAAATGATACAATATTCTCAACAA
>Locus:intergenic3984_1:2501484-2501547(+)
GCGCAGGTTCTTTATTTTACGTTTAATTCCGAGTTAACTCATAAGATAAGTTATATTTATTTTA
>Locus:intergenic4013_1:2518693-2518648(-)
GATTACATACACAATATAGATATTCTAAAATTAATAATTTTGCAAA
>Locus:intergenic4013_2:2518785-2518707(-)
AATTTGTGGGTTGGCATAGTTGCGTTTTTTTGCGAAATTAGTAAGAATGTGGAGATTTTTGGTTTATCTGTGAAAGAAT
>Locus:intergenic4012_1:2518875-2518926(+)
TCTTCTCCCTCCTTTTTCATCTATACAGAAATACTAACTCACAAATCTTACA
>Locus:intergenic4128_1:2587220-2587256(+)
ATTCCACCTTTTTTGAATTTACTTATAAACTTTCATA
>Locus:intergenic4134_1:2592789-2592855(+)
AGTTATACACTTTTTCTTTTTTTATTGCAGAAACGAAATACTTGTTTTCGACCGCATACTTATAAAC
>Locus:intergenic4150_1:2602098-2602146(+)
AGGTTATTTTCTCATAAGAGAAAAATATCATTTTATGTATGTAATTACA
>Locus:intergenic4175_1:2613113-2613059(-)
GGAAAAGAACTTTCGGTCGCGAAATTTGCGAATAATCGTATCGAATTCTTTTACC
>Locus:intergenic4180_1:2616734-2616833(+)
AGTGAACTATTATGTATTATCTTTAATAATTACTTAAATTGGGTAGAAAAGCAAGCATTTTGGAATAAAAAAAAGCAATTTCCGTTAGTGAAGCGCTTCA
>Locus:intergenic4182_1:2618318-2618426(+)
GTTTTCTGTCTTATTTTTACAGTACTGTTTTTTAAAATCTGGAAATCGCTATTTTTGAACAAAAGTTATCCCCAAACTGTGGATAATAACTTTGTCAATGGGGATAACT
>Locus:intergenic4186_1:2621111-2621144(+)
TATAAACTCTTTTCCTATTTTATCATAGAGCGGC
>Locus:intergenic4189_1:2624603-2624558(-)
GCACTCAGCTTTTGCTGGGTGTGTTTTTTTATGGAATTATTTCTCA
>Locus:intergenic4243_1:2660309-2660213(-)
GGAGTAGAGGAATTAGTTTATGAGCCACTAATTCGCACAAAAGAAGACTATACTTACACTGGTAAGTTTATCTTTACTAAGACGAAAATGATGTTAG
>Locus:intergenic4243_2:2660384-2660252(-)
AGCCAATCCTTTTTACTTGTTTTCTTAAGCGGGAACACTTTTAATGTGGACGGCGTGCAAACGATAGAATCTTTTGGAGTAGAGGAATTAGTTTATGAGCCACTAATTCGCACAAAAGAAGACTATACTTACA
>Locus:intergenic4251_1:2668964-2668898(-)
CGTTGCAGCTTACTTCATTTCAGCGGCAAAACTCAGAGGCCATTTTCGGACGTTGTTTTTTGTTCCT
>Locus:intergenic4251_2:2668979-2668922(-)
AACGGACGCCAAATCCGTTGCAGCTTACTTCATTTCAGCGGCAAAACTCAGAGGCCAT
>Locus:intergenic4257_1:2673420-2673276(-)
TCCTGGGGCTGTAGTCGGTCCCAAGGGTTGGGCTGTTCGCCCATTAAAGCGGCACGCGAGCTGGGTTCAGAACGTCGTGAGACAGTTCGGTCCCTATCCGTCGCGGGCGCAGGAAATTTGAGAGGAGCTGTCCTTAGTACGAGAG
>Locus:intergenic4257_2:2673600-2673564(-)
GAGCTTGACTGCGAGACTGACAAGTCGAGCAGGGACG
>Locus:intergenic4256_1:2675274-2675307(+)
TGCGCCCTATTCAGACTCGCTTTCGCTACGGCTC
>Locus:intergenic4257_3:2676264-2676222(-)
TTTTTCTTTCTGACGCAAGAAATACAAATAATCATATCCTTTT
>Locus:intergenic4272_1:2685172-2685217(+)
TCTATATTTTTATTGTTTAAACACAACAACCTTCCGGGGCTTATTG
>Locus:intergenic4355_1:2718599-2718461(-)
GGTAAACGCTTATCCGATACAGGTGACATTGTAATCGATAACGGTGCTGTTAAAGGAGATGCCGTCCTAAAATCAGCAAACTTCGATATCGCCTTCGCACCAACATCTACAGTAACAGGCGCGGTCATCTTGCAATCCA
>Locus:intergenic4424_1:2766016-2766049(+)
GACAATCCCTGTTCTACCCATTGGCGTCTTTGGA
>Locus:intergenic4521_1:2823492-2823456(-)
AACTTTAAATTAATACGAAAAGCGAAGACAAGAAGTA
>Locus:intergenic4538_1:2839432-2839519(+)
TATTGGTACTCGCTTTTTTATATAGAAAAAACGCATCATCTTATCCTTATTTTCATAAAGAAAAAATGGTGGAAAATATCCACATCAT
>Locus:intergenic4583_1:2869149-2869104(-)
GGCCTTTTTTTATTTCCGCATGTAAAATACAGATGCGGAAAAAGAC
>Locus:intergenic4588_1:2875856-2875889(+)
TGTGTTTTGGATATAAAAAAGGCAGTACTCAAAC
>Locus:intergenic4630_1:2898432-2898504(+)
TTACAAATCCTTGACAAAGTAACTAAAAGGAGTATACTTCCAACTATAAAGTTACTAAAACTTAAAAAAGTAA
>Locus:intergenic4654_1:2916107-2916158(+)
CTCTTAATCACATTATACGAACAAACGTTCTTAAAATCAAGTATTTTGCTAA
>Locus:intergenic4670_1:2929138-2929207(+)
GGAAAGCGCTTTCTGTCAAACACAATTTTTAACGTCTTTTCTAACACGTTGCTAATAGTGAGTTTCCTTA
>Locus:intergenic4672_1:2930381-2930438(+)
GAGAGTATCACCTTGACATGGTGGGGGTCGCTGGTTCGAGACCAGTCGGGACCATTTA
>Locus:intergenic17_1:10667-10601(-)
AAGCGCTTTTTTATACTGAAAAAAAGCTGGAAAATCGTTCTAATTCGCAAATTAGAGTCATTTCCAG
>Locus:intergenic22_1:16125-16164(+)
GGAGTTCTAACAAGCTTCTTTCAGCACTCCGGTAATGGTA
>Locus:intergenic132_1:86279-86318(+)
TCTTATACTGTAAACGAGAAAAATTCACTTTTTAATGTTG
>Locus:intergenic155_1:106943-106889(-)
GTATTCGTTTATCTGTGTCATATATCTAAACAAAAGAGGCTCGGTGAATATTGCA
>Locus:intergenic213_1:137288-137255(-)
ATAACGCTTCCTCTGTTTTTTGGTCAGAATCGAA
>Locus:intergenic273_2:172709-172562(-)
GCCGCATTAATGAAACAAGAAGAACAAGTTGGCATCAATAAAGTACAGCGTATTATGCAAAAATATCAGTGGCAATGTCAGGTAAAAGTAAAAAAGAAAAATCGACCAGGCTCCGCCTACTATCAAACAGAAAACCACTTAAATCGAA
>Locus:intergenic273_1:172838-172760(-)
TCAGATACTACAAGTACCTTTATCTACCTATTATCACTGGAAAAAGAAAGATTTCGCACAGAGCTCATTGGAGAAAAAA
>Locus:intergenic318_1:204531-204597(+)
ATTTATTTAGATGTTAAAATTGAAATAGAGTTAGTATATGGTTCCGAGGTTGCTCGGAGATATACTA
>Locus:intergenic353_1:224016-223884(-)
GTCCTCCTTAAAATATCACTCTATTGCTTAATTATAGCTATAATAAAAAGAGTGTCAAACAGTCAAACTTACAAACTCCCAAAATACTCAACTCTATTTCCCTTTGATTTTACCATGGAGAATGACGGCTCGG
>Locus:intergenic357_1:226811-226769(-)
CTGGACTTTTACCCCTTTAAAAGTTGTTTTTGGCTAATAGCAG
>Locus:intergenic373_9:237355-237313(-)
TTCTGCCCTGCGATTACCAGTGAGACTTTACGTCTCATTGCTT
>Locus:intergenic373_14:237370-237334(-)
AAACAGCTTTCTGTTTTCTGCCCTGCGATTACCAGTG
>Locus:intergenic373_7:237670-237550(-)
CGTGGCATGCGCCACATCTTATCATTCGGTATTAGCCCCGGTTTCCCGGAGTTATCCCCAACTTACAGGCAGGTTGCCCACGTGTTACTCACCCGTCCGCCACTAACATTGGAAGAGCAAG
>Locus:intergenic373_1:237885-237813(-)
ATACACGCGGCGTTGCTCCGTCAGACTTTCGTCCATTGCGGAAGATTCCCTACTGCTGCCTCCCGTAGGAGTC
>Locus:intergenic373_12:238292-238199(-)
TTTACGGCGTGGACTACCAGGGTATCTAATCCTGTTTGCTCCCCACGCTTTCGCGCCTCAGCGTCAGTTACAGACCAGAGAGTCGCCTTCGCCA
>Locus:intergenic373_8:238541-238505(-)
CGACAACCATGCACCACCTGTCACTTTGTCCCCGAAG
>Locus:intergenic373_10:238631-238571(-)
ACTTTAGAGTGCCCAACTAAATGCTGGCAACTAAAATCAAGGGTTGCGCTCGTTGCGGGAC
>Locus:intergenic373_13:239568-239496(-)
TCCTACAACCCCAAGAAGCAAGCTTCTTGGTTTGGGCTCTTTCCGTTTCGCTCGCCGCTACTCAGGAAATCGA
>Locus:intergenic373_4:240445-240412(-)
GGTACATTTTCGGCGCGGGGTCACTCGACCAGTG
>Locus:intergenic372_4:240726-240759(+)
TTAACCGATGGGGTGACACAGAAGGATAGGGAAT
>Locus:intergenic373_6:242414-242339(-)
GCTGAGCTAAACCTCCAGAAATACTGCCCGGCAGCGACCTACTCTCGCAGGGGGAAGCCCCCAACTACCATTGGCG
>Locus:intergenic372_3:243527-243584(+)
GGCGGCGTGCCTAATACATGCAAGTCGAACGAACGGAGGAAGAGCTTGCTCTTCCAAT
>Locus:intergenic373_11:243912-243825(-)
TTCTTCATACACGCGGCGTTGCTCCGTCAGACTTTCGTCCATTGCGGAAGATTCCCTACTGCTGCCTCCCGTAGGAGTCTGGGCCGTG
>Locus:intergenic372_1:244326-244392(+)
AGTGTTAGGGGGTTTCCGCCCCTTAGTGCTGCAGCTAACGCATTAAGCACTCCGCCTGGGGAGTACG
>Locus:intergenic373_5:245551-245488(-)
CTTTCCGTTTCGCTCGCCGCTACTCAGGAAATCGATTTTTCTTTCTCTTCCTCCAGGTACTTAG
>Locus:intergenic373_2:245723-245642(-)
ATTTCACGTGTTCCGCCGTACTCAGGATCCACTCTGGAGGGAAAGCTATTTCAACTACCGGGCTGTTACCGTCTTTGGCGGG
>Locus:intergenic372_5:247459-247507(+)
TGCGCTAGCATACGAGGAGGCAATGGTGGGATACTACCCTGGCTGTATG
>Locus:intergenic373_3:248021-247937(-)
GCGGAACAACTGGTACACCAGCGGTGTGTCCATCCCGGTCCTCTCGTACTAAGGACAGCTCCTCTCAAATTTCCTGCGCCCGCGA
>Locus:intergenic372_2:248250-248361(+)
TCTTCTCTAGTTTTGAGAGAGCAATCTTTCAACAACTCAATATTGTCTGGTAGTTATGGCGAGAAGGTCACACCCGTTCCCATCCCGAACACGGTAGTTAAGCTTCTCTGCG
>Locus:intergenic387_1:258738-258660(-)
TTAGCAGATACTCCAACTCTAGGGGTGGGGGTAACGACCCACATTTCGTCTGACGATACTAAATTTCCCATCAGAATTC
>Locus:intergenic499_1:327527-327488(-)
AAGTGGCAAATAATAATTTCACCTCCCCCATTTTTCCAGC
>Locus:intergenic522_1:346254-346293(+)
CTTCTGAGAGAAAGATATTTCGACAATTGTTTGTTAAGCG
>Locus:intergenic531_1:349300-349237(-)
CCATTTCAAAAAGTCGGAATGCAGTATCTATGTATATGCTTTAATTTCTCTACTCCAAACAATT
>Locus:intergenic589_1:384829-384784(-)
AAAAAGTTCATTTTTACGGTTGTTTTGGTTGTTTATTTGAACGAAA
>Locus:intergenic680_1:432234-432333(+)
ACAGCGGGAAGACCGTATTCGCGGGCAATCACTGCTCCGTGCGTCATAAGCCCGCCAACCTCGGTCACAAGCCCTTTAATAGATACAAATGCGGGAGTCC
>Locus:intergenic683_1:434849-434810(-)
ATCGTTAAAATATACTTATTTAAAGCAATCCCTATTTTAA
>Locus:intergenic725_1:467460-467400(-)
ATCAAATGTTTAAAAGGTCGTATAAATACTACTGAAAAGATAATAAAAATGCGCAGTAAAA
>Locus:intergenic732_1:472243-472309(+)
ATTTGCCCGACATATTTTTTTCTAATTCATGTCATAATTTGTTCTTATTTGCTTGGTAAAGTAGTTG
>Locus:intergenic787_1:510462-510426(-)
TCGTGCGTTATCCAGCGCTTTTTTCATAAGCAACAAG
>Locus:intergenic793_1:513345-513312(-)
GCAAAATTGGAATTGCTAGGGAAAGCATGGAAAA
>Locus:intergenic942_1:595080-595119(+)
ACTCCTAAGATTGCTACTATTAAAGGGAGAAGTGATAATT
>Locus:intergenic977_1:620764-620701(-)
AACTCATCTGGCAATTCATTTCGAGTCACGAAGAACGGAAAAACTGCCGGTTTTTATATTACAA
>Locus:intergenic981_1:624475-624427(-)
AAAAAAACACTATTAGCAGAAAAATATTTTCTAACTAATAGTGTTTTTT
>Locus:intergenic1061_1:675552-675510(-)
TGCAAAATTCACTCCTTTTACTCTACCATTAAATCGAAAAAGT
>Locus:intergenic1067_1:677754-677676(-)
CCATTAACAATATTTTCATCTAAGACAATACTTCTATTCTCAAATATTCCCATAATGTATTCCTCCTTACTTTTTACAA
>Locus:intergenic1068_1:679397-679469(+)
TGCATTGATTATGAAGATTTACATGTAAAATACCTCAACTACGGCTGTTTGAGGTGTTTTTTTGTGAGGTATG
>Locus:intergenic1069_1:679649-679562(-)
CGAAAAGTTTTTCTTTTGTCGCTTTCTATAAATTTCTATAAACCTCTGAACCGGCTATTTAAAGCTATTTTCAGAGGTTTGTTTTTTA
>Locus:intergenic1081_1:686982-686949(-)
GTACGCACGATTAAGCTAAAATTAGAAGGAATGG
>Locus:intergenic1107_1:700443-700344(-)
CATAAAGTCCTAAAAATAGGACTTCTTCCGCCAAATTTTCTATGCTACGATTTAAAAGGAAAAATGGCTGTTACACTCCTTGCAAACCCCTTAGATGCAG
>Locus:intergenic1204_1:751396-751516(+)
TACTTTCTAAACAATCCTAAAGCCATTGTTAGAAAGTCGAGAGCAGTGCAATTTTGTTTGCATCTCTTTGATCACCACCTTGCCTTCATTATAAGCACTTCTGAATTGTTCGTCAATTCTC
>Locus:intergenic1407_2:867141-867084(-)
ACCAAAATCAATGATAAAAAGTGTTCGATACGGTTTATAATAACTAAAAAATCGTTTT
>Locus:intergenic1406_2:867190-867337(+)
AACCACGTGATTGATACACTACTTCCAGGAAAAGATTTTGGTCTTATTATTACTGCTGCTTTGGCCTTATTATTCTTTTACATACTTAATACATTTATGCAGTACATTGTCACTTATTTTGGCCATATGCTTGGTCTTAACATAGAAA
>Locus:intergenic1406_1:867685-867784(+)
GTGCGCGTTGTGCAAGCATTCGCCAACGAGCCACATGAAAAGGGACGCTTTAAAGTGCTCAACCAAGCTTATCGTAAATCGAAGTTGATGTTTTATAAAG
>Locus:intergenic1407_1:868292-868247(-)
AAGGACGGTAAAGTGAATCGTTTAATATTTTCACCATCAATCGTAA
>Locus:intergenic1407_3:868917-868791(-)
TCATTAACACTTGTTATCATGCAGAAAACAAAAAAGCAGGAATTATCTTGGGCTTCCCAAATAATTCCTGCTTTCCTTTTAGTCAAATATTTCCTAAAATCCGAAAGTTTTTATTCATTAAATTGTA
>Locus:intergenic1428_1:889614-889764(+)
AGTGAATTGAACTCAATAATAGCTGATTTTCAGAGTTTTTCCTTAGACATAACTTTTTTGGAAAAAGAGAAATGTAATTATAGCAATGGTTTGAAGGTAAATAATATTTCTGTGATTGTAAAACTTCATAGAAAAGACACATTTTTAATAA
>Locus:intergenic1489_1:927089-927053(-)
TCCACTATTAACAAAATTTTCTCTCTTATTGTGCGGT
>Locus:intergenic1501_1:936755-936722(-)
CTTCAGCCACTTGAGTACTTCCCCAAACTCCACA
>Locus:intergenic1506_1:940103-940148(+)
TTTTTATACATATGGTTCCGTGGTGTAGGGGTTAACATGCCTGCCT
>Locus:intergenic1564_1:970881-971025(+)
GTGGTAAAACTACAGCCTTCCAAGCTGTTGTCGTGGGTTCGATTCCCATCACCCGCTTTATATTTTTATAAATCCTGTTATCAACGCAGTGTTTCGACCTTTTTAAGCGAAGCATTGCGTTTATTTTATTGCCTGAAAATAAGGA
>Locus:intergenic1741_1:1070577-1070535(-)
TTTAGTTACATTGTACTTAAGTTTGACATTTTATACCAGAGAG
>Locus:intergenic1834_1:1133034-1133067(+)
ATAATTATAACAAATAAAAGCACATTTTTAAATC
>Locus:intergenic2057_1:1274850-1274769(-)
AGCATATTAATCATACAAAATACTATTCCCTATTTTTTCAACATATGTTATATAAATTTGTATATATCAGAAATAATTACCA
>Locus:intergenic2085_1:1289080-1288948(-)
CATTCTACTTGTATCGTCTGCTTCTGTCAAGAGGTTTTTATGGTGTTTTATTACGAAAAATTGTCTAGATTAAGCTTCAATTTTTATCAAATTTTTATTTCAAAAAAATTAGACCTCGATTTTTACACCGAGG
>Locus:intergenic2087_1:1290225-1290177(-)
ATCATCTATTTAGTTCAATTTAATTACTCTCATGACAAGTTTCAGCCAT
>Locus:intergenic2091_1:1293035-1292984(-)
AGATATTACAGTAAAACAAGCTGGCTTGATAGAAAAAATGCGCGCCAATTAC
>Locus:intergenic2101_1:1297713-1297629(-)
CATAATTCAGTAGTAAATATTAGCCCTTCCTACTGGGTTTGTCAATGGCTTTTAAGAAAAAGTCCATTTTTTGATGTTTTATATC
>Locus:intergenic2137_1:1323396-1323342(-)
AAGTTCCATTGTGCAATTGGTTGGCTAATTTCAAATACCCTTTATTTCTTCTTAC
>Locus:intergenic2140_1:1326250-1326322(+)
ATTTTTCAGAAAAAATTTTTTAATTTTTACCGCGATGGATTCATTCGCGGTTTTTTTGTATGTAATGCATTGG
>Locus:intergenic2141_1:1326324-1326267(-)
TACCAATGCATTACATACAAAAAAACCGCGAATGAATCCATCGCGGTAAAAATTAAAA
>Locus:intergenic2158_1:1334272-1334317(+)
TTTAACGGAGTAAAGCCCTTTAAAATTAGTTTGCAAAAAGCTAATT
>Locus:intergenic2279_1:1406335-1406263(-)
ACTTATTATAGCATAAGCTTTCCTGAAATACTGGAATGCAAATTTTTGAAAGTAACGCTAAAAAAAGATACAC
>Locus:intergenic2384_1:1473668-1473710(+)
ACTACTATCAACCTTAAAAACAGTTTCTTCTTACACCATTTAG
>Locus:intergenic2414_1:1494171-1494240(+)
CTGTACTCCAGAACGCCTTCACAAAAAGTTAAATATTCGGCTCCCACCAAACCCGAACTCGCTAAAAATA
>Locus:intergenic2493_1:1537807-1537675(-)
TCTCACTCCTCTTACATTAAAACTAGCCTAATTAGACCTAATAATCAAGCCAAATTATTTTTTTCGCGAAAGTTTAAAATATGCATCATAGTTTGTTCATACTTTCTTCATAACTCCCCAGTAATCTTAGTGG
>Locus:intergenic2508_1:1548480-1548519(+)
GGCTTTTTATCTACCATTGAAACGGAAATTACACCATATT
>Locus:intergenic2516_1:1553927-1553984(+)
TTTACTTCAAAATATAAAGAAAAACCCCCGTCACTTGTTATAAAAACAAGGGACGAGA
>Locus:intergenic2525_1:1561503-1561458(-)
TTTATTGGAAGATTCCTCTTGGTTTTTCTAGTGATTTTCGATATAA
>Locus:intergenic2545_1:1570942-1570888(-)
CTCATTTTTTGCGTTAGAATTTGTAGGAGAAAAGCTTTACTAAATCTAAAAGGAG
>Locus:intergenic2545_2:1570939-1570888(-)
ATTTTTTGCGTTAGAATTTGTAGGAGAAAAGCTTTACTAAATCTAAAAGGAG
>Locus:intergenic2562_1:1580177-1580219(+)
AAAATACTTTTTTTGAAAAAACAGCTTGAAATCGCAAGCTGTG
>Locus:intergenic2567_1:1582957-1582873(-)
CATGAAAAATTAATGTCTCATAGTCTTACTTATGTTATAATAAGATGGTTGTTTATGTGTCTATACAGAAACATTGACACAAAGG
>Locus:intergenic2574_1:1588948-1589011(+)
AGAAAAAATTGCAGGCACTTCATTGTGTTAACGATAGAGAAATCTACCGGTTATTCCTTACTAT
>Locus:intergenic2584_1:1597196-1597328(+)
AAAAAACCCATCCCTCCTGTTGTCAAGGGACGAGTTTATGCTCGTGGTTCCACCCAAGATTCAGAAATAGCTAAAAATAACTACTTCACTCTTGTCGCTTATAACGGAGCGATCCGTCTATTATTACTAGTTA
>Locus:intergenic2608_1:1611375-1611429(+)
AACTTTCTTTCCTCGTTTGGCATATACCAAAGAAGCGGATTTCCTAAAACAAGGG
>Locus:intergenic2610_1:1613293-1613341(+)
CATTTACGCTTTCTATTGTGGTTATTAACGGTTTTTAATGTTGTAAAAA
>Locus:intergenic2651_1:1639777-1639735(-)
AAAAAAACCTTACAACCACAACCGAAGTTATGTATTGTAAGGT
>Locus:intergenic2688_1:1659380-1659431(+)
TACGTTTTTTTTTACAAATTTACTTCATTTATGCCAAAAAAGCGCATTCCAC
>Locus:intergenic2741_1:1704395-1704341(-)
TTATTTTTATTGGATACATTATGGACAATGATTCAAACAAAAGAAGGGGTGGATT
>Locus:intergenic2784_3:1742382-1742490(+)
AGGATTTTAAGTCCTGTGCGTCTGCCAGTTCCGCCACCCCGGCGTTGCTATAAAATATGGAGCGGAAGACGGGGTTCGAACCCGCGACCCCCACCTTGGCAAGGTGATG
>Locus:intergenic2784_2:1742409-1742454(+)
GTTCCGCCACCCCGGCGTTGCTATAAAATATGGAGCGGAAGACGGG
>Locus:intergenic2784_4:1744068-1744167(+)
CGTTATAGTTACGGCCGCCGTTTACTGGGGCTTCAATTCGTACCTTCGCCGAAGCTAAGCACTCCTCTTAACCTTCCAGCACCGGGCAGGCGTCAGCCCC
>Locus:intergenic2784_1:1747293-1747374(+)
CACGTAGTTAGCCGTGGCTTTCTGGTTAGATACCGTCAAGGGACAAGCAGTTACTCTTATCCTTGTTCTTCTCTAACAACAG
>Locus:intergenic2791_1:1751251-1751212(-)
GCGGGAATTTTCTCGTTTTCCCGCTCATTCTTCTTCTATT
>Locus:intergenic2830_1:1769420-1769468(+)
TGGAAGTTTTTCTTCTATTATGGTAAAATTTTGTCTATTAGTTTGAAAG
>Locus:intergenic2870_1:1795366-1795417(+)
TTTTTTCCGTTTCTTCTATACTATCTCGTTTTCATAAAAGTTTATCCAGAAA
>Locus:intergenic2908_1:1822285-1822324(+)
CTCATTTCTTGTCAGAATACCTATTATACTTGTTTTGCTC
>Locus:intergenic2917_1:1826813-1826741(-)
ATTGTTCTTTCCTGTTGTATAATTATGCAGGAGAGGACAGTTCTTCCCATTTTTAACAGGAGGGAAGCACTAC
>Locus:intergenic2946_1:1849186-1849285(+)
AGCTACCCAGCGATGCTCCTGGCGGAACAACTGGTACACCAGCGGTGTGTCCATCCCGGTCCTCTCGTACTAAGGACAGCTCCTCTCAAATTTCCTGCGC
>Locus:intergenic2946_4:1850228-1850273(+)
CTTAACGAGAGTTCTCTCGCTCACCTTAGGATTCTCTCCTCATCTA
>Locus:intergenic2946_5:1851087-1851201(+)
ACCAGCTATCTCCAAGTTCGATTGGAATTTCTCCGCTACCCACACCTCATCCCCGCACTTTTCAACGTGCGTGGGTTCGGACCTCCAGTAAGTATTACCTTACCTTCATCCTGGA
>Locus:intergenic2947_1:1852519-1852408(-)
ATGACCTGGGCTACACACGTGCTACAATGGATAGTACAAAGGGTCGCGAAGCCGCGAGGTGGAGCTAATCCCATAAAACTATTCTCAGTTCGGATTGTAGGCTGCAACTCGC
>Locus:intergenic2946_3:1853293-1853389(+)
CAGTACTTTACGATCCGAAAACCTTCTTCATACACGCGGCGTTGCTCCGTCAGACTTTCGTCCATTGCGGAAGATTCCCTACTGCTGCCTCCCGTAG
>Locus:intergenic2946_2:1853424-1853460(+)
ATCACCCTCTCAGGTCGGCTATGCATCGTTGCCTTGG
>Locus:intergenic3054_1:1922306-1922378(+)
AGAGTATTGCCCCTGCCACAGAACTTTATTATAACAAAGATAGTACATATACGAAAGGAAAAGTTTTTTGTTA
>Locus:intergenic3088_1:1937612-1937669(+)
ATCCAGTTTTGCTTATTTTATCTTATTATAACATTCCCGGCAGTATACACAACCTATA
>Locus:intergenic3223_1:2016804-2016750(-)
AAAAAGACTTGTTTAAAAGTAAAAAAATTGTTATTATTTTGTTCAGTAATCTGTA
>Locus:intergenic3229_1:2020605-2020548(-)
ATCTTCGGGGCAGGGTGCAATTCCCGACCGGTGGTTAAAGTCCACGATCTGCTTTTTT
>Locus:intergenic3245_1:2030701-2030650(-)
CAAAAAGATGGACTGAATTGCGCGAAAAGTATTACAAGTCTTTTTCTATTAA
>Locus:intergenic3251_1:2034608-2034575(-)
CTTTGCTGGAATGATTTGCACTTTGTGAATAAAG
>Locus:intergenic3436_1:2155029-2155071(+)
AGGCCGGTGCACCACCATAAACTTATTTGCATCACAATTATAG
>Locus:intergenic3445_1:2160502-2160439(-)
ATAGGACAAAGGCGACTGCCCGGAATGCAAATATTTCAGGGTAGTTTTTTTGTGAAGTGGGGTC
>Locus:intergenic3444_1:2160442-2160526(+)
CCCACTTCACAAAAAAACTACCCTGAAATATTTGCATTCCGGGCAGTCGCCTTTGTCCTATTTCTACTATACTATAACGCAAAAC
>Locus:intergenic3448_1:2164022-2164082(+)
CCCTTTTCCCTGGGCCTAACATCATTAAATACCCATAAAACAGCAAAAGAAAACAGCCAGT
>Locus:intergenic3461_1:2171959-2171914(-)
AGGAAAAAGGGGGAGAAATCAGCAAAAAACTGGAACGCCATTCAGC
>Locus:intergenic3546_1:2226284-2226326(+)
AATAAGCGAATAAAGTATCGTATCATTCATGGCCACTATTTAA
>Locus:intergenic3549_1:2227367-2227298(-)
CACTATAATCATTGTTTGTCATTACAATCTATTGTCTATTTTTGTTATAACAATACAATTGTTTTTGTAA
>Locus:intergenic3638_1:2286221-2286275(+)
AGACCTCCCTTTTTTATTTTTCTGAAAAATTGTTTCGATACCTATTATACTCTAA
>Locus:intergenic3639_1:2286559-2286523(-)
TATTTTCTTTTATACAAAAAAGATAACTTCTTCCAGT
>Locus:intergenic3651_1:2293274-2293241(-)
AAATCTTTCATCAAAAAATTAGTAGGCTCTCAGA
>Locus:intergenic3684_1:2313206-2313242(+)
AAATATCTGTATTTGTCACTTCTGTTTCACTATAACA
>Locus:intergenic3737_1:2346187-2346124(-)
TTATTTCGAGCGTCTTTTTTTGTCTTCTTTTATAGGCGGAATAATTTAATAACAATCTGGTTAT
>Locus:intergenic3801_1:2387772-2387712(-)
GGAGCTGTTACTATTTACACTCTGTGGGTCCTAGTGCTGATTTTTGTACTAGGATTAGCGG
>Locus:intergenic3812_1:2395005-2395116(+)
ATTTCGGATTTAAGGTATAATTTCTTTAAGGTAATATCTCAAATCCCGGACCCACACTGCTATGTGGGTCTTTTTTTATTCCTCATTTTCCGCCTCGTCCTCATTAGTACGC
>Locus:intergenic3827_1:2399311-2399254(-)
ACCCCGTTGTTTTTTTATTGCAACGTTGCACTTATATTATACATAATTTTTATAAGAA
>Locus:intergenic3879_1:2434988-2434934(-)
ATTTGTATCCACTTATTTATAAATGGAATAATCCGGTGCAAATTTGTATTTTCTC
>Locus:intergenic3880_1:2438560-2438632(+)
CTGCTCGACTTGTCAGTCTCGCAGTCAAGCTCCCTTGTGCCTTTACACTCTGCGAATGATTTCCATCCATTCT
>Locus:intergenic3880_4:2442812-2442863(+)
GCATGCGCCACACTTTATCATTCGGTATTAGCCCCGGTTTCCCGGAGTTATC
>Locus:intergenic3880_2:2442823-2442910(+)
ACTTTATCATTCGGTATTAGCCCCGGTTTCCCGGAGTTATCCCCAACTTACAGGCAGGTTGCCCACGTGTTACTCACCCGTCCGCCAC
>Locus:intergenic3880_3:2443025-2443163(+)
GAATACTTATTCAACACCGTGAATAAGATTCCTTGCGTCAAATTGACTTCGCTAGCAATTAAATTACTAGTTTGTTTTGTTGAAAACAGCTTTCTGTTTTCTGCCCTGCGATTACCAGTGAGACTTTACGTCTCATTGC
>Locus:intergenic3928_1:2468847-2468931(+)
TCTTTATACATTATATATATCCCTAGAAAAGCGACCAACCCCTACAACCACCTAACACAACACCCTACAATACCACCAAAAACAA
>Locus:intergenic3971_1:2494517-2494439(-)
GGGATTTTTTCTGTGTTTAATTTTGCCTTAATGCAAAAAAGTTTCGCTTCTGATATAGAACTGCATTTAACTAAAAACG
>Locus:intergenic4007_1:2510220-2510184(-)
GGGGATGTTACGGATTCGACAGGGATAGTTCGAGCTT
>Locus:intergenic4083_1:2559228-2559171(-)
AATAAGTCTTTCAAATGTAGCTGGTTTTGCTATGTAGAGCCATTTGAGAAGAAAGAGG
>Locus:intergenic4139_1:2594876-2594759(-)
TGCTTTTATTTTATCCGAAAGCAAAGCGATTGTATAGATATTTTTCTAAGTGCAGTGGATGAAGTGACGGCAAATTCGTGTTATAATAAAAACTACTATTACTTTAGACTAGTTTTCA
>Locus:intergenic4149_1:2601624-2601561(-)
CTTTGTTATAAAGAGCCATATTTCATAATGAATTTTAAAAATCTCGCCTTAAAAAACAACAAAA
>Locus:intergenic4174_1:2612614-2612668(+)
ATCCTTTCTTTTTCAAAAGATTTTTCTTTCCAGATGACCATTTTGAAATCTCAGG
>Locus:intergenic4175_1:2612979-2612847(-)
CAAGCTTTCCCAATGATTACGGAGGTGTTGGTTGCTGTTAAATGGACAAAAATAATTCTGGCGTGGCAATCTAAGAAACAGATAGATTTTGAAATCAAAAAAATCTCAGAAATAATAGGCTATTCTTTTATGG
>Locus:intergenic4178_1:2615370-2615409(+)
CAGAACAAGACACAAGTGCAAGGATTAATTTGCTATACAT
>Locus:intergenic4178_2:2615375-2615417(+)
CAAGACACAAGTGCAAGGATTAATTTGCTATACATGAAAAAAA
>Locus:intergenic4196_1:2629113-2629146(+)
GTAATACTTTATTCATTATCCATTAATTTGTTTT
>Locus:intergenic4209_1:2639744-2639699(-)
CCCTTACTTTTAAAAAGTAGGCGGAGTGTTTTTTATTTTGGTTTAC
>Locus:intergenic4210_1:2640515-2640566(+)
TTTTCGTTCAGCCCAACTTCACTATTTTACATGTTATTTCTGGCAAGTACAA
>Locus:intergenic4226_1:2648858-2648924(+)
ATTACGCAAAAAAATGACGGACTTCCTGCCAAATCTACGCAGAACTTCCGCCACCATTATAAACCGA
>Locus:intergenic4250_1:2668665-2668788(+)
CTATATAGAGAAAGCGTTTCCATTTTTCGCTTATATTATAACAGTTCTTACTTAAAAATCACAGTAATACGGCAATTGATAATCGTTCTCAAACATTGCTACTATGCGATTTCCCTCACAAGGC
>Locus:intergenic4251_1:2668943-2668856(-)
AGCGGCAAAACTCAGAGGCCATTTTCGGACGTTGTTTTTTGTTCCTTTTCAGCAGTGGGAACTCTCTTTTGGAAAAAACGGGCGTCGT
>Locus:intergenic4257_4:2672907-2672874(-)
AGCTTCTCTGCGCCAATGGTAGTTGGGGGCTTCC
>Locus:intergenic4256_8:2673737-2673833(+)
GGGTTAGAATGGTCATACAGCCAGGGTAGTATCCCACCATTGCCTCCTCGTATGCTAGCGCACACGTCTCTTCGGCTCCTACCTATCCTGTACAAGC
>Locus:intergenic4257_3:2673960-2673822(-)
CGATCTGGGCACTGTCTCAACGAGAGACTCGGTGAAATTATAGTACCTGTGAAGATGCAGGTTACCCGCGACAGGACGGAAAGACCCCGTGGAGCTTTACTGCAACCTGATATGGAATGTTTGTACCGCTTGTACAGGA
>Locus:intergenic4256_6:2674045-2674126(+)
GGGCTTCAATTCGTACCTTCGCCGAAGCTAAGCACTCCTCTTAACCTTCCAGCACCGGGCAGGCGTCAGCCCCTATACGTCA
>Locus:intergenic4256_4:2674239-2674302(+)
GGTCATTTTGCCGAGTTCCTTAACGAGAGTTCTCTCGCTCACCTTAGGATTCTCTCCTCATCTA
>Locus:intergenic4256_5:2674343-2674445(+)
GAGGCTTTTCTTGACAGCGTGAAATCAGGAACTTCCGTACTTAATTTCCTTCCCCATCACAGCTCATGCTTCGCGAGAAGCGGATTTGCCTACTTCTCACACT
>Locus:intergenic4257_1:2674528-2674465(-)
TGTACCAGTGCTAATTGTTTAACCGATGGGGTGACACAGAAGGATAGGGAATCGCACGAATGGA
>Locus:intergenic4256_3:2675432-2675477(+)
CCCTTCCGGGGTGCTTTTCACCTTTCCCTCACGGTACTGGTTCACT
>Locus:intergenic4257_2:2676289-2676187(-)
ATGGTTCGAGTCCATTTAGGCCCACTTTTTCTTTCTGACGCAAGAAATACAAATAATCATATCCTTTTATGGGGCCTTAGCTCAGCTGGGAGAGCGCCTGCTT
>Locus:intergenic4256_9:2676346-2676379(+)
AATGTAGTGGCGCGATGCTTCAAGCATAGTGCCT
>Locus:intergenic4256_7:2677041-2677104(+)
TTGCTTCGAATTAAACCACATGCTCCACCGCTTGTGCGGGCCCCCGTCAATTCCTTTGAGTTTC
>Locus:intergenic4256_2:2677217-2677334(+)
TATCTAATCCTGTTTGCTCCCCACGCTTTCGCGCCTCAGCGTCAGTTACAGACCAGAGAGTCGCCTTCGCCACTGGTGTTCCTCCACATATCTACGCATTTCACCGCTACACGTGGAA
>Locus:intergenic4256_1:2677268-2677334(+)
ACCAGAGAGTCGCCTTCGCCACTGGTGTTCCTCCACATATCTACGCATTTCACCGCTACACGTGGAA
>Locus:intergenic4273_1:2685293-2685242(-)
TTGGATGTTTTTTTGCAGAACGCATTGACTTTTTGCTCCAAAAACTGTATTA
>Locus:intergenic4333_1:2706260-2706167(-)
ACCCCTAACCCGTGTATAATAGATAAAGTGCAAATGGACAGGCATTGGTCTGCCCTTTTGACAACGAGCACCCCGGTATTGCCGGGAATGCCCA
>Locus:intergenic4363_1:2723778-2723721(-)
AGCCAGTGGGGCACAAAGATGCCGCGCTGGCTTTTTGTATGCTCGATAACAACAAAAT
>Locus:intergenic4415_1:2757516-2757483(-)
CATTTTGTTTTTTGCTTACACATTGGCTTTTTTT
>Locus:intergenic4425_1:2765812-2765773(-)
ATTCGAAAGGAGATGAAGGCAATGGACCACCATCAGGGAG
>Locus:intergenic4424_1:2765969-2766041(+)
TGCAACGTAAAGAATACTCTTAGCCACATTATGGAAAGCCTTAATCCGACAATCCCTGTTCTACCCATTGGCG
>Locus:intergenic4489_1:2801540-2801408(-)
AAAAGAAAGATAGGAAGTCAAATTATTGCCCGGGAAATAAAAAGGTTGCGCAGTCAACTAAAATCCTGCTATACTATAATGGTTGACGCCGCAACTAATTATGTGGCGGATTTTTTTATGAGGAGTCGGATAA
>Locus:intergenic4507_1:2815366-2815333(-)
TTCTTAACCGGCAAATTGTCCGGAATATTTAGAG
>Locus:intergenic4589_1:2875939-2875906(-)
AATGTAACTGAGCAATCAGGCAGTACCCAAATAG
>Locus:intergenic4613_1:2888454-2888397(-)
GGGCTTTCCACTACCGCAAAAGGCAAATGGGTCACAAAGGCCAAAGCGAGTTTTAAAG
