# Supplementary material for: Common and phylogenetically widespread coding for peptides by bacterial small RNAs
Source: BMC Genomics. 2017 Jul 21;18:553. doi: 10.1186/s12864-017-3932-y (PMC5521070; doi:10.1186/s12864-017-3932-y)
Supplement: Supplementary file 6 — mock ORF sequences. (ZIP 3000 kb) [file 12864_2017_3932_MOESM6_ESM.zip › mocks/l_monocytogenes_lm109sp.overlapping_antisense.srna_mocks.fa.txt]

>Locus:lmo0277_1:299691-299608(-)
TTTCACGGTTCATTCCTCGCATACCTTCTGCAAATTCGTGTGCAATCGAACCTGGTCCAAGAATTGCCCAGTTTAAATTTCCCA
>Locus:lmo0366_1:393217-393086(-)
CGCGTTTGCTTGCTTACTTTCTTTCGTTGTTTCCTTTTTCGTTTCCGCTTTGTCCGCCGTCCCCGTCCCGCTACATCCAACAACCAACACCGCTGTAAAAATAGTCAACATAACAATAATCAATTTTTTCAT
>Locus:lmo0400_1:420408-420337(-)
GCAATAATGACCGGTAGTGCATACGATATTCCCGACATTAAATGGTCTTTTGCTTCGTTTAATTTCCCTTTC
>Locus:lmo0544_1:582527-582610(+)
CAGACTTTTTCTTTTCGCATTAAGAATTTCGTAATTGTTTCTGTAATCACACCACGCATTAATATAACCACGATGCCAGCTAGG
>Locus:lmo0555_1:593601-593530(-)
CAAAATTCGGTATTAAATAATGTAGCAAGGCCACGCGGATGCCCGAAAAACGTCTTTTCCTTATTGGTACTC
>Locus:lmo0753_1:779649-779617(-)
ATTGGCTATTTTGCAGTTCAGTTCGAATGTTCA
>Locus:lmo0823_1:849356-849231(-)
TTTCTACACCATTTGCAAGTTTCACTGTATCTTTTAAGTTCAATTTATCCGCCTCCTAAAAGTAATAACACGTTTACTATACACCTTAGAGTATACTCAAAGGCAAACATTTGGCTTTTCGATTTT
>Locus:lmo0907_1:943571-943509(-)
AGGTTTGACCATGTCTTACAAAATAAAGTGATAATTTTTTTCCCATTACGTACTTCCTCCTCC
>Locus:lmo0925_1:961494-961423(-)
CGTTTGACGATTGCAAGTATTCGCATTAGTGCTTCCCTCCAAACTCTAAAAAGGCATCTTCTAGCTTACCAG
>Locus:lmo0995_1:1025135-1025179(+)
AACCTCCTTTTTCTATCTATACGTTTAATAACTTTCCCGTTTTGT
>Locus:lmo1223_1:1244800-1244669(-)
GGCCCCAGAAGGCCCAACTATAACAACAAATTCACCCTTTTTTATCCCGAAAGTGATTTTATCATTAGCAGTGACAACGTTCTCGCCCATTTGATAGTATTTAGATACATCTTTCATTTCTACATAGGTCAT
>Locus:lmo1396_1:1423328-1423257(-)
GGTACTACACAAAGAATAACAAAAATTGGTATCATAAAAATTCGGATAACCGTCAATTTATTAGGTAAATTC
>Locus:lmo1788_1:1862501-1862376(-)
TCCCCACATAAGCAGCCATTTCTTTTACCGTCCATTGTTCCATATCTGACACCTCCATTTGATATACTAAAGGTAACATTAAACCATACTCCAAGGTCAAGCTTTTTTATCAAAGAAAAAGTAAGA
>Locus:lmo1958_1:2032461-2032544(+)
TATAAGTTCCTCCTTTCTTTACGTGCTACATATAGGAAGAAAGGAACCCCGATTAGTGCAAAAATAACACTGATTGGCGTTTCA
>Locus:lmo1958_2:2033451-2033537(+)
CTTGTATTCATTTTTATCTGTTTTGACTTATCCATCTGCACATGTTCCTTCCATCTAAATTATCCGCTCGTTTTAAGTGATAATAAT
>Locus:lmo2012_1:2087403-2087474(+)
ACTGAGAATTTATCAATAAGTTTCATTCTTCTTCTCTCCTTTGATAGTAAGAGAAAGCCTGAGTTTTCGCTC
>Locus:lmo2513_1:2592745-2592816(+)
TACAGTCTTCCCGGGAAGATGTCCATCTGTATTCACCTCCCCTTAGTTATACACTTTTTCTTTTTTTATTGC
>Locus:lmo2630_1:2704149-2704280(+)
TTATACTTCAAAGAATTGAATTTCTTTGCTGTCAGCTGTAACAGTAACAATCGCTTTACGGCGTTTGTTAGTGTAACCTGCATAACGGCCCATACGTTTAAGTTTGCCTTTGTAATTCATTACGTTTACTTT
>Locus:lmo2738_1:2813949-2814080(+)
TTAAGCCATCTGTCCAAGTTCGCTTGTTTGGATGTCTTTTTCAACACGAACCGAAACCAGTCTGGCATCATTCATTTCTTCTACTGTAAATCGAAGTGTACCGTATTCTACTACTACTTTATCATCTTCTTC
>Locus:lmo2756_1:2833835-2833918(+)
TATTTATCTAGCTTTAATTTGGCAAGCGCTTCAGCCATTGGGTTGTTAAATGGCTCATCTTCTTGTTTGTTTTGTTTTTTCATA
>Locus:lmo2790_1:2877162-2877233(+)
ATTCATCATCAAACTGAATATCTAAAATCTCTAAAATACGATCTAAATCATCATCAGATAAAAATTCAATTT
>Locus:lmo2791_1:2878723-2878848(+)
CAACCCCACCTTTTTGGTTTGCTAGTGCAATCACTTTGCTCAATCTTTTTCACCAACCCTTATTTTGTACCGAGATTTCCGGTTCTTTTATCTTCTATTCTACCAAAAGATTTTCATTTAGTCTTA
>Locus:lmo0277_1:299711-299692(-)
CCGTGCTCCTACCGCATAAA
>Locus:lmo0366_1:393237-393218(-)
TCTTTTACTTCTTTTTTGAC
>Locus:lmo0400_1:420428-420409(-)
CAGCTACAACAAGCGACCCT
>Locus:lmo0544_1:582507-582526(+)
TCATTTGCCTCCTTCTATTT
>Locus:lmo0555_1:593621-593602(-)
CGTAATAGGAGAATCGCTCC
>Locus:lmo0753_1:779669-779650(-)
TTCTGTTATACCTTCGCATA
>Locus:lmo0823_1:849376-849357(-)
GCCAAATCCTAAACGGGGCA
>Locus:lmo0907_1:943591-943572(-)
GCGCAAATTTTTGTTTAAGT
>Locus:lmo0925_1:961514-961495(-)
GGCGAAATTGGTTAATGATG
>Locus:lmo0995_1:1025115-1025134(+)
TTTTCTTGAACCCATAATAC
>Locus:lmo1223_1:1244820-1244801(-)
TTTAATACTGTGGATTTTCC
>Locus:lmo1396_1:1423348-1423329(-)
TAACGCTTCCCCAGTCAAAT
>Locus:lmo1788_1:1862521-1862502(-)
TCGTAATGTATCCGCTGAAA
>Locus:lmo1958_1:2032441-2032460(+)
TCTGCAATCGTCATATACAT
>Locus:lmo1958_2:2033431-2033450(+)
TGAATTTAGCAACAGTTGGT
>Locus:lmo2012_1:2087383-2087402(+)
GGATAATCCAGTCGCTAATA
>Locus:lmo2513_1:2592725-2592744(+)
TCTCTATTTCACGTTCTTGA
>Locus:lmo2630_1:2704129-2704148(+)
TTTATTTAAAGTTAGTCGAA
>Locus:lmo2738_1:2813929-2813948(+)
CCGCACTTTTATTTTTATCA
>Locus:lmo2756_1:2833815-2833834(+)
TGGGTTGCTTTGTCCATTCT
>Locus:lmo2790_1:2877142-2877161(+)
TTCCATAAACATCACAACCT
>Locus:lmo2791_1:2878703-2878722(+)
CACAGATGATGTCGTCTTAC
>Locus:lmo0134_1:136845-136714(-)
AGCCGCATCATCCACGCCAGTATGGTCAATAATAAACATATCTTCCCCAGTTGGCACAAAAGTCACTTCGCCAACCTCTACTCCTTCATCATTTACAGCATAAATTCTATTTTCACCATTTTTATATTCCAT
>Locus:lmo0323_1:348403-348474(+)
ATGTTAAAAGTAGTTACACTGAACATGATTCCACATCCTTCTTTTCATTGGAATGTTTTACAAAGAGAGTTT
>Locus:lmo0487_1:521905-521780(-)
AATTTTTTAGCGCATCTTCTTTGTTCACAAATTCTTCTGTCATGTCAAAATCAGACTCCTTTTTGTGTATTTAACTCTTTCCATTATAGTATCACAAAAAAAAGAATTTGTTCCAATCGCTGGAAC
>Locus:lmo0631_1:672414-672343(-)
AATTGTAGAATCGCATCTTCTTTAGTATTTACATTGATGTTTGAAATAGACAAGAAGTCGATTTTCACACCC
>Locus:lmo0689_1:723823-723752(-)
TCGCCAACAGTAAATGTAACAATTTCAAGTTCATTTGTTCCACTTTGTAGTAAAATTCCTTTTTCTTCTGTC
>Locus:lmo0732_1:761585-761553(-)
CAATTGCAGATAGGCATAGAAATGCTTTTTTCA
>Locus:lmo0739_1:769770-769639(-)
ATCTGGAATAACCCTCACATCCGCAATCGAAAGCCCTTTTCCACCTTCTTTATAGCCACCTTCAAATTGTTGCGCATTAGTGGAGCTACCCCATTTAAAATTTTCTGGAAAACCTTTTTGCAAATTAAACAT
>Locus:lmo0843_1:881994-882065(+)
AGTACAACCACCAAACCACAACTCCAACAGTCCAAACCATCGCAAGCGGCACTAAAATCCGGAACTTCGGTT
>Locus:lmo0904_1:940835-940764(-)
TTTTCTACTATTGTTTTCTCTGCCATATTCCAGCACCTCGTTTGTATTGTTTGGTTTCAGTATATAGCCTTC
>Locus:lmo1050_1:1077073-1076990(-)
GCGGTTCTCCAATCTCATTCAAATACGTTAATACAAAAACTGGATAAGCTGGATAAAATTTTTCTGTTTCTACACGCTGTTTCA
>Locus:lmo1078_1:1109706-1109789(+)
TATTTAAGTTCATCGCCGAGACGGATAATTAGGTCGCGGACATCGTCTTTAATTTCGGGATGTTTTAGCGCAAATTTTAAAGTA
>Locus:lmo1111_1:1147370-1147495(+)
GCTTTTCTTTTAGTTCTTCAATCCAAGAGGTTTTATTGTTCAATCACATTCCTCCAATCAAAAAAGCAGATGTTGTCAACTTTTAATGTCGAGTTTACATCTGCTTCAAATTGCGAAACACCGCAT
>Locus:lmo1265_1:1288334-1288263(-)
CTCTCACTACTAGAACAAGCAGTTAAAATACTAAGGCATACTATACCTGCAATCATTGTAATCCTATTCTTC
>Locus:lmo1453_1:1485709-1485792(+)
CATTTTAGCACATCCTCTACTAATGCGATTTTATGTTCTAATTCACGAATTTTCGCTTGGTTTTCTGGTGAAACTGGTTGGTTG
>Locus:lmo1654_1:1703779-1703841(+)
TCCACAAACATACAAATGCTACTAATAATGATAAAATTTTCTTCATTCTACGCTCTCCCTCTT
>Locus:lmo1890_1:1963563-1963688(+)
CGTTTTGAAGAAGCAATTTTTCCGTACGGTTTAAAAGTTCCATTCTATCACTCTTTTCTTCACATTTTCAGATACTTCAAGCATAGCATAGGACGCAAAATCTTGCCTAAAATTAGATTATTAGCT
>Locus:lmo1896_1:1969038-1969121(+)
TACGGATATAAACGGTTTAGTAAACGTGGGAATGGAATAGTTTCACGCACATGTTCTGTGCCTGAAATCCAAGCAACTGTACGT
>Locus:lmo2004_1:2076821-2076892(+)
GCTGGCGACAAGTCTTTATATTCCATATTTCCACCTCTTTTTTCAAATCATCTATCTATTTCACTTTTTCAA
>Locus:lmo2228_1:2317807-2317893(+)
ACGGGTATAATTAATGCAATTTGTGTTTTATCCAATTTACTCACCTCATCCTTTTGTTATACTTATTGTATAACAGTTATAATATTA
>Locus:lmo2392_1:2467364-2467408(+)
TCTGGCTCATCGCTTTTTTCTATATTAAAACGGATTTTCTTCCAA
>Locus:lmo2444_1:2510361-2510492(+)
TTATTCTGCAGATGGCATAACTCTTACATTATCAATGTGAATGCTCGTTCCTCCTGGGGAATCCATTTGGAAACTAGTATTAATATTGCCTGTTGTTACTTTGACATCTTTAATTGTTACATAATGCCAAAC
>Locus:lmo2707_1:2780577-2780708(+)
TCAACCCACACTAACTTGGAAATAGAGTACAGAACCTATTTCAGTTGCTTTTATAGTTTCTTTGGCGATTTTTGCTGCCTTTTCTTCGTCTTCAATATTTGTTTCAAAAGTAAGTTTCATACCTTTTTCGTC
>Locus:lmo0134_1:136865-136846(-)
TGGGCTATTCCTTGACCACG
>Locus:lmo0323_1:348383-348402(+)
CAGAAGTATCATCAAAACGA
>Locus:lmo0487_1:521925-521906(-)
ACGAAACTCTTTTACATTAT
>Locus:lmo0631_1:672434-672415(-)
CTTTTTCTAAAACATTCACT
>Locus:lmo0689_1:723843-723824(-)
CGTTAATACAAAATAAGTTT
>Locus:lmo0732_1:761605-761586(-)
TACAAAATTTAATGATAGAA
>Locus:lmo0739_1:769790-769771(-)
AAATCAGATTCGTCTGGCAT
>Locus:lmo0843_1:881974-881993(+)
AGCTATTCATTTGTTAATTC
>Locus:lmo0904_1:940855-940836(-)
TATATTTAGCCAGTTGTAAT
>Locus:lmo1050_1:1077093-1077074(-)
TGATGATCCCGTTGACATTT
>Locus:lmo1078_1:1109686-1109705(+)
CAAACAGTTACCTCTTTCTT
>Locus:lmo1111_1:1147350-1147369(+)
AGAAAGTCCATATGCCATAC
>Locus:lmo1265_1:1288354-1288335(-)
CTGATGTCGTTCCTTTCACA
>Locus:lmo1453_1:1485689-1485708(+)
TCATAGCCATTTGCGACTTT
>Locus:lmo1654_1:1703759-1703778(+)
TTGTCCTGGAAGTAAAATAC
>Locus:lmo1890_1:1963543-1963562(+)
ATATAATTCCCAATTTTTTT
>Locus:lmo1896_1:1969018-1969037(+)
GTTGGCTTCACTTTGTAACT
>Locus:lmo2004_1:2076801-2076820(+)
GTTGTTCTTCACTTTGCACT
>Locus:lmo2228_1:2317787-2317806(+)
AAGCTAAATAAAGAAGAATT
>Locus:lmo2392_1:2467344-2467363(+)
AAAAAGCGATGAGCTCGTAA
>Locus:lmo2444_1:2510341-2510360(+)
TAATGGTTATTTTCACTGAA
>Locus:lmo2707_1:2780557-2780576(+)
TGCATTAACAATTTTCATTT
>Locus:lmo0129_1:130725-130654(-)
TTTTCAACAAGTCCATTACCACTCGCACCTGAATCCTTACCACCGTGTCCAGCGTCAATCCATATCTTTGTC
>Locus:lmo0197_1:200556-200470(-)
TCTACACGACGTAATCTCACATCTGTTACTTGCATTATTAGTCACTCCTTATCCCATTTGCCTCTTTCAAAAAGAATCTGCTTATCC
>Locus:lmo0625_1:661470-661601(+)
TCATGCTTTATGGAAACTTGCGTACTGAATGAATCTGCGCGACATGGCAATATGACCAGCCTCGTTTGGATGAATACCATCAGCACAGAGCAAATTTTCATAATGAAATTCAGCGAGAAAACTATCACGGAC
>Locus:lmo0724_1:755381-755310(-)
TATTTCGTATTTAGAAGGGTCAAACTAAATATACATGCTGTAATGACAAGCAGTGATTTTATCCAAATTCGC
>Locus:lmo0812_1:839553-839521(-)
CTTCAATCATCATCTGTCTCGCTTTTTCATACA
>Locus:lmo1105_1:1139941-1140024(+)
TACTTACGCCTTTTCGTAGTGGTTTTTGTTATTTTATTTTCAGTTTTACTATTTTTTGAGGTAGTAGAAGTGTTCTCTCGTTTG
>Locus:lmo1107_1:1144533-1144664(+)
TTAATTGGATATGCCATAATACAGTTCACTCCTTACGGTTGTTATTGCTTCATTGAATTGTTGCTTTTGAAGTTTCACGGCTTTTCCTGCATAGGTAGTTTTTGCCCGTATAAAATACGTGAGGATAGACTT
>Locus:lmo1242_1:1269083-1269154(+)
TTAGGGTTTAATTCTGTTTTTGCCATAAAGAATTCCTCTTTTCTACGCTTTTTCAATTTAAAAATAATTCTT
>Locus:lmo1258_1:1282557-1282474(-)
CACCAACTGGATTTTCAACTTCATCCCATATATGTAAATGTAAATCTAGCCCATCTGTCGCTTTTAATTTCATTTGTTTGTACA
>Locus:lmo1476_1:1510120-1510191(+)
TTACTCGATAGGTTTGTATTTATCATTTTTATCAATTCCTTGCACTTAAAATTTGCTTCGTTATCCATTAGT
>Locus:lmo1687_1:1752915-1752986(+)
ATTTCTTTCTCTTTGGGTAAGTACATCCTTTATCCTACTTTCCTCATGTACTATCAAAATCATTATTATTAT
>Locus:lmo1756_1:1826387-1826431(+)
AAATATTTTCCCTCCTTAGCCTCTTTATTGTTCCATAATTGTCGG
>Locus:lmo1851_1:1926937-1927008(+)
ACTTCACCAAGGCTTTTGCTTTTTGTAGTTGTGGATCTGTTTCTTTTAGATGTTTTTGTGTTAATTCGACTA
>Locus:lmo1890_1:1963563-1963688(+)
CGTTTTGAAGAAGCAATTTTTCCGTACGGTTTAAAAGTTCCATTCTATCACTCTTTTCTTCACATTTTCAGATACTTCAAGCATAGCATAGGACGCAAAATCTTGCCTAAAATTAGATTATTAGCT
>Locus:lmo1934_1:2008320-2008403(+)
TATTTAACAGCTTCTTTAAGCGCTTTACCAGGTTTGAAAGCTGGTACTTTACTTGCAGGGATGTCGATTTCTTCTTTAGTACGA
>Locus:lmo2161_1:2244419-2244550(+)
TTATTTCCTCCCTATTTTTTCAAGTGGTTGGTGATTTCCGTATGCCGGATAATTCTTCCGACCTTCCGCGCACCAATGTACGCCGTTAATAATTACTTGCTGAATATCCGGATGGTGATAGGTTGGATAAGA
>Locus:lmo2406_1:2479423-2479548(+)
AAGAATCATGATCACTCCACCCAGTTAACCCGATTGTTACCATCAACTGCCACCCTCTCTATCGTTATGATTTATGTTTATTATAACGCAAAAAGGAGGGAGAAGCCTTTAATTTGGTCCTCGCTT
>Locus:lmo2470_1:2544340-2544269(-)
TCTAAACCAGTAAAGCTTAGTGACAGAATGGCTAATAATAAAGCTGTGCTTAAAAACATTAAAACTTTTCTC
>Locus:lmo2476_1:2551234-2551365(+)
TCAGCTCTCCACTGTGAAACGAAAAGCTGTTCTAGATGTAAAAGGTTTTTCTGGTCGAAGTACAATATCACCAAATCCCTCATGGTTAATCGCATCCACCAAACCCTGTGTTTCCATTGTTATGCCAGCATA
>Locus:lmo2536_1:2612206-2612289(+)
CACCCCTCTCTTTTTAAAAACTTTTTTCTGTGGTACATGGAATACGCAAAAAAATCTAGAAAAATAATTGCATATGCAAGCCCA
>Locus:lmo2643_1:2717349-2717411(+)
ATAATTTCGTTGCTTGTTCGCTATCAAATACATATGCTGAATCCATCGGCTACACTCCTTCTT
>Locus:lmo2802_1:2888173-2888298(+)
TTCCTTTTTCAGCGAGCGCCATTTGGAATTGCTCTGGATTCATATTTTTTCCTCACTTTATTTTCGCGATTTTTGCCGTGTTTAGGATGTTGGAACGTGTTGGTTTATACTTTTAAACTGGCTTAT
>Locus:lmo0129_1:130745-130726(-)
CTACAGTTAGTACCCAATTT
>Locus:lmo0197_1:200576-200557(-)
CTCTCATTCTTCCATCAGTT
>Locus:lmo0625_1:661450-661469(+)
TGTAAAATAAAAATTCCTCC
>Locus:lmo0724_1:755401-755382(-)
CGGTTGGTGAATAAAAGGTA
>Locus:lmo0812_1:839573-839554(-)
GCGAACTTGGCCACTATGCG
>Locus:lmo1105_1:1139921-1139940(+)
AAGTATTTTACTAGCTTCAT
>Locus:lmo1107_1:1144513-1144532(+)
CCAGATTATTTTCAATATAT
>Locus:lmo1242_1:1269063-1269082(+)
TATTTAGAAACGCATCGACT
>Locus:lmo1258_1:1282577-1282558(-)
GCCGTGAACAATTTGAACTA
>Locus:lmo1476_1:1510100-1510119(+)
TATATACCGCGGAACTTTCA
>Locus:lmo1687_1:1752895-1752914(+)
TGTAGCTCTTGATCTGTATT
>Locus:lmo1756_1:1826367-1826386(+)
TGAAAAATCAAATAAACCCA
>Locus:lmo1851_1:1926917-1926936(+)
TTCAAAAAAGTTGTACGTTT
>Locus:lmo1890_1:1963543-1963562(+)
ATATAATTCCCAATTTTTTT
>Locus:lmo1934_1:2008300-2008319(+)
GCTTAAAAGTCTATGTAGCT
>Locus:lmo2161_1:2244399-2244418(+)
AAAAACGCCTAATTTCATTT
>Locus:lmo2406_1:2479403-2479422(+)
TAATTTTTTTGTTTGTAATA
>Locus:lmo2470_1:2544360-2544341(-)
AAGCAGCTTTTGCCTTCAGA
>Locus:lmo2476_1:2551214-2551233(+)
AACTCTTTAATTAAAATTTA
>Locus:lmo2536_1:2612186-2612205(+)
ATTCCTCTTCCAATTAGGTT
>Locus:lmo2643_1:2717329-2717348(+)
TAACTCATAGTTCTTCATCA
>Locus:lmo2802_1:2888153-2888172(+)
TTGGTCGTCGCTTAGTTCTA
>Locus:lmo0044_1:49658-49587(-)
TCTACAACAGCTTTTTTCTCATCTTCTTCAATGTTTGGGCGAATGATGTACATAATTTCGTACTTTCTAGCC
>Locus:lmo0385_1:409027-408956(-)
GCGTTCAAATCAATGCACGCGCGCCCTACGGTGATTAAATCAAATTTTCGTTCACTATGTTTTTTAAGATTC
>Locus:lmo0755_1:781187-781104(-)
AAATTGATACCACCCCAACCATGCTCAAAATTAACGCAACAACGGAAAAAACTAATAGAATTTGAACCGTCTTACTCTTTTTCA
>Locus:lmo0969_1:1000619-1000536(-)
ATTGTTTCGAAATATGCTTACTCTTTAAAAACGTGCGAAGTAAGAGCCCATCTTCTTCAGTTTCGACTTTCCATTCTAAAAACA
>Locus:lmo1055_1:1082953-1082822(-)
GCCGTAATATTCTTTTTCAATAATGGTAACTTTTTGTCCGAGTTGTGCAGCTCGGATTGCGGCTACATACCCACCTGGGCCTGCACCGATGACTATGGTGTCTCTTTCTTCTGGAAAATCGCCTACTACCAT
>Locus:lmo1138_1:1172077-1172109(+)
TATTTTAAGCCATCGCGATTTTCGATGATTTCA
>Locus:lmo1233_1:1259603-1259532(-)
GCCCAGAAATCTGTTAATACTAAGCCTTCGCTAGTTTCTTGTTCAAATGTTGCATCTGTAATTTCTTTTACC
>Locus:lmo1248_1:1272759-1272634(-)
TTTCATCGGCTCTTTGGAGAAAACAAAGGGTGTATTTATACATATTTCCACCTACTTTCCAAGTTTTTTATTCAGTATATCATAATTTTAAACACAAAAAGAGCAGCATCCGCGTTTTTATTGGGA
>Locus:lmo1492_1:1523958-1524044(+)
TTCAACATTTTATCTGGTGAGAATTGCTTTAACACGTATTGGCACCTCATTCTTTTATTTAGTACAGTCTATTCTATCATACATTCA
>Locus:lmo1710_1:1771678-1771595(-)
ATTTTTCTAATTCTTCACCTAAAATGTCGGCAATTTCTTGTGTATTACCAGTCATGCTGGCATAAACGATCATCACTTTTGTCA
>Locus:lmo1716_1:1778362-1778318(-)
CTTATAGGTCTTTTTCTTTTTTTATCATTTCCCAATCAACCCATA
>Locus:lmo1847_1:1923827-1923898(+)
ATTTGGCTAAACCATCATGGATTTTATCTAAATTGTACCGCATCATTTCTAAATACGTGTCGCCCACTTCGC
>Locus:lmo1878_1:1952721-1952852(+)
TTATTCCTTTGTTTCTGGTTTCGTCGTCTCCATTGCCTTGAGCGTCTTAAGCGCATCTGGATGATTTTCAAAAAATTGCACAACATCCCCAATTCGGTCAATCGAGTTCCAACTCAAGTGGTGTTCAATACC
>Locus:lmo2092_1:2172110-2171985(-)
CTAGAAAACCCGATCCCCAAAAGACATTTGTTAATTTTTTCAATACATCACTTCCCTTTATTTTCTCTGTATGTATTTCCCCATGTTAGCAAAAAGGTAACATTCTTTTTAATAGTAACAAAAAAA
>Locus:lmo2339_1:2408868-2408939(+)
GCTAGACAAGCACTTACTGCAATCATTTATTTTCCCTCCTTTATTTTTTATTTTAACATAAAAAGCTGCCAC
>Locus:lmo2395_1:2468678-2468749(+)
CCACCACACAAACTATCATTCTCCATCAAAATCCATCCACCATCTATCGAAAACCCGCATTCCCATTCGCCC
>Locus:lmo2438_1:2506345-2506416(+)
TCTACTTTGTTCTTTGGTCTTGCCATAGAAACATTACCCCTTTCTAACAATTATGTAAGTTTAAATTATCAT
>Locus:lmo2601_1:2688485-2688547(+)
CATATTTATAAAAAACGTGCTCTAATCTCACAAAACTTTCTGCCACGCTTAACACCTCACTTT
>Locus:lmo2627_1:2702532-2702663(+)
TTATCCCTCCTTCACTTCAGATACCACAACTGTAATGTGGCTAGTACGTTTGTTGATTGCACTTGCACGACCTTGTGCACGTGGACGGAAACGTTTAAGTGTTGGACCTTCGTCAACAAATGCTTCCTCTAC
>Locus:lmo2689_1:2763082-2763213(+)
TTAAATCCACTCCCGGAATTTCCGAATGTATATAGTTTTCACCAGTTGCATCGTAGCCATATATCCAACCAAAATCAATATCAACCAAGGGAAATAACTACCAGGCAAGCTGACAAAACCAATGCTGTGGCC
>Locus:lmo2712_1:2786277-2786402(+)
AAGTTCCAATGTCTACGCCCATTATGTATGGTTTACTCGTCAAACAGCTCACCCCGCATTTTCGTTTCTTTTTATTATACGTCAAATAGAAGAAAATTTGGGGCTGGGCTACTTAGCTTTTTTCTC
>Locus:lmo2806_1:2890780-2890863(+)
CATTTATATCCGTTCAAAAGCCCCAATTGTTTTGTAAGCTCCTTAGATATGCTTGCTCCACCACTCTTTAATTCTTCATTATTT
>Locus:lmo0044_1:49678-49659(-)
TTAAGATTCCGTCAAAGCGT
>Locus:lmo0385_1:409047-409028(-)
TTGGTCTGTTGTATTCGACC
>Locus:lmo0755_1:781207-781188(-)
ATGATTTTTCTGCCCATACC
>Locus:lmo0969_1:1000639-1000620(-)
AAATTTCACGGCAGTTAATA
>Locus:lmo1055_1:1082973-1082954(-)
CCCACGTTTAAGCACACACC
>Locus:lmo1138_1:1172057-1172076(+)
AGAAGTGAACCTTTTGGTTT
>Locus:lmo1233_1:1259623-1259604(-)
GGCAAGGACCACACCATGTT
>Locus:lmo1248_1:1272779-1272760(-)
TTGTCTATTTAACAATAAAA
>Locus:lmo1492_1:1523938-1523957(+)
CTGTTATTCCAAATGGAGTA
>Locus:lmo1710_1:1771698-1771679(-)
AATTTCTACTTCGATATCGT
>Locus:lmo1716_1:1778382-1778363(-)
TTGACATATTCTTTGTCAAT
>Locus:lmo1847_1:1923807-1923826(+)
TAATCTCTGCGTCTTTTTTT
>Locus:lmo1878_1:1952701-1952720(+)
ATCTCAACCTTGGATTACCG
>Locus:lmo2092_1:2172130-2172111(-)
AAATAAAACTGCTAATAAAA
>Locus:lmo2339_1:2408848-2408867(+)
CATATCTACAGGCTATTCCA
>Locus:lmo2395_1:2468658-2468677(+)
ATCCTTCCTGTAAAATGTGC
>Locus:lmo2438_1:2506325-2506344(+)
CCGTGCTTTGTTGAAGTAAT
>Locus:lmo2601_1:2688465-2688484(+)
TGCATATTTTTCCGTATCCT
>Locus:lmo2627_1:2702512-2702531(+)
TGTACTTTTTGACCCACGAA
>Locus:lmo2689_1:2763062-2763081(+)
AGTACGCGTCCAGCACGCAT
>Locus:lmo2712_1:2786257-2786276(+)
AAGTACTGCCTTTGTGCTTG
>Locus:lmo2806_1:2890760-2890779(+)
CTCTTAGCTCTATAAAAACT
>Locus:lmo0405_1:427138-427052(-)
ACGATAATAACCGTTATTAAAATAACCGTATCCATTCAGCAGTTCCCCTTGTCGAGATTCACTTTTTTATTGTCTATACCCCTTTTA
>Locus:lmo0498_1:534349-534224(-)
TCAACTGAAATCCGCCATGGTCAGCTGCAATTGCAATTTCCATGTTATCCTCTCCTTTCTCACCTTGATTGTAGCACCGGTCTCCATCAAACTGTTAGAACTGTTCGGCACCATTTTTCCAATAAA
>Locus:lmo0526_1:561821-561892(+)
ACTTGTTCTTGGCATAAATGGTCATGGCTTCTTGGAGGAATTGAGAAAGGCCATCGCCGAATTGGTCGATAT
>Locus:lmo0546_1:583508-583591(+)
TATTTACTAAATGTTTCATCCTGCAGTTTTCTAAGTTTCCAAACAGTAGTGGATTCATCTAATGAAACGTCTTCGTCAGTAATA
>Locus:lmo0687_1:721385-721302(-)
CTGGTGCAAATTTTTCGAGATATGCTTGTATTTCTTGTTTGTCATAATCGGTTAACGTATGCGAACCGCTTAAAAAAAGTTGCA
>Locus:lmo0777_1:802487-802356(-)
TATCGTAATTTCTACTGTGTAAACCCTACTTGGTTCTGGGTCTTCATCGGCCCATATACCAACGCATTCACCATATTCACTACTAAAAGCGATTCTGCCGTCAGTCAATTTCTTTTGAACCTTTATCTCCAC
>Locus:lmo1175_1:1203667-1203635(-)
ATGTATGGCCGAATAAATTCGTTTTTAAAATCA
>Locus:lmo1230_1:1254795-1254724(-)
TTGATAAGGCCTGTTCTAAATCCTGCAAAAAAGCCGCAAACAAGTAAAATTAAAATAATCGCATTTAAAATC
>Locus:lmo1269_1:1293113-1293042(-)
GAAAAAAATTTGTTTTCACTTTTCATGTCTTTTTATCCTCTCCAATTAATATTAATAAAGTATAGCACGAAA
>Locus:lmo1397_1:1423927-1423856(-)
ACTGCAATGATTTCTGCACTTGCCATCTTGATTCATCTCCAATTCGATTTTTTGTATAGAAAAAAAGCACAC
>Locus:lmo1415_1:1445234-1445109(-)
ATGCAGGAGTATAAAAACCTATTTTATCAATTCCAATTTTCATATGTAAGCTCAAGTCCTTTATATTTTATTTGTAAGTACTTTAATTTTAGTAGAAAAATGCACAAAATACAATACATTGGGCTT
>Locus:lmo1418_1:1448316-1448399(+)
TATTCGAATATCGCTTCTATGACAGAGCCAGCAGTATTTGGAAATTGCAAGTCCAAAATGTGTGCAAATGTAGGTGCTTCGTCA
>Locus:lmo1497_1:1528100-1528171(+)
AAACATGTTTTTGCAAGATGGATTCAATTTTTGTTGTCATTAAGTCGATTGCTACGTGATTCTCTCCGCCTT
>Locus:lmo1643_1:1688250-1688321(+)
ATCTCGCAAAAATTAAGATGTTATCTGCATGTAAATTTTCAATCATTTTATCTACTTGTTTTTCTGTTAAAT
>Locus:lmo1701_1:1765425-1765487(+)
AGTACTTTGCTTCAAATTCATTCGTTTCATCAAATAGTTTTTTCATGTTTGTTTCCTCCTATT
>Locus:lmo2062_1:2144709-2144780(+)
AAACTGACCCTTTTCAATAATTTCATTTGCTACTCCTTTTTCGAACGAACGGTTTTACTCTTTTTAACTTAT
>Locus:lmo2151_1:2234576-2234659(+)
TATTTTTTTGGCCAAGTTCTCCTACGATTTTCTGCTAATTTCATTCGAACAAGTTCCTCGCCGTCCGCCCCCATACTCTCTGCA
>Locus:lmo2169_1:2251028-2250984(-)
CACAGGATTCTGCTGACTCTTTTTCTATTTACGTCGATACATTTT
>Locus:lmo2353_1:2421707-2421832(+)
ACACCGCACTCAACATTAATAAAATCAGTTCAAATATTTCCATTAATACATCCCTCGTTCCCGTATCAACACCATCCCCCTGAGCCAGAAGCGTGGCATTTCTTCCGTTCCCATATTAGCAAAAAA
>Locus:lmo2507_1:2584055-2584186(+)
CTAAATTTCATAGCCATATTCTCCTTGCTGCTCATCTCGAACAATTCTTCCATTCTCGATAGCGATTACCCGGTGTTTCAATGTGTTAACAATTTCTTTGTTGTGGGTTGCCATCACGATGGTTGTTCCGCG
>Locus:lmo2583_1:2663619-2663750(+)
TCATCTTGTCTCCTCCAATTTATAACCGACGCCGCGCACCGTAACAATTCGAATACCATCCTTTTCTTCATCAAAATGGTCACGCAAACGTTTAATATGTACATCCACTGTCCGGTCACTACCATCATAATC
>Locus:lmo2627_1:2702532-2702663(+)
TTATCCCTCCTTCACTTCAGATACCACAACTGTAATGTGGCTAGTACGTTTGTTGATTGCACTTGCACGACCTTGTGCACGTGGACGGAAACGTTTAAGTGTTGGACCTTCGTCAACAAATGCTTCCTCTAC
>Locus:lmo0405_1:427158-427139(-)
CAAACGCTAACCCCACTATA
>Locus:lmo0498_1:534369-534350(-)
ATGCGCGCGGATTTTTTCTT
>Locus:lmo0526_1:561801-561820(+)
TGGAAATCGCGGCTTTTTTT
>Locus:lmo0546_1:583488-583507(+)
ACTTCCCACCAAGTTGAATT
>Locus:lmo0687_1:721405-721386(-)
AAGCAAGTGAATGTGGTTCA
>Locus:lmo0777_1:802507-802488(-)
TCTGCGCTAATCATGTCCGG
>Locus:lmo1175_1:1203687-1203668(-)
AGTGATGGATTTGAACTGGT
>Locus:lmo1230_1:1254815-1254796(-)
CTAATAATAAGATAAGTTGT
>Locus:lmo1269_1:1293133-1293114(-)
TTATCCATCCAAATGCCCCA
>Locus:lmo1397_1:1423947-1423928(-)
CAAGTAATAGTTCAGTTCCT
>Locus:lmo1415_1:1445254-1445235(-)
TTCTACCATATCAACATAAA
>Locus:lmo1418_1:1448296-1448315(+)
AATGTGTTTCTCCCCTTTTC
>Locus:lmo1497_1:1528080-1528099(+)
ACAAGTGATACCTGTTGTTT
>Locus:lmo1643_1:1688230-1688249(+)
CTCCTTTTTTCACCGATATT
>Locus:lmo1701_1:1765405-1765424(+)
GCCGTACCAAATAGTTCGGT
>Locus:lmo2062_1:2144689-2144708(+)
GATATAGTATAATGAGAAAA
>Locus:lmo2151_1:2234556-2234575(+)
TTTGGTAAAGCAGCTTTTTT
>Locus:lmo2169_1:2251048-2251029(-)
AAAAAAGAGTCAGCAAAATC
>Locus:lmo2353_1:2421687-2421706(+)
GCTTAGTACATTAGATAAAA
>Locus:lmo2507_1:2584035-2584054(+)
TTATATGTCTTCCTACAGTC
>Locus:lmo2583_1:2663599-2663618(+)
TATTCGACTGTATAACGATT
>Locus:lmo2627_1:2702512-2702531(+)
TGTACTTTTTGACCCACGAA
>Locus:lmo0109_1:117103-116972(-)
GTTTCCCTCACAAATAATCGAGATTTCCAAAAAATCATGATGGTGATTTTCACCTACGCGCACCTCATTCGTATAACAATTAGCGATATACAAAATTTGCGGATTAAATGTGGTCGTATTTATTTTCAGCAT
>Locus:lmo0262_1:282828-282757(-)
ACCCATAAACTAATTCCCAAGATAGCTGTCACTACAAGTAAAACATGTAGTACTGAGGTTTTTCTCTGTTTC
>Locus:lmo0324_1:348659-348588(-)
CTGTCCTCGCATGCTGATAATGCCACTAATACTATCAATAGTAATAATATGAGCAACCACCGACTTTTTCGC
>Locus:lmo0387_1:412026-411940(-)
TCAATTTCAGCTAAATATTCTGCAAAAACTTCCATATTATTTCCTCCTAAAAAAAGTAATCTTACAGTTACTTTTTATTATAAAGAA
>Locus:lmo0597_1:639440-639565(+)
AATCTACGTTGTAAAAGCTATTTTCCTCATTCAGTAATGACATATACCGAGTCCCCTTTTCTCAGTGTTAATCATTATCATTATATAGGAGATGACTCGAAATGTGTATTAATGGGACTTATGATG
>Locus:lmo0815_1:842386-842315(-)
TCTTTAAATTCGATATTACTTATTGAATCAAGTGCACGTGCAATTACACCTATATCTCTTAATATATCTTTC
>Locus:lmo0851_1:890464-890393(-)
TGTTGGTTAACCGCTTCTTTTTTCATGTATATGCCTCACTCTATTTCTATTTTCTTCTATGACAAAAGCCTT
>Locus:lmo0933_1:970471-970542(+)
CAGGAGTATTCAATACTTTTTTCCATACTTCACACATCCTTAATTAAGTTGATAAAGTGTCCCGCCACTAGT
>Locus:lmo1114_1:1149678-1149803(+)
CAAATGTTTTTTCCATGTTGGGTATTACGTGTTTTAATTCCATATATTTTACCTCGTTCTTTCTTGAATATTTATTTAAAATTAAATGTAATTAGTTTTATTGTTAAGGCTGCTTACGTTGGGGAA
>Locus:lmo1144_1:1176388-1176305(-)
GATTGGCGATTAAATGTGCCAACGTCACCTGTTTTCCTGGTACATATTCTTGTATTACACGCTCTTTATTATCATCAAAACTCA
>Locus:lmo1176_1:1205102-1205019(-)
CAGCTGCTACTGTATCGGTTGTTTTACCACCGGACATTTCTGTTAAAATGCCTTCAATCATTTGTTTTAATTCTTGTTCGTTCA
>Locus:lmo1352_1:1377410-1377541(+)
TTATTTTTTGCCACCATCAATCACTTTGAAGGAAGATTTTCGTTTTTTCTTTGTTTTTTTCTTCGGGTTATGCATGTTTTTCGATTGTTTCACCGCTTTTTGGTAATTACTGTCAGTTTTTCTATTCGTGAA
>Locus:lmo1434_1:1465614-1465658(+)
CACACGAATGTGCAGCAGTTCATTCTAGACTTCCATAATAATTGG
>Locus:lmo1570_1:1608166-1608297(+)
TTAATGTGTTGCTGTTTTGCCGTTATATACAACACCTTGACGAGAATCAACTGTGATGATTTCACCATCTTTTACAAGAGATGTTGCATCTTTAGCACCAACGATAACAGGAATGCCAAGGTTGATTCCAAC
>Locus:lmo1844_1:1920437-1920520(+)
TATTTAATTCCTTTCGTTTTGCGGTCGTCTACAAAAACATACACGAGCATTAGTACGACACCAACTGAAAGCGAGGCATCTGCC
>Locus:lmo2006_1:2079787-2079912(+)
CTTGTGTTATTACTTTTTCTTGGTCTTTTTCTAGTTTCGCCATCTTCATCATCCTTTTGTTATATAAATTATCAAAATTTCAATAGTACAGTTTTCAAAAACTCTTCATTTACAAGAATTATTATA
>Locus:lmo2092_1:2172152-2172069(-)
ATTGCTCTGGCAAAAAAGCCCCAAATAAAACTGCTAATAAAACTAGAAAACCCGATCCCCAAAAGACATTTGTTAATTTTTTCA
>Locus:lmo2151_1:2234849-2234920(+)
GTAATTTCAGCTTGTAGTTGTTTCACTGTTTTAACTCCTTTAGAAGAATTTATTTGTGAAAAATATCGCAAG
>Locus:lmo2259_1:2347066-2346935(-)
GATTTGCAGATGTTTATCGGCTTCATCGAATTGATACTTTTCTGCAAAATCAATTGCTTTGTATGCTTCTTTTCGTGTGTTTCCGCCATGCAAAATGAGTTTTACAACAGCTTCTTCTACTTGAATTTCCAT
>Locus:lmo2502_1:2577698-2577769(+)
ATCTTGGTTCTATTAATAACAAACCAAGTTCAAATGATTCATTCTCATAAAGTGCTGTTTGTTCAAAACGTG
>Locus:lmo2608_1:2693564-2693596(+)
TATTTCTTTTTGCCTGCTACTGTTTTGGACGGG
>Locus:lmo2633_1:2706009-2706071(+)
GGTGATCATAAGCTTTTAAACGAATACGAATTTTTTGTTTTGCCATTACTTTCCCTCCTTTTC
>Locus:lmo0109_1:117123-117104(-)
CCTTCAATATCATAAATAAC
>Locus:lmo0262_1:282848-282829(-)
TCATCCCATGACTTGCATTT
>Locus:lmo0324_1:348679-348660(-)
CCGAAATATCTCCATTCCCG
>Locus:lmo0387_1:412046-412027(-)
TCGCGCGGTGATCCGGATTT
>Locus:lmo0597_1:639420-639439(+)
ATCTTTTAATAAATTGAGTA
>Locus:lmo0815_1:842406-842387(-)
GTCCTTTTGCTAGATTTAAT
>Locus:lmo0851_1:890484-890465(-)
CAATATGCACATAAATAGAT
>Locus:lmo0933_1:970451-970470(+)
CATTAAAAACAGGGACTATA
>Locus:lmo1114_1:1149658-1149677(+)
TCCTGCAAATTCTAATTGTC
>Locus:lmo1144_1:1176408-1176389(-)
TGTATAAATATCACGGTTCG
>Locus:lmo1176_1:1205122-1205103(-)
AACTACAGATTTAGTTGGCA
>Locus:lmo1352_1:1377390-1377409(+)
GCATACTTTTCTATTATAAC
>Locus:lmo1434_1:1465594-1465613(+)
TCAAACGAAAAAAACTGCCA
>Locus:lmo1570_1:1608146-1608165(+)
CGCTTTTAGAAAGTTAACTA
>Locus:lmo1844_1:1920417-1920436(+)
ATCAATGTTTCATTCTGCAT
>Locus:lmo2006_1:2079767-2079786(+)
TAAATCCGCTCCTGATTTCC
>Locus:lmo2092_1:2172172-2172153(-)
ATGGTTTGTAAAAGTCTCAA
>Locus:lmo2151_1:2234829-2234848(+)
CACGCTCTTTTAGAAAAGCA
>Locus:lmo2259_1:2347086-2347067(-)
TCTTGGAATTGATCCTGTGC
>Locus:lmo2502_1:2577678-2577697(+)
CAACACTGGTGTCCTAAATT
>Locus:lmo2608_1:2693544-2693563(+)
CTAACTACCTCCTTTACTAT
>Locus:lmo2633_1:2705989-2706008(+)
TGCTGATTGATCCAAAATAC
>Locus:lmo0101_1:108163-108225(+)
AAATTAATAATAAATCTGATTTTGAGAGCTCATTTAACTTTTTCATATAAATATCATATCATA
>Locus:lmo0185_1:189659-189573(-)
TCGTCATTAAGGTGTACATGCGTATCAAATAGCAAGAGAATTCCTCCTAATAAAATCATTTCCTTCTATTATACTATAATTTTTGAT
>Locus:lmo0319_1:344611-344682(+)
GCCGGAAATCCTGTATTTGTATGCATGTTAAAAACTCCTTTTCTACATTTTAAAGTATCTATGAAAAAAACC
>Locus:lmo0455_1:489947-489822(-)
TTAAAGATGGTAATTTCATTAAATCTGCCAATTTTACGCTCAAAGTTCGCCACCTCCAGTTATTCTAAGTGTAAACAATCTCCTAGAAAAAGTCCATGCCACGTTAAATCTTTTACATTCAAGGCC
>Locus:lmo0481_1:516779-516747(-)
TTAGAGCGACTAGCGTACGTTTTTTATTTTTCA
>Locus:lmo0691_1:726107-726036(-)
TCGCTATCTTTCACGATATTCTTAATCATCGTACGCATGAACATCGCATCGTCGACAATCAACAACTTCAAC
>Locus:lmo0731_1:760883-760839(-)
TCCTATTACAGTCTAGCATTAAGATTAGCTAAATGTGTCAGTTGG
>Locus:lmo0778_1:803274-803203(-)
AACCACTTTATCCCGAATATAATTGCACAAAGAACTATTACTGACAATATTAATAGCAACCACTTTTTCTTC
>Locus:lmo1292_1:1319719-1319594(-)
GATGCGTTCCACTACTGCCTCGATGGGCAAAAATTTCCGTCAAAATGCTTTCCCCCAAACTTTTTACTTATATTTACTATAACAAAAATAAGCAAATATACTCAAATTTTTAAAATCTATCAATTA
>Locus:lmo1323_1:1353228-1353097(-)
TCCAGGTGCTTTACCTGTAGGATCTATCGTAAGCGCTCCGTCTTTCGAATACGCAATACGAAGAAGTTCGCCTTTTGGCAAGCGTTCGCCGGTAATAATACATTTTCGAAGGGGGATTTTTTTATTACGCAT
>Locus:lmo1358_1:1382653-1382570(-)
CGATTACGCCGATTACTTCTGGTGCAATCTCAATTTTACCGAGCGGTGCATCATTTTGTTTTCGCAAATCTTTTGTATAAGCCA
>Locus:lmo1363_1:1386007-1385936(-)
TCGTTTATTTCTTTAAAAAGCGACTCATCAATCACTTTTTTATATTGTTCTAAAAAAAGGGTTAAATCTTGC
>Locus:lmo1851_1:1928400-1928471(+)
GGTTCGTTTTGTGGGGATTCTTCCATCTTTCTTCACCACTTTCTATGTAAAATGTGGCTAGTAGTAGCACAT
>Locus:lmo1896_1:1969038-1969121(+)
TACGGATATAAACGGTTTAGTAAACGTGGGAATGGAATAGTTTCACGCACATGTTCTGTGCCTGAAATCCAAGCAACTGTACGT
>Locus:lmo1981_1:2052817-2052900(+)
TACTCAGTACGATTTAATGGAATTCCTGTTTCGACAGCTTGCTTTAAATTTTGCTGCATAACACCAATTCCAGATGCCCCGTCG
>Locus:lmo1995_1:2068977-2069108(+)
TTAGTAATTATCAGGTTTAGCTGGTTTTTCGCCGGAAACAATTGCAACGCCTGCACTTGCGCCGATACGAGTTGCGCCTGCTTCGATCATTTTTTCTACGTCTTCTTTCGTACGAACCCCACCAGATGCTTT
>Locus:lmo2018_1:2096077-2096148(+)
ATTCGGTTGTTTTTAGAAATTCTTTTACTTCTTTTACAAGCTCTTGATACTGTGCTTGTTCTGGTGTCGCTT
>Locus:lmo2065_1:2145653-2145736(+)
CACCGTTGCTGTTTTTTTAATTGTATCGCTAAAAACATTTCCACTGCCGCGACAACTAAAAAGATAATTTGTAAAATAAATACG
>Locus:lmo2353_1:2421707-2421832(+)
ACACCGCACTCAACATTAATAAAATCAGTTCAAATATTTCCATTAATACATCCCTCGTTCCCGTATCAACACCATCCCCCTGAGCCAGAAGCGTGGCATTTCTTCCGTTCCCATATTAGCAAAAAA
>Locus:lmo2552_1:2627816-2627947(+)
TTAGATATTTGTTTCTGCTGTACTACTACGAGTTATATCTGCACCAATCGCAGAAAGTTTTTCGATAATTTTACTGTAGCCACGTTCAATATGTTCGACACCATGAATTTCTGTTCTTCCTTCTGCCAAAAG
>Locus:lmo2589_1:2672486-2672557(+)
ATAATCCGCTGCTTCTTCTCCTTCAAAAAAACACCCCACCCGTTCTGTTATTATACCCATAGTATAATCGAT
>Locus:lmo2655_1:2729457-2729588(+)
TTACCAACGATAGTGAGCGAACGCTCTGTTAGCATCAGCCATTTTGTGTGTATCTTCGCGTTTCTTAACAGAAGCACCAGTATTATTGGCAGCATCCATGATTTCGCGAGCAACACGTACTTCCATTGTTTT
>Locus:lmo0101_1:108143-108162(+)
TGGATCGCTTAATGCTTGGA
>Locus:lmo0185_1:189679-189660(-)
CTATATCATCATCAAAAGCC
>Locus:lmo0319_1:344591-344610(+)
CTCCACCCCATAAAAAGTCG
>Locus:lmo0455_1:489967-489948(-)
AGAGACTACTTTCGCTTCTT
>Locus:lmo0481_1:516799-516780(-)
TGTCCCAATTGCAGCCCCAG
>Locus:lmo0691_1:726127-726108(-)
CTTCTGCAACTACTTCAAAA
>Locus:lmo0731_1:760903-760884(-)
TGCAACAGAATGATGGCTCA
>Locus:lmo0778_1:803294-803275(-)
CAAGATTGTCTCTATATAAC
>Locus:lmo1292_1:1319739-1319720(-)
TGCTGGTAGTGTATTTTCCG
>Locus:lmo1323_1:1353248-1353229(-)
TTAACAATGTAGAAACCGCG
>Locus:lmo1358_1:1382673-1382654(-)
TTCACTTGCAGCCAGTCCAG
>Locus:lmo1363_1:1386027-1386008(-)
GTCTAGGTTCGATATTTCGC
>Locus:lmo1851_1:1928380-1928399(+)
CGTCTTTCTCCACTTTATTT
>Locus:lmo1896_1:1969018-1969037(+)
GTTGGCTTCACTTTGTAACT
>Locus:lmo1981_1:2052797-2052816(+)
CATAACAGCTGCACTTCTTT
>Locus:lmo1995_1:2068957-2068976(+)
TAAAGGGGTTTCATTCAAAA
>Locus:lmo2018_1:2096057-2096076(+)
TTCATGGTTAACTCCTTTTC
>Locus:lmo2065_1:2145633-2145652(+)
AACCTAACTAAATTCTATTT
>Locus:lmo2353_1:2421687-2421706(+)
GCTTAGTACATTAGATAAAA
>Locus:lmo2552_1:2627796-2627815(+)
TTTCGCTCAGCCTCTAATTA
>Locus:lmo2589_1:2672466-2672485(+)
ACACCTCTTTAGCCGACTTA
>Locus:lmo2655_1:2729437-2729456(+)
GGAATTTGTCAGTGATTTTT
>Locus:lmo0016_1:20008-19925(-)
CAACCGATAGCGCAAAGCCAACAATATGTTTCCAAGGAATGCCACCTTCTGCATGTGCTGCATTTGATTTATTATTTTGTGTCA
>Locus:lmo0028_1:31161-31090(-)
ATTCTGTTCTCATCTTCTTTTTTCCGACCATCAGAACAACAAATAATTCCCACTGTATCGCCTTTTACTAGC
>Locus:lmo0083_1:86323-86454(+)
CTAAACATCCAGCTTCGCAACCTTCTCCTCATAAATCCCAATCTTCCTAACCACTGTATCCAAATCTTTCTGCAAGTTTTCAATCTCTTGCTCCAAAACAATCTTCTTCTCTTTCAACATATTCAATCGTTC
>Locus:lmo0120_1:124235-124104(-)
CCATTCTTTCATGATGAAATTTTTCTCCACTTCAGTAAGTTCTTCAAAATCATGCTTGGACATTCGAAAATTGACTACAAAAAAAGCGAACTGTTTTTCCAAATCAAAATCATGGTTCATTTCACTATCCAC
>Locus:lmo0192_1:196635-196591(-)
AGAATATTTTTCCAGGGTTTAGAATCAACTATTAAAGTAATTCCC
>Locus:lmo0328_1:355685-355560(-)
CGTAATGATTTTGTAAATGGATTTGATACTTTTTCTCTAACAAAGAATCGCCTCTTCCTTTGTGAAATTCTTTACAATAAATATCATACATCTTTTCCAAAATGGGTATTTCTAATGTCGGATATA
>Locus:lmo0597_1:639440-639565(+)
AATCTACGTTGTAAAAGCTATTTTCCTCATTCAGTAATGACATATACCGAGTCCCCTTTTCTCAGTGTTAATCATTATCATTATATAGGAGATGACTCGAAATGTGTATTAATGGGACTTATGATG
>Locus:lmo0955_1:988138-988067(-)
TTTTCTTCACGTTTCTCGATTTTTTCACTAACTTCTTTATTCCATTGTTTCATTTTTTCAAAAAGGTTTGCC
>Locus:lmo1429_1:1460535-1460618(+)
TATTTTGGTAAGAATAATTTTGGTGAGGTCTTCAATAATATCGAAATAATGATACCTGAAACAAGGACGGTACCAAGGCAACTG
>Locus:lmo1526_1:1561857-1561928(+)
TGCCACTGTACTTTATTTTCTTTCATGTTTTCTCCTCCTTGCACGATTATCTTATTCTGTACCCGTTTCTGT
>Locus:lmo1573_1:1613254-1613325(+)
GGTTTTGTAAACAAGTCTCCTAGCAAGGATAACCCTCCCCATTTACGCTTTCTATTGTGGTTATTAACGGTT
>Locus:lmo1883_1:1955598-1955729(+)
TTATTTTGTTCCAACGATTGGACCATATGCATTGGAGAAACTATTATTGTACGGCACTCCTGCTTTATTTTTACCTGCATCCCAGTTAACAGACCAAGTCATAATCCCTTTCACTGGCGTACCTTTTGCTTG
>Locus:lmo2076_1:2156243-2156275(+)
CATAAGTCCACCCACATCACTAGCGCATCTTCT
>Locus:lmo2174_1:2257555-2257626(+)
GCATTACTTACCAACTGTTCGACCAAAAAGCATCCCCGCCTCTCACTTTGTTACTCAATACCCCAATATGCT
>Locus:lmo2201_1:2290752-2290838(+)
CCAACACCAGTAACAACTACTCTTCTCTTATCCATTTACTCATCTCCTTATTTTTCAATTCATAAAAAACAACTTCTGTCTAATGAC
>Locus:lmo2385_1:2460721-2460804(+)
TATTTTCGCTTCTTTTTAACTGCAATGGTACATCTACTAATACAAAGTAACTTCTCAGTTTCATCAGTAATCTTTATTTCCCAA
>Locus:lmo2444_1:2510361-2510492(+)
TTATTCTGCAGATGGCATAACTCTTACATTATCAATGTGAATGCTCGTTCCTCCTGGGGAATCCATTTGGAAACTAGTATTAATATTGCCTGTTGTTACTTTGACATCTTTAATTGTTACATAATGCCAAAC
>Locus:lmo2633_1:2705747-2705830(+)
TATAGTTTGATTTCGATGTCCACACCGCTTGGCAAGTCTAAACGCATCAAGCTATCAACTGTTTGTGGTGTTGGATTAACGATG
>Locus:lmo2661_1:2735281-2735352(+)
ACACATGTTTTTCTACATTGGACCAAATGTGCACTAATCTTTCTGCATAACTCGTTTTATCTCGGTCATGAA
>Locus:lmo2699_1:2774757-2774686(-)
GTTTCTGGTGAGATTTGTTTGTCGTCGTTCAATAAAGTGCCATCAATATCTAAAATAATCGCTTGGGTTGTC
>Locus:lmo2802_1:2888173-2888298(+)
TTCCTTTTTCAGCGAGCGCCATTTGGAATTGCTCTGGATTCATATTTTTTCCTCACTTTATTTTCGCGATTTTTGCCGTGTTTAGGATGTTGGAACGTGTTGGTTTATACTTTTAAACTGGCTTAT
>Locus:lmo2825_1:2913641-2913703(+)
CTGGTAAAACCGCCGGACCTGCCGAAAAATTATAAACACGTTCCACTCAACATCTCTCCTGTC
>Locus:lmo0016_1:20028-20009(-)
GACTGCTAGAAGCGTCAAAA
>Locus:lmo0028_1:31181-31162(-)
GCACTTGCTCAAGCAGTGCA
>Locus:lmo0083_1:86303-86322(+)
TCACTTTTTAATGTTGTCAG
>Locus:lmo0120_1:124255-124236(-)
TCAAAAATCACCTTGTTTTC
>Locus:lmo0192_1:196655-196636(-)
TTTCAAAAAAGAAAAACCCC
>Locus:lmo0328_1:355705-355686(-)
CACTTGCCTACTTGTTGCAT
>Locus:lmo0597_1:639420-639439(+)
ATCTTTTAATAAATTGAGTA
>Locus:lmo0955_1:988158-988139(-)
AACTTACTGAATTGCGACGT
>Locus:lmo1429_1:1460515-1460534(+)
ATGCTTCTGGGCCTTTTGGT
>Locus:lmo1526_1:1561837-1561856(+)
AAATAATCCCCGCAATTACT
>Locus:lmo1573_1:1613234-1613253(+)
TGGCATATTTTCTCTTTTTT
>Locus:lmo1883_1:1955578-1955597(+)
AGTGGATATCGGTTGACATA
>Locus:lmo2076_1:2156223-2156242(+)
AGAATTAATGTATTTTTTTT
>Locus:lmo2174_1:2257535-2257554(+)
AGCCTGCGAGCAATATCGCT
>Locus:lmo2201_1:2290732-2290751(+)
TTCCAATAGGTGTAACAGCT
>Locus:lmo2385_1:2460701-2460720(+)
TTAATCTCTGCCATGCTTAT
>Locus:lmo2444_1:2510341-2510360(+)
TAATGGTTATTTTCACTGAA
>Locus:lmo2633_1:2705727-2705746(+)
TTAATTTAATATATTCTTAT
>Locus:lmo2661_1:2735261-2735280(+)
TAAATTCTTTGTGCTTTATT
>Locus:lmo2699_1:2774777-2774758(-)
CGGTGATGAGTGCTTTTTTT
>Locus:lmo2802_1:2888153-2888172(+)
TTGGTCGTCGCTTAGTTCTA
>Locus:lmo2825_1:2913621-2913640(+)
AACCTTTTCAAGTACCGGTA
>Locus:lmo0161_1:162208-162333(+)
GTTCTCTTAAATATAGCTCCATACTTCCATTCGATTCATTCATACCAGACAACCCCTTTAAGTCTAAGTATAATAACTACTTTTCTTTATTCTATGCTCAAAACGGTGTACTGTCCATTTAAATTT
>Locus:lmo0175_1:173310-173393(+)
TATTTCTTTTTAAATAATAGTAACGGGGCACTGATTAAAAGAAGCAAGGCTCCGAAGATAGTGGATGATTTACTTTGGTCAGTA
>Locus:lmo0291_1:315970-315899(-)
TCAGTTAAAATTTTATTTGCGAACATTTTTTATCCCCCTAAAGGCTTATATATATCTTTCATTGTAACGCTA
>Locus:lmo0478_1:514706-514635(-)
ATCCACCATTTTTTATACTTTTTCATTCAGCAGCACTTCCTAAGACATGAGATTTATTTAAAGTATTTTACT
>Locus:lmo0537_1:575191-575120(-)
TTTATTCTTTCAAGATTTGTTTGCATCAATCACACCTCCTTTTTTCTATTTTACAGGAAACTTGAAAAAATG
>Locus:lmo0574_1:611371-611240(-)
ACGACCTGGTTCGATTTTATACCAGTGATCCCAAATACTTGGTTTTCTGCCGTCTACATCTGCTGCGCCTTCTGTTTGTGGGCCGGATGCCGCACTTCCCCACCAAAAATTCTCTGGAAATTTATAAGTCAT
>Locus:lmo0814_1:841230-841159(-)
GGAGCTTTGGCAATTTGTGCCATCGCACCTTGGATAATCGGATATTTAATATTTAATAAGTTCGTAATGGAC
>Locus:lmo0940_1:975073-975144(+)
ACTTCAAAAGATCTTGATAATAACTATTTTCATTCCGCGCATCAAACTTCGCCGTTAAAGTTTCCGTCATTT
>Locus:lmo1041_1:1070670-1070599(-)
TTCTCAGGCGTATCCTCGCAAGCTCCGAGAAGTAGTAATAATCCACAACATATAATAAGTACTATTTTTTTC
>Locus:lmo1191_1:1216862-1216737(-)
TACCAGTCCCACTTGATGCAGCCGCAATTAAGATTTTGTTCATCTTTTTTCACCTTTCATTTTAGCCATAAAAAAAGACGCCAAACAGAACTTTGGCGTCTTTTTGAGATTTACGCAAATAAGCTA
>Locus:lmo1582_1:1625272-1625397(+)
TATCAAGCACTTGAAATAATTCTTGCGTTGCTTCATTTGCCAAAAGTAACACCTCGAATTTTCATCATTACTAACACCACCAAACATTATACAGTATTTCTAAAGAATGTGAAAGGATTTTATGTA
>Locus:lmo1600_1:1644108-1644179(+)
ACTTTATTTTATGTGGTACTAAGTTACTTGCTAAAATTGCATTCCAGAATTCTTCAAATTCAGGAATATCCA
>Locus:lmo1722_1:1784473-1784604(+)
TTAAGATTTTTTAAAATTGTTTGGTTTTTTGTTGAATTTATTTGGTTTATTACGTGTCGGTTTAGCCGAGTTAGTTGGCTTTTCTTTACGCCCTCCAGCAGCTCCAGTAGGTTTGTCTTTGCGGAACGGCTT
>Locus:lmo1869_1:1944006-1944068(+)
GTGTCGCTGCAATCGCGGTTTTCACCGTTCGCATTCCAATCCGCATATGTCCCGTCCCCTTTC
>Locus:lmo1883_1:1955598-1955729(+)
TTATTTTGTTCCAACGATTGGACCATATGCATTGGAGAAACTATTATTGTACGGCACTCCTGCTTTATTTTTACCTGCATCCCAGTTAACAGACCAAGTCATAATCCCTTTCACTGGCGTACCTTTTGCTTG
>Locus:lmo1977_1:2050305-2050391(+)
ACGCCTGCTCCAGTTCCTAGAAAAACAAGTTCCATTTCTGTTTCATTCCCTTCCCAGTTCGTGTCTTATTTTATCATATTCTTAAAC
>Locus:lmo2068_1:2147685-2147768(+)
TACATCATGCCGCCCATGCCACCCATTCCCATATCAGGAACAGCTGCTGGGCCGTTTTCGTCTGGTTTGTCTGCTACGACTGCT
>Locus:lmo2310_1:2389491-2389622(+)
TCATTCCTCCGCCTCTTTCCGAAGTACGTATTGTACAAGCCCACCCATCTGCTCAATATTATCTCCCACATAAGTAGCTGTCAGGATTTTCCATCCGTCATCAAGAAGCTTAATAAGTTCTTCTCCTTTATC
>Locus:lmo2446_1:2515288-2515332(+)
TCCATGAAAAGGGCGGCTAATTCTTTATTTTTTAATAACTACATG
>Locus:lmo2529_1:2606124-2606207(+)
CAGACTTCAACGCCCATGTCTTTTGCTTTTTCAAGAACATCCTCAATGCGTCCAACTGAACGGAAAGCATCTTCTGGAATGTGG
>Locus:lmo2629_1:2703276-2703359(+)
TATTTTTTCTTACGACGACGTACGATAAATTTATCGGAGTTGTTGTTTTTCTTACGTGTTTTGTATCCAAGAGTTGGTTTACCC
>Locus:lmo2658_1:2731977-2732009(+)
TATAGGTTGCTTAGTTTTTCCATTTCGGCTTTA
>Locus:lmo0161_1:162188-162207(+)
ATTAATGATTTCTTCGGTAT
>Locus:lmo0175_1:173290-173309(+)
ATCTTTACGAGGTGTTTTTT
>Locus:lmo0291_1:315990-315971(-)
GGATTTGGTCCGTATCTTTT
>Locus:lmo0478_1:514726-514707(-)
TTAACACTATACCAATCGTT
>Locus:lmo0537_1:575211-575192(-)
CTAGTTTCTCGATGTGTTTT
>Locus:lmo0574_1:611391-611372(-)
GGTCCCACATCGTTAAAGAA
>Locus:lmo0814_1:841250-841231(-)
TAGACACAGCGGCTACAAGT
>Locus:lmo0940_1:975053-975072(+)
TAACTATGTTCCAAAATATC
>Locus:lmo1041_1:1070690-1070671(-)
GTATAGTCGTTGTTTGGACT
>Locus:lmo1191_1:1216882-1216863(-)
GCCAAGCGTGACAGTCGTTT
>Locus:lmo1582_1:1625252-1625271(+)
TTGCAAGATAATAGCTGTAT
>Locus:lmo1600_1:1644088-1644107(+)
TCCCAAGGTTTTTCGATGTT
>Locus:lmo1722_1:1784453-1784472(+)
AGAAAAACATTCGACGCATC
>Locus:lmo1869_1:1943986-1944005(+)
TTCCGCCAAAATTATCGCCA
>Locus:lmo1883_1:1955578-1955597(+)
AGTGGATATCGGTTGACATA
>Locus:lmo1977_1:2050285-2050304(+)
CATTACGGCCTCGCGACGGT
>Locus:lmo2068_1:2147665-2147684(+)
ATGTCCGCTGATGTTACTCT
>Locus:lmo2310_1:2389471-2389490(+)
TGTTTCATGTTGTCGGTACT
>Locus:lmo2446_1:2515268-2515287(+)
CAATATAGCCACCCTTTCTA
>Locus:lmo2529_1:2606104-2606123(+)
GTATTTCCTCCTGTTTTTAT
>Locus:lmo2629_1:2703256-2703275(+)
ATTCAATCTATTGATCCGAT
>Locus:lmo2658_1:2731957-2731976(+)
TTCATTTAAATCCCATCCTT
>Locus:lmo0120_1:124235-124104(-)
CCATTCTTTCATGATGAAATTTTTCTCCACTTCAGTAAGTTCTTCAAAATCATGCTTGGACATTCGAAAATTGACTACAAAAAAAGCGAACTGTTTTTCCAAATCAAAATCATGGTTCATTTCACTATCCAC
>Locus:lmo0161_1:162208-162333(+)
GTTCTCTTAAATATAGCTCCATACTTCCATTCGATTCATTCATACCAGACAACCCCTTTAAGTCTAAGTATAATAACTACTTTTCTTTATTCTATGCTCAAAACGGTGTACTGTCCATTTAAATTT
>Locus:lmo0198_1:201259-201134(-)
TGCCTTGGCCAGCAGCAAGCACTACAGCATATCGTTTTGACATTATATAGAACCTCCAATATTCACTATTCATCCACTATGAATGATAACGTAAAATTTACATTTTTTCAAGAATGCACCCAAATA
>Locus:lmo0412_1:434946-434978(+)
TATTGTTCAAATTTACATAAAGTTAAGCCTTGT
>Locus:lmo0468_1:505045-504974(-)
AGATTTGCTTTAACATCCAGTCCATTTCCAATAATCATCAGTTCTACTTTACGTCCAAAAGGGTCTACGTTC
>Locus:lmo0539_1:577634-577705(+)
ATTGTTTTTCTACTACATGTACATCTTCGAAAGAACCATATTTTGTCCACCAAGGAACGGCACCTTCATCAA
>Locus:lmo0570_1:607456-607373(-)
CAATCGCTTTTAAAATCATCTCCTCCACATCATCATGCGTACCATGTGGACAGAATTCTGTATGCGTGTGCCCGTCTCTTTTCA
>Locus:lmo0596_1:638190-638119(-)
ACAAGAATTCGTGTAAAAGTCTTCATTTTTTATTTCAACTCCCCTTTATTTTTTCTAATTCAACCCCATTTT
>Locus:lmo0710_1:742623-742561(-)
GAAGATAATTCAAGTAGTTGCCAATATGCGTGGTGTAATTTTCCACTTTTCATTTCCTTCTTT
>Locus:lmo0774_1:800030-799944(-)
GATGATGGATTCACAATCAATAGTGCCTTCCCCATCGCACTCACCCTTTCTTGCCAAAAAATTCTATTTATAAATTCACACATAATA
>Locus:lmo0784_1:807256-807339(+)
TATAAATCGTCCTCCCCGACTTCGGTTTCTATTTTTGGTAATGATTGTTTGAGTGACTTAACGCCACCTGATCCTGCTGTAAGA
>Locus:lmo0790_1:818765-818809(+)
AAACGAAACTCCCTTGTTAAAACTTTATTCTTCCGTAATCATCGC
>Locus:lmo0871_1:910519-910590(+)
AATCTCGTTTCAACAAAACAATATCCTCATTCTTCGTCAGCAATAAATCTACATGATTCTCGCCCCATAAGC
>Locus:lmo1042_1:1071535-1071464(-)
GGAAGATGCGTTATTTGGTTACATAATACTTCTCTCGCTTGTTCCATTCTAATGGTATTTCTTTTTTCAATC
>Locus:lmo1305_1:1331897-1331814(-)
GATGACCAGAATTTGCTTTTTGAATTGCGTCCATTGATAATGTACGAATTGTATTCACTGCTAAACTATCTGTGTTATCGAACA
>Locus:lmo1312_1:1338925-1339056(+)
TTATCTAATAAGGTCATTTTCAATTATCACATCTTTTTCTATTTTTTTAGGAATATGTGTACGAACTTTGACAATGCTGTCATTCACTTTTTTTGTGTGGAAAAACTGCATTATCTCGTCACTTTCTTTTTT
>Locus:lmo1611_1:1655950-1656021(+)
AACATCGCTAACGTTTCTTTTTCCATTAATAATCATCTCTTTCCGTCTGAAATCTCTTTTATTATAGCAAAT
>Locus:lmo1873_1:1947416-1947547(+)
CTAATTTCTTTCATACGTATAAAAAGTGTAATTGTACTTATTTTTTTCATCTTTTTCATGGAATTCTTTCGCCACTTCGGAAAAATTCTCCCAATCCACTTCAGGAAACGCAGTATCAGCCTCAAACTCTGC
>Locus:lmo2188_1:2277300-2277371(+)
AAAGGTAATGCATTTGTTTTACTCAATATTAAAACCCCCAACCATAGTCATTTTGTTTTTATTATGAGCCAA
>Locus:lmo2465_1:2539214-2539297(+)
TATTTTGTTGCAGTTAGTAATGGAAGGTTTTTATTAATGAGCTTTTCTAGTGTTTCTTTATGCCATTTACGTCCTAGAACACGC
>Locus:lmo2629_1:2703275-2703406(+)
TTATTTTTTCTTACGACGACGTACGATAAATTTATCGGAGTTGTTGTTTTTCTTACGTGTTTTGTATCCAAGAGTTGGTTTACCCCATGGAGACATTGGCGATTTACGGCCGATTGGAGCTTTACCTTCACC
>Locus:lmo2791_1:2878723-2878848(+)
CAACCCCACCTTTTTGGTTTGCTAGTGCAATCACTTTGCTCAATCTTTTTCACCAACCCTTATTTTGTACCGAGATTTCCGGTTCTTTTATCTTCTATTCTACCAAAAGATTTTCATTTAGTCTTA
>Locus:lmo0120_1:124255-124236(-)
TCAAAAATCACCTTGTTTTC
>Locus:lmo0161_1:162188-162207(+)
ATTAATGATTTCTTCGGTAT
>Locus:lmo0198_1:201279-201260(-)
AAGTTTTGATTTCATCCGTG
>Locus:lmo0412_1:434926-434945(+)
AAGAAATTTTGCTTTATTTT
>Locus:lmo0468_1:505065-505046(-)
AATCTACGAAAGTTGATGCC
>Locus:lmo0539_1:577614-577633(+)
CTGGAGGCTTTTTGCATGCT
>Locus:lmo0570_1:607476-607457(-)
ATACTCATCAAAATCCAGTT
>Locus:lmo0596_1:638210-638191(-)
TTGCAATCCCCGCTAATAAA
>Locus:lmo0710_1:742643-742624(-)
AACTACTTGGTTGGCTGTTT
>Locus:lmo0774_1:800050-800031(-)
TTTTTCCTTTTTCTTTACCT
>Locus:lmo0784_1:807236-807255(+)
CGTGCTAAGCGAATTTCCAT
>Locus:lmo0790_1:818745-818764(+)
ATAAACAGATATATCCATAA
>Locus:lmo0871_1:910499-910518(+)
GAGGTGGTTATTTTTCTATT
>Locus:lmo1042_1:1071555-1071536(-)
TCACATGTTTCTTTTCTACT
>Locus:lmo1305_1:1331917-1331898(-)
TGCTCCCATTGGTAATCCCG
>Locus:lmo1312_1:1338905-1338924(+)
TTATGAATGCTTTTTTCTGG
>Locus:lmo1611_1:1655930-1655949(+)
GAAGTTCCGTCAATTCTTTA
>Locus:lmo1873_1:1947396-1947415(+)
GCAAGCAGGCAACGTTTCTA
>Locus:lmo2188_1:2277280-2277299(+)
TTTCTGGTACTTCTTCTCTT
>Locus:lmo2465_1:2539194-2539213(+)
CATCATCACCCCACCTTTCT
>Locus:lmo2629_1:2703255-2703274(+)
TATTCAATCTATTGATCCGA
>Locus:lmo2791_1:2878703-2878722(+)
CACAGATGATGTCGTCTTAC
>Locus:lmo0019_1:23132-23263(+)
TTAATACGAAATCGCGCGTTTTGCTTGTTTGCTCCAACATGTATTAAAGTAACTTTGCGAAATTCGTGCATTTTTTTGACCAGACCAGCTGTCATTGTAGTAAAAATTATTTTTATCATAACCGGTAATGGT
>Locus:lmo0072_1:77947-77864(-)
TTGTCTGGTCATACTTCTTTTTATCGTTCTCATACACTTCTAAGGTTTCATCATTTAAATAATCTGCTTCTGGCGGTAACTTCA
>Locus:lmo0198_1:201259-201134(-)
TGCCTTGGCCAGCAGCAAGCACTACAGCATATCGTTTTGACATTATATAGAACCTCCAATATTCACTATTCATCCACTATGAATGATAACGTAAAATTTACATTTTTTCAAGAATGCACCCAAATA
>Locus:lmo0324_1:348611-348540(-)
ATGAGCAACCACCGACTTTTTCGCAACATAGTGACACTCCCTTTCTACAACAATACAATGATTTTATTTCCC
>Locus:lmo0494_1:530588-530517(-)
CCTAATTCGCGGTCATTTTCAAAATCGCGCCCTGCATCTGTCACACTATCCCCTAAAAAAAGCAACTTCTTC
>Locus:lmo0626_1:663911-663982(+)
ATTAGCCACTTATGCTTTTTCCACATAGTTCTCCTCCTTCATTATCTCTACTATATATATGTACCCGAGAAA
>Locus:lmo0718_1:749292-749221(-)
TCGATTTTGATTTCTTGTTGCATTGCTGCAGTCATATCGCGCCATGATTCCCACTTTTGTTGCCAGTTTCCC
>Locus:lmo1176_1:1205102-1205019(-)
CAGCTGCTACTGTATCGGTTGTTTTACCACCGGACATTTCTGTTAAAATGCCTTCAATCATTTGTTTTAATTCTTGTTCGTTCA
>Locus:lmo1179_1:1207184-1207113(-)
TGTGCTTTGTTAGCTGATTCAATGAGGTTACGAACTTCTTGGATTGAGCGTAAATCTTTATCTTCTAGTGCC
>Locus:lmo1295_1:1323483-1323451(-)
AATAGTCCTGTAACCCTTGTCCACCTTGTTTCA
>Locus:lmo1412_1:1442138-1442094(-)
TCCCAAGCATTCATGGGCTATTTATCAGCAATAACTCTTCAATTT
>Locus:lmo1415_1:1445234-1445109(-)
ATGCAGGAGTATAAAAACCTATTTTATCAATTCCAATTTTCATATGTAAGCTCAAGTCCTTTATATTTTATTTGTAAGTACTTTAATTTTAGTAGAAAAATGCACAAAATACAATACATTGGGCTT
>Locus:lmo1761_1:1833198-1833127(-)
ATTCCTATTGCGGACCCAGCGGATGCTAATATAAATCCGACTTTTGAGCCCCATTCTTCTCTGTTTTCTTGC
>Locus:lmo2033_1:2114972-2115097(+)
CTGTTCCAATGTCTAAACTTACATAAATTTCGCTATCACCCATTTATCGGCACCTCCTTTTATTCTAGTCATTTAACATGTATTTATTTCATTTTTTTATACCGAGCAAAAGCCGGTTTTTTAACT
>Locus:lmo2034_1:2115381-2115512(+)
TTATTCATTTGTTTCTTTCTTCTCTTTAGCTGCTTCTTCGGTTGCTTTTTTCTCCGCATTCTGTTGATAATAACTTTGGAAATAAGAACCTACTTCAATATCAATAACCCCTTTTTGTCCTTTCGCCAGTTG
>Locus:lmo2354_1:2421878-2422009(+)
TCACTTTTTCTGATAGACAATTTGTTCATTTACAACCGTCATCACAACGCTCACTTGACGAAGTTCAGCTTGTTTCATTTGAAAAGGATCTTCTGCCAAAATCGTAAAATCAGCAACGAAGCCTGGTGCAAT
>Locus:lmo2396_1:2469127-2469041(-)
AATAAAGCTAAAATTATTTTGACAAGTTTATACATATGTTTCGTTTCCTCCTTAGTTGTTGGACGCATTCTTTATAGTTGGAAATTT
>Locus:lmo2463_1:2536348-2536431(+)
CATTTTGTCATTTTATGCTGTTTACCTGGCCAGAATGCCCATTTTCCAAGGAGCACAGTAATCGATGGAACTAGGAATGGGCGG
>Locus:lmo2551_1:2627688-2627759(+)
AAGTATGCAATGGAGAGTTTAGCCATTATGTACCACCTTTTTGAATTTAATAATTTTATTGGAATAAATGAG
>Locus:lmo2553_1:2629209-2629292(+)
TATGGTAAATTTTTTGCAGGTGTTTTTGCAAGTGCTTCTATGCGCGGTTTGATTTTTTGGGACGCTGTATCTTTTATTAATAAA
>Locus:lmo2704_1:2777844-2777975(+)
TTAATCTTTAATTTCAAGCAAATCTTCACCAACGAGTTTTGCGGCTTCTGCAACAAAAGGATCTTCCGCTGGTTTTTTAGCTTCTGGATTTGCGCCGTCCTCCGCATCAGCATCACTACCATGACTATGCAG
>Locus:lmo2761_1:2842458-2842396(-)
CCCATAGAAAATCTTTTGGGAAAGGTTTCAACTTATTATGTTCCATTATGGCACCTCCAAAAA
>Locus:lmo0019_1:23112-23131(+)
TCGAAAGTGGGGGTTTTATT
>Locus:lmo0072_1:77967-77948(-)
ATTGTTAGTAATTAGTTGAT
>Locus:lmo0198_1:201279-201260(-)
AAGTTTTGATTTCATCCGTG
>Locus:lmo0324_1:348631-348612(-)
ATACTATCAATAGTAATAAT
>Locus:lmo0494_1:530608-530589(-)
TCATTTTCACATAACCATGT
>Locus:lmo0626_1:663891-663910(+)
CCAATAATAATACTGCAATA
>Locus:lmo0718_1:749312-749293(-)
AAGTCACTTTTTCGGCCGCT
>Locus:lmo1176_1:1205122-1205103(-)
AACTACAGATTTAGTTGGCA
>Locus:lmo1179_1:1207204-1207185(-)
TCATTGCAGCAAGTTCTTTT
>Locus:lmo1295_1:1323503-1323484(-)
CTTACGCAATTGATTTAAGT
>Locus:lmo1412_1:1442158-1442139(-)
AAACAACCAATAAACACCTA
>Locus:lmo1415_1:1445254-1445235(-)
TTCTACCATATCAACATAAA
>Locus:lmo1761_1:1833218-1833199(-)
GCAGTTTCCAAATTGCACCA
>Locus:lmo2033_1:2114952-2114971(+)
GATGATTACTTTCACAGAAG
>Locus:lmo2034_1:2115361-2115380(+)
TAGCGAGAAGAAAAAAAGTA
>Locus:lmo2354_1:2421858-2421877(+)
ATGGAGTTTCCTACGTATGC
>Locus:lmo2396_1:2469147-2469128(-)
AGAATACTGTAGTTATTAAG
>Locus:lmo2463_1:2536328-2536347(+)
AGATTTTTCAAAGACGTTTT
>Locus:lmo2551_1:2627668-2627687(+)
CTTTAATTGTTAAGCTTTCT
>Locus:lmo2553_1:2629189-2629208(+)
CATTCCAAGCTTCAATCTAC
>Locus:lmo2704_1:2777824-2777843(+)
CCTCTTTCTTCTATTGTTTT
>Locus:lmo2761_1:2842478-2842459(-)
GTACGCTGCAGAAGCTGATC
>Locus:lmo0044_1:49658-49587(-)
TCTACAACAGCTTTTTTCTCATCTTCTTCAATGTTTGGGCGAATGATGTACATAATTTCGTACTTTCTAGCC
>Locus:lmo0171_1:169543-169511(-)
AAGCAAGAGAAACAACAACTGGTATTTTTCTCA
>Locus:lmo0374_1:401081-400998(-)
CTTGTTCCGTGCCTGCTGCTTTCATTTTTTCTACTAAGAAACTTGTGGACATACCAGCGTTACATACTAATAAAATATTTTTCA
>Locus:lmo0585_1:625419-625375(-)
AAGAGAATTCTAAACGCAAATTTTTTAAACTCCTGGCGCGTCAGA
>Locus:lmo0831_1:862617-862688(+)
GGAAGTAAAATAAGTAGAAATTCCATGGCGGCCCTCTTTTCTATGTATATTGTAGCTTATTGTACCATAAAA
>Locus:lmo1047_1:1074408-1074325(-)
ACACACACCTTAAATTACACCGATCTGTTACTGAAATACGAATATAATCGTGTACCCGCCCAAATTTATCCTTTAATAATTGCA
>Locus:lmo1292_1:1319711-1319625(-)
CCACTACTGCCTCGATGGGCAAAAATTTCCGTCAAAATGCTTTCCCCCAAACTTTTTACTTATATTTACTATAACAAAAATAAGCAA
>Locus:lmo1352_1:1377410-1377541(+)
TTATTTTTTGCCACCATCAATCACTTTGAAGGAAGATTTTCGTTTTTTCTTTGTTTTTTTCTTCGGGTTATGCATGTTTTTCGATTGTTTCACCGCTTTTTGGTAATTACTGTCAGTTTTTCTATTCGTGAA
>Locus:lmo1352_2:1377410-1377541(+)
TTATTTTTTGCCACCATCAATCACTTTGAAGGAAGATTTTCGTTTTTTCTTTGTTTTTTTCTTCGGGTTATGCATGTTTTTCGATTGTTTCACCGCTTTTTGGTAATTACTGTCAGTTTTTCTATTCGTGAA
>Locus:lmo1412_1:1441654-1441583(-)
GCACCATTAGGACCGATTATCAACACTTTTTCTTTGTTTTTTAATACAGTTTGCAATTCATTATATTTATCC
>Locus:lmo1421_1:1451897-1451814(-)
CGTCTTTTATGTCCAAAGTTACATTATTTACTGCTGCTGTTTTATCATCGCTGTATTTTTTGGATACATTATCAAAACGAATCA
>Locus:lmo1648_1:1697277-1697348(+)
CAAGGATCAAAACCCCAAGCGCCCATTGCAATTCACCTCTATATTACTTTATTTTACCTATTAAGCGGTATT
>Locus:lmo1820_1:1893497-1893628(+)
TTAATTTGGATAAGGGACTGTACCTTCATCGATTACTTTATCATCACTGATAATTTTATAGCCTGCGCTAGAACCTTCTTCAATTTGGAAAGTTATTTCTACCGAGGTATTTTGTGTAATGCTCATTTCTCG
>Locus:lmo1890_1:1963563-1963688(+)
CGTTTTGAAGAAGCAATTTTTCCGTACGGTTTAAAAGTTCCATTCTATCACTCTTTTCTTCACATTTTCAGATACTTCAAGCATAGCATAGGACGCAAAATCTTGCCTAAAATTAGATTATTAGCT
>Locus:lmo2038_1:2119833-2119964(+)
TTATGCGAGTCCGAGTTTTTTTTCAATAGCTATTCGAGCTTCTACTCGATCATCGAAATCAATAACCTCGTCACCAACCACTTGATAATCTTCATGACCTTTTCCAGCAATCAGAATAACATCCCCTGCTTC
>Locus:lmo2202_1:2291885-2292010(+)
TTTCAGGTACGTATTTACCTACTCCTAAAATTCCTGCGTTCATGTGTTCTCCTCCATATCAAACTACATCAGGGCAAAAATAAATTTTTTCCTGGTTATTTTTATGACCTGGTGCTAATTTTAACA
>Locus:lmo2271_1:2360909-2360992(+)
CACGTCATAACCTCGCAAAAAATAATATCTTCTATATTAATGTCAATTATTCGCTCGTCAAAGCGTTCAAGTGATACAATGTGT
>Locus:lmo2367_1:2444233-2444304(+)
AATCGTTTAAACGTTTTTCTAGTTCTGCTTTTTTGTCTTCGAAGCCTGGTTTGCCAAGCAATGCGAACATGT
>Locus:lmo2377_1:2453211-2453140(-)
ATCATTGTCATACTGGCTGACATCAACAGGTTTGCCAGCATTAAGATGTACAAATTCCGTGTTCGAGTTGTC
>Locus:lmo2544_1:2621044-2621106(+)
TTTTCCCACTATTCATGGAACCATAACGGAAAAATAATTGTGCCATTAAGACCGCTCCCTTTA
>Locus:lmo2606_1:2693016-2693087(+)
ATTTTTGGCTTTTCAATTTCGATCATTCAAATTTACCCTCCTTCAAAACGTCTAGAATATCAGTCTTTATGT
>Locus:lmo2710_1:2784065-2784190(+)
TTAAAGCTGGCAGCCATTTCTTTTTTGATTTTAGTTGTTGCATTATTTTCATCCTTTGTCATGAATTGCTTTACTATTTTATATTGTACCAGTTTATGTAGCATTATACATTATTTTTCTGAGAAT
>Locus:lmo0044_1:49678-49659(-)
TTAAGATTCCGTCAAAGCGT
>Locus:lmo0171_1:169563-169544(-)
ACTTACTAGGCTAAAACACA
>Locus:lmo0374_1:401101-401082(-)
CCAGATATTCGCTTCAACAC
>Locus:lmo0585_1:625439-625420(-)
AATAAAAAGTTTGCGTCTAG
>Locus:lmo0831_1:862597-862616(+)
TAGCAAAAATCCCAAAAACT
>Locus:lmo1047_1:1074428-1074409(-)
GCCTTCTTCGGGCATACAAT
>Locus:lmo1292_1:1319731-1319712(-)
GTGTATTTTCCGGATGCGTT
>Locus:lmo1352_1:1377390-1377409(+)
GCATACTTTTCTATTATAAC
>Locus:lmo1352_2:1377390-1377409(+)
GCATACTTTTCTATTATAAC
>Locus:lmo1412_1:1441674-1441655(-)
TAGCAAAAGTCGACTTACCA
>Locus:lmo1421_1:1451917-1451898(-)
TATGAAAACAAAGAACTCGC
>Locus:lmo1648_1:1697257-1697276(+)
CTGCCGCTTCATCACTATCC
>Locus:lmo1820_1:1893477-1893496(+)
ACATTTCCTCCGTTCTATTT
>Locus:lmo1890_1:1963543-1963562(+)
ATATAATTCCCAATTTTTTT
>Locus:lmo2038_1:2119813-2119832(+)
AAAGCACTTCACTTCATATT
>Locus:lmo2202_1:2291865-2291884(+)
ATCAAAGTTAGTTACTATTT
>Locus:lmo2271_1:2360889-2360908(+)
TCATTAAAGCTATATAATCT
>Locus:lmo2367_1:2444213-2444232(+)
AAGGTTTGGAAATGAAAATT
>Locus:lmo2377_1:2453231-2453212(-)
AGAGAGATAGAAAAGGCATA
>Locus:lmo2544_1:2621024-2621043(+)
GACTTTTAGAATTTCAATGG
>Locus:lmo2606_1:2692996-2693015(+)
CGCTGATCTCAATCGTCTCG
>Locus:lmo2710_1:2784045-2784064(+)
TCCTACGAAAACTGCAACGA
>Locus:lmo0301_1:327412-327537(+)
CCATGGAATCGAGTTCTGTTGTTAGTTCGTTGCTATCTGTCACGTAAAGACCTCCTTTTGATTTGTCTTTACTATAGCTGGAAAAATGGGGGAGGTGAAATTATTATTTGCCACTTTGGAAGTGGA
>Locus:lmo0314_1:339295-339224(-)
TCTGCGTCGATGATTAGTTTTGGCATGGGGAGCCTCCTCATTATAATTAAAAAAACAGACTACAAATTCATT
>Locus:lmo0543_1:581519-581650(+)
TTAATACATACCGATACTGAATACCCATGCGATAACAACGGCAAGGACACCGGTAATCATCCGGCTATAAAGAATGGCTGGAACGCCGAACTGAACCGTTTTTGGCTTAGCTTCTGCAAGAGAAAGTCCTAC
>Locus:lmo0573_1:610899-610970(+)
TCGCGTAGTTTGAAAAATTTATCCATTAAAAAAAGCCTCCCTATTTATGTTGTCGCACATAACGGAAAGAGC
>Locus:lmo0888_1:926642-926511(-)
CACGATCACAGTTGGACTGAATCTATTACCAATATCATTTTGAATGATGAGAACAGGCCGTATTCCCCCTTGCTCGCTTCCGACCACGGGGGAAAGGTCCGCGTAGTATACGTCACCACGCTTCACCATCAG
>Locus:lmo0941_1:976067-976138(+)
AGTAAGCTTCTAAACGATTTTGATAATAATTATTTTCATTACGAGCGTCAAACTTCGCCGTTAAAGCTTCCG
>Locus:lmo0977_1:1008854-1008925(+)
TCATCCAACATTTTGTTAGCTGTCATTTTCATTCTCTCCTTTCTTGAAATCATTCCTTCATTGGTTATTGTT
>Locus:lmo1235_1:1262001-1261918(-)
CATAAATGGCTTGATCTGCTGTTTTCCCGATTTTATCCACCGTGCTCACAGATGTTCCACCAAATTTTAATACGACTAGTCCCA
>Locus:lmo1292_1:1319719-1319594(-)
GATGCGTTCCACTACTGCCTCGATGGGCAAAAATTTCCGTCAAAATGCTTTCCCCCAAACTTTTTACTTATATTTACTATAACAAAAATAAGCAAATATACTCAAATTTTTAAAATCTATCAATTA
>Locus:lmo1355_1:1380585-1380541(-)
CCAGCTGTAGTAAACGATTCTTGCTTACGCCCGAGAAACATACGC
>Locus:lmo1376_1:1401014-1400943(-)
CGGCTTTCAATGTTTAGAGCCAAGTTACGACCCATAACGCCCATTCCTATAACGCCAATTTCTTGTTTTGCC
>Locus:lmo1466_1:1498098-1498169(+)
AATCTTTGTCATCAGGATATTGAATTCGTTGATGATATATTCCGTTTAATGTGGCGATTAAGGTGTCACGAA
>Locus:lmo1472_1:1505125-1505187(+)
CGCTTTTGGAAATACCAAGCACTTCATAGTAATCTCGTTTTGCCATCCGCCATCACTCCTGTC
>Locus:lmo1523_1:1558330-1558416(+)
ACCTGCTCAGCTGTCAGATTTTGTTCTTTCGCCATTTACATTCACCCTCTTATCTCCATGTCATATATACAACTTAAAAACACCCAA
>Locus:lmo1564_1:1600976-1601008(+)
TATTTTTGGCAATTCGGGCAAAAATGTGTCCCA
>Locus:lmo1714_1:1776259-1776330(+)
ATACATAAAAAGTTACATCCTTCTTCTTCGCTGAAAATTTCAACGTATATTCAGCATCATCCGAAAATGGTC
>Locus:lmo1895_1:1968170-1968253(+)
CACCCTTTTCTTTTTTCAAGCCAGTCGTATAGAGGAATCGAACCTGCGCTTTTTTTCACTTCCGTTTGGTTAATTGTTTGGCTT
>Locus:lmo2092_1:2172152-2172069(-)
ATTGCTCTGGCAAAAAAGCCCCAAATAAAACTGCTAATAAAACTAGAAAACCCGATCCCCAAAAGACATTTGTTAATTTTTTCA
>Locus:lmo2424_1:2494764-2494889(+)
AGAAAACAACGAAGTCCTCACCTTTTTTTTGCGCCGTCCGCAAACTTTCTTTTTCCCAAATTTCCAGGAAAAACGCCTCCTATCAAAAAAGACCAGCTTCGGTTATCCCAAGCCGGCCTCCTAAAA
>Locus:lmo2586_1:2665666-2665797(+)
TCAGTGATTCCTCCCTTTCCCGCCGCATCCACAGTTACCACCACAGGCGCAGTTCACTTTAGAAATCGGTTGATAATCTTCTCTCGACCATTTGCGCGCTACTTCAGCCCCATTTTGCGGGAATCTTTTACG
>Locus:lmo2707_1:2780577-2780708(+)
TCAACCCACACTAACTTGGAAATAGAGTACAGAACCTATTTCAGTTGCTTTTATAGTTTCTTTGGCGATTTTTGCTGCCTTTTCTTCGTCTTCAATATTTGTTTCAAAAGTAAGTTTCATACCTTTTTCGTC
>Locus:lmo2839_1:2926102-2926185(+)
TATTTGCCTTCTTCAGCTTTTTTCTGTGCAGCTTTTAGGTCCGCTGATACATCGCCACCGCCAACTGTTACGTTATTAACCATT
>Locus:lmo0301_1:327392-327411(+)
CCCGGCGTGTAAGATGATCG
>Locus:lmo0314_1:339315-339296(-)
CTTTGGATAGACCGAAATCG
>Locus:lmo0543_1:581499-581518(+)
ATAGCAAATTCCTCCTAAAA
>Locus:lmo0573_1:610879-610898(+)
TCCGAACAGTCGTCTTGTTC
>Locus:lmo0888_1:926662-926643(-)
ATTTTTGCAGTTATTGCTGC
>Locus:lmo0941_1:976047-976066(+)
TAGCATTTTGTAAAACTTTT
>Locus:lmo0977_1:1008834-1008853(+)
GCGATTTACTATAAAATTTC
>Locus:lmo1235_1:1262021-1262002(-)
TTTATTTCCTTGTTTTTTTT
>Locus:lmo1292_1:1319739-1319720(-)
TGCTGGTAGTGTATTTTCCG
>Locus:lmo1355_1:1380605-1380586(-)
AAACAGCTGAAGAATTAACT
>Locus:lmo1376_1:1401034-1401015(-)
AGATAGATACTGTATGACCG
>Locus:lmo1466_1:1498078-1498097(+)
ATCTTTTGCCCTCCTATTTC
>Locus:lmo1472_1:1505105-1505124(+)
TTTTATTTCGTCCGCTGAGG
>Locus:lmo1523_1:1558310-1558329(+)
AATGAGAAGCCATATCGATG
>Locus:lmo1564_1:1600956-1600975(+)
CATGATTTCAGCTCGCTTTC
>Locus:lmo1714_1:1776239-1776258(+)
CTTATTTCAAAACTTTATTC
>Locus:lmo1895_1:1968150-1968169(+)
CGATAACAATTTCTGTACCT
>Locus:lmo2092_1:2172172-2172153(-)
ATGGTTTGTAAAAGTCTCAA
>Locus:lmo2424_1:2494744-2494763(+)
ACCACACATTGGAGTAAAAA
>Locus:lmo2586_1:2665646-2665665(+)
CGTTGAAATTGGTTCTGCCA
>Locus:lmo2707_1:2780557-2780576(+)
TGCATTAACAATTTTCATTT
>Locus:lmo2839_1:2926082-2926101(+)
CTCACTCCCCGCTATTTGAT
>Locus:lmo0025_1:27579-27496(-)
TTGCTGCTTGATGAATACTTTCCGCCTGTGTTTTTTCTAGTTCCTCCGTTAATTCACGCGCTTTGTCAAAAAATGTTAAACCCA
>Locus:lmo0080_1:84535-84452(-)
GCCCTTTTGCCACCATTATCTCTTTTAAAGTTTTCTCTAAATTTATTTGGAAAATTTCGCTATTCATTTGAGTTGTTTTACTCA
>Locus:lmo0329_1:356592-356521(-)
GCTGGATACATTACTCTTGTACTCATAGAAACACCTCCGTTAGTTTCATTTTACATGAATCCAACGAAGGTG
>Locus:lmo0413_1:436203-436078(-)
TTGCTCCGATTTCTTCACCAATTTCTTCTATCGGTTTCGCCATTTCTAGCACCTCCAAAGCACTTGTCTTTCCTTCATCATAAAGCAATCAATCGGATTATTCAAGCTGCTTCCTCTTTATCCTTT
>Locus:lmo0478_1:514706-514635(-)
ATCCACCATTTTTTATACTTTTTCATTCAGCAGCACTTCCTAAGACATGAGATTTATTTAAAGTATTTTACT
>Locus:lmo0514_1:547562-547437(-)
ACATACAAATCGTCGCAAGAAATAGTTTCAGTGCTTTTTTCATTTATACTCTCCTTAGTGGTTAATTTCTTCCCAAAGTATAACCGCGTTAAAACTAACTCTCAATACGTTTTCATAAAATATTTC
>Locus:lmo0726_1:756536-756411(-)
CGTCAACTGATCGATACTTTTCAGGGATTTCACCTTCAAGCATTTTCGTCCCAATCAGTTCTGGCGCTTCTATTCAATTGTACGATCCTCCTTCACTACTTTTCAAGGAAACAAATTCATTTTACA
>Locus:lmo0903_1:940389-940318(-)
TCTTCTTTAATTAATGTCCAGTTTCCATTTGGATGTACAAGTTCCAATACTTTCCCATTTTTCACTAAATCC
>Locus:lmo0953_1:987347-987276(-)
TATACCGCTGCACAAGCTAAAACTCCAGCGACAGCTCCCACGGCTCCGGCAATAATTCCTACTTTATTTTTC
>Locus:lmo1038_1:1068570-1068614(+)
ACTAAAGAAAAGGACAAGAAAAGGTTAAAAAAGTTCATTTTGATG
>Locus:lmo1107_1:1144533-1144664(+)
TTAATTGGATATGCCATAATACAGTTCACTCCTTACGGTTGTTATTGCTTCATTGAATTGTTGCTTTTGAAGTTTCACGGCTTTTCCTGCATAGGTAGTTTTTGCCCGTATAAAATACGTGAGGATAGACTT
>Locus:lmo1394_1:1421488-1421402(-)
CCTGTTACAAAAGCATATTTTATCTCTTTATCCAAAAAAAGGCAACCCTTTCCAGTCTATTTCTTTTATGATAGCATGACTCAGCAA
>Locus:lmo1421_1:1451944-1451813(-)
TGTTGTTTTCCCGCAACCACTCGGTCCTATGAAAACAAAGAACTCGCCGTCTTTTATGTCCAAAGTTACATTATTTACTGCTGCTGTTTTATCATCGCTGTATTTTTTGGATACATTATCAAAACGAATCAT
>Locus:lmo1546_1:1580284-1580367(+)
TATTCTGATTTAACCAAACGATCAAGAAACAATCGGAATGGGAAAAAGACAACTAAAAAGAATGCTAAATTAATCAAAATGGTT
>Locus:lmo1762_1:1834523-1834654(+)
TTATATTGCCATAAGGACAATGCTTGTTACACAAATCAAGATTCCACTAAGGCCAATCGCCGTACCAATTGCTCGTTTTTCTCTAACGTTAGCAAGTGTCGTGAAAATAAAACAAATAATAAAGACCCAGTG
>Locus:lmo1873_1:1947418-1947489(+)
AATTTCTTTCATACGTATAAAAAGTGTAATTGTACTTATTTTTTTCATCTTTTTCATGGAATTCTTTCGCCA
>Locus:lmo1882_1:1955206-1955238(+)
TACCAGCTTGCTTTTTTTACGCCGGGTAATTGT
>Locus:lmo1946_1:2020739-2020822(+)
CACCACGGAATATCTGTTGATAATGATTCCGCTAATGATTGGTTTTCTTTTAAACGAATTTTACGAGCAATGCTCCTTGCCTCA
>Locus:lmo2148_1:2233223-2233152(-)
GTATCTGCAGTGAAATGCAGCACAAGAAAGTATCCGAGTAAGAACGCTCGGCAAGTCCAAATTGCTTTCGTC
>Locus:lmo2627_1:2702532-2702663(+)
TTATCCCTCCTTCACTTCAGATACCACAACTGTAATGTGGCTAGTACGTTTGTTGATTGCACTTGCACGACCTTGTGCACGTGGACGGAAACGTTTAAGTGTTGGACCTTCGTCAACAAATGCTTCCTCTAC
>Locus:lmo2712_1:2786274-2786336(+)
TTGAAGTTCCAATGTCTACGCCCATTATGTATGGTTTACTCGTCAAACAGCTCACCCCGCATT
>Locus:lmo2841_1:2929065-2929136(+)
GAAAGTCGTTTTCTTAAATTCGTCATCATTTACCTCCTAACCGGGAGCGCTCCCACAAGAAGAATTATAGTA
>Locus:lmo0025_1:27599-27580(-)
AATGCTGTCTGCCACCAGTT
>Locus:lmo0080_1:84555-84536(-)
TCTGATTTCATCACTTTGAA
>Locus:lmo0329_1:356612-356593(-)
TAGCTTTTTCTTTTATTTCT
>Locus:lmo0413_1:436223-436204(-)
CCGTGCAACTTTCTCTACCT
>Locus:lmo0478_1:514726-514707(-)
TTAACACTATACCAATCGTT
>Locus:lmo0514_1:547582-547563(-)
GGAAGGATATATCATTATGA
>Locus:lmo0726_1:756556-756537(-)
ACTTCGATTAATCTCCTCCT
>Locus:lmo0903_1:940409-940390(-)
TTTGAACTGGAGAAAAACCT
>Locus:lmo0953_1:987367-987348(-)
GCTGTTGCTTTTTTACCACG
>Locus:lmo1038_1:1068550-1068569(+)
TCTCTAGTTTACCAAAAAAA
>Locus:lmo1107_1:1144513-1144532(+)
CCAGATTATTTTCAATATAT
>Locus:lmo1394_1:1421508-1421489(-)
GTCCAATTTCTCCGCTAGCC
>Locus:lmo1421_1:1451964-1451945(-)
CGATTAATCATTTTTAGCGT
>Locus:lmo1546_1:1580264-1580283(+)
ACTGTTAAAATTACGATAGT
>Locus:lmo1762_1:1834503-1834522(+)
TTTTAGCGAGATTGCTTTTC
>Locus:lmo1873_1:1947398-1947417(+)
AAGCAGGCAACGTTTCTACT
>Locus:lmo1882_1:1955186-1955205(+)
GCAGAAAAAAAGGGGCTTTT
>Locus:lmo1946_1:2020719-2020738(+)
ATTAGCTGGTTTTATTTATT
>Locus:lmo2148_1:2233243-2233224(-)
TTAAAATTAGAAAAGTGTAA
>Locus:lmo2627_1:2702512-2702531(+)
TGTACTTTTTGACCCACGAA
>Locus:lmo2712_1:2786254-2786273(+)
AAAAAGTACTGCCTTTGTGC
>Locus:lmo2841_1:2929045-2929064(+)
CATCTTCGGCATATAACCGC
>Locus:lmo0023_1:25935-25864(-)
AAAGTTAAAGCATCAAGAATGGTACAAGCTGCAAGTATAACTAACAATATAATCTGCCAAATTGCTAAATCC
>Locus:lmo0083_1:86323-86454(+)
CTAAACATCCAGCTTCGCAACCTTCTCCTCATAAATCCCAATCTTCCTAACCACTGTATCCAAATCTTTCTGCAAGTTTTCAATCTCTTGCTCCAAAACAATCTTCTTCTCTTTCAACATATTCAATCGTTC
>Locus:lmo0447_1:481177-481133(-)
AATTTTATCACTCTCCCATTTTTCTTAATGAGTAAAGCCATGTGT
>Locus:lmo0524_1:560162-560233(+)
AGTGAAAGCAAGATGTGTTTAAACATAAGTTCCTCCCTTGAAATGTATTTTTACTCTTTATTCTACATCATA
>Locus:lmo0716_1:747292-747221(-)
ATTTTCCCTTTTTGGATGTATGGGACGGTGTTTTTTAATTCTTGCCAAGCTTCGGTTTTTGGCGACCAGCTC
>Locus:lmo1000_1:1030758-1030841(+)
TACTCGGATTTCTTTTCTTTTTGTAAAAATTTCTGGGTTGCGATTTGCGCATTTTCAATAATAAATGGAAGAGAGCTACCCGAC
>Locus:lmo1217_1:1238007-1237936(-)
CTCACTGCACGTTCGTTACCGGGAATACCTTTTGCATCTGTTAATGCTTTTAACATCTTTAATTGTTCATCC
>Locus:lmo1234_1:1259962-1259900(-)
GGTCTGGCAGAAGCGCTAGTTTATTTTGGATATGTTCAGAAGACATTTTATCAACTCCAGTTA
>Locus:lmo1253_1:1277354-1277229(-)
CTAATTCTAAATAAATGTCAAAAAACTTATTTTTCTTATTCAAATTTACTCACCCAAGGCTATTGTAGCACATTTGACCCTAATTGTAACCGAAATTTGTTAGCCCGCTTTATTACCAAAATCACG
>Locus:lmo1334_1:1363273-1363356(+)
CAATGTTTTAAATATTCTTCAATGATTTTTTCCACTTCTTCTTTAGGTAAAGATGACTGTTCAGCAATTTCTGAAGTTACAATT
>Locus:lmo1450_1:1482096-1482227(+)
TTATCGTTTTTTCCGTCTTTCGCGACGTTTAATTTCGTTCATTTTGTAGTTAATTTTCTTTTTATAGTTTGGTTTACCTTTTTGTTTTGCTTTTTTACGCATACCAATTTCACGTGGGTCAGCTGTTTCGCG
>Locus:lmo1499_1:1530499-1530570(+)
ATCTTCTTACCTTTTGTATTCTTCATTTTAGACCTCATTTCATTGAAAACAATTCTAATCTATTATACCGAT
>Locus:lmo1661_1:1711697-1711626(-)
TATACAAATGGATTCGTTTGTTTCACTAGTTTTAGACTCCTTCAAATGAAATTCTCCATTCATTTTAGCACA
>Locus:lmo1819_1:1892605-1892676(+)
AATACCTCGGCTTTCTGTTTTTTAATTCTTGTAAAATTTGGATATAGTGTTTGTAACGAAATTCTGCTATTT
>Locus:lmo1917_1:1991081-1990995(-)
GCGGTTCCTTTAAAACCATCCCATGCTTTTGTCATTATAATTTCCTCCTTCAATTGTGTTCCTTTTCACTTAAAGCCAGAAACAAGT
>Locus:lmo1934_1:2008552-2008677(+)
CTAGTTCAGCAACGCTATTTACTAAATCAGTTTTATTTGCCATTGTGTTTTCACCTCCTTCACAGAATAATACAAAATAAGCAGGTACAAGATATACCTGTATTTCTCTTTTTTTCCAAAAACAAA
>Locus:lmo1995_1:2068977-2069108(+)
TTAGTAATTATCAGGTTTAGCTGGTTTTTCGCCGGAAACAATTGCAACGCCTGCACTTGCGCCGATACGAGTTGCGCCTGCTTCGATCATTTTTTCTACGTCTTCTTTCGTACGAACCCCACCAGATGCTTT
>Locus:lmo2135_1:2219752-2219784(+)
TATGAAATTTTAATTCCAGACAGATCAACTTCA
>Locus:lmo2420_1:2491285-2491416(+)
TTATTTGTAAGTTATTTCACTAACGATACTATTATCTGTCTGTTCATTCTGACTAGCCATTTGAGAGGCTATTTTAATTTGGGCCCTATTTTGATATTTGAGTTCACTATTATTTATTTGAACTATGTACAT
>Locus:lmo2428_1:2497070-2497153(+)
CAGAAACGATTTTCTTTCCCTAAGTTAACTTCTGGAGCATTGTATCTCGCCGATAACACGAGCCCAAGTGCCATAAATGCACCA
>Locus:lmo2748_1:2823907-2824032(+)
GTTCTAAAATGGCAAGAATCTTGTCTTCTAGTTCATTTCTCATCTCAAACACCTTCCTTTGGTTATTTAGTGTACCTTTCCACTCGTCTCCCGGCTTCAAACATTCGGGCTTGTTATCTCTCTAGC
>Locus:lmo2818_1:2901801-2901884(+)
TATTCTTTTGCGGCTTTTAATTCGAGCGCTTTTTTCGCAGATGGTGTTGTTATAGCAACGGAAATAAGTGAAACGACACAAAAA
>Locus:lmo0023_1:25955-25936(-)
GGAAATTAAGTCCTATTACT
>Locus:lmo0083_1:86303-86322(+)
TCACTTTTTAATGTTGTCAG
>Locus:lmo0447_1:481197-481178(-)
AGAGGGAGAGTAGTGCTAGA
>Locus:lmo0524_1:560142-560161(+)
AGGATATTTTGTACCCATTT
>Locus:lmo0716_1:747312-747293(-)
CTTGTTCTTGGACTGTGTGG
>Locus:lmo1000_1:1030738-1030757(+)
TAAAAAGAAATCCGAATGAT
>Locus:lmo1217_1:1238027-1238008(-)
TATATTCGCGGAACACGTTT
>Locus:lmo1234_1:1259982-1259963(-)
CATCAAATAACAACCAGGTT
>Locus:lmo1253_1:1277374-1277355(-)
GCCAGATGTAATGTCTTGCT
>Locus:lmo1334_1:1363253-1363272(+)
TCCTCCTTTAAAATTTAAAT
>Locus:lmo1450_1:1482076-1482095(+)
TAGCATAATTCATTCCTCAC
>Locus:lmo1499_1:1530479-1530498(+)
TAATAGAAATAATAATTGTA
>Locus:lmo1661_1:1711717-1711698(-)
ATCTTTTATTATCATTACTA
>Locus:lmo1819_1:1892585-1892604(+)
GAGCTATTTTTCCCATTCTT
>Locus:lmo1917_1:1991101-1991082(-)
CACTAATGTTTTCTTGCCAT
>Locus:lmo1934_1:2008532-2008551(+)
GTCTTTTTTAGAAAGATCAG
>Locus:lmo1995_1:2068957-2068976(+)
TAAAGGGGTTTCATTCAAAA
>Locus:lmo2135_1:2219732-2219751(+)
ATTTCAAAATCTCCTCACCT
>Locus:lmo2420_1:2491265-2491284(+)
ACTTTCTCACTTATATTAAT
>Locus:lmo2428_1:2497050-2497069(+)
AACAGTTTAAAAAAGAAAAT
>Locus:lmo2748_1:2823887-2823906(+)
CAATACACCCACTTGATGTT
>Locus:lmo2818_1:2901781-2901800(+)
GCATGATAAATCCAACCTCC
>Locus:lmo0015_1:19344-19312(-)
TTGGCAGATTTTTATTTGTTTCTACAGATTCCA
>Locus:lmo0109_1:117103-116972(-)
GTTTCCCTCACAAATAATCGAGATTTCCAAAAAATCATGATGGTGATTTTCACCTACGCGCACCTCATTCGTATAACAATTAGCGATATACAAAATTTGCGGATTAAATGTGGTCGTATTTATTTTCAGCAT
>Locus:lmo0509_1:543286-543203(-)
ATAAAGGTATATCTAAATAATCTGCAATTTTTGTCGCAAGTGGTCTCTCACTCGTCACAGAAAAAAGTTTCATTTTGCCTGCCA
>Locus:lmo0539_1:577633-577716(+)
TATTGTTTTTCTACTACATGTACATCTTCGAAAGAACCATATTTTGTCCACCAAGGAACGGCACCTTCATCAAGTAATTTATCA
>Locus:lmo0686_1:720548-720465(-)
GTAAAAGTGTCAGCAAATCACTATATGGAATTAACCACGTTTCATCAACGTGTTCCTCCTGCGGTTTCTTGCGACGCTTGGCCA
>Locus:lmo0760_1:785838-785755(-)
GCGACTTTTCATCGCCGCCTGTCCCGTGAAGTAGTAATAATGGAGCTAAATCCTTATTTTTTCCGGGAATATAAATGTGTTCCA
>Locus:lmo1255_1:1279723-1279794(+)
AGTTGGTTGTTTTTGCAGATTCACGATACTCCTTTTTACCAAACGTACGAATTGGCGCAGTATCGACTTTGT
>Locus:lmo1299_1:1326952-1326881(-)
AACTGTAAACGAATAAATTTTACATTTTGTTCATCTGCGAAGCGGAAAATGTCTTCTTTTGTATATTTTGCC
>Locus:lmo1454_1:1487579-1487650(+)
TTTGTGTTTTTTGTTTTATCACTCATAACTGCCTGTATTCCTCCTTCCAAAATGCCGCTAACCTTATTAAAA
>Locus:lmo1711_1:1772251-1772180(-)
TCAGGTTGGACGTTTACCCCAACTTTTACAATCAATTCTGCATACTTTTCTAACTTTTCACTAAATACTGTC
>Locus:lmo1715_1:1777553-1777624(+)
TTCTTTCTTTTTGTTATTTTCATCATAATTAAAGTCCTTTCACGGGTCTTTAGTTTTGAAATAATAGTAACA
>Locus:lmo1858_1:1933335-1933406(+)
AATTTTCGATTTTACGTAGAATTTCTTCTGCAAGTCGATGTGTCTCTAGAGCATCTTCTTTGGAAATTGGTG
>Locus:lmo1883_1:1955598-1955729(+)
TTATTTTGTTCCAACGATTGGACCATATGCATTGGAGAAACTATTATTGTACGGCACTCCTGCTTTATTTTTACCTGCATCCCAGTTAACAGACCAAGTCATAATCCCTTTCACTGGCGTACCTTTTGCTTG
>Locus:lmo2138_1:2223103-2223174(+)
GCATGCTCCGATTTGGTTAGAAGCATTTCATCACCTCCCTCTACGCTCTATTATACACAAATAAAAGAAAAC
>Locus:lmo2174_1:2257538-2257663(+)
CTGCGAGCAATATCGCTGCATTACTTACCAACTGTTCGACCAAAAAGCATCCCCGCCTCTCACTTTGTTACTCAATACCCCAATATGCTCACAACTATTCATACGCATAAAGAAACAACCTCTGCA
>Locus:lmo2208_1:2298818-2298880(+)
ACAGTGTTCCATCCATATCAAAAAAACAAATTCCACGTGGTTTCACATTATTCATCCTTTACT
>Locus:lmo2259_1:2347066-2346935(-)
GATTTGCAGATGTTTATCGGCTTCATCGAATTGATACTTTTCTGCAAAATCAATTGCTTTGTATGCTTCTTTTCGTGTGTTTCCGCCATGCAAAATGAGTTTTACAACAGCTTCTTCTACTTGAATTTCCAT
>Locus:lmo2330_1:2399584-2399459(-)
TCCAAAACCACCATTTTTTTAGTAGGTAACTATACTTGCTCATCCCGCTTTCTCCCTTTTATATGTACCAACCCGCGGCCGCGAACTGGTTACATAGTTATATTTTATTCAAAAGCCTTGCGATGT
>Locus:lmo2556_1:2632883-2632927(+)
TTTTATATCATCATAAAGTTCGTCTTACGCTTTACCGTTAGAACC
>Locus:lmo2686_1:2760646-2760732(+)
AAAGTAAATACAGCAAAAAATAAAAATTCCTTCATTTCATTCTCTCATCTAGTTGTGTTTCGTTTCACAAAGATTATATCATATAAT
>Locus:lmo2707_1:2780577-2780708(+)
TCAACCCACACTAACTTGGAAATAGAGTACAGAACCTATTTCAGTTGCTTTTATAGTTTCTTTGGCGATTTTTGCTGCCTTTTCTTCGTCTTCAATATTTGTTTCAAAAGTAAGTTTCATACCTTTTTCGTC
>Locus:lmo2748_1:2823907-2824032(+)
GTTCTAAAATGGCAAGAATCTTGTCTTCTAGTTCATTTCTCATCTCAAACACCTTCCTTTGGTTATTTAGTGTACCTTTCCACTCGTCTCCCGGCTTCAAACATTCGGGCTTGTTATCTCTCTAGC
>Locus:lmo0015_1:19364-19345(-)
TTGTTCTGATCTATATTCAA
>Locus:lmo0109_1:117123-117104(-)
CCTTCAATATCATAAATAAC
>Locus:lmo0509_1:543306-543287(-)
CTTCTGGAGCTCCACCTCAC
>Locus:lmo0539_1:577613-577632(+)
ACTGGAGGCTTTTTGCATGC
>Locus:lmo0686_1:720568-720549(-)
CAGAACGATAAATAGAGCAA
>Locus:lmo0760_1:785858-785839(-)
AAATTCTGCTACTTCGACAA
>Locus:lmo1255_1:1279703-1279722(+)
AAAGGGAAGCCTCACTTTTT
>Locus:lmo1299_1:1326972-1326953(-)
TTATCCCGAGAATATCCGTG
>Locus:lmo1454_1:1487559-1487578(+)
CACTTAGTTCAGCAACTGGT
>Locus:lmo1711_1:1772271-1772252(-)
CCATAATTACCACTTTCTGT
>Locus:lmo1715_1:1777533-1777552(+)
CCAAAATGATTAGTGTTATT
>Locus:lmo1858_1:1933315-1933334(+)
TTCTTGAAAAAAATAAAGTT
>Locus:lmo1883_1:1955578-1955597(+)
AGTGGATATCGGTTGACATA
>Locus:lmo2138_1:2223083-2223102(+)
TTAAGAACAAGTTAATTAAT
>Locus:lmo2174_1:2257518-2257537(+)
TAAGGAAATAATATAAAAGC
>Locus:lmo2208_1:2298798-2298817(+)
TACTTTGGATTCACTATTTA
>Locus:lmo2259_1:2347086-2347067(-)
TCTTGGAATTGATCCTGTGC
>Locus:lmo2330_1:2399604-2399585(-)
TATAATTAATAATAAAAGAA
>Locus:lmo2556_1:2632863-2632882(+)
CAAGTGATCCTACCAGTTAT
>Locus:lmo2686_1:2760626-2760645(+)
CTACTCCTATTGTCATAATA
>Locus:lmo2707_1:2780557-2780576(+)
TGCATTAACAATTTTCATTT
>Locus:lmo2748_1:2823887-2823906(+)
CAATACACCCACTTGATGTT
>Locus:lmo0036_1:40730-40659(-)
TCGATAAAATCTCTTTTTTTGTTCATTTCTATCACCTCAACCATTTATTTTCTAAACCTTTTCTGGGGCATA
>Locus:lmo0158_1:156829-156785(-)
CTATTTTTACTACCATTCGCTATTTTATCGGTCCAGAATAAGCAT
>Locus:lmo0425_1:445091-444966(-)
TATTTTTTTCGCGATTTGCAATCATTTTCGTTACCGCTTTCATTTTTAATTTTCCTTTCCCTACGCTTATTCTATTACAAAGACTCATCCCCAGAAAACTACGAAAATTACCGCATTGAATACCGT
>Locus:lmo0654_1:696631-696560(-)
AGTTCTCTTAAATTCTCATGGGCCATACGCGCCACCTCCAAATTAATCATACTACATAATTCTACTTTTCCC
>Locus:lmo0691_1:726165-726034(-)
TTCATCATACTTTTTCACTGCTTCCAGTCCATTTTCCGCTTCTGCAACTACTTCAAAATCGCTATCTTTCACGATATTCTTAATCATCGTACGCATGAACATCGCATCGTCGACAATCAACAACTTCAACAT
>Locus:lmo0739_1:769770-769639(-)
ATCTGGAATAACCCTCACATCCGCAATCGAAAGCCCTTTTCCACCTTCTTTATAGCCACCTTCAAATTGTTGCGCATTAGTGGAGCTACCCCATTTAAAATTTTCTGGAAAACCTTTTTGCAAATTAAACAT
>Locus:lmo0801_1:828201-828169(-)
TCAAAAATAATATTACGGTGCATAATTTTTTCA
>Locus:lmo0930_1:967071-966946(-)
CTACCGGGTAGCCACCCCAATGTCCAAAAACGGTTAGTTTCATCACTGCACTTCCTTTCTCAAAGTAAACCTCATTTATATGATACAACATTTATAATAAAAGGAGAAATTATCCAGAAAAAAGAC
>Locus:lmo0943_1:979093-979007(-)
AATTCCTTTGTGTCTACTGAGTTGATTGTTTTCATAATTATCTTCCTCCTATTTTATAATGATTATCACTTAATAATAAGTATAATC
>Locus:lmo0953_1:987347-987276(-)
TATACCGCTGCACAAGCTAAAACTCCAGCGACAGCTCCCACGGCTCCGGCAATAATTCCTACTTTATTTTTC
>Locus:lmo1170_1:1197245-1197174(-)
AGTTTCTCTCCGCCTAAAATCCAACCTTGCAAAAGTTCTCCACAAGAAGCCGGACACCTCGTTTTAATTTCC
>Locus:lmo1408_1:1438726-1438797(+)
ATAGTATTTTATACATTTCCGCACACCATTTTAATTCTGTTTGAATCAAATCTAATCGTCTTGCATAGACTT
>Locus:lmo1481_1:1514258-1514341(+)
TATACTCTCTTCTGCCGATTATCCTGTAATTCGAATAAGAACCATTCGAGTTTCTGTTCTTTATCGCCAAAGCCAGTTTTCATT
>Locus:lmo1533_1:1568421-1568504(+)
TATTTTGTCATTAATTGTAGCGCTAGCTTGATATATGCGTCGCTTGTTAAGTCAGCTTCTTTAGCCAATTTTGGTATTACTTTT
>Locus:lmo1648_1:1697277-1697348(+)
CAAGGATCAAAACCCCAAGCGCCCATTGCAATTCACCTCTATATTACTTTATTTTACCTATTAAGCGGTATT
>Locus:lmo1679_1:1734777-1734860(+)
CACTTCGCAACACTTCCCTTCTTAATGAATGAAAGTGCTTGTTTTAAATCTGCAATCAAGTCTTCAGCATCTTCTAGTCCAGCT
>Locus:lmo1786_1:1860200-1860331(+)
CTAATTCTTGATAGGTTGTGTAACTGTTCCATCAAATATAGCCTCAGTCTCCCCAACGTTTATATATTCGCTAAACTTATAGCTTACTTCATCTGTATAAACTGGCAATTCCCACAGGACACAACCATCTAC
>Locus:lmo2006_1:2079787-2079912(+)
CTTGTGTTATTACTTTTTCTTGGTCTTTTTCTAGTTTCGCCATCTTCATCATCCTTTTGTTATATAAATTATCAAAATTTCAATAGTACAGTTTTCAAAAACTCTTCATTTACAAGAATTATTATA
>Locus:lmo2036_1:2118626-2118688(+)
CCAAGACAAGTACTTTTTTGTGATGGTACATTTCAATTTTTTTCATTTCCTTTGGTTCCCCCA
>Locus:lmo2474_1:2548479-2548610(+)
TTAACGACCCTTTCTACGTTTCATATCTCGGTGCGAAATCGTTGTCTCATATTTTTGTTGAATTGTCTTACCAACAAACTCTGTCAAGGCTACCGAACGATGCTGTCCTCCAGTACATCCAATGGCAATAAC
>Locus:lmo2594_1:2682585-2682668(+)
TATTTGTTTAGCAGGATGATTTTTTGTACGTATTTTGGGTCTATTTGGGCTGGTGAAGTTTCTTGGATTGGGAAATCTTTTGTT
>Locus:lmo2603_1:2689515-2689444(-)
TTCACTCTAATCGCAGGTTCCGTTGATTTTTCCATCTCAAAAATCGAACGTTCTGAGGTTACAAAGTTTTTC
>Locus:lmo0036_1:40750-40731(-)
CTTTAGAAAAATCTTTTGTG
>Locus:lmo0158_1:156849-156830(-)
TTATACTTTATTGCAATACT
>Locus:lmo0425_1:445111-445092(-)
CTTCATTAGAAACTGAATGA
>Locus:lmo0654_1:696651-696632(-)
ACTCAATCAATTGATCTTCT
>Locus:lmo0691_1:726185-726166(-)
GTCACGATATCTGGTTTTAC
>Locus:lmo0739_1:769790-769771(-)
AAATCAGATTCGTCTGGCAT
>Locus:lmo0801_1:828221-828202(-)
AAAGCCATTTAATAACAAAG
>Locus:lmo0930_1:967091-967072(-)
ACTAGATGTGCCTTCATTTG
>Locus:lmo0943_1:979113-979094(-)
TCGCTACTTGGTGATTCAAA
>Locus:lmo0953_1:987367-987348(-)
GCTGTTGCTTTTTTACCACG
>Locus:lmo1170_1:1197265-1197246(-)
AGTTGATTGGGTAAGAAATC
>Locus:lmo1408_1:1438706-1438725(+)
TTAAGTTCGCCGGTTTTTTT
>Locus:lmo1481_1:1514238-1514257(+)
TAAATGACAAAGCTATTTTT
>Locus:lmo1533_1:1568401-1568420(+)
CCATGCCACAAGCTCCTCTC
>Locus:lmo1648_1:1697257-1697276(+)
CTGCCGCTTCATCACTATCC
>Locus:lmo1679_1:1734757-1734776(+)
CTTAAATCTTTTCTTAAATT
>Locus:lmo1786_1:1860180-1860199(+)
TATACAGGTGTGCACAAGTC
>Locus:lmo2006_1:2079767-2079786(+)
TAAATCCGCTCCTGATTTCC
>Locus:lmo2036_1:2118606-2118625(+)
AACACCACTTCTTGCAAGAC
>Locus:lmo2474_1:2548459-2548478(+)
GTTTCGTTTCCTTTTTCATA
>Locus:lmo2594_1:2682565-2682584(+)
CTCTGCGGGCGAGAGAATTT
>Locus:lmo2603_1:2689535-2689516(-)
TTTTTACCACAGAGCCATCT
>Locus:lmo0219_1:224646-224563(-)
AAACTGCCACAAGCAATTTGTCATCGGATCGGATTAGGTCATGTTTCTCGATATACTTATGTACTCGTTTTTCGGTGTCATCCA
>Locus:lmo0300_1:325729-325860(+)
TTAAAATTCTCTTCGTTTGATGAGTTTTCCCTGACTTTCAATCATTTCTTTGAACCAGTAGTAGGAAGCTTTTGGTTTTCTGATTTGGTTGTTTTCGAAATCAACTGCCACAAGTCCGTAACGTTTTTCGAC
>Locus:lmo0416_1:439082-439011(-)
AATGCTAAAGCTAATTCATTTTGCCCGATTCCTCTTTCTTCACGCAACTGTTTCACTTTATTACGGACTTTC
>Locus:lmo0658_1:698830-698768(-)
CCACTAAATTATTTAAAACCCGGACTTTTTGTTCGTCTACATTCACCTTGCATCACCTCGAAA
>Locus:lmo0737_1:766883-766812(-)
TTTAAGTCTCTGCCGTTCATCTTTTCAAAATCTTGTTTAGAAGCACTAATTAGTCGTGTTACTTCTTGCTCC
>Locus:lmo0797_1:824448-824377(-)
TCTGTATCTGTATTAATTCCTACCATCATCCAACCTCCTCTTGTAACCTATTCTACGCACTTTAACCAAAAA
>Locus:lmo1216_1:1236909-1236838(-)
TCCTCTAGACCAGCAGCTTGGGAGTGGATTGGTACTGCAAATAATGTAATTGTAATTCCAAGACCAATTGTC
>Locus:lmo1281_1:1305432-1305307(-)
TTTCCATCCATACAAGGTAATTATTATGATAAACAACGCCCATTTGGTCGGTTTCTGCATAGCGCACTTCAATGGTTGTTTCAGCAATTTCCATTCCAAATTCCTCCAGTCACACAAGTTCTTCTT
>Locus:lmo1292_1:1319719-1319594(-)
GATGCGTTCCACTACTGCCTCGATGGGCAAAAATTTCCGTCAAAATGCTTTCCCCCAAACTTTTTACTTATATTTACTATAACAAAAATAAGCAAATATACTCAAATTTTTAAAATCTATCAATTA
>Locus:lmo1336_1:1364056-1363985(-)
TCGCGTATCAGTCGTTTGTCTTCCATCTTGACTTCCCCCTTTTGTCTAATAAAAAAAGCAACAGAATGGAGA
>Locus:lmo1495_1:1526748-1526879(+)
TTATCTTTTGTCGTTTGTTTTAAGCTCTTCTACTTTGGTAGGTTGCCATCCTTCACCGTCAACCCAGGTAATATAAACACGATATGCTTTGTCCGGGTTTTCTTTAGTAGAAAGTGTACCAATTGCTTGTGT
>Locus:lmo1725_1:1787282-1787353(+)
ATTCATGGTTGCGGCTCCTTTTTATTAGTAATTCTATTGCTGCTTGGTCATCTAAACCGATGCTCTTCGCTT
>Locus:lmo1759_1:1832152-1832223(+)
CCGTCCACTAATTCTTTTGCATTCAATTGCATTCTCCTATACACCACCATACAAACATTTGTTCTTATTTTA
>Locus:lmo1878_1:1952721-1952852(+)
TTATTCCTTTGTTTCTGGTTTCGTCGTCTCCATTGCCTTGAGCGTCTTAAGCGCATCTGGATGATTTTCAAAAAATTGCACAACATCCCCAATTCGGTCAATCGAGTTCCAACTCAAGTGGTGTTCAATACC
>Locus:lmo1883_1:1956614-1956739(+)
AAAGTAAAGACAAACCACCAACCATTACTTGTTTTCCATTCATCTACTTTTCCCCCTTACTTTATCTACCCCAAACTTACTTTTTTGGAGCTACTAGAAAATACCCAACATAGTGAAAATAAAACT
>Locus:lmo1901_1:1975447-1975530(+)
TACCGCCTCTTCACATTTATTAATTCATTATCAATTAAACGAGCTTTCGAATATTTTACTGCCGCTGCAATAATTATCCCTTTA
>Locus:lmo1995_1:2068977-2069108(+)
TTAGTAATTATCAGGTTTAGCTGGTTTTTCGCCGGAAACAATTGCAACGCCTGCACTTGCGCCGATACGAGTTGCGCCTGCTTCGATCATTTTTTCTACGTCTTCTTTCGTACGAACCCCACCAGATGCTTT
>Locus:lmo2027_1:2108476-2108520(+)
CCAGTTTCCTGGGTCTCCTATGTTCTAATTAACCGTAAGTACCCA
>Locus:lmo2285_1:2368883-2368915(+)
TATTTCGCTCCTTTCAATACTTTTGCTAATTGG
>Locus:lmo2313_1:2390581-2390664(+)
CATTCCGTTCCCTCCAATAATTCCGGATTTTCGTGTATGTTGCCGATAACTTCCATATGCTTTACTAACGAACTGCCATTTTGG
>Locus:lmo2355_1:2424687-2424773(+)
ACAATCCATAAATCCTTTGGTAACCATTTTGTCATTTCCTACACTTTCCCTTCATTAAAACTCACCTTTTTTAGGTTATCACAACCA
>Locus:lmo2594_1:2682585-2682668(+)
TATTTGTTTAGCAGGATGATTTTTTGTACGTATTTTGGGTCTATTTGGGCTGGTGAAGTTTCTTGGATTGGGAAATCTTTTGTT
>Locus:lmo0219_1:224666-224647(-)
CAAAGAATCCGGACCGCCAG
>Locus:lmo0300_1:325709-325728(+)
TCATTTTCCTGCTCCTTTTT
>Locus:lmo0416_1:439102-439083(-)
TTGTTTGTCTTGAAACTTCT
>Locus:lmo0658_1:698850-698831(-)
ATCTTGATAACCATAATGCT
>Locus:lmo0737_1:766903-766884(-)
CTGATTGAAAAATGGAGCGT
>Locus:lmo0797_1:824468-824449(-)
TTAATAGTTCACTAATATTT
>Locus:lmo1216_1:1236929-1236910(-)
CTTGCTTGGAAGTCAGGCCG
>Locus:lmo1281_1:1305452-1305433(-)
AATTAATCTTGTTCGACCGA
>Locus:lmo1292_1:1319739-1319720(-)
TGCTGGTAGTGTATTTTCCG
>Locus:lmo1336_1:1364076-1364057(-)
TCAAATTCCGTAGAATTTTC
>Locus:lmo1495_1:1526728-1526747(+)
AAGAGCTAACTTCTGTGCTT
>Locus:lmo1725_1:1787262-1787281(+)
GTAATTGTAATCAGGTTTTC
>Locus:lmo1759_1:1832132-1832151(+)
TTCGTTGTTCCGGATTCAAT
>Locus:lmo1878_1:1952701-1952720(+)
ATCTCAACCTTGGATTACCG
>Locus:lmo1883_1:1956594-1956613(+)
CCCCAGTCCCGCACCAACTA
>Locus:lmo1901_1:1975427-1975446(+)
TCATTGTTCTAAACATGTTT
>Locus:lmo1995_1:2068957-2068976(+)
TAAAGGGGTTTCATTCAAAA
>Locus:lmo2027_1:2108456-2108475(+)
ATTTACTTTTCCTACATACC
>Locus:lmo2285_1:2368863-2368882(+)
ATTTATCAAGATTTAACATC
>Locus:lmo2313_1:2390561-2390580(+)
ATGTCTAACTCTTCTTGTTT
>Locus:lmo2355_1:2424667-2424686(+)
GTAACACCATCCCAATAATA
>Locus:lmo2594_1:2682565-2682584(+)
CTCTGCGGGCGAGAGAATTT
>Locus:lmo0004_1:4728-4645(-)
TTCCACCAGTTGAAACTACATCAATCATTTGTAAAAGTTGACCAAGCGTTACGAACTCACTATTTATCTTTACTGTTTCAGCCA
>Locus:lmo0067_1:74312-74241(-)
ACACAAGGAATTAGTCTTTCTTTAATAAAGAGAACTTGGTATTGTTCTTTATCTATTTCTTCTTGTCCTCGC
>Locus:lmo0211_1:215755-215669(-)
GTTTCTCTTTTCTGGACCTCTAATGTTGTTGCCATAAAAAATCACTCCACTCATTCAATTTTGGTACATCTACATTATATCTACCCT
>Locus:lmo0352_1:379048-378965(-)
AGATACGACTTAATTCTGGTACAGTTATTTTGCTATTTTGGTCTAGTAGATGAATTATTTTGTTTTGTCTTTCAAATGGAAACA
>Locus:lmo0387_1:412017-411946(-)
GCTAAATATTCTGCAAAAACTTCCATATTATTTCCTCCTAAAAAAAGTAATCTTACAGTTACTTTTTATTAT
>Locus:lmo0456_1:491667-491635(-)
ATTGCGCTTGCTCCACTGTTTTCTTCTCTGTCA
>Locus:lmo0499_1:534884-534753(-)
TGCATTTTCTACAAAAACACCATCCATCACATCACAATGGAGCATTTTTACATTTGCTTGTTCGAGGGCTCGGAGTTCGTCAGCAAGATGAAGCGAGTCTGCGCACATAATGGAAGCCGCAATCATTTTCAT
>Locus:lmo0603_1:642938-642982(+)
GAATCAATTAGGATAGACATTTTTTTATTTCGTAGCGGCTTTGCC
>Locus:lmo0856_1:893911-893840(-)
ACGACATCGCGAAATGCATCTACATGGATGGAACTATCTAACATTGCTACTACTTCGCCTACTGTTTTTTTC
>Locus:lmo0932_1:969399-969470(+)
TTCATCATATCCTGCCAAAATGTCATAAGCAAGCCTCCAGTGGTCTTTAACTACATAATTTATTTTCTCACA
>Locus:lmo1003_1:1033321-1033190(-)
AAAACGCTTTACTTCACTCTCAACATCCGTAACTTCTGTTTTTTCATAGGAAAGATCAGGTTCAACGAGCAGATAAGCTTTCGCAATGGCAATCCCATCAGATGCTGCGATACCTTTCAACTCTTTAGCCAT
>Locus:lmo1156_1:1185506-1185375(-)
TTTCGTTCCTTTGATACCGGTTGTGTCCGTAATAGCACTAGCAACAAACGCTGCTTCCTTCGAAGAGTTTGCCATAGCAAGTGCCACTTCCGTTGTAGAATTTCCGATATCAATCCCTGCAATATACTTCAT
>Locus:lmo1244_1:1269876-1269751(-)
ATAATGTTTGACCGTGGCGCATTAAATACAATGTTTTTTTCATCTAAATTCCTCCGAATCTATATCTTATCTTTAGTTTATAACCCTGGAGTAGCTCCAAGTCAAGTATTTATCTTCTTAATTTTT
>Locus:lmo1248_1:1272801-1272718(-)
AACTTCCCATCCAAGGGGATTTTTGTCTATTTAACAATAAAATTTCATCGGCTCTTTGGAGAAAACAAAGGGTGTATTTATACA
>Locus:lmo1315_1:1341132-1341061(-)
TCTTGTCGAAATAGCTTTTTAAACATCATAAATCCTCCAATTGATACACTTCTTAGAGCATGTCTATACCTA
>Locus:lmo1948_1:2023165-2023236(+)
AATCTTCTGGAACTTCAAATTTATATCCAAGACCCCAAACTGTTACAATCATTCTCGCAGCGTCTTCTGATA
>Locus:lmo1978_1:2050712-2050641(-)
AGTTTGCGATTTGCCAAATCTCCCGTACCGCCAAAAATAGTAATCAGTGCTTTTTGTTCTAACTCATCTGTC
>Locus:lmo2039_1:2121483-2121614(+)
TTAATTGAGCAAATCACCGATACCGGCATTCTCTTGGATGTCAGTTGCTTTTTTATTTTTTTCCGCTGTATCTTGATCGTGATTTTGATTAAATGCACTTATTTCTTCTGGTGGCGCGAGGGTTATTTTCAT
>Locus:lmo2140_1:2224303-2224220(-)
CGGGAAAAAGTAGTGAAATTAAAAATGATTTTGTTTTCACACGTCTTTTGTAAACTTGCTTCGTTATCACCCAAAATTTACTCA
>Locus:lmo2710_1:2784065-2784190(+)
TTAAAGCTGGCAGCCATTTCTTTTTTGATTTTAGTTGTTGCATTATTTTCATCCTTTGTCATGAATTGCTTTACTATTTTATATTGTACCAGTTTATGTAGCATTATACATTATTTTTCTGAGAAT
>Locus:lmo2718_1:2794328-2794390(+)
TCGTTGTTGATGCGAATTGAAAACGGGCTAAAAATAGTTTATCCACCCTTTTCTCCTCCTTTT
>Locus:lmo2802_1:2888173-2888298(+)
TTCCTTTTTCAGCGAGCGCCATTTGGAATTGCTCTGGATTCATATTTTTTCCTCACTTTATTTTCGCGATTTTTGCCGTGTTTAGGATGTTGGAACGTGTTGGTTTATACTTTTAAACTGGCTTAT
>Locus:lmo0004_1:4748-4729(-)
ACTAAGGTACGCTTTCGCCA
>Locus:lmo0067_1:74332-74313(-)
CTCCAATTACTGCGCCTAAA
>Locus:lmo0211_1:215775-215756(-)
TTACTTCTGAATGTTGCGTT
>Locus:lmo0352_1:379068-379049(-)
GGTACTAATCGAGACATCCA
>Locus:lmo0387_1:412037-412018(-)
GATCCGGATTTTCAATTTCA
>Locus:lmo0456_1:491687-491668(-)
AAATGCTAAACTCTGCCAGG
>Locus:lmo0499_1:534904-534885(-)
AGGACATAGGCGCCCATTGC
>Locus:lmo0603_1:642918-642937(+)
AATGTCTATTCTAGTTGAAT
>Locus:lmo0856_1:893931-893912(-)
CAAAACAAACGCCAGTAATG
>Locus:lmo0932_1:969379-969398(+)
AATTATCATAAGAAAAGAAA
>Locus:lmo1003_1:1033341-1033322(-)
GAAACTTCTAACGCGCTTTC
>Locus:lmo1156_1:1185526-1185507(-)
AAAATCCCGTGAAGATTTTG
>Locus:lmo1244_1:1269896-1269877(-)
AATTTTTTTACGTTGATTAA
>Locus:lmo1248_1:1272821-1272802(-)
TTTGCCACCAACACCATTCC
>Locus:lmo1315_1:1341152-1341133(-)
CACTATTTAATATATTTTCA
>Locus:lmo1948_1:2023145-2023164(+)
TTATCTTAGTCTGTTTTATT
>Locus:lmo1978_1:2050732-2050713(-)
AATGATATAGCGAAGGGTAA
>Locus:lmo2039_1:2121463-2121482(+)
ATACTTCTATCTTCCTATTA
>Locus:lmo2140_1:2224323-2224304(-)
AATGAGCGCAGCGATTAAAA
>Locus:lmo2710_1:2784045-2784064(+)
TCCTACGAAAACTGCAACGA
>Locus:lmo2718_1:2794308-2794327(+)
TACAAATAAGAAATGGAAAA
>Locus:lmo2802_1:2888153-2888172(+)
TTGGTCGTCGCTTAGTTCTA
>Locus:lmo0037_1:41876-41805(-)
GATTCCACAACCAAAACGACACATACAGCCATAAGAACCGCATCAAATAATCTGAATTTCTTCTTTTTTTCC
>Locus:lmo0077_1:81505-81576(+)
ATCCGCGGCGCAGTAATTTTTTTCATTATATCGACCTCACTTCCGCTTTCATTATACCGTATTTTGCTAGGA
>Locus:lmo0133_1:136600-136469(-)
CAAATTAAACAGTTCTACGTTACCTTTTACACAATTACCCGAATGCTCGCAAACATTTGTATTAAAATAAATATCTACATCCGCCCCGCGATACTTACGGTAGCCTCGCTCAAGCAGCGTTTCCTCGTCCAT
>Locus:lmo0296_1:321535-321473(-)
CGCCGAGTAATAAAAAGTAAAAACCGTATTTTTTTAGAAATTTCATTTGGCTCCTCCTTTTAT
>Locus:lmo0425_1:445091-444966(-)
TATTTTTTTCGCGATTTGCAATCATTTTCGTTACCGCTTTCATTTTTAATTTTCCTTTCCCTACGCTTATTCTATTACAAAGACTCATCCCCAGAAAACTACGAAAATTACCGCATTGAATACCGT
>Locus:lmo0441_1:470123-470206(+)
TATTTATACATACTTTCAATTACAGGTTTTAACTTATCAATTACAAGTCCGCTACCACCGCGACCTTTGACGTTTTCAATCATT
>Locus:lmo0581_1:617636-617680(+)
GCGACCACGCTTGGTCGCTGTTTTTTAAATATCCAAAGTAAGAAA
>Locus:lmo1265_1:1288334-1288263(-)
CTCTCACTACTAGAACAAGCAGTTAAAATACTAAGGCATACTATACCTGCAATCATTGTAATCCTATTCTTC
>Locus:lmo1409_1:1439455-1439369(-)
CATTTCCCCGTGTTCATTTCCTTGTCTGTCATCATAATACAACTACACTTCCCTTTCCAAATAAAACTCAATTATTATATTACGCTT
>Locus:lmo1495_1:1526748-1526879(+)
TTATCTTTTGTCGTTTGTTTTAAGCTCTTCTACTTTGGTAGGTTGCCATCCTTCACCGTCAACCCAGGTAATATAAACACGATATGCTTTGTCCGGGTTTTCTTTAGTAGAAAGTGTACCAATTGCTTGTGT
>Locus:lmo1601_1:1645413-1645496(+)
TATTTTACTTCTTTTTTTACGTCAGAAGCAATTTTTTTCGCTTCGTCTTTGCCTTCATCTACTGCTTTTTTTGCTTCTTTTTTC
>Locus:lmo1707_1:1769552-1769481(-)
ACCATTTTTAGTTTAGTAGTAATTTCAGTTAACATAAAATTCAAGTTTTCCTGCGAAGGGGTTTCAAGATTC
>Locus:lmo1767_1:1838614-1838745(+)
TCATCCTTTTTTGCCTCCTGCGAAAATAACCGCGTTGCTTTCACGTGTCGTAACTTCGCCAATAACGTAAGCCGCTTCACCGTTTTGAACAAGAACTTCCAAGGTTTTTTCCACATCCGATTTTGCCACTGC
>Locus:lmo1777_1:1854078-1854161(+)
TATATTTTTAATTCTTTCTCTAGTGCATGTATAAAATCCTGCATAATTATTTGTTTTTCTCCTGCAAGTTCCCGACCAGTCTTT
>Locus:lmo1934_1:2008552-2008677(+)
CTAGTTCAGCAACGCTATTTACTAAATCAGTTTTATTTGCCATTGTGTTTTCACCTCCTTCACAGAATAATACAAAATAAGCAGGTACAAGATATACCTGTATTTCTCTTTTTTTCCAAAAACAAA
>Locus:lmo2155_1:2236845-2236877(+)
CAGCTTGAGCACCATTCGCACTCTTCTACATCG
>Locus:lmo2188_1:2275521-2275604(+)
TATTTAACCAGCTCTTCCAATTCATCCAATTTTTGTTCAAATACCTTTAATGCATCATCTACGGGATTAGGGGTCGCCATATCG
>Locus:lmo2289_1:2376723-2376794(+)
ACTTCGCTTTTTTTGTCATTTTTGCTTTATATTTCTTTTGAATTTCATTTTGTTGTTTTTCTACTGAACCAA
>Locus:lmo2384_1:2460221-2460090(-)
ATTACTAATCCCGGCAGCGTGTGTTCTTGTATATACGTCAGGCAAGCGGATAACCCCGATTGCGGCAAGAATACTAAGCAAACCACCAATTATAATCATAATAGAAATAATAATCTCAATTATCACGTTCAC
>Locus:lmo2479_1:2555885-2556010(+)
AAAATGGATAGATTTTTGCGGGTATTTTTTTGTCTTTTTCCATTTTTTCCACCTCCAACATACCTTTATCCTAATGAGTATAACATAGAATTTATGACTTTGGGCGACAAAAAAAGCTACTTTAAC
>Locus:lmo2727_1:2801602-2801531(-)
CTATTTTTTAATATTTTAATATGCACAGTGGATAGCACCCCTTCTCTATTCTTTATTTTTACAAAAGAAAGA
>Locus:lmo2743_1:2818673-2818744(+)
TTCGCTGTATCGATAAAAAATCTCATTAAAACATCCTCCTTTTCTATCAAGCGCTTTCAATTACAGAGCCAT
>Locus:lmo0037_1:41896-41877(-)
TCGCCGCTGCTGGCGCGGCA
>Locus:lmo0077_1:81485-81504(+)
CCGTCAAATCCCCATCAGGA
>Locus:lmo0133_1:136620-136601(-)
ATAATCCACGGTTTTCGGTC
>Locus:lmo0296_1:321555-321536(-)
TGTTAGGAAATCACTCAAAA
>Locus:lmo0425_1:445111-445092(-)
CTTCATTAGAAACTGAATGA
>Locus:lmo0441_1:470103-470122(+)
AACGGAAAGGCCCTTTTTTT
>Locus:lmo0581_1:617616-617635(+)
TGAAAAATAAATAAAAAACA
>Locus:lmo1265_1:1288354-1288335(-)
CTGATGTCGTTCCTTTCACA
>Locus:lmo1409_1:1439475-1439456(-)
AACTCGCTGCCGCTGTTATC
>Locus:lmo1495_1:1526728-1526747(+)
AAGAGCTAACTTCTGTGCTT
>Locus:lmo1601_1:1645393-1645412(+)
CTGTTTTTTTTAACTTAGTT
>Locus:lmo1707_1:1769572-1769553(-)
TTTCAAAAACACCAACATTC
>Locus:lmo1767_1:1838594-1838613(+)
AGAAGCAAAAATGGCTATAT
>Locus:lmo1777_1:1854058-1854077(+)
TAAATACAAGCCTTTTAAGT
>Locus:lmo1934_1:2008532-2008551(+)
GTCTTTTTTAGAAAGATCAG
>Locus:lmo2155_1:2236825-2236844(+)
AAAATGTTTTAGAGATTTAT
>Locus:lmo2188_1:2275501-2275520(+)
TAGTAAATTTCACAATGTGT
>Locus:lmo2289_1:2376703-2376722(+)
CGAGCGAAAGCATTTAAATC
>Locus:lmo2384_1:2460241-2460222(-)
AGTAAGCTAACGCCAAATGT
>Locus:lmo2479_1:2555865-2555884(+)
ATAAAACTGACCATTTGGAT
>Locus:lmo2727_1:2801622-2801603(-)
AAACAACTATATTGGGATAT
>Locus:lmo2743_1:2818653-2818672(+)
CCTTTTTAATCTCTTCTACG
