# Supplementary material for: Common and phylogenetically widespread coding for peptides by bacterial small RNAs
Source: BMC Genomics. 2017 Jul 21;18:553. doi: 10.1186/s12864-017-3932-y (PMC5521070; doi:10.1186/s12864-017-3932-y)
Supplement: Supplementary file 6 — mock ORF sequences. (ZIP 3000 kb) [file 12864_2017_3932_MOESM6_ESM.zip › mocks/l_monocytogenes_lm109sp.overlapping_sense.srna_mocks.fa.txt]

>Locus:lmo0084_1:87752-87720(-)
GGTTTAAAAGGAGCATGTTTTTATGAAAAAGAG
>Locus:lmo0099_2:106887-106991(+)
GGTGCAATATTCACCGAGCCTCTTTTGTTTAGATATATGACACAGATAAACGAATACGGTATAATAAACAAAACAAGCGAAAAGAAATGGAGCGAATACAGTTGG
>Locus:lmo0099_1:106890-107012(+)
GCAATATTCACCGAGCCTCTTTTGTTTAGATATATGACACAGATAAACGAATACGGTATAATAAACAAAACAAGCGAAAAGAAATGGAGCGAATACAGTTGGTTCAATCGATTAATACAAAGG
>Locus:lmo0266_1:289090-289158(+)
TTAATACAGTTTAGTACTAAACTAATAATATCAAGAGGAGGGAACGAACATGGTAAAAAAAGAAGAAAG
>Locus:lmo0846_1:884078-884173(+)
ACTAGCCGAAGAGTTTGTGCTAGTTCTTTTTGTGTCTTTACAAAAAGGGCGACTAGGGATAGAATAGATGTTCTAGAAGGAGGGGGAGCCCTTTGG
>Locus:lmo1115_1:1152581-1152444(-)
AATATTATTGCATTAAGACGTTCTTATCTGAACGTCTTTTATTATACCAAAAATCAAATTGAAAGGAAACATTATGAAAACAAAATCAAAAAGTCTATTAAGAAAAATGACGACCTATATTATGGTTTTAGTAACCAT
>Locus:lmo1696_1:1762042-1761956(-)
TCAGAGAGTCTGAAAGCTGATTTTGAAACGGAAGGCGTTGGAATACGAGAATGCAGGTCCAAAAATGCCGTTTTTTTGTGTTGTTAT
>Locus:lmo1745_1:1815105-1815064(-)
AGTTCCACCGAGGGAGGCACTAGAAATGGTAAAGGTATATAT
>Locus:lmo2007_1:2081491-2081441(-)
GAATTTAATGAAAAAGAAATGGGGAGTAATCATCGCGTCACTATGCTTGTT
>Locus:lmo2089_1:2169113-2169081(-)
AAGGAGTTGAGCGAATGTGAAAAATACAATAAA
>Locus:lmo2188_1:2275554-2275522(-)
AAAAATTGGATGAATTGGAAGAGCTGGTTAAAT
>Locus:lmo2243_1:2334005-2334043(+)
GTCGGATTATTACTTAACCAAAAAAAGATGGCAAGCAAT
>Locus:lmo2378_1:2454579-2454698(+)
TATAACTATGTTTCATTAAATGTAAGTACTTGCTTAAAAAATAATCATTTCCTGTTTTTATTTTCACATTTCCAGGATGAGTTTCCGTATAAAAATTCTTCGAGGAGGAGCCGATTTTGT
>Locus:lmo2454_1:2525985-2525947(-)
TATGCCCCAACAACAGTTTCATCGAAGACTTATGAAATA
>Locus:lmo2539_1:2616728-2616696(-)
AATTTATCAGAAAAGGATGGGGTCCACAGATGG
>Locus:lmo0084_1:87772-87753(-)
TATTTCTAATTTAAAAATTT
>Locus:lmo0099_2:106867-106886(+)
AAGCTGATCGAAAAGAGGCT
>Locus:lmo0099_1:106870-106889(+)
CTGATCGAAAAGAGGCTGGT
>Locus:lmo0266_1:289070-289089(+)
GCTAGGCTTTTTTCTTGCTT
>Locus:lmo0846_1:884058-884077(+)
GCGAATAATAAATGAGGAGA
>Locus:lmo1115_1:1152601-1152582(-)
TCAAAATAGAAATCAAACTA
>Locus:lmo1696_1:1762062-1762043(-)
AACTGTTACTAGGAGCTTAT
>Locus:lmo1745_1:1815125-1815106(-)
TTCAGCTAAAATGAGAAGAG
>Locus:lmo2007_1:2081511-2081492(-)
AGAATAAAAAAAGATGGAGG
>Locus:lmo2089_1:2169133-2169114(-)
TTGTTAATGAAGTTATATTG
>Locus:lmo2188_1:2275574-2275555(-)
TGCATTAAAGGTATTTGAAC
>Locus:lmo2243_1:2333985-2334004(+)
GAAGTTGAGGTGATAACATT
>Locus:lmo2378_1:2454559-2454578(+)
CGGTTTTCTAAAATTTTAGT
>Locus:lmo2454_1:2526005-2525986(-)
AAGAAAATCATTAACGCAGA
>Locus:lmo2539_1:2616748-2616729(-)
ACATAATAGTTCACTTGAAA
>Locus:lmo0321_1:346361-346393(+)
CAGAGGAGGAGTCATCGTGGGATCAGCTTTTTC
>Locus:lmo0498_1:534209-534331(+)
TCAACTTGTGTAATCTTTATTGGAAAAATGGTGCCGAACAGTTCTAACAGTTTGATGGAGACCGGTGCTACAATCAAGGTGAGAAAGGAGAGGATAACATGGAAATTGCAATTGCAGCTGACC
>Locus:lmo0691_1:726036-726074(+)
GTTGAAGTTGTTGATTGTCGACGATGCGATGTTCATGCG
>Locus:lmo0806_1:834288-834326(+)
TGGAAATTGGCAAACGCATTAAAAATCTTAGGCTCAGTA
>Locus:lmo1001_1:1032367-1032335(-)
ATGAAGTTGAAAATGCAGAAGAAACAGAAGAAT
>Locus:lmo1189_1:1215785-1215648(-)
GTTATAAAAAAGAATTTATTGTTCTATTTAAAATGCAGGATTAAACGTTATTTAAAGCGATTTTATGGTATAATTAGTGCAGAAATAAAACAGGGAGGGAAGAACTTTGGAGAAAGAAAAAGTTGTAAATATTCAACC
>Locus:lmo1281_1:1305289-1305393(+)
TGCTTTGGTAAAATAAGAAAGAAGAACTTGTGTGACTGGAGGAATTTGGAATGGAAATTGCTGAAACAACCATTGAAGTGCGCTATGCAGAAACCGACCAAATGG
>Locus:lmo1291_1:1319513-1319445(-)
TCTAGGTTTACACACACATATTTACTTATCACAAATAGGAGATGTTATTTTGAAAAGGACTACTCGCTA
>Locus:lmo1496_1:1527996-1527901(-)
CTGACGAGTAGTAATATTTTTGATGAAGGTGCGGAGCGATATCTCCGTGCTTTTCTATACAATAATGAACAAACAAAAAGGAGCGAAATCGATTGG
>Locus:lmo1700_1:1764864-1764914(+)
AGAAACCTTGAAACTTATTGGAAAACATCCTTCTGGTCGTGCCATTATTAT
>Locus:lmo2212_1:2302346-2302305(-)
ATGAACAAAGAAGGGAAGCGACTCGATGACAAAAATAACGAA
>Locus:lmo2536_1:2612719-2612600(-)
ATTGGGATGAATTGGGGAAAATGTGCTTGTTTTCACAAACCAAACTTACTCCCTGAGATTTCAAAATGGTCATCTGGAAAGAAAAATCTTTTGAAAAAGAAAGGATTGCGCCCCGAATGT
>Locus:lmo2548_1:2624900-2624868(-)
AGGGCGAAGGAGTTGAAAAGAAATGAAAACTGG
>Locus:lmo2591_1:2679570-2679602(+)
CAGATATATAAAAAGGAGTGCATTGAAATTTGG
>Locus:lmo2724_1:2799601-2799515(-)
CGAATTGGGTATTTTCTAACTAGTGTCTCAAAAACAAAGGAGCGATTTTTATGGCAAAAATGTACCCGTATTTGGCTTTTGAAAATG
>Locus:lmo0321_1:346341-346360(+)
TTTATTAGTAAAGATATTTA
>Locus:lmo0498_1:534189-534208(+)
GCTAAAAACAAGGTTTAGAA
>Locus:lmo0691_1:726016-726035(+)
GAATGGGAGTTGTATTTTAT
>Locus:lmo0806_1:834268-834287(+)
TGAAAGAAAGGACATCGACA
>Locus:lmo1001_1:1032387-1032368(-)
TCATTCTGTAGAAGAAGACG
>Locus:lmo1189_1:1215805-1215786(-)
TAAAAAAATGACAATATTTT
>Locus:lmo1281_1:1305269-1305288(+)
GGGGAGAGCTTTTTTTTGAT
>Locus:lmo1291_1:1319533-1319514(-)
AGATCTCTTTACTATCTCTG
>Locus:lmo1496_1:1528016-1527997(-)
AGCGTGGCATGTTAATCTTT
>Locus:lmo1700_1:1764844-1764863(+)
CCGACTGAAAAAAGGAGCGA
>Locus:lmo2212_1:2302366-2302347(-)
CTGTTGCCTATTGTGTGTAA
>Locus:lmo2536_1:2612739-2612720(-)
GGCTTTCATGTGTGTTTGGG
>Locus:lmo2548_1:2624920-2624901(-)
TACTCTGTTTCAGATGATTC
>Locus:lmo2591_1:2679550-2679569(+)
ATTTTTTGATAATATAGTTG
>Locus:lmo2724_1:2799621-2799602(-)
CGAGATAGTTTAAGGTAAAA
>Locus:lmo0033_1:35618-35656(+)
GAAGCCAAGTATGAAACGACAAATTGCGCAAACTGGTAT
>Locus:lmo0213_1:217118-217168(+)
AGCTTTTATGAAATTAATAGCAGGACTCGGAAATCCGGGCAAAAAATACGA
>Locus:lmo0523_1:557936-558040(+)
TACGTTTTGCTTGGATTTCCGAGCAAAACTTTTTTTGTAACAAAATTGTCACTTACGAAGAATTTTTTAATTTGCTACGATAGTTCTTTGGAGGTGAAATTATGT
>Locus:lmo0784_1:807718-807686(-)
TTATATCCACGCTTAAGGAGGAGATACCTATGC
>Locus:lmo1083_1:1117095-1117127(+)
GAATTTATTAGTAACAGGTGGGGCAGGTTTTAT
>Locus:lmo1281_1:1305274-1305393(+)
GAGCTTTTTTTTGATTGCTTTGGTAAAATAAGAAAGAAGAACTTGTGTGACTGGAGGAATTTGGAATGGAAATTGCTGAAACAACCATTGAAGTGCGCTATGCAGAAACCGACCAAATGG
>Locus:lmo1281_2:1305298-1305393(+)
AAAATAAGAAAGAAGAACTTGTGTGACTGGAGGAATTTGGAATGGAAATTGCTGAAACAACCATTGAAGTGCGCTATGCAGAAACCGACCAAATGG
>Locus:lmo1293_1:1320609-1320647(+)
TGGTACAATTATTTTCAGCGTTTGACAGAGAAACAATCG
>Locus:lmo1496_1:1528002-1527880(-)
ATCTTTCTGACGAGTAGTAATATTTTTGATGAAGGTGCGGAGCGATATCTCCGTGCTTTTCTATACAATAATGAACAAACAAAAAGGAGCGAAATCGATTGGCGACAGAAAAAGTATTTCCAA
>Locus:lmo1578_1:1620066-1620107(+)
AATCAATTGGAAAGAAGGTACAATTATGGAAAAAAATATCGA
>Locus:lmo1656_1:1705736-1705599(-)
GTCGTTCACGACAAGAATCGGACATTTCATTACATTTTTGGTTATACATCGCTTTTTTATGATACTCTTGCATTGCAACTATTGATTACAAAAAGGAGGCAACAAGATGAACAGAAAGATGAGATTATTAAAAGGACT
>Locus:lmo1663_1:1715115-1715083(-)
GAGGAGAAATGTTACCATGTGTGGATTTGTAGG
>Locus:lmo1891_1:1963830-1963862(+)
TTTTCTGATAGAGGTGAAAAAAATGGCTATTGG
>Locus:lmo2157_1:2242018-2241950(-)
GGTATAAAAAGAAAGTATGTGAAAATAAACGTGCAGGAGGAAACCGATAATGACAAAAAAAGTCTTACC
>Locus:lmo2352_1:2418821-2418907(+)
TGTATACTGTTAGAAATATCAAAAAACTCCAATATGAAGGGGGAATTATATTGGAATTTCGAACCATTAAAACTTTTTATACGGTGG
>Locus:lmo0033_1:35598-35617(+)
AAATGAAGGAGGAAAAGAAT
>Locus:lmo0213_1:217098-217117(+)
GTTTCGTTCATGTAAGGAGA
>Locus:lmo0523_1:557916-557935(+)
AAAGAAAAAATGTAAAAAGC
>Locus:lmo0784_1:807738-807719(-)
GCGTTAGTATTAATGGATGA
>Locus:lmo1083_1:1117075-1117094(+)
GTATGGGAGAATAAATAAAT
>Locus:lmo1281_1:1305254-1305273(+)
TCTCTGGAAATATTCGGGGA
>Locus:lmo1281_2:1305278-1305297(+)
TTTTTTTTGATTGCTTTGGT
>Locus:lmo1293_1:1320589-1320608(+)
TTTGAAGGGGGCAAACAAAA
>Locus:lmo1496_1:1528022-1528003(-)
ATTTCTAGCGTGGCATGTTA
>Locus:lmo1578_1:1620046-1620065(+)
GCATGTTATCATGAAATAGA
>Locus:lmo1656_1:1705756-1705737(-)
TAAATAAGCTCCATTTTCTA
>Locus:lmo1663_1:1715135-1715116(-)
ATAAAATGATTATCTATATA
>Locus:lmo1891_1:1963810-1963829(+)
TCTAAAATTCAGAATAGAAA
>Locus:lmo2157_1:2242038-2242019(-)
GTTTTGAATAATTTTATGGA
>Locus:lmo2352_1:2418801-2418820(+)
TGCTTCTCCTATTTTTACGG
>Locus:lmo0040_1:45327-45359(+)
GGGACAACTGAAAGGGTTGCCGGTAGAGGACGG
>Locus:lmo0099_1:106872-106991(+)
GATCGAAAAGAGGCTGGTGCAATATTCACCGAGCCTCTTTTGTTTAGATATATGACACAGATAAACGAATACGGTATAATAAACAAAACAAGCGAAAAGAAATGGAGCGAATACAGTTGG
>Locus:lmo0135_1:137325-137363(+)
GAAGAAATTTTTATTAGTAGCGGTTATCTCGGTTTTTGC
>Locus:lmo0498_1:534209-534331(+)
TCAACTTGTGTAATCTTTATTGGAAAAATGGTGCCGAACAGTTCTAACAGTTTGATGGAGACCGGTGCTACAATCAAGGTGAGAAAGGAGAGGATAACATGGAAATTGCAATTGCAGCTGACC
>Locus:lmo0498_2:534215-534310(+)
TGTGTAATCTTTATTGGAAAAATGGTGCCGAACAGTTCTAACAGTTTGATGGAGACCGGTGCTACAATCAAGGTGAGAAAGGAGAGGATAACATGG
>Locus:lmo0732_1:761545-761595(+)
TACACGAATGAAAAAAGCATTTCTATGCCTATCTGCAATTGTTCTATCATT
>Locus:lmo0904_1:940709-940813(+)
ACCAAGCCGTGGTGCTTGGTTTTTTTTCATCTAGTTTGGCTTGATTACTTAAAGGGAAGGCTATATACTGAAACCAAACAATACAAACGAGGTGCTGGAATATGG
>Locus:lmo1031_1:1059822-1059908(+)
GCTTTCTATGAGACTAAAATAATTACTAAACTAAAAAAGGTGGTTAGAAGATGGAGGCGATTAAAATTGGGTTTGCACCGACAAGGC
>Locus:lmo1060_1:1086756-1086788(+)
ACAGTAGGAGGCAAATATGGAAAAAATACTCAT
>Locus:lmo1268_1:1291681-1291713(+)
AACATACCTATGCGAAGGGGTGAAATATTTTGT
>Locus:lmo1387_1:1413343-1413275(-)
CTCTTTTATCCCCTTCATAATAAAATGAATAATGAAAGGCGGGATGAAAATGGCAAAAATAGGTTTTAT
>Locus:lmo1519_1:1550893-1550855(-)
AGAGTTGAAACTCGAAACAGTAAAAAAAGAAACAAACTA
>Locus:lmo1960_1:2034668-2034709(+)
TTAACTTTAAATTGGAGCGATGAAAATGAAAGACCTTCATAC
>Locus:lmo2073_1:2151722-2151754(+)
AGAACGTTCGAGGAGAGAGATTATGATATTATT
>Locus:lmo2218_1:2306071-2306208(+)
AATTTCTCTAAAAAAAGCTTGAATTTTGTAGCATTTGAGCATACAATACTATGGTGCCTTCTGATGGAAGAGCACTATTTTAGCTATAACTGGAGGAAAGCTTACAATGCGCTGCCTAAAATCAATCAACACAGAGCG
>Locus:lmo0040_1:45307-45326(+)
AATAGGAGGAGAATGAGGAT
>Locus:lmo0099_1:106852-106871(+)
GGCTTCTGTAAAAATAAGCT
>Locus:lmo0135_1:137305-137324(+)
GAGGGGAGTTTTTGTTAGAT
>Locus:lmo0498_1:534189-534208(+)
GCTAAAAACAAGGTTTAGAA
>Locus:lmo0498_2:534195-534214(+)
AACAAGGTTTAGAATCAACT
>Locus:lmo0732_1:761525-761544(+)
ATAAATATTACTGGAGGTTA
>Locus:lmo0904_1:940689-940708(+)
TTAAATAAAATGATTTATAG
>Locus:lmo1031_1:1059802-1059821(+)
AAAGAAAGCGATTACTGGTT
>Locus:lmo1060_1:1086736-1086755(+)
TATTTTATATAATAAAAAGA
>Locus:lmo1268_1:1291661-1291680(+)
TGAAAAAATCGCCTATAAGC
>Locus:lmo1387_1:1413363-1413344(-)
AATCAAGTTTAGTTGCAATC
>Locus:lmo1519_1:1550913-1550894(-)
GTGAGTGAAGCTCAGCTAGC
>Locus:lmo1960_1:2034648-2034667(+)
CATTGAGAATGATTATCACC
>Locus:lmo2073_1:2151702-2151721(+)
TTTAAGATAAACTAGTAGGG
>Locus:lmo2218_1:2306051-2306070(+)
AACCGTCATAATTAGACAAT
>Locus:lmo0176_1:174836-174874(+)
GAACATTATGATTGCGCTGATTCCTGCATTACTTTGGGG
>Locus:lmo0238_1:258740-258859(+)
TTTGGCAATACTCAAGTCAGAGTGGAACCGCGCAAAGCGTCTCTGTATCGGAGGGGCTTTTTTTGTTGGTTAGGTTCCAATAAAAAATGTACGAACTTGAATAAGGAGGCAACAAAATGC
>Locus:lmo0445_1:476911-476979(+)
AAAAATAAGTGGACTGCATTTTATGGTCATTTGTATAGGAGGATATCCAATGAAGAAAGATGTTTATCT
>Locus:lmo0501_1:536095-536190(+)
TTGTGGAAGTGTTTGGAGAAAACTTGTGATGAAAGCGCATTCTTAAGCACCGAACCCTATGCTATAATTAGGCTATCAAAGGGGGGAGACGCATGT
>Locus:lmo0558_1:597642-597610(-)
CTTATATATAGGAGGAATTGGCATGTCAAAAAA
>Locus:lmo0780_1:804276-804413(+)
GGAAGAGGGAGAACAGGGTTTGAGGATGTTGTAGCAAAATACAATCTACTGCTGAGTATTAATAAAAATGTAAAGATACGAATCAATATAGGGGGATGGGTACTAAATGACAGAAAAAGATCTAGAAGGACTCATGCT
>Locus:lmo1258_1:1282372-1282476(+)
TTTTTAACTAGTTATACAAAAGTCCTAATAAAAGGCAGTGAAATAGTGAAAATAACTACCAGATGTTATACTAATATTAAGATGAAATGGGAGGGAGACACATGT
>Locus:lmo1281_1:1305292-1305414(+)
TTTGGTAAAATAAGAAAGAAGAACTTGTGTGACTGGAGGAATTTGGAATGGAAATTGCTGAAACAACCATTGAAGTGCGCTATGCAGAAACCGACCAAATGGGCGTTGTTTATCATAATAATT
>Locus:lmo1548_1:1582840-1582754(-)
GGAAACTTAATGTATCCTGTAGAATATTACGAAGGAAAAGGAGAATACAGATGTTTGGATTTGGTAATAAAGATATTGGAATTGATT
>Locus:lmo1708_1:1769759-1769721(-)
GGATTTTGGGACCAAGTATTTCCAAACAAAAAACCACTA
>Locus:lmo1741_1:1811213-1811181(-)
AGCGAGGAGGTGCGCCATGAATTGGTGGAGTTA
>Locus:lmo1788_1:1862434-1862475(+)
AGTATATCAAATGGAGGTGTCAGATATGGAACAATGGACGGT
>Locus:lmo1941_1:2016545-2016495(-)
ACTTTGAGTGGTAAAAACAAGAAAAGAAAAACGGGAATACGAAGAACCGGC
>Locus:lmo2449_1:2520449-2520417(-)
CAAAAGAAAGCCCGAAGAAGAAAAAACGTCGCT
>Locus:lmo2744_1:2819559-2819527(-)
CTTCAATATAATATAGCAAAGGAGAGAATATGC
>Locus:lmo0176_1:174816-174835(+)
TACAAGGAGGAAAACGATTT
>Locus:lmo0238_1:258720-258739(+)
GAGTTGGAGTATCTGCTAAA
>Locus:lmo0445_1:476891-476910(+)
TAAGGATTAATAAATGGTTG
>Locus:lmo0501_1:536075-536094(+)
GTAACAATCTCCTTCTCATG
>Locus:lmo0558_1:597662-597643(-)
TATAATTAACTAGGAAATAT
>Locus:lmo0780_1:804256-804275(+)
ATTGTAACATAATTATGCGT
>Locus:lmo1258_1:1282352-1282371(+)
TGAATAGTTGGAACTGTAAC
>Locus:lmo1281_1:1305272-1305291(+)
GAGAGCTTTTTTTTGATTGC
>Locus:lmo1548_1:1582860-1582841(-)
TTAATTTAATGGACGAATAA
>Locus:lmo1708_1:1769779-1769760(-)
TATGATATGCGAGATTTAGT
>Locus:lmo1741_1:1811233-1811214(-)
AATGAAGTAAACTAATTAGT
>Locus:lmo1788_1:1862414-1862433(+)
TATGGTTTAATGTTACCTTT
>Locus:lmo1941_1:2016565-2016546(-)
TAGAAAGCACTAAAGGAGGA
>Locus:lmo2449_1:2520469-2520450(-)
ACCTTTTTATCAAGGTGTAG
>Locus:lmo2744_1:2819579-2819560(-)
GATATAATTACGAAGAGTTT
>Locus:lmo0032_1:34538-34657(+)
ATCAAAAATATGATAAAAAGGGTTGACATATTAAAAATATCCGGTTATTCTATGTTAGAAAGCGCTATCAACAAATGTTTTAATTTGGTAACGTTACCAAAAATGAGGTGGAATAGTTGG
>Locus:lmo0099_1:106896-106991(+)
TTCACCGAGCCTCTTTTGTTTAGATATATGACACAGATAAACGAATACGGTATAATAAACAAAACAAGCGAAAAGAAATGGAGCGAATACAGTTGG
>Locus:lmo0439_1:469453-469421(-)
GAAAGAAGGCTTTTTCATGGTAAAAATAACAAA
>Locus:lmo0782_1:806697-806593(-)
TTCATGAATAAAAGCTTATGTAATAGATGCTTAATTTATTCAGTCATCATAATGAAATTATCTTTTTTTATCATTCTAAAGAAAAATTGGGAGGGAAATATATGT
>Locus:lmo0793_1:821877-821740(-)
TCGAAGGATCACTTTGATCCTTCGACTTTTTTGTACGAAATAAAACTCCCAATTGGCGAAAACTTCCTGTATACTATTGCTATATGCAAAATAAGGGAGGAAGAAAATGGTTCTACTTGGTGCACTAGTGAATGGGCT
>Locus:lmo1050_1:1076940-1077008(+)
TCCTGTTACGACATCTTTATAATGAAAGAAAAAACTAGAGGTGCTAACTATGAAACAGCGTGTAGAAAC
>Locus:lmo1088_1:1122896-1122928(+)
CTTTTTAATAAAGAAAGTAGAGATGATAGTGAA
>Locus:lmo1130_1:1164025-1163993(-)
CTAAAACTAAATCACAAGGAGGTATTCAGATGC
>Locus:lmo1271_1:1294362-1294400(+)
GAAGGAGAAGAATTTAAAACGGTTATGGTCATGGATTTG
>Locus:lmo1272_1:1294914-1294946(+)
GACAATTCAGTGGTTTCCAGGTCATATGGCCAA
>Locus:lmo1518_1:1550337-1550459(+)
AATGAGAAATGGCGTTTACCCCTTCCGCTTCTTAACTTTTACACTTATAATGAAAAAGGAAGAACGTTTAGAACAGATAAGGAGGCGCGAAATTCCCTATGCGTAAAATCCCCATTTTCACCG
>Locus:lmo2095_1:2174527-2174489(-)
CAAGAATCAAGTAAGTATTATACAATTGGAGGAGAGATA
>Locus:lmo2176_1:2258647-2258733(+)
CGTTATATGTATAGTAATAAGAAAATTTCTCAAATGGGAGGTTCTAAATCATGGATAGACGGGTTAAAAAAACAAAAAAAGCCTTCA
>Locus:lmo2178_1:2264616-2264575(-)
ATAGATTATAGGAGGACAAAACAAAGTGAAAAATATCAGACA
>Locus:lmo2359_1:2427897-2427847(-)
GTATTGCATGACGAAAAAAATAGTATTTGTAGATGTAGATGGTACGCTTGT
>Locus:lmo0032_1:34518-34537(+)
AAGTAAATTTTGGTAACGTT
>Locus:lmo0099_1:106876-106895(+)
GAAAAGAGGCTGGTGCAATA
>Locus:lmo0439_1:469473-469454(-)
TAACAACAATTTAAACCGAA
>Locus:lmo0782_1:806717-806698(-)
GAAGACCTTTAAAGGGGTGA
>Locus:lmo0793_1:821897-821878(-)
GCCGGAAAATAGACTTAAAG
>Locus:lmo1050_1:1076920-1076939(+)
GTTTAAGTTTATTGTTGAAT
>Locus:lmo1088_1:1122876-1122895(+)
CATAATGGGTCTGAGATTTT
>Locus:lmo1130_1:1164045-1164026(-)
TGGTAACCACATAGTTTATA
>Locus:lmo1271_1:1294342-1294361(+)
ATAGGGCGGTGCAATTTTTT
>Locus:lmo1272_1:1294894-1294913(+)
ATAGATTAGGAGTATATAAT
>Locus:lmo1518_1:1550317-1550336(+)
GGCCTCTATTCTAAAAAATC
>Locus:lmo2095_1:2174547-2174528(-)
TTAGAAGCTGCTGGAAAACT
>Locus:lmo2176_1:2258627-2258646(+)
TTGATTAAGCAACACTTTTG
>Locus:lmo2178_1:2264636-2264617(-)
AGATTTAACAATAGTTAGAA
>Locus:lmo2359_1:2427917-2427898(-)
CTATTAACATACGAAAAGAG
>Locus:lmo0292_1:316824-316892(+)
TTTATTATGGAAGTATATAAATGCGAAATTTGCAGAGAGGAAGGAAGACATGGACGAGAAAGAAAAGAA
>Locus:lmo0343_1:373807-373775(-)
GAGAGAATGGAGCGAGTAAATAATGAAATTTTT
>Locus:lmo0371_1:398169-398050(-)
ATTTATTTAAAAAACAATACTTTTATAAAAAGATATATACTTTTAGTTATAGGGATACCTTTTTGCAAAAGTATATGTTATACTATGCTTATTACATCAGTAAAGGAGCCAATAAAATGT
>Locus:lmo0439_1:469529-469434(-)
CTTAAATTCACTTTGATCCGCAACTTGTTTCACAACACTGCTTTCAGGGAAACTATTAACAACAATTTAAACCGAAGAAAGAAGGCTTTTTCATGG
>Locus:lmo0493_1:530330-530280(-)
AATTTATATGACTGCAAAAATAACAGAAAAAATGCTTTTCAGCCCTTCTTT
>Locus:lmo0688_1:721826-721858(+)
GCGGCCGTTAATTTCGATTTGTATGATAGTCAA
>Locus:lmo0772_1:798116-798157(+)
ATAGACATATTTAGGAGGCAGAATAATGACAACCAAACGCAA
>Locus:lmo0834_1:864795-864827(+)
CACATGTTTTTTGGAAAGGAGAGATTTTTATAT
>Locus:lmo0905_1:941565-941651(+)
GGAATAAGACGAAGGAAAATCTTGTTGCACTGGAAAAGGGGACATGCAGGATGGCGAATTATATTAACAAAGAAAGGCGCCAAATTG
>Locus:lmo1057_1:1084755-1084877(+)
ATGAGCATTGCTTTTTATTTATTTGGTCAAGTTATTTTATTTTTGCCTCGGAAGCATGCTAAAATAACAATAAGAGACTTGATGAGGAGGAGACGCATATGCCATCTAAGAAGAAAAAAATTG
>Locus:lmo1189_1:1215785-1215648(-)
GTTATAAAAAAGAATTTATTGTTCTATTTAAAATGCAGGATTAAACGTTATTTAAAGCGATTTTATGGTATAATTAGTGCAGAAATAAAACAGGGAGGGAAGAACTTTGGAGAAAGAAAAAGTTGTAAATATTCAACC
>Locus:lmo1838_1:1916102-1916070(-)
AAAGGTGGCGCTTTAAATGAAAAATTTGTTGTC
>Locus:lmo1959_1:2033626-2033588(-)
GTTGGATATTATTGTAGAGAAGTTACTTGCGTCCAACTA
>Locus:lmo2352_1:2418770-2418874(+)
TATTCCTATGAATTTTATCAGATTAATAAATTGCTTCTCCTATTTTTACGGTGTATACTGTTAGAAATATCAAAAAACTCCAATATGAAGGGGGAATTATATTGG
>Locus:lmo2466_1:2539840-2539878(+)
GGGAGAACAAAACTACATAGAAACACGAAACGGGAGAAC
>Locus:lmo0292_1:316804-316823(+)
TCGTTTTTTCATATTTGGGG
>Locus:lmo0343_1:373827-373808(-)
TTCAGCTTTAAAGTTCAGCT
>Locus:lmo0371_1:398189-398170(-)
TCAAAATAAATATAGCATAC
>Locus:lmo0439_1:469549-469530(-)
CTTGCATACGCTCAGTATAG
>Locus:lmo0493_1:530350-530331(-)
TTAAAAAAATAATCGGAGGT
>Locus:lmo0688_1:721806-721825(+)
TAGAAAGAGGGAAGATTCAT
>Locus:lmo0772_1:798096-798115(+)
CTTTTTATAAACACAAGGTT
>Locus:lmo0834_1:864775-864794(+)
ATTTGGAATGTACTAATTTT
>Locus:lmo0905_1:941545-941564(+)
AGGCGTGATAGAATAGAAGA
>Locus:lmo1057_1:1084735-1084754(+)
TTTTGTAAAAAGCAAAGCGA
>Locus:lmo1189_1:1215805-1215786(-)
TAAAAAAATGACAATATTTT
>Locus:lmo1838_1:1916122-1916103(-)
TTTCTATAAAATGAAGTAGA
>Locus:lmo1959_1:2033646-2033627(-)
CCTTTAGCAGTAGAAGGGCA
>Locus:lmo2352_1:2418750-2418769(+)
ACTTCTGCCTCAATCCGCAT
>Locus:lmo2466_1:2539820-2539839(+)
AGAAAGTTGGTACGAAGAAT
>Locus:lmo0418_1:439992-439960(-)
AGAAAGGAGCATAACTATGAGAAGCCTGGATGC
>Locus:lmo0556_1:595113-595145(+)
GATAATTTAAAGGAGTGTATACATGGAATCATC
>Locus:lmo0560_1:600436-600341(-)
ATGTTTTTCTTCTTTATAACATTGCATGTATTTGCGTCAGGTTTTCTACTTTTCCTTATAGTCAAAATATTTAAACAAGGAGCGATTATAGTATGG
>Locus:lmo0727_1:756637-756741(+)
GTAATGAAATATGCTTTTTACCCTCCAAGGAAACCAAAAAATGTAGAGGGCTTGAAATTGGATAAGTCTGCCCTCAAGTTGATTATTGGAGGAATTTTATTATGT
>Locus:lmo0806_1:834288-834326(+)
TGGAAATTGGCAAACGCATTAAAAATCTTAGGCTCAGTA
>Locus:lmo0879_1:918137-918175(+)
GAATATAAAAGAAAAACTAGCAGTCCAACTTTATTCTGT
>Locus:lmo0921_1:958785-958817(+)
GTTTCGCGTTTTTATTTTATTTGGATTTGGTTT
>Locus:lmo1261_1:1286756-1286706(-)
GTTTCATTTGTCAGAATGGTACTTCAAAAAGAACGAACAGAAAGTTGGACC
>Locus:lmo1299_1:1326854-1326895(+)
AGATTATTTAGGAGGAATTTAGATTATGGCAAAATATACAAA
>Locus:lmo1305_1:1331697-1331816(+)
AATGAACAAAAATACCAATCAATTAAGCAATTTAAAGCAATTATTAGTTGTGTTAATTGCTTTTTAGGCTTATTATTAAAAGTAGTTAAAATTATATTGAAGAGAGGATGTTTCATTTGT
>Locus:lmo1719_1:1781175-1781107(-)
GAAGAGGAATTAAACACAAGTTCGATAAATGAAAAAGGATGTGTAAACAATGGAATTAGAACAAACAAT
>Locus:lmo2106_1:2187440-2187408(-)
AATGGGAACAGCAACATAGAGGTGAAAAAATGT
>Locus:lmo2352_1:2418773-2418895(+)
TCCTATGAATTTTATCAGATTAATAAATTGCTTCTCCTATTTTTACGGTGTATACTGTTAGAAATATCAAAAAACTCCAATATGAAGGGGGAATTATATTGGAATTTCGAACCATTAAAACTT
>Locus:lmo2724_1:2799601-2799515(-)
CGAATTGGGTATTTTCTAACTAGTGTCTCAAAAACAAAGGAGCGATTTTTATGGCAAAAATGTACCCGTATTTGGCTTTTGAAAATG
>Locus:lmo2844_1:2933254-2933117(-)
CTAAAAACTCGGATGATAAAGAAAGAGCAAATGTTTCACGTGAAACATTTTACTTTGCGAGTAAGATTTGATAAGCTTCTTTTATTAAAAGGGCGGGGGTTAACGTATGGAAAATCGGAAGCAAATGATAAAAACGGA
>Locus:lmo0418_1:440012-439993(-)
TTATTCTGGCACTAACAACA
>Locus:lmo0556_1:595093-595112(+)
CTACTATTAAAGGGAGAAGT
>Locus:lmo0560_1:600456-600437(-)
TACTTAACGCACACAAGCCA
>Locus:lmo0727_1:756617-756636(+)
GTGACCAAGTGGACAGAGTA
>Locus:lmo0806_1:834268-834287(+)
TGAAAGAAAGGACATCGACA
>Locus:lmo0879_1:918117-918136(+)
AGGAAAGGCGGAGAAACAAT
>Locus:lmo0921_1:958765-958784(+)
CCGAAAGTAGGTGAGCAGAT
>Locus:lmo1261_1:1286776-1286757(-)
AATAAAAAGCTAAAGGGGGA
>Locus:lmo1299_1:1326834-1326853(+)
ATTTAGAAGTTAATATAATT
>Locus:lmo1305_1:1331677-1331696(+)
CAAATAAACAATTATGAGCA
>Locus:lmo1719_1:1781195-1781176(-)
TCTCGAGTTCGAGACTGCTT
>Locus:lmo2106_1:2187460-2187441(-)
ATGACAAAATATTGATAATA
>Locus:lmo2352_1:2418753-2418772(+)
TCTGCCTCAATCCGCATTAT
>Locus:lmo2724_1:2799621-2799602(-)
CGAGATAGTTTAAGGTAAAA
>Locus:lmo2844_1:2933274-2933255(-)
AGCTATTTTCCATTATAAAC
>Locus:lmo0257_1:271275-271343(+)
AGAAGTGGAGACTTTCATTTCTCTATTAAACAGAAAATGAGGAATAGAAATGCTAACATTAAAAGGAAA
>Locus:lmo0461_1:500281-500322(+)
GTTATTAATAAATTGGAGGTTACCTATGAAGAAGAAAAAAGT
>Locus:lmo0503_1:538859-538891(+)
CAGCCAGTCGGAGGGATGCAATTTGGATGTATT
>Locus:lmo0788_1:813453-813485(+)
GATTCATGCAGGATTAGATGTAGGATCAACAAC
>Locus:lmo0798_1:826502-826365(-)
GGTGTGCTATCTGACAAAATGATGTTGGTAAAATACGTAACAGCCAATTTCTTGCAGATTGGCTGTTTTTGCGCACTTCCTCTGATAATAGAAAGGGAGATTTATAGTGAAAAAAGAAACACATGGCGAGATTCGTCG
>Locus:lmo0899_1:936138-936176(+)
GAATCAAGCAGAATTGCAGCGACACATGGAAGAAGTGTC
>Locus:lmo1516_1:1548694-1548744(+)
GTTGAGTATGGAATCAGTATTTATGTTCTTTTGTACTTTATTGGTTTGGTT
>Locus:lmo1518_1:1550343-1550438(+)
AAATGGCGTTTACCCCTTCCGCTTCTTAACTTTTACACTTATAATGAAAAAGGAAGAACGTTTAGAACAGATAAGGAGGCGCGAAATTCCCTATGC
>Locus:lmo1825_1:1902176-1902090(-)
GGTATAATAGAATTAATGATTTTTTATATTAAAAATGAGGTGACTTATCAATGCAAGGAAAAAATATCTTACTCGCAGTGTCCGGTG
>Locus:lmo1846_1:1922323-1922442(+)
ACAGAACTTTATTATAACAAAGATAGTACATATACGAAAGGAAAAGTTTTTTGTTACGCCGCCAGTTCGCCTTATTTGTGCTATAATCTGAATGGATGGAAAAAGGAGATGATTACTTGC
>Locus:lmo2023_1:2102592-2102624(+)
GCAAGAGGTGAAAAGGATGATAAAAGAGCGAGT
>Locus:lmo2352_1:2418770-2418874(+)
TATTCCTATGAATTTTATCAGATTAATAAATTGCTTCTCCTATTTTTACGGTGTATACTGTTAGAAATATCAAAAAACTCCAATATGAAGGGGGAATTATATTGG
>Locus:lmo2569_1:2648923-2648801(-)
CGGTTTATAATGGTGGCGGAAGTTCTGCGTAGATTTGGCAGGAAGTCCGTCATTTTTTTGCGTAATCAAAAAGCGCTTACAAAAGAGGAGGAGAAATATTGCATAAAACAGCCAGAAAAATGG
>Locus:lmo2621_1:2700506-2700474(-)
TTCCAAGAAATCAAGGAGGTGCTATACCAATGC
>Locus:lmo2777_1:2861425-2861463(+)
TGGAAAAAAACATCGAAACAAAGAAAATCAATTTGGCAT
>Locus:lmo0257_1:271255-271274(+)
GAATTTTAACAGCTAGGAAG
>Locus:lmo0461_1:500261-500280(+)
AATCATGTCAAGGTCATTTG
>Locus:lmo0503_1:538839-538858(+)
CTATTAAATAAATAAACAAG
>Locus:lmo0788_1:813433-813452(+)
AACGAAAGGGATGAGAAAAT
>Locus:lmo0798_1:826522-826503(-)
ATTTGTCGAAATTTCTTATA
>Locus:lmo0899_1:936118-936137(+)
TAATGGAAGTGTTAAATAAT
>Locus:lmo1516_1:1548674-1548693(+)
TTTATCTAACAAAAAGGAGA
>Locus:lmo1518_1:1550323-1550342(+)
TATTCTAAAAAATCAATGAG
>Locus:lmo1825_1:1902196-1902177(-)
TTTGTCCTGTCTTAATTTAA
>Locus:lmo1846_1:1922303-1922322(+)
CGCAGAGTATTGCCCCTGCC
>Locus:lmo2023_1:2102572-2102591(+)
CAATTAATCGAACCTACTAT
>Locus:lmo2352_1:2418750-2418769(+)
ACTTCTGCCTCAATCCGCAT
>Locus:lmo2569_1:2648943-2648924(-)
ATTTACAATTGATACAGTTT
>Locus:lmo2621_1:2700526-2700507(-)
GAAGTTCTTTAAAAAATAAG
>Locus:lmo2777_1:2861405-2861424(+)
TTATTCAGGAGAGTTTTTTA
>Locus:lmo0246_1:263815-263847(+)
GGCAAAATAGGATTGCTGCCAACTAAACAATGG
>Locus:lmo0498_1:534209-534331(+)
TCAACTTGTGTAATCTTTATTGGAAAAATGGTGCCGAACAGTTCTAACAGTTTGATGGAGACCGGTGCTACAATCAAGGTGAGAAAGGAGAGGATAACATGGAAATTGCAATTGCAGCTGACC
>Locus:lmo0545_1:583459-583409(-)
AAAGTAAATGAATATTGTCCTTATTGCTTCCCTCATTTTCATTGCTCAGAC
>Locus:lmo0846_1:884078-884173(+)
ACTAGCCGAAGAGTTTGTGCTAGTTCTTTTTGTGTCTTTACAAAAAGGGCGACTAGGGATAGAATAGATGTTCTAGAAGGAGGGGGAGCCCTTTGG
>Locus:lmo0926_1:962608-962646(+)
TGGATGCAGAAGGAGATATTATCCGTCAAATGCTTGATT
>Locus:lmo1258_1:1282372-1282476(+)
TTTTTAACTAGTTATACAAAAGTCCTAATAAAAGGCAGTGAAATAGTGAAAATAACTACCAGATGTTATACTAATATTAAGATGAAATGGGAGGGAGACACATGT
>Locus:lmo1451_1:1483533-1483565(+)
ATGAGGATGTTTTCGAATGGAAATTATCAAAAT
>Locus:lmo1496_1:1527929-1527888(-)
AACAAACAAAAAGGAGCGAAATCGATTGGCGACAGAAAAAGT
>Locus:lmo1595_1:1638398-1638430(+)
AAAAGAAATGTGGGGATAAAAAATGATCGAAAT
>Locus:lmo2016_1:2095127-2095041(-)
TTCGTTAGTAAAAGAAACATATTAAGAAAATTTTTGGAGGTTTGTGAAATATGCAAACAGGTACAGTTAAATGGTTTAACAGTGAAA
>Locus:lmo2082_2:2160538-2160401(-)
AATAATTGGAATGTTTTGCGTTATAGTATAGTAGAAATAGGACAAAGGCGACTGCCCGGAATGCAAATATTTCAGGGTAGTTTTTTTGTGAAGTGGGGTCTTGGAGATGTATTTTTTATATGTAGGAGTTTTTGGTGC
>Locus:lmo2082_1:2160481-2160413(-)
GGAATGCAAATATTTCAGGGTAGTTTTTTTGTGAAGTGGGGTCTTGGAGATGTATTTTTTATATGTAGG
>Locus:lmo2090_1:2169314-2169352(+)
GGCGAAAGAAAAAATCGTATTAGCTTACTCAGGTGGGTT
>Locus:lmo2119_1:2199399-2199367(-)
AGGCATCCATTGAAGTACCTTCCAAAAGCACAT
>Locus:lmo2610_1:2694498-2694379(-)
GTGCATCCATTTTTGCATGTTTTACGTTTTTTTCATGTAAGAGAAATAGTTACACTGAAAGGATTAGGCCTGCATCAGGAACAAATCCAAGAATACAAGAAGGAGGTAGCAAACATATGG
>Locus:lmo0246_1:263795-263814(+)
TATACTAAAAGGAGGATGGC
>Locus:lmo0498_1:534189-534208(+)
GCTAAAAACAAGGTTTAGAA
>Locus:lmo0545_1:583479-583460(-)
TTCCCACCCTCTAAGGAGGA
>Locus:lmo0846_1:884058-884077(+)
GCGAATAATAAATGAGGAGA
>Locus:lmo0926_1:962588-962607(+)
AAACAGGAGGAGATAAGACG
>Locus:lmo1258_1:1282352-1282371(+)
TGAATAGTTGGAACTGTAAC
>Locus:lmo1451_1:1483513-1483532(+)
ATAAAGAATCTAATACAGAA
>Locus:lmo1496_1:1527949-1527930(-)
TGCTTTTCTATACAATAATG
>Locus:lmo1595_1:1638378-1638397(+)
TATACTAAAGACATTATTTG
>Locus:lmo2016_1:2095147-2095128(-)
AGCTTGTTGTTAACATCTTT
>Locus:lmo2082_1:2160501-2160482(-)
TAGGACAAAGGCGACTGCCC
>Locus:lmo2082_2:2160558-2160539(-)
CTTCGACTTCCGGTGAGTTG
>Locus:lmo2090_1:2169294-2169313(+)
GAATAGGGGATGTTTAAAAT
>Locus:lmo2119_1:2199419-2199400(-)
TTTCATTATTACGGATAAAG
>Locus:lmo2610_1:2694518-2694499(-)
ATGTGTTGCCTTTTAATGAA
>Locus:lmo0262_1:282757-282795(+)
GAAACAGAGAAAAACCTCAGTACTACATGTTTTACTTGT
>Locus:lmo0480_1:515978-516100(+)
GGAGATAATAAAGCACCAATCTTTCCCATGCTTTCCCTAGCAATTCCAACCCCACCTGAGATACAATTAACCCAAACAAACGAAACGGGGCGGATGCCATGGCGGAATCACTCATTACTAAAA
>Locus:lmo0606_1:645372-645413(+)
TCAAATGATAGAAAGAAGTGGAGAAATGTCTTCGAAAAATCA
>Locus:lmo0644_1:687009-686872(-)
TCAGAATCATCTTTCATGATTTGCACTGTACGCACGATTAAGCTAAAATTAGAAGGAATGGATTTGTGCGTGTTTAGCACAAAGCATGCTAGAAAGAGGAATTCAGTTGATTTTATTTTATTTTTTACTAATTATTGG
>Locus:lmo0656_1:698247-698161(-)
TATAATGAAAGAAGTACAGCAATTTTTATATTTAGGGGGCTATTTTTTTCATGGAACAAAATAAAGAAAAACTCACAAAGCCGACAT
>Locus:lmo0747_1:776732-776764(+)
TCCTCTTTGAAAATAAAGATGGTAAAAATATGT
>Locus:lmo0942_1:978872-978840(-)
CTAGGAGGCCCAAGCTATGGAAAATTATTCTCA
>Locus:lmo1004_1:1035014-1035064(+)
AACAAGATTGGTTATCTATCTATTAGCAGGGTTTTTTCTGCTTCTGTTCAT
>Locus:lmo1330_1:1358733-1358837(+)
TGTATCTTTAAATCTGTACGAACAGAACCATTACTTGGCTTTTGCGACTCACCGACGCTTGGCTCAGTAATTGGGGATATTTTAGAAGGAGGTGGAAAGAAATGG
>Locus:lmo1469_1:1501915-1501883(-)
AAAAATCCGAAGCAGCAAGAAAACGCAAATTCT
>Locus:lmo1870_1:1944817-1944749(-)
AAAGCAAGCACTTACTTTAAAAGGGAAATAAAGTACAGGAGTGTGTTTTTTGGAAACTTGGATTACAAG
>Locus:lmo2059_1:2140979-2141074(+)
ACTTTTTGTTGTCAGCTTTTTTATTTGTTTACAGCTTTTGTGCGGTTTTGTGCTAAAATAAGTGAGAGTATAAGTCAAACGAGGTGGATAAATTGG
>Locus:lmo2397_1:2471973-2472092(+)
CTTCAAATTGCACTACTTTCGACCTCAGAAAAACCCAATTTAATTTCTTTAAATTTCCCCATATCCTGTTATAATAGAGAATATGATAATGCCTCACGAAAGGAGAACTATGTCCTATGG
>Locus:lmo2583_1:2664318-2664286(-)
GACGGTAAGGTGAGCGGTGAAAATGAAACAAAT
>Locus:lmo2804_1:2889033-2888995(-)
CCAAGAATTAGCCAAACAAATAGGGAGCATGTATGGATA
>Locus:lmo0262_1:282737-282756(+)
TTATAAGGAGACGATAAAAT
>Locus:lmo0480_1:515958-515977(+)
AATCTGTCATTTTCATTCAA
>Locus:lmo0606_1:645352-645371(+)
TAATTAGTTAGGTAAACTAA
>Locus:lmo0644_1:687029-687010(-)
GAACCTATTACCCAAATATA
>Locus:lmo0656_1:698267-698248(-)
CATCCGTTATGTTCGTCATG
>Locus:lmo0747_1:776712-776731(+)
GACCTTAGTAACAAGTAACT
>Locus:lmo0942_1:978892-978873(-)
TAAAAAAGAGTTTTAGACAA
>Locus:lmo1004_1:1034994-1035013(+)
AGTTAGTTTTAAAAGGGGGC
>Locus:lmo1330_1:1358713-1358732(+)
TGCTTTTAGAGCCTAAATAG
>Locus:lmo1469_1:1501935-1501916(-)
ACCAAGCGTAAAACGTAAGA
>Locus:lmo1870_1:1944837-1944818(-)
GACGAGTGTAGTACACTTAA
>Locus:lmo2059_1:2140959-2140978(+)
AATAACGAACACGGCTGGCA
>Locus:lmo2397_1:2471953-2471972(+)
GAGTTTTAGTTTGGTAATTA
>Locus:lmo2583_1:2664338-2664319(-)
GATATGATGCAGTAAAATAA
>Locus:lmo2804_1:2889053-2889034(-)
AAAAGCCAGCTAAAAACCGA
>Locus:lmo0234_1:254658-254726(+)
AATAGCCCAATTATACATATAAATTTAAAAATGGAAAGGAGGAAACTAAATGCTTACATGGGTAATTCG
>Locus:lmo0352_1:378872-378967(+)
TTTTTTATAAAATATATTTGTGTTTTGTTATTTTTTTGGGTAATATGTATATACATAAAGAAATCAATGATAGGTAAAAGGAGGGCGAGCAGATGT
>Locus:lmo0572_1:608559-608597(+)
GCCAGATTTTTCTTACGCAAAAATTACGAAACTCGTGGT
>Locus:lmo0656_1:698313-698194(-)
AAACACCCTTTCCCCAACCATTATACCTTAAAAGCTCAATCTTTCGCATCCGTTATGTTCGTCATGTATAATGAAAGAAGTACAGCAATTTTTATATTTAGGGGGCTATTTTTTTCATGG
>Locus:lmo0675_1:711099-711131(+)
AAGGTGAATTTACCTTACTTGAATGGAATATTT
>Locus:lmo1614_1:1657779-1657738(-)
TTATTTTTAATTGGAGGTGTTAAAAGTGGATTCCATTCAAAT
>Locus:lmo1668_1:1723605-1723555(-)
GGGAAAATTGGGTATGCCACTAGAGGTAAACACAATGATTGTAACAAAAGG
>Locus:lmo1696_1:1762090-1761968(-)
AGCTTTCTTTTCATTTTTATATCTGCTAAACTGTTACTAGGAGCTTATTCAGAGAGTCTGAAAGCTGATTTTGAAACGGAAGGCGTTGGAATACGAGAATGCAGGTCCAAAAATGCCGTTTTT
>Locus:lmo1696_2:1762093-1761989(-)
ACAAGCTTTCTTTTCATTTTTATATCTGCTAAACTGTTACTAGGAGCTTATTCAGAGAGTCTGAAAGCTGATTTTGAAACGGAAGGCGTTGGAATACGAGAATGC
>Locus:lmo1854_1:1931060-1931028(-)
TACTTAAAGCAATACGTCAATTTTCGAAAACCT
>Locus:lmo2082_1:2160538-2160401(-)
AATAATTGGAATGTTTTGCGTTATAGTATAGTAGAAATAGGACAAAGGCGACTGCCCGGAATGCAAATATTTCAGGGTAGTTTTTTTGTGAAGTGGGGTCTTGGAGATGTATTTTTTATATGTAGGAGTTTTTGGTGC
>Locus:lmo2141_1:2225455-2225487(+)
AGAAAGTTGGTACATTATGCAAATCAGACTATC
>Locus:lmo2366_1:2444176-2444090(-)
ATTTTCTTCTATTGGAGTTACCATATACTTAAACAAAAGGAGGGGAAGAAGTGTTATCTATCGAACGAAAGCGTGCCATCGTCCAAT
>Locus:lmo2635_1:2707274-2707236(-)
TTTGATGGCAGTGAGTGTGGTACTTCAACAACTGACATA
>Locus:lmo2644_1:2718263-2718231(-)
GAAGTTATTAAGGTTAGTGGAGGAATAATATGC
>Locus:lmo0234_1:254638-254657(+)
GTGCTATATGTATATTTGGT
>Locus:lmo0352_1:378852-378871(+)
TAAAGTGTTATCTTTTGTTG
>Locus:lmo0572_1:608539-608558(+)
AGTTAGGATGATTAGTAAAT
>Locus:lmo0656_1:698333-698314(-)
CGTGCAATAATCGACATAAG
>Locus:lmo0675_1:711079-711098(+)
TAATCTGATGAAGGGAGTGA
>Locus:lmo1614_1:1657799-1657780(-)
GCATCTGCTGCATCTGGTTT
>Locus:lmo1668_1:1723625-1723606(-)
TGATTAAAGAAACTGGAGGT
>Locus:lmo1696_1:1762110-1762091(-)
CAAAAATGTAAGCACAAACA
>Locus:lmo1696_2:1762113-1762094(-)
TTGCAAAAATGTAAGCACAA
>Locus:lmo1854_1:1931080-1931061(-)
AGATGACGTAATGGAGGATT
>Locus:lmo2082_1:2160558-2160539(-)
CTTCGACTTCCGGTGAGTTG
>Locus:lmo2141_1:2225435-2225454(+)
CTTATGCAAAAAGAAAATAA
>Locus:lmo2366_1:2444196-2444177(-)
AGGTTTTTTGTTTGTTTGCG
>Locus:lmo2635_1:2707294-2707275(-)
ATTAATGCGACATTGACAAT
>Locus:lmo2644_1:2718283-2718264(-)
TAGGGTTTTTTTAGTATAAT
>Locus:lmo0120_1:124075-124107(+)
TTGAGTATTTTGGTGCTGAGGACGAAGAAGTGG
>Locus:lmo0131_1:133962-134000(+)
TGGATATCTCGAGCACGGAAATATGGGATGCGATTAGGA
>Locus:lmo0324_1:348536-348622(+)
TCAGGGGAAATAAAATCATTGTATTGTTGTAGAAAGGGAGTGTCACTATGTTGCGAAAAAGTCGGTGGTTGCTCATATTATTACTAT
>Locus:lmo0339_1:370010-370042(+)
AACATAGAAAGGAGAAAATCATATGGTTTCACG
>Locus:lmo0371_1:398169-398050(-)
ATTTATTTAAAAAACAATACTTTTATAAAAAGATATATACTTTTAGTTATAGGGATACCTTTTTGCAAAAGTATATGTTATACTATGCTTATTACATCAGTAAAGGAGCCAATAAAATGT
>Locus:lmo0454_1:489798-489730(-)
AATAAACATATTCAGATTAAAAACATAAGAAAAGAAACGGAGGCAAATTATGTCTATAGAGCCATCCAT
>Locus:lmo0656_1:698289-698194(-)
ACCTTAAAAGCTCAATCTTTCGCATCCGTTATGTTCGTCATGTATAATGAAAGAAGTACAGCAATTTTTATATTTAGGGGGCTATTTTTTTCATGG
>Locus:lmo1402_1:1429767-1429799(+)
GACAGTTTCAAAAGACGAAATCATGAAAAAAGC
>Locus:lmo1518_1:1550337-1550459(+)
AATGAGAAATGGCGTTTACCCCTTCCGCTTCTTAACTTTTACACTTATAATGAAAAAGGAAGAACGTTTAGAACAGATAAGGAGGCGCGAAATTCCCTATGCGTAAAATCCCCATTTTCACCG
>Locus:lmo1580_1:1622477-1622614(+)
AATATTTGCTTCACAATAATTTATTTCTTATTTTATGGTTCTTTTAGGAAAAAGAGGGTAAAATATAAGTATAGAAAATACATATATTTTGATTGGAGGAATTATTATGTTACAACAATACGAAAGAGTTTTAGTTGC
>Locus:lmo1858_1:1934245-1934195(-)
GATACACATGTTAAAAATAGCGGTAGTAGGGCTTGGCGGCATTGCACAAAA
>Locus:lmo1941_1:2016563-2016522(-)
GAAAGCACTAAAGGAGGAACTTTGAGTGGTAAAAACAAGAAA
>Locus:lmo2148_1:2233152-2233190(+)
GACGAAAGCAATTTGGACTTGCCGAGCGTTCTTACTCGG
>Locus:lmo2262_1:2349372-2349340(-)
GAAATGAGGCTTCACAATGATTCAAGTGGAAAA
>Locus:lmo2537_1:2614675-2614571(-)
TTTAGTGAGATAAGGAATGATAAACAGTGCTGTTTCTTAGCAGACTGGAAAATTTTTTATCGAGCTATTTCTGAGGAGTTTTTTTATAAGGAGGTTCAAAATTGG
>Locus:lmo0120_1:124055-124074(+)
TCCGTTAAAACAGATTGAAT
>Locus:lmo0131_1:133942-133961(+)
GAGAAAAAGGAGGGATAAGA
>Locus:lmo0324_1:348516-348535(+)
AGTATATATTCTACATTTTT
>Locus:lmo0339_1:369990-370009(+)
ATTCACATTTTGAAATAAAA
>Locus:lmo0371_1:398189-398170(-)
TCAAAATAAATATAGCATAC
>Locus:lmo0454_1:489818-489799(-)
TATAGTAGCATTGAACCATG
>Locus:lmo0656_1:698309-698290(-)
ACCCTTTCCCCAACCATTAT
>Locus:lmo1402_1:1429747-1429766(+)
AAGAATGGAGATGAAATTTT
>Locus:lmo1518_1:1550317-1550336(+)
GGCCTCTATTCTAAAAAATC
>Locus:lmo1580_1:1622457-1622476(+)
GATTTAGTAAAATTAGACGA
>Locus:lmo1858_1:1934265-1934246(-)
GCATTGTTGTGATAAGGAGC
>Locus:lmo1941_1:2016583-2016564(-)
TAGTGCATAGGATAAGTTTA
>Locus:lmo2148_1:2233132-2233151(+)
ACACGAGGTGACTATTTCAT
>Locus:lmo2262_1:2349392-2349373(-)
ATAGCTTAATAAACCTAATA
>Locus:lmo2537_1:2614695-2614676(-)
ATAATTAACACTCTCCTCGG
>Locus:lmo0189_1:193564-193596(+)
ATAATGGATATTAGTGAGGTGGAAAATAAATGC
>Locus:lmo0238_1:258764-258859(+)
GAACCGCGCAAAGCGTCTCTGTATCGGAGGGGCTTTTTTTGTTGGTTAGGTTCCAATAAAAAATGTACGAACTTGAATAAGGAGGCAACAAAATGC
>Locus:lmo0498_1:534257-534343(+)
AGTTTGATGGAGACCGGTGCTACAATCAAGGTGAGAAAGGAGAGGATAACATGGAAATTGCAATTGCAGCTGACCATGGCGGATTTC
>Locus:lmo0523_1:557936-558040(+)
TACGTTTTGCTTGGATTTCCGAGCAAAACTTTTTTTGTAACAAAATTGTCACTTACGAAGAATTTTTTAATTTGCTACGATAGTTCTTTGGAGGTGAAATTATGT
>Locus:lmo1066_1:1092894-1093031(+)
TATTTTCATTATACGGAAGTTAAGTTCCAAGTGAAAGAATCTTGTTCTATTCAGATAATTCATTTTTGTGATAAAATAAACAAAAAGAGTGCGAAGAGGTGTGCATATGGACAGCGAAAAAATAGATTATTTAGCAAG
>Locus:lmo1118_1:1154898-1154866(-)
ATAATATATTGCATGAGGTTAAGCATAACTACT
>Locus:lmo1530_1:1565179-1565141(-)
AGCAATATGGATTCAATCGTCCTGATGCAAAAAATTTCT
>Locus:lmo1568_1:1607612-1607490(-)
TTTTCCTTATGGCATTTTAGTATTACTATAAGGTATGTTTATGATATAATAATTGTTATCTCGCTTCCTAGATGCGTGATATTGAAAGGTGACTTAATATGTTTACGGAAAGTATGTTGTTTT
>Locus:lmo1928_1:2003184-2003146(-)
ACATGTGGAGGAACACCGAAACTTAACGAAGGAGTTTTA
>Locus:lmo2254_1:2343836-2343868(+)
AAAAAAGGAGTGAAACACACGCATGTTTCAATT
>Locus:lmo2397_1:2471973-2472092(+)
CTTCAAATTGCACTACTTTCGACCTCAGAAAAACCCAATTTAATTTCTTTAAATTTCCCCATATCCTGTTATAATAGAGAATATGATAATGCCTCACGAAAGGAGAACTATGTCCTATGG
>Locus:lmo2481_1:2557183-2557151(-)
AAGAAAGGAAGAAATTATGACTGGGAAAATTAC
>Locus:lmo2573_1:2651805-2651737(-)
GTGCATTATTTTAAGAAATTCGGGAAAAGGAAACGAGAGGTGTTGTCAAATGAAAGCTGTAGGATTAAC
>Locus:lmo2673_1:2745900-2745950(+)
ATACAAAATGTCTGCTTACAAACGGATTCTTGTTGGTGTAGATGGATCAAA
>Locus:lmo2719_1:2795250-2795209(-)
GACTTTTTAGAAATGAGGTGCATAGATGGAACGAGCTTTCTT
>Locus:lmo0189_1:193544-193563(+)
TTTCGGAGCCGAACTATGCT
>Locus:lmo0238_1:258744-258763(+)
GCAATACTCAAGTCAGAGTG
>Locus:lmo0498_1:534237-534256(+)
TGGTGCCGAACAGTTCTAAC
>Locus:lmo0523_1:557916-557935(+)
AAAGAAAAAATGTAAAAAGC
>Locus:lmo1066_1:1092874-1092893(+)
TTTCCTCCTAATTTTGCATA
>Locus:lmo1118_1:1154918-1154899(-)
ATCTATCGTTGAAGCAATTG
>Locus:lmo1530_1:1565199-1565180(-)
TTTTAGGGAAGAATTTTTTG
>Locus:lmo1568_1:1607632-1607613(-)
ATTGAAAAAAAGGCAATTCA
>Locus:lmo1928_1:2003204-2003185(-)
CGTTTTGATACGCTTAAAAA
>Locus:lmo2254_1:2343816-2343835(+)
TTACCATTAAGCATGATTTT
>Locus:lmo2397_1:2471953-2471972(+)
GAGTTTTAGTTTGGTAATTA
>Locus:lmo2481_1:2557203-2557184(-)
GGAGATTTTCGAGTTTGATT
>Locus:lmo2573_1:2651825-2651806(-)
GGAGGCTTTTTTATCTAAAT
>Locus:lmo2673_1:2745880-2745899(+)
GGAAAACTTTTGAGAGGGTG
>Locus:lmo2719_1:2795270-2795251(-)
ATGCTAAAATAACAATGAGT
>Locus:lmo0099_1:106872-106991(+)
GATCGAAAAGAGGCTGGTGCAATATTCACCGAGCCTCTTTTGTTTAGATATATGACACAGATAAACGAATACGGTATAATAAACAAAACAAGCGAAAAGAAATGGAGCGAATACAGTTGG
>Locus:lmo0210_1:215533-215396(-)
ATTCATTATAACAACTTTTTTAAATTTAGGACGTTCAACGCTTCACAAATGAAAAATACATGGTATACTGTACTAGTAAATAGATTTTTTATAGGAGGAATTCGAAATGAAAGATCATCAAAAAATTATTTTAGTTGG
>Locus:lmo0211_1:215620-215724(+)
ACCTTACAAAACAAAATAAGGCTATTCCTTTGTTTTGCTATTTTTCTAAAGGGTAGATATAATGTAGATGTACCAAAATTGAATGAGTGGAGTGATTTTTTATGG
>Locus:lmo0248_1:264937-265032(+)
ATATATAAGTACGTTTTTGACGTATGTTTTAACGTGGGAGGGGAAATATCAGCCCCAGTCAACCACATCACGGACTTAAGGAGGTATGTCTCGTGG
>Locus:lmo0343_1:373792-373742(-)
GTAAATAATGAAATTTTTCTTGGACACAGCAAGCGTATCGGAAATAAAACG
>Locus:lmo0390_1:414079-414111(+)
GACGGGAGAATTAAAAATGGTAAAAACATGGGA
>Locus:lmo0628_1:669061-669102(+)
AGAAATGAAATAAGGGGGCTTCATGATGAAGGAAGAGCTACT
>Locus:lmo0751_1:778213-778281(+)
ATAGAAGTCCTGAATAAGATGGAATTATTTTACTGCAACTGGAAATTGTTTGGATATTGCCAAGTGGTT
>Locus:lmo0815_1:842291-842323(+)
ATGCAACAAAAGGAGATTGGCGATGAAAGATAT
>Locus:lmo1149_1:1179170-1179208(+)
GCAACTTATTTTTGCACGACACGGGGAGACGGACTGGAA
>Locus:lmo1496_1:1528002-1527880(-)
ATCTTTCTGACGAGTAGTAATATTTTTGATGAAGGTGCGGAGCGATATCTCCGTGCTTTTCTATACAATAATGAACAAACAAAAAGGAGCGAAATCGATTGGCGACAGAAAAAGTATTTCCAA
>Locus:lmo1528_1:1564662-1564630(-)
TTATTGTTTAAGAAAGGGGAAGACTTGATATGG
>Locus:lmo1802_1:1875163-1875131(-)
AAGATACGCTCGAACAGCTTAAAAATATCGATT
>Locus:lmo2455_1:2527564-2527478(-)
ATATTATGTTCATTTCAATCAATTAATCCCAACAAAGGAGAGAATTATAAATGTCTATTATTACTGAAGTTTATGCTCGCGAAGTCT
>Locus:lmo2528_1:2605736-2605698(-)
AAGAGCCATCAACAGAATTCATGCAAAAGAACACAATTA
>Locus:lmo0099_1:106852-106871(+)
GGCTTCTGTAAAAATAAGCT
>Locus:lmo0210_1:215553-215534(-)
GTACTACAGCGTTTTCACAA
>Locus:lmo0211_1:215600-215619(+)
CCTTTTATTGAGAATTATAA
>Locus:lmo0248_1:264917-264936(+)
TATACATTTAAAATGGTATC
>Locus:lmo0343_1:373812-373793(-)
CAGCTGAGAGAATGGAGCGA
>Locus:lmo0390_1:414059-414078(+)
CAAAATCATGGAACTACTGA
>Locus:lmo0628_1:669041-669060(+)
TTAAAATCGGGTATACAGAT
>Locus:lmo0751_1:778193-778212(+)
AATGCTGAAGATTAAAAATA
>Locus:lmo0815_1:842271-842290(+)
GTAAAGTTATATTATTGCAA
>Locus:lmo1149_1:1179150-1179169(+)
CTTTGGGGGTTGGTTTAAGT
>Locus:lmo1496_1:1528022-1528003(-)
ATTTCTAGCGTGGCATGTTA
>Locus:lmo1528_1:1564682-1564663(-)
TAGATAAAATGGGAATATGC
>Locus:lmo1802_1:1875183-1875164(-)
TTTTCTGGACGAGCAAGTGA
>Locus:lmo2455_1:2527584-2527565(-)
GGTCTTTGAATTTGAAGTGA
>Locus:lmo2528_1:2605756-2605737(-)
ATGGCTCAACTGGCACTACA
>Locus:lmo0176_1:174812-174844(+)
GATATACAAGGAGGAAAACGATTTGAACATTAT
>Locus:lmo0560_1:600394-600308(-)
TTTCTACTTTTCCTTATAGTCAAAATATTTAAACAAGGAGCGATTATAGTATGGCACAAACATCCACTATCCAAAACGACACAAAGG
>Locus:lmo0700_1:733019-733057(+)
GGAGCAATTACTAGAGAAAAATATCACGCAAATGGAACT
>Locus:lmo0846_1:884072-884194(+)
AGGAGAACTAGCCGAAGAGTTTGTGCTAGTTCTTTTTGTGTCTTTACAAAAAGGGCGACTAGGGATAGAATAGATGTTCTAGAAGGAGGGGGAGCCCTTTGGACGATAAATTACAAAAGAAAT
>Locus:lmo1037_1:1067762-1067724(-)
AACTTCTGTAAAAGCCAAAAGCGAGGCCACGCTGAAATA
>Locus:lmo1221_1:1240999-1241067(+)
TTTGTGGATAGAGCTTTTTTATTTTGTCTAAAAAGAAGGAGTGAACGGTATGTTAGAACAGTTACAGAC
>Locus:lmo1281_1:1305274-1305393(+)
GAGCTTTTTTTTGATTGCTTTGGTAAAATAAGAAAGAAGAACTTGTGTGACTGGAGGAATTTGGAATGGAAATTGCTGAAACAACCATTGAAGTGCGCTATGCAGAAACCGACCAAATGG
>Locus:lmo1520_1:1553934-1553893(-)
GAAGTAAAAAAAGGAGGTTATGGTGATGGATTTGCAATTACC
>Locus:lmo1797_1:1867728-1867696(-)
GTAAGACTTTATGGAGGTGTAATTAAACTATGG
>Locus:lmo1845_1:1922371-1922234(-)
AAACTTTTCCTTTCGTATATGTACTATCTTTGTTATAATAAAGTTCTGTGGCAGGGGCAATACTCTGCGGGTTGGGAGAGGGACAATTTCATAATGAGGAAAAAGTATGCAGAAATTTTTCAACAAAGTATTTCGGCT
>Locus:lmo1934_1:2008686-2008591(-)
AAATTCATTTTTGTTTTTGGAAAAAAAGAGAAATACAGGTATATCTTGTACCTGCTTATTTTGTATTATTCTGTGAAGGAGGTGAAAACACAATGG
>Locus:lmo2219_1:2306826-2306876(+)
TTATTTAATGAAGAAGAAATTAATTCTTGGACTTGTCATGATGATGGCATT
>Locus:lmo2366_1:2443402-2443370(-)
TTGAAGAAAAAGGAATGCAAATTTATACAACAT
>Locus:lmo2610_1:2694483-2694379(-)
CATGTTTTACGTTTTTTTCATGTAAGAGAAATAGTTACACTGAAAGGATTAGGCCTGCATCAGGAACAAATCCAAGAATACAAGAAGGAGGTAGCAAACATATGG
>Locus:lmo2685_1:2759374-2759406(+)
AAGGACGTGTTTACAGATGGATTTAGAGCAAAC
>Locus:lmo0176_1:174792-174811(+)
AATTGAAAACTAAATTAAAG
>Locus:lmo0560_1:600414-600395(-)
TGCATGTATTTGCGTCAGGT
>Locus:lmo0700_1:732999-733018(+)
AGAGCAGGAGAGGTAGAAGT
>Locus:lmo0846_1:884052-884071(+)
TCTGGGGCGAATAATAAATG
>Locus:lmo1037_1:1067782-1067763(-)
GTTAAGCAAAAATTAGAACA
>Locus:lmo1221_1:1240979-1240998(+)
ACCGCGAGAAGTCTCGTCCC
>Locus:lmo1281_1:1305254-1305273(+)
TCTCTGGAAATATTCGGGGA
>Locus:lmo1520_1:1553954-1553935(-)
GGGGTTTTTCTTTATATTTT
>Locus:lmo1797_1:1867748-1867729(-)
CTGGTAATATATATACTTGT
>Locus:lmo1845_1:1922391-1922372(-)
CGAACTGGCGGCGTAACAAA
>Locus:lmo1934_1:2008706-2008687(-)
ATGATTCTCCTTAGATTTCC
>Locus:lmo2219_1:2306806-2306825(+)
CAACAACTAAGGAGTGTGTT
>Locus:lmo2366_1:2443422-2443403(-)
TCCGGTACTAAAAGAACAAT
>Locus:lmo2610_1:2694503-2694484(-)
ATGAAGTGCATCCATTTTTG
>Locus:lmo2685_1:2759354-2759373(+)
TTTTTAAAAACCAAAACTTT
>Locus:lmo0028_1:31059-31091(+)
ACTGAGAAAAAACGGACGGTGAAGCACCTATGC
>Locus:lmo0032_1:34538-34657(+)
ATCAAAAATATGATAAAAAGGGTTGACATATTAAAAATATCCGGTTATTCTATGTTAGAAAGCGCTATCAACAAATGTTTTAATTTGGTAACGTTACCAAAAATGAGGTGGAATAGTTGG
>Locus:lmo0152_1:150058-149990(-)
CGGAATACTTATAATAACGATAAATACACAGATAGAAGGGGAGAAAACCATGCATTTTTTAAAGAAAAC
>Locus:lmo0321_1:346327-346413(+)
AATGAGAATGTTTTTTTATTAGTAAAGATATTTACAGAGGAGGAGTCATCGTGGGATCAGCTTTTTCAGCTATTTTGTCACCGGCAG
>Locus:lmo0352_1:378863-378967(+)
CTTTTGTTGTTTTTTATAAAATATATTTGTGTTTTGTTATTTTTTTGGGTAATATGTATATACATAAAGAAATCAATGATAGGTAAAAGGAGGGCGAGCAGATGT
>Locus:lmo0523_1:557945-558040(+)
CTTGGATTTCCGAGCAAAACTTTTTTTGTAACAAAATTGTCACTTACGAAGAATTTTTTAATTTGCTACGATAGTTCTTTGGAGGTGAAATTATGT
>Locus:lmo0586_1:625438-625479(+)
TTAAGACGATGGAAGGAAGGTTTAATTGAAGAAAAGTTTTCT
>Locus:lmo0732_1:761554-761592(+)
GAAAAAAGCATTTCTATGCCTATCTGCAATTGTTCTATC
>Locus:lmo1099_1:1133737-1133699(-)
TGCATTAAAAGAGTTAAAAAAACTCATGGAGGAACATTG
>Locus:lmo1696_1:1762090-1761968(-)
AGCTTTCTTTTCATTTTTATATCTGCTAAACTGTTACTAGGAGCTTATTCAGAGAGTCTGAAAGCTGATTTTGAAACGGAAGGCGTTGGAATACGAGAATGCAGGTCCAAAAATGCCGTTTTT
>Locus:lmo1740_1:1809775-1809743(-)
AAAGGAGCGAAGAATTATGGATTATATCATGGA
>Locus:lmo1956_1:2031218-2031186(-)
AGCAACCAAGGGAGGAACTATAATGGAAGGTCG
>Locus:lmo2398_1:2472332-2472469(+)
TATTTTAGCGACCAAACAATCGGTCGCTATTTTTGTATAAAAATGTTTAGAAATCCTGTAAACGTCTATCATACAATATACATACAGTTAGAAGGAGGTAAGAAAAATGGTAGAAAAACAAAGTGCCTTAGAATCAAA
>Locus:lmo2560_1:2639964-2639932(-)
ATGGGGATTATACAGAAGACCCAGAAGATAAAT
>Locus:lmo2568_1:2647016-2646966(-)
AAAAACAATGAAAAAGGGACTTTTCGGTTTACTGGCTGCAATTTTTGTATT
>Locus:lmo0028_1:31039-31058(+)
TCAAGCTGTTTTTATGTTAT
>Locus:lmo0032_1:34518-34537(+)
AAGTAAATTTTGGTAACGTT
>Locus:lmo0152_1:150078-150059(-)
ATTAACTTGACTTATCTTAT
>Locus:lmo0321_1:346307-346326(+)
CTAGGTAGAAGGAACGGTCT
>Locus:lmo0352_1:378843-378862(+)
TTTTTATTGTAAAGTGTTAT
>Locus:lmo0523_1:557925-557944(+)
ATGTAAAAAGCTACGTTTTG
>Locus:lmo0586_1:625418-625437(+)
TTCTAGACGCAAACTTTTTA
>Locus:lmo0732_1:761534-761553(+)
ACTGGAGGTTATACACGAAT
>Locus:lmo1099_1:1133757-1133738(-)
GTACATTATCACAAAACAAA
>Locus:lmo1696_1:1762110-1762091(-)
CAAAAATGTAAGCACAAACA
>Locus:lmo1740_1:1809795-1809776(-)
CGGGATTTTTTTATGTTAAA
>Locus:lmo1956_1:2031238-2031219(-)
TTAGAAAGACAACTTGTTGT
>Locus:lmo2398_1:2472312-2472331(+)
TTCAGGTTTTTTAAAACAAA
>Locus:lmo2560_1:2639984-2639965(-)
TGTAGAAGATGATTATACTG
>Locus:lmo2568_1:2647036-2647017(-)
TATCAACAAAAAAGGACGGT
>Locus:lmo0087_1:94766-94804(+)
GAAACCTACATGGAAAATAGGGATAATCGTTGCAGCTGT
>Locus:lmo0189_1:193568-193609(+)
TGGATATTAGTGAGGTGGAAAATAAATGCCAAAAACCATTGC
>Locus:lmo0282_1:306583-306551(-)
ATTTTTAAAAGAAAAAGGGAGCGAAGAACATGT
>Locus:lmo0330_1:356883-356933(+)
TTTTGTTTTGTTAGTAGAAGAGCTAAAAACAAAGTATCTTGTCAAAGATAT
>Locus:lmo0418_1:439992-439960(-)
AGAAAGGAGCATAACTATGAGAAGCCTGGATGC
>Locus:lmo0480_1:515978-516100(+)
GGAGATAATAAAGCACCAATCTTTCCCATGCTTTCCCTAGCAATTCCAACCCCACCTGAGATACAATTAACCCAAACAAACGAAACGGGGCGGATGCCATGGCGGAATCACTCATTACTAAAA
>Locus:lmo1281_1:1305274-1305393(+)
GAGCTTTTTTTTGATTGCTTTGGTAAAATAAGAAAGAAGAACTTGTGTGACTGGAGGAATTTGGAATGGAAATTGCTGAAACAACCATTGAAGTGCGCTATGCAGAAACCGACCAAATGG
>Locus:lmo1405_1:1434663-1434695(+)
GGAGTTACCATTTTCCGGTCAATCAATCATCCC
>Locus:lmo2057_1:2139915-2139778(-)
GCCGATTTATTGACAAAAGGTGCGTATTTTTCACATAATAAGGGTATAGGATATCTATCAGTTCGCAATCACTGGTTTATATCAGCAAGTGTTAGGGGGAGAAAAAGTGAATCAGATAGAAAAGACTGGGGAGTTATC
>Locus:lmo2328_1:2398578-2398510(-)
AGTAATATAAAAGTACGCAATACGACACAATTAGAGAAAGGAGATATTTATGAGGATTTGGTTGAAAAA
>Locus:lmo2339_1:2408915-2408883(-)
AAAAATAAAGGAGGGAAAATAAATGATTGCAGT
>Locus:lmo2397_1:2471997-2472092(+)
TCAGAAAAACCCAATTTAATTTCTTTAAATTTCCCCATATCCTGTTATAATAGAGAATATGATAATGCCTCACGAAAGGAGAACTATGTCCTATGG
>Locus:lmo2530_1:2607644-2607606(-)
AATTACCGAAATCGTCGGAGGAGCAGCCGCGCTAGAATA
>Locus:lmo2569_1:2648926-2648822(-)
TTTCGGTTTATAATGGTGGCGGAAGTTCTGCGTAGATTTGGCAGGAAGTCCGTCATTTTTTTGCGTAATCAAAAAGCGCTTACAAAAGAGGAGGAGAAATATTGC
>Locus:lmo2669_1:2744188-2744102(-)
TGTTATAATGAAATTGATTGTGAAAAAGAAAACAAAAAGGAGATGAAAAGATGGATATTAATATGTTTATCCTATACTTCTTCATTT
>Locus:lmo0087_1:94746-94765(+)
TGAATTGGAGGAGAGCAAAT
>Locus:lmo0189_1:193548-193567(+)
GGAGCCGAACTATGCTATAA
>Locus:lmo0282_1:306603-306584(-)
CTCGCCACCAAGCTTGTGTT
>Locus:lmo0330_1:356863-356882(+)
AAGGAAGTGAATCCAGCATA
>Locus:lmo0418_1:440012-439993(-)
TTATTCTGGCACTAACAACA
>Locus:lmo0480_1:515958-515977(+)
AATCTGTCATTTTCATTCAA
>Locus:lmo1281_1:1305254-1305273(+)
TCTCTGGAAATATTCGGGGA
>Locus:lmo1405_1:1434643-1434662(+)
AAAAGAGGAGGAAATAACTT
>Locus:lmo2057_1:2139935-2139916(-)
GTAAAGCGTACAAGACTAAA
>Locus:lmo2328_1:2398598-2398579(-)
TGACATGTGTCAAAAAGCGT
>Locus:lmo2339_1:2408935-2408916(-)
CAGCTTTTTATGTTAAAATA
>Locus:lmo2397_1:2471977-2471996(+)
AAATTGCACTACTTTCGACC
>Locus:lmo2530_1:2607664-2607645(-)
CAAGCTGCGATCACGCAAGA
>Locus:lmo2569_1:2648946-2648927(-)
TTTATTTACAATTGATACAG
>Locus:lmo2669_1:2744208-2744189(-)
AGTTAAGAAGTTCTTATTTC
>Locus:lmo0279_1:301916-302011(+)
ATCCGAAAATTCCTCAGATATCATTACAAAAAAACTTCATCTTGTGTTATATTATTAAGGCAGACACAATATATAGTTAGTGGGGGATTATCATGT
>Locus:lmo0343_1:373807-373775(-)
GAGAGAATGGAGCGAGTAAATAATGAAATTTTT
>Locus:lmo0424_1:444895-444845(-)
CTTATTTATGTCTATTTATCTTATTGCGTTACTCCCTGTTCTTGGGTGGGG
>Locus:lmo0525_1:560342-560446(+)
CAATGGGAAACCTATCACTCCTTCTTTGTGCTAACTCTGATTCATGTTAGACTGAAACATAGAAAGTCCAAAATTAGGAAAAAGAAAGCAGGGGGTTACAAATGG
>Locus:lmo0740_1:771060-771028(-)
CTTACCGGATTGATAAGGACTCTTTGGATATAT
>Locus:lmo0843_1:882032-881994(-)
TGGTTTGGACTGTTGGAGTTGTGGTTTGGTGGTTGTACT
>Locus:lmo1296_1:1323769-1323810(+)
TTGTCTGAAAAAGGGAGAAATGCTTGTGGAACGAGAAAAAAT
>Locus:lmo1389_1:1415036-1415155(+)
ATAAAAAACTCGGAACCTTCTTCGGGAGGAAGTACGGGGAGAGGCGGCGTCCTTCGAGAGAATCGCGCGTGTGGCTGTTTTTCCAGTTTGAACCAGACGACAAGGGGAGTGAAGAAGTGG
>Locus:lmo2026_1:2108258-2108190(-)
AAGAGTATAATTAGAAGTATAAAAATAAAACTAAGGACGTGGCACTACAGTGAAAAAGAAATTTGTATA
>Locus:lmo2046_1:2130094-2130062(-)
TATGGAGCTGAACTAAATGGCGAACCAACTAAA
>Locus:lmo2324_1:2396493-2396455(-)
AAACAAGTTATTAGAAGAACACAATCAAGTCATAATTTA
>Locus:lmo2396_1:2469064-2469096(+)
GTCCAACAACTAAGGAGGAAACGAAACATATGT
>Locus:lmo2398_1:2472332-2472469(+)
TATTTTAGCGACCAAACAATCGGTCGCTATTTTTGTATAAAAATGTTTAGAAATCCTGTAAACGTCTATCATACAATATACATACAGTTAGAAGGAGGTAAGAAAAATGGTAGAAAAACAAAGTGCCTTAGAATCAAA
>Locus:lmo2482_1:2558094-2558008(-)
CAAAAATGCTTGTTTGGATGCGGAGTTGTCTTTTTGAAAGTAGGGGAATTATGGGTAATGGTGTTCAGCCACTTGATCCGGTGGCGA
>Locus:lmo2610_1:2694480-2694358(-)
GTTTTACGTTTTTTTCATGTAAGAGAAATAGTTACACTGAAAGGATTAGGCCTGCATCAGGAACAAATCCAAGAATACAAGAAGGAGGTAGCAAACATATGGCAAAGGAAGATGTTATTGAAG
>Locus:lmo0279_1:301896-301915(+)
GCTTAATTCTTTAGTCCCAA
>Locus:lmo0343_1:373827-373808(-)
TTCAGCTTTAAAGTTCAGCT
>Locus:lmo0424_1:444915-444896(-)
CCACTAACCTAGAAAGGAAG
>Locus:lmo0525_1:560322-560341(+)
AACGCCTTATTCTAAAAAAA
>Locus:lmo0740_1:771080-771061(-)
TTTGATCAACAAAAAAAGCC
>Locus:lmo0843_1:882052-882033(-)
GATTTTAGTGCCGCTTGCGA
>Locus:lmo1296_1:1323749-1323768(+)
AAAATATGCTACGATTAGTC
>Locus:lmo1389_1:1415016-1415035(+)
AGTCATTGAACAACAAACGG
>Locus:lmo2026_1:2108278-2108259(-)
AGGATTTTATTTTTTAGGCA
>Locus:lmo2046_1:2130114-2130095(-)
AAAATAAAAGCATTAACCAA
>Locus:lmo2324_1:2396513-2396494(-)
AAAGGACAAGTATATCTATT
>Locus:lmo2396_1:2469044-2469063(+)
TTTCCAACTATAAAGAATGC
>Locus:lmo2398_1:2472312-2472331(+)
TTCAGGTTTTTTAAAACAAA
>Locus:lmo2482_1:2558114-2558095(-)
ATCTCCGCGGCCAAACTTTA
>Locus:lmo2610_1:2694500-2694481(-)
AAGTGCATCCATTTTTGCAT
>Locus:lmo0352_1:378848-378967(+)
ATTGTAAAGTGTTATCTTTTGTTGTTTTTTATAAAATATATTTGTGTTTTGTTATTTTTTTGGGTAATATGTATATACATAAAGAAATCAATGATAGGTAAAAGGAGGGCGAGCAGATGT
>Locus:lmo0460_1:498146-498187(+)
AATTACGGAAGAAGGAGGGGAGCTGATGAAGAAGCTTTCCAT
>Locus:lmo0644_1:686925-686893(-)
CATGCTAGAAAGAGGAATTCAGTTGATTTTATT
>Locus:lmo0897_1:932208-932276(+)
TGCGTTTTTTTCGCGCGGATTAAAATACAAATAAGAGAGAAGGAGCAAATTGAAGAAAGTTTTGTTGAA
>Locus:lmo1151_1:1181309-1181341(+)
AATACTTATTTTGAGAAGGAGGTACACCCATGC
>Locus:lmo1190_1:1215977-1216009(+)
AGGGTGATCTTTTCAATTGAAAATTCAAAAATT
>Locus:lmo1665_1:1716752-1716889(+)
GGCCGAAAATTGCCTTCCTTCATTTTTTCACTTATCATTATTTCCAACCTGTGGTATGATAGATGGATAAAAAAGATGTTTTACTTAACTAAAGGAGATTGTATCTATGAGTTTAATTCCACTATCCTTGATTATTTT
>Locus:lmo2219_1:2306835-2306873(+)
GAAGAAGAAATTAATTCTTGGACTTGTCATGATGATGGC
>Locus:lmo2334_1:2402922-2402890(-)
AACGAATTGCAGATGCGATTGAGAATAAAAAAT
>Locus:lmo2378_1:2454603-2454698(+)
AGTACTTGCTTAAAAAATAATCATTTCCTGTTTTTATTTTCACATTTCCAGGATGAGTTTCCGTATAAAAATTCTTCGAGGAGGAGCCGATTTTGT
>Locus:lmo2536_1:2612704-2612600(-)
GGAAAATGTGCTTGTTTTCACAAACCAAACTTACTCCCTGAGATTTCAAAATGGTCATCTGGAAAGAAAAATCTTTTGAAAAAGAAAGGATTGCGCCCCGAATGT
>Locus:lmo2539_1:2616749-2616663(-)
TACATAATAGTTCACTTGAAAAATTTATCAGAAAAGGATGGGGTCCACAGATGGTCTATTTACAAAAGCAAGATAAGGAAGTTTTTG
>Locus:lmo2610_1:2694480-2694358(-)
GTTTTACGTTTTTTTCATGTAAGAGAAATAGTTACACTGAAAGGATTAGGCCTGCATCAGGAACAAATCCAAGAATACAAGAAGGAGGTAGCAAACATATGGCAAAGGAAGATGTTATTGAAG
>Locus:lmo2690_1:2766246-2766208(-)
AGATTCATTAGCAGATGTTTTGTTAAAATTATTGAAATA
>Locus:lmo2708_1:2782304-2782254(-)
ATAAAATATGAATGGATTAACAGCATTTTTAGAAAAGTATTTTGTGCCGGT
>Locus:lmo0352_1:378828-378847(+)
TCCTAACATACTTGTTTTTT
>Locus:lmo0460_1:498126-498145(+)
ATGTTTAGCAACTAGAAACT
>Locus:lmo0644_1:686945-686926(-)
TGTGCGTGTTTAGCACAAAG
>Locus:lmo0897_1:932188-932207(+)
AGCGTGAAGCCAAATTGCTT
>Locus:lmo1151_1:1181289-1181308(+)
TGCATATACTGAGAGAGTAA
>Locus:lmo1190_1:1215957-1215976(+)
GGAAATAACGCTTTCATGAG
>Locus:lmo1665_1:1716732-1716751(+)
GTCATCTACCCGCTAAAAAT
>Locus:lmo2219_1:2306815-2306834(+)
AGGAGTGTGTTTTATTTAAT
>Locus:lmo2334_1:2402942-2402923(-)
GGATGAGTTATTAATGTTAA
>Locus:lmo2378_1:2454583-2454602(+)
ACTATGTTTCATTAAATGTA
>Locus:lmo2536_1:2612724-2612705(-)
TTGGGATTGGGATGAATTGG
>Locus:lmo2539_1:2616769-2616750(-)
TAAGTAATTATTAAAGATAA
>Locus:lmo2610_1:2694500-2694481(-)
AAGTGCATCCATTTTTGCAT
>Locus:lmo2690_1:2766266-2766247(-)
CCAACGATTACAACAACCGC
>Locus:lmo2708_1:2782324-2782305(-)
TAAAAAAGGTTCATGGGAGG
