# Supplementary material for: Common and phylogenetically widespread coding for peptides by bacterial small RNAs
Source: BMC Genomics. 2017 Jul 21;18:553. doi: 10.1186/s12864-017-3932-y (PMC5521070; doi:10.1186/s12864-017-3932-y)
Supplement: Supplementary file 6 — mock ORF sequences. (ZIP 3000 kb) [file 12864_2017_3932_MOESM6_ESM.zip › mocks/l_pneumophila_philadelphia.intergenic.srna_mocks.fa.txt]

>Locus:intergenic89_1:60047-59963(-)
GAAAATAAGGTTTTATATGCCCGGATAGAGGATTATCTGCCGAAATTGATGTTTATAAACAACAGATTAACTCTCTATCCAGACA
>Locus:intergenic161_1:120899-120860(-)
AAAAAACTTGTCTGCTCTCAAAAACTGCAAACAAAAGTTT
>Locus:intergenic167_2:123875-123842(-)
CGATGTCCATCAGATAAAAAAAGACTTCTTAAAA
>Locus:intergenic167_1:123984-123921(-)
GAATATTTAAGGGCAAGTGTACTATTGAAAGCGTTTTTGTGGATATTGTCATATACTGATTGTA
>Locus:intergenic191_1:151572-151500(-)
GAGGATTTTACAGGTTTTTCAGAATCCGGGATTGATGATGCCATTCAAAATGCCTTAAAAAAAGCAGGTAATC
>Locus:intergenic243_1:192035-191957(-)
CCGTTCAGGAGCATGCCCATGCATCAATGCCCAAAGAGTCGTGTTAAAATCCCAAAGATAGAAGCGCCGTTTAAAACAG
>Locus:intergenic248_1:194568-194610(+)
AAATCGTTGTCCTTGATTGCGTTTCGCTACATCATAGCTATAA
>Locus:intergenic275_1:212630-212480(-)
TATTCCATTTACGACTGCCGCCTCATTTCAAATAACTTTATAACGCACGCTCATCGTGAATTACTACAAAAATTTGCCTCAACGTTATTACTCTATTTGCTACTCAAGTATATTCTTCCATTTGTTACATTAGCGTCGGTGATTAGCAATT
>Locus:intergenic280_1:217179-217218(+)
TTTTACTCAGATTACTTTATAGTGGATTTCTCTTTAAACG
>Locus:intergenic430_1:323153-323228(+)
TGTTTCATTCTAGCAAGTCTGAGTTCAAAGCAAAAAAGTTCGGGGGCACGTGCTTTTTTTAGAGAGAGATGTCAGG
>Locus:intergenic453_1:341977-341842(-)
TTTGGAGGCTTGTCTTCTCTGGAAATTAGAAATCGTAATCTCCACCCCAATATCCATAAGGGCCTACAAAAGAAGGTGACGAATAGTAGTTGTTACCCCAATAGGGGCGATTGCTATAATAGCCAACCGAATAAAC
>Locus:intergenic474_1:359745-359835(+)
TACGCCACGAGGGCGGGTTCATTAAGAAGAGAGAAGACAAACTGTGTGGGCACTTTGGAAGACTTTGAGTGCTTAAGAGATAAAGAAGATA
>Locus:intergenic475_1:360247-360202(-)
AGGGTTGCCCCCATTGTCCAATATTCCCCACTGCTGCCTCCCGTAG
>Locus:intergenic475_2:360670-360634(-)
GCGTGGACTACCAGGGTATCTAATCCTGTTTGCTCCC
>Locus:intergenic475_3:361398-361362(-)
GGTGATCCAGCCGCAGGTTCCCCTACGGCTACCTTGT
>Locus:intergenic594_1:434938-435013(+)
TGGCTGCAGCTGTTGGTAACAGGAATAATAATATACTCACTGCTAATTTATTTTTCATGGAATCCCCCGCCTGATT
>Locus:intergenic657_1:477086-477047(-)
GTTATGCAAAGCAGTCTATTCGTCTCGGCAAAAGAGTGCA
>Locus:intergenic714_1:517017-517059(+)
TGTGTTGCAAAAAGATATGGAGCAGAGGTAAACAGCGTTGGTT
>Locus:intergenic805_1:580168-580090(-)
CTTTTTACTTTTGGTTCTTTAACACGATACTTCATTAACTTATTGATTTTATTAATAGAGAAGCAAGTATTAGGCCAAT
>Locus:intergenic809_1:581442-581397(-)
TTTAAAGAGAGTAAGGCAAAATCATATTTTGATTATATAGTGAAAC
>Locus:intergenic894_1:630861-630945(+)
CTTAGCAGAATAATTCAGCCAACGAGATTGGGCGATGTATTGTATCCCCTCATTCAAACTAAAGCTTCCGGTCGCGATTCTTGCT
>Locus:intergenic894_2:631156-631243(+)
CTGCCTAGCAAGAATAAACTTGCCAAAAGTATCCTGTTTTTTTTTCTCACAATACAACTCCTTTTATGTTTTAATGTATGGTTATTGA
>Locus:intergenic964_1:688609-688744(+)
GCCAGTGCGTCTTTGGATTTGGGCGGCAATGTGAAGTTTGATGACGACGGTCCGAGCATTGCAGTGGTTGCGGCATCGGATGCGCTGGTGGTGGATGAAAGCTTCCTGGCCACGGATGCGAGTGCGAATTTTGTGG
>Locus:intergenic965_2:689293-689245(-)
TTACCTTTACATTACCAAGTGCCTCATATTGCTCAAGCAATTCCAAAGT
>Locus:intergenic964_3:689881-689986(+)
GTGAATGGTATCACTTATACTGTTAGTACTGACCTTGGTTCTGTATCTACGAGTGGTTCTGCTACTCAAGGCTCAAATACTTATTCATACAATAATTCAACACATG
>Locus:intergenic964_2:689995-690133(+)
GTAACAATTAGTACAGGCGAATCATTTACTATAGATATGGATGATGGTAGTTATACTTTTACTCCGCCTGCAAATATTACTAATGCAATAAACCGTATAATCAACTATGTATTAGTAGATAATGATGGTGATACTTCAG
>Locus:intergenic965_1:690353-690227(-)
CCAGCGTTGAGAACTACAGTACCTTCAGCAACTGGTTGTGTCACACTGCTGACTGAAGACACCCCATTTCCACCCGTATCATTGGCCAATAATGCCCATGTCGGTATAGAAATAACATCTCTACCAC
>Locus:intergenic1024_1:739590-739677(+)
TCTGTAATCCCAAATCCAAAATTTTTTTTGATTTTACCCTTGAAAGTTTGTTTATTGTCCCCATATCGCTGTCATCGGTATTGTTTGC
>Locus:intergenic1121_3:815729-815693(-)
CAAGAAAAATTTATGGATAATCGGAAGATGGTTTGCA
>Locus:intergenic1121_1:816052-815968(-)
ACGGATAATTTGGAAAAACGCCTTACTCAACATCAAGATAAAATGATTCCGGGTTGTTATACAAGCACAAGATTACCAATTCAAT
>Locus:intergenic1121_2:816049-815968(-)
GATAATTTGGAAAAACGCCTTACTCAACATCAAGATAAAATGATTCCGGGTTGTTATACAAGCACAAGATTACCAATTCAAT
>Locus:intergenic1120_1:816005-816143(+)
AATCATTTTATCTTGATGTTGAGTAAGGCGTTTTTCCAAATTATCCGTTTGCCCTGTATAATAACTCTTGTCACTGCATTGAAGAATATAAACCCAAAACATTTAGTCAATCCTTTATACTATGTTTTTAAGCATGCTT
>Locus:intergenic1141_1:835658-835592(-)
GTTATAACAGCATTTATTCTATTTTTGACAAATATAATCATTCTTATGAGTGTTAGACTACTAATGC
>Locus:intergenic1156_1:850129-850177(+)
GCACAGGGGGTAAGGAAAAATAATTTATCTAATTTAATTTCATTACTCA
>Locus:intergenic1178_1:866788-866821(+)
TATTTTGCTCAATTTATTGTGCAGTATGAGAACT
>Locus:intergenic1211_1:895198-895159(-)
TTGTCAATACGCGTTGTTCAGAAAGACCATGTGATAACTC
>Locus:intergenic1256_2:938917-939025(+)
TTAATTGGGACCTCGCAGGAAGGAATTGAAAAAGCAATTGATAATGCAATAAAGCAAGTGGCTAAAACGCATGGGAAATTGGATTGGTTTGAAGTAGTAGAAACAAGAG
>Locus:intergenic1256_1:938953-939013(+)
ATTGATAATGCAATAAAGCAAGTGGCTAAAACGCATGGGAAATTGGATTGGTTTGAAGTAG
>Locus:intergenic1309_1:973793-973748(-)
ACTTTTAATTTACATTTTTTTGTAAAGAAATATTTCAATCTTAACA
>Locus:intergenic1333_1:985860-985827(-)
TTGAGAATTTGTTTGGCTCATGCGTTGATCTTGG
>Locus:intergenic1334_1:986018-986084(+)
TACAATTGGTTATTAATTTTTCTTAAAGATCAAATAAATAGCAATTCTGGGACTTGTCTCTTTAATC
>Locus:intergenic1364_1:1007866-1007917(+)
TTCCTAATTTGTGTTATTTACTTTAAATGCTTCAAATATAAGGTCTTGTGTT
>Locus:intergenic1458_1:1094072-1094198(+)
AAAAAAATTATAGGTAGTAGGATTACGCAGGCTAGAAAAGCAAATGGGTTGACGATTAAGATATTGGCAGAGAGAACAGGATTTGGCGCTGCCAGGATTGGGAATTGGGAGCAGGGTACGAGAAGCC
>Locus:intergenic1458_2:1094335-1094383(+)
TCTGAGTTTGGCAAAGTTGAAGGCAATCAACGACGTCTTCTAGATATTG
>Locus:intergenic1526_1:1153255-1153315(+)
ACAAGTACTTTTGTTATAACTTTATTAATTTTCCTTATCCTGCAAGCATTTTTTACATGGG
>Locus:intergenic1527_1:1153596-1153485(-)
AGAGAAAGGTTTTTCTCAAGAGGGGTTTGCCAATTTCATCGAAATGAATCGGGGTTACTACGGGACTGTGGAACGTGGCGAAGCCAATATAACCATTTTAAATCTTCTAAAA
>Locus:intergenic1590_1:1190943-1190991(+)
TTTTTTAATGTTGATGGGCAAAATTCATTATACGGTTCTTTTAGTACAT
>Locus:intergenic1594_1:1199752-1199866(+)
GAAAAAACGCTCTTTTTTGTGACGAATAAGATTATGAATAATGGGAACCTCGATAAACTGGTTTGCCCTGAGTTTTGGGCAAGATGGAAGATTATCCAGAATACGTTACACTTAT
>Locus:intergenic1597_1:1201870-1201834(-)
TGTGAGCTAGATCCATATTACCAGACATGGCAGCCAA
>Locus:intergenic1603_1:1204264-1204228(-)
TCCTCGCAAAACCACCCAATGCATATATTTAATCATT
>Locus:intergenic1663_1:1246426-1246369(-)
GGTAAAGATCTCCAGAAATCTGTTGTCTTTACTTCTCACTGCCTTTATCCAATACTTA
>Locus:intergenic1663_2:1246581-1246545(-)
AAAATGCTTTTAATAATACGGTCACAGGTGCCGCTGC
>Locus:intergenic1710_1:1280726-1280795(+)
TGCCTAAAATGTGATCATATTTTTTGGTTAGTCATATTTCGAATCTATAGATTAATCCATTCTATATATT
>Locus:intergenic1735_1:1296213-1296177(-)
TATATAACCAGACTTGAGCATTTTGCACAATACATCA
>Locus:intergenic1812_1:1355504-1355537(+)
AGTTTCTTTGGAATAGACCCTTTAATAAATGGCG
>Locus:intergenic1819_1:1361572-1361485(-)
TTCTCCTTAGGAAGCAGCGTTATTTGTATTGGAATCATGAATTTTGTAACCTATTATTTTTTTCCTATAATAAAATCATTGACTCTAA
>Locus:intergenic1862_1:1394176-1394257(+)
GCTTCTGTAGTAATTTCTATTATTGTAGATTCATTTTCAATTAAAAACTCAATACCGATCAATGCTTCCAAGTCATCAAGTA
>Locus:intergenic1863_1:1394606-1394507(-)
TTATCTATAAACACACCAATGCCACTTTTAACAGCAAATAATGTGTCTTCTGCTACAAATAGACTGATTATTTTTTACGAGTACCCAGAAATCTTGAGGC
>Locus:intergenic1870_1:1401150-1401186(+)
AACTTCTTCTATGAAAATGTAAAGATTATTGATTGGG
>Locus:intergenic1904_1:1421463-1421571(+)
GCACAATTTACATACTTATCACAGATTTTTTATTTAATAATCTTTAAGCTTTTAGCGGCATGCAGTAGTCTTGGTGTTCCCTCAAAAGCATGCTTCTGTTTCAAACAGA
>Locus:intergenic1911_2:1425194-1425155(-)
CTTACGTTCAAGCCTATCCTCAAGCATACGCCTGATTTTC
>Locus:intergenic1911_1:1425253-1425157(-)
TCCCAATCAAATTCACCACTTAGCTCATCAAAATCGTCTTTGAACTCTTCTTTTAGACGCTTACGTTCAAGCCTATCCTCAAGCATACGCCTGATTT
>Locus:intergenic1992_1:1500837-1500948(+)
GTCTTATATATTTTTCATTGCTATAAAATATGTTTTAGCTTGATCGATGAAATAAATATAAAATTAAGATATTTTGTTTTGGATTATGTGTCTGGTTTGTTTTATATCTTAA
>Locus:intergenic1997_1:1504775-1504688(-)
TTGGATTTCACGATGCACTTAGTTTTATTTTCTAACTGTTTACGAGGAAAACCATCAACATTAATGCTCGCTTCGCTTTTTAACATAC
>Locus:intergenic2016_2:1519534-1519615(+)
AAATCAAAGAAGTCGATTCTTGTCTTGCACTTGCATTCAATAGCTATTATCTTACGCCTAATTTTTCGCAGGGAGCAGTTAA
>Locus:intergenic2016_1:1519572-1519614(+)
AATAGCTATTATCTTACGCCTAATTTTTCGCAGGGAGCAGTTA
>Locus:intergenic2149_1:1617547-1617496(-)
CGTTGGGTAATTAGTATACGTTGTTTTTCATCGATAATGATAGCAACTGCTA
>Locus:intergenic2150_1:1617898-1617970(+)
GCGAATAGTCTAAAGTTTGAAGCCAGGACATCATATTTAATTGCTAAGCACAAAATAAACTCCTTGTTTAGAT
>Locus:intergenic2183_1:1645632-1645539(-)
CTAACATCGTTACGATATACAATGTGTGCTTATATTATTCTTACCAAATCTATTTTGCACATTATCAGCAAAATGAAATGGATTGCAATCTTTC
>Locus:intergenic2243_1:1684689-1684611(-)
TTGAACAAAACCCGGTGTTTTGGACCTGCCCCTAAATCCTATTTCTGGTTACTTTGCCATATCAATTTTTTGCAAACAC
>Locus:intergenic2263_1:1699508-1699424(-)
ACACTAGACAGCTGTTTTTCCCTATGTCATATTCCATTCTCTAGATCGCAAGTAGGGAATCTTGGTGAAAAATCAGATTTGCGCA
>Locus:intergenic2398_1:1793116-1793170(+)
CAATTATTGATTGACTATAATTTAAGTAAGTATTTTTTTGCTACTTCTAATCTTG
>Locus:intergenic2444_1:1828822-1828906(+)
TTCATGGAACAAAGGGCGCAACACCCTATGCCACGCAAATTCTTGCTGCACTGCAATCACAAGTTACAAGAATTAATTATACTTG
>Locus:intergenic2458_1:1839289-1839343(+)
CCATTATCTTACCACGAGTGGCAAATTGTAATATCAAAAATAAAAATTAAATTTC
>Locus:intergenic2506_1:1885611-1885755(+)
ACTGCGAGTTTTACAGCCTCTTCTTTCGCAATATTCTCACGCATAATATGCTTTTTTAAATCACCAAGGCTGCTTAGTATTGTTTTCTACCTTTCGATAATTGCCATAATATTTGCCACATTAAATTGTTTTTATATGAACATTA
>Locus:intergenic2589_1:1953105-1953063(-)
CCCGTAATTTTGGAGTCCTGGATAAGGACTCCTGCGTTATTTT
>Locus:intergenic2615_1:1980126-1980087(-)
TGTTTTTACGACAGTCAAGAGAAGCTTTTGTTTACTGTTA
>Locus:intergenic2644_1:2007034-2007079(+)
TCAGGAACGGCCTATTCTATTAGGCCGTTCCTGATTAATTTGAGGA
>Locus:intergenic2653_1:2012889-2012829(-)
ATTACAATAAATCTCTTGCATAAACAGTGTCTTTTGTTTATAGCTGTAACGCAAATATTTC
>Locus:intergenic2655_1:2013711-2013582(-)
ACTGGATGTGGTGAGGGCTCGAAGCCTGCAGATACAAAGACTGATCAACAACAGCAACAACAACCAACTGATCAGCAACAACAAGGTGGTGAAAATACTGGAAATAACCAAGCCCAACCTTCTACTGAAG
>Locus:intergenic2662_1:2022568-2022619(+)
TATCTAAACGTTATTTATCCCGACACACATAAAACTAACAGGGCTTATACAA
>Locus:intergenic2696_1:2053579-2053663(+)
GTTTATGAATCCAGTTTGTGTATACTTGTGCATAGCGTCGATTTGAAACACAGCTTGCGGACGCTCAAAAGATTTATTCCTCTGT
>Locus:intergenic2700_1:2057866-2057971(+)
TCTGATATTTTATCCATTGTAGATACTTTATTTTTAAATGACAGATTCTATTTACGCCGCTTATTAGAAGTATCCATAAAGCAGATACCGTTTACCTTGGATAAAC
>Locus:intergenic2779_1:2112135-2112048(-)
GTTTTTTATGAATATAAGACGACAATTAATAAGCAGAAAGTCTTGCTCCCAAAGCTGCAACAGACAGCCTGTTGGATTGTCGCCTGTT
>Locus:intergenic2850_1:2164028-2164103(+)
ACTTTAACATCATCACCTTCTAACTTCGATGAGAACTCTTTGCAATTGCATAAATCATTAAACTGCACTGAAAATT
>Locus:intergenic2917_1:2212772-2212739(-)
ATTGAAAGCATGATCCCGGTCTCTAAAAATAGAA
>Locus:intergenic2984_1:2252910-2252961(+)
AAACAGTCGCCCGCTATAGAAATTAATACTTCAAACCTGAGCAAAAGATCTC
>Locus:intergenic3047_1:2296557-2296479(-)
CCTCCTGCTCTACCACCTGAGCTAACGGCCCTAAAGAGGCTGAAATCATACCGGATTAGAGCAGAATTTCAAGTCTTTT
>Locus:intergenic3054_1:2303098-2303164(+)
CAAAATTTGGCAATCAAAATTTTGCACTATTTATTTTATAAAAATTTAAATCATTATCCTATCAAAA
>Locus:intergenic3079_1:2327285-2327171(-)
CTTGGGAAATCACCAAAACAAAGAAATAGTAACACCACAATTAAAAGAACAAGAGAACCGATTCCCATTGATGCCAAACGCAGTTTTTTTCTTTGTTCAGGGGACAATTCATCAA
>Locus:intergenic3092_1:2344920-2344956(+)
TTTTTTTTATATGGTATATTTACTATTAACTACTACT
>Locus:intergenic3114_1:2356672-2356774(+)
ATAAATTCTCTGTGCTGTCCGATTGAGTATGGTCCTTTTTTACTTTTAGAGCAAATAATTTACTTATTACCTCCATTAAGAAAAAGAAATACAGATAGAAAAA
>Locus:intergenic3209_1:2428136-2428085(-)
CAAATGATATTAATTTCTTTAGACATATTGTGTCTACCACCAATTAGAAAAA
>Locus:intergenic3245_1:2455496-2455394(-)
TTTGGCATGGCTGAAATCTATTCTCACACATTATGCGGGACGTGTCTTGTTTTTATGAGGATACAGTCCTCGCCGACGAGGTTGTACTTTAATGCTGTAGTGC
>Locus:intergenic3248_1:2457389-2457470(+)
TGGATTATTTTTATCTGCTCCCTGACAGTCGCGGTTCAGTGTTTGAACCATAATCCGAGCCGCAACTATCAGGGCATACTCT
>Locus:intergenic3289_1:2491978-2491858(-)
CTCAGCTTGTCTGAGGCATCCGGAAAGTGCTTGGTTGGTATCGCTGACAAGCAGCAGTACCCGGAGGATCACTCATTTAGTTTATCTAAACTCCTCATTAAAAACATTTTTTGCCTTGACC
>Locus:intergenic3359_1:2547128-2546999(-)
TTGGCTCATTTCTTAATGACTGTTCAGATCCAGTCTAAGATGATCTGGACTTATCCAATAATAATGATGCATCAAGCAAACCTGAAGCAATCAATTCTGCAATTTTATTTTTCAAAATCTCTTCAAATTG
>Locus:intergenic3402_1:2575765-2575801(+)
TGCTCGTTTCTCACCAAGCCAGGTTCGCTTTCTTCAA
>Locus:intergenic3426_1:2593681-2593768(+)
AGAGTAAAATTGATAATTATTTCGACAGATACCTATGCATGCCAGACATGCTTTATACCAATTACGAATTATTGCCGGGCTTTTGCAC
>Locus:intergenic3462_1:2617664-2617730(+)
ATAAGAACCTGGTCTTTTCAAGATAGAGAAAGGGCCAGGATAATTCTTGATTTGGGTAAAACCAAAA
>Locus:intergenic3481_1:2629257-2629107(-)
ATGTTATTCCAAGAAGCGTACAATCAAAAGGGTATATTTTTTATTATTGACTACCAAAATTCGTTATTGTTTTTCATTAAGTATTGTATTGTATTTTTGAAGTGTCTTTATGTATACCTGATCGAGAGGCACTGTTCATGGTACATCGGTT
>Locus:intergenic3503_1:2644001-2643956(-)
CGCACAAGGAACTGTTTTAGGTATATACTTTACCTTTTTGTGTTTG
>Locus:intergenic3529_1:2663206-2663143(-)
TTCCACACGTCAAGATTAATCTATACGTTTCTTGCTATTTTAGCAAATTATCAAGACATTGTTC
>Locus:intergenic3541_1:2670943-2670820(-)
TTGCCTATACCATCGGTTTTTACGTTGAGCACCGAAGGTGCGAATAAGGCTCGTGAAGTTTGGCAACCAGCTCGCTGGTTAGCTAACTTCACCTATCTTGCCCTGCATTTTGAAATTTATTTTG
>Locus:intergenic3594_2:2707392-2707494(+)
GCCTTGGCAAGAAACATTAAATTCCATACAAGGCTTCGAGACGGCATAAATGCCTCCTCAGCCCGAACGATTCAAGACAACGACCTGTCTTATCCACAACTCA
>Locus:intergenic3594_1:2707439-2707586(+)
AAATGCCTCCTCAGCCCGAACGATTCAAGACAACGACCTGTCTTATCCACAACTCACGTTACCTCATATTATAGACTATGGGACATTCCATGTTATGAGCATCAATTTGCCAGGGACCCATTTAATACTTCATGTATAAAAGCGTCTT
>Locus:intergenic3635_1:2731969-2731906(-)
TACTGCATTGTCGAGCTACATGGTTTATGCAGTAGTTCACACATAGCAGGTAAAGGAATGATGA
>Locus:intergenic3646_1:2740846-2740948(+)
AACAGGCAGGAGTATCCCCACAATTTATTTATTAGGATATTAAGGCGGTGTTTTGGCAGTACATACACAACCATATTTAATTTGGCATTCGCTGCAATTTCTG
>Locus:intergenic3648_1:2742005-2742119(+)
GAGAAATATCATAGGCTAACTTATCTTGCACAAGCCAAAAGAAAAAAGCAGGGGATAAAATCAAATAATTGCGTCAATATCTACTATACTATTAACATTTCATATCACTTAGATA
>Locus:intergenic3741_1:2809072-2809039(-)
TATCCTCTATCTTACAATTATAGTAGGATGGGTT
>Locus:intergenic3753_1:2815119-2814981(-)
GCTTTTATTACCTCGTTTATTGGACTTTTACCGCAAATCGTTAAATCCTTAAAAACCAAATCAACTGAAGATCTTTCCATGATGATGTTAGTGAATTATCTAGTTTGTTCGCTGGCCTGGATCATTTATGGAAGCAGCA
>Locus:intergenic3755_1:2816747-2816663(-)
ATTTTTGGGCGCATAATTCCTGATCCGACTGTTGATCTTGTATGTCTACTTCTGGGATATCTCCAGCTAAAACGGAAGAAAAAAA
>Locus:intergenic3761_1:2820063-2820030(-)
TATCATAAACAAGTCAGTATAGAATCAGATATTA
>Locus:intergenic3838_1:2878433-2878544(+)
ACTCAAATAAAAAATTGGCAATCGATACATAAATCTCTCAGATCTCTTCTATCAAATATTACCTTATTATCACAAAGAACATTGCTTAAAAATGACAGTTTAATAAGCTTTT
>Locus:intergenic3847_1:2882406-2882340(-)
TATCCGTGTGATAAAAAACTCAAGCTGATCCAAATAACGCTCTCTAATTTCCTGACTACCTCTCTCA
>Locus:intergenic3915_1:2921407-2921356(-)
TTCGAGGCGATGCTTATGTATCTCCTCAGCCTGAACAGACCCTGGATATTGG
>Locus:intergenic3948_1:2945646-2945718(+)
AAGACAAAAATCTGCATTTGTTGTCATGCAAAATATCATGCAACCCCATATCTCAATTTCTATCCATACCAGG
>Locus:intergenic3956_1:2954856-2954901(+)
AAAAAGTGGCCAAGCATACCACATTCCTGTCGATTCAATGAAGAGG
>Locus:intergenic4055_1:3033547-3033508(-)
TGTTTTGGAGCAAGACGCAAACGTTTTGAGGAGAAGAGGT
>Locus:intergenic4116_1:3077679-3077715(+)
AAACACTTAAATAATGATGTTAATCTCTTAGAGATAC
>Locus:intergenic4121_1:3079850-3079811(-)
AGGCAATTGTGGTTGCAATCTTTACCGTCAGATCAAGCTC
>Locus:intergenic4146_1:3100041-3100140(+)
CCGGGCTTGATTAGCCTTTCACTCCTAGCCACACGTCATCCGATAATTTTTCAACATTACCCGGTTCGGACCTCCAGTTGGTGTTACCCAACCTTCATCC
>Locus:intergenic4146_4:3100851-3100893(+)
TCAATCACCTCAAAATCACATGATGCATATACCAATCGCTTGT
>Locus:intergenic4147_1:3101198-3101117(-)
GGTAGCCGTAGGGGAACCTGCGGCTGGATCACCTCCTTACATAGAAAGGCACAGAAGGAATCAAAGTGCCCACACAGTTTGT
>Locus:intergenic4147_2:3101188-3101131(-)
GGGGAACCTGCGGCTGGATCACCTCCTTACATAGAAAGGCACAGAAGGAATCAAAGTG
>Locus:intergenic4146_2:3101304-3101415(+)
TGTGTACAAGGCCCGGGAACGTATTCACCGCGACATGCTGATTCGCGATTACTAGCGATTCCGACTTCATGGAGTCGAGTTGCAGACTCCAATCCGGACTACGACCGACTTT
>Locus:intergenic4146_3:3101966-3102071(+)
GTAGCCGCCTTCGCCACTGGTGTTCCTTCCGATCTCTACGCAATTCACCGCTACACCGGAAATTCCACTACCCTCTCCCATACTCGAGTCAACCAGTATTATCTGA
>Locus:intergenic4219_1:3151855-3151783(-)
TTTTCAGCCCCATTAATTTTGACTTTAATTAATTCATGTGCTAACAAGGCTACATTCGTTTCTGCCAATATAG
>Locus:intergenic4253_1:3181403-3181337(-)
ATCAATCTTAAATTAAGTGTTGGTTTTCTTGGGATTTATCTGCTCCAAGATAAGAAAATCTTGATTT
>Locus:intergenic4297_1:3219926-3219854(-)
ATTGATTCATTTGTTTTATTATATTATATAACAATAAAAAATATATCCCTGAACAGTAAAATTGGAAAAGTAA
>Locus:intergenic4374_2:3282562-3282610(+)
TCAAATTGCAGCAAAATAACAGAGAAGTCGCGGTTATTGATGGCCAAAA
>Locus:intergenic4374_1:3282615-3282705(+)
CTGATTATCTGGCATGATAATCAAGTACATGCCATCCAGTCACAGTGCCCGCATTTAAAATTGCCACTGACCAAGGGAAAAATTACAGAAT
>Locus:intergenic4387_1:3289141-3289021(-)
CTGCTCAAGCCGATCTTGATAAATTGCAACAGAATCTTGCTAATATTCAATCGGTTGAAGTACAACCTAATCAAACCGACTCTACAACGTCACCAAATCAACAGAGTGAATAACACAGGTC
>Locus:intergenic4411_1:3305132-3304988(-)
TTTTATTCCAGTTTACTTACATACAAGCATATCAATACCTGGGTTATGGTATTTAATCTCTGCATGTTAAAGAAGCTGTGCTCCATACGGCCTCCTAAAATCTATTTTGTTATCAATGGAGTTATCATGTTGACAAAAAATAGAA
>Locus:intergenic4426_1:3317022-3317163(+)
ACAGGGCATGGAGTTGGTTATGTATTCCTCAACATCAACACCAGCAAGGCAATAAAACCTATTAAAATCAGACCTAAAACCCCCATCGTCATAAAGCTTTTGCTCATATTTTCCTTGCTAAATTGCCCTGGGCTTCCCTTAA
>Locus:intergenic4451_1:3335083-3335002(-)
CGCAAAAATATGCCCACAACGATTTATTTTGGTATGAAGCGAGAAGGAGATGAGGTCATAGGGCACGTATGGTTGCGGTGCG
>Locus:intergenic4456_1:3339270-3339360(+)
GCTTTTTTGTTGCGGCTGGGATTGATTGCTAGCGGTGGTTTGTCCTCCACTGGATGGCATGCTATTTTCCTGGTAAGAATACCCTCTTTCT
>Locus:intergenic4465_1:3344372-3344282(-)
CCGATTGCATCCTCTATTATTTTAGCTTGGTTGCCTATGTTTCTATTCGCTTTGTATCTTGAAACACGGGTGGCCGATACTAAAATAAACT
>Locus:intergenic4487_1:3356167-3356071(-)
TCTTTAGTTTATCAGGATAAGTGTGATATTCAATGTGCCATTACTGAGCGATTCAATATTTTTATAGTCTTGGCCATGGATACATTTCTGCTGGTAT
>Locus:intergenic4492_1:3358914-3358950(+)
CGAAAATGTCCCGACCTTAAACCTGCTATCTTTAAGG
>Locus:intergenic4504_1:3368584-3368635(+)
AGTATCAAAACTACAAAATGTAAATATTATAACCAATTTTGCAGCAAATGGG
>Locus:intergenic206_1:169132-169216(+)
TTAGTTGAAAATAATGACAATATTAGAGCAAAATGTAAATTTAAGTTTAAATTTTTCCTAATTTTTGACATAATGATGGAGTTTG
>Locus:intergenic220_2:177849-177939(+)
TATCTCTTAACTGGAGTGTCTAAATCAATTGAACCACATCAATTCGATCTTGCCAAAGATAATGGCGAGAAATTCATTCTACCATACGCGC
>Locus:intergenic220_1:177942-178077(+)
TATTTTAATTTAGAAGATTTGAATAAACTTATTAAGGGAGTTATTGAAAATAAAAATCCCTGGCCAATCAATCAGATAATACATGCTGGAGGCATGGACGAGATCTTTCGTCAATTGTATCAAGACAAGAAAGATA
>Locus:intergenic231_1:185481-185358(-)
CCAAACACCCTAATAGTTTGTTCGCTAAACTGGAAGAACGCTCAGCAAGGGAGAGTTACGATCAATTTGGTAACAATGTTACTATGCATTGGACCAAAGACCCCTGGAATTAGTGCTCTAGCTT
>Locus:intergenic321_1:244547-244475(-)
AGCGAAATCGTGCTAAATCTTACTTTGCGAGATAAGTACAGGACTTACGAAAAACTCCAAGGTCAAGGCAAAA
>Locus:intergenic410_1:310394-310496(+)
TTGTTAAAGACATTATTTGCCTTGGCCTTGGAGTTTTGCTTAAGTCCTATAGTTAATCTATTGTATCAGTCCTATTTTAAAGAAAGAAACTTAAAAAAACATC
>Locus:intergenic421_1:316081-315952(-)
TCATTTAGGCTTAAATTCACTTTTCCTTGCCCAAAGCAGAGTCTGAATTATATAAACAAGACGAAAGCCAAACTGGAGATTAACTCTCCACGATACACTCACAGTCTATTGGAAAACCCGGACTATTTAA
>Locus:intergenic449_1:339625-339574(-)
TTTGTCATCTATTATACCTTTTTTAAATCAAAAATCGCTTACAATTTGACAA
>Locus:intergenic453_1:341330-341234(-)
CTCCAAAACGACCTCCTAATCTGGCACTACTTACTGGTTCAGCCAGGATCAGTCATCACCTATATTTTAAATAATAGACTAACAGCCCCATTTTTGG
>Locus:intergenic452_1:341330-341411(+)
GGGTGGTGTGTAAGCCTACAAAGGGTAGGAAACCTGAAGCTCTACATAAATCTCCACAGTGTCTTTCAGTTGCGGCTCAGAA
>Locus:intergenic475_4:360391-360352(-)
ACCGCGGCTGCTGGCACGGAGTTAGCCGGTGCTTCTTCTG
>Locus:intergenic475_3:361346-361208(-)
GTCATGAACCACACCGTGGTAAACGTCCCCCCGAAGGTTAGACTATCTACTTCTGGTGCAACCCACTCCCATGGTGTGACGGGCGGTGTGTACAAGGCCCGGGAACGTATTCACCGCGACATGCTGATTCGCGATTACT
>Locus:intergenic475_2:361376-361241(-)
CTACGGCTACCTTGTTACGACTTCACCCCAGTCATGAACCACACCGTGGTAAACGTCCCCCCGAAGGTTAGACTATCTACTTCTGGTGCAACCCACTCCCATGGTGTGACGGGCGGTGTGTACAAGGCCCGGGAAC
>Locus:intergenic475_1:361391-361247(-)
CAGCCGCAGGTTCCCCTACGGCTACCTTGTTACGACTTCACCCCAGTCATGAACCACACCGTGGTAAACGTCCCCCCGAAGGTTAGACTATCTACTTCTGGTGCAACCCACTCCCATGGTGTGACGGGCGGTGTGTACAAGGCCC
>Locus:intergenic479_2:364997-364952(-)
CCGGGACCTACTGATTACAAGTCAGTTGCTCTACCAACTGAGCTAC
>Locus:intergenic479_1:365137-365104(-)
TCAGATTTACAGTCTGATCCCTTTGACCGCTCGG
>Locus:intergenic563_1:411678-411549(-)
TGTCATTTTAAAATGAGCACGTTCGGCAATTGCTTTTTGTCTTTGTTCTATTATTTCATCTACAAATTCCTCTACCCGCCCACACTTAACACAAACAAGATGGTCATGATGTTCGCCCTGAGACAACTCA
>Locus:intergenic606_1:441210-441270(+)
ATTTTTCAATGTTTATTTTCAACAAGCATTTATCTCATCTTTTTATTTGCTAATAAAAAAA
>Locus:intergenic619_1:448927-448843(-)
ATATTTAAACCCAATAAAACGATAATACTCCAATTTCTTTTCAGTTTGCTTCTTATACTAATCAGCTTCAATTATCACAGCCATC
>Locus:intergenic640_1:466414-466498(+)
TTGAGATCATGTTTTTGTTACAATGATAGAGAGCTTATTGATAGAGAGAGTATTTTGTTTTGCATTGATGATCGGATTAAGTCGT
>Locus:intergenic647_1:469001-468965(-)
CTTATCTCATCGACCAGCTCAAGAGACGAGAATTGCA
>Locus:intergenic702_1:511544-511586(+)
GCTTATTACTTTATACGCAGGGATGTAAATTCAGTTTTTAAAA
>Locus:intergenic714_1:516934-516973(+)
GGTCAGTTTATTGACTCACAGGTTGATCATAATAAAGATG
>Locus:intergenic809_1:581623-581581(-)
AAAAGACCAGGACCTACGAAAAAAGCCAAGGTCGAGGAAAAAA
>Locus:intergenic833_1:597678-597597(-)
GTGATTGGTGTTGGGATCGCAATAGTTATAGCCTTATTGTTCATGTTTTTTTATGTGGCCATTTGGGGCGTAATCATCGGTG
>Locus:intergenic853_1:610429-610315(-)
CCTAGTTCCTCATCAAACCTTCGTATACGGGGCTTTCACCCTCTATCGCCAACTTTCCCAAATTGTTCTACTCAGTTCAATAATAAATCACGCCAGGCTCCTCCCCGTTCGCTCG
>Locus:intergenic856_1:612901-612937(+)
TGTGGAAGCGCAGTAATGCGTGAAGCTAACTTGTACT
>Locus:intergenic896_1:633068-633128(+)
ATATTAAATCCAGAGCACATTATAGACAGATGGAATATTGGCAAGCCCATTCCCTTGATGA
>Locus:intergenic897_1:633324-633204(-)
CTGATCCTCTATGTGAGTTTTTCTGGCACAATCATCCAAAGCAAAATTCTATTACCTTATTATAAATATAGTACTAATTTGGTTCTGTATTCGATAAAAGAGAGATTTTACCTTATTGATA
>Locus:intergenic965_1:688501-688414(-)
GCAAACCGTGGTCCACTTCCTGGTGTTGCGTTAAAGTCACCACCCCACTGCTGCTGTTCACATCCAATGAAAAGATGGTGTTGCCTGT
>Locus:intergenic964_1:689013-689109(+)
GAATGCGGCGAATTTGATTACCTTGACGGCGACGATTACGGACAAGGACGGGGACAGCAGCAGTGCGACCTTAAACATAGGGCAGGCCTTAAGCTTT
>Locus:intergenic964_2:690022-690133(+)
ACTATAGATATGGATGATGGTAGTTATACTTTTACTCCGCCTGCAAATATTACTAATGCAATAAACCGTATAATCAACTATGTATTAGTAGATAATGATGGTGATACTTCAG
>Locus:intergenic965_2:690335-690185(-)
GTACCTTCAGCAACTGGTTGTGTCACACTGCTGACTGAAGACACCCCATTTCCACCCGTATCATTGGCCAATAATGCCCATGTCGGTATAGAAATAACATCTCTACCACTTACAGCAGGTTGGTTAGTAAGAATCAAATCATCACGAACTA
>Locus:intergenic964_3:690709-690787(+)
GACGCCACTGCAGGTGTAACTGTTTCCTTAAATACCGGTTCTGCACAAAACACTGTTGGTGCAGGAACGGATACACTTA
>Locus:intergenic993_1:713219-713141(-)
CGATTCAAGATAATGACCTACCCCTTATCCATAGCTTATTACATTAATTTATTGATAAAATTCCTGATTTTAGAGCATG
>Locus:intergenic992_2:713257-713344(+)
TGTATGGAATTTAATGTTTCGTGCCAAGGCTTCGAGCCGATGCTTACGCATCTCCTAAGCCCAAACGGACTATGGATATGGACAGCTT
>Locus:intergenic992_1:713311-713395(+)
CTAAGCCCAAACGGACTATGGATATGGACAGCTTCTTATATAATCCTTGTCCATTACGTTAAATTAGCAAAAGTCAGACAGGTAG
>Locus:intergenic1091_1:793180-793123(-)
TTAAAGATAAAAACGTTATTAGAGTATCATAAAAATTACCCGGATACGAAGAGGATAA
>Locus:intergenic1201_1:884472-884424(-)
GAATTGCAACACCATACCATCACAAGTAGTTCCATTACTAACAGCCAAA
>Locus:intergenic1215_1:898429-898348(-)
TACTTCAACGAATTCAGGCCACTGGATTGCTTCGTCGCTACGCTCCTCGCAACGACGGTCCCAAAAATCGTACCGTACAGAG
>Locus:intergenic1239_1:922738-922699(-)
TCATGGGAATTTATCAATTCAGGAGGACAACTAGAGTCTG
>Locus:intergenic1259_1:939737-939686(-)
TCGTGCATAAACTGTCTCTTTCATTTTATTGCCGCATTGCAAAGATTTCTGT
>Locus:intergenic1279_1:953123-953087(-)
CCAAGGTCACGGCAAAAGATGTTTTTAATTATGGGGT
>Locus:intergenic1282_1:955406-955487(+)
TTGTCGGCAAATAAAAGCAAGACTGTGATAATTATTAAAGAGGTTTTCCATCACAAAGATAATATATTCTATTTTTGTATAG
>Locus:intergenic1287_1:958160-958094(-)
AACACGATTTTTCTTCTAGTCAATAGTATAAATAAACTGAGTCAATTATACAGGGCTTACGAAAAAT
>Locus:intergenic1297_1:966559-966523(-)
TTGCAAAAAACATACCGATTTGGTGAGATTTATGATG
>Locus:intergenic1300_1:970665-970737(+)
GTGAGGGTGATAAAGATCTATTTTGTGGTAGGATGCTATATATCAATATTATTTAAAGAGAAGGATGAGTTTG
>Locus:intergenic1314_1:978830-978971(+)
TTGCGTTGTGAGAGCGACGAAAAATTAAAATTTCTACAATCCGATTTGCAATTGATTCGTGTACTTGAAGATTTGATTGATGTTTTAATAGATAAAAATATCATTACTATTACAGATTTTCCACAATCAGTAATTGATAAAT
>Locus:intergenic1332_1:985782-985845(+)
CTATTAGAAAAACTCTGGACTCTTCCTTCTCTTTTATTAATTAATCCAAGATCAACGCATGAGC
>Locus:intergenic1385_1:1025873-1025801(-)
CATAAAAAGAAAAGCACTATATTTTTAAAGAAATCATGGTTAAGAAATAACCGCCACAATAAACTCAAATCAG
>Locus:intergenic1479_1:1108829-1108781(-)
ACAATGGTGACCCAAAATAAGTCTACTAATCAAATATTCATAATGCAAA
>Locus:intergenic1584_1:1188018-1188063(+)
TTATTAAAGAGTTTGCAGAATACAAGTATCAGCGCTAAAGGGTCAG
>Locus:intergenic1588_1:1189652-1189715(+)
TTGGATGGCTATTTCAATTTCAAACTAAATTTCTTGCCTCGACTGAAGTTTTCTTTTGTAAGTT
>Locus:intergenic1596_1:1201915-1201951(+)
TCAGAACTTGAGTTTACTGCAACAGCAATTGAAGAGG
>Locus:intergenic1596_2:1202203-1202239(+)
GAGCAATATTTTTTTATAAAACACTTATCAATTTTAA
>Locus:intergenic1659_1:1243158-1243107(-)
TATATGCAATCAGATTTTTATTGGAACTTCAAAGTTGTTTTGCTTTGCTCAA
>Locus:intergenic1680_1:1259370-1259403(+)
TCTATCTTTTCGGCGTCAAGTTTACAATTAATTT
>Locus:intergenic1710_1:1280738-1280777(+)
GATCATATTTTTTGGTTAGTCATATTTCGAATCTATAGAT
>Locus:intergenic1791_1:1340067-1340031(-)
GATATTAATTTTGGACGAATTTATTTCAGGAATTGGA
>Locus:intergenic1815_1:1358265-1358211(-)
CGCATTATCAAAATGGTTGATAGTCTTCTGCAATCAAAACGTGTCTCAACTGTGA
>Locus:intergenic1919_1:1431155-1431122(-)
AACACCCTCTTTGTTTTGTCTATAATTTTTAGAG
>Locus:intergenic1992_1:1500546-1500591(+)
TTATTTTTACTATTAGATCTTATAATTATTATAGTGCATAAAAATT
>Locus:intergenic2010_1:1514791-1514896(+)
TTTGCTGGTTTCCTCTTTTTTAGCGCTATCCCCTTGAAATTTAATAGATCAACCCTATATGAGAAGTTAATTATTCGAACACAACTATTAACGGGGAGATTGTTTA
>Locus:intergenic2148_1:1617549-1617660(+)
CCTTTTCATGTCGCACATGGAGGATTTTGGGAGTTTCCTGGCGGAAAACTGGAGCCTCATGAATCTCCAGAGGATGCTTTGGTCCGAGAGATTAGGGAGGAGTTAGGTATAA
>Locus:intergenic2181_1:1642830-1642755(-)
TTTATCCCACCTGGTTATAATCTATATTTTCCTGTTGTCTCAACTGGAGAAAACACCAAAAATAAATTAAATATTT
>Locus:intergenic2196_1:1651966-1652011(+)
TCTAACCTGATTTTATGTCATTATCCAAAACCATATAACAAATTAA
>Locus:intergenic2209_1:1660433-1660367(-)
CCTCTTGCATGGGCTGATTATTTTATTTTGGACAAGATACAAACTTTTTGCGGGGTAGAGTTTACAT
>Locus:intergenic2209_2:1660460-1660427(-)
TATTATATGTATATAATTATATATAGACCTCTTG
>Locus:intergenic2265_1:1701270-1701123(-)
ATAATGAACATTATAACTTCGTCGAGAATTGACATAGGTTTGCTAAAATCAACCCCAAAAACCAGTCAATGTGGTTATCTTTTAAAGACAGGTGCTGCCACTATTTTTTGCAATATTCATGAAATGATTGTAATATTTTCTTGCCTCA
>Locus:intergenic2265_2:1701288-1701150(-)
AATTTTAAATTAAACCTTATAATGAACATTATAACTTCGTCGAGAATTGACATAGGTTTGCTAAAATCAACCCCAAAAACCAGTCAATGTGGTTATCTTTTAAAGACAGGTGCTGCCACTATTTTTTGCAATATTCATG
>Locus:intergenic2491_1:1874927-1874891(-)
CACTCCACCCAACGCTTTGTAAATTTAATATTCACAC
>Locus:intergenic2652_1:2012745-2012811(+)
CTTGTGCAACTTTTATTATTCAGTTTAAAACAAGAAACACACTTTCGAGGATCCGTAGATTTTCATT
>Locus:intergenic2714_1:2071006-2071075(+)
CAACATATTGTGAATACAGCAATATTTATTCCATCATCGATTCTTCATGTTCTTGACCAGGATTTTTGGC
>Locus:intergenic2735_1:2086793-2086760(-)
CGGGGTGTAGCGCAGTCTGGTAGCGCGCCTGCTT
>Locus:intergenic2779_1:2112164-2112014(-)
GTTAACATTAAACATTCTTTTAATTTCCAGTTTTTTATGAATATAAGACGACAATTAATAAGCAGAAAGTCTTGCTCCCAAAGCTGCAACAGACAGCCTGTTGGATTGTCGCCTGTTGTTTTAAACTCTCTCATCTCAATTGTCGTCGTGG
>Locus:intergenic2779_2:2112161-2112062(-)
AACATTAAACATTCTTTTAATTTCCAGTTTTTTATGAATATAAGACGACAATTAATAAGCAGAAAGTCTTGCTCCCAAAGCTGCAACAGACAGCCTGTTG
>Locus:intergenic2824_1:2142423-2142504(+)
TATTTAACCATAAAACTACAATATTTGAACAGTATAATCATTAATTTTTCAAAAATATTACAAAAAGATGTCATTTCGATGT
>Locus:intergenic2860_1:2171185-2171230(+)
CGTATTGGATTACAAGTAAAAGCTCAATTCTGGCCGTTTGTTCCAA
>Locus:intergenic2885_1:2187880-2187814(-)
AAGCTGGGTATCAAGTTAATATTATTTGGTGAGAGATATAATTTAAAAACATGTTTTGCCAAATTAA
>Locus:intergenic2888_1:2191353-2191434(+)
GTAAATCTAACTTCATCCACCGATTGTATAGGTAGTGGTATTGCAGAAAATATCAGGTTACCTGAATTACTTTCCACAGAAA
>Locus:intergenic2978_1:2250253-2250358(+)
GCTCGTTTGGTAGCAACCATAACCAGCTCAAACCGGTTTTTAACATGTTCTAAACAATCTTCAACTGTTACTCGTGCCATAAAATCCACCTCTAGGTTATTAGAAC
>Locus:intergenic2984_1:2253027-2253093(+)
TTTTTTGAGGAGTTCTGGAACTTGCCTGTACTCAATTCCTGTAAATACCAACACCGTATTGAAATCT
>Locus:intergenic2988_1:2256036-2256126(+)
ACAACTGAACTAAAAATACTTTTTGAGAAAGATATTGGGAACATTCTGTTAGTATTAATTCTTGAACTGTTCAAGCAAACAATCATTGTGG
>Locus:intergenic3023_1:2278323-2278215(-)
GATTATCCACAGATTTTGTGGATAAATATATCTGAGGGAATTAAATTAAAAAAGCCAGGTAACCCTTACATGGAAAGGGCTATAGAAATTTCAATAGTAAAATTAGCAA
>Locus:intergenic3047_1:2296652-2296577(-)
GGGTATAACCAGCAAAATACAATAGTTGATGGTATAGGTTTATTAAAAACTGGTGGGCCGTATAGGATTCGAACCT
>Locus:intergenic3046_1:2296709-2296769(+)
GGTTCGAATCCTATACGGCCCACCATTCTGGTCTCCCTCCTGCATAAACAGACCAGAAATA
>Locus:intergenic3050_1:2299283-2299331(+)
AATATATCGGATAATGTAACAAGATTGTGTTCTGTACTGCTTAAGATTG
>Locus:intergenic3055_1:2303041-2302957(-)
GATACAGTGGCTTTAGAGGATTGGGTTTTAAGTAAAAGCTTGGTTGAATCATATAAAAACTCAGATACACATAAGATCAGGGAGT
>Locus:intergenic3073_1:2317687-2317573(-)
GGGTACTGCATTTTTGTCTGTAAGCAAAAACAAACTTATTTGTTTGATTTTTTGCCTCATTATTTTACTTTTAGCGAATCGAAATGGGTGGCGCAAATGCCTTTAGTAGAGTTTA
>Locus:intergenic3078_1:2327341-2327395(+)
CCTTTAGCGGCTTTTGGGCTTGGTGCCTCTTTTGGCTTTGATTTGATGCTCTCAG
>Locus:intergenic3083_1:2337239-2337188(-)
GGCGGCCAGATATTGCAACCATTGATATCTTGTCAATCACCTCCCAATTTAT
>Locus:intergenic3096_1:2346601-2346643(+)
AAAAACGAAAATGGCTCAACAGGAATTCTCTATCTTGTTTCAA
>Locus:intergenic3211_1:2429160-2429058(-)
GCTGTGTTACAAACGTTTCTGAGGCAATTTTTACTATTTATAACTTCGCTCCTCAAAACGTTTGTGCCTTGCCTAAAACAAAATAATCAGCTTATGCAAGAGG
>Locus:intergenic3270_1:2480021-2480108(+)
AAAAAAGAACCCACAATAGAATTACCCTGTTCCCTGAGGTTTTTTGATACCGATGCAGCGAATGGATTGCCTCATCATATAGAGAAAT
>Locus:intergenic3284_1:2489226-2489268(+)
AAACCCCAAGGTCGAGGCAAGTGGTCTACCATTGCTTTCATGA
>Locus:intergenic3289_1:2491992-2491941(-)
AATAGCCTACGTGCCTCAGCTTGTCTGAGGCATCCGGAAAGTGCTTGGTTGG
>Locus:intergenic3293_1:2493967-2493928(-)
CTTGTGTTTGTTGCAGGATCGCGTGAGAAAGCATTTTTGC
>Locus:intergenic3363_1:2548906-2548804(-)
AGGCTTATAAACAGAAAAATTTGCATACCCCGTGTAAAGGTTACTTCCTTAGTAAGAGCGTGGTGTAAAAGGCATCCTAGAGCCCTTTGCACCCGCATAAGTC
>Locus:intergenic3507_1:2646939-2646903(-)
GTGTTAAATGCCGTGGAAAAATTGATAAATCATTATA
>Locus:intergenic3547_1:2675517-2675406(-)
AGTAATAAAATTATTTTTGTTCATAATTGTTTTATGTTCATTAAAAATGAACAGAACGCAAAAATGAACAATGACGTTACAGCAGAGTATATCATGAAAGATGTTGAGCGAT
>Locus:intergenic3578_1:2697843-2697900(+)
GTATGTTATAAATACCTTCCTGCATCAGGAAAAATGAAAAACAAGAACTTGCAGCAGT
>Locus:intergenic3580_1:2700706-2700796(+)
CCTGTTTTCACCTTCTTCAACTTCAGGTATTTCTATTTCAATTCTTTTGCTAAATGGATTACCGTCCAGATCAATATCTTCTTTATAGTAA
>Locus:intergenic3646_1:2740608-2740656(+)
TTTTTGATTTTATTGATCAAGATATTGAACAATAACATAAAATATAATG
>Locus:intergenic3677_1:2759372-2759330(-)
ATCCCTCCAGACAATGACAGCAAATTCTTAATGTTGTTTTTAT
>Locus:intergenic3690_1:2767089-2767233(+)
TATCAAAACATTCGTGCAAAATACTCTGATGCTATACCCATACCACAAAGAAAATATTTCGAACCCATTCATTCCATAGATTCATTCGCCACATTAGCAGTACGGCCTATTGAAAAACCTCTTTGGCTTGGTGTTCACACAGCAG
>Locus:intergenic3753_1:2815243-2815132(-)
ATAAGTCCAGCATTAGGGGTGCCAATTGATAAGTTGGCTGAGAGGATCACCCAACCCTTTGAACCTGATCTCATTAGTCTGAGCGGAGGAAAATGTGTCAATTGTTATTTTT
>Locus:intergenic3755_1:2816839-2816788(-)
GTAAAGACATTGATTTTTAGCATTTTCCTCACAGGCTTGAGTACAGTCGCCA
>Locus:intergenic3808_1:2859728-2859803(+)
CACCAATTAAGTCACCACTTGATAAGAAAGCAAAATCAATCTGACGATGTTGTTTTTCCCACACTTCAGCAAAAAC
>Locus:intergenic3820_1:2868479-2868515(+)
TGGTGCAAACCAGATTATGTTTCTCGCTCATCAAAAT
>Locus:intergenic3822_1:2869728-2869806(+)
ATTTTCTTGCAGACATTAATTGAGCCAGGCTCAATTAATGTCTTGCTTTATAGAAATAAAATACGAATAGTTTCATTCT
>Locus:intergenic3827_1:2872401-2872299(-)
TTGCAGTCGGATACCCCCGTTCAAAATGGTTTGTTAAACAGCTTATGTTTTATTTCGGTAAGATGTATACAGAATTCTGGTGTTTCAATCGGCCACTTAAATC
>Locus:intergenic3838_2:2878189-2878282(+)
CCATTAAGTGGTTTCGCCATGAAACAACTTAATGTTTTAAATTTGATAAATGTTCATCAAATATCAAATCTTTCGTTTAAATTATATCGTTATA
>Locus:intergenic3838_1:2878210-2878336(+)
AAACAACTTAATGTTTTAAATTTGATAAATGTTCATCAAATATCAAATCTTTCGTTTAAATTATATCGTTATAAAGCTGTGTTTCCTTGCTATCTGATTACTCTCCACAAACGAACGGAGTCGCCTT
>Locus:intergenic3839_1:2878530-2878458(-)
CTGTCATTTTTAAGCAATGTTCTTTGTGATAATAAGGTAATATTTGATAGAAGAGATCTGAGAGATTTATGTA
>Locus:intergenic3869_1:2895215-2895164(-)
GACTGGATTTTAACATCAATCGTTGAAATTCCCAGGGTTTTACAGAACAAAA
>Locus:intergenic3876_1:2897838-2897916(+)
AGCAATTGCAATGTGTTTTATGATCTAGAAGAATTAATTACCCTACCATTTAAAGGCGTCACTCCACTATTAACCCATT
>Locus:intergenic3898_1:2907175-2907211(+)
AGACCTTTTTTCAAAAAATATAACCATTATTTTCTAT
>Locus:intergenic3903_1:2911397-2911283(-)
TTATCGTCGTCCCCCACTGGACTGTTTCGTAAGTTGTCTAATAAGTATATACTCATCGTCTTAATTATCGGCAGAATTATGAATTTCTTTATAGTTCGTTGGGAAAGGATACCAG
>Locus:intergenic3905_1:2913108-2913009(-)
TCTAAAATGACAGGCTCAACCACTGGAGCGGCAACTGTCACTTGTTGGTATTCAACTACTTCTGCTGTAGTACAACAGCAACCTGCAGTTGTTATAATAA
>Locus:intergenic3915_1:2921764-2921677(-)
TATGCTGTCTCGAAGCCTTGTATGAGATTTAATATTTCGTGCCAGGGCTTCGAGACGATGCTTATGCATCTCCTCAGCCTGAACGAAC
>Locus:intergenic3914_1:2921693-2921780(+)
GAGATGCATAAGCATCGTCTCGAAGCCCTGGCACGAAATATTAAATCTCATACAAGGCTTCGAGACAGCATAAATGCCTCCTCAGCCC
>Locus:intergenic3967_1:2963078-2963006(-)
TCCTCTTTTTTAGAATCAGGCTTATTATATATGAACTCAAGTCAAGTTGCTTGTTTTCTTAAATTGAATCTGA
>Locus:intergenic4099_1:3067873-3067789(-)
AAAGGCAAGATTGATAGGCCATGCTCATCCAAAATTTTAATGTCATGTTATCTTGCTTTTTCATTAGATAAAAATGATATGATTT
>Locus:intergenic4102_1:3069214-3069319(+)
GTATCCAATGTCTTTAGAGACGTATTGGGCATATATGACTTTCATTCATATTTCCTTAATGCGTATTACAGGACACAATCAATTGCTGCCCCTATCCTCTACTCCT
>Locus:intergenic4105_1:3071498-3071453(-)
TTAATACTTCCATGTTATTACATGAAAAGTGAATATTTGTTATTGT
>Locus:intergenic4121_1:3079871-3079805(-)
GCCGGTTTGTATTTCTCTTTAAGGCAATTGTGGTTGCAATCTTTACCGTCAGATCAAGCTCCTGCTT
>Locus:intergenic4144_1:3098879-3098912(+)
GGAACTTACCCGACAAGGAATTTCGCTACCTTAG
>Locus:intergenic4146_2:3100053-3100140(+)
AGCCTTTCACTCCTAGCCACACGTCATCCGATAATTTTTCAACATTACCCGGTTCGGACCTCCAGTTGGTGTTACCCAACCTTCATCC
>Locus:intergenic4146_1:3102808-3102898(+)
CCTCGTGGCGTAGGGCGTATTCTACTCATTTCAACAACTCTGTCAAATACTTTTTTAATTTTTTTATCAAAAAGCAGAAAGCCTCACTTTG
>Locus:intergenic4151_1:3109057-3108931(-)
TCTTTTATAACTTGCTTCTTTCATTTTACTGCTGCATTGCAAACGTTTCTGCGGCGCTCATTTACTGCATATAAACTTTGCTTCTGCCTTGCTCTGAAGCAAAATAAAAGAGGTCTGCTGTTTTGTA
>Locus:intergenic4222_1:3156028-3156091(+)
GAGACAATGGTATTGTATAAACTAATTCACATACGCCATTTGAAACACTCAAATAATAGAGTAT
>Locus:intergenic4240_1:3172938-3172974(+)
ACAATTTTATCTGGCTGCTCCTTAGACAATACCTTTC
>Locus:intergenic4266_1:3189645-3189783(+)
TCAAATTATTATTGGCAAATACCTGTGCTGATAATAGCTGTTACTAGCATTCTGTTTTTCAATGGAGGCAGCATAGTAGATAAATATCAATCCCCCATCGTTTCTGGTAGACTGCATAAAGACGTTCGGTCATATCTTG
>Locus:intergenic4315_1:3234097-3234058(-)
CTCAATTACGAGACATTCATTTGCCTGAGCCTGTTGGCTG
>Locus:intergenic4353_1:3265629-3265596(-)
TCATACATTGTAAATTTTATCGAGCTCTTGGCAA
>Locus:intergenic4375_1:3282721-3282637(-)
CAAATGATAGAACAGGATTCTGTAATTTTTCCCTTGGTCAGTGGCAATTTTAAATGCGGGCACTGTGACTGGATGGCATGTACTT
>Locus:intergenic4394_1:3294640-3294679(+)
CGTATTGGGTCAGTAGCAATATCGATAAAATCATCAGCCA
>Locus:intergenic4426_1:3317064-3317172(+)
AGCAAGGCAATAAAACCTATTAAAATCAGACCTAAAACCCCCATCGTCATAAAGCTTTTGCTCATATTTTCCTTGCTAAATTGCCCTGGGCTTCCCTTAATAAATCGGT
>Locus:intergenic4450_1:3335320-3335368(+)
GAACTCGTGTTTTTCCCTTGTCCAATAAAACCAGAAAAAGATGGGCATA
>Locus:intergenic4479_1:3352010-3351890(-)
ATATTGGAATTTTTAATAAATTTTCTTGACTTATTTAAAATCACTGCAGATACTCATATCGTTGCATGCTTCGAACCTAAGCGACGATGCGTGCTATTGACAACTCCAAATGGTGAGTTAT
>Locus:intergenic4504_1:3368554-3368593(+)
AAATTTGGTTATTTTGAACGATACATAAATAGTATCAAAA
>Locus:intergenic25_1:18165-18099(-)
TTCGTTCGGGCTGAGGAGATGCGTAAGCATCGTCTCGAAGCCTTGGCAAGAAACATTAAATTCCATA
>Locus:intergenic30_1:25853-25898(+)
GTTCATCGCGAGCCATTTTTGCTCGCAGTGTTGTTTGCTGGGCATA
>Locus:intergenic32_1:26930-26975(+)
CTCTCAGTTTATAATTTTTCTTCATTGTTTTTTCGGGAACAGGGCT
>Locus:intergenic32_2:26936-26972(+)
GTTTATAATTTTTCTTCATTGTTTTTTCGGGAACAGG
>Locus:intergenic75_1:52723-52678(-)
TACATCATCACCCTGCAACACACTCTCACCCATCAAATGCTACTGT
>Locus:intergenic87_1:59059-59020(-)
AGCATTGCTCTATTAGCTGCATGCCATACTGTCAAGGGGA
>Locus:intergenic86_1:59105-59165(+)
CATAACTCCTCCTTTATACTTATAATTCATTTGAATTTTAAACGCCCGTTTTTTACTTGCT
>Locus:intergenic167_1:123954-123912(-)
GCGTTTTTGTGGATATTGTCATATACTGATTGTAATTGCTACT
>Locus:intergenic169_1:127085-126947(-)
TCCACAAACAATAACCATATTGGCTTGGGAGTCACTAAGCCATGTGCACTGCCGTTCAATTTGTCTGACTCAATCACTGGTTATAAAGAGAAAATGACGTCATGGGTAAACCAGGTCAGGCAATTGCTCAGCCAATTGC
>Locus:intergenic243_1:192116-191975(-)
TCACATAAAAAGCTAAGTGATTGCTTCGATTATAAAGCCATCCTAATATTTGAGTCCCCCTTAAGACAGCAGTCTGTGGCCCCGTTCAGGAGCATGCCCATGCATCAATGCCCAAAGAGTCGTGTTAAAATCCCAAAGATAG
>Locus:intergenic276_1:214402-214438(+)
GATTTTGATTGCAAGTGGTTTCCTGGAAGCGTTCGAA
>Locus:intergenic331_1:250715-250667(-)
AGAATCAAGTCCATGGTATGTTATAAACATTCAAACAAGAGAGGCACAT
>Locus:intergenic407_1:309103-309061(-)
ATCCAGAATGGCGCGATCTTTATGAAGAAATCTGCAGCTGATT
>Locus:intergenic474_2:361040-361127(+)
GAAGGCGGGGATGACGTCAAGTCATCATGGCCCTTACGGGTAGGGCTACACACGTGCTACAATGGCCGATACAGAGGGCGGCGAAGGG
>Locus:intergenic474_1:361372-361456(+)
CGTAGGGGAACCTGCGGCTGGATCACCTCCTTACATAGAAAGGCACAGAAGGAATCAAAGTGCCCACACAGTTTGTTTTCATTAT
>Locus:intergenic475_2:361637-361553(-)
CATCTTGTTAATGAACTCCGGCTATACCAGAATAAAATGCTCTCCACAAAAAACACTTTGTTCTGGTCAATCCCCTCAATCTATT
>Locus:intergenic475_3:361991-361925(-)
AATAATAAATCACGCCAGGCTCCTCCCCGTTCGCTCGCCGCTACTTGGAGAATCTCTCTTGATTTCT
>Locus:intergenic475_1:362068-362023(-)
CTAGTTCCTCATCAAACCTTCGTATACGGGGCTTTCACCCTCTATC
>Locus:intergenic477_1:363775-363739(-)
TCTTTCCGTCTAGCCGCGGGTACACTGCATCTTCACA
>Locus:intergenic478_1:364265-364400(+)
TGTTCGCCATTTAAAGTGGTACGCGAGCTGGGTTTAGAACGTCGTGAGACAGTTCGGTCCCTATCTGCCGTGGGCGTAGGAAAATTGAGAGGAGCTGCTCCTAGTACGAGAGGACCGGAGTGGACGAACCTCTGGT
>Locus:intergenic511_1:385790-385757(-)
GATTGTAGAACGTCTAGACCAAGTTTTAATTGGC
>Locus:intergenic580_1:428252-428336(+)
CTTGATGTGCTATCCAGGTTGTTTTTCAGGCAACCTGAATCTCTTTTTGTGACAAAAAACACGTTATCCAGTTGTTTCTTTTTTC
>Locus:intergenic594_1:434874-434916(+)
CTGGGCTTAACCTGTACAGGAAGATCACAATCCCATCGAAACT
>Locus:intergenic595_1:435025-434896(-)
AGTAAAACGACAAATCAGGCGGGGGATTCCATGAAAAATAAATTAGCAGTGAGTATATTATTATTCCTGTTACCAACAGCTGCAGCCATGGCTAATTGTGATTTAACCAAGTTTCGATGGGATTGTGATC
>Locus:intergenic607_1:441081-441048(-)
TCAGTATGGAAACGGGGCGATTCAATACAAATCG
>Locus:intergenic659_1:477481-477397(-)
GCACATAAATGGTATCGTCTCTTTATTGTACTCGAATTTCAGCCAGGAAAAGTGTCAAAATTTCCGGATAAAAATGTTTTCAGCC
>Locus:intergenic690_1:501639-501672(+)
GTTATATACGACTCTTTGTTCAAGTTAGTCAAGC
>Locus:intergenic781_1:563517-563403(-)
ATAAACTCTATGGGTATGTCACCATTGCTGGGGATAATTTTGGTGAACCTGCAATTAACTCAGGCTCTTAGTGAAAATTTGCTACCCAAAGTCTATTTATTGTTTTTAATTCGAT
>Locus:intergenic785_1:566184-566148(-)
CACTGCCTTCGGGAGGCAGGGGTCGCAGGTTCAATTC
>Locus:intergenic790_2:568932-568968(+)
GATAAAAACAGAGTGCTATACTTCCCATGCATGAATT
>Locus:intergenic790_1:568991-569129(+)
TTTTTAAGACCCAATTTTTTTATTTTTCAAAGCCATTTGTTGCGCAGTATACTTAATGAATTATGTTTCTCAATAAGTCTAAAGGGTGAATGTGAAATAATTGAATGGGATTCAATATTTAGAAGAAAGTATATTGATG
>Locus:intergenic840_1:601476-601554(+)
CTTGAAAGAATTTGTAAAAGAAGTGTGAAAGATTTACTCTTGGGCTTAAAGAAGCAAACTATACCAATTTTGCACATCA
>Locus:intergenic852_1:609729-609816(+)
AGCCGTAGGGGAACCTGCGGCTGGATCACCTCCTTACATAGAAAGGCACAGAAGGAATCAAAGTGCCCACACAGTTTGTTTTCATTAT
>Locus:intergenic857_1:613116-612987(-)
ATCAGGTGGTTCCAAATCGCTATAGTCGCCAGGAAAACTGGTTTACCTGAGGCTTTGATTGCTTTATTAAGCCACAGGTTTGGTAAAGAGTCAGAGTTTACACGATACTTATCAGGTATACAAATCAATA
>Locus:intergenic860_1:615421-615502(+)
AGCCATGTATCAACACCAACCTGTAAAAATATAACAGTATCGTTATCGCCTCAAGTCAGCAGGGACTTAGTACTGACAACAG
>Locus:intergenic870_1:619320-619383(+)
CAGATTTTAAGGATTATACCTAAACTTTTTGAGGAACAAAACTACTACTTATCTAGAGTGAATA
>Locus:intergenic907_1:645599-645563(-)
CCAGTTGGCCTTTTATACCACGGAGCAAATATTATTC
>Locus:intergenic914_1:648625-648736(+)
TTAGTTTATCTAAACTCCCTTATTAAAAACATTTTTTGCCTCGATCTTGGGGTTTTTCGTAAGTCCTGTAAATATAGTTTATTTCATTTTTTTAATAAAATATTGACCCTCA
>Locus:intergenic964_2:689014-689152(+)
AATGCGGCGAATTTGATTACCTTGACGGCGACGATTACGGACAAGGACGGGGACAGCAGCAGTGCGACCTTAAACATAGGGCAGGCCTTAAGCTTTAAAGACGATGCGCCGGTAGCATCAGACATAACCAGATCAGGAG
>Locus:intergenic965_1:689478-689373(-)
TCCTGCTATTCTTCCATCAGCTCCTCCAACAGTACCACTGTTAAATGCGTTCATAGCTGTAATAAGCGCCGCATCAAAATTTGTATTGCCACCAGCAGTAAGTCCT
>Locus:intergenic964_1:690037-690172(+)
GATGGTAGTTATACTTTTACTCCGCCTGCAAATATTACTAATGCAATAAACCGTATAATCAACTATGTATTAGTAGATAATGATGGTGATACTTCAGCAGCTGCAATAACTATTAATATAAATCTTCCTGGAACTA
>Locus:intergenic974_1:697966-698032(+)
AATTTTTTGTGCCTTTTCTCTAAGAGAGAATTAAAAATTCAAATTTTTGATATGATGTTTTCACCGC
>Locus:intergenic995_1:716124-716088(-)
CACGAAACATCAAGCATTCTATACCATCCTCTCTCTA
>Locus:intergenic997_1:718617-718554(-)
ATTTTGAGGAGCTGTGTTTGCATGCAGGAATACAATGAAAGAGCCCGGTTAGGCAAGGGGTTTA
>Locus:intergenic1119_1:814491-814419(-)
TCCCAAATCACAAAGATAAGATCAAGTTCATTTAAAAATCGTTATCAGAGGAAAATCATCTGTTACCATGGAT
>Locus:intergenic1120_1:816077-816152(+)
ACTGCATTGAAGAATATAAACCCAAAACATTTAGTCAATCCTTTATACTATGTTTTTAAGCATGCTTCGAGACGGT
>Locus:intergenic1120_2:816283-816334(+)
CATCGGGCCATTCTTGCTTCAAGATGGTGCTTCGCACTTCCTCAGCATGAAC
>Locus:intergenic1155_1:849396-849348(-)
CATCTGCTAAAAAGCACAGTTCCAATTCAAATTATTATTTCAGATAATG
>Locus:intergenic1194_1:878638-878695(+)
CTGTTTTTATATGTAATTCAATTTGCTAAACTTAAAATCTATTTTTTTGGTTTGACAC
>Locus:intergenic1296_1:966574-966607(+)
AATCAAGTAGTTTCTGTTGGCTTTGCTTATTTTA
>Locus:intergenic1311_1:976754-976709(-)
ACCAAGATTAAGTACATCAACAAAAATTCTGGTAATACATTAACTC
>Locus:intergenic1389_1:1030878-1030842(-)
AGAGAATATTTCAACATGGAGGCGCTGGTCTGGTACA
>Locus:intergenic1418_1:1062924-1062975(+)
CATTTTTTTCAGTTTTTTCATATAGATTTTCAATTTAATAGGACAGTTTTTA
>Locus:intergenic1436_1:1072009-1072120(+)
GGAACAAGATGGCATATCACAAGACCTAGTGGTTTCGTCAGATTTGCGCTGACTCATCAGTTGTGTTGCTTTCAGATTATCAAGCTAGTATTGGAAATCAAGCGCTTTTTTC
>Locus:intergenic1439_2:1074822-1074786(-)
AACGTCAACAGACGTCTTATGCTAAGCCACTTCATTC
>Locus:intergenic1439_1:1074882-1074846(-)
AAGCACTGCTTTGCTAATTTGGAGTCAAGCATGACTG
>Locus:intergenic1465_1:1103357-1103309(-)
AAACGGAGTATAAAGAACTGGAAGGATAGATTAAAAATGAGTTACTGCC
>Locus:intergenic1503_1:1138993-1138912(-)
GCCAAATATTTGGAAATGAGGCAGAAACGAGACAAATGCGAGCCAGAAAAGCCCTCATCGAGAGACTATGAAAAAAGTATAA
>Locus:intergenic1526_1:1152719-1152779(+)
TTGTCTTTCGGAATAGGGAATCTATACCTCGCCAAGCTTAATATAAGTTCAAATTATTATT
>Locus:intergenic1663_1:1246784-1246694(-)
AGGGATAGTGGTAGGAATAACAAACCTGCTTTTATGGCCATTTTATTATGCCGACTCGAGATGGGGGTTATTTGCATCCATATTCGCTACT
>Locus:intergenic1702_1:1277188-1277248(+)
TTAATAATCATTTTAAGTTTATCTATAGAAAGAATAATTTTATTCAAATCAATAATAGAGA
>Locus:intergenic1751_1:1313740-1313641(-)
TTATCTATAAAAAAACATTTGCAAAATGATAGGCGTTCATATAGTATTCTCGACCGGAGAGATGGCAGAGCGGTCGATTGCGGCGGTCTTGAAAACCGTT
>Locus:intergenic1821_1:1362617-1362584(-)
AAATTAAAATTCAACAGGCTAAGTGTGTTTCTCC
>Locus:intergenic1824_1:1364861-1364927(+)
TGTAACCTTTACATAGGCAATGGTTATATCTATTATATTGATATAAGAATAAAAATAAGGAAAAACA
>Locus:intergenic1832_1:1371395-1371479(+)
ACTATTAAATGCCTCCTTATACCGCAAGTTGGTAATTTTAGGGTGCATTACTTTTACGAGTATTTGTTTATACGATCAAGACTTA
>Locus:intergenic1869_1:1399882-1399795(-)
AGAATGTTCGCCGAGCATTGGGCTAGCTTGCCGCCTGTAAATATGGTGAATAGCTCTAGTTATCTAAATATTGGTTTCACTCTTTTTA
>Locus:intergenic1911_1:1424866-1424800(-)
TATGCAAGAAGTCTAATATGCGGCTACAGCATAAACCATTATTTTGATATAATTTGGAAAATATCTT
>Locus:intergenic1941_1:1448669-1448573(-)
CCGTGCATGCGAGTTTCCCCGCACACGGCTCAAGCCTCTCTGAGGCTATTCGAAGTGAAATTGAAAAATATGTGCTCATTTCAAGATTATATCTTGT
>Locus:intergenic2201_1:1656880-1656841(-)
CATTCTTTATCAAGAAAGGGGAGTATTCACCCCCCCCCCC
>Locus:intergenic2370_1:1772205-1772259(+)
TATTTTTCAACACAAATTAAGTATATTAAAATTGCATACCAAAGTATTCTTGAAT
>Locus:intergenic2387_1:1785092-1785044(-)
CAGGAAAAAATAATTTTGAATATAATATTGACATCTTCAACTATTTTAA
>Locus:intergenic2407_1:1798231-1798141(-)
GGGTACAAAGAACTGGTTTGCTTTGCACAACACAAGCCAGGAGCTTACAATAATATTTGCGTCTGTAAAAGACAGGCTCTTAATTTAGTCG
>Locus:intergenic2473_1:1853801-1853717(-)
TCTGTTACACATTTATCCAAAACCGCTCGAATTTTTTCAAGGGTTGTATCTTTTTTTGACTCAAATTGTTCAAGCAATGAGCTGG
>Locus:intergenic2490_1:1874758-1874845(+)
ATCATTTCATTATTAAGTTCTTACATAATCATTAAATTTAATTCATGGTGGCTCGGTATTTGGCAATTACAACGGAAAGTGTTAGAAT
>Locus:intergenic2552_1:1923833-1923941(+)
TCTCATGAGCGTTCTCAACGCAATACACCAGACTATTTGCCTAAGCTGCAAGAAGAAATTCTTGCGGTTATAGCAAAATACGTGAATATAAGCCGAGATCAAGTGAGTG
>Locus:intergenic2561_1:1932652-1932553(-)
ATATCTCAATATGTATTGATAGTTCAGCTATGGGGAATAAGGATAAAAGTAAGAAGAGCTCTTGATTTATCTACCAAAAACACGAACTCACTGGACATTG
>Locus:intergenic2641_1:2003315-2003228(-)
AATCCCTACAAAATAGATGCTGATGCATTAAAATTATACCTAAAAGAGCGTCCTGATGCTTTTCTAAACGGTAATCCCCCCATTTTTA
>Locus:intergenic2655_1:2013696-2013591(-)
GGCTCGAAGCCTGCAGATACAAAGACTGATCAACAACAGCAACAACAACCAACTGATCAGCAACAACAAGGTGGTGAAAATACTGGAAATAACCAAGCCCAACCTT
>Locus:intergenic2723_1:2076224-2076152(-)
CTTAATTTAGCAGGGCGAAGTGAGTGTTACTTCGATCCTGGACTAAAACCACAATATCAATTAGGTTGCTCTT
>Locus:intergenic2724_1:2077090-2077186(+)
AATTCAATAAAGCTAAATTATATTGGGGCTGAGCAAATAGCGAGGCCCAGACTACTAAACGTTTTTTATAATATAACAGACAAATTTAGATTTAGCC
>Locus:intergenic2727_1:2079630-2079516(-)
CACCCACCAAGAAATGGAGTGGTAGTTCAGTTGGTCAGAATACCGGCCTGTCACGCCGGGGGTCGCGGGTTCGAGCCCCGTCCACTCCGCCAGATAAACGCGCTGAAAGGCGCGT
>Locus:intergenic2746_1:2095279-2095330(+)
TTACTGGTATATACTGAAAAATTGACAGCCATAACAATACAGAGTTTGACTT
>Locus:intergenic2753_1:2099774-2099723(-)
TACAACCTTTGTTTTCGTGCTGGTCAAATATTTTTTTGGATTAGGCTCTTAC
>Locus:intergenic2877_1:2179854-2179773(-)
ATTTGCCCTATAAAAAACAATCTCATTCTTCAAACTATCGAGGCCATTTCACCCAGATTTGTGGAGTCCAAACACTATGAGA
>Locus:intergenic2909_1:2208038-2208002(-)
TGTGCGTCGGCAGCACCTGGTATGGCACCTATGTTTA
>Locus:intergenic2914_1:2211861-2211942(+)
GAAGAAATTTCATGCCGCACTTTAATTCGCGCCTGGAAAGAAAACAGTCTTGATAAGCAAGGAAAAGACAATACAAACTTAA
>Locus:intergenic3047_1:2296907-2296787(-)
GCAACCGTTAACTACCTGATTTTAAAGGGTTTAAATGGTGCGCTCGGAGGGACTCGAACCCCCGACACCTTGGTTCGAAGCCAAGTACTCTATCCAGCTGAGCTACGAGCGCAATGGGGTG
>Locus:intergenic3065_1:2309791-2309680(-)
GGTAATAGTAAGGTTCTTAGGGGACGGGATCGGGGCAACTCGATCCTGTTACCCGACCTGTCTTCTTTTTATAGGTTGATTTTATTCATTAATTTTGTACGGAAATTTATGC
>Locus:intergenic3083_1:2337143-2337074(-)
CAGAAATTAAAGCATTTTCGCATCGTTTGGAATCAGCGTTACAAGACTTGTCCCATTCCAAATCGTTGGT
>Locus:intergenic3111_1:2355011-2354978(-)
GACAGCGAATTGATCGGTGCTATATTTAAAAGAT
>Locus:intergenic3211_1:2429166-2429079(-)
TTTATTGCTGTGTTACAAACGTTTCTGAGGCAATTTTTACTATTTATAACTTCGCTCCTCAAAACGTTTGTGCCTTGCCTAAAACAAA
>Locus:intergenic3230_1:2439786-2439888(+)
AACCACTTACAATTTAATAGCAACAAGTATTCTATCTGTCAACTGACAAATAAATTAGAGAATGGCCTTATATCATTTATAGTCATCAAGCAAAAAACCAATC
>Locus:intergenic3284_1:2489174-2489300(+)
AGAAACTCCGCCCCTCAAAACGTTTTCACTTTACCCTGGCAGGACTTACGAAAAACCCCAAGGTCGAGGCAAGTGGTCTACCATTGCTTTCATGAACAAACCAAGGTATACCTAGCTTACCAGATTA
>Locus:intergenic3289_1:2491944-2491839(-)
TTGGTATCGCTGACAAGCAGCAGTACCCGGAGGATCACTCATTTAGTTTATCTAAACTCCTCATTAAAAACATTTTTTGCCTTGACCTTGGAGTTTTACGCAAATC
>Locus:intergenic3357_1:2545488-2545452(-)
GGTCATTTAGTTTATCTAAGCTCCCTCATTAAAAACA
>Locus:intergenic3359_1:2547149-2546999(-)
TATAAAGTTTACTTCTTTCATTTGGCTCATTTCTTAATGACTGTTCAGATCCAGTCTAAGATGATCTGGACTTATCCAATAATAATGATGCATCAAGCAAACCTGAAGCAATCAATTCTGCAATTTTATTTTTCAAAATCTCTTCAAATTG
>Locus:intergenic3406_1:2578623-2578701(+)
CACCACAGCAGTTTGAACATAATCACTCTAAAACAAATCCTATACGGCATTGCCTGCAAACAGTCGGATTTGAGTACAG
>Locus:intergenic3414_1:2584018-2584072(+)
ATTTTAATTCAGGGTTTAGGAAATACTACAAACGGGAGAAAATCAATCCCTCGAA
>Locus:intergenic3432_1:2598151-2598184(+)
TTTCAATTATTTAATAATGAACGTGAGTTATGGA
>Locus:intergenic3454_1:2614349-2614388(+)
AATTTTGCCGATATTAATACCACAGATGAAAACCTAAGCT
>Locus:intergenic3508_1:2647692-2647785(+)
TATACAGATCATCAGTACTCCAATGGTTATTTCCGTTCAAGATGGACCAAATACGGTCGTTTCAAGAAGGAGCTGATCTCTTACACTCAGAGAT
>Locus:intergenic3580_1:2700658-2700802(+)
TTGAAAAATTATGTGATTTCCATCAAATTTTACTTTAATTCTTCGGTGCCTGTTTTCACCTTCTTCAACTTCAGGTATTTCTATTTCAATTCTTTTGCTAAATGGATTACCGTCCAGATCAATATCTTCTTTATAGTAAGTGATA
>Locus:intergenic3581_1:2700714-2700675(-)
GAAAACAGGCACCGAAGAATTAAAGTAAAATTTGATGGAA
>Locus:intergenic3594_1:2707347-2707494(+)
CCAGAGGCCGTATGGGCTGAGGAGATGCGTACGCATCGTCTCGAAGCCTTGGCAAGAAACATTAAATTCCATACAAGGCTTCGAGACGGCATAAATGCCTCCTCAGCCCGAACGATTCAAGACAACGACCTGTCTTATCCACAACTCA
>Locus:intergenic3607_1:2715916-2715814(-)
CTTGCTGAAGACCATAATTTTTTAGGCAAAGTCATTGTATCGCTCCTGCTAACTATTGACAAGTATCGGTGTCCGAATCATTTCCTGGTATTTGAAAGGGGTG
>Locus:intergenic3611_1:2718984-2718906(-)
TCTTGGGGCAAGTCTTTCATTTTTCTTGTGTCTTATAGTCAAAAGCAAGACTTGAATCCCGGCGTTCTCTTTTATCTTC
>Locus:intergenic3625_1:2727026-2726951(-)
GGGTCCCAGCAAATCAATTCCAGAAAGAGTTGCTGGGAGGCGAAGAAGACAGTCAGGCATTTTAATCCAGTAAACT
>Locus:intergenic3624_1:2727036-2727102(+)
AGCCAAACCAAGCAGAAGAACATACCTGATAATTGGGGTATTCAAGCTGAAACGCATGATTTATATG
>Locus:intergenic3755_1:2816854-2816815(-)
TTCTTATTCACCTGCGTAAAGACATTGATTTTTAGCATTT
>Locus:intergenic3761_1:2820069-2819955(-)
ACTACATATCATAAACAAGTCAGTATAGAATCAGATATTATAGAGCTGGCCAGGGATTATGATCATCAGTTAAAACAAGAGCGATTGCCCGGTGACGCTATATTTCCAGTTCATC
>Locus:intergenic3798_1:2851825-2851876(+)
AATAGAGAGAACCTCTGGTTTCAAGTAAAACTCGGGATCAGAAGTTCTCTAA
>Locus:intergenic3799_1:2851950-2851878(-)
ATGTTGAGTGGTGTAATGATTTTTTTTATTTTTGTAGATTCAATTCAATGCATAAACAAAGTAATCAAAGAAA
>Locus:intergenic3811_1:2861899-2861809(-)
CATATAAAAATCACTTTGGCATTAATCGAACTCACTGATCGGAAAATGAGATCAAAGTATTGCGCGAATCATTTTGATCGTATACATTGCA
>Locus:intergenic3831_1:2873997-2873958(-)
TCTTTCGAACCATTGATCACAGTATTTTTTGTGCAGGATA
>Locus:intergenic3859_1:2889947-2889821(-)
CATATTTTAACCATTTTGATCTATAAAATAACTGTCGAAATTGAACAGTTATGGCACTTATTTTTTACCTATAATCACGCCGACAACTTGTTTCTGTTTCTATTACTTAAGCTACAGGATTTAATAA
>Locus:intergenic3904_1:2912993-2913116(+)
ATAATGCTGATCGTTGTTATTATAACAACTGCAGGTTGCTGTTGTACTACAGCAGAAGTAGTTGAATACCAACAAGTGACAGTTGCCGCTCCAGTGGTTGAGCCTGTCATTTTAGATGTCGATG
>Locus:intergenic3904_2:2913011-2913113(+)
ATTATAACAACTGCAGGTTGCTGTTGTACTACAGCAGAAGTAGTTGAATACCAACAAGTGACAGTTGCCGCTCCAGTGGTTGAGCCTGTCATTTTAGATGTCG
>Locus:intergenic3915_1:2921325-2921235(-)
CTCATGTTAAATAGACTGTTTTTTCTGCATTCGGGCTTTGCAGTATTCAAGGTGATTGTAACAGTATTTACGAAAACTCCAAGGTCAAGGC
>Locus:intergenic3921_1:2925239-2925182(-)
AAAGTGCCATCTCTTAATTTTGTCTTAATTTTGAGCATTTATTCTGTCTTTAATGAAG
>Locus:intergenic4029_1:3008633-3008588(-)
GCTGCCAACAAAATAAACCAGATATACAAAAGGTCTATTGGGGGTC
>Locus:intergenic4032_1:3013162-3013201(+)
TCAATATGTCCACTAATTAACTCAAATTATGGATTTGGTC
>Locus:intergenic4108_1:3074787-3074859(+)
CCAAGACGCTTTCTCATCATCTCCTTGTGCCTTTCTCATCACTTCATTCCAAAATTTTCCGGTAATACAGAAA
>Locus:intergenic4117_1:3077827-3077746(-)
AAGTATATTTTCTTTAATTTCATCCCCAGTAGGAAGAGGGATCTTCCTTATACATGCAGGAAGCCGCATTTGCAAAACAGCG
>Locus:intergenic4121_1:3079902-3079794(-)
AGTAAGCTTGATGCAGTTTCTGGTTGCGTGTGCCGGTTTGTATTTCTCTTTAAGGCAATTGTGGTTGCAATCTTTACCGTCAGATCAAGCTCCTGCTTGCATGCCTGGG
>Locus:intergenic4121_2:3079938-3079857(-)
GGGGTTGTCTCTGGGAACCTTGAAAAAAGCGCATATAGTAAGCTTGATGCAGTTTCTGGTTGCGTGTGCCGGTTTGTATTTC
>Locus:intergenic4147_2:3101054-3100970(-)
CTGATAAGGGTGAGGTCGGTGGTTCAAGTCCACCCAGACCCACCATTTAATGATTTAAATCTTATTCAAGCTTTAATCAGAACAA
>Locus:intergenic4147_1:3101054-3101003(-)
CTGATAAGGGTGAGGTCGGTGGTTCAAGTCCACCCAGACCCACCATTTAATG
>Locus:intergenic4146_1:3102383-3102425(+)
TTCCAGTGTGGCTGGTCATCCTCTCAGACCAGCTACCGATCGT
>Locus:intergenic4156_1:3112530-3112578(+)
CCTTTTAAATCATTTTTAGCCTCTTATTATAACTCTTGGCTACGACATA
>Locus:intergenic4168_1:3120121-3120184(+)
GAAAAAAAAGGCGCAGAACGCTGCGCCTTTTATTCTAAAACTGATTTATTATTTGATGCGTCCC
>Locus:intergenic4204_1:3141599-3141743(+)
CACCTTGCTCGATTTAAAATGGTGCCGAAGGCCGGACTCGAACCGGCACGGCTTGCGCCACCGCCCCCTCAAGACGGCGTGTCTACCAATTTCACCACTTCGGCTTATTTTTATTTTTGTTATCCTGAGTTCATCACAAAAGACA
>Locus:intergenic4248_1:3179598-3179673(+)
TCTTTAATTTCTTCTATACCAAACAATAATTTGTCTATTGTTTTAAATAGGGGAAGAAGTAAACTGTTATTTTTCA
>Locus:intergenic4253_1:3181451-3181349(-)
GCGAATTTCATGAAGGCTTGGCACTCAATTGTTTTCGGCAAATACCATATCAATCTTAAATTAAGTGTTGGTTTTCTTGGGATTTATCTGCTCCAAGATAAGA
>Locus:intergenic4268_1:3191720-3191798(+)
ATTAGCGGCCTTATTCCTGGAACACTATTTACCCTATTTGTTTTGCCTGCGATTTACAACATCATCAAATCCAAACTAA
>Locus:intergenic4296_1:3220316-3220367(+)
TTTACATTTTTATATTTGGTAATACACTTTCTTTTGGAAAGCCTATTCACCC
>Locus:intergenic4329_1:3245458-3245338(-)
AATATTGCCTCAATTGTTTATTTGAGGCTCATTGCTGTGAAAAAAATTATAGTGTTTGTATTGCTGACTGTTGTTTGTAGCGCAGGCTTTACGAGTAAATTGAGTAAATTTCTGAATAAAA
>Locus:intergenic4374_1:3282561-3282711(+)
GTCAAATTGCAGCAAAATAACAGAGAAGTCGCGGTTATTGATGGCCAAAAAATACTGATTATCTGGCATGATAATCAAGTACATGCCATCCAGTCACAGTGCCCGCATTTAAAATTGCCACTGACCAAGGGAAAAATTACAGAATCCTGTT
>Locus:intergenic4385_1:3288638-3288566(-)
CCAAGGTCAGAGCCTATTGTTTTTAATTTGGAAGTGCCAAACAAGGCTATAATAATGGCTAGAATTAATAAAA
>Locus:intergenic4394_1:3294649-3294691(+)
TCAGTAGCAATATCGATAAAATCATCAGCCATTTTTTTAATTA
>Locus:intergenic4457_1:3339461-3339350(-)
TTAATTATGATAAATTACAAAACGATAAAATGGAGATATGGCCTCATTGCGCTCTTTGCTTTAGGGGTATCAGGATGTTATTTTGACGGGACAAGCCCTCAAGAAAGAGGGT
>Locus:intergenic4501_1:3364018-3363979(-)
GCTTTAGGTTATTATTCTCTTTTTTCAGTTTTGAGTAAAA
>Locus:intergenic13_1:11587-11542(-)
TTGGTTAAGGGCAACTTTACACTTTTTTACCCATTCTTTACACATC
>Locus:intergenic75_1:52958-52871(-)
TCTTGGCTAGAACAGTGTGTTTATATAACCACTATGCGCATAATTATAGCACAAAAAGCTAATAATATTGAGGCAACAGGAAGTGAAA
>Locus:intergenic87_1:59299-59266(-)
TTAAGAATACTCTTCTATTCTTTATGTAAAGAAT
>Locus:intergenic178_1:137996-138083(+)
TTTTCATTACAAAAAAATCCCCGGCTAAGATCCCGGGGAGAATTATATATCCGGATTTGGTGCAATCCGAATACTACCCCGCATAAAG
>Locus:intergenic219_4:177065-176996(-)
AAAGTGGTTGGTTGGAACATGAGTTCGAGAATGAAGGCTGATACAGTTTGCGATGCATTAACAATGGCCA
>Locus:intergenic219_3:177366-177279(-)
AGAATCCAGCAAGTTTTCGTATGGAAATCGCAGGATAAGGAAAGCACTGAATGCTCTTGGTTATCCGGTTGGCCGCAGAAAAACCCGT
>Locus:intergenic219_2:177445-177340(-)
GCTATCAAAAAAGGAAGAGCACAAAACCGAACAATGAACCAGAACATGAAGAGCTATTGGAGTGGGTTAAAAAAATCTCAGAATCCAGCAAGTTTTCGTATGGAAA
>Locus:intergenic219_1:177418-177358(-)
CGAACAATGAACCAGAACATGAAGAGCTATTGGAGTGGGTTAAAAAAATCTCAGAATCCAG
>Locus:intergenic231_1:185672-185591(-)
TATTTTATTCATTTGAAATATTTTACGGACTATTTGAGTTTTACTTACACCAAAACAACTTTTAACCTGAGGATAGATAATG
>Locus:intergenic357_1:272443-272407(-)
TTTATTTTTGCTCGCAATACCCCATCACTACATTTAC
>Locus:intergenic475_2:360329-360185(-)
CTCTTAACCTATCAACCCTCCTCCCCACTGAAAGTGCTTTACAACCCTCAGGCCTTCTTCACACACGCGGCATTGCTGGATCAGGGTTGCCCCCATTGTCCAATATTCCCCACTGCTGCCTCCCGTAGGAGTCTGGACCGTGTCT
>Locus:intergenic475_3:360335-360287(-)
AATCAGCTCTTAACCTATCAACCCTCCTCCCCACTGAAAGTGCTTTACA
>Locus:intergenic475_1:360604-360481(-)
GGCCAGGTAGCCGCCTTCGCCACTGGTGTTCCTTCCGATCTCTACGCATTTCACCGCTACACCGGAAATTCCACTACCCTCTCCCATACTCGAGTCAACCAGTATTATCTGACCGTCCCAGGTT
>Locus:intergenic563_1:412018-411946(-)
TTGTTCTGCGATTCTCATTGCAAGCGGATTGGCATTTCCAGAAATAGGCTATCTTCCGCTTCCAGCAACAATA
>Locus:intergenic579_1:425340-425301(-)
CATGAGTATATCTCTGCTATAATAATAAAACAAATTGCAC
>Locus:intergenic607_1:441144-441000(-)
CTTATTCTATATTTTTTTAATTTTCGTGTTGGTTGTGCATTACTGTTATCTCATCAGAAAGTATCAGTATGGAAACGGGGCGATTCAATACAAATCGATATCTTGGCTGTACAGAAAATCCAATATCCTCGAAGCAACAGATTAG
>Locus:intergenic607_2:441124-441034(-)
TTTTCGTGTTGGTTGTGCATTACTGTTATCTCATCAGAAAGTATCAGTATGGAAACGGGGCGATTCAATACAAATCGATATCTTGGCTGTA
>Locus:intergenic643_1:467097-467031(-)
CGTGTGAGAATCCCTAAAGAGAGCCTCACACGTATTGGTGTTATGAGAGACATCAATATTTCCAAAA
>Locus:intergenic688_1:496393-496444(+)
TTGTTGTTTATTCAATCGATAGAAATTATGTCGGTTCATCTCAATCTAATGC
>Locus:intergenic701_1:508913-508832(-)
GCAAAATTAAGGATGATCCAAATCAGGACAATACTTAAGATAATAAAAAAGTATTTTCCTTTTTTAATTCAACTATTTGGAT
>Locus:intergenic711_1:515553-515496(-)
GTTTTATTTTCTCAGGACTTAGGAAAACCCCCAATTTCTTGGTTAAAAACATTTTTGC
>Locus:intergenic785_1:566218-566080(-)
AAACAAAAGCGGAGTGTAGCTCAGACTGGTAGAGCACTGCCTTCGGGAGGCAGGGGTCGCAGGTTCAATTCCTGTCACTCCGACCAATTAAGAGCAGGGTCTATTCCGAAGACATCGGTTACAAATTATATCGGAGACC
>Locus:intergenic808_1:581423-581501(+)
TTTGCCTTACTCTCTTTAAAACTTCTTGGTGAACCCTCGGGGATTATTCATTTTTGTTTTGAGTTCATCCACTGGATAT
>Locus:intergenic819_1:589638-589566(-)
ATATTGATTTTGATTGCTTTATTCAGCACTAACAATTTACGCGCCAAGTGTAGTTGGCCAATTCATTTTAAAA
>Locus:intergenic853_1:608920-608869(-)
CGCATTTCACCGCTACACCGGAAATTCCACTACCCTCTCCCATACTCGAGTC
>Locus:intergenic853_3:609964-609913(-)
AAAATGCTCTCCACAAAAAACACTTTGTTCTGGTCAATCCCCTCAATCTATT
>Locus:intergenic853_2:610431-610317(-)
TGCCTAGTTCCTCATCAAACCTTCGTATACGGGGCTTTCACCCTCTATCGCCAACTTTCCCAAATTGTTCTACTCAGTTCAATAATAAATCACGCCAGGCTCCTCCCCGTTCGCT
>Locus:intergenic855_1:611817-611715(-)
CCAGCTCTGAAAGTAAATCCCATCACCAGAAAGGGCGTACCTTCTCCCGAAGTTACGGTACCATTTTGCCTAGTTCCTTCACCCGAGTTCTCTCAAGCGCCTT
>Locus:intergenic895_1:631199-631061(-)
AAAAAAAACAGGATACTTTTGGCAAGTTTATTCTTGCTAGGCAGCCTGAATGCCTTTGCTGCTCAAGATCTGACGGTTGTTAATACGTCCGATGATCTGGGATATGTGACAATAGGATCCTATTCCTGTGAATTGACTT
>Locus:intergenic964_2:688444-688528(+)
AACAGCAGCAGTGGGGTGGTGACTTTAACGCAACACCAGGAAGTGGACCACGGTTTGCCGGGAGCCAGTTCCAATTACGCGGCTC
>Locus:intergenic965_2:688606-688501(-)
TCGCCGTGTCCCCATCCCCATCCGTCGTCACTGCGGTGGCGTTTAAAAAGACCAGGCCCGTATTCAATATCGCTTCCTGAGCCGCGTAATTGGAACTGGCTCCCGG
>Locus:intergenic965_1:688603-688528(-)
CCGTGTCCCCATCCCCATCCGTCGTCACTGCGGTGGCGTTTAAAAAGACCAGGCCCGTATTCAATATCGCTTCCTG
>Locus:intergenic964_1:689281-689416(+)
AATGTAAAGGTAAGGATTGTGACTTTCAACACAAGCGCAACTGCTGTTGGGTCTGGTTGGATGACCGTAGATGCAGCAAAAAATGCAATCCTAGGACTTACTGCTGGTGGCAATACAAATTTTGATGCGGCGCTTA
>Locus:intergenic965_3:689754-689673(-)
ATCTGTAACAACAACTGCTGGTATATTTGCTCCATTCACACCATTAAATGCTATAGGCTCAAGATTATTAACGTCGATACCT
>Locus:intergenic964_3:690055-690166(+)
ACTCCGCCTGCAAATATTACTAATGCAATAAACCGTATAATCAACTATGTATTAGTAGATAATGATGGTGATACTTCAGCAGCTGCAATAACTATTAATATAAATCTTCCTG
>Locus:intergenic1080_1:784349-784394(+)
AAGACATCCTTTCTTTTAAATAATCCAGTTTGTGCCATTTGTTCCT
>Locus:intergenic1117_1:812523-812451(-)
GAATTTCTCCATAAGCGATCAGCTTCTAAGCCTGGCTCATTTTTAATTGTATGCCATAAAATGAAAGATATTC
>Locus:intergenic1120_1:815856-815934(+)
GCTTGCCAGTCTCCATTTATTAAAGCCTCTTTCTTTCTCCGACTCCATCCTTTGATTTGTCTCTCAGCATTCAAGGCTT
>Locus:intergenic1121_2:816049-816013(-)
GATAATTTGGAAAAACGCCTTACTCAACATCAAGATA
>Locus:intergenic1121_1:816618-816582(-)
GAAGCAAGAATGGCCCGATGGGAAAATCCACTTTTTG
>Locus:intergenic1138_1:834227-834263(+)
AGAATTTTTTTGTATTTAAGATATAAACTTTTAATTG
>Locus:intergenic1156_1:849840-849924(+)
TTGTATTCTCTTCTATCGAGATTCAATCTGTGCCTCAGATGGCATCAGTACTGCAATTTTTTTAAAATAGATAGTTTTTGCCACT
>Locus:intergenic1203_1:889350-889308(-)
CGGCTCGTTCCAGAGCCGCGAGCGAGTATCTCAATTTTTCAAA
>Locus:intergenic1227_1:910021-909955(-)
ATCATACCTTATTCTTGTACCATTTTACAGAGGCACCTGGCGGGTTTAAGGCTATTCGCGAATTCAT
>Locus:intergenic1274_2:951559-951646(+)
TTTAGAATAATTTTCTACAGCATAAAATACCAATTTTGGATCTTTGGATCCGGACAAGCGAGGAATGAACCAATAAAAAGGGCGTATT
>Locus:intergenic1274_1:951720-951819(+)
TCCGGAGTGCTTTTGGCTTCTCAGTCTAGGCTGAGCTTGCTCACCACACTCTCAATCTGGCCTCCAAAATTGTACTGTTGGCTGAACAATGATTGCCGTC
>Locus:intergenic1331_1:984777-984714(-)
AATAATTCAGCAATCCCGGAAAGAAATAGACTTGTATTGAGAGCATTCTATATATTATTAATTC
>Locus:intergenic1371_1:1012845-1012764(-)
GTTTTTGATAATTTTAAATGCCCTTGTTCTGTTTCGTCTGCACAGCCCAAAGGGAGCTTACAAAAAATACCCGGATTAAGGG
>Locus:intergenic1377_1:1017154-1017052(-)
CATCTCCCTACCCTGGATTATTATCTGAGAATCATAATTCAGGGTGCTCTACCCCTCCCCACCTCATCATCAAACAAATTGTTGTTTTTCTTATCAATACCCT
>Locus:intergenic1390_1:1031751-1031817(+)
TTTATTATTAAGGCGAAAAGGTTTTTGTGTCAATTTTGTTTTGGGCTTATATGGAACGATATAGTAA
>Locus:intergenic1417_1:1060944-1060824(-)
ATATACCTACTAATGGGTCTGGTGGTTAGCACAGATTTTACCCCTCCCTCCCCCCAGCAATCTTCCGCGAAATGCACCACCATACTACCTAAGCTCATGGGGCGAGAGAGAGCAGATCGAA
>Locus:intergenic1430_1:1070416-1070518(+)
ACAATTGGACCAACAGCCTATAACATAAATTTTTTAAAACCCAATAGAAGTTGCAAAGTGATTTTAGAGTTTAAAGTATTAAAAAAGATGCCCCAAAGAGGGG
>Locus:intergenic1464_2:1103306-1103396(+)
GTTGGCAGTAACTCATTTTTAATCTATCCTTCCAGTTCTTTATACTCCGTTTTTTTAGAGAATGATATTTTAAAATATTTTCTAATCAATG
>Locus:intergenic1464_1:1103532-1103610(+)
GAAATAACAAAGCAAATGGATCTGTTCAATATCTATGATAGAGATGGTTCTCTAACAACCGTTACTTTTACGCGACATA
>Locus:intergenic1630_1:1221159-1221219(+)
ATCCCCTTGTTTTTACATAGATCGACTACCTCGATATCGCACAAATCAGCAAGCTTGGGAT
>Locus:intergenic1644_1:1232776-1232848(+)
GACGCGCTCAGGACCGGTTCAGGCGAAGAGAAACAATACATTATAAACGGGCTCCAGAGAAGCTTTATAGAGC
>Locus:intergenic1663_1:1246711-1246621(-)
GCATCCATATTCGCTACTTCCGCAGTACTTTATGCTTCTCACGAAGTCGGAGAAAGTAAACGGCCCGTCGAAAATTCAGTGGCGCGACTTG
>Locus:intergenic1737_1:1299718-1299661(-)
TTTTATACACCAGTCCCAGTCTCCAGAGGTAGACCAAAGGCTTTGAACACCATTCATC
>Locus:intergenic1774_1:1333588-1333621(+)
AGTGAACTTTTATTTATTCAAATAACAATTTTGA
>Locus:intergenic1786_1:1338203-1338257(+)
CATTATTTCTATGACTTAAACTCTCTAAATGTATCTCACCTCAGGGTTGGAAAGG
>Locus:intergenic1813_1:1355743-1355635(-)
AGTATATACTTTTCCCATAAGGGTGCATATAGGGTGCAAATTAATTGCGTATGGTTATATAACAATGTATTTCCATGTAATGAAAAAGCAATAAAACCCTTTATTTATA
>Locus:intergenic1997_1:1504817-1504679(-)
AATCTGATTGTTTACTATACTAATAGATATCATCAAATTCATTTGGATTTCACGATGCACTTAGTTTTATTTTCTAACTGTTTACGAGGAAAACCATCAACATTAATGCTCGCTTCGCTTTTTAACATACCCTTTTACT
>Locus:intergenic2155_1:1619896-1619863(-)
AACAACTTTTATGTTAGTCTTAACACAAAATTCA
>Locus:intergenic2258_1:1694784-1694820(+)
CATGCTCCATTGGCTCCTAAATGGGTTTTATATTATG
>Locus:intergenic2265_1:1701279-1701150(-)
TTAAACCTTATAATGAACATTATAACTTCGTCGAGAATTGACATAGGTTTGCTAAAATCAACCCCAAAAACCAGTCAATGTGGTTATCTTTTAAAGACAGGTGCTGCCACTATTTTTTGCAATATTCATG
>Locus:intergenic2308_1:1733346-1733472(+)
TTAAAGCAGCTTAATTATACTCAACAGCATTTTGCTGTCGCTATAAATAATCATCATGTACCACATAAAGCTTATGAAACTACAATTTTGCAAGCCAATGACTGCATTGATATCCTCTTTCCCATGC
>Locus:intergenic2473_1:1853798-1853744(-)
GTTACACATTTATCCAAAACCGCTCGAATTTTTTCAAGGGTTGTATCTTTTTTTG
>Locus:intergenic2472_1:1853806-1853920(+)
AAAGAAGAGGATTATTGGTTTACTAATGCTGTAAGAGGAATCCTTGTAACTAACGCTTTTGCTATTTCCGAAAGCTCAAGTGAATCCTACCAATCAGAATTAGAACAGAGAATCA
>Locus:intergenic2514_1:1892607-1892655(+)
CAGCCCTGGCTTTTCGCAGTCATCCGTATAAGAACTTGCGTTCTTATTG
>Locus:intergenic2538_1:1911012-1911045(+)
GTACCAATCTATCCCAACTCTTCAGATATAATCA
>Locus:intergenic2596_1:1963732-1963783(+)
AAAAATTACCACTTAGGACAAATAAAATACAATTTTGATACGGACTCTTGCT
>Locus:intergenic2694_1:2052872-2052908(+)
GAGTTGCCCTTTCATGTAAATACTTGTTATTTGAATA
>Locus:intergenic2697_1:2053547-2053511(-)
GATTTGTTTTTCATGATTATTGGTTGGCTTTTGGTTT
>Locus:intergenic2714_1:2070961-2071111(+)
ATATATAGAAAAGAGAGGCATTTATATAATAGTCGTGTTTCACAACAACATATTGTGAATACAGCAATATTTATTCCATCATCGATTCTTCATGTTCTTGACCAGGATTTTTGGCAAAATGTACTGCAATCATATAAAATAATAATTCAGC
>Locus:intergenic2735_1:2086512-2086428(-)
TTTGGGAAGTTTCGTAAGCCCTGTTTAAGAGTGTTTTTGGTGAGCGTAGCTCAGTTGGTAGAGCCCCGGGTTGTGATCCCGGTTG
>Locus:intergenic2750_1:2097606-2097714(+)
CTCTTATTTGTTGTTATCTACAAATACAAGGAAAACTTTAGGAAAATGTTTTATGAATTGATTCAGAATTATTGGATTTCTATTCAAGTCATCGTCCGAAAAAATTTCC
>Locus:intergenic2888_1:2191270-2191309(+)
AGATTTGTATTTCTTACACGGATCAGCTCAATAATTATCC
>Locus:intergenic2902_1:2203832-2203874(+)
CCTTGGTTTATAAAAAACCAGAAAATCACGATATACCCGTTTA
>Locus:intergenic2908_1:2207947-2208037(+)
ACCCACCTGGTAACTCCTGTGACTGGATCAGTAACCTTTGATACAGGACATGCTGTAAACATAGGTGCCATACCAGGTGCTGCCGACGCAC
>Locus:intergenic2918_1:2213309-2213342(+)
TTACATACCCCAAAAAAACAGTCTTACGATAAAT
>Locus:intergenic2983_1:2252065-2252026(-)
CCATTCGATTTGTTTCCATTCTTTACGTTAGAAACAGTTT
>Locus:intergenic3015_1:2271734-2271659(-)
GGTTTTTCGTGTGTCCTGTTTATATTGTTAAGTATCGATTGCTATTTATACCACTGTATTGATTACCTTAACATGA
>Locus:intergenic3015_2:2271762-2271723(-)
ATGAAAACATTGTTTGCTTTGACCTTGGGGTTTTTCGTGT
>Locus:intergenic3025_1:2279802-2279757(-)
TCTACAGTGCACAGCAGTATTACATTGTTAAAATTTAGCAATTCTT
>Locus:intergenic3055_1:2303080-2302981(-)
TTAGATGCAGTTGAGGCATTGGTGAAAAATCCACTCCTTGATACAGTGGCTTTAGAGGATTGGGTTTTAAGTAAAAGCTTGGTTGAATCATATAAAAACT
>Locus:intergenic3072_1:2317733-2317853(+)
TATCATATATATATGAACTCAATTCTTCTGATTAATATTCAAAAGGTTCGCGGTTCGATTCCGCGCAGCGGCACCAGGTATACCAATGGTTATAGGTTGTTTTCAAAATCACCATCCGGAT
>Locus:intergenic3079_1:2327422-2327320(-)
ATCCAAAAGAAAATGCAAAGCCTAGATCTGAGAGCATCAAATCAAAGCCAAAAGAGGCACCAAGCCCAAAAGCCGCTAAAGGTGACACAAGGAATAAGAGCCA
>Locus:intergenic3079_2:2327420-2327384(-)
CCAAAAGAAAATGCAAAGCCTAGATCTGAGAGCATCA
>Locus:intergenic3083_1:2337084-2337006(-)
AAATCGTTGGTGTTATTACCAAGAGAAGCGGTCATTAAAGGCAGCACTGATTATACAGCCACCCTCATGACGATGATCA
>Locus:intergenic3082_1:2337271-2337313(+)
GATACTGGTGATGAGTGCGGTCAAAAGAGATACTTGAGTTGTC
>Locus:intergenic3104_1:2352054-2352114(+)
GTGTCCCATATAAGTTTTAAATACAGGCAGATATACGTAAGCGTTCGCCTAAATACGGGTT
>Locus:intergenic3113_1:2355785-2355656(-)
ATTCGGGAAATTGTGGTGATTAATACAGACTCTATAGCCTTTAAACAGACTACCGTCAGCGGTAAGCCAGTAATCGTGGCTGGGAAAGCCTTGACATCTTTTAATATTCACCTAAACTTTTCATTAAAAC
>Locus:intergenic3119_1:2358976-2358910(-)
GCACGAATATATACTCCTTCTTCTGGTCCTGATTTTTTTATAATAATGATGTCTAGTCTAGCTTGGA
>Locus:intergenic3211_1:2429208-2429067(-)
ATAGCTGATAACAATAGATCGGGCATAACCGGCATCTTTCATTTTATTGCTGTGTTACAAACGTTTCTGAGGCAATTTTTACTATTTATAACTTCGCTCCTCAAAACGTTTGTGCCTTGCCTAAAACAAAATAATCAGCTTA
>Locus:intergenic3271_1:2479943-2479898(-)
CAATTAAAATTCAGGAAGAAGCCAATTAAAGGAGATAAAGGTGAAA
>Locus:intergenic3308_1:2503646-2503691(+)
AAAGGTTTGCACTACCTTTTATCAGACTTTAACCATCGCTTCACCG
>Locus:intergenic3355_1:2542266-2542230(-)
TTGATACATCACATCTGTTGTTCCCGCATAAACACTC
>Locus:intergenic3426_1:2593660-2593696(+)
ATAAGGAAGCGACCCAATACCAGAGTAAAATTGATAA
>Locus:intergenic3454_1:2614386-2614419(+)
GCTAGCTTTATAATTAGAAGTATAGCAAGGATAA
>Locus:intergenic3508_1:2648147-2648195(+)
CATTCCTACGCGAGTGGGAATCTGTTTCAAATCTTACCCCTCCCTTTGC
>Locus:intergenic3580_1:2700680-2700776(+)
TCAAATTTTACTTTAATTCTTCGGTGCCTGTTTTCACCTTCTTCAACTTCAGGTATTTCTATTTCAATTCTTTTGCTAAATGGATTACCGTCCAGAT
>Locus:intergenic3595_1:2707429-2707384(-)
CGAAGCCTTGTATGGAATTTAATGTTTCTTGCCAAGGCTTCGAGAC
>Locus:intergenic3609_1:2717411-2717327(-)
AGTGCCTTGTTTAACCAAATAGCATCATTTTATTCTCATCTCATAAAGGTTCGGACTTCACTTCCTGGTCTGAGCCAAAAGTTGC
>Locus:intergenic3613_1:2719449-2719365(-)
TTGGGTTTGTTTTTAGATTGTGAGATTTTATTTTTTGGAAACTCAAGTGATTGTAAAGGCCATGTAATGGAGAGTGTTTTACTAA
>Locus:intergenic3624_1:2727018-2727060(+)
CTGGGACCCTACAATCAAAGCCAAACCAAGCAGAAGAACATAC
>Locus:intergenic3634_1:2731918-2731981(+)
TACCTGCTATGTGTGAACTACTGCATAAACCATGTAGCTCGACAATGCAGTAATCCAATTTTCC
>Locus:intergenic3662_1:2753524-2753563(+)
ATAAACAACACTAAATGTCACAGTGTTACCTACAGCATAA
>Locus:intergenic3835_1:2875597-2875450(-)
ACCAAAAGCTTACATACATCAGTGGATTCTCTTAACTTATCTGCGATTGAAGCACTTCTTCTTAAGCTTGAAACTTTATTGTCCAGAAAAGACTTTTTAAGTTATTGTCAAATATGGCGTATAGCACCGGTTAGCCTCAGTGTTTGGT
>Locus:intergenic3838_1:2877972-2878056(+)
ATAACTGAACTATATTTACTCAAAGTTGAAATTAACCTATCAGAACATTTTTCCAAACGAGAGATTCCATCTTATTTCATATGTA
>Locus:intergenic3871_1:2895967-2895886(-)
AAAATAGGTATAATTTATACCAATTTTATACCTATTATATACTTATTTGCGATAATTAAACTTATTTGCTCTACGTCTTGCT
>Locus:intergenic3884_1:2902315-2902366(+)
TCTGGCTGCCCTCCCTGCCGTCCTCTAGCTCTGGCGGCTTCGAGACCAGCTG
>Locus:intergenic3903_1:2911403-2911277(-)
TTTTTCTTATCGTCGTCCCCCACTGGACTGTTTCGTAAGTTGTCTAATAAGTATATACTCATCGTCTTAATTATCGGCAGAATTATGAATTTCTTTATAGTTCGTTGGGAAAGGATACCAGGCATGG
>Locus:intergenic3904_1:2912999-2913110(+)
CTGATCGTTGTTATTATAACAACTGCAGGTTGCTGTTGTACTACAGCAGAAGTAGTTGAATACCAACAAGTGACAGTTGCCGCTCCAGTGGTTGAGCCTGTCATTTTAGATG
>Locus:intergenic3905_1:2913199-2913151(-)
TACTATTCTCAGAAAATAGTGAAGCCTGATAATTTCCTAGTAAAACTCA
>Locus:intergenic3915_1:2921659-2921593(-)
TCTCGTATAATCCTTATCTATTTATTGTCGCGCTGCAAACATGTCTGTGGTCCTGAACAACTGATTT
>Locus:intergenic3946_1:2944177-2944216(+)
AGCAACAATTTATTGATTAGTCTAATTTTTTTAATTTCAA
>Locus:intergenic3993_1:2981806-2981767(-)
GGCTCTTTGAGCCATTTAACAGATGATGTTTCAATTTTGC
>Locus:intergenic3996_1:2986792-2986828(+)
AATGCCACTCTTTTTATCTTTTTTCGGTTATTTTTAA
>Locus:intergenic4006_1:2994437-2994476(+)
AATGAACAAACTGTGTTGGTCGATGTTAACAAGACTCGAT
>Locus:intergenic4106_1:3073908-3073944(+)
CCGGATAACTCCTTTATTAAACAGAGTTATCATCCCA
>Locus:intergenic4121_1:3079895-3079745(-)
TTGATGCAGTTTCTGGTTGCGTGTGCCGGTTTGTATTTCTCTTTAAGGCAATTGTGGTTGCAATCTTTACCGTCAGATCAAGCTCCTGCTTGCATGCCTGGGCTTGATGTATTAATTCAGTATTTTCCATGGCAAACTGTTGCTAAAGCCC
>Locus:intergenic4142_1:3097830-3097923(+)
ACTGGTTTACCTGAGGCTTTGATTGCTTTATTAAGCCACAGGTTTGGTAAAGAGTCAGAGTTTACACGATACGTATCAGGTATACAAATCAATA
>Locus:intergenic4142_2:3098066-3098171(+)
GGAGGCTTCCCGCTTAGATGCTTTCAGCGGTTATCCCGTCCGAACTTAGCTACCCGGCCATGCCACTGGCGTGACAACCGGTGCACCAGAGGTTCGTCCACTCCGG
>Locus:intergenic4146_2:3101603-3101636(+)
ACGGGACTTAACCCAACATCTCACGACACGAGCT
>Locus:intergenic4147_1:3101920-3101836(-)
AGGATTAGATACCCTGGTAGTCCACGCTGTAAACGATGTCAACTAGCTGTTGGTTATATGAAAATAATTAGTGGCGCAGCAAACG
>Locus:intergenic4146_1:3102278-3102413(+)
ACCCTCAGGCCTTCTTCACACACGCGGCATTGCTGGATCAGGGTTGCCCCCATTGTCCAATATTCCCCACTGCTGCCTCCCGTAGGAGTCTGGACCGTGTCTCAGTTCCAGTGTGGCTGGTCATCCTCTCAGACCA
>Locus:intergenic4204_1:3141641-3141728(+)
CCGGCACGGCTTGCGCCACCGCCCCCTCAAGACGGCGTGTCTACCAATTTCACCACTTCGGCTTATTTTTATTTTTGTTATCCTGAGT
>Locus:intergenic4219_1:3151990-3151915(-)
CCCCAGACTACAAAACGATTTTACAAATTTTATTCTTCATTTTTACGATACAGAACCAGTGTATTTCCTATCATCT
>Locus:intergenic4282_1:3211089-3211155(+)
ATAAAGAGTGAAACGCATAAGAATGCAGCTAATTTCCTAAATAACCGGTGCCTTAAATTTTATAAAT
>Locus:intergenic4328_1:3245299-3245362(+)
GCCATTCCTGAGCGTCTCTTTGTTTTTGCTCAGCATCCATTTTATTCAGAAATTTACTCAATTT
>Locus:intergenic4328_2:3245328-3245439(+)
TCAGCATCCATTTTATTCAGAAATTTACTCAATTTACTCGTAAAGCCTGCGCTACAAACAACAGTCAGCAATACAAACACTATAATTTTTTTCACAGCAATGAGCCTCAAAT
>Locus:intergenic4344_1:3258469-3258565(+)
GAAAGCGCCCCATTTACAACCTGCATAATATCATCGATAGAACTGGGTAGGGTCTTTACCGGGCAACACACTTCTGTTGCCCTCTTGTCAGAAAAGC
>Locus:intergenic4366_1:3275806-3275917(+)
GGTGTGAATAATTATGATTGTCAAATGATTAGCTTGTCTGAATCGGAATTGGAATTAAAAAGTAATGATTATTTTGAAAAAGAAAGTCAGGTTACTTTTATTGCAAAATATT
>Locus:intergenic4374_1:3282702-3282774(+)
GAATCCTGTTCTATCATTTGCCCTTTTCATAAAAGCGAATTTGATTTGAAAACCGGCGAAGCGAAATGCTGGT
>Locus:intergenic4374_2:3282732-3282846(+)
AAAAGCGAATTTGATTTGAAAACCGGCGAAGCGAAATGCTGGTCCCCCTGGCCTCCTGTTGTTGGCAATCTTTTGGGTAAAGTGTCCTCCCGGAAGCATTTAAAAATATACCCAA
>Locus:intergenic4411_1:3304993-3304942(-)
ATAGAATGGAAAAAGATGCGAAAAAATCCCATAACAATCTTCGCAGGCCAAG
>Locus:intergenic4451_1:3335361-3335310(-)
ATCTTTTTCTGGTTTTATTGGACAAGGGAAAAACACGAGTTCATGTTGCTGT
>Locus:intergenic4457_2:3339386-3339299(-)
TGTTATTTTGACGGGACAAGCCCTCAAGAAAGAGGGTATTCTTACCAGGAAAATAGCATGCCATCCAGTGGAGGACAAACCACCGCTA
>Locus:intergenic4457_1:3339943-3339862(-)
TTATTAACGGGAGTTATAGATAAGGGTTATATAAGAAGCAATCGATATCCAGTATTCGTTTGGGCTGAGGAGATGCGTAAGC
>Locus:intergenic4505_1:3368917-3368869(-)
CTTAGTTCAATAGACTTCTTGCCTAACCCAGTCTCTTTCGTTTTATTGC
>Locus:intergenic4543_1:3393705-3393663(-)
CAAAATACATATCAAATGGTAACGTATTATTGTAAAACTTCCT
>Locus:intergenic8_1:7019-7118(+)
AAAAAAAGCCTTTTGATTGATTGCTTAAAAGAAAAAAATCAAAGAGGTATACTGGTAAATTGGAGAATAAGTGCTGCGTCCTTGCAGCGAAGTACATCCT
>Locus:intergenic102_1:67277-67391(+)
CATATCATTGAACCACGTAAGCAAATGGCCAATGTGACCAAACTCTCAGGCATTCATTTTACGGATCATGATTTAAGACGAACTCTTATCACTATTGCCGAGGGGCTGGATACCT
>Locus:intergenic123_1:84961-84916(-)
ACTTTCTCAGCACCTATGATTTTCATAATTTGCTGCATTAAGGCAA
>Locus:intergenic130_1:95500-95539(+)
CATTGTTGTATTTTTTTAACTCAGGATGAAAGTTTAATTG
>Locus:intergenic167_1:123866-123824(-)
TCAGATAAAAAAAGACTTCTTAAAATTATCTTATCGATAGCGA
>Locus:intergenic211_1:173008-172921(-)
TTGCATTTATATTTAATTGAGTCTTATTTACGAGAGATCTCCTTCTCGGCATGCACTTCCGGTTTTGCAACCCACGTCGAAGCCAGGT
>Locus:intergenic228_1:184269-184308(+)
TTTCTGCTCTTTTCTATAGAATTGAGCCATGTTACAGAGG
>Locus:intergenic231_1:185472-185388(-)
CTAATAGTTTGTTCGCTAAACTGGAAGAACGCTCAGCAAGGGAGAGTTACGATCAATTTGGTAACAATGTTACTATGCATTGGAC
>Locus:intergenic232_1:186514-186550(+)
ATCTGTGGCAAGGCTGCCACAACGTCGATATACCAGT
>Locus:intergenic235_1:188049-187983(-)
GTGAGTCTGACTAAAAGTCTATTGCTCAGGACTTACGAAAAACCCCAAGGTCAAGGCAAAAAATATT
>Locus:intergenic373_1:287182-287149(-)
AACCCCAAGGTCGAGGCAAAAAATGTTTTTAACT
>Locus:intergenic475_2:360198-360096(-)
TCTGGACCGTGTCTCAGTTCCAGTGTGGCTGGTCATCCTCTCAGACCAGCTACCGATCGTCGCCTTGGTAGGCCCTTACCCCACCAACTAGCTAATCGGACGC
>Locus:intergenic475_4:360227-360116(-)
ATATTCCCCACTGCTGCCTCCCGTAGGAGTCTGGACCGTGTCTCAGTTCCAGTGTGGCTGGTCATCCTCTCAGACCAGCTACCGATCGTCGCCTTGGTAGGCCCTTACCCCA
>Locus:intergenic474_2:360908-360980(+)
GGTGCTGCATGGCTGTCGTCAGCTCGTGTCGTGAGATGTTGGGTTAAGTCCCGTAACGAGCGCAACCCTTATC
>Locus:intergenic475_5:361588-361486(-)
AAAACACTTTGTTCTGGTCAATCCCCTCAATCTATTGGTGGAGCCGAGGAGGATCGAACTCCTGACCCCCTGCGTGCAAGGCAGGTGCTCTCCCAGCTGAGCT
>Locus:intergenic475_6:361628-361541(-)
AATGAACTCCGGCTATACCAGAATAAAATGCTCTCCACAAAAAACACTTTGTTCTGGTCAATCCCCTCAATCTATTGGTGGAGCCGAG
>Locus:intergenic475_1:362515-362380(-)
CTATCTCCGGGCTTGATTAGCCTTTCACTCCTAGCCACACGTCATCCGATAATTTTTCAACATTACCCGGTTCGGACCTCCAGTTGGTGTTACCCAACCTTCATCCTGCACATGGCTAGATCGCCCGGTTTCGGGT
>Locus:intergenic475_3:362465-362405(-)
AATTTTTCAACATTACCCGGTTCGGACCTCCAGTTGGTGTTACCCAACCTTCATCCTGCAC
>Locus:intergenic474_1:362801-362876(+)
CGTAATAGCTCACTGGTCGAGTCGGCCTGCGCGGAAGATGTAACGGGGCTAAAACTAGTCACCGAAGCTGCGGATG
>Locus:intergenic477_1:363528-363483(-)
TCTTCTTACGAATTTGCAGAGTGCTGTGTTTTTAATAAACAGTCGC
>Locus:intergenic479_1:365425-365374(-)
TCCCCGTTTGCTAATTTATATTACATGGTGCCCACAACTGGACTCGAACCAA
>Locus:intergenic511_1:385801-385714(-)
ATTTCAGGAACGATTGTAGAACGTCTAGACCAAGTTTTAATTGGCTTTTTTGATTTTGATTCGATTGCAGCTTCTACCTTGCTGATCA
>Locus:intergenic597_1:436096-436045(-)
TATAAAAATCGATATTACATAGATCAGAACTTACAAAAGCACCAAGGCAAAA
>Locus:intergenic780_1:563465-563525(+)
TGCAGGTTCACCAAAATTATCCCCAGCAATGGTGACATACCCATAGAGTTTATTTATTTCT
>Locus:intergenic829_1:595605-595548(-)
TTACAGCTTCAAGAAAGTCGGCTAAGGCCTAATATGAAATCTCTGTTATTGCAATCTG
>Locus:intergenic852_1:608960-609044(+)
TGGCCTAATACTGACACTGAGGCACGAAAGCGTGGGGAGCAAACAGGATTAGATACCCTGGTAGTCCACGCTGTAAACGATGTCA
>Locus:intergenic895_1:631088-630947(-)
ATAGGATCCTATTCCTGTGAATTGACTTCCAGTTGTGCTATTCCCCCTGATAATTCGATTCATATTAACTCTGATATCTTAGAAGCAGCTTGTGCGAATACTTCCGCTGATTGTGAAATTGTTTTTGGGGTTGACAGTATAA
>Locus:intergenic904_1:643614-643653(+)
TCAGTTGGTGCTAACTCTTTGGAAGCCTCCCTAGAGAGGC
>Locus:intergenic909_1:646814-646766(-)
ATTAGCAGGACTTACAAAAATCCCAAGATCAAGACAAAAAATGCTTTTA
>Locus:intergenic916_1:650174-650264(+)
AACATAATTCCACAGATTTACTCATCGCTGTTCGATTGGTCCATCGCTGAAATCCATAGATTAAAGAATAAAAACTTGGTTTTGGAGTTTA
>Locus:intergenic926_1:655669-655702(+)
CTTGGCACACTATTTTTATTGACGCATCCTTGTT
>Locus:intergenic964_4:688343-688406(+)
ACAACATCTACCTGTACAACATCGCAGGTTCTGTGGTGGGTTCAACATCAGCCACGCAGGCGGG
>Locus:intergenic964_6:688456-688582(+)
GGGGTGGTGACTTTAACGCAACACCAGGAAGTGGACCACGGTTTGCCGGGAGCCAGTTCCAATTACGCGGCTCAGGAAGCGATATTGAATACGGGCCTGGTCTTTTTAAACGCCACCGCAGTGACGA
>Locus:intergenic964_1:688561-688705(+)
TTAAACGCCACCGCAGTGACGACGGATGGGGATGGGGACACGGCGACTGCCAGTGCGTCTTTGGATTTGGGCGGCAATGTGAAGTTTGATGACGACGGTCCGAGCATTGCAGTGGTTGCGGCATCGGATGCGCTGGTGGTGGATG
>Locus:intergenic964_2:689305-689401(+)
TTCAACACAAGCGCAACTGCTGTTGGGTCTGGTTGGATGACCGTAGATGCAGCAAAAAATGCAATCCTAGGACTTACTGCTGGTGGCAATACAAATT
>Locus:intergenic964_3:689320-689431(+)
ACTGCTGTTGGGTCTGGTTGGATGACCGTAGATGCAGCAAAAAATGCAATCCTAGGACTTACTGCTGGTGGCAATACAAATTTTGATGCGGCGCTTATTACAGCTATGAACG
>Locus:intergenic964_7:689587-689725(+)
GCAGCATGGGAAGCTTTTCTGCAAGATACTAATGGTGCATCTGCTGGAGGAGAGCGGATTAGATCTTACGCTTTAGGTATGGGAACAGGTATCGACGTTAATAATCTTGAGCCTATAGCATTTAATGGTGTGAATGGAG
>Locus:intergenic964_5:689827-689911(+)
CCTAATCCTGGTGTTTCCTTTGGGACAGATGGTGGGCATATACAATCGATAACTGTGAATGGTATCACTTATACTGTTAGTACTG
>Locus:intergenic977_1:699500-699461(-)
ATCTCCTTAACAATTAGTCAAGTATTTTTAAATCCTGTCT
>Locus:intergenic1038_1:753152-753209(+)
AAGCATCGTCTCGAAGCCTTGGCGCACAACATTAAATCCCGTACAAGGCTTCGAGACG
>Locus:intergenic1090_1:793081-793147(+)
AATACAGGAAACTTTTTTTTTAAAAGAACTAAAATTGTACTATTATCCTCTTCGTATCCGGGTAATT
>Locus:intergenic1140_1:835218-835332(+)
AAATTTGAAAATGTTGATTTGGGAGGGAATGTCGCAATAAAATGGATTCCAGGAAATGGATCTATGCAAGGAGACGGGACTTGCCCAGATGATATCCCTTATGCAGAATCACGAT
>Locus:intergenic1167_1:857234-857129(-)
ATTTTAATAACTTCACTTTATTCTATAATCGCTTTTCACGCAACATGTACAAAATCAAGGTTAATGTTCATTTTTCAATCTAATAAAGCGTCATCTGTTGATAGGG
>Locus:intergenic1211_1:895280-895244(-)
GATACTACCAATAATCTTGAAAGGATAATCCCAGTCT
>Locus:intergenic1234_1:919381-919465(+)
TGGTATTGTAAAAAAACTTTTAAAAAGTTTTTTTTTAATGGAAACGCAATTATTAAACACATTTTTATTTATCCAGTATATACTT
>Locus:intergenic1282_1:955400-955514(+)
TTATACTTGTCGGCAAATAAAAGCAAGACTGTGATAATTATTAAAGAGGTTTTCCATCACAAAGATAATATATTCTATTTTTGTATAGGAATAAATTGTATCGCTTTATTTGAGT
>Locus:intergenic1297_1:966704-966653(-)
CAATCAATATATTGCTTGAATAAAAGTAAAACTCAGGCTCAACCTGTCATTT
>Locus:intergenic1314_1:978755-978905(+)
GCCGTATATAGCCAGAAGACCTCAGATGTAACGGAGCAAATTGACATTAACGATGCAGAATTTGTTGATTTTTTGTTGCGTTGTGAGAGCGACGAAAAATTAAAATTTCTACAATCCGATTTGCAATTGATTCGTGTACTTGAAGATTTGA
>Locus:intergenic1344_1:993235-993355(+)
GTATTTAATAAGGATCCTGATTTTAACGAATTCTACTCGCTAATAACAAGGGTTGATGAAAAATTGTGTGGCCGCTCGCATTTGTTGATATTTTTACCATCCTTGCCGAAAAACCTTCATT
>Locus:intergenic1391_1:1031810-1031720(-)
ATCGTTCCATATAAGCCCAAAACAAAATTGACACAAAAACCTTTTCGCCTTAATAATAAATTGTCTATTGGTCTATATGTAAATTTTATTA
>Locus:intergenic1438_1:1074983-1075016(+)
TTTTTCTGCGTCACTGCTGGGAAATTTGCAGTGA
>Locus:intergenic1465_1:1102821-1102770(-)
AGGGTAAAAATCAATTATTTTACTTCATTAATAATTACAATAAGATTAAAAC
>Locus:intergenic1478_1:1109473-1109545(+)
GAACAAGCACCTGCAGATATGGCATTGTTGTTTGAAACTGACTTATCTTTAGGACTATCTGAGAAAGAAGCAG
>Locus:intergenic1486_1:1125015-1125081(+)
AGAGAATGCATAAAACAGTCATCTTACTGCAGAAGCAGGTACGACATCATCTATTATTTTACAACCC
>Locus:intergenic1550_1:1167134-1167182(+)
ATTTTGGTACCATTTTTGGTACCAAAATTTATGTATAGGTATATTATCA
>Locus:intergenic1551_1:1167320-1167242(-)
GAGGAGTCGAACCTCCGACCTCTTGATTACGAAACTTTATTATACCGATATCAAACAATATCATTTAATTTCAAAAATA
>Locus:intergenic1558_1:1171356-1171398(+)
AACGAAGCTTCTACTTTAATAGAAGCAGCTAACATTCATTTAG
>Locus:intergenic1589_1:1190061-1189950(-)
AAAAGGGATATTTCATTTTATTTTAGACAACTATTCTTAAAATTGCTTGTATTGGTCTGCTTAATCAAAAGTGGTATAGGATTTTTTAAACCACCTATTTCCTGTTTTTCAA
>Locus:intergenic1595_1:1199817-1199718(-)
GCAAACCAGTTTATCGAGGTTCCCATTATTCATAATCTTATTCGTCACAAAAAAGAGCGTTTTTTCTTCCTTGTTCTGGCATTACCAATAAACCCACGCT
>Locus:intergenic1621_1:1215130-1215064(-)
TGTACGAGGTCAATTCTATTAACGAATTCTCAGTATAGTTCAGTTAATAGAATAAGCCATTACTTTT
>Locus:intergenic1631_1:1221268-1221196(-)
AGTGCTATATCAAAACGTGCCATTATTAATTTGCAATCGATATGCTCAGATCCCAAGCTTGCTGATTTGTGCG
>Locus:intergenic1644_1:1232670-1232748(+)
AGCAATATTAATAAAAAAACGTTAAATAGACAGGGTGTTAAATTATCATGGCCTTATATTGCAGGAAGTGCTTTATACA
>Locus:intergenic1663_1:1246493-1246445(-)
CTGTCTTATAATAAATTATATTTTTGGGAAGTATTATTTTATCCAAAAC
>Locus:intergenic1870_1:1400998-1401106(+)
TCATTGATTTCATTGGCGTCCCGGGCAGGATTCGAACCTGCGACCTGCCCCTTAGGAGGGGGCTGCGCTATCCATCTGTGCCACCGGGACTTTGACTTTATTTATCAAA
>Locus:intergenic1929_1:1440561-1440525(-)
CTGAGCCACTCACCATTTGAATCGAGGTATAAGGAAT
>Locus:intergenic1960_1:1468444-1468507(+)
AGTGATATTCCCACACTCAAGAGATTGCTTTGGAGGATAGGCGGAATAGTTGATAGCCAGCATT
>Locus:intergenic1993_1:1500787-1500715(-)
AACATACACTATTTCGACATAATTCCTTATCTCGATCCTCCTGATAAATCTAAGCACATCTTAATAAATATCA
>Locus:intergenic2073_1:1556192-1556120(-)
TCCTGCAGTATTGAATATCAATGCTACGATATAAGGTATCAATTTAAAAAATATTGTATCAAATATACTGCAT
>Locus:intergenic2159_1:1624640-1624502(-)
CAAAACCAAGTGATTTGCCTAAAACCTGCTAACCGAACTCTTCTTTGGTTTGAATCTAAACTGGGCACTATGTTGACGACAAAAATTAAACACAGCGAGATACAATGTGTATTTAATATAGTTTATCGAAGTTACTTAA
>Locus:intergenic2208_1:1660329-1660449(+)
CATTTTTTTGCTGTGCTGCATATATTTTTGTGGGATTTATGTAAACTCTACCCCGCAAAAAGTTTGTATCTTGTCCAAAATAAAATAATCAGCCCATGCAAGAGGTCTATATATAATTATA
>Locus:intergenic2338_1:1754411-1754447(+)
GTGAGTAAAACAAAGCATGACACGCTATATCTGGTAC
>Locus:intergenic2345_1:1757700-1757619(-)
GTAAAAAATTGCCCAATTAAATGTGACAAAATAGCATTCCTTGATTATAATGCGAGCACACTAACCATCAAGGAATCATTCT
>Locus:intergenic2351_1:1760081-1760000(-)
AACCTCTTTTTTCATAAATTATTCCTAAGGCCAATATTCACTGCTGAACGGTACCTTACTTTGGTGACGGTTGTCACTATAA
>Locus:intergenic2365_1:1768696-1768651(-)
TTGTTGAGTAACTTGATGATATTAGATTATTTTATACTCAACCCTC
>Locus:intergenic2475_1:1856466-1856427(-)
TATACAACAGCTATGTTTGCTTGCTTTTTAAGCTCAAGAG
>Locus:intergenic2482_1:1870083-1870194(+)
TTGCTTATACAAGCAACTCTCAGAGCAAAGAATCAAATTCATGCTTTTCAATATTTTGGGTACAGTTTGAATTTGATTTATTTATCAAATATTAACCATACCCAAATTATTA
>Locus:intergenic2562_1:1936146-1936188(+)
CAAGAATCTTGTAACATTTCAATATCATTGCTTTTTTATGTCT
>Locus:intergenic2616_1:1984451-1984493(+)
CCAGAAAAATGCATTCTATTAACTGAAAATCAAGATGAGGTAA
>Locus:intergenic2655_1:2013925-2013880(-)
TTTGCCAAAATGATTACTAAGGCATGGTTTATGTCATTTAATTTAA
>Locus:intergenic2662_1:2022574-2022628(+)
AACGTTATTTATCCCGACACACATAAAACTAACAGGGCTTATACAAAACCCCAAG
>Locus:intergenic2701_1:2058237-2058132(-)
TCTCTTAACCGCTTTTCCTCCAACAGATCTTCTATTTTTCTACGTCTTTCCAATTTTGTTGAAGGGCTTGCCTCAGTTATAACAGGTTCAGCATCACTAAAATCAT
>Locus:intergenic2720_1:2073546-2073675(+)
AATTTTCAATCTATTGATTTTAATGAAAAATTTGTAATTTCCTTGTTAGTTCATCAAATGAATAGACTTCTGGAGAGTATTTTTAAGCCTTGTTATCGTCGCTTTAAGAGTAAGCTCAGATCAATTAAAT
>Locus:intergenic2750_1:2097577-2097664(+)
ACACCCCCTGATTTTAACTTTTACTTTTACTCTTATTTGTTGTTATCTACAAATACAAGGAAAACTTTAGGAAAATGTTTTATGAATT
>Locus:intergenic2837_1:2154511-2154472(-)
CACGAGGATTTTCAGTCCTCTGCTCTACCGACTGAGCTAT
>Locus:intergenic2836_1:2154530-2154626(+)
CTCTGGCCACCATTAGAATTTCCGGGTCTTTCCCAATTACGGCGCACTCCCCATTTAACAACACAACACCCTAACACGAGTTCTATAATCATCAAAG
>Locus:intergenic2838_1:2155945-2155990(+)
TATTTATGTATTTATTTAAAGTGTATTGCTGCTTTATATATCCTTT
>Locus:intergenic2903_1:2203878-2203842(-)
TCATTAAACGGGTATATCGTGATTTTCTGGTTTTTTA
>Locus:intergenic2908_1:2207983-2208022(+)
TTTGATACAGGACATGCTGTAAACATAGGTGCCATACCAG
>Locus:intergenic2952_1:2233156-2233192(+)
GAGTTATGGATAAGATCAGCCGTTATCTTGAATCGCT
>Locus:intergenic3047_1:2296536-2296443(-)
CTAACGGCCCTAAAGAGGCTGAAATCATACCGGATTAGAGCAGAATTTCAAGTCTTTTTAGAGATTATTTTTTGTTTAACAAACAAGATGTGTT
>Locus:intergenic3054_2:2302995-2303097(+)
TCAACCAAGCTTTTACTTAAAACCCAATCCTCTAAAGCCACTGTATCAAGGAGTGGATTTTTCACCAATGCCTCAACTGCATCTAATAATTCCATAGTCCCTC
>Locus:intergenic3054_1:2303070-2303115(+)
ACTGCATCTAATAATTCCATAGTCCCTCCAAAATTTGGCAATCAAA
>Locus:intergenic3072_1:2317368-2317446(+)
CGCTCCGCCTTATGTTATTTCACTTTGAGAAAATTGCTATTGGAACAGGGCAATAAAGCTCAAAACCTAGGATTTACTA
>Locus:intergenic3103_1:2351761-2351695(-)
AAAGATAATTATAATTGGATTGACTTGAGCCATTTTTATAGGCAAGTTTATAGAAACAATTCACGAG
>Locus:intergenic3118_1:2358830-2358905(+)
CGATCAATTGCCCCACACATTTTTCCCGAAATAGATACTATTCTATGGCGGGATATTTATCTTTTAATTGTTCGTG
>Locus:intergenic3118_2:2358918-2358999(+)
AGACTAGACATCATTATTATAAAAAAATCAGGACCAGAAGAAGGAGTATATATTCGTGCTGGAACCACAAATAGAAAAGCTG
>Locus:intergenic3190_1:2401448-2401484(+)
AAAACATTAAAGTCTTATATCATTGTATCAACTCCTC
>Locus:intergenic3192_1:2406544-2406628(+)
CAAGAGAGATTATCCAAACCTTACACTGAAGTAGGCCCGGAATGGGAATACAATCATAAAACCCCTTATGCCACTCGTGCTACAG
>Locus:intergenic3211_1:2429220-2429082(-)
ACAGCAGTCAGAATAGCTGATAACAATAGATCGGGCATAACCGGCATCTTTCATTTTATTGCTGTGTTACAAACGTTTCTGAGGCAATTTTTACTATTTATAACTTCGCTCCTCAAAACGTTTGTGCCTTGCCTAAAAC
>Locus:intergenic3509_1:2647992-2647938(-)
GTTTTTTCGGTAGAGAAACCAAGAATATCAAAGACATTGAAAGCAATAGATACGA
>Locus:intergenic3529_1:2663249-2663147(-)
TGGTTATTTAATCTTAATAGGTGGGCAATTCTAGTGCTAGATTTTCCACACGTCAAGATTAATCTATACGTTTCTTGCTATTTTAGCAAATTATCAAGACATT
>Locus:intergenic3530_1:2663587-2663665(+)
TTTAATTGTTTTTATTTGAAATTAGCCTTCGTGGCAGTTTCGGTAGTAAATCGCAGCTCGTCCTATATTACACCAAGGT
>Locus:intergenic3547_2:2675577-2675427(-)
ATCCTATGTAAATATAGGATTTCTGTATACTTGGCCTGGCATTACAAGCTCTGTGAAGTCAGTAATAAAATTATTTTTGTTCATAATTGTTTTATGTTCATTAAAAATGAACAGAACGCAAAAATGAACAATGACGTTACAGCAGAGTATA
>Locus:intergenic3547_3:2675532-2675442(-)
AAGCTCTGTGAAGTCAGTAATAAAATTATTTTTGTTCATAATTGTTTTATGTTCATTAAAAATGAACAGAACGCAAAAATGAACAATGACG
>Locus:intergenic3547_1:2675612-2675468(-)
TGGCAAAAAGCGATTATTTTGTTAAGTATACAGAAATCCTATGTAAATATAGGATTTCTGTATACTTGGCCTGGCATTACAAGCTCTGTGAAGTCAGTAATAAAATTATTTTTGTTCATAATTGTTTTATGTTCATTAAAAATGA
>Locus:intergenic3585_1:2703801-2703654(-)
TATGTTTTGATCAAAACGAGGATAATATCAACCAGTTGTTCATTATTGAAATCAATCGTTTGTATATTGTCTATACAAATTTCTTATAAGCGCAGGGTTAAAGTGAGTTTGTTTTGTTGCAATCGGGTGCAAATCGGTGCTGTGCTGA
>Locus:intergenic3594_1:2707380-2707470(+)
CATCGTCTCGAAGCCTTGGCAAGAAACATTAAATTCCATACAAGGCTTCGAGACGGCATAAATGCCTCCTCAGCCCGAACGATTCAAGACA
>Locus:intergenic3614_1:2720282-2720315(+)
GCAAAGAGAAAAAACACACCTTGTGCGAGCAAGG
>Locus:intergenic3646_1:2740777-2740906(+)
AAATTATTTACAGAAAATGAAGGAAACCGGCTCGAAGAGATTTTTGGATATACCTATATCGATTACTTAAACAGGCAGGAGTATCCCCACAATTTATTTATTAGGATATTAAGGCGGTGTTTTGGCAGTA
>Locus:intergenic3649_1:2741992-2741953(-)
ATACTAAATACTTTGTTTCAGTTTATTTCTGTTTTCTGGT
>Locus:intergenic3733_1:2800069-2799988(-)
GAATATGAAAAATCCAATATAGAGTTATCCTTTTCAGAGTTTGCCAGATTTGGACAGAACTCACGAAAAAGCCTAGATAAAA
>Locus:intergenic3810_1:2862175-2862223(+)
TTGATACCCAAGATCCCCAGTCTAATAAGGGGGTTGGGTACAAAAGAGG
>Locus:intergenic3838_1:2878417-2878453(+)
AGCTTAAACCTATCTCACTCAAATAAAAAATTGGCAA
>Locus:intergenic3883_1:2901500-2901413(-)
TTAATAATTTTGCCAGAAATGAGTCTTATAAGGCAAGAGACAAGACGACCCCAAACTCCAATGCAACATCTTTTTTTTAAATTTATGC
>Locus:intergenic3940_1:2939945-2939981(+)
AGTAATGAATCTAATTATTCTACAAATCATTTCTTCT
>Locus:intergenic4001_1:2990371-2990320(-)
TCCCACTTTATGCTCACTTGTCTCTTTTATTTTACTGCTGCGTTGCAAGCGT
>Locus:intergenic4063_1:3041971-3041908(-)
ACTCATCCTGAGAACTTTGTACCGGATTTATCAATCAACACCAACCATCGAGCAAAAATTGCAT
>Locus:intergenic4078_1:3055969-3056005(+)
AGAAACCAGATATATTTTCTGATTCTGAAGACAACCA
>Locus:intergenic4098_1:3067833-3067902(+)
ATTAAAATTTTGGATGAGCATGGCCTATCAATCTTGCCTTTTAACTCTTTTGCAAATGCAACCCTTCTCA
>Locus:intergenic4120_1:3079825-3079909(+)
GGTAAAGATTGCAACCACAATTGCCTTAAAGAGAAATACAAACCGGCACACGCAACCAGAAACTGCATCAAGCTTACTATATGCG
>Locus:intergenic4121_1:3079931-3079883(-)
TCTCTGGGAACCTTGAAAAAAGCGCATATAGTAAGCTTGATGCAGTTTC
>Locus:intergenic4126_1:3083069-3083153(+)
GCTCCTCCTGAGCAAAACGTTCCAAAGTTATATCCTTTCTATGAACTTCAAATAACCTGTGGCTCCATCATCAGAACCTGGCTAA
>Locus:intergenic4142_2:3097750-3097783(+)
CTATCATTGGCGCGGAAATGTTTCACTTCTGAGT
>Locus:intergenic4142_1:3098102-3098177(+)
CGTCCGAACTTAGCTACCCGGCCATGCCACTGGCGTGACAACCGGTGCACCAGAGGTTCGTCCACTCCGGTCCTCT
>Locus:intergenic4146_1:3100586-3100622(+)
CGTTCGCTCGCCGCTACTTGGAGAATCTCTCTTGATT
>Locus:intergenic4146_2:3100842-3100875(+)
CATATAATCTCAATCACCTCAAAATCACATGATG
>Locus:intergenic4151_1:3109132-3109051(-)
AATTTGAGTGGTAAATATGAATTTTTCAGGTGCCAATTGACTAAGAGTAATTCGTTTTTTGGGATATACCCAACCTCTTTTA
>Locus:intergenic4153_1:3110817-3110691(-)
TGCCTCAAAGGTCAAAAAATATATTGCTTTAATTTTGGCAAGTTTATCAGTTGCTTGCAATTATTTTTAAATATTTATGCTTGCCAGAGCTTTTTAGAGCGCAAAACCTGGTTTATTGCAAAATTTG
>Locus:intergenic4154_1:3111669-3111735(+)
TGCACCCTATCATGTCTAGCTTTTGGGTATCCCGGATTTATCAAGTATCGTTTGCTACTTCTCAAAA
>Locus:intergenic4204_2:3141623-3141758(+)
CCGAAGGCCGGACTCGAACCGGCACGGCTTGCGCCACCGCCCCCTCAAGACGGCGTGTCTACCAATTTCACCACTTCGGCTTATTTTTATTTTTGTTATCCTGAGTTCATCACAAAAGACAACAGCCCTAAAGACA
>Locus:intergenic4204_1:3141692-3141752(+)
ACCACTTCGGCTTATTTTTATTTTTGTTATCCTGAGTTCATCACAAAAGACAACAGCCCTA
>Locus:intergenic4288_1:3214794-3214827(+)
ATACTTTTTATAGAGTATTTAATTAATTTTTGCT
>Locus:intergenic4297_1:3219908-3219866(-)
TTATATTATATAACAATAAAAAATATATCCCTGAACAGTAAAA
>Locus:intergenic4310_1:3227308-3227413(+)
TGCCCTGAAGTTGAAAAAATATATAGTGACTTGATTTTTAAAAACCGCGTTAAGCAGCAGTACGTAGAGAATCGATTATTTAAAATTCAAGTGACTATAGCTATAA
>Locus:intergenic4328_2:3245240-3245327(+)
ATCATCGACATAGCGCTCTTTCAAGCGAAAAGCATAATCTCCAAAGTTCATATCCTGTTGCCATTCCTGAGCGTCTCTTTGTTTTTGC
>Locus:intergenic4328_1:3245303-3245426(+)
TTCCTGAGCGTCTCTTTGTTTTTGCTCAGCATCCATTTTATTCAGAAATTTACTCAATTTACTCGTAAAGCCTGCGCTACAAACAACAGTCAGCAATACAAACACTATAATTTTTTTCACAGCA
>Locus:intergenic4374_1:3282591-3282642(+)
GCGGTTATTGATGGCCAAAAAATACTGATTATCTGGCATGATAATCAAGTAC
>Locus:intergenic4385_1:3288617-3288536(-)
TTTAATTTGGAAGTGCCAAACAAGGCTATAATAATGGCTAGAATTAATAAAAGTGATAACGGACTTATTCCACTTAATCCCA
>Locus:intergenic4400_1:3300682-3300733(+)
TCGCTCAATAAAAAAGGTTCTTTTATTCATTTCATCAAAAGAACTTTTCATC
>Locus:intergenic4426_1:3317169-3317205(+)
CGGTACAATATAAAAATAATCAATCCGGCGCCAATGA
>Locus:intergenic4450_1:3335097-3335205(+)
AATGCTGCAACACTTTGCTGTAAACAGGCACTTTTCCATGGCAACAATCTATTTATTTTAGGAAACAGTTTTTGGCAACATTTTAGCCAATACAAATGGTCGAAGTCTT
>Locus:intergenic2_1:359-464(+)
ATCTTATTTAATTTATCTAAATTATTTGTATGTATATTAAAATGTAGACCCTATTATGGCTTTGTGGATAACTTTGCCTTTTCTTTAAACCCGGGTATAATTTATT
>Locus:intergenic55_1:41475-41385(-)
CCACAAAGGGGCTATTTTTCTACTAAATGCTATTTTTTGCCACAAATAAATCTGGCTTTTAAAAAAAATATGTTATTCTTTCCAACATCAC
>Locus:intergenic73_1:51354-51246(-)
AGTAAATGTGACGCATTGTTGGTTAGTGGCACCATAGTCAAAAATGATGGGAATAAAGTTCAAGTAGCAAAATGCCCCAACGGATGCGGTCAAATCAAATCACCTGTTT
>Locus:intergenic74_1:52437-52491(+)
CTTATTGTTCACTCTAAATTCTTAAAGAGCAATAGTCTGTTTATTAACAGTTACC
>Locus:intergenic75_1:52798-52741(-)
AATAGCCTGAATAACGTCAGTTTTATGTATGTAATGCAGTTGTATTTTTATAAGGATA
>Locus:intergenic86_1:58912-58945(+)
TCTGAACAATGTTGGATTAAAATAATCCAACATT
>Locus:intergenic89_1:59972-59924(-)
TATCCAGACAGGCATTCAAAAGCAATCCATTTAAAATTTGATAAAGTTA
>Locus:intergenic167_1:123578-123533(-)
CAATGGAAAATAATTGATTTTAATAGCAAAAATATCTTTGCTATTA
>Locus:intergenic232_1:186318-186429(+)
CGTGGTGTACTTGATTTGAACTCCTCAGACGGGATAAGTAAACACGTGATTGAAGGCAGACCCCTATGTGACCTTTTCAATCTAGTAAATCCCTGTTTGTTTTTAAACTCTC
>Locus:intergenic255_1:197398-197332(-)
ATATCCGACAACGTCCCTAAAGTTTTTTGTAGATTCCTGAACTTTAACCAAGGGGCATTATTTTCAG
>Locus:intergenic266_1:208746-208791(+)
TTGAAATATTTTTTCAATGGTTTGAAGTATTATGGTTACTTGAGTT
>Locus:intergenic275_1:212585-212510(-)
CACGCTCATCGTGAATTACTACAAAAATTTGCCTCAACGTTATTACTCTATTTGCTACTCAAGTATATTCTTCCAT
>Locus:intergenic388_1:298136-298226(+)
CAAAGGTTTTTTGAAAGAATTCATGCAATATTTGGAACTATTATAACAGTTATTTGCAAATATGTCTTGTTTATTTTGCTTAGGCTTGGAT
>Locus:intergenic434_1:328573-328606(+)
TCTATAATTGCAATCCATCGGATAGCTCTTATAG
>Locus:intergenic475_1:360271-360157(-)
TCACACACGCGGCATTGCTGGATCAGGGTTGCCCCCATTGTCCAATATTCCCCACTGCTGCCTCCCGTAGGAGTCTGGACCGTGTCTCAGTTCCAGTGTGGCTGGTCATCCTCTC
>Locus:intergenic475_2:361787-361718(-)
CATAGCTTTTCGCAGGATTCCACGTCCTTCTTCGCCTCTTACTGCCAAGGCATCCACCGTTTGCGCTTCT
>Locus:intergenic475_3:362060-361979(-)
TCATCAAACCTTCGTATACGGGGCTTTCACCCTCTATCGCCAACTTTCCCAAATTGTTCTACTCAGTTCAATAATAAATCAC
>Locus:intergenic562_1:411400-411541(+)
AACCATCATTTGAGTGCAGAAGCAGTCTATAAAGCCTTATTGGAATCGGGTGAGGATGTTGGTTTAGCTACTGTGTATAGAGTTCTTACTCAATTTGAAGCAGCGGGATTAGTATCGAGACATAATTTTGAAGGAGGACACT
>Locus:intergenic563_1:412305-412194(-)
CCAGATAATAACCAGTTTGATTGGAATCTCGTTCGTATAGATAAAACCCAAAGCAAGCACATCACCGCCAGGATATTGAATGGAATAGTTCTTAAGGATCCCTCAAATAACT
>Locus:intergenic577_1:424814-424715(-)
TTACAAATTAAACAGGAATCACCTGAAATATGGATTGTCTCCATGACCACATGGAATCATCAACATGAAAGGTATACTCTCGCTTTAAATTCTGCTTCAA
>Locus:intergenic592_1:433702-433753(+)
CAAATATTATGGGCGATTAAGTCCGGATTAAACAACCTGTCTACACCAATCA
>Locus:intergenic619_1:449413-449275(-)
ATTGTGGCCTCATTAGCGAGCGGGCTCTTTTACCTGGTCAAGGACACTGATAAATCAAAGCGCACAGTCAAAGCGCTCACCGTGCGCATTGCAATTTCATTATCTTTATTTGTGTTTTTATTTATTGCCTTCAAATTGG
>Locus:intergenic721_1:519450-519411(-)
GGCCCCTTTCTTTGGGGCTTACGCCCTATCATCATCCACT
>Locus:intergenic758_1:549982-550018(+)
CTAGTGCTGTACATATCGCAACCTTTTTCGAATTGTG
>Locus:intergenic770_1:556125-556188(+)
AAAGTAGATAACAATCAAGCACCAGTGTCAACGGCGGATAGAATTAAAAAGCTTTATCTGGACA
>Locus:intergenic771_1:556518-556440(-)
ACCAAAAACCTAATCGCGTGTTCAATCAGGATGACTAAAAGAATACTGAACACTAAGGATTTTCTTGTAGGAAAATTTA
>Locus:intergenic785_1:566203-566083(-)
GTAGCTCAGACTGGTAGAGCACTGCCTTCGGGAGGCAGGGGTCGCAGGTTCAATTCCTGTCACTCCGACCAATTAAGAGCAGGGTCTATTCCGAAGACATCGGTTACAAATTATATCGGAG
>Locus:intergenic784_1:566159-566195(+)
GCGACCCCTGCCTCCCGAAGGCAGTGCTCTACCAGTC
>Locus:intergenic808_1:581735-581774(+)
AATAAACTATATGTTGAAATAAGTTACAACAGCAGTATAA
>Locus:intergenic852_1:609449-609536(+)
ACACGTGCTACAATGGCCGATACAGAGGGCGGCGAAGGGGCGACCTGGAGCAAATCCTTAAAAGTCGGTCGTAGTCCGGATTGGAGTC
>Locus:intergenic856_1:613150-613222(+)
GCCAATGATAGTGTGAGGCTTCCTCATGCGAAAGTAGGTCATCGCCAGGGTTTTATTCCTTATAGCGGCTCTC
>Locus:intergenic920_1:652489-652555(+)
AATATTTTTTGCCTTGACTGTGGTGTTTTGCATAAATCCGAATACCAATCAAGTTGTTCTAAAAAAA
>Locus:intergenic948_1:672030-672114(+)
AAACTTGGCTTGGGTGTGAAGATCTCAAAAGGAAAAGGGAGGTTAGGGAATAATTGGTTTTATGGAATTTATTCCTGGGGACGCT
>Locus:intergenic962_1:683624-683699(+)
ATCAGACAATTTTGCAATAACATAATACTTCTTTACGGTTTTGTGATCATCGAATTACTCTATTCTAAAACAGGCG
>Locus:intergenic965_3:689487-689406(-)
ATTTTGTGCTCCTGCTATTCTTCCATCAGCTCCTCCAACAGTACCACTGTTAAATGCGTTCATAGCTGTAATAAGCGCCGCA
>Locus:intergenic965_2:689608-689560(-)
GCAGAAAAGCTTCCCATGCTGCTTGCTCACTTGGCTGAATCCCATTTTG
>Locus:intergenic964_1:689860-689986(+)
GGGCATATACAATCGATAACTGTGAATGGTATCACTTATACTGTTAGTACTGACCTTGGTTCTGTATCTACGAGTGGTTCTGCTACTCAAGGCTCAAATACTTATTCATACAATAATTCAACACATG
>Locus:intergenic964_3:690082-690172(+)
ATAAACCGTATAATCAACTATGTATTAGTAGATAATGATGGTGATACTTCAGCAGCTGCAATAACTATTAATATAAATCTTCCTGGAACTA
>Locus:intergenic964_4:690193-690331(+)
GATGATTTGATTCTTACTAACCAACCTGCTGTAAGTGGTAGAGATGTTATTTCTATACCGACATGGGCATTATTGGCCAATGATACGGGTGGAAATGGGGTGTCTTCAGTCAGCAGTGTGACACAACCAGTTGCTGAAG
>Locus:intergenic964_2:690670-690796(+)
TTAGATGGTGGTGCAGGCAATGATACAGCTACTTACATTGACGCCACTGCAGGTGTAACTGTTTCCTTAAATACCGGTTCTGCACAAAACACTGTTGGTGCAGGAACGGATACACTTACTAATATAG
>Locus:intergenic965_1:690866-690722(-)
AATCCTTTGATTGTATTGGCACTATTATTTCCAGTTAGAGTATCATTAAATTTGAAACCAGTTAGATTTTCTATATTAGTAAGTGTATCCGTTCCTGCACCAACAGTGTTTTGTGCAGAACCGGTATTTAAGGAAACAGTTACAC
>Locus:intergenic987_1:706662-706626(-)
GAAGTGAGATATAAAAACAAAATTCATCCAGATACAC
>Locus:intergenic997_1:718611-718560(-)
AGGAGCTGTGTTTGCATGCAGGAATACAATGAAAGAGCCCGGTTAGGCAAGG
>Locus:intergenic1025_1:739650-739593(-)
GGGACAATAAACAAACTTTCAAGGGTAAAATCAAAAAAAATTTTGGATTTGGGATTAC
>Locus:intergenic1069_1:774501-774456(-)
CGCAAACGTTTTGAGGAGCGAAGTTTAAATGTAGTTGAGCACCCAG
>Locus:intergenic1120_1:815874-815949(+)
ATTAAAGCCTCTTTCTTTCTCCGACTCCATCCTTTGATTTGTCTCTCAGCATTCAAGGCTTCTTCACGAGACATAA
>Locus:intergenic1231_1:913386-913353(-)
CTCTGGATACTCAATTGGCTGTTCTGGTATTTCA
>Locus:intergenic1234_1:919461-919542(+)
TACTTCTTAATTAAAGATATAATAAAGCATTACCTGTCTTTGATAGATATCAAACTGACATCATTACCCGTTAAAATAATAA
>Locus:intergenic1242_1:928382-928490(+)
GTTTTTAATTCTGTCATTCAATTTGGCCAAACTTTCTTATTAAAAACATTTGTTGCCTTGATTCCAGGGGATAAGTTCTGTTCATATGCTATTTATAACATTGTTTATA
>Locus:intergenic1259_1:939744-939594(-)
TTAGGCCTCGTGCATAAACTGTCTCTTTCATTTTATTGCCGCATTGCAAAGATTTCTGTGATGCTCAGGGTATGTAAAAAGCGTATTATCGTATTAATGAGCCCATTATTATTACATCCCTTTCTTCAAGCATGTCCTGTCAATCCCCGGA
>Locus:intergenic1328_1:983955-983991(+)
CCCGATATAGTTAAAAAGAGAAAGAGGGAGATAGAAA
>Locus:intergenic1421_1:1064034-1063992(-)
GCAGAATTCATTTTGCATGCCAGACTCATAAAGTCACAGCAAT
>Locus:intergenic1459_1:1094043-1093989(-)
AACGGAAATAGCCCATTGACACTAAAAAGTGCTTATTTACAATGGGTTATCAACA
>Locus:intergenic1459_2:1094271-1094184(-)
TTAGAAATACCAAGCAACCAAGAAGCAGCAACAACCAACTCTTTGGATAGAACTAAAGCCTCTTCAGGTCCTGGGCTTCTCGTACCCT
>Locus:intergenic1485_1:1124060-1124015(-)
CGTGATGATTTTTGTTTAGCCAATACAATAAAGACTAATCACATCT
>Locus:intergenic1577_1:1181579-1181540(-)
TGCGACACAAGTGCGACACTCTTGCGACACATTAAAAAGT
>Locus:intergenic1595_1:1199646-1199544(-)
TGTTTTTCTTTTGCAGTCATCTATTGCAACTTACCACGTAAACCTTCATTCACATGCTGTTTACAGATGTTAACAAACAAATCGATCATATTAACAGTGTTGG
>Locus:intergenic1626_1:1217751-1217790(+)
TGCCATTACCCCCAAAGTAGAGGATGGATTGTCAACGCAT
>Locus:intergenic1663_1:1246443-1246380(-)
ACATCGTTCTGGAGATTGGTAAAGATCTCCAGAAATCTGTTGTCTTTACTTCTCACTGCCTTTA
>Locus:intergenic1671_1:1251770-1251686(-)
ATGTTAAAGACCTTAGGCGGAGCAACCAGGACAGCGGCTCTTGATACTGCGAGAGCAACAGCAACAACAACGGTTGTTCTAGGCA
>Locus:intergenic1697_1:1272335-1272200(-)
ACAAATATTGATACTTTTTTTAATATGCATCAATTCAATACCAAGGATTTACTGTGTCATACCAGACTTTTTTCTCGACTTGATCGTCATAATTCAATCTTGTGCACCCGCATGCAGCCATGCAAATACAAAATTC
>Locus:intergenic1719_2:1285350-1285302(-)
AATAAAATGATTACAGCAAATGCTGGCATAAAAAACATTTATTTTAATA
>Locus:intergenic1719_1:1285376-1285343(-)
CGAACCATTTTAAAGATTGTAGCTAAAATAAAAT
>Locus:intergenic1769_1:1329330-1329258(-)
TTGCTACGCCAGGGCATCCCATACAGAACGATTCATGAAGAAACAGGGGTCAGTGTAACAACCATCACGCGAG
>Locus:intergenic1777_1:1333972-1333936(-)
TCTCAGGTTTCTATAAACATGCTCTTAAGTACTTTAA
>Locus:intergenic1776_1:1334254-1334335(+)
TTTAGTTTGGTTTTAATAATTTTATTTTTATTGTTAATTCAAGTGCTTATCATTTTTCTATTGAAAGCAACATTTTTTTTGT
>Locus:intergenic1876_1:1403424-1403535(+)
ATCAAATCTGCAGCAGCAGTCGTTTGTAAAGCTTCTCCAACAGGGATAAGAGCAGCTAATAATAGTACCGACCAATCAATAGTAGGATACAAACTGCATCGTATCTCTAATA
>Locus:intergenic1960_1:1468456-1468537(+)
ACACTCAAGAGATTGCTTTGGAGGATAGGCGGAATAGTTGATAGCCAGCATTATCAAAAGCAGGATAATTTATCAAAATTTA
>Locus:intergenic2174_1:1640848-1640914(+)
TTTATAAAAACCTACACACTTTATCCACTTGATGGTTACCTTGCTGAAAGCAGAGTTGCTTATCAAA
>Locus:intergenic2191_1:1650703-1650601(-)
CAATTAAGTCTGATTATTTTGATAATCAGACTTAATATTATAGTAATAATAGTATTCCAATTATATTATTTGCTTTACCATTATGATAATTTCCAAATAGTAA
>Locus:intergenic2335_1:1752637-1752592(-)
TTCTTTAAGACAATGTCGTTTAAAATAAAAATAGTATCAATATTCA
>Locus:intergenic2431_1:1818374-1818338(-)
CTTAATAAATTTCTAAAAAATAAACTAAACTTCCATT
>Locus:intergenic2490_1:1874798-1874834(+)
ATTCATGGTGGCTCGGTATTTGGCAATTACAACGGAA
>Locus:intergenic2544_1:1915743-1915788(+)
ACTCTATTAGAGTATTTTTTACTCTATTTTACATGTGATTTTCATT
>Locus:intergenic2694_1:2052793-2052889(+)
TTGCGTGAAAATAGCTATTTTCAGCACGAATCCACATTAAAATTCATCTCATATCAACCAATAGAAAGGGCAACTGCAAGAGTTGCCCTTTCATGTA
>Locus:intergenic2724_2:2077317-2077419(+)
GAAAATAATCCTTCAAAAGCTCATATAACCACCTGCGCTCTATTCAGGATCATTTTCGTCCAGCCTGAACCCCAAACCAACCGCTATAAAATATTTCAACGCG
>Locus:intergenic2724_1:2077453-2077492(+)
GATATTTATATCAGGAGCAACTTTGAAAAAGCCTCACAGA
>Locus:intergenic2734_1:2086624-2086771(+)
AGCAAGGCGGCTGGCGCGCCCGGCAGGATTCGAACCTGCTACCCTCGGCTTAGAAGGCCGATGCTCTATCCAGATGAGCTACGGGCGCTTAAATGGTCGGGGAGGAGGGATTTGAACCCCCGACATCCTGCTCCCAAAGCAGGCGCGC
>Locus:intergenic2805_1:2128724-2128673(-)
AATTCATTACAACCCAATTTGCTTCTTCTATATAGTACTGGGAGTAAGATTC
>Locus:intergenic2869_1:2174905-2174866(-)
AAGATCCTATGGTTAATATTTTTTCTAATAATTCTTATTT
>Locus:intergenic2911_1:2210559-2210475(-)
CAAGTAATCTCTATTGTCTTTATATCCTATTTAAAATTTAGTTTACTCTCTATATCTGTAATTTTGTTCAGTCTTAACAATTCCT
>Locus:intergenic2919_1:2213312-2213198(-)
GTAAGGGTAGAAAAAAGCCTGTACAGTGGAGAGATTCAAGATGCTATTCGAAAAAAATCATCGACTCCTGTTATTCCAGGAAAATGCAATTCTAAAATTGGCAACATGGGTATGG
>Locus:intergenic3022_1:2278404-2278440(+)
ACATCTGCAATTATTTTTTTAACTTCTCCTAGCGTAA
>Locus:intergenic3033_1:2287090-2287048(-)
AATAGCCAAAAAATAAAAAGAATTGTACAATGGCTCTCCATGA
>Locus:intergenic3049_1:2298344-2298194(-)
CTATTAGAGTCAACTAACTATACTCTAAAAGACATTGCTGCTTTACTAAATTGCTCAATAAGACAATTACGTTCTATTTATTTCGATGAGTTAATGCCAACTAATCTATATTGCGAACGGGATCTTGTGAGGCTTTATCATTTAATTCTTG
>Locus:intergenic3056_1:2306987-2307023(+)
AATGCTTGGTTATGCTGTGACACCAATGGAGGCGGCA
>Locus:intergenic3125_1:2361001-2360896(-)
CAACAACTTACGATGCATCAAATCATCGAATTACTGCCTAGAACTGCCACAAATACACTACAAACGGTCACTGTTACGGCACGATTTCGTCACTGTTGTGTCAGGC
>Locus:intergenic3134_1:2367019-2367055(+)
TTTAATGTTATTTTGATCTACACGGATTCAAGTAGAA
>Locus:intergenic3235_1:2442651-2442585(-)
CTTGCATTAGGAGATCATCCGGCTCAAGCAAAATACCAGGGCGTTTTTGTTATACTGACACGTATCG
>Locus:intergenic3242_1:2454214-2454292(+)
AAACATCAATGGTATTCACTAATTAAGCCCCCAGAAAAAACTTCAAATATAATATTTATCAATCAACTTGAATATTATA
>Locus:intergenic3335_1:2525244-2525193(-)
AAGGGATTATCGAAAAAATTTCAAAGATTATCTTATTTATTTTTATATAAAA
>Locus:intergenic3349_1:2537459-2537423(-)
AATATGAAATTTATTGGCTCAAGTAGATTAAATAATG
>Locus:intergenic3361_1:2547974-2547869(-)
CACGTTACTCTAAAGAAACAAAAGGATACCCATTTTGAAAATATAGAGTTTATGAAAAATTTTGATCTTTTTAACTCGACCTCGAAATTTATACCCGTGAAAGCTT
>Locus:intergenic3422_1:2590913-2591000(+)
GCTCTAAAAAAAAAGCGACTTCGATGTCGCTTAAATTTGGAGCGGGAAACGAGACTCGAACTCGCGACCCTAACCTTGGCAAGGTTAT
>Locus:intergenic3504_1:2645790-2645877(+)
AGAGAATATTTGCGAAGTTCAAACACATCATTCTCTCATTGGGTTCTGCTCAGTATAAAATCCCCGTTCTTATCATTGCGGATTCATT
>Locus:intergenic3527_1:2662006-2661964(-)
ATGTACTCATCTATACACTCCGCTTTTTTAGTCGCAATGATCT
>Locus:intergenic3529_1:2663258-2663162(-)
CTAGTCCTCTGGTTATTTAATCTTAATAGGTGGGCAATTCTAGTGCTAGATTTTCCACACGTCAAGATTAATCTATACGTTTCTTGCTATTTTAGCA
>Locus:intergenic3539_2:2670150-2670111(-)
GCCCCAAATGTCCCCTTTGTCCCTGAGATATTGGACAACA
>Locus:intergenic3539_1:2670252-2670150(-)
TTGGATGGATTTTTATTGGTGGATATAGTTTCCAATAAGTCCCACATGCCCCACCTTCATTGTATGGGGTGGGGGCGGCTAAAACCTAGTAGCAACGCGCCTG
>Locus:intergenic3544_1:2673206-2673284(+)
CTTAAGCTTGGAAAAAGTATCTCGTATTCCCTCAAAGAATGTCAAGCACAAAAGATCAATTTCAAAGATGTGTTATCGA
>Locus:intergenic3545_1:2673671-2673611(-)
AACAAAAAGTCATGTTTAGCCTCAAAATACATCCATTATGGATTAAAGGTTTGGCTAATAT
>Locus:intergenic3552_1:2680117-2680201(+)
GGCTTGCCTTTTAATTTTTTAAATTTAGGAGTTTTTAACTTGCCTGCAGAGTCACTCATCAATAAATATCCTTTTTTGGAGATTA
>Locus:intergenic3556_1:2681526-2681574(+)
AGTTCGATTAGTACCAGGCTTATTTGCAAACTGTATCGCTCTCAACTAA
>Locus:intergenic3565_1:2687369-2687336(-)
TTTTTAGAGAATGTATTCATTTGGAAAATAATGG
>Locus:intergenic3581_1:2700839-2700797(-)
AGAGACCGCTCGATTATTATGAAAAACAATCAAAAATTATCAC
>Locus:intergenic3599_1:2709598-2709547(-)
ATGATCTTCTATGTCAATCACAAGCAAATCCAGGCGATGAAAACTGTGGTAG
>Locus:intergenic3628_1:2727872-2727944(+)
ATAAAAACGAAAGAAATTGAAATACTTATTTATAGTCATCCTACTAAAATTGTAGACTATTTATCCAAAATAT
>Locus:intergenic3640_1:2734743-2734782(+)
CATATCAGCAATTTTGTCTGCAGCTTGGAGCCTGATTCAT
>Locus:intergenic3646_1:2740834-2740945(+)
ATCGATTACTTAAACAGGCAGGAGTATCCCCACAATTTATTTATTAGGATATTAAGGCGGTGTTTTGGCAGTACATACACAACCATATTTAATTTGGCATTCGCTGCAATTT
>Locus:intergenic3654_1:2751095-2751158(+)
CTCACTCAAAATCTTTCTATATACTTTGCTTTCTGCTGCCTAAGATTAATCTTGCTTTGGTTTC
>Locus:intergenic3674_1:2758449-2758536(+)
CTTTTTCTGTCTCGCAGAAAACGAATTTATAATATCATTGCAATCTACTTTTTAAGGAGTATCCGGGAAAATAGCAATTCAGGGTTCT
>Locus:intergenic3713_1:2779333-2779285(-)
ATATACTTAATTACAAGTAGAGAGGTATTATCTATCTTATCTGAAGACT
>Locus:intergenic3752_1:2815079-2815172(+)
ACGATTTGCGGTAAAAGTCCAATAAACGAGGTAATAAAAGCAACTATTCCAGAAAAAATAACAATTGACACATTTTCCTCCGCTCAGACTAATG
>Locus:intergenic3755_1:2816679-2816550(-)
AAAACGGAAGAAAAAAATAATATTGATCCAATAAATACGAGGAATTTGCTCATGATCGCGTTTTCCCTGGTTTATTTAATCCAAAATAGATTAAATATTATACTATTAAATATAATAGGACTTAGGAAAA
>Locus:intergenic3777_1:2837182-2837140(-)
ATGCTAATTTACAGCTATAGAGAATGCTGTGAGAATAATTCTA
>Locus:intergenic3835_1:2875704-2875566(-)
CTCATCAAAGAGATGAATTTACATAAATTCTGCCACCCTATAACTACCTTATCATTATACAGAAATAGTGTCGAATCCCAATTGTCCCTGTTTAAAAAGCGTTTCAAACCAAAAGCTTACATACATCAGTGGATTCTCT
>Locus:intergenic3838_1:2878433-2878517(+)
ACTCAAATAAAAAATTGGCAATCGATACATAAATCTCTCAGATCTCTTCTATCAAATATTACCTTATTATCACAAAGAACATTGC
>Locus:intergenic3876_1:2897726-2897792(+)
TTGAAAAAATTTTCTTTAAAAGTGATCCACAGAAAAATTTATAAATGGTGCTTTAATTTTAGTGAGT
>Locus:intergenic3877_1:2898222-2898150(-)
CAATTGTCTGCACTTAAAAATTTGAAGATTTATAAATATAAAATAAGGTCTGAAGACAAAATAATTTTTAATA
>Locus:intergenic3895_1:2905741-2905627(-)
TGCATAAGCATCGTCTCGAAGCCTTGGCACGAAACATTAAATTTCATACAAGGCTTCGAGACAGCATTAATGCCTCCTCAGTCCGAACGATTAGAGATAACCCCCTATCTTATCC
>Locus:intergenic3915_1:2921271-2921220(-)
ATTGTAACAGTATTTACGAAAACTCCAAGGTCAAGGCAAAAAATGTTTTTAA
>Locus:intergenic3914_1:2921645-2921768(+)
AAGGATTATACGAGAGCCTGGCTATATCCAGGGTTCGTTCAGGCTGAGGAGATGCATAAGCATCGTCTCGAAGCCCTGGCACGAAATATTAAATCTCATACAAGGCTTCGAGACAGCATAAATG
>Locus:intergenic4021_1:3001645-3001558(-)
GCACAGGGAGTTGGTTTGCTATTCATTTTCTACCAAATCGTTTATCTTCTGTTGACTCTGCGTCGGTTTGAGCTATCGCAAGCTAAAC
>Locus:intergenic4037_1:3015361-3015283(-)
TGGTTTTGGTCAATATTTGTCCGGATTCGTTGTGTGCTTATAAACCGTAAAAAACTTTTATATAAGAGGTTTAGCGATT
>Locus:intergenic4079_1:3056077-3055948(-)
AATAGGCTGCTTACTCCTCAGTTTTGTAAAAAGTACTACATTTTTGCCTTTTATACAGAGTTCAATCTCAAATGGTTGTCTTCAGAATCAGAAAATATATCTGGTTTCTTGTATCGAGTTCACGCTAAAA
>Locus:intergenic4082_1:3058737-3058788(+)
ACAAAGAATAACAATTTTTCAAACGGTTGGATAACTTATTTCTTAGAAAATA
>Locus:intergenic4144_1:3098836-3098920(+)
GGGTGGAGACAGTGTGGCCATCGTTACGCCATTCGTGCAGGTCGGAACTTACCCGACAAGGAATTTCGCTACCTTAGGACCGTTA
>Locus:intergenic4144_2:3099075-3099195(+)
TGGTCTCTGCGGCCCTCTCCAGCTCTGAAAGTAAATCCCATCACCAGAAAGGGCGTACCTTCTCCCGAAGTTACGGTACCATTTTGCCTAGTTCCTTCACCCGAGTTCTCTCAAGCGCCTT
>Locus:intergenic4146_1:3103252-3103342(+)
TGTTACTCTTCGCTATTCAAATATGGTGACTCTATTGGTCCCCTCGCGACGATAGATTGTGAACCCCGTCAGGCCCGGAAGGGAGCAGCGG
>Locus:intergenic4202_1:3141122-3141155(+)
TCAGGTTCATCTAAAAGCAAAAAGCTCTGTAATG
>Locus:intergenic4270_1:3192849-3192915(+)
TCAAAAAATTTTGCTACCAGTTTAATTTCCTTTCAGATATTCTCTAAAACGAGACTTAAGAAAAACC
>Locus:intergenic4342_1:3257184-3257244(+)
GACTATAGGGGGTTAATTCTTTATGATTTACATGGAAGTATTAACAACATCCCTATAAGCT
>Locus:intergenic4384_1:3288547-3288628(+)
GGAATAAGTCCGTTATCACTTTTATTAATTCTAGCCATTATTATAGCCTTGTTTGGCACTTCCAAATTAAAAACAATAGGCT
>Locus:intergenic4395_1:3294421-3294385(-)
TTTTTATTTCTATCCAATTATTTCAACGCACTGTCTC
>Locus:intergenic4394_1:3294538-3294610(+)
TTATTTAATCTCCTGGCGCATCACATTAGGCGATGCAGCCATTACGGGTGCACTTTATATCATTCTAATCAAT
>Locus:intergenic4401_1:3300545-3300410(-)
GCCACTTGGGAAAAAACAATTGTCGGCAAGGATTGCCCCTGTAATCAGCTGGGTAAGCCGATTGGCTTCGGCACATCTCGAATCAGTGGCAACCTCTTTCGCTTTTTCATCTTTATTTCGCATAACAATCCTGTGA
>Locus:intergenic4464_1:3344269-3344329(+)
GCTCAGCTCGTGGAGTTTATTTTAGTATCGGCCACCCGTGTTTCAAGATACAAAGCGAATA
>Locus:intergenic4487_1:3356145-3356112(-)
GTGATATTCAATGTGCCATTACTGAGCGATTCAA
>Locus:intergenic4507_1:3370883-3370739(-)
ATTAAGCGGACATTAGCAGAGTCTGAGGGAATCGTTTGCGATAAGAAGTTGAGTATAAATTGTTATTCTAGATATAAAAAAATAAAATTTTGTCGTAATTTGTGTCTTCTGATTGTTTTTTTTTCTCGAATTTGTAGCAGCATGA
>Locus:intergenic4511_1:3374616-3374532(-)
GGAATTCAAGTTATCTGCGGATGCATAGATATGGTATCCAGTATGTACATTGCCATTATGGTTGAAAGGCAATACCAGGGGCAAT
>Locus:intergenic4540_1:3390845-3390944(+)
ATTCTTGTAATTGCGCATAATTATCAATTAAGGACGTTTTGTAAAAGCGTTCTTGCTTTAAGGTTATCAAGAGTCAACAAACTATATAAAAAGTTCTGGA
>Locus:intergenic29_1:24079-24028(-)
GTCACAAAATTAAACATTATGCAATATTTATTTGCATATCCTGCCTTGATAT
>Locus:intergenic64_1:46454-46562(+)
AGTCAATCTTCTTATGGATTACTATTTGTAAGTAAGGTAAATAGTGGGAGTAACCATCTTGAAATTTCGGTTCCGTTTTTATCTGGGTATTGTTCTTTTAATTTTGGCG
>Locus:intergenic79_1:54467-54362(-)
TCTGGCACCTCAATTCCTGTCAGTCAGATAAACATAACACATCTGGGACAACTACTACAATTGATCACCTGTCTGAACTATAATCACCAAGCCATGAGCAATAAAA
>Locus:intergenic113_1:77508-77403(-)
CAATCCCAGTCTGGGTTTTGGCGAATTCCAAGTTTTCCCTTCCTGAAGCTTGGTACCAGTTTTGGTACCGATTTTAAAATACAAAATAACGAAATATATCACGAGT
>Locus:intergenic169_1:127091-127004(-)
CCGACATCCACAAACAATAACCATATTGGCTTGGGAGTCACTAAGCCATGTGCACTGCCGTTCAATTTGTCTGACTCAATCACTGGTT
>Locus:intergenic220_1:177897-178047(+)
CTTGCCAAAGATAATGGCGAGAAATTCATTCTACCATACGCGCAATATTTTAATTTAGAAGATTTGAATAAACTTATTAAGGGAGTTATTGAAAATAAAAATCCCTGGCCAATCAATCAGATAATACATGCTGGAGGCATGGACGAGATCT
>Locus:intergenic231_1:185461-185425(-)
TTCGCTAAACTGGAAGAACGCTCAGCAAGGGAGAGTT
>Locus:intergenic254_1:197343-197388(+)
GCCCCTTGGTTAAAGTTCAGGAATCTACAAAAAACTTTAGGGACGT
>Locus:intergenic284_1:219896-219986(+)
TCATGCATAAGCTGTCTCTTCATTGCTGCGCTGCAAACGTCTCTGCAGCGCACATTAGAAAGCATACGCGCTAAACGGTTTTTGCTGATTT
>Locus:intergenic297_1:225765-225720(-)
TATTGTTGCTGCTTAAAAGTAACATGGAGTATACTTTGCCTTTTCT
>Locus:intergenic301_1:228459-228408(-)
TTTTCGCTCCCATTGACGTTTTTCATAAGTCTTGATGAATCTTTAAAGATTC
>Locus:intergenic344_1:262069-262105(+)
TGCATCAGGGTACCTTGGCAGGAAGCAGGCAAGTTAC
>Locus:intergenic371_1:286099-286015(-)
AAATCCTTTAATCCAAATTTAATTAAGTTTTTCCACTCCGCTGTGACAAGCAATTTGTCATCGTTATTTCACTTCAATCAAAGAG
>Locus:intergenic452_1:341740-341848(+)
GCGGTCACTGCTGGTGCATCATTATTGCTGCTAACTGGATGTGCGGTTGATGGTGTGGCTATTGATGATGTTTCTTACGAATCAGGTTATAGCAATGACTACGTTTATT
>Locus:intergenic475_1:361595-361532(-)
TCCACAAAAAACACTTTGTTCTGGTCAATCCCCTCAATCTATTGGTGGAGCCGAGGAGGATCGA
>Locus:intergenic477_1:363642-363609(-)
CTTAGGACCGTTATAGTTACGGCCGCCGTTTACC
>Locus:intergenic478_2:365049-365151(+)
AATGTTGACAATCCATTCATCTTAAAAGACAATAGCGTTCTTTTTGGAGGGGTTCCCGAGCGGTCAAAGGGATCAGACTGTAAATCTGACGGCTCAGCCTTCG
>Locus:intergenic478_1:365070-365169(+)
TTAAAAGACAATAGCGTTCTTTTTGGAGGGGTTCCCGAGCGGTCAAAGGGATCAGACTGTAAATCTGACGGCTCAGCCTTCGAAGGTTCGAATCCTTCCC
>Locus:intergenic563_1:412269-412158(-)
ATAGATAAAACCCAAAGCAAGCACATCACCGCCAGGATATTGAATGGAATAGTTCTTAAGGATCCCTCAAATAACTACAACAAGTCTTCAAGTTCCAATGAAGACCGCTTCT
>Locus:intergenic619_1:449425-449287(-)
GTCATGATTCTTATTGTGGCCTCATTAGCGAGCGGGCTCTTTTACCTGGTCAAGGACACTGATAAATCAAAGCGCACAGTCAAAGCGCTCACCGTGCGCATTGCAATTTCATTATCTTTATTTGTGTTTTTATTTATTG
>Locus:intergenic640_1:466432-466519(+)
TACAATGATAGAGAGCTTATTGATAGAGAGAGTATTTTGTTTTGCATTGATGATCGGATTAAGTCGTCTTCTTTTATCATTGGAGAGT
>Locus:intergenic651_1:472835-472799(-)
ATTGTCCAGAAAAAACTGCTAAAAAGGAATAGAGGAT
>Locus:intergenic745_1:535513-535432(-)
AATTTGCAAAACAATGAGTCCATATTAGGAGAAATGCAAAATAGCATTTCATTATGCACTAATATGGGCCTCATAATCCAAG
>Locus:intergenic746_1:537025-537067(+)
TATCTCATAATCTTGCACGATTCCCAACAGAATATCTGTTTTA
>Locus:intergenic778_1:560584-560698(+)
GAGTTTCAGGTACTGCCTGACCAATTGTCTTATGGAAATCATAATATTGAACACAACTGTTATTGCACCCAACTATATTTGTATACATCTTGTCAAAATTTATTAACAGGGATAA
>Locus:intergenic805_1:580183-580039(-)
TATCTTGACAAAAATCTTTTTACTTTTGGTTCTTTAACACGATACTTCATTAACTTATTGATTTTATTAATAGAGAAGCAAGTATTAGGCCAATTTTTTTATCTTATTTTTTCATGGACTTTTATGCTTAATAAATGTCTATATT
>Locus:intergenic828_1:595752-595818(+)
TTTTTAAATTTAAATCGCCGTTGTGATAACTTAATTGAATCAATAATTATAAAATGGTACCTTAATA
>Locus:intergenic853_2:608724-608691(-)
GGTGCTTCTTCTGTGGGTAACGTCCAGTTAATCA
>Locus:intergenic853_1:610492-610387(-)
TTGGATGATGGTCCACCCATCTTCAACCAGGATTTCACGTGTCCCGGCCTACTTGTTCGCGTGCCTAGTTCCTCATCAAACCTTCGTATACGGGGCTTTCACCCTC
>Locus:intergenic853_3:610881-610755(-)
AACCAGCTATCTCCGGGCTTGATTAGCCTTTCACTCCTAGCCACACGTCATCCGATAATTTTTCAACATTACCCGGTTCGGACCTCCAGTTGGTGTTACCCAACCTTCATCCTGCACATGGCTAGAT
>Locus:intergenic853_4:610884-610764(-)
GAGAACCAGCTATCTCCGGGCTTGATTAGCCTTTCACTCCTAGCCACACGTCATCCGATAATTTTTCAACATTACCCGGTTCGGACCTCCAGTTGGTGTTACCCAACCTTCATCCTGCACA
>Locus:intergenic855_1:611836-611749(-)
CTGGTCTCTGCGGCCCTCTCCAGCTCTGAAAGTAAATCCCATCACCAGAAAGGGCGTACCTTCTCCCGAAGTTACGGTACCATTTTGC
>Locus:intergenic962_1:683618-683705(+)
TGCCTCATCAGACAATTTTGCAATAACATAATACTTCTTTACGGTTTTGTGATCATCGAATTACTCTATTCTAAAACAGGCGAGTCAT
>Locus:intergenic965_1:688654-688576(-)
CGTCATCAAACTTCACATTGCCGCCCAAATCCAAAGACGCACTGGCAGTCGCCGTGTCCCCATCCCCATCCGTCGTCAC
>Locus:intergenic964_5:688810-688849(+)
GCCGGCAGCACGGGGTTGAAAGACACGGCGACCAACGAAG
>Locus:intergenic964_1:689010-689070(+)
TTTGAATGCGGCGAATTTGATTACCTTGACGGCGACGATTACGGACAAGGACGGGGACAGC
>Locus:intergenic964_3:689035-689110(+)
TTGACGGCGACGATTACGGACAAGGACGGGGACAGCAGCAGTGCGACCTTAAACATAGGGCAGGCCTTAAGCTTTA
>Locus:intergenic964_4:689662-689791(+)
GGTATGGGAACAGGTATCGACGTTAATAATCTTGAGCCTATAGCATTTAATGGTGTGAATGGAGCAAATATACCAGCAGTTGTTGTTACAGATATTAGTCAGTTAGCAGATGTATTAGTGAACACAATTA
>Locus:intergenic964_2:690091-690175(+)
ATAATCAACTATGTATTAGTAGATAATGATGGTGATACTTCAGCAGCTGCAATAACTATTAATATAAATCTTCCTGGAACTAATG
>Locus:intergenic970_1:695713-695833(+)
CATCGATTAAAAGGATACAAATTTAAAAGACAAGTTCCTATTGGGAATTATATTGTCGATTTTGTTTGTATTCAGAGAAAACTCATTGTTGAACTGGATGGTGGACAACATCTTTTAAATA
>Locus:intergenic972_1:697596-697671(+)
CTTTATGAGATCATTTCTGCTATTGTTTTGACTCATTTGTGTAGAGTATGGTGCTTGGCAATAGCGTCCAGGTGGC
>Locus:intergenic987_1:706665-706614(-)
ACCGAAGTGAGATATAAAAACAAAATTCATCCAGATACACATCTATTACAAT
>Locus:intergenic995_1:716087-716021(-)
ACGAATCAGAGAGGATGGAATTTTGTTATCTTGATTTGCTCCAGTCCAAATTCAGGATTAAATCAAT
>Locus:intergenic1069_1:774659-774545(-)
ATAACCTGCACGTTTTATTTTAGAACAAGAAAAAAGCGACTGAACGACCTAATTCTATTAAAAGTAAATGAAAATCTTGAGTATTTAGCATTTCTCTTGGAAACTAGCCCTATCA
>Locus:intergenic1120_1:816077-816149(+)
ACTGCATTGAAGAATATAAACCCAAAACATTTAGTCAATCCTTTATACTATGTTTTTAAGCATGCTTCGAGAC
>Locus:intergenic1141_1:835274-835190(-)
ATTTCCTGGAATCCATTTTATTGCGACATTCCCTCCCAAATCAACATTTTCAAATTTTGGATGTTTTCGTTTTACAAAAAGGGCA
>Locus:intergenic1185_1:870717-870666(-)
ACTGTTCTTTACCAGTCTATTTTTGTATTTGAAATAATATGTTCAAATTTTG
>Locus:intergenic1215_1:898241-898193(-)
TGTCTGTGCATAACAAAAAATTTGTCATGCACAGAACTGAAGAGGGTTT
>Locus:intergenic1257_1:939032-938921(-)
ATGAAACCTCTTGTTTCTACTACTTCAAACCAATCCAATTTCCCATGCGTTTTAGCCACTTGCTTTATTGCATTATCAATTGCTTTTTCAATTCCTTCCTGCGAGGTCCCAA
>Locus:intergenic1315_1:978791-978719(-)
GCTCCGTTACATCTGAGGTCTTCTGGCTATATACGGCACAAATCCGACCATCCTTATCTCGTTTTATGTAGAC
>Locus:intergenic1339_1:988306-988267(-)
TGCACGCAACAAGAAATTAGTGAAAATATACTTGAAACCT
>Locus:intergenic1391_1:1031822-1031735(-)
TCATCTTACTATATCGTTCCATATAAGCCCAAAACAAAATTGACACAAAAACCTTTTCGCCTTAATAATAAATTGTCTATTGGTCTAT
>Locus:intergenic1459_1:1094184-1094136(-)
TGCTCCCAATTCCCAATCCTGGCAGCGCCAAATCCTGTTCTCTCTGCCA
>Locus:intergenic1464_1:1103535-1103601(+)
ATAACAAAGCAAATGGATCTGTTCAATATCTATGATAGAGATGGTTCTCTAACAACCGTTACTTTTA
>Locus:intergenic1479_1:1109319-1109190(-)
AAGATTTTAGTGTTAGCGACCACCGCCACCATGCCCTACATGGCCTTGAGCGACATGCTCTTCCAGACTTTCAGTATTTTTACCGGTAGTGCCACTATTCATACAAGCAGTAAGTATCAAGCAACATGCC
>Locus:intergenic1526_1:1152627-1152690(+)
AACAACCCACCTTATTTTATAAATCCTTTTTATAATATAGCACCGTTTAGAAATACGCAGTGCC
>Locus:intergenic1595_1:1199767-1199695(-)
AAAAGAGCGTTTTTTCTTCCTTGTTCTGGCATTACCAATAAACCCACGCTGACCATTTACTTTATCTATAAAC
>Locus:intergenic1643_1:1231319-1231274(-)
GGTTTGACTTTTGTCTTCCTGTGGTTGATGCCATTCATAACCAAAT
>Locus:intergenic1663_1:1246614-1246575(-)
TCCAGCAGCGTGGGGCCAGCAATGCTGAAATTGAAAATGC
>Locus:intergenic1737_2:1299648-1299615(-)
GCAGAATCTGACCAGGCATTTTTAGTTTTTAAAA
>Locus:intergenic1737_1:1300086-1300053(-)
TCGAGACGGCATAAATGCCTCCTCAGCTCGAGCT
>Locus:intergenic1751_1:1313707-1313671(-)
CGTTCATATAGTATTCTCGACCGGAGAGATGGCAGAG
>Locus:intergenic1769_1:1329793-1329658(-)
CTAGACAACTCAGGATGCATTCCTCTGACACAGAAATACCATAATAAAACGAGCAATATCATTTTAAATGAAAGGGTAAATACAATATCTCTGGTAAGTGGTTTCATGACATTTCCTCAGGATTTATCATATCGAC
>Locus:intergenic1782_1:1336061-1336109(+)
TATAATAACAAGCTATGTTATTATCTACAAGTTGTTTTAGGAGACATCT
>Locus:intergenic1818_1:1361389-1361470(+)
GTCTTTCATGGTCTAGAATTGTCTGAAAATAGTGCTGTTTTGGTGCCGATAAATGCATCGTATTCAAACAGCCTTATTTTTA
>Locus:intergenic1863_1:1394429-1394294(-)
TCTTTAGATTTGCCAATTACTCGTTTCGTGTATTTATTTAAACATAACGAGTTTTTTAACGCAATTCTTTTTTTGATGATTTTAAAGATCTTTAAATCTCGCTATACCTTTGTTCCATTTGTTTATACAATGATCG
>Locus:intergenic1974_1:1479843-1479939(+)
GGTTCTGGTTATCAAGTCGATTTGGTAAAATATCTTATTCCTTTATGTGAAATTCAAGTCCAATATAGACATGTCAGATTATTTTTTTCTGTGTATA
>Locus:intergenic1974_2:1479855-1479906(+)
CAAGTCGATTTGGTAAAATATCTTATTCCTTTATGTGAAATTCAAGTCCAAT
>Locus:intergenic1997_1:1504796-1504712(-)
AATAGATATCATCAAATTCATTTGGATTTCACGATGCACTTAGTTTTATTTTCTAACTGTTTACGAGGAAAACCATCAACATTAA
>Locus:intergenic2011_1:1514891-1514747(-)
AATCTCCCCGTTAATAGTTGTGTTCGAATAATTAACTTCTCATATAGGGTTGATCTATTAAATTTCAAGGGGATAGCGCTAAAAAAGAGGAAACCAGCAAAAAAACTAATCACCAATAAAGTCTTTTATCTATTGGTGATTATTC
>Locus:intergenic2149_1:1617532-1617496(-)
ATACGTTGTTTTTCATCGATAATGATAGCAACTGCTA
>Locus:intergenic2168_1:1637193-1637229(+)
TGCCAACCTTTAATAAGGCTTAAGGTCGGCAAGAAAA
>Locus:intergenic2254_1:1691067-1691121(+)
AGTACAATTGCTATTCCCATTTATAATTTAAATATTATTTATTTATTAATCAATG
>Locus:intergenic2262_1:1699540-1699618(+)
GATTTAAAAATCTGTTCTGCAATCGCATTTAGACGCTTTACTGAACTTAATTACCCAAATACTGATTTTAAAAATTGTA
>Locus:intergenic2444_1:1828828-1828879(+)
GAACAAAGGGCGCAACACCCTATGCCACGCAAATTCTTGCTGCACTGCAATC
>Locus:intergenic2473_1:1853880-1853754(-)
GCTTTCGGAAATAGCAAAAGCGTTAGTTACAAGGATTCCTCTTACAGCATTAGTAAACCAATAATCCTCTTCTTTGTTTTCTGTTACACATTTATCCAAAACCGCTCGAATTTTTTCAAGGGTTGTA
>Locus:intergenic2603_1:1969583-1969535(-)
AAGAAGAAATCCAATCGACATTGGTATCCGGTGAAGTATAAAGAGTATG
>Locus:intergenic2612_1:1978792-1978894(+)
ATCGGTTGGGTTCAAACTCCTTATAGAATTAAATTCACGCGCTCCAACCACCTGCAGAACCCCCTTTTCAAATTCCACCTTCGTTTTTGCGAGATCCGTAATC
>Locus:intergenic2668_1:2030369-2030468(+)
CTTAAGCTATTCGTCTTACTCATCAGAAAAGCTATACCCAAAATACATTTCTCTCAAGTAGATGCATTCATCAACCCAGCAAAAACGAATAGTAATGGTA
>Locus:intergenic2683_1:2042550-2042448(-)
ACGCTAGACTATACCCAAATGAAGCGTACTTGTCACCTTCCTGTTTATTTCCAAGACAATCTTTTTAACCCACTGATACATTTGATAATATACGGATGTCTTA
>Locus:intergenic2710_1:2067538-2067688(+)
AAAATACAATCAACATTCATTATTGGAATTCATTCCGGCCAAAAAAAAGCATGTTTGTTTCAGTTAAAAAGCAGCAATTTAAAAGGCCTATTCTTTACATCAAAGCATTTGTTTGCAAGAACCAAAAACTGGTGTAACATCATTTTAAGTA
>Locus:intergenic2734_1:2086383-2086419(+)
AATATTTGTTACAAATGGGGTGAACGATGGGACTCGA
>Locus:intergenic2734_2:2086619-2086655(+)
GCAAAAGCAAGGCGGCTGGCGCGCCCGGCAGGATTCG
>Locus:intergenic2760_1:2103719-2103803(+)
ACGTGCGGTCAACCAAAAACCAATCAGTGCAACGAAATTTATTTTAAAACAGATCGCCAATTACATACTGAGCATAAGGCTCAAA
>Locus:intergenic2779_1:2112131-2112053(-)
TTTATGAATATAAGACGACAATTAATAAGCAGAAAGTCTTGCTCCCAAAGCTGCAACAGACAGCCTGTTGGATTGTCGC
>Locus:intergenic2851_1:2164318-2164279(-)
ACTCCCCTTTTTCCCAGGGCGCTATCCTTACACTATAAGG
>Locus:intergenic2853_1:2165965-2165881(-)
ATCTCTGACAGGCTTGAGACGTGCAGATGCGGATTGGGTATACAGATCTTGGTATTTAAATTGTTTGAGATTTCCTCATCGACAA
>Locus:intergenic2887_1:2189604-2189565(-)
AAAAAGATGAGGAGAGTTATTAAGGCGAATCATATGGATA
>Locus:intergenic2903_1:2203821-2203776(-)
TCCCGTAATTCCTTGGTTTTGAAAACTTCATTACTACAAATTTCAG
>Locus:intergenic3018_1:2274709-2274796(+)
CGTCAAAAATACCGATATTATGCTCTTTTTCATACCATATGGAAAGGCTCTCAACCCCGCAGCACCATCATTACAACAATAGAAACAG
>Locus:intergenic3019_1:2274771-2274738(-)
GCTGCGGGGTTGAGAGCCTTTCCATATGGTATGA
>Locus:intergenic3073_1:2317687-2317573(-)
GGGTACTGCATTTTTGTCTGTAAGCAAAAACAAACTTATTTGTTTGATTTTTTGCCTCATTATTTTACTTTTAGCGAATCGAAATGGGTGGCGCAAATGCCTTTAGTAGAGTTTA
>Locus:intergenic3072_1:2317733-2317871(+)
TATCATATATATATGAACTCAATTCTTCTGATTAATATTCAAAAGGTTCGCGGTTCGATTCCGCGCAGCGGCACCAGGTATACCAATGGTTATAGGTTGTTTTCAAAATCACCATCCGGATTATGGGACACATATGGGA
>Locus:intergenic3083_1:2337288-2337141(-)
GCACTCATCACCAGTATCTTAGTTAATGGGATTTTTTTTAGTGCTTTGAGGCGGCCAGATATTGCAACCATTGATATCTTGTCAATCACCTCCCAATTTATCAAAGAGGAAGCGCAAAAAAATCATTCCAACCTTGAGAAAGAAGCAG
>Locus:intergenic3090_1:2343727-2343808(+)
GCCACTTCAGGGTTATTGTTTTTGGGAGCTGCATCAGGTACAAAAAATGAACTTCTCTTGGAACAATTTTTACAAAAATCAA
>Locus:intergenic3114_1:2356566-2356632(+)
ATTAGAAAAGCATCAATAGTTGAATTAAATCATTTCAGCTTTTATGGAGCGCTTGCCTGGTGGTTTT
>Locus:intergenic3118_1:2358577-2358631(+)
TATTCTAAGGGGTGGCTTAAAAACCACCTCCTTAATAGAAAATCCAAATTATATT
>Locus:intergenic3289_1:2491975-2491894(-)
AGCTTGTCTGAGGCATCCGGAAAGTGCTTGGTTGGTATCGCTGACAAGCAGCAGTACCCGGAGGATCACTCATTTAGTTTAT
>Locus:intergenic3292_1:2493932-2494073(+)
AAATGCTTTCTCACGCGATCCTGCAACAAACACAAGAATTGGCATAAAACAAAAATAGACCGGCGTGGTAATAGTCACCTGTCAAAATCAGCTTTTATTAATTTAGAGGCCTCATATGGGATTTATTATAAAGAGCCTATCA
>Locus:intergenic3303_1:2498936-2498888(-)
GGCACGGTACTAATGACAAACAGTAGTCATCAGTTTATATTAATGAAAT
>Locus:intergenic3334_1:2525156-2525207(+)
GGGAAACGATTAGCAAATTCTAATTTAACAAATTCAATTTTATATAAAAATA
>Locus:intergenic3366_1:2552098-2552188(+)
AAATTTTTATTGTCTGGATTAGACTTAATTTCAATATACAAGTCCTTTCCATCTGATTTATACCTGGCAAACAACCCGTTTCTGCACCTTT
>Locus:intergenic3406_1:2578611-2578677(+)
CAAGCTAGAAGACACCACAGCAGTTTGAACATAATCACTCTAAAACAAATCCTATACGGCATTGCCT
>Locus:intergenic3443_1:2606998-2606962(-)
TTTTTAACAGGCATCAAAAGAATATATTTAATTATAA
>Locus:intergenic3547_1:2675481-2675391(-)
TTCATTAAAAATGAACAGAACGCAAAAATGAACAATGACGTTACAGCAGAGTATATCATGAAAGATGTTGAGCGATTAAGAAAACCCATGT
>Locus:intergenic3551_1:2678636-2678564(-)
AGGAACCCAGTGACGTGCCTACCGATCATAGCCCAATTTTGTCCCGGTGGACACGCTTTGCTTTGTTCATCCT
>Locus:intergenic3559_1:2682699-2682639(-)
AGTTTTTATTATTTGCGATTTGCTAGTAATACCAGTCCTGATTCATGGTCTATTAAAAGAG
>Locus:intergenic3578_1:2697843-2697879(+)
GTATGTTATAAATACCTTCCTGCATCAGGAAAAATGA
>Locus:intergenic3581_1:2700857-2700746(-)
CTTGGGGATTTGCTTCAGAGAGACCGCTCGATTATTATGAAAAACAATCAAAAATTATCACTTACTATAAAGAAGATATTGATCTGGACGGTAATCCATTTAGCAAAAGAAT
>Locus:intergenic3585_1:2703768-2703690(-)
AGTTGTTCATTATTGAAATCAATCGTTTGTATATTGTCTATACAAATTTCTTATAAGCGCAGGGTTAAAGTGAGTTTGT
>Locus:intergenic3605_1:2715147-2715075(-)
AACAATAGATTGATACCAGGTAATGAGGTCTATTTGACAGCGTTACTTGGTTCGGTAAGTGGCATTGTAACCC
>Locus:intergenic3681_1:2760384-2760342(-)
GAAGAGTTAAATCCAGAATGGCGCGATCTTTATGAAGAAATCT
>Locus:intergenic3762_1:2820806-2820842(+)
TTTTATCAACATATTATCATCTTGCTATTCCTGATTA
>Locus:intergenic3826_1:2872274-2872364(+)
AGTAAATCAATATATGGCTTTGTGAGATTTAAGTGGCCGATTGAAACACCAGAATTCTGTATACATCTTACCGAAATAAAACATAAGCTGT
>Locus:intergenic3827_1:2872402-2872291(-)
TTTGCAGTCGGATACCCCCGTTCAAAATGGTTTGTTAAACAGCTTATGTTTTATTTCGGTAAGATGTATACAGAATTCTGGTGTTTCAATCGGCCACTTAAATCTCACAAAG
>Locus:intergenic3869_1:2895230-2895167(-)
ACTAAAATTGGGAATGACTGGATTTTAACATCAATCGTTGAAATTCCCAGGGTTTTACAGAACA
>Locus:intergenic3871_1:2896028-2895932(-)
TCAGGATGGAAGAGGAATTTGACTCATATTAGCATAAACCACTATTCCGGAAACATTAATCAAAATAGGTATAATTTATACCAATTTTATACCTATT
>Locus:intergenic3948_1:2945652-2945712(+)
AAAATCTGCATTTGTTGTCATGCAAAATATCATGCAACCCCATATCTCAATTTCTATCCAT
>Locus:intergenic3959_1:2956472-2956430(-)
AGGCTAGAATCATTGCACTATCTAGCGGTTATATTTTCAGGAT
>Locus:intergenic3972_1:2967746-2967791(+)
GAGTTATTAATTGCCAGAAAACATCCAACGGCATTAAATAACTTAA
>Locus:intergenic3974_1:2968133-2968166(+)
ATTAAATACTTTTTAACTAAAAAATTGGTCATAA
>Locus:intergenic3986_1:2977825-2977906(+)
CTGGCGCGAGTTCGATATAAAAAGCATGGAAATACCTCTTATATCTGGTTAAACTGGCATTATCCAGTAAAACACAACACAT
>Locus:intergenic4009_1:2995443-2995410(-)
GTTGACTTTAATAGGCTGACCCTAAATACAAATA
>Locus:intergenic4043_1:3023902-3023845(-)
CTTGATTGTTTTATATGCGGTATATCAATGATTTTTCTATGGCAAGTGCAAACAGATT
>Locus:intergenic4094_1:3064827-3064869(+)
ACTACCGTGCAACATACGTTCAGCCAAACGCGCATCGCATGGC
>Locus:intergenic4096_1:3065448-3065523(+)
GCTGCCCTTAACGCTTCTCGCGTTGATACAATTCCTGCCTGGTTACCATCGACATCAATTAAGCGTACCTCAGGTA
>Locus:intergenic4102_1:3069423-3069489(+)
AATAATGTAAAACACTATGATGAGCTATATTATCTTGACCAAATTAAACATGGTTTTCCCATCGCTT
>Locus:intergenic4121_1:3079962-3079824(-)
TGTATTTATTTTGTTAGGGTTAATGGGGTTGTCTCTGGGAACCTTGAAAAAAGCGCATATAGTAAGCTTGATGCAGTTTCTGGTTGCGTGTGCCGGTTTGTATTTCTCTTTAAGGCAATTGTGGTTGCAATCTTTACCG
>Locus:intergenic4144_1:3099014-3099095(+)
CCTATACGTCTTCTTACGAATTTGCAGAGTGCTGTGTTTTTAATAAACAGTCGCAGCCACCTGGTCTCTGCGGCCCTCTCCA
>Locus:intergenic4146_1:3102286-3102409(+)
GCCTTCTTCACACACGCGGCATTGCTGGATCAGGGTTGCCCCCATTGTCCAATATTCCCCACTGCTGCCTCCCGTAGGAGTCTGGACCGTGTCTCAGTTCCAGTGTGGCTGGTCATCCTCTCAG
>Locus:intergenic4146_3:3102332-3102401(+)
GTCCAATATTCCCCACTGCTGCCTCCCGTAGGAGTCTGGACCGTGTCTCAGTTCCAGTGTGGCTGGTCAT
>Locus:intergenic4146_2:3102412-3102448(+)
CAGCTACCGATCGTCGCCTTGGTAGGCCCTTACCCCA
>Locus:intergenic4151_1:3109129-3109027(-)
TTGAGTGGTAAATATGAATTTTTCAGGTGCCAATTGACTAAGAGTAATTCGTTTTTTGGGATATACCCAACCTCTTTTATAACTTGCTTCTTTCATTTTACTG
>Locus:intergenic4152_1:3110633-3110717(+)
AACTTTAACAATAGCATTGAAAAGAAATATTTTCCTAATTTTTATAACGAACAAAATGCAAATTTTGCAATAAACCAGGTTTTGC
>Locus:intergenic4179_1:3126641-3126548(-)
TATAAAACCCCATTTTTGGGGTTTTTTATTATGTTGACTAGGATACTGTCTAAATCTAAGTCAGTTACCAGGCTTGGGCGAGTGCGCCCTTTTT
>Locus:intergenic4229_1:3161458-3161401(-)
TCTGCATTGCAAAAAACAAGAATTTCCTTTAAGTTAAAAAAAATTACTATCAAGGAAT
>Locus:intergenic4333_1:3250919-3250874(-)
GTTTATAGAAACTCCCTCGTTAAAAACATTAAAGTTATCTGTCTCC
>Locus:intergenic4394_2:3294446-3294488(+)
TCGGATAGGCGGTGTGCAGTATGGTATTTTTTAATCAGTGAAT
>Locus:intergenic4394_1:3295142-3295181(+)
ACTTTCGTGAATTCAATTTATCAATGCAGCAAGCTTTCTC
>Locus:intergenic4440_1:3327746-3327785(+)
TTGAAGTTGTCCTTTATAATCCAGAGCGAACAAATACAAT
>Locus:intergenic4451_1:3335283-3335244(-)
CAAGAATCATTACCTGGTTATATCCGTTTAACAGATATGC
>Locus:intergenic75_1:52840-52789(-)
TTTAACTATCTACATTACAATCTCGCACTCAGGTTATTTTTGAATAGCCTGA
>Locus:intergenic112_1:77470-77536(+)
GGGAAAACTTGGAATTCGCCAAAACCCAGACTGGGATTGGCTCCCCGGACAAGACTCGAACTTGTGA
>Locus:intergenic130_1:95378-95432(+)
TGGTGCAATATCGTAGCAGGTTTAAGGCATAAGTCACAGTCTGAGAGAGAATTTA
>Locus:intergenic169_1:127075-126991(-)
ATAACCATATTGGCTTGGGAGTCACTAAGCCATGTGCACTGCCGTTCAATTTGTCTGACTCAATCACTGGTTATAAAGAGAAAAT
>Locus:intergenic172_1:132117-132153(+)
AAGAGCATCAGATTTTTGGCGAGAAAAGATTGGCCGT
>Locus:intergenic190_1:151347-151410(+)
ACAGAATTGACATTAAATTTTTGTCATTTATTTCTAGCCAATGATTGCCGTTACTTAATGATTA
>Locus:intergenic211_1:173248-173188(-)
CTTTTGAATTTAACTGTGGCTCCTCCGACGGGCAGGATGATACACAGCGATTCCCTGAGTT
>Locus:intergenic219_1:177524-177443(-)
TTTATCGCCCAACATAAGAAGACCTGGCCGGTTGGCATGATGTGCCATCTCATGGGCGTTACTTCTTCTGGATACTATAGCT
>Locus:intergenic233_1:186614-186485(-)
TGTAGTGCACCCGCTCCAAAGACTCTTCCAGCGATACAAACAAGTCAGCAAAAAATGATTTTGCACTGGTATATCGACGTTGTGGCAGCCTTGCCACAGATGGTTTGTCAACTACTGACGACCCTTGCAT
>Locus:intergenic235_1:188115-188013(-)
TGCTTCTCTCAAAAGTCATTTTACATAATCATGTGTTACATCATATTGTTCCTTAATATTATTGAGGTGAGTCTGACTAAAAGTCTATTGCTCAGGACTTACG
>Locus:intergenic321_1:244562-244475(-)
TACAAACTTGGCTATAGCGAAATCGTGCTAAATCTTACTTTGCGAGATAAGTACAGGACTTACGAAAAACTCCAAGGTCAAGGCAAAA
>Locus:intergenic375_1:287903-287837(-)
AAATACAGCCGATACACACTTTTTATTTCAGAACTTATTGTTGTTACTGTACTATTCTATGTAGGAC
>Locus:intergenic410_1:310409-310496(+)
TTTGCCTTGGCCTTGGAGTTTTGCTTAAGTCCTATAGTTAATCTATTGTATCAGTCCTATTTTAAAGAAAGAAACTTAAAAAAACATC
>Locus:intergenic441_1:334623-334557(-)
CGTTTAAAATGCCGCATGATCCCTCGCCCCCTGCTTAGAACATTATACTCATCTGCCGTCCTTGTTT
>Locus:intergenic453_1:341807-341741(-)
TCATCAATAGCCACACCATCAACCGCACATCCAGTTAGCAGCAATAATGATGCACCAGCAGTGACCG
>Locus:intergenic475_4:360439-360349(-)
CACCCTTTACGCCCAGTAATTCCGATTAACGCTCGCACCCTCCGTATTACCGCGGCTGCTGGCACGGAGTTAGCCGGTGCTTCTTCTGTGG
>Locus:intergenic475_1:361805-361721(-)
CGCTCGTTTCCAGCTCCCCATAGCTTTTCGCAGGATTCCACGTCCTTCTTCGCCTCTTACTGCCAAGGCATCCACCGTTTGCGCT
>Locus:intergenic475_2:362816-362735(-)
CCAGTGAGCTATTACGCTTTCTTTAAAGGGTGGCTGCTTCTAAGCCAACCTCCTGGCTGTCTATGCCTTCCCACATCGTTTC
>Locus:intergenic475_3:362902-362869(-)
TCCCCTACCACGTGCGCCTTCGCGCACATCCGCA
>Locus:intergenic477_1:363533-363407(-)
ATACGTCTTCTTACGAATTTGCAGAGTGCTGTGTTTTTAATAAACAGTCGCAGCCACCTGGTCTCTGCGGCCCTCTCCAGCTCTGAAAGTAAATCCCATCACCAGAAAGGGCGTACCTTCTCCCGAA
>Locus:intergenic479_1:364398-364350(-)
CAGAGGTTCGTCCACTCCGGTCCTCTCGTACTAGGAGCAGCTCCTCTCA
>Locus:intergenic479_2:365385-365307(-)
GACTCGAACCAACGACCTCTTCCTTACCAAGGAAGTGCTCTACCGCCTGAGCTATGTGGGCTTTCATATCAGCTTGCTA
>Locus:intergenic562_1:411427-411514(+)
TATAAAGCCTTATTGGAATCGGGTGAGGATGTTGGTTTAGCTACTGTGTATAGAGTTCTTACTCAATTTGAAGCAGCGGGATTAGTAT
>Locus:intergenic590_1:433047-433086(+)
GTGAAGTTAAAAAATAATTATTCATTTTTTTATAGAACAG
>Locus:intergenic619_1:449104-449050(-)
CATCAATTGACCGTAAACCAATACCACCGTTCCAGGCAGGAGGGGCTACTCTCTT
>Locus:intergenic626_1:454956-455001(+)
AAAGCGGATTTCCAAGTGCTTTTTTTAATCCTTTTTTATCCTCTAC
>Locus:intergenic632_1:463854-463893(+)
TGCCTTGACCCTGGTTTTTTGCAAGTCCTTACTCAAAGCT
>Locus:intergenic642_1:466959-466995(+)
GCCTCGACCTTGAGGTTCATCGTAAGTCCTGTTAGTA
>Locus:intergenic853_1:608195-608060(-)
TATCTTCTTTATCTCTTAAGCACTCAAAGTATCTCAAAGTGCCCACACAGTTTGTCTTCTCTCTTCTTAATGAACCCGCCCTCGTGGCGTAGGGCGTATTCTACTCATTTCAACAACTCTGTCAAATACTTTTTTA
>Locus:intergenic853_2:608659-608539(-)
AAAGTGCTTTACAACCCTCAGGCCTTCTTCACACACGCGGCATTGCTGGATCAGGGTTGCCCCCATTGTCCAATATTCCCCACTGCTGCCTCCCGTAGGAGTCTGGACCGTGTCTCAGTTC
>Locus:intergenic852_1:609729-609831(+)
AGCCGTAGGGGAACCTGCGGCTGGATCACCTCCTTACATAGAAAGGCACAGAAGGAATCAAAGTGCCCACACAGTTTGTTTTCATTATTTAAGAACGCGGTCC
>Locus:intergenic897_1:633427-633313(-)
TACTCGAATAATCTAGTACCAAATAAGTCTTATTTTCAGATAGAGGAAAAGAATATCTTATTAAGAACAAGGATTAGACAATTGCTTACTGATCCAATATCACCTGATCCTCTAT
>Locus:intergenic945_1:669495-669417(-)
AAAATTTTTTTGCCAGACCAATGTTTCTGGCCCCTATATAATTCTCTCTATACAACCTTGCTAACCGGACTATCCTTAA
>Locus:intergenic963_1:683861-683804(-)
TCCTCAAAGTTTACTATTATTCATATTAATAATAGTTCAAGGATTAAGCCTCCTTGTA
>Locus:intergenic965_1:688549-688501(-)
CCGTATTCAATATCGCTTCCTGAGCCGCGTAATTGGAACTGGCTCCCGG
>Locus:intergenic964_1:688666-688801(+)
ATTGCAGTGGTTGCGGCATCGGATGCGCTGGTGGTGGATGAAAGCTTCCTGGCCACGGATGCGAGTGCGAATTTTGTGGACAATTTCACCTCCTCTTATGGGGCCGATGGGGCTGGCAACATCACCTATGCCCTGG
>Locus:intergenic964_3:690490-690628(+)
GCAGGGGAAAATACGTTAGATGGAACCTACAGAAGCGAGATTTTATTAGGTAGAGATACCTCGAATGACACGATTATTGGTAATGATGGTAATGATATACTGATTGGATTAGGTGGGGATGATACTTTAAGTGGTGGTA
>Locus:intergenic964_2:690556-690661(+)
GACACGATTATTGGTAATGATGGTAATGATATACTGATTGGATTAGGTGGGGATGATACTTTAAGTGGTGGTAATGGTGATGATATTCTTGCTGGTGGCGCTGGTA
>Locus:intergenic970_1:695525-695576(+)
ATATTTAAACAAAAACTCCCTCTCCCGCGAAAGAAATTGTATAAAAAAATTT
>Locus:intergenic1095_1:795364-795271(-)
CTTGCAATGCAAATTTTCGAGCTCGTCTTTTACCACGAATTGATTGTTTTTCCACAATTACCTCATATTATTCTAATAACAACAAGAAAAGTGA
>Locus:intergenic1141_1:835279-835240(-)
GATCCATTTCCTGGAATCCATTTTATTGCGACATTCCCTC
>Locus:intergenic1215_1:898344-898287(-)
AATAATATTCGTTTAGCGGTCACAAAAAGAAATTGTGATAACAATTACCAGTTATGCA
>Locus:intergenic1215_2:898393-898342(-)
GCTACGCTCCTCGCAACGACGGTCCCAAAAATCGTACCGTACAGAGAGGAAT
>Locus:intergenic1250_1:933818-933854(+)
CCGAAAAGCCTTGATTGTCTGTGCTCCGTTACTCACA
>Locus:intergenic1283_1:955354-955312(-)
TGGAAAGTGTGTATACGGCAACGTATCGAGGGTTCGAATCCCT
>Locus:intergenic1287_1:958187-958076(-)
AAACTGTTCATTAAGAGTACATATTGTAACACGATTTTTCTTCTAGTCAATAGTATAAATAAACTGAGTCAATTATACAGGGCTTACGAAAAATCCCAAGGTCAAGGCAAAA
>Locus:intergenic1314_1:978719-978857(+)
GTCTACATAAAACGAGATAAGGATGGTCGGATTTGTGCCGTATATAGCCAGAAGACCTCAGATGTAACGGAGCAAATTGACATTAACGATGCAGAATTTGTTGATTTTTTGTTGCGTTGTGAGAGCGACGAAAAATTAA
>Locus:intergenic1417_1:1060926-1060842(-)
CTGGTGGTTAGCACAGATTTTACCCCTCCCTCCCCCCAGCAATCTTCCGCGAAATGCACCACCATACTACCTAAGCTCATGGGGC
>Locus:intergenic1438_1:1074961-1075036(+)
TTACGCGGTAAAATCAAGGTGATTTTTCTGCGTCACTGCTGGGAAATTTGCAGTGACGCAGAAGCATATGGAATTT
>Locus:intergenic1459_2:1094013-1093968(-)
GCTTATTTACAATGGGTTATCAACAACACGTTTCGTGTTATTGATT
>Locus:intergenic1459_1:1094383-1094233(-)
CAATATCTAGAAGACGTCGTTGATTGCCTTCAACTTTGCCAAACTCAGATTGCATTAAAAGTGATCTTAATATTCAAATATAACATGATCCATCCACTCTCCATGTGGGTCATTAGAAATACCAAGCAACCAAGAAGCAGCAACAACCAAC
>Locus:intergenic1458_1:1094311-1094422(+)
ATATTAAGATCACTTTTAATGCAATCTGAGTTTGGCAAAGTTGAAGGCAATCAACGACGTCTTCTAGATATTGGCGATAGCCATTCGGGGTGGTGTCTCAATCAAACCGTAG
>Locus:intergenic1464_1:1103231-1103342(+)
TGCTTGCTATTTTTTTACATGGAGTATCATTTAAACTTCATTAATTGGCTTAGCACTTCGGAATACGATCCGTTAGTTGGCAGTAACTCATTTTTAATCTATCCTTCCAGTT
>Locus:intergenic1476_1:1107725-1107758(+)
GCAAATTGTTATCAAAGTATTTCTTATCACCCGT
>Locus:intergenic1482_1:1121661-1121733(+)
CTATGGAGGACACAGCGCGGGTGGGCATGGTGGTCATGGCGGTGCTGGGCATTAAGCCCATTCGCTGCATTGG
>Locus:intergenic1526_2:1152449-1152485(+)
CCTCATAAGTATGAGAAACACGGTGTGAATCATTGGT
>Locus:intergenic1526_1:1153754-1153799(+)
TTAACATTGTTAATTTTTAACACGGTAAATAATCGTTATTTGAACT
>Locus:intergenic1586_1:1189029-1189074(+)
AATCCGGGTTTTTTGAATCACTCATGCTGTACATTTGGCGGGTTAT
>Locus:intergenic1643_1:1231347-1231269(-)
TTTTACGGGAGTGTTCTCAAGTTCTATTGGTTTGACTTTTGTCTTCCTGTGGTTGATGCCATTCATAACCAAATAAGTC
>Locus:intergenic1652_1:1237090-1237141(+)
ATTTTTCAAATCCTCTTGAACTTTTATACAGATAAGTTAATTATCAGGTTGA
>Locus:intergenic1679_1:1258666-1258618(-)
TATCCTATATTTTCTCAACCAATATTTTTCTGCTTTCAAAAAATCAGTT
>Locus:intergenic1678_1:1258691-1258781(+)
GAGATTAGTTGCTATCGTTTGATTATTGGGACATTTATTCTGATAAAGATTGACAATATTGAAGACAGAGGAATTAAAAAAATCCCGTATT
>Locus:intergenic1679_2:1258750-1258711(-)
AATATTGTCAATCTTTATCAGAATAAATGTCCCAATAATC
>Locus:intergenic1736_1:1299970-1300066(+)
ATTTGTTCCAATCGTTGTTGTTATAGCATTAAAACAATATATTTAACTTCAGTTATTAATAAAATCAGTTATTATTTCGAATCAGCTCGAGCTGAGG
>Locus:intergenic1736_2:1299994-1300096(+)
AGCATTAAAACAATATATTTAACTTCAGTTATTAATAAAATCAGTTATTATTTCGAATCAGCTCGAGCTGAGGAGGCATTTATGCCGTCTCGAAGCCTAGCAT
>Locus:intergenic1847_1:1385154-1385115(-)
CTTGGCAACCTCTATTTAATAGCAGTTTGCACTTTGCTGC
>Locus:intergenic1854_1:1387998-1388070(+)
GTGGAAAAAACGTTACATGACTATTTCTGTATTAATACAGGTGAGGAACTCAAGTTTTACAGCGCTAAAGAAT
>Locus:intergenic1871_1:1401247-1401166(-)
ACTTATCAATATCCGGAATTAAGAAATGACAGAATAGTTGAACACATTCCAATCCAACCAGCCCAATCAATAATCTTTACAT
>Locus:intergenic1910_1:1424997-1425144(+)
GTTACTTTATTTCATAATTTATGCACTATACTTTTTTTGAGGGGAGTAAATTGGGAGACTAAGATGGGTTTACATGAAGAGTTTGAGGATCAATCATTTTCAGATTACAACTATGACGAAGAAATTGATGATCATATAGATGATTTAA
>Locus:intergenic2016_2:1519497-1519584(+)
GCATTTAAAACTCCAATCAAACTCCTGAGATTGGTTCAAATCAAAGAAGTCGATTCTTGTCTTGCACTTGCATTCAATAGCTATTATC
>Locus:intergenic2016_1:1519552-1519600(+)
CTTGTCTTGCACTTGCATTCAATAGCTATTATCTTACGCCTAATTTTTC
>Locus:intergenic2030_1:1532628-1532748(+)
TTCGGTTTCGCGTCTGCCAATACTAAACCTTATACAATAACAAAATTCTTCAGGCATCTTATTCCTGGTCGCTATCCTCAAAATAAGCAACCAAAGTGTTTGGTTATAGGCAGAGGCGAAG
>Locus:intergenic2126_1:1601202-1601235(+)
TTATGCTCAAATGCCGGGCTTGTTAGTAATAAAC
>Locus:intergenic2209_1:1660444-1660396(-)
TTATATATAGACCTCTTGCATGGGCTGATTATTTTATTTTGGACAAGAT
>Locus:intergenic2218_1:1668879-1668921(+)
AAATTGTTGCCTTTAGTTAGAACTAGGGTGATATCTATTGATG
>Locus:intergenic2224_1:1672310-1672409(+)
GAAAATGAGCATTTAACTCATAAAACGAGTGAACAAAACAAGTACTTGGCTATTACTGTGACGGTGTATGCAGAAAATCAAATCTCGCTGGATGGATTAT
>Locus:intergenic2263_1:1699608-1699548(-)
AAAATCAGTATTTGGGTAATTAAGTTCAGTAAAGCGTCTAAATGCGATTGCAGAACAGATT
>Locus:intergenic2381_1:1779342-1779261(-)
AGGGCTGCGTCTTATCAGCCCTATATATATTGGATTGAGAGCATTGTGCGTGTTAGCAGAAATAATACTGATTTATGCATAC
>Locus:intergenic2457_1:1838121-1838085(-)
GTTGGGCCTCGCAGATTGCTCAGCGCCAACTGTGTAC
>Locus:intergenic2538_1:1910984-1911071(+)
CTGATTGGTACCGATAATAAAAAATTCGGTACCAATCTATCCCAACTCTTCAGATATAATCATTGCTGTAATTATGATCTTTCTCACT
>Locus:intergenic2610_1:1976446-1976551(+)
GTTCTCTGTTTCATTAAAGAAAATCTGCCGGAATATAGAAAAAGCTGGCTGCAAGCAGCCAGGTATATCGCTAAAAATGTTCCAGAGAACTATCATCAAGATTACA
>Locus:intergenic2779_1:2112137-2111993(-)
CAGTTTTTTATGAATATAAGACGACAATTAATAAGCAGAAAGTCTTGCTCCCAAAGCTGCAACAGACAGCCTGTTGGATTGTCGCCTGTTGTTTTAAACTCTCTCATCTCAATTGTCGTCGTGGTGGTGGTCAGCTTTACCCTTT
>Locus:intergenic2783_1:2114420-2114375(-)
ATATGGCATTCCATTATTTCTAAACAGTTTTGTTGCATTGGATTTT
>Locus:intergenic2805_1:2128712-2128661(-)
CCCAATTTGCTTCTTCTATATAGTACTGGGAGTAAGATTCATTATATCCAAT
>Locus:intergenic2873_1:2176745-2176706(-)
GTTAAATTTGGGCAAAATAAGACCATAATTGGAATTAAAT
>Locus:intergenic2903_1:2203863-2203797(-)
ATCGTGATTTTCTGGTTTTTTATAAACCAAGGAAATAGACGATCCCGTAATTCCTTGGTTTTGAAAA
>Locus:intergenic2905_1:2206228-2206132(-)
AATGCGCAACGTGAATTAACAGAGCGTCAATTGAAAGAGGGCTCTATATCACAAAAAACAGGGCAAGAGGAGATGCAGCGTCTATCAAGCTTGATTG
>Locus:intergenic2909_1:2208064-2207980(-)
ATATGGAGCATCCTTGCCCTTCAGTTTGTGCGTCGGCAGCACCTGGTATGGCACCTATGTTTACAGCATGTCCTGTATCAAAGGT
>Locus:intergenic2978_1:2250006-2250093(+)
ACTCAAAATACGGTTTTATGCCTCGCCCTTGTTCCCTTTGCTTTGCTTAAATACCATAACTTGATTACCAAGAGGTATATTTTAGAAT
>Locus:intergenic3002_1:2263519-2263561(+)
ATCATTGTAAGCAGGCTTAAAACAAGCCACTCTTGCCAAAATA
>Locus:intergenic3048_1:2298381-2298462(+)
GTTATTTTCCACAACGAATACTCCTTTTCAACTTATTCTGTAGATAGCTACAGAAAACGCCTAAACATATTTTTTTATCTAA
>Locus:intergenic3055_2:2303005-2302921(-)
AGCTTGGTTGAATCATATAAAAACTCAGATACACATAAGATCAGGGAGTTAATCACTGATAAAAAGAATTTTTCGGATATGAGCC
>Locus:intergenic3055_1:2303101-2303041(-)
TTTGGAGGGACTATGGAATTATTAGATGCAGTTGAGGCATTGGTGAAAAATCCACTCCTTG
>Locus:intergenic3072_3:2317365-2317470(+)
TGGCGCTCCGCCTTATGTTATTTCACTTTGAGAAAATTGCTATTGGAACAGGGCAATAAAGCTCAAAACCTAGGATTTACTAGGGAAGTAACTGAAGGAGTACTTG
>Locus:intergenic3072_2:2317703-2317844(+)
ATATATAATACAAACTCAAATATTGAGTTTTATCATATATATATGAACTCAATTCTTCTGATTAATATTCAAAAGGTTCGCGGTTCGATTCCGCGCAGCGGCACCAGGTATACCAATGGTTATAGGTTGTTTTCAAAATCAC
>Locus:intergenic3072_1:2317727-2317850(+)
GAGTTTTATCATATATATATGAACTCAATTCTTCTGATTAATATTCAAAAGGTTCGCGGTTCGATTCCGCGCAGCGGCACCAGGTATACCAATGGTTATAGGTTGTTTTCAAAATCACCATCCG
>Locus:intergenic3079_1:2327311-2327173(-)
AGTAAAAAAATAAGGAGTCTTTGTTACTTGGGAAATCACCAAAACAAAGAAATAGTAACACCACAATTAAAAGAACAAGAGAACCGATTCCCATTGATGCCAAACGCAGTTTTTTTCTTTGTTCAGGGGACAATTCATC
>Locus:intergenic3078_1:2327401-2327473(+)
GGCTTTGCATTTTCTTTTGGATCCTACGGTGGTTCATCACTAAACCAGCCGTTTTCCTCACATGAGTCGCCCA
>Locus:intergenic3083_1:2337194-2337113(-)
AATTTATCAAAGAGGAAGCGCAAAAAAATCATTCCAACCTTGAGAAAGAAGCAGAAATTAAAGCATTTTCGCATCGTTTGGA
>Locus:intergenic3114_1:2356476-2356584(+)
TTTGTTGCCAAAAAAATTGCGGCTCTTGTTTATAATAAACCATCCAATGCTACTTTTAATTACACACATTTAGGCAGCCTGGCGACCATTATTAGAAAAGCATCAATAG
>Locus:intergenic3118_1:2358656-2358767(+)
AGATTCAATCCTCAAGTTTTTATTCTTGACTTTATAGAACGTCGATTTACAGCGGTTGAACTGGAAGATCCAGAGATCTCGAAATACCAATTGACTCAATGGACAAGCTTTT
>Locus:intergenic3289_1:2491930-2491816(-)
AAGCAGCAGTACCCGGAGGATCACTCATTTAGTTTATCTAAACTCCTCATTAAAAACATTTTTTGCCTTGACCTTGGAGTTTTACGCAAATCTATTTGTGTTAAAAAAATATCTT
>Locus:intergenic3316_1:2508589-2508697(+)
CCAACCTTTGAGGTTGTTTTATTTAAACCTGGAGGTATACTAACAAAAACAAGTAAAAGATTGGAAGATACATTCTTAAATTCAAAGAGGTCTCTTTATTCTGGTGAAA
>Locus:intergenic3439_1:2604823-2604784(-)
AACGTTTCAAAATATAGCCATATCGTAGTCCGTTTTCTGC
>Locus:intergenic3497_1:2641238-2641205(-)
AAAAAATGTCAGTATCATCAACAAAAAAATAATC
>Locus:intergenic3551_1:2678645-2678582(-)
GATGGACAAAGGAACCCAGTGACGTGCCTACCGATCATAGCCCAATTTTGTCCCGGTGGACACG
>Locus:intergenic3551_2:2678902-2678776(-)
AATCCAAGTGTTAAACCAGATATCCCAATTCTTCGTTTTTCTGAGTGGTGGAGAATAAATAAAAGCGATAAATCTTATCTATGTATACAAACATCTCTCTCAGATACAGGATCTGCTGCTAATTCCT
>Locus:intergenic3594_1:2707484-2707583(+)
TCCACAACTCACGTTACCTCATATTATAGACTATGGGACATTCCATGTTATGAGCATCAATTTGCCAGGGACCCATTTAATACTTCATGTATAAAAGCGT
>Locus:intergenic3621_1:2724867-2724822(-)
AATTCTTGGCAGTTATCAATGGATTACCAATACATCAGACAAGGAA
>Locus:intergenic3628_1:2727830-2727920(+)
CCAGAGCAAAATCAGATCCATCTGTTTTTGCTCATCTCACTTATAAAAACGAAAGAAATTGAAATACTTATTTATAGTCATCCTACTAAAA
>Locus:intergenic3647_1:2740645-2740609(-)
ATGTTATTGTTCAATATCTTGATCAATAAAATCAAAA
>Locus:intergenic3655_1:2751103-2751061(-)
TTGAGTGAGTTAGATTTTTCTATGAATCTGTTTCCAGATCTTT
>Locus:intergenic3753_1:2815017-2814939(-)
GTTTGTTCGCTGGCCTGGATCATTTATGGAAGCAGCACAAACTCATTTTTTGTAACGAGTTCCAATGTAGTGGGTTTGA
>Locus:intergenic3755_1:2816848-2816758(-)
TTCACCTGCGTAAAGACATTGATTTTTAGCATTTTCCTCACAGGCTTGAGTACAGTCGCCATAATTTGTTTTTTCGCACTTGTTGATGCAT
>Locus:intergenic3855_2:2887436-2887352(-)
AGGGGCATTCATGTGGAGGTAGCAAGAGCAGGTCGGGCCAAGGCAGGTCCGACCTACTTTTTCTGGATTACCCTGGGAAGCCAAT
>Locus:intergenic3855_1:2887442-2887379(-)
TACCCCAGGGGCATTCATGTGGAGGTAGCAAGAGCAGGTCGGGCCAAGGCAGGTCCGACCTACT
>Locus:intergenic3898_1:2906982-2907096(+)
TTAAATATAATCTTCTCTATATTTAAGTGTAGCAGGGATAGAAAGATAAGAAATTTGGCAAGGATTAGTTTACCGAATACCTTCTGCCCCTTGCTGGGAAAAGACTTAAAAAACC
>Locus:intergenic3910_1:2918160-2918262(+)
TATAATTGGTTAAGCCAAACTCCCCTCATCCTGGTTCATTTTGCAAGTGGATTAGGTGAGGGTATTCCTAAACCAAACTTGATTCAGCTATTTTACGTCCTCC
>Locus:intergenic3965_1:2961690-2961618(-)
GGGTCGTTGTGCCTGAGGTTTCATAGATTCAAAATCAACAGGACCTACGAAAAACCTAATCACCCATCACGCC
>Locus:intergenic4021_1:3001749-3001713(-)
CCTACCTCAATCGCATTGGCCGGTAATCAATGGGGCT
>Locus:intergenic4025_1:3004188-3004113(-)
ATCTACCGGGAAGGGGTAGTAAGTACTCAACAGTTGAGTAGGGAGTTTCATTTGGATCTGACCGCATTGCAACCTA
>Locus:intergenic4102_1:3069160-3069202(+)
GAGATAGTGCTCCACTCTCAACTTTTAGAGAACTTTTTCGCCT
>Locus:intergenic4108_1:3074785-3074869(+)
TCCCAAGACGCTTTCTCATCATCTCCTTGTGCCTTTCTCATCACTTCATTCCAAAATTTTCCGGTAATACAGAAAGCAAGAAAGG
>Locus:intergenic4142_1:3098105-3098177(+)
CCGAACTTAGCTACCCGGCCATGCCACTGGCGTGACAACCGGTGCACCAGAGGTTCGTCCACTCCGGTCCTCT
>Locus:intergenic4145_1:3098934-3098901(-)
GGCGGCCGTAACTATAACGGTCCTAAGGTAGCGA
>Locus:intergenic4146_2:3099715-3099748(+)
TCCGCGCAGGCCGACTCGACCAGTGAGCTATTAC
>Locus:intergenic4146_1:3101979-3102015(+)
CCACTGGTGTTCCTTCCGATCTCTACGCAATTCACCG
>Locus:intergenic4146_3:3102628-3102664(+)
AATGCTGCCGTTCGACTTGCATGTGTTAAGCATGCCG
>Locus:intergenic4235_1:3164980-3164944(-)
ATTAGGAAAACCAATGAAACCTATAGGATAAAGGAGT
>Locus:intergenic4239_1:3169934-3169868(-)
AATTTAGGATTCTACTTGATCTTTTCAGATAGTTACTTATTAACCCTGACTGTATTTCATAACCTAT
>Locus:intergenic4297_1:3220359-3220323(-)
AGGCTTTCCAAAAGAAAGTGTATTACCAAATATAAAA
>Locus:intergenic4315_1:3233852-3233723(-)
GTTGCCTTGGTTTATTATCCAAGAGCAGAAGTCGCTAGTATGCATGGTGAAGCTTGGGTTGAATTTTTAAATCAGACTGGCAAGGGGATTGATTTTACTCCGGTTAAATCGATGTTATTGGATTCACCCT
>Locus:intergenic4319_1:3236119-3236050(-)
AATGATTTATTTTTATCCAAAATAGACTCATTCTACTTGGCATCCCAATGGATTCAAGTTAGGATATTAT
>Locus:intergenic4329_1:3245226-3245190(-)
GCCGTGATTACGAATTCAGAGGACGCTCCAACCCCTA
>Locus:intergenic4349_1:3264010-3263977(-)
TTTCTCGTAGTCCTGTTGATATTAACAAATTATA
>Locus:intergenic4374_1:3282224-3282368(+)
CTCGCTTATCAAGTTGCAACGTTATTCAACCGTTTAAATTCAGCCCTGTTTAAAAATTATAATTATGCCAACCCAGCTGTCACCTGCCTTATATCCCACAACCTTTTCTCGAAATTTCATCATTTCATGAAATGCCATAATCAGG
>Locus:intergenic4390_1:3291853-3291904(+)
TGCTATCTTGCGACAGTCCTTCCCATTCTCAAAGTGTATACTTTCAGATCAT
>Locus:intergenic4400_1:3300662-3300812(+)
GCAAATGGCTTTTTTAAGAGTCGCTCAATAAAAAAGGTTCTTTTATTCATTTCATCAAAAGAACTTTTCATCATTTATTATCTAGCCATCAGAATACTATTTACTGACCCTGGCAAATTTTATCGGTCATATAAGCTTGCTAAGCTCGTTT
>Locus:intergenic4433_1:3321641-3321590(-)
TATTTCTGGAGTATTATATGTAAACTACTCTTTTTGAAAATCTTGTGTTTGC
>Locus:intergenic4465_1:3344399-3344324(-)
ACCTCGTTTTGTCGCGTATTTAATAGACCGATTGCATCCTCTATTATTTTAGCTTGGTTGCCTATGTTTCTATTCG
>Locus:intergenic4542_1:3393654-3393693(+)
AAATTACACAGGAAGTTTTACAATAATACGTTACCATTTG
>Locus:intergenic2_1:567-606(+)
GGGTACTTTCAATGGCAATATTTAATACTGTGGATAGATA
>Locus:intergenic75_1:52723-52594(-)
TACATCATCACCCTGCAACACACTCTCACCCATCAAATGCTACTGTACAAGTCAGCCAGGGACAAACCACTGTCGTTGTTAATCCGAACCCTCCTCATTTTCCAGGGCAATTGCCTATGTACCATCCCAA
>Locus:intergenic207_1:169214-169133(-)
AACTCCATCATTATGTCAAAAATTAGGAAAAATTTAAACTTAAATTTACATTTTGCTCTAATATTGTCATTATTTTCAACTA
>Locus:intergenic217_1:176627-176543(-)
CTCGTCAAATACCCCTATTATCGTTGTAACAATAAACAACGTGGCTTAACGAAGAAAAACATTAGTCGAGAAGTATTGGAAAATT
>Locus:intergenic218_1:177047-177089(+)
TGTTCCAACCAACCACTTTTCGGGAAAACAAATCAATTACCAC
>Locus:intergenic231_2:185557-185437(-)
ATTGCTCCCGAAGCTCAAGACCCCAGATTGAGCTACACCGAGGACGGCCGTCGCCCATTAACGAGCACAACATCAGCCAAACACCCTAATAGTTTGTTCGCTAAACTGGAAGAACGCTCAG
>Locus:intergenic231_1:185567-185501(-)
ACAAGAACATATTGCTCCCGAAGCTCAAGACCCCAGATTGAGCTACACCGAGGACGGCCGTCGCCCA
>Locus:intergenic248_1:194448-194523(+)
ATAGTTTTCCTGGCAAATTTTCCCGTAATTTTACGGACTTTACCTCATGATGGAAAAAGTGGGCAGTCAATCTTCC
>Locus:intergenic280_1:217128-217200(+)
GCACAATTTTCAGAGAACATTGAAGGCAAGTTCAACCCGGGTACCATTGATTTTTACTCAGATTACTTTATAG
>Locus:intergenic293_1:223085-223040(-)
TTCAGCAATAAAATGAAAGAGGGCAGGTTATGCAAGAGGGCTAATG
>Locus:intergenic430_1:323208-323268(+)
TTTTTAGAGAGAGATGTCAGGTTATGCAAGGCCTCATTGTGTCGCAAATTAGGGGTATCTG
>Locus:intergenic449_1:339500-339422(-)
CTCAGTGAACCAGGCTCTGTTTTTACAGCAGTCCAGCTCATTATCATCAGAGGTTCAACTTGTCATATCGTAATTAACT
>Locus:intergenic453_1:341363-341261(-)
GGTTTCCTACCCTTTGTAGGCTTACACACCACCCTCCAAAACGACCTCCTAATCTGGCACTACTTACTGGTTCAGCCAGGATCAGTCATCACCTATATTTTAA
>Locus:intergenic475_1:359883-359790(-)
GCCAGGATCAAACTCTTCAGTTCAATTCCGGCACTAGCTCTCGCTAGCTATCTTCTTTATCTCTTAAGCACTCAAAGTCTTCCAAAGTGCCCAC
>Locus:intergenic475_2:360138-360039(-)
CGCCTTGGTAGGCCCTTACCCCACCAACTAGCTAATCGGACGCAGGCTAATCTTAAAGCGCCAGGCCCGAAGGTCCCCAGCTTTCGTCCTCAGACATTAT
>Locus:intergenic475_3:360559-360490(-)
GCATTTCACCGCTACACCGGAAATTCCACTACCCTCTCCCATACTCGAGTCAACCAGTATTATCTGACCG
>Locus:intergenic474_2:360576-360612(+)
ACACCAGTGGCGAAGGCGGCTACCTGGCCTAATACTG
>Locus:intergenic474_1:361375-361516(+)
AGGGGAACCTGCGGCTGGATCACCTCCTTACATAGAAAGGCACAGAAGGAATCAAAGTGCCCACACAGTTTGTTTTCATTATTTAAGAACGCGGTCCAAGATTGGGGTCGTAGCTCAGCTGGGAGAGCACCTGCCTTGCACG
>Locus:intergenic475_4:362113-361993(-)
TCTTCAACCAGGATTTCACGTGTCCCGGCCTACTTGTTCGCGTGCCTAGTTCCTCATCAAACCTTCGTATACGGGGCTTTCACCCTCTATCGCCAACTTTCCCAAATTGTTCTACTCAGTT
>Locus:intergenic479_1:364647-364605(-)
TATCAGGTATACAAATCAATATCATATTCTGAAGTTACTCAGA
>Locus:intergenic563_1:411643-411592(-)
TTTGTCTTTGTTCTATTATTTCATCTACAAATTCCTCTACCCGCCCACACTT
>Locus:intergenic562_1:411964-412024(+)
AAGATAGCCTATTTCTGGAAATGCCAATCCGCTTGCAATGAGAATCGCAGAACAATTATCA
>Locus:intergenic565_1:413484-413445(-)
ATGGATAGCGATTATATAAAAAGCAATCGATATCCAGGGA
>Locus:intergenic603_1:438544-438499(-)
AATACACGGCATTTTTATGTAACCACTCTAACAGTAGAGGAAAATA
>Locus:intergenic657_1:476942-476897(-)
ACAATAGAGCAAAAATCAATCTTGTCCAGGGGTGATTTATTCGAAA
>Locus:intergenic753_1:542719-542569(-)
GACAATGATGTAAGAGCTACTTTTAATCATTGTAAGTCCTGTGATAAATCAACTACTCCTCCTTTAATTATTACAACTCCTGTACCCATTATTTATTACCCTGGGTGTCGACCGATCCAGTCATGCGATGCTTATGGTCACTGCGAACAAA
>Locus:intergenic803_1:578777-578744(-)
AACATGATTCGAGGAAAAATCACCAATTTATCTT
>Locus:intergenic802_1:578874-578922(+)
AATCAGGTCTTAGGACCCCCAATCTCGTTGTTAAAAATTTTTTTAATTT
>Locus:intergenic826_1:594339-594441(+)
ATTTTCAATATAAAAGTCCTGATTTTGTTAACTATTGCAGGGTGTCGCATAAAAAAGAGAGTTGATGTATTAAGTTCTGATAATTATGGCAAGTTTGGGAAAG
>Locus:intergenic853_1:610356-610275(-)
AGTTCAATAATAAATCACGCCAGGCTCCTCCCCGTTCGCTCGCCGCTACTTGGAGAATCTCTCTTGATTTCTTTTCCTTCGG
>Locus:intergenic857_1:613236-613170(-)
AAAAAAAGCGGCTTGAGAGCCGCTATAAGGAATAAAACCCTGGCGATGACCTACTTTCGCATGAGGA
>Locus:intergenic893_1:628108-628060(-)
ATCAGTTATCTCTATATTGACTTTTATTCTGCAAGATTCAAAACGATTT
>Locus:intergenic921_1:652376-652301(-)
TCATTACTTGACAACGAATACAACTTAATGAATAGTTCACACAGAATAGTAGACCAATGTTATAAATACTGCCATT
>Locus:intergenic963_1:683562-683484(-)
GATTTAAAAACTTTTTTAACAAAAAGATTGGAGTTTTACATAACTCCTGACTATACAAAAACGAGCATAAAACGATATA
>Locus:intergenic964_1:688336-688444(+)
AACGGCAACAACATCTACCTGTACAACATCGCAGGTTCTGTGGTGGGTTCAACATCAGCCACGCAGGCGGGTATTACCACAGGCAACACCATCTTTTCATTGGATGTGA
>Locus:intergenic964_3:688378-688507(+)
GTGGGTTCAACATCAGCCACGCAGGCGGGTATTACCACAGGCAACACCATCTTTTCATTGGATGTGAACAGCAGCAGTGGGGTGGTGACTTTAACGCAACACCAGGAAGTGGACCACGGTTTGCCGGGAG
>Locus:intergenic965_1:688442-688409(-)
ACATCCAATGAAAAGATGGTGTTGCCTGTGGTAA
>Locus:intergenic964_2:689209-689305(+)
ATGGCTGGTTCTGGTATTCAAACATTAATCAATTCGACTTTGGAATTGCTTGAGCAATATGAGGCACTTGGTAATGTAAAGGTAAGGATTGTGACTT
>Locus:intergenic964_4:689986-690124(+)
GTATTAACAGTAACAATTAGTACAGGCGAATCATTTACTATAGATATGGATGATGGTAGTTATACTTTTACTCCGCCTGCAAATATTACTAATGCAATAAACCGTATAATCAACTATGTATTAGTAGATAATGATGGTG
>Locus:intergenic965_2:690212-690110(-)
TTAGTAAGAATCAAATCATCACGAACTACCAAAGGATCATTAGTTCCAGGAAGATTTATATTAATAGTTATTGCAGCTGCTGAAGTATCACCATCATTATCTA
>Locus:intergenic965_3:690189-690147(-)
AACTACCAAAGGATCATTAGTTCCAGGAAGATTTATATTAATA
>Locus:intergenic1083_1:787364-787280(-)
TTAGAGAATCGGCCATTTAAAACCCAAAGGACTATAATGATTTTTTTCCTGAGTTCCTGTTTTTTTAAAATGGCTAAATTCCCAT
>Locus:intergenic1121_1:816091-815941(-)
ATTCTTCAATGCAGTGACAAGAGTTATTATACAGGGCAAACGGATAATTTGGAAAAACGCCTTACTCAACATCAAGATAAAATGATTCCGGGTTGTTATACAAGCACAAGATTACCAATTCAATTAAAATTCAGCCAGGAATTTATGTCTC
>Locus:intergenic1140_1:835416-835503(+)
TTTGCTTGGTTTATAGTCGCTGCACATTACAAGCATGAGCTTGCAAAGATAGTCGAAGGTCATAGGGGTTATCCAGATGATGTAGTTG
>Locus:intergenic1167_1:857243-857192(-)
AAATCTAATATTTTAATAACTTCACTTTATTCTATAATCGCTTTTCACGCAA
>Locus:intergenic1283_1:955290-955203(-)
TCCTGGTTATCCTTCACAGGGTATAAGGCTATAATTGCCGCTTTCATTGAATTGCATAAAGCAGTAAATTATATCCATTGTGTAAAGA
>Locus:intergenic1282_1:955313-955424(+)
GGGATTCGAACCCTCGATACGTTGCCGTATACACACTTTCCAGGCGTGCGCCTTCGACCGCTCGGCCATCTCTCCAACCGGGCAAGCTTATACTTGTCGGCAAATAAAAGCA
>Locus:intergenic1311_1:976899-976794(-)
ATCTCAACTATTAAAATCAACGTCTCATCTCAATTTAGAATCTTAGTCACTATTTTGACTAATACAGAGTTTTATTCACAAGTACGCATGAAGTCACACTTGACTT
>Locus:intergenic1330_1:984550-984601(+)
TTAAGTAAAGATTCTCCACTACTCCCCGCTAATTGCGGGGTTTTTTTATTGG
>Locus:intergenic1434_1:1071527-1071593(+)
TTATTGTTAAATGTGAGCCGCATAACAGAAAAACATCCGCATAGGCAGGTGGTTTTCACTTATGCGG
>Locus:intergenic1438_1:1074482-1074626(+)
CTTTGGTTTAGTGTTGAACGAGCGGCTCACTCAAAGATGAAACCTGGCCAAAGCCATAAAGCTCGAAGTAGGGGGCAAATCAATCGTTATAAGGCAAACGATCTCGCCGATTTACAACAGTTTTTGAGAGCTTATTTCCTCCTTG
>Locus:intergenic1439_1:1075041-1074996(-)
GTTTTAAATTCCATATGCTTCTGCGTCACTGCAAATTTCCCAGCAG
>Locus:intergenic1458_1:1094087-1094177(+)
AGTAGGATTACGCAGGCTAGAAAAGCAAATGGGTTGACGATTAAGATATTGGCAGAGAGAACAGGATTTGGCGCTGCCAGGATTGGGAATT
>Locus:intergenic1465_1:1103116-1102990(-)
AAGCATTTATTATCACTTTTATTCCTAATTCTAGTCGTTATAATAATCATGCTCATGCTGAGCGTTTCCACCCGAACCTTTATTATGGCCACTTTCAGAATGTGCTCCAGAAGCAGGTTGTGTTTGA
>Locus:intergenic1479_1:1109421-1109349(-)
TCGGTGAGCACCATTTTACCCCATTTTTTAGTATCTAAGCGCTCTTATTACAAAAAATCGGCATCTTTCATAT
>Locus:intergenic1498_1:1138024-1138063(+)
TCTGACAATACTGGGTTAAATTATCCTCAGTTTTGTAATT
>Locus:intergenic1524_1:1151832-1151868(+)
GTCAATTACCCTAGGATAGGCCTCTCTTATAGAGGAG
>Locus:intergenic1644_1:1232337-1232370(+)
ATATATGAAAATCTTATAACGGGATTCAATTTAA
>Locus:intergenic1662_1:1246529-1246604(+)
AAGCCAATCATATATCGCAGCGGCACCTGTGACCGTATTATTAAAAGCATTTTCAATTTCAGCATTGCTGGCCCCA
>Locus:intergenic1737_1:1299446-1299407(-)
TATTTTGTTTCACGGCAAGGCGAAAACGTTTTGAGGAACA
>Locus:intergenic1773_1:1332594-1332561(-)
CCAGTCCTGTGCCCAAAATCCAGGAGAAATACCA
>Locus:intergenic1776_1:1334230-1334302(+)
CTCAATTCATTTTTTATACCATTTTTTAGTTTGGTTTTAATAATTTTATTTTTATTGTTAATTCAAGTGCTTA
>Locus:intergenic1862_1:1394758-1394812(+)
AGGGCGAGCAATTCGTTATTTAAAAGAAGATTTAGATATCTGGTTAGATCTTCAT
>Locus:intergenic1867_1:1397241-1397103(-)
TTGGTAAACTTGACTCCCAAACCATCATTTTCAGATCCAGCTTGGGAAATTGTTCCAACTCCAAGTTCAACTTCAGATATTATTAGAACGCGAGTACCGAATGGCTGGTTAGTTACGTATAGAGCTTATTTAGCAAGAG
>Locus:intergenic1900_1:1418513-1418585(+)
CATTGCCTAGTATTACCGAAAAAGAAAAATAAGAAGGGACAATTTTTATGGGGAAGTTATCAATCTGAGTTAT
>Locus:intergenic1941_1:1448387-1448354(-)
CCCAAAATAACTTCGTCTAACGTCTTTGGCACAA
>Locus:intergenic1941_2:1448464-1448398(-)
TTGAGAAAAAACCAACATATTTTATCAAAAAGAATGATTCGTTCTGAACAATTCTATGCATTAGCGG
>Locus:intergenic2016_1:1519518-1519614(+)
CTCCTGAGATTGGTTCAAATCAAAGAAGTCGATTCTTGTCTTGCACTTGCATTCAATAGCTATTATCTTACGCCTAATTTTTCGCAGGGAGCAGTTA
>Locus:intergenic2219_1:1669068-1668945(-)
TATATCTTTAGAATTAAGAAAAAACCACTCAGAATAGTTTGGGAAAGAAATAGTTTTAGGTGTAACATTATACTCAGACTGATTCTGAATGTGTGCATAGCTTGTGTTAATTATATCAGCACAT
>Locus:intergenic2219_2:1669095-1668969(-)
TTGTTTCGTGGAAAAAACCGGTTAATTTATATCTTTAGAATTAAGAAAAAACCACTCAGAATAGTTTGGGAAAGAAATAGTTTTAGGTGTAACATTATACTCAGACTGATTCTGAATGTGTGCATAG
>Locus:intergenic2351_1:1760084-1760033(-)
AAAAACCTCTTTTTTCATAAATTATTCCTAAGGCCAATATTCACTGCTGAAC
>Locus:intergenic2362_1:1766934-1766976(+)
AATCGGTCTATTCCGAAGGCATCGCTTATAAATTCATATAAAC
>Locus:intergenic2364_1:1768381-1768492(+)
ACTATATCACCCATCCATATCCATAATATCTTATGGACTATAATTTTCAAAACTTCAAAGCCGCATAAGCAGTCGTTGAATCAACTAGAAATTTTGTATAATTCATATATAA
>Locus:intergenic2386_1:1784941-1784977(+)
GGACTTTGTTTACTTTGCCCTATAGTTGGGCGCACTT
>Locus:intergenic2518_1:1894969-1895035(+)
GCCAATAGCTTATCTGTTGATTGCAGCGATTTTCTTGCCATATCAATCGTGGTGTGTTGCCTGAATA
>Locus:intergenic2614_1:1980067-1980151(+)
GTTTTTTGCTATAATTATGGTAACAGTAAACAAAAGCTTCTCTTGACTGTCGTAAAAACAGGAGCAAATCATAGTTTCAATGAAA
>Locus:intergenic2640_1:2003482-2003515(+)
ATTAAAAAGCGTCATAATAACAAATTACTTGGGC
>Locus:intergenic2653_1:2012953-2012869(-)
TCTATATTTTTTCAATTCTATTATTTAGTCTCAAATTCTTGTTTTTACCATTCAGCTAATAAAAATTACAATAAATCTCTTGCAT
>Locus:intergenic2696_1:2053519-2053555(+)
AGCCAACCAATAATCATGAAAAACAAATCGAGATACT
>Locus:intergenic2710_1:2067550-2067589(+)
ACATTCATTATTGGAATTCATTCCGGCCAAAAAAAAGCAT
>Locus:intergenic2735_1:2086805-2086721(-)
TGGGACGGGTATCGGGGTGTAGCGCAGTCTGGTAGCGCGCCTGCTTTGGGAGCAGGATGTCGGGGGTTCAAATCCCTCCTCCCCG
>Locus:intergenic2759_1:2102348-2102303(-)
ATTCTATCGAATAATTTTAAGCCAGTCATTATTTTTTTAGGGCGGG
>Locus:intergenic2783_1:2114429-2114375(-)
TTATATTCTATATGGCATTCCATTATTTCTAAACAGTTTTGTTGCATTGGATTTT
>Locus:intergenic2805_1:2128669-2128633(-)
ATATCCAATGCCTTGAAGTATGGGGGTTTAACTTTCT
>Locus:intergenic2853_1:2165968-2165890(-)
GCCATCTCTGACAGGCTTGAGACGTGCAGATGCGGATTGGGTATACAGATCTTGGTATTTAAATTGTTTGAGATTTCCT
>Locus:intergenic2877_1:2179890-2179803(-)
GATAATAATGTGAATTTTGATAAATTAAATAAATCAATTTGCCCTATAAAAAACAATCTCATTCTTCAAACTATCGAGGCCATTTCAC
>Locus:intergenic2909_1:2208360-2208273(-)
TTTGCTCATACAGGATTTAAAATGAAGTATTTTTTAGTTAATGCTGTTTGGTTTATGAGGGCTGGGGCTGATTTAAAGGCAGTATTTT
>Locus:intergenic2920_1:2214572-2214635(+)
CTAATACGGGTTTTTTTTATTTCTCTCTGTTTAATTAAGTTAGTTATCCTATCTAAGCTAACTT
>Locus:intergenic3022_1:2278140-2278197(+)
CATAAGCGGTCCACAAGTAACATTCATTCCGTCTTATCCCTGTGGATAACTTCAAAAA
>Locus:intergenic3049_1:2298327-2298291(-)
CTATACTCTAAAAGACATTGCTGCTTTACTAAATTGC
>Locus:intergenic3078_1:2327260-2327398(+)
TTTCTTTGTTTTGGTGATTTCCCAAGTAACAAAGACTCCTTATTTTTTTACTGCACCGATTGGCTCTTATTCCTTGTGTCACCTTTAGCGGCTTTTGGGCTTGGTGCCTCTTTTGGCTTTGATTTGATGCTCTCAGATC
>Locus:intergenic3104_1:2352012-2352114(+)
GATCGTCATACGAAGGTAATAGGCCCTTTCGTGAAAAGAGTCGTGTCCCATATAAGTTTTAAATACAGGCAGATATACGTAAGCGTTCGCCTAAATACGGGTT
>Locus:intergenic3113_1:2355785-2355695(-)
ATTCGGGAAATTGTGGTGATTAATACAGACTCTATAGCCTTTAAACAGACTACCGTCAGCGGTAAGCCAGTAATCGTGGCTGGGAAAGCCT
>Locus:intergenic3125_1:2361160-2361055(-)
ATAAACAAGATGTGTAGAAGATTCAGGTATTTGGGAAAGACCCAATTTGTAACCGATGTCTTCGGAATAGACCAGACCCAAATGGCGCGCTCGGAGGGACTCGAAC
>Locus:intergenic3259_1:2474972-2474933(-)
AACATCAAATTAATCATTGCCAGGCGAAATCTGGCTATTC
>Locus:intergenic3261_1:2475730-2475652(-)
AAGTTGCAAAGATGTACAGAAACCTCTGAGGTCAGAGTAGATTTTTATCCAACTCTAACTTTTCCCTTGGCCCCCTCTT
>Locus:intergenic3355_1:2542237-2542174(-)
AAACACTCAGAGGGAGTCCACAGAAAAATTGGTGGTAATTTTTCAGCATGCCCTTGTCAAAAAG
>Locus:intergenic3481_1:2629248-2629134(-)
CAAGAAGCGTACAATCAAAAGGGTATATTTTTTATTATTGACTACCAAAATTCGTTATTGTTTTTCATTAAGTATTGTATTGTATTTTTGAAGTGTCTTTATGTATACCTGATCG
>Locus:intergenic3497_1:2641264-2641231(-)
TTTTATACAAAATCGCTACGTATACCAAAAAATG
>Locus:intergenic3511_1:2650173-2650137(-)
AGCCTTTTCAGAAAGACGCTTTATTATATTCAGGAAC
>Locus:intergenic3549_1:2676622-2676550(-)
TTTATGGTGGTAGGTTTAATCATACTAATTCTTCCATATTCACTAAATTCGTATTGCGATCAAATTATTTTAA
>Locus:intergenic3565_1:2687363-2687252(-)
GAGAATGTATTCATTTGGAAAATAATGGTTTCTAAATTAGAAATAGTAAAACAAATGGCCATGAAATATATTTTTTATCCTTTTGCTCAATTAAACCAAGAAAAACTCGCAG
>Locus:intergenic3573_1:2694183-2694084(-)
CAATCCACCAAACAGGCTATGTTGGACAAAATAACCCTATTTCGAATCATGGCTGTTTCCGAGTTAAGCAAACTTTTAATCAATCCGAACAACTCCGTTT
>Locus:intergenic3580_1:2700357-2700393(+)
GGCCTGATTAACCTAACTTGTCTCTTTTGTTTTATTT
>Locus:intergenic3663_1:2753599-2753560(-)
TCCTCAGGCAATTGGCCAAAAAAGACCGATTATAGGTTAT
>Locus:intergenic3697_1:2769885-2769837(-)
TACATCAGGACTTACAAAACCCCCAATCTCTTTGTTAAAAATTGTTTTT
>Locus:intergenic3753_1:2815210-2815099(-)
TTGGCTGAGAGGATCACCCAACCCTTTGAACCTGATCTCATTAGTCTGAGCGGAGGAAAATGTGTCAATTGTTATTTTTTCTGGAATAGTTGCTTTTATTACCTCGTTTATT
>Locus:intergenic3803_1:2854423-2854360(-)
TTCATTCTGGCTTATTACGAGGCATTTTTAAATTGGCAGGATACATCTATTATTTCGAGATGCA
>Locus:intergenic3829_1:2872868-2872817(-)
ATTTTGCGAATATACATTTCATCGCATAACTTAATCATGATAGGGATGTCTG
>Locus:intergenic3838_1:2877924-2878059(+)
GGAGCAGCTCTATCAGGAAATTCAGCCATTAATTTTAATGATCCTCCCATAACTGAACTATATTTACTCAAAGTTGAAATTAACCTATCAGAACATTTTTCCAAACGAGAGATTCCATCTTATTTCATATGTAATA
>Locus:intergenic3839_1:2878593-2878527(-)
CTATTCCAGCCGGATTTGTTCGCCAGTTCCGGCTTGTTTTATTACTACCAAAAGCTTATTAAACTGT
>Locus:intergenic3858_1:2889908-2889947(+)
TTTCGACAGTTATTTTATAGATCAAAATGGTTAAAATATG
>Locus:intergenic3871_1:2896055-2895920(-)
AAATTCCAGGGGAAAGCTGGGTATTACTCAGGATGGAAGAGGAATTTGACTCATATTAGCATAAACCACTATTCCGGAAACATTAATCAAAATAGGTATAATTTATACCAATTTTATACCTATTATATACTTATTT
>Locus:intergenic3908_1:2916856-2916943(+)
ACTCACTCTGACACACTTATTCATGTCCTGGATGAAACGACTCAACCCAACCCTGGAAGACAATTAAAACCCAATATGAATTTATTTT
>Locus:intergenic3949_1:2945612-2945576(-)
TTAATTTATTTAATAAGAAAAAAGCAGCACATTAGGG
>Locus:intergenic4021_1:3001629-3001593(-)
TGCTATTCATTTTCTACCAAATCGTTTATCTTCTGTT
>Locus:intergenic4025_1:3004182-3004068(-)
CGGGAAGGGGTAGTAAGTACTCAACAGTTGAGTAGGGAGTTTCATTTGGATCTGACCGCATTGCAACCTATGCTGGACTTATGGGTTAGGAAAGGGGCAATAAGGAAGTGTCAGG
>Locus:intergenic4049_1:3027602-3027518(-)
AGTATCATAACCGTAATAATCGCTATATGTCTCTACTTGAGAACGCTCATTTTACCGCTTGATTTTATTTGCTTGTCAGAAAGAT
>Locus:intergenic4055_1:3033555-3033468(-)
GGTTATTTTGTTTTGGAGCAAGACGCAAACGTTTTGAGGAGAAGAGGTTATCTGCAGAAAATGAGCACCATAGAAACGTTTGCAAAGC
>Locus:intergenic4096_1:3065446-3065527(+)
CTGCTGCCCTTAACGCTTCTCGCGTTGATACAATTCCTGCCTGGTTACCATCGACATCAATTAAGCGTACCTCAGGTACAGT
>Locus:intergenic4108_1:3074779-3074863(+)
TTAGCATCCCAAGACGCTTTCTCATCATCTCCTTGTGCCTTTCTCATCACTTCATTCCAAAATTTTCCGGTAATACAGAAAGCAA
>Locus:intergenic4113_1:3076445-3076409(-)
CATTTATCTCTCTCATTCGTCTTATTTTTAGTGTTGG
>Locus:intergenic4146_2:3099610-3099718(+)
CACACTTCTCAATGCACCTTCATCAGCCTACAGAACGCTCCCCTACCACGTGCGCCTTCGCGCACATCCGCAGCTTCGGTGACTAGTTTTAGCCCCGTTACATCTTCCG
>Locus:intergenic4146_1:3100767-3100914(+)
GCTTTTCGCAGGATTCCACGTCCTTCTTCGCCTCTTACTGCCAAGGCATCCACCGTTTGCGCTTCTCTTCTTGACCATATAATCTCAATCACCTCAAAATCACATGATGCATATACCAATCGCTTGTGTTACCTCTTCTTCTTTACCA
>Locus:intergenic4147_1:3102100-3102043(-)
GTGAAATTCCTGGGCTTAACCTGGGACGGTCAGATAATACTGGTTGACTCGAGTATGG
>Locus:intergenic4161_1:3115046-3114965(-)
CTGTGCCAGGTGTTGGGCATTGCTCAGCACCAACCTTATATCTTTAGCTATAATAGCGGCATCATTTCAGCCCCTACTACAA
>Locus:intergenic4238_1:3169868-3169973(+)
ATAGGTTATGAAATACAGTCAGGGTTAATAAGTAACTATCTGAAAAGATCAAGTAGAATCCTAAATTCAGATACTGCTTACAACCTGGCTAACAAAAAACTGACCT
>Locus:intergenic4240_1:3172824-3172875(+)
ATTATAACTAAGGGCCAGTATCTATTCTTTTTCTTCTCCTTAATTCACTGCC
>Locus:intergenic4329_1:3245214-3245172(-)
AATTCAGAGGACGCTCCAACCCCTATCGACATGGTTATTTTAC
>Locus:intergenic4385_1:3288623-3288563(-)
ATTGTTTTTAATTTGGAAGTGCCAAACAAGGCTATAATAATGGCTAGAATTAATAAAAGTG
>Locus:intergenic4390_1:3291862-3291910(+)
GCGACAGTCCTTCCCATTCTCAAAGTGTATACTTTCAGATCATTCTATT
>Locus:intergenic4394_1:3294897-3295041(+)
TACATCAATTGCATTGATCACTTATCCCCATTTTCTGTGGATAACTCTGTGAATACACTCTGGTTATACACTAAAATCCAGCACTTCAAAGGATGCTTGTTCTTTTTGCAAAGCGTTCTAAACAATAATCAGGGGATTTGGGGGG
>Locus:intergenic4397_1:3296875-3296794(-)
TTTTTAAATTTAAAAGGAGCTATCTTCATATGGAAAAACTATAACTCTCGAGACAGGAGTTTTCATTGTGCTGTGTTGACAT
>Locus:intergenic4400_1:3300501-3300552(+)
ATTACAGGGGCAATCCTTGCCGACAATTGTTTTTTCCCAAGTGGCGTCTATT
>Locus:intergenic4446_1:3332167-3332203(+)
ATTTTTCAGCCTGGCAAAAATGTCTGCCTGGGCAAGT
>Locus:intergenic4457_1:3338906-3338825(-)
CCAATAGACAGTGTTAGCGCTAGCACTGAGGAAGCTGACGTTCAGGACGGCAGTAGTGAAAGCGGCCTTTCCTCAAGCAGCA
>Locus:intergenic4457_2:3339461-3339371(-)
TTAATTATGATAAATTACAAAACGATAAAATGGAGATATGGCCTCATTGCGCTCTTTGCTTTAGGGGTATCAGGATGTTATTTTGACGGGA
>Locus:intergenic4496_1:3361900-3361948(+)
AAGCTTATTCTTATTATTAAATTGAGCTTAAAAACAGATAGAAAGACCC
>Locus:intergenic4498_1:3363009-3363099(+)
AATTTGCGTAACTTAACGCCCTATGCCGAGGTGGTGGAATTGGTAGACACGCTAGCTTCAGGTGCTAGTGGGGGCAACCCCGTGGAGGTTC
>Locus:intergenic4499_1:3363063-3363018(-)
CTAGCGTGTCTACCAATTCCACCACCTCGGCATAGGGCGTTAAGTT
>Locus:intergenic4507_1:3370856-3370742(-)
GGAATCGTTTGCGATAAGAAGTTGAGTATAAATTGTTATTCTAGATATAAAAAAATAAAATTTTGTCGTAATTTGTGTCTTCTGATTGTTTTTTTTTCTCGAATTTGTAGCAGCA
>Locus:intergenic9_1:7174-7138(-)
CATACAGGGATGACATGGATATGTCTGACAGGAAGTC
>Locus:intergenic31_1:25960-25879(-)
ATTAAGGTTTCTATTCCAAAGAAATCTAAAAGAAAGATCCTGTTTGATTATATACTAATTTCTATGCCCAGCAAACAACACT
>Locus:intergenic64_1:46436-46559(+)
ATTATTCATTTTGTAGATAGTCAATCTTCTTATGGATTACTATTTGTAAGTAAGGTAAATAGTGGGAGTAACCATCTTGAAATTTCGGTTCCGTTTTTATCTGGGTATTGTTCTTTTAATTTTG
>Locus:intergenic64_2:46497-46635(+)
GTGGGAGTAACCATCTTGAAATTTCGGTTCCGTTTTTATCTGGGTATTGTTCTTTTAATTTTGGCGATAGTATGTCCTTTGCTGATCCCATTAATTGTGCAATCCAATTTCTCAGTGCTGATAAAGGGGTTTCTATCTT
>Locus:intergenic69_1:48101-48023(-)
CATATAATACTTATTTTTTCAATGAAATTAAAGCCTTACCTTTCTCAGAAGAAGCGCATTTTCATTGTTTATCAGCCTG
>Locus:intergenic75_1:52427-52355(-)
GCATTCTCTGGTTATTACTTATTTTGCTCCCACTTTTTTGACAAAGCACTTTATAGAAAGATCAGTTTCTATT
>Locus:intergenic102_1:67761-67827(+)
ATATCACTTATACTCTTTTATAGAGGGCATATAAGAGTGAATATTATGAGCATCTTGATTAAATTCG
>Locus:intergenic102_2:68018-68069(+)
TTAGTTGGTTCAGGTATTAAATCTATATCTCATTTCACATTTGAATTTAATA
>Locus:intergenic171_2:130744-130654(-)
ATTCAACCTGTTTTACAAAAGAGAGTCTTTTGGAAATTGTCCGTATCAGATAAGACAAAAAGGATTTTCATCAGGACTTACGACAAATCCC
>Locus:intergenic171_1:130755-130659(-)
ATTCATTCTGTATTCAACCTGTTTTACAAAAGAGAGTCTTTTGGAAATTGTCCGTATCAGATAAGACAAAAAGGATTTTCATCAGGACTTACGACAA
>Locus:intergenic194_1:155071-155104(+)
ACTCCGAATTATTTACATGATTTCCGAAAAACCC
>Locus:intergenic210_1:173312-173375(+)
CTCCACCAATTCATTATCCGATACAGTCCAATACCGGGTCTTTCCCAAATACCTGAATCTTCTA
>Locus:intergenic218_1:177349-177412(+)
GAAAACTTGCTGGATTCTGAGATTTTTTTAACCCACTCCAATAGCTCTTCATGTTCTGGTTCAT
>Locus:intergenic233_1:186391-186325(-)
AGGTCACATAGGGGTCTGCCTTCAATCACGTGTTTACTTATCCCGTCTGAGGAGTTCAAATCAAGTA
>Locus:intergenic389_1:298131-298080(-)
TTCCTATTTTTCCCCTCTAAATTAATGCCTCATTTTCCCCACAAAATAATGA
>Locus:intergenic404_1:308422-308461(+)
AGCTATAAAATAGTGCTATGCTTTTGCCGCCAAAATGGTA
>Locus:intergenic475_1:360465-360426(-)
ACAGATAACTTAATCAACCACCTACGCACCCTTTACGCCC
>Locus:intergenic474_1:360576-360651(+)
ACACCAGTGGCGAAGGCGGCTACCTGGCCTAATACTGACACTGAGGCACGAAAGCGTGGGGAGCAAACAGGATTAG
>Locus:intergenic511_2:385810-385732(-)
AAATCAATCATTTCAGGAACGATTGTAGAACGTCTAGACCAAGTTTTAATTGGCTTTTTTGATTTTGATTCGATTGCAG
>Locus:intergenic511_1:385828-385786(-)
TTATGCACAGCAATTGTTAAATCAATCATTTCAGGAACGATTG
>Locus:intergenic563_1:411666-411522(-)
ATGAGCACGTTCGGCAATTGCTTTTTGTCTTTGTTCTATTATTTCATCTACAAATTCCTCTACCCGCCCACACTTAACACAAACAAGATGGTCATGATGTTCGCCCTGAGACAACTCAAACACCGAGTGTCCTCCTTCAAAATTA
>Locus:intergenic595_1:435022-434908(-)
AAAACGACAAATCAGGCGGGGGATTCCATGAAAAATAAATTAGCAGTGAGTATATTATTATTCCTGTTACCAACAGCTGCAGCCATGGCTAATTGTGATTTAACCAAGTTTCGAT
>Locus:intergenic615_1:447819-447759(-)
CCCACAGCAACAAAGTCCCGGAATTTTTTCTACATCCGTTTCTTTAAGCCAGACGACATGT
>Locus:intergenic640_1:466399-466519(+)
GTAATTCTTATAATTTTGAGATCATGTTTTTGTTACAATGATAGAGAGCTTATTGATAGAGAGAGTATTTTGTTTTGCATTGATGATCGGATTAAGTCGTCTTCTTTTATCATTGGAGAGT
>Locus:intergenic730_1:523643-523679(+)
TATACAAGTCCTGAAGTATCTACTTGCTTAAACTTCA
>Locus:intergenic829_1:595869-595815(-)
CTGCCATTGAACTACACCCGCAAAAACTCACGAACCCTTTCGTCAATAGAATATT
>Locus:intergenic853_2:608538-608499(-)
CAGTGTGGCTGGTCATCCTCTCAGACCAGCTACCGATCGT
>Locus:intergenic852_1:609726-609852(+)
GGTAGCCGTAGGGGAACCTGCGGCTGGATCACCTCCTTACATAGAAAGGCACAGAAGGAATCAAAGTGCCCACACAGTTTGTTTTCATTATTTAAGAACGCGGTCCAAGATTGGGGTCGTAGCTCAG
>Locus:intergenic853_1:610643-610562(-)
TACAAAAGGTACGCAGTCACACAGCCTAAACCATGCTCCCACTGCTTGTACGCAAACGGTTTCAGATTCTATTTCACTCCCC
>Locus:intergenic856_2:612771-612813(+)
TCACGCCAGTGGCATGGCCGGGTAGCTAAGTTCGGACGGGATA
>Locus:intergenic856_1:613120-613204(+)
ATCTCGAACTCAGAAGTGAAACATTTCCGCGCCAATGATAGTGTGAGGCTTCCTCATGCGAAAGTAGGTCATCGCCAGGGTTTTA
>Locus:intergenic962_1:683469-683574(+)
TTTTTATTGTATAACTATATCGTTTTATGCTCGTTTTTGTATAGTCAGGAGTTATGTAAAACTCCAATCTTTTTGTTAAAAAAGTTTTTAAATCGGTTGTTTAGTT
>Locus:intergenic964_2:688786-688936(+)
ATCACCTATGCCCTGGGCATCAACGCCGGCAGCACGGGGTTGAAAGACACGGCGACCAACGAAGACATTAAACTGGTGAACAATGGAGGGGTTATCGAAGGGCGCACGGTGACTTCGAACGCGCTGGTGTTTAAGGTGAGTGTGGACGCCT
>Locus:intergenic964_1:689179-689251(+)
CTTATGCTAATCCTTGATACTTCAGGAAGTATGGCTGGTTCTGGTATTCAAACATTAATCAATTCGACTTTGG
>Locus:intergenic965_1:690323-690227(-)
ACTGGTTGTGTCACACTGCTGACTGAAGACACCCCATTTCCACCCGTATCATTGGCCAATAATGCCCATGTCGGTATAGAAATAACATCTCTACCAC
>Locus:intergenic971_1:695340-695229(-)
TTGGAGAGAAGATATAGTTTAATTAATCATTCCCTCGCCTATTTGGAGAAAAGATATAGTTTAATTAATCATTCCCTCGCCCCTTTGGGGCATACTCTTATACATAAGTTAT
>Locus:intergenic1140_1:835344-835410(+)
CCGGGAGCTTTATCAGCTTATTCAGTAGTAATAGCTTGGGGTGAAGGAGGGGCTACTACGTTAGTTG
>Locus:intergenic1154_1:849464-849500(+)
AGGGGTATTCTGTTTTATCCTCATATAGAAAGGAATG
>Locus:intergenic1196_1:880581-880614(+)
TATCCATGCGGCTTCACAATAGACCTCTTGCCTA
>Locus:intergenic1204_1:889757-889844(+)
AAGCATTGCTTTTACTATGGGATCCGGTTAAAAGCAGTTGTCTGGTGTATAAAATTCTTATGCGGCAACTGTCGATTTTTATCCAAAT
>Locus:intergenic1250_1:933871-933946(+)
CCGCTACGGTGCTCGAAAATCAAGGCTTTTCGACTCAAGCGAGCGAAATGTCAACAGACCCTAAGTTTGGAACTAA
>Locus:intergenic1282_1:955287-955374(+)
AGGAATTGTAATTTGGCGGAGAGAGAGGGATTCGAACCCTCGATACGTTGCCGTATACACACTTTCCAGGCGTGCGCCTTCGACCGCT
>Locus:intergenic1283_1:955452-955350(-)
AAAACCTCTTTAATAATTATCACAGTCTTGCTTTTATTTGCCGACAAGTATAAGCTTGCCCGGTTGGAGAGATGGCCGAGCGGTCGAAGGCGCACGCCTGGAA
>Locus:intergenic1284_1:956075-956129(+)
CCCCCTCTTAAAACAGTTTATCGGAAAATTATTTTTATAAATATTGTATATACTA
>Locus:intergenic1300_1:970653-970698(+)
AGTGATCTTGAAGTGAGGGTGATAAAGATCTATTTTGTGGTAGGAT
>Locus:intergenic1439_1:1074941-1074857(-)
TTTGTCCGATCCCGCCAATCGGGATTGGACAAAATTCTTTCCAAAATCCCTTGCGAAGCAAGCACTGCTTTGCTAATTTGGAGTC
>Locus:intergenic1439_2:1074945-1074906(-)
GCATTTTGTCCGATCCCGCCAATCGGGATTGGACAAAATT
>Locus:intergenic1458_1:1094142-1094193(+)
AGAGAACAGGATTTGGCGCTGCCAGGATTGGGAATTGGGAGCAGGGTACGAG
>Locus:intergenic1477_1:1107620-1107542(-)
GAAAGAGTGGGGAGCATATCCCCCATAAGAGAATATGCCTTGAAAAAAGAACAGAATAAACGAAGCATCTGTTCTCCAA
>Locus:intergenic1478_1:1108810-1108894(+)
TTATTTTGGGTCACCATTGTGGGATTTTTCATTGATTTGGAAGCCTTCATGAGTGCTATAAAAAAATTAGTAGATTTGATTAAGG
>Locus:intergenic1486_1:1125071-1125146(+)
TTTTACAACCCATTGTTTAATGGCATTGGGTGGGAGATACTAGAAAATAAAAATAATAAAAAGAAGGGATTAATTT
>Locus:intergenic1551_1:1167320-1167281(-)
GAGGAGTCGAACCTCCGACCTCTTGATTACGAAACTTTAT
>Locus:intergenic1591_1:1191212-1191128(-)
ACCAATATTTCCTATACTTTAATTCGCAAGACCGATTTAGGCAAATCAATGTACTTTCTCATCACCATTTTGAAAAAAAATCAAT
>Locus:intergenic1595_1:1199690-1199606(-)
CCCCAACCTGCGCTTCAAAGTCTTGCAACGAGTCAAGAGATAACTGTTTTTCTTTTGCAGTCATCTATTGCAACTTACCACGTAA
>Locus:intergenic1626_1:1217754-1217787(+)
CATTACCCCCAAAGTAGAGGATGGATTGTCAACG
>Locus:intergenic1645_1:1232366-1232279(-)
ATTGAATCCCGTTATAAGATTTTCATATATCAGGAATTTTGCCTAAGATGCCGGATCATTGATCCGGCATCGGATGGCTTGATGAGAT
>Locus:intergenic1671_1:1251791-1251671(-)
TTATCATTCTTTGGGAAATGTATGTTAAAGACCTTAGGCGGAGCAACCAGGACAGCGGCTCTTGATACTGCGAGAGCAACAGCAACAACAACGGTTGTTCTAGGCACTATGTACCTCTGGG
>Locus:intergenic1710_1:1280702-1280747(+)
AGTATAGAGTCAATTTTTAAATTATGCCTAAAATGTGATCATATTT
>Locus:intergenic1869_1:1399855-1399819(-)
TTGCCGCCTGTAAATATGGTGAATAGCTCTAGTTATC
>Locus:intergenic1910_1:1425051-1425141(+)
GAGACTAAGATGGGTTTACATGAAGAGTTTGAGGATCAATCATTTTCAGATTACAACTATGACGAAGAAATTGATGATCATATAGATGATT
>Locus:intergenic1992_1:1500831-1500930(+)
ATCTGTGTCTTATATATTTTTCATTGCTATAAAATATGTTTTAGCTTGATCGATGAAATAAATATAAAATTAAGATATTTTGTTTTGGATTATGTGTCTG
>Locus:intergenic2016_2:1519536-1519572(+)
ATCAAAGAAGTCGATTCTTGTCTTGCACTTGCATTCA
>Locus:intergenic2016_1:1519582-1519615(+)
ATCTTACGCCTAATTTTTCGCAGGGAGCAGTTAA
>Locus:intergenic2148_1:1617510-1617615(+)
ATTATCGATGAAAAACAACGTATACTAATTACCCAACGTCCTTTTCATGTCGCACATGGAGGATTTTGGGAGTTTCCTGGCGGAAAACTGGAGCCTCATGAATCTC
>Locus:intergenic2156_1:1622680-1622716(+)
TGTAACAACAGTTATTATGCCAAATTTGACAAACCTA
>Locus:intergenic2201_1:1656901-1656799(-)
GTATTAGAAAACGTGCTTTCTCATTCTTTATCAAGAAAGGGGAGTATTCACCCCCCCCCCCCAAGTTTTAGGCAATATCAATATCTCACTCTATTCCAAATCA
>Locus:intergenic2207_1:1659537-1659429(-)
ATTTCACAAAGGTTATTTAATGTAATTATAAAATTTTTATCCACAAAATCTGTGGATAAACTTGTGTATAGTACTGTGAATTCCTTGAATCAATGGTATCAAAAAATGT
>Locus:intergenic2209_1:1660232-1660193(-)
TTAATTCATCATAAATTAAGTATGATTATTCCCAGGAGTA
>Locus:intergenic2208_1:1660350-1660461(+)
ATATTTTTGTGGGATTTATGTAAACTCTACCCCGCAAAAAGTTTGTATCTTGTCCAAAATAAAATAATCAGCCCATGCAAGAGGTCTATATATAATTATATACATATAATAA
>Locus:intergenic2243_1:1684698-1684593(-)
CATGGTTTTTTGAACAAAACCCGGTGTTTTGGACCTGCCCCTAAATCCTATTTCTGGTTACTTTGCCATATCAATTTTTTGCAAACACGGGCTATAACGCAACTCT
>Locus:intergenic2263_1:1699463-1699376(-)
TCGCAAGTAGGGAATCTTGGTGAAAAATCAGATTTGCGCAGAATAAGTAAAAAGTTTCTAATTGGACCTAATAACACAACTGCAGTTT
>Locus:intergenic2278_1:1711191-1711233(+)
GGTGAAAACACCTTTATTATACATAATCTCCAACCAGGAAGAC
>Locus:intergenic2308_1:1733388-1733478(+)
ATAAATAATCATCATGTACCACATAAAGCTTATGAAACTACAATTTTGCAAGCCAATGACTGCATTGATATCCTCTTTCCCATGCAAGGAG
>Locus:intergenic2351_1:1759991-1759940(-)
AAAATTTATAAAAAAATTTATTTAAAGCAGCTATGCGATTTTGTTGCCTATA
>Locus:intergenic2359_1:1765458-1765380(-)
TCATCAAAAAATCATCTTAAGATTTCCAAAATATCAAGAATACTGCTAATCTTTGAATCTGTTGATTTTAATATAGATT
>Locus:intergenic2379_1:1777924-1777843(-)
CTTGTAATGCCCTTAATAAACCTTAGTTTGAATCTGGTGTGGTCATGTTTGAAGGTAACTAAAATAGTATATACCCATAGCG
>Locus:intergenic2396_1:1791835-1791898(+)
TATTATGGCATAACATCAAACATAGTGATTAATTCATCAATTCAATTAAAAATAATTACTCCAC
>Locus:intergenic2398_1:1793095-1793206(+)
ATTACCAACAATGATTGGTTTCAATTATTGATTGACTATAATTTAAGTAAGTATTTTTTTGCTACTTCTAATCTTGGTCTAATTTATCCGGATAGAGTTCGATTTTTTATTT
>Locus:intergenic2538_1:1911231-1911279(+)
CATATTCTTCTTTGTTTTGGGTTTCATAACAAATCCTGGAATGACGGTT
>Locus:intergenic2541_1:1912004-1911965(-)
TTGTTCTTTTTGAAAAAAGGCATGCTAGTACATGCCTTTT
>Locus:intergenic2568_1:1940807-1940855(+)
AACAAATATACCTGTGATCTACCAGGCTTAAAAACATTATTTCTACCCT
>Locus:intergenic2610_1:1976446-1976506(+)
GTTCTCTGTTTCATTAAAGAAAATCTGCCGGAATATAGAAAAAGCTGGCTGCAAGCAGCCA
>Locus:intergenic2645_1:2007366-2007237(-)
ATTTTTCTTTTCGACTGCAGAAAAGCAAGTTGTTTTTGGATTTGCTATAATATAGACACTGGTTTACTAATGAGCACTATGATGAATGACTTGCTGAATTTAATCGCAGTGATAGTGGTTTTTGGTGTAG
>Locus:intergenic2664_1:2024266-2024299(+)
GGTAAAAAAAAATTATTTCCTATTTTCTTAAATT
>Locus:intergenic2725_1:2077153-2077087(-)
AAACGTTTAGTAGTCTGGGCCTCGCTATTTGCTCAGCCCCAATATAATTTAGCTTTATTGAATTTTT
>Locus:intergenic2875_1:2178507-2178456(-)
TGCTTGCAAGAAAGGATAATCCGCAATTTTGAGGTGTATTTTCCTTCTATTT
>Locus:intergenic2880_1:2184186-2184273(+)
ATCGATTCAATAAAAAGCCGACAGTATGCAGTTAGAAAGAATCAGGACTTACGAAAACCCCCAAGATCAAGGCAAAAAATATTTTTAA
>Locus:intergenic2888_1:2191284-2191320(+)
TACACGGATCAGCTCAATAATTATCCATTTCACGTGG
>Locus:intergenic2905_1:2206489-2206354(-)
TATCAAATTAAAATAACACTTGTTTATCTAAATAGAAGTAGGTGGTGGACTGCTCATTCATTAATTGATTCTGATCTATTGGATCAATATCTTTATGCATCGCTATGTCAATTGGCCTTAAAGACTTTATGTCTTT
>Locus:intergenic2909_2:2208167-2208020(-)
ACAGTCCTAATATTTATTATTTTTTTATGTTCTTTTCAAATACAGGCGGCATGCAAATGCAACTGTGACCCGACAGACAATAAGATGTGTGCCAGTCAGAATGATATGGAGCATCCTTGCCCTTCAGTTTGTGCGTCGGCAGCACCTG
>Locus:intergenic2909_1:2208339-2208279(-)
ATGAAGTATTTTTTAGTTAATGCTGTTTGGTTTATGAGGGCTGGGGCTGATTTAAAGGCAG
>Locus:intergenic2917_1:2212681-2212546(-)
AACAGGCTCTATTATATTGCAGGCCAAACACTGAGTCTGGTTGTTATCTATTTTCAAGCAAGTTATCAATTCCTGAAACGTTTGTGTCTTGCCCTAAAACAACGTAATAAGATTATACGAGACGCCTATTCTATCA
>Locus:intergenic3049_1:2298407-2298326(-)
AAAGGAGTATTCGTTGTGGAAAATAACTTTAGGCTACAAATCTGTAAGAACATCATTAATTATCTATTAGAGTCAACTAACT
>Locus:intergenic3050_1:2299268-2299316(+)
TTTAAAGATATCCCAAATATATCGGATAATGTAACAAGATTGTGTTCTG
>Locus:intergenic3071_1:2314285-2314249(-)
GTGCCCCATCAGTGCCCCTCAGACCGTTTCAGTTTTT
>Locus:intergenic3079_1:2327273-2327183(-)
CCAAAACAAAGAAATAGTAACACCACAATTAAAAGAACAAGAGAACCGATTCCCATTGATGCCAAACGCAGTTTTTTTCTTTGTTCAGGGG
>Locus:intergenic3079_2:2327551-2327422(-)
CACTGCTTCCTGACATCGGCCGACCTGAGCTTGGGTTTATGCTCACAGAAGAGCCGTAGTGGTTTGAACGATGGTAATTGGGCGACTCATGTGAGGAAAACGGCTGGTTTAGTGATGAACCACCGTAGGA
>Locus:intergenic3083_1:2337161-2337023(-)
CCAACCTTGAGAAAGAAGCAGAAATTAAAGCATTTTCGCATCGTTTGGAATCAGCGTTACAAGACTTGTCCCATTCCAAATCGTTGGTGTTATTACCAAGAGAAGCGGTCATTAAAGGCAGCACTGATTATACAGCCAC
>Locus:intergenic3114_2:2356470-2356554(+)
GGCGCTTTTGTTGCCAAAAAAATTGCGGCTCTTGTTTATAATAAACCATCCAATGCTACTTTTAATTACACACATTTAGGCAGCC
>Locus:intergenic3114_1:2356482-2356581(+)
GCCAAAAAAATTGCGGCTCTTGTTTATAATAAACCATCCAATGCTACTTTTAATTACACACATTTAGGCAGCCTGGCGACCATTATTAGAAAAGCATCAA
>Locus:intergenic3119_1:2358976-2358937(-)
GCACGAATATATACTCCTTCTTCTGGTCCTGATTTTTTTA
>Locus:intergenic3124_1:2361018-2361099(+)
ATTATTGAGTATCAGGCTTCGAACCAAGGTGTCGGGGGTTCGAGTCCCTCCGAGCGCGCCATTTGGGTCTGGTCTATTCCGA
>Locus:intergenic3135_1:2367073-2367040(-)
GATGCTTACAATTGTCTTTTCTACTTGAATCCGT
>Locus:intergenic3179_1:2394137-2394101(-)
ACATTGGATTCATGGCCAGCCTCGCAAAGACTTGTGT
>Locus:intergenic3178_1:2394295-2394352(+)
AGTGGTTCGATCCCCTCTCAGCAATTTTTCTTCAATAGTCGCCCTATCGATTTAAGAT
>Locus:intergenic3357_1:2545420-2545354(-)
GTCCCGTTCTATTGCGAAAGGGGGCATGTAACCCCTCAAAAAAATCAAGCTTATAGAAAAACCTGGA
>Locus:intergenic3406_1:2578581-2578695(+)
AATGTTTCTATTGGAATTAGTGTATACCAGCAAGCTAGAAGACACCACAGCAGTTTGAACATAATCACTCTAAAACAAATCCTATACGGCATTGCCTGCAAACAGTCGGATTTGA
>Locus:intergenic3421_1:2589760-2589652(-)
TGTAAGTTTAGTTATCTGCTAATTATAGCATTTATTGGTTTTATTTATAGGACAATGAGTCATATAAAAGCCATCTTATTATTTATTGTTCTTTATAATATGCTAATAA
>Locus:intergenic3423_1:2590974-2590905(-)
AGTTCGAGTCTCGTTTCCCGCTCCAAATTTAAGCGACATCGAAGTCGCTTTTTTTTTAGAGCAATAGCGA
>Locus:intergenic3511_1:2650464-2650428(-)
ATTTTTTATCAAGACAGGTTGTTGCCTCAAGACGAGA
>Locus:intergenic3541_1:2670919-2670817(-)
TTGAGCACCGAAGGTGCGAATAAGGCTCGTGAAGTTTGGCAACCAGCTCGCTGGTTAGCTAACTTCACCTATCTTGCCCTGCATTTTGAAATTTATTTTGGAA
>Locus:intergenic3547_1:2675672-2675627(-)
AAGCTATATTGTTTCAGATACATGCATCATGTAAGAAAACATCAAA
>Locus:intergenic3559_1:2682806-2682749(-)
AACAAAAAAGTCATTGGCCTAGCCCTGTCCCTACCCTCAATTTCCCTGTTTAGTGCAC
>Locus:intergenic3581_1:2700863-2700782(-)
CTATTCCTTGGGGATTTGCTTCAGAGAGACCGCTCGATTATTATGAAAAACAATCAAAAATTATCACTTACTATAAAGAAGA
>Locus:intergenic3664_1:2754847-2754883(+)
AATTGTAACAGATTTACACTCAATGTTATAAAATTGC
>Locus:intergenic3682_1:2761046-2761139(+)
ACGAGTTTACTCTTATTTATCAATCAATTACACACTTATTCGAAGGACCGATTTCAAGTTGACCATCTCCTGGATGCCGCGAACAAGTCGCGGC
>Locus:intergenic3690_1:2767133-2767175(+)
ACAAAGAAAATATTTCGAACCCATTCATTCCATAGATTCATTC
>Locus:intergenic3752_2:2815046-2815196(+)
AGATCTTCAGTTGATTTGGTTTTTAAGGATTTAACGATTTGCGGTAAAAGTCCAATAAACGAGGTAATAAAAGCAACTATTCCAGAAAAAATAACAATTGACACATTTTCCTCCGCTCAGACTAATGAGATCAGGTTCAAAGGGTTGGGTG
>Locus:intergenic3752_1:2815157-2815208(+)
TCCGCTCAGACTAATGAGATCAGGTTCAAAGGGTTGGGTGATCCTCTCAGCC
>Locus:intergenic3773_1:2831238-2831166(-)
GCTCACAATTTGAGTTATCTAAAACAATCGAATATGAGATTTTCGATTAAATCATTGCGATTTTTTGAGTTAT
>Locus:intergenic3910_1:2918181-2918325(+)
CCCCTCATCCTGGTTCATTTTGCAAGTGGATTAGGTGAGGGTATTCCTAAACCAAACTTGATTCAGCTATTTTACGTCCTCCGCAATAAAAATTTCACCAGAAGATCAGTCCAAAACATACCATTTAAAAATCATTTTGTGTATA
>Locus:intergenic3986_1:2977875-2977911(+)
AAACTGGCATTATCCAGTAAAACACAACACATCAGGA
>Locus:intergenic3993_1:2981815-2981749(-)
TCATTGCTCGGCTCTTTGAGCCATTTAACAGATGATGTTTCAATTTTGCTAATCAATTATCCGATTT
>Locus:intergenic4072_1:3048330-3048375(+)
AGGGCAAACCTCCACCCCGGTTTTCTCTATAGGCAAATAAACCTTG
>Locus:intergenic4106_1:3073866-3073953(+)
TACCTTGGGCAACCCACAGTAGTTGAAGAGTTACTTTATAAACCGGATAACTCCTTTATTAAACAGAGTTATCATCCCAAATATTTGC
>Locus:intergenic4121_1:3079814-3079742(-)
GCTCCTGCTTGCATGCCTGGGCTTGATGTATTAATTCAGTATTTTCCATGGCAAACTGTTGCTAAAGCCCTAT
>Locus:intergenic4142_1:3098140-3098242(+)
CAACCGGTGCACCAGAGGTTCGTCCACTCCGGTCCTCTCGTACTAGGAGCAGCTCCTCTCAATTTTCCTACGCCCACGGCAGATAGGGACCGAACTGTCTCAC
>Locus:intergenic4144_1:3099089-3099215(+)
CTCTCCAGCTCTGAAAGTAAATCCCATCACCAGAAAGGGCGTACCTTCTCCCGAAGTTACGGTACCATTTTGCCTAGTTCCTTCACCCGAGTTCTCTCAAGCGCCTTAGTATTCTCTACCTGTCCAC
>Locus:intergenic4146_1:3102326-3102410(+)
CCCATTGTCCAATATTCCCCACTGCTGCCTCCCGTAGGAGTCTGGACCGTGTCTCAGTTCCAGTGTGGCTGGTCATCCTCTCAGA
>Locus:intergenic4205_1:3141745-3141604(-)
GTTGTCTTTTGTGATGAACTCAGGATAACAAAAATAAAAATAAGCCGAAGTGGTGAAATTGGTAGACACGCCGTCTTGAGGGGGCGGTGGCGCAAGCCGTGCCGGTTCGAGTCCGGCCTTCGGCACCATTTTAAATCGAGCA
>Locus:intergenic4353_1:3265639-3265594(-)
GATCACCTGATCATACATTGTAAATTTTATCGAGCTCTTGGCAAAA
>Locus:intergenic4375_1:3282724-3282676(-)
GGGCAAATGATAGAACAGGATTCTGTAATTTTTCCCTTGGTCAGTGGCA
>Locus:intergenic4387_1:3289100-3289052(-)
AATATTCAATCGGTTGAAGTACAACCTAATCAAACCGACTCTACAACGT
>Locus:intergenic4395_2:3294401-3294359(-)
TTTCAACGCACTGTCTCTTTAATTAACGTAAAGAGCAATATCA
>Locus:intergenic4395_1:3294655-3294604(-)
CTACTGACCCAATACGGCAAATGCATGGACAATTATTTGATTCAAATTGATT
>Locus:intergenic4396_1:3296559-3296631(+)
AAATCATCACGAAGTGGGACCAAGACAATTGTTTCGACAGTGTTGAAACAATTTCGCGATTTGGGAAAATCCG
>Locus:intergenic4397_1:3296914-3296800(-)
ACTTGGCCAAATCCTATTTTGTCAATAAAGATTAGGCCCTTTTTAAATTTAAAAGGAGCTATCTTCATATGGAAAAACTATAACTCTCGAGACAGGAGTTTTCATTGTGCTGTGT
>Locus:intergenic4410_1:3304739-3304850(+)
TCCGCTCAAAACATACTGGTATTCTTAAAAGATAGCTCATTTATTAAAAATTGGCCTGTCTATTCGTCATTCTCTGGCAATATACCGACAAAGCTTGAACCAGAAAGTCAGA
>Locus:intergenic4450_1:3335103-3335241(+)
GCAACACTTTGCTGTAAACAGGCACTTTTCCATGGCAACAATCTATTTATTTTAGGAAACAGTTTTTGGCAACATTTTAGCCAATACAAATGGTCGAAGTCTTCATACAAAGTTTCGGCGTGTTTATGCCCAAACGACT
>Locus:intergenic4451_1:3335287-3335254(-)
GTATCAAGAATCATTACCTGGTTATATCCGTTTA
>Locus:intergenic4490_1:3358041-3358086(+)
CTGGCTGTCTCGCAGTATGCTAAATTAATCTGGTATCTGACAACAT
>Locus:intergenic9_1:6963-6930(-)
GCTAGAGAGGCGTTTGCCACGAGCGAGGCAAACA
>Locus:intergenic9_2:7168-7096(-)
GGGATGACATGGATATGTCTGACAGGAAGTCAACTAAGGGACCAGTACAAAGGATGTACTTCGCTGCAAGGAC
>Locus:intergenic33_1:27017-26945(-)
ACATCAACCTGCATCATCCTATTAGTTAGCCATAGCTTTAAAAGCCCTGTTCCCGAAAAAACAATGAAGAAAA
>Locus:intergenic123_1:84997-84907(-)
ATGATACTCCATTTAGAATCAGTGTTCACCTGCTGCACTTTCTCAGCACCTATGATTTTCATAATTTGCTGCATTAAGGCAAAATTGCTAC
>Locus:intergenic169_1:127057-126991(-)
GAGTCACTAAGCCATGTGCACTGCCGTTCAATTTGTCTGACTCAATCACTGGTTATAAAGAGAAAAT
>Locus:intergenic211_1:172820-172781(-)
CCAAGGTCAAGGCAAAAAATGTTTTACCGAGAGGATTGGG
>Locus:intergenic219_1:177509-177431(-)
AAGAAGACCTGGCCGGTTGGCATGATGTGCCATCTCATGGGCGTTACTTCTTCTGGATACTATAGCTATCAAAAAAGGA
>Locus:intergenic241_1:191385-191325(-)
AATCTATTGCCCGATTTATTTATTCCCCAAAAAATATATTTTATAATGAAATGTATCATTT
>Locus:intergenic249_1:194735-194624(-)
CTTACTCTAAAATCAATTCAATTTATTCCTACTGTAGAGTTTGGATATTCTGGAAGTGTTCACATACTAACAAATATAGACACATTTAAGCCAACTTCCCAATTTATTTGGA
>Locus:intergenic358_1:277183-277216(+)
TGCTTAAGATCTGATCCCAATGTCCTTTGGTTTT
>Locus:intergenic453_1:341455-341359(-)
CAAAGAATAGAAAAGAGTTTAAGTACAGGCAACGACTTCCCGGTTTCTGAGCCGCAACTGAAAGACACTGTGGAGATTTATGTAGAGCTTCAGGTTT
>Locus:intergenic475_1:360784-360733(-)
TCAATTCCTTTGAGTTTTAATCTTGCGACCGTACTCCCCAGGCGGTCAACTT
>Locus:intergenic478_1:364638-364674(+)
ATACCTGATAAGTATCGTGTAAACTCTGACTCTTTAC
>Locus:intergenic562_1:412248-412386(+)
GCTTGCTTTGGGTTTTATCTATACGAACGAGATTCCAATCAAACTGGTTATTATCTGGTTTTTCTCATTTTAATTTTAAGTGTGATTCGGTGGGTAACTAGTCGAATTATAATCAGTAAAGAGTTTTACATCACAAAAG
>Locus:intergenic594_1:435028-435070(+)
AAGTATAGGATAACAATTGATGTGCGTATGTTGTTTAACATGA
>Locus:intergenic606_1:441214-441250(+)
TTCAATGTTTATTTTCAACAAGCATTTATCTCATCTT
>Locus:intergenic682_1:492060-492096(+)
AAGCGCAGCTTGTTTGGCTTTATTGACTCTAATTTGT
>Locus:intergenic700_1:508651-508687(+)
AGAGAGCCCAAGTCCATCAGTCTGTGGCTTTTCAAAA
>Locus:intergenic703_1:511714-511675(-)
TCAAGACTTGCGAAAAAAACCAAGACCAAGGCAAAAATTG
>Locus:intergenic705_1:512799-512763(-)
AGTTGGAATAAACCAAATGACCGCATTAAAAATCTTT
>Locus:intergenic721_1:519422-519335(-)
TCATCATCCACTTTAAAACCAATTTGTTATATTTCAAAACAAGCCTATCATTTTATTAAAAATATAGGTAATTCCATTACTTTTAAAT
>Locus:intergenic737_1:528090-528039(-)
CGAAGGACCGATTTCAAGTTGACCATCTCCTGGATGCCGCGAACAAGTCGCG
>Locus:intergenic789_1:567655-567622(-)
CCTGACGCAAGCTTCTATTTAAGTAACAAAAAAT
>Locus:intergenic853_2:609972-609891(-)
ACCAGAATAAAATGCTCTCCACAAAAAACACTTTGTTCTGGTCAATCCCCTCAATCTATTGGTGGAGCCGAGGAGGATCGAA
>Locus:intergenic853_1:610658-610529(-)
CTCGCTGACCCATTATACAAAAGGTACGCAGTCACACAGCCTAAACCATGCTCCCACTGCTTGTACGCAAACGGTTTCAGATTCTATTTCACTCCCCTCTCCGGGGTTCTTTTCACCTTTCCCTCACGGT
>Locus:intergenic857_1:613142-613106(-)
TGTTTCACTTCTGAGTTCGAGATGGTATCAGGTGGTT
>Locus:intergenic905_1:644052-643980(-)
ACAAATGTGATCGAATCCTTTATGTTAATAGAATATCGCAGTCCTGGCGAGTTTAAAATGACTAAGCCAGAAC
>Locus:intergenic964_2:688343-688418(+)
ACAACATCTACCTGTACAACATCGCAGGTTCTGTGGTGGGTTCAACATCAGCCACGCAGGCGGGTATTACCACAGG
>Locus:intergenic965_1:688579-688444(-)
TCACTGCGGTGGCGTTTAAAAAGACCAGGCCCGTATTCAATATCGCTTCCTGAGCCGCGTAATTGGAACTGGCTCCCGGCAAACCGTGGTCCACTTCCTGGTGTTGCGTTAAAGTCACCACCCCACTGCTGCTGTT
>Locus:intergenic964_4:688855-688969(+)
AAACTGGTGAACAATGGAGGGGTTATCGAAGGGCGCACGGTGACTTCGAACGCGCTGGTGTTTAAGGTGAGTGTGGACGCCTCAGGGGTGGTGACCCTGGACCAACAACGCGCGA
>Locus:intergenic964_3:688969-689119(+)
ATAGTGCATAGCCCCAACACCGGTCCTGATCAAGCCAAGACTTTGAATGCGGCGAATTTGATTACCTTGACGGCGACGATTACGGACAAGGACGGGGACAGCAGCAGTGCGACCTTAAACATAGGGCAGGCCTTAAGCTTTAAAGACGATG
>Locus:intergenic964_1:689920-690064(+)
TCTGTATCTACGAGTGGTTCTGCTACTCAAGGCTCAAATACTTATTCATACAATAATTCAACACATGTATTAACAGTAACAATTAGTACAGGCGAATCATTTACTATAGATATGGATGATGGTAGTTATACTTTTACTCCGCCTG
>Locus:intergenic1024_1:739613-739658(+)
TTTTTTGATTTTACCCTTGAAAGTTTGTTTATTGTCCCCATATCGC
>Locus:intergenic1120_1:816041-816170(+)
CAAATTATCCGTTTGCCCTGTATAATAACTCTTGTCACTGCATTGAAGAATATAAACCCAAAACATTTAGTCAATCCTTTATACTATGTTTTTAAGCATGCTTCGAGACGGTGCTCTGCACCTCCTCAGC
>Locus:intergenic1172_1:861469-861592(+)
TTAGCCATAATTCCATTTGCACTCCCTTATGGTCGTGGCTCGGTTTTAGCCATAATTCCATTTAATAATCTGATTAATCATCTGAGCCGCGACCGTGAGGGAGCGGAAAACTGGTTATTGTACT
>Locus:intergenic1174_1:862423-862534(+)
CGAGCCGCGACTGTGAGGGAGCGGATTACGTTTAAACTAAATTATTTCTTCAGTTTTTTTATAGCTTTTAATACTATACATCATTATCAAATATGTTTATTCTGCGCAAATT
>Locus:intergenic1201_1:884472-884367(-)
GAATTGCAACACCATACCATCACAAGTAGTTCCATTACTAACAGCCAAAATAATTGTATTGATCAAAAAAACTCATCTTCCAAGGCAATCTGCTGCATTTCAAAAT
>Locus:intergenic1211_1:895246-895165(-)
TCTTTCATGAACAACGCATTGGCACTGAGTAAAGCTGTAAGTGCTATATTGTCAATACGCGTTGTTCAGAAAGACCATGTGA
>Locus:intergenic1218_1:899937-900015(+)
TCCTCGCAACGACGGTCCCAAAAATCGTACCGTACAGAGATTATTCCTTTTTACCTTGTTACAATCCGGCTTAATTATC
>Locus:intergenic1238_1:922538-922574(+)
CATAGAGCTTATCCCTTTAGAGCGCTAGAATCTATCG
>Locus:intergenic1242_1:928388-928469(+)
AATTCTGTCATTCAATTTGGCCAAACTTTCTTATTAAAAACATTTGTTGCCTTGATTCCAGGGGATAAGTTCTGTTCATATG
>Locus:intergenic1256_1:938959-939085(+)
AATGCAATAAAGCAAGTGGCTAAAACGCATGGGAAATTGGATTGGTTTGAAGTAGTAGAAACAAGAGGTTTCATTGATGATAATAAAGTGAAATATTATCAAGTGCATTTAAAAGTGGGTTGTAATG
>Locus:intergenic1275_1:951764-951719(-)
GGTGAGCAAGCTCAGCCTAGACTGAGAAGCCAAAAGCACTCCGGAG
>Locus:intergenic1282_1:955296-955410(+)
AATTTGGCGGAGAGAGAGGGATTCGAACCCTCGATACGTTGCCGTATACACACTTTCCAGGCGTGCGCCTTCGACCGCTCGGCCATCTCTCCAACCGGGCAAGCTTATACTTGTC
>Locus:intergenic1282_2:955374-955407(+)
TCGGCCATCTCTCCAACCGGGCAAGCTTATACTT
>Locus:intergenic1311_2:976860-976776(-)
ATCTTAGTCACTATTTTGACTAATACAGAGTTTTATTCACAAGTACGCATGAAGTCACACTTGACTTTCAAAGACTTAAAAATTC
>Locus:intergenic1311_1:976848-976800(-)
ATTTTGACTAATACAGAGTTTTATTCACAAGTACGCATGAAGTCACACT
>Locus:intergenic1338_1:988104-988161(+)
AATGCGGAGGAAATCACCTCGAAAAAATTGAAAGCTTCATGTACACTTACACGTCATT
>Locus:intergenic1378_1:1019451-1019490(+)
TCATATCATTTACTATCGTGCGATCTTGAGTTTGCAACTC
>Locus:intergenic1417_1:1060907-1060802(-)
TTACCCCTCCCTCCCCCCAGCAATCTTCCGCGAAATGCACCACCATACTACCTAAGCTCATGGGGCGAGAGAGAGCAGATCGAAGTGAAATTAAAATCCCCGCTCA
>Locus:intergenic1465_1:1103544-1103457(-)
GCTTTGTTATTTCAATGTTACCAAGGGAATCAATTTATTGATGACCTAACCAAAATACTCCGTTTTATTATTAATACACTTGCTAAGC
>Locus:intergenic1478_1:1109458-1109539(+)
GCAGAACAGTGGCACGAACAAGCACCTGCAGATATGGCATTGTTGTTTGAAACTGACTTATCTTTAGGACTATCTGAGAAAG
>Locus:intergenic1484_1:1124046-1124097(+)
ACAAAAATCATCACGTTCACTTCATTGAAGAAAAATCAAGTCTATACTAAAG
>Locus:intergenic1576_1:1181688-1181775(+)
TATAATTCACTAATTCGTAATCAAGAGGTCCGCGGTTCGATTCCGCGCAACGGCATAGTAAAATCAATAAGTTACAATTCGAATCCCT
>Locus:intergenic1602_1:1203858-1203897(+)
AAAAATTCCACTTTAATCACTCGGAATAACTTTGATGCAG
>Locus:intergenic1616_1:1211763-1211805(+)
GAGCTGTGGTTTATAAAAACGCTCATTACTGATGTAGTTTATT
>Locus:intergenic1621_1:1215121-1215037(-)
TCAATTCTATTAACGAATTCTCAGTATAGTTCAGTTAATAGAATAAGCCATTACTTTTACATTAAATTTAACCATACGGATATTA
>Locus:intergenic1641_1:1229037-1228983(-)
TATTTAATTTATAAATTTTTCCATCCAGATTTGTGTGTACTCTATCAAGGATTGC
>Locus:intergenic1644_1:1232706-1232826(+)
GTTAAATTATCATGGCCTTATATTGCAGGAAGTGCTTTATACAAGATACTAAGAGGAGTATATTTTATAAGACGCGCTCAGGACCGGTTCAGGCGAAGAGAAACAATACATTATAAACGGG
>Locus:intergenic1662_1:1246433-1246541(+)
CAGAACGATGTGGTTTTGGATAAAATAATACTTCCCAAAAATATAATTTATTATAAGACAGGATGCTTATTATTTGGGGCCATTAGAGCCAGGAACAAGCCAATCATAT
>Locus:intergenic1663_1:1246730-1246697(-)
CTCGAGATGGGGGTTATTTGCATCCATATTCGCT
>Locus:intergenic1676_1:1257420-1257471(+)
TATCCTGCCGCAATTTTGCGATCGAGATTATATGATTTTTATTGTATATCAG
>Locus:intergenic1697_1:1272290-1272188(-)
GATTTACTGTGTCATACCAGACTTTTTTCTCGACTTGATCGTCATAATTCAATCTTGTGCACCCGCATGCAGCCATGCAAATACAAAATTCTAGCCAGTCGAG
>Locus:intergenic1723_1:1288447-1288381(-)
CCCTCTTGTAAAAATTATATTTGTCTCAAAACAAATCAATTGATTAACTATTGCTTAATTCCGCAAA
>Locus:intergenic1736_1:1299779-1299821(+)
GCCGATTGGGTTGCAGAAACCAAAACCAGTTGGTGGAAAGAAG
>Locus:intergenic1753_1:1314685-1314649(-)
GGATTGCACATCACTTGCTTAACCCAGCTGACAGAAT
>Locus:intergenic1851_1:1386687-1386648(-)
TGTGTGTTAACTTTAAACTTTAATTACTCGTTTCGTGTAT
>Locus:intergenic1858_1:1390078-1390171(+)
GCCAATCCATCATTTTTGAAGACACAGTTTCGGATAAATATTCTTTGCCATTTAGAACCTGATTTAAACAGAAGGGGGTTACTTCTAGTAACTC
>Locus:intergenic1937_1:1446219-1446144(-)
CAATTCACTCCTCCACCCTACGTGCCGCGGCTTGTCCGCGGCATCCAGGCGATGGTAAAGGTAACACCGAGTTTGA
>Locus:intergenic2148_1:1617507-1617654(+)
ATCATTATCGATGAAAAACAACGTATACTAATTACCCAACGTCCTTTTCATGTCGCACATGGAGGATTTTGGGAGTTTCCTGGCGGAAAACTGGAGCCTCATGAATCTCCAGAGGATGCTTTGGTCCGAGAGATTAGGGAGGAGTTAG
>Locus:intergenic2224_1:1672292-1672337(+)
AATCACTTCCCTACTTTTGAAAATGAGCATTTAACTCATAAAACGA
>Locus:intergenic2263_1:1699511-1699391(-)
AAAACACTAGACAGCTGTTTTTCCCTATGTCATATTCCATTCTCTAGATCGCAAGTAGGGAATCTTGGTGAAAAATCAGATTTGCGCAGAATAAGTAAAAAGTTTCTAATTGGACCTAATA
>Locus:intergenic2342_1:1755508-1755598(+)
AATTCAAAAAAGCAACATCGATTTCCATTACTCATTATATGTATAATAAAAATCGAATGTTGCTCTCATAACAAACTAGTTAACCATATGT
>Locus:intergenic2393_1:1789561-1789459(-)
GATATTAGATATCAACACGATTGCGCCTTGAGTAAACTGTTCTCACGTGTAGAGAAGTATTTTCCCCATGACTATTTTAACTCTACTATTTTTATAGTAGGAT
>Locus:intergenic2472_1:1853861-1853894(+)
CTTTTGCTATTTCCGAAAGCTCAAGTGAATCCTA
>Locus:intergenic2635_1:1999648-1999552(-)
AAAACATTTTCTGCCTCGACTTTGGAGTTTTTCGTAAGTCCTATCAATATAAACCTTATGATTTTTACGTCAAAACATTGGCGGAGTCTAATTAAAT
>Locus:intergenic2634_1:1999616-1999649(+)
GAAAAACTCCAAAGTCGAGGCAGAAAATGTTTTG
>Locus:intergenic2652_1:2012789-2012897(+)
TCGAGGATCCGTAGATTTTCATTGTATAAATCCACTCTACGAAATATTTGCGTTACAGCTATAAACAAAAGACACTGTTTATGCAAGAGATTTATTGTAATTTTTATTA
>Locus:intergenic2694_1:2052793-2052895(+)
TTGCGTGAAAATAGCTATTTTCAGCACGAATCCACATTAAAATTCATCTCATATCAACCAATAGAAAGGGCAACTGCAAGAGTTGCCCTTTCATGTAAATACT
>Locus:intergenic2728_1:2080023-2080110(+)
GATTTAAACAGATTCAACTGCTCCAGTCAAGTTCGTACATCCTTGCAGAGCCCGCCAGTAGCGGGCCACGAAGAGAAATATACTCTGT
>Locus:intergenic2757_1:2101647-2101581(-)
AGCTTTCCTGAAGGTTTTGTTAATACTTATTATACTCATACTATGTATAATATGATCATATTTAAAT
>Locus:intergenic2779_1:2112072-2111970(-)
ACAGCCTGTTGGATTGTCGCCTGTTGTTTTAAACTCTCTCATCTCAATTGTCGTCGTGGTGGTGGTCAGCTTTACCCTTTCTTCTGCTCTGAGACGGCTTCTC
>Locus:intergenic2811_1:2131922-2131859(-)
TGTTTTTTTTATTTTATGGATCTATTTGAGTCTATCAGGTTAAAATGGCCAATTTTCTACTTAA
>Locus:intergenic2810_1:2131919-2131964(+)
AACAAGAGATGTTCTGTTGAATATACGGACACGCCTATTCGCATTC
>Locus:intergenic2841_1:2157645-2157561(-)
GAGGCAGTTTCTTCAAATACTACCTTGATTTATTCAGATAAACTCAGCAACTTTGCAATAAAAGTCGCTGAGTTTAGAAAAATTA
>Locus:intergenic2877_1:2179917-2179818(-)
TTTATAGGGACATTAAAGTTAATTAAGGATAATAATGTGAATTTTGATAAATTAAATAAATCAATTTGCCCTATAAAAAACAATCTCATTCTTCAAACTA
>Locus:intergenic2889_1:2191343-2191271(-)
ATGGTACCATCATTAAAATGGCACCACGTGAAATGGATAATTATTGAGCTGATCCGTGTAAGAAATACAAATC
>Locus:intergenic2918_1:2213138-2213186(+)
CTTTGTCCGCAGCACCCAGTAGGTTTGGCTCAAAATATCGGTATTTATA
>Locus:intergenic2919_1:2213296-2213245(-)
GCCTGTACAGTGGAGAGATTCAAGATGCTATTCGAAAAAAATCATCGACTCC
>Locus:intergenic3049_1:2298356-2298251(-)
ATCATTAATTATCTATTAGAGTCAACTAACTATACTCTAAAAGACATTGCTGCTTTACTAAATTGCTCAATAAGACAATTACGTTCTATTTATTTCGATGAGTTAA
>Locus:intergenic3091_1:2343820-2343775(-)
TACCCCAATTTATTGATTTTTGTAAAAATTGTTCCAAGAGAAGTTC
>Locus:intergenic3091_2:2343908-2343797(-)
TGGCAACAAGGACTATTTACCTATGCGGATAACATTCTTGATATGGCAATTGATTTATGTCGAAAAAATAAGGAACTACCGCCAACCTTACCCCAATTTATTGATTTTTGTA
>Locus:intergenic3209_1:2428157-2428091(-)
GGAAGGCGTTGTGATCCTACCCAAATGATATTAATTTCTTTAGACATATTGTGTCTACCACCAATTA
>Locus:intergenic3217_1:2431539-2431476(-)
TTATTAATCAGAAAATTTTTAAAAAGAGAGAAAGCGGGAGAGACAATTCATATAGGGGAAAAGA
>Locus:intergenic3334_1:2525244-2525298(+)
TGTCCTTGTTCGTTTGGGCTGAGGAGGCGTTTACGCCGTCTCGAAGCCTTTACGA
>Locus:intergenic3334_2:2525261-2525345(+)
GCTGAGGAGGCGTTTACGCCGTCTCGAAGCCTTTACGAAAAAAATAACAAGGCTTCGAGACAGCGCTTAAGCGCTTCCTCAGCCC
>Locus:intergenic3504_1:2645834-2645870(+)
TCTGCTCAGTATAAAATCCCCGTTCTTATCATTGCGG
>Locus:intergenic3511_1:2650432-2650351(-)
CGAGATCACATCATTAAGTGCAATAAACAACACAAACGATTGTTCATATTTTGTCATTCTGCGCAGGCGGGAAGCCATTTTT
>Locus:intergenic3540_1:2670672-2670741(+)
TCTATTTATTTTCGACCTTTTAGGTCACATGCAACGCCCTTTTTGGTAACTTTCGGTAATTTATTATTTA
>Locus:intergenic3549_1:2676613-2676562(-)
GTAGGTTTAATCATACTAATTCTTCCATATTCACTAAATTCGTATTGCGATC
>Locus:intergenic3580_1:2700917-2700965(+)
CCACATAAATATATTGGCTGGATTTTTGTGTTAGATCACTGTTTTTCGT
>Locus:intergenic3592_1:2706110-2706176(+)
TCTGACAAGAGTAAATGTTACCTAAAAGAAAAGCCCCTAACCTCATTAGATTTCTTACATAATCTGT
>Locus:intergenic3605_1:2715050-2715011(-)
ATAATGAATTATCCATATTGGATGCTTTTAAATTTCTTAT
>Locus:intergenic3616_1:2721595-2721631(+)
TTTGATTTAAAATACCCAATAACTGAAACACCAATCA
>Locus:intergenic3643_1:2737202-2737103(-)
AAGTCTATTTTTAAGAAAGACATTCATTTTAAGCAATTATGGAGCATTTATTGTGCGCATGGTTTAAAATTATATCAAGGACCATTATTAGTTGATATTC
>Locus:intergenic3646_1:2740849-2740933(+)
AGGCAGGAGTATCCCCACAATTTATTTATTAGGATATTAAGGCGGTGTTTTGGCAGTACATACACAACCATATTTAATTTGGCAT
>Locus:intergenic3690_1:2767215-2767350(+)
CTTGGTGTTCACACAGCAGGTTTTTTGCTGAAAGCGATAATCCACTTAGTAGGGGCATTAGTTCTTTCACCATTTGCTTTGATCTTTGCGGTATGTGTTCCGAGATCCGAATTGAGAGAGCAAACTGTCTCATCAT
>Locus:intergenic3740_1:2809000-2809057(+)
GTCAAATATTGTTACTTTTTGAATGCATTAAGTAAGTATAACCCATCCTACTATAATT
>Locus:intergenic3755_1:2816697-2816553(-)
TCTGGGATATCTCCAGCTAAAACGGAAGAAAAAAATAATATTGATCCAATAAATACGAGGAATTTGCTCATGATCGCGTTTTCCCTGGTTTATTTAATCCAAAATAGATTAAATATTATACTATTAAATATAATAGGACTTAGGA
>Locus:intergenic3754_1:2816759-2816795(+)
TGCATCAACAAGTGCGAAAAAACAAATTATGGCGACT
>Locus:intergenic3838_3:2877898-2877958(+)
TTTCAGAAATTCCATGTATTTCTATTGGAGCAGCTCTATCAGGAAATTCAGCCATTAATTT
>Locus:intergenic3838_1:2878186-2878297(+)
GTGCCATTAAGTGGTTTCGCCATGAAACAACTTAATGTTTTAAATTTGATAAATGTTCATCAAATATCAAATCTTTCGTTTAAATTATATCGTTATAAAGCTGTGTTTCCTT
>Locus:intergenic3838_2:2878542-2878590(+)
TTTGGTAGTAATAAAACAAGCCGGAACTGGCGAACAAATCCGGCTGGAA
>Locus:intergenic3847_1:2882346-2882307(-)
TCTCTCAATGGGGCTCAAATTAAGTATGATATAATCTGTT
>Locus:intergenic3884_1:2902439-2902475(+)
AAATATTGCCTACCTTATTTCAGGATTCCTATACAAG
>Locus:intergenic3904_1:2912990-2913077(+)
TGGATAATGCTGATCGTTGTTATTATAACAACTGCAGGTTGCTGTTGTACTACAGCAGAAGTAGTTGAATACCAACAAGTGACAGTTG
>Locus:intergenic3914_1:2921655-2921721(+)
CGAGAGCCTGGCTATATCCAGGGTTCGTTCAGGCTGAGGAGATGCATAAGCATCGTCTCGAAGCCCT
>Locus:intergenic3972_1:2967734-2967776(+)
ATAACATGTTTTGAGTTATTAATTGCCAGAAAACATCCAACGG
>Locus:intergenic4016_1:2999600-2999639(+)
TCCCTGTTATATATTTATGCAAATATTCAGAGCTTAACCC
>Locus:intergenic4021_1:3001536-3001494(-)
GTAGGAAAATATACGCCTGATAGCATACTTCCACTTGCTTCAA
>Locus:intergenic4051_1:3028792-3028747(-)
TATTATCAAATAAGCTCACTGCCAGGTATTGGAAGTAAAGATTGGG
>Locus:intergenic4095_1:3064967-3064904(-)
GGAGCGATTAAACGTCGCGGCGCTTACAGAAATCATATCCTCACTAAAAAATCTACTAAGCAAA
>Locus:intergenic4102_1:3069244-3069328(+)
ATATATGACTTTCATTCATATTTCCTTAATGCGTATTACAGGACACAATCAATTGCTGCCCCTATCCTCTACTCCTGCCATGGAA
>Locus:intergenic4121_1:3079938-3079797(-)
GGGGTTGTCTCTGGGAACCTTGAAAAAAGCGCATATAGTAAGCTTGATGCAGTTTCTGGTTGCGTGTGCCGGTTTGTATTTCTCTTTAAGGCAATTGTGGTTGCAATCTTTACCGTCAGATCAAGCTCCTGCTTGCATGCCT
>Locus:intergenic4120_1:3079849-3079987(+)
CTTAAAGAGAAATACAAACCGGCACACGCAACCAGAAACTGCATCAAGCTTACTATATGCGCTTTTTTCAAGGTTCCCAGAGACAACCCCATTAACCCTAACAAAATAAATACACAAATTCGCTGCATCAAGCACAAAG
>Locus:intergenic4143_1:3097775-3097637(-)
GTGAAACATTTCCGCGCCAATGATAGTGTGAGGCTTCCTCATGCGAAAGTAGGTCATCGCCAGGGTTTTATTCCTTATAGCGGCTCTCAAGCCGCTTCTTTTATTTTCACATGTTTTTTTCTATTAATTAAATCCTCTA
>Locus:intergenic4146_2:3100301-3100391(+)
GCTCCCACTGCTTGTACGCAAACGGTTTCAGATTCTATTTCACTCCCCTCTCCGGGGTTCTTTTCACCTTTCCCTCACGGTACTGGTTCAC
>Locus:intergenic4146_3:3101202-3101253(+)
TTACGACTTCACCCCAGTCATGAACCACACCGTGGTAAACGTCCCCCCGAAG
>Locus:intergenic4146_1:3102853-3102967(+)
AATACTTTTTTAATTTTTTTATCAAAAAGCAGAAAGCCTCACTTTGTTTGTACAGAACTAAGATGGAAAAATGCTTTTGTTTTACTTAATTGCTACTTAATGGATATTGAAGATA
>Locus:intergenic4219_1:3151810-3151750(-)
AAGGCTACATTCGTTTCTGCCAATATAGCTTCAGTTAAGCCTTTGGCGCCAAGGAGCACAA
>Locus:intergenic4223_1:3155965-3155917(-)
AGAAGTTCTCATATTTTAAGATTGGAACAAGAGCGCATGGGGTTTTTCG
>Locus:intergenic4305_1:3223895-3223805(-)
TCCAGTACCTACCTCTATATCATAGTATTCTTTTATTCGGAATGTAGTTGTATTGAAAAAATCCTTATTAATCAATTTCATGAAAAAATAA
>Locus:intergenic4329_1:3245446-3245368(-)
ATTGTTTATTTGAGGCTCATTGCTGTGAAAAAAATTATAGTGTTTGTATTGCTGACTGTTGTTTGTAGCGCAGGCTTTA
>Locus:intergenic4353_1:3265660-3265585(-)
TCTTGGGTTTTCGAAAATCCTGATCACCTGATCATACATTGTAAATTTTATCGAGCTCTTGGCAAAAACCTGGTTG
>Locus:intergenic4352_1:3265659-3265743(+)
GATAGAAGCAAAAAATGCCATCAATTAAGATGCTTGAATAAGCTAAATGATCAAATTCAAGCGATCAACGTTTTTCGTAAACCCT
>Locus:intergenic4396_1:3296462-3296612(+)
GATCCATTATTGATAAAATTGAATATTTTACACGCACTGAAACAAACCATCCATCATCAAAGGATTGTGGGTAAGACGGTTCATTACATTAGAACCCAAATCATCACGAAGTGGGACCAAGACAATTGTTTCGACAGTGTTGAAACAATTT
>Locus:intergenic4397_1:3296863-3296791(-)
AAAGGAGCTATCTTCATATGGAAAAACTATAACTCTCGAGACAGGAGTTTTCATTGTGCTGTGTTGACATTAG
>Locus:intergenic4411_1:3305132-3305006(-)
TTTTATTCCAGTTTACTTACATACAAGCATATCAATACCTGGGTTATGGTATTTAATCTCTGCATGTTAAAGAAGCTGTGCTCCATACGGCCTCCTAAAATCTATTTTGTTATCAATGGAGTTATCA
>Locus:intergenic4457_1:3338893-3338815(-)
TTAGCGCTAGCACTGAGGAAGCTGACGTTCAGGACGGCAGTAGTGAAAGCGGCCTTTCCTCAAGCAGCAGTTCAGGTGG
>Locus:intergenic4540_1:3390909-3390996(+)
TATCAAGAGTCAACAAACTATATAAAAAGTTCTGGAAATCTACTCCCTCTTTCCCCTAAACTGTCCTTGGTTTTTTTAGACTTAAGGA
>Locus:intergenic4542_1:3393715-3393796(+)
TTTGTATTAATATTTTACACATTGATTTTTGCGATTCAGACTGATTTTTGCATAAAAATGAATCAAGATAAAAGCTGGTTCA
>Locus:intergenic75_1:52724-52643(-)
GTACATCATCACCCTGCAACACACTCTCACCCATCAAATGCTACTGTACAAGTCAGCCAGGGACAAACCACTGTCGTTGTTA
>Locus:intergenic112_1:77439-77511(+)
CGGTACCAAAACTGGTACCAAGCTTCAGGAAGGGAAAACTTGGAATTCGCCAAAACCCAGACTGGGATTGGCT
>Locus:intergenic166_1:123689-123830(+)
CAGCTAACGTACTTTGGTTTGTATGAGATATCAGGTCGTACTTTGTCTACCCTGTTGAGAAGTCGGAGTGAGCCGAAAACCAGTCATCTCAGACTCTCGAGATTTGTGAATAACTCATTGAGCAAAGGGGGTTTATCGCTAT
>Locus:intergenic178_1:138171-138204(+)
TTATTTGTGAATACGGTTGAATGTGTTGGTTTGT
>Locus:intergenic190_1:151428-151509(+)
GCGTTACCTGATATCGTCGATCTGATTGGCTATCTTGTGAACCTAGTGTTTCAACGACTTCAAAATGAGTTGGATTACCTGC
>Locus:intergenic211_1:172979-172913(-)
ACGAGAGATCTCCTTCTCGGCATGCACTTCCGGTTTTGCAACCCACGTCGAAGCCAGGTCGCCCCCC
>Locus:intergenic230_1:185046-185082(+)
TCCAGAATATTCTTACGCAAATATATAAAACAGACAT
>Locus:intergenic290_1:222296-222347(+)
GCTGCAGAAAATCAAAATTTCAAGCCGGCATCAAACTGTATAATCAATCCTT
>Locus:intergenic356_1:272371-272407(+)
AGGGCAAAAATACGGTTTTTAGGAGCTAATGCTGTGG
>Locus:intergenic410_1:310379-310493(+)
GCACCTCCAATCTCTTTGTTAAAGACATTATTTGCCTTGGCCTTGGAGTTTTGCTTAAGTCCTATAGTTAATCTATTGTATCAGTCCTATTTTAAAGAAAGAAACTTAAAAAAAC
>Locus:intergenic411_1:310538-310505(-)
TCACCCCCTCAACTCTCTATTTCTTACAGGCAGT
>Locus:intergenic453_1:341795-341744(-)
ACACCATCAACCGCACATCCAGTTAGCAGCAATAATGATGCACCAGCAGTGA
>Locus:intergenic475_1:362113-361999(-)
TCTTCAACCAGGATTTCACGTGTCCCGGCCTACTTGTTCGCGTGCCTAGTTCCTCATCAAACCTTCGTATACGGGGCTTTCACCCTCTATCGCCAACTTTCCCAAATTGTTCTAC
>Locus:intergenic479_1:365273-365162(-)
TTGGAGCGGGTGATGGGAATCGAACCCACGCTATCAGCTTGGAAGGCTGAAGTTCTACCATTGAACTACACCCGCTTTCTAACTTCTCTCTTAACTGGTGGAGGGGGAAGGA
>Locus:intergenic510_1:385668-385794(+)
CAAGTGGCTCGTTCAATTAGAAAAGGTCCATTTATTGACCATCATTTGATCAGCAAGGTAGAAGCTGCAATCGAATCAAAATCAAAAAAGCCAATTAAAACTTGGTCTAGACGTTCTACAATCGTTC
>Locus:intergenic558_1:409229-409286(+)
CAGCGTCAATATGCCTATAAATTGTTCAATATATTTTTAAATGTTAAACTTGCGCTGC
>Locus:intergenic595_1:434968-434839(-)
TTATTATTCCTGTTACCAACAGCTGCAGCCATGGCTAATTGTGATTTAACCAAGTTTCGATGGGATTGTGATCTTCCTGTACAGGTTAAGCCCAGTCCAGGCGCTTCCTCTCTAGTGTATTGTGGAAGCT
>Locus:intergenic594_1:434953-435073(+)
GTAACAGGAATAATAATATACTCACTGCTAATTTATTTTTCATGGAATCCCCCGCCTGATTTGTCGTTTTACTTTAAGTATAGGATAACAATTGATGTGCGTATGTTGTTTAACATGAAAT
>Locus:intergenic656_1:476867-476942(+)
TCAGGGAAATTTTGCATTAAGAATATATCTTTTCGAATAAATCACCCCTGGACAAGATTGATTTTTGCTCTATTGT
>Locus:intergenic703_1:511947-511911(-)
ATCAGTATAATGGTAATAGGATTAATGTATTGCTCTA
>Locus:intergenic721_1:519434-519362(-)
GCTTACGCCCTATCATCATCCACTTTAAAACCAATTTGTTATATTTCAAAACAAGCCTATCATTTTATTAAAA
>Locus:intergenic759_1:550031-549989(-)
TTTGAAATGCTAGCACAATTCGAAAAAGGTTGCGATATGTACA
>Locus:intergenic805_1:580228-580090(-)
ACGACTTTAATTTGCCCCCTGCCTTCGAAGATCAAATATTTACATTATCTTGACAAAAATCTTTTTACTTTTGGTTCTTTAACACGATACTTCATTAACTTATTGATTTTATTAATAGAGAAGCAAGTATTAGGCCAAT
>Locus:intergenic833_1:597624-597531(-)
GTGGCCATTTGGGGCGTAATCATCGGTGGAATACTCTGGCTTGGGGCCTTAGCTAAGGAATATTTCTTCCCCAGCAAATCATCCCAGAAAGAAC
>Locus:intergenic843_1:602058-602010(-)
AAATCACCAGTAAAACTCGTAAAACGAAACGTTCTATTAACTACAAAAA
>Locus:intergenic853_2:608635-608599(-)
TTCTTCACACACGCGGCATTGCTGGATCAGGGTTGCC
>Locus:intergenic853_1:610425-610323(-)
GTTCCTCATCAAACCTTCGTATACGGGGCTTTCACCCTCTATCGCCAACTTTCCCAAATTGTTCTACTCAGTTCAATAATAAATCACGCCAGGCTCCTCCCCG
>Locus:intergenic897_1:633336-633237(-)
ATCCAATATCACCTGATCCTCTATGTGAGTTTTTCTGGCACAATCATCCAAAGCAAAATTCTATTACCTTATTATAAATATAGTACTAATTTGGTTCTGT
>Locus:intergenic897_2:633412-633325(-)
GTACCAAATAAGTCTTATTTTCAGATAGAGGAAAAGAATATCTTATTAAGAACAAGGATTAGACAATTGCTTACTGATCCAATATCAC
>Locus:intergenic964_3:688506-688626(+)
AGCCAGTTCCAATTACGCGGCTCAGGAAGCGATATTGAATACGGGCCTGGTCTTTTTAAACGCCACCGCAGTGACGACGGATGGGGATGGGGACACGGCGACTGCCAGTGCGTCTTTGGAT
>Locus:intergenic965_2:689478-689430(-)
TCCTGCTATTCTTCCATCAGCTCCTCCAACAGTACCACTGTTAAATGCG
>Locus:intergenic964_2:690031-690064(+)
ATGGATGATGGTAGTTATACTTTTACTCCGCCTG
>Locus:intergenic965_1:690353-690254(-)
CCAGCGTTGAGAACTACAGTACCTTCAGCAACTGGTTGTGTCACACTGCTGACTGAAGACACCCCATTTCCACCCGTATCATTGGCCAATAATGCCCATG
>Locus:intergenic964_1:690376-690526(+)
TCTAATAGTGCAGCGGATGGTACCTACAATGGAAGTACATCTGATCCTTTTAGGTACACTAATACGACAGGTTCTCAATCAGCGACCGCTAAGGTTGATCTGGATCGTGCACAAGCAGGGGAAAATACGTTAGATGGAACCTACAGAAGCG
>Locus:intergenic965_3:690809-690725(-)
CCAGTTAGATTTTCTATATTAGTAAGTGTATCCGTTCCTGCACCAACAGTGTTTTGTGCAGAACCGGTATTTAAGGAAACAGTTA
>Locus:intergenic987_1:706741-706705(-)
ACTCATAATGCCATAATTTACTATTTAAAAATAGTTG
>Locus:intergenic1083_1:787394-787283(-)
TTTGTGGATACCTGCGACAAGCAACGGTCATTAGAGAATCGGCCATTTAAAACCCAAAGGACTATAATGATTTTTTTCCTGAGTTCCTGTTTTTTTAAAATGGCTAAATTCC
>Locus:intergenic1082_1:787436-787481(+)
TTTGACGAATTATTTTTAAAGATTAATAAGGCTTACGAAAAAATCC
>Locus:intergenic1156_1:850069-850177(+)
AATCAGCTAATTATCCCTTCGTATCTTTCTAAGCCCTTAATCAATATCTTTTTTTGTCCTGCACAGGGGGTAAGGAAAAATAATTTATCTAATTTAATTTCATTACTCA
>Locus:intergenic1201_1:884507-884372(-)
AATATGCTGCTTTCTCCCAAATGCAAGGGAATTTTGAATTGCAACACCATACCATCACAAGTAGTTCCATTACTAACAGCCAAAATAATTGTATTGATCAAAAAAACTCATCTTCCAAGGCAATCTGCTGCATTTC
>Locus:intergenic1235_1:919406-919355(-)
TTTTTAAAAGTTTTTTTACAATACCAATTTTTTCAAAAATTAATCATAAAAA
>Locus:intergenic1335_1:986158-986113(-)
CTTTTCTACACTATAGGAACACATTTCTACACACGTCAAGCTGAAA
>Locus:intergenic1431_1:1070519-1070483(-)
GCCCCTCTTTGGGGCATCTTTTTTAATACTTTAAACT
>Locus:intergenic1465_1:1103582-1103510(-)
AGAACCATCTCTATCATAGATATTGAACAGATCCATTTGCTTTGTTATTTCAATGTTACCAAGGGAATCAATT
>Locus:intergenic1486_1:1125017-1125104(+)
AGAATGCATAAAACAGTCATCTTACTGCAGAAGCAGGTACGACATCATCTATTATTTTACAACCCATTGTTTAATGGCATTGGGTGGG
>Locus:intergenic1490_1:1132020-1132134(+)
TATTATTTAATCTCCTTTAATCACTTCCTTGAGCAGTCGTTGACTTTAATAGTCTTGTCCATTTCAGTTATCCAATGGAGAGAAAATTTTTGTAAAAATCTTATCCCTCGTCCAC
>Locus:intergenic1561_1:1171934-1171901(-)
TCCACTTGTCCCAGTAGTTCCACGTATTTTTTAG
>Locus:intergenic1563_1:1173765-1173717(-)
AATAATTGGAAGGTGGTAGCTCACCTTCCTGCGACAGTTGTTGGAGAGA
>Locus:intergenic1580_1:1185232-1185304(+)
CAGGATCCGACCCTGATCCTGTTTCCAGAAGTTATCCCTGATTTAAAATTAAATATAATATTTTCGTGCTACC
>Locus:intergenic1584_1:1188101-1188167(+)
TTTAGAGAAAGCAAAAAGCAAGATCTGACCCTGATCCTCTGTTCATATGTAGAAAAATCAGAGGATT
>Locus:intergenic1596_1:1202114-1202153(+)
GAAGAAAACTACAAATGGCACAAAGCATTACAAAGACTAT
>Locus:intergenic1601_1:1203110-1203065(-)
TTTAAAGCTCACACTTTCTCTAACTCTGCAGAAAACACAGAGGTAC
>Locus:intergenic1644_1:1232775-1232859(+)
AGACGCGCTCAGGACCGGTTCAGGCGAAGAGAAACAATACATTATAAACGGGCTCCAGAGAAGCTTTATAGAGCAGGAATAGTAA
>Locus:intergenic1671_1:1251803-1251665(-)
ACGGTAAATATGTTATCATTCTTTGGGAAATGTATGTTAAAGACCTTAGGCGGAGCAACCAGGACAGCGGCTCTTGATACTGCGAGAGCAACAGCAACAACAACGGTTGTTCTAGGCACTATGTACCTCTGGGACAGAG
>Locus:intergenic1737_1:1299932-1299851(-)
ATTCAGTCGTCAAGAGTTTCCACCTTGGAATCGCTCATGACTAAATGGGAAATTATAAAATACCATTATAATTTCCCAAACA
>Locus:intergenic1820_1:1362487-1362574(+)
TGGCATTTATTTGTTCAAGTCAATTTTCTTTTGGGAAACAGCTTAATTTTTAATACCCCGCGCTTATTACTTCTATTCATAGAGGCAA
>Locus:intergenic1862_1:1394161-1394224(+)
TGTTCGGTTTGTCTAGCTTCTGTAGTAATTTCTATTATTGTAGATTCATTTTCAATTAAAAACT
>Locus:intergenic1960_1:1468164-1468203(+)
GTAGGGCTTGATTGCTCACTTCAAGTCTTCTCTATCAGGG
>Locus:intergenic2115_1:1590450-1590363(-)
TTTATGTCGCTAAACGCACGTTATCCCGTAAAAAAGCAAAGCTTTTTATACGGGATCCATTCAAAATACCCAATTCTATATAAGAAAA
>Locus:intergenic2130_1:1603032-1603074(+)
TTGACATGCATTGTCTTGGTCATCAAGGTGTCTGGCTTACAAG
>Locus:intergenic2158_1:1624536-1624620(+)
TTGTATCTCGCTGTGTTTAATTTTTGTCGTCAACATAGTGCCCAGTTTAGATTCAAACCAAAGAAGAGTTCGGTTAGCAGGTTTT
>Locus:intergenic2240_1:1683596-1683635(+)
ATAAAGTATACAAAAAGTAAGGGTGTATCTTCAAATATTT
>Locus:intergenic2242_1:1684528-1684630(+)
ACTACAATACAACGAGTTTTAGATGCAAACAATTTAAATCTTTCAAATTTTTTATTATTTCCAAGAGAGTTGCGTTATAGCCCGTGTTTGCAAAAAATTGATA
>Locus:intergenic2262_1:1699558-1699600(+)
GCAATCGCATTTAGACGCTTTACTGAACTTAATTACCCAAATA
>Locus:intergenic2278_1:1711197-1711257(+)
AACACCTTTATTATACATAATCTCCAACCAGGAAGACTGGAGAAAGTTCTTAATTGGCTCT
>Locus:intergenic2335_1:1752598-1752562(-)
ATATTCAAAAGCAAAGTGCAAGTTAGGTTAATTATTT
>Locus:intergenic2469_1:1850773-1850722(-)
TCAGAAAAATTAATAATCAACATGCTACTCTTCCTATATAAAAAGAGAGTCA
>Locus:intergenic2472_1:1853758-1853848(+)
ACCCTTGAAAAAATTCGAGCGGTTTTGGATAAATGTGTAACAGAAAACAAAGAAGAGGATTATTGGTTTACTAATGCTGTAAGAGGAATCC
>Locus:intergenic2506_1:1885537-1885576(+)
AAAAATTTTGTTGGGCTTTTCAAGATGATTCTTAAAAGTT
>Locus:intergenic2536_1:1910346-1910412(+)
ATTCATGCCAATTCAGCAATCAAATTAACATTGCTCTCTGTACATGACAAAAATATGTCATGTACAA
>Locus:intergenic2563_1:1936344-1936311(-)
AATATAAGGGTTATACATTATAGCGGTATTGTTC
>Locus:intergenic2585_1:1949421-1949376(-)
TGGAGAGGAGTATTTATCCGCTTTCTCAGCTTCGAGAGAGCGGATA
>Locus:intergenic2640_1:2003801-2003864(+)
CGACCATTCATATTCCCAATACATCCTTTCAGTCACGATCTAAAGAATAAAATTTTGTTCCATA
>Locus:intergenic2645_1:2007348-2007240(-)
AGAAAAGCAAGTTGTTTTTGGATTTGCTATAATATAGACACTGGTTTACTAATGAGCACTATGATGAATGACTTGCTGAATTTAATCGCAGTGATAGTGGTTTTTGGTG
>Locus:intergenic2654_1:2013593-2013629(+)
GGTTGGGCTTGGTTATTTCCAGTATTTTCACCACCTT
>Locus:intergenic2700_1:2057845-2057980(+)
CACTACCTCAAACCATCAATTTCTGATATTTTATCCATTGTAGATACTTTATTTTTAAATGACAGATTCTATTTACGCCGCTTATTAGAAGTATCCATAAAGCAGATACCGTTTACCTTGGATAAACTGTGTCAAT
>Locus:intergenic2714_1:2070958-2071063(+)
AACATATATAGAAAAGAGAGGCATTTATATAATAGTCGTGTTTCACAACAACATATTGTGAATACAGCAATATTTATTCCATCATCGATTCTTCATGTTCTTGACC
>Locus:intergenic2725_1:2077211-2077163(-)
TCATGTCGATTCAATAGATTAGATAGGCTAAATCTAAATTTGTCTGTTA
>Locus:intergenic2734_2:2086687-2086834(+)
CTCTATCCAGATGAGCTACGGGCGCTTAAATGGTCGGGGAGGAGGGATTTGAACCCCCGACATCCTGCTCCCAAAGCAGGCGCGCTACCAGACTGCGCTACACCCCGATACCCGTCCCAAGGACAGAGCGCAGATAATACTAGGTGCT
>Locus:intergenic2734_1:2086780-2086834(+)
TGCGCTACACCCCGATACCCGTCCCAAGGACAGAGCGCAGATAATACTAGGTGCT
>Locus:intergenic2753_1:2099761-2099659(-)
TTCGTGCTGGTCAAATATTTTTTTGGATTAGGCTCTTACGGTCAAAAATTTTTGCTGCAATGGTGCTTTTACCCATGTTCATTTCTATTGATAAAATTAGCGC
>Locus:intergenic2764_1:2104817-2104862(+)
GCATTCTTATTAGAGCAAAATAAATTAGATAATTTGGATTTTTTCA
>Locus:intergenic2767_1:2105404-2105320(-)
GTTTTGATCAAGCCAATATTAATTATAATCCTGATACATGAGTTCGACATAAAAAATAATTCCATTTTTATCCAAACTCATGCAA
>Locus:intergenic2768_1:2106823-2106883(+)
TCAAAACAAAATTTAATTCATCGTAAATCCAATCCCAGACACCATCCACCTGTTATTATTA
>Locus:intergenic2804_1:2128643-2128721(+)
ACCCCCATACTTCAAGGCATTGGATATAATGAATCTTACTCCCAGTACTATATAGAAGAAGCAAATTGGGTTGTAATGA
>Locus:intergenic2837_1:2154532-2154442(-)
GAGGCAGAATCGAACTGCCGACACGAGGATTTTCAGTCCTCTGCTCTACCGACTGAGCTATCTGGCCACTCAAGGCTTGCTATTAAACTCC
>Locus:intergenic2885_1:2187895-2187862(-)
AAAAGAGATGTATTGAAGCTGGGTATCAAGTTAA
>Locus:intergenic2905_1:2206321-2206183(-)
GTACATCAGTTCATAATAGAGGTCATTATGTTTTTTAAAAGATCAAACCCTCACGTAACACCACAAGATTTACAAAAAGTGATTCAAAATTTAAATGCGCAACGTGAATTAACAGAGCGTCAATTGAAAGAGGGCTCTA
>Locus:intergenic2915_1:2211921-2211825(-)
CTTGCTTATCAAGACTGTTTTCTTTCCAGGCGCGAATTAAAGTGCGGCATGAAATTTCTTCCTTTCCGTTTGACAAACAGCAAAATACTAAATAATT
>Locus:intergenic2914_1:2211861-2211903(+)
GAAGAAATTTCATGCCGCACTTTAATTCGCGCCTGGAAAGAAA
>Locus:intergenic2917_1:2212630-2212561(-)
TTTCAAGCAAGTTATCAATTCCTGAAACGTTTGTGTCTTGCCCTAAAACAACGTAATAAGATTATACGAG
>Locus:intergenic2919_1:2213351-2213228(-)
TGCGCCAAAATTTATCGTAAGACTGTTTTTTTGGGGTATGTAAGGGTAGAAAAAAGCCTGTACAGTGGAGAGATTCAAGATGCTATTCGAAAAAAATCATCGACTCCTGTTATTCCAGGAAAAT
>Locus:intergenic2933_1:2222633-2222528(-)
ATTGAACATTTATTGGGGAAGAGAGTCATAATGATTAGGCTTGTTCATTGTCAGATAGATTTCTATCCATTAATGAGCAAGCCAGGCATTTTTATAATGTTACCAA
>Locus:intergenic2954_1:2234417-2234492(+)
GAAACAAATGATTTACAATGCTATCCGGGATTCATTGTCACAGGACTGGTGAATCCCAATAGCCAAATAAAAAATT
>Locus:intergenic2984_1:2252989-2253067(+)
AGATCTCATTGCAGTTATTGGCATTGCTATCTCCAAAGTTTTTTGAGGAGTTCTGGAACTTGCCTGTACTCAATTCCTG
>Locus:intergenic3023_1:2278145-2278097(-)
CTTATGTTAGCAAAGAAAAAAATAAAAAACAGTCTTGACTTCAATAATT
>Locus:intergenic3079_1:2327278-2327134(-)
AATCACCAAAACAAAGAAATAGTAACACCACAATTAAAAGAACAAGAGAACCGATTCCCATTGATGCCAAACGCAGTTTTTTTCTTTGTTCAGGGGACAATTCATCAAGTGAGCTTATCATCACTTGCCCTTTATAGTTCTTCTC
>Locus:intergenic3079_2:2327416-2327338(-)
AAGAAAATGCAAAGCCTAGATCTGAGAGCATCAAATCAAAGCCAAAAGAGGCACCAAGCCCAAAAGCCGCTAAAGGTGA
>Locus:intergenic3083_1:2337126-2337015(-)
TCGCATCGTTTGGAATCAGCGTTACAAGACTTGTCCCATTCCAAATCGTTGGTGTTATTACCAAGAGAAGCGGTCATTAAAGGCAGCACTGATTATACAGCCACCCTCATGA
>Locus:intergenic3113_1:2355885-2355822(-)
TCTCCTTCCCACTTAGTTTGCATCCGGATTTGTTTTGCGGTTCGAATTAAGAAGTTTGGAAGGG
>Locus:intergenic3115_1:2357193-2357103(-)
ATCAACAGGGAGCTTAAACCTGACATGAAGTTTTATCTTCATCCATCTTGTCATTTATTATCAATGCATTGGAACAGTTTTGACCTCATTA
>Locus:intergenic3118_1:2358596-2358683(+)
AAAACCACCTCCTTAATAGAAAATCCAAATTATATTTTGCCCCAAATACAAACCACCCTAAGATTCAATCCTCAAGTTTTTATTCTTG
>Locus:intergenic3173_1:2390552-2390474(-)
GATTTAATGAAAGGAGAACAGAATCAGAATAGGCAAATACAAGATACAATTGCATTTTTATATATCAAAAAGAATTATT
>Locus:intergenic3289_1:2491802-2491721(-)
GGACATGATGTTTTGTCGTGTTCTATATTAATTAATACAGGGAATAAAAAATATAAGATCAATTCAATCACAAGGAAAAACT
>Locus:intergenic3509_1:2648099-2648033(-)
CCTACCTTTTTCCTGGCTTGTTTTTCTAATTTAATACCTCTAATATGGATTGGTGTTCTGAAATTTA
>Locus:intergenic3550_1:2678630-2678741(+)
GGTTCCTTTGTCCATCCTATATATCTGGTAAATTGGCTTTTAATCAATTCAAAAACGCTTATAGACATTCATGTCGAAAAAATAATAGCTAATATTATAATTTTTTTTGTTC
>Locus:intergenic3563_1:2684498-2684462(-)
AAAATTAAATTGATGTTTGGGAAAGAAGAGACATCAT
>Locus:intergenic3703_2:2773837-2773750(-)
AAAAGTAGTTGGTCAAGATTTCCCCGCTTTACATGGTGTAGCGCCACGCAGGAGCGAGCAAGGCCTTATGGTTTAATCAATATGAGCA
>Locus:intergenic3703_1:2773815-2773776(-)
CCCGCTTTACATGGTGTAGCGCCACGCAGGAGCGAGCAAG
>Locus:intergenic3754_1:2816738-2816834(+)
GCCCAAAAATTTTATAATCAATGCATCAACAAGTGCGAAAAAACAAATTATGGCGACTGTACTCAAGCCTGTGAGGAAAATGCTAAAAATCAATGTC
>Locus:intergenic3768_1:2827117-2827198(+)
TTAATCAATAAGATATTATTGACCGTTTTTAAAAAATTTGCTTTCTTTATAAAAGCAAAAGTATCGTTTTTTGTCTTGTTTT
>Locus:intergenic3857_1:2888148-2888112(-)
GTTAACCAGGTAAATCAGGTTATTAGCTTGAGTAAGC
>Locus:intergenic3876_1:2898187-2898226(+)
TTTATAAATCTTCAAATTTTTAAGTGCAGACAATTGCACG
>Locus:intergenic3946_1:2944124-2944175(+)
GTGCTCACCTTTCTCTCTTATATTTATTTTGCACGCAAAAACCTTAAGATCT
>Locus:intergenic3993_1:2981577-2981535(-)
TTTTTAGGGCAAGGTACAAACGTTTTGAGGAGCGGAGTTTATA
>Locus:intergenic3996_1:2986832-2986904(+)
AAGTTTAGACCCATACAAAAAAAAATTGAAATTATTGCTATATTTAAATTAGCATTGACTGGGTTGAACACTC
>Locus:intergenic4021_1:3001633-3001567(-)
GGTTTGCTATTCATTTTCTACCAAATCGTTTATCTTCTGTTGACTCTGCGTCGGTTTGAGCTATCGC
>Locus:intergenic4037_1:3015370-3015286(-)
ATGAAGCATTGGTTTTGGTCAATATTTGTCCGGATTCGTTGTGTGCTTATAAACCGTAAAAAACTTTTATATAAGAGGTTTAGCG
>Locus:intergenic4053_1:3030005-3029948(-)
TATTCCTGGAAGGTCTATGATTTTGCCAGCTTAATTTTGAAAGTACGTTGCTTTCTGG
>Locus:intergenic4083_1:3058765-3058699(-)
CAACCGTTTGAAAAATTGTTATTCTTTGTTATAACTAACGGGAGTTATATTAGGCGAACTGGCTCCA
>Locus:intergenic4096_1:3065478-3065580(+)
ATTCCTGCCTGGTTACCATCGACATCAATTAAGCGTACCTCAGGTACAGTGATCTGTTCATTAATTCGTGCGCGATCATTTTCACGCTTAGTTGGTGCACTAA
>Locus:intergenic4103_1:3069641-3069590(-)
AAAAAATGGATGCAGCAAATTGGAGCAATATGGCCCTGTTTTTTAAAAATCT
>Locus:intergenic4102_1:3069759-3069795(+)
ACGTACCTCAATTTTTTCGAAGCATTTTGTGCGCATT
>Locus:intergenic4105_1:3071483-3071432(-)
TATTACATGAAAAGTGAATATTTGTTATTGTCGACTTTGAGTATGCCCTTAT
>Locus:intergenic4120_1:3079846-3079972(+)
TGCCTTAAAGAGAAATACAAACCGGCACACGCAACCAGAAACTGCATCAAGCTTACTATATGCGCTTTTTTCAAGGTTCCCAGAGACAACCCCATTAACCCTAACAAAATAAATACACAAATTCGCT
>Locus:intergenic4121_1:3080088-3080043(-)
GCTTACTTACAGAAAAATACAATCTTTTCAGGTAATTATTACTTTA
>Locus:intergenic4146_1:3100360-3100393(+)
CTTTTCACCTTTCCCTCACGGTACTGGTTCACTA
>Locus:intergenic4147_1:3101601-3101541(-)
ACGAGCGCAACCCTTATCCTTAGTTGCCAGCATGTGATGGTGGGGACTCTAAGGAGACTGC
>Locus:intergenic4146_2:3102304-3102358(+)
GCATTGCTGGATCAGGGTTGCCCCCATTGTCCAATATTCCCCACTGCTGCCTCCC
>Locus:intergenic4146_3:3103012-3103117(+)
TATTACTTATTACTTATTACTTATTACTTATTACTTATTACTTATATAAGTATTGTTTATAACTTCCACTTCTATTTCCTGATATTTTGTAGCTTAAAAGGAAATA
>Locus:intergenic4205_1:3141748-3141598(-)
GCTGTTGTCTTTTGTGATGAACTCAGGATAACAAAAATAAAAATAAGCCGAAGTGGTGAAATTGGTAGACACGCCGTCTTGAGGGGGCGGTGGCGCAAGCCGTGCCGGTTCGAGTCCGGCCTTCGGCACCATTTTAAATCGAGCAAGGTGA
>Locus:intergenic4223_1:3156055-3156019(-)
GAATTAGTTTATACAATACCATTGTCTCTGTCACCTT
>Locus:intergenic4238_1:3169847-3169928(+)
GGTAGGATCATTCATAACTCAATAGGTTATGAAATACAGTCAGGGTTAATAAGTAACTATCTGAAAAGATCAAGTAGAATCC
>Locus:intergenic4289_1:3214819-3214780(-)
TTAATTAAATACTCTATAAAAAGTATTTTTTTAAAGCATC
>Locus:intergenic4328_1:3245343-3245418(+)
TTCAGAAATTTACTCAATTTACTCGTAAAGCCTGCGCTACAAACAACAGTCAGCAATACAAACACTATAATTTTTT
>Locus:intergenic4333_1:3250821-3250737(-)
AAATGCAATATGAAAACAGGGAATAAATTAGTCCAAATAATATTTACAGATTTAATTGTAAGCTCTTGTACTTTGTGGAAAAATC
>Locus:intergenic4410_1:3304785-3304929(+)
AAAATTGGCCTGTCTATTCGTCATTCTCTGGCAATATACCGACAAAGCTTGAACCAGAAAGTCAGACCTAACAATAAGTATTGTACAGAAAGTAATCTTTCATGGAAATCTATAATTAGAACCCGCTCATTAGAAGAAAGTGGGG
>Locus:intergenic4413_1:3306577-3306448(-)
TTTGAGGTTGTACCGGTTAATTTAATGAAGCGACTTTATCGAATTATAAAAACTCATTTTATAATGAAAAACACGAGGTATTCCAGAAGCGTTTTTTATCTAAATAGGTTTTTTGCACCGGATTTACAAG
>Locus:intergenic4450_1:3335199-3335283(+)
AAGTCTTCATACAAAGTTTCGGCGTGTTTATGCCCAAACGACTTGGCATATCTGTTAAACGGATATAACCAGGTAATGATTCTTG
>Locus:intergenic4469_1:3345435-3345345(-)
TGGTATCAGTATTTTTTTAAAATGAGGGCTTTTATCGAAGTTTCAATCATCTTATTCTGTATAATTTCCCAAAACAAACTTTCGTTTCATT
>Locus:intergenic4468_1:3345478-3345517(+)
ATCCAATGGCAGCACTCTATACACTTAGGTATATTTGGGG
>Locus:intergenic3_1:137-104(-)
ATAAAACAAAGGAGTTACAAACAGTGTTTGAATC
>Locus:intergenic21_1:15255-15216(-)
AAGTTGGACATAAGCAAATACATGCATTTTCTTATGTCCA
>Locus:intergenic72_1:51373-51406(+)
GCCCATACCACATTGATTGCATTTACATTCCATT
>Locus:intergenic75_2:52657-52531(-)
CCACTGTCGTTGTTAATCCGAACCCTCCTCATTTTCCAGGGCAATTGCCTATGTACCATCCCAATAGTTTTTTTACAACTCATCATCATTCACCCTATTACGCATCCCAGAATCAACATTATCACCA
>Locus:intergenic75_1:52661-52538(-)
CAAACCACTGTCGTTGTTAATCCGAACCCTCCTCATTTTCCAGGGCAATTGCCTATGTACCATCCCAATAGTTTTTTTACAACTCATCATCATTCACCCTATTACGCATCCCAGAATCAACATT
>Locus:intergenic79_1:54344-54293(-)
AACCGGAACTCTCTTTCCTGGTTTGAACGATACTTAAAATTCAATCTATTTT
>Locus:intergenic113_1:77509-77470(-)
CCAATCCCAGTCTGGGTTTTGGCGAATTCCAAGTTTTCCC
>Locus:intergenic131_1:95391-95358(-)
ACGATATTGCACCAAAATAAAACCCAATATGAGG
>Locus:intergenic359_1:277228-277138(-)
ACATCCATGATAAAAACCAAAGGACATTGGGATCAGATCTTAAGCAGGATGTTTTTTTTATCTCTTAATATTCTCTTAAAGTTTGACAGCT
>Locus:intergenic441_1:334687-334624(-)
ATTTTGGCAATCAACAGAATGATTGTCTGTTTTCAATTCACTGCTCCTCTCTGCCTGTATCCCT
>Locus:intergenic475_1:360188-360140(-)
GTCTCAGTTCCAGTGTGGCTGGTCATCCTCTCAGACCAGCTACCGATCG
>Locus:intergenic474_1:362219-362297(+)
CTGAAACCGTTTGCGTACAAGCAGTGGGAGCATGGTTTAGGCTGTGTGACTGCGTACCTTTTGTATAATGGGTCAGCGA
>Locus:intergenic475_2:362919-362817(-)
ATCAGCCTACAGAACGCTCCCCTACCACGTGCGCCTTCGCGCACATCCGCAGCTTCGGTGACTAGTTTTAGCCCCGTTACATCTTCCGCGCAGGCCGACTCGA
>Locus:intergenic562_1:411469-411610(+)
ACTGTGTATAGAGTTCTTACTCAATTTGAAGCAGCGGGATTAGTATCGAGACATAATTTTGAAGGAGGACACTCGGTGTTTGAGTTGTCTCAGGGCGAACATCATGACCATCTTGTTTGTGTTAAGTGTGGGCGGGTAGAGG
>Locus:intergenic563_2:411988-411946(-)
GGCATTTCCAGAAATAGGCTATCTTCCGCTTCCAGCAACAATA
>Locus:intergenic563_1:412426-412381(-)
AAAAAATCCAGCAGTAAAAAACCAATTAAAGACTGCTTTCCTTTTG
>Locus:intergenic581_1:428355-428313(-)
AAAATAACAGCTAAGATAAGAAAAAAGAAACAACTGGATAACG
>Locus:intergenic595_1:434646-434571(-)
ATTTCTTATTCAAAATCAGAAGTTTCTGCTTGTGGCTATTCAATGCACTCAACTATTAATATCATAAATATTACTT
>Locus:intergenic609_1:443199-443145(-)
AAATTAACCCATAAAATAAGTCGAGGGGGTTCGAGGTTAAATTTTCTTCAAAAAA
>Locus:intergenic654_1:474683-474722(+)
TTAAATAAACAACACTTTTTTTTAATTTTGAACAATAAGT
>Locus:intergenic770_1:556092-556176(+)
CATGAAATTAAACGTCTATCAGAAGGTGATAATAAAGTAGATAACAATCAAGCACCAGTGTCAACGGCGGATAGAATTAAAAAGC
>Locus:intergenic779_1:560704-560656(-)
TTTCTTTTATCCCTGTTAATAAATTTTGACAAGATGTATACAAATATAG
>Locus:intergenic853_1:610386-610302(-)
TATCGCCAACTTTCCCAAATTGTTCTACTCAGTTCAATAATAAATCACGCCAGGCTCCTCCCCGTTCGCTCGCCGCTACTTGGAG
>Locus:intergenic895_1:630835-630769(-)
TCTATAAAAGATAATTCGATTTATTCCCTGCTGATGTCCTGGTTGAAGTACACAGCAATAGCCAGGA
>Locus:intergenic904_1:644171-644222(+)
ATTATAAATATTTTTAACGAAGAGAATGGGATTTTTCGTAAGTTCTGTGAAA
>Locus:intergenic964_1:689692-689773(+)
CTTGAGCCTATAGCATTTAATGGTGTGAATGGAGCAAATATACCAGCAGTTGTTGTTACAGATATTAGTCAGTTAGCAGATG
>Locus:intergenic965_1:690249-690165(-)
TATAGAAATAACATCTCTACCACTTACAGCAGGTTGGTTAGTAAGAATCAAATCATCACGAACTACCAAAGGATCATTAGTTCCA
>Locus:intergenic964_2:690613-690763(+)
ACTTTAAGTGGTGGTAATGGTGATGATATTCTTGCTGGTGGCGCTGGTAATGATACGTTAGATGGTGGTGCAGGCAATGATACAGCTACTTACATTGACGCCACTGCAGGTGTAACTGTTTCCTTAAATACCGGTTCTGCACAAAACACTG
>Locus:intergenic971_1:695590-695548(-)
CGCGAATCATACCCAAATTTTTTTATACAATTTCTTTCGCGGG
>Locus:intergenic970_1:695737-695875(+)
AAAAGACAAGTTCCTATTGGGAATTATATTGTCGATTTTGTTTGTATTCAGAGAAAACTCATTGTTGAACTGGATGGTGGACAACATCTTTTAAATAAAGAGTATGATAAAAACCGGAGCGCCTATTTTAGCACATTAA
>Locus:intergenic1040_1:755234-755273(+)
AGGTCCTTCGTTTCTCTGTTCTTCTCAAAAGACTATATTT
>Locus:intergenic1140_1:835287-835437(+)
GGAGACGGGACTTGCCCAGATGATATCCCTTATGCAGAATCACGATACGCCTCTAATCCGGGAGCTTTATCAGCTTATTCAGTAGTAATAGCTTGGGGTGAAGGAGGGGCTACTACGTTAGTTGAAACTTTTGCTTGGTTTATAGTCGCTG
>Locus:intergenic1205_1:889838-889802(-)
ATAAAAATCGACAGTTGCCGCATAAGAATTTTATACA
>Locus:intergenic1215_1:898257-898215(-)
ATAATTATTGTGATTTTGTCTGTGCATAACAAAAAATTTGTCA
>Locus:intergenic1227_1:910049-909965(-)
TATTATTATTGTAATTATTTGATTTTTTATCATACCTTATTCTTGTACCATTTTACAGAGGCACCTGGCGGGTTTAAGGCTATTC
>Locus:intergenic1231_1:913420-913315(-)
ACTCCAAAGGTTGTTCAGGGTACTCTGATGGCTCCTCTGGATACTCAATTGGCTGTTCTGGTATTTCAGTTGTATTCAAAGTATCGCCTCCTTCTGATAGTTCTAT
>Locus:intergenic1239_1:922632-922548(-)
ATTATTAAGCAACGGAACACAGAAAACCAACGCTTTAAAGCCAAGACAGTAGAAATGTCGATAGATTCTAGCGCTCTAAAGGGAT
>Locus:intergenic1283_2:955230-955143(-)
GCAGTAAATTATATCCATTGTGTAAAGACTACAGCTGGCTCATATAAGATTCTTTTGGTAAAACTGCTTTCAGAACCAACCAATTCAA
>Locus:intergenic1283_1:955350-955206(-)
AAGTGTGTATACGGCAACGTATCGAGGGTTCGAATCCCTCTCTCTCCGCCAAATTACAATTCCTGGTTATCCTTCACAGGGTATAAGGCTATAATTGCCGCTTTCATTGAATTGCATAAAGCAGTAAATTATATCCATTGTGTAA
>Locus:intergenic1310_1:976573-976645(+)
TGTCAAGGAGGATTTAAGACTATAGGTGTCTATTCTAACAAATTGGAAAAATATTCTCAAAAAAATTCTGTTT
>Locus:intergenic1318_1:980861-980897(+)
AAGCTTCCTTCCTCAAGGCGGTTTTGCGCTTTGCCTT
>Locus:intergenic1331_1:984662-984626(-)
TTACATAAAACAATTGTCATAAAACCATTGTCTTTTT
>Locus:intergenic1344_1:993274-993361(+)
CTAATAACAAGGGTTGATGAAAAATTGTGTGGCCGCTCGCATTTGTTGATATTTTTACCATCCTTGCCGAAAAACCTTCATTTTCTAC
>Locus:intergenic1421_1:1064053-1064008(-)
TTGAAGTGTTTTCTGGCGTGCAGAATTCATTTTGCATGCCAGACTC
>Locus:intergenic1479_1:1109379-1109253(-)
TCTTATTACAAAAAATCGGCATCTTTCATATTTACTCTTTACTCTTTGAAATCCAATAAAAAGATTTTAGTGTTAGCGACCACCGCCACCATGCCCTACATGGCCTTGAGCGACATGCTCTTCCAGA
>Locus:intergenic1504_1:1139439-1139484(+)
AATTTAAGTATAGACAAGATAGCACTGAAGTTCATAAATCGATCAA
>Locus:intergenic1526_1:1153228-1153339(+)
TCGTATGAAAATATTGAGTATACGAAAACAAGTACTTTTGTTATAACTTTATTAATTTTCCTTATCCTGCAAGCATTTTTTACATGGGTTTTTATTTCAACGGCATTAAGAA
>Locus:intergenic1581_1:1185372-1185330(-)
AACTGGAAGGAATTATACTTTTTATTTGATGCTTCTACGATAG
>Locus:intergenic1589_1:1189660-1189570(-)
GCCATCCAAAACATTATGCAAATGAATTTACAAACAATTAAATCTCTTGATGGTAAAGTCGAATATGCTTTTATAAGGGGCAGTAAGATTA
>Locus:intergenic1595_1:1199655-1199568(-)
AGAGATAACTGTTTTTCTTTTGCAGTCATCTATTGCAACTTACCACGTAAACCTTCATTCACATGCTGTTTACAGATGTTAACAAACA
>Locus:intergenic1604_1:1205313-1205370(+)
GGCGAAGACTGTAGCAGTACAAGTTGTTCTCATAGCCATGTCCCTGTTCTACCAGCAT
>Locus:intergenic1611_1:1209094-1208992(-)
ACATTGATAACACTTACTTATAGTGTAGCAAGCGTACCCCTATTATCAGAAATCTACGTTTCCATCGGAATTAATATTCATACCCAAAGCAAAAGACAGGCAT
>Locus:intergenic1633_1:1223112-1223052(-)
AATACAACTAAATGCAAAATTTATTACGACAAAATTTGTTACGACTCTATCAAGACGAAAT
>Locus:intergenic1643_1:1231347-1231227(-)
TTTTACGGGAGTGTTCTCAAGTTCTATTGGTTTGACTTTTGTCTTCCTGTGGTTGATGCCATTCATAACCAAATAAGTCAGATTATTATGGGGTTCTGCCTTTTTGAATTAAACAGAGTTC
>Locus:intergenic1663_1:1246465-1246387(-)
AAGTATTATTTTATCCAAAACCACATCGTTCTGGAGATTGGTAAAGATCTCCAGAAATCTGTTGTCTTTACTTCTCACT
>Locus:intergenic1697_1:1272335-1272260(-)
ACAAATATTGATACTTTTTTTAATATGCATCAATTCAATACCAAGGATTTACTGTGTCATACCAGACTTTTTTCTC
>Locus:intergenic1732_1:1294571-1294649(+)
TTCCCTATTACATCTTACTCCTATAGATGCACTTTGCTTGTGTGGCACCAGAGCGTCAATGTTTATTCATCATCAATTG
>Locus:intergenic1736_1:1299728-1299809(+)
AAGCACTCAAGCCCTGAGGAAACTGCTTTGTTTGTTAAAAATTTAAGAAATGCCGATTGGGTTGCAGAAACCAAAACCAGTT
>Locus:intergenic1768_1:1329597-1329663(+)
TTCCGGGAAACTGGATTGACTGAAAATCAAAAGGCAGAAGTAAATATTTTTATCAGAGACTGTCGAT
>Locus:intergenic1776_1:1334227-1334311(+)
CAACTCAATTCATTTTTTATACCATTTTTTAGTTTGGTTTTAATAATTTTATTTTTATTGTTAATTCAAGTGCTTATCATTTTTC
>Locus:intergenic1818_1:1361386-1361494(+)
GTTGTCTTTCATGGTCTAGAATTGTCTGAAAATAGTGCTGTTTTGGTGCCGATAAATGCATCGTATTCAAACAGCCTTATTTTTAAAAATCCGACGCGTTTAGAGTCAA
>Locus:intergenic1856_1:1388514-1388661(+)
CATTGCAGTAACAGGAGGAACAGTTTTGAGTATTTAGCGCATAAATTTAGCTTAGGAGATGATAGCCCATATTCAGATTTTCTGTTATCTACGTACACACATCAGACTCTTCTAAGTTCAAAACGCGGTGAAGTATGCCCTATGAAAA
>Locus:intergenic1859_1:1390270-1390213(-)
TCAGAGTTTGATATTCGTTTTAAATGCAAAAAATCTGCTCAAAAAATCATTTTGGAAT
>Locus:intergenic1863_1:1394246-1394135(-)
TTGGAAGCATTGATCGGTATTGAGTTTTTAATTGAAAATGAATCTACAATAATAGAAATTACTACAGAAGCTAGACAAACCGAACAACCCCATGCAAATAAAATTGCATTAA
>Locus:intergenic1866_1:1397132-1397168(+)
AACCAGCCATTCGGTACTCGCGTTCTAATAATATCTG
>Locus:intergenic1871_1:1401174-1401084(-)
TCTTTACATTTTCATAGAAGAAGTTTGCTTCCCCGTTGTCATTTTCTGGCTATAAGGGTAGACTTGCGTTTGATAAATAAAGTCAAAGTCC
>Locus:intergenic1870_1:1401335-1401371(+)
ATTGACCAAATATTAATAATTAAGATACCTTGCGCTA
>Locus:intergenic1876_2:1403358-1403496(+)
CAGAATCGCAAGCAAGGCAAAGATAGGGGGGAATATTGGCCAGCAATTTTCATAAATCCATTTGCAATCAAATCTGCAGCAGCAGTCGTTTGTAAAGCTTCTCCAACAGGGATAAGAGCAGCTAATAATAGTACCGACC
>Locus:intergenic1876_1:1403466-1403499(+)
GGGATAAGAGCAGCTAATAATAGTACCGACCAAT
>Locus:intergenic1904_1:1421499-1421568(+)
ATAATCTTTAAGCTTTTAGCGGCATGCAGTAGTCTTGGTGTTCCCTCAAAAGCATGCTTCTGTTTCAAAC
>Locus:intergenic1910_1:1424994-1425129(+)
CCAGTTACTTTATTTCATAATTTATGCACTATACTTTTTTTGAGGGGAGTAAATTGGGAGACTAAGATGGGTTTACATGAAGAGTTTGAGGATCAATCATTTTCAGATTACAACTATGACGAAGAAATTGATGATC
>Locus:intergenic1932_1:1444724-1444757(+)
AATACCACATTTACGGCAAACATATCCTGCATCT
>Locus:intergenic1937_1:1446204-1446144(-)
CCCTACGTGCCGCGGCTTGTCCGCGGCATCCAGGCGATGGTAAAGGTAACACCGAGTTTGA
>Locus:intergenic1993_1:1500673-1500610(-)
AACGACCCAAATACAAATAAAAGCGCAAATAATTTTATTTACTCACCCAAAAACTCATACCAAA
>Locus:intergenic2243_1:1684627-1684588(-)
CAATTTTTTGCAAACACGGGCTATAACGCAACTCTCTTGG
>Locus:intergenic2308_1:1733334-1733415(+)
TTAAGCGCATTTTTAAAGCAGCTTAATTATACTCAACAGCATTTTGCTGTCGCTATAAATAATCATCATGTACCACATAAAG
>Locus:intergenic2373_1:1774856-1774742(-)
TATTGTATATTTTATATTTCTCAACTTATCCCTATTCTTTACAGAATACTTGCCATGACGAGCACTGGATATCTTTTAAGTTCAAATTTCATTAGTTTTACAATAACATCGCCAC
>Locus:intergenic2438_1:1821426-1821462(+)
CTCTTAAGCTTCCCTGGTATTTTTAATAAAGTAAATT
>Locus:intergenic2444_1:1828903-1829014(+)
CTTGAGATGCAGTGGTTTCTAAATTTGGTAGTTTTTTGCAATATTGCTGCAAAAGGCAAGGACCCTAAAATCCTACCTATCTGCCGTTTGAACACAAAAATAATTATCGTCA
>Locus:intergenic2481_1:1868904-1868826(-)
TTTTTCATTGCTTATACCCCGTGTAAAAATATACAATATCTACTGCTTTGGGGAGAGATTAGTCCTTTACTGATCAATC
>Locus:intergenic2482_1:1870095-1870170(+)
GCAACTCTCAGAGCAAAGAATCAAATTCATGCTTTTCAATATTTTGGGTACAGTTTGAATTTGATTTATTTATCAA
>Locus:intergenic2519_1:1895011-1894918(-)
ATATGGCAAGAAAATCGCTGCAATCAACAGATAAGCTATTGGCCAACGTGGGGTTTATTTCCAGATGTTAAAATAAGACAATTTCTCATGGTCT
>Locus:intergenic2550_1:1922799-1922838(+)
ATATATCACTACAACCTTTTAATTAGTTTTTATAACAATT
>Locus:intergenic2552_1:1924003-1924039(+)
AGCATTGGAAGACAGCAACTCATAATTCTATTAAGTT
>Locus:intergenic2674_1:2033259-2033331(+)
AGTATAGAAATCATTTTTCAAATTTTACAAAATACATACAGAATTATTGATTCCAATGTAATAGCAAATATAA
>Locus:intergenic2735_1:2086962-2086926(-)
TTGATAATAGTGCTGAGGCAACTACGTAAGCGCTTGT
>Locus:intergenic2752_1:2099243-2099279(+)
GTTACCGCCGTGAAAGGGCGATGTCCTAGGCCTCTAG
>Locus:intergenic2779_1:2112050-2111999(-)
GTTGTTTTAAACTCTCTCATCTCAATTGTCGTCGTGGTGGTGGTCAGCTTTA
>Locus:intergenic2779_2:2112152-2112032(-)
CATTCTTTTAATTTCCAGTTTTTTATGAATATAAGACGACAATTAATAAGCAGAAAGTCTTGCTCCCAAAGCTGCAACAGACAGCCTGTTGGATTGTCGCCTGTTGTTTTAAACTCTCTCA
>Locus:intergenic2806_1:2129398-2129449(+)
GCAGCAAAAAACTTGAAATGTAAAAAACCATACAGTGAAAAGGATGAGCTTG
>Locus:intergenic2887_1:2189616-2189526(-)
AATAAAAAATTCAAAAAGATGAGGAGAGTTATTAAGGCGAATCATATGGATATCACTAAGATAAGCATAAGTTTGCTTTTGCAAACCTCAT
>Locus:intergenic2919_1:2213194-2213122(-)
GGTGTCTTTATAAATACCGATATTTTGAGCCAAACCTACTGGGTGCTGCGGACAAAGCCGCAGTACGTCAGCG
>Locus:intergenic3073_1:2317717-2317669(-)
GTTTGTATTATATATTCAGGGGCAATTATGGGGTACTGCATTTTTGTCT
>Locus:intergenic3079_4:2327257-2327191(-)
GTAACACCACAATTAAAAGAACAAGAGAACCGATTCCCATTGATGCCAAACGCAGTTTTTTTCTTTG
>Locus:intergenic3079_2:2327299-2327194(-)
AGGAGTCTTTGTTACTTGGGAAATCACCAAAACAAAGAAATAGTAACACCACAATTAAAAGAACAAGAGAACCGATTCCCATTGATGCCAAACGCAGTTTTTTTCT
>Locus:intergenic3079_1:2327371-2327236(-)
AAGAGGCACCAAGCCCAAAAGCCGCTAAAGGTGACACAAGGAATAAGAGCCAATCGGTGCAGTAAAAAAATAAGGAGTCTTTGTTACTTGGGAAATCACCAAAACAAAGAAATAGTAACACCACAATTAAAAGAAC
>Locus:intergenic3079_3:2327455-2327341(-)
AAAACGGCTGGTTTAGTGATGAACCACCGTAGGATCCAAAAGAAAATGCAAAGCCTAGATCTGAGAGCATCAAATCAAAGCCAAAAGAGGCACCAAGCCCAAAAGCCGCTAAAGG
>Locus:intergenic3083_1:2337129-2337033(-)
TTTTCGCATCGTTTGGAATCAGCGTTACAAGACTTGTCCCATTCCAAATCGTTGGTGTTATTACCAAGAGAAGCGGTCATTAAAGGCAGCACTGATT
>Locus:intergenic3179_2:2394278-2394227(-)
TGGCTGAAAGAGGTTCATCTTTTTGTTGGTGGTTGCAAGCAATTATCGAAAC
>Locus:intergenic3179_1:2394327-2394291(-)
GAAGAAAAATTGCTGAGAGGGGATCGAACCACTAAAG
>Locus:intergenic3178_1:2394298-2394337(+)
GGTTCGATCCCCTCTCAGCAATTTTTCTTCAATAGTCGCC
>Locus:intergenic3205_1:2423523-2423457(-)
AGTCATTTATTTTATCTAAATTTTCTCATTAAAAACATTTTTTGCCTTGGCCTTGGGTTTTTTTGTC
>Locus:intergenic3333_1:2523235-2523154(-)
ATGATTAACAAGGCCAGCATCAAACTATCCAAGCCCCCTTGCTCAAGTTTTGCCTGTTTGTTTTTAGGAAGATTGGTAAGAC
>Locus:intergenic3355_1:2542255-2542153(-)
CATCTGTTGTTCCCGCATAAACACTCAGAGGGAGTCCACAGAAAAATTGGTGGTAATTTTTCAGCATGCCCTTGTCAAAAAGTGAAAGCAGTCATTACTGAAA
>Locus:intergenic3361_1:2548024-2547970(-)
AACGGCTCCCTGGGTATCGACTGGTTCTTATATAATCTTTATTCATCACTCACGT
>Locus:intergenic3545_1:2673591-2673543(-)
AATGGATTATATGTCCGTCTAATATGGAATAGAGCTTCGTCCAAAATGG
>Locus:intergenic3559_1:2682701-2682653(-)
TTAGTTTTTATTATTTGCGATTTGCTAGTAATACCAGTCCTGATTCATG
>Locus:intergenic3580_1:2700658-2700739(+)
TTGAAAAATTATGTGATTTCCATCAAATTTTACTTTAATTCTTCGGTGCCTGTTTTCACCTTCTTCAACTTCAGGTATTTCT
>Locus:intergenic3595_1:2707447-2707339(-)
GAGGCATTTATGCCGTCTCGAAGCCTTGTATGGAATTTAATGTTTCTTGCCAAGGCTTCGAGACGATGCGTACGCATCTCCTCAGCCCATACGGCCTCTGGATATCGAC
>Locus:intergenic3614_1:2720318-2720351(+)
AAGCCAGGATATCTGATGCTCTCTTTTACAAAAT
>Locus:intergenic3673_1:2757839-2757794(-)
AGCTTTTTGCTGGTCACATGGGACTTACTTTACTGGTTAGTGAAAC
>Locus:intergenic3704_1:2774270-2774369(+)
ATTAATTTTTCAAAATTATACAACAATTATTTAGCAATAAAACTGATCATTTTGAAAAATTACCCTCAGTATTGTTCATTAATTGAAGAAAGGTTACTAT
>Locus:intergenic3772_1:2831156-2831222(+)
TGCGGTAGGCATAACTCAAAAAATCGCAATGATTTAATCGAAAATCTCATATTCGATTGTTTTAGAT
>Locus:intergenic3827_1:2872380-2872293(-)
CAAAATGGTTTGTTAAACAGCTTATGTTTTATTTCGGTAAGATGTATACAGAATTCTGGTGTTTCAATCGGCCACTTAAATCTCACAA
>Locus:intergenic3835_1:2875692-2875608(-)
ATGAATTTACATAAATTCTGCCACCCTATAACTACCTTATCATTATACAGAAATAGTGTCGAATCCCAATTGTCCCTGTTTAAAA
>Locus:intergenic3884_1:2902169-2902205(+)
ACCATCATTGTATTTTTTACTTTTGGTTTATATATTT
>Locus:intergenic3903_1:2911430-2911325(-)
CACCATCCTTATCATCAGTTAGACTGCTTTTTCTTATCGTCGTCCCCCACTGGACTGTTTCGTAAGTTGTCTAATAAGTATATACTCATCGTCTTAATTATCGGCA
>Locus:intergenic3945_1:2943168-2943105(-)
TTTCACTATTATCATTTTATAGGCATTATCTATACTAAATATAATGGCCTAAGCAGTTTCCTTC
>Locus:intergenic3975_1:2968143-2968104(-)
AAGTATTTAATTTTATCATGTCGAACGATGATTAAATATA
>Locus:intergenic3986_1:2977795-2977861(+)
GATAAAAATTTTCTTTATGATATACTTAAACTGGCGCGAGTTCGATATAAAAAGCATGGAAATACCT
>Locus:intergenic4025_1:3004107-3004056(-)
GACTTATGGGTTAGGAAAGGGGCAATAAGGAAGTGTCAGGGAGGAGCCAATT
>Locus:intergenic4095_1:3064939-3064906(-)
GAAATCATATCCTCACTAAAAAATCTACTAAGCA
>Locus:intergenic4108_1:3074788-3074875(+)
CAAGACGCTTTCTCATCATCTCCTTGTGCCTTTCTCATCACTTCATTCCAAAATTTTCCGGTAATACAGAAAGCAAGAAAGGTAATTG
>Locus:intergenic4121_1:3079772-3079727(-)
TTTCCATGGCAAACTGTTGCTAAAGCCCTATTTTGGGGAGCAGGGG
>Locus:intergenic4142_1:3097991-3098135(+)
GCATTACTGCGCTTCCACACCTTGCCTATCAACGTCGTAGTCTTCAACGGGCTTCATGGGAAAACTCATCTTGAGGGAGGCTTCCCGCTTAGATGCTTTCAGCGGTTATCCCGTCCGAACTTAGCTACCCGGCCATGCCACTGGC
>Locus:intergenic4142_2:3098212-3098263(+)
CCCACGGCAGATAGGGACCGAACTGTCTCACGACGTTCTAAACCCAGCTCGC
>Locus:intergenic4205_1:3141760-3141673(-)
AGTGTCTTTAGGGCTGTTGTCTTTTGTGATGAACTCAGGATAACAAAAATAAAAATAAGCCGAAGTGGTGAAATTGGTAGACACGCCG
>Locus:intergenic4282_1:3211228-3211288(+)
AGGCAAATTAATCTTCGTCATCATTTAGAGACTCAAGAATTGCTTAAAAACCGCTCTGGAT
>Locus:intergenic4296_1:3220182-3220227(+)
AAACAGTGTCTTTATATATTTTGCAAAAGACTATTGCCCCGAATAA
>Locus:intergenic4305_1:3223874-3223793(-)
ATAGTATTCTTTTATTCGGAATGTAGTTGTATTGAAAAAATCCTTATTAATCAATTTCATGAAAAAATAATTGCTGGCATTC
>Locus:intergenic4332_1:3250757-3250829(+)
GAGCTTACAATTAAATCTGTAAATATTATTTGGACTAATTTATTCCCTGTTTTCATATTGCATTTTTTGATTT
>Locus:intergenic4390_1:3291788-3291926(+)
AAAATCCAGCACTTAAAAGGATGCTTGCTCTTTTTGCAAAGTGTCATAAAAAACAATGCTGAAAATGCTATCTTGCGACAGTCCTTCCCATTCTCAAAGTGTATACTTTCAGATCATTCTATTTCGATCGATTTGTGTA
>Locus:intergenic4401_1:3300344-3300245(-)
ACGAATCCTTACAGGAAAACGAAGCTTATGGAAGGCCAACAAGGAACAGGGAGTAAATTCATAACGCCCCCTGTTTCCATGAAAATATTTCAGGGGGCAG
>Locus:intergenic4400_1:3300249-3300345(+)
CCCCTGAAATATTTTCATGGAAACAGGGGGCGTTATGAATTTACTCCCTGTTCCTTGTTGGCCTTCCATAAGCTTCGTTTTCCTGTAAGGATTCGTT
>Locus:intergenic4400_2:3300626-3300755(+)
ATGCGACCATACTGCTTGCCAAAAGCACAGGATAAAGCAAATGGCTTTTTTAAGAGTCGCTCAATAAAAAAGGTTCTTTTATTCATTTCATCAAAAGAACTTTTCATCATTTATTATCTAGCCATCAGAA
>Locus:intergenic4450_1:3335130-3335202(+)
TTCCATGGCAACAATCTATTTATTTTAGGAAACAGTTTTTGGCAACATTTTAGCCAATACAAATGGTCGAAGT
>Locus:intergenic4479_2:3351977-3351848(-)
TTTAAAATCACTGCAGATACTCATATCGTTGCATGCTTCGAACCTAAGCGACGATGCGTGCTATTGACAACTCCAAATGGTGAGTTATCAATAAAATGGAAACTCAATAATAAACAAGTGGAGACAAGGC
>Locus:intergenic4479_1:3352007-3351905(-)
TTGGAATTTTTAATAAATTTTCTTGACTTATTTAAAATCACTGCAGATACTCATATCGTTGCATGCTTCGAACCTAAGCGACGATGCGTGCTATTGACAACTC
>Locus:intergenic4483_1:3354874-3354763(-)
CGAGGAAATAGAATTCTTTTGTTGTTGTGTTTTATTGTGAAGCATAACACAAGAAAATTTCTATCAAACTCCTGGGTTACTGTTTTAGGTAATCCAGGCTATTTATGTTTTT
>Locus:intergenic4502_1:3366690-3366726(+)
AATCCTTTAAATCAGATCAATCCATCCTATGCCCCAT
>Locus:intergenic4511_1:3374667-3374553(-)
CCAGAAAATAGTGTGCTAACTCTAATGCTTTGCATTGCTCTATTATTTGAGGGAATTCAAGTTATCTGCGGATGCATAGATATGGTATCCAGTATGTACATTGCCATTATGGTTG
>Locus:intergenic2_1:166-202(+)
TCTAATATTGCACATACGTTATTTTATCCTTTTTCAC
>Locus:intergenic62_1:44592-44631(+)
TTATTTATTATTTTAGCCTTATTTTTGAAAAATAAAAGAA
>Locus:intergenic113_1:77523-77448(-)
TCTTGTCCGGGGAGCCAATCCCAGTCTGGGTTTTGGCGAATTCCAAGTTTTCCCTTCCTGAAGCTTGGTACCAGTT
>Locus:intergenic116_1:80899-80932(+)
GCAGCGAATGCATCGGTTCAGGCTTCCCACTCTA
>Locus:intergenic161_1:120784-120721(-)
TTTAATTTTTCGTGCCAAAGCTTCGAGATGATACTTAGGCATCGGATATCGAATGCTTCTTATA
>Locus:intergenic230_1:185017-185062(+)
TGGTCAAAAATCAAAGTTTTTTTCCTACATCCAGAATATTCTTACG
>Locus:intergenic244_1:193275-193356(+)
CATGGGCAGGATTTTCCGTTTTCTTTGGCGCGAATTAGGGCACAGAGCTTATTAAGGAAAAAGGAAAAACCGGACCTTTTAT
>Locus:intergenic244_2:193278-193368(+)
GGGCAGGATTTTCCGTTTTCTTTGGCGCGAATTAGGGCACAGAGCTTATTAAGGAAAAAGGAAAAACCGGACCTTTTATGCTTTAATTACT
>Locus:intergenic275_1:212645-212573(-)
TCATGCACTTGTTTGTATTCCATTTACGACTGCCGCCTCATTTCAAATAACTTTATAACGCACGCTCATCGTG
>Locus:intergenic301_1:228462-228375(-)
AGGTTTTCGCTCCCATTGACGTTTTTCATAAGTCTTGATGAATCTTTAAAGATTCACCGTCATTCCTGTCAGGAATGGTTTATGCTGA
>Locus:intergenic388_1:298109-298232(+)
AATTTAGAGGGGAAAAATAGGAATTTTCAAAGGTTTTTTGAAAGAATTCATGCAATATTTGGAACTATTATAACAGTTATTTGCAAATATGTCTTGTTTATTTTGCTTAGGCTTGGATTGTTAA
>Locus:intergenic407_1:308949-308913(-)
GATAAATCCATCTTCTACCGGAAAAGACGATCCAGAC
>Locus:intergenic431_1:323220-323142(-)
CTCTCTCTAAAAAAAGCACGTGCCCCCGAACTTTTTTGCTTTGAACTCAGACTTGCTAGAATGAAACAAAATACTTGCT
>Locus:intergenic475_1:360165-360039(-)
CATCCTCTCAGACCAGCTACCGATCGTCGCCTTGGTAGGCCCTTACCCCACCAACTAGCTAATCGGACGCAGGCTAATCTTAAAGCGCCAGGCCCGAAGGTCCCCAGCTTTCGTCCTCAGACATTAT
>Locus:intergenic577_1:424723-424675(-)
CTGCTTCAATATAAACAGGACTTACGAAAAACCCCAAGGTCGAGGCAAA
>Locus:intergenic594_1:434638-434722(+)
ATAAGAAATTTGCTGGAAATAATAATATTCCTTTTCTTTTTCTCATTGTTTATTTTAAGTCATTGCTGCAATAATTTTAACGCTC
>Locus:intergenic619_2:449155-449053(-)
TTCCCCCTAATCCACGAGACGACAAACAACGAGAAAAAATCTCCCAGCGAGCATCAATTGACCGTAAACCAATACCACCGTTCCAGGCAGGAGGGGCTACTCT
>Locus:intergenic619_1:449420-449369(-)
GATTCTTATTGTGGCCTCATTAGCGAGCGGGCTCTTTTACCTGGTCAAGGAC
>Locus:intergenic640_1:466399-466477(+)
GTAATTCTTATAATTTTGAGATCATGTTTTTGTTACAATGATAGAGAGCTTATTGATAGAGAGAGTATTTTGTTTTGCA
>Locus:intergenic640_2:466429-466465(+)
TGTTACAATGATAGAGAGCTTATTGATAGAGAGAGTA
>Locus:intergenic752_1:542525-542588(+)
TTCAGTAAGAGTTCGCTGTTATTAAATTTAGTAGCAATCTTCTTTTTGTTCGCAGTGACCATAA
>Locus:intergenic755_1:544357-544270(-)
AGCGCTCTAAGTCGTTTTTGGTTACGGTTATTTGTACAGACTCCATTCACACCTATGCATTATCTCGGGACGAACCAATGCATCAACA
>Locus:intergenic819_1:589653-589581(-)
AAAATCATAAAACAAATATTGATTTTGATTGCTTTATTCAGCACTAACAATTTACGCGCCAAGTGTAGTTGGC
>Locus:intergenic853_1:608763-608691(-)
ACCCTCCGTATTACCGCGGCTGCTGGCACGGAGTTAGCCGGTGCTTCTTCTGTGGGTAACGTCCAGTTAATCA
>Locus:intergenic853_2:610441-610312(-)
CTTGTTCGCGTGCCTAGTTCCTCATCAAACCTTCGTATACGGGGCTTTCACCCTCTATCGCCAACTTTCCCAAATTGTTCTACTCAGTTCAATAATAAATCACGCCAGGCTCCTCCCCGTTCGCTCGCCG
>Locus:intergenic853_4:610434-610326(-)
GCGTGCCTAGTTCCTCATCAAACCTTCGTATACGGGGCTTTCACCCTCTATCGCCAACTTTCCCAAATTGTTCTACTCAGTTCAATAATAAATCACGCCAGGCTCCTCC
>Locus:intergenic853_3:610491-610353(-)
TGGATGATGGTCCACCCATCTTCAACCAGGATTTCACGTGTCCCGGCCTACTTGTTCGCGTGCCTAGTTCCTCATCAAACCTTCGTATACGGGGCTTTCACCCTCTATCGCCAACTTTCCCAAATTGTTCTACTCAGTT
>Locus:intergenic894_1:631070-631103(+)
CACAGGAATAGGATCCTATTGTCACATATCCCAG
>Locus:intergenic905_1:644137-644071(-)
AAAATATTTTTTACCTTGGCCCTCTGGTTTTTCGTAAGTCCTGTTTTCTATTCAGTCGTACCTTCAC
>Locus:intergenic964_2:688753-688894(+)
ACCTCCTCTTATGGGGCCGATGGGGCTGGCAACATCACCTATGCCCTGGGCATCAACGCCGGCAGCACGGGGTTGAAAGACACGGCGACCAACGAAGACATTAAACTGGTGAACAATGGAGGGGTTATCGAAGGGCGCACGG
>Locus:intergenic964_1:688957-689092(+)
CAACAACGCGCGATAGTGCATAGCCCCAACACCGGTCCTGATCAAGCCAAGACTTTGAATGCGGCGAATTTGATTACCTTGACGGCGACGATTACGGACAAGGACGGGGACAGCAGCAGTGCGACCTTAAACATAG
>Locus:intergenic964_4:688993-689113(+)
CCTGATCAAGCCAAGACTTTGAATGCGGCGAATTTGATTACCTTGACGGCGACGATTACGGACAAGGACGGGGACAGCAGCAGTGCGACCTTAAACATAGGGCAGGCCTTAAGCTTTAAAG
>Locus:intergenic964_3:690367-690442(+)
ACCGAAGAATCTAATAGTGCAGCGGATGGTACCTACAATGGAAGTACATCTGATCCTTTTAGGTACACTAATACGA
>Locus:intergenic1090_1:793087-793189(+)
GGAAACTTTTTTTTTAAAAGAACTAAAATTGTACTATTATCCTCTTCGTATCCGGGTAATTTTTATGATACTCTAATAACGTTTTTATCTTTAAGGAGCCTCT
>Locus:intergenic1105_1:803219-803168(-)
TTACGCTTTTTGACAATAGAATGGGTTGTTCTATCCGCTCCCTTACGGTTGC
>Locus:intergenic1140_1:835107-835212(+)
GAAAATAATATCATTTCAGGTGCAAATTATGCGCTTGGTCCATTTGGATTATTCAGAGGTAATATTGCTACAAATGTATCATGTGCCCTTTTTGTAAAACGAAAAC
>Locus:intergenic1141_1:835520-835409(-)
CATAATTTCGGCCTGTGCAACTACATCATCTGGATAACCCCTATGACCTTCGACTATCTTTGCAAGCTCATGCTTGTAATGTGCAGCGACTATAAACCAAGCAAAAGTTTCA
>Locus:intergenic1155_1:849456-849369(-)
TCAGGGGAAAAATATAAGCCAGCAGATGAAGCTTTCTCGAGATTAAGTAAACACCAACAACATCTGCTAAAAAGCACAGTTCCAATTC
>Locus:intergenic1219_1:899964-899904(-)
ACGATTTTTGGGACCGTCGTTGCGAGGAGCATAGCGACGAAGCAATCCAGTGACCTTAAAA
>Locus:intergenic1251_1:933834-933792(-)
CAATCAAGGCTTTTCGGCCAAGATAGTAGAAATGTCAACAGAC
>Locus:intergenic1250_1:933844-933955(+)
CGTTACTCACATACTTCTATGTATGCTCCGCTACGGTGCTCGAAAATCAAGGCTTTTCGACTCAAGCGAGCGAAATGTCAACAGACCCTAAGTTTGGAACTAAATTTTGTGA
>Locus:intergenic1314_1:978743-978830(+)
GGTCGGATTTGTGCCGTATATAGCCAGAAGACCTCAGATGTAACGGAGCAAATTGACATTAACGATGCAGAATTTGTTGATTTTTTGT
>Locus:intergenic1317_1:980236-980155(-)
GATAGCCTCATTCTATTTATTGAACTATATCATATAGCATTAAGAAAAGTGAGTGAACCCCGGATTGACGTATTATTCTTTT
>Locus:intergenic1365_1:1007776-1007740(-)
CTGCCATCGCTGAAGTTGATACTTCAACTTTACCCAA
>Locus:intergenic1417_1:1060898-1060814(-)
CCTCCCCCCAGCAATCTTCCGCGAAATGCACCACCATACTACCTAAGCTCATGGGGCGAGAGAGAGCAGATCGAAGTGAAATTAA
>Locus:intergenic1419_1:1063222-1063117(-)
CCCCTCCTTATTGTAAGAAATCCCTGCGATCATAAAGAAATCAAAGATAGCAAACTGATCAAAATATGCTTCACATCAGACCATTATTTGGTATTGAAATTATTCA
>Locus:intergenic1437_1:1072061-1072019(-)
GTCAGCGCAAATCTGACGAAACCACTAGGTCTTGTGATATGCC
>Locus:intergenic1459_1:1094677-1094623(-)
CCAAACAAATATTTAGGATACCTCTACTTATATTTAATGCCTATCTTAAAAAGAC
>Locus:intergenic1470_1:1106283-1106349(+)
TTGATTATCGATTTTTTTAAAATACATTTTAGTTTTTTCTTAGTAGGTGCTCTTGATTGGAGTGGAA
>Locus:intergenic1479_1:1109331-1109181(-)
AAATCCAATAAAAAGATTTTAGTGTTAGCGACCACCGCCACCATGCCCTACATGGCCTTGAGCGACATGCTCTTCCAGACTTTCAGTATTTTTACCGGTAGTGCCACTATTCATACAAGCAGTAAGTATCAAGCAACATGCCAAAACCATC
>Locus:intergenic1502_1:1138967-1139054(+)
TTTCTGCCTCATTTCCAAATATTTGGCACAAAAAACCTTCTTAACAAAAGGTTAATGCCCTTACTCACACATCAAGATTTGGGAATGA
>Locus:intergenic1576_1:1181682-1181751(+)
AAAACCTATAATTCACTAATTCGTAATCAAGAGGTCCGCGGTTCGATTCCGCGCAACGGCATAGTAAAAT
>Locus:intergenic1584_1:1188206-1188278(+)
CATGGACGTTTACCCCATACTGCTTATGCCAATGCGAATGCGAATGAGTACAATATCCCCATAGAGACACTAA
>Locus:intergenic1590_1:1191201-1191240(+)
GGAAATATTGGTTATTTTTTAGAATGTTCTCTTGTATTTT
>Locus:intergenic1649_1:1235263-1235152(-)
AAATCGGATACTGCCCAACCCCTTCCAAGCCCTACCTTGAAAAGCCTCTTGATTGCGCAGCTAACAATATTTTATTTCACTAAAATTGACTCTGAAAAACCGATCCAAAATG
>Locus:intergenic1692_1:1268012-1268048(+)
TTTGCTACGCTCAAAAAGGAGTATAGAATAAACATGT
>Locus:intergenic1774_1:1333504-1333585(+)
TTTATCCTTGCATGGAAAAGGGTTTATTATAGCGTAAATTCCTTATTAGGGAGTGATTTATTTTTTCACTTTAAGTTGCGCT
>Locus:intergenic1776_1:1334173-1334263(+)
GTCTCCTGTTGTTATATGCTCATTAAGTTTCTCAGATATAAAGTATTTGTATGTCAACTCAATTCATTTTTTATACCATTTTTTAGTTTGG
>Locus:intergenic1818_1:1361368-1361410(+)
TTCACAAAAATACATCAAGTTGTCTTTCATGGTCTAGAATTGT
>Locus:intergenic1820_1:1362487-1362571(+)
TGGCATTTATTTGTTCAAGTCAATTTTCTTTTGGGAAACAGCTTAATTTTTAATACCCCGCGCTTATTACTTCTATTCATAGAGG
>Locus:intergenic1862_1:1394630-1394675(+)
ATGGATAAAAGAGTTTTTAAAGAAGTTGAAGCCGCAAATTATATTT
>Locus:intergenic1876_1:1403397-1403487(+)
CCAGCAATTTTCATAAATCCATTTGCAATCAAATCTGCAGCAGCAGTCGTTTGTAAAGCTTCTCCAACAGGGATAAGAGCAGCTAATAATA
>Locus:intergenic2014_1:1517194-1517230(+)
TTAATTAAATCATACAGTCCAATTGCTTACACATGTA
>Locus:intergenic2115_1:1590465-1590363(-)
AAGGCTTTTATGACTTTTATGTCGCTAAACGCACGTTATCCCGTAAAAAAGCAAAGCTTTTTATACGGGATCCATTCAAAATACCCAATTCTATATAAGAAAA
>Locus:intergenic2127_1:1601211-1601136(-)
TTGAGCATAACGATTTTATTCCTGATGAATTTACTTGCCATGGATTGGATTGTCCTCCACCGCTTGCTTGGGAAAA
>Locus:intergenic2168_1:1637168-1637201(+)
TTATGCCTCCTTTCTTTAATGCTAATGCCAACCT
>Locus:intergenic2242_2:1684518-1684590(+)
CCTTTTATTAACTACAATACAACGAGTTTTAGATGCAAACAATTTAAATCTTTCAAATTTTTTATTATTTCCA
>Locus:intergenic2242_1:1684677-1684716(+)
GGGTTTTGTTCAAAAAACCATGCAATTACAAAAAAATTTA
>Locus:intergenic2298_1:1724753-1724819(+)
ACAACAAATACTATTACTACAACTATCTGTCTTTTCTATATAAATTTAAATGCGAAAAATTTAATCC
>Locus:intergenic2337_1:1753878-1753836(-)
TTAAATAGACAAAGTCTATCATGGAATAAAAAAATCAAACGCA
>Locus:intergenic2427_1:1815344-1815284(-)
CCACTCAAAATTTGTTTGCTGATTGCCGGAAAAATCATATATAACAAATTTATTCTATACT
>Locus:intergenic2444_1:1828987-1829020(+)
CGTTTGAACACAAAAATAATTATCGTCACTCAAC
>Locus:intergenic2450_1:1833092-1833125(+)
TTGCATTTTGAAGACTCTTTGTTTAATCTCTGGC
>Locus:intergenic2473_1:1853528-1853447(-)
ATACAGGTTCACGGAATTGGTTCCTTTCTGCTTGATCATAGAGATTTAACATTTTTTCTCTTAAGTCCGAAAAAGGGGTATC
>Locus:intergenic2481_1:1868906-1868855(-)
GGTTTTTCATTGCTTATACCCCGTGTAAAAATATACAATATCTACTGCTTTG
>Locus:intergenic2482_1:1869738-1869771(+)
ACCACTGCAACCACCGCAGCCACCACAACCGCCA
>Locus:intergenic2533_1:1907190-1907076(-)
GTACAAGAAAAAACATACTCTAATTATATAATGCTAAATTTTTGTCATTCCCGACCGTGCGAGAATGACAAAAATATGCTCAAATTTATAAAGTATATCACGGGCATAATCGACT
>Locus:intergenic2552_1:1923767-1923857(+)
TTCAATTACTTACGCAGAAGAGCCTCAACCGCTTCTGTTGCTAAAGAACGCTTACAAATCATCATTTCTCATGAGCGTTCTCAACGCAATA
>Locus:intergenic2610_1:1976446-1976560(+)
GTTCTCTGTTTCATTAAAGAAAATCTGCCGGAATATAGAAAAAGCTGGCTGCAAGCAGCCAGGTATATCGCTAAAAATGTTCCAGAGAACTATCATCAAGATTACAGAGCAAGTG
>Locus:intergenic2616_1:1984222-1984261(+)
TTTAGAGAAATCCCTTACTTTGTGAAAAATGTCATACCCC
>Locus:intergenic2640_1:2003825-2003891(+)
CCTTTCAGTCACGATCTAAAGAATAAAATTTTGTTCCATACTTTAGGAGGATACAACAGTAATAGCC
>Locus:intergenic2652_2:2012765-2012879(+)
CAGTTTAAAACAAGAAACACACTTTCGAGGATCCGTAGATTTTCATTGTATAAATCCACTCTACGAAATATTTGCGTTACAGCTATAAACAAAAGACACTGTTTATGCAAGAGAT
>Locus:intergenic2652_1:2012828-2012879(+)
CGAAATATTTGCGTTACAGCTATAAACAAAAGACACTGTTTATGCAAGAGAT
>Locus:intergenic2655_1:2013671-2013632(-)
CTGATCAACAACAGCAACAACAACCAACTGATCAGCAACA
>Locus:intergenic2735_1:2086512-2086368(-)
TTTGGGAAGTTTCGTAAGCCCTGTTTAAGAGTGTTTTTGGTGAGCGTAGCTCAGTTGGTAGAGCCCCGGGTTGTGATCCCGGTTGTCGTGGGTTCGAGTCCCATCGTTCACCCCATTTGTAACAAATATTTTTTTGAGTCTACCG
>Locus:intergenic2841_1:2157767-2157731(-)
TCTACGATTAGAAAAATGCTCGCTTTTATGATCATTG
>Locus:intergenic2890_1:2193518-2193581(+)
TCATTGACCCCACTAATTGGGTTATCGTTGATACTAAATGGCAAGATTAATGTAAATGCGCTTA
>Locus:intergenic2903_1:2203848-2203803(-)
TTTTTTATAAACCAAGGAAATAGACGATCCCGTAATTCCTTGGTTT
>Locus:intergenic2918_1:2213282-2213387(+)
CTCCACTGTACAGGCTTTTTTCTACCCTTACATACCCCAAAAAAACAGTCTTACGATAAATTTTGGCGCAAATTAATAGTCATGCACTCCCCCTCATTACTACAAA
>Locus:intergenic2988_1:2256039-2256132(+)
ACTGAACTAAAAATACTTTTTGAGAAAGATATTGGGAACATTCTGTTAGTATTAATTCTTGAACTGTTCAAGCAAACAATCATTGTGGAACAAG
>Locus:intergenic2994_1:2257873-2257921(+)
TCTGAATACTTCCCTCATCAAAACGTCTTAAAACTGAGAATCAAGTTTC
>Locus:intergenic3049_1:2298327-2298291(-)
CTATACTCTAAAAGACATTGCTGCTTTACTAAATTGC
>Locus:intergenic3054_1:2302983-2303109(+)
TTTTTATATGATTCAACCAAGCTTTTACTTAAAACCCAATCCTCTAAAGCCACTGTATCAAGGAGTGGATTTTTCACCAATGCCTCAACTGCATCTAATAATTCCATAGTCCCTCCAAAATTTGGCA
>Locus:intergenic3054_2:2303113-2303242(+)
AAAATTTTGCACTATTTATTTTATAAAAATTTAAATCATTATCCTATCAAAAATCAATCATTATCAAGAAATCTTTTATTTCAAATAACATGTCCGTGCATAGAATATCATTACGGATTGACTCATATTA
>Locus:intergenic3079_1:2327179-2327098(-)
ATTCATCAAGTGAGCTTATCATCACTTGCCCTTTATAGTTCTTCTCCATTGGATTTTCTCCTTTTTATTCATTGTAGCCTGA
>Locus:intergenic3078_1:2327164-2327260(+)
AGCTCACTTGATGAATTGTCCCCTGAACAAAGAAAAAAACTGCGTTTGGCATCAATGGGAATCGGTTCTCTTGTTCTTTTAATTGTGGTGTTACTAT
>Locus:intergenic3083_2:2337086-2337050(-)
CCAAATCGTTGGTGTTATTACCAAGAGAAGCGGTCAT
>Locus:intergenic3083_1:2337303-2337246(-)
GTATCTCTTTTGACCGCACTCATCACCAGTATCTTAGTTAATGGGATTTTTTTTAGTG
>Locus:intergenic3091_1:2343850-2343715(-)
GTCGAAAAAATAAGGAACTACCGCCAACCTTACCCCAATTTATTGATTTTTGTAAAAATTGTTCCAAGAGAAGTTCATTTTTTGTACCTGATGCAGCTCCCAAAAACAATAACCCTGAAGTGGCTAAAACCCAATT
>Locus:intergenic3121_1:2359261-2359216(-)
CGCTTGAATCCATGCATCTGGAAATATTTTGGCTCTGTCCTTACCA
>Locus:intergenic3125_1:2361139-2361073(-)
TTCAGGTATTTGGGAAAGACCCAATTTGTAACCGATGTCTTCGGAATAGACCAGACCCAAATGGCGC
>Locus:intergenic3265_1:2478099-2478048(-)
GGACTTCAAGTCTCAAGTCCGCAGCAATTCTTTGATAAAAGCATTCCACATC
>Locus:intergenic3270_1:2479991-2480072(+)
GTTGCTAAAGCAACATTTTTTTGCTTTGTTAAAAAAGAACCCACAATAGAATTACCCTGTTCCCTGAGGTTTTTTGATACCG
>Locus:intergenic3362_1:2548865-2548901(+)
AACCTTTACACGGGGTATGCAAATTTTTCTGTTTATA
>Locus:intergenic3431_1:2596423-2596324(-)
TCCTCTGTCTTTCCCGCGAAGGCGGGAATCCATCTAAAAATTAACCTATATACTAGCTTTATGGATAGATTCCCGCCTTCGCGGGAAAGACGACTCAAAT
>Locus:intergenic3481_1:2629171-2629087(-)
TATTGTATTTTTGAAGTGTCTTTATGTATACCTGATCGAGAGGCACTGTTCATGGTACATCGGTTTGCTCTATTAAACTTATGTT
>Locus:intergenic3537_1:2669484-2669448(-)
CTTTGTGGTTTAATCTTGACCAATGATTTTGATACAT
>Locus:intergenic3545_1:2673674-2673575(-)
AATAACAAAAAGTCATGTTTAGCCTCAAAATACATCCATTATGGATTAAAGGTTTGGCTAATATGGATTCTGAGTTCGTCCAAAATGGATTATATGTCCG
>Locus:intergenic3546_1:2675810-2675852(+)
CATTTAATCAGAATAAGTATAAGCTTTTTCAAAACTAGCACAT
>Locus:intergenic3558_1:2682623-2682677(+)
ATAATCACAGAAAAGTCTCTTTTAATAGACCATGAATCAGGACTGGTATTACTAG
>Locus:intergenic3573_1:2694183-2694096(-)
CAATCCACCAAACAGGCTATGTTGGACAAAATAACCCTATTTCGAATCATGGCTGTTTCCGAGTTAAGCAAACTTTTAATCAATCCGA
>Locus:intergenic3594_1:2707278-2707416(+)
TCAAAATCCCATAGAGAAAATAATGTATCTAACGTAATAGATAAGGATTATAAAAGAAGCAGTCGATATCCAGAGGCCGTATGGGCTGAGGAGATGCGTACGCATCGTCTCGAAGCCTTGGCAAGAAACATTAAATTCC
>Locus:intergenic3624_1:2726965-2727016(+)
AAATGCCTGACTGTCTTCTTCGCCTCCCAGCAACTCTTTCTGGAATTGATTT
>Locus:intergenic3690_1:2767086-2767194(+)
TATTATCAAAACATTCGTGCAAAATACTCTGATGCTATACCCATACCACAAAGAAAATATTTCGAACCCATTCATTCCATAGATTCATTCGCCACATTAGCAGTACGGC
>Locus:intergenic3690_2:2767266-2767305(+)
GGGGCATTAGTTCTTTCACCATTTGCTTTGATCTTTGCGG
>Locus:intergenic3753_1:2815189-2815141(-)
CCCTTTGAACCTGATCTCATTAGTCTGAGCGGAGGAAAATGTGTCAATT
>Locus:intergenic3805_1:2856021-2855973(-)
GCTATTATGTGTTATTATTATACGCATATTGGTCAATTAAATTCCTTTT
>Locus:intergenic3808_1:2859707-2859785(+)
GCGGTTGCTATTTTGCTTCCTCACCAATTAAGTCACCACTTGATAAGAAAGCAAAATCAATCTGACGATGTTGTTTTTC
>Locus:intergenic3811_1:2861911-2861878(-)
CCCGATGATTTACATATAAAAATCACTTTGGCAT
>Locus:intergenic3812_1:2864068-2864125(+)
GAAGGAAAAAAAATATTAGATCGCCTGCGCGAAAAAAAATTGTTTGAATATTATGACT
>Locus:intergenic3835_1:2875603-2875453(-)
TTTCAAACCAAAAGCTTACATACATCAGTGGATTCTCTTAACTTATCTGCGATTGAAGCACTTCTTCTTAAGCTTGAAACTTTATTGTCCAGAAAAGACTTTTTAAGTTATTGTCAAATATGGCGTATAGCACCGGTTAGCCTCAGTGTTT
>Locus:intergenic3876_1:2898115-2898199(+)
TATCATGCGAAAGGTGTGTGTGTTATCTTAACATTTATTAAAAATTATTTTGTCTTCAGACCTTATTTTATATTTATAAATCTTC
>Locus:intergenic3904_1:2913047-2913158(+)
GAAGTAGTTGAATACCAACAAGTGACAGTTGCCGCTCCAGTGGTTGAGCCTGTCATTTTAGATGTCGATGATCCGGAGCCTTTGGATGTGACTACCACCACTATTGAGTTTT
>Locus:intergenic4050_1:3028883-3028979(+)
AGATTAAAGTGCTTAATTGAACAACATATTGAACATGCTCATTTTGCAAGTGGTCTTTTAAAGTTTATACTTAATAATAATGAGGTTAAATTATTAT
>Locus:intergenic4099_1:3067699-3067621(-)
CACCACCTTGACATGGTGGTGGTCGGTGGTTCGATCCCACTCGTGCCTACCATAATTCCTGGATTTCTAGTAGAATCCC
>Locus:intergenic4101_1:3068472-3068421(-)
TTTAAGTCCAAATATCGGACGCTGATGTTACTTGAAGGAACAAGTATCACCG
>Locus:intergenic4146_1:3100154-3100274(+)
ATCGCCCGGTTTCGGGTCTACTCCCAGCGACTATCGCCCTATTCAGACTCGATTTCTCTACGGCTCCCTTATTCAGTTAACCTCGCCACTGAAAGTAACTCGCTGACCCATTATACAAAAG
>Locus:intergenic4147_1:3101139-3101094(-)
ATCAAAGTGCCCACACAGTTTGTTTTCAAAATAAATAAGATTAAAA
>Locus:intergenic4147_2:3101724-3101679(-)
CCTTACCTACCCTTGACATACAGTGAATTTTGCAGAGATGCATTAG
>Locus:intergenic4147_3:3102872-3102836(-)
AAAAAAATTAAAAAAGTATTTGACAGAGTTGTTGAAA
>Locus:intergenic4308_1:3225629-3225713(+)
AGGAGTTTGTCGAAAAACAAGATTTTAACCAATAATGCTCGTAGAACAAGTAATTATATTATAATATACTATTCTACAAATAGCG
>Locus:intergenic4332_1:3250960-3251020(+)
GGCTTTTCGCAAGTCTTGAAATTAGTTGTTATTGGTATAGCCAAGTTTTCGCTATACTTAT
>Locus:intergenic4375_1:3282226-3282178(-)
GAGGAGTATACAATGCGACAATTATTCTGTCTCCTCATGAGAGTCGTGA
>Locus:intergenic4374_1:3282525-3282672(+)
GTAATTAACGTGTCTTTCAAACCTGCCGTAGAATTAGTCAAATTGCAGCAAAATAACAGAGAAGTCGCGGTTATTGATGGCCAAAAAATACTGATTATCTGGCATGATAATCAAGTACATGCCATCCAGTCACAGTGCCCGCATTTAA
>Locus:intergenic4374_2:3282780-3282819(+)
TGGCCTCCTGTTGTTGGCAATCTTTTGGGTAAAGTGTCCT
>Locus:intergenic4394_1:3294695-3294797(+)
TTTAACCAGGAGCTTTTGCAAAAAATTGACTTAGTCAAGACTGTTTTTTTATTTTTTTTTTTGTTACGATGTAAAGCGATTAACATATTAAGTGCATCTCCTT
>Locus:intergenic4395_1:3294795-3294711(-)
GGAGATGCACTTAATATGTTAATCGCTTTACATCGTAACAAAAAAAAAAATAAAAAAACAGTCTTGACTAAGTCAATTTTTTGCA
>Locus:intergenic4396_1:3296579-3296645(+)
CAAGACAATTGTTTCGACAGTGTTGAAACAATTTCGCGATTTGGGAAAATCCGTGAGAACTTCAACA
>Locus:intergenic4401_1:3300473-3300329(-)
ACATCTCGAATCAGTGGCAACCTCTTTCGCTTTTTCATCTTTATTTCGCATAACAATCCTGTGAAGTTAATCTTTGCAGAGGACACTATGATGGTTTCATGTCATACAAACGAAGCAACCGGGTACCGAACGAATCCTTACAGGA
>Locus:intergenic4433_1:3321580-3321541(-)
AAACACACAGGATACACAGGAAAGATTTTAGATCGAATAG
>Locus:intergenic4451_1:3335089-3334951(-)
TTACGTCGCAAAAATATGCCCACAACGATTTATTTTGGTATGAAGCGAGAAGGAGATGAGGTCATAGGGCACGTATGGTTGCGGTGCGGTAAACACTATATCACTGGAGGAAACGGCGTGGGTTATACTATTTTTTGTA
>Locus:intergenic31_1:25918-25807(-)
TTTGATTATATACTAATTTCTATGCCCAGCAAACAACACTGCGAGCAAAAATGGCTCGCGATGAACCACAAGAGATCACCGCAGTTTGTTGGAGCAAAAACTTGCCGGGAGC
>Locus:intergenic89_1:60038-59918(-)
GTTTTATATGCCCGGATAGAGGATTATCTGCCGAAATTGATGTTTATAAACAACAGATTAACTCTCTATCCAGACAGGCATTCAAAAGCAATCCATTTAAAATTTGATAAAGTTATTGCAA
>Locus:intergenic88_1:59927-59987(+)
CTTTATCAAATTTTAAATGGATTGCTTTTGAATGCCTGTCTGGATAGAGAGTTAATCTGTT
>Locus:intergenic210_1:173297-173378(+)
TTCGATTCCCGCCGCCTCCACCAATTCATTATCCGATACAGTCCAATACCGGGTCTTTCCCAAATACCTGAATCTTCTACAC
>Locus:intergenic232_1:186578-186662(+)
GTATCGCTGGAAGAGTCTTTGGAGCGGGTGCACTACAATGATTTACTAAAAACACTACCAACTACGGCCATTTGCGTTCTGTCAA
>Locus:intergenic233_1:186957-186831(-)
AAAACCCGGGGTTGGCAGCCCTCCTTCCCATTGCATTATTCTGACTTTTTACAGGTATTTCCAAGTTCCTGGATGTCAAAACGAAATGCCTTTATCTTGATGGCTTTTAACATTCACTTTTTCAGTC
>Locus:intergenic249_1:194741-194663(-)
CATTTTCTTACTCTAAAATCAATTCAATTTATTCCTACTGTAGAGTTTGGATATTCTGGAAGTGTTCACATACTAACAA
>Locus:intergenic300_1:228337-228382(+)
AAATTTAAATTAAAAGAGACTTATGTGTGCAGGGAATTTCAGCATA
>Locus:intergenic388_1:298127-298223(+)
AGGAATTTTCAAAGGTTTTTTGAAAGAATTCATGCAATATTTGGAACTATTATAACAGTTATTTGCAAATATGTCTTGTTTATTTTGCTTAGGCTTG
>Locus:intergenic410_1:310357-310393(+)
CCTTTTGTAGCTTGGTACTTACGCACCTCCAATCTCT
>Locus:intergenic475_1:359838-359715(-)
AGCTATCTTCTTTATCTCTTAAGCACTCAAAGTCTTCCAAAGTGCCCACACAGTTTGTCTTCTCTCTTCTTAATGAACCCGCCCTCGTGGCGTAGGGCGTATTCTACTCATTTCAACAACTCTG
>Locus:intergenic475_3:361033-360961(-)
TTTGTCACCGGCAGTCTCCTTAGAGTCCCCACCATCACATGCTGGCAACTAAGGATAAGGGTTGCGCTCGTTA
>Locus:intergenic475_2:362406-362325(-)
ACATGGCTAGATCGCCCGGTTTCGGGTCTACTCCCAGCGACTATCGCCCTATTCAGACTCGATTTCTCTACGGCTCCCTTAT
>Locus:intergenic477_1:363619-363523(-)
CGCCGTTTACCGGGGCTTCGATCAAGAGCTTCTCCGAAGATAACCCCATCAATTAACCTTCCGGCACCGGGCAGGCGTCACACCCTATACGTCTTCT
>Locus:intergenic487_1:369082-369025(-)
TTGACAGTTATGGTGGCCGTCTCTTTATTAAGGAGCCGGTTCACCGTCTGCGCAGGAA
>Locus:intergenic544_1:398475-398514(+)
CAGATTAGCGGTAGTTTGGTGGGATTTTATACTATAGGGT
>Locus:intergenic593_1:433809-433749(-)
TTACCTCATTATTTCCAAAAAATAATTCTTGGCGTACAATGCATTATCACTTTGCCTGATT
>Locus:intergenic595_1:434968-434884(-)
TTATTATTCCTGTTACCAACAGCTGCAGCCATGGCTAATTGTGATTTAACCAAGTTTCGATGGGATTGTGATCTTCCTGTACAGG
>Locus:intergenic654_1:474554-474590(+)
TTAAACTATCGCCATAGTATTCTAAAAATCAAACTGG
>Locus:intergenic753_1:542674-542560(-)
AAATCAACTACTCCTCCTTTAATTATTACAACTCCTGTACCCATTATTTATTACCCTGGGTGTCGACCGATCCAGTCATGCGATGCTTATGGTCACTGCGAACAAAAAGAAGATT
>Locus:intergenic852_2:609547-609637(+)
CTCCATGAAGTCGGAATCGCTAGTAATCGCGAATCAGCATGTCGCGGTGAATACGTTCCCGGGCCTTGTACACACCGCCCGTCACACCATG
>Locus:intergenic852_1:610025-610085(+)
TTGGTATATGCATCATGTGATTTTGAGGTGATTGAGATTATATGGTCAAGAAGAGAAGCGC
>Locus:intergenic857_1:612873-612828(-)
ACGGGCTTCATGGGAAAACTCATCTTGAGGGAGGCTTCCCGCTTAG
>Locus:intergenic893_1:628105-628063(-)
AGTTATCTCTATATTGACTTTTATTCTGCAAGATTCAAAACGA
>Locus:intergenic895_1:631244-631100(-)
CTCAATAACCATACATTAAAACATAAAAGGAGTTGTATTGTGAGAAAAAAAAACAGGATACTTTTGGCAAGTTTATTCTTGCTAGGCAGCCTGAATGCCTTTGCTGCTCAAGATCTGACGGTTGTTAATACGTCCGATGATCTGG
>Locus:intergenic905_1:644028-643983(-)
TTAATAGAATATCGCAGTCCTGGCGAGTTTAAAATGACTAAGCCAG
>Locus:intergenic945_1:669510-669408(-)
AAGCCTTCAGACTGTAAAATTTTTTTGCCAGACCAATGTTTCTGGCCCCTATATAATTCTCTCTATACAACCTTGCTAACCGGACTATCCTTAAAATTGCAAT
>Locus:intergenic962_1:683490-683571(+)
GTTTTATGCTCGTTTTTGTATAGTCAGGAGTTATGTAAAACTCCAATCTTTTTGTTAAAAAAGTTTTTAAATCGGTTGTTTA
>Locus:intergenic965_3:688439-688400(-)
TCCAATGAAAAGATGGTGTTGCCTGTGGTAATACCCGCCT
>Locus:intergenic965_5:688481-688400(-)
TGGTGTTGCGTTAAAGTCACCACCCCACTGCTGCTGTTCACATCCAATGAAAAGATGGTGTTGCCTGTGGTAATACCCGCCT
>Locus:intergenic965_2:688676-688535(-)
ACCACTGCAATGCTCGGACCGTCGTCATCAAACTTCACATTGCCGCCCAAATCCAAAGACGCACTGGCAGTCGCCGTGTCCCCATCCCCATCCGTCGTCACTGCGGTGGCGTTTAAAAAGACCAGGCCCGTATTCAATATCG
>Locus:intergenic964_1:689401-689512(+)
TTTGATGCGGCGCTTATTACAGCTATGAACGCATTTAACAGTGGTACTGTTGGAGGAGCTGATGGAAGAATAGCAGGAGCACAAAATGTGTCATATTTTATCTCTGATGGTA
>Locus:intergenic964_3:689650-689737(+)
TCTTACGCTTTAGGTATGGGAACAGGTATCGACGTTAATAATCTTGAGCCTATAGCATTTAATGGTGTGAATGGAGCAAATATACCAG
>Locus:intergenic964_4:689692-689830(+)
CTTGAGCCTATAGCATTTAATGGTGTGAATGGAGCAAATATACCAGCAGTTGTTGTTACAGATATTAGTCAGTTAGCAGATGTATTAGTGAACACAATTACTGCAGGTCCAATCAGTGGTACTATAATTTCTGATCCTA
>Locus:intergenic965_1:689922-689871(-)
AGAACCAAGGTCAGTACTAACAGTATAAGTGATACCATTCACAGTTATCGAT
>Locus:intergenic964_2:690235-690337(+)
GATGTTATTTCTATACCGACATGGGCATTATTGGCCAATGATACGGGTGGAAATGGGGTGTCTTCAGTCAGCAGTGTGACACAACCAGTTGCTGAAGGTACTG
>Locus:intergenic965_4:690881-690731(-)
GTGTCATTACCCTCCAATCCTTTGATTGTATTGGCACTATTATTTCCAGTTAGAGTATCATTAAATTTGAAACCAGTTAGATTTTCTATATTAGTAAGTGTATCCGTTCCTGCACCAACAGTGTTTTGTGCAGAACCGGTATTTAAGGAAA
>Locus:intergenic1025_1:739692-739581(-)
ATTGCTTTCCTTAGGGCAAACAATACCGATGACAGCGATATGGGGACAATAAACAAACTTTCAAGGGTAAAATCAAAAAAAATTTTGGATTTGGGATTACAGAGTCTACAAT
>Locus:intergenic1120_1:816049-816133(+)
CCGTTTGCCCTGTATAATAACTCTTGTCACTGCATTGAAGAATATAAACCCAAAACATTTAGTCAATCCTTTATACTATGTTTTT
>Locus:intergenic1148_1:843401-843437(+)
AAAGTGTCAGTAATATTTTGCATTTCAAGAGGAATAC
>Locus:intergenic1175_1:862386-862335(-)
AAACCGAGCCGCGACCGTAAGAGCGGATTAAATAGAACTATGGCTAAAACTG
>Locus:intergenic1194_1:878572-878656(+)
AGCGCTTCCTCAACTCGAATGGATAGAATTAACGTGATAATCGAAAAACTTCAAAGATTGCCATGCCTGTTTTTATATGTAATTC
>Locus:intergenic1201_1:884510-884375(-)
CTTAATATGCTGCTTTCTCCCAAATGCAAGGGAATTTTGAATTGCAACACCATACCATCACAAGTAGTTCCATTACTAACAGCCAAAATAATTGTATTGATCAAAAAAACTCATCTTCCAAGGCAATCTGCTGCAT
>Locus:intergenic1214_1:898340-898427(+)
TTATTCCTCTCTGTACGGTACGATTTTTGGGACCGTCGTTGCGAGGAGCGTAGCGACGAAGCAATCCAGTGGCCTGAATTCGTTGAAG
>Locus:intergenic1256_1:938932-939019(+)
CAGGAAGGAATTGAAAAAGCAATTGATAATGCAATAAAGCAAGTGGCTAAAACGCATGGGAAATTGGATTGGTTTGAAGTAGTAGAAA
>Locus:intergenic1257_1:939041-938975(-)
TTATCATCAATGAAACCTCTTGTTTCTACTACTTCAAACCAATCCAATTTCCCATGCGTTTTAGCCA
>Locus:intergenic1283_2:955263-955134(-)
GCTATAATTGCCGCTTTCATTGAATTGCATAAAGCAGTAAATTATATCCATTGTGTAAAGACTACAGCTGGCTCATATAAGATTCTTTTGGTAAAACTGCTTTCAGAACCAACCAATTCAATCAGGGATA
>Locus:intergenic1283_1:955170-955137(-)
AAACTGCTTTCAGAACCAACCAATTCAATCAGGG
>Locus:intergenic1282_1:955313-955376(+)
GGGATTCGAACCCTCGATACGTTGCCGTATACACACTTTCCAGGCGTGCGCCTTCGACCGCTCG
>Locus:intergenic1282_2:955361-955460(+)
CGCCTTCGACCGCTCGGCCATCTCTCCAACCGGGCAAGCTTATACTTGTCGGCAAATAAAAGCAAGACTGTGATAATTATTAAAGAGGTTTTCCATCACA
>Locus:intergenic1330_1:984589-984631(+)
GTTTTTTTATTGGGTGATTTTATTATCTTGTTCTGGCAAAAAG
>Locus:intergenic1391_1:1031810-1031696(-)
ATCGTTCCATATAAGCCCAAAACAAAATTGACACAAAAACCTTTTCGCCTTAATAATAAATTGTCTATTGGTCTATATGTAAATTTTATTACAAAATTTTCAAGTGATGCGACTT
>Locus:intergenic1419_1:1063163-1063073(-)
CAAAATATGCTTCACATCAGACCATTATTTGGTATTGAAATTATTCAGTCAAGATTTTTTATGAATTATATGAATATACTTTCTTCTTTAA
>Locus:intergenic1425_1:1067570-1067528(-)
ACCAAGGCATATATTCATCCTTATCTTCGTCGGCATCAATTCT
>Locus:intergenic1459_1:1094401-1094296(-)
ACCCCGAATGGCTATCGCCAATATCTAGAAGACGTCGTTGATTGCCTTCAACTTTGCCAAACTCAGATTGCATTAAAAGTGATCTTAATATTCAAATATAACATGA
>Locus:intergenic1505_1:1139527-1139494(-)
CATCCTTCTAAAGGATTGCGCCAGTCAGGTATCA
>Locus:intergenic1594_1:1199770-1199878(+)
GTGACGAATAAGATTATGAATAATGGGAACCTCGATAAACTGGTTTGCCCTGAGTTTTGGGCAAGATGGAAGATTATCCAGAATACGTTACACTTATTTAAAGATAAGG
>Locus:intergenic1596_1:1202108-1202144(+)
TTTTTTGAAGAAAACTACAAATGGCACAAAGCATTAC
>Locus:intergenic1648_1:1235129-1235198(+)
TTTAATTATAGGGCAATAGTTTTCATTTTGGATCGGTTTTTCAGAGTCAATTTTAGTGAAATAAAATATT
>Locus:intergenic1679_1:1258780-1258630(-)
ATACGGGATTTTTTTAATTCCTCTGTCTTCAATATTGTCAATCTTTATCAGAATAAATGTCCCAATAATCAAACGATAGCAACTAATCTCAGTAATAAACTATATATCACTGAATATCCTATATTTTCTCAACCAATATTTTTCTGCTTTC
>Locus:intergenic1751_1:1313727-1313628(-)
AACATTTGCAAAATGATAGGCGTTCATATAGTATTCTCGACCGGAGAGATGGCAGAGCGGTCGATTGCGGCGGTCTTGAAAACCGTTGAAGGGCAACCTT
>Locus:intergenic1819_1:1361198-1361159(-)
GCAATAATAGACCATATCAAAATACACCATAATTTACCTA
>Locus:intergenic1862_1:1394161-1394275(+)
TGTTCGGTTTGTCTAGCTTCTGTAGTAATTTCTATTATTGTAGATTCATTTTCAATTAAAAACTCAATACCGATCAATGCTTCCAAGTCATCAAGTAAGTTCATCCTTTCACCCT
>Locus:intergenic1867_1:1397226-1397142(-)
CCCAAACCATCATTTTCAGATCCAGCTTGGGAAATTGTTCCAACTCCAAGTTCAACTTCAGATATTATTAGAACGCGAGTACCGA
>Locus:intergenic1871_1:1401232-1401199(-)
GAATTAAGAAATGACAGAATAGTTGAACACATTC
>Locus:intergenic1910_1:1424964-1425099(+)
ATCAGGTTATGCAAGAGGCCTATTTTGCTTCCAGTTACTTTATTTCATAATTTATGCACTATACTTTTTTTGAGGGGAGTAAATTGGGAGACTAAGATGGGTTTACATGAAGAGTTTGAGGATCAATCATTTTCAG
>Locus:intergenic1929_1:1440534-1440456(-)
TATAAGGAATCTCAGATTAAAACAGTGGCTAATAAGTTAGCCAGAGCATGTTTTTATGTATTGAGAGATAACATAGTAT
>Locus:intergenic2265_1:1701058-1701022(-)
GTACCAGTAGAAAAATATTTTAACATTTTTTGTATAA
>Locus:intergenic2324_1:1743919-1743994(+)
GTAAAACAAGATCAAGCTCTAGCATTCCTCGCCTGCATTTCCATAATAACCTTGATTTTTCTCTATTGTCCACAAT
>Locus:intergenic2445_1:1829015-1828928(-)
GTGACGATAATTATTTTTGTGTTCAAACGGCAGATAGGTAGGATTTTAGGGTCCTTGCCTTTTGCAGCAATATTGCAAAAAACTACCA
>Locus:intergenic2444_1:1828930-1828978(+)
GTAGTTTTTTGCAATATTGCTGCAAAAGGCAAGGACCCTAAAATCCTAC
>Locus:intergenic2472_1:1853848-1853953(+)
CTTGTAACTAACGCTTTTGCTATTTCCGAAAGCTCAAGTGAATCCTACCAATCAGAATTAGAACAGAGAATCAGCAAACTAATTCCACCTCCTGGCAATACAAATG
>Locus:intergenic2560_1:1932592-1932628(+)
GAGCTCTTCTTACTTTTATCCTTATTCCCCATAGCTG
>Locus:intergenic2643_1:2005610-2005559(-)
TGTGGTCGTACTCCAATGCAAACTTTGGTAGAGGATAAACAAATCTGGATGG
>Locus:intergenic2686_1:2044969-2045020(+)
TACCCAGGTTTTTATATTAAAACTGGTTGCTATTTTTATTTGCGACCAGATA
>Locus:intergenic2714_1:2071006-2071045(+)
CAACATATTGTGAATACAGCAATATTTATTCCATCATCGA
>Locus:intergenic2865_1:2172872-2172767(-)
ACAACAGCCGCCAGAACCAACCCTAATAAATCATTTATGGTATTTGTGTATCAGGGGCTGTTGCGAAAAGTCCGAACCAGAATAAAAAACCTTAGCATAGAGAAGC
>Locus:intergenic2872_1:2176893-2176959(+)
TTTTTGTCTAACCAAGAACATCTCACTGAATATATTTCTACACCATATCAATACCTTAATCGGTTTT
>Locus:intergenic2883_1:2185212-2185179(-)
ATATGTTTTAAAATGAAAACTTTTTTTTTCAATA
>Locus:intergenic2889_1:2191474-2191408(-)
TATTCAGAATTTGCAAAAATATTTCAAATGTGGGTAAGTTTTTCTGTGGAAAGTAATTCAGGTAACC
>Locus:intergenic2919_1:2213249-2213111(-)
ACTCCTGTTATTCCAGGAAAATGCAATTCTAAAATTGGCAACATGGGTATGGATTGGTGTCTTTATAAATACCGATATTTTGAGCCAAACCTACTGGGTGCTGCGGACAAAGCCGCAGTACGTCAGCGGTCGGAGAAAA
>Locus:intergenic2918_1:2213401-2213464(+)
GCAGACTACTTGCTGGCGTATAAATCAATAACAGCAGATACTGATCAAATCTTACATTTAATGT
>Locus:intergenic3073_1:2317641-2317605(-)
ATTTTTTGCCTCATTATTTTACTTTTAGCGAATCGAA
>Locus:intergenic3079_1:2327224-2327098(-)
TTCCCATTGATGCCAAACGCAGTTTTTTTCTTTGTTCAGGGGACAATTCATCAAGTGAGCTTATCATCACTTGCCCTTTATAGTTCTTCTCCATTGGATTTTCTCCTTTTTATTCATTGTAGCCTGA
>Locus:intergenic3078_1:2327499-2327562(+)
CTCTTCTGTGAGCATAAACCCAAGCTCAGGTCGGCCGATGTCAGGAAGCAGTGGTATGGATACC
>Locus:intergenic3115_2:2356594-2356549(-)
TTTAATTCAACTATTGATGCTTTTCTAATAATGGTCGCCAGGCTGC
>Locus:intergenic3115_1:2357208-2357097(-)
AAGCTGGATAATATTATCAACAGGGAGCTTAAACCTGACATGAAGTTTTATCTTCATCCATCTTGTCATTTATTATCAATGCATTGGAACAGTTTTGACCTCATTAAAGCAT
>Locus:intergenic3144_1:2372701-2372785(+)
GCCCATACATCTTTCAAGTTTTTTGATATATTTTCTCAGTTTTTTTTAAAATTGTTCCAGATCTTCTTAGTTATCATTAATCACC
>Locus:intergenic3192_1:2406478-2406511(+)
CAAAAGGTGGTTATTGTGCCCATAATTTTAGATC
>Locus:intergenic3207_1:2425410-2425371(-)
ATTATAGACAGTTATTATCAAAACAGTAAATGCACCGTGT
>Locus:intergenic3213_1:2430209-2430176(-)
CCATCTCAATTTAGCAAAAATAATTGTATACATC
>Locus:intergenic3271_1:2480134-2480068(-)
AGAATATTTTTTCTGTTGAGAGTCAGATTTCTCTATATGATGAGGCAATCCATTCGCTGCATCGGTA
>Locus:intergenic3427_1:2593542-2593494(-)
AACCTGTTTTATATTCGCTTGAGCAGCTGCTTCTTTAGTTTGATTTGCT
>Locus:intergenic3513_1:2653626-2653524(-)
CAGACATTTAGTATATCAGGATTTGCACGTTCAAACCTTCATTGTGTAGACCATGAGAGTTTCGTAAACTCTATTTTAAAGTTTAGAGAGAGGATTACAAATT
>Locus:intergenic3545_1:2673588-2673534(-)
GGATTATATGTCCGTCTAATATGGAATAGAGCTTCGTCCAAAATGGAATGCAAAT
>Locus:intergenic3585_1:2703735-2703645(-)
TTGTCTATACAAATTTCTTATAAGCGCAGGGTTAAAGTGAGTTTGTTTTGTTGCAATCGGGTGCAAATCGGTGCTGTGCTGAAAATAAGAA
>Locus:intergenic3614_1:2720400-2720439(+)
ATTAATATTCTCTTAATAAAAAGAAAGCATTATAGTCATC
>Locus:intergenic3646_1:2740813-2740933(+)
GAGATTTTTGGATATACCTATATCGATTACTTAAACAGGCAGGAGTATCCCCACAATTTATTTATTAGGATATTAAGGCGGTGTTTTGGCAGTACATACACAACCATATTTAATTTGGCAT
>Locus:intergenic3674_2:2758428-2758557(+)
GCAGGTTTGTACAGAATAATACTTTTTCTGTCTCGCAGAAAACGAATTTATAATATCATTGCAATCTACTTTTTAAGGAGTATCCGGGAAAATAGCAATTCAGGGTTCTTGCTTTTGACACAACTCTTAC
>Locus:intergenic3674_1:2758443-2758545(+)
ATAATACTTTTTCTGTCTCGCAGAAAACGAATTTATAATATCATTGCAATCTACTTTTTAAGGAGTATCCGGGAAAATAGCAATTCAGGGTTCTTGCTTTTGA
>Locus:intergenic3690_1:2767074-2767122(+)
GACGATTGGCGTTATTATCAAAACATTCGTGCAAAATACTCTGATGCTA
>Locus:intergenic3703_2:2773783-2773717(-)
CGAGCAAGGCCTTATGGTTTAATCAATATGAGCAAAAAAATGCAAAACATTCCTGCTTGCGTCAGGA
>Locus:intergenic3703_1:2773864-2773720(-)
CTTCTCCTCCAAACAGGGGAATATCAGAAAAGTAGTTGGTCAAGATTTCCCCGCTTTACATGGTGTAGCGCCACGCAGGAGCGAGCAAGGCCTTATGGTTTAATCAATATGAGCAAAAAAATGCAAAACATTCCTGCTTGCGTCA
>Locus:intergenic3753_1:2815156-2815090(-)
GGAAAATGTGTCAATTGTTATTTTTTCTGGAATAGTTGCTTTTATTACCTCGTTTATTGGACTTTTA
>Locus:intergenic3761_1:2819978-2819900(-)
GTGACGCTATATTTCCAGTTCATCATAGTAAGCAGGATATTATTGATGCTCTGTCATCATGGGAAGGTCATAGGGATCG
>Locus:intergenic3824_1:2871544-2871619(+)
CTAAGTGTTACCACTAGTCCTCCGTATATCCTTGTGGAGAAGATAGGCCGCAGCAAAAAGATCATTTTTATGATCT
>Locus:intergenic3838_1:2878219-2878300(+)
AATGTTTTAAATTTGATAAATGTTCATCAAATATCAAATCTTTCGTTTAAATTATATCGTTATAAAGCTGTGTTTCCTTGCT
>Locus:intergenic3855_1:2887443-2887353(-)
ATACCCCAGGGGCATTCATGTGGAGGTAGCAAGAGCAGGTCGGGCCAAGGCAGGTCCGACCTACTTTTTCTGGATTACCCTGGGAAGCCAA
>Locus:intergenic3866_1:2894312-2894384(+)
CTCACCCTAGGTTTTTCTCAAGGCCAAAATAATAAAAATCAGACAAAACCTCTTCACTTATCAATAACAGATT
>Locus:intergenic3876_1:2897772-2897880(+)
GGTGCTTTAATTTTAGTGAGTATAAGTGACTACACAGATCAACAGCGTTTAGGAAAAATTCGGTGCAGCAATTGCAATGTGTTTTATGATCTAGAAGAATTAATTACCC
>Locus:intergenic3894_1:2905751-2905802(+)
CTGAACGACTCCTGGAGATCAACTGCTTCTTATATAATCCTTATCCATAACT
>Locus:intergenic3919_1:2924639-2924588(-)
GTTTTTCTTTGTGGTCAGATAAACCGGATACAATTCCATTTCAGGCACTATT
>Locus:intergenic3948_1:2945633-2945714(+)
TTTGACACTTTACAAGACAAAAATCTGCATTTGTTGTCATGCAAAATATCATGCAACCCCATATCTCAATTTCTATCCATAC
>Locus:intergenic3949_1:2945696-2945654(-)
ATATGGGGTTGCATGATATTTTGCATGACAACAAATGCAGATT
>Locus:intergenic4001_1:2990344-2990257(-)
TATTTTACTGCTGCGTTGCAAGCGTTTCTGCGGTGCTCATTTACTGCTTGTAAATCCTACTCCTCAAAACGTTTGTACCTTGCCCTAA
>Locus:intergenic4020_1:3001536-3001590(+)
CTCTTATACCACGCTGACTGTTGTTTAGCTTGCGATAGCTCAAACCGACGCAGAG
>Locus:intergenic4049_1:3027569-3027533(-)
TACTTGAGAACGCTCATTTTACCGCTTGATTTTATTT
>Locus:intergenic4048_1:3027600-3027645(+)
ACTATATTCTTTTACTATTGCATTTCATTATTCCAAGGAGACGTTA
>Locus:intergenic4121_1:3079832-3079781(-)
TCTTTACCGTCAGATCAAGCTCCTGCTTGCATGCCTGGGCTTGATGTATTAA
>Locus:intergenic4126_1:3083191-3083236(+)
AATTATTTAGGTTTTATATTCACCGGGCTTTTTGGAGTAAGTATTC
>Locus:intergenic4143_1:3097757-3097700(-)
AATGATAGTGTGAGGCTTCCTCATGCGAAAGTAGGTCATCGCCAGGGTTTTATTCCTT
>Locus:intergenic4142_1:3097759-3097795(+)
GCGCGGAAATGTTTCACTTCTGAGTTCGAGATGGTAT
>Locus:intergenic4146_2:3100154-3100292(+)
ATCGCCCGGTTTCGGGTCTACTCCCAGCGACTATCGCCCTATTCAGACTCGATTTCTCTACGGCTCCCTTATTCAGTTAACCTCGCCACTGAAAGTAACTCGCTGACCCATTATACAAAAGGTACGCAGTCACACAGCC
>Locus:intergenic4146_3:3100291-3100369(+)
CCTAAACCATGCTCCCACTGCTTGTACGCAAACGGTTTCAGATTCTATTTCACTCCCCTCTCCGGGGTTCTTTTCACCT
>Locus:intergenic4146_1:3100830-3100878(+)
TCTCTTCTTGACCATATAATCTCAATCACCTCAAAATCACATGATGCAT
>Locus:intergenic4219_1:3151825-3151753(-)
AATTCATGTGCTAACAAGGCTACATTCGTTTCTGCCAATATAGCTTCAGTTAAGCCTTTGGCGCCAAGGAGCA
>Locus:intergenic4234_1:3164978-3165011(+)
AATTATAAACTGTTCTCACGCAACAAGCACATCA
>Locus:intergenic4238_1:3169865-3169937(+)
TCAATAGGTTATGAAATACAGTCAGGGTTAATAAGTAACTATCTGAAAAGATCAAGTAGAATCCTAAATTCAG
>Locus:intergenic4254_1:3182523-3182565(+)
TATTATTCAAGACGCGTTACCATTTCAGAAATAAAATCACAAT
>Locus:intergenic4335_1:3252156-3252069(-)
TTCAATGGGTGTATTTTGATTTCTCTGCCTCGAATGCATACGAGAGGTCTCCAAAAGATACTTTCTGTTGGAGCAAGGAGATCCCTCG
>Locus:intergenic4374_1:3282633-3282780(+)
AATCAAGTACATGCCATCCAGTCACAGTGCCCGCATTTAAAATTGCCACTGACCAAGGGAAAAATTACAGAATCCTGTTCTATCATTTGCCCTTTTCATAAAAGCGAATTTGATTTGAAAACCGGCGAAGCGAAATGCTGGTCCCCCT
>Locus:intergenic4375_1:3282867-3282831(-)
CTTGCCCATTTTCTATCTGGGTTGGGTATATTTTTAA
>Locus:intergenic4397_1:3296682-3296607(-)
TTTGGGCGTGGCTATGGGAAGATCAACTTATCTCGAATGTTGAAGTTCTCACGGATTTTCCCAAATCGCGAAATTG
>Locus:intergenic4400_1:3300246-3300339(+)
TGCCCCCTGAAATATTTTCATGGAAACAGGGGGCGTTATGAATTTACTCCCTGTTCCTTGTTGGCCTTCCATAAGCTTCGTTTTCCTGTAAGGA
>Locus:intergenic4409_1:3303580-3303532(-)
GATAAAATCAGTTGTTATCTCGAGCCGCTCGGGCTGAGGAGGCATTTAT
>Locus:intergenic4410_2:3304685-3304724(+)
AATAATATGTATTTCGCCCAGCGTTTCTTTCTCTTTAATT
>Locus:intergenic4410_1:3304704-3304740(+)
AGCGTTTCTTTCTCTTTAATTGTTACAAAAAACAATC
>Locus:intergenic4451_1:3335170-3335086(-)
CAAAAACTGTTTCCTAAAATAAATAGATTGTTGCCATGGAAAAGTGCCTGTTTACAGCAAAGTGTTGCAGCATTTTTGCTATTAC
>Locus:intergenic4455_1:3337663-3337627(-)
TTAAGCAGCACAAACATTAGTAGTTATTTTTTATCTT
>Locus:intergenic4473_1:3347974-3347935(-)
CACCGGATGCGGGGTAAGTATCCTGCCCAGTTCAACTCAC
>Locus:intergenic4505_1:3368747-3368675(-)
AGGATAGGTAGCAAGGGCTCAGCCACATCCGAGTCAAGGTTTCTCTACGTTGAGGAGGTTATTCCTCAAAAAC
>Locus:intergenic75_1:52690-52552(-)
CAAATGCTACTGTACAAGTCAGCCAGGGACAAACCACTGTCGTTGTTAATCCGAACCCTCCTCATTTTCCAGGGCAATTGCCTATGTACCATCCCAATAGTTTTTTTACAACTCATCATCATTCACCCTATTACGCATC
>Locus:intergenic102_1:67262-67373(+)
ACAAGAGCAGCAGGTCATATCATTGAACCACGTAAGCAAATGGCCAATGTGACCAAACTCTCAGGCATTCATTTTACGGATCATGATTTAAGACGAACTCTTATCACTATTG
>Locus:intergenic149_1:111698-111659(-)
AGAAATAGAATTAATCCAGTTAAAAATTACAAATTGAAAA
>Locus:intergenic166_1:123686-123770(+)
AATCAGCTAACGTACTTTGGTTTGTATGAGATATCAGGTCGTACTTTGTCTACCCTGTTGAGAAGTCGGAGTGAGCCGAAAACCA
>Locus:intergenic194_1:155182-155221(+)
GACTTGGCATTTTTCTTAAGTCCTGATTTAGTTATATGTT
>Locus:intergenic207_1:169309-169210(-)
TTTGAAATAAATAATCCGCATATCATTGTGTTTCTAATCCAGCTTTGCAAAAATTTTTGCTCCTGTCACCTTATCTGGGCTGCAAAAATTAATCAAACTC
>Locus:intergenic249_1:194505-194466(-)
TTTTTCCATCATGAGGTAAAGTCCGTAAAATTACGGGAAA
>Locus:intergenic253_1:196274-196223(-)
GTCAAAATCCATTGTAAAATCAAAGTAACTTTGCATTCCATCGCTCAAATGA
>Locus:intergenic277_1:214467-214377(-)
TGTTGCTTTTTGATAGTGTCATGGGTAATTTCGAACGCTTCCAGGAAACCACTTGCAATCAAAATCGCAAGAAAAATTAAGTACAAACCAT
>Locus:intergenic353_1:269924-269843(-)
CCTGGCTTAGGAAGAAATCTTATTAGGGACAAACCGCTGGCTCTATTGTGCAGACCCAGTTTCAAAATAGGCATTTGCAGAA
>Locus:intergenic375_1:287902-287842(-)
AATACAGCCGATACACACTTTTTATTTCAGAACTTATTGTTGTTACTGTACTATTCTATGT
>Locus:intergenic453_2:341920-341812(-)
AAGGGCCTACAAAAGAAGGTGACGAATAGTAGTTGTTACCCCAATAGGGGCGATTGCTATAATAGCCAACCGAATAAACGTAGTCATTGCTATAACCTGATTCGTAAGA
>Locus:intergenic453_1:341962-341827(-)
TCTCTGGAAATTAGAAATCGTAATCTCCACCCCAATATCCATAAGGGCCTACAAAAGAAGGTGACGAATAGTAGTTGTTACCCCAATAGGGGCGATTGCTATAATAGCCAACCGAATAAACGTAGTCATTGCTATA
>Locus:intergenic475_1:362442-362376(-)
GGACCTCCAGTTGGTGTTACCCAACCTTCATCCTGCACATGGCTAGATCGCCCGGTTTCGGGTCTAC
>Locus:intergenic477_1:363494-363443(-)
ATAAACAGTCGCAGCCACCTGGTCTCTGCGGCCCTCTCCAGCTCTGAAAGTA
>Locus:intergenic614_1:447674-447758(+)
TTTTTGCAAGCATTGACAAGGGAATTCACAGTGCTTGACGCTCTGCCCACTTTGCTTTGCCATGCTCACCCTAACAATTTTCAGA
>Locus:intergenic619_1:448888-448852(-)
TTCAGTTTGCTTCTTATACTAATCAGCTTCAATTATC
>Locus:intergenic752_1:542471-542510(+)
AATGAAAGGGCTAAAATGATAATTATACCTTCGCGGCAGT
>Locus:intergenic755_2:544267-544219(-)
TCATCTCAAACGTTATACAATACGCTATTTCTCACTAAAACCAATGATC
>Locus:intergenic755_1:544336-544222(-)
TTACGGTTATTTGTACAGACTCCATTCACACCTATGCATTATCTCGGGACGAACCAATGCATCAACATTTCATCTCAAACGTTATACAATACGCTATTTCTCACTAAAACCAATG
>Locus:intergenic771_1:556249-556201(-)
CCTAAATTATTTCGCTGGGCATCCGCTTCTTCAACAGTATCAATTGGAC
>Locus:intergenic790_1:569012-569117(+)
ATTTTTCAAAGCCATTTGTTGCGCAGTATACTTAATGAATTATGTTTCTCAATAAGTCTAAAGGGTGAATGTGAAATAATTGAATGGGATTCAATATTTAGAAGAA
>Locus:intergenic828_1:595859-595904(+)
TTCAATGGCAGAACCTCAGCTTCCCAAGCTGATGGCGTGGGTTCGA
>Locus:intergenic853_2:608390-608342(-)
AGCTTGAGTTTCCCCAAGTTGTCCCCCTCTTCAAGGCATATTCCTACGC
>Locus:intergenic852_1:608422-608482(+)
GGGACCTTCGGGCCTGGCGCTTTAAGATTAGCCTGCGTCCGATTAGCTAGTTGGTGGGGTA
>Locus:intergenic853_3:608970-608841(-)
GTATTAGGCCAGGTAGCCGCCTTCGCCACTGGTGTTCCTTCCGATCTCTACGCATTTCACCGCTACACCGGAAATTCCACTACCCTCTCCCATACTCGAGTCAACCAGTATTATCTGACCGTCCCAGGTT
>Locus:intergenic853_1:608983-608908(-)
TGCCTCAGTGTCAGTATTAGGCCAGGTAGCCGCCTTCGCCACTGGTGTTCCTTCCGATCTCTACGCATTTCACCGC
>Locus:intergenic877_1:622570-622534(-)
CTATTGCTCAACGTGGTTAATCATGCGTCTTGCAGTA
>Locus:intergenic931_1:658208-658172(-)
CATAGCTCACAAAATTGCTATAATTATAGTAGGAGGT
>Locus:intergenic964_2:688645-688747(+)
TTTGATGACGACGGTCCGAGCATTGCAGTGGTTGCGGCATCGGATGCGCTGGTGGTGGATGAAAGCTTCCTGGCCACGGATGCGAGTGCGAATTTTGTGGACA
>Locus:intergenic965_2:689748-689670(-)
AACAACAACTGCTGGTATATTTGCTCCATTCACACCATTAAATGCTATAGGCTCAAGATTATTAACGTCGATACCTGTT
>Locus:intergenic964_4:690130-690232(+)
TCAGCAGCTGCAATAACTATTAATATAAATCTTCCTGGAACTAATGATCCTTTGGTAGTTCGTGATGATTTGATTCTTACTAACCAACCTGCTGTAAGTGGTA
>Locus:intergenic965_1:690311-690200(-)
ACACTGCTGACTGAAGACACCCCATTTCCACCCGTATCATTGGCCAATAATGCCCATGTCGGTATAGAAATAACATCTCTACCACTTACAGCAGGTTGGTTAGTAAGAATCA
>Locus:intergenic964_1:690223-690349(+)
GTAAGTGGTAGAGATGTTATTTCTATACCGACATGGGCATTATTGGCCAATGATACGGGTGGAAATGGGGTGTCTTCAGTCAGCAGTGTGACACAACCAGTTGCTGAAGGTACTGTAGTTCTCAACG
>Locus:intergenic964_3:690688-690838(+)
AATGATACAGCTACTTACATTGACGCCACTGCAGGTGTAACTGTTTCCTTAAATACCGGTTCTGCACAAAACACTGTTGGTGCAGGAACGGATACACTTACTAATATAGAAAATCTAACTGGTTTCAAATTTAATGATACTCTAACTGGAA
>Locus:intergenic1121_1:816061-815956(-)
ACAGGGCAAACGGATAATTTGGAAAAACGCCTTACTCAACATCAAGATAAAATGATTCCGGGTTGTTATACAAGCACAAGATTACCAATTCAATTAAAATTCAGCC
>Locus:intergenic1149_1:843406-843328(-)
CACTTTATGAAATCCATACCTGCTCTATATTTCTTAAACTACAAAATAATAAAAATAATACAGGCTCAGCATTTAATCA
>Locus:intergenic1156_1:850036-850186(+)
TTTCGCGAAACGAAGTATAAATTATTTGAATTAAATCAGCTAATTATCCCTTCGTATCTTTCTAAGCCCTTAATCAATATCTTTTTTTGTCCTGCACAGGGGGTAAGGAAAAATAATTTATCTAATTTAATTTCATTACTCATATTTTTTA
>Locus:intergenic1201_1:884462-884372(-)
ACCATACCATCACAAGTAGTTCCATTACTAACAGCCAAAATAATTGTATTGATCAAAAAAACTCATCTTCCAAGGCAATCTGCTGCATTTC
>Locus:intergenic1208_1:893836-893869(+)
ATTTGGGAAACCCGATTATCACATGCTATCATTA
>Locus:intergenic1221_1:902556-902499(-)
AAACCAATTTATCATTTCACTTTGAACTTTTTTGTCCTAATAAATTCAGTCTTAAACT
>Locus:intergenic1230_1:913363-913504(+)
GAACAGCCAATTGAGTATCCAGAGGAGCCATCAGAGTACCCTGAACAACCTTTGGAGTACCCTGATAATCCAGAGCCTCTGGAGCCTGGTTATCCCGAGTTGCCTGAGCCTGAGCCGAGTCAAACTCCTGAGCCAGGTTTTG
>Locus:intergenic1283_1:955242-955131(-)
GAATTGCATAAAGCAGTAAATTATATCCATTGTGTAAAGACTACAGCTGGCTCATATAAGATTCTTTTGGTAAAACTGCTTTCAGAACCAACCAATTCAATCAGGGATATGA
>Locus:intergenic1314_1:978764-978848(+)
AGCCAGAAGACCTCAGATGTAACGGAGCAAATTGACATTAACGATGCAGAATTTGTTGATTTTTTGTTGCGTTGTGAGAGCGACG
>Locus:intergenic1333_1:985688-985628(-)
ACTTACCAGAATACGAAACACCCCATAAACTCCATGAGAATAAACAGAAATCACTCTGATA
>Locus:intergenic1417_1:1060907-1060799(-)
TTACCCCTCCCTCCCCCCAGCAATCTTCCGCGAAATGCACCACCATACTACCTAAGCTCATGGGGCGAGAGAGAGCAGATCGAAGTGAAATTAAAATCCCCGCTCAATT
>Locus:intergenic1417_2:1060887-1060830(-)
CAATCTTCCGCGAAATGCACCACCATACTACCTAAGCTCATGGGGCGAGAGAGAGCAG
>Locus:intergenic1421_1:1064062-1064008(-)
CATTGCTTTTTGAAGTGTTTTCTGGCGTGCAGAATTCATTTTGCATGCCAGACTC
>Locus:intergenic1459_1:1094314-1094278(-)
ATATTCAAATATAACATGATCCATCCACTCTCCATGT
>Locus:intergenic1474_1:1106884-1106932(+)
CTCACAATAGTGATATCGAACAGGCTGCTAAAATTATTAATGAATCTGG
>Locus:intergenic1499_1:1138015-1137943(-)
CCCCATCCTAAAGACATGAGGAAGGATTTTCTTGGGAAGAGAAAGCTCAACACCCCAATGAACAAGGTCATTG
>Locus:intergenic1526_1:1153219-1153354(+)
TGCCTGATATCGTATGAAAATATTGAGTATACGAAAACAAGTACTTTTGTTATAACTTTATTAATTTTCCTTATCCTGCAAGCATTTTTTACATGGGTTTTTATTTCAACGGCATTAAGAATTTTCCACTTCTTTA
>Locus:intergenic1558_1:1171311-1171377(+)
TATTTTTATATCAATACAGGAAAAGAACTTAAGCTATACAGCAGTAACGAAGCTTCTACTTTAATAG
>Locus:intergenic1625_1:1217097-1217010(-)
TTCATTTTGCACATAACTTTTTCTCCTGGTTTCAAGCAATTATTGTTTTCACATGATCAAATAATGAATCAAAAGTATTGCAAAAGCC
>Locus:intergenic1642_2:1230924-1230957(+)
TCGTATAAATTTTCTCGATTTAAACTCTATGAAT
>Locus:intergenic1642_1:1231176-1231215(+)
ATTTATCCTTGTAGATGTTATCGGAATTTTCAGTACCAAT
>Locus:intergenic1651_1:1236014-1235933(-)
AAGAATATAAAAAAATCACTATGTTTATTTATCTATCTAATGCATTGTTATATAATGCTGAATTTTAATCATTTAGATTTAA
>Locus:intergenic1662_1:1246397-1246511(+)
AAAGACAACAGATTTCTGGAGATCTTTACCAATCTCCAGAACGATGTGGTTTTGGATAAAATAATACTTCCCAAAAATATAATTTATTATAAGACAGGATGCTTATTATTTGGGG
>Locus:intergenic1674_1:1257038-1257158(+)
GTCTATTTTTGTGTTTTGTACATGAGCAAAAAAATCAGTCATGCCCGCGTAGGCGGGCAACCATCTATCAACATAATCCAATGCTCAGGTCAAGCCGCTGAGGATTTTTTTGTTCGATCAA
>Locus:intergenic1723_1:1288340-1288295(-)
GTTATGGATATTATTAATCGGCAGCAAAAAAAGCTATTGCTAATTT
>Locus:intergenic1736_1:1299737-1299779(+)
AGCCCTGAGGAAACTGCTTTGTTTGTTAAAAATTTAAGAAATG
>Locus:intergenic1751_1:1313679-1313613(-)
ATGGCAGAGCGGTCGATTGCGGCGGTCTTGAAAACCGTTGAAGGGCAACCTTCCCAGGGTTCGAATC
>Locus:intergenic1755_1:1315790-1315739(-)
GTCGAAATGGCAACAGCCCCTAATCATCGCAGTAAAATGCTATCCGTGATAA
>Locus:intergenic1768_1:1329430-1329481(+)
GATAGCTTGCATCAAATTAGGCAGCGCAGATTTTTTAAAAGATCCGTGTATT
>Locus:intergenic1776_1:1334106-1334190(+)
CTTGCTTCGGAGTGCAGCGTCGAACTCTTAGGCTTATCCACGTATGCAATCCCCCCAAAAAGCATCAGTCTCCTGTTGTTATATG
>Locus:intergenic1821_1:1362798-1362696(-)
AACCGAAAATTTCAAATTCTAGATTTGCTTATTCCAAATGAAAGAAAAATTAGATCCATAGTTGGTGGTTTAGAGACATCATTAGAACCCACGTTATGGGAGC
>Locus:intergenic1859_1:1390371-1390335(-)
ATTTTATTCTCTGACTCGCTATGTTTAACTAACACTT
>Locus:intergenic1862_1:1394167-1394248(+)
GTTTGTCTAGCTTCTGTAGTAATTTCTATTATTGTAGATTCATTTTCAATTAAAAACTCAATACCGATCAATGCTTCCAAGT
>Locus:intergenic1877_1:1403621-1403573(-)
AACATGAAAATAAGGATTATTGCATGTACCAACCTTATCTTTTATTTGG
>Locus:intergenic1876_1:1403604-1403646(+)
AATCCTTATTTTCATGTTCAAGATATCAACATCCCTGCTAATA
>Locus:intergenic1929_1:1440579-1440516(-)
GGTTGCTCTAAATGTACGCTGAGCCACTCACCATTTGAATCGAGGTATAAGGAATCTCAGATTA
>Locus:intergenic1933_1:1444543-1444507(-)
GTTAGATTGCCCAAATGTCCACTTTCTTTAGCGAGCA
>Locus:intergenic1933_2:1444948-1444915(-)
GACAAGCCGCGTCACGTAGGCTGGAGGAGTGAAT
>Locus:intergenic2015_1:1517280-1517214(-)
AAATCTAGATTATCATTTAGCCTTCATGTACAATTAATTTTGCTTTCATTTACATGTGTAAGCAATT
>Locus:intergenic2073_1:1556198-1556126(-)
AACTCATCCTGCAGTATTGAATATCAATGCTACGATATAAGGTATCAATTTAAAAAATATTGTATCAAATATA
>Locus:intergenic2117_1:1592197-1592164(-)
AATTATTTCAAATACAAAAATTTCTTTATTCCCT
>Locus:intergenic2210_1:1661967-1662009(+)
ATATGTTTTCTGGGGTTATTGGCATTTCATTCAGAACAAGGAA
>Locus:intergenic2299_1:1724843-1724792(-)
AGAAGGAAATTTAAAATATCACTAGGATTAAATTTTTCGCATTTAAATTTAT
>Locus:intergenic2335_1:1752826-1752715(-)
CTTATCCTAGAGTTAATCAATGTAATTAGGGCTTCAGTCTTTTTTGTAAAAGCAAAAAACAAGTTACCTTTAAAAATATCCAGCGCAATGATTAAATCTGGATTGTTTTGTT
>Locus:intergenic2351_1:1760000-1759913(-)
AATTGCTGTAAAATTTATAAAAAAATTTATTTAAAGCAGCTATGCGATTTTGTTGCCTATAAAATAGGCAAAGTTAAGATACGCAGCA
>Locus:intergenic2373_1:1774849-1774813(-)
TATTTTATATTTCTCAACTTATCCCTATTCTTTACAG
>Locus:intergenic2447_1:1830242-1830161(-)
ATTAAGAAAATTCCTATTTGTTTTAAGGGGGTTGGATTATTTTACAATAAGTTGTCTTTATATATGGGTCTGAATTCGCATT
>Locus:intergenic2510_1:1888093-1888126(+)
CAGCCCTCATACAAGAACAACCAAATATTGCCGT
>Locus:intergenic2519_1:1895005-1894918(-)
CAAGAAAATCGCTGCAATCAACAGATAAGCTATTGGCCAACGTGGGGTTTATTTCCAGATGTTAAAATAAGACAATTTCTCATGGTCT
>Locus:intergenic2552_1:1924298-1924331(+)
TCATGTAATTCTATTCAGCATTATAGAAAAGAAT
>Locus:intergenic2614_1:1979989-1980091(+)
TCCCAGATTATTCTATTGACCAAAGCAAAAAAACACATTATCTTGTTATTAAAACCCCTAAAACACCCTATATATTGGGTTTTTTGCTATAATTATGGTAACA
>Locus:intergenic2641_1:2003312-2003234(-)
CCCTACAAAATAGATGCTGATGCATTAAAATTATACCTAAAAGAGCGTCCTGATGCTTTTCTAAACGGTAATCCCCCCA
>Locus:intergenic2706_1:2063628-2063682(+)
AGCATTCATGAAAAAAAAATTCAATATTACAATAGCAAACTGCAAGTCAGGGTAC
>Locus:intergenic2727_2:2079609-2079510(-)
GTAGTTCAGTTGGTCAGAATACCGGCCTGTCACGCCGGGGGTCGCGGGTTCGAGCCCCGTCCACTCCGCCAGATAAACGCGCTGAAAGGCGCGTTTTTTT
>Locus:intergenic2727_1:2079692-2079656(-)
CTTAGCTCAGCTGGGAGAGCATCGCCCTTACAAGGCG
>Locus:intergenic2759_1:2102299-2102227(-)
CTGAACATAACAGGTTTTGTCATGTGCAGAGTGAGTGACATCAGAGAAAGAGGTTATTTAATTTTCAGATTTT
>Locus:intergenic2815_1:2136406-2136361(-)
GATTTTATTAGGTTGATACAGACTTTTACTTTGGTTTTCATACAAG
>Locus:intergenic2824_1:2142387-2142420(+)
ACCATAAAGTTATTGTTAAGTTGGTTAAAAGCTC
>Locus:intergenic2887_1:2189619-2189553(-)
ATGAATAAAAAATTCAAAAAGATGAGGAGAGTTATTAAGGCGAATCATATGGATATCACTAAGATAA
>Locus:intergenic2920_1:2214569-2214653(+)
CTGCTAATACGGGTTTTTTTTATTTCTCTCTGTTTAATTAAGTTAGTTATCCTATCTAAGCTAACTTGTAATTATATGATAATTT
>Locus:intergenic2978_2:2250232-2250379(+)
CCACGAACTGCAATTTGCCTTGCTCGTTTGGTAGCAACCATAACCAGCTCAAACCGGTTTTTAACATGTTCTAAACAATCTTCAACTGTTACTCGTGCCATAAAATCCACCTCTAGGTTATTAGAACAAATACTAACTCAAATCTTTT
>Locus:intergenic2978_1:2250250-2250325(+)
CTTGCTCGTTTGGTAGCAACCATAACCAGCTCAAACCGGTTTTTAACATGTTCTAAACAATCTTCAACTGTTACTC
>Locus:intergenic3079_1:2327269-2327125(-)
AACAAAGAAATAGTAACACCACAATTAAAAGAACAAGAGAACCGATTCCCATTGATGCCAAACGCAGTTTTTTTCTTTGTTCAGGGGACAATTCATCAAGTGAGCTTATCATCACTTGCCCTTTATAGTTCTTCTCCATTGGATT
>Locus:intergenic3078_1:2327143-2327239(+)
TATAAAGGGCAAGTGATGATAAGCTCACTTGATGAATTGTCCCCTGAACAAAGAAAAAAACTGCGTTTGGCATCAATGGGAATCGGTTCTCTTGTTC
>Locus:intergenic3079_2:2327329-2327200(-)
ATAAGAGCCAATCGGTGCAGTAAAAAAATAAGGAGTCTTTGTTACTTGGGAAATCACCAAAACAAAGAAATAGTAACACCACAATTAAAAGAACAAGAGAACCGATTCCCATTGATGCCAAACGCAGTTT
>Locus:intergenic3106_1:2352380-2352452(+)
TTACTTTTTCTGAGCGGGCAATCTATTAGAAAAAGAATTATTGAGATCGCTGGACTTATTATACTCAGAAGCA
>Locus:intergenic3119_1:2358656-2358605(-)
TTAGGGTGGTTTGTATTTGGGGCAAAATATAATTTGGATTTTCTATTAAGGA
>Locus:intergenic3196_1:2410509-2410551(+)
TATTCACATCTATTAGAATCAGTATTTGTACATACAAATATTC
>Locus:intergenic3207_1:2425596-2425503(-)
TATCATTCTCTTCTTTTTTCATATTTTCGTAAGGCGGTTTTCTCTTTAGAGAAATATCTTCTTCAAACGATAATAAAACCATTCGCGTTTTTTT
>Locus:intergenic3211_1:2429169-2429124(-)
CATTTTATTGCTGTGTTACAAACGTTTCTGAGGCAATTTTTACTAT
>Locus:intergenic3334_1:2525276-2525315(+)
ACGCCGTCTCGAAGCCTTTACGAAAAAAATAACAAGGCTT
>Locus:intergenic3423_1:2591031-2590950(-)
AGAGACGCGGGAATAGCTCAGTTGGTAGAGCATAACCTTGCCAAGGTTAGGGTCGCGAGTTCGAGTCTCGTTTCCCGCTCCA
>Locus:intergenic3495_1:2637751-2637715(-)
TTGAGTTTTGCCGCCAACATGTATAGCCACATATTGC
>Locus:intergenic3530_1:2663514-2663565(+)
AAGATTGACTGCACTAAAAAGCAAGTTTGCGTGAGGCACTTAAACAGTGCCC
>Locus:intergenic3554_1:2680631-2680697(+)
CACTTTCAACTTGTTCTTTCGATTCATGGCGTAGAGTTAATAGACCAGGCATGGGAAAAAGATCGAC
>Locus:intergenic3559_1:2682695-2682659(-)
TTTATTATTTGCGATTTGCTAGTAATACCAGTCCTGA
>Locus:intergenic3580_1:2700485-2700530(+)
GATCATGCAAGAGGTCTATTTATATTATGTCTCAGCACAAACGACA
>Locus:intergenic3581_1:2700884-2700797(-)
TTATTACCGAATCTCACTACCCTATTCCTTGGGGATTTGCTTCAGAGAGACCGCTCGATTATTATGAAAAACAATCAAAAATTATCAC
>Locus:intergenic3592_1:2706110-2706149(+)
TCTGACAAGAGTAAATGTTACCTAAAAGAAAAGCCCCTAA
>Locus:intergenic3608_1:2717392-2717461(+)
ATTTGGTTAAACAAGGCACTAATCCGAATTGTTGATCATGAATATCCCGCTCAGCATCTGAACAATGCCG
>Locus:intergenic3692_1:2768036-2768180(+)
ATACTCCCTGTTAAAAAAATCTTCATAATAATATATGAATTTGCATTAATTACTAAAGATAATTTCGATAATGATTTTTACTTCAATCTATCGCCTGTAAATTTGCCCTGGTATAATCAGAACTTGCCAAATACATCCAGTTGGA
>Locus:intergenic3741_1:2809066-2809021(-)
CTATCTTACAATTATAGTAGGATGGGTTATACTTACTTAATGCATT
>Locus:intergenic3754_1:2816684-2816762(+)
GGAGATATCCCAGAAGTAGACATACAAGATCAACAGTCGGATCAGGAATTATGCGCCCAAAAATTTTATAATCAATGCA
>Locus:intergenic3764_1:2824787-2824826(+)
GTAATATTAGTATTAAAAAACAGGGATTATGGTATCCTTG
>Locus:intergenic3812_1:2864014-2864140(+)
AAGTTGGCTCAACGCCAAGAATTGTCTAAAAAAATCGGAGCTTTAAAGGCTAAAGAAGGAAAAAAAATATTAGATCGCCTGCGCGAAAAAAAATTGTTTGAATATTATGACTTTTTATCCAGGCAAT
>Locus:intergenic3825_1:2871648-2871612(-)
CTTTTATTGTTAAAATTTTGCTCACTAAAAGATCATA
>Locus:intergenic3827_1:2872429-2872315(-)
TGGCTGGCAAAAATAAATCTCTATATATTTGCAGTCGGATACCCCCGTTCAAAATGGTTTGTTAAACAGCTTATGTTTTATTTCGGTAAGATGTATACAGAATTCTGGTGTTTCA
>Locus:intergenic3882_1:2901439-2901544(+)
ATTGGAGTTTGGGGTCGTCTTGTCTCTTGCCTTATAAGACTCATTTCTGGCAAAATTATTAACTATTCACTGATTAAATCATTCAGGCAAAAGATAAGACATGCTC
>Locus:intergenic4054_1:3033438-3033561(+)
TGCCTAAGCTGCCTCTTTCGTTTTATTGCTGCTTTGCAAACGTTTCTATGGTGCTCATTTTCTGCAGATAACCTCTTCTCCTCAAAACGTTTGCGTCTTGCTCCAAAACAAAATAACCAGCTGA
>Locus:intergenic4106_1:3073899-3073974(+)
CTTTATAAACCGGATAACTCCTTTATTAAACAGAGTTATCATCCCAAATATTTGCCTTATTTATTAAATCTGGCGG
>Locus:intergenic4121_1:3079961-3079889(-)
GTATTTATTTTGTTAGGGTTAATGGGGTTGTCTCTGGGAACCTTGAAAAAAGCGCATATAGTAAGCTTGATGC
>Locus:intergenic4143_3:3097793-3097673(-)
ACCATCTCGAACTCAGAAGTGAAACATTTCCGCGCCAATGATAGTGTGAGGCTTCCTCATGCGAAAGTAGGTCATCGCCAGGGTTTTATTCCTTATAGCGGCTCTCAAGCCGCTTCTTTTA
>Locus:intergenic4143_2:3097796-3097715(-)
GATACCATCTCGAACTCAGAAGTGAAACATTTCCGCGCCAATGATAGTGTGAGGCTTCCTCATGCGAAAGTAGGTCATCGCC
>Locus:intergenic4143_1:3097888-3097825(-)
TCTGACTCTTTACCAAACCTGTGGCTTAATAAAGCAATCAAAGCCTCAGGTAAACCAGTTTTCC
>Locus:intergenic4144_1:3098803-3098941(+)
ATCTTCACAGCGATTTCAATTTCACTGAGTCTCGGGTGGAGACAGTGTGGCCATCGTTACGCCATTCGTGCAGGTCGGAACTTACCCGACAAGGAATTTCGCTACCTTAGGACCGTTATAGTTACGGCCGCCGTTTACC
>Locus:intergenic4145_1:3099090-3099000(-)
AGGGCCGCAGAGACCAGGTGGCTGCGACTGTTTATTAAAAACACAGCACTCTGCAAATTCGTAAGAAGACGTATAGGGTGTGACGCCTGCC
>Locus:intergenic4146_1:3103033-3103117(+)
TATTACTTATTACTTATTACTTATATAAGTATTGTTTATAACTTCCACTTCTATTTCCTGATATTTTGTAGCTTAAAAGGAAATA
>Locus:intergenic4209_1:3142924-3142837(-)
TGCACAGCTGCACACTATCAGTTGTTTACTGATAGGCTGGAAATAATAGAAAGGATTTTGTCCGCCTATACTAGAAATTATTGGAGGG
>Locus:intergenic4223_1:3155978-3155942(-)
CATCCCGGCCTCGAGAAGTTCTCATATTTTAAGATTG
>Locus:intergenic4268_1:3191799-3191841(+)
TTGATTTACAAAAACAAGCGGCAAAAATCGGTGCAGCAAAGAA
>Locus:intergenic4282_1:3211177-3211261(+)
AGTATATCAATAAAAAAGGGGAATTATGACATAAAGTTTTACAAATCACTAAGGCAAATTAATCTTCGTCATCATTTAGAGACTC
>Locus:intergenic4310_1:3227356-3227443(+)
GTTAAGCAGCAGTACGTAGAGAATCGATTATTTAAAATTCAAGTGACTATAGCTATAAAAAAACAATCACTTATTATTAATTTTATGA
>Locus:intergenic4328_1:3245343-3245439(+)
TTCAGAAATTTACTCAATTTACTCGTAAAGCCTGCGCTACAAACAACAGTCAGCAATACAAACACTATAATTTTTTTCACAGCAATGAGCCTCAAAT
>Locus:intergenic4412_2:3306412-3306502(+)
TCATGCAAGAGAGATATAGGTTATGGCCTTAAAGTACTTGTAAATCCGGTGCAAAAAACCTATTTAGATAAAAAACGCTTCTGGAATACCT
>Locus:intergenic4412_1:3306427-3306490(+)
ATAGGTTATGGCCTTAAAGTACTTGTAAATCCGGTGCAAAAAACCTATTTAGATAAAAAACGCT
>Locus:intergenic4457_1:3339358-3339220(-)
AAAGAGGGTATTCTTACCAGGAAAATAGCATGCCATCCAGTGGAGGACAAACCACCGCTAGCAATCAATCCCAGCCGCAACAAAAAAGCTATGCGTCAAAGGATACCTCTCAAAAATCTACTCCTGGGCCAAAGCGAAC
>Locus:intergenic25_1:18137-18095(-)
ATCGTCTCGAAGCCTTGGCAAGAAACATTAAATTCCATACAAG
>Locus:intergenic62_1:44687-44723(+)
GCAAGTAAATTGCTAGTTGTACTGGGTTTGTTAAGTT
>Locus:intergenic75_1:52483-52447(-)
TTAATAAACAGACTATTGCTCTTTAAGAATTTAGAGT
>Locus:intergenic101_1:66070-66019(-)
TATAAAAAATGTTCATTATATAAGGTCTATCTTAAGAGAACTTTAACAACCC
>Locus:intergenic210_1:173325-173397(+)
TTATCCGATACAGTCCAATACCGGGTCTTTCCCAAATACCTGAATCTTCTACACATCTTGTTTATTCCAAACA
>Locus:intergenic217_1:176612-176498(-)
TATTATCGTTGTAACAATAAACAACGTGGCTTAACGAAGAAAAACATTAGTCGAGAAGTATTGGAAAATTTTTTTAGAGGTAGTTTAAAAGAAATTACTCCCACTAAGCAGATAG
>Locus:intergenic231_1:185295-185259(-)
ATTAATATCAAAACAGCAGGCACTGGGATGGTAATTT
>Locus:intergenic328_1:249019-249082(+)
GCTCAGCTTTCCAAATTGCGAACAATATTATGCGCTGACTCCTATTGCTCGCTTTCTAACTATC
>Locus:intergenic374_1:287863-287917(+)
ACAATAAGTTCTGAAATAAAAAGTGTGTATCGGCTGTATTTGATTACTGCCTATA
>Locus:intergenic401_1:304500-304410(-)
AAATGGTCACAGTCAAATTATCAGCTAAAAATTAATACTGGAAATAGAAAAAAAACAGAATATATTGCACTCTTGATTTCAACACCTTCCA
>Locus:intergenic411_1:310552-310519(-)
CTGTTTAATATTCTTCACCCCCTCAACTCTCTAT
>Locus:intergenic421_1:316096-315949(-)
ATTTTGATTTTATACTCATTTAGGCTTAAATTCACTTTTCCTTGCCCAAAGCAGAGTCTGAATTATATAAACAAGACGAAAGCCAAACTGGAGATTAACTCTCCACGATACACTCACAGTCTATTGGAAAACCCGGACTATTTAAAAA
>Locus:intergenic453_1:341384-341255(-)
GGAGATTTATGTAGAGCTTCAGGTTTCCTACCCTTTGTAGGCTTACACACCACCCTCCAAAACGACCTCCTAATCTGGCACTACTTACTGGTTCAGCCAGGATCAGTCATCACCTATATTTTAAATAATA
>Locus:intergenic452_1:341351-341396(+)
AGGGTAGGAAACCTGAAGCTCTACATAAATCTCCACAGTGTCTTTC
>Locus:intergenic475_1:360578-360527(-)
TGTTCCTTCCGATCTCTACGCATTTCACCGCTACACCGGAAATTCCACTACC
>Locus:intergenic477_1:363723-363651(-)
CTGAGTCTCGGGTGGAGACAGTGTGGCCATCGTTACGCCATTCGTGCAGGTCGGAACTTACCCGACAAGGAAT
>Locus:intergenic479_2:364363-364330(-)
AGCAGCTCCTCTCAATTTTCCTACGCCCACGGCA
>Locus:intergenic479_1:365285-365222(-)
CTATTCACTACTTTGGAGCGGGTGATGGGAATCGAACCCACGCTATCAGCTTGGAAGGCTGAAG
>Locus:intergenic595_1:434844-434799(-)
GAAGCTCTTACGGCTATATCACAAAGCAGCAATATGATATTCTGGC
>Locus:intergenic607_1:441076-441001(-)
ATGGAAACGGGGCGATTCAATACAAATCGATATCTTGGCTGTACAGAAAATCCAATATCCTCGAAGCAACAGATTA
>Locus:intergenic714_1:516910-516976(+)
CAATTAAGGTGTATTGAGATCTTAGGTCAGTTTATTGACTCACAGGTTGATCATAATAAAGATGTTA
>Locus:intergenic714_2:517006-517042(+)
AGGAACCTCTGTGTGTTGCAAAAAGATATGGAGCAGA
>Locus:intergenic805_1:580135-580087(-)
ATTAACTTATTGATTTTATTAATAGAGAAGCAAGTATTAGGCCAATTTT
>Locus:intergenic826_1:594321-594462(+)
GTGCAGCCGTTGATTGATATTTTCAATATAAAAGTCCTGATTTTGTTAACTATTGCAGGGTGTCGCATAAAAAAGAGAGTTGATGTATTAAGTTCTGATAATTATGGCAAGTTTGGGAAAGAATCTGATATCAACTGTTTAG
>Locus:intergenic838_1:600560-600596(+)
TTAAGAATCTCAAGAGGTTTTGTGAACATATTATTTA
>Locus:intergenic852_1:609571-609637(+)
AATCGCGAATCAGCATGTCGCGGTGAATACGTTCCCGGGCCTTGTACACACCGCCCGTCACACCATG
>Locus:intergenic853_1:610348-610315(-)
AATAAATCACGCCAGGCTCCTCCCCGTTCGCTCG
>Locus:intergenic905_1:644099-644063(-)
TCCTGTTTTCTATTCAGTCGTACCTTCACTAAAAACA
>Locus:intergenic916_1:650140-650200(+)
CTGAAAATTTGTACCAATTCAGGCATAAATCTTAAACATAATTCCACAGATTTACTCATCG
>Locus:intergenic965_1:688531-688432(-)
CCTGAGCCGCGTAATTGGAACTGGCTCCCGGCAAACCGTGGTCCACTTCCTGGTGTTGCGTTAAAGTCACCACCCCACTGCTGCTGTTCACATCCAATGA
>Locus:intergenic964_1:688930-689074(+)
GACGCCTCAGGGGTGGTGACCCTGGACCAACAACGCGCGATAGTGCATAGCCCCAACACCGGTCCTGATCAAGCCAAGACTTTGAATGCGGCGAATTTGATTACCTTGACGGCGACGATTACGGACAAGGACGGGGACAGCAGCA
>Locus:intergenic964_5:689539-689689(+)
AGTATTCCAGGTACATTAACGCAAAATGGGATTCAGCCAAGTGAGCAAGCAGCATGGGAAGCTTTTCTGCAAGATACTAATGGTGCATCTGCTGGAGGAGAGCGGATTAGATCTTACGCTTTAGGTATGGGAACAGGTATCGACGTTAATA
>Locus:intergenic964_3:689656-689746(+)
GCTTTAGGTATGGGAACAGGTATCGACGTTAATAATCTTGAGCCTATAGCATTTAATGGTGTGAATGGAGCAAATATACCAGCAGTTGTTG
>Locus:intergenic964_4:689728-689839(+)
AATATACCAGCAGTTGTTGTTACAGATATTAGTCAGTTAGCAGATGTATTAGTGAACACAATTACTGCAGGTCCAATCAGTGGTACTATAATTTCTGATCCTAATCCTGGTG
>Locus:intergenic964_2:690070-690193(+)
ATTACTAATGCAATAAACCGTATAATCAACTATGTATTAGTAGATAATGATGGTGATACTTCAGCAGCTGCAATAACTATTAATATAAATCTTCCTGGAACTAATGATCCTTTGGTAGTTCGTG
>Locus:intergenic987_1:706578-706503(-)
TTCAACATGCGCACAACAAAAAAATCGAGATTTTTAACGTCATTTAAGATTAATCTCCTATCATTGTTAATAATTA
>Locus:intergenic1025_1:739710-739590(-)
ACTTTAAATCATTTAAGTATTGCTTTCCTTAGGGCAAACAATACCGATGACAGCGATATGGGGACAATAAACAAACTTTCAAGGGTAAAATCAAAAAAAATTTTGGATTTGGGATTACAGA
>Locus:intergenic1121_1:816123-816042(-)
TATAAAGGATTGACTAAATGTTTTGGGTTTATATTCTTCAATGCAGTGACAAGAGTTATTATACAGGGCAAACGGATAATTT
>Locus:intergenic1172_1:861361-861439(+)
TACGGTCGCGGCTCGGTTTTGACTATAATTCCATTTGCACTCCCTTATGGTCGTAGCTCGGTTTTGACTATAATTCCAT
>Locus:intergenic1194_1:878620-878674(+)
CTTCAAAGATTGCCATGCCTGTTTTTATATGTAATTCAATTTGCTAAACTTAAAA
>Locus:intergenic1231_1:913507-913420(-)
ACTCAAAACCTGGCTCAGGAGTTTGACTCGGCTCAGGCTCAGGCAACTCGGGATAACCAGGCTCCAGAGGCTCTGGATTATCAGGGTA
>Locus:intergenic1234_1:919299-919332(+)
TTTATTAAAATAACACTCAAGTTGAACTTAAATA
>Locus:intergenic1256_1:938908-938980(+)
ATCGTGGAGTTAATTGGGACCTCGCAGGAAGGAATTGAAAAAGCAATTGATAATGCAATAAAGCAAGTGGCTA
>Locus:intergenic1282_1:955323-955431(+)
CCCTCGATACGTTGCCGTATACACACTTTCCAGGCGTGCGCCTTCGACCGCTCGGCCATCTCTCCAACCGGGCAAGCTTATACTTGTCGGCAAATAAAAGCAAGACTGT
>Locus:intergenic1297_1:966618-966537(-)
AACATAAAAGATAAAATAAGCAAAGCCAACAGAAACTACTTGATTAATTTAACCTTTGCTTGCAAAAAACATACCGATTTGG
>Locus:intergenic1315_1:978695-978590(-)
AATACTATGTTTAGAAAAAACAGACACATAAATCTTATGTCTGCTGTCTCTAAACTCAAACCTTCCGTATTAATGGTAAGCCCAAACCCAGACAAAAGACTTTCAT
>Locus:intergenic1332_1:985773-985860(+)
CTGCTTTTTCTATTAGAAAAACTCTGGACTCTTCCTTCTCTTTTATTAATTAATCCAAGATCAACGCATGAGCCAAACAAATTCTCAA
>Locus:intergenic1339_1:988139-988025(-)
AGCTTTCAATTTTTTCGAGGTGATTTCCTCCGCATTGCGCTAATTGCTCTATCAAATCCTTTGAAATTTCATTATTCAATCTTTAATTTGATGCTCTTGGACATAGATTATCCTT
>Locus:intergenic1358_1:1002573-1002660(+)
CAATTTATAGTGGCTTACGCTAACATTAATTATTCAATAGTTAGGAAAAGATCTAAAAATAGGAGTGCTTTTGGGCTGCAAGGAAATA
>Locus:intergenic1416_1:1060886-1060931(+)
TGCTGGGGGGAGGGAGGGGTAAAATCTGTGCTAACCACCAGACCCA
>Locus:intergenic1425_1:1067560-1067473(-)
ATATTCATCCTTATCTTCGTCGGCATCAATTCTATTAGAATAATATACGTTCATAACATCTCCTTATTAATATCCTTGAATAACAGTA
>Locus:intergenic1458_1:1094201-1094288(+)
GGACCTGAAGAGGCTTTAGTTCTATCCAAAGAGTTGGTTGTTGCTGCTTCTTGGTTGCTTGGTATTTCTAATGACCCACATGGAGAGT
>Locus:intergenic1459_1:1094389-1094263(-)
TATCGCCAATATCTAGAAGACGTCGTTGATTGCCTTCAACTTTGCCAAACTCAGATTGCATTAAAAGTGATCTTAATATTCAAATATAACATGATCCATCCACTCTCCATGTGGGTCATTAGAAATA
>Locus:intergenic1526_1:1153077-1153134(+)
CCTACATTCCTAAAGAGGACTCAAAAGGTAACATGCCAGTTAAGAAGCGATTTGGTGG
>Locus:intergenic1527_1:1153668-1153617(-)
CACATATGCTTTTTGAATGAAAAAACAAACCGACTTAATTGTACTAGGCAAA
>Locus:intergenic1550_1:1167147-1167189(+)
TTTTGGTACCAAAATTTATGTATAGGTATATTATCAAATGATA
>Locus:intergenic1611_1:1209049-1209007(-)
TCAGAAATCTACGTTTCCATCGGAATTAATATTCATACCCAAA
>Locus:intergenic1631_1:1221202-1221076(-)
TTGTGCGATATCGAGGTAGTCGATCTATGTAAAAACAAGGGGATAGCAGAACAAGAAAAAATTCTGGCAACTCCGATATTAATTAAAAAAGAACCCTTGCCTGAACGTCGAATCATCGGTGATTTAT
>Locus:intergenic1630_1:1221081-1221225(+)
TCACCGATGATTCGACGTTCAGGCAAGGGTTCTTTTTTAATTAATATCGGAGTTGCCAGAATTTTTTCTTGTTCTGCTATCCCCTTGTTTTTACATAGATCGACTACCTCGATATCGCACAAATCAGCAAGCTTGGGATCTGAGC
>Locus:intergenic1643_1:1231341-1231293(-)
GGGAGTGTTCTCAAGTTCTATTGGTTTGACTTTTGTCTTCCTGTGGTTG
>Locus:intergenic1646_1:1234192-1234273(+)
TTCCGGCAATCCTGCATTCTAAACATAACCCGTGTTCAGTCAAAGTTTCACGCTTGCCTATTCGATAACTTATTAATAAATT
>Locus:intergenic1652_1:1237048-1237090(+)
AGTCCTGAAAGAATCTTATTTTTCTTGAATCGTTCTGTAATTA
>Locus:intergenic1662_1:1246436-1246547(+)
AACGATGTGGTTTTGGATAAAATAATACTTCCCAAAAATATAATTTATTATAAGACAGGATGCTTATTATTTGGGGCCATTAGAGCCAGGAACAAGCCAATCATATATCGCA
>Locus:intergenic1697_1:1272307-1272262(-)
ATCAATTCAATACCAAGGATTTACTGTGTCATACCAGACTTTTTTC
>Locus:intergenic1713_1:1281772-1281691(-)
CGTCACCTTTTATATGGGGTCAAGTATTTGGCCCCAAGACTTTTTAACTTATTCCTTCAACAGGTCTTCACAGGACTCAAAA
>Locus:intergenic1736_1:1299184-1299280(+)
TCAAAGGTTAAAATAGACCTCTTGCCTGGCCAGCTTCTTTCGTTTTATTGTCGCCCTGAAAACGTTTCTGAGTTGCTCATTTACTGTATCAGGACTT
>Locus:intergenic1750_1:1313559-1313688(+)
ATTGGTTGTCTCGGGGAAATATACCATGGTAATGTTGTCTGGCGGAGAGACAGGGATTCGAACCCTGGGAAGGTTGCCCTTCAACGGTTTTCAAGACCGCCGCAATCGACCGCTCTGCCATCTCTCCGGT
>Locus:intergenic1751_1:1313755-1313677(-)
CTATTATTCTTTTATTTATCTATAAAAAAACATTTGCAAAATGATAGGCGTTCATATAGTATTCTCGACCGGAGAGATG
>Locus:intergenic1879_1:1405418-1405349(-)
AAAATTAGCCCTTCAAAAATTGAAAATATAAAATTTAATCTTGATCTTAAACCTTATAAAGGCGATCATT
>Locus:intergenic1933_1:1444567-1444501(-)
GCCAGGGGTATCCAAGCTGAATTGGTTAGATTGCCCAAATGTCCACTTTCTTTAGCGAGCATCCATA
>Locus:intergenic1941_1:1448551-1448401(-)
AAGCTCCGCTTTATATGGAAATGGCTGTCAAAGACTGACTTACTCGATCAGAATAGTGGGAAACCGCTTCTTGCACTGCATCATATGTTGAGAAAAAACCAACATATTTTATCAAAAAGAATGATTCGTTCTGAACAATTCTATGCATTAG
>Locus:intergenic2000_1:1509176-1509215(+)
TCACTTAAGGTAAACTATACGCGGACTATCCTGGAGACAA
>Locus:intergenic2073_1:1556198-1556060(-)
AACTCATCCTGCAGTATTGAATATCAATGCTACGATATAAGGTATCAATTTAAAAAATATTGTATCAAATATACTGCATACAATCTATGCCATTTAAAGTTACTTCTATTCCTTCACATGATAGAATCAATCAGATATC
>Locus:intergenic2154_1:1619758-1619806(+)
AATTTAAATTTTTATAGATGCACATTGGGTAAAAATGGGCTCCTGGGTT
>Locus:intergenic2180_1:1642752-1642791(+)
TGTAAATATTTAATTTATTTTTGGTGTTTTCTCCAGTTGA
>Locus:intergenic2218_1:1668961-1669033(+)
AACACAAGCTATGCACACATTCAGAATCAGTCTGAGTATAATGTTACACCTAAAACTATTTCTTTCCCAAACT
>Locus:intergenic2224_1:1672253-1672391(+)
TCAGAATTATTGCTCAATGAAATCAGGCAAATTGTTATTAATCACTTCCCTACTTTTGAAAATGAGCATTTAACTCATAAAACGAGTGAACAAAACAAGTACTTGGCTATTACTGTGACGGTGTATGCAGAAAATCAAA
>Locus:intergenic2228_1:1675134-1675173(+)
TTATTTATATTAGGCCCGGCTAGTAACCCATGTAAATTAC
>Locus:intergenic2345_1:1757784-1757670(-)
TATATAAATTCTTACTTCAAGTTGTGCGTCACGTCGCACAACTTGTTATCTATTAGTCAACATGCATTAAGATGTTGTAGTTTTGTAAAAAATTGCCCAATTAAATGTGACAAAA
>Locus:intergenic2398_1:1793177-1793216(+)
TTTATCCGGATAGAGTTCGATTTTTTATTTTCAGGCTATT
>Locus:intergenic2473_1:1853865-1853781(-)
AAAAGCGTTAGTTACAAGGATTCCTCTTACAGCATTAGTAAACCAATAATCCTCTTCTTTGTTTTCTGTTACACATTTATCCAAA
>Locus:intergenic2494_1:1877214-1877274(+)
TTTTTTAAGCCCTCAACATCTTTGCCAAATAACAAGCATGGCAATATATTAACATATTGTA
>Locus:intergenic2599_1:1966601-1966565(-)
ATAAACAAGATCAAACTCAATAACAGCTTTTTATGGG
>Locus:intergenic2608_1:1976130-1976166(+)
ATTGCCATTTTCCGCAATTTAGTGCACTATTTCACTT
>Locus:intergenic2682_1:2042405-2042483(+)
ACAAATGAATATTTACCATTCAAATTCTTTCAATTTTTCGCAATAAGACATCCGTATATTATCAAATGTATCAGTGGGT
>Locus:intergenic2700_1:2057775-2057868(+)
GTTGAATTTGGATTAAACAATCCAAATTCAACAAATTCATTATCCTCCCCGAAATTTGCTCAAAAAATTTCACTACCTCAAACCATCAATTTCT
>Locus:intergenic2720_1:2073579-2073687(+)
GTAATTTCCTTGTTAGTTCATCAAATGAATAGACTTCTGGAGAGTATTTTTAAGCCTTGTTATCGTCGCTTTAAGAGTAAGCTCAGATCAATTAAATCAAGATATTTTT
>Locus:intergenic2760_1:2103693-2103783(+)
GTGCTATGGCACATCGATTGCTTATCACGTGCGGTCAACCAAAAACCAATCAGTGCAACGAAATTTATTTTAAAACAGATCGCCAATTACA
>Locus:intergenic2783_1:2114352-2114319(-)
GATTCATTATTAATCCACACAGCGATTTTAAAAT
>Locus:intergenic2919_1:2213230-2213125(-)
AATGCAATTCTAAAATTGGCAACATGGGTATGGATTGGTGTCTTTATAAATACCGATATTTTGAGCCAAACCTACTGGGTGCTGCGGACAAAGCCGCAGTACGTCA
>Locus:intergenic2969_1:2242452-2242404(-)
GTTTATCGACCATCTTCGAAAGAAAACCAGGAAATTAATACCCGATTTG
>Locus:intergenic2979_1:2250298-2250214(-)
ATGTTAAAAACCGGTTTGAGCTGGTTATGGTTGCTACCAAACGAGCAAGGCAAATTGCAGTTCGTGGCGATCAACCCATGGTTGA
>Locus:intergenic3072_1:2317395-2317476(+)
AGAAAATTGCTATTGGAACAGGGCAATAAAGCTCAAAACCTAGGATTTACTAGGGAAGTAACTGAAGGAGTACTTGATGCTA
>Locus:intergenic3205_1:2423594-2423561(-)
TGGCTGAACGGGTTTTTCACTTCTAGAGAACTTA
>Locus:intergenic3208_1:2428192-2428276(+)
AGTTTAAACCCAGACTATCAAATCAATTTCATCACTGATGAACATTCTTCTTCTATTCAGCTTCCCGGAATAAATACCATTCACT
>Locus:intergenic3218_1:2432880-2432952(+)
GAGGTTCTCTCACTCAGGAATAAGTGGGAGTTCAGCACGTCTTTGGCATTGGAAGCAATCTTAATCCGGGAAG
>Locus:intergenic3245_1:2455379-2455298(-)
TTAACACTTTCTCTATTTACCAGGTGTTGGCAATGTTTCATTTTGTTTCATGCGAACAAGCTAAAAATCAGATATTGTCAGC
>Locus:intergenic3316_1:2508713-2508749(+)
TCTATTTTTGGGCTGCCGAACCCGAGTGTATGCGAGA
>Locus:intergenic3321_1:2511562-2511511(-)
ATCATTCTGGTAATAGTAGCTGTGATTATCGTTTTCAGAATCGTTGTCCAAT
>Locus:intergenic3394_1:2569954-2569993(+)
CTATTTATAGTCTATTTTGGCAACTCCGACTCGCTCTCAT
>Locus:intergenic3422_1:2590898-2591003(+)
ATATACTTCGCTATTGCTCTAAAAAAAAAGCGACTTCGATGTCGCTTAAATTTGGAGCGGGAAACGAGACTCGAACTCGCGACCCTAACCTTGGCAAGGTTATGCT
>Locus:intergenic3481_1:2629253-2629169(-)
TATTCCAAGAAGCGTACAATCAAAAGGGTATATTTTTTATTATTGACTACCAAAATTCGTTATTGTTTTTCATTAAGTATTGTAT
>Locus:intergenic3525_1:2661025-2660923(-)
ATTTTTATTATCAACCAATCTCAATTAACAGGCAATTTTAAGATAGAAAATATGCCAAGACTAGATAATAGAATTCATTTCATGTTATTTCAATTTAATTCCA
>Locus:intergenic3552_1:2680084-2680186(+)
GGCAGTGCAGAAAACTCTTTGAAATATTCCCCTGGCTTGCCTTTTAATTTTTTAAATTTAGGAGTTTTTAACTTGCCTGCAGAGTCACTCATCAATAAATATC
>Locus:intergenic3554_1:2680808-2680847(+)
ACATCACCATTCATCCTCCAGAATTTTAATACTCATTATT
>Locus:intergenic3594_1:2707478-2707589(+)
GTCTTATCCACAACTCACGTTACCTCATATTATAGACTATGGGACATTCCATGTTATGAGCATCAATTTGCCAGGGACCCATTTAATACTTCATGTATAAAAGCGTCTTCCT
>Locus:intergenic3651_1:2748275-2748230(-)
AGCGGGTTAGTCAGGATAACTAAAACAAGAAACAACAAGATTTTCA
>Locus:intergenic3680_1:2760374-2760413(+)
TTTAACTCTTCAATTAAATTTAACTTCCACTGTCTGCACC
>Locus:intergenic3691_1:2766962-2766878(-)
TTTTTCAAATCTTGGGATTTTCTTGTTGGCAGAGACAACAAGAGGTTTTTTCTGGGCTTATTTATGCCCACAGTGTTATTAATTT
>Locus:intergenic3733_1:2800069-2799979(-)
GAATATGAAAAATCCAATATAGAGTTATCCTTTTCAGAGTTTGCCAGATTTGGACAGAACTCACGAAAAAGCCTAGATAAAAGTTTATTTT
>Locus:intergenic3753_1:2814997-2814940(-)
CATTTATGGAAGCAGCACAAACTCATTTTTTGTAACGAGTTCCAATGTAGTGGGTTTG
>Locus:intergenic3768_1:2827147-2827198(+)
AAAAAATTTGCTTTCTTTATAAAAGCAAAAGTATCGTTTTTTGTCTTGTTTT
>Locus:intergenic3789_1:2846397-2846331(-)
ACAGGAAGAGTATTTTTTACGAGTTTAAAAATACTCTTCCTGTTTGTTGATACTTATGATGATTTCA
>Locus:intergenic3814_1:2865433-2865532(+)
AGTCTCTTTTATTTTAAACGTTTCTGTGGTGCCTCATTTAACGACTCTAAAATAGGACTTACGAAAAACCCCAAGGTCGAGACAAAAAATGTTTTTAATG
>Locus:intergenic3825_1:2871527-2871479(-)
GGGTTCGTCGCTGAGGCAAAGAAGATGAGCGATTTACTCTCGGATTTGG
>Locus:intergenic3838_1:2878357-2878432(+)
CTGAAACTTTTAAATGAGCTAAACCTTCGTTTTGAACCATTTCATTTTGTATGGACTCACAGCTTAAACCTATCTC
>Locus:intergenic3910_1:2918248-2918284(+)
TATTTTACGTCCTCCGCAATAAAAATTTCACCAGAAG
>Locus:intergenic3973_1:2967767-2967683(-)
GTTTTCTGGCAATTAATAACTCAAAACATGTTATCCAAGGGTATAATCTTTGGGCAAAACTCGGTAAAATATATCACTTTATTCT
>Locus:intergenic4079_1:3056071-3055987(-)
CTGCTTACTCCTCAGTTTTGTAAAAAGTACTACATTTTTGCCTTTTATACAGAGTTCAATCTCAAATGGTTGTCTTCAGAATCAG
>Locus:intergenic4102_2:3069387-3069507(+)
TTAAATTATGTACTCAAGGCGATTGGCACACACTTTAATAATGTAAAACACTATGATGAGCTATATTATCTTGACCAAATTAAACATGGTTTTCCCATCGCTTTCTCCCTTGCTACCAAGA
>Locus:intergenic4102_1:3069606-3069684(+)
GGGCCATATTGCTCCAATTTGCTGCATCCATTTTTTAGTTATTATGAAGATTTTCCTTCTCAATATTTAATTTTAAACT
>Locus:intergenic4121_1:3079955-3079892(-)
ATTTTGTTAGGGTTAATGGGGTTGTCTCTGGGAACCTTGAAAAAAGCGCATATAGTAAGCTTGA
>Locus:intergenic4146_2:3100559-3100661(+)
AATAATAAATCACGCCAGGCTCCTCCCCGTTCGCTCGCCGCTACTTGGAGAATCTCTCTTGATTTCTTTTCCTTCGGGTACTTAGATGTTTCAGTTCCCCGAG
>Locus:intergenic4146_4:3101897-3102035(+)
TGGACTACCAGGGTATCTAATCCTGTTTGCTCCCCACGCTTTCGTGCCTCAGTGTCAGTATTAGGCCAGGTAGCCGCCTTCGCCACTGGTGTTCCTTCCGATCTCTACGCAATTCACCGCTACACCGGAAATTCCACTA
>Locus:intergenic4146_1:3102340-3102451(+)
TTCCCCACTGCTGCCTCCCGTAGGAGTCTGGACCGTGTCTCAGTTCCAGTGTGGCTGGTCATCCTCTCAGACCAGCTACCGATCGTCGCCTTGGTAGGCCCTTACCCCACCA
>Locus:intergenic4146_3:3102862-3102904(+)
TTAATTTTTTTATCAAAAAGCAGAAAGCCTCACTTTGTTTGTA
>Locus:intergenic4219_1:3151955-3151922(-)
TTCATTTTTACGATACAGAACCAGTGTATTTCCT
>Locus:intergenic4235_1:3165098-3165032(-)
AAACGAATTTGTGCAAACAAAGCTTTCAAAATTCATCAACTAACTTTTCAGCTTGATCACCGGGTGC
>Locus:intergenic4269_1:3191625-3191574(-)
GTTTCATCAAATAATTACCTGAAATTGCGAATTGCTCAAAACCAAACCAATA
>Locus:intergenic4310_1:3227276-3227336(+)
TCAAACTGGAACTATTTACTGCCTACGCAAAATGCCCTGAAGTTGAAAAAATATATAGTGA
>Locus:intergenic4328_1:3245239-3245284(+)
GATCATCGACATAGCGCTCTTTCAAGCGAAAAGCATAATCTCCAAA
>Locus:intergenic4369_1:3277060-3277024(-)
GCGGCTGGCTTGCCTCGATTTTCTGAACGTTGTTTCT
>Locus:intergenic4374_1:3282660-3282711(+)
TGCCCGCATTTAAAATTGCCACTGACCAAGGGAAAAATTACAGAATCCTGTT
>Locus:intergenic4380_1:3285312-3285378(+)
CCTGTTTTCATCTGTACATGGATAAAAAAAAGTATACAATTTTTAACTGGGTATCTTAATGATTATC
>Locus:intergenic4400_1:3300189-3300324(+)
ACTATTATTAAACCGTCACCGCGTTATAGCCTTATTGTCCAATACGATTCATCGTCCTGCCCCCTGAAATATTTTCATGGAAACAGGGGGCGTTATGAATTTACTCCCTGTTCCTTGTTGGCCTTCCATAAGCTTC
>Locus:intergenic4450_1:3334985-3335021(+)
AGTGATATAGTGTTTACCGCACCGCAACCATACGTGC
>Locus:intergenic4451_1:3335167-3335065(-)
AAACTGTTTCCTAAAATAAATAGATTGTTGCCATGGAAAAGTGCCTGTTTACAGCAAAGTGTTGCAGCATTTTTGCTATTACGTCGCAAAAATATGCCCACAA
>Locus:intergenic4465_1:3344375-3344279(-)
AGACCGATTGCATCCTCTATTATTTTAGCTTGGTTGCCTATGTTTCTATTCGCTTTGTATCTTGAAACACGGGTGGCCGATACTAAAATAAACTCCA
>Locus:intergenic4479_1:3351989-3351854(-)
TTTCTTGACTTATTTAAAATCACTGCAGATACTCATATCGTTGCATGCTTCGAACCTAAGCGACGATGCGTGCTATTGACAACTCCAAATGGTGAGTTATCAATAAAATGGAAACTCAATAATAAACAAGTGGAGA
>Locus:intergenic4510_1:3374518-3374605(+)
TTTTTAAATGACCAATTGCCCCTGGTATTGCCTTTCAACCATAATGGCAATGTACATACTGGATACCATATCTATGCATCCGCAGATA
>Locus:intergenic4527_1:3382227-3382188(-)
ATCAGGCCAATAGCTGCACGTCCAATCCAGGAAGTGGCTA
>Locus:intergenic8_1:6986-7124(+)
CTTAACTTATTTTCCTACTATGATGATGTGTTCAAAAAAAGCCTTTTGATTGATTGCTTAAAAGAAAAAAATCAAAGAGGTATACTGGTAAATTGGAGAATAAGTGCTGCGTCCTTGCAGCGAAGTACATCCTTTGTAC
>Locus:intergenic9_1:7249-7189(-)
TTAATTGAGAAATTTCTTACATATTACTGCTCATTATACTCGATGACATATACTGCCAATT
>Locus:intergenic64_1:46535-46601(+)
TCTGGGTATTGTTCTTTTAATTTTGGCGATAGTATGTCCTTTGCTGATCCCATTAATTGTGCAATCC
>Locus:intergenic113_1:77541-77508(-)
TTAGGTCACAAGTTCGAGTCTTGTCCGGGGAGCC
>Locus:intergenic126_1:89505-89544(+)
TTTCTGAAGTTTTTTAGGTTGCCTATCATTCCTCAGAGGT
>Locus:intergenic178_1:138005-138101(+)
CAAAAAAATCCCCGGCTAAGATCCCGGGGAGAATTATATATCCGGATTTGGTGCAATCCGAATACTACCCCGCATAAAGAGGGGGAAAGCGGGGTAG
>Locus:intergenic210_1:173300-173339(+)
GATTCCCGCCGCCTCCACCAATTCATTATCCGATACAGTC
>Locus:intergenic231_1:185493-185379(-)
GCACAACATCAGCCAAACACCCTAATAGTTTGTTCGCTAAACTGGAAGAACGCTCAGCAAGGGAGAGTTACGATCAATTTGGTAACAATGTTACTATGCATTGGACCAAAGACCC
>Locus:intergenic322_1:245002-245059(+)
AAAACCAATTGCTTCAAAGGTAATGATCCAGGCAATCAGCTCTGTCCAACTTTTTTTA
>Locus:intergenic406_1:309152-309257(+)
AACGTTTCTCACGACGAGCAGCTTCTATGTACGTTTCATGCACTTCATAATAGACCAAGATATGTACATTATACCGTGCTGAAAACCCTGGAATCACTTTATTTTT
>Locus:intergenic421_1:316051-315982(-)
CCAAAGCAGAGTCTGAATTATATAAACAAGACGAAAGCCAAACTGGAGATTAACTCTCCACGATACACTC
>Locus:intergenic475_1:360262-360136(-)
CGGCATTGCTGGATCAGGGTTGCCCCCATTGTCCAATATTCCCCACTGCTGCCTCCCGTAGGAGTCTGGACCGTGTCTCAGTTCCAGTGTGGCTGGTCATCCTCTCAGACCAGCTACCGATCGTCGC
>Locus:intergenic475_2:362245-362158(-)
CCACTGCTTGTACGCAAACGGTTTCAGATTCTATTTCACTCCCCTCTCCGGGGTTCTTTTCACCTTTCCCTCACGGTACTGGTTCACT
>Locus:intergenic478_1:364740-364773(+)
ATTTGGAACCACCTGATACCATCTCGAACTCAGA
>Locus:intergenic562_2:411294-411369(+)
TTACAGTTAAGGAGCACAAGTGGAAGAGAGTCAACAGTTAAAAGACGCTGGATTAAAAATCACATTACCTCGTATC
>Locus:intergenic562_1:411547-411640(+)
TTTGAGTTGTCTCAGGGCGAACATCATGACCATCTTGTTTGTGTTAAGTGTGGGCGGGTAGAGGAATTTGTAGATGAAATAATAGAACAAAGAC
>Locus:intergenic619_1:448948-448882(-)
TTCATAATAGGATTACAAATTATATTTAAACCCAATAAAACGATAATACTCCAATTTCTTTTCAGTT
>Locus:intergenic627_1:455145-455040(-)
AAAATTACAATAACTATGTCCCTGAAATTGCATCGATTTTACATCACTGGAATCAAGCGTCAATCAAAATTGATTTTTTTCGCTCATTCTATCAGGTACATCACCT
>Locus:intergenic639_1:465944-465893(-)
GCTGCGTCCATCAACTTGAGGTATTATGTCCTTCATTTTATAACTGGACTTT
>Locus:intergenic683_1:492033-491991(-)
ATGGATAACCTTAATGTTCACAATTCTCTCCTGTTTTTAAATT
>Locus:intergenic715_1:517064-517025(-)
ATACTAACCAACGCTGTTTACCTCTGCTCCATATCTTTTT
>Locus:intergenic789_1:567694-567607(-)
GCGCAACAATTTAAACAATATTCTTTTTATTTTTCTATACCTGACGCAAGCTTCTATTTAAGTAACAAAAAATTTAGAATGTGTTTTC
>Locus:intergenic853_2:608471-608333(-)
CTAGCTAATCGGACGCAGGCTAATCTTAAAGCGCCAGGCCCGAAGGTCCCCAGCTTTCGTCCTCAGACATTATGCGGTATTAGCTTGAGTTTCCCCAAGTTGTCCCCCTCTTCAAGGCATATTCCTACGCGTTACTCAC
>Locus:intergenic853_1:610479-610335(-)
CACCCATCTTCAACCAGGATTTCACGTGTCCCGGCCTACTTGTTCGCGTGCCTAGTTCCTCATCAAACCTTCGTATACGGGGCTTTCACCCTCTATCGCCAACTTTCCCAAATTGTTCTACTCAGTTCAATAATAAATCACGCCA
>Locus:intergenic897_1:633394-633358(-)
TTTCAGATAGAGGAAAAGAATATCTTATTAAGAACAA
>Locus:intergenic936_1:662422-662470(+)
GACTTTCCCTTACTGGCAAATCTACTCGAATTGAATCCTTTGTGTAAAG
>Locus:intergenic964_4:688597-688687(+)
GACACGGCGACTGCCAGTGCGTCTTTGGATTTGGGCGGCAATGTGAAGTTTGATGACGACGGTCCGAGCATTGCAGTGGTTGCGGCATCGG
>Locus:intergenic964_3:689287-689398(+)
AAGGTAAGGATTGTGACTTTCAACACAAGCGCAACTGCTGTTGGGTCTGGTTGGATGACCGTAGATGCAGCAAAAAATGCAATCCTAGGACTTACTGCTGGTGGCAATACAA
>Locus:intergenic964_7:689290-689377(+)
GTAAGGATTGTGACTTTCAACACAAGCGCAACTGCTGTTGGGTCTGGTTGGATGACCGTAGATGCAGCAAAAAATGCAATCCTAGGAC
>Locus:intergenic964_5:689422-689569(+)
GCTATGAACGCATTTAACAGTGGTACTGTTGGAGGAGCTGATGGAAGAATAGCAGGAGCACAAAATGTGTCATATTTTATCTCTGATGGTAATCCAACGGTTAACCAAGACTGGCCTAGTATTCCAGGTACATTAACGCAAAATGGGA
>Locus:intergenic964_1:689656-689779(+)
GCTTTAGGTATGGGAACAGGTATCGACGTTAATAATCTTGAGCCTATAGCATTTAATGGTGTGAATGGAGCAAATATACCAGCAGTTGTTGTTACAGATATTAGTCAGTTAGCAGATGTATTAG
>Locus:intergenic964_6:690124-690274(+)
GATACTTCAGCAGCTGCAATAACTATTAATATAAATCTTCCTGGAACTAATGATCCTTTGGTAGTTCGTGATGATTTGATTCTTACTAACCAACCTGCTGTAAGTGGTAGAGATGTTATTTCTATACCGACATGGGCATTATTGGCCAATG
>Locus:intergenic964_2:690538-690682(+)
GGTAGAGATACCTCGAATGACACGATTATTGGTAATGATGGTAATGATATACTGATTGGATTAGGTGGGGATGATACTTTAAGTGGTGGTAATGGTGATGATATTCTTGCTGGTGGCGCTGGTAATGATACGTTAGATGGTGGTG
>Locus:intergenic970_1:695617-695704(+)
GTGGTTCCAGCTGATGCTAAATTATTGAAACAAGCAAAATCTCTCCGGAAAAGGAGCACTGATGCTGAAAATTGTTTATGGTACTATC
>Locus:intergenic970_2:695683-695812(+)
GAAAATTGTTTATGGTACTATCTAAGAGCACATCGATTAAAAGGATACAAATTTAAAAGACAAGTTCCTATTGGGAATTATATTGTCGATTTTGTTTGTATTCAGAGAAAACTCATTGTTGAACTGGATG
>Locus:intergenic992_1:713417-713450(+)
ATAGAACGATTTACGTTGACTACCATGAAAATAT
>Locus:intergenic1095_1:795314-795278(-)
TCCACAATTACCTCATATTATTCTAATAACAACAAGA
>Locus:intergenic1157_1:849941-849905(-)
GCATTGGTTGGCTTTTTAGTGGCAAAAACTATCTATT
>Locus:intergenic1197_1:880630-880588(-)
ATGAAAGAGGCAAGTTTAGGCAAGAGGTCTATTGTGAAGCCGC
>Locus:intergenic1267_1:945336-945279(-)
CAGATAATATTTCAGACTGCTTTCAACCATAAGGAAGTATTCATACGGGAAATCTATT
>Locus:intergenic1275_1:951649-951595(-)
TTCAATACGCCCTTTTTATTGGTTCATTCCTCGCTTGTCCGGATCCAAAGATCCA
>Locus:intergenic1306_1:972891-972936(+)
TATGAATGTGTTGCCAATTCTTCAAGCTACATACCAAGAATGATTT
>Locus:intergenic1439_3:1074915-1074786(-)
GGACAAAATTCTTTCCAAAATCCCTTGCGAAGCAAGCACTGCTTTGCTAATTTGGAGTCAAGCATGACTGATGAGCTGGTGAAACTCCGGCGAAACGTCAACAGACGTCTTATGCTAAGCCACTTCATTC
>Locus:intergenic1439_1:1074971-1074926(-)
TTACCGCGTAAAATCAACACATTTCAGCATTTTGTCCGATCCCGCC
>Locus:intergenic1439_2:1075196-1075145(-)
GCAAAAATATTTGAAAAATGGAGTTTCTCTGAAACAAAACAAAAACTCATTA
>Locus:intergenic1564_1:1174174-1174252(+)
CTATTTAAAACAACGAACAGATTATTACGTGGTTTGAAAATTAAAGTCAACAATTGGAAACAAATTCAAAGAAAGTGTA
>Locus:intergenic1576_1:1181790-1181838(+)
TTGGTACCAATTTTGGGTCTTTCCCAAATACCTGAATCTTCTACACATC
>Locus:intergenic1585_1:1188001-1187962(-)
AACATCGGACAGTATTGCAAATCTTATTTTAAAATTAGGG
>Locus:intergenic1584_1:1188137-1188251(+)
CTCTGTTCATATGTAGAAAAATCAGAGGATTCTAATGCAACACTTCCTGAGCCCAAAGAAACCAAAGGTCATGGACGTTTACCCCATACTGCTTATGCCAATGCGAATGCGAATG
>Locus:intergenic1595_1:1199891-1199741(-)
ATTTTTAAATCCACCTTATCTTTAAATAAGTGTAACGTATTCTGGATAATCTTCCATCTTGCCCAAAACTCAGGGCAAACCAGTTTATCGAGGTTCCCATTATTCATAATCTTATTCGTCACAAAAAAGAGCGTTTTTTCTTCCTTGTTCT
>Locus:intergenic1632_1:1223029-1223107(+)
GATTGTTTAATTATAGTTCTAATATTTCGTCTTGATAGAGTCGTAACAAATTTTGTCGTAATAAATTTTGCATTTAGTT
>Locus:intergenic1663_1:1246754-1246664(-)
TTTATGGCCATTTTATTATGCCGACTCGAGATGGGGGTTATTTGCATCCATATTCGCTACTTCCGCAGTACTTTATGCTTCTCACGAAGTC
>Locus:intergenic1697_1:1272344-1272254(-)
TTATTATTTACAAATATTGATACTTTTTTTAATATGCATCAATTCAATACCAAGGATTTACTGTGTCATACCAGACTTTTTTCTCGACTTG
>Locus:intergenic1737_1:1299795-1299684(-)
TCTGCAACCCAATCGGCATTTCTTAAATTTTTAACAAACAAAGCAGTTTCCTCAGGGCTTGAGTGCTTGGAGTCAAGTTTTATACACCAGTCCCAGTCTCCAGAGGTAGACC
>Locus:intergenic1745_1:1306448-1306352(-)
AAATGCCGAATCCACCAATTTGGTGTTCAATTTAATTTGCATGTAAACGGGATTCAATTCTATCAAAATGAAGATATAAATAACAGAAATTTGAGCA
>Locus:intergenic1792_1:1341600-1341645(+)
ACTGCATGTATACTGGCTCCTCGAAATTTTCAGGTAAGGGGAGAAG
>Locus:intergenic1876_1:1403556-1403676(+)
GAGAAAGAATTAAAATGCCAAATAAAAGATAAGGTTGGTACATGCAATAATCCTTATTTTCATGTTCAAGATATCAACATCCCTGCTAATAACTACAGGACTTTACTCGAAAATATTATTT
>Locus:intergenic1966_1:1475456-1475522(+)
CCAAAATGTACAAAAATTTCGATAACTACAAGACTTCCAGACAATTCCTCATATCTTATTGATATTT
>Locus:intergenic2116_1:1592017-1592077(+)
AAGAGAATTTTATGTGCTCCTACCAGACTAGAGCTGACACCATTGAATTTTATTTTGTCCA
>Locus:intergenic2121_1:1596745-1596700(-)
TACTCTTTGATAAAGCCTTACGTAGAGACGAGAAGCAATGCTGCTG
>Locus:intergenic2186_1:1648176-1648227(+)
CACTTTTTAAAATCATGGGGCAAATGGAAAGTTCCAAAAATTCTATACAAAT
>Locus:intergenic2224_2:1672286-1672322(+)
GTTATTAATCACTTCCCTACTTTTGAAAATGAGCATT
>Locus:intergenic2224_1:1672342-1672441(+)
ACAAAACAAGTACTTGGCTATTACTGTGACGGTGTATGCAGAAAATCAAATCTCGCTGGATGGATTATATCAGGATTTAAGTCAACATCCTGCTGTGAAA
>Locus:intergenic2380_1:1779312-1779348(+)
AATATATATAGGGCTGATAAGACGCAGCCCTTCTCTC
>Locus:intergenic2405_1:1797203-1797170(-)
GCTGATTCTTACAGGGTAAGAAATGCATTATTTA
>Locus:intergenic2466_1:1849109-1849157(+)
TATTTAGGGAGGAATCTATTTTGTAGCAAACACTGTTGGATCTTAAAGA
>Locus:intergenic2562_1:1936116-1936200(+)
TATTCATTCTACTGTAAAACCACTGTTCTGCAAGAATCTTGTAACATTTCAATATCATTGCTTTTTTATGTCTTCAGAAGAGATT
>Locus:intergenic2578_1:1945557-1945599(+)
TTTACTTTTGAAATAATAATTATTAAACATGAAAGAAGTAATC
>Locus:intergenic2642_1:2005533-2005599(+)
AGGTCAAATTTAGTTTATAAATTTTTCCATCCAGATTTGTTTATCCTCTACCAAAGTTTGCATTGGA
>Locus:intergenic2652_1:2012753-2012804(+)
ACTTTTATTATTCAGTTTAAAACAAGAAACACACTTTCGAGGATCCGTAGAT
>Locus:intergenic2662_1:2022550-2022634(+)
ATTATCTCAGCACACGATTATCTAAACGTTATTTATCCCGACACACATAAAACTAACAGGGCTTATACAAAACCCCAAGGTCAGT
>Locus:intergenic2683_1:2042523-2042487(-)
ACTTGTCACCTTCCTGTTTATTTCCAAGACAATCTTT
>Locus:intergenic2733_1:2084203-2084131(-)
ACTCCTAGTTTATCTGAGTATAATATAAGTTGGTTTGATAGTAATGTGGTGGCGCAATATTATCTGATTGTCT
>Locus:intergenic2760_1:2103699-2103780(+)
TGGCACATCGATTGCTTATCACGTGCGGTCAACCAAAAACCAATCAGTGCAACGAAATTTATTTTAAAACAGATCGCCAATT
>Locus:intergenic2768_1:2106829-2106943(+)
CAAAATTTAATTCATCGTAAATCCAATCCCAGACACCATCCACCTGTTATTATTATCCACAAACGAATTCAAATTTCCTTGATTTTTCAATTCAATATACTATACATAAGAAGTC
>Locus:intergenic2778_2:2111899-2111935(+)
ATAAAATTTCAAAAACCGCCAGGTCTTATCTGCTGCT
>Locus:intergenic2778_1:2111902-2111941(+)
AAATTTCAAAAACCGCCAGGTCTTATCTGCTGCTGTTATC
>Locus:intergenic2779_2:2112105-2111994(-)
AAGCAGAAAGTCTTGCTCCCAAAGCTGCAACAGACAGCCTGTTGGATTGTCGCCTGTTGTTTTAAACTCTCTCATCTCAATTGTCGTCGTGGTGGTGGTCAGCTTTACCCTT
>Locus:intergenic2779_1:2112105-2112003(-)
AAGCAGAAAGTCTTGCTCCCAAAGCTGCAACAGACAGCCTGTTGGATTGTCGCCTGTTGTTTTAAACTCTCTCATCTCAATTGTCGTCGTGGTGGTGGTCAGC
>Locus:intergenic2810_1:2131948-2132083(+)
CACGCCTATTCGCATTCTCTTCGGCCAGGAGCAATGAAATCCAGCGAAATTGTAGTTTTCATTGCCCACTTGAAATATGAATACTTCTCCAAATCCAGATTTTTTTGCATTCAGCTTAAAATCAATAAATATTTAG
>Locus:intergenic2839_1:2156097-2156055(-)
TCCACATTTTCTGTGGATAAGTCTGTTTATAGGTTGTCAAATT
>Locus:intergenic2845_1:2158870-2158795(-)
ATATTTAATATACAAACAATCTATTTTAATTATAATCAAATATATCATATTATGACCAATAAGAATAATATTTTTT
>Locus:intergenic2882_1:2185069-2185132(+)
ACTGGATTGATATCGGCAACAATTAAGCCTATAAAAAAAATATATATATTTCATGTAACTAACT
>Locus:intergenic2984_1:2253039-2253090(+)
TTCTGGAACTTGCCTGTACTCAATTCCTGTAAATACCAACACCGTATTGAAA
>Locus:intergenic3023_1:2278505-2278466(-)
TTATCTCGTGCTGTCAGTTATAGTCGACTAAATGTATTAA
>Locus:intergenic3083_1:2337164-2337092(-)
ATTCCAACCTTGAGAAAGAAGCAGAAATTAAAGCATTTTCGCATCGTTTGGAATCAGCGTTACAAGACTTGTC
>Locus:intergenic3104_1:2351982-2352117(+)
CATTTTCAACTTTATATCGGGAAACACATCGATCGTCATACGAAGGTAATAGGCCCTTTCGTGAAAAGAGTCGTGTCCCATATAAGTTTTAAATACAGGCAGATATACGTAAGCGTTCGCCTAAATACGGGTTGCA
>Locus:intergenic3193_1:2406702-2406561(-)
AGCCAAACCATGAATGGGGCGATGAAGTTTCTGATCATCTATCGTGATAAATCGTTGCAAATTATGCCCTGTGCCTGTAGCACGAGTGGCATAAGGGGTTTTATGATTGTATTCCCATTCCGGGCCTACTTCAGTGTAAGGT
>Locus:intergenic3200_1:2421394-2421505(+)
AGTCACTTTGACTTTGTAAATTCAAAATTTTTACATGAGATCATTGACTTATTTAAGACATATCTTCATCCTTTGGATCATTTCGTATTGTTGGCGCAGATATTACTAAAGA
>Locus:intergenic3208_1:2428165-2428252(+)
TATCTACAGCATTTAAAAAAATGGCATAGTTTAAACCCAGACTATCAAATCAATTTCATCACTGATGAACATTCTTCTTCTATTCAGC
>Locus:intergenic3211_1:2429178-2429097(-)
GGCATCTTTCATTTTATTGCTGTGTTACAAACGTTTCTGAGGCAATTTTTACTATTTATAACTTCGCTCCTCAAAACGTTTG
>Locus:intergenic3235_1:2442673-2442547(-)
CGTAATGCCGTGAATATTATATCTTGCATTAGGAGATCATCCGGCTCAAGCAAAATACCAGGGCGTTTTTGTTATACTGACACGTATCGACCGGCCTTTATTTTTTTATGCAAAGTGACTATTATCC
>Locus:intergenic3245_1:2455433-2455325(-)
CAGTCCTCGCCGACGAGGTTGTACTTTAATGCTGTAGTGCACGGATGTGCCAATTTAACACTTTCTCTATTTACCAGGTGTTGGCAATGTTTCATTTTGTTTCATGCGA
>Locus:intergenic3284_1:2489216-2489306(+)
GACTTACGAAAAACCCCAAGGTCGAGGCAAGTGGTCTACCATTGCTTTCATGAACAAACCAAGGTATACCTAGCTTACCAGATTACGGTCA
>Locus:intergenic3310_1:2504856-2504901(+)
ACATGCTCAGACTTGGAACGAAAAAATATTTTTAATAAACGATTTA
>Locus:intergenic3316_1:2508716-2508776(+)
ATTTTTGGGCTGCCGAACCCGAGTGTATGCGAGAATTCTCTCGCACACTCCCATAGCCCAC
>Locus:intergenic3357_1:2545458-2545422(-)
AAAAACATTTTTTGCCTCGACCTTGGAGTTTTTGGTA
>Locus:intergenic3376_1:2558527-2558632(+)
ACCCAGCCATTAAACCAAACAGACTCAGCGTCTAATGGAATCAATCTGAGATTTTATAGATTCTGGATCATCAGATTCAATTCATGCCCAACTGTTTCAACTAAAG
>Locus:intergenic3384_1:2561756-2561789(+)
AAACTTAAGTCTTTTCAAACAATAACTCAGATTA
>Locus:intergenic3460_1:2617212-2617311(+)
AGTAAATTTTTATATAACACTTTAGTCAACTGGAATCTCTATCAGCAATTATTATCTTCAATCCCAAATACATATTTGTTTAAATTTTTTACATATTTAG
>Locus:intergenic3486_1:2633349-2633385(+)
CAACATCCAGTTCTGGAGTTCCTTTATAAAACCCAAA
>Locus:intergenic3499_1:2641844-2641790(-)
TTGCTTGTAATAATAAACTCCCGCCTGGCGGGAATTTATTGTTTAATGTTCAGAG
>Locus:intergenic3502_1:2643963-2643999(+)
AAAAAGGTAAAGTATATACCTAAAACAGTTCCTTGTG
>Locus:intergenic3555_1:2680772-2680700(-)
GAGTATATTAAAAAATTAATTAGTTTTGTAACGCTTAACCTTAACGTTCGACCTGGTAAGTATCTTAAGAAAA
>Locus:intergenic3580_1:2700674-2700776(+)
TTTCCATCAAATTTTACTTTAATTCTTCGGTGCCTGTTTTCACCTTCTTCAACTTCAGGTATTTCTATTTCAATTCTTTTGCTAAATGGATTACCGTCCAGAT
>Locus:intergenic3601_1:2711096-2711015(-)
TTGAGCAGCCGGCTCGCTCAAGTATTAAAGGTTCTTTCAGATAGATGGGCTATTTTACAATCAGCTTTTTCTGGTCTAAATA
>Locus:intergenic3690_1:2767170-2767248(+)
TCATTCGCCACATTAGCAGTACGGCCTATTGAAAAACCTCTTTGGCTTGGTGTTCACACAGCAGGTTTTTTGCTGAAAG
>Locus:intergenic3691_1:2767388-2767352(-)
ACCTGCAGCAACAATAGATCCGGCAGCAGTAGATTTA
>Locus:intergenic3695_2:2768857-2768785(-)
TGTAGCACTAATGTCAATTTAAAATTTGATCGGGCTGATAGATTACTTCCAGGAAACCCGGATTGGTTATTGC
>Locus:intergenic3695_1:2768881-2768830(-)
AACATGATAAAAAGTGTGCTTTATTGTAGCACTAATGTCAATTTAAAATTTG
>Locus:intergenic3811_1:2861845-2861758(-)
AAGTATTGCGCGAATCATTTTGATCGTATACATTGCATTTTATATCAAATAAAAACTAAGGGATTAATGTTGTGTCAATATGTTGGGA
>Locus:intergenic3812_1:2863981-2864056(+)
CAAATTGAACAAACTGATGCATACATCATTGAAAAGTTGGCTCAACGCCAAGAATTGTCTAAAAAAATCGGAGCTT
>Locus:intergenic3812_2:2864080-2864188(+)
ATATTAGATCGCCTGCGCGAAAAAAAATTGTTTGAATATTATGACTTTTTATCCAGGCAATATCACTTGCAGCAGGATTTCGTGAATCAATTATTCAAGATAATTATCT
>Locus:intergenic3827_1:2872356-2872275(-)
TGTTTTATTTCGGTAAGATGTATACAGAATTCTGGTGTTTCAATCGGCCACTTAAATCTCACAAAGCCATATATTGATTTAC
>Locus:intergenic3839_1:2878142-2878103(-)
CAAGCTAATCAACTCATTGCTGAAGAAATGACTTTGGGTC
>Locus:intergenic3838_1:2878222-2878306(+)
GTTTTAAATTTGATAAATGTTCATCAAATATCAAATCTTTCGTTTAAATTATATCGTTATAAAGCTGTGTTTCCTTGCTATCTGA
>Locus:intergenic3869_1:2895212-2895140(-)
TGGATTTTAACATCAATCGTTGAAATTCCCAGGGTTTTACAGAACAAAAGTGTGTCGGGTTTGTGTCGGCTTT
>Locus:intergenic3877_1:2898259-2898208(-)
AAAGACAACTATATAAATATTATCAATCACAAACGTGCAATTGTCTGCACTT
>Locus:intergenic3898_1:2907000-2907078(+)
ATATTTAAGTGTAGCAGGGATAGAAAGATAAGAAATTTGGCAAGGATTAGTTTACCGAATACCTTCTGCCCCTTGCTGG
>Locus:intergenic4036_1:3015273-3015321(+)
CATATTTATAAATCGCTAAACCTCTTATATAAAAGTTTTTTACGGTTTA
>Locus:intergenic4076_1:3054756-3054789(+)
GCTGTAAAAATCAGTGCTTCTTGGCTACGATTCG
>Locus:intergenic4126_1:3083120-3083162(+)
ATAACCTGTGGCTCCATCATCAGAACCTGGCTAACTTGTGAAT
>Locus:intergenic4144_1:3099060-3099162(+)
ACAGTCGCAGCCACCTGGTCTCTGCGGCCCTCTCCAGCTCTGAAAGTAAATCCCATCACCAGAAAGGGCGTACCTTCTCCCGAAGTTACGGTACCATTTTGCC
>Locus:intergenic4146_1:3100470-3100554(+)
TTGCTCGCGTGCCTAGTTCCTCATCAAACCTTCGTATACGGGGCTTTCACCCTCTATCGCCAACTTTCCCAAATTGTTCTACTCA
>Locus:intergenic4146_4:3100487-3100625(+)
TCCTCATCAAACCTTCGTATACGGGGCTTTCACCCTCTATCGCCAACTTTCCCAAATTGTTCTACTCAGTTCAATAATAAATCACGCCAGGCTCCTCCCCGTTCGCTCGCCGCTACTTGGAGAATCTCTCTTGATTTCT
>Locus:intergenic4146_3:3101181-3101229(+)
GGTTCCCCTACGGCTACCTTGTTACGACTTCACCCCAGTCATGAACCAC
>Locus:intergenic4147_1:3101784-3101700(-)
ATTGACGGGGGCCCGCACAAGCGGTGGAGCATGTGGTTTAATTCGATGCAACGCGAAGAACCTTACCTACCCTTGACATACAGTG
>Locus:intergenic4146_2:3102373-3102454(+)
CGTGTCTCAGTTCCAGTGTGGCTGGTCATCCTCTCAGACCAGCTACCGATCGTCGCCTTGGTAGGCCCTTACCCCACCAACT
>Locus:intergenic4153_1:3110770-3110686(-)
CAGTTGCTTGCAATTATTTTTAAATATTTATGCTTGCCAGAGCTTTTTAGAGCGCAAAACCTGGTTTATTGCAAAATTTGCATTT
>Locus:intergenic4178_1:3126550-3126613(+)
AAAGGGCGCACTCGCCCAAGCCTGGTAACTGACTTAGATTTAGACAGTATCCTAGTCAACATAA
>Locus:intergenic4329_1:3245467-3245347(-)
CTATGGTTTAATATTGCCTCAATTGTTTATTTGAGGCTCATTGCTGTGAAAAAAATTATAGTGTTTGTATTGCTGACTGTTGTTTGTAGCGCAGGCTTTACGAGTAAATTGAGTAAATTTC
>Locus:intergenic4374_1:3282299-3282380(+)
GCTGTCACCTGCCTTATATCCCACAACCTTTTCTCGAAATTTCATCATTTCATGAAATGCCATAATCAGGCTCAAAGACATC
>Locus:intergenic4397_1:3296905-3296872(-)
AATCCTATTTTGTCAATAAAGATTAGGCCCTTTT
>Locus:intergenic4410_1:3304679-3304763(+)
TTGTTTAATAATATGTATTTCGCCCAGCGTTTCTTTCTCTTTAATTGTTACAAAAAACAATCCGCTCAAAACATACTGGTATTCT
>Locus:intergenic4410_2:3304845-3304890(+)
GTCAGACCTAACAATAAGTATTGTACAGAAAGTAATCTTTCATGGA
>Locus:intergenic4411_1:3305045-3304979(-)
CGGCCTCCTAAAATCTATTTTGTTATCAATGGAGTTATCATGTTGACAAAAAATAGAATGGAAAAAG
>Locus:intergenic4450_1:3335088-3335154(+)
AATAGCAAAAATGCTGCAACACTTTGCTGTAAACAGGCACTTTTCCATGGCAACAATCTATTTATTT
>Locus:intergenic4457_1:3339314-3339278(-)
GGACAAACCACCGCTAGCAATCAATCCCAGCCGCAAC
>Locus:intergenic4497_1:3361958-3361895(-)
TTATGTTTCAGGGTCTTTCTATCTGTTTTTAAGCTCAATTTAATAATAAGAATAAGCTTCTATA
>Locus:intergenic4505_1:3368575-3368536(-)
ATCGTTCAAAATAACCAAATTTTGATCCAAAAAATAATCT
>Locus:intergenic4505_2:3368729-3368627(-)
TCAGCCACATCCGAGTCAAGGTTTCTCTACGTTGAGGAGGTTATTCCTCAAAAACAGAGAGTGAATAAAACTCAATTTATTTTTAAAAAAAATCCCCATTTGC
>Locus:intergenic2_1:320-461(+)
TCGATTTTTGAGTATATTTCTATTTATTTAAAAGGTTTGATCTTATTTAATTTATCTAAATTATTTGTATGTATATTAAAATGTAGACCCTATTATGGCTTTGTGGATAACTTTGCCTTTTCTTTAAACCCGGGTATAATTT
>Locus:intergenic9_1:7141-7108(-)
AGTCAACTAAGGGACCAGTACAAAGGATGTACTT
>Locus:intergenic88_1:59867-59915(+)
CTGTTTCAACAAATCACTTATCCCAAAACTATAAATAGAATTGCTTTTC
>Locus:intergenic144_1:109786-109843(+)
GACGAGGGGGAGTGCTATTCATCTCCAGCAAAGTCTATTGCAATTTGTATAGGGAAGG
>Locus:intergenic166_1:124003-124042(+)
TGTAGGCGTTTGCAATATAACAAATGGATTGGGGTTAATT
>Locus:intergenic172_1:132107-132218(+)
ATTGTTATAAAAGAGCATCAGATTTTTGGCGAGAAAAGATTGGCCGTCATAAAACGCAGCAACTGTCATAAAAAGAAAGCTGCTGCGCTAAAATTGGAAAAATCTATTGTAC
>Locus:intergenic189_1:146984-146945(-)
GTCGAGCTTCACAAAGTTTATTCTGATAGCAAACAAATAA
>Locus:intergenic191_2:151608-151458(-)
TGGAGGAATAGTAAAAGGATAGCTATGAAAAGTATAGAGGATTTTACAGGTTTTTCAGAATCCGGGATTGATGATGCCATTCAAAATGCCTTAAAAAAAGCAGGTAATCCAACTCATTTTGAAGTCGTTGAAACACTAGGTTCACAAGATA
>Locus:intergenic191_1:151587-151479(-)
GCTATGAAAAGTATAGAGGATTTTACAGGTTTTTCAGAATCCGGGATTGATGATGCCATTCAAAATGCCTTAAAAAAAGCAGGTAATCCAACTCATTTTGAAGTCGTTG
>Locus:intergenic210_1:173175-173319(+)
GGTTATGGCGCGAAACTCAGGGAATCGCTGTGTATCATCCTGCCCGTCGGAGGAGCCACAGTTAAATTCAAAAGACAAGGCTATGCATGTAGAGCTAAAGGCAGAGGACTTGCGGACGCGGGTTCGATTCCCGCCGCCTCCACCA
>Locus:intergenic210_2:173223-173367(+)
GGAGGAGCCACAGTTAAATTCAAAAGACAAGGCTATGCATGTAGAGCTAAAGGCAGAGGACTTGCGGACGCGGGTTCGATTCCCGCCGCCTCCACCAATTCATTATCCGATACAGTCCAATACCGGGTCTTTCCCAAATACCTGA
>Locus:intergenic218_1:177029-177104(+)
CCTTCATTCTCGAACTCATGTTCCAACCAACCACTTTTCGGGAAAACAAATCAATTACCACCGTCAGGTATAACCA
>Locus:intergenic228_1:184095-184185(+)
GTAAACACTAGGGTTACTACTAGTGGTTTATATCTTAATCTTGTAAAAAATGAGTCTGTTCTTGGCTTAGATCAAAGTTTGGCAGAGACGG
>Locus:intergenic249_1:194741-194654(-)
CATTTTCTTACTCTAAAATCAATTCAATTTATTCCTACTGTAGAGTTTGGATATTCTGGAAGTGTTCACATACTAACAAATATAGACA
>Locus:intergenic277_1:214464-214359(-)
TGCTTTTTGATAGTGTCATGGGTAATTTCGAACGCTTCCAGGAAACCACTTGCAATCAAAATCGCAAGAAAAATTAAGTACAAACCATTCTATATTGGAATCACAT
>Locus:intergenic293_1:223097-223055(-)
GCGGAGTTTGCATTCAGCAATAAAATGAAAGAGGGCAGGTTAT
>Locus:intergenic388_1:298285-298345(+)
TCTTTTCGATCGTTTGATTTTTTACTCTTCTTGCTTTCATCCAGATCATTGTTCGTTAATC
>Locus:intergenic474_1:361420-361456(+)
AAGGAATCAAAGTGCCCACACAGTTTGTTTTCATTAT
>Locus:intergenic474_2:362333-362405(+)
GCCGTAGAGAAATCGAGTCTGAATAGGGCGATAGTCGCTGGGAGTAGACCCGAAACCGGGCGATCTAGCCATG
>Locus:intergenic476_1:363389-363470(+)
GCAAAATGGTACCGTAACTTCGGGAGAAGGTACGCCCTTTCTGGTGATGGGATTTACTTTCAGAGCTGGAGAGGGCCGCAGA
>Locus:intergenic544_1:398481-398514(+)
AGCGGTAGTTTGGTGGGATTTTATACTATAGGGT
>Locus:intergenic567_1:414017-413951(-)
AATATTTCCTACCCTTTCCAGAAATCACTTGCAGAACAGGTTTTTCAAAAACAAAAGAACAAGATGA
>Locus:intergenic581_1:428340-428262(-)
ATAAGAAAAAAGAAACAACTGGATAACGTGTTTTTTGTCACAAAAAGAGATTCAGGTTGCCTGAAAAACAACCTGGATA
>Locus:intergenic753_1:542713-542632(-)
GATGTAAGAGCTACTTTTAATCATTGTAAGTCCTGTGATAAATCAACTACTCCTCCTTTAATTATTACAACTCCTGTACCCA
>Locus:intergenic753_2:542821-542683(-)
CTCAAAGCAATTATTTTATTTGTCAGCTTAACTGCTCTTGTTAACCATGCCATGGCGATGAATCTATTAGGGATAGGACCAAATCCAAAAAATCTACCCAAAGACAATGATGTAAGAGCTACTTTTAATCATTGTAAGT
>Locus:intergenic770_1:556457-556583(+)
AAATCCTTAGTGTTCAGTATTCTTTTAGTCATCCTGATTGAACACGCGATTAGGTTTTTGGTGATGGCTTCTTTATTTTTTATTAAAGAGGTCATAACCGTGTCAGATAAACCAGATTCCCCATATA
>Locus:intergenic802_1:578924-578975(+)
GTTTATTGCCATATTCCCTCATTAAAAGTACTTTTGCCTTGGCCATGGGGTT
>Locus:intergenic850_2:606631-606712(+)
AATATATCACAGTCATTATTTGGAAGTGACCGCTACCTTGAGTCAACTAAATCGACTCTTATTTGGATATTTTGTTATATTT
>Locus:intergenic850_1:606673-606718(+)
TCAACTAAATCGACTCTTATTTGGATATTTTGTTATATTTTTCTCA
>Locus:intergenic854_1:611805-611892(+)
CTTTCAGAGCTGGAGAGGGCCGCAGAGACCAGGTGGCTGCGACTGTTTATTAAAAACACAGCACTCTGCAAATTCGTAAGAAGACGTA
>Locus:intergenic860_1:615409-615490(+)
GGTTGGTGTTTAAGCCATGTATCAACACCAACCTGTAAAAATATAACAGTATCGTTATCGCCTCAAGTCAGCAGGGACTTAG
>Locus:intergenic880_1:624604-624649(+)
ATTATGTTGGACTTAAGTCGATCCCATTTCCTATGGACGACTAATA
>Locus:intergenic964_2:689548-689668(+)
GGTACATTAACGCAAAATGGGATTCAGCCAAGTGAGCAAGCAGCATGGGAAGCTTTTCTGCAAGATACTAATGGTGCATCTGCTGGAGGAGAGCGGATTAGATCTTACGCTTTAGGTATGG
>Locus:intergenic964_1:689959-690055(+)
ACTTATTCATACAATAATTCAACACATGTATTAACAGTAACAATTAGTACAGGCGAATCATTTACTATAGATATGGATGATGGTAGTTATACTTTTA
>Locus:intergenic1039_1:753171-753126(-)
AAGGCTTCGAGACGATGCTTATGCAGCTCCTCTGCCCGAACGAACC
>Locus:intergenic1038_1:753149-753206(+)
CATAAGCATCGTCTCGAAGCCTTGGCGCACAACATTAAATCCCGTACAAGGCTTCGAG
>Locus:intergenic1082_1:787260-787332(+)
TCACAATTTTATCATAGAGTATGGGAATTTAGCCATTTTAAAAAAACAGGAACTCAGGAAAAAAATCATTATA
>Locus:intergenic1121_1:816051-816015(-)
CGGATAATTTGGAAAAACGCCTTACTCAACATCAAGA
>Locus:intergenic1156_1:850096-850186(+)
TCTAAGCCCTTAATCAATATCTTTTTTTGTCCTGCACAGGGGGTAAGGAAAAATAATTTATCTAATTTAATTTCATTACTCATATTTTTTA
>Locus:intergenic1276_1:952549-952585(+)
GTTGATAGAACTAAAAATTTACTAAAAGTATTTTATT
>Locus:intergenic1283_1:955353-955206(-)
GGAAAGTGTGTATACGGCAACGTATCGAGGGTTCGAATCCCTCTCTCTCCGCCAAATTACAATTCCTGGTTATCCTTCACAGGGTATAAGGCTATAATTGCCGCTTTCATTGAATTGCATAAAGCAGTAAATTATATCCATTGTGTAA
>Locus:intergenic1282_1:955288-955417(+)
GGAATTGTAATTTGGCGGAGAGAGAGGGATTCGAACCCTCGATACGTTGCCGTATACACACTTTCCAGGCGTGCGCCTTCGACCGCTCGGCCATCTCTCCAACCGGGCAAGCTTATACTTGTCGGCAAAT
>Locus:intergenic1283_2:955384-955342(-)
GAGATGGCCGAGCGGTCGAAGGCGCACGCCTGGAAAGTGTGTA
>Locus:intergenic1309_1:973855-973789(-)
CAATCTAACAAAATCTTTACAAATAATTTATTTATTCATTATTTAATAAATAATGAACAATTACTTT
>Locus:intergenic1315_2:978794-978668(-)
TTTGCTCCGTTACATCTGAGGTCTTCTGGCTATATACGGCACAAATCCGACCATCCTTATCTCGTTTTATGTAGACCACTGTTTAATCCTTTTTTAGCTAATACTATGTTTAGAAAAAACAGACACA
>Locus:intergenic1315_1:978900-978819(-)
TCTTCAAGTACACGAATCAATTGCAAATCGGATTGTAGAAATTTTAATTTTTCGTCGCTCTCACAACGCAACAAAAAATCAA
>Locus:intergenic1377_1:1017155-1017032(-)
TCATCTCCCTACCCTGGATTATTATCTGAGAATCATAATTCAGGGTGCTCTACCCCTCCCCACCTCATCATCAAACAAATTGTTGTTTTTCTTATCAATACCCTTGCCAACAATCAGCAAGTCT
>Locus:intergenic1458_1:1094081-1094183(+)
ATAGGTAGTAGGATTACGCAGGCTAGAAAAGCAAATGGGTTGACGATTAAGATATTGGCAGAGAGAACAGGATTTGGCGCTGCCAGGATTGGGAATTGGGAGC
>Locus:intergenic1479_1:1109310-1109274(-)
GTGTTAGCGACCACCGCCACCATGCCCTACATGGCCT
>Locus:intergenic1527_1:1153945-1153882(-)
TCATTTCTCAATACTAAAATTGGTTTACCTACAGATGAATTCCTCATGAGTCCGCTCAATTTAA
>Locus:intergenic1551_1:1167305-1167272(-)
CGACCTCTTGATTACGAAACTTTATTATACCGAT
>Locus:intergenic1577_1:1181634-1181595(-)
TTGATGTTACAACATTATTACGTTATAAGTTCTATTAATT
>Locus:intergenic1632_1:1223026-1223113(+)
TCTGATTGTTTAATTATAGTTCTAATATTTCGTCTTGATAGAGTCGTAACAAATTTTGTCGTAATAAATTTTGCATTTAGTTGTATTT
>Locus:intergenic1640_1:1228843-1228933(+)
TTGTTGCAAAACAGCAATAGCAGCTGGTTTGAGATAATTCAATTAATCGATGAATTCCAAAAGATCTGGGCGCATGAAAGGGATACTCTAA
>Locus:intergenic1644_1:1232730-1232844(+)
GCAGGAAGTGCTTTATACAAGATACTAAGAGGAGTATATTTTATAAGACGCGCTCAGGACCGGTTCAGGCGAAGAGAAACAATACATTATAAACGGGCTCCAGAGAAGCTTTATA
>Locus:intergenic1646_1:1234210-1234312(+)
CTAAACATAACCCGTGTTCAGTCAAAGTTTCACGCTTGCCTATTCGATAACTTATTAATAAATTTGGTTAAATTTCTCATATGTGGCAATTTTCATACTAACC
>Locus:intergenic1649_1:1235248-1235182(-)
CAACCCCTTCCAAGCCCTACCTTGAAAAGCCTCTTGATTGCGCAGCTAACAATATTTTATTTCACTA
>Locus:intergenic1670_1:1251695-1251779(+)
CAACCGTTGTTGTTGCTGTTGCTCTCGCAGTATCAAGAGCCGCTGTCCTGGTTGCTCCGCCTAAGGTCTTTAACATACATTTCCC
>Locus:intergenic1736_2:1299641-1299743(+)
GATTCTGCTGCAATAGCAAAGATGAATGGTGTTCAAAGCCTTTGGTCTACCTCTGGAGACTGGGACTGGTGTATAAAACTTGACTCCAAGCACTCAAGCCCTG
>Locus:intergenic1736_1:1299979-1300090(+)
AATCGTTGTTGTTATAGCATTAAAACAATATATTTAACTTCAGTTATTAATAAAATCAGTTATTATTTCGAATCAGCTCGAGCTGAGGAGGCATTTATGCCGTCTCGAAGCC
>Locus:intergenic1862_1:1394350-1394434(+)
ATCATCAAAAAAAGAATTGCGTTAAAAAACTCGTTATGTTTAAATAAATACACGAAACGAGTAATTGGCAAATCTAAAGATAGTA
>Locus:intergenic1866_1:1397045-1397084(+)
GTTTTAATATTTTATTTAACTTTCCACTCATGTTTATCAT
>Locus:intergenic1870_1:1400862-1400910(+)
CTTAATAACAAACTTCAGGGATTTATTGAGTCTCTAAATGCGTATATTT
>Locus:intergenic1913_1:1426202-1426166(-)
CTTGTTGCATATGAATCATATTGCATTAGAATAACCC
>Locus:intergenic1941_1:1448712-1448664(-)
TCGGATAAGCAGTGGCCGTTACCGGCCACCACTCTCCTAAGAACCGTGC
>Locus:intergenic2198_1:1653865-1653916(+)
TTAAATCTTTTATACTATGGCTGTAGCCAGTTTAAATCGTACGGTTATTTAA
>Locus:intergenic2208_1:1660217-1660259(+)
ATTTATGATGAATTAAATATTAGCAAATGTGTTATCAAACATT
>Locus:intergenic2224_1:1672196-1672295(+)
AAAACGACTTTAATAGAATTCCCTTGTTATTTTCCTATTAAAATTATCGGAATTAACTCAGAATTATTGCTCAATGAAATCAGGCAAATTGTTATTAATC
>Locus:intergenic2265_1:1701294-1701261(-)
ATAATAAATTTTAAATTAAACCTTATAATGAACA
>Locus:intergenic2338_1:1754423-1754474(+)
AAGCATGACACGCTATATCTGGTACTAGGTATTGTTGGTGCTTTGTTACTTA
>Locus:intergenic2411_1:1804307-1804271(-)
CCGAATTACTTTCTCATGCGGGTTAATCCTGCAGCAT
>Locus:intergenic2447_1:1830208-1830172(-)
GATTATTTTACAATAAGTTGTCTTTATATATGGGTCT
>Locus:intergenic2469_1:1850788-1850680(-)
CCCCCAGCTCAGAGTTCAGAAAAATTAATAATCAACATGCTACTCTTCCTATATAAAAAGAGAGTCAATCTGAGTTTTATCCTGCACAGCGGAACACTGGCAATAGAAA
>Locus:intergenic2472_1:1853444-1853582(+)
AGTGATACCCCTTTTTCGGACTTAAGAGAAAAAATGTTAAATCTCTATGATCAAGCAGAAAGGAACCAATTCCGTGAACCTGTATTTAGAGACCAATTTCAGGGTGCTAAGCTTGATGATGTTACTATTTCTCGAGCAA
>Locus:intergenic2550_1:1922750-1922810(+)
CCAAATAGTTTACTACAAACTTTAAAAAATTTAAACATTTATTGTATAAATATATCACTAC
>Locus:intergenic2579_1:1945649-1945565(-)
TTATTAGTTAAATTATTAATCCCCGAAAAATTTCTAATTATAAAAGCAGTGATTACTTCTTTCATGTTTAATAATTATTATTTCA
>Locus:intergenic2640_1:2003673-2003718(+)
CTGGGGGTTAATGAAAAAAGGGGCTTAACTGGGATGTGCAAATTGG
>Locus:intergenic2645_1:2007369-2007300(-)
CAGATTTTTCTTTTCGACTGCAGAAAAGCAAGTTGTTTTTGGATTTGCTATAATATAGACACTGGTTTAC
>Locus:intergenic2700_1:2057839-2057974(+)
AAATTTCACTACCTCAAACCATCAATTTCTGATATTTTATCCATTGTAGATACTTTATTTTTAAATGACAGATTCTATTTACGCCGCTTATTAGAAGTATCCATAAAGCAGATACCGTTTACCTTGGATAAACTGT
>Locus:intergenic2727_1:2079701-2079629(-)
TTCAGGGTGCTTAGCTCAGCTGGGAGAGCATCGCCCTTACAAGGCGAGGGTCGTAGGTTCGATCCCTACAGCA
>Locus:intergenic2735_1:2086805-2086700(-)
TGGGACGGGTATCGGGGTGTAGCGCAGTCTGGTAGCGCGCCTGCTTTGGGAGCAGGATGTCGGGGGTTCAAATCCCTCCTCCCCGACCATTTAAGCGCCCGTAGCT
>Locus:intergenic2751_1:2097695-2097611(-)
GACTTGAATAGAAATCCAATAATTCTGAATCAATTCATAAAACATTTTCCTAAAGTTTTCCTTGTATTTGTAGATAACAACAAAT
>Locus:intergenic2752_1:2099258-2099291(+)
GGGCGATGTCCTAGGCCTCTAGACGATGGGGACC
>Locus:intergenic2757_1:2101689-2101587(-)
CGATTCACTACAAAATATAACTTATTGAATGGTCTTATGATAAGCTTTCCTGAAGGTTTTGTTAATACTTATTATACTCATACTATGTATAATATGATCATAT
>Locus:intergenic2779_1:2112059-2112005(-)
TTGTCGCCTGTTGTTTTAAACTCTCTCATCTCAATTGTCGTCGTGGTGGTGGTCA
>Locus:intergenic2837_1:2154541-2154463(-)
TGGTGGCCAGAGGCAGAATCGAACTGCCGACACGAGGATTTTCAGTCCTCTGCTCTACCGACTGAGCTATCTGGCCACT
>Locus:intergenic2837_2:2154557-2154506(-)
GACCCGGAAATTCTAATGGTGGCCAGAGGCAGAATCGAACTGCCGACACGAG
>Locus:intergenic2839_1:2156591-2156486(-)
GTCATAACATCTCAGACTGATCCTTCCTCGAAAAGCCGGACACCAACATTAAGCAACCATGCCAAAATTATTAGAGATTTGAAATCCAAAGAAGAATGGATACGTT
>Locus:intergenic2850_1:2163695-2163734(+)
TCCGGAGGTTTACTATCAGACTTTCAGAGTGTAGGTCCTT
>Locus:intergenic3046_1:2296610-2296688(+)
ATAAACCTATACCATCAACTATTGTATTTTGCTGGTTATACCCTGAAAGGGCCGTTAGCTCAGGTGGTAGAGCAGGAGG
>Locus:intergenic3050_1:2299399-2299447(+)
AATCCTTATTACGACAACAACAACGTACTTTACTTATTTGACAAGCTTG
>Locus:intergenic3055_1:2303035-2302921(-)
GTGGCTTTAGAGGATTGGGTTTTAAGTAAAAGCTTGGTTGAATCATATAAAAACTCAGATACACATAAGATCAGGGAGTTAATCACTGATAAAAAGAATTTTTCGGATATGAGCC
>Locus:intergenic3065_2:2309755-2309716(-)
AACTCGATCCTGTTACCCGACCTGTCTTCTTTTTATAGGT
>Locus:intergenic3065_1:2309830-2309743(-)
ATTAAAGAAAAAGTTTTTCTTATAATTTATAGACTTATGGGTAATAGTAAGGTTCTTAGGGGACGGGATCGGGGCAACTCGATCCTGT
>Locus:intergenic3079_1:2327500-2327422(-)
AGCCGTAGTGGTTTGAACGATGGTAATTGGGCGACTCATGTGAGGAAAACGGCTGGTTTAGTGATGAACCACCGTAGGA
>Locus:intergenic3079_2:2327593-2327455(-)
ACCAGGATCGGGTTCCATAAGGGTTTCCAGAGGTATCCATACCACTGCTTCCTGACATCGGCCGACCTGAGCTTGGGTTTATGCTCACAGAAGAGCCGTAGTGGTTTGAACGATGGTAATTGGGCGACTCATGTGAGGA
>Locus:intergenic3097_1:2346700-2346655(-)
TCTTCAATCCGCCAGGGTACACTTCATAAAGACGTTCGGCACTACT
>Locus:intergenic3115_1:2356520-2356409(-)
GGATGGTTTATTATAAACAAGAGCCGCAATTTTTTTGGCAACAAAAGCGCCGCTTTGTTATGCGGCAGGTGCAAGTCCAGGGAAAGATTTTCCGTACCACTTCAATGTAAAA
>Locus:intergenic3144_1:2372572-2372665(+)
ATTACTATTTTGAGTATAGTACTATCTGATATTAAAAAAACATTATCTCCAAGTATCCTGTGCCTGGTGAATTATTTATTTCTATCTATCGCCA
>Locus:intergenic3193_1:2406419-2406380(-)
GTAAATTTAGTATTCCTTAAAATAAAAAGCAGCAGCTTGA
>Locus:intergenic3200_1:2421542-2421581(+)
GTGAACTTTTTCATTACAATATACGAATTTATAATCCCTA
>Locus:intergenic3231_1:2439772-2439721(-)
CCGTTAGCTCAGTTGGTAGAGCAGGAGACTCTTAATCTCAGGGTCATAGGTT
>Locus:intergenic3241_1:2451694-2451640(-)
CATTCATATGGATTTTATTTATTCCATTTAAATAATAGGTCACGGAGAGAGAAGA
>Locus:intergenic3270_1:2480024-2480099(+)
AAAGAACCCACAATAGAATTACCCTGTTCCCTGAGGTTTTTTGATACCGATGCAGCGAATGGATTGCCTCATCATA
>Locus:intergenic3297_1:2495775-2495703(-)
ACAAGAGGCGCTACTTTATTTATAATGCAAATAGAGTTTATGGACAGAATTTCATTTTGTTCTGACTCGACAA
>Locus:intergenic3427_2:2593355-2593274(-)
CTATTTATACGTTATAATTCGGTCGTACAGGGATTTTCCCGTACGATATCTAATCATATCAAAAAAATCACGCTCAGAAAAC
>Locus:intergenic3427_1:2593321-2593285(-)
TTTCCCGTACGATATCTAATCATATCAAAAAAATCAC
>Locus:intergenic3481_1:2629152-2629116(-)
CTTTATGTATACCTGATCGAGAGGCACTGTTCATGGT
>Locus:intergenic3581_1:2700945-2700903(-)
ACAAAAATCCAGCCAATATATTTATGTGGAAAAAAAGAGATAG
>Locus:intergenic3603_1:2712537-2712471(-)
GTCATAAATTATACTTTGGGTGTTAACGTGTTCGATTTACTCAAAAATTTTTTTCGCAAAAATATCG
>Locus:intergenic3634_1:2731879-2731942(+)
ATAGATAGGAAACGGGAGTGTAACCATTCATCATTCCTTTACCTGCTATGTGTGAACTACTGCA
>Locus:intergenic3674_1:2758464-2758548(+)
AGAAAACGAATTTATAATATCATTGCAATCTACTTTTTAAGGAGTATCCGGGAAAATAGCAATTCAGGGTTCTTGCTTTTGACAC
>Locus:intergenic3755_1:2816700-2816550(-)
ACTTCTGGGATATCTCCAGCTAAAACGGAAGAAAAAAATAATATTGATCCAATAAATACGAGGAATTTGCTCATGATCGCGTTTTCCCTGGTTTATTTAATCCAAAATAGATTAAATATTATACTATTAAATATAATAGGACTTAGGAAAA
>Locus:intergenic3754_1:2816663-2816759(+)
TTTTTTTCTTCCGTTTTAGCTGGAGATATCCCAGAAGTAGACATACAAGATCAACAGTCGGATCAGGAATTATGCGCCCAAAAATTTTATAATCAAT
>Locus:intergenic3784_2:2845180-2845216(+)
TGGATTGCAAAAAACAAAATAAAACCCTTTTTTTTGA
>Locus:intergenic3784_1:2845198-2845249(+)
ATAAAACCCTTTTTTTTGATTTTAAATTCTAATTTAATATATTTTTTTGGAA
>Locus:intergenic3822_1:2869713-2869749(+)
ATCAGTAAAGAGCTGATTTTCTTGCAGACATTAATTG
>Locus:intergenic3839_1:2878450-2878339(-)
CCAATTTTTTATTTGAGTGAGATAGGTTTAAGCTGTGAGTCCATACAAAATGAAATGGTTCAAAACGAAGGTTTAGCTCATTTAAAAGTTTCAGAGAAATTTGGCTCTGTGC
>Locus:intergenic3910_1:2918268-2918355(+)
AAAAATTTCACCAGAAGATCAGTCCAAAACATACCATTTAAAAATCATTTTGTGTATAATGTGATCACGTTATTTTTCTTGCAAATAT
>Locus:intergenic3914_1:2921245-2921296(+)
TGGAGTTTTCGTAAATACTGTTACAATCACCTTGAATACTGCAAAGCCCGAA
>Locus:intergenic3914_2:2921642-2921732(+)
GATAAGGATTATACGAGAGCCTGGCTATATCCAGGGTTCGTTCAGGCTGAGGAGATGCATAAGCATCGTCTCGAAGCCCTGGCACGAAATA
>Locus:intergenic3931_1:2935975-2935912(-)
TCCCAATTTGCAAACCTTTGTACAGAAATAAAGTGCAAGGGTGGGCATGTAATTAGTATTAATC
>Locus:intergenic4079_1:3056062-3055996(-)
CCTCAGTTTTGTAAAAAGTACTACATTTTTGCCTTTTATACAGAGTTCAATCTCAAATGGTTGTCTT
>Locus:intergenic4109_1:3074875-3074830(-)
CAATTACCTTTCTTGCTTTCTGTATTACCGGAAAATTTTGGAATGA
>Locus:intergenic4113_1:3076513-3076426(-)
AGCTCTTCTGCAATACTATTTGTCGCACGAACTGTTTCAGGGGTAATATTCAAAATACCCATATTGAGCATTTATCTCTCTCATTCGT
>Locus:intergenic4120_1:3079843-3079927(+)
AATTGCCTTAAAGAGAAATACAAACCGGCACACGCAACCAGAAACTGCATCAAGCTTACTATATGCGCTTTTTTCAAGGTTCCCA
>Locus:intergenic4130_1:3085369-3085453(+)
GGGATTGTGCATGGGATATGCTCTATAGGACTTACACAAAGCTCCAAGGTCGAGGCAAAAAAAATTTTTAATAAGGAGCTTAGAT
>Locus:intergenic4143_1:3097924-3097858(-)
ATATTGATTTGTATACCTGATACGTATCGTGTAAACTCTGACTCTTTACCAAACCTGTGGCTTAATA
>Locus:intergenic4147_1:3099958-3099925(-)
GCTGTCATGGCTTACCAAACCGATGCAAACTCCG
>Locus:intergenic4146_1:3101953-3102088(+)
AGTATTAGGCCAGGTAGCCGCCTTCGCCACTGGTGTTCCTTCCGATCTCTACGCAATTCACCGCTACACCGGAAATTCCACTACCCTCTCCCATACTCGAGTCAACCAGTATTATCTGACCGTCCCAGGTTAAGCC
>Locus:intergenic4154_1:3111700-3111760(+)
CCGGATTTATCAAGTATCGTTTGCTACTTCTCAAAAAAGCGCTCAAAACGAAAACAGGATA
>Locus:intergenic4312_1:3228998-3229034(+)
AATTATGACGGCATACAATCTGGCAGTAGTCCCGTGA
>Locus:intergenic4359_1:3268622-3268589(-)
AGCACAGTGAGTGGAATCAAGAGAGCTGTTTTGG
>Locus:intergenic4374_1:3282218-3282332(+)
ATACTCCTCGCTTATCAAGTTGCAACGTTATTCAACCGTTTAAATTCAGCCCTGTTTAAAAATTATAATTATGCCAACCCAGCTGTCACCTGCCTTATATCCCACAACCTTTTCT
>Locus:intergenic4387_1:3289165-3289045(-)
ATGATTCGCAAATTCAGGTTTATGCTGCTCAAGCCGATCTTGATAAATTGCAACAGAATCTTGCTAATATTCAATCGGTTGAAGTACAACCTAATCAAACCGACTCTACAACGTCACCAAA
>Locus:intergenic4401_1:3300194-3300146(-)
AATAGTCTCCGTATTGACTCAATTACGGGCAAGCAAGGTCTGGCATTGG
>Locus:intergenic4426_1:3317070-3317145(+)
GCAATAAAACCTATTAAAATCAGACCTAAAACCCCCATCGTCATAAAGCTTTTGCTCATATTTTCCTTGCTAAATT
>Locus:intergenic4457_1:3339723-3339651(-)
TCATCTTGGCAGTTTATATTTGTGATATCCTCCTTATTAATGCAGGGATACTTCGTTTTTATGGTTATTTCTC
>Locus:intergenic4483_1:3354856-3354757(-)
TTGTTGTTGTGTTTTATTGTGAAGCATAACACAAGAAAATTTCTATCAAACTCCTGGGTTACTGTTTTAGGTAATCCAGGCTATTTATGTTTTTCTGATA
>Locus:intergenic4497_1:3361813-3361771(-)
ATAAATTTTAGTCTTTCTAAAAAATTAAAACTTAAATTCCAGC
>Locus:intergenic4498_1:3362988-3363117(+)
TCTGTATTGACAGAACACTATAATTTGCGTAACTTAACGCCCTATGCCGAGGTGGTGGAATTGGTAGACACGCTAGCTTCAGGTGCTAGTGGGGGCAACCCCGTGGAGGTTCGAGTCCTCTTCTCGGTAC
>Locus:intergenic2_1:19-103(+)
ATATTTTTAAAATTTATTTTTATTATATACAAACTGCTTATTGTGGATAATTTAAAAAAATACTTTGTTTTTAATAGCTTACATT
>Locus:intergenic52_1:40258-40294(+)
TCATTGCAATATATTACATGGAGGAGACTTAGGCTAT
>Locus:intergenic64_1:46587-46623(+)
TTAATTGTGCAATCCAATTTCTCAGTGCTGATAAAGG
>Locus:intergenic79_1:54428-54377(-)
CATCTGGGACAACTACTACAATTGATCACCTGTCTGAACTATAATCACCAAG
>Locus:intergenic78_1:54413-54446(+)
GTAGTTGTCCCAGATGTGTTATGTTTATCTGACT
>Locus:intergenic87_1:59053-58969(-)
GCTCTATTAGCTGCATGCCATACTGTCAAGGGGACTGTAACAGGAGCTAAACAAGATATTAAAGCAACTGGAAAAGCAATATCAA
>Locus:intergenic130_1:95357-95420(+)
TCCTCATATTGGGTTTTATTTTGGTGCAATATCGTAGCAGGTTTAAGGCATAAGTCACAGTCTG
>Locus:intergenic141_1:104673-104607(-)
ACTAGCAAGAATATGCTGCCAACTATCAGAGAATTCTGTATAAAACGCCTTTTATTCATCTTTTTCC
>Locus:intergenic210_1:173288-173399(+)
GGACGCGGGTTCGATTCCCGCCGCCTCCACCAATTCATTATCCGATACAGTCCAATACCGGGTCTTTCCCAAATACCTGAATCTTCTACACATCTTGTTTATTCCAAACAAA
>Locus:intergenic249_1:194441-194396(-)
AGTACCAGGCAGCTAAAAACCAGGAAAGACCTGAGTACGAAGGTAG
>Locus:intergenic258_1:200319-200364(+)
GCTAAGAATAACATTCTGTTTGGTTTGTTGCTAGTGATATTCGGGT
>Locus:intergenic262_1:201973-202015(+)
GGTCTATTATCAATCAATTTCGGTGTTTTATATTTTTTGCAAT
>Locus:intergenic389_1:298315-298231(-)
AGAAGAGTAAAAAATCAAACGATCGAAAAGAGTATTGTGCGTAGAATTAGATCTTCTGAGGAGCTTAGCATGTTAGCTGTTAATT
>Locus:intergenic390_1:298739-298787(+)
CATTTATTTTCTTGTGTTTTATCTATCCCATATGCAAAAATAACAACCA
>Locus:intergenic430_1:323284-323320(+)
GGTTGCTTTGTTAGAATAGCAGCAGTCAGAAACATTA
>Locus:intergenic453_1:341893-341815(-)
AGTAGTTGTTACCCCAATAGGGGCGATTGCTATAATAGCCAACCGAATAAACGTAGTCATTGCTATAACCTGATTCGTA
>Locus:intergenic475_1:362458-362368(-)
CAACATTACCCGGTTCGGACCTCCAGTTGGTGTTACCCAACCTTCATCCTGCACATGGCTAGATCGCCCGGTTTCGGGTCTACTCCCAGCG
>Locus:intergenic477_1:363530-363386(-)
CGTCTTCTTACGAATTTGCAGAGTGCTGTGTTTTTAATAAACAGTCGCAGCCACCTGGTCTCTGCGGCCCTCTCCAGCTCTGAAAGTAAATCCCATCACCAGAAAGGGCGTACCTTCTCCCGAAGTTACGGTACCATTTTGCCTA
>Locus:intergenic545_1:398471-398384(-)
TGCTGTCAATGGAAATATCGGGACTCTATCAAGCGGAATTTCATAATTTATCTTGTTTCCAAAGCACTTAATTTGTACCATCTCCACA
>Locus:intergenic563_1:412311-412236(-)
GAAAAACCAGATAATAACCAGTTTGATTGGAATCTCGTTCGTATAGATAAAACCCAAAGCAAGCACATCACCGCCA
>Locus:intergenic700_2:508864-508903(+)
TTTTTTATTATCTTAAGTATTGTCCTGATTTGGATCATCC
>Locus:intergenic700_1:508961-509000(+)
GAATATAACAAACCTGGGCACTCCAGGAAGAGTTGCTGTA
>Locus:intergenic776_1:559415-559457(+)
TCCTTGCCTAAAAGACAACAGGCGGGATTAATTCGAAAGGTTA
>Locus:intergenic833_1:597684-597627(-)
TTTATAGTGATTGGTGTTGGGATCGCAATAGTTATAGCCTTATTGTTCATGTTTTTTT
>Locus:intergenic853_1:610353-610281(-)
TCAATAATAAATCACGCCAGGCTCCTCCCCGTTCGCTCGCCGCTACTTGGAGAATCTCTCTTGATTTCTTTTC
>Locus:intergenic857_1:612682-612649(-)
ACCGAACTGTCTCACGACGTTCTAAACCCAGCTC
>Locus:intergenic897_1:633348-633309(-)
AATTGCTTACTGATCCAATATCACCTGATCCTCTATGTGA
>Locus:intergenic924_1:654042-654102(+)
ATTCACAAATCAGGTATTACGCATAAATTGACTATTTATAAATCAATTATAACAAAGTTAT
>Locus:intergenic964_1:688513-688624(+)
TCCAATTACGCGGCTCAGGAAGCGATATTGAATACGGGCCTGGTCTTTTTAAACGCCACCGCAGTGACGACGGATGGGGATGGGGACACGGCGACTGCCAGTGCGTCTTTGG
>Locus:intergenic965_2:688730-688616(-)
CTCGCATCCGTGGCCAGGAAGCTTTCATCCACCACCAGCGCATCCGATGCCGCAACCACTGCAATGCTCGGACCGTCGTCATCAAACTTCACATTGCCGCCCAAATCCAAAGACG
>Locus:intergenic964_2:688639-688777(+)
GTGAAGTTTGATGACGACGGTCCGAGCATTGCAGTGGTTGCGGCATCGGATGCGCTGGTGGTGGATGAAAGCTTCCTGGCCACGGATGCGAGTGCGAATTTTGTGGACAATTTCACCTCCTCTTATGGGGCCGATGGGG
>Locus:intergenic965_1:689937-689802(-)
ACCACTCGTAGATACAGAACCAAGGTCAGTACTAACAGTATAAGTGATACCATTCACAGTTATCGATTGTATATGCCCACCATCTGTCCCAAAGGAAACACCAGGATTAGGATCAGAAATTATAGTACCACTGATT
>Locus:intergenic994_1:715949-716045(+)
TTTGCTTTTACATATAATAAGCTGACTTTGGTAAACATTCCAGCATTACGATTTGGATTCATATCGAGTTTTATTGATTTAATCCTGAATTTGGACT
>Locus:intergenic1069_1:774662-774575(-)
TGCATAACCTGCACGTTTTATTTTAGAACAAGAAAAAAGCGACTGAACGACCTAATTCTATTAAAAGTAAATGAAAATCTTGAGTATT
>Locus:intergenic1121_1:815661-815553(-)
TTTTCCCATCGGGCCATTCTTGCTTCAAGATGGTGCTTCGCACTTCCTCAGCATGAACGGTTTAATGGTTTAATAAAAAATCTAATTTCTTTAACTAATAATAAAATTA
>Locus:intergenic1172_1:861342-861375(+)
ATAACAATCTCCGCTCCCTTACGGTCGCGGCTCG
>Locus:intergenic1201_1:884525-884450(-)
GCTTTATCCTATAAGCTTAATATGCTGCTTTCTCCCAAATGCAAGGGAATTTTGAATTGCAACACCATACCATCAC
>Locus:intergenic1230_1:913342-913423(+)
TTGAATACAACTGAAATACCAGAACAGCCAATTGAGTATCCAGAGGAGCCATCAGAGTACCCTGAACAACCTTTGGAGTACC
>Locus:intergenic1274_1:951723-951780(+)
GGAGTGCTTTTGGCTTCTCAGTCTAGGCTGAGCTTGCTCACCACACTCTCAATCTGGC
>Locus:intergenic1275_1:951856-951751(-)
GGAATTAATGACAACGTTAGCCTAATATTGAAACATAGACGGCAATCATTGTTCAGCCAACAGTACAATTTTGGAGGCCAGATTGAGAGTGTGGTGAGCAAGCTCA
>Locus:intergenic1314_1:978532-978610(+)
TATGAAAGGATATATTACAATACGATGCTTGTACTTAATGATATTCCTGGAATAATTCATGAAAGTCTTTTGTCTGGGT
>Locus:intergenic1315_1:978794-978650(-)
TTTGCTCCGTTACATCTGAGGTCTTCTGGCTATATACGGCACAAATCCGACCATCCTTATCTCGTTTTATGTAGACCACTGTTTAATCCTTTTTTAGCTAATACTATGTTTAGAAAAAACAGACACATAAATCTTATGTCTGCTG
>Locus:intergenic1315_2:978852-978768(-)
TTTTCGTCGCTCTCACAACGCAACAAAAAATCAACAAATTCTGCATCGTTAATGTCAATTTGCTCCGTTACATCTGAGGTCTTCT
>Locus:intergenic1316_1:980136-980187(+)
CTAACTATTATTTCCCCGGAAAAGAATAATACGTCAATCCGGGGTTCACTCA
>Locus:intergenic1439_1:1074909-1074819(-)
AATTCTTTCCAAAATCCCTTGCGAAGCAAGCACTGCTTTGCTAATTTGGAGTCAAGCATGACTGATGAGCTGGTGAAACTCCGGCGAAACG
>Locus:intergenic1479_1:1109268-1109169(-)
GACATGCTCTTCCAGACTTTCAGTATTTTTACCGGTAGTGCCACTATTCATACAAGCAGTAAGTATCAAGCAACATGCCAAAACCATCCAATGACTTTGT
>Locus:intergenic1501_1:1138625-1138586(-)
ATACTTTTATTCATAATCAAAGTAAGTAATAGTCTTATAT
>Locus:intergenic1569_1:1176115-1176025(-)
GCACGTACGGTTTTTATGGGGGAATGTCACAGTAATGTGATGTTCCTACCTACTAAAATTCTTTTCTTCGGGACATTGAGTAATTTAATCG
>Locus:intergenic1588_1:1189682-1189727(+)
TTCTTGCCTCGACTGAAGTTTTCTTTTGTAAGTTTTCTATGCTTTA
>Locus:intergenic1595_1:1199832-1199721(-)
TGCCCAAAACTCAGGGCAAACCAGTTTATCGAGGTTCCCATTATTCATAATCTTATTCGTCACAAAAAAGAGCGTTTTTTCTTCCTTGTTCTGGCATTACCAATAAACCCAC
>Locus:intergenic1621_1:1215475-1215400(-)
AAACAGAACAGCCTCTTTTCACCAAAACCACTCTTGCTAATTGTATTTGCTATACTTCAATTGGCACATATAAAAA
>Locus:intergenic1630_1:1221099-1221180(+)
TCAGGCAAGGGTTCTTTTTTAATTAATATCGGAGTTGCCAGAATTTTTTCTTGTTCTGCTATCCCCTTGTTTTTACATAGAT
>Locus:intergenic1649_1:1235230-1235146(-)
ACCTTGAAAAGCCTCTTGATTGCGCAGCTAACAATATTTTATTTCACTAAAATTGACTCTGAAAAACCGATCCAAAATGAAAACT
>Locus:intergenic1702_1:1276937-1277057(+)
TTATTTTTTCTGTATATTGTAAATGACCAATTTACTTGTCATGTGTTTTATCTCCAAAATAGCGTGGACAAATATACTACAAAATTAACAAAATTAACACCTTTATTCTTGAAAAATTTCT
>Locus:intergenic1736_1:1299635-1299764(+)
TGGTCAGATTCTGCTGCAATAGCAAAGATGAATGGTGTTCAAAGCCTTTGGTCTACCTCTGGAGACTGGGACTGGTGTATAAAACTTGACTCCAAGCACTCAAGCCCTGAGGAAACTGCTTTGTTTGTTA
>Locus:intergenic1856_1:1388559-1388643(+)
TTTAGCTTAGGAGATGATAGCCCATATTCAGATTTTCTGTTATCTACGTACACACATCAGACTCTTCTAAGTTCAAAACGCGGTG
>Locus:intergenic1867_1:1397259-1397154(-)
ATAATTTTAATCATTGCATTGGTAAACTTGACTCCCAAACCATCATTTTCAGATCCAGCTTGGGAAATTGTTCCAACTCCAAGTTCAACTTCAGATATTATTAGAA
>Locus:intergenic1877_1:1403518-1403371(-)
AGTTTGTATCCTACTATTGATTGGTCGGTACTATTATTAGCTGCTCTTATCCCTGTTGGAGAAGCTTTACAAACGACTGCTGCTGCAGATTTGATTGCAAATGGATTTATGAAAATTGCTGGCCAATATTCCCCCCTATCTTTGCCTT
>Locus:intergenic1910_1:1424961-1425042(+)
ATAATCAGGTTATGCAAGAGGCCTATTTTGCTTCCAGTTACTTTATTTCATAATTTATGCACTATACTTTTTTTGAGGGGAG
>Locus:intergenic1954_1:1463683-1463725(+)
TTTTTAAATGTCTTGCCAAATAGTCTACATTCTTTGACTTGTT
>Locus:intergenic2039_1:1535928-1535892(-)
ATTGGCACTGTTTGTTTTCTCTGGTCCCTAATACCAA
>Locus:intergenic2073_1:1556195-1556084(-)
TCATCCTGCAGTATTGAATATCAATGCTACGATATAAGGTATCAATTTAAAAAATATTGTATCAAATATACTGCATACAATCTATGCCATTTAAAGTTACTTCTATTCCTTC
>Locus:intergenic2154_1:1619722-1619785(+)
TTAAGGCCATCCTTAGCTTTATCCTATAATAATGGCAATTTAAATTTTTATAGATGCACATTGG
>Locus:intergenic2206_2:1659423-1659504(+)
AGTACAACATTTTTTGATACCATTGATTCAAGGAATTCACAGTACTATACACAAGTTTATCCACAGATTTTGTGGATAAAAA
>Locus:intergenic2206_1:1659476-1659512(+)
AGTTTATCCACAGATTTTGTGGATAAAAATTTTATAA
>Locus:intergenic2389_1:1786229-1786193(-)
AAGACATTGTCGGAGCAGGATTATTCTGTTCCGATTA
>Locus:intergenic2473_1:1853617-1853491(-)
GAGCGCGCTGGTCTTCTGAGATTGAAATTTTACACTTGCTCGAGAAATAGTAACATCATCAAGCTTAGCACCCTGAAATTGGTCTCTAAATACAGGTTCACGGAATTGGTTCCTTTCTGCTTGATCA
>Locus:intergenic2475_1:1856574-1856508(-)
GGTAATATTTTAACACAATTTGATTTATTTAAAAACTGTCAATATCAATTTAGACGCTCAAAAACAT
>Locus:intergenic2588_1:1953084-1953117(+)
TCCAGGACTCCAAAATTACGGGGCAATGTTTCAA
>Locus:intergenic2635_1:1999666-1999567(-)
TATCTAAATCCTCTCGCCAAAACATTTTCTGCCTCGACTTTGGAGTTTTTCGTAAGTCCTATCAATATAAACCTTATGATTTTTACGTCAAAACATTGGC
>Locus:intergenic2665_1:2024472-2024418(-)
ACAAGTAGATTAAGCCCCAATTTAAAAAAGATTTTTCTCAAGACAACCCAAGTCA
>Locus:intergenic2720_1:2073519-2073660(+)
CATGCTTTTTCTTTTTACTATCTAATTAATTTTCAATCTATTGATTTTAATGAAAAATTTGTAATTTCCTTGTTAGTTCATCAAATGAATAGACTTCTGGAGAGTATTTTTAAGCCTTGTTATCGTCGCTTTAAGAGTAAGC
>Locus:intergenic2734_1:2086542-2086656(+)
TTTACACAAAATAGATTTTCATTAAAGAATTACGTAACTATAGATGGTTTCGTAAGCCCTGTTCCAGCTATAATACTGCAAAAGCAAGGCGGCTGGCGCGCCCGGCAGGATTCGA
>Locus:intergenic2735_1:2087044-2087008(-)
CTGATAATTCATTATCCTAACCTAATTGCTGATTTAA
>Locus:intergenic2782_1:2114260-2114314(+)
CAACCAATCACTTATAACCTAATTTACTCCGATAGCACTTGGTCATTTTTTTATT
>Locus:intergenic2877_1:2179790-2179751(-)
AGTCCAAACACTATGAGACCGAATGATTTATTCTTAGTCT
>Locus:intergenic2903_1:2203863-2203776(-)
ATCGTGATTTTCTGGTTTTTTATAAACCAAGGAAATAGACGATCCCGTAATTCCTTGGTTTTGAAAACTTCATTACTACAAATTTCAG
>Locus:intergenic2909_1:2208408-2208375(-)
ATTATTCAAATTCTGAATTGCTCTTTACAATCTG
>Locus:intergenic2926_1:2219102-2219150(+)
GAGCATCATAAGAATAAAACTCATAGTACATGCCAGTTAAGAATAGCCA
>Locus:intergenic2963_1:2239166-2239079(-)
ATAATCGGAGCCGCGACCATCAGGGAGCGGATAATAAACAATTACAAAATTTTGTTAAAATGTATCCTCTTAAAAAGAGTCAATAACT
>Locus:intergenic2963_2:2239212-2239146(-)
AGTCGCGGCTCGGCTTTGCCCAATTCGACGAAATTCAAAGTCAGCCATAATCGGAGCCGCGACCATC
>Locus:intergenic2986_1:2254350-2254416(+)
TACACTTCATGCATAATTAATATTTCTTTTTATAATAAAGCGCCTCATCTTTTGATTAGCCGGGATT
>Locus:intergenic3015_2:2271822-2271732(-)
TCCTCAATCTTTTTGTTTAAAATTTTTAAAATCATCCATTTAATTTATCTAAATTTTCTCATGAAAACATTGTTTGCTTTGACCTTGGGGT
>Locus:intergenic3015_1:2271843-2271741(-)
TTTATCAGGACCTACGAAAAATCCTCAATCTTTTTGTTTAAAATTTTTAAAATCATCCATTTAATTTATCTAAATTTTCTCATGAAAACATTGTTTGCTTTGA
>Locus:intergenic3046_1:2296622-2296748(+)
CATCAACTATTGTATTTTGCTGGTTATACCCTGAAAGGGCCGTTAGCTCAGGTGGTAGAGCAGGAGGCTTTTAACCTCTGTGTCATAGGTTCGAATCCTATACGGCCCACCATTCTGGTCTCCCTCC
>Locus:intergenic3049_2:2298350-2298248(-)
AATTATCTATTAGAGTCAACTAACTATACTCTAAAAGACATTGCTGCTTTACTAAATTGCTCAATAAGACAATTACGTTCTATTTATTTCGATGAGTTAATGC
>Locus:intergenic3049_1:2298353-2298272(-)
ATTAATTATCTATTAGAGTCAACTAACTATACTCTAAAAGACATTGCTGCTTTACTAAATTGCTCAATAAGACAATTACGTT
>Locus:intergenic3072_1:2317739-2317790(+)
ATATATATGAACTCAATTCTTCTGATTAATATTCAAAAGGTTCGCGGTTCGA
>Locus:intergenic3078_1:2327311-2327434(+)
TGCACCGATTGGCTCTTATTCCTTGTGTCACCTTTAGCGGCTTTTGGGCTTGGTGCCTCTTTTGGCTTTGATTTGATGCTCTCAGATCTAGGCTTTGCATTTTCTTTTGGATCCTACGGTGGTT
>Locus:intergenic3078_2:2327311-2327344(+)
TGCACCGATTGGCTCTTATTCCTTGTGTCACCTT
>Locus:intergenic3079_1:2327419-2327353(-)
CAAAAGAAAATGCAAAGCCTAGATCTGAGAGCATCAAATCAAAGCCAAAAGAGGCACCAAGCCCAAA
>Locus:intergenic3082_1:2337093-2337129(+)
ACAAGTCTTGTAACGCTGATTCCAAACGATGCGAAAA
>Locus:intergenic3092_1:2344911-2345013(+)
TCGTTATTATTTTTTTTATATGGTATATTTACTATTAACTACTACTTGAGTCGTACGATTCGTGTAAATAATTATTTTAATTTACCACTATTTGGTGCATTGT
>Locus:intergenic3115_1:2357303-2357258(-)
TGGCTCACAACAAGATTTGCCTTTGATAAACAGAGCTTAGGCAGTT
>Locus:intergenic3178_1:2394271-2394364(+)
TTCAGCCAGTACAACGCTTGCTTTAGTGGTTCGATCCCCTCTCAGCAATTTTTCTTCAATAGTCGCCCTATCGATTTAAGATCTTATCGTCAAT
>Locus:intergenic3245_1:2455398-2455347(-)
AGTGCACGGATGTGCCAATTTAACACTTTCTCTATTTACCAGGTGTTGGCAA
>Locus:intergenic3292_1:2493977-2494028(+)
AAAACAAAAATAGACCGGCGTGGTAATAGTCACCTGTCAAAATCAGCTTTTA
>Locus:intergenic3296_1:2495687-2495738(+)
TTGGATAACGGAGGAATTGTCGAGTCAGAACAAAATGAAATTCTGTCCATAA
>Locus:intergenic3298_1:2497221-2497329(+)
TCAAAAACGATTAGCGATTTACCTTACTGTGTTGATTGCTGGTTCTGGACGATAGCATTAGTAATCAATGATCATACCTCCGAGAATAAGGCCAGTTTGTTTTCCGTTT
>Locus:intergenic3320_1:2511494-2511536(+)
ATCAAAAAAAAATCACTATTGGACAACGATTCTGAAAACGATA
>Locus:intergenic3359_1:2547080-2546993(-)
ACTTATCCAATAATAATGATGCATCAAGCAAACCTGAAGCAATCAATTCTGCAATTTTATTTTTCAAAATCTCTTCAAATTGTTGTAA
>Locus:intergenic3525_1:2661043-2660893(-)
TCTCCTTACTCGGGAATAATTTTTATTATCAACCAATCTCAATTAACAGGCAATTTTAAGATAGAAAATATGCCAAGACTAGATAATAGAATTCATTTCATGTTATTTCAATTTAATTCCATGTTTAGTGCTGGAATGAGTGTAGGAATTG
>Locus:intergenic3594_1:2707478-2707523(+)
GTCTTATCCACAACTCACGTTACCTCATATTATAGACTATGGGACA
>Locus:intergenic3634_1:2731906-2731978(+)
TCATCATTCCTTTACCTGCTATGTGTGAACTACTGCATAAACCATGTAGCTCGACAATGCAGTAATCCAATTT
>Locus:intergenic3654_1:2751130-2751172(+)
CTGCCTAAGATTAATCTTGCTTTGGTTTCGCTAAATTCAGTAA
>Locus:intergenic3708_2:2776307-2776379(+)
CCTCGGCACAGAAACGAGCATTTTTTAAACTTCCATTTCTTCAAACTTCATTTTAAAATAGCTGATTTTCCCA
>Locus:intergenic3708_1:2776309-2776360(+)
TCGGCACAGAAACGAGCATTTTTTAAACTTCCATTTCTTCAAACTTCATTTT
>Locus:intergenic3753_1:2815071-2814999(-)
TTAAAAACCAAATCAACTGAAGATCTTTCCATGATGATGTTAGTGAATTATCTAGTTTGTTCGCTGGCCTGGA
>Locus:intergenic3768_1:2827102-2827198(+)
CCATCTGAACATTATTTAATCAATAAGATATTATTGACCGTTTTTAAAAAATTTGCTTTCTTTATAAAAGCAAAAGTATCGTTTTTTGTCTTGTTTT
>Locus:intergenic3835_1:2875713-2875677(-)
ATTGACCAACTCATCAAAGAGATGAATTTACATAAAT
>Locus:intergenic3857_1:2888525-2888375(-)
GAAGCTACTGCCATTCACTTTAGCTTCCTCAATCGACATCCCGGGGCTTGTCCTCGGGATTTAAAATTTGTGAGATCCTGCAAACAAATCTCGAGATTCAGGTATATGTATCGATATCTAAAGTCAATAGCAATGATCCAAGGAGAAATAC
>Locus:intergenic3866_1:2894405-2894444(+)
AAAGCTCAAGGATTTATTTTAATAAATTATCATTTTCTAT
>Locus:intergenic3871_1:2896031-2895929(-)
TACTCAGGATGGAAGAGGAATTTGACTCATATTAGCATAAACCACTATTCCGGAAACATTAATCAAAATAGGTATAATTTATACCAATTTTATACCTATTATA
>Locus:intergenic3914_1:2921694-2921742(+)
AGATGCATAAGCATCGTCTCGAAGCCCTGGCACGAAATATTAAATCTCA
>Locus:intergenic3930_1:2935971-2936007(+)
TGGGAAATTCAGAGTTATATCACAATAATCTTTTTTT
>Locus:intergenic3936_1:2938546-2938606(+)
AATTCGCCCATCATCGATATTGGCTTCCAATCGATTAAGGTGCATTATAATCAAATTAATA
>Locus:intergenic3942_1:2940930-2940963(+)
CAACTTTCTATTACTCATATCCCTAAATCTGTAA
>Locus:intergenic4101_1:3068487-3068424(-)
GTTATAACACGTTTCTTTAAGTCCAAATATCGGACGCTGATGTTACTTGAAGGAACAAGTATCA
>Locus:intergenic4116_1:3077706-3077751(+)
TTAGAGATACCCCATGATATTTTGCCTCTGAAAAATGGCACGCTGT
>Locus:intergenic4120_1:3079882-3079948(+)
AGAAACTGCATCAAGCTTACTATATGCGCTTTTTTCAAGGTTCCCAGAGACAACCCCATTAACCCTA
>Locus:intergenic4146_2:3100014-3100119(+)
ATAGCTTTCGGGGAGAACCAGCTATCTCCGGGCTTGATTAGCCTTTCACTCCTAGCCACACGTCATCCGATAATTTTTCAACATTACCCGGTTCGGACCTCCAGTT
>Locus:intergenic4147_1:3100512-3100428(-)
CCCCGTATACGAAGGTTTGATGAGGAACTAGGCACGCGAGCAAGTAGGCCGGGACACGTGAAATCCTGGTTGAAGATGGGTGGAC
>Locus:intergenic4146_3:3102396-3102534(+)
GGTCATCCTCTCAGACCAGCTACCGATCGTCGCCTTGGTAGGCCCTTACCCCACCAACTAGCTAATCGGACGCAGGCTAATCTTAAAGCGCCAGGCCCGAAGGTCCCCAGCTTTCGTCCTCAGACATTATGCGGTATTA
>Locus:intergenic4146_1:3102429-3102507(+)
CTTGGTAGGCCCTTACCCCACCAACTAGCTAATCGGACGCAGGCTAATCTTAAAGCGCCAGGCCCGAAGGTCCCCAGCT
>Locus:intergenic4146_4:3102982-3103096(+)
CTATTTACTTATTACTTATTACTTATTACTTATTACTTATTACTTATTACTTATTACTTATTACTTATTACTTATATAAGTATTGTTTATAACTTCCACTTCTATTTCCTGATAT
>Locus:intergenic4159_1:3113621-3113561(-)
TTGCTTCCAGCTTGTCCCTATTTTAGCTTACTTAAATATTTATGCATTGATAAAGCGATAT
>Locus:intergenic4171_1:3120622-3120544(-)
TTTGTAAGAATTGCTGCCTACTTTGTAATAAGTATGAAATTTTTTACACAAATTTATATCCACTACTTGTTTCATTTGA
>Locus:intergenic4219_1:3151879-3151750(-)
TCAGCCATTTGCATTCTGTCTTCCTTTTCAGCCCCATTAATTTTGACTTTAATTAATTCATGTGCTAACAAGGCTACATTCGTTTCTGCCAATATAGCTTCAGTTAAGCCTTTGGCGCCAAGGAGCACAA
>Locus:intergenic4269_1:3191728-3191692(-)
GCCGCTAATCAAGCTCTATATTGTATCCCATGGTATC
>Locus:intergenic4282_1:3211225-3211273(+)
CTAAGGCAAATTAATCTTCGTCATCATTTAGAGACTCAAGAATTGCTTA
>Locus:intergenic4310_1:3227302-3227440(+)
GCAAAATGCCCTGAAGTTGAAAAAATATATAGTGACTTGATTTTTAAAAACCGCGTTAAGCAGCAGTACGTAGAGAATCGATTATTTAAAATTCAAGTGACTATAGCTATAAAAAAACAATCACTTATTATTAATTTTA
>Locus:intergenic4311_1:3227441-3227405(-)
ATAAAATTAATAATAAGTGATTGTTTTTTTATAGCTA
>Locus:intergenic4328_1:3245378-3245417(+)
GCTACAAACAACAGTCAGCAATACAAACACTATAATTTTT
>Locus:intergenic4353_1:3265663-3265576(-)
CTATCTTGGGTTTTCGAAAATCCTGATCACCTGATCATACATTGTAAATTTTATCGAGCTCTTGGCAAAAACCTGGTTGAGATGAAGA
>Locus:intergenic4366_1:3275700-3275781(+)
ACAGGGCTATTTTATCATTTTGATTTATTAGCACACAATTCAGTAGAAATTAGGGGAAGCCGTGTTAATTCAGCCTATTCAA
>Locus:intergenic4374_1:3282642-3282711(+)
CATGCCATCCAGTCACAGTGCCCGCATTTAAAATTGCCACTGACCAAGGGAAAAATTACAGAATCCTGTT
>Locus:intergenic4397_1:3296884-3296764(-)
ATTAGGCCCTTTTTAAATTTAAAAGGAGCTATCTTCATATGGAAAAACTATAACTCTCGAGACAGGAGTTTTCATTGTGCTGTGTTGACATTAGATAGAGATCACCTGCGATGGGGGGAGG
>Locus:intergenic4401_1:3300383-3300311(-)
ATGGTTTCATGTCATACAAACGAAGCAACCGGGTACCGAACGAATCCTTACAGGAAAACGAAGCTTATGGAAG
>Locus:intergenic4401_2:3300452-3300404(-)
CTCTTTCGCTTTTTCATCTTTATTTCGCATAACAATCCTGTGAAGTTAA
>Locus:intergenic4457_1:3339579-3339444(-)
AGATCAAAAAACGGATTTCTATCTGTTTTACAAAAATGGCAAAAATCCAAAGTGTTTTCAAATAGTTACAATAATTCATTTCAATTGATATTTTGTTTAATTAACGAATGCAGGAAGCTTAATTATGATAAATTAC
>Locus:intergenic4479_1:3351917-3351878(-)
CTATTGACAACTCCAAATGGTGAGTTATCAATAAAATGGA
