# Supplementary material for: Common and phylogenetically widespread coding for peptides by bacterial small RNAs
Source: BMC Genomics. 2017 Jul 21;18:553. doi: 10.1186/s12864-017-3932-y (PMC5521070; doi:10.1186/s12864-017-3932-y)
Supplement: Supplementary file 6 — mock ORF sequences. (ZIP 3000 kb) [file 12864_2017_3932_MOESM6_ESM.zip › mocks/l_pneumophila_philadelphia.overlapping_antisense.srna_mocks.fa.txt]

>Locus:lpg0046_1:54559-54482(-)
AAATACGCTGAATATTTTTTCCGCTTTTTCTTCGTTATTTTTTTTATTTTTTTTTGCAAAGAAAGGAAAACAGTTCAT
>Locus:lpg0053_1:61096-61137(+)
TTACAAATCATGAATAACCCAAACATTTGGCTCAATGTATAT
>Locus:lpg0160_1:192208-192161(-)
TCATTTCTGCACAATTTTGGTTTAAGAACACTTCTTTTTTTAAGTTCA
>Locus:lpg0191_1:221303-221238(-)
TTTTGCAGCTCATTTAAGTGTTTTTCATACTTGTTGAGTAAAGCAAGTGCTTCTTTTTGGGATATC
>Locus:lpg0251_1:298445-298359(-)
TTCCATATTGAGAAAATTGAATGCTTAATGCTTCCTCAGTCGTACCAAATGGTAAATTACCAACATATATTTTTTTCTGTTTCATCA
>Locus:lpg0275_1:323637-323554(-)
TGGGGCCTTCAGAATATCCAGTATATGTTGCCAGAATGTTTTTTTTTCTTTTTCAAGACTGTAGTAGTTGTATTTTTTATGCAT
>Locus:lpg0287_1:342006-342065(+)
TACTCTTTAGCGCGAGACACATATTCGCCTTTGCGCGTGTCTACCTTAATCAGTTCGCCA
>Locus:lpg0321_1:369717-369685(-)
ATTGTTTCTAAAATTTCGTTTTTTGATACAGCC
>Locus:lpg0322_1:370199-370155(-)
TTTCTCAGCATGCGAATATTGAGGTTTAGCTTCTGCAACTGCCAT
>Locus:lpg0333_1:385875-385925(+)
CATAAATTAGGTGAGTTTGCCATGACTCGTACATTCAAGGGCCACTCTGGG
>Locus:lpg0355_1:396037-395978(-)
CATAGCCTTACGGTGGCTACTGGTACGGCTAAAACTACGTCCGGAATTACGGTGACGCAT
>Locus:lpg0368_1:409128-409033(-)
CTGGCTTCTGACTGCGGGTTCATTGAGCAAATCCAGCAAAGCCATAATCGCAACCAAATAAATTATCGCTTTTATTCCCCCCGAACTGATCTGCAT
>Locus:lpg0420_1:460147-460141(-)
AGGACAT
>Locus:lpg0530_1:569945-569877(-)
AGTGCAGCACGCATTCCTGCACCACCAGCTCCTATAATTACCGCATCAAATCTGTTACGTGCCACTGTC
>Locus:lpg0547_1:586677-586778(+)
TATACAACCCAATTCTTTATCACTACCTTTACCATGACGCCATTTCCTTCAAGGCGAATCATACTTGGTAAATCTATTCCCTTGACCGAAGTATACTTAGTA
>Locus:lpg0552_1:592884-592946(+)
CAAGCCGTGTATTTTAAACCAAAGATAGATATCAGCATTAATACAAGGTATAGCAATCGGAAG
>Locus:lpg0561_1:600732-600697(-)
TTATTATTCAGCATGAATTTCTCTATTAGTTTTTCC
>Locus:lpg0658_1:706944-706795(-)
AATGTTTCCGTAAAGGGTGAGCCAATTTTGATTTTCTTCTTGTTTGACAAAGTTGTACGCAAACCAAATAGCTGTGATGAAAAAAAGTGCGATGACGATACTTATTGCTATCGCTTTTTTACTCATATAGTTCTCCATGAATTCCTTGGC
>Locus:lpg0676_1:725455-725505(+)
AGGCATAACAGGCAGACTTCCTGGCTTCATTTAATAAAGTATCCAACGAGG
>Locus:lpg0689_1:741896-741822(-)
GTAATTTTGTGTTTTCAGGTACAACGCATAAGTATCAGCAAGAGCGACTTCCAGCTTTTTAATTACTTTACTCAT
>Locus:lpg0725_1:793567-793529(-)
ATCATCAAAATTTTTTATACTATAACTTTCGTCAAACAT
>Locus:lpg0776_1:849484-849537(+)
TCATATAGAAAGGAATGCTGTCCCTGTATCAAAAGGATGTACGTGCTTTGTTGG
>Locus:lpg0791_1:866896-866846(-)
GACATTGCAAGCCCCATAACAGCTGCAGTCACCAATTTCATCTTCATAAAC
>Locus:lpg0818_1:898254-898120(-)
ATTATTGTGATTTTGTCTGTGCATAACAAAAAATTTGTCATGCACAGAACTGAAGAGGGTTTCCGTTTAACAAACACCTTCTCTATGATCATGACTGTCAAAATGCAGTTTACCGTCTTTCACTCGCAAAGTGAC
>Locus:lpg0877_1:951912-951968(+)
TATGCTTTCTTACTGAAGAGGGCACCACTAAAAATTGATGGGAAGGGTTTTCTGGAG
>Locus:lpg0878_1:952720-952773(+)
TATATTTTTTTACTTAGTTTTTCAATAGCCTCATCAATTTTTTCAACTTCGCCT
>Locus:lpg0904_1:980868-980764(-)
GGAAGCTTGCATACAGTAAATGAGTACCGCAGAAACGTTTGCAACACAGCAATAAAAGGAGACAATCAGGCCATGCAAATGTTCTATTGTAAAAATTCTTTGCTA
>Locus:lpg0920_1:993551-993471(-)
AACAAGGATAATATAGGTTATTATTACCCAGATTTTTTTCATGAAGTTAAAAGTTTTCTCAAATTGCGTCATCGAAACCAA
>Locus:lpg0924_1:997575-997525(-)
AGTCCTACTCTGTTTTCGTGCGATTTGATTTCTTTTGGTACCCCTACTAAC
>Locus:lpg0934_1:1009697-1009659(-)
TGGCAACTCCCTCATCAAGAGGCTCCTTTCCATCTATCA
>Locus:lpg0979_1:1072327-1072220(-)
TTCATTAATATGTGGCTGATGAATCCACCCCAAAACAAGTTCATGTTGCGATTTATTCATTTGTTTGAAACAAAAACGAAACTCATTTGTGGAGGCTTTAATCATCAA
>Locus:lpg1023_1:1121564-1121496(-)
CTAAAGGCTTTCAACATGGATACTCCTTGTAATAATAATCAACTCATTTACGCTTACTTTTTAAAGCGG
>Locus:lpg1024_1:1121851-1121780(-)
GAGAATTATGTTCGTGATGACAAGCATGTCCTTTACCAGAATGGGTATGTCCTTGATGGTGGTCGTGTTTCA
>Locus:lpg1068_1:1164735-1164679(-)
TCCTCTAAATCAGTAATAAACAAAATCTGTTTTGGCATTTTATTATCAGAAAACTGC
>Locus:lpg1074_1:1170031-1170129(+)
ACTCTGATAAATCAAATTCTAACTGTCTTGGTCGAGAAATCAAATTGCCTTCCAAATCAACAACCGCATCTCTTAAATCATGATGACTCTTGTCTAAAC
>Locus:lpg1079_1:1174439-1174404(-)
ATTTCTGATAATGTTTTCATATCAAAATTATACTCC
>Locus:lpg1082_1:1178400-1178329(-)
TTTTGGTTTAAATTTCAACATTGCAAGGCAATGTATATTGCGCCCTTAGGTGCGACTCGATGGGTCGTCTAT
>Locus:lpg1095_1:1195318-1195241(-)
TTTGCGCATAGGTTATTAATGGCAGCAAAGACAGTAAACTTAAAACAAACATACTCTTTATCATCACCTTATTATTCA
>Locus:lpg1113_1:1217834-1217923(+)
TTATTTCAGGAAATCATGGCTGGCTTTCTGATAGGTATTCAAAAAATTATCCTGGACAACTACGGCTTTGTTATTGACAGCTTCTATTGT
>Locus:lpg1138_1:1253248-1253251(+)
AAAA
>Locus:lpg1155_1:1273958-1273917(-)
AATTCCTCCAGCCGCTTTGCCAAATACTCTCCAATTGAGCAC
>Locus:lpg1167_1:1288542-1288486(-)
AACAATATCAAAAGAAGGCATAAACAATCCGTTAAAATTAAAATTGTAATTTATCAA
>Locus:lpg1253_1:1381430-1381513(+)
CACTTGGGTAATCGATTAAACTTTGCCATTTCAGCCCTGTCTTGGAGCGCAGATAAATTTTCCTGTGCTGCTTGCTGGCTGATT
>Locus:lpg1262_1:1388554-1388471(-)
TGCGCTAAATACTCAAAACTGTTCCTCCTGTTACTGCAATGCAATTATGAAACTTTCTTTTTTTTCCTCATTTTATTTACCCTA
>Locus:lpg1322_1:1455998-1456030(+)
AGTCAAATTTTCCGAGAAGAGAGTAATCTGTTT
>Locus:lpg1356_1:1502240-1502130(-)
TCAATTGAACTAGCTCATTTAAACCAGTATTTTAAACACACAACAAATTATCAAGTTACAACTATAATCTTCTGGATTCAGTTTTTAACTTTAGTCCTCATAATTCTCTTT
>Locus:lpg1399_1:1544402-1544319(-)
AGTTCAACAACTAAATTGACAGCTGTAGATTTTCCTGCTCCCTCCAAACCTTCAATAACTATCAATTTCCCGGTTAACGATGAC
>Locus:lpg1501_1:1659726-1659791(+)
AGTGATGAAGTAGTTTTTTTAAGAGGATTGCGTCTTCTACACTGTTTTTATCTTTATAATAGTCTT
>Locus:lpg1533_1:1697718-1697822(+)
TACTCACATAAAGCTACTCTTTCAGTTACCTCTAAGCCAGACTGTTTAAAGCCATTCAAGTTTTTTTCTTTGATCAGTTTTCTTAGTTTAGGCACTAAAATGAAA
>Locus:lpg1560_1:1723611-1723602(-)
AAATATTCAT
>Locus:lpg1561_1:1724957-1724886(-)
GGTCGGGGAAATACTAAAAAAGAAAAGCAAAATCATGACAAAAATTCTCATGGCCATTCTCTTCCTTGCCAA
>Locus:lpg1626_1:1794745-1794885(+)
AATGGAATTCTATATTGCACTATAACTTGTTGTTTATTAATAAATTTATTTTCAATTAGTATAACCAGGAATCATTGCACGAGATTAAAGCACTTTACCAAAATATTTTATTTACAGATTTACAATGTAACTCGTCGCAAC
>Locus:lpg1726_1:1924344-1924379(+)
AAGCTGTTTCAGTTTCCATGTCATCCCTGGCTGGAA
>Locus:lpg1738_1:1939780-1939748(-)
CTCCTATCATTGATAACAAAAACTTTATTTTCA
>Locus:lpg1753_1:1955327-1955404(+)
GACATGACTTTTATTTCACCTGTTTCTCAATATCATGATATGTTCTCAAGACATTTCAGAATAAAAATGAATCGTTAC
>Locus:lpg1844_1:2067117-2067055(-)
TGCCAACTGTTTGACCATCAATATCAACCCTGGCTTCCTTTACTCTTTGTAATACAGTTAACA
>Locus:lpg1907_1:2126621-2126683(+)
AGCAAAGCCTTTGATGCTTACCTATCTGATACTGATTATACTCTTTTTTCAAAGCAGATTTTA
>Locus:lpg1923_1:2146127-2146216(+)
TTATTTCTTCCACTCTTTTTGCAAATATTGAAGTTTGTCCTTTACTTCTTCCCAATCCTTGGCATCAGAGGGAGCGTCCTTTTTAGCAGT
>Locus:lpg1968_1:2207989-2207891(-)
TATCAAAGGTTACTGATCCAGTCACAGGAGTTACCAGGTGGGTCAATATGTGTAACTAGCAATAAATACCTGATTGATCATATGTTGGTTATCACTTTC
>Locus:lpg1983_1:2222681-2222637(-)
ACTCCCTTATCAACCCTATTTCAATTAAGAATAGCAGCATTGAGC
>Locus:lpg2032_1:2274809-2274874(+)
AATTTTCAAGAGATTCATAGGATTTGTGAATATATCCATCTTGAGACAGCAGAATTGCTATGGGTC
>Locus:lpg2084_1:2334707-2334826(+)
AGATTAATTCCCCTCTTAACCGAAGAATCATTTGATCCAACACGGGGTCTTCTGACTGCTCATCTCCCCTCATTTTTTCCAAAGCATAGTCCAGCGATACATCACCATAAAGACTGTCGT
>Locus:lpg2112_1:2358117-2358022(-)
AGATTTAATTCAGTGCCCATAGCTTTTTTTGTGCCTTCGAGTAGCTCTTTAGCTTTGCCTTGTGCGTTAGCGATAGAGATTTTTTTAATACGTTGC
>Locus:lpg2176_1:2440715-2440716(+)
TA
>Locus:lpg2203_1:2485239-2485316(+)
TTCTTTTTGCCCGGTAGCCAATTTGCTTCCAGCTCGATTATAAAAATCCCATCTAACTCAAAGTATAAGTGCCTGGAA
>Locus:lpg2243_1:2541488-2541432(-)
GGTGAGTTTGTGCTGAATGAGAGGATGATTTATAACCTTAACTTGATTGAAGTCCAT
>Locus:lpg2338_1:2641395-2641303(-)
TCTCTTGGTAGGGCGCTATTCCCATATTTCCTATTGCATCGTTTTTCACGTTGTATAATCTCTCTTTGGTTTTATCAATTAATTGTCCTGTCA
>Locus:lpg2355_1:2659287-2659358(+)
CATTGCAGAGAGTGGATTAGAGAAGGGGGTTTATATCCCCCCATTAATTGCTCAACGCGTTCTGCAACAGCC
>Locus:lpg2357_1:2662057-2662128(+)
CAAGCGAGGGGCCAACGAGGTTTGACTATAACCCCCAACCCCCCATCAATCTCCCCCCGCATCATGCGCAAA
>Locus:lpg2374_1:2680222-2680263(+)
TTAAATACTACCAATTTTCTCTATGACAAGTATTCTTGCAGC
>Locus:lpg2384_1:2690192-2690079(-)
TCGTTATGCGTTTCAATGTTTCTTGTTGAGGGCATTGAGTTGGCTCTCTCATTAAATTTATCTTTGCTCAAAAGGAGGGGTTATCCTCCAATAAGTGCCACTTTAATCTTAGAT
>Locus:lpg2484_1:2797561-2797460(-)
GATATACCCAAGTCGGCTTGGGGAATGCATATGGTGGGGGCTAGTAATTGTTCTAATTCTTTTATTTTTCCAGGGTTACTGGTTGCCAAAATAATTTCTTTC
>Locus:lpg2550_1:2882560-2882679(+)
CATTTAGCAGAGCAATCCTTGAGTAGTGCCTTGGGTTTCAAACGCATTTCTTGCATTAATGCCTTACGAAGAATGATGCTATTCTCTTGGGTTGCACCAGACCAAAAGCCGGTAGCACAG
>Locus:lpg2645_1:2991885-2992034(+)
TCAAGGGTGGAAATGTTCATAAATTCGCTTTGCCAACTGCTCGCTGATTCCCTGGACCTTACAAATTTCTTCCAGTGGCGCTTTAGCCAACTCTCGCAACCCGCCAAAACGCTGCAGCAACGCTTGACGTCGTTTCGCGCCAACACCCTC
>Locus:lpg2665_1:3012240-3012243(+)
AAAC
>Locus:lpg2765_1:3115814-3115728(-)
TATCGCGAAATGCCAAAATATTTTTGTCTTCAAAAACTACTGTTGCAGGAATTTCACCCTGTGCAATTTTGCAAAACAAACAATTCA
>Locus:lpg2797_1:3150953-3151003(+)
TTAAATATATATAAAACTACTATAAATTATAGCCCTTTGCCAGCAAATAGG
>Locus:lpg2824_1:3187509-3187411(-)
CCAGCGCCTGTTTCGCCCGTAAAGGTGGTCATGCCTTGTGTAAAATCGAGTTCCAGTTGTTTAACAATAGCAAAATGTTCAATGCGCAATGTCGTGAGC
>Locus:lpg2832_1:3204025-3204096(+)
TCATTCCTGGCTCAAGTGTGTTCTTCTTTCCTGCATGGTTTCTATGCTGTTGACAACTGTTTGATAACATAT
>Locus:lpg2834_1:3206046-3206126(+)
TATTCTCCACCACGTTTTAGTTTGGCCAAAGCATCGGCCATGGCTGTATTAAATACGGTTTTTTTGACTGGCTCCGATTTT
>Locus:lpg2851_1:3225763-3225897(+)
CTATGGCCTGTTACTGTGCTCATCCGACACCCTGGGCTCACCCAACGAAGCGAGTGGCGGTTTCGTTGGCGATGTAAAAAACTGCCAGGCCCTATTCATATTTTTCCAGCTGAAATCCTCTTCATACCTCACAGT
>Locus:lpg2954_1:3343492-3343439(-)
ATGAGAAACAGAATAAGGCATAAAAAAAGCGTTTTTGACGATATGAAATCAAGC
>Locus:lpg0046_1:54579-54560(-)
TTTATAGAAGTACCTGCAGG
>Locus:lpg0053_1:61076-61095(+)
TGAGAGATGGCAAAAATCAA
>Locus:lpg0160_1:192228-192209(-)
CCGAGCAGCTTTCTTTATCA
>Locus:lpg0191_1:221323-221304(-)
GATAACTTGTTGTAATAATA
>Locus:lpg0251_1:298465-298446(-)
TAAGAACATCTCCTCGATTT
>Locus:lpg0275_1:323657-323638(-)
ACCCAACCAGGTAGCCTAAA
>Locus:lpg0287_1:341986-342005(+)
AGGCTATTTCTGTTGATAAT
>Locus:lpg0321_1:369737-369718(-)
CCATCACTGTCATGTTAGAA
>Locus:lpg0322_1:370219-370200(-)
AAGCTTTTGCGAAATCGTTT
>Locus:lpg0333_1:385855-385874(+)
TTACAGACAATATGGTTGGT
>Locus:lpg0355_1:396057-396038(-)
GAACAACACATATTAGAAAA
>Locus:lpg0368_1:409148-409129(-)
TTTTGTTTTTAGCAAGAAAA
>Locus:lpg0420_1:460167-460148(-)
TTGTGTTTTCCATTCAGAAA
>Locus:lpg0530_1:569965-569946(-)
AACCAGAATTTGTCATCTGG
>Locus:lpg0547_1:586657-586676(+)
ATAAATTACAAGAATTAAAT
>Locus:lpg0552_1:592864-592883(+)
AATACTGGAACGATTCAAAT
>Locus:lpg0561_1:600752-600733(-)
CACCAGTAATTAATACCACA
>Locus:lpg0658_1:706964-706945(-)
AATGAAACGTCACGTATATC
>Locus:lpg0676_1:725435-725454(+)
TCCTGTATTTGTTTCATTCT
>Locus:lpg0689_1:741916-741897(-)
GGTCCGGTAACATGCCAATG
>Locus:lpg0725_1:793587-793568(-)
GAAATTGCTTTAAAAAGAAC
>Locus:lpg0776_1:849464-849483(+)
AGGGGTATTCTGTTTTATCC
>Locus:lpg0791_1:866916-866897(-)
CGGTTGCAGCCATTGCTGTT
>Locus:lpg0818_1:898274-898255(-)
ATGACAATTACTATCTCATA
>Locus:lpg0877_1:951892-951911(+)
AAACACCCTATTTTAATTTT
>Locus:lpg0878_1:952700-952719(+)
TTCTTTGGGCACTTTTGGCT
>Locus:lpg0904_1:980888-980869(-)
CGCAAAACCGCCTTGAGGAA
>Locus:lpg0920_1:993571-993552(-)
AAAAAATAATAAGAGAGAAC
>Locus:lpg0924_1:997595-997576(-)
CTCTAACACTCGAGGGAACA
>Locus:lpg0934_1:1009717-1009698(-)
GAATAGAGTTCTGGGCTGAT
>Locus:lpg0979_1:1072347-1072328(-)
AATCCATCACCATGAAGCCA
>Locus:lpg1023_1:1121584-1121565(-)
CAATAAGCACTGCAATCATT
>Locus:lpg1024_1:1121871-1121852(-)
AGAGGCTTGCTGAGTCTTGG
>Locus:lpg1068_1:1164755-1164736(-)
AACGGTTACGACCAAGAAGC
>Locus:lpg1074_1:1170011-1170030(+)
CCTCATCTCTGTGTTTTATT
>Locus:lpg1079_1:1174459-1174440(-)
TATCCTGAGGATTAGGATTA
>Locus:lpg1082_1:1178420-1178401(-)
TATTAGACTAAAGAATATAT
>Locus:lpg1095_1:1195338-1195319(-)
ACCATGCATATCGGTTGTAT
>Locus:lpg1113_1:1217814-1217833(+)
TAACCAATTATCAGCTGAAT
>Locus:lpg1138_1:1253228-1253247(+)
CTACTTCACAACAGAAAACT
>Locus:lpg1155_1:1273978-1273959(-)
CAAAATATTCAGAAATATTT
>Locus:lpg1167_1:1288562-1288543(-)
TCCACTTCATTCATTTTAGA
>Locus:lpg1253_1:1381410-1381429(+)
TTCATGTGGTTACTCCTTGT
>Locus:lpg1262_1:1388574-1388555(-)
CATCTCCTAAGCTAAATTTA
>Locus:lpg1322_1:1455978-1455997(+)
AAAAAGGTTCTGGTGATACT
>Locus:lpg1356_1:1502260-1502241(-)
AAAATACTACAGACTACTCA
>Locus:lpg1399_1:1544422-1544403(-)
TGATTTTTTTTTGGGATAAC
>Locus:lpg1501_1:1659706-1659725(+)
TAGTAAGAATATTTTATTTT
>Locus:lpg1533_1:1697698-1697717(+)
TATAATTGGGACAAAGGGAC
>Locus:lpg1560_1:1723631-1723612(-)
ACCTAAATCGGGTAGATTAA
>Locus:lpg1561_1:1724977-1724958(-)
GGCAAAGTGCTATCCCCCAA
>Locus:lpg1626_1:1794725-1794744(+)
CAGGTGAAATAGAGTTGATT
>Locus:lpg1726_1:1924324-1924343(+)
AAAAGAATCTAGTATAAATT
>Locus:lpg1738_1:1939800-1939781(-)
TGATTGTGTGCTTAGTATTA
>Locus:lpg1753_1:1955307-1955326(+)
TGGGGCTTTGCAAATAATGG
>Locus:lpg1844_1:2067137-2067118(-)
CAGCAAGCCATGATTTATTT
>Locus:lpg1907_1:2126601-2126620(+)
TGATGCACGAATCGTTACCT
>Locus:lpg1923_1:2146107-2146126(+)
ACAGGTTTCAGCGAAAGTGG
>Locus:lpg1968_1:2208009-2207990(-)
TATGTTTACAGCATGTCCTG
>Locus:lpg1983_1:2222701-2222682(-)
ATCCCTTGTTTAGCATTTTC
>Locus:lpg2032_1:2274789-2274808(+)
AGAAACAGCAATAGCTCATT
>Locus:lpg2084_1:2334687-2334706(+)
CTAAAACGAAGCCTTTCATT
>Locus:lpg2112_1:2358137-2358118(-)
AGTTGGCAAGTGTGCTGAAT
>Locus:lpg2176_1:2440695-2440714(+)
AAATAGTTCAGAGTAAGGTT
>Locus:lpg2203_1:2485219-2485238(+)
TTTTTAGCTTCCATTAAAAT
>Locus:lpg2243_1:2541508-2541489(-)
GTTTCTTTTTTTCTCATTAT
>Locus:lpg2338_1:2641415-2641396(-)
CATATATTCCTCGCCCTCAG
>Locus:lpg2355_1:2659267-2659286(+)
AAAATTATTGATTCTTGCTT
>Locus:lpg2357_1:2662037-2662056(+)
ATGCGCCGAAGACGGGCGTT
>Locus:lpg2374_1:2680202-2680221(+)
CCTGAAAACATAAATCAATT
>Locus:lpg2384_1:2690212-2690193(-)
CTCGCAATGTGGGATTGGAG
>Locus:lpg2484_1:2797581-2797562(-)
ATCCTGTTTCTTCCGCATCG
>Locus:lpg2550_1:2882540-2882559(+)
CCCTCTAGTTTGCTTATCCT
>Locus:lpg2645_1:2991865-2991884(+)
TGGCAAAACTTCAATTTTGA
>Locus:lpg2665_1:3012220-3012239(+)
TTAGCCACCAGAATTTTTTT
>Locus:lpg2765_1:3115834-3115815(-)
TGTTGGTGCTTGAGGTCTAA
>Locus:lpg2797_1:3150933-3150952(+)
AAAACAACGCCAAGCATATT
>Locus:lpg2824_1:3187529-3187510(-)
CGTCAATCATGATGGATTTG
>Locus:lpg2832_1:3204005-3204024(+)
ATTCCGGAACATTTTTCTAT
>Locus:lpg2834_1:3206026-3206045(+)
CCTTTAGGTGTTTGCATCCC
>Locus:lpg2851_1:3225743-3225762(+)
TACCACTTTTATCTTACCGT
>Locus:lpg2954_1:3343512-3343493(-)
CAAAACAAAGCCAAAAAAGA
>Locus:lpg0086_1:95638-95582(-)
GCTTGGAAGCCTGATTTTCATCACTCGCATGAGGCATGTATAGGTATGGGGCTATCA
>Locus:lpg0154_1:187011-187002(-)
GTGAAGCCAA
>Locus:lpg0194_1:223447-223536(+)
TTAACTGTTAATGTTGGCATTTGCCGCTTTGATGTCGAAGCGATCGGCTGTCATTACCTTAACCCAGGCATTAATAAAATCTTGTATAAA
>Locus:lpg0198_1:230175-230098(-)
GTAAATCAGGAATTCGCTTCAAATAAAAACAATACGATTTCTACCCTTTTAATTAAGCCGTGGCAGCCTGCGATTCAT
>Locus:lpg0249_1:295514-295570(+)
AGAGAGAATAGCTTTTTAATTGTGATGCAAATTGCCTTAACACATGCAGCCCGGATT
>Locus:lpg0275_1:323613-323554(-)
ATGTTGCCAGAATGTTTTTTTTTCTTTTTCAAGACTGTAGTAGTTGTATTTTTTATGCAT
>Locus:lpg0320_1:369186-369121(-)
ATAGCCTTTGACGCGACTGCAGTCACTTCTTCAACAACGGCTTTTTTTGCAGCTAAATTTAATGTC
>Locus:lpg0441_1:479134-479015(-)
ATACTCTTATATGCATTAGAAATAAAAATATTGGGAATGCGGCCCTCGCATCAACTACAAAAAACCGCGCGCTTCTCGCTGAGTCACGCCAGTGGCTCGTTGCTGAAAATCCACCTGCCA
>Locus:lpg0463_1:505540-505626(+)
TATTCTATAATAAACAAGGCCTGGTCATATTCAACAGGATCCCCGTTTTTTACCAAGATTTCAACAATTTTCCCAGCACGATCGGCT
>Locus:lpg0473_1:515502-515579(+)
ATGTTTTTAACCAAGAAATTGGGGGTTTTCCTAAGTCCTGAGAAAATAAAACTGGAGGGCAATCCTTTGGAATGTTAT
>Locus:lpg0525_1:566579-566514(-)
GTCAGTTTGCGATCGTCTAGATCAGTATCTACGAAACCTGCTTTGATTTCGATATCGCCGTCTGCC
>Locus:lpg0543_1:585349-585390(+)
ATTCAGCAAACATGGAGCTTACTGACTCCTCAACATTTACTC
>Locus:lpg0608_1:640492-640566(+)
TTATACTGGATAAAAAAACGTGACTTCATGTTTGTTATAAAACAGATTGATTACTTTGGAATTAGGTATGGATTG
>Locus:lpg0645_1:690922-690884(-)
AACCACCATCTAAAGTATCATTTCCACCTAATCCACTTA
>Locus:lpg0724_1:793227-793192(-)
ATGGATCCCACTAATAACATCTTAAGTGAGTCGCGC
>Locus:lpg0751_1:822220-822152(-)
AGTAATCTGGTATTTTTACCGGGCAGCCTCTTTGAGCCAGCCCTTGCCGGGATTACTGCCAATATTCTC
>Locus:lpg0826_1:904094-904138(+)
TCAATCCTTAATTTGAGTAACCTCACAAGCAAGACTTCCTTTTGC
>Locus:lpg0851_1:927271-927396(+)
TATTCTTCCTGTTTTACAAGAATGAAACGCACTTTTTGCCCATTTTTTAGCTTATTATCAGGTTGTAAGACAACCAGGTCGTTAATATTGACACCTTTTAAAATCTCGGCTTGTTTTAATCCTCTT
>Locus:lpg0920_1:993512-993471(-)
CATGAAGTTAAAAGTTTTCTCAAATTGCGTCATCGAAACCAA
>Locus:lpg0920_2:993620-993471(-)
ATTGACTCGAAGATCCAGGCTATGGAAATAAGTAGCCAACGTTCTATCCAAAAAATAATAAGAGAGAACAACAAGGATAATATAGGTTATTATTACCCAGATTTTTTTCATGAAGTTAAAAGTTTTCTCAAATTGCGTCATCGAAACCAA
>Locus:lpg0922_1:995843-995811(-)
CAATCACACGTTTTACAGCCACGAGTATTTTCA
>Locus:lpg0932_1:1008109-1008038(-)
ACGTCCTATAGTACTTTTACCAGCACCCATCGGACCAATGAGAAAAATATTTCGTACTTTAACTATGCTCAT
>Locus:lpg0953_1:1035134-1035063(-)
CACGGTCTGCCGAATTTTTTTCATTTTTCAACAGTAAGTCAAATAATGAATTGGAATTGGATTCTTTTGGCA
>Locus:lpg1053_1:1149690-1149740(+)
AAATTCCATAGCTGTTCTGCCGGTTTAATTCCCATAAACGCTTTAACATTT
>Locus:lpg1059_1:1158152-1158232(+)
TACATGTATTGCCCACCATTAATATCAAAATTGGCACCAGTAATAAAACCACTTTGCTCCTCTGCAAGGAAGGCAACAACA
>Locus:lpg1059_2:1158152-1158244(+)
TACATGTATTGCCCACCATTAATATCAAAATTGGCACCAGTAATAAAACCACTTTGCTCCTCTGCAAGGAAGGCAACAACACGAGCAATTTCT
>Locus:lpg1124_1:1235314-1235364(+)
ATGGATTGCAATAAGAAAAACCTTCTTCGTCTTTGTGATCAAATAAAAATG
>Locus:lpg1127_1:1240718-1240801(+)
TTAAAGATAATCATACAGTTTCTTATGATTAATTTTTCCACTATTGGTCAAGGGCATCTCATCAATAAAGTATATTTTTGCAGG
>Locus:lpg1144_1:1258829-1258933(+)
TACATTGTAAAACGGCTTGATTCTTCGTTTTCTTCTTCTTTTTCTTCATTTTCTGATTCAGAAGATGAAAATTCTGCTTCTTCTTTTTCTTCATTCACTGATTCA
>Locus:lpg1171_1:1294152-1294102(-)
TATTCCACATTGTATTATAACGTTCTTCAAAGTCAGAATCTTGAAATCTCA
>Locus:lpg1184_1:1311093-1311058(-)
GCATCAGTTAACATATTTTTTTACCGTATTATCCAA
>Locus:lpg1210_1:1336937-1336860(-)
CCCAAGCTCTTAGCAAAAGCCTTGAGGTTGTTAAATATTTCATGGCAAATATATTCTTCCTTCCAAATAAAGATGGCA
>Locus:lpg1232_1:1359815-1359759(-)
ACAACTGGCGTAAAAATTGTTGCAATCGATAAGGGCAAACATCTCAGGCAAGCTCAT
>Locus:lpg1250_1:1379834-1379869(+)
ATGATGCTCCTCTTCGCAGGTTTTTATGCAGTTGTT
>Locus:lpg1338_1:1476084-1476137(+)
TATTTCAATTTTAATTGGGGTAAATTGGCTAATTGCTGGGATAGAAAAACACTA
>Locus:lpg1349_1:1488183-1488272(+)
TTATTTTTCTGTAAATCGTTTAATATTAAAAAACAAAACAAAAAGAACAAATATGAAACAAAAAACAAAAGTAGGATAGTCACTCCAAAT
>Locus:lpg1433_1:1582899-1582952(+)
ATGACAATAATTTCTCAAGCAGAGTACTGGCTCCAATACGAAACCAATCCTTAT
>Locus:lpg1462_1:1613731-1613699(-)
TTAGAAAAAATACTATTAACCACGTTTAATATC
>Locus:lpg1463_1:1617535-1617467(-)
AGTATACGTTGTTTTTCATCGATAATGATAGCAACTGCTACTTTCACACGAGGCTTCCATGACAGGCTT
>Locus:lpg1486_1:1641413-1641514(+)
TACTCATCTAAAACAACTTGTGTACTATATTTGGTTCTATTAAGACAAAAGCTGCTTCTGAATTTTCTAATATTGGGCTCATTAGCGAATACTCGCCTGGCA
>Locus:lpg1489_1:1645745-1645644(-)
TCAGAATACTCGGGTACAACATCCAAATCTTCTTTACTTGATTCTGAAATAGTTAATATTTGTGTTCTTTTTTTAGGCATTTGTATTGCTTTACTTCTACGC
>Locus:lpg1589_1:1757827-1757904(+)
TTATTTAGCAGGGATAATTTCAACTTGAAGATTAGCTACTACATCACTATGTACATGTACTTCAACAACATAATTACC
>Locus:lpg1680_1:1870230-1870295(+)
AACTCAAATGGCGCGCTTGCTCGAGCAATTGAAGCATTTTTGATAGCGAAATCAAACCAACCGAAG
>Locus:lpg1701_1:1895176-1895078(-)
TCTTTTAAGCCAGAGAAAGACAACTCTTCATCCGCTAGAAATTGTTTTATATGTTCTGTAACTAATTCCTCGATATTGCAGTTGGCCAAAAACATAATC
>Locus:lpg1751_1:1953139-1953198(+)
CAAACAAATAAAGACGTAGTACGAGTCTCTGAATTATCTTCCTGGGCTTTGTTTACTGTT
>Locus:lpg1755_1:1957443-1957577(+)
TTAAGGCAATTTCTTCACTATATTAAGCTGTTGCACAATAGGCTGATCCCAGGGGCCAGAAATTTTATAACTATATCCCGCAATTTTTTGCATGCTTTGATTAATAATTTTATTTGCAATCCATGCAGCAAGACC
>Locus:lpg1764_1:1969549-1969653(+)
TTCACCGGATACCAATGTCGATTGGATTTCTTCTTTGGGATAAATTGGGTGACAAACCTAACCTGGCTTAAACAGAGAACAAATCAAATTTTCTTTTTTACATCT
>Locus:lpg1889_1:2107037-2106975(-)
CCGCATTTTGTATTTTTTCAACAAATGACCAGGTTTTTGGTTCTATTCTTTTGCTTAAATCCA
>Locus:lpg1949_1:2176920-2177054(+)
GAATATATTTCTACACCATATCAATACCTTAATCGGTTTTTAAGAATCAAAACACATAATCTGAAACTAATTTATTTTATGAGACTGGAGATTGGATTTTTCCCTGTCTACTGTCGTATAAATTTCTCTTGCACT
>Locus:lpg1950_1:2178675-2178619(-)
CTTGGCATTGAATGCCTCAATAATCTCTCTTTGGGCTTTTTCAATTTCTGGATGCAT
>Locus:lpg2008_1:2247454-2247549(+)
ATGCGGATTCAGACAAAACCAGAATCCCATCCATTTCAACCTTGGCACCCTTTGGTAATGCGGAGACTTCGATTGCCGCTCTTGCAGGATAAGGCT
>Locus:lpg2036_1:2280728-2280609(-)
TCTTCTTCGTTACAATTCGATGGTACAACCAGGAAATCCAAGCCAAGTGATTTCATGAGTTTATGTCTTATAGTCGAAGATGAGGCGAGAATAATCGGTTTTTGTTGTAAAAATTTAGAC
>Locus:lpg2043_1:2286857-2287006(+)
CCCCAAACCTTGGGCAGTAGCATCACCATCACCTACCGCAGCCCCACCATCCGCACTGCCTGGGGTTTTAGAACAGGCTGCAACCAATACAGCGCTTGCTACAAGCAGTCCCAGTTTATAAAACGATCCGGCTTTCATTCCACAATCTCC
>Locus:lpg2076_1:2317808-2317906(+)
AGGTATACCAATGGTTATAGGTTGTTTTCAAAATCACCATCCGGATTATGGGACACATATGGGACAGTTGTAGATAACTATTTACCTTTAGTAACTAGC
>Locus:lpg2110_1:2355911-2355973(+)
TATAAGTCTTTAGGGTCGATGCCTTTAATTTTTGGCCAATTAATATTTGCCTTCTTTATGTTG
>Locus:lpg2151_1:2398692-2398594(-)
GCTCGAGAGCCATTCATAATCACAATTTTAATCCTCTCATCGTCATTAGCTATTTTGATGATGAGTGTAAGCATTGTTTGTTCATCACGTCGATTTTTC
>Locus:lpg2180_1:2451758-2451717(-)
GGTATTGATGAGGAGCAATGTCAGATCCGCTTTTTTAGGCAT
>Locus:lpg2236_1:2528429-2528349(-)
TGCAATAGTATGCATCAGGCTATCCTTAGCGGAATGGTTCAATTCGGCATTGATTATAAAGAGGATCTTTACAAGAAACAA
>Locus:lpg2239_1:2533545-2533542(-)
TTTC
>Locus:lpg2245_1:2545546-2545552(+)
TTACATC
>Locus:lpg2256_1:2558700-2558732(+)
AATCCAAGTTTACCTTTTGAAGATAGTCAGGTA
>Locus:lpg2302_1:2603581-2603721(+)
AAGTATAACTTAGGATATAAAAAGTATGGCATTTTTTCTAATATAACCTGCATGACCTTATGGGGGCATACAGGTTTTCTATCAAGATACTGGACCTATGCTATTGCGGGGTCGGAGCTTCACAGAAACTCTTTTTGCAGT
>Locus:lpg2366_1:2670902-2670985(+)
CGCACCTTCGGTGCTCAACGTAAAAACCGATGGTATAGGCAATTTTATTCACCTCCCCAAATCTTACCGGTAAAAACATATAAT
>Locus:lpg2383_1:2689198-2689115(-)
GATATATATAATTTTTGTGCGGCCTTTGAAAAACTTTTGCAATCAACGGTTGCAATAAAGCCTTTCAAACAGGATAAAATATTC
>Locus:lpg2384_1:2692066-2692016(-)
GTGGGATCAATTATTTTCACTAAATTTCTATCTGTCGTCCTATTTCAAATA
>Locus:lpg2394_1:2705411-2705367(-)
ATCTTTGTATCAGGGCTTATGTTAGATATGAGAGGCAATTCTCAA
>Locus:lpg2403_1:2715159-2715230(+)
TATTGCATTAGTCCAAAAGATTTATCTCTGGAAGTAATGTGTAATGTTGAATCATCCTCATCTTTTTTAACC
>Locus:lpg2452_1:2764051-2764113(+)
AAGCCAGTTTATTGGATATTTCTGTTTTTAGGGTTTCCAGGTTATTCGCAAATTCACCCATTT
>Locus:lpg2572_1:2903073-2903126(+)
TATATGAGTTTTGGGATCAATAATTCAATTACTGAGCAAATAAAACGTTCATAT
>Locus:lpg2619_1:2956482-2956485(+)
AGTT
>Locus:lpg2638_1:2979939-2980049(+)
CCTAAAAAGGGTTGGTCTTTATCAGTCCCTCAACACCAACCCAAGCTGGAATCACAAAAAGCTCATGAACTGGAATCTATTCCACAACCTCTACGTTGCCAAAGGTTGTGG
>Locus:lpg2654_1:3000372-3000301(-)
CTTAGTCAATGCATTAAAAAGAGTCGATTTCCCTACATTGGGCAATCCTACTATTCCACATTTAAATCCCAT
>Locus:lpg2731_1:3080805-3080710(-)
ATTGATGTACTCAGGATAAGCATGGTTTTGATGTTTTTCTTTTCCATTGATATATTGAGTCTTGTTATCAATTGTTTGGTATTCTGTATTGCTCAT
>Locus:lpg2754_1:3103513-3103406(-)
ACGTTGTTGATTCAGCGCGTTGATCAGTGCTTTATTAATATGCTCTTGGCCAACCAGTTGGGAAAATGTGCGTGGTCGCCATTTACGGGCAAGTGCCAGATAGCTCAT
>Locus:lpg2761_1:3111703-3111774(+)
GATTTATCAAGTATCGTTTGCTACTTCTCAAAAAAGCGCTCAAAACGAAAACAGGATAAAGCACCAGTTTAT
>Locus:lpg2811_1:3170035-3169985(-)
TTTCCAGCATTTTGTCGTCTATCAATTAATTGCGACATAATTGTTAGCTCC
>Locus:lpg2846_1:3221408-3221361(-)
TTGATGCATTTAATTCATCATTTTTTAATGAGGCATTATAAAAAAACA
>Locus:lpg2849_1:3223974-3223861(-)
AGAGGCAAATCCCCCTTCTCTAAAGCCTGGTCTCCCTTGGATTTAATCACTACAGGATCTTGTTGGGTCATTTATTTTCTCCAGTACCTACCTCTATATCATAGTATTCTTTTA
>Locus:lpg2851_1:3225764-3225850(+)
TATGGCCTGTTACTGTGCTCATCCGACACCCTGGGCTCACCCAACGAAGCGAGTGGCGGTTTCGTTGGCGATGTAAAAAACTGCCAG
>Locus:lpg2856_1:3232613-3232614(+)
CA
>Locus:lpg2946_1:3332222-3332260(+)
CTAGATCTCATTGTAAAATACCATAGCCGGGCGAGGGGC
>Locus:lpg2969_1:3358126-3358197(+)
CAAAACACAAAGCTTTGCCCCTTGGCAACAAAACCTAAGAAACCATCCTTTTTGGCATTAGGCAATTTCCCT
>Locus:lpg3002_1:3395276-3395359(+)
TATTTTGCTGTGGCAACAACCTTTTTAGCTGGCTTTTCATCTGAGTATTTTCTGGTGATGTACCATTGCTGTAATATTGATAAA
>Locus:lpg0086_1:95658-95639(-)
AATGAAGACCAAATCAGTAG
>Locus:lpg0154_1:187031-187012(-)
CCAGCTCAGGAAAATAACTT
>Locus:lpg0194_1:223427-223446(+)
TAAATCTGAAAGAATGAGGA
>Locus:lpg0198_1:230195-230176(-)
ATAAGCCTATACATATCTTG
>Locus:lpg0249_1:295494-295513(+)
AAAAGCATTTGCAAAACTTC
>Locus:lpg0275_1:323633-323614(-)
GCCTTCAGAATATCCAGTAT
>Locus:lpg0320_1:369206-369187(-)
AATCAGCAACCACTGCTGAA
>Locus:lpg0441_1:479154-479135(-)
TAAGACCAAAACACCTGTCC
>Locus:lpg0463_1:505520-505539(+)
TGAGCATAAACAGGCCTCTC
>Locus:lpg0473_1:515482-515501(+)
CCCCCAAGATCGAGGCAAAA
>Locus:lpg0525_1:566599-566580(-)
TATTCAAATCATCTATCATT
>Locus:lpg0543_1:585329-585348(+)
ATCAAAGAATATTTCATTTT
>Locus:lpg0608_1:640472-640491(+)
TCACTAAATCCTGGTTATGT
>Locus:lpg0645_1:690942-690923(-)
AATAATGACATCGTCTCCGG
>Locus:lpg0724_1:793247-793228(-)
ACGCAATAATTATCATGGAT
>Locus:lpg0751_1:822240-822221(-)
CAATTAATGGCTTTCCGGCA
>Locus:lpg0826_1:904074-904093(+)
TAGATTCTTCATGATTTTAG
>Locus:lpg0851_1:927251-927270(+)
ATCTTTAAAAATAGCTTCAT
>Locus:lpg0920_1:993532-993513(-)
ATTATTACCCAGATTTTTTT
>Locus:lpg0920_2:993640-993621(-)
AAGTATGTTAATGCATGAGC
>Locus:lpg0922_1:995863-995844(-)
TCGAATTTTGACATAAGGGT
>Locus:lpg0932_1:1008129-1008110(-)
TTGAGCTCCTTTGCCAAAGC
>Locus:lpg0953_1:1035154-1035135(-)
TTTTGGCTGTCTTAAATACA
>Locus:lpg1053_1:1149670-1149689(+)
AGTTCCTTGTTTGAATTTTT
>Locus:lpg1059_1:1158132-1158151(+)
CAATGGACTTTTGAGTGAGT
>Locus:lpg1059_2:1158132-1158151(+)
CAATGGACTTTTGAGTGAGT
>Locus:lpg1124_1:1235294-1235313(+)
TCTAATCTATTCTCCAGCTT
>Locus:lpg1127_1:1240698-1240717(+)
AAACTGTGTATTTTTTAATT
>Locus:lpg1144_1:1258809-1258828(+)
TCAAAAGAGGGCAGGCATAT
>Locus:lpg1171_1:1294172-1294153(-)
ATCAGCAGACACTGCAATTT
>Locus:lpg1184_1:1311113-1311094(-)
TAATAGCGTGTTGAATTTGA
>Locus:lpg1210_1:1336957-1336938(-)
AGGGATAGTATCTTCTCTAT
>Locus:lpg1232_1:1359835-1359816(-)
TCAGGACGAAACAAACGCTC
>Locus:lpg1250_1:1379814-1379833(+)
CATTCCAATTGGTTTTACTC
>Locus:lpg1338_1:1476064-1476083(+)
TCATTCTCATTACCTCCTAT
>Locus:lpg1349_1:1488163-1488182(+)
TTGCCTTTGCCAGCAATAGA
>Locus:lpg1433_1:1582879-1582898(+)
AACACATAGACTGTGCGTTC
>Locus:lpg1462_1:1613751-1613732(-)
TCATCGGCGCTATAGATAAT
>Locus:lpg1463_1:1617555-1617536(-)
GAAAAGGACGTTGGGTAATT
>Locus:lpg1486_1:1641393-1641412(+)
GGCAGGTACTTGCTAGTTAC
>Locus:lpg1489_1:1645765-1645746(-)
TGGGAGATACATCCATCTCC
>Locus:lpg1589_1:1757807-1757826(+)
TTAGGTCGATATCAAACAAA
>Locus:lpg1680_1:1870210-1870229(+)
AGCAAATTGTCTATTATTTC
>Locus:lpg1701_1:1895196-1895177(-)
GGGCTTTACTCAGAATTAAA
>Locus:lpg1751_1:1953119-1953138(+)
ACCAAGCTGGGTAAACATAT
>Locus:lpg1755_1:1957423-1957442(+)
ATAATCTTGTCTTCCTTTAG
>Locus:lpg1764_1:1969529-1969548(+)
TTTTGACATACTCTTTATAC
>Locus:lpg1889_1:2107057-2107038(-)
GTCATAAATCGGTTTTCCAC
>Locus:lpg1949_1:2176900-2176919(+)
CTAACCAAGAACATCTCACT
>Locus:lpg1950_1:2178695-2178676(-)
TTATTTATCCCATTTTTTGG
>Locus:lpg2008_1:2247434-2247453(+)
ATTGATCATCACTCATGATT
>Locus:lpg2036_1:2280748-2280729(-)
AGTTATGCCTTGTTTTAATT
>Locus:lpg2043_1:2286837-2286856(+)
CCAGCAAAGTGAGTCATTTG
>Locus:lpg2076_1:2317788-2317807(+)
CGATTCCGCGCAGCGGCACC
>Locus:lpg2110_1:2355891-2355910(+)
ATTAAAACAGTGCAACTTAT
>Locus:lpg2151_1:2398712-2398693(-)
CTTTTTTCGCTGAAGGGCTT
>Locus:lpg2180_1:2451778-2451759(-)
TAAAATATTGGTTCTTCAAG
>Locus:lpg2236_1:2528449-2528430(-)
TTTTGAACAGGTGTTTCATT
>Locus:lpg2239_1:2533565-2533546(-)
AGCTCAATATATTCGTTCAT
>Locus:lpg2245_1:2545526-2545545(+)
TCGTGAGTCCTGTAGAAATT
>Locus:lpg2256_1:2558680-2558699(+)
TACTATTCTTGGGATTTATC
>Locus:lpg2302_1:2603561-2603580(+)
AAATTTAACAGTCATAATAG
>Locus:lpg2366_1:2670882-2670901(+)
CAAACTTCACGAGCCTTATT
>Locus:lpg2383_1:2689218-2689199(-)
GTTTGCTTAATTTAGAGGGG
>Locus:lpg2384_1:2692086-2692067(-)
ACCCACAGAGTTTTCCATGT
>Locus:lpg2394_1:2705431-2705412(-)
ATCCAAGCCTGCCAGATGTC
>Locus:lpg2403_1:2715139-2715158(+)
TCTATTGTTCTTTCCAGTGC
>Locus:lpg2452_1:2764031-2764050(+)
AGCGGTTAAACTATCCAGCT
>Locus:lpg2572_1:2903053-2903072(+)
ATGTAATTTCCTGCCTACCT
>Locus:lpg2619_1:2956462-2956481(+)
GATTCTAGCCTATGGGCATT
>Locus:lpg2638_1:2979919-2979938(+)
TTTTTTATTTGATATTAATT
>Locus:lpg2654_1:3000392-3000373(-)
TTGGCCGCCTCTATCCCAGC
>Locus:lpg2731_1:3080825-3080806(-)
TAATATTTTTCCATGGAATG
>Locus:lpg2754_1:3103533-3103514(-)
AATAGATAAGCATGATGCAA
>Locus:lpg2761_1:3111683-3111702(+)
TCTAGCTTTTGGGTATCCCG
>Locus:lpg2811_1:3170055-3170036(-)
GGCGATTAACCGTGCTTTTT
>Locus:lpg2846_1:3221428-3221409(-)
TGTAACGAGAACAGCAATTT
>Locus:lpg2849_1:3223994-3223975(-)
CATCATACAGTGTTAAGGCA
>Locus:lpg2851_1:3225744-3225763(+)
ACCACTTTTATCTTACCGTC
>Locus:lpg2856_1:3232593-3232612(+)
TGGCCTTAAAAAATGAAACT
>Locus:lpg2946_1:3332202-3332221(+)
GTCCTCTTGGCAAAGATCAT
>Locus:lpg2969_1:3358106-3358125(+)
AGCATGTGTGTGAGTTACAT
>Locus:lpg3002_1:3395256-3395275(+)
CAATGGTATCTATTGACATT
>Locus:lpg0002_1:2129-2028(-)
AAAAAATGGGACAAAATAGCCAAAGACTGCTTCTTATCTACGGCTCCGGAAACAGTAAGCAATGGAGTAAGCAGATCTTCTTTTTTAATGGTTAGCTCAAAC
>Locus:lpg0089_1:99132-99173(+)
TTATTTGCTTTTTGCAAGCCAACGATCCAGAGCATTGGCAAA
>Locus:lpg0089_2:99133-99237(+)
TATTTGCTTTTTGCAAGCCAACGATCCAGAGCATTGGCAAAATTGGTTTTTTCTTTCGCGCTTAATGCAGAGGGGCCTCCTGTGCGCTCTCCAGCTGAACGCAAT
>Locus:lpg0104_1:119364-119429(+)
ATTTTTTATTACCCCAAACCTCTTGAATTCGGGTATCTCGGCCACAACGATATCGATAATACTTAT
>Locus:lpg0170_1:199432-199473(+)
CTAAAACGTAAGAGTAATATACATACTGGCAATGATCAGCCA
>Locus:lpg0230_1:264906-264983(+)
CTATCGGACATAAGAAACACCACAACATTTAGGTCAGGAGTCGCAATCAAAATCAGGGTGATATTTCCGAGAATAAAA
>Locus:lpg0252_1:298874-298794(-)
ATTCAACCCAATTTTACTTTTCTTAAGGGAAGATTGCTCATCAAAAAAACCGTTCGCTTTCATGCTGACTATTATCACCAA
>Locus:lpg0314_1:365530-365435(-)
AATAGCTGCTGTCAATGTCGTCTTACCATGGTCTACGTGACCAATCGTGCCCACGTTTACGTGCGGCTTCTTACGTTCAAATTTTTCCTTCGCCAT
>Locus:lpg0371_1:410726-410643(-)
TGTTTTTTAAGAGTTCAGTGTAGATTAAAATGCCTAATTTGCCTCTATTTTTTAAACTGTGCTAATTTACGGCGTTTTTCTTTG
>Locus:lpg0382_1:424005-424154(+)
TCATGTATTTTCCTGAATTTCCAAATTGGTAACGATTTTTTTGACGCCAGGTATCTCATTTACGCGTTTAATGATGGCAGCAATGGAGCGCGCACTTTTTACATGCCCAGACAAGGTGACCTCGCCATTCGTTGTGCTGGCATTGATTCC
>Locus:lpg0387_1:430046-430138(+)
TATTCGCGAAATCCCACCCCTTTTTTTAAAAGAATCATATTCCCTACTGTCAAAGCAATTAACATCAGGAAAATAATAATCATAGCCAGAGTA
>Locus:lpg0437_1:474875-474813(-)
GTTTCCTTCGAAGTCTTTTTCAGATCTTTTCTCAGTTTCTTTAGAATCTCATCTAAGTTTTGC
>Locus:lpg0464_1:506036-506068(+)
TACTTTAATTCTTTGATAATCGCTTGTAAGGCC
>Locus:lpg0479_1:519638-519718(+)
TATATCTTCTCGCCTTTAGCTCTGATTTTATCCAGAACTGCCTTTATGCCTAACTTGTCAATAATTCTCATACCTTTGGTA
>Locus:lpg0483_1:523603-523499(-)
CTGGAAATACTCAAGATGTTTTTAAACCTTCGCAGACCGCCATGGTGTCTGTCGAAGGTTCAAGATCAAAATATTGACATAAATTATTTTAGGACAACTCGTGGA
>Locus:lpg0639_1:678375-678307(-)
TATCGTTCAAACCGAGCCACGACCGTAAGGAGTGGATATAAAATTATAAAAAAGAAACACCATGAGCGA
>Locus:lpg0659_1:707737-707669(-)
GCAGGATCAATGTTTCCAGGAAAACATTTACTGACCCCATTAATACTGACAAGTGGCTTTGAACTATTC
>Locus:lpg0661_1:710591-710550(-)
ATGACAAGAGCAAAAATTCTTGTTGTTGGAGATAATTTTGCC
>Locus:lpg0689_1:741828-741822(-)
TACTCAT
>Locus:lpg0740_1:810407-810354(-)
GTTTTCCCCAACAATCTTAATCAATTAATTAATTCACAACACGCCACGAACCAT
>Locus:lpg0747_1:818378-818467(+)
TCACTTCCTGGCAAGAACTACATCAATAATATGAGTGTCATGGTAGGGAAAAGTAAAGATTTTGCTGAAAAGTCGTTTAAGACGCTGAAT
>Locus:lpg0751_1:822234-822151(-)
ATGGCTTTCCGGCAAGTAATCTGGTATTTTTACCGGGCAGCCTCTTTGAGCCAGCCCTTGCCGGGATTACTGCCAATATTCTCA
>Locus:lpg0814_1:892226-892312(+)
TATTTGGCCCTGGATTCGAGTCTTGGGTTACTCTTCCTTGTTAACTCGTTCAGTTTATCGTTAGTAAGGTTGATTAATTTATATTCC
>Locus:lpg0924_1:997644-997525(-)
AGCCCAGCTCCCTTCTCTACCAATACATCACTTCCTGCCCTAATAATTTCTCTAACACTCGAGGGAACAAGTCCTACTCTGTTTTCGTGCGATTTGATTTCTTTTGGTACCCCTACTAAC
>Locus:lpg0932_1:1008093-1008040(-)
TTACCAGCACCCATCGGACCAATGAGAAAAATATTTCGTACTTTAACTATGCTC
>Locus:lpg0953_1:1035125-1035063(-)
CCGAATTTTTTTCATTTTTCAACAGTAAGTCAAATAATGAATTGGAATTGGATTCTTTTGGCA
>Locus:lpg0982_1:1075270-1075238(-)
GCTTCTTGCTCACATAATCTGCATTTTTCCTGC
>Locus:lpg0985_1:1078528-1078409(-)
AGCCATTATCAAGCTTATCTTGAGCCTCATAAACAGACATGTAGCATTTGGCAGGTTTATCCTCTGCCACTCCGACAATGGCATCAAGAACAACTGCCAACAACCGAAATACCTTTCTCA
>Locus:lpg0993_1:1087572-1087667(+)
AATGAGTTTCATGGGATTCCTCCGTGTCGACCAATAAATCTTGTAAACGTTCTTCAGGACGGGTGTAGCCATCGAGAGCGAGTTGGAAAGGGTTGT
>Locus:lpg0996_1:1088956-1089081(+)
CATGTTGTCTCCTTAACGAATAACACTAAAATGAAAATCATCAGGCCAATGACAAGCCTGACCATTCGAGAGCCGAAGTTCAGCAAGTATCCTTGTTGCTGTTTTTCCTCGGCTCCCATCATGTGG
>Locus:lpg1024_1:1121850-1121779(-)
AGAATTATGTTCGTGATGACAAGCATGTCCTTTACCAGAATGGGTATGTCCTTGATGGTGGTCGTGTTTCAT
>Locus:lpg1037_1:1138811-1138846(+)
ATCCGCTGTTGCAATAAATTGCTTAAGGTATTTAAA
>Locus:lpg1070_1:1165937-1165938(+)
CA
>Locus:lpg1074_1:1170031-1170129(+)
ACTCTGATAAATCAAATTCTAACTGTCTTGGTCGAGAAATCAAATTGCCTTCCAAATCAACAACCGCATCTCTTAAATCATGATGACTCTTGTCTAAAC
>Locus:lpg1092_1:1190167-1190102(-)
TCAAAGATTATTGTATCTATCATGTATTGCCTCTGTAGATTGACATTGTTAAACATATATATTGTC
>Locus:lpg1186_1:1314743-1314603(-)
CGAGGGAGCTCCTTTGCTAACAGAGCTCCCTCTCATCTTGATTCAAGAGAAAACGAGTGGATTGCACATCACTTGCTTAACCCAGCTGACAGAATAAACTCTATAAATTTTTGTACTCATCAAGAATTAATTCTGATCATA
>Locus:lpg1210_1:1336922-1336860(-)
AAAGCCTTGAGGTTGTTAAATATTTCATGGCAAATATATTCTTCCTTCCAAATAAAGATGGCA
>Locus:lpg1240_1:1368281-1368358(+)
CAAGCGTGTTCATGGATTAACTCCTTAGCCATTTGGGCAAAGGCATTATCCAGTTGCTTGGTGTCGATATTTTGCAAG
>Locus:lpg1253_1:1381430-1381477(+)
CACTTGGGTAATCGATTAAACTTTGCCATTTCAGCCCTGTCTTGGAGC
>Locus:lpg1313_1:1444212-1444283(+)
CATTCAGTTAATGACAAAATTATCTTAATTTCACTAGCTGACAGCCTACAAGGGCGTTGTCTTTTGCGATTC
>Locus:lpg1484_1:1639919-1639975(+)
AGATTCTTAACACTTGAGATTGAGCCATATTCAGGTTTTCTAATTTTTGCAAAGAGT
>Locus:lpg1514_1:1675889-1675886(-)
ACAC
>Locus:lpg1515_1:1676688-1676656(-)
TTTATATTATTTATTTTATTTAAGTATATACTC
>Locus:lpg1522_1:1684855-1684757(-)
AACTTGTGTAGTTCAATTGCTTTTGTTTTATCTAGCAGCTTTTCCAGCACGAGAAGCTGGCCGATTCCCTGTAATCTATATTCTTCTGTAGCTAGAGCC
>Locus:lpg1546_1:1710318-1710389(+)
CATCCATTGCTGCTATTGTATTCATCGTTTACTCCACTAATATTATTAGTTTGCTCCAGTTTATTGAAGCTA
>Locus:lpg1562_1:1727315-1727280(-)
ACAAGCAAAGGCAACCAACGATGTATTTTTTTAATC
>Locus:lpg1660_1:1836612-1836562(-)
AATGCCCCATTCTTTGTTGCATTAATACATTTGGCAAGTGATAAAGTTAAC
>Locus:lpg1669_1:1854141-1854218(+)
TTATTTTTTGTTTTCTACAGTTATAGTGGGTTGAATTTGCTCATCATCGTGTATGATACCCTCAGTATCATTAGTACC
>Locus:lpg1673_1:1860353-1860391(+)
CATAAGGCACGCAACCTACGCATTACTTCAACGCGTGTA
>Locus:lpg1798_1:2005636-2005686(+)
CAATTAAAAACTATTGAATTTAAGTCAGCTTTGCACTATCTAAGCCACTAT
>Locus:lpg1846_1:2068601-2068604(+)
ATTT
>Locus:lpg1877_1:2097911-2097822(-)
GGGATCTCTATGATCTTGAGAGCCTCTTTGATTGGTTTGACCAGAACGTCTATGAGTCCACATATCTTTTGCCCTTATTCCACAAACCAA
>Locus:lpg1882_1:2101021-2101122(+)
TACCAATGTCCAATATTGGGTGCAGATAACCAAGGTTCCTGCTTTGGCAAAGGCTCGCCCTTCTGCAATAACTCGATAGAAATATTATCAGGAGAACGAATA
>Locus:lpg1947_1:2174994-2174911(-)
ATATTCAGGTTGACAGGGTTAATGTCGTATTTTTCTAAAATTGCTATGAAAGATATAGGTGTATTTTTTTCACGTTTAAAAAAC
>Locus:lpg1981_1:2221210-2221160(-)
TCAAAATCCCTGATATACATGGCCTCACTCGGGATCCCTTTGCCGGACGGC
>Locus:lpg1992_1:2232546-2232596(+)
CAATCAATCTTAGGGCTTGTTATTGATGTTGGTTTGGCTGATCCATCCCCA
>Locus:lpg2001_1:2240180-2240189(+)
TTATATGCCT
>Locus:lpg2082_1:2332121-2332171(+)
ATTGCGCATTGTAATCTCCCGATTGAAAAGCGTTGCTTGCCATTAAAATGT
>Locus:lpg2086_1:2336381-2336440(+)
TCATACAGTCACCTCATTAATTTGCAACCGCTTCCCTGCTTGAAAAACCCGCGCCGGCAA
>Locus:lpg2161_1:2425759-2425676(-)
TTGCATCCAAAGAGAAGTCATGGATTGGGAATATTCAAGAACATTATGGAGTTGCTCTTGAATTTTGGGTATTTCGGCAAACAT
>Locus:lpg2176_1:2440715-2440768(+)
TACACTTTATATTTCTCTGTTTTTCTATTTCTAAGTCCTTCATCTTCTTCTACA
>Locus:lpg2286_1:2588038-2588115(+)
TGTGTTTTGGGGAAATCCTTTTTAAATAGTCATCTAGTAGACTTTGTTTTCTCAGCAAACGTATCTCAATTTTTTTAT
>Locus:lpg2365_1:2670548-2670661(+)
TGTTTTCTGGTGTTCGTTCTTTGTGGATTCTGTTTAGAAGTCGTTATGTTTTCTGTTAAGGATTTTTTCATGGGGTACACTCCATATTTTTGGTTATTCAATCCTTTGAGTTTT
>Locus:lpg2389_1:2700271-2700137(-)
TCAAAGCTAAACATAATCGGAACTATTTCTACTATGATTATCTATGGTATGACAACTTGCAAAGGATTATGCCAAATCAAAGCGATCAGCATTCATAACCTTTGTCCATGCTGCAACAAAGTCCTGTATGAATTT
>Locus:lpg2464_1:2777324-2777380(+)
TTATTTTATCTTAATGGTTTGTCTTTCTTGAGACTTAATACTTTCTCTTGTTTCCTC
>Locus:lpg2485_1:2798100-2798044(-)
GCCTTCATATTGAAGCTTATAGGCTTGTGCAAAAAGAGTATCTACTTCACTGTTCAT
>Locus:lpg2491_1:2808198-2808269(+)
CACTTGAGCATAATAAGTTGGACACAGAGGCAAAGAATCGTTCCAATTGGCAAATCAGCCATTCTCTTTTAC
>Locus:lpg2511_1:2837091-2836993(-)
GTTGATGCTATCAAGTTATATTGTATGCCCAAGGGTGTCTGTAGGAGGCTCATTTCTTCCAGTGATTTCACTCTTACCTATTTCTTTATAATTCCCGTG
>Locus:lpg2525_1:2853047-2852976(-)
AATTTTTATCCGCAAAAATTTCTAAAAGAAGTTCATTTGGAATATATAGACTCTTTTTGTATTTTTCTTTCA
>Locus:lpg2593_1:2926079-2926153(+)
TCATTTTTCATCCTTTCGCAATACACTGTAAAAAAAGCCATCCATGCTATGCTCCCCAGGCAATATCTGTTGACC
>Locus:lpg2597_1:2930000-2929941(-)
CGGTTCGGGGGCCAATTTTTTTCATCCTGTTTAAGGCGAGGAGGGGTTGCAGATTATTCA
>Locus:lpg2613_1:2948810-2948881(+)
TTAACGGGTTTGGACATTAGCGTCTCCAATGATATGTACTTCGCGTATCAACTCTATAGATGTTTGCTCTCG
>Locus:lpg2614_1:2949746-2949802(+)
CACATGTTTTTCATCAGGTTCACTGCTATTTGGCCGATACTTCCAGCTCCCTGCATC
>Locus:lpg2638_1:2979939-2980049(+)
CCTAAAAAGGGTTGGTCTTTATCAGTCCCTCAACACCAACCCAAGCTGGAATCACAAAAAGCTCATGAACTGGAATCTATTCCACAACCTCTACGTTGCCAAAGGTTGTGG
>Locus:lpg2707_1:3059270-3059356(+)
TATTCCTCAATCTCAAGTTGCTTCGGTTGCTGCGCAGTATGTGGATGTTCGCTGCCAGCATATACTTTCAACTTGCGATACATCTCT
>Locus:lpg2824_1:3187476-3187411(-)
CCTTGTGTAAAATCGAGTTCCAGTTGTTTAACAATAGCAAAATGTTCAATGCGCAATGTCGTGAGC
>Locus:lpg2836_1:3209200-3209244(+)
TCACTCTACAGTCACCGATTTTGCAAGGTTTCTAGGTTGATCCAC
>Locus:lpg2839_1:3213945-3213796(-)
GATTTTTCCAGCACGCAGACTTTTTACTTCCCAGCCTTCCAAAACCAGGCCTGCTTCGTATTGATCTTCAATAAAGTAATCAAAACCAGCTTTTCTATTCAAGGCTATGGTGGAATCTGGTTGTTTTTTGGTAGTCATAATTCATCTGAT
>Locus:lpg2906_1:3288718-3288674(-)
ATGATGGTTTATGATCGTCTTTTTGAGTGTCATTTGTTTCCTCAC
>Locus:lpg2910_1:3292398-3292433(+)
AATAAGTTAATGAAGAACAGCAGGTATCCCCTTTTT
>Locus:lpg2955_1:3344444-3344406(-)
TCGAGCAGCGATGTGTTCAATGAGTTCGGATTTAATCAT
>Locus:lpg0002_1:2149-2130(-)
GTCCATCCGACAGTTTTAAT
>Locus:lpg0089_1:99112-99131(+)
ATGTTTTTTAATTGATGCTT
>Locus:lpg0089_2:99113-99132(+)
TGTTTTTTAATTGATGCTTT
>Locus:lpg0104_1:119344-119363(+)
TGATTAAGAGTTATTCTTTT
>Locus:lpg0170_1:199412-199431(+)
GTTCGTTATGCACGTCGTCC
>Locus:lpg0230_1:264886-264905(+)
CATATAAAACATGAAACACT
>Locus:lpg0252_1:298894-298875(-)
AGTGAGAACATCCATACTAA
>Locus:lpg0314_1:365550-365531(-)
TTCTTCGCCATAATCGTTGT
>Locus:lpg0371_1:410746-410727(-)
TGATTAGACAAGGGGAAAAT
>Locus:lpg0382_1:423985-424004(+)
TTTAAATTGGGTTAATGGAC
>Locus:lpg0387_1:430026-430045(+)
TTGCAGGGAATCCTGTTTTT
>Locus:lpg0437_1:474895-474876(-)
AAACACTGAGCTTCTCAGTC
>Locus:lpg0464_1:506016-506035(+)
ATCCATTTGTTTTTTCTCTC
>Locus:lpg0479_1:519618-519637(+)
GCCATGGCTTATCCCCTTGT
>Locus:lpg0483_1:523623-523604(-)
TATCTGTACTTGGCAATCAT
>Locus:lpg0639_1:678395-678376(-)
CTTACGGTCGTGGCTCGGAT
>Locus:lpg0659_1:707757-707738(-)
TTGCAGAAACATTATCTAAC
>Locus:lpg0661_1:710611-710592(-)
ATAAAGTCAATATTTCTTTA
>Locus:lpg0689_1:741848-741829(-)
TTCCAGCTTTTTAATTACTT
>Locus:lpg0740_1:810427-810408(-)
TAATAAAATGAGATTGTTGG
>Locus:lpg0747_1:818358-818377(+)
TAACCCACCGCCCAAGATTA
>Locus:lpg0751_1:822254-822235(-)
AACAATAGTATGTGCAATTA
>Locus:lpg0814_1:892206-892225(+)
AGTGCCATTTTGGGTATGAT
>Locus:lpg0924_1:997664-997645(-)
CATCCGATATGCCGATACCA
>Locus:lpg0932_1:1008113-1008094(-)
AAGCACGTCCTATAGTACTT
>Locus:lpg0953_1:1035145-1035126(-)
TCTTAAATACACACGGTCTG
>Locus:lpg0982_1:1075290-1075271(-)
TATGGCTTTCCAGTAAAATT
>Locus:lpg0985_1:1078548-1078529(-)
GTATTCACGAATAGTGATCA
>Locus:lpg0993_1:1087552-1087571(+)
ATTATTAATAACATGTGTTT
>Locus:lpg0996_1:1088936-1088955(+)
AGCGTGCGAAGCGTTGTTTT
>Locus:lpg1024_1:1121870-1121851(-)
GAGGCTTGCTGAGTCTTGGG
>Locus:lpg1037_1:1138791-1138810(+)
TAATCTGCTTAAAATAATCA
>Locus:lpg1070_1:1165917-1165936(+)
AGCAGTTCATATGATTTTTT
>Locus:lpg1074_1:1170011-1170030(+)
CCTCATCTCTGTGTTTTATT
>Locus:lpg1092_1:1190187-1190168(-)
TAAGTATTACACCGTCAAAA
>Locus:lpg1186_1:1314763-1314744(-)
CATTTTAACCCGTAACCTAT
>Locus:lpg1210_1:1336942-1336923(-)
TCTATCCCAAGCTCTTAGCA
>Locus:lpg1240_1:1368261-1368280(+)
TTTTTCTTTTTTGATTTGTT
>Locus:lpg1253_1:1381410-1381429(+)
TTCATGTGGTTACTCCTTGT
>Locus:lpg1313_1:1444192-1444211(+)
TGTCAGATTAAGTTGAAACT
>Locus:lpg1484_1:1639899-1639918(+)
AATCCGGGTTGTTCATGGTT
>Locus:lpg1514_1:1675909-1675890(-)
GCACTATACTGGTAAGTTAC
>Locus:lpg1515_1:1676708-1676689(-)
TATGATTTTTATGATTATTC
>Locus:lpg1522_1:1684875-1684856(-)
ACATCTTTTCTGCTGCTGCC
>Locus:lpg1546_1:1710298-1710317(+)
AAATTCATTATTTCTTGTCT
>Locus:lpg1562_1:1727335-1727316(-)
GCACCAATAGCCCGATTAAT
>Locus:lpg1660_1:1836632-1836613(-)
AATCCAAATCTTTGATAGCG
>Locus:lpg1669_1:1854121-1854140(+)
ACTTTTATTACAGTACTTCT
>Locus:lpg1673_1:1860333-1860352(+)
CCTAATATTCCTAAACGAAT
>Locus:lpg1798_1:2005616-2005635(+)
TTTTACCGCCCAAGAGATCT
>Locus:lpg1846_1:2068581-2068600(+)
CAAAATAATGACTGTTCTTT
>Locus:lpg1877_1:2097931-2097912(-)
CTTGTCCTATCTCGCTCATA
>Locus:lpg1882_1:2101001-2101020(+)
CCAGAATGCAATTGTCAGGT
>Locus:lpg1947_1:2175014-2174995(-)
CTTCATCATACGAAGAAGCA
>Locus:lpg1981_1:2221230-2221211(-)
AATATTCGTATAGTGATTTT
>Locus:lpg1992_1:2232526-2232545(+)
GTTAGCCTTTTTATTATATT
>Locus:lpg2001_1:2240160-2240179(+)
AATTCCATCTGAGTATCGCC
>Locus:lpg2082_1:2332101-2332120(+)
ATTAGAAAAATAGCTAATTT
>Locus:lpg2086_1:2336361-2336380(+)
AATAAGAATAAAAAAGGCTT
>Locus:lpg2161_1:2425779-2425760(-)
TCAAGGCTTTTATCAATTGA
>Locus:lpg2176_1:2440695-2440714(+)
AAATAGTTCAGAGTAAGGTT
>Locus:lpg2286_1:2588018-2588037(+)
TAGCTAGGATTTCATAATCA
>Locus:lpg2365_1:2670528-2670547(+)
TAGCTAGGAATTCCACTTTA
>Locus:lpg2389_1:2700291-2700272(-)
TTTGATGCGATGAAAGGCAA
>Locus:lpg2464_1:2777304-2777323(+)
TCATAATTGAAATGCGCTGG
>Locus:lpg2485_1:2798120-2798101(-)
CTAATGGCTTGAGGTAAATG
>Locus:lpg2491_1:2808178-2808197(+)
TCCTATGCCAATAATAAAGA
>Locus:lpg2511_1:2837111-2837092(-)
TCTTCCTGAACATTCAAACA
>Locus:lpg2525_1:2853067-2853048(-)
TATGATATTTTGAATGTCTA
>Locus:lpg2593_1:2926059-2926078(+)
AATTACAGGCCAATCAATTA
>Locus:lpg2597_1:2930020-2930001(-)
TCTTTTTTGCAGTTTTAATA
>Locus:lpg2613_1:2948790-2948809(+)
CACCATAAAGTAAAACCAAA
>Locus:lpg2614_1:2949726-2949745(+)
GTTATGCTCATGTTCATTCT
>Locus:lpg2638_1:2979919-2979938(+)
TTTTTTATTTGATATTAATT
>Locus:lpg2707_1:3059250-3059269(+)
TTCATTTCAGCCATTATACT
>Locus:lpg2824_1:3187496-3187477(-)
CGCCCGTAAAGGTGGTCATG
>Locus:lpg2836_1:3209180-3209199(+)
CCAAAAATATTGACCTTTGT
>Locus:lpg2839_1:3213965-3213946(-)
ACGTGTGAATCCGACAAATT
>Locus:lpg2906_1:3288738-3288719(-)
GTAATAACTCACCAAGACTC
>Locus:lpg2910_1:3292378-3292397(+)
GTGCTTGGTTCCAATCCATT
>Locus:lpg2955_1:3344464-3344445(-)
TTTTCAGTAAGATGCGTCAT
>Locus:lpg0031_1:38251-38201(-)
GCATATCATCATCATTCTTTCACATCTTACCTGGCTGATGCACTTGCTGAG
>Locus:lpg0046_1:54553-54482(-)
GCTGAATATTTTTTCCGCTTTTTCTTCGTTATTTTTTTTATTTTTTTTTGCAAAGAAAGGAAAACAGTTCAT
>Locus:lpg0050_1:58977-58873(-)
CAATATCAAGAACCATGCAATAAGACGAAAACAATGTTGGATTATTTTAATCCAACATTGTTCAGATTTAATAAAAATCTCTGTTATATTTTCAATGGAACAAAA
>Locus:lpg0093_1:106981-106895(-)
GATGCGGGTTTGCTAATAATGCAGAAACTGCATGCAACCCGTAAACATACTGCTCATTCATTACAAACTTCATCCTCGACAGGCTCA
>Locus:lpg0116_1:133979-134059(+)
CAGGCACCTCGCTTGGACATTATGGTTTTTAATGTTTTTGCATATTTCGCGATATCCTCTGCAGTACGCACCTCTGTCGCA
>Locus:lpg0138_1:165977-166021(+)
TTAGCAGTTCATCATTTGGTGTGCGGTATCAATCATGCGGTTAGA
>Locus:lpg0172_1:201329-201210(-)
TTATTCCTTCTTCAGTCTTTTCAGCCGCTTCAAATAAGGCACGACAGACTGCTACTTCATTATATCTTAAATTTTTTATGTAAAGCGTTGTCATTAGATAACCCCATTTATTGTAAAGCA
>Locus:lpg0201_1:232600-232650(+)
TATTTTCTGGGCGTCGAATTATTTTTAAGCCATTTAGGGAAAAACATCGGG
>Locus:lpg0206_1:238035-238094(+)
TTATTTGATATAACTTGCCACATAGATTGTTGCTACCGAACACCAAGAGCACAGTACTAT
>Locus:lpg0227_1:262148-262008(-)
GTAGTTCACTGTCATGACTTCTTATGGGTAAAATGCATCAAGGGTAACTTGCCTGCTTCCTGCCAAGGTACCCTGATGCATATTGAGTTCCCAACATTTTTTACGATAAAGCGATCGCATCAGTATAAGATTCGTCTAAGT
>Locus:lpg0276_1:327162-327064(-)
TCCATCTCGCGATATGCATGGCTATCTAAAATTTTAGGCATATTGATTTCTCTATTATTAAAACATGCAATTAATGACAACAAACGACTTTTATTTATC
>Locus:lpg0294_1:351030-350968(-)
ATGTTTCACCTACTTGCATCGCTTTTAATAAGGCATCTCTTGTGGGCAGTGTGTATTTTGGCA
>Locus:lpg0327_1:381801-381718(-)
TCAATGTCGTCTTACCATGGTCTACGTGACCAATCGTGCCCACGTTTACGTGCGGCTTCTTACGTTCAAATTTTTCCTTCGCCA
>Locus:lpg0386_1:429088-428999(-)
GACTGCAATCACCCTTCGGGTCTTTTTCTCATTTCGCCTCAATTGAGCACGCCAATCTCCTGCTGTGGCATGATAATCTGCAATCCCCAT
>Locus:lpg0387_1:430046-430117(+)
TATTCGCGAAATCCCACCCCTTTTTTTAAAAGAATCATATTCCCTACTGTCAAAGCAATTAACATCAGGAAA
>Locus:lpg0409_1:449557-449522(-)
GAGGTGAAACGAAAATTAAAACAGGTTAAACTAGGC
>Locus:lpg0438_1:477097-477153(+)
TATTTTACTGCCGCGTTGCGAACTTTTCTGTGGTGCTTATTTAAAGACGTTTGCCCC
>Locus:lpg0468_1:511444-511557(+)
TTATCAGGATTTCCCCATACTTTGCATGCTATAGATAGTCCCGGGATACTTAAAATCTTTGTTTTCATCAATTTTCTTTGGTTTGTAGGTAATAGTTATAGCTTATTACTTTAT
>Locus:lpg0486_1:525989-525924(-)
AAATCAACAATTTTGCCTTTGCCTTCATCTCCCCATTGTGTACCCAAAACAACAACATTCTTACCC
>Locus:lpg0491_1:529843-529840(-)
TTTC
>Locus:lpg0518_1:559574-559663(+)
TTAGTTGAATTGATAAGCGGTTGTATTCTCATGCTCAGTCTCAGTCACTTCTGGTTTGAGGCAAGCAGAAACCCAGGTAGTACCAAGACG
>Locus:lpg0527_1:567699-567702(+)
AGTT
>Locus:lpg0557_1:596673-596774(+)
TATGTAATGATTGGCTGGCAATGTGGGCAAAATGCGGAGTGGCGCCCGGCAATCACGACAGTTTCTATTTTATTTTCACATACCAAACAGGGGAGATTTTTC
>Locus:lpg0558_1:599122-599069(-)
TTGTGCATTGATGGGGAGTGCAAAAACATCACTCCCTGGTATATACCGGTACGT
>Locus:lpg0644_1:688405-688328(-)
CCGCCTGCGTGGCTGATGTTGAACCCACCACAGAACCTGCGATGTTGTACAGGTAGATGTTGTTGCCGTTGTTATCAA
>Locus:lpg0663_1:713455-713487(+)
TACAAAGGTGTTAGAAACCTATTCATATCAGGC
>Locus:lpg0677_1:726634-726557(-)
ACGTTCATTAGCATACTCTTCCATTATGACTCGCGCCGTTTGCAAATCTTTATCTCTGGTAGGCCAATTTTGACTCAT
>Locus:lpg0686_1:737789-737884(+)
TTAGTTCTCATCAATGCTTTTTATGGTTTGCATGAATTCATCGGCGTTCAATTCACCAACTCTTTTCAAATTATTGAGTTGTACGCCATCAGCATT
>Locus:lpg0691_1:744893-744985(+)
CAAATTTCAGCAAGGTTTCCTTTTGTTTCTAGCCAGAGTTTTCTGTCGGCGGCCCTTTTTTTGTTGAGCATCATATCCATAATGGCTTCCGTC
>Locus:lpg0707_1:771222-771293(+)
TCACCCCTCGATTTTGATTTTAAGATCCAAAACATTGGCATTAATTGTCACCCGGCCTGTAGTAAAGGGAAC
>Locus:lpg0792_1:867739-867707(-)
ACGATAAACAGGCGCTTGTTCATTCCTTTGTTC
>Locus:lpg0808_1:886841-886806(-)
GCAGTTCCTCCCCCGGTAAAAACAATACTTGGGCTC
>Locus:lpg0843_1:921186-921130(-)
CAGCCCAAGCAACATAAATATTCCTACACTAATGTCTACATAACGTTGCTTTTTCAT
>Locus:lpg0920_1:993529-993473(-)
ATTACCCAGATTTTTTTCATGAAGTTAAAAGTTTTCTCAAATTGCGTCATCGAAACC
>Locus:lpg1030_1:1131107-1131039(-)
CAAACCAACAAAACACTGGTGATAAGCCCTAACCAAAAATGGCTTTTTTGTTTCAAAGTAATGTGCTTC
>Locus:lpg1030_2:1131089-1131039(-)
GTGATAAGCCCTAACCAAAAATGGCTTTTTTGTTTCAAAGTAATGTGCTTC
>Locus:lpg1038_1:1139069-1139188(+)
AATGTCCACCGCCATGTCCGTCATGACCACCGTGATGCCAGTTTTGTTGATGCCAATTATGGTGCCAATTTTGATGCCAGTTATGATGCCACTTGTAGTGATATTGAATCCAATGCCATC
>Locus:lpg1058_1:1158090-1157980(-)
CCTAGAGGATTTGCTAAGCAAATGGATGCGGCTTTATTGGATCGGATGCTTACTAATATACAGCGCTCCTATTGTTCAAAGAAGAGCGTTTTATTTCTGAAGCACATAAGT
>Locus:lpg1103_1:1206691-1206656(-)
GTTTTCATAACCATCTATAAAAATGTGGATAATTAC
>Locus:lpg1141_1:1255845-1255940(+)
AGCCTTCATAAGGTAATAAAACCTCCCAGCCAGGCAACCATTGTACCCAAACGGTTTCATGGAGAGTGTATTCCAGCTTATCATCGTCTTCATCAA
>Locus:lpg1205_1:1333784-1333635(-)
CAGCGTTTTAAAACCAACTCCCTGAATGTCTTTGTAATGCACGAAAATATCTTCGCCTTTTTGATTAACAATAAAACCAAATCCTTTTTTTTCATTAAACCATTTAACATGGCCTGTTTCTCTTTGCGACATTCGCATTTCCCCTTTGAC
>Locus:lpg1212_1:1338455-1338390(-)
TCTCGTACCAATTTTCTTGAATATTGCCTGAGTAAATCAATTGGATCATCAATCATCTTGCCTCTC
>Locus:lpg1371_1:1517294-1517356(+)
ATGCATTTTTTTCAGGCAATTCTGCCACTACAAGATCAAAGAGAGAACAGTCAGCCTGGCTGG
>Locus:lpg1383_1:1531529-1531443(-)
CTCTACCATTATATCGGAGTAATACGCCCCAGCCGCCAGGTCCTGGATTTCCCTTACATGCACCATCAGTATAGATTTCTACCTTCA
>Locus:lpg1390_1:1537373-1537308(-)
AAACGCTCGTTTAAAATCACTTCCTTTTCTTGCTGGCCATGTTTTGCCAACTCTTGTAAATGCATC
>Locus:lpg1395_1:1541084-1540983(-)
CCAAAAACAAAGGCACCATTTCTTGCCAATTTCTCGGCAACAGCACGACCTATGCCACGGCTGGCACCAGTAACTAATGCAATTTTACCTTCTAAATTGATC
>Locus:lpg1449_1:1596991-1596959(-)
ATATTTGACTTGTCTAATATCATTTTTTCTTTC
>Locus:lpg1545_1:1709774-1709812(+)
CAACCACCATTTTTCTCCAAAGGTGTCATTTGTGTATTG
>Locus:lpg1683_1:1873176-1873126(-)
TCTTCAAACTCATCCACTATTAATTTGTCTTTACCTGTTAACTTGCCTTTC
>Locus:lpg1749_1:1949381-1949464(+)
GCTCTCTCGAAGCTGAGAAAGCGGATAAATACTCCTCTCCACTCTTATCTTAATCCTGGCTTCATTCCTAAAATTACTGGCAAC
>Locus:lpg1756_1:1961255-1961332(+)
TATCGGTCATGTTTTAAACTACTATACCATTGCTTTTGTGCATATTCATCAGTTTCCTTTTGCTCAATACGCTGTAAT
>Locus:lpg1852_1:2073837-2073781(-)
CAAAAGAAGAATACTGCAGCTTATTTTTTTCATTTTTATGACCATCATATATTGCAA
>Locus:lpg1919_1:2142611-2142617(+)
TTATACA
>Locus:lpg1949_1:2176986-2177060(+)
CTAATTTATTTTATGAGACTGGAGATTGGATTTTTCCCTGTCTACTGTCGTATAAATTTCTCTTGCACTCTCCAT
>Locus:lpg1989_1:2230420-2230379(-)
AATACTGCTGCCCCAAGCATAGATCAAATAGCGAATGTCCAT
>Locus:lpg2006_1:2245046-2245129(+)
ATTTTTTCTCTTCCAGCTCTTCCCATCGAGCAAAATATTGATTTAACAATGCCTCTTCCTTGGCTAACAGCTGAGTTACCTCTG
>Locus:lpg2033_1:2276112-2276014(-)
TGGAAAAGCAAGTCTTGTATCGTGAAAATCCCACATTTAGCAAGTTTTGCTGCAATGGTTGGGCCGACGCCAGTTAAATATTCACAAGAGTTACTCAGC
>Locus:lpg2115_1:2359687-2359764(+)
AGTGAAGTAAAACCAATTCGGTTAGGTGAAATGTTGCCTAATTTTGATTTATTCAACAATGCCATATTGGATCATCCC
>Locus:lpg2164_1:2430292-2430375(+)
TCACTTATTCCTGCGCTTGAAAGCATAATAAGTAACACCCAATATCAACCCATACACAAGATGCCCAACCAAAGGGGGTATGTT
>Locus:lpg2165_1:2430967-2430958(-)
TTACCGACAT
>Locus:lpg2214_1:2497936-2498007(+)
TATATAGCAGAATACTGGTGCTTTAATGCCTTTTCAATGTCAGGCCATTTAAACTCAAAACCAGCTTCCAAA
>Locus:lpg2239_1:2533612-2533541(-)
TCAAGGAATCTATTGTATTATTTCCCTCATATTTATGGCGTTCATAAAGCTCAATATATTCGTTCATTTTCA
>Locus:lpg2250_1:2552125-2552223(+)
ATTTCAATATACAAGTCCTTTCCATCTGATTTATACCTGGCAAACAACCCGTTTCTGCACCTTTTCCTTTACAACGATTACTCACCAATGGCTTTGCTC
>Locus:lpg2334_1:2637405-2637485(+)
CTATTTGTGCGTATTATCAACTACCAGCTGCAACATTGGAATCCCTTTTCTTCCAGCCAATTCATATCCTTTACGATAAAC
>Locus:lpg2431_1:2747195-2747148(-)
AACTGTCAGCATGATAACCTTGACCGGCAAAAAGAAATAATATTTTCA
>Locus:lpg2445_1:2759464-2759414(-)
CCTGAAGAACAGGTTATCAATAGAAGCAACAAAAAACGAATGAAGCGATTC
>Locus:lpg2445_2:2759963-2759829(-)
ATTATATTGATAAAATACAACAAGATCAATCAAGGAGCATATTACAATTTATTATGCCACCTTGTTTTAGTGTTTTTCATCGAGATTACCAGGGACAGGGTATCCTATGAAATTAATAATTTTCCATTGATTTTG
>Locus:lpg2517_1:2845405-2845298(-)
ACAGGACGAAGGAGACAAGGCCACAAGGTCGGCCAATTCCTGGTTATTGATTTCGCAATTTGCTTGCAGTATTTCAAGTATTTTTTTATCAGTACGATCGAGTATCAT
>Locus:lpg2555_1:2888571-2888612(+)
TTAAATCATTCTATTGAGAAATGGTTGATCTTCTTTGATTTC
>Locus:lpg2677_1:3023920-3023876(-)
ATGAATCGAATCCTTGAGCTTGATTGTTTTATATGCGGTATATCA
>Locus:lpg2702_1:3055210-3055251(+)
ATGCTGCTCTTATTTGTCTCTCAGCGTCCGTCAAACTTGTTT
>Locus:lpg2710_1:3060658-3060762(+)
CATTCCCTCAAAAGGATTGAAAATTCATTTTCCAGTTTCTTGATTATAGCACTAATTGTTAAATTGATCTCGGCATCAACTAAAGTTCGAGTATCGTCTTGTAGT
>Locus:lpg2731_1:3080859-3080710(-)
TTTCCCTTGCCAGGATTTATTGACTCGTCCCTCGTAATATTTTTCCATGGAATGATTGATGTACTCAGGATAAGCATGGTTTTGATGTTTTTCTTTTCCATTGATATATTGAGTCTTGTTATCAATTGTTTGGTATTCTGTATTGCTCAT
>Locus:lpg2766_1:3116108-3116055(-)
TTAAGCAAATTTGAGTATAATTTTTCCATAGCAAGAATTCCTAACCTGGCGGCC
>Locus:lpg2849_1:3223942-3223904(-)
TCCCTTGGATTTAATCACTACAGGATCTTGTTGGGTCAT
>Locus:lpg2851_1:3225764-3225826(+)
TATGGCCTGTTACTGTGCTCATCCGACACCCTGGGCTCACCCAACGAAGCGAGTGGCGGTTTC
>Locus:lpg2869_1:3246290-3246343(+)
CATCGCTTAGCCCACCATAACCAAATTCCAATTAATAACATAGGGATGGATAAA
>Locus:lpg2909_1:3292222-3292154(-)
GAGTTTTTCGTAAGTCCTGTCTCTATTAAAAGAGTTCCTGTCTTTAATTTTCCTCTTTTTTATCCAGCT
>Locus:lpg2923_1:3308598-3308723(+)
CATTGCCCGGACTCCGCTATAATTGCTCCATCGGCTAAGGTTATTCGGCGTTTGCATTGCGCTGCCACGTGCTCATCATGGGTCACCATGATAATAGTCCGGCCTTCCTGGTGTAAGGCCAAAAAC
>Locus:lpg2936_1:3321701-3321760(+)
TATAGATCACCTCCGGCAGCTTGCAAAACACTTAACGCAGTTATTGCCGCGGTTTCCGTA
>Locus:lpg2963_1:3353072-3353071(-)
CA
>Locus:lpg2965_1:3354815-3354886(+)
AAATTTTCTTGTGTTATGCTTCACAATAAAACACAACAACAAAAGAATTCTATTTCCTCGCCCTTATATTAC
>Locus:lpg0031_1:38271-38252(-)
TTTTAGGCCATTCCTCCAGA
>Locus:lpg0046_1:54573-54554(-)
GAAGTACCTGCAGGAAATAC
>Locus:lpg0050_1:58997-58978(-)
TATTAAAGCAACTGGAAAAG
>Locus:lpg0093_1:107001-106982(-)
AAAGAGTTTTTTGATCATTC
>Locus:lpg0116_1:133959-133978(+)
GTTAATTGCACAATAAACAT
>Locus:lpg0138_1:165957-165976(+)
TCAGGTTCATTGGTTATCCT
>Locus:lpg0172_1:201349-201330(-)
CATGCCATATCTCTTGGTCT
>Locus:lpg0201_1:232580-232599(+)
ATCAGAAAATTATCACTAGT
>Locus:lpg0206_1:238015-238034(+)
TTCTGCCAATCTCTGATGTC
>Locus:lpg0227_1:262168-262149(-)
TGATTATCCTTGTCTGTTTT
>Locus:lpg0276_1:327182-327163(-)
AAAGAGTATTGAGCTCATTT
>Locus:lpg0294_1:351050-351031(-)
GTATTCAGCGGCTTCAATGG
>Locus:lpg0327_1:381821-381802(-)
AATCGTTGTAATAGCTGCTG
>Locus:lpg0386_1:429108-429089(-)
AAGATATAAACTAAAAAAAA
>Locus:lpg0387_1:430026-430045(+)
TTGCAGGGAATCCTGTTTTT
>Locus:lpg0409_1:449577-449558(-)
GAATAAGCATTGGCCAATTT
>Locus:lpg0438_1:477077-477096(+)
TTTGCATAACCTGTTATTTT
>Locus:lpg0468_1:511424-511443(+)
GCAAGGCAAGAATAGGCGGA
>Locus:lpg0486_1:526009-525990(-)
CTTGAGCATCTTGTGTCAGC
>Locus:lpg0491_1:529863-529844(-)
AATAACAAAAGACAAATCTT
>Locus:lpg0518_1:559554-559573(+)
CTGTAGCAGGCAGGTAAGAA
>Locus:lpg0527_1:567679-567698(+)
GTTTAAATTGTTGCGCAATC
>Locus:lpg0557_1:596653-596672(+)
GTGGCCATTATTAAACTTAT
>Locus:lpg0558_1:599142-599123(-)
CCACTAAAATATTAGCTGCA
>Locus:lpg0644_1:688425-688406(-)
GGTGTTGCCTGTGGTAATAC
>Locus:lpg0663_1:713435-713454(+)
ACTACCATGAAAATATTTCT
>Locus:lpg0677_1:726654-726635(-)
AGACCTAATGAATCACTATC
>Locus:lpg0686_1:737769-737788(+)
CAAAAGTGTCCGTAGTTACT
>Locus:lpg0691_1:744873-744892(+)
AAGTCACGTCACAATTAGCT
>Locus:lpg0707_1:771202-771221(+)
AGGTGGTTACACCTGGAAGA
>Locus:lpg0792_1:867759-867740(-)
AAGAAAAACCTAAAATGAAA
>Locus:lpg0808_1:886861-886842(-)
TATTAGGCGTTACATGTCCG
>Locus:lpg0843_1:921206-921187(-)
GCCATTACTAATAATGCTAG
>Locus:lpg0920_1:993549-993530(-)
CAAGGATAATATAGGTTATT
>Locus:lpg1030_2:1131109-1131090(-)
CACAAACCAACAAAACACTG
>Locus:lpg1030_1:1131127-1131108(-)
CCATTGCTTGAGAATACCCA
>Locus:lpg1038_1:1139049-1139068(+)
GAATGAGTTCCCATCCTCTT
>Locus:lpg1058_1:1158110-1158091(-)
GATAGGGTGGCCGCCATCCA
>Locus:lpg1103_1:1206711-1206692(-)
TCCCTTTGAATAAACGCATC
>Locus:lpg1141_1:1255825-1255844(+)
AAATACAGTGCAGATGATTT
>Locus:lpg1205_1:1333804-1333785(-)
GTGACTGGATCATTTTCATG
>Locus:lpg1212_1:1338475-1338456(-)
TTAATTGCAACATACCTAAT
>Locus:lpg1371_1:1517274-1517293(+)
TAGATTTTCATATCAAAACT
>Locus:lpg1383_1:1531549-1531530(-)
TCCTCCATGAAGAGTTTTTT
>Locus:lpg1390_1:1537393-1537374(-)
CGGGACTAACAAACGAGGGT
>Locus:lpg1395_1:1541104-1541085(-)
CCTGTTCAGTGGTTGCTGTT
>Locus:lpg1449_1:1597011-1596992(-)
TACTAAAAATAGCATTTATA
>Locus:lpg1545_1:1709754-1709773(+)
TCGGATAGCTTGAATTTTAT
>Locus:lpg1683_1:1873196-1873177(-)
CGGATTCCTGTTCTCCCAGT
>Locus:lpg1749_1:1949361-1949380(+)
TAAATTATTTTCGAATATCC
>Locus:lpg1756_1:1961235-1961254(+)
TTTATTTGCCAAAAGGTTAT
>Locus:lpg1852_1:2073857-2073838(-)
TAGCTAATTAAGGAGTTGAT
>Locus:lpg1919_1:2142591-2142610(+)
AAACAATAAATTACAACGAG
>Locus:lpg1949_1:2176966-2176985(+)
TCAAAACACATAATCTGAAA
>Locus:lpg1989_1:2230440-2230421(-)
TAAAGATAAATAAAGAATAA
>Locus:lpg2006_1:2245026-2245045(+)
AATTAACCAAATACTTTTTT
>Locus:lpg2033_1:2276132-2276113(-)
CCTGGTATTTATAAGGCAGG
>Locus:lpg2115_1:2359667-2359686(+)
GGTATGCCAGTCTCTGTGAA
>Locus:lpg2164_1:2430272-2430291(+)
TGTTACGCTGAAAAATGAAG
>Locus:lpg2165_1:2430987-2430968(-)
TATTATTTTCTTACCATTTA
>Locus:lpg2214_1:2497916-2497935(+)
CCTCTTAAAAATGCTGTTAC
>Locus:lpg2239_1:2533632-2533613(-)
TAAACTATTCAAAGTCAGAA
>Locus:lpg2250_1:2552105-2552124(+)
TATTGTCTGGATTAGACTTA
>Locus:lpg2334_1:2637385-2637404(+)
AACACACCAGAAAGAATAAT
>Locus:lpg2431_1:2747215-2747196(-)
AGTTCGAAAAATATCAAACA
>Locus:lpg2445_1:2759484-2759465(-)
CTGCATAAAGATAGGGAGAG
>Locus:lpg2445_2:2759983-2759964(-)
ATCAAATAAATAGGGTGGCG
>Locus:lpg2517_1:2845425-2845406(-)
AATAATTTGACTCGACGCAA
>Locus:lpg2555_1:2888551-2888570(+)
ATGGAGAAAGGAGAAAATTG
>Locus:lpg2677_1:3023940-3023921(-)
GGCTTTTCCTGTGAAACATC
>Locus:lpg2702_1:3055190-3055209(+)
TTGATGTCATTGCCATAATT
>Locus:lpg2710_1:3060638-3060657(+)
TTGCTTAGTGCGTTCACGAT
>Locus:lpg2731_1:3080879-3080860(-)
GTTTTGCCTTTAAGTATGTG
>Locus:lpg2766_1:3116128-3116109(-)
TTATATCTTCGCCTAATTCT
>Locus:lpg2849_1:3223962-3223943(-)
CCCTTCTCTAAAGCCTGGTC
>Locus:lpg2851_1:3225744-3225763(+)
ACCACTTTTATCTTACCGTC
>Locus:lpg2869_1:3246270-3246289(+)
AACAATTGCAAATATGTTTT
>Locus:lpg2909_1:3292242-3292223(-)
ACATTTTTGCCTTGACCTTG
>Locus:lpg2923_1:3308578-3308597(+)
TGACAATGATTAAGAAAATT
>Locus:lpg2936_1:3321681-3321700(+)
CGATTTGGAAAGAAGTCTAT
>Locus:lpg2963_1:3353092-3353073(-)
TTGCCGATAAAAGAGAATAA
>Locus:lpg2965_1:3354795-3354814(+)
GTAACCCAGGAGTTTGATAG
>Locus:lpg0078_1:87108-87013(-)
AACGTGACAGAGAAACCTAATCCCTGCAGAGCCAAGGATAAGCTTGCACCAGTCAAACCACCGCCAATAATCAGTATATCAGTCTCTTTATTCGCC
>Locus:lpg0133_1:155824-155789(-)
ATGACAGCGGTTCGTGGGTGCAGCGCCTGCTTTCTC
>Locus:lpg0179_1:208967-208881(-)
TTGCATCCGACGCATTTAAACAGACATGATGTATTGCATTACCTATTCGCTCATTTGCTTCACCAAAACTTTTGGAATTTTTATCCA
>Locus:lpg0179_2:208932-208882(-)
GCATTACCTATTCGCTCATTTGCTTCACCAAAACTTTTGGAATTTTTATCC
>Locus:lpg0194_1:225559-225708(+)
GCTAAGATCGAGCATTTTAGGCCACCAGTATTGATTGGTTTTCGGCTTGTCTTCTTGCGCATGGGCATAATTTGGGAAAATGGAAGGCGAGATGGCCAGAGTGAATGCTGCAAACAGAGGTATTGTTCGTTTGAACATAGAAATGACTCC
>Locus:lpg0209_1:241780-241718(-)
AGGTTATCGCTGCCTTGGCGTTTTGTATTTTTTAGAAAAGGGTTAATTTTTTCTTTACTTAAC
>Locus:lpg0243_1:287203-287292(+)
TTACCCTACGCAATACACTTGACCTGTTTGAGCGCCCTCAATACTCTTGCTGTAGGCGAGTGCTGCACGAGCAGCAGATACAGGTTCATA
>Locus:lpg0275_1:323613-323554(-)
ATGTTGCCAGAATGTTTTTTTTTCTTTTTCAAGACTGTAGTAGTTGTATTTTTTATGCAT
>Locus:lpg0331_1:384576-384535(-)
AGTTGCCTTTTCAGAAGTATGTGGTTCTCTAAGAACCATCAT
>Locus:lpg0352_1:394000-393914(-)
AAGATGCATGAATGTGTACTATGCCATCAGACACTACGCGTTTTACCTTTTTTCGTGTTTTTTGCTGCTTTGACTTTGTTATTGCCA
>Locus:lpg0479_1:519638-519709(+)
TATATCTTCTCGCCTTTAGCTCTGATTTTATCCAGAACTGCCTTTATGCCTAACTTGTCAATAATTCTCATA
>Locus:lpg0562_1:601638-601597(-)
TCATACAGTCTTCGATTTTTGTATTTTTTTATAAGTCGAGTC
>Locus:lpg0568_1:608114-608037(-)
TCGTGGCGTAGGGCGTATTCTACTCATTTCAACAACTCTGTCAAATACTTTTTTAATTTTTTTAAAAAATTATCTCAG
>Locus:lpg0579_1:614343-614239(-)
GCAATAGCGGCAGGGAGGCGTTTGGCAGACCGAATTTTCGGGAATCAACCTGATGCCTGCTTAAATTATGATAATATTTGTTCAGTAGTGTTCTCTCATCCTCCA
>Locus:lpg0620_1:654030-654074(+)
ATTAATTTTTATATTCACAAATCAGGTATTACGCATAAATTGACT
>Locus:lpg0658_1:706863-706807(-)
AAAAAGTGCGATGACGATACTTATTGCTATCGCTTTTTTACTCATATAGTTCTCCAT
>Locus:lpg0683_1:733766-733668(-)
CAAACTAAAATCAAAGGTAAGATTGCCATAATCACGATAGTAGCAGGATCACGTTTCATCAATAGGAATTCTTTGCGGATGATAGCCCACAAACGTTGC
>Locus:lpg0686_1:737789-737869(+)
TTAGTTCTCATCAATGCTTTTTATGGTTTGCATGAATTCATCGGCGTTCAATTCACCAACTCTTTTCAAATTATTGAGTTG
>Locus:lpg0694_1:753368-753466(+)
AATGCTGTTCGGGTTATTTTTAATCCGAACAGCATTGACGGAATGCAGATAACGCAGTGTCAATGGGGTAGAAAATCTTATTTATTAATTAACTCAATA
>Locus:lpg0754_1:825046-824990(-)
ATCAATTACCACCTTACAGTGTCCACCACATCCTATTATTTTCAAGTTAGTATGCAT
>Locus:lpg0800_2:873625-873708(+)
GGGAAGGGTTCTTTCATTATTGTTAATGGGATAGCTTTGCCAGGCTATCCTAATGAACTGTCTGCCTGTCCCAGTTTTGCAATA
>Locus:lpg0800_1:873670-873771(+)
TATCCTAATGAACTGTCTGCCTGTCCCAGTTTTGCAATACTTTCCTGGGCTTTGAAATTTTTATTGGGGAAATCTTCACGAAAATGTCCACCACGTGATTCC
>Locus:lpg0816_1:893921-893886(-)
GGCACTTTGATTTTATCGTATGTCATTGACGACTCC
>Locus:lpg0856_1:932440-932375(-)
GAAAAGTTATTTAATTTTTGCTTGCGAAGTGAGTGGATGATCGCCATAATCTGCTTTATTTTTTGC
>Locus:lpg0879_1:954467-954399(-)
AGCTTCCAGGCGCCATCTCAGTTAAAGATAGAATGTCATCTTCTTAAAGTAGCTTTTTTACTACAATTT
>Locus:lpg0885_1:957936-957796(-)
CGCATCTCAAACAATTGTATCTGTTCATGCTGTAAAAGAAGATGGCGCCTCTCAAATGGGCGGAGTTACAGTGGTAACTTAATGTTTCATAAACCCGCCAGTTACCACTTGCATGGGCATTACGTATTGATTAATTCACTG
>Locus:lpg0913_1:986233-986180(-)
CACGAAACATATTATTTCCCAAGTGAAGGAGAATTATTCTCCCACAATTCTCCA
>Locus:lpg0933_1:1008600-1008553(-)
GCCCTGAAATCGAAACATCAACCTCGGCATAAAGTTCAAACTTCGCCA
>Locus:lpg0950_1:1031908-1031852(-)
GCAAATTATCTGCTATTTTGGCAGATGATACCATTTGCACAAGCGCTACTCGATTCA
>Locus:lpg0960_1:1048215-1048114(-)
TCATCGGGAGAATTAACCATGAAAAACAATGCAAAAGTAATAAGATTAATACCAAACAAAATTGGAATCGCATATAAAATTCTGCGGAGTATGTATTTAATC
>Locus:lpg1038_1:1139048-1139098(+)
GGAATGAGTTCCCATCCTCTTAATGTCCACCGCCATGTCCGTCATGACCAC
>Locus:lpg1145_1:1259656-1259594(-)
ATTTTTCATCAAATCGTTTATCGACTTCCAAAATACTTTGAATCGATGATCTGGAATCAGCCA
>Locus:lpg1153_1:1270621-1270622(+)
TA
>Locus:lpg1154_1:1272663-1272595(-)
CGGGAAGTTAAAGAAAGATCTTTGCGCATTACTGCGGAAAGGTTTCTACGAACACTAAACATTCTCATC
>Locus:lpg1239_1:1368032-1368088(+)
ATTTTAAAAATAATTCATTACCAATTTCTTCAAAAAATTTTTTATATTCGGGTTGCT
>Locus:lpg1261_1:1387521-1387562(+)
TCATGCGAAATGTTTGTCAGCATCATTCTTCTCAAAATAGGA
>Locus:lpg1356_1:1501087-1501022(-)
CCAACTAACTCATCGGCCAAAACAACGGTGTTAATCGCCAATAATAGAGCTAACAAAAAACTTCTC
>Locus:lpg1401_1:1546036-1545986(-)
AAAGATGCTTCATTGGGAAATGAGCAGTTTATAATCTGTGGTTTTTCGGTC
>Locus:lpg1484_1:1639919-1639951(+)
AGATTCTTAACACTTGAGATTGAGCCATATTCA
>Locus:lpg1500_1:1658523-1658657(+)
CTACCAATCCCTTGGTTTTCCATTAAACCAAAAATAGCCGCTTTTTTTCTTCATACTAATCAGCTCATAGATTTCCAGTGCCGTTTCACTGGGAAGTTTTTTTGCATTTTGTGTTCCCATGTTTGTTTTAACCCA
>Locus:lpg1626_1:1794781-1794885(+)
TTAATAAATTTATTTTCAATTAGTATAACCAGGAATCATTGCACGAGATTAAAGCACTTTACCAAAATATTTTATTTACAGATTTACAATGTAACTCGTCGCAAC
>Locus:lpg1694_1:1887404-1887475(+)
AAAAGCTTGCTACCGGTATTCGTCATCTCTACAAAATCCCAGCGTTTCATGATGCTCCAATGTCAAAGTCAC
>Locus:lpg1704_1:1899877-1899960(+)
TCACAATACCGTATGAATAACATGAGTGACGACTCCCCAAATCACCATATCGTATTCCTCTGTAATATCTATGGGAGGAAAATC
>Locus:lpg1778_1:1987550-1987585(+)
ATTACTTCTTCCAAGCGCTCACTTTTACCTTCGAAG
>Locus:lpg1791_1:1997964-1998035(+)
CATTTGAGACGTTTTATTCGTTCAGCCTTGCTAACGATATCAGTTAATCTGACACCAAATTTATCGTTAACT
>Locus:lpg1810_1:2022745-2022870(+)
TATTTAGTCGGTGCTGGAGGTTCTTTATCAATAGTCCAAGTTGCTTGCACACCTACTAAATTGGCACCTGCAGTTCCAGATGCTGTAACGTTATATCTGGTTGTTGCAGTAAACGCATCAGTCCTG
>Locus:lpg1899_1:2117811-2117779(-)
TTCGTTTGGCAATCCATTCTTCCCAATAAGCCA
>Locus:lpg1900_1:2118768-2118703(-)
ATCAACATGACCAAAAGAGCGTATCGGGTTGTTATCAGAAAAGTATGTTGTTTGGAAAAAAAGTCC
>Locus:lpg1902_1:2122105-2122067(-)
ACAATACAGTACTTAAACTTATTCTGGAAAAGCGCGCCA
>Locus:lpg1914_1:2137668-2137763(+)
TTAAGGGCGGCAGTAGGCTGGACGATATTTACTAATCAGGGTACCACCAGTGCAATCCCAAGTGAGTATTCTGTTAGTGGCATCTATTGTGGGAAC
>Locus:lpg1988_1:2229769-2229737(-)
CTTGTTGCAATAAATACTGAAATTTTAGGTTTC
>Locus:lpg2024_1:2264791-2264910(+)
CAAAATTTCATGTCTTCGAAGAATTTTTTCACACCGGCAAACCAGGAGCTTGTTTTAGGTGAGTGCGTTCCCTTGGCATTCTCTAATGAATCCTGTAACTTATTTAACAGTTCTTTTTGC
>Locus:lpg2058_1:2297855-2297917(+)
TACTTTAGTCCTAGTGCTTCTGCGTATACGCTTGTCACCGAAGGTGACGTCGATCCACCAAAA
>Locus:lpg2116_1:2361224-2361174(-)
GTATCTTCAACTGCTAAGTCCATACATACCTCAAAAAGAGGTGATTTGATC
>Locus:lpg2140_1:2387826-2387879(+)
ATTGGTAATACGTCTTTTACAAAAAATCTTAACTATCATCATTGTGGAACTTGG
>Locus:lpg2148_1:2396080-2395991(-)
GCTTTGGGACATGCTTTTCAACTTTTTGTGTACCATGAAACCCGGCGATTCCAGTTTTATTTTTGTCATATTAATGCCACGCACAATCAA
>Locus:lpg2161_1:2425720-2425676(-)
AACATTATGGAGTTGCTCTTGAATTTTGGGTATTTCGGCAAACAT
>Locus:lpg2186_1:2459292-2459143(-)
TGGTGTTTGCCCTTTCATCAGCATGTCATAAAAGGCACTAATATCTTCTATATCAGAATCAATCCCAGGAAATTGACAATTCATCCCAATGATGGCAATGGGTTCATTCAAAAGGTTTTTGGTTTTGTTTTTCATAGTTACGTTTACCAC
>Locus:lpg2189_1:2471120-2471170(+)
CAGGTTACTTCATTTTTTCTATGCCAAATACTGAATAGAATACAAAAAACC
>Locus:lpg2193_1:2475863-2475810(-)
GCAAATAAACCATGCTTCATAATGGCCTCGTATTTAGTTATCCGCTTGAACTCC
>Locus:lpg2214_1:2497936-2498028(+)
TATATAGCAGAATACTGGTGCTTTAATGCCTTTTCAATGTCAGGCCATTTAAACTCAAAACCAGCTTCCAAAAGTCGTTTGGGTTTTACCTTT
>Locus:lpg2216_1:2502255-2502368(+)
TTAATATATGCCTGTTCTGATTTCGCCTTTTCTTGGCGCCATTCATTAAATCGTTCTTCTTTACTCTTCATAATTAACCCTAATTGCCAGTTAGCACTCTTCCAAACAATAAAT
>Locus:lpg2332_1:2635685-2635647(-)
GTATTGACAGCAAGATCCAAGTTGTTTCATAAACTCCAT
>Locus:lpg2334_1:2637407-2637505(+)
ATTTGTGCGTATTATCAACTACCAGCTGCAACATTGGAATCCCTTTTCTTCCAGCCAATTCATATCCTTTACGATAAACTTCAAAAATTCGATAAGGTT
>Locus:lpg2374_1:2680222-2680296(+)
TTAAATACTACCAATTTTCTCTATGACAAGTATTCTTGCAGCCCCTTTTGGATAAGCTACATGCTCACATCCTTC
>Locus:lpg2418_1:2730154-2730151(-)
TTTC
>Locus:lpg2431_1:2747156-2747147(-)
ATATTTTCAT
>Locus:lpg2439_1:2755063-2755146(+)
TATATTGATTTATGTTTTTCAATTTCCCTGGCAAAACGATCCAGAAATCCTTGCAGAAAATTTCGGGTAGACTCCATGGTAATA
>Locus:lpg2445_1:2759963-2759829(-)
ATTATATTGATAAAATACAACAAGATCAATCAAGGAGCATATTACAATTTATTATGCCACCTTGTTTTAGTGTTTTTCATCGAGATTACCAGGGACAGGGTATCCTATGAAATTAATAATTTTCCATTGATTTTG
>Locus:lpg2564_1:2897227-2897221(-)
AATGCAT
>Locus:lpg2579_1:2907216-2907219(+)
ATAA
>Locus:lpg2624_1:2963973-2964044(+)
TCACTCAACAATATATTGCACCTGGATGATTTCATATTCAACCATACCGCCAGGCGTTTCTACCGTGACCGC
>Locus:lpg2673_1:3020785-3020702(-)
GGTGTTGGCCTCAGGCCATCTACATCGGGGAAATGTATTTTTTTCCCCCGATATAATCCTCCAATAATCCTTATTACCTGTTTC
>Locus:lpg2702_1:3055208-3055315(+)
TTATGCTGCTCTTATTTGTCTCTCAGCGTCCGTCAAACTTGTTTGAAAAGAATCACGTTTAAACACACGCTGCATATAGGAAATTATTCCTTTAAAATTAGGCGCAAT
>Locus:lpg2714_1:3065607-3065684(+)
TATATTGATCCTTTACGGATAATTTCTTGCGTTAAGGTATCACAAATTGTATCTATTGTCATCACACCCAGGTCAATG
>Locus:lpg2754_1:3103466-3103407(-)
GGCCAACCAGTTGGGAAAATGTGCGTGGTCGCCATTTACGGGCAAGTGCCAGATAGCTCA
>Locus:lpg2814_1:3174016-3174087(+)
TTACTCGGAAGCGAGTTCAATAGCGAAAGCTACCGCGAGTTTGGAGAAATTGGTCATATGTTCCAGGTTCAA
>Locus:lpg2823_1:3186595-3186518(-)
ATGCAAGCTTTCATTGACTTCCTGATTCGCTCTGTGTTGACGGGCATACAAGATGGCTCGTTTAAATTTTTGTTTCAT
>Locus:lpg2889_1:3270974-3270855(-)
AAGTCTATGTTATGGGTCAATAACAAGGTTTTTACACCCAAGCGTGCTGCTGCAAGCGCTGCTTCTGTACCAGCATGCCCTCCGCCAACGACTATGACATCATATAATTGTTCGAGATTC
>Locus:lpg2909_1:3292231-3292154(-)
TTGACCTTGGAGTTTTTCGTAAGTCCTGTCTCTATTAAAAGAGTTCCTGTCTTTAATTTTCCTCTTTTTTATCCAGCT
>Locus:lpg2914_1:3300904-3300975(+)
CAACCAGCTAATGCTGCTAATACATGTTCAGGATCTTTATTTATTGCGCGAAGAAGAGCTTTTGCAGGACCT
>Locus:lpg2950_1:3337668-3337778(+)
CAACCAGCCAAAAATGTAACTACCGCAACAGCAAAACTAATAAATTCGTTGCCGGTAGTAGCAAGCTCCATTTCTACTCTAAGCTTTTCATTAAATGTAATAAAATTTGTT
>Locus:lpg3001_1:3393935-3394015(+)
TATTTTCCAATACAAAAACTGGAAAAAATTTTTCCTAATAAATCGTCTGAAGTGAACTCACCTGTAATTTCACATAAAGTC
>Locus:lpg0078_1:87128-87109(-)
TGTATGGCCTGGATTCTACT
>Locus:lpg0133_1:155844-155825(-)
GATTTTTTTGTGCTTTATTG
>Locus:lpg0179_2:208952-208933(-)
TTAAACAGACATGATGTATT
>Locus:lpg0179_1:208987-208968(-)
AATATTGGATTTAATGAATT
>Locus:lpg0194_1:225539-225558(+)
GCATTGGGTTGCCGCAGCGG
>Locus:lpg0209_1:241800-241781(-)
TCGGATCAGCCATGGCAGCA
>Locus:lpg0243_1:287183-287202(+)
TTTCATAAGTCCTGTTAATG
>Locus:lpg0275_1:323633-323614(-)
GCCTTCAGAATATCCAGTAT
>Locus:lpg0331_1:384596-384577(-)
TTAAACTTATCGGCCATGAC
>Locus:lpg0352_1:394020-394001(-)
GGTAACTATAGTATTGTTGA
>Locus:lpg0479_1:519618-519637(+)
GCCATGGCTTATCCCCTTGT
>Locus:lpg0562_1:601658-601639(-)
TATATTGACTAATTTCAGTA
>Locus:lpg0568_1:608134-608115(-)
TCTTCTTAATGAACCCGCCC
>Locus:lpg0579_1:614363-614344(-)
CTCCCGCACTAACTCCCGTT
>Locus:lpg0620_1:654010-654029(+)
TGAATTTTTCTCTTGATTTC
>Locus:lpg0658_1:706883-706864(-)
AACCAAATAGCTGTGATGAA
>Locus:lpg0683_1:733786-733767(-)
TTATGGCATACCCGGCTATA
>Locus:lpg0686_1:737769-737788(+)
CAAAAGTGTCCGTAGTTACT
>Locus:lpg0694_1:753348-753367(+)
TGTATTATTGGCTTCTCTTT
>Locus:lpg0754_1:825066-825047(-)
TGCTGAGTCAGTGATAAAGC
>Locus:lpg0800_2:873605-873624(+)
TCTAGTCATTAGGGATTTGT
>Locus:lpg0800_1:873650-873669(+)
ATGGGATAGCTTTGCCAGGC
>Locus:lpg0816_1:893941-893922(-)
TAATAGCTTCGCCTTGGGCA
>Locus:lpg0856_1:932460-932441(-)
AAAATCCCCAATGCCTTCGT
>Locus:lpg0879_1:954487-954468(-)
AATCCATTAAACTAGGACGC
>Locus:lpg0885_1:957956-957937(-)
ACTAATTAAATACTTCAAAC
>Locus:lpg0913_1:986253-986234(-)
TATGGTGATGGCATTAATTC
>Locus:lpg0933_1:1008620-1008601(-)
AATAATTATTGGATATTGAT
>Locus:lpg0950_1:1031928-1031909(-)
TAAATATTGTTCAGTGAGTT
>Locus:lpg0960_1:1048235-1048216(-)
CCAAGTGCATACGTGCCATA
>Locus:lpg1038_1:1139028-1139047(+)
TACTCACACATCAAGATTTG
>Locus:lpg1145_1:1259676-1259657(-)
ATCAACCAAATAATTATAAT
>Locus:lpg1153_1:1270601-1270620(+)
CTCCAAAATCAAGATGGGTT
>Locus:lpg1154_1:1272683-1272664(-)
GCGGCGCCTGGAGTAAAGGG
>Locus:lpg1239_1:1368012-1368031(+)
ATGGGAAAAGCTTATGATTC
>Locus:lpg1261_1:1387501-1387520(+)
TTGCATTCTAAAACCATGCC
>Locus:lpg1356_1:1501107-1501088(-)
CATTTTCAAATGCTGCAAAA
>Locus:lpg1401_1:1546056-1546037(-)
AAGGCATGTAAGCCATGTAC
>Locus:lpg1484_1:1639899-1639918(+)
AATCCGGGTTGTTCATGGTT
>Locus:lpg1500_1:1658503-1658522(+)
AATAACTGAAATTTAACTGG
>Locus:lpg1626_1:1794761-1794780(+)
GCACTATAACTTGTTGTTTA
>Locus:lpg1694_1:1887384-1887403(+)
TGCGCTTATGGGTGCTTGCA
>Locus:lpg1704_1:1899857-1899876(+)
ACAATCGACCAGCGCAAACA
>Locus:lpg1778_1:1987530-1987549(+)
TGGATGATTCCAATTCGCGA
>Locus:lpg1791_1:1997944-1997963(+)
AGATGGAGTACTTTGCTTTT
>Locus:lpg1810_1:2022725-2022744(+)
ACAAGGTCAAGAGAAAGCTT
>Locus:lpg1899_1:2117831-2117812(-)
TTGGGGATTGGTTTTAGAGA
>Locus:lpg1900_1:2118788-2118769(-)
AAAAATGGGGAAAGTAGCAT
>Locus:lpg1902_1:2122125-2122106(-)
ATTGAAACAAATTAGAGATA
>Locus:lpg1914_1:2137648-2137667(+)
GCTAAAAAAATCAACCAAGA
>Locus:lpg1988_1:2229789-2229770(-)
TTGCAATATAACCGTCGAGA
>Locus:lpg2024_1:2264771-2264790(+)
CAATTGTAACTTAATTAAGT
>Locus:lpg2058_1:2297835-2297854(+)
AATTGTTGCGCTTGTTGTTT
>Locus:lpg2116_1:2361244-2361225(-)
TAGCTTCCGACCATGCTGTA
>Locus:lpg2140_1:2387806-2387825(+)
CCATAATTCACCCGCAGTCT
>Locus:lpg2148_1:2396100-2396081(-)
CCAGTCATCATGACTCCATA
>Locus:lpg2161_1:2425740-2425721(-)
ATGGATTGGGAATATTCAAG
>Locus:lpg2186_1:2459312-2459293(-)
TTTTCAGGCACATCTTTGAT
>Locus:lpg2189_1:2471100-2471119(+)
AACACTGAAAAGCATCCACT
>Locus:lpg2193_1:2475883-2475864(-)
GTAAGTCGTGTTTGAGATGA
>Locus:lpg2214_1:2497916-2497935(+)
CCTCTTAAAAATGCTGTTAC
>Locus:lpg2216_1:2502235-2502254(+)
CTTCCACTAATGGAACAGTT
>Locus:lpg2332_1:2635705-2635686(-)
TCAGAAAGGGGGTAGGCACA
>Locus:lpg2334_1:2637387-2637406(+)
CACACCAGAAAGAATAATCT
>Locus:lpg2374_1:2680202-2680221(+)
CCTGAAAACATAAATCAATT
>Locus:lpg2418_1:2730174-2730155(-)
ATTAATAAATAACCGGTCTT
>Locus:lpg2431_1:2747176-2747157(-)
TTGACCGGCAAAAAGAAATA
>Locus:lpg2439_1:2755043-2755062(+)
GGGTAACCAGTCGACATACT
>Locus:lpg2445_1:2759983-2759964(-)
ATCAAATAAATAGGGTGGCG
>Locus:lpg2564_1:2897247-2897228(-)
CTGAGCATTTACAAATAAAA
>Locus:lpg2579_1:2907196-2907215(+)
AACCATTATTTTCTATTACT
>Locus:lpg2624_1:2963953-2963972(+)
ATCAAAGAAAATAACTGAAA
>Locus:lpg2673_1:3020805-3020786(-)
GGGTCTCCCGAACTCTGTCT
>Locus:lpg2702_1:3055188-3055207(+)
GTTTGATGTCATTGCCATAA
>Locus:lpg2714_1:3065587-3065606(+)
AATCCTCCAGTTCGTTTATT
>Locus:lpg2754_1:3103486-3103467(-)
TGCTTTATTAATATGCTCTT
>Locus:lpg2814_1:3173996-3174015(+)
TATGAGAGGCATTAAAACAG
>Locus:lpg2823_1:3186615-3186596(-)
CTTAAAAAGTCAACCAGTCG
>Locus:lpg2889_1:3270994-3270975(-)
TGCAGGACATTTGTCCAAGC
>Locus:lpg2909_1:3292251-3292232(-)
TCATTAAAAACATTTTTGCC
>Locus:lpg2914_1:3300884-3300903(+)
AAAGTTAAAACATCAATTAT
>Locus:lpg2950_1:3337648-3337667(+)
TGTTTGTGCTGCTTAATTTC
>Locus:lpg3001_1:3393915-3393934(+)
TGACTGCCTTGCATCATCGT
>Locus:lpg0041_1:48255-48187(-)
CAAAGCAGCATGAGGAATGCTGTAAGAAACGTCCTTATCATTGTAAAACCCATCAAATTGAGTAAAATC
>Locus:lpg0096_1:109959-109924(-)
ATAACTTTAGGCATTGTATTTCCTTACTATTTCTCT
>Locus:lpg0104_1:119362-119421(+)
TTATTTTTTATTACCCCAAACCTCTTGAATTCGGGTATCTCGGCCACAACGATATCGATA
>Locus:lpg0135_1:157651-157704(+)
TACAATTTGGTAAATTCGATTTCACCTTCTTGCCCTTCTCCCTTGCGGGGTGAA
>Locus:lpg0166_1:196287-196406(+)
TACTTCGTATTCATTAGTTTAAATTTTGATTTCATCTTCTTGAATGTAAAATATAGAGCAGCTGTAATTGCACCTGAAATAATTCCTATAAAAAAATCAACTCCTATAGACATCATTGCA
>Locus:lpg0197_1:228701-228669(-)
TCAAACGAGTTTCCTGTTGTAATCATCATTGTC
>Locus:lpg0266_1:314548-314444(-)
ATGTCACTTCATGCCAGGTATGAGCCCCACATTCTCCAAGATGCTCAAAAGCGTACGCAGAATTCAAAACTATCCCAATTATCGATATTAAAAAAATCCTTTTCA
>Locus:lpg0283_1:337032-336961(-)
GTTTGGAGGAAATCCCCCCTTAGGATCATCATAAAGCACACAAACAATTTTTTGCTGACTCTGGCTGAACAT
>Locus:lpg0314_1:365507-365436(-)
TACCATGGTCTACGTGACCAATCGTGCCCACGTTTACGTGCGGCTTCTTACGTTCAAATTTTTCCTTCGCCA
>Locus:lpg0348_1:391647-391561(-)
TTTTGCCTAATCCAGAACCAATACCTCTCCCCACTCGTCTTCTTGAGGGTCTGGAACCTGGATCTGGCGATAATGTATTTAAATTCA
>Locus:lpg0439_1:477492-477542(+)
ATGCGAAGGGATTTATTTTATCATCTTCCAGGGCTAAGGTTTTTTCCAAAG
>Locus:lpg0458_1:497707-497710(+)
ATGC
>Locus:lpg0470_1:512912-512953(+)
TTACTCCATGTCGTTTTGGTATTCACCCAAACAAGCCATACT
>Locus:lpg0473_1:515457-515597(+)
TTTAAAGAAACAGGACTTAGGAAAACCCCCAAGATCGAGGCAAAAATGTTTTTAACCAAGAAATTGGGGGTTTTCCTAAGTCCTGAGAAAATAAAACTGGAGGGCAATCCTTTGGAATGTTATAAGTCTTCTTCACCACAG
>Locus:lpg0543_1:585303-585386(+)
AAGGGAGCCTTAGCTCCCTTTTTATTATCAAAGAATATTTCATTTTATTCAGCAAACATGGAGCTTACTGACTCCTCAACATTT
>Locus:lpg0556_1:596460-596609(+)
AAAACTCCCTTGAGCCAAAGCAACCATCTTATCCATTTTATGTTTTTTACCCATTTCAATCATTTCAGGGTGGTAGAAACCGCCTGGATATCTTTCCAGAAAATTAGAGGCTGCTTTTTTAAGTTTTTTAATATCCATAAATTAACCTTT
>Locus:lpg0562_1:601604-601595(-)
GTCGAGTCAT
>Locus:lpg0579_1:614289-614239(-)
GCCTGCTTAAATTATGATAATATTTGTTCAGTAGTGTTCTCTCATCCTCCA
>Locus:lpg0633_1:670357-670470(+)
TATCTCGTAACAGTCTTGATTTTCATTCGAAATTTAATATGTGTAAGGTCAATTGAGAAAAATATTGTCACTATTGTAACAAAAATTACGATGAATAGCTTATATTTAAGAGCT
>Locus:lpg0640_1:678567-678520(-)
GATTACCGCGTCGTACTGAAAGTATTGTTGTCCCATGAAATTGTTCCA
>Locus:lpg0687_1:739856-739737(-)
ATGATCTCACCACGCATAGGTTTCTCGGTAGCACTATCTGGAATAACAATACCACCAGCAGTGGTACGCTCTTCTTCCATACGACGAACAACAACGCGATCGTGTAAAGGACGAATTTTC
>Locus:lpg0700_1:764716-764772(+)
CTAGAAAACAAATTCTTTCGGTTTCAATTGATCTACCAGAGGAGGTATATCCGTTTC
>Locus:lpg0711_1:775476-775441(-)
ATTCCCAATGAAGTACCTGGTGAGGCGGCTTCAACC
>Locus:lpg0716_1:782521-782444(-)
AATGAGATAGGATACTTGATTTTGGGTCAAAGACACGCCTTTAAAATTTTTAGCAAGCATCATCACTCTCAACTTCAG
>Locus:lpg0717_1:782548-782697(+)
TTATTGAATTCCAAACCATCCGCCAGTATCGCCACCGGCCCAGCAACTGTTATTTTGGCAGGCGGGGATCTTTTCAGCACAAAGCTGTTTAAATTGATAAGCAGCACTGATGTCTTGATTTTTATATCCATCAGGTTGGCAAATTCGGGC
>Locus:lpg0721_1:790656-790742(+)
TACTGTCCCAGTTGGTTGGGATCACTGTCTGTATCGAGTTTGACACTGTTGTTAATAACAACAGGGGTACCATTTTGTAATTTCAAG
>Locus:lpg0747_1:818378-818458(+)
TCACTTCCTGGCAAGAACTACATCAATAATATGAGTGTCATGGTAGGGAAAAGTAAAGATTTTGCTGAAAAGTCGTTTAAG
>Locus:lpg0844_1:921657-921616(-)
AACGTCATCAACACAACTAATAAAATTGTTTTAAAAACTCTC
>Locus:lpg0884_1:956473-956538(+)
ACCAGCAAAAGTGAATCCTGGAGATTTGGCCTGGACTATCCCGGTTTGTTTTCCGGCAGATTTTGC
>Locus:lpg0924_1:998687-998619(-)
AAACCCGTATTCAATTTGTGTAATACGGGTTTTAATCTACTAATTATCGTCCTGATAAAGCAGCTGCAG
>Locus:lpg0937_1:1012974-1012873(-)
TTGCTTGCCAATCCGCCAACATTTCAGGTTCTCGCACTGACAAACTTGCTTTCATTGGAAATGAAGTGTTTGGAAGGTTTAAAGTATCTTTATATTCTGCCA
>Locus:lpg1117_1:1225771-1225842(+)
TTAATTAGAGAGTTTGGTGCAGATTCTTTCCATATCGCGATCACGCAAGTGTCTATCTTGAGGAAATTTGTA
>Locus:lpg1144_1:1258829-1258891(+)
TACATTGTAAAACGGCTTGATTCTTCGTTTTCTTCTTCTTTTTCTTCATTTTCTGATTCAGAA
>Locus:lpg1172_1:1294707-1294669(-)
TCCTGCAACAACCAATTGTTTCATCATACCTCCCTGCAA
>Locus:lpg1197_1:1324882-1324944(+)
ATAATACACCCTTGGTTGAAGGTAGATAATTATTCGTTCTTGAGCATGCCTGTCGCAAGGCTC
>Locus:lpg1217_1:1343276-1343220(-)
GCACTGTTTCTGCGGTCATTGCAGAAGCCGCAATGTCAAAAATTGCATTTAATGACA
>Locus:lpg1226_1:1352267-1352184(-)
GATCCTGAAGCCTTGCCAATCTCTCTTGTTGGGTCAACAAATTATCCAAACCCCGCTGATATATCTGATTGGTTGAAATACGCA
>Locus:lpg1256_1:1385146-1385069(-)
CCTCTATTTAATAGCAGTTTGCACTTTGCTGCCAACGCTGTCACATGCCCAATCAATAGAAAGCATCATCAACAGAAC
>Locus:lpg1267_1:1395631-1395533(-)
CACCTATCGAAAGGCTTCTATTTGAGCCAGAATGAAGGTGTCAACATTCATGCAATCAAGATGAGGGATCCATACTATTACGTCACTCCATCTTGTTCA
>Locus:lpg1278_1:1407451-1407407(-)
ATTCCCTACCCCTTGAGAATTCAATGCTCCTTGCAACAAAATTTT
>Locus:lpg1314_1:1444972-1445037(+)
AGCGGCAAATATCTTCGTATAGATCACGCCATTCTGAATTTAACTGTTCAATGGTGTTTATTTTCC
>Locus:lpg1342_1:1480965-1480840(-)
GCTGCAAATTTAATTTCTGCGCTACAGTCAAAACTCTGGTCAAACCAAGCTGTATTTCCTGGGTATTTCTGGTTTCCAAATGAGTCAACCAGTGATTTAAATCCCATTCACTCCATGGCGCGTGCA
>Locus:lpg1390_1:1537384-1537307(-)
CAAACGAGGGTAAACGCTCGTTTAAAATCACTTCCTTTTCTTGCTGGCCATGTTTTGCCAACTCTTGTAAATGCATCA
>Locus:lpg1415_1:1561345-1561443(+)
ATTTTACGTCACGAATTTTTTCACCAGTATACAATTGGCGAGGTCTGCCAATGCGTGACTTGGTGGCTACCATTTCCATCCAATGACTCATCCATCCAA
>Locus:lpg1419_1:1567541-1567485(-)
CCAGGTACTGTGATTTCGCCCTTAAGGCAGCCTACTGGTTTACTTATAAAATTCAAC
>Locus:lpg1453_1:1602544-1602449(-)
TGCTTTATGCACTTCACTTTCATCACGCAATTCATCAGTTACTTCGACAAGCAGCCTTTCTCCCTCATCTACTATTCTTCTAAACCATCTAGGCAT
>Locus:lpg1475_1:1628962-1628909(-)
GTTACAAATGTCTTACCACAATCAGTGTCAGTACCAGTAACAAAATATCGTTTC
>Locus:lpg1522_1:1684852-1684757(-)
TTGTGTAGTTCAATTGCTTTTGTTTTATCTAGCAGCTTTTCCAGCACGAGAAGCTGGCCGATTCCCTGTAATCTATATTCTTCTGTAGCTAGAGCC
>Locus:lpg1557_1:1719991-1720125(+)
AACGAGTCTTTGGAAAGATCATGTAAAACGATAACTGATGAATGTATTTTGATTGACTGTTGGGTATTATTTGATTCCATTGATAATTGCAGTAATTTTTGTGAAACATTCACGATATTCATCTTCCCAATCGGA
>Locus:lpg1618_1:1786233-1786367(+)
TTATTTCTCCAACTCATTAATGAGGTTAAACAATTGAATCAGAGCATCATTTTTCGCTCTAAAACTGGCAAAAGTGTTATTCTCTTTACTATCTGCAATATGCTTTGCAAAGGTAATTACACGCTCATCCTTCTC
>Locus:lpg1626_1:1794865-1794957(+)
TACAATGTAACTCGTCGCAACCTTAGGGCATTAACGATGACTGACACGGAAGAAAGTGCCATAGCTCCCGCAGCAATCACTGGATTTAAAAGC
>Locus:lpg1650_1:1822391-1822435(+)
TCAATATTGTCTAACTGTTTCAATTTGCTCTCGCATCATTTGGTA
>Locus:lpg1883_1:2101772-2101695(-)
CAAACCGAGATACAAGGGAAGTTGAAGCCATCTTCCCATAAAAATAAGATTACTGATGCCAAGTTTGATTCGATTCAT
>Locus:lpg1989_1:2230412-2230380(-)
TGCCCCAAGCATAGATCAAATAGCGAATGTCCA
>Locus:lpg2005_1:2244551-2244554(+)
AAGA
>Locus:lpg2008_1:2247453-2247512(+)
TATGCGGATTCAGACAAAACCAGAATCCCATCCATTTCAACCTTGGCACCCTTTGGTAAT
>Locus:lpg2011_1:2251018-2251074(+)
TTACTCAAAATTCTGAATTTGTTCACGCATCTGCTCAATCAATACTTTCATTTCAAC
>Locus:lpg2032_1:2274807-2274896(+)
TTAATTTTCAAGAGATTCATAGGATTTGTGAATATATCCATCTTGAGACAGCAGAATTGCTATGGGTCTTGTCACATCAAAGTGCGCAAA
>Locus:lpg2081_1:2331708-2331779(+)
CATAAAGGCACCTCTTTGTCATGTATCTGGCTAATTTTTAGTAACCGATTGGTTAGTTCGCCTTCATCAATA
>Locus:lpg2131_1:2374715-2374777(+)
TATGAAACTGCAGAAATGAATTCATTCGAGAAACAGCATCTTGTTTCAAGTAGGTTTTTTTTC
>Locus:lpg2171_1:2437084-2437034(-)
TATTTAGAAGTTCTATTTTTCAAAATAGTCCTTGTGTTTGATTTTCATCAT
>Locus:lpg2192_1:2475114-2475025(-)
ACTAAGCGGTACGCTCTTATTTTGAGCTTCTTCCTCTTTAAACCAATTCCAGGGAGCAAGTTTTTTAATGTCCATAGTCGTAACCTCCAT
>Locus:lpg2194_1:2477417-2477367(-)
ATAGCTTTCTCTGGAGTAATTGCTTGTTGTTGTTCTTTGGTTAAAGTCCAC
>Locus:lpg2198_1:2480363-2480322(-)
AGCAACTCCATGCGGCATTTCCCGAATTATTTTAATCATCAA
>Locus:lpg2264_1:2567175-2567110(-)
ACTTCAATAAAAGAAATCGTTGTGGTTTCTTCGATAAGCATGCCTATTAAAAGATTGTCTTTGCCC
>Locus:lpg2273_1:2575745-2575855(+)
GTTCGTGGAGAGGATGCTTATGCTCGTTTCTCACCAAGCCAGGTTCGCTTTCTTCAAGCTTCGCTAACCAAACCGATGAATCAAAAAATCTTAGCCCAAACCCTTGCCCAC
>Locus:lpg2317_1:2618719-2618687(-)
TCAATCTGTCTTGCAGATTTTTTAGTTCGAGTC
>Locus:lpg2327_1:2632720-2632649(-)
AAAAACCTGACATTCGCATTTAAACATCGTGAAGCCAAGCGAATGTCAGGTTTTTGTTTGAAGTTTAATTAT
>Locus:lpg2409_1:2720508-2720507(-)
CA
>Locus:lpg2467_1:2781366-2781404(+)
CATATTCTATCGATTTTTAAATTCAGAAAATGTGTAGAG
>Locus:lpg2482_1:2795485-2795479(-)
TGGCCAT
>Locus:lpg2483_1:2796853-2796933(+)
CAGCTTTTGCCAGTCAGTTGCCTCGAACAAAATCCTTGTGCTTCAACGCCAAGGGCACTATTAAATTTACTGGACATATTC
>Locus:lpg2505_1:2823843-2823760(-)
GTAATTACATTATCTGTGATGCCTTCATCACAAATTAATTTTTGCACATCCTTCAGAGAGTTGGGCATAAGTTTTCCTTTTATC
>Locus:lpg2651_1:2998381-2998488(+)
TTATTTACCAATCGCAGTAATTTTAACTTGCGAATAATATTGTCTGTGCCCCATTTGTTTCATATGGTGCTTACGTCGACGAAATTTAATAATTTTAACTTTTTTGTG
>Locus:lpg2673_1:3020737-3020702(-)
CGATATAATCCTCCAATAATCCTTATTACCTGTTTC
>Locus:lpg2770_1:3120548-3120652(+)
ATGAAACAAGTAGTGGATATAAATTTGTGTAAAAAATTTCATACTTATTACAAAGTAGGCAGCAATTCTTACAAAAATTGTAATTACAACGCAAAAGAAACTAAC
>Locus:lpg2845_1:3220478-3220404(-)
TTCGCTGAGATGTTTGCCGCGGCGCATATACCGAAAATCATTGATTTTCATAGAATATTCATTTTTCATTGTCAT
>Locus:lpg2886_1:3266369-3266452(+)
TTAAATATGAACACATTTTTGATATCGAGTGGGATCATCTACTCCAGCACTCTTAAAACCCCGCTTTCTAAAAGTACAGCTATC
>Locus:lpg2913_1:3298615-3298665(+)
AAACCCCAAATGTCTGCCTTAATTCTGATTCTCCCATCCAGTAACAAAGTA
>Locus:lpg2923_1:3308598-3308669(+)
CATTGCCCGGACTCCGCTATAATTGCTCCATCGGCTAAGGTTATTCGGCGTTTGCATTGCGCTGCCACGTGC
>Locus:lpg2969_1:3358097-3358150(+)
TTGTCCGGGAGCATGTGTGTGAGTTACATCAAAACACAAAGCTTTGCCCCTTGG
>Locus:lpg2978_1:3370380-3370478(+)
AATTCCGGTAATATTCATACCTGTTACAGTTTCTTTGGCGCCATCTTTGGAATGAAAAATGACTTGATAACCCCAAAACCGGAACCCCCTTGTAGGTTA
>Locus:lpg0041_1:48275-48256(-)
CTTGTGCTAAAGCAAGTGAA
>Locus:lpg0096_1:109979-109960(-)
CATCAAAATCGGTAAAAATA
>Locus:lpg0104_1:119342-119361(+)
CATGATTAAGAGTTATTCTT
>Locus:lpg0135_1:157631-157650(+)
CAATATGGCTTATTGAGTCT
>Locus:lpg0166_1:196267-196286(+)
ATTTTGACTCTTATAGTACT
>Locus:lpg0197_1:228721-228702(-)
ATTGTTTAATCACTTTCCCT
>Locus:lpg0266_1:314568-314549(-)
TTTCCAGGAACCTGATTTGG
>Locus:lpg0283_1:337052-337033(-)
GGAATGGATTCTCTTGCATA
>Locus:lpg0314_1:365527-365508(-)
AGCTGCTGTCAATGTCGTCT
>Locus:lpg0348_1:391667-391648(-)
TTTATGACCTTTGCCACAAG
>Locus:lpg0439_1:477472-477491(+)
ATTTATGTGCTCTGTCGATT
>Locus:lpg0458_1:497687-497706(+)
TGGTATTTTGTTTCATAATT
>Locus:lpg0470_1:512892-512911(+)
GTTCTGTCGCTATTGCAACT
>Locus:lpg0473_1:515437-515456(+)
TCTGATTGATTTGTCTGCAC
>Locus:lpg0543_1:585283-585302(+)
TAAGAAAGATTGATAATAAA
>Locus:lpg0556_1:596440-596459(+)
TTTTTAAAATTTTGCTTGGC
>Locus:lpg0562_1:601624-601605(-)
ATTTTTGTATTTTTTTATAA
>Locus:lpg0579_1:614309-614290(-)
TTTTCGGGAATCAACCTGAT
>Locus:lpg0633_1:670337-670356(+)
ATATTGAGAAAAGCAGTAAG
>Locus:lpg0640_1:678587-678568(-)
ATCACCGCCAATGACAACCT
>Locus:lpg0687_1:739876-739857(-)
CTTTGCCAGCGCCGACAGCA
>Locus:lpg0700_1:764696-764715(+)
TTTTCTCATTCGAGTTTTCC
>Locus:lpg0711_1:775496-775477(-)
CATCACAGGCAAACATTAAA
>Locus:lpg0716_1:782541-782522(-)
CAATGAATTTCACAGAATAA
>Locus:lpg0717_1:782528-782547(+)
TGTGAAATTCATTGGTCTGC
>Locus:lpg0721_1:790636-790655(+)
ACCGGGTTGCCAACACGATC
>Locus:lpg0747_1:818358-818377(+)
TAACCCACCGCCCAAGATTA
>Locus:lpg0844_1:921677-921658(-)
GAGCAACCATTGCTTGAGAC
>Locus:lpg0884_1:956453-956472(+)
GCATTAAGAAATTGGTATTT
>Locus:lpg0924_1:998707-998688(-)
TTATATTCTGATGAAGCAAA
>Locus:lpg0937_1:1012994-1012975(-)
AATTTTCTGATAAATTCCCT
>Locus:lpg1117_1:1225751-1225770(+)
GCTTTAGAGCCTGACACTTA
>Locus:lpg1144_1:1258809-1258828(+)
TCAAAAGAGGGCAGGCATAT
>Locus:lpg1172_1:1294727-1294708(-)
GTTAGAAGTAATAAGAAAAA
>Locus:lpg1197_1:1324862-1324881(+)
TGACATCAATCACAGCAATC
>Locus:lpg1217_1:1343296-1343277(-)
GCCAGCACTGGTAGTCAAAC
>Locus:lpg1226_1:1352287-1352268(-)
TCTTATGCCGCTGGCTTGTT
>Locus:lpg1256_1:1385166-1385147(-)
TGGAGCCAATCCCTTGGCAA
>Locus:lpg1267_1:1395651-1395632(-)
CGTAATAGTATGGACCCCGC
>Locus:lpg1278_1:1407471-1407452(-)
ACAAATAATTCCGGATGATC
>Locus:lpg1314_1:1444952-1444971(+)
GGCATCCAGACGATCTGATT
>Locus:lpg1342_1:1480985-1480966(-)
TATTACCTTGCAATTTGGTC
>Locus:lpg1390_1:1537404-1537385(-)
CAAATGGCATCCGGGACTAA
>Locus:lpg1415_1:1561325-1561344(+)
ATTAACACATTGGATTTTTT
>Locus:lpg1419_1:1567561-1567542(-)
GATGAGAAATGGATTTATCT
>Locus:lpg1453_1:1602564-1602545(-)
CGTAAATGTAACTGACTTAC
>Locus:lpg1475_1:1628982-1628963(-)
AATAATTAACCAATTGATTG
>Locus:lpg1522_1:1684872-1684853(-)
TCTTTTCTGCTGCTGCCAAC
>Locus:lpg1557_1:1719971-1719990(+)
GACTTCGCCTGGTGAGAATT
>Locus:lpg1618_1:1786213-1786232(+)
TGCTCCGACAATGTCTTAGA
>Locus:lpg1626_1:1794845-1794864(+)
AAATATTTTATTTACAGATT
>Locus:lpg1650_1:1822371-1822390(+)
ACTCATCTTCACTTCCATCT
>Locus:lpg1883_1:2101792-2101773(-)
TATCCGGCCAGTATCAAGAT
>Locus:lpg1989_1:2230432-2230413(-)
AATAAAGAATAAAATACTGC
>Locus:lpg2005_1:2244531-2244550(+)
TTTGTTTTTTTTATCTGTTT
>Locus:lpg2008_1:2247433-2247452(+)
TATTGATCATCACTCATGAT
>Locus:lpg2011_1:2250998-2251017(+)
ATTATCACTAACCATATCAT
>Locus:lpg2032_1:2274787-2274806(+)
ATAGAAACAGCAATAGCTCA
>Locus:lpg2081_1:2331688-2331707(+)
CAAGACAGAAGAATTTTTTT
>Locus:lpg2131_1:2374695-2374714(+)
TAACACCTCTTGTTTTCCTT
>Locus:lpg2171_1:2437104-2437085(-)
ATCAATAAGATGTGGGGAGT
>Locus:lpg2192_1:2475134-2475115(-)
ATGCAGCTTTGTCCAGTGGT
>Locus:lpg2194_1:2477437-2477418(-)
TACCTTCTTTTAAGAGCTCA
>Locus:lpg2198_1:2480383-2480364(-)
GCCTGAATTAAGCAGAGCGC
>Locus:lpg2264_1:2567195-2567176(-)
GAATATGATACTTTTGGCAT
>Locus:lpg2273_1:2575725-2575744(+)
ATCACCTAATTGATAAGAAC
>Locus:lpg2317_1:2618739-2618720(-)
TGCATGCAATATGGCGATAC
>Locus:lpg2327_1:2632740-2632721(-)
AATCAGGCGCGATTTGTATA
>Locus:lpg2409_1:2720528-2720509(-)
CTTAAATGGTTACTGTTTGT
>Locus:lpg2467_1:2781346-2781365(+)
CCTAATATTTTTATAAGATT
>Locus:lpg2482_1:2795505-2795486(-)
ACTGTCTTTTGTAATAGTTT
>Locus:lpg2483_1:2796833-2796852(+)
TACTGACTGGCAGGACTATT
>Locus:lpg2505_1:2823863-2823844(-)
GTTTTAACCTGGATAGAGTC
>Locus:lpg2651_1:2998361-2998380(+)
TGAGCCATTGCTATCTCCTC
>Locus:lpg2673_1:3020757-3020738(-)
GGAAATGTATTTTTTTCCCC
>Locus:lpg2770_1:3120528-3120547(+)
ATTCTACCAAGGCATGTCAA
>Locus:lpg2845_1:3220498-3220479(-)
TTTGCTTCCTCCGACTGCAG
>Locus:lpg2886_1:3266349-3266368(+)
CATTAATTTAACTGTGTGGG
>Locus:lpg2913_1:3298595-3298614(+)
CATTAAGTTATCAACTAATT
>Locus:lpg2923_1:3308578-3308597(+)
TGACAATGATTAAGAAAATT
>Locus:lpg2969_1:3358077-3358096(+)
CTGACAACATGCTCCCTGGA
>Locus:lpg2978_1:3370360-3370379(+)
GTAGAATTAATATCCTGTTC
>Locus:lpg0033_1:40300-40419(+)
ACTGTAATGAATGGCTATGTTCGAATTTTGTATCGCCTTTTGCCTCTATGTCATGTTTATTATCCCAAAAAGTGCCTGAAACTATGGAATAGCTCGATGATCTTGAATGTTGAAGTCTTT
>Locus:lpg0092_1:104885-104736(-)
TTTATCAAACAGTTTACTGCGAGACATTGGCCTGCCGTATTCATCCAGGATTTCCATGATGTATTCCCGGCTTGGAATTGGCTCGGCGTATTTTTCGCGTTCCCTCTTATAAAAGGGATCTTTGGATTTTTTACTCACTTTTCACCATTT
>Locus:lpg0147_1:177534-177605(+)
TATTTCGCTTCTTTCGCAAAGAAGACCGTCGCTTTTTTTAGTATTTCTTTCTCCATTGTCAGCCTTCTGACT
>Locus:lpg0151_1:182792-182742(-)
TTAGATAAAGACAATGACCTAAGTATGCTTGTATCTAGGATTATCTTTTTC
>Locus:lpg0234_1:272579-272582(+)
ACAA
>Locus:lpg0317_1:367202-367143(-)
ATCCTGAATAGGCATGTACAACGTACCACTGTTTTGCTTTGTTTTCCTCAACCATATTCA
>Locus:lpg0317_2:367205-367143(-)
CATATCCTGAATAGGCATGTACAACGTACCACTGTTTTGCTTTGTTTTCCTCAACCATATTCA
>Locus:lpg0362_1:401962-401959(-)
ACTC
>Locus:lpg0403_1:443238-443206(-)
TCCCTTGAACCTGATGCTATCCATAATGAATTC
>Locus:lpg0439_1:477491-477583(+)
TATGCGAAGGGATTTATTTTATCATCTTCCAGGGCTAAGGTTTTTTCCAAAGTTGTTATACCATCTGATGCAGATTTCATTTTATGGAAAAAC
>Locus:lpg0451_1:487473-487426(-)
TCCGAGTATTGGAAAACAGTGACTTTAGATTTTCTTTTTTGCTCGCCA
>Locus:lpg0452_1:490691-490587(-)
ACGAGGCTTCTGAATCGAGATCCGATTCACCAGCCTGATCCATATCGTATGAGTCAAGTTCTGCAAATTTATATTCATCATTATTTTGATCGTGCTCTGCCATCA
>Locus:lpg0538_1:580408-580503(+)
AACATTGAACACCCAAGCTATGAAGAATGTTATATTTTTGGGTATGAATGTGCATTGGCAGAAGTTCCAGAAGAAGATAATCCTTTCCGCGAAGGT
>Locus:lpg0547_1:586677-586763(+)
TATACAACCCAATTCTTTATCACTACCTTTACCATGACGCCATTTCCTTCAAGGCGAATCATACTTGGTAAATCTATTCCCTTGACC
>Locus:lpg0585_1:619558-619445(-)
TTGGTTATCATCTGCTGGGAAAAAGCGTTGCCAGAAATTAATAATATCACTAATAGCCATCGCTTAATCATAGAAACACTCCTGTTGTTTCAATTTAATTATAAAATCCTTTAT
>Locus:lpg0679_1:728007-727873(-)
TCTGCTGGCATAGTCACTTACCAATATCAACTTTTCGGCACTTTCTCTCAATGGATGGTGCAAAGGAGCAACATATTTTTCAATCAACCAGGATTTTGTAGAAATCAATGTTTCAATATCGCTTTGTGGAGACAT
>Locus:lpg0700_1:764716-764865(+)
CTAGAAAACAAATTCTTTCGGTTTCAATTGATCTACCAGAGGAGGTATATCCGTTTCAAAAAGCATGGATTCTGTCCAGATTGCATTATGATCCAACTGAAAAAGATAAGCTTGCATTACAGGGGATTTACCAAGGATTGCGAACAATTT
>Locus:lpg0734_1:801369-801425(+)
TCAAATGCATTGATTAAAACCATTAGTGATAGGATATCTCCAGTCTTTACCAAAGGC
>Locus:lpg0786_1:860106-860041(-)
ATCAATTTCTTGAATTGTTTAAGGCGAGCTACCCATTCGGGACTTAGTAAAGGCCTAGTCACAAGC
>Locus:lpg0834_1:914286-914336(+)
ATTCATGATTTGATTCTTTATTTAAAGTTTGGGTCAATAATCGGAGTTTGT
>Locus:lpg0860_1:934974-934909(-)
GCCGCTGCAGATAAAACAGACAGGGCAAACAGTAAGATAAATAATTTGCGTCGCCGTACAGGGGTC
>Locus:lpg0921_1:994213-994160(-)
GTGTCCCATTCCGCATACAATCTTACAAAATTTTTTAATTCCCTTTCTATAGTC
>Locus:lpg0944_1:1024566-1024649(+)
GATCGCCAAGTGCTTCGATGCTATCAAATCAGGTCTAGGGTCTATTATGTGAGGTTAGGTCTGGATAGATTTTCGATTTCTTCC
>Locus:lpg0982_1:1075290-1075237(-)
TATGGCTTTCCAGTAAAATTGCTTCTTGCTCACATAATCTGCATTTTTCCTGCA
>Locus:lpg1116_1:1223414-1223382(-)
AAACACCTGGCAGTAATAATAAATATCGCATCA
>Locus:lpg1123_1:1234225-1234335(+)
GTTCAGTCAAAGTTTCACGCTTGCCTATTCGATAACTTATTAATAAATTTGGTTAAATTTCTCATATGTGGCAATTTTCATACTAACCTACTAATGATGAAGATTATATGC
>Locus:lpg1127_1:1240718-1240727(+)
TTAAAGATAA
>Locus:lpg1129_1:1244826-1244692(-)
CACCCACTAATTCTTGTGTCAAAATGGTATAGTCTTAATCAACACCAACAACACTTTGCTTGCCAGCTAGCCTCCTTTGGTTGGATTTCGCGAGGGAGATATCGTTTTATCCTTTTCTGTTTTATGCTCATCTGG
>Locus:lpg1144_1:1258829-1258900(+)
TACATTGTAAAACGGCTTGATTCTTCGTTTTCTTCTTCTTTTTCTTCATTTTCTGATTCAGAAGATGAAAAT
>Locus:lpg1267_1:1395637-1395533(-)
CCCCGCCACCTATCGAAAGGCTTCTATTTGAGCCAGAATGAAGGTGTCAACATTCATGCAATCAAGATGAGGGATCCATACTATTACGTCACTCCATCTTGTTCA
>Locus:lpg1327_1:1464020-1463958(-)
GCCATGCTTGAAATTGTACAAATATCTCCGGATCAATCGTTAGGTTTACTTCATAAATCACCA
>Locus:lpg1369_1:1514977-1514897(-)
GCTATAAAGCGAATGCACAACCAAATGAAGCATTTGCTTTACCTCTGTTTGAAATCCCATAGTTTGCTGCTTGCTAACCAT
>Locus:lpg1375_1:1521417-1521458(+)
TCATGGTGTTTTCTTAATAGGATAAAGTTGATAATAAGTGTC
>Locus:lpg1447_1:1594883-1594806(-)
TATCAATCCACCGCTCCATTTCACGACGAGATCCAAGTCCGGCTTGACTTAATATTTTCTGTAATCTTTCACTGCTCA
>Locus:lpg1453_1:1602538-1602449(-)
ATGCACTTCACTTTCATCACGCAATTCATCAGTTACTTCGACAAGCAGCCTTTCTCCCTCATCTACTATTCTTCTAAACCATCTAGGCAT
>Locus:lpg1489_1:1645742-1645644(-)
GAATACTCGGGTACAACATCCAAATCTTCTTTACTTGATTCTGAAATAGTTAATATTTGTGTTCTTTTTTTAGGCATTTGTATTGCTTTACTTCTACGC
>Locus:lpg1548_1:1712450-1712518(+)
ATCTATTGCACAACTCATGCTGTTCAAAGAAAAATGCTATTTCACGAGCAGCATTTTCAAGGCTGTCAG
>Locus:lpg1558_1:1721610-1721539(-)
GTTCATTCAGGTATTGTGTGTATGTTATTTCAAATTGAGCAACAGTTGTCATTACATGGCTCCTTGTCAACA
>Locus:lpg1623_1:1791933-1791939(+)
TTAATAT
>Locus:lpg1633_1:1803684-1803601(-)
AAGCAAAAAAAAGCCACTAAGCAGACTTCTTATGAATACTTTTTCCTGACAAAGAACATAGTAGCGATTTGCGACTGCTTTCAT
>Locus:lpg1674_1:1861669-1861794(+)
CAAGACATCTCTCCTATCTCTGTTTCTTGGTCATTCTCGGTTAATCTTTTTTTCTCCAACAATTTAATTTTTTCTTCAGTAATCTGTCCACAAATGTATTTACCATCCATACAAGCCATACAAGGC
>Locus:lpg1764_1:1969513-1969653(+)
CTTCCTACAGTCAGAATTTTGACATACTCTTTATACTTCACCGGATACCAATGTCGATTGGATTTCTTCTTTGGGATAAATTGGGTGACAAACCTAACCTGGCTTAAACAGAGAACAAATCAAATTTTCTTTTTTACATCT
>Locus:lpg1810_1:2022745-2022825(+)
TATTTAGTCGGTGCTGGAGGTTCTTTATCAATAGTCCAAGTTGCTTGCACACCTACTAAATTGGCACCTGCAGTTCCAGAT
>Locus:lpg1814_1:2031755-2031720(-)
CATAATACACTGATTGTTATTATTAATAATCTAATC
>Locus:lpg1833_1:2053753-2053709(-)
AAAAGATATCTGCAGCACTGGAAAACAATAATTCTTAATAAAAAG
>Locus:lpg1881_1:2099865-2099915(+)
CAACGTGAAAAAGGAGAACCAAGGTTTTCAAAGCCGCATTTCGAAGCTTCT
>Locus:lpg1893_1:2110586-2110672(+)
TACTCTACCTCCTCCTTTGTTCGACAATATGTTTCATCAATCAATAACAAGGTCAATAAGGCTAAAATTAAAGACAGAGGCAACAAT
>Locus:lpg1922_1:2144182-2144283(+)
CAATCGCTAACAGTTTCATCATTTAAAGCCAACTCTTTAATAAAATGCAGTACTTTTTCTTCATCCCGAGTTTTCGGAAGACCAGGTAAACTTGCCAAAATG
>Locus:lpg1948_1:2175672-2175770(+)
AAATTATTTGAATTGATGGCATCTTGGCAGAGATTAATGACATTACATCACGCCTTCCCCCCTCGTAATAAAAAAAGCTTTCTTTTTTCTCTGCCAGTT
>Locus:lpg1950_1:2178663-2178619(-)
TGCCTCAATAATCTCTCTTTGGGCTTTTTCAATTTCTGGATGCAT
>Locus:lpg1950_2:2178678-2178619(-)
TGGCTTGGCATTGAATGCCTCAATAATCTCTCTTTGGGCTTTTTCAATTTCTGGATGCAT
>Locus:lpg1957_1:2187984-2187983(-)
CA
>Locus:lpg1988_1:2229772-2229737(-)
AGACTTGTTGCAATAAATACTGAAATTTTAGGTTTC
>Locus:lpg2019_1:2257932-2258033(+)
ATAAGTAACAGCCTACGCCATCATATCCAACGACACGACATTCTTTATAAGCCGATTGATCCAATTCATAGCTTACGGAACCATAATAAGCATAAATCTTTC
>Locus:lpg2063_1:2303412-2303374(-)
AAAATGGAAAAAAATGGGATATTATCTGTAAACTCGTCA
>Locus:lpg2077_1:2319208-2319282(+)
CTAACGATCCATTTCTATTTCACTCCTTGTTTTTGTGGGCAGTGTTTTTTCAGGAGTGAAGGAGCCAGATTTTTC
>Locus:lpg2079_1:2327525-2327602(+)
CAGGTCGGCCGATGTCAGGAAGCAGTGGTATGGATACCTCTGGAAACCCTTATGGAACCCGATCCTGGTAAGCATCAT
>Locus:lpg2114_1:2359704-2359654(-)
AATTGGTTTTACTTCACTTTCACAGAGACTGGCATACCCAGTGAAGTGATT
>Locus:lpg2153_1:2401691-2401656(-)
ACGTATTTAGGCATTTTACTTTCTCCCAAACTGATG
>Locus:lpg2165_1:2431022-2430960(-)
GAACAAAAAAGGCATGCAATCCCCAGAATGATAGTTATTATTTTCTTACCATTTATTACCGAC
>Locus:lpg2178_1:2444031-2443966(-)
ATAACAATGATGATGGAGATCACTGTTGCAAATACTGGTCTATCAATAAAGAAAAGAGCTATTTTC
>Locus:lpg2192_1:2475083-2475027(-)
TCCTCTTTAAACCAATTCCAGGGAGCAAGTTTTTTAATGTCCATAGTCGTAACCTCC
>Locus:lpg2233_1:2525369-2525467(+)
ATAAGCAATTTTAGATTGGCGGCCCTGGATCAAAATGCCCCAACTCTTACTACAAAAAATGGAATAACTGGCAACAATCAAGCTTGCGTAAAATCATAC
>Locus:lpg2273_1:2575807-2575860(+)
GCTAACCAAACCGATGAATCAAAAAATCTTAGCCCAAACCCTTGCCCACTTTAT
>Locus:lpg2286_1:2588112-2588183(+)
TTATTCAAGATTACCAAACTTTCCTTCATAAAAATCGATAAAAGCTTGCTGAAGCTCTTCACGAGTATTCAT
>Locus:lpg2390_1:2700982-2701059(+)
TTAATTCGTGCTTTTTTCTTGAATCAACCACAGGGCAGGAAGAGTCAACAAAGCCATCACCATCAAATAAATAGAAAA
>Locus:lpg2449_1:2761402-2761307(-)
AACAGGGATAGATATTATTTCTTTATCTGCGATATGTGCTATGGGTTTCATTATTTTTCGCAAAACAAGCAAAATTTTATTACATGGATTCGACAA
>Locus:lpg2486_1:2800077-2800166(+)
CTAAAATGGCAAATCCAACTCAGAATCCAAGCGCTGAATTTGTTTCTTAAACAAATATTGAATTTGCTCCAGATGATCTTTATCTGTCGC
>Locus:lpg2486_2:2800077-2800148(+)
CTAAAATGGCAAATCCAACTCAGAATCCAAGCGCTGAATTTGTTTCTTAAACAAATATTGAATTTGCTCCAG
>Locus:lpg2503_1:2820232-2820303(+)
GTGATTTTTACTAAAAGCCAGAAGCACTCCGGTTTGTTTCACTCTAACAGGATAATAATGATTTTTTGTTAT
>Locus:lpg2561_1:2895245-2895286(+)
TTAAGATATAACAGGAACACCACTTATGTAAGGAGGAAGTCC
>Locus:lpg2582_1:2911470-2911432(-)
GAATCTGGCACTGGAGGTTTTGCTCATCTCGACCGACAT
>Locus:lpg2585_1:2916165-2916109(-)
CGAAAAACTGGCCGTGCTTATGAGATAAAGAAAAAAAAGAGCGCTGATTTCTTTCAT
>Locus:lpg2600_1:2933914-2933955(+)
AACTCACTAAGGGATTGTTATTCTTCTCTAAGTATAATTTGG
>Locus:lpg2771_1:3121530-3121613(+)
CAATTGTTGTCATCACTACTTGAATCAGGGGGATTTACTTCATCAATTAATCGGCTTAATCGCTGTCCATACTCAATCGATTCA
>Locus:lpg2812_1:3171317-3171261(-)
AGGCCTGTATTAACTCGAAAGTCCATTCTGCACCAGTTGATAGAGGCTTTTTTCTCA
>Locus:lpg2837_1:3211380-3211430(+)
AGGCGGACTCTGGCATTTTGCAAGTTACCTCGTAGCCATGTTCCTCCAAAG
>Locus:lpg2863_1:3239876-3239953(+)
GTTAATAACCTAAAATGCAGTAGATCCAATGATTCAGGATTTACGAAAAATTTTAGCTTGTCAAACTTCTACCTCCAT
>Locus:lpg2933_1:3317967-3317999(+)
ATTTTAATCCTAATAAGGACCAATAACCATTTA
>Locus:lpg2957_1:3345495-3345563(+)
TATACACTTAGGTATATTTGGGGCTTATGCCACTGTTCAAGGTCTATTTTTTCTTGCCGGCCATGGAAG
>Locus:lpg2961_1:3350981-3351088(+)
TTACACATTACCAACATACTTCAAGCCAATGTAAGGACCAGAAGCTGCGAAATCAGTTTCAAGACCATTAGTAGCAGTATTGTGCATAGCGTTGAAGTAGTTAAACCA
>Locus:lpg2971_1:3360167-3360084(-)
CTTTCCTGGAGGCTAAATGCGGTACCTTTATTTAGTATGGGGTCTCTTAGTATGTCCATTCCCCTTTTTGTTACTTTGATTGCC
>Locus:lpg3002_1:3395276-3395395(+)
TATTTTGCTGTGGCAACAACCTTTTTAGCTGGCTTTTCATCTGAGTATTTTCTGGTGATGTACCATTGCTGTAATATTGATAAAGTATTATTCACAATCCAGTACAAAACCAGACCAGAA
>Locus:lpg0033_1:40280-40299(+)
GGAGACTTAGGCTATTCTTT
>Locus:lpg0092_1:104905-104886(-)
CTCTCAGAGCTCAAATCCAA
>Locus:lpg0147_1:177514-177533(+)
TGGGCGATAAACGAATATTT
>Locus:lpg0151_1:182812-182793(-)
ATGCTTCAACCTCTGCACTT
>Locus:lpg0234_1:272559-272578(+)
ACCGTGGAAGATAAAGAATT
>Locus:lpg0317_1:367222-367203(-)
GCGCATGACAAAATTTTCAT
>Locus:lpg0317_2:367225-367206(-)
TTCGCGCATGACAAAATTTT
>Locus:lpg0362_1:401982-401963(-)
ATAAATACTCTATTCGCTTG
>Locus:lpg0403_1:443258-443239(-)
AAATTAAAACATAAATCATA
>Locus:lpg0439_1:477471-477490(+)
CATTTATGTGCTCTGTCGAT
>Locus:lpg0451_1:487493-487474(-)
AAAAATGATAATTACTCGAG
>Locus:lpg0452_1:490711-490692(-)
TCCCTCTTTCCCAGATTGAT
>Locus:lpg0538_1:580388-580407(+)
CACATCTTAGATTACGATTT
>Locus:lpg0547_1:586657-586676(+)
ATAAATTACAAGAATTAAAT
>Locus:lpg0585_1:619578-619559(-)
AATAATTCAATTCGATAACC
>Locus:lpg0679_1:728027-728008(-)
GAGACCAATAATTTAATTTG
>Locus:lpg0700_1:764696-764715(+)
TTTTCTCATTCGAGTTTTCC
>Locus:lpg0734_1:801349-801368(+)
TTTCAAGGCAGTTATTGCAT
>Locus:lpg0786_1:860126-860107(-)
GACCACCGCTGAACCCTACT
>Locus:lpg0834_1:914266-914285(+)
GCTATTCGTTCCAGGATACT
>Locus:lpg0860_1:934994-934975(-)
AGGCATATAGAACCAAGGCA
>Locus:lpg0921_1:994233-994214(-)
ATTTATAACAATTATTAGTT
>Locus:lpg0944_1:1024546-1024565(+)
CCGGCCTGAGATAGTGGTAT
>Locus:lpg0982_1:1075310-1075291(-)
ATATATAAACTTAGGGATAA
>Locus:lpg1116_1:1223434-1223415(-)
ACTTGTCACAATTGCAATTA
>Locus:lpg1123_1:1234205-1234224(+)
GCATTCTAAACATAACCCGT
>Locus:lpg1127_1:1240698-1240717(+)
AAACTGTGTATTTTTTAATT
>Locus:lpg1129_1:1244846-1244827(-)
TATCACACCATATCAAAATA
>Locus:lpg1144_1:1258809-1258828(+)
TCAAAAGAGGGCAGGCATAT
>Locus:lpg1267_1:1395657-1395638(-)
TAATGACGTAATAGTATGGA
>Locus:lpg1327_1:1464040-1464021(-)
TTCCGCAACATGTTTTTTGA
>Locus:lpg1369_1:1514997-1514978(-)
CTAAGAAAAATCTCTTTGTT
>Locus:lpg1375_1:1521397-1521416(+)
GGGCTTAGTCGTTTGTCTAC
>Locus:lpg1447_1:1594903-1594884(-)
ATTAACCTGCACCCAACCAT
>Locus:lpg1453_1:1602558-1602539(-)
TGTAACTGACTTACTGCTTT
>Locus:lpg1489_1:1645762-1645743(-)
GAGATACATCCATCTCCTCA
>Locus:lpg1548_1:1712430-1712449(+)
CCGCTCCCAAGCCTGCCTTT
>Locus:lpg1558_1:1721630-1721611(-)
TTCAGCGACCAACTTACCTT
>Locus:lpg1623_1:1791913-1791932(+)
TATTCAAGTGCAAACAAAGC
>Locus:lpg1633_1:1803704-1803685(-)
ATAATGAGAAAACTTATAAA
>Locus:lpg1674_1:1861649-1861668(+)
CCAACAATAAGGATATTGAT
>Locus:lpg1764_1:1969493-1969512(+)
ATTTCAAAGAATCATCCTTG
>Locus:lpg1810_1:2022725-2022744(+)
ACAAGGTCAAGAGAAAGCTT
>Locus:lpg1814_1:2031775-2031756(-)
TGGCTATCGTAAGTCCCGAA
>Locus:lpg1833_1:2053773-2053754(-)
ACCGCTTTAGCCGTATTTTC
>Locus:lpg1881_1:2099845-2099864(+)
TAATAAAAGGACAGGTTATT
>Locus:lpg1893_1:2110566-2110585(+)
CAATCAATAATGGGGAGGTT
>Locus:lpg1922_1:2144162-2144181(+)
GGCCAGTTCAGTTGAGGTAT
>Locus:lpg1948_1:2175652-2175671(+)
TTCTTAATAATAACTGATTC
>Locus:lpg1950_1:2178683-2178664(-)
TTTTTTGGCTTGGCATTGAA
>Locus:lpg1950_2:2178698-2178679(-)
ATTTTATTTATCCCATTTTT
>Locus:lpg1957_1:2188004-2187985(-)
ATTTGGATGATAGCAAAAGA
>Locus:lpg1988_1:2229792-2229773(-)
TCCTTGCAATATAACCGTCG
>Locus:lpg2019_1:2257912-2257931(+)
ATCAAGTTTCATTTGATATT
>Locus:lpg2063_1:2303432-2303413(-)
AAAATTATTTTTCGGCCAAA
>Locus:lpg2077_1:2319188-2319207(+)
CTATGCTATGGTTGGTGTAT
>Locus:lpg2079_1:2327505-2327524(+)
TGTGAGCATAAACCCAAGCT
>Locus:lpg2114_1:2359724-2359705(-)
GGCAACATTTCACCTAACCG
>Locus:lpg2153_1:2401711-2401692(-)
GAGTTAATTCTACCCCTTCT
>Locus:lpg2165_1:2431042-2431023(-)
CAGAATTTACCGGGTGTATT
>Locus:lpg2178_1:2444051-2444032(-)
AATAGGACAATACCCCCACC
>Locus:lpg2192_1:2475103-2475084(-)
CGCTCTTATTTTGAGCTTCT
>Locus:lpg2233_1:2525349-2525368(+)
CGGATAGTTGATCTATACGA
>Locus:lpg2273_1:2575787-2575806(+)
GTTCGCTTTCTTCAAGCTTC
>Locus:lpg2286_1:2588092-2588111(+)
GCAAACGTATCTCAATTTTT
>Locus:lpg2390_1:2700962-2700981(+)
TCGTACCATAAACTAATAAA
>Locus:lpg2449_1:2761422-2761403(-)
AGCTCTTCGCCGCATTCTTT
>Locus:lpg2486_1:2800057-2800076(+)
ATTTTTCATATTCTTAAACA
>Locus:lpg2486_2:2800057-2800076(+)
ATTTTTCATATTCTTAAACA
>Locus:lpg2503_1:2820212-2820231(+)
AATGCATTCAGAGAAAAGTT
>Locus:lpg2561_1:2895225-2895244(+)
TTTAGTTCTGAAAGGTTAAA
>Locus:lpg2582_1:2911490-2911471(-)
TTGATTTCTTGTCCAGGAGG
>Locus:lpg2585_1:2916185-2916166(-)
TAAACAAAGCCTTTGGGAAG
>Locus:lpg2600_1:2933894-2933913(+)
TTAACCCAACAAATTATCTC
>Locus:lpg2771_1:3121510-3121529(+)
ATCTATGGAACACTGAGATT
>Locus:lpg2812_1:3171337-3171318(-)
GCGTGCAATTTCGCGATCAT
>Locus:lpg2837_1:3211360-3211379(+)
TGATGATACCTAATTGTATT
>Locus:lpg2863_1:3239856-3239875(+)
AAAACAAATCACAAAGAACA
>Locus:lpg2933_1:3317947-3317966(+)
GAATTATTTTATCTGTCATT
>Locus:lpg2957_1:3345475-3345494(+)
CATATCCAATGGCAGCACTC
>Locus:lpg2961_1:3350961-3350980(+)
GAACTTAATTACTTAATAAA
>Locus:lpg2971_1:3360187-3360168(-)
CATGCAAGGCAAATTCATCT
>Locus:lpg3002_1:3395256-3395275(+)
CAATGGTATCTATTGACATT
>Locus:lpg0027_1:33177-33180(+)
AAGC
>Locus:lpg0070_1:77642-77651(+)
TTAACTGCAG
>Locus:lpg0110_1:124131-124045(-)
TTTCCTCGTCATTCAATACAGACCAAGCATTATTTAAAGACCGCTCCGCAGCCCAAGTTGGTTTTAACAAATCGCCTAACTGAATCA
>Locus:lpg0113_1:130773-130856(+)
TTATTTATTAATAATGTCTATCACATGATTGGCGTATTCTATTCCCTTAAGATAAGATTGAGAGAGCGTTTCGCTTTTTACAGG
>Locus:lpg0156_1:189144-189239(+)
TTATGCGCTTGCTTTGATATAGTCGGGTATTTTTTCGTAAGGCATAGGTTTCTCAAACAAAAAACCTTGATAAAAATCGATGGCATAATTTTTTAT
>Locus:lpg0169_1:198680-198742(+)
ATCTTTTGCCTCGAAGTAAAGATTCAGGATATCGAGACAAATAATCCGTCAAGTTTTGAGTGG
>Locus:lpg0175_1:204176-204075(-)
AATGGCGCAAGTTCTCTATATCGACATCAGTCACCTTCGTTTTTTCGCTCACAGGCTCCAAGAGTACTCCAAATGGTTTTAGAGAAGTCACTTTATAATTCA
>Locus:lpg0228_1:262200-262241(+)
TCAAGAATTGTATACTGGCAATTCTGTAACATTACCAATCAT
>Locus:lpg0240_1:284067-284008(-)
TTCCGGAAGTTTTTCAAGCAAGTTGCGCATTATATTTTGATACCACATAATATCATTCAC
>Locus:lpg0243_1:287203-287274(+)
TTACCCTACGCAATACACTTGACCTGTTTGAGCGCCCTCAATACTCTTGCTGTAGGCGAGTGCTGCACGAGC
>Locus:lpg0257_1:304494-304384(-)
TCACAGTCAAATTATCAGCTAAAAATTAATACTGGAAATAGAAAAAAAACAGAATATATTGCACTCTTGATTTCAACACCTTCCATAATTTTAATGAGTATGGATATACAC
>Locus:lpg0275_1:323635-323555(-)
GGGCCTTCAGAATATCCAGTATATGTTGCCAGAATGTTTTTTTTTCTTTTTCAAGACTGTAGTAGTTGTATTTTTTATGCA
>Locus:lpg0281_1:334726-334812(+)
TACTTTAAAAAAAACTGTATGATCAAAAAGGCCAGGGTTAATAAAATGGAAATCATCGGGAAAACAATAGGGAATGAAATGGCGTTT
>Locus:lpg0346_1:390929-390867(-)
TACGAGTTACCGATACCAATTTTTCTTGGTATCCATCTGACTTGGGTAATTCATCGAATGACA
>Locus:lpg0352_1:393976-393914(-)
CATCAGACACTACGCGTTTTACCTTTTTTCGTGTTTTTTGCTGCTTTGACTTTGTTATTGCCA
>Locus:lpg0355_1:396389-396336(-)
TATACATTAATAGTTATTAATCTAAAATTTACTCTTCCGTATCATCACTGCTTA
>Locus:lpg0387_1:430047-430115(+)
ATTCGCGAAATCCCACCCCTTTTTTTAAAAGAATCATATTCCCTACTGTCAAAGCAATTAACATCAGGA
>Locus:lpg0410_1:450337-450233(-)
TTCCAAGCCAGGAAGGATGTTTATAGAACAAATAAGCGGTTATTCCTGGTGCAGCAAAAATCACTACCAAGAGTAATAATGTCATGTATTTATATGGTTTTTTCA
>Locus:lpg0421_1:460976-460917(-)
CCTCATCGTAACCAAATAAAAAACCGGCAATTGACCCAATTATTGCGACAATCCAAGCCA
>Locus:lpg0456_1:493356-493273(-)
GACTCTGTAGTTTGCTTCAAGGAAGTACTTAACCAGGCAAAGAAAGTATCGACGCCTTCAAAAAACGATTCTGACCAATTTGCC
>Locus:lpg0473_1:515493-515597(+)
GAGGCAAAAATGTTTTTAACCAAGAAATTGGGGGTTTTCCTAAGTCCTGAGAAAATAAAACTGGAGGGCAATCCTTTGGAATGTTATAAGTCTTCTTCACCACAG
>Locus:lpg0488_1:528223-528191(-)
CGATCGATTTACCAATGGTTTCAATTGTTTTCA
>Locus:lpg0509_1:551333-551383(+)
AGTGCAAATAGGAATGGATTGTATTATAGGTGGAGCAAGTTGCCTTGCAGC
>Locus:lpg0512_1:552964-552926(-)
GCCTCCGATAGCTACAGCCAAATAGGGAGCAACAACCAT
>Locus:lpg0595_1:626475-626434(-)
TGGCGTCATATCTCCTTTGTCTTCAATAACACGAGTAGGCAT
>Locus:lpg0609_1:641609-641692(+)
CACCTTGCCCCAAAGCAAAACAATCAGCTTATGCGAGGGGTGCATTATCTACTATCATCCATCAGGGTTATTTCAATGCGTTCA
>Locus:lpg0817_1:895602-895555(-)
TATCAGCTATCCCTGTTTGTATTATTTCCTCTAAATTTTGCTTGCTCA
>Locus:lpg0836_1:915908-915985(+)
CTACAAAGCAAATTCTTCACCCAAATAAACTTGCCTTACTTGTTGATTGGCAAGTATCGCTTTGGGAGTTCCTTCGCA
>Locus:lpg0841_1:919657-919559(-)
GTAATCTTGCCTTGCTTAACCACCATATCAATGCCATCAAAAATGCAGCGATCATCAAGGCTAAAGAATAGATTTTTTATTTCAACCCAATTATCAGGC
>Locus:lpg0868_1:942283-942248(-)
CGAAATGCCAAATGTTCATCAGTGAAATTAAAATGC
>Locus:lpg0876_1:950386-950451(+)
AGGCATTTTGCTTCTCCTTTACTCCTTGAAAGGGCAGGTAAGTTCCTTTATGGCAAAGAACGGCTT
>Locus:lpg0882_1:955665-955612(-)
CCAATAATAAAACTAAAATCAGATACCCCTTTTTGTATGGAACGTTGCAGTGTC
>Locus:lpg0911_1:984925-984836(-)
GGAAGTATGACGAAACCGGAGCTTAATCTCATCTCCATCAAATACTCCACCATATATATGAGAGTTTCCTACATCAATACACAGAATCAT
>Locus:lpg0926_1:1001252-1001326(+)
TTAATCCCCATGGCCATTACTCATAGAAAAAGATTGATTAGGCTGGGTATCTGTTGTTTCAGAGGATTTAACCAT
>Locus:lpg0981_1:1073645-1073648(+)
ACTC
>Locus:lpg1023_1:1120682-1120611(-)
CCACTTGCAGGCTTTCTTGTAATCGCCCAGCGATTTCTGAAGAATCAAATAATGAAAATAACAAGGGCTTCA
>Locus:lpg1184_1:1313486-1313436(-)
ACTAAAGTCATTGTATCTATTAACTTGATACTGCCAGATCAAGAGTTGTTT
>Locus:lpg1200_1:1328314-1328379(+)
ACTCCAGCATTTTTTCAATGGGTAATACCAGGATGGAGCTGGCACCTAAATATTGAATTGTCTCTA
>Locus:lpg1205_1:1333781-1333647(-)
CGTTTTAAAACCAACTCCCTGAATGTCTTTGTAATGCACGAAAATATCTTCGCCTTTTTGATTAACAATAAAACCAAATCCTTTTTTTTCATTAAACCATTTAACATGGCCTGTTTCTCTTTGCGACATTCGCAT
>Locus:lpg1220_1:1345820-1345770(-)
CTTTTAAAATCTGAACGGCTACCAGAAATGGAATTATACAGGATCGGTTCC
>Locus:lpg1232_1:1359803-1359759(-)
AAAATTGTTGCAATCGATAAGGGCAAACATCTCAGGCAAGCTCAT
>Locus:lpg1340_1:1478136-1478186(+)
TATCGACCTAACAAAGATAATACAGATTGCGGTAGGCTATTAGCTTGTGCC
>Locus:lpg1346_1:1484028-1484060(+)
ATGCTATGCATGCATCACCTAGTAATTGCCCTA
>Locus:lpg1540_1:1704795-1704754(-)
TGCTCATTTAACAAATCTGTGGCAAATAAAATATTTGTATAC
>Locus:lpg1593_1:1760211-1760092(-)
GGTGCCTCAACTCCAAATTTTATATTTCCATTTTCCTGTGTTTTAAAAGCCAAAATTTTAACAACAGTATTCGAGATACGAATGATAAGTGGTTCTTCAAATTTAAGATTTATTATATCC
>Locus:lpg1659_1:1835486-1835379(-)
TTCGGGAAGATTTTTTATGAATTCAATGAGGTTCTTGGCCTGTTCCTCTGTAATTATTTTAGCCTGGACAGCCTGAGCAATCATATTCCGTGTCAATTTCATCATCAT
>Locus:lpg1666_1:1849249-1849347(+)
AATAAAATGAACATTGTTGCTGGATACTTTCCAACTCTCGTTGCTTCAACTCCAGCTCCTGCCTACTTAAATCCAATTGCTTTTCAAGCTGTAGAGATT
>Locus:lpg1708_1:1904415-1904338(-)
CTATATTACCCGAGGAGAGCCCTGCGTAATGATGAGTTTGACCAACAAGCCCATCCATATTCAATTCATAAACATTCA
>Locus:lpg1746_1:1946501-1946620(+)
CATAACGGCGATAATTCGTGCAGCCGACTCACTTGTGTGCAAATTATATCAATTGCCTTCTTTATTTGCACCTCGGAAGTGAAGCGTCCTATGGATAAACGAATAGTTGATTGCGCCTCT
>Locus:lpg1746_2:1946501-1946572(+)
CATAACGGCGATAATTCGTGCAGCCGACTCACTTGTGTGCAAATTATATCAATTGCCTTCTTTATTTGCACC
>Locus:lpg1750_1:1953114-1953043(-)
AAACATTGCCCCGTAATTTTGGAGTCCTGGATAAGGACTCCTGCGTTATTTTCCAATGATAAGCATACTCAT
>Locus:lpg1787_1:1995754-1995825(+)
TCAGCGCAATATTCCTGTTATAAATTGGATTCCATGCTTAATGCTCTCTACCATTTCTGTCCCGACAGTGGG
>Locus:lpg1842_1:2063715-2063804(+)
CTACAGGCATTCAGTCAAATTAGCATAGGCCAAAACCAACCATTTTACACCATGTTCACTGAATTTTACTTGAACTCTTGTATGAGCCCC
>Locus:lpg1843_1:2066250-2066101(-)
CGGGTCAGCTTCTCCACCTGGGCCATGGTGCAATACAATAACAGGTATGCCTTCAGGATTTCCGGTTTCTTCCAAATAAAGTGTATGCAGTTTACTAACCTTCAATTCGTGTTGTGTGTAAGGTTTAATTGCTGGGTAGAGGGTATGCAT
>Locus:lpg1852_1:2073794-2073759(-)
ATCATATATTGCAAATTGACGCGTAAATTAAATCAA
>Locus:lpg1901_1:2120825-2120772(-)
TTTGCCAATAGTCTTTTAAAAAGGTTTGGACAGTCATTTTTTGAAAGTGAACCA
>Locus:lpg1936_1:2160727-2160728(+)
TA
>Locus:lpg1961_1:2194508-2194600(+)
CAGTATGGTTTTTCCCCATACTCATCAGGCACAACATATTCTTTAAGTATCAAATCATCGTATCTTTCGACTAACTTACCCAGGCGAGAACTG
>Locus:lpg1980_1:2220762-2220682(-)
GGGACAAGTACCGTTTTGGATTGTCCTAAAATAGGAAATATAAGCAATAAAATAGTACTTGCGAGTAATTTTTTTTATCAT
>Locus:lpg2006_1:2245046-2245102(+)
ATTTTTTCTCTTCCAGCTCTTCCCATCGAGCAAAATATTGATTTAACAATGCCTCTT
>Locus:lpg2120_1:2365066-2365022(-)
ATACATTACCTCAAAATGAGGCGATTTGATCATGTTTCTTTGATA
>Locus:lpg2156_1:2416386-2416309(-)
TCTGCTAGCGCTTACGATCATTCACTGAATCATTTCACCATCGAACAAGTACTTAAAAGTAACCACTTTCTCGGTGAT
>Locus:lpg2246_1:2547162-2547194(+)
AAGGACTATTGTATAGAAACAACCCATTTTCAT
>Locus:lpg2281_1:2583420-2583476(+)
TTAAAACCATGCTCTTCTCAACTCTACCGTGATTACGCCTTTAGGGGTTTTCTCCAA
>Locus:lpg2305_1:2607125-2607000(-)
TTTTTTTTTCATGAGTGGGTTGCGTGGGGTTTTTTACGCGTTTTGTTTTTTCGTTTAATGGTTTTACAGAACGCATATGATGACGAAATAGAGCTTTATCCTCATCAGACAGGAAATCATCAGTCA
>Locus:lpg2441_1:2757306-2757229(-)
GCAAGACTCGTAACTCCCAATTTCTTTGCTAAAGGTCATTTATTGCTTCGATTTTATGATTTTTCCTTAGCATCTTAT
>Locus:lpg2445_1:2759940-2759872(-)
GATCAATCAAGGAGCATATTACAATTTATTATGCCACCTTGTTTTAGTGTTTTTCATCGAGATTACCAG
>Locus:lpg2508_1:2827447-2827530(+)
CATAAAGGCGACTGCGATGAACTAGTGTTCCTGTCAAAATCAAACCCTTTTTCAAGCGATTGGTTTTCTTTTTTATGCTCTCGC
>Locus:lpg2511_1:2837133-2836993(-)
TCACAGCCAAATAGTGTATTTATCTTCCTGAACATTCAAACAGTTGATGCTATCAAGTTATATTGTATGCCCAAGGGTGTCTGTAGGAGGCTCATTTCTTCCAGTGATTTCACTCTTACCTATTTCTTTATAATTCCCGTG
>Locus:lpg2521_1:2847714-2847613(-)
AATAATATTTTTGCAATTCCAGCAGCAGCCACTGCAATGCCGCCAAATCCAAACGCGGCTGCAATAATTGCAATGATAAAAAAAATAAGTGCCCAACTTAAC
>Locus:lpg2578_1:2906718-2906756(+)
CAAGGCACATTTTTGGGATTAGGGTTCAAGGTAGGAGTA
>Locus:lpg2582_1:2911502-2911389(-)
GGTTTTGCTAATTTGATTTCTTGTCCAGGAGGGAATCTGGCACTGGAGGTTTTGCTCATCTCGACCGACATACACCATCCTTATCATCAGTTAGACTGCTTTTTCTTATCGTCG
>Locus:lpg2624_1:2963973-2963979(+)
TCACTCA
>Locus:lpg2632_1:2974428-2974294(-)
TCCGAGCAGCGACCATTGGGGAGCGGATGCATAATAAGCTTAAAAATCCAGCGGGTAGTTGAGTATTTATTCAATGGAGTGTGTGTGCAGCTCACAGCCTTTATGCCTATATTCTTTATAGTGCAATCGACTCAC
>Locus:lpg2643_1:2989590-2989555(-)
TTTAAAATATTTGGTTGGTTGGAAAAACAAAAAGGC
>Locus:lpg2658_1:3006447-3006512(+)
ATAGATGCTCCAACACTAATTGACTCGCTTCATCTTTACGCAAAGTTAAAAATGTTCCCCTTACTT
>Locus:lpg2663_1:3010351-3010295(-)
AAGTGGTTTTCCCTGAGGAAGGTCCACCTGTTATCACGCACCAATTGGTTTGAATCA
>Locus:lpg2673_1:3020797-3020702(-)
CGAACTCTGTCTGGTGTTGGCCTCAGGCCATCTACATCGGGGAAATGTATTTTTTTCCCCCGATATAATCCTCCAATAATCCTTATTACCTGTTTC
>Locus:lpg2705_1:3058043-3058093(+)
ATTTTGCATCCTCACCTATCACAATGGTGTGTTCATCTAAAAAGTGATAAG
>Locus:lpg2842_1:3216290-3216234(-)
CATCAAAATATTAGTATCGAGCACGAACAGCTTAAGTCCGGTATTGGTATTATCCAT
>Locus:lpg2909_1:3292128-3291979(-)
GCGTTCATTGTCTTGTTTTTCTTGTTGCTTTTCTTTTTTTGTCCTTCCAAATTTTATGCGATTTTCAGATGCTTTTTTTTCTTTTTCCAAGCGAACTTTAGCCTTTCTTTTTTTATTAAGATTAATGATGTCTGCCATGGCACTCTCTGT
>Locus:lpg2981_1:3374731-3374829(+)
TCCTATCGGGAAGAAACCCGTTTTGTAGAGGAGTATAAGGTATTCATAGCAAAGCAGTTTCCACAAACAGGAAACTCTTACTTCATTTTTTTCCTGGTC
>Locus:lpg2998_1:3388350-3388421(+)
TATTGCAATATGGCGGTGGAATCAAAAACTTTTATCCGTTTATTTAGTACCGAGAGACGGTTTGCCAAAATT
>Locus:lpg0027_1:33157-33176(+)
GCCGAGTGAGATTGGACTCT
>Locus:lpg0070_1:77622-77641(+)
AGAGGTTTTTAATATATTTT
>Locus:lpg0110_1:124151-124132(-)
TCGGCTTTTGATGGTTTCCT
>Locus:lpg0113_1:130753-130772(+)
AATACTAATAGGGACGACAA
>Locus:lpg0156_1:189124-189143(+)
ATCCAATAGCCAATCCATTT
>Locus:lpg0169_1:198660-198679(+)
AAAAATGTCTATTGTTTTTC
>Locus:lpg0175_1:204196-204177(-)
GAGTTGATTCTTTGCAAATA
>Locus:lpg0228_1:262180-262199(+)
TACTTTGTCGCTTTGCTACC
>Locus:lpg0240_1:284087-284068(-)
TCGCCATCTTTTCTACTTGC
>Locus:lpg0243_1:287183-287202(+)
TTTCATAAGTCCTGTTAATG
>Locus:lpg0257_1:304514-304495(-)
AAAGCTAGTCTAAAAAATGG
>Locus:lpg0275_1:323655-323636(-)
CCAACCAGGTAGCCTAAATG
>Locus:lpg0281_1:334706-334725(+)
AAAATTTAGGAGAAATAATC
>Locus:lpg0346_1:390949-390930(-)
ACCCTTTACAACTTTAGCCG
>Locus:lpg0352_1:393996-393977(-)
TGCATGAATGTGTACTATGC
>Locus:lpg0355_1:396409-396390(-)
GCGTTAATGCGGGCTCAAAA
>Locus:lpg0387_1:430027-430046(+)
TGCAGGGAATCCTGTTTTTT
>Locus:lpg0410_1:450357-450338(-)
TCCTTTATTTACTTTAGAGG
>Locus:lpg0421_1:460996-460977(-)
AAGAGAACCTGCTATTATTC
>Locus:lpg0456_1:493376-493357(-)
CCGTTTCCAAATCTATATAA
>Locus:lpg0473_1:515473-515492(+)
TTAGGAAAACCCCCAAGATC
>Locus:lpg0488_1:528243-528224(-)
GATCTTTGTTGTATTGCCAG
>Locus:lpg0509_1:551313-551332(+)
TCTGCTGCAATTGGTGCTCT
>Locus:lpg0512_1:552984-552965(-)
CGTGACATTGCACCTAAAGA
>Locus:lpg0595_1:626495-626476(-)
CGATCATCAATTCCAAATGA
>Locus:lpg0609_1:641589-641608(+)
TCATTGCCCCATAACATTCT
>Locus:lpg0817_1:895622-895603(-)
AATTTCTGTGCTAAGTTCTG
>Locus:lpg0836_1:915888-915907(+)
ATGTATTCTTTTAAATGAGG
>Locus:lpg0841_1:919677-919658(-)
CACTGGGTCCCATAATAGCG
>Locus:lpg0868_1:942303-942284(-)
CAAACTCGGAGGCCATTTCT
>Locus:lpg0876_1:950366-950385(+)
TTATCAAGTGTATGAATTTC
>Locus:lpg0882_1:955685-955666(-)
CACCATACTTTAGACCTGTG
>Locus:lpg0911_1:984945-984926(-)
TCATCCGAAGTACTTACCTT
>Locus:lpg0926_1:1001232-1001251(+)
TGATGAAGCGCCAATAGGCA
>Locus:lpg0981_1:1073625-1073644(+)
GCATTTTTAAGTTTGGACTT
>Locus:lpg1023_1:1120702-1120683(-)
AAAAGTCACATCCCCCACCT
>Locus:lpg1184_1:1313506-1313487(-)
CCAACCCATTAATACAAAAG
>Locus:lpg1200_1:1328294-1328313(+)
TAATTGTTAACATATGAATT
>Locus:lpg1205_1:1333801-1333782(-)
ACTGGATCATTTTCATGCAG
>Locus:lpg1220_1:1345840-1345821(-)
TATTGGCAATTATTTCCTGT
>Locus:lpg1232_1:1359823-1359804(-)
AAACGCTCACAACTGGCGTA
>Locus:lpg1340_1:1478116-1478135(+)
GCACTTCGATTGCGACATCC
>Locus:lpg1346_1:1484008-1484027(+)
ATGTTCCACCAAATATTGCT
>Locus:lpg1540_1:1704815-1704796(-)
CCTTTTCTGTAAGGTGGCTA
>Locus:lpg1593_1:1760231-1760212(-)
TGTGAATATTGATTGACCTG
>Locus:lpg1659_1:1835506-1835487(-)
AAGTTAAATCCTGGAGTTTG
>Locus:lpg1666_1:1849229-1849248(+)
CCGCAGGGGGGATAAAGACT
>Locus:lpg1708_1:1904435-1904416(-)
TAAAGCATTATTTGTAGAAG
>Locus:lpg1746_1:1946481-1946500(+)
TGTACAATTTTATTATACAT
>Locus:lpg1746_2:1946481-1946500(+)
TGTACAATTTTATTATACAT
>Locus:lpg1750_1:1953134-1953115(-)
GTTTACCCAGCTTGGTCTTG
>Locus:lpg1787_1:1995734-1995753(+)
TGATTGTTCTTCATCGGCCA
>Locus:lpg1842_1:2063695-2063714(+)
ATAAAAATTAAATGCAATAA
>Locus:lpg1843_1:2066270-2066251(-)
TCAAAAAAACGTCTTAGATG
>Locus:lpg1852_1:2073814-2073795(-)
TTTTTTTCATTTTTATGACC
>Locus:lpg1901_1:2120845-2120826(-)
ACGAATGATCAATGGTTTTT
>Locus:lpg1936_1:2160707-2160726(+)
TCGGTATGGCTGATGAAAAC
>Locus:lpg1961_1:2194488-2194507(+)
CCAACTAATCCATTTGAATT
>Locus:lpg1980_1:2220782-2220763(-)
ATGTTTTTAAATATTGATAG
>Locus:lpg2006_1:2245026-2245045(+)
AATTAACCAAATACTTTTTT
>Locus:lpg2120_1:2365086-2365067(-)
AATCCTCAATTGCTAAATCC
>Locus:lpg2156_1:2416406-2416387(-)
ATAATGTCTTTCATTTCTCA
>Locus:lpg2246_1:2547142-2547161(+)
ACTTTATACCTCGAGAGCTT
>Locus:lpg2281_1:2583400-2583419(+)
GCACCAGAAGCCATTTCATC
>Locus:lpg2305_1:2607145-2607126(-)
CTGACTCTTGAAAGTTGTGG
>Locus:lpg2441_1:2757326-2757307(-)
TCCTTGATAAATTGATTATT
>Locus:lpg2445_1:2759960-2759941(-)
ATATTGATAAAATACAACAA
>Locus:lpg2508_1:2827427-2827446(+)
TACAATTGAAATGACCCTTT
>Locus:lpg2511_1:2837153-2837134(-)
TGAGAATAATTCTAATCCTC
>Locus:lpg2521_1:2847734-2847715(-)
ACATCACCAAAAATAGAAAG
>Locus:lpg2578_1:2906698-2906717(+)
TTGAACCTCATTACGGAGAT
>Locus:lpg2582_1:2911522-2911503(-)
CTATATAAAGTTCTGTCGCC
>Locus:lpg2624_1:2963953-2963972(+)
ATCAAAGAAAATAACTGAAA
>Locus:lpg2632_1:2974448-2974429(-)
TTCAGTTTTATTTATTATAA
>Locus:lpg2643_1:2989610-2989591(-)
TTTTTAGAATAAGTTTGTTA
>Locus:lpg2658_1:3006427-3006446(+)
CTATTAATAGGGCATGAGTC
>Locus:lpg2663_1:3010371-3010352(-)
CTCTGCCAAATGATTAATTA
>Locus:lpg2673_1:3020817-3020798(-)
ACCAATTAAAGAGGGTCTCC
>Locus:lpg2705_1:3058023-3058042(+)
CCATTCATGCCTTAATCCTT
>Locus:lpg2842_1:3216310-3216291(-)
TAGATAGCAGTAGGATCATG
>Locus:lpg2909_1:3292148-3292129(-)
CCATCCAGATGACGTTCACT
>Locus:lpg2981_1:3374711-3374730(+)
GAGAGTAAAACACGGGTTTT
>Locus:lpg2998_1:3388330-3388349(+)
AAGAATATTTTATTAACTTT
>Locus:lpg0033_1:40299-40370(+)
TACTGTAATGAATGGCTATGTTCGAATTTTGTATCGCCTTTTGCCTCTATGTCATGTTTATTATCCCAAAAA
>Locus:lpg0036_1:42893-42943(+)
ATTCTGTTAATAATAGAGCCATGGATAAATAATCTCCACGATAGTCAGGGT
>Locus:lpg0070_1:77644-77647(+)
AACT
>Locus:lpg0075_1:84556-84618(+)
TATGGATTGCTATCCGTTTCAGAGCCAACTACTGCTTTATTAATTTTATTTTCCAAAGAAGAT
>Locus:lpg0085_1:94825-94920(+)
TTATTTTTCATTGTTCACTGGGCTCTTGGATTTAGTTGTGAAAGTAAGGGCAGGGTCAACGGCCCCATTAAAATCAATAATGGCATCTCTTCCCAA
>Locus:lpg0093_1:106928-106896(-)
TCATTCATTACAAACTTCATCCTCGACAGGCTC
>Locus:lpg0095_1:108480-108379(-)
TTTTTCGAATTATATCGGATGAGGGTATGGTCCATGTCCAAACCAATCAGTTTAATTTTTCTCATATTTATAATTCGATTTACAAAAACCTTGTGCGTATCC
>Locus:lpg0116_1:133979-134038(+)
CAGGCACCTCGCTTGGACATTATGGTTTTTAATGTTTTTGCATATTTCGCGATATCCTCT
>Locus:lpg0157_1:190332-190424(+)
TATAGGTGCTCGTCTGCTCTTAAGGTCAGTATTTCATGTCCATTATCGGTCACTAAAATGGTATGCTCCCATTGTGCAGATAATTTATGGTCT
>Locus:lpg0257_1:304494-304384(-)
TCACAGTCAAATTATCAGCTAAAAATTAATACTGGAAATAGAAAAAAAACAGAATATATTGCACTCTTGATTTCAACACCTTCCATAATTTTAATGAGTATGGATATACAC
>Locus:lpg0287_1:341886-342026(+)
CAACTACTATTCGTCACCTTCTTTTGTAGGCCCTTATGGATATTGGGGTGGAGATTACGATTTCTAATTTCCAGAGAAGACAAGCCTCCAAACCAAATGAAGGCTATTTCTGTTGATAATTACTCTTTAGCGCGAGACACA
>Locus:lpg0393_1:435183-435145(-)
CACGTAAAGCTTGAAGATATTCCTTTGTTGATGAAAGCA
>Locus:lpg0418_1:457441-457334(-)
TTGTGGGCCTTTAGTACGAGCCTTATCGATTTGATTCAGATAAGCCGCTCTTCTAGCAGCGCTACGATTTTGGATATTTTCTGTCACTTGATTTATTACAGGATGCAT
>Locus:lpg0451_1:487510-487427(-)
ATTAATAAAGCTGCTGTAAAAATGATAATTACTCGAGTCCGAGTATTGGAAAACAGTGACTTTAGATTTTCTTTTTTGCTCGCC
>Locus:lpg0551_1:592085-592150(+)
AATTCTCCCCAACCAGCTTTTTTATTGATTGATGGGTTTTTTCGATTAATTCCTCTTTATTTTCAA
>Locus:lpg0567_1:605077-605148(+)
TTTATAAAGAAGTGTCTGCTGTCATTTAGATTAGGTATTGGGGTATGGAAAAATCCAACGCACAGTTTTTAT
>Locus:lpg0603_1:636168-636091(-)
ACTGCAACTGCGCAAGCCAGGGTATTTGCGATACGCCTAATTGGGCTTGCTGTTGATAATAATCCAAAATATCACTCA
>Locus:lpg0614_1:647484-647401(-)
AATCTTCCTGACTTTCAATCCCTACTCGCTTTAGCATTTCAGCATATTTTGGGCCTACGCCTTGCAGCTCAATTAACTTGTGCA
>Locus:lpg0702_1:766819-766813(-)
TTGTCAT
>Locus:lpg0707_1:771222-771311(+)
TCACCCCTCGATTTTGATTTTAAGATCCAAAACATTGGCATTAATTGTCACCCGGCCTGTAGTAAAGGGAACGGGTACATTGTTTACCTT
>Locus:lpg0725_1:793585-793529(-)
AATTGCTTTAAAAAGAACATCATCAAAATTTTTTATACTATAACTTTCGTCAAACAT
>Locus:lpg0729_1:796829-796794(-)
TCTTGCCATACTCGATTTGCCAAATTGACTTGGTTC
>Locus:lpg0746_1:816787-816870(+)
GCACCGTCTCGAAGCATATTCGAATATTACAATGTTCAGTTACGTTATGCTAACTCAATACCTCGTCGTTTCATAATCTTGTGT
>Locus:lpg0792_1:869059-868955(-)
TGGAGAACTCTAATCAGAAATGCACCTATTTTAGAGGGGGTTACAATTACATCTATAAAAATTTTGTTCTATAAAATAATAAATCATCTTATCGGATTTAAATCT
>Locus:lpg0903_1:979084-979031(-)
AAACATAAAATAAAAGGGATAAGTAATAAGTTACGTTGTTGTCTCATCATCTCC
>Locus:lpg0985_1:1078557-1078408(-)
GGCTTCATTGTATTCACGAATAGTGATCAAGCCATTATCAAGCTTATCTTGAGCCTCATAAACAGACATGTAGCATTTGGCAGGTTTATCCTCTGCCACTCCGACAATGGCATCAAGAACAACTGCCAACAACCGAAATACCTTTCTCAT
>Locus:lpg1106_1:1209728-1209793(+)
ATAGTTTGGCCGAGGTTATACTTAATGATCCAAGTTCCATGTCAATTAATCCAAGGTCAATTGCAT
>Locus:lpg1115_1:1221313-1221414(+)
TACTCTCTTAACAATTTGTTGGACTCCATGCGTTTAATAAGCGCTTCTTCTTTAGCAATCAATTCATTTTTTTTAGCAATCAATTCAGTCCTTTTAGCTAAA
>Locus:lpg1115_2:1221313-1221399(+)
TACTCTCTTAACAATTTGTTGGACTCCATGCGTTTAATAAGCGCTTCTTCTTTAGCAATCAATTCATTTTTTTTAGCAATCAATTCA
>Locus:lpg1125_1:1236217-1236122(-)
GTAGCCACCAATAATTTTCCCGGCTTTAGAATCATAGATATAACTATTGTTTGGAATCGATTCACTAAGTATAGATTAATCAGAAAAAATTCAGCC
>Locus:lpg1182_1:1308108-1308099(-)
ATAATCTCAT
>Locus:lpg1213_1:1340046-1339912(-)
TATTTCAGGAATTGGAATGACAAAAGAACATACAGGAGATTTACACTAGCCAACACCCCAACCGGCTCATCCATTTTTACTTATCATTTGAAAAATAAAATTAGCGCGGTCTTTAATAGGGCATTTGGGAACCTC
>Locus:lpg1217_1:1343276-1343220(-)
GCACTGTTTCTGCGGTCATTGCAGAAGCCGCAATGTCAAAAATTGCATTTAATGACA
>Locus:lpg1257_1:1385181-1385219(+)
TCATGGCGCCACCTTTTGCATGGAAGATTCAGCCTGCTC
>Locus:lpg1261_1:1387521-1387562(+)
TCATGCGAAATGTTTGTCAGCATCATTCTTCTCAAAATAGGA
>Locus:lpg1288_1:1415875-1415804(-)
GCCATTGACATCAAGAACCAATTTTCCTGGCTGATGCTTATCTATAATTTGACCATGGAGCCAGCCTATCAT
>Locus:lpg1317_1:1447360-1447361(+)
TA
>Locus:lpg1349_1:1488183-1488272(+)
TTATTTTTCTGTAAATCGTTTAATATTAAAAAACAAAACAAAAAGAACAAATATGAAACAAAAAACAAAAGTAGGATAGTCACTCCAAAT
>Locus:lpg1380_1:1527652-1527617(-)
GGCACATTGCTTGGCAATTTGATAACCTGCATCAGC
>Locus:lpg1590_1:1758290-1758361(+)
TACGTTGATTCTCTCACCCTTGCAGGTAGATATAATCGAAAATTAAATAAACTATCTAGCGAGCCAAATACA
>Locus:lpg1612_1:1779300-1779377(+)
TGCTCTCAATCCAATATATATAGGGCTGATAAGACGCAGCCCTTCTCTCAGCTTAATCAAGGTTCTTGTTTGCATAAA
>Locus:lpg1626_1:1794865-1794945(+)
TACAATGTAACTCGTCGCAACCTTAGGGCATTAACGATGACTGACACGGAAGAAAGTGCCATAGCTCCCGCAGCAATCACT
>Locus:lpg1665_1:1843269-1843219(-)
GAAAATATTGAACACAATACATTCATAATTAGGGAGAATGGGTTTTTGTTC
>Locus:lpg1681_1:1871707-1871710(+)
AGTG
>Locus:lpg1692_1:1885807-1885763(-)
ATACATACATTCGGTTATTTTCACAATATGATTGAGCATTATACA
>Locus:lpg1753_1:1955324-1955422(+)
TGGGACATGACTTTTATTTCACCTGTTTCTCAATATCATGATATGTTCTCAAGACATTTCAGAATAAAAATGAATCGTTACATAAAAAGTTTATCTATA
>Locus:lpg1775_1:1983078-1983037(-)
AAATTTCTCCTGATTATTGGCAAGCCTCGCAGTCTGGATCAG
>Locus:lpg1791_1:1997964-1998014(+)
CATTTGAGACGTTTTATTCGTTCAGCCTTGCTAACGATATCAGTTAATCTG
>Locus:lpg1974_1:2213662-2213603(-)
AAACAAAGCACTGCTTCCCAGAGCAAATACAGCCGCAGTTGTTTTTTTCAAACTAAACAT
>Locus:lpg1987_1:2229194-2229319(+)
CATTCTCTTAATAACTCAGGACAAATCATCCAGGCAATACACCAATCAATCCCGTCTGCTTTATCGAGGCAAACAAGACTGCCAGGTTTAAATGAAACCAAAATGCGATGTTCCTCTTCCACAACA
>Locus:lpg2049_1:2291958-2291881(-)
TCTTCTTGGCAAAGCCTTCTTAGGCTATATCACCATAGCTATATTCTATACATAGGCCAGCAGCGTCTTATCGCCTAC
>Locus:lpg2057_1:2296938-2297000(+)
TACAGTGACGAAAACGTGCCAGAATTTTTTGTAATTCTTTCCGCTGCCACCTTTAAATGGTCA
>Locus:lpg2057_2:2296938-2296985(+)
TACAGTGACGAAAACGTGCCAGAATTTTTTGTAATTCTTTCCGCTGCC
>Locus:lpg2110_1:2355911-2356015(+)
TATAAGTCTTTAGGGTCGATGCCTTTAATTTTTGGCCAATTAATATTTGCCTTCTTTATGTTGCCAGGTATATTTTTTGCCCAAACATCTTGTGTTTTGCTGTTT
>Locus:lpg2124_1:2369887-2369804(-)
TTCAATCAATGCGGCATAAAACATGATTGGAATGACGTTCTTTACTTTATGAGACAACACTCCAAAAAAAGGTGCGCCGACCAT
>Locus:lpg2170_1:2435220-2435167(-)
CGTTTGTTGTCGTTGCGTCCCATACCATTCTGTATCTCCTTTTTAAAAAATACA
>Locus:lpg2227_1:2517275-2517361(+)
TATACAATAGAGTGTTTTGCCGGGGGCATGGTTTCCATGCTTCTATATAAAAACTCCAAATGGGAGGCAAGACGACTGCGAATTTGC
>Locus:lpg2245_1:2545546-2545620(+)
TTACATCTCACTAGCATAAACACTTTTGGTTTCTGCTTGTCCTTTTTCTTGCAATTCAAATTGAGTTTTCTGGTA
>Locus:lpg2265_1:2567419-2567499(+)
TTAGGCATCAGAATCTTTAGGATTATAATCAGGTATCTCTTTAGGGCGATAACCTTTAATCGTTCTAAAAAACTCGATAAT
>Locus:lpg2302_1:2603702-2603743(+)
ACAGAAACTCTTTTTGCAGTATTTCAGCAATTTGTACCGCGT
>Locus:lpg2349_1:2654276-2654332(+)
TTATTTGATTCGACCACTCACATGAACCGCATGAATCACAGCAGTAATACGTCCAAC
>Locus:lpg2386_1:2694961-2694908(-)
TCAACAATATCTGGATATGGCTCTCAAGCTATGCAAACTGAAGCTGTATGCCTG
>Locus:lpg2411_1:2723867-2723911(+)
TTAAGTATACGATGGTCCCTTGTTCATTGCTCTTTCATTAAATTC
>Locus:lpg2419_1:2732718-2732831(+)
TCTCCCATTGTTCCCGCATGCAAAGAAAGCGAAGAAATACATAAAGCAATTAGACTCAACTTTTTATTCACGATAATATCCTTATTTAAATGGGTAATAACAGACTTACTGTTA
>Locus:lpg2430_1:2746379-2746308(-)
TTGAACTGCTGTTTTTGCAAAATATCTGGCAATTTTGTATGGATTAGGCAAGGAGTGCTGGAAAATTTGCAT
>Locus:lpg2475_1:2790103-2790222(+)
TATGAAGAAGACTGGACATTCAACCTAAAAGAATGCAACAACCAATCGTGCCAATCCTTCAATCCAACACCATTAACCGCTGACAGGGTAATAATGTCTATGGATGGATTCGTGCGGCGT
>Locus:lpg2484_1:2797579-2797460(-)
CCTGTTTCTTCCGCATCGGATATACCCAAGTCGGCTTGGGGAATGCATATGGTGGGGGCTAGTAATTGTTCTAATTCTTTTATTTTTCCAGGGTTACTGGTTGCCAAAATAATTTCTTTC
>Locus:lpg2539_1:2871814-2871891(+)
TTACATATCAGGATTCATAGCATCACTGCTTGCAACAGACATAAGATCTTTTTCAATTTCAGGTTTACTTGCTTTCTT
>Locus:lpg2582_1:2911445-2911410(-)
ATCTCGACCGACATACACCATCCTTATCATCAGTTA
>Locus:lpg2610_1:2945761-2945811(+)
AAAAATTTCCTTGAAACCATTCTTTCATGCGTGACCAAATGCTTTTACCAT
>Locus:lpg2643_1:2989653-2989555(-)
TTCGCAAGGCTCGAATTACTAAAGAAGAGAATAAGCACAACTATTTTTAGAATAAGTTTGTTATTTAAAATATTTGGTTGGTTGGAAAAACAAAAAGGC
>Locus:lpg2680_1:3027723-3027691(-)
CAAACTCCTCCACAGGTATTACTGGCAAGAACA
>Locus:lpg2707_1:3059271-3059336(+)
ATTCCTCAATCTCAAGTTGCTTCGGTTGCTGCGCAGTATGTGGATGTTCGCTGCCAGCATATACTT
>Locus:lpg2714_1:3065607-3065678(+)
TATATTGATCCTTTACGGATAATTTCTTGCGTTAAGGTATCACAAATTGTATCTATTGTCATCACACCCAGG
>Locus:lpg2751_1:3099284-3099252(-)
TTGATGCCCGGCTTCCAGGAAAAGCTGCTAGCC
>Locus:lpg2828_1:3193062-3192994(-)
GTGCATGTAACCTTTGGTGAAACCTCTTTATTTAATTCAGCAACCAGTTTTTTTAATTCACTAATTTTC
>Locus:lpg2839_1:3213945-3213796(-)
GATTTTTCCAGCACGCAGACTTTTTACTTCCCAGCCTTCCAAAACCAGGCCTGCTTCGTATTGATCTTCAATAAAGTAATCAAAACCAGCTTTTCTATTCAAGGCTATGGTGGAATCTGGTTGTTTTTTGGTAGTCATAATTCATCTGAT
>Locus:lpg2845_1:3220538-3220404(-)
TTCTGTGCCTTTACCACGCTGATTGACTGGAGCAAGGAGATTTGCTTCCTCCGACTGCAGTTCGCTGAGATGTTTGCCGCGGCGCATATACCGAAAATCATTGATTTTCATAGAATATTCATTTTTCATTGTCAT
>Locus:lpg2863_1:3239885-3239953(+)
CTAAAATGCAGTAGATCCAATGATTCAGGATTTACGAAAAATTTTAGCTTGTCAAACTTCTACCTCCAT
>Locus:lpg2865_1:3242075-3241977(-)
TGCAAAGGCTCTCTTTCTGTTGCCGAAAAGATGGTGGTATGCCCGGCAGAAAACTTCATGGATTCTTTCTGTAATTCCACAGTAGTCAGATATTTTTTC
>Locus:lpg2940_1:3325917-3325979(+)
ATAATTTCCATCGTCTATGAACCCACCACCATTGCTCCGGATATTCCAAAATTAATTTTTCAA
>Locus:lpg2969_1:3358127-3358183(+)
AAAACACAAAGCTTTGCCCCTTGGCAACAAAACCTAAGAAACCATCCTTTTTGGCAT
>Locus:lpg2971_1:3361771-3361721(-)
CAATTTCTACATCGGTTTATTATAGAACATATGGTTCATATTGTGGAGTCC
>Locus:lpg0033_1:40279-40298(+)
AGGAGACTTAGGCTATTCTT
>Locus:lpg0036_1:42873-42892(+)
TTTGTTTTGTACGCTTGTTT
>Locus:lpg0070_1:77624-77643(+)
AGGTTTTTAATATATTTTTT
>Locus:lpg0075_1:84536-84555(+)
GAATACTTAATTTATCTGCT
>Locus:lpg0085_1:94805-94824(+)
AACCATAAACATGACGTTTG
>Locus:lpg0093_1:106948-106929(-)
GCAACCCGTAAACATACTGC
>Locus:lpg0095_1:108500-108481(-)
CATAAACTAAGGATTCAAAA
>Locus:lpg0116_1:133959-133978(+)
GTTAATTGCACAATAAACAT
>Locus:lpg0157_1:190312-190331(+)
CAAGCAAGAGGAGATATGTC
>Locus:lpg0257_1:304514-304495(-)
AAAGCTAGTCTAAAAAATGG
>Locus:lpg0287_1:341866-341885(+)
AATCGCCCCTATTGGGGTAA
>Locus:lpg0393_1:435203-435184(-)
AAATAGAAGGTATTTTCCAT
>Locus:lpg0418_1:457461-457442(-)
CCACAATGCAGAATACTTCG
>Locus:lpg0451_1:487530-487511(-)
AACCTATTACTACTGCAATG
>Locus:lpg0551_1:592065-592084(+)
ACCGGGATGTGAGTTTTTTC
>Locus:lpg0567_1:605057-605076(+)
ATTACTTGGAGCTTACTCGC
>Locus:lpg0603_1:636188-636169(-)
CAAATCAGTTAATGCTTTAG
>Locus:lpg0614_1:647504-647485(-)
ACCACTACAAACTCTTAATA
>Locus:lpg0702_1:766839-766820(-)
TGCTTTAACCAATGATTTCA
>Locus:lpg0707_1:771202-771221(+)
AGGTGGTTACACCTGGAAGA
>Locus:lpg0725_1:793605-793586(-)
TGGCGTCGTTTTTCATCAGA
>Locus:lpg0729_1:796849-796830(-)
AAGCGATAAAATAAACGGGA
>Locus:lpg0746_1:816767-816786(+)
TCATGCTGAGGAGGTGCGAA
>Locus:lpg0792_1:869079-869060(-)
TCCTCAAACATAGTTTAACT
>Locus:lpg0903_1:979104-979085(-)
AAACAGGTCTTGCCAGAATA
>Locus:lpg0985_1:1078577-1078558(-)
AGCACATCTTTACGTTCAAA
>Locus:lpg1106_1:1209708-1209727(+)
TGCCTTATGTTCCTAAGATT
>Locus:lpg1115_1:1221293-1221312(+)
CTTAGTTCGAGTCATTCATT
>Locus:lpg1115_2:1221293-1221312(+)
CTTAGTTCGAGTCATTCATT
>Locus:lpg1125_1:1236237-1236218(-)
ACGGTGGATCTGGATAAGCA
>Locus:lpg1182_1:1308128-1308109(-)
CAAGCCTGCTTCAAAACCAC
>Locus:lpg1213_1:1340066-1340047(-)
ATATTAATTTTGGACGAATT
>Locus:lpg1217_1:1343296-1343277(-)
GCCAGCACTGGTAGTCAAAC
>Locus:lpg1257_1:1385161-1385180(+)
GCTCCATCGTTTTAATTTGC
>Locus:lpg1261_1:1387501-1387520(+)
TTGCATTCTAAAACCATGCC
>Locus:lpg1288_1:1415895-1415876(-)
GTTTCTACATCATATCCTAC
>Locus:lpg1317_1:1447340-1447359(+)
ATCAGGGTAGATTTACTATT
>Locus:lpg1349_1:1488163-1488182(+)
TTGCCTTTGCCAGCAATAGA
>Locus:lpg1380_1:1527672-1527653(-)
AGCCAAAGCGAGTTCTCTTT
>Locus:lpg1590_1:1758270-1758289(+)
CTTCCATCTTAATAACCCCT
>Locus:lpg1612_1:1779280-1779299(+)
ATTTCTGCTAACACGCACAA
>Locus:lpg1626_1:1794845-1794864(+)
AAATATTTTATTTACAGATT
>Locus:lpg1665_1:1843289-1843270(-)
TTATTTTACCGAATAGAGTT
>Locus:lpg1681_1:1871687-1871706(+)
AAAGTTGACAAATTTACTCT
>Locus:lpg1692_1:1885827-1885808(-)
TCTCTTCTTTGCTGCGTGCC
>Locus:lpg1753_1:1955304-1955323(+)
TGTTGGGGCTTTGCAAATAA
>Locus:lpg1775_1:1983098-1983079(-)
TGAGTATCATTGTAGTTCAT
>Locus:lpg1791_1:1997944-1997963(+)
AGATGGAGTACTTTGCTTTT
>Locus:lpg1974_1:2213682-2213663(-)
ACTGGACCCATCGTACCTGC
>Locus:lpg1987_1:2229174-2229193(+)
AAGATGAGAACAGTATTCTT
>Locus:lpg2049_1:2291978-2291959(-)
GTGTTATAAGTATAATATCC
>Locus:lpg2057_1:2296918-2296937(+)
ACGTGCCGTAAAAACCAAGT
>Locus:lpg2057_2:2296918-2296937(+)
ACGTGCCGTAAAAACCAAGT
>Locus:lpg2110_1:2355891-2355910(+)
ATTAAAACAGTGCAACTTAT
>Locus:lpg2124_1:2369907-2369888(-)
TTAAATGCCAATAAAATACT
>Locus:lpg2170_1:2435240-2435221(-)
ATGGGCGGCATTAGAGATGG
>Locus:lpg2227_1:2517255-2517274(+)
TAAGAGGTCATTATTTTCCT
>Locus:lpg2245_1:2545526-2545545(+)
TCGTGAGTCCTGTAGAAATT
>Locus:lpg2265_1:2567399-2567418(+)
GAAATTTTACGCAAGCATTT
>Locus:lpg2302_1:2603682-2603701(+)
TATTGCGGGGTCGGAGCTTC
>Locus:lpg2349_1:2654256-2654275(+)
TCTGCTTCAAATGCAATGAT
>Locus:lpg2386_1:2694981-2694962(-)
TGCTGCATGCGTTCGTTATT
>Locus:lpg2411_1:2723847-2723866(+)
TTGTTTTGGAAAATAAACAA
>Locus:lpg2419_1:2732698-2732717(+)
GATAGGCAGGTGAAACAACT
>Locus:lpg2430_1:2746399-2746380(-)
GCCACTTCATCATACAGGGC
>Locus:lpg2475_1:2790083-2790102(+)
CCATGGGCTACCACTTTTTC
>Locus:lpg2484_1:2797599-2797580(-)
CATTCTCTATAAAACTTAAT
>Locus:lpg2539_1:2871794-2871813(+)
TACAGGATGTTTTATTCTTG
>Locus:lpg2582_1:2911465-2911446(-)
TGGCACTGGAGGTTTTGCTC
>Locus:lpg2610_1:2945741-2945760(+)
GTGTTTTTACATGAAAAGCT
>Locus:lpg2643_1:2989673-2989654(-)
TCCATGGATAATTGATTGTT
>Locus:lpg2680_1:3027743-3027724(-)
CAATTTAAGTATAAAACCAT
>Locus:lpg2707_1:3059251-3059270(+)
TCATTTCAGCCATTATACTT
>Locus:lpg2714_1:3065587-3065606(+)
AATCCTCCAGTTCGTTTATT
>Locus:lpg2751_1:3099304-3099285(-)
CTTTTGGTACAGAGAAGTCA
>Locus:lpg2828_1:3193082-3193063(-)
CAGCCAGGTTAATTATGTTT
>Locus:lpg2839_1:3213965-3213946(-)
ACGTGTGAATCCGACAAATT
>Locus:lpg2845_1:3220558-3220539(-)
TGCAATACCAGTAAAGCTCG
>Locus:lpg2863_1:3239865-3239884(+)
CACAAAGAACAGTTAATAAC
>Locus:lpg2865_1:3242095-3242076(-)
AAACAGAATACATATGACCA
>Locus:lpg2940_1:3325897-3325916(+)
TTTCTTTACATTTTTAGCTT
>Locus:lpg2969_1:3358107-3358126(+)
GCATGTGTGTGAGTTACATC
>Locus:lpg2971_1:3361791-3361772(-)
AATTAAAACTTAAATTCCAG
>Locus:lpg0100_1:114932-114994(+)
TACTCTACCTCTTTTGCTTTAATATCAAGTTTTTTGTTAATTACAGCCACTTGCTCGGTAAGT
>Locus:lpg0108_1:122505-122395(-)
TTGAATTTGATTAGTAATTTCTTATACCACCCCAAATATTTTTGGCAACACCCCACTCTAGAAGAGCATTTTTCCATGCTTGAGCGCTATTTACATATACAAAGACGCGTC
>Locus:lpg0180_1:210739-210852(+)
AATCCCCCAATAACAACTAACAATGCTGTTAGAGAGGCTAACAAGATAAAAGTTTTCAGGTTATTTATCATTTCTCATCACCTCATTTACTCTTCCTATATTTTATATCTCATA
>Locus:lpg0183_1:212826-212764(-)
GCCCAGGCAGAAGTTAATCCTGTTCCACCACCAATTATCGCAATATTCGTTACTTTTTTAGTC
>Locus:lpg0260_1:308584-308513(-)
AAGCCCGTTATAAACGACAGCAAAATTTCTCAGAGTGATGTATTGTTTGTAATCACTAAAAAAACCAAACAT
>Locus:lpg0329_1:383332-383267(-)
ACAGAAACTCCTTCTGGTGTGAAGACACGCGTCATACCGATCTTACGGCCTAATAAACCGATCATC
>Locus:lpg0385_1:428459-428409(-)
CAAACGAATGCGAGTGCGATAATAATTAAAATTGCGATAAAAAATGTTTTC
>Locus:lpg0404_1:445123-445085(-)
CAAGCTAAATATAGTGAGAGAATGTTTTTTATTGCTCAT
>Locus:lpg0418_1:457483-457334(-)
AGCGAAGCCATGTGCCAAATTCCCACAATGCAGAATACTTCGTTGTGGGCCTTTAGTACGAGCCTTATCGATTTGATTCAGATAAGCCGCTCTTCTAGCAGCGCTACGATTTTGGATATTTTCTGTCACTTGATTTATTACAGGATGCAT
>Locus:lpg0423_1:463836-463970(+)
TTAACATCAATTACTTTTTGCCTTGACCCTGGTTTTTTGCAAGTCCTTACTCAAAGCTTTCTCAGATTAAGCCCTGTCTTTGATAAGGTGATTGTCTTCAATGGATTGATACTCAAGAAGATCTCCGGGTTGACA
>Locus:lpg0435_1:473044-472961(-)
TGCAATTGCTTTAAGCAAAGACTTTCTGGGGAGAGTGTTTTGTTTCGTAGAATTATAATAAGCCGTCCAATTTCTTTTATTCAT
>Locus:lpg0438_1:477028-477099(+)
ACTTCGTTGTATGTGTTGATGCACTCTTTTGCCGAGACGAATAGACTGCTTTGCATAACCTGTTATTTTTAT
>Locus:lpg0452_1:490670-490587(-)
CCGATTCACCAGCCTGATCCATATCGTATGAGTCAAGTTCTGCAAATTTATATTCATCATTATTTTGATCGTGCTCTGCCATCA
>Locus:lpg0488_1:528271-528191(-)
GAAAACCAAAGGCATCCACAGCCATATGGATCTTTGTTGTATTGCCAGCGATCGATTTACCAATGGTTTCAATTGTTTTCA
>Locus:lpg0518_1:559574-559618(+)
TTAGTTGAATTGATAAGCGGTTGTATTCTCATGCTCAGTCTCAGT
>Locus:lpg0572_1:611647-611682(+)
AAGCTGCTAGCCATAACTTATAGAGAACCGTACCGC
>Locus:lpg0601_1:633925-633893(-)
AGCAGAGAATTTAGTTGCTCACTGCTTTTAGCC
>Locus:lpg0718_1:783099-783152(+)
TATAGGTTATTTTCATCGGAGGATCTGAGAAACCAATTTTTACCTTCGACCAGA
>Locus:lpg0752_1:822877-822797(-)
TACTCCTGCTTCAGCAATAATAAAACAAGTCATACTAGAGCCTCTTGGTTTAATTCCATTAATTTTTCTGTTAGAGCCCAA
>Locus:lpg0805_1:881974-881900(-)
GTTCTTACCACCGACCTGATCCAAATCGCGCATGCCAAGATGTGCCAAATCTATAGTATGTCTTTTAACAGTCAT
>Locus:lpg0823_1:902084-902149(+)
AATAAACAGAAATTTGCTCAACAGGTTTTTGCAATGAACATTCTTCCGAAACATATCCGTCATTGC
>Locus:lpg0863_1:937902-937819(-)
TCCAATGGATACATACTATTTGCAAACGCAACGGATACTAATAGCAGCAATAAAATCACCTTAAAACAGAAGTGGAATACTCTC
>Locus:lpg0904_1:980862-980764(-)
TTGCATACAGTAAATGAGTACCGCAGAAACGTTTGCAACACAGCAATAAAAGGAGACAATCAGGCCATGCAAATGTTCTATTGTAAAAATTCTTTGCTA
>Locus:lpg0929_1:1004370-1004275(-)
ACCGGCATTGGCCACTGCCCGACATTCTCCAGAGTTAATTCACTTAAATTGACCGTGTCCATGATTTTTATCAGCCTAATATTTGGGTTTAAGCAC
>Locus:lpg0951_1:1032741-1032670(-)
TTTCTATGCCGACTTCATCCAGGGAAGCTGGTGTCAATAAAATATTTTTTGCTATCGCAAGAGATTTTGTCA
>Locus:lpg0963_1:1054067-1054105(+)
CAAATAGTTGCTAACAATGTGGAAGAGGAAGAGTCTTCT
>Locus:lpg0973_1:1067653-1067618(-)
ATGACCGCGAGAACATCATTGTTAAAAACTAATTTC
>Locus:lpg0996_1:1088956-1089018(+)
CATGTTGTCTCCTTAACGAATAACACTAAAATGAAAATCATCAGGCCAATGACAAGCCTGACC
>Locus:lpg1009_1:1100472-1100463(-)
GAGGCATCAC
>Locus:lpg1016_1:1107780-1107857(+)
TATCTGTTTACTGTGACTCCGAAGGGGACGAACAGAGTTTTTCCATTAATTTGTACTTGGGCAAACAGTTTAATAAAG
>Locus:lpg1024_1:1121916-1121767(-)
TGGGTGCATGGGACACGTATAAACAATAGGCCCCTCCATTTTGGAAGAGGCTTGCTGAGTCTTGGGAGAATTATGTTCGTGATGACAAGCATGTCCTTTACCAGAATGGGTATGTCCTTGATGGTGGTCGTGTTTCATGGTTTGCCCTAC
>Locus:lpg1038_1:1139069-1139167(+)
AATGTCCACCGCCATGTCCGTCATGACCACCGTGATGCCAGTTTTGTTGATGCCAATTATGGTGCCAATTTTGATGCCAGTTATGATGCCACTTGTAGT
>Locus:lpg1046_1:1144952-1144899(-)
AAGACCACACACCCTATTAAAACCATCCACTGCTTCGCCATTGGAAATTCCTCC
>Locus:lpg1055_1:1151869-1151925(+)
TTATTGGTTTTTCATCATGGGACATCCCATCATTTGCCTATCCATCATCATCTGCAT
>Locus:lpg1151_1:1268038-1268121(+)
AATAAACATGTTAACCTACCAGAAGCTGTAGTGATTGATAAAATTTATTGTTTCATTCCTGGTTTGCTTATATTCAATAAATCG
>Locus:lpg1230_1:1358519-1358463(-)
GATGAAATTGGTATTTCAGTTTGTCATAAGAAGCAATATAAGCAAAACGACCGCACA
>Locus:lpg1239_1:1368031-1368156(+)
CATTTTAAAAATAATTCATTACCAATTTCTTCAAAAAATTTTTTATATTCGGGTTGCTTTTCTATAAGTTTGGTAGTGAAGCCCAAGCATCCAAGTATAATCGATTTATTAAAATGTACCATCCCC
>Locus:lpg1263_1:1388826-1388725(-)
TTTCTCTTAAAATTTTTCCTTCATACTGAATGTTTTTTATTTTTACATAAACATAAAAGTTATACAGCCAATCCAAAAAGACTTTTTTTATACTTTTTTTCA
>Locus:lpg1267_1:1395637-1395533(-)
CCCCGCCACCTATCGAAAGGCTTCTATTTGAGCCAGAATGAAGGTGTCAACATTCATGCAATCAAGATGAGGGATCCATACTATTACGTCACTCCATCTTGTTCA
>Locus:lpg1270_1:1399280-1399351(+)
TTATTCATTAAAGAGCCCCTTGTGATATACATTTGCCAGCATTCTATTGACACTAAAAACATAATCATCCGA
>Locus:lpg1277_1:1405582-1405541(-)
TTCAGATTTTTTATTATCGCTATTCATAAACCATACCTTCAA
>Locus:lpg1288_1:1415938-1415804(-)
AGGTTGGTTACCATTTTCTATCTGAAAAAAAGTATTCAAAGATGTTTCTACATCATATCCTACGCCATTGACATCAAGAACCAATTTTCCTGGCTGATGCTTATCTATAATTTGACCATGGAGCCAGCCTATCAT
>Locus:lpg1311_1:1440249-1440130(-)
AAAAAGAAATGCAAAAAGCTCGCAACCAAGATTGATGCGCCAAACTCAAGTGCGCTTAAATTTAGAATAAATAGGTATATAATCAAAGTGTTGCACAGAATTTGCAGAACCACATTCATC
>Locus:lpg1313_1:1444212-1444213(+)
CA
>Locus:lpg1326_1:1462486-1462551(+)
AAAAATTCAGTATGGTTTGTAATGCCAAATTATTCATTTTTGTATTACGGCCATTTACAAAATGAT
>Locus:lpg1361_1:1506925-1507032(+)
TCATTGAGATTTTGCCATGGTAAAATCCAAATCACCATTATGGCTGCCTGTAAGTTTGGCTATCCATTTTTCCTTATCTGTGCCAAATTCTATAGTAAAAGGGGTCAT
>Locus:lpg1363_1:1507924-1508043(+)
CAGGCAACTAATTGTTCCATTGAAAAAATAGGTAATAAGGTCGCAAGTACAATAAACAAAACAACAGCACCCATTAATAGAATAACCATAGGTTCTAATAAAGTTAAGGATGTTTCAATC
>Locus:lpg1385_1:1532788-1532856(+)
ATTTGGGAATTAGATGTTTTTCAGCAAAATCTTTTCCGATACATTCTCCTAATGATCTCCCCCATGTGC
>Locus:lpg1434_1:1583659-1583709(+)
CACGATAATTCCAAAATATACTGTTTAATCAAAGTATTAAGTTTTTCAGCG
>Locus:lpg1439_1:1587974-1588066(+)
TATCCTTCAACAGTAGAATTTAGTTTCTCGGGACTTCTTTTATCGAGACATTCTAATAACTTTATTCTTCTCGAATCGGCATTAAGAACTTTA
>Locus:lpg1481_1:1636054-1636101(+)
TATAGCTTTTGTCTATTAGTATACATGGACGATATTTGTTCAGATGCT
>Locus:lpg1665_1:1843222-1843219(-)
GTTC
>Locus:lpg1687_1:1877800-1877895(+)
TTATTTATTGTTCAAACAACTTGGCGTGAATACCTCTTCCCAGTAACTGGAGGAAGATTTTCCATGTCTATTCCAAAAATGGGGGAGCAATTTACT
>Locus:lpg1697_1:1892011-1891913(-)
TGGGTGTTAATGTCTGTTCCAGGCTTGGCAAATAATGGAGTGCTGGATGTGATATTACTTGTTAGTAGTACAGTTGAGATTAGAGTAAATAATGTATTC
>Locus:lpg1703_1:1898621-1898677(+)
TTAAATAATTACCACAGGCAATTCAGACCAGGAAGTTGTATAGCGAGGAGAACGGGA
>Locus:lpg1708_1:1904409-1904338(-)
TACCCGAGGAGAGCCCTGCGTAATGATGAGTTTGACCAACAAGCCCATCCATATTCAATTCATAAACATTCA
>Locus:lpg1718_1:1914092-1914178(+)
CAAAAAAACTTGCTTTCAAGTGTGATACTTGAATCCATAATACCTAATTGCTCTAACAAGTCTTCAGGCAAATGCAAACCGCTCTCC
>Locus:lpg1730_1:1929663-1929734(+)
TATTTCAATCCCTTTTCGAACCAACGTTGCATCACCATAACCACCATACAAGGCGGCACAAGAGCTATCAAT
>Locus:lpg1748_1:1948528-1948484(-)
ATGGATATACTCTTTAGCTATAAAATCAGCAATTCTAACACATTT
>Locus:lpg1769_1:1975783-1975697(-)
TACTTTTTAAAATTTGAGGACTTATCTCATTTATACGTTTTTTTGCTTCTGTTACCAGTTTTAAAAAACCTTGTGAATGTTGCTTCA
>Locus:lpg1785_1:1992512-1992562(+)
ACCTATGCAACCCCAAAAACTAACCTACAGTTCCAATTATTCTTATTTGTT
>Locus:lpg1836_1:2057841-2057764(-)
TTTTTTGAGCAAATTTCGGGGAGGATAATGAATTTGTTGAATTTGGATTGTTTAATCCAAATTCAACTTATAAGTCAA
>Locus:lpg1911_1:2132089-2132139(+)
AAACAACACTGGCTCTGGCTCGTATTTTCTCCAAAGCGTCTTCAAGACGTT
>Locus:lpg1918_1:2140935-2140941(+)
TTAATTA
>Locus:lpg1938_1:2165846-2165778(-)
TTTTCATCCTGGTATTTTACCATACAGGAAATAATTCCTGTCACTAAGATTTGTCAGTCGAATTCAATG
>Locus:lpg1969_1:2208466-2208498(+)
AGTAGCCGTAATTTACTCTTTCACCTTCAATCT
>Locus:lpg1980_1:2220741-2220682(-)
TGTCCTAAAATAGGAAATATAAGCAATAAAATAGTACTTGCGAGTAATTTTTTTTATCAT
>Locus:lpg2005_1:2244551-2244652(+)
AAGAGACTACGAGCAAGATCAGCGTACAGAAAATTAAAATCAGTGTGCTTGTTAAATAGGGATAAGCATAACCCTTGTAAGTTCGTTTGCGGTAGATTAGGT
>Locus:lpg2122_1:2367165-2367162(-)
AGTC
>Locus:lpg2184_1:2457458-2457511(+)
CAGGGCATACTCTTATACATAAGTTATTCTAACTCAATGTATGAAAGGTTTCCC
>Locus:lpg2220_1:2506138-2506215(+)
GCGCATGGCAGTTTTTTGTCATGCACAGAGCCAATAATAGACCTCTTCTTGTCTACTGCTGACTTTCAGGGAAAATCA
>Locus:lpg2236_1:2530876-2530736(-)
ACCTTGAATTTGATTGCAAGCCGACACCCATCATCTGGGTGTCGACATTCACTTCTAAACACGGTTTCTCAAAATAATTTTTCAAAAAAATACACTGGCTTTGTCTTTGCTATCATTGGTCATAAGCTTGGATCTGTTGCT
>Locus:lpg2307_1:2608106-2608065(-)
ATAAGGACAATAGCCTGTAGTGTAGAGTATGACTTCATTCAT
>Locus:lpg2358_1:2663299-2663264(-)
TCTGGGTTTTCGCCTTCTTTTACACGAACGGTAGGC
>Locus:lpg2489_1:2803276-2803226(-)
GTAAGTAGTTTTTCGCGCAAGTCAAGTTGCTGCGCTGTATGGGCAACCATC
>Locus:lpg2503_1:2820301-2820360(+)
TATTCGCTCGCCAGGAGGGACATAATTCTGGTAATAAATCGGAGTAGGCAAAAATGTAGG
>Locus:lpg2526_1:2854590-2854679(+)
TTACTGAGGACCCGATTTTTTCGATTCTTCCTCTTTAACAGTTGGAGATGGCTCTGTCGTAGTACTATGAGAAAAAAGACTGAACATACT
>Locus:lpg2805_1:3159890-3159967(+)
CTAGTGACTGGGGATATAGGTCGTAGAGTATTCTACTGTTTCTATATCCTTATCCCCTTCCAAGGAAGGGACTGTAAT
>Locus:lpg2830_1:3201115-3201156(+)
AGTACGTCATATCAGATGATGTCTTTTCTTTTTTCTCCTCAG
>Locus:lpg2837_1:3211378-3211467(+)
TTAGGCGGACTCTGGCATTTTGCAAGTTACCTCGTAGCCATGTTCCTCCAAAGCCATACAAACCTCATAAGCAAGATAGTTATGTGCTCT
>Locus:lpg2851_1:3225765-3225821(+)
ATGGCCTGTTACTGTGCTCATCCGACACCCTGGGCTCACCCAACGAAGCGAGTGGCG
>Locus:lpg2902_1:3284900-3284868(-)
GTCGAGTTTCTTGTACTGTATCGCCGTAAAACA
>Locus:lpg0100_1:114912-114931(+)
ATCAGAGGCGGTTTCATAGT
>Locus:lpg0108_1:122525-122506(-)
TTTTAGGTGCCAAAAGCGAG
>Locus:lpg0180_1:210719-210738(+)
TTCCTGTAGAGCCTCCAAGC
>Locus:lpg0183_1:212846-212827(-)
ATTTTTGTTGATTTTCCAAA
>Locus:lpg0260_1:308604-308585(-)
TACAATACTGCCAAGCCTGT
>Locus:lpg0329_1:383352-383333(-)
CCTCAACAACAGAAACAGGA
>Locus:lpg0385_1:428479-428460(-)
TGTTATAGATGCTAATTGCC
>Locus:lpg0404_1:445143-445124(-)
GAGCCAACGGTAATCATAGT
>Locus:lpg0418_1:457503-457484(-)
TTGTCCTGTTTGGCACAAGC
>Locus:lpg0423_1:463816-463835(+)
CGGGTTATTGTAAAATGTGT
>Locus:lpg0435_1:473064-473045(-)
ATCTTTTCCTTATCAAAATT
>Locus:lpg0438_1:477008-477027(+)
ATAATAGACCTATAGCTTGT
>Locus:lpg0452_1:490690-490671(-)
CGAGGCTTCTGAATCGAGAT
>Locus:lpg0488_1:528291-528272(-)
AATCAACTGAAATGAAATTG
>Locus:lpg0518_1:559554-559573(+)
CTGTAGCAGGCAGGTAAGAA
>Locus:lpg0572_1:611627-611646(+)
TGATGCCCGGCTTCCAGGAA
>Locus:lpg0601_1:633945-633926(-)
CATGTTGATATTCTCTATCG
>Locus:lpg0718_1:783079-783098(+)
ATATTAAACATACCTTAGAT
>Locus:lpg0752_1:822897-822878(-)
TGAAGATCACCATTATGGTT
>Locus:lpg0805_1:881994-881975(-)
ATCATTTCACCAAGAGAAGA
>Locus:lpg0823_1:902064-902083(+)
GCAATAAGTCAGACCTAATC
>Locus:lpg0863_1:937922-937903(-)
GTGCTTCTTTTCTTGCTGAG
>Locus:lpg0904_1:980882-980863(-)
ACCGCCTTGAGGAAGGAAGC
>Locus:lpg0929_1:1004390-1004371(-)
CTAAAATGACTCCGATTTTA
>Locus:lpg0951_1:1032761-1032742(-)
AAACATGGTCTTGAATAATT
>Locus:lpg0963_1:1054047-1054066(+)
GATAGTTGTCTCATCTACAT
>Locus:lpg0973_1:1067673-1067654(-)
GTTGCTCCAGGAAATCATCA
>Locus:lpg0996_1:1088936-1088955(+)
AGCGTGCGAAGCGTTGTTTT
>Locus:lpg1009_1:1100492-1100473(-)
ATATAACCCTTGCAATGAAT
>Locus:lpg1016_1:1107760-1107779(+)
TGGGAAAGGATTGAGCAAGC
>Locus:lpg1024_1:1121936-1121917(-)
GGGGCAGATTGGCGAATTTC
>Locus:lpg1038_1:1139049-1139068(+)
GAATGAGTTCCCATCCTCTT
>Locus:lpg1046_1:1144972-1144953(-)
AAGCAGTCGTCAATAAACTC
>Locus:lpg1055_1:1151849-1151868(+)
AGGCCTCTCTTATAGAGGAG
>Locus:lpg1151_1:1268018-1268037(+)
ACGCTCAAAAAGGAGTATAG
>Locus:lpg1230_1:1358539-1358520(-)
AACTTCAATCGCATTGGCTA
>Locus:lpg1239_1:1368011-1368030(+)
CATGGGAAAAGCTTATGATT
>Locus:lpg1263_1:1388846-1388827(-)
TAAAGACAAAGAAGTTTTAA
>Locus:lpg1267_1:1395657-1395638(-)
TAATGACGTAATAGTATGGA
>Locus:lpg1270_1:1399260-1399279(+)
GCTCTTTCTTTGTGATGTAA
>Locus:lpg1277_1:1405602-1405583(-)
CCCAGTGTTTTTGGCAACTC
>Locus:lpg1288_1:1415958-1415939(-)
GTGTGAATATGTAATCCGAC
>Locus:lpg1311_1:1440269-1440250(-)
GGCTTATAGAGTTTGAACCG
>Locus:lpg1313_1:1444192-1444211(+)
TGTCAGATTAAGTTGAAACT
>Locus:lpg1326_1:1462466-1462485(+)
TTGATTGAGTACCTGAATTT
>Locus:lpg1361_1:1506905-1506924(+)
GACTAGTTTAGTTTTCGGCA
>Locus:lpg1363_1:1507904-1507923(+)
TAACCCTTCCTCTGCTTAAT
>Locus:lpg1385_1:1532768-1532787(+)
AAGCAATTTTTTTATTATCT
>Locus:lpg1434_1:1583639-1583658(+)
TTAAAATGCTTATCCAAACT
>Locus:lpg1439_1:1587954-1587973(+)
AGAGCTGCTCATGAATTACT
>Locus:lpg1481_1:1636034-1636053(+)
AGATATTAGGGAAAGCTCAT
>Locus:lpg1665_1:1843242-1843223(-)
ATTAGGGAGAATGGGTTTTT
>Locus:lpg1687_1:1877780-1877799(+)
GCAGAGTTCATCTAATTCTC
>Locus:lpg1697_1:1892031-1892012(-)
TGTGGCTAAGATGTTGTACC
>Locus:lpg1703_1:1898601-1898620(+)
TTATAGCTATCAGTTTCTCT
>Locus:lpg1708_1:1904429-1904410(-)
ATTATTTGTAGAAGCTATAT
>Locus:lpg1718_1:1914072-1914091(+)
GTAAACAGGAAATATCAAAT
>Locus:lpg1730_1:1929643-1929662(+)
ATCAAATTCAGTGTTGCCAT
>Locus:lpg1748_1:1948548-1948529(-)
CAATATTTAAAAGTGGTTCC
>Locus:lpg1769_1:1975803-1975784(-)
TTTTTCATTGTTATCGATTT
>Locus:lpg1785_1:1992492-1992511(+)
ATGCCTCCTGCCTTCAACAC
>Locus:lpg1836_1:2057861-2057842(-)
GATGGTTTGAGGTAGTGAAA
>Locus:lpg1911_1:2132069-2132088(+)
TCAATAAATATTTAGATTCT
>Locus:lpg1918_1:2140915-2140934(+)
CTGGGTTATCAGAGATGGAT
>Locus:lpg1938_1:2165866-2165847(-)
AGAAATGGCGGTTAGCTGTG
>Locus:lpg1969_1:2208446-2208465(+)
ACCAGTCATTTTAGCTTATT
>Locus:lpg1980_1:2220761-2220742(-)
GGACAAGTACCGTTTTGGAT
>Locus:lpg2005_1:2244531-2244550(+)
TTTGTTTTTTTTATCTGTTT
>Locus:lpg2122_1:2367185-2367166(-)
TGGTCGTTGTGTTCTGATTG
>Locus:lpg2184_1:2457438-2457457(+)
ATAATCCGAGCCGCAACTAT
>Locus:lpg2220_1:2506118-2506137(+)
TTCGTAGAAAATAATACTCA
>Locus:lpg2236_1:2530896-2530877(-)
CAGGTAGAGGCTGATCTCTT
>Locus:lpg2307_1:2608126-2608107(-)
AGTTCTTTTGCTTTGATGCA
>Locus:lpg2358_1:2663319-2663300(-)
TGAAACGTCGTAGTGCATAT
>Locus:lpg2489_1:2803296-2803277(-)
AGAGGCTATGTACTCCATTA
>Locus:lpg2503_1:2820281-2820300(+)
GGATAATAATGATTTTTTGT
>Locus:lpg2526_1:2854570-2854589(+)
ATAAGAATTTGTCAAAATTA
>Locus:lpg2805_1:3159870-3159889(+)
GAAAAGGGAAATAAACAAAC
>Locus:lpg2830_1:3201095-3201114(+)
TTGCGCAAAAACGGGGCATT
>Locus:lpg2837_1:3211358-3211377(+)
AGTGATGATACCTAATTGTA
>Locus:lpg2851_1:3225745-3225764(+)
CCACTTTTATCTTACCGTCT
>Locus:lpg2902_1:3284920-3284901(-)
CCAGCTGATAAAAAATAGCT
>Locus:lpg0067_1:75927-75853(-)
AAATGGATGACCATAGGCACCATGAACAATAATAACATTAGATTGAGACATTCGATTCTCCTTTATTTTTATCAG
>Locus:lpg0120_1:137421-137459(+)
TTATTGTTTGGCGTCTCCTTGTTTAGTATTCCCAGGCGT
>Locus:lpg0137_1:164776-164925(+)
TTAGTTCGTCTTAACATGTTTTGCGCGCTCCTGCAAAATAGCAACAGCAGGCAAGGTTTTTCCTTCCAGACATTCGAGAAATGCCCCACCTCCTGTGGAAATATAAGAAATTTGTTGATTCAAATCATAAAGATCAACAGCAGCCAAGGT
>Locus:lpg0137_2:164776-164865(+)
TTAGTTCGTCTTAACATGTTTTGCGCGCTCCTGCAAAATAGCAACAGCAGGCAAGGTTTTTCCTTCCAGACATTCGAGAAATGCCCCACC
>Locus:lpg0150_1:181180-181221(+)
TTATTTTGTAACAAACTGGAACTCATTAAAAATGTCATTGAT
>Locus:lpg0171_1:200455-200458(+)
ACAA
>Locus:lpg0224_1:256838-256776(-)
GCGATGGATGAGATTGTTTGGCGATCTAATACATCAATAATTGAATTAATTGGTTTTGCATTC
>Locus:lpg0250_1:296786-296833(+)
TACGCGCTTTTATTAAAAGCCGTCCTGGATTTTCTGCTGATATTGCCC
>Locus:lpg0259_1:306680-306531(-)
CTCCCCTGTAATTTTTCCCTTGCGACGCTCAGGTCCCACACCCACCATGACCACATCAGGATATTGCAACAACATTTGCTTATGTTCGGAAGCAATATCAAGAATCTTGTCGAGTTTTTGAAAAAATTCCCTTTTCATTTTCTTACTTCC
>Locus:lpg0266_1:314569-314444(-)
TTTTCCAGGAACCTGATTTGGATGTCACTTCATGCCAGGTATGAGCCCCACATTCTCCAAGATGCTCAAAAGCGTACGCAGAATTCAAAACTATCCCAATTATCGATATTAAAAAAATCCTTTTCA
>Locus:lpg0284_1:339389-339424(+)
GATTTTGTGAACATGTTACACTCTCTTTATAATAGT
>Locus:lpg0289_1:343667-343720(+)
AGCCATGTTTCCACTGTTATTTTTCTGACTAAATCGATTTGTCCTCTTCCTCAT
>Locus:lpg0327_1:381798-381718(-)
ATGTCGTCTTACCATGGTCTACGTGACCAATCGTGCCCACGTTTACGTGCGGCTTCTTACGTTCAAATTTTTCCTTCGCCA
>Locus:lpg0335_1:386353-386297(-)
GTTCCAATCTTTAATTATTCCAAGGCGTATACCTATTGGGTTTACTTTTTGTCCCAT
>Locus:lpg0376_1:414781-414852(+)
TATGCGGATGGCGCTAATTGGTTTAACTCAATTGTTCCATTATTTTCAACAGAAGAAACTGGGGTAATTGCC
>Locus:lpg0405_1:446487-446478(-)
TATACAGCAG
>Locus:lpg0452_1:490658-490587(-)
CCTGATCCATATCGTATGAGTCAAGTTCTGCAAATTTATATTCATCATTATTTTGATCGTGCTCTGCCATCA
>Locus:lpg0478_1:519459-519521(+)
TATTTTACTTTTTTCTCTTTGAAAAGCACGTGCTTTCGTACTTTAGGGTCGTACATCATTAAT
>Locus:lpg0567_1:605026-605166(+)
TTTAACACAAAAAGAGTAACGTTATGTTTGAATTACTTGGAGCTTACTCGCTTTATAAAGAAGTGTCTGCTGTCATTTAGATTAGGTATTGGGGTATGGAAAAATCCAACGCACAGTTTTTATCCAACGTTAACTTTCTTT
>Locus:lpg0579_1:614358-614239(-)
GCACTAACTCCCGTTGCAATAGCGGCAGGGAGGCGTTTGGCAGACCGAATTTTCGGGAATCAACCTGATGCCTGCTTAAATTATGATAATATTTGTTCAGTAGTGTTCTCTCATCCTCCA
>Locus:lpg0593_1:625407-625490(+)
TTAGGCCAAGGGATTTCGCCAATAAATAGCTTTTTGAGTTATTACGGCATCCAGGGGAACATCCCAAGGGCGTGGTTCTATGTA
>Locus:lpg0624_1:658359-658291(-)
GCAGCCTGGAGCGCACTTGTACCCAGAACAAAGATCATAAGCAATTTGAATAAATTAATTTTTTTCATC
>Locus:lpg0662_1:713210-713100(-)
ATAATGACCTACCCCTTATCCATAGCTTATTACATTAATTTATTGATAAAATTCCTGATTTTAGAGCATGTGCGGATGTTTAAACCTACTTTAAGCCTCAAAGTTTTCCCA
>Locus:lpg0693_1:753149-753015(-)
GCAGCTCCTCTGCCCGAACGAACCTTGGATATCAACTGGTTTTATAATCCTTATCCATCACTCACGTTAAATATTAAAAACCATTGGAGGTTGCATTACAGAATCCGTCTGCAACTCCTCTCCAGGATTGGAAAA
>Locus:lpg0716_1:782490-782422(-)
GACACGCCTTTAAAATTTTTAGCAAGCATCATCACTCTCAACTTCAGCAGAGAGATAATTCAGCAGTTT
>Locus:lpg0718_1:783054-783137(+)
AATGAAAATTTAATATGTGCTTTTTATATTAAACATACCTTAGATTATAGGTTATTTTCATCGGAGGATCTGAGAAACCAATTT
>Locus:lpg0721_1:790656-790748(+)
TACTGTCCCAGTTGGTTGGGATCACTGTCTGTATCGAGTTTGACACTGTTGTTAATAACAACAGGGGTACCATTTTGTAATTTCAAGTCACCA
>Locus:lpg0793_1:869142-869089(-)
CGACTTCTTTTAGAATTTTTACAATTTGTGTTTTTGTATAACGTGATTTTTTCA
>Locus:lpg0864_1:938218-938168(-)
TCATTCATGAGAATTTCGCTTAAAACATGTCCGCCAAAAAATAATAAAGCC
>Locus:lpg0925_1:998718-998813(+)
AAAACAGACTTTCTTCCACTGGCGCTAGTTCTTCTTCCTGCTGATCATTATGTGCATTATAGACAGGACCTTGATCCTCTTCAGATGGAACCTCAT
>Locus:lpg0961_1:1049146-1049087(-)
AACATTTGTCAGTCCAAAGCAATTCAAATGTCATTTTTGCCTCATACTCCTTGGTTATCA
>Locus:lpg1030_1:1131074-1131039(-)
CAAAAATGGCTTTTTTGTTTCAAAGTAATGTGCTTC
>Locus:lpg1111_1:1216318-1216383(+)
AATGTGAGTGTCCATGAGTATGCTCGCCTGTATTTTCCTGCTCAGGTTCATGGCCTTGATTCTCAG
>Locus:lpg1123_1:1234317-1234352(+)
AATGATGAAGATTATATGCTGGATTTGCACCAAAAT
>Locus:lpg1318_1:1448829-1448797(-)
TACTTCCAAAGACAAAAAGCAGTATTTTGTTCA
>Locus:lpg1322_1:1455996-1456076(+)
CTAGTCAAATTTTCCGAGAAGAGAGTAATCTGTTTTTCCTTCGCGCCAGATACCATCCCAATTGACAGGTGGATTAACTGC
>Locus:lpg1338_1:1476084-1476167(+)
TATTTCAATTTTAATTGGGGTAAATTGGCTAATTGCTGGGATAGAAAAACACTAGTGCTTTGTAATTGGCTGAGTAGAGTGTCC
>Locus:lpg1342_1:1480944-1480840(-)
CTACAGTCAAAACTCTGGTCAAACCAAGCTGTATTTCCTGGGTATTTCTGGTTTCCAAATGAGTCAACCAGTGATTTAAATCCCATTCACTCCATGGCGCGTGCA
>Locus:lpg1456_1:1605950-1605885(-)
TCATGGCTTAAATTTACGATCCGAGCGGTTTGTGAGGTTAAATTCAATTTTGGCTTAACTTTTCTC
>Locus:lpg1466_1:1618973-1619023(+)
TATATTTGGCAAAATGCAATTTCCATCTCTATTGTTTTATCTCTGATTTCT
>Locus:lpg1541_1:1705241-1705297(+)
ATTTCTTGCTTTTTGCCCATCGCATTAATCGTTTCTTCTTGTTCACTTGCCTTTGTG
>Locus:lpg1557_1:1720057-1720116(+)
TTATTTGATTCCATTGATAATTGCAGTAATTTTTGTGAAACATTCACGATATTCATCTTC
>Locus:lpg1558_1:1721627-1721538(-)
AGCGACCAACTTACCTTGTTCATTCAGGTATTGTGTGTATGTTATTTCAAATTGAGCAACAGTTGTCATTACATGGCTCCTTGTCAACAA
>Locus:lpg1584_1:1752924-1752829(-)
AAAGACACCAATACAGGCAGCGCTGGCAGTAAATACATGGACAAACCAGGCGGCAAAATATTGATTAAGGGTAAAGGGAGGCTTTATTGGATTCAT
>Locus:lpg1587_1:1755569-1755471(-)
CAACATTCGATTTTTATTATACATATAATGAGTAATGGAAATCGATGTTGCTTTTTTGAATTAAAGATAGATTCAGCCTATATTTTCCACTTGATGTTG
>Locus:lpg1614_1:1780696-1780737(+)
ATAATATTTTTCCTACTGCAGTATCCCGTGGATCACCTTCAT
>Locus:lpg1645_1:1819383-1819490(+)
TTATTTTTTCCGTGTAGCGCTTATTTTAAAGCGAACAATTACTGCATCCTGTATTTCATCAGTACTAGCCCATTCACCTTGTCCTACCCCAAATGTACTGCGTTTGAT
>Locus:lpg1684_1:1874991-1874938(-)
TTTTCACTTGTTTTGGCTGACTGCAAAAGAGAGTCTATTTCATCAACAGATTTC
>Locus:lpg1749_1:1949426-1949512(+)
TATCTTAATCCTGGCTTCATTCCTAAAATTACTGGCAACTCATCTGCCATCGCCGTGCCCAAATTTTTAGTTAGGCGGTCAAAGACA
>Locus:lpg1760_1:1964832-1964930(+)
ACCCCCGATCAACCCATGATTTCACTACTTGTGCGACGCGTTTGGGCTCTTTATCAACCACTTGACGAAGCAAACTCAGCTGAGTTTCATAATCCTGAA
>Locus:lpg1851_1:2072774-2072775(+)
TA
>Locus:lpg1893_1:2110587-2110688(+)
ACTCTACCTCCTCCTTTGTTCGACAATATGTTTCATCAATCAATAACAAGGTCAATAAGGCTAAAATTAAAGACAGAGGCAACAATAAAAGAGAAAAATAGT
>Locus:lpg1926_1:2152646-2152569(-)
TGCAAGAATTCGATAATCAAAATAGATATGATCATCAATACGAAAATGTTGGCGCCTTTCATGTACTGGCATAGTCAC
>Locus:lpg1962_1:2196219-2196169(-)
ATGATACCTACTGTTAACACTAAGTTACTGAGTAAACAAATAATTTTTTTC
>Locus:lpg1992_1:2232546-2232584(+)
CAATCAATCTTAGGGCTTGTTATTGATGTTGGTTTGGCT
>Locus:lpg2010_1:2250384-2250455(+)
TACTGCGATGACAAGAGGAAAGAAAGCAATTTGGCTTGTTTATTTACCTGTTTTTCAATTCGAAGCCTATTG
>Locus:lpg2060_1:2299624-2299553(-)
AGGATTAGAGCGTTTTACTTCCTCTCTAATTTCATCCCAACAAACTCTAGTAAAATTCCTACAAAATTCCAT
>Locus:lpg2100_1:2348055-2348096(+)
TTAAATAGATTGCTTATGAAATTCATAAAGCCTGTGCATCGC
>Locus:lpg2110_2:2355911-2355997(+)
TATAAGTCTTTAGGGTCGATGCCTTTAATTTTTGGCCAATTAATATTTGCCTTCTTTATGTTGCCAGGTATATTTTTTGCCCAAACA
>Locus:lpg2110_1:2356397-2356441(+)
ATATTTAAATCTTTTTACATTGAAGTGGTACGGAAAATCTTTCCC
>Locus:lpg2231_1:2523429-2523346(-)
ATGATGATCTTATCGCCTGATTCACTGCGTCGTTTCGCTATGGCTTGGGCAATATCAGAGGAGCCGCCAGTAATAAGGATATTC
>Locus:lpg2245_1:2546768-2546881(+)
AAATATCCAAGCAAAATACCAATGAAAACACCCAGAAGAACTTGTACATATAATTTTTTAAGAAAATTCATTTTTATTCTCCAGGTCGTTTACTATAAACAACTATTCAAAAGC
>Locus:lpg2250_1:2552128-2552205(+)
TCAATATACAAGTCCTTTCCATCTGATTTATACCTGGCAAACAACCCGTTTCTGCACCTTTTCCTTTACAACGATTAC
>Locus:lpg2296_1:2593874-2593776(-)
TTGTGGACAGACCGTACGCATGTTACCTCAGTAGTTAAAGGTGCACACTGTATGATGTACCGTTTACAGATTAAGTGGGTTGGAAAAAAAAGGCCTTTC
>Locus:lpg2334_1:2637406-2637468(+)
TATTTGTGCGTATTATCAACTACCAGCTGCAACATTGGAATCCCTTTTCTTCCAGCCAATTCA
>Locus:lpg2396_1:2706182-2706253(+)
TTATTTACGCATCACATAGTAGGTATTCATAATGTCATGTTCCAGATAATGCTTTTCAATTTTTCCAAAACC
>Locus:lpg2409_1:2721376-2721299(-)
TGTTTCTGTAATGAATTTGCGATAGAGCAACCCTTATCAAAATTTATTCGCCTCATTTTCGATATTTGTTGTGTAGAG
>Locus:lpg2413_1:2726561-2726511(-)
AAGGTAATAGCAGAAAGCAATAACAACGAGTATACAGGACTGGATTTTTTC
>Locus:lpg2424_1:2739207-2739210(+)
AACC
>Locus:lpg2449_2:2761441-2761307(-)
TTGGTTTTTAAGATCAATGAGCTCTTCGCCGCATTCTTTAACAGGGATAGATATTATTTCTTTATCTGCGATATGTGCTATGGGTTTCATTATTTTTCGCAAAACAAGCAAAATTTTATTACATGGATTCGACAA
>Locus:lpg2449_1:2761341-2761309(-)
AAAACAAGCAAAATTTTATTACATGGATTCGAC
>Locus:lpg2470_1:2784292-2784369(+)
CATTCATTTTCTATTTTCCTTGCATTGGACTCGCCTGAAATTGCTGCCAACTCTTCGGTTATATCAATTCCCACAGGA
>Locus:lpg2487_1:2801466-2801522(+)
TTAATATCTCCCGGAACTACCAAAACCACCTTCTCCTCTGGAGCTTTCTGTAAATTC
>Locus:lpg2531_2:2863438-2863337(-)
CTTTTTTCCTGGCATAAAGCAAAGCCGCTTCCTCAGAAAATGATCCGATATCTCCAGAAACACCGAAGCGAAAGGCTTCTTTTTCTTCAACGAGATTCTTCA
>Locus:lpg2531_1:2864003-2863899(-)
TATGCATCAGTTTGTTCAATTTGTTTTCTTAGTTCTTCAATCGTACTCATGATGAACTCCTTAGCGGATAGAGACCTTATCACTTATTTTTTAACTAATATAAAA
>Locus:lpg2552_1:2884138-2884194(+)
TATGGCGAGGGGGATGTCAAAACAGCCCTGCTCTCTAAAGTAGGGTTAGAATTGGGC
>Locus:lpg2596_1:2928912-2928906(-)
ATCTCAT
>Locus:lpg2624_1:2963973-2964017(+)
TCACTCAACAATATATTGCACCTGGATGATTTCATATTCAACCAT
>Locus:lpg2648_1:2995861-2995796(-)
TGCGCATTGGTATTTAGAGTATCGCCATGTATTATTTCATCTCCGGTAGACAAGATAGCTATTGTC
>Locus:lpg2733_1:3083383-3083351(-)
ACTGGGGGTTGGTTAAATTCTTGTGAATTAGCC
>Locus:lpg2791_1:3141754-3141804(+)
AGACACTACATCTTTTTAGTTACTTCTTATTATTTTTTTCAACTGGCACTG
>Locus:lpg2972_1:3363018-3362947(-)
TACGCAAATTATAGTGTTCTGTCAATACAGAATTGCGCGAAATCAAAAAAGTATAAATTACTTGAGATTTAT
>Locus:lpg0067_1:75947-75928(-)
ATCCAATTGAACCAATTTTC
>Locus:lpg0120_1:137401-137420(+)
AATTTTGCTGCATATTGGTA
>Locus:lpg0137_1:164756-164775(+)
GGCCTAAAGTGGCAACAATC
>Locus:lpg0137_2:164756-164775(+)
GGCCTAAAGTGGCAACAATC
>Locus:lpg0150_1:181160-181179(+)
TATCCGAGTTTTTCATTTTT
>Locus:lpg0171_1:200435-200454(+)
ATCGGGCCAAGACCCCAACT
>Locus:lpg0224_1:256858-256839(-)
TGATAATTACACTAATCATC
>Locus:lpg0250_1:296766-296785(+)
CATTTAAAAAGCTAATTATT
>Locus:lpg0259_1:306700-306681(-)
ACCGTAACAATGATCGCAGG
>Locus:lpg0266_1:314589-314570(-)
ACTGATCATTTTCAAAGTGA
>Locus:lpg0284_1:339369-339388(+)
GATCAGTCGCTTTGGCACAG
>Locus:lpg0289_1:343647-343666(+)
TATTTATGGTTTTATTCAAT
>Locus:lpg0327_1:381818-381799(-)
CGTTGTAATAGCTGCTGTCA
>Locus:lpg0335_1:386373-386354(-)
TTTCCTGCAAACCATTTTGA
>Locus:lpg0376_1:414761-414780(+)
AAGATTAAATCAAATATTTT
>Locus:lpg0405_1:446507-446488(-)
CTTAACCTGTCTTGTTAAAT
>Locus:lpg0452_1:490678-490659(-)
ATCGAGATCCGATTCACCAG
>Locus:lpg0478_1:519439-519458(+)
AAGAAAGGGGCCTATCAATT
>Locus:lpg0567_1:605006-605025(+)
TTTACATGATATAAGATTTT
>Locus:lpg0579_1:614378-614359(-)
GCGATGTCACTAATGCTCCC
>Locus:lpg0593_1:625387-625406(+)
ACGCTCTATAGAATGTCATT
>Locus:lpg0624_1:658379-658360(-)
TACGTTGAGTTGATAATCCT
>Locus:lpg0662_1:713230-713211(-)
CTCAGCCCGAACGATTCAAG
>Locus:lpg0693_1:753169-753150(-)
GGCTTCGAGACGATGCTTAT
>Locus:lpg0716_1:782510-782491(-)
ATACTTGATTTTGGGTCAAA
>Locus:lpg0718_1:783034-783053(+)
TTATATTGCACATATGGGAT
>Locus:lpg0721_1:790636-790655(+)
ACCGGGTTGCCAACACGATC
>Locus:lpg0793_1:869162-869143(-)
TTTGACCAAACTACCTGCTT
>Locus:lpg0864_1:938238-938219(-)
ATAAAATAACTAACCACCAT
>Locus:lpg0925_1:998698-998717(+)
CAGAATATAAATCTTAAATT
>Locus:lpg0961_1:1049166-1049147(-)
CACCGCCAGTAAAGTAAGAA
>Locus:lpg1030_1:1131094-1131075(-)
CACTGGTGATAAGCCCTAAC
>Locus:lpg1111_1:1216298-1216317(+)
TAGTAATACAGGTTGGGTTT
>Locus:lpg1123_1:1234297-1234316(+)
AATTTTCATACTAACCTACT
>Locus:lpg1318_1:1448849-1448830(-)
TATATTCAATGACAAACCTA
>Locus:lpg1322_1:1455976-1455995(+)
GCAAAAAGGTTCTGGTGATA
>Locus:lpg1338_1:1476064-1476083(+)
TCATTCTCATTACCTCCTAT
>Locus:lpg1342_1:1480964-1480945(-)
CTGCAAATTTAATTTCTGCG
>Locus:lpg1456_1:1605970-1605951(-)
CTCGTGCTATCCCCCTTCCA
>Locus:lpg1466_1:1618953-1618972(+)
AGCATAGCGCACAGGGCATC
>Locus:lpg1541_1:1705221-1705240(+)
CTGAGGTGAACCGGAGTGCT
>Locus:lpg1557_1:1720037-1720056(+)
TTTTGATTGACTGTTGGGTA
>Locus:lpg1558_1:1721647-1721628(-)
TCTGCGAATGGAGGTAATTC
>Locus:lpg1584_1:1752944-1752925(-)
TGGTAAATTTTATATAAGCT
>Locus:lpg1587_1:1755589-1755570(-)
TAACTAGTTTGTTATGAGAG
>Locus:lpg1614_1:1780676-1780695(+)
TGACAATTTCTATTTGAATC
>Locus:lpg1645_1:1819363-1819382(+)
CTTGCATGTTAACCTTTAAA
>Locus:lpg1684_1:1875011-1874992(-)
CAATTTGCTCTGAACTGTCT
>Locus:lpg1749_1:1949406-1949425(+)
TAAATACTCCTCTCCACTCT
>Locus:lpg1760_1:1964812-1964831(+)
GCTCTATTCCGTCCATAATT
>Locus:lpg1851_1:2072754-2072773(+)
AGAGGTGAGAGTAGAAAGCT
>Locus:lpg1893_1:2110567-2110586(+)
AATCAATAATGGGGAGGTTT
>Locus:lpg1926_1:2152666-2152647(-)
TCGGAACAAAATTCACCCGG
>Locus:lpg1962_1:2196239-2196220(-)
CAGTTTCTGCATGTGCTGAC
>Locus:lpg1992_1:2232526-2232545(+)
GTTAGCCTTTTTATTATATT
>Locus:lpg2010_1:2250364-2250383(+)
CTAACTCAAATCTTTTATTT
>Locus:lpg2060_1:2299644-2299625(-)
TCAACTAAGAAAAAAAACTC
>Locus:lpg2100_1:2348035-2348054(+)
TGAAGAGTATTTAACTCTTT
>Locus:lpg2110_2:2355891-2355910(+)
ATTAAAACAGTGCAACTTAT
>Locus:lpg2110_1:2356377-2356396(+)
TCCTTATAAAATTGTTAACC
>Locus:lpg2231_1:2523449-2523430(-)
TGATGTCATTAGAGCAGGTA
>Locus:lpg2245_1:2546748-2546767(+)
GAACCCCTACATCAGGCAAA
>Locus:lpg2250_1:2552108-2552127(+)
TGTCTGGATTAGACTTAATT
>Locus:lpg2296_1:2593894-2593875(-)
CTTTAAGCTGACCCATGACC
>Locus:lpg2334_1:2637386-2637405(+)
ACACACCAGAAAGAATAATC
>Locus:lpg2396_1:2706162-2706181(+)
TCTTACATAATCTGTTTATT
>Locus:lpg2409_1:2721396-2721377(-)
CTATTAAGGCTATGCTTGGC
>Locus:lpg2413_1:2726581-2726562(-)
TTGCCTTGATAACAGGCGAA
>Locus:lpg2424_1:2739187-2739206(+)
CTTATGTCGAATTTGACTTT
>Locus:lpg2449_1:2761361-2761342(-)
TGGGTTTCATTATTTTTCGC
>Locus:lpg2449_2:2761461-2761442(-)
GGCCCGTAAACAATAATATT
>Locus:lpg2470_1:2784272-2784291(+)
ATAAGGATCATAGACTACTT
>Locus:lpg2487_1:2801446-2801465(+)
TGTTTTTGTTGATAGGTCAT
>Locus:lpg2531_2:2863458-2863439(-)
AACGAGATGGGCATTAAGGC
>Locus:lpg2531_1:2864023-2864004(-)
GAGCCAACTTTTCAATGATG
>Locus:lpg2552_1:2884118-2884137(+)
GCTTTAAAAACCTCATCACT
>Locus:lpg2596_1:2928932-2928913(-)
ACAGAAAATGAGGAGACAAT
>Locus:lpg2624_1:2963953-2963972(+)
ATCAAAGAAAATAACTGAAA
>Locus:lpg2648_1:2995881-2995862(-)
AAAGGGCATGAGCAATGTAA
>Locus:lpg2733_1:3083403-3083384(-)
AGTTTCGTTTTAACTCATCC
>Locus:lpg2791_1:3141734-3141753(+)
ACAAAAGACAACAGCCCTAA
>Locus:lpg2972_1:3363038-3363019(-)
CTCGGCATAGGGCGTTAAGT
>Locus:lpg0085_1:94825-94902(+)
TTATTTTTCATTGTTCACTGGGCTCTTGGATTTAGTTGTGAAAGTAAGGGCAGGGTCAACGGCCCCATTAAAATCAAT
>Locus:lpg0105_1:119955-120065(+)
AATTGCTGTAAATTATACAAGATTTTGTATTGTAGTCAGCATAAAATCAGAGAAAGTTTTAAATCAGGCTTCGGAAAACTTATTGTTTCGCTAACTTGGAGCCTGTACACT
>Locus:lpg0192_1:222977-223021(+)
ACAAGATTTGTTTATAAAAAATTCTATCTCTATTTGATATGGATG
>Locus:lpg0210_1:243777-243721(-)
GATAATTGCTGCATTTTTCATATCACAAATTACCCTACCTGGATATATATTTTTCAT
>Locus:lpg0254_1:300312-300259(-)
TTTTGTTGTACATTGAGCACTCCTTTCTCGCAGGTAGAACCAAATATTCACTCA
>Locus:lpg0294_1:351054-350968(-)
CCATGTATTCAGCGGCTTCAATGGATGTTTCACCTACTTGCATCGCTTTTAATAAGGCATCTCTTGTGGGCAGTGTGTATTTTGGCA
>Locus:lpg0323_1:374375-374310(-)
TTAAGAATACCAAGTAAGTCACTCATTACTGGTGCTTTTTTCATTGGGTCGTTGCTTAGGGTAGCC
>Locus:lpg0348_1:391615-391562(-)
ACTCGTCTTCTTGAGGGTCTGGAACCTGGATCTGGCGATAATGTATTTAAATTC
>Locus:lpg0386_1:429037-428999(-)
CCAATCTCCTGCTGTGGCATGATAATCTGCAATCCCCAT
>Locus:lpg0426_1:466161-466274(+)
CCACCACCTTCCGGGATAATAAAACCCCAACCCTTGGCGTTATTAAACCACTTGACTTCGCCTCTAGCCATGAATCCTCCTTATGCTAAAGCTTATCAATCGTCGACTGACATA
>Locus:lpg0446_1:482066-482063(-)
CATC
>Locus:lpg0490_1:529250-529256(+)
CTACGAA
>Locus:lpg0496_1:534365-534315(-)
CCATCGTCTTGCATTTCAATAGGAGTCAAATTGGTTGAGGTGGAAAAAGAC
>Locus:lpg0507_1:550086-550054(-)
AATAATGCGACTAACACCGCACCCAGACGTTTC
>Locus:lpg0562_1:601666-601595(-)
AACAGTAATATATTGACTAATTTCAGTATCATACAGTCTTCGATTTTTGTATTTTTTTATAAGTCGAGTCAT
>Locus:lpg0567_1:605026-605166(+)
TTTAACACAAAAAGAGTAACGTTATGTTTGAATTACTTGGAGCTTACTCGCTTTATAAAGAAGTGTCTGCTGTCATTTAGATTAGGTATTGGGGTATGGAAAAATCCAACGCACAGTTTTTATCCAACGTTAACTTTCTTT
>Locus:lpg0579_1:614397-614344(-)
AAAGGTATTTATGCTATTGGCGATGTCACTAATGCTCCCGCACTAACTCCCGTT
>Locus:lpg0591_1:624654-624788(+)
TTATTTATTATTTTTAACTTCTTGCCGTTTAATGAAGTCTTCAAGCTGGTGCTGCAATTGCTCCAGTTTTTCTCGAGTTCTGGCAAGTACCTTACATTGCACATCAAATTCTTCACGGGTAACAAGGTCCATTCG
>Locus:lpg0592_1:625103-625023(-)
ATCATCCAGTTTAAATGGTTTGATAATTGCGGTGATCATTTTCATATTTTTTTCCATCACGTTAAATGCAGAGCCACCCAT
>Locus:lpg0673_1:723117-723049(-)
TATATAGAAGCAAGAGCAGCTCCCAAAGCAGCTGCAATGACGGCCGTGTTTTGTATCGGACGTTTATTC
>Locus:lpg0714_1:779577-779702(+)
CATGGTAGGGTTAATATAACAGTGGTGCCTAAACCTATCTTGCTATCTACCGCAAGCTGGCCTTTATGGTGTTCCATGATTGATTTAGCAATGGCCAAACCTAAACCAAGGCCTGCGTTTTCTTTG
>Locus:lpg0790_1:865269-865376(+)
CTAACACTCAGGCAAGTTAACAGCCAATCCACCCATGGACGTTTCCTTGTATATACTTTGCATATCCATGCCGGTTTGCTTCATTGTTTTGATGACTTTATCCAAAGA
>Locus:lpg0806_1:884566-884531(-)
AAACAGACTAAAAGAAACCACCATTTTGAATTACTC
>Locus:lpg0827_1:905580-905577(-)
TCTC
>Locus:lpg0900_1:974983-975033(+)
CAATGGATTAGCTCTTTAAGTGGTTTTTGTATTATTTTTAAAGGTTTTGTC
>Locus:lpg0913_1:986238-986179(-)
AATTCCACGAAACATATTATTTCCCAAGTGAAGGAGAATTATTCTCCCACAATTCTCCAC
>Locus:lpg0951_1:1032741-1032670(-)
TTTCTATGCCGACTTCATCCAGGGAAGCTGGTGTCAATAAAATATTTTTTGCTATCGCAAGAGATTTTGTCA
>Locus:lpg0953_1:1035129-1035064(-)
TCTGCCGAATTTTTTTCATTTTTCAACAGTAAGTCAAATAATGAATTGGAATTGGATTCTTTTGGC
>Locus:lpg0969_1:1064050-1063946(-)
AAGTGTTTTCTGGCGTGCAGAATTCATTTTGCATGCCAGACTCATAAAGTCACAGCAATTACCTGCATCAATCAAAAATATTGTTATATATCAAGCTTTATCTCT
>Locus:lpg0989_1:1082487-1082582(+)
TTAGTCATAAAAATAAGCCCTATTATGAGTAGTCGTTTTTGGTTGCTCGAGTTTCTTAGCCATGATTTCAGCTGCTTCAAGGACATCATGTTCTTT
>Locus:lpg1005_1:1092996-1093076(+)
CATACGCTTCTTGTTGAATTGAAGTGGAGGACGTTGTTTCCTGTTTGGGGTTTATCTTCAAAGTTGATGCTGAAGCTGGAT
>Locus:lpg1016_1:1107779-1107868(+)
CTATCTGTTTACTGTGACTCCGAAGGGGACGAACAGAGTTTTTCCATTAATTTGTACTTGGGCAAACAGTTTAATAAAGCCAGCTTTATT
>Locus:lpg1022_1:1119117-1119061(-)
GAGGGGTTTTCTTACTCACAACAAATCCTCCGTTTGCAGATAAGAAGGAATCGTGCA
>Locus:lpg1023_1:1120643-1120611(-)
AAGAATCAAATAATGAAAATAACAAGGGCTTCA
>Locus:lpg1026_1:1125195-1125148(-)
GGGCGGGAATTATCACCAGGAGGGTGCGTTTCATCAGATAATGAGTCA
>Locus:lpg1039_1:1139657-1139571(-)
TGGCCACTAGACCAGAAGGAGAACTCCAGAAGCCCTTCTCTTTTTGTGGTTTTGGTGATTTCGGGTGGTGCCCAAATGCAGGCGACA
>Locus:lpg1058_1:1156250-1156200(-)
AGTATTCTTTTCTTAGGACAGCATTGTTTTTCTAGTCCCTTCATGGCCGAC
>Locus:lpg1107_1:1211243-1211335(+)
CATTCAGTTGAAAATAAAATTAAGGCAGTCAGTGCGAAAACCATACCTAATCCTTGTTTTAAACTTAATTCTTGTTTGAGAAAAATCATGCAG
>Locus:lpg1147_1:1263617-1263576(-)
AAAGTGAGTTTGTGTTTGGACATTGCTGAACTAAAAAATAAC
>Locus:lpg1242_1:1371647-1371549(-)
GCAAGGTTTAATAAGCCAACTTTATGTTTAATGATTTTAACTGTATTATCTATCATGAGAGTTTTCCTCTTGGTTTTGTTTAAAGTTCGCACTTCTATC
>Locus:lpg1307_1:1436342-1436307(-)
TCTTTTTTTCTGGTCAAAGAATTATATAAATGTAAC
>Locus:lpg1354_1:1496282-1496353(+)
CAATTTTTTAATAGCCTTACTATCCCACTTTCTTCTTTTATATTTCCTTGCTCCGTCAACCAACCTAGATTC
>Locus:lpg1370_1:1516881-1516958(+)
TACTCTTCAGTTAAGCGAAAATATTTGGTACCGAAATATCTTTGTAATTTCTTTCTGATCGTACCGCGACTAATACCC
>Locus:lpg1486_1:1641413-1641451(+)
TACTCATCTAAAACAACTTGTGTACTATATTTGGTTCTA
>Locus:lpg1514_1:1675958-1675884(-)
ATTACAGCAGTAAAGAATAAACAATATCGGAAAAAATCGTTTCATAGACGCACTATACTGGTAAGTTACACACAT
>Locus:lpg1546_1:1710318-1710437(+)
CATCCATTGCTGCTATTGTATTCATCGTTTACTCCACTAATATTATTAGTTTGCTCCAGTTTATTGAAGCTATTTTCATATTCTGCTGCAAGAGTATATTGGCCTGTTCTATTTGCTATG
>Locus:lpg1606_1:1772195-1772112(-)
TTTAAGGCAGACCAAAATCAATGTCCTATAAAGAATACTACTATTCATTTCAGCTTTTCCAATAAAATAATATCTGTACCACGG
>Locus:lpg1663_1:1840305-1840156(-)
AAATGTTTCAAGCGTTGTGCCCAATACTTCGGATCCGGCATTAGCGCGTTGAGCGTTACGATGTCCCGGTGTCGAGGCATACGGAGCTCGCATAGAAATGGCAGACAAACATTTTCGAAAAGACTCAAACATAATCATATCCTTATAACA
>Locus:lpg1706_1:1901796-1901787(-)
ATAACATCAT
>Locus:lpg1814_1:2031770-2031720(-)
ATCGTAAGTCCCGAACATAATACACTGATTGTTATTATTAATAATCTAATC
>Locus:lpg1848_1:2071233-2071232(-)
CA
>Locus:lpg1852_1:2073837-2073781(-)
CAAAAGAAGAATACTGCAGCTTATTTTTTTCATTTTTATGACCATCATATATTGCAA
>Locus:lpg1882_1:2101021-2101083(+)
TACCAATGTCCAATATTGGGTGCAGATAACCAAGGTTCCTGCTTTGGCAAAGGCTCGCCCTTC
>Locus:lpg1885_1:2104030-2103998(-)
CGAGAAATGGATAAATTCCATTTGGGTGTGCTC
>Locus:lpg1916_1:2139051-2138992(-)
TTAAAAAGAGGGGGGATAATGCGGAGATTAGTTTTTCTTCTATGCGGAGTTTACGCGTCA
>Locus:lpg1935_1:2160204-2160245(+)
TTATCTCCAATCATTTTCATCCTCACCATTATCCATCCAAGG
>Locus:lpg1966_1:2204165-2204314(+)
TTAGTTTCTGCAAAACCCAAACACATCCGTTTGATTGACTTGATCAATTACATTCTCTTTATTAGTTTCCTTAGAAAGTTTAAAAAATGCATTATCAAAATAGGTATTTATAGAATCACTGGCTGTCGACTCTTTTTGTGGAATACCTGT
>Locus:lpg2006_1:2244992-2245069(+)
GATATCTTTTTATTGTTTTTCACTTTAACTTATCAATTAACCAAATACTTTTTTATTTTTTCTCTTCCAGCTCTTCCC
>Locus:lpg2025_1:2266042-2266140(+)
GACCCAAAATTTATTTATTATAACCCGATGAATCCTTCTTCCGCCCTCTTAAATCAGAGGGCGAGAGTAATATTAAATTACTTTTTATCCTCTTCTTTA
>Locus:lpg2043_1:2286464-2286547(+)
TCATCTTGTTGCCTCATAAATAAACTCTACGCGTCGATTCTGCGCATGCGACGCTTCATCATGACCATAATTAGCCGGGCGCTC
>Locus:lpg2045_1:2287699-2287800(+)
TATTCCCCTGGCCCAAGTTTAGGTGCTTTCGTACCTCGAATAATCACAGAAGGGTTTTGCCTCATTTCATTGCTGACTTTTTCAAGGTTCGCTGAAATGGCA
>Locus:lpg2049_1:2291958-2291881(-)
TCTTCTTGGCAAAGCCTTCTTAGGCTATATCACCATAGCTATATTCTATACATAGGCCAGCAGCGTCTTATCGCCTAC
>Locus:lpg2136_1:2383894-2383929(+)
CTATCTATCTTCAGTCAACATGGAATCGAAAAAATA
>Locus:lpg2151_1:2398663-2398592(-)
AATCCTCTCATCGTCATTAGCTATTTTGATGATGAGTGTAAGCATTGTTTGTTCATCACGTCGATTTTTCAT
>Locus:lpg2163_1:2429233-2429352(+)
ATTTTAACAAAAGCCAACATTCCGTTAAAAGTTCCGTTTCAGCTACTTCATGATCAAAATTGTAATAACAGAAGATACAGGGTAAATCTCCTAATTGTTCTGAGGTATTGGGTAACCAAT
>Locus:lpg2176_1:2440715-2440798(+)
TACACTTTATATTTCTCTGTTTTTCTATTTCTAAGTCCTTCATCTTCTTCTACAGGCACATTTGTAAATATCCTCAAACTCCCT
>Locus:lpg2189_1:2471120-2471224(+)
CAGGTTACTTCATTTTTTCTATGCCAAATACTGAATAGAATACAAAAAACCAAAGTTGCCATAACAATACCCAGAGCAATGAAAATCGGTATCTTAAACCAAGGT
>Locus:lpg2191_1:2474929-2474861(-)
CTAAAATCCGTGCCGGATTTTCCATATCCCCCGGCACATTATTTTAATTGGAAATTTTTTTCTTGCTTT
>Locus:lpg2212_1:2495929-2495867(-)
GCAGAACTTTTGTTTTTCCCCGTTTTTGCTTTTTTAAAAAATCCTTTATCCTTGGCCATATCC
>Locus:lpg2217_1:2502577-2502660(+)
ACTGAAAATATTTCACAAATTCATAATCATGACTCTGCAAATTATTACCGCTACATACAGGACTTGCCCATTTGTCAGCACAAG
>Locus:lpg2343_1:2645856-2645990(+)
TTCTTATCATTGCGGATTCATTTGAATGACGATGCAAGTTGCATTTGCTATCACCATAAAAAACTCTTAATTCTCGGCGAACTCCACACCAGCTTCATCCAGCATCAAACGCGCTTTTTCTGCCATTATTTTATG
>Locus:lpg2406_1:2717798-2717703(-)
GGTGGTTTTGAAAATAACAAATGGGTATTGGTGCTGATGGTATTGTGTTCATTCTCCTTACCTTTGGTAAGGTTATTGTGCTCGTCTTTCTTTTTC
>Locus:lpg2512_1:2837382-2837480(+)
AATGTTTTGCCTTCCTCTTGTCCTGCCAGGTTTGCAACAATACATAAAAAACAGGCACAAAAACAACTGCAAGGCAAGTTGAGGCAAGCATACCACTGC
>Locus:lpg2531_1:2863399-2863337(-)
ATGATCCGATATCTCCAGAAACACCGAAGCGAAAGGCTTCTTTTTCTTCAACGAGATTCTTCA
>Locus:lpg2587_1:2918460-2918359(-)
ATGGGGATAAAACCCAGCAGCTCACGTTTATTAAGCGTTCCTCTATCGGATAAACTATCTCCTAATACTACAAGGTGTGTGATTTTAGTTGGTTTTTGGGCC
>Locus:lpg2618_1:2954883-2954933(+)
TGTCGATTCAATGAAGAGGTTAGCCCTCTACCTGAACCAACCGGTGCACAA
>Locus:lpg2660_1:3007842-3007907(+)
ATGACAGGCAAACCTGATCACGAACAGCATCCATCAGTTTTTCTTTTAATATTAAAAGCTTACCAT
>Locus:lpg2761_1:3111703-3111774(+)
GATTTATCAAGTATCGTTTGCTACTTCTCAAAAAAGCGCTCAAAACGAAAACAGGATAAAGCACCAGTTTAT
>Locus:lpg2762_1:3112690-3112734(+)
TTAATTACCCTTTCTCAACAAAGAGTTCTCTTCACCATCCTGGCT
>Locus:lpg2763_1:3113647-3113718(+)
TATTTTCTTTTTTTATTAGTCTTAATCATCTTTACACCTCTTATCATATTATCGCTGACCCTTAATATTTCA
>Locus:lpg2850_1:3225308-3225349(+)
TTATATAGCAGTTACTTCTTCTGCTTGCAAACCTTTCGCTCC
>Locus:lpg2916_1:3301729-3301818(+)
TTACTCAGCACTTTTGTTTTCATTAATTATCTTTTTGAGAGTGGCCTGTTTATTTGGCCATTGTTCAATCAAAGACTTATTCAATTGTGG
>Locus:lpg2922_1:3307409-3307465(+)
ATTCACTGCGTAAAGAAACCATCGGCTCCAGTTTCGAGGCCCGTCGGGCCGGATAAA
>Locus:lpg0085_1:94805-94824(+)
AACCATAAACATGACGTTTG
>Locus:lpg0105_1:119935-119954(+)
CATTGTAAGCCTCTTTTATG
>Locus:lpg0192_1:222957-222976(+)
TTTTCATTAAAAATCTCCTC
>Locus:lpg0210_1:243797-243778(-)
TTTAAGAAAATTCGATTTTT
>Locus:lpg0254_1:300332-300313(-)
AGTATCCAGAGGCTTAAACA
>Locus:lpg0294_1:351074-351055(-)
AATCTGCTCAAACCTTGTTG
>Locus:lpg0323_1:374395-374376(-)
CTTCACTTTGACCTTGTTGC
>Locus:lpg0348_1:391635-391616(-)
CAGAACCAATACCTCTCCCC
>Locus:lpg0386_1:429057-429038(-)
TTTCGCCTCAATTGAGCACG
>Locus:lpg0426_1:466141-466160(+)
AGTGAACAAAAATATCTTCA
>Locus:lpg0446_1:482086-482067(-)
TGACGAGAATCAATACCCCG
>Locus:lpg0490_1:529230-529249(+)
CTGTAAAATTAAAATTGTAG
>Locus:lpg0496_1:534385-534366(-)
GAGATTGAATTTTTTCAAGG
>Locus:lpg0507_1:550106-550087(-)
TCGTGCCGAACAAACCCAAA
>Locus:lpg0562_1:601686-601667(-)
ACATACTTTTGTAGTTGCTC
>Locus:lpg0567_1:605006-605025(+)
TTTACATGATATAAGATTTT
>Locus:lpg0579_1:614417-614398(-)
CATTCCAAAATACATCGGTT
>Locus:lpg0591_1:624634-624653(+)
CTATGGACGACTAATAGTTA
>Locus:lpg0592_1:625123-625104(-)
TCCATTAAAGCTTCATGTAC
>Locus:lpg0673_1:723137-723118(-)
AAAGCCAATCTGTATAGGTG
>Locus:lpg0714_1:779557-779576(+)
TCAATTTCAAAAAGCTTTTT
>Locus:lpg0790_1:865249-865268(+)
CCGTGAGGGAGCGGTGATAA
>Locus:lpg0806_1:884586-884567(-)
CAAAAGTAATAGCAGGAATG
>Locus:lpg0827_1:905600-905581(-)
GCAATTACCAACAGCGCCTT
>Locus:lpg0900_1:974963-974982(+)
TGATTTAAAGAGTTTGTACT
>Locus:lpg0913_1:986258-986239(-)
GTGTCTATGGTGATGGCATT
>Locus:lpg0951_1:1032761-1032742(-)
AAACATGGTCTTGAATAATT
>Locus:lpg0953_1:1035149-1035130(-)
GCTGTCTTAAATACACACGG
>Locus:lpg0969_1:1064070-1064051(-)
AACTTAAACATTGCTTTTTG
>Locus:lpg0989_1:1082467-1082486(+)
TTTCTAAAGCAAAGACAGTA
>Locus:lpg1005_1:1092976-1092995(+)
CAAAGTATCAACCCGTTTGT
>Locus:lpg1016_1:1107759-1107778(+)
GTGGGAAAGGATTGAGCAAG
>Locus:lpg1022_1:1119137-1119118(-)
ATGCTTTAAACGAAGCCCAT
>Locus:lpg1023_1:1120663-1120644(-)
TAATCGCCCAGCGATTTCTG
>Locus:lpg1026_1:1125215-1125196(-)
ATAGGAACAACCCACCAGAA
>Locus:lpg1039_1:1139677-1139658(-)
AATAATCCCAATAATGATAA
>Locus:lpg1058_1:1156270-1156251(-)
GCAATTCTTGACTCTGAGTG
>Locus:lpg1107_1:1211223-1211242(+)
TTTCATCTGATTTGGGTTTT
>Locus:lpg1147_1:1263637-1263618(-)
TGCAATCAGACAGTTTAGTA
>Locus:lpg1242_1:1371667-1371648(-)
AAACATTTCCTAATTCTTCA
>Locus:lpg1307_1:1436362-1436343(-)
GCTTTAAGGAAACAAATGGT
>Locus:lpg1354_1:1496262-1496281(+)
TTGAACTACTACATATAGTT
>Locus:lpg1370_1:1516861-1516880(+)
TTTTATTTTTAAATTTCCCT
>Locus:lpg1486_1:1641393-1641412(+)
GGCAGGTACTTGCTAGTTAC
>Locus:lpg1514_1:1675978-1675959(-)
TTAGGTGCCATTGCAAATAA
>Locus:lpg1546_1:1710298-1710317(+)
AAATTCATTATTTCTTGTCT
>Locus:lpg1606_1:1772215-1772196(-)
GTTGAAAAATATTTTTATTT
>Locus:lpg1663_1:1840325-1840306(-)
GGAATTGATGCGGCAGGATC
>Locus:lpg1706_1:1901816-1901797(-)
AGAGTCGCGAGCGCTACGAA
>Locus:lpg1814_1:2031790-2031771(-)
TTTGGTAACTTGATTTGGCT
>Locus:lpg1848_1:2071253-2071234(-)
TGTATGGTTTTAAAATGGAG
>Locus:lpg1852_1:2073857-2073838(-)
TAGCTAATTAAGGAGTTGAT
>Locus:lpg1882_1:2101001-2101020(+)
CCAGAATGCAATTGTCAGGT
>Locus:lpg1885_1:2104050-2104031(-)
CAATGACGCAGATAACTGCG
>Locus:lpg1916_1:2139071-2139052(-)
CATGGACTCGTCTTCAACAC
>Locus:lpg1935_1:2160184-2160203(+)
GATAAACATCCAAGACTGAC
>Locus:lpg1966_1:2204145-2204164(+)
GCACACAGTAAGATTTTGGT
>Locus:lpg2006_1:2244972-2244991(+)
TATTTTTAATTTTATTTAAA
>Locus:lpg2025_1:2266022-2266041(+)
CGGGACGATAATATCGCCCC
>Locus:lpg2043_1:2286444-2286463(+)
AATGGATTTTTTGCAATTAA
>Locus:lpg2045_1:2287679-2287698(+)
TACTGAGAACTCTCATATTT
>Locus:lpg2049_1:2291978-2291959(-)
GTGTTATAAGTATAATATCC
>Locus:lpg2136_1:2383874-2383893(+)
TAAACGATAGCTCAAAAAAT
>Locus:lpg2151_1:2398683-2398664(-)
CCATTCATAATCACAATTTT
>Locus:lpg2163_1:2429213-2429232(+)
ACTGCTGTTTAAAGCGGATT
>Locus:lpg2176_1:2440695-2440714(+)
AAATAGTTCAGAGTAAGGTT
>Locus:lpg2189_1:2471100-2471119(+)
AACACTGAAAAGCATCCACT
>Locus:lpg2191_1:2474949-2474930(-)
GCGAAATCTGGCTATTCTAT
>Locus:lpg2212_1:2495949-2495930(-)
ATTCTTCAGCGTATGGAGTG
>Locus:lpg2217_1:2502557-2502576(+)
AATCCTGAATTAATTCCATT
>Locus:lpg2343_1:2645836-2645855(+)
TGCTCAGTATAAAATCCCCG
>Locus:lpg2406_1:2717818-2717799(-)
CAGTATCGGCATTAATACCA
>Locus:lpg2512_1:2837362-2837381(+)
TAACTTACGTTAAATTAATT
>Locus:lpg2531_1:2863419-2863400(-)
CAAAGCCGCTTCCTCAGAAA
>Locus:lpg2587_1:2918480-2918461(-)
TTAATCCACTTAAATAACTC
>Locus:lpg2618_1:2954863-2954882(+)
GGCCAAGCATACCACATTCC
>Locus:lpg2660_1:3007822-3007841(+)
CATACTGCTCAATCAAACTC
>Locus:lpg2761_1:3111683-3111702(+)
TCTAGCTTTTGGGTATCCCG
>Locus:lpg2762_1:3112670-3112689(+)
ATGTATCAAAGGTAAAAACT
>Locus:lpg2763_1:3113627-3113646(+)
TAGTCAGAGTCTATAAGAAC
>Locus:lpg2850_1:3225288-3225307(+)
GTAATTCAGTGAATACGGGA
>Locus:lpg2916_1:3301709-3301728(+)
CGTAATTAAGCCTGCCTCGA
>Locus:lpg2922_1:3307389-3307408(+)
TCAACAGACCCTAATAAACT
>Locus:lpg0065_1:73753-73715(-)
CAATTACCTTTTCATTTGAGACAAGCATGTAAGACATCA
>Locus:lpg0072_1:80886-80833(-)
AAGGGTTCAAAATCCGGTACCCATCGGGTTATATCTTCATCAACTGCTCTTTTA
>Locus:lpg0101_1:116320-116207(-)
ATGGGTTCTGAAGCGGAAAGATTCATACTAAACAAAACACATAATCCGGTGAGCAATATTTTTTTCAGCATATCCCATCCTTTTGATTACAAATCAGCCCTCTTGATTCAGGCT
>Locus:lpg0222_1:254259-254342(+)
TTAATAGTAATAAGTGTGGCGATTTGCCGTAATAGTTTTGGGGTGAGGCGTACTTGCGTTAAACATGTACATGTAAAACCAATC
>Locus:lpg0260_1:308650-308501(-)
AATGGCGTATTCGGAGGGATCAGCCTCAGGATTACTCCACAAGCTATACAATACTGCCAAGCCTGTAAGCCCGTTATAAACGACAGCAAAATTTCTCAGAGTGATGTATTGTTTGTAATCACTAAAAAAACCAAACATAGAGTATTCCTT
>Locus:lpg0301_1:359032-359100(+)
AATAATGATAATGTCTGTTTTGTGAGGGATGTCTATGCACTGGTGGCTGAGTCCTTACAATTATTTCAG
>Locus:lpg0339_1:387993-387922(-)
TACTTTAATACACATTACTTTACGTGCTCCGCTGTTATCAGCTACTTCAAGCACTGTCTGCATTTGGATCAT
>Locus:lpg0394_1:436018-436128(+)
CTTGCTAATCTCTTCGTTAAGAATATTTTTTGCCTTGGTGCTTTTGTAAGTTCTGATCTATGTAATATCGATTTTTATAAACTTAATTCATCAGATGATTTTTGCTTCATG
>Locus:lpg0438_1:477098-477130(+)
ATTTTACTGCCGCGTTGCGAACTTTTCTGTGGT
>Locus:lpg0507_1:550130-550053(-)
TCTTTGCCCAATCAGCAAACACAGTCGTGCCGAACAAACCCAAAAATAATGCGACTAACACCGCACCCAGACGTTTCA
>Locus:lpg0531_1:571744-571658(-)
CTATCTCATAATCTTTCATGTAAGGCTTGGCATCCACCTCAGGATTATAGCGATAAATCGACAGGATTAAATTTCTACTATCAGCCA
>Locus:lpg0551_1:592085-592120(+)
AATTCTCCCCAACCAGCTTTTTTATTGATTGATGGG
>Locus:lpg0564_1:602673-602807(+)
AATAATGGTTATACGCGCGTAATTACGCAAAACTATAGGTTAACCATTAAGATATTAATTTATAAGCTATCGAATATCAAAAAGCTGGCACCCATTGGATACTGGTTTTTCAGGCAATACAACTTGAATATTAAT
>Locus:lpg0593_1:625407-625502(+)
TTAGGCCAAGGGATTTCGCCAATAAATAGCTTTTTGAGTTATTACGGCATCCAGGGGAACATCCCAAGGGCGTGGTTCTATGTAATCAACCCTTTG
>Locus:lpg0610_1:642302-642305(+)
ACAC
>Locus:lpg0699_1:763338-763421(+)
TATTTGGAGGTTTTGTTATCTACGGGTGAAAATCCATTGACACGTGTAGTTGCTAACCATGAGTTAATCTGTTCGAGATCATTA
>Locus:lpg0716_1:781498-781436(-)
GTGGATTTTATAATCGGTTTTGCTGTACCTGACTCGTTTTTGCTCATATTAGTATCATCAAAC
>Locus:lpg0717_1:782548-782604(+)
TTATTGAATTCCAAACCATCCGCCAGTATCGCCACCGGCCCAGCAACTGTTATTTTG
>Locus:lpg0736_1:805297-805386(+)
TTAATCATAGCTCCCACCAGTCTTGTTGGTAATTGGTTTGCCGAGGCCAAGCGATTTACGCCAGAGATCAGAGTATTGATTTACCATGGA
>Locus:lpg0738_1:807405-807402(-)
AAGC
>Locus:lpg0799_1:872251-872400(+)
TTAAACCCTGTCTTCTGTGATATTAATCATCATTTCCAGGGCTTTTTTGGCATTATTAATAACCCATTGCTGATCGTTGACTGGCAGTCTGTTTCTGGTTCCTGTGAATTCGTTGACCACATCACCTGCTTTTACTTCATTGTAAGGCAT
>Locus:lpg0813_1:891930-891811(-)
ATAAAACCAATAATAACACCCAAGGAGGTCGAAAAATTGAAATTAACTCAGGCATCGGCAGTATTGATAAAGCAAGTGCCACGAGAAACCCCAATCCTAAACGAATGTGAAGCACGCTCA
>Locus:lpg0897_1:971743-971832(+)
CTAACTGTGTGCGTTAATAATCAAAGAAGCCATGTAACAAAAATACACAAGCAAAAGTATCCCCCCAGGCCAGGAGGATGTCTTTTTTTG
>Locus:lpg0923_1:996654-996574(-)
GCTCTAAAGCAGCAGACAGTGTATTGCGGGTTGCTGGATGTAACTGCTGATTATTATGTTCAACTAAAACTAAAGTGCTCA
>Locus:lpg0942_1:1022992-1022942(-)
CTCATTAATCTTGATTCCTGTTTATTTTTAAAACATTCTAACAGCCATGTC
>Locus:lpg1002_1:1092009-1092018(+)
TCATTGTGCT
>Locus:lpg1033_1:1133866-1133910(+)
TTAATTCATGGAGCGTATGGCATCAAACTCCTCATCAAGCTCCAT
>Locus:lpg1046_1:1144997-1144899(-)
ACACCATTTCGATATTGTGCTAACGAAGCAGTCGTCAATAAACTCAAGACCACACACCCTATTAAAACCATCCACTGCTTCGCCATTGGAAATTCCTCC
>Locus:lpg1055_1:1151870-1151902(+)
TATTGGTTTTTCATCATGGGACATCCCATCATT
>Locus:lpg1057_1:1154566-1154510(-)
CGCTCAAATAATGCTTTGTTCTCATCACTCAAAGGTAATCTCCAAACGACAATGATC
>Locus:lpg1082_1:1178400-1178329(-)
TTTTGGTTTAAATTTCAACATTGCAAGGCAATGTATATTGCGCCCTTAGGTGCGACTCGATGGGTCGTCTAT
>Locus:lpg1116_1:1223448-1223383(-)
GTATTGGCATTGACACTTGTCACAATTGCAATTAAAACACCTGGCAGTAATAATAAATATCGCATC
>Locus:lpg1119_1:1227786-1227721(-)
TCTTCTGCTAATAAAATGGAGGGTACGCTAATTAATAGTGCGAAACTCAGGCAAATCTTGTTGACC
>Locus:lpg1144_1:1258829-1258891(+)
TACATTGTAAAACGGCTTGATTCTTCGTTTTCTTCTTCTTTTTCTTCATTTTCTGATTCAGAA
>Locus:lpg1167_1:1288620-1288486(-)
TCGAAAATCAAATCGAGTGCTTACTTCTCGCACTGCATTATCTACTGCATTGCGCAAATCCACTTCATTCATTTTAGAAACAATATCAAAAGAAGGCATAAACAATCCGTTAAAATTAAAATTGTAATTTATCAA
>Locus:lpg1215_1:1341675-1341761(+)
TACTCCTTTTTCAACCAATCTTTTGCAGGTAAAAAATCCGTGTATAATTTTTCTTCATCACTGCCTTTTTCAGGATGCCAATTGTAT
>Locus:lpg1251_1:1380878-1380997(+)
AGGTTCTCGAAACAAAGTGAGGCCAAATGGTGGCTGCTGTTTCGGCATAGGTATCTGCCAGAGTTTCAAAAAGACCGTGGTCTGTTAAATCATCCAGGGTTATCTTTTGAAAACCTGAGT
>Locus:lpg1308_1:1437901-1437842(-)
ATCCAACAAATCGTAAGGTTAAATTATTTTTTCTTAGATATGTTTTTATATTCATTACCA
>Locus:lpg1311_1:1440171-1440130(-)
ATAATCAAAGTGTTGCACAGAATTTGCAGAACCACATTCATC
>Locus:lpg1371_1:1517292-1517298(+)
CTATGCA
>Locus:lpg1401_1:1546021-1545986(-)
GGAAATGAGCAGTTTATAATCTGTGGTTTTTCGGTC
>Locus:lpg1467_1:1619879-1619977(+)
ACTAACATAAAAGTTGTTGAAAATAAAAAAATCTTTAAAATCCATATATTAACTGGTCTTTTGCTAGAAATTTATTGTTACTGTTTGATTTTTGCTTCC
>Locus:lpg1483_1:1639915-1639838(-)
CATGAACAACCCGGATTAGACGGCTCTGTTATAATCCGGGAAATACAGATTTTTAATTTCCAACCGCAATACCCAACA
>Locus:lpg1503_1:1662038-1662100(+)
CAGAGTAAAACTCTTCTAATATCACCTAAACAATCACAAAGAAAGCGAGTAAACCGGGCTGCC
>Locus:lpg1506_1:1666849-1666899(+)
TATAGCCAAGCTACTAACGTAAATAATGCAATAAAAACCAACAACACTATT
>Locus:lpg1545_1:1709775-1709828(+)
AACCACCATTTTTCTCCAAAGGTGTCATTTGTGTATTGTTGGGCGTTAATAACG
>Locus:lpg1628_1:1798160-1798237(+)
TCTTTTACAGACGCAAATATTATTGTAAGCTCCTGGCTTGTGTTGTGCAAAGCAAACCAGTTCTTTGTACCCGCTTAT
>Locus:lpg1718_1:1914092-1914148(+)
CAAAAAAACTTGCTTTCAAGTGTGATACTTGAATCCATAATACCTAATTGCTCTAAC
>Locus:lpg1810_1:2022745-2022816(+)
TATTTAGTCGGTGCTGGAGGTTCTTTATCAATAGTCCAAGTTGCTTGCACACCTACTAAATTGGCACCTGCA
>Locus:lpg1813_1:2030581-2030531(-)
AAAGGATCCTTTAATGAGCCAATTAACTTAATTACTGTATCTTCAATAGTC
>Locus:lpg1883_1:2101802-2101695(-)
GCGATACACATATCCGGCCAGTATCAAGATCAAACCGAGATACAAGGGAAGTTGAAGCCATCTTCCCATAAAAATAAGATTACTGATGCCAAGTTTGATTCGATTCAT
>Locus:lpg1887_1:2105276-2105193(-)
CAATGCCCAAGTCCACACGGGCGAAGTTATATAAATTCAAATAACTATTGGTTAGCCTTTTGCAATGCTTGCTGCTGTACTTGT
>Locus:lpg1996_1:2236372-2236464(+)
CATAAATTTCGTACCGAAACACTAATTTTGCGTAGCGTTTCCTTATCGCTACCAATTGAAAAATCCAATACTGACCTCTGTTTAATAAGACGT
>Locus:lpg2034_1:2278579-2278578(-)
CA
>Locus:lpg2047_1:2289390-2289461(+)
TATAAACCCATCCAGCTATACGCTATGGAGAAAGCAGCGTCAGCAATAATAATTAAGAATAAAGCTTGCACA
>Locus:lpg2060_1:2299633-2299553(-)
AAAAAACTCAGGATTAGAGCGTTTTACTTCCTCTCTAATTTCATCCCAACAAACTCTAGTAAAATTCCTACAAAATTCCAT
>Locus:lpg2088_1:2339879-2339932(+)
TATTTTAAAGCCAATTGTGACTGCTGCATCCACTGTCCTTCCTTAACAACGCTG
>Locus:lpg2089_1:2340244-2340339(+)
AGAAAGAGTGGTTTTTATAGAAAAATTGGTTGGCAGCTTTTTCTTCAGCAGTCTCAGACTCGGCAGGGGCTTCAAAAGCTACTTTGGAATTTTGGC
>Locus:lpg2095_1:2344000-2344059(+)
TCAATGCGCTTGCGACCTTCCTCGGTAGGCGCTAAGGTCGATGATGTTGTCATCGGTTTC
>Locus:lpg2122_1:2367265-2367161(-)
GGGTCATATTTTCATAATTTGAAGAAGCAAGACTTTTTATTAATTCTTGACGAAGGGGGAATTGAGAGAATGATAGGTGTTGGTCGTTGTGTTCTGATTGAGTCA
>Locus:lpg2204_1:2486847-2486885(+)
TCAAAACCTAAAATAGAGGAAAGGGTTATAAGAATTAGT
>Locus:lpg2276_1:2578954-2578877(-)
ATGAGACAATGCGTATTCGAGGAAATCTTCTTCAGCCAAAACCTGGTTATCATTTTTAATATTGTCAACAGACATCAT
>Locus:lpg2283_1:2585530-2585613(+)
AAATCGATAAGGCGCTTAAAGAATCTTCCTCAACTTCAGCTGTTTGTTGTTGAGGTTGATTCCCCTCAGACAGCAATCGACGTC
>Locus:lpg2284_1:2585952-2586002(+)
ATTCTCTCGCATACAAACTGCCTTCATGCAAAACAAGTACTCTATCCATAC
>Locus:lpg2372_1:2677195-2677151(-)
AATTGGGCTGAAATGTTCCTTAAAGTATATTTTCAATTCCAACAA
>Locus:lpg2431_1:2747249-2747148(-)
ACATTATCTTTAGAAGGTTCATTGTCTTTTTATCAGTTCGAAAAATATCAAACAAACTGTCAGCATGATAACCTTGACCGGCAAAAAGAAATAATATTTTCA
>Locus:lpg2445_1:2759916-2759866(-)
TTTATTATGCCACCTTGTTTTAGTGTTTTTCATCGAGATTACCAGGGACAG
>Locus:lpg2489_1:2803950-2803882(-)
TGGAGCATTTTTAATCCATTAACTCAAATGATAGGGACGGGAACTAGTTACATACCCATTTGTTCTCAG
>Locus:lpg2538_1:2869819-2869920(+)
AACGAAGAATTAATCTATCAGCATCCGCCTCATTGTTTATGGATTGATCACTTGCAATATGGCTCATCCGATGGGTGGAGTAAAGCAAATATTTATTTACCC
>Locus:lpg2550_1:2882560-2882631(+)
CATTTAGCAGAGCAATCCTTGAGTAGTGCCTTGGGTTTCAAACGCATTTCTTGCATTAATGCCTTACGAAGA
>Locus:lpg2581_1:2908959-2909024(+)
AAGAAACAACAAGTCGTCCACTTTCCTTCTCCCTTTTATCTGACTGTAATGCGATTACCGCGTCTA
>Locus:lpg2606_1:2940023-2940121(+)
AACCCAATGTTTGTAAAGGGCGCAACTGAATGTTTTTATTTTCATCAATCAGTATCATATGTTGTGGTGGCACATCTTCCCATCCTTCATCCAAATCAT
>Locus:lpg2656_1:3003058-3003002(-)
ATTATTAACCGCGTTAAAATCTTCACTAACCAGCGCTCGTATACGGTCAATAGTCAT
>Locus:lpg2679_1:3026517-3026549(+)
ATTGTTCTTCAAAAAGAGTTACATGGCTTTCCC
>Locus:lpg2725_1:3077782-3077642(-)
CCTTATACATGCAGGAAGCCGCATTTGCAAAACAGCGTGCCATTTTTCAGAGGCAAAATATCATGGGGTATCTCTAAGAGATTAACATCATTATTTAAGTGTTTTAGTGAAAAAAAACGTTATTTTTTTCTCCTCTTTATA
>Locus:lpg2737_1:3087437-3087363(-)
GTTGATGTCGGGCTCAACTTTAGATGGTTGTTGCGGTTGAATTGTTTTTTTCTGTTCTTCATTGCTATTGGCCAT
>Locus:lpg2774_1:3126519-3126554(+)
TCATCATTTATCATAGTATGTATAAACAAAAAAAGG
>Locus:lpg2781_1:3132778-3132825(+)
CAACGGTATTTTTCATCAGCAGCTCTGTCTGCTGCGAGTTGTGATTCC
>Locus:lpg2787_1:3139805-3139876(+)
TCAATCATTTTTGCTACCTTCATTACCTATGTAGCGGTTATCGTTACGAATAACCTTTGGAACTACAATTCT
>Locus:lpg2823_1:3186559-3186518(-)
TTGACGGGCATACAAGATGGCTCGTTTAAATTTTTGTTTCAT
>Locus:lpg2948_1:3335367-3335471(+)
TATCTTATTTTCTTTATTTCAGTCAATTGTATTATCCAATTCTGCTTAAAAACTATGACAGCGAATGATTATAAATTCTTTATCTATGAACAGACTTTGATTAAT
>Locus:lpg2960_1:3349937-3349978(+)
TTAGGCATTACCAATATATTTTGCGCCAATATATGGTCCATA
>Locus:lpg0065_1:73773-73754(-)
ATATTTTTTCCATTCTTCTG
>Locus:lpg0072_1:80906-80887(-)
TTCGCTGCCCACTTGAACCT
>Locus:lpg0101_1:116340-116321(-)
AGGGAATTTCTTCGTCATAA
>Locus:lpg0222_1:254239-254258(+)
ACTCATGTTGACTCCTTTTC
>Locus:lpg0260_1:308670-308651(-)
AGCGCGTGAATAGAGATATC
>Locus:lpg0301_1:359012-359031(+)
ATATCAATTTGATAGCTATC
>Locus:lpg0339_1:388013-387994(-)
CGTCTGTGTGATCCACCAAG
>Locus:lpg0394_1:435998-436017(+)
CAAAGTTTAATCTCACACGA
>Locus:lpg0438_1:477078-477097(+)
TTGCATAACCTGTTATTTTT
>Locus:lpg0507_1:550150-550131(-)
TTGTAAATCAACTACGCCTA
>Locus:lpg0531_1:571764-571745(-)
ATCGCTTTTAGCCGGGATTT
>Locus:lpg0551_1:592065-592084(+)
ACCGGGATGTGAGTTTTTTC
>Locus:lpg0564_1:602653-602672(+)
ACTGGCTATTTCATGAAATA
>Locus:lpg0593_1:625387-625406(+)
ACGCTCTATAGAATGTCATT
>Locus:lpg0610_1:642282-642301(+)
AAAAAATTTTTTCCATAGCT
>Locus:lpg0699_1:763318-763337(+)
ATAAAAAAACCTAAATTTGT
>Locus:lpg0716_1:781518-781499(-)
TGCTATTAAAAAACATTAAT
>Locus:lpg0717_1:782528-782547(+)
TGTGAAATTCATTGGTCTGC
>Locus:lpg0736_1:805277-805296(+)
CAAGATTACATAAAGCCAGT
>Locus:lpg0738_1:807425-807406(-)
TTTTTAGATATTTGCAAATC
>Locus:lpg0799_1:872231-872250(+)
AACACACTAGCTAACACGTA
>Locus:lpg0813_1:891950-891931(-)
TGGTAAATAATATTCAATAT
>Locus:lpg0897_1:971723-971742(+)
CCAGGTCAGGTTAGTTTTAG
>Locus:lpg0923_1:996674-996655(-)
TAATGTAATTTTATCACCGA
>Locus:lpg0942_1:1023012-1022993(-)
CAATATAACCACAATAACTA
>Locus:lpg1002_1:1091989-1092008(+)
TTTGGCATCCAGAAATTTCT
>Locus:lpg1033_1:1133846-1133865(+)
CCCGATTAATATTTAGGGTA
>Locus:lpg1046_1:1145017-1144998(-)
TTGAGTACTCCACTGAAAAA
>Locus:lpg1055_1:1151850-1151869(+)
GGCCTCTCTTATAGAGGAGT
>Locus:lpg1057_1:1154586-1154567(-)
TTCTTTCGCGATAATAAGAG
>Locus:lpg1082_1:1178420-1178401(-)
TATTAGACTAAAGAATATAT
>Locus:lpg1116_1:1223468-1223449(-)
CAATTGAGGGTTTTAAAGAG
>Locus:lpg1119_1:1227806-1227787(-)
CCACAGCAAAAATAAGCTTA
>Locus:lpg1144_1:1258809-1258828(+)
TCAAAAGAGGGCAGGCATAT
>Locus:lpg1167_1:1288640-1288621(-)
TCGATAGTAGCCTCAACTCC
>Locus:lpg1215_1:1341655-1341674(+)
TATTTTTGAGTTTGGTGTTT
>Locus:lpg1251_1:1380858-1380877(+)
CTGTAGTGTGCTCATGATTT
>Locus:lpg1308_1:1437921-1437902(-)
TGAGTTTATTAAAAAGAACC
>Locus:lpg1311_1:1440191-1440172(-)
AATTTAGAATAAATAGGTAT
>Locus:lpg1371_1:1517272-1517291(+)
TCTAGATTTTCATATCAAAA
>Locus:lpg1401_1:1546041-1546022(-)
TGTACAAAGATGCTTCATTG
>Locus:lpg1467_1:1619859-1619878(+)
AAGGTGAATTTTGTGTTAAG
>Locus:lpg1483_1:1639935-1639916(-)
TCAAGTGTTAAGAATCTAAC
>Locus:lpg1503_1:1662018-1662037(+)
AGCTCTATTCCTTTATATGT
>Locus:lpg1506_1:1666829-1666848(+)
TTTATTGTGAAATAGAACAT
>Locus:lpg1545_1:1709755-1709774(+)
CGGATAGCTTGAATTTTATC
>Locus:lpg1628_1:1798140-1798159(+)
ACGACTAAATTAAGAGCCTG
>Locus:lpg1718_1:1914072-1914091(+)
GTAAACAGGAAATATCAAAT
>Locus:lpg1810_1:2022725-2022744(+)
ACAAGGTCAAGAGAAAGCTT
>Locus:lpg1813_1:2030601-2030582(-)
CTTTGCCAGTAAGATCAAGC
>Locus:lpg1883_1:2101822-2101803(-)
TCAAATAATTCAATGATGAA
>Locus:lpg1887_1:2105296-2105277(-)
TTTAGATGCATAAGCATTGT
>Locus:lpg1996_1:2236352-2236371(+)
AAACCGGAATCGGTTTTTTT
>Locus:lpg2034_1:2278599-2278580(-)
ATTGTTGTTCCTTTTTCAAT
>Locus:lpg2047_1:2289370-2289389(+)
CAATGACTGGTTCACTCATT
>Locus:lpg2060_1:2299653-2299634(-)
GCAATTTCATCAACTAAGAA
>Locus:lpg2088_1:2339859-2339878(+)
GACAACATAATGGCTCCCCT
>Locus:lpg2089_1:2340224-2340243(+)
TTCATGATCTATATATCCTT
>Locus:lpg2095_1:2343980-2343999(+)
CAAACCTCAAAAATAATCGA
>Locus:lpg2122_1:2367285-2367266(-)
CAGGCTTTGCATTTGGATAG
>Locus:lpg2204_1:2486827-2486846(+)
CCTGGAAAAAATACGCATCA
>Locus:lpg2276_1:2578974-2578955(-)
AAATGTAAATCACCAAATCC
>Locus:lpg2283_1:2585510-2585529(+)
ACCAGGCCATGCCGATTATT
>Locus:lpg2284_1:2585932-2585951(+)
ACACTCCTTATCTTATTTTT
>Locus:lpg2372_1:2677215-2677196(-)
ACAGGCTATATTTAACCTTC
>Locus:lpg2431_1:2747269-2747250(-)
GTCAATTTCAGCTGCAGAAG
>Locus:lpg2445_1:2759936-2759917(-)
AATCAAGGAGCATATTACAA
>Locus:lpg2489_1:2803970-2803951(-)
TAAAATCTGTAATAAAAGGT
>Locus:lpg2538_1:2869799-2869818(+)
TTCATTCTGCAATATTTTTT
>Locus:lpg2550_1:2882540-2882559(+)
CCCTCTAGTTTGCTTATCCT
>Locus:lpg2581_1:2908939-2908958(+)
TCATCATGTAATTGTTCATC
>Locus:lpg2606_1:2940003-2940022(+)
TGTTAAAATCATTCAAGTTT
>Locus:lpg2656_1:3003078-3003059(-)
TGAATTTTATCAATAATTAA
>Locus:lpg2679_1:3026497-3026516(+)
ATATTTGATAAAAAATAATT
>Locus:lpg2725_1:3077802-3077783(-)
CCAGTAGGAAGAGGGATCTT
>Locus:lpg2737_1:3087457-3087438(-)
AAAGAGGCTTTCATTTGTTG
>Locus:lpg2774_1:3126499-3126518(+)
GCTCTAATAGCACTATCAAG
>Locus:lpg2781_1:3132758-3132777(+)
TCATGCATAAATCACCCCAT
>Locus:lpg2787_1:3139785-3139804(+)
TCAAGGTATAATTTTTAAGT
>Locus:lpg2823_1:3186579-3186560(-)
ACTTCCTGATTCGCTCTGTG
>Locus:lpg2948_1:3335347-3335366(+)
AAACCAGAAAAAGATGGGCA
>Locus:lpg2960_1:3349917-3349936(+)
ATTTAAGTAAAGGACTTCGT
>Locus:lpg0018_1:22531-22499(-)
ACTGATAATAAAATGATTTTAACCGGACGTAGC
>Locus:lpg0023_1:29722-29856(+)
ATTCAGTTATTTATTATTAGATCTCTTGCCGAGCTTCCCTTTCATAAGCGTGAAGCTCGACTCTCTTTAAGATTTGGATTTTGTTTTGGTTTTGCTTATTTCTTCAGTATTTACTTCTTCGTTCCCGTAAATTTG
>Locus:lpg0064_1:72854-72783(-)
CTTTTCCATTGTAATTTTGAAAATCTTTTTCTTTTTGGGTTCTTTTATAATATTCATTTTTCAAACTGCTCA
>Locus:lpg0128_1:148879-148941(+)
TACACCTCTTGTATTTTGCCAATGTGTTTAATAATGGCTGAAAAATCGATATCACCAAGGCCT
>Locus:lpg0173_1:202066-202101(+)
AATCAAAATAATTTTCTTTATCATTATCATTGCTTA
>Locus:lpg0191_1:221249-221214(-)
TTTTGGGATATCATATTTTTTCCTCAGGTTTTCACA
>Locus:lpg0200_1:231661-231611(-)
ACATACATCAAAACGATAAACCCAAGAAGTGTAGCGAAAATAAACGGTAAC
>Locus:lpg0216_1:248868-248791(-)
AGGCCTGAACAGGTTATCAGGGCGCCAGGTATTTTGTTTGTCACAAATGGGGCATTTAATTTTTTGCTGGTTGTTCAT
>Locus:lpg0243_1:287203-287352(+)
TTACCCTACGCAATACACTTGACCTGTTTGAGCGCCCTCAATACTCTTGCTGTAGGCGAGTGCTGCACGAGCAGCAGATACAGGTTCATAGCCTCTGAAATAGGGGCCATAGTTTTCCATGGCTTCGGTAATTACTGTGGGGCTTACACC
>Locus:lpg0257_1:304494-304384(-)
TCACAGTCAAATTATCAGCTAAAAATTAATACTGGAAATAGAAAAAAAACAGAATATATTGCACTCTTGATTTCAACACCTTCCATAATTTTAATGAGTATGGATATACAC
>Locus:lpg0299_1:357653-357558(-)
CCCAATATCACTACGGGCAAATCGGTTTCTGCCAAAGCCAGGCATAAGTCCGGGCCAATTCCAGCAGGCTCTCCACTACTAATAAGCAGTGGGTTC
>Locus:lpg0314_1:365483-365436(-)
TGCCCACGTTTACGTGCGGCTTCTTACGTTCAAATTTTTCCTTCGCCA
>Locus:lpg0337_1:387440-387384(-)
GCAATTCATTTTGCAATTCCTCAACTGACATATTGCGCAATTCATCTATTTTTTTCA
>Locus:lpg0375_1:414199-414143(-)
AAAATAACTTTTTCAGGCAAATGCCCCAAGTCCTTCTTTAGAAATAATGATGAATAC
>Locus:lpg0413_1:452740-452675(-)
CCAGCCAATAAACTGACCAAGGCCAATACAGTGATTGTTACAGCGCCCCCTTTTATCTTTATGTTC
>Locus:lpg0475_1:517069-517155(+)
TATTCGCTTTCCCCAAATCGATTATTGATTAATTCGACTAAAGCTTCATTCATGCGTTCTTCATCTGGACCGTCAATTTCCAACGTC
>Locus:lpg0488_1:528231-528190(-)
ATTGCCAGCGATCGATTTACCAATGGTTTCAATTGTTTTCAT
>Locus:lpg0507_1:550124-550053(-)
CCCAATCAGCAAACACAGTCGTGCCGAACAAACCCAAAAATAATGCGACTAACACCGCACCCAGACGTTTCA
>Locus:lpg0536_1:579186-579103(-)
GGGATCATTTTCAGCGGATTCTTCACTGAGCTGCAACTCACCATAATCTCGTCTAATATCCGCAAGACTTCTAAATTTGCTCAT
>Locus:lpg0643_1:682216-682335(+)
TATTTGATTACTGTTCCTGTTTTCTTGAATAATTCTTCCAAATTAATATCCAGGGATTTTTTCAATTCTTCATTATGTCTTTTAAAGGCGGCTCTCCATTGTTCCGCCAGAGAGGCTTTG
>Locus:lpg0645_1:690934-690884(-)
CATCGTCTCCGGAACCACCATCTAAAGTATCATTTCCACCTAATCCACTTA
>Locus:lpg0651_1:698139-698059(-)
TGTAAGATGAACAGAGAGTTTCCCTGGAACAGGGAACTCATGATAATCCAATGCCCGCTGCTTTATTACTTCATTATCCAA
>Locus:lpg0689_1:741929-741822(-)
ACTTTTAAATTGAGGTCCGGTAACATGCCAATGGTAATTTTGTGTTTTCAGGTACAACGCATAAGTATCAGCAAGAGCGACTTCCAGCTTTTTAATTACTTTACTCAT
>Locus:lpg0701_1:765490-765484(-)
TCACCAT
>Locus:lpg0727_1:795471-795382(-)
CAGGCGGCAGAAATATTCTCCATCTACTTTATCCATATTATTAATTGTTCTGAATTGAGCTTCAATTTCATGAAGATCTGTACCAGACAT
>Locus:lpg0733_1:799929-799870(-)
CTATATCCAATAACTCTTTTCCATCCTTTGGTGGCATATACGCTCCTTGTTCCTTGTCCA
>Locus:lpg0751_1:822250-822152(-)
ATAGTATGTGCAATTAATGGCTTTCCGGCAAGTAATCTGGTATTTTTACCGGGCAGCCTCTTTGAGCCAGCCCTTGCCGGGATTACTGCCAATATTCTC
>Locus:lpg0779_1:852321-852362(+)
ACCATGGCAAGCCTTTTTTCAAGATTTTTAGTAATTGAAAAT
>Locus:lpg0809_1:887926-887870(-)
TATCTCTTCTTGCCACTGTTGGCATATGTAATCATACAATCCTTGGGGTTTGAACAT
>Locus:lpg0923_1:996612-996574(-)
ACTGCTGATTATTATGTTCAACTAAAACTAAAGTGCTCA
>Locus:lpg0989_1:1082487-1082531(+)
TTAGTCATAAAAATAAGCCCTATTATGAGTAGTCGTTTTTGGTTG
>Locus:lpg0996_1:1088956-1088988(+)
CATGTTGTCTCCTTAACGAATAACACTAAAATG
>Locus:lpg1039_1:1139642-1139571(-)
AAGGAGAACTCCAGAAGCCCTTCTCTTTTTGTGGTTTTGGTGATTTCGGGTGGTGCCCAAATGCAGGCGACA
>Locus:lpg1078_1:1173776-1173850(+)
CTAAACCGCTTCTTGATGGGTGTTATGAACACATTGGTGTTGAAGATAATTAAGAATATCCAATTTGCGATAGCG
>Locus:lpg1106_1:1209727-1209807(+)
TATAGTTTGGCCGAGGTTATACTTAATGATCCAAGTTCCATGTCAATTAATCCAAGGTCAATTGCATTAATGAGATTTATC
>Locus:lpg1116_1:1223481-1223383(-)
GCTGTAGGCTGGGCAATTGAGGGTTTTAAAGAGGTATTGGCATTGACACTTGTCACAATTGCAATTAAAACACCTGGCAGTAATAATAAATATCGCATC
>Locus:lpg1169_1:1291553-1291603(+)
ATTTTATTATTTCTGTTGCGTAGCGAAGTGCTCTCATTTCTGAAGACCAGA
>Locus:lpg1175_1:1300276-1300279(+)
AACC
>Locus:lpg1186_1:1314707-1314603(-)
CTTGATTCAAGAGAAAACGAGTGGATTGCACATCACTTGCTTAACCCAGCTGACAGAATAAACTCTATAAATTTTTGTACTCATCAAGAATTAATTCTGATCATA
>Locus:lpg1231_1:1359318-1359268(-)
GGCTCACCCCTTGGGCGACCCGCCCCTACTCTTTTTCCGCCTCGTGGTGAC
>Locus:lpg1327_1:1463959-1463958(-)
CA
>Locus:lpg1419_1:1567550-1567485(-)
GATTTATCTCCAGGTACTGTGATTTCGCCCTTAAGGCAGCCTACTGGTTTACTTATAAAATTCAAC
>Locus:lpg1493_1:1650831-1650736(-)
AAAATACACATCAATAATCAACGAACTCATCAAGGTAAAATGTGTTGTGGAAGTACTCCAATTCAAACTTTGATAGAGGGTAAACAAATACCTCAT
>Locus:lpg1533_1:1697718-1697822(+)
TACTCACATAAAGCTACTCTTTCAGTTACCTCTAAGCCAGACTGTTTAAAGCCATTCAAGTTTTTTTCTTTGATCAGTTTTCTTAGTTTAGGCACTAAAATGAAA
>Locus:lpg1545_1:1709774-1709899(+)
CAACCACCATTTTTCTCCAAAGGTGTCATTTGTGTATTGTTGGGCGTTAATAACGATTCCATTTTTGATAAATCAGTCAATTTAATTTCCGAACTGGTTTCACTGATTGATAATCCAGATGAATTC
>Locus:lpg1567_1:1733561-1733484(-)
TATGCTCTAACGAAGGATAACACGCAGTACCTAAGATCAAACGGCTACTTAATTTTTTTCCTGCCAAATTCCACATCA
>Locus:lpg1603_1:1768772-1768731(-)
GGTATGCGTGACACTCCAGCCATGGACGAAGATAACAATCAT
>Locus:lpg1633_1:1804334-1804236(-)
GAATTGATTATCTCAGCCAAATATTTACCGAATTACTTTCTCATGCGGGTTAATCCTGCAGCATGGTGCAACTGTTATCAATTTCCAGTTGATGATGTC
>Locus:lpg1637_1:1809014-1808949(-)
ATTTTAGCCTTATTGGGCCAGGTCAAATTAATTTGTTCTGATCCATATCCAGTGAGATCTCGGGTC
>Locus:lpg1703_1:1898621-1898692(+)
TTAAATAATTACCACAGGCAATTCAGACCAGGAAGTTGTATAGCGAGGAGAACGGGACTGCGCCCGCATAGC
>Locus:lpg1709_1:1906439-1906389(-)
TGTTTCCTTTCAATGAACATTAATATTCAGCAACATAACCCCAATCTTTTA
>Locus:lpg1854_1:2076263-2076231(-)
CCAGTTAAAAATCCCACAATAGTATCTCCTCCC
>Locus:lpg1883_1:2101766-2101695(-)
GAGATACAAGGGAAGTTGAAGCCATCTTCCCATAAAAATAAGATTACTGATGCCAAGTTTGATTCGATTCAT
>Locus:lpg1893_1:2110586-2110669(+)
TACTCTACCTCCTCCTTTGTTCGACAATATGTTTCATCAATCAATAACAAGGTCAATAAGGCTAAAATTAAAGACAGAGGCAAC
>Locus:lpg1906_1:2126077-2126160(+)
ACAATTCATCAATTGAAAAATCATCAATTCTCAGGGGAGAAGGTTGACGGTAAAAAGCACATAAAGCATTACGAAAATGCAGTG
>Locus:lpg1916_1:2139084-2138992(-)
GAACGTGATGGTTCATGGACTCGTCTTCAACACTTAAAAAGAGGGGGGATAATGCGGAGATTAGTTTTTCTTCTATGCGGAGTTTACGCGTCA
>Locus:lpg1984_1:2223943-2223905(-)
AGTATTGTACCCAGGCAGTATTACGCGTATATGAGTCAT
>Locus:lpg2013_1:2253194-2253247(+)
TTGGGTCTTTTTCACAAGTCATGTGTATTTAAAATAATGACTTGTTCAGGGCAG
>Locus:lpg2019_1:2257878-2257955(+)
ATACTTCCCTCATCAAAACGTCTTAAAACTGAGAATCAAGTTTCATTTGATATTATAAGTAACAGCCTACGCCATCAT
>Locus:lpg2047_1:2289390-2289491(+)
TATAAACCCATCCAGCTATACGCTATGGAGAAAGCAGCGTCAGCAATAATAATTAAGAATAAAGCTTGCACAACACTTTTGGTTGTTTGGCTTCCTATACTA
>Locus:lpg2103_1:2351789-2351848(+)
TTAGTGGTAGTTGTTGGACTGAAAATATTTTTCTATTTTCAATGTGTCTCTGTAAGAGTA
>Locus:lpg2112_1:2358618-2358535(-)
TTTTCTATTAAGGAGGTGGTTTTTAAGCCACCCCTTAGAATAATTTATGATGCAGTACGTCCTTTATGGGTATCAACGACAGGG
>Locus:lpg2133_1:2378336-2378268(-)
CTGGATGCTTGCACAGACATGTGCTTGCAAAGGCTAATTTTATTCAATTATCTGATCTTAATTTTATCG
>Locus:lpg2135_1:2381598-2381660(+)
AATGATGCTCCTCTTGCCCTGATTGCAGTTTGCGGCCTCCACTCAACCAAAGTGTATAAAGCT
>Locus:lpg2206_1:2489354-2489351(-)
GTTC
>Locus:lpg2226_1:2515574-2515630(+)
TTACCCCGCAATATGTATTGGCATAATAGAAAACAGCTGTTTTTCCTGATAAAAAGA
>Locus:lpg2287_1:2589006-2589059(+)
ATGCCATTTGAAACTGTAATAACTGTTGTATCTTTGCTTCTGCTTGATGTAAGG
>Locus:lpg2343_1:2645924-2646025(+)
AATTCTCGGCGAACTCCACACCAGCTTCATCCAGCATCAAACGCGCTTTTTCTGCCATTATTTTATGTGCCAACGCTGTCGGATGAACCAAATCAAAAAACA
>Locus:lpg2409_1:2720507-2720463(-)
ATTTTTTACCTCCTGATTGTGGTTTTGTTTTTCTATCATGTTTTT
>Locus:lpg2459_1:2773516-2773665(+)
AGAGTATGTACCGATAGACGTGTAGGCACCATGGGACTTCAAATGACTATCCATAATAATTTGATCTACCAGGGTGTAGGATTCACTTTTTTCTACAAAATTGAGAAATTCGTTGAATATGATTCCTTTCATAGACAAGATGTTTTATAT
>Locus:lpg2490_1:2808211-2808140(-)
ATTATGCTCAAGTGTCTTTATTATTGGCATAGGATGAATTTAAGCCAACCTATGCCAAAAAGAGAAGATTAT
>Locus:lpg2608_1:2943208-2943276(+)
AGGCTTCAACAGGATAATATTCAGGGTGAACCGCGGGCAGATAATTTTCTGTATCAAAATAGGTATATT
>Locus:lpg2608_2:2943208-2943327(+)
AGGCTTCAACAGGATAATATTCAGGGTGAACCGCGGGCAGATAATTTTCTGTATCAAAATAGGTATATTCCCAAGCATCCTGCCTTACCATTAATTCACGCAACAATCTGTTGTTTAATT
>Locus:lpg2622_1:2962706-2962819(+)
AAAGTCAAAGGACCTGCAAAAGCCAGCGATGAAGAGAAAGACAATACAGCTAAATTAATTAACTTACTCATAAAATATATCCCTATAATTAACCCTCTTGCATCATATCAAGAG
>Locus:lpg2661_1:3008698-3008663(-)
AGAATGATGGTAATACAGGTACCTGTCTCATGGATC
>Locus:lpg2734_1:3084000-3084089(+)
TTAAACCGAGCCTGGAAAACTCAGTATAAACAAAGCGTATTCGCCCTCTTTAGATTCACAAACAATATCACCACCAAACGCATTCATAAC
>Locus:lpg2771_1:3121530-3121592(+)
CAATTGTTGTCATCACTACTTGAATCAGGGGGATTTACTTCATCAATTAATCGGCTTAATCGC
>Locus:lpg2791_1:3141654-3141794(+)
CGCCACCGCCCCCTCAAGACGGCGTGTCTACCAATTTCACCACTTCGGCTTATTTTTATTTTTGTTATCCTGAGTTCATCACAAAAGACAACAGCCCTAAAGACACTACATCTTTTTAGTTACTTCTTATTATTTTTTTCA
>Locus:lpg2846_1:3221414-3221361(-)
CAATTTTTGATGCATTTAATTCATCATTTTTTAATGAGGCATTATAAAAAAACA
>Locus:lpg2850_1:3225309-3225395(+)
TATATAGCAGTTACTTCTTCTGCTTGCAAACCTTTCGCTCCCTTAGTAACAAGGAACTCCACTCGTTGTCCCTCTAGCAAAGTTTTG
>Locus:lpg2851_1:3225763-3225897(+)
CTATGGCCTGTTACTGTGCTCATCCGACACCCTGGGCTCACCCAACGAAGCGAGTGGCGGTTTCGTTGGCGATGTAAAAAACTGCCAGGCCCTATTCATATTTTTCCAGCTGAAATCCTCTTCATACCTCACAGT
>Locus:lpg2868_1:3245498-3245507(+)
TTAAACGGCG
>Locus:lpg2981_1:3374734-3374811(+)
TATCGGGAAGAAACCCGTTTTGTAGAGGAGTATAAGGTATTCATAGCAAAGCAGTTTCCACAAACAGGAAACTCTTAC
>Locus:lpg0018_1:22551-22532(-)
TATAGCATCCGACTAAAAAG
>Locus:lpg0023_1:29702-29721(+)
ATTTTGCGGATAACTGAATA
>Locus:lpg0064_1:72874-72855(-)
CAGATGTATTTTCTTTAATT
>Locus:lpg0128_1:148859-148878(+)
TAGATGAACGGGAAGCATGC
>Locus:lpg0173_1:202046-202065(+)
ATCATTGTAATAGCTGAATT
>Locus:lpg0191_1:221269-221250(-)
TGAGTAAAGCAAGTGCTTCT
>Locus:lpg0200_1:231681-231662(-)
AATCAAAACCATCTAAAATG
>Locus:lpg0216_1:248888-248869(-)
TTGCATCGTTCAGAGCAAAA
>Locus:lpg0243_1:287183-287202(+)
TTTCATAAGTCCTGTTAATG
>Locus:lpg0257_1:304514-304495(-)
AAAGCTAGTCTAAAAAATGG
>Locus:lpg0299_1:357673-357654(-)
CCTCTAATAAAGACAGATCA
>Locus:lpg0314_1:365503-365484(-)
ATGGTCTACGTGACCAATCG
>Locus:lpg0337_1:387460-387441(-)
TTGATCTTTACGTAATGAAA
>Locus:lpg0375_1:414219-414200(-)
CGGTGCCGTCAAAATCAAGA
>Locus:lpg0413_1:452760-452741(-)
AATTCTGAGAGATATAAATA
>Locus:lpg0475_1:517049-517068(+)
CAGCGTTGGTTAGTATTCTT
>Locus:lpg0488_1:528251-528232(-)
GCCATATGGATCTTTGTTGT
>Locus:lpg0507_1:550144-550125(-)
ATCAACTACGCCTATCTTTG
>Locus:lpg0536_1:579206-579187(-)
CATAGTTTGAATTGAGAAAT
>Locus:lpg0643_1:682196-682215(+)
CCACATTCGATATATGACAC
>Locus:lpg0645_1:690954-690935(-)
ACCCAATCCACCAATAATGA
>Locus:lpg0651_1:698159-698140(-)
TCTTGGGAATTAGTCGATTT
>Locus:lpg0689_1:741949-741930(-)
ATCTCAAATAATTCATGCAA
>Locus:lpg0701_1:765510-765491(-)
ATACCAAATTTTAAACATTC
>Locus:lpg0727_1:795491-795472(-)
TGAGTTGGAATGCCGTATAA
>Locus:lpg0733_1:799949-799930(-)
AAATTCGTTTAAATTGTCGA
>Locus:lpg0751_1:822270-822251(-)
ACGACTGCAAGGCAGCAACA
>Locus:lpg0779_1:852301-852320(+)
CAACTGTTACTAAATTAGCT
>Locus:lpg0809_1:887946-887927(-)
TAGTCACATAAACTTGGCAA
>Locus:lpg0923_1:996632-996613(-)
ATTGCGGGTTGCTGGATGTA
>Locus:lpg0989_1:1082467-1082486(+)
TTTCTAAAGCAAAGACAGTA
>Locus:lpg0996_1:1088936-1088955(+)
AGCGTGCGAAGCGTTGTTTT
>Locus:lpg1039_1:1139662-1139643(-)
GATAATGGCCACTAGACCAG
>Locus:lpg1078_1:1173756-1173775(+)
TCCAATTATTCAAAAAAAGG
>Locus:lpg1106_1:1209707-1209726(+)
TTGCCTTATGTTCCTAAGAT
>Locus:lpg1116_1:1223501-1223482(-)
TAAAAAGTGAGTTTACACAG
>Locus:lpg1169_1:1291533-1291552(+)
ATTAATGAGTTTTTCAATTT
>Locus:lpg1175_1:1300256-1300275(+)
TTTTCAACAAGAAACTGTTT
>Locus:lpg1186_1:1314727-1314708(-)
CTAACAGAGCTCCCTCTCAT
>Locus:lpg1231_1:1359338-1359319(-)
ATATACGAACTGCTTTGGTA
>Locus:lpg1327_1:1463979-1463960(-)
AGGTTTACTTCATAAATCAC
>Locus:lpg1419_1:1567570-1567551(-)
TAATAGAACGATGAGAAATG
>Locus:lpg1493_1:1650851-1650832(-)
TTATACAATTTAAAAACTAA
>Locus:lpg1533_1:1697698-1697717(+)
TATAATTGGGACAAAGGGAC
>Locus:lpg1545_1:1709754-1709773(+)
TCGGATAGCTTGAATTTTAT
>Locus:lpg1567_1:1733581-1733562(-)
ATTATGAATTGCCTGCTGCA
>Locus:lpg1603_1:1768792-1768773(-)
GGAAGTTCCCCATAAGTATT
>Locus:lpg1633_1:1804354-1804335(-)
ATTTGAGTAGGTATAAGCTG
>Locus:lpg1637_1:1809034-1809015(-)
TAATAACAAAATTAATAGCG
>Locus:lpg1703_1:1898601-1898620(+)
TTATAGCTATCAGTTTCTCT
>Locus:lpg1709_1:1906459-1906440(-)
TTCATTTGTAAATAAACTAT
>Locus:lpg1854_1:2076283-2076264(-)
CAACAATAAGTGCTTTTTTT
>Locus:lpg1883_1:2101786-2101767(-)
GCCAGTATCAAGATCAAACC
>Locus:lpg1893_1:2110566-2110585(+)
CAATCAATAATGGGGAGGTT
>Locus:lpg1906_1:2126057-2126076(+)
TTCACCGCGCTTGAAGCATT
>Locus:lpg1916_1:2139104-2139085(-)
ATGTGTTTCAGCGCCTTGAG
>Locus:lpg1984_1:2223963-2223944(-)
ATGTCCTTGTTTAAAACTTT
>Locus:lpg2013_1:2253174-2253193(+)
AAACATTTTTTGTCTCGACC
>Locus:lpg2019_1:2257858-2257877(+)
AACCAATAAATTGGCTCTGA
>Locus:lpg2047_1:2289370-2289389(+)
CAATGACTGGTTCACTCATT
>Locus:lpg2103_1:2351769-2351788(+)
GTAATCATTTTTCTCTTAAA
>Locus:lpg2112_1:2358638-2358619(-)
GGGGCAAAATATAATTTGGA
>Locus:lpg2133_1:2378356-2378337(-)
AAGTAATCGTCACCAATTGC
>Locus:lpg2135_1:2381578-2381597(+)
AATAAGGCGAGTAAACATTT
>Locus:lpg2206_1:2489374-2489355(-)
ATGATGAAAAGTGCCATGCG
>Locus:lpg2226_1:2515554-2515573(+)
CTTTTCCAATTCATCCTTCA
>Locus:lpg2287_1:2588986-2589005(+)
CTCATCGCCGACTCCTGATT
>Locus:lpg2343_1:2645904-2645923(+)
TATCACCATAAAAAACTCTT
>Locus:lpg2409_1:2720527-2720508(-)
TTAAATGGTTACTGTTTGTC
>Locus:lpg2459_1:2773496-2773515(+)
AATTGAAATAATTCTTTGGG
>Locus:lpg2490_1:2808231-2808212(-)
TTTGCCTCTGTGTCCAACTT
>Locus:lpg2608_1:2943188-2943207(+)
GGATATGATGTATTTCTGTC
>Locus:lpg2608_2:2943188-2943207(+)
GGATATGATGTATTTCTGTC
>Locus:lpg2622_1:2962686-2962705(+)
GAACATCAACCTCTCCTTTT
>Locus:lpg2661_1:3008718-3008699(-)
GAATGCGCCTGGAATAGATA
>Locus:lpg2734_1:3083980-3083999(+)
TGTTCAACAGAAAACCAATT
>Locus:lpg2771_1:3121510-3121529(+)
ATCTATGGAACACTGAGATT
>Locus:lpg2791_1:3141634-3141653(+)
ACTCGAACCGGCACGGCTTG
>Locus:lpg2846_1:3221434-3221415(-)
TAATCCTGTAACGAGAACAG
>Locus:lpg2850_1:3225289-3225308(+)
TAATTCAGTGAATACGGGAT
>Locus:lpg2851_1:3225743-3225762(+)
TACCACTTTTATCTTACCGT
>Locus:lpg2868_1:3245478-3245497(+)
AAATCCAATGCTGATAATAA
>Locus:lpg2981_1:3374714-3374733(+)
AGTAAAACACGGGTTTTTCC
>Locus:lpg0025_1:31043-31090(+)
TATAAGGATATTTTTCCGAGCATATACAATACATTCCCGTTCTCATGT
>Locus:lpg0051_1:59382-59438(+)
TTATTTGTAGGTAATAAAACTGATACGCCCCGTTCGCTCCAAACGAGCTTCTTTCAC
>Locus:lpg0061_1:68854-68798(-)
AGCAAGTTTTTGATAATTTTGGCAGTAAACTTAATCGATAAGACAGTACAGATAACA
>Locus:lpg0068_1:77466-77395(-)
CTGAAGCTTGGTACCAGTTTTGGTACCGATTTTAAAATACAAAATAACGAAATATATCACGAGTTGATCTAC
>Locus:lpg0077_1:85756-85694(-)
CAGCTAATTTTTTTCTTCTCGCCTTATATTCTTGTTGGCTTATCATATCAATTTCCCTTTTCA
>Locus:lpg0079_1:88274-88212(-)
GCTAAAGCTGCTGTCAAGCCAACAATCCCGCCCCCAATGACAAGTACATCAAAATGTTGGCTC
>Locus:lpg0110_1:124137-124045(-)
TTTCCTTTTCCTCGTCATTCAATACAGACCAAGCATTATTTAAAGACCGCTCCGCAGCCCAAGTTGGTTTTAACAAATCGCCTAACTGAATCA
>Locus:lpg0120_1:137421-137528(+)
TTATTGTTTGGCGTCTCCTTGTTTAGTATTCCCAGGCGTCTCTTCAATTTTACATTGGCATGGCGGGCTGATGGGGGTGGATTGCAGGCTGGTTACGCTGAAACCTCT
>Locus:lpg0130_1:154258-154205(-)
AACGTTTCCCAACTCAATTTTTTAAACATTACACATAAACCAAGCCACTGTTTT
>Locus:lpg0131_1:154244-154354(+)
GAGTTGGGAAACGTTCCATATCAAGGGGTGATATGTGAAAAGGAGACCCGTATGCCCGACAGTAATACGGGTCAACCTGGTTTTTGCAATTTAAAGCAAATGTTCCAGACC
>Locus:lpg0173_1:202787-202936(+)
ACCAAGTTTGTTCTCCAATCTCTTTATAGAATAACTAAGCGCAGGTTGAGATATTCCAATAATTTCAGAAGCTCTTGTCATATTGAGCGTATCGCTGGCCGCTATGAAATACTTTATATCATCCAACAACAAAGACATGACTCACCAACT
>Locus:lpg0254_1:300893-300759(-)
GAATGCAATAATCCCCATAAAATTCAAATTTTTCTATTTTTAAAGTGGAAACAATGCTTCTACAACCTACATGAGCACACAAACAGATTCTTTCTCTGGTGGCTTCCATCGCAAACGACTATATTCCTGTGCCAG
>Locus:lpg0261_1:309428-309478(+)
AAATATATGAGCATGCCATTGCTAGCGTTGAAGCATAATTCCGTTTTAACT
>Locus:lpg0318_1:367809-367808(-)
CA
>Locus:lpg0333_1:385755-385895(+)
AAGCCAATTAAAACTTGGTCTAGACGTTCTACAATCGTTCCTGAAATGATTGATTTAACAATTGCTGTGCATAACGGCAAAGACCACGTTCCTGTATTTATTACAGACAATATGGTTGGTCATAAATTAGGTGAGTTTGCC
>Locus:lpg0404_1:445156-445085(-)
GATACTGTCTACAGAGCCAACGGTAATCATAGTCAAGCTAAATATAGTGAGAGAATGTTTTTTATTGCTCAT
>Locus:lpg0418_1:457483-457334(-)
AGCGAAGCCATGTGCCAAATTCCCACAATGCAGAATACTTCGTTGTGGGCCTTTAGTACGAGCCTTATCGATTTGATTCAGATAAGCCGCTCTTCTAGCAGCGCTACGATTTTGGATATTTTCTGTCACTTGATTTATTACAGGATGCAT
>Locus:lpg0475_1:517069-517149(+)
TATTCGCTTTCCCCAAATCGATTATTGATTAATTCGACTAAAGCTTCATTCATGCGTTCTTCATCTGGACCGTCAATTTCC
>Locus:lpg0487_1:527538-527440(-)
GATACGAGAGCAATATTAGTATTATCATCTTGTTGCAGAATATTAAGCGCTTTGAGTTCGGTTATAAAAGGAATCAATCCTTTGGGAGTTAGATATTCC
>Locus:lpg0591_1:624655-624774(+)
TATTTATTATTTTTAACTTCTTGCCGTTTAATGAAGTCTTCAAGCTGGTGCTGCAATTGCTCCAGTTTTTCTCGAGTTCTGGCAAGTACCTTACATTGCACATCAAATTCTTCACGGGTA
>Locus:lpg0603_1:636153-636091(-)
GCCAGGGTATTTGCGATACGCCTAATTGGGCTTGCTGTTGATAATAATCCAAAATATCACTCA
>Locus:lpg0642_1:680653-680594(-)
ATTTACTTCAGGAAACTTTCTAATATCAATATTGGGATGGATAATTCGCTGAGTTTTCAT
>Locus:lpg0717_1:782548-782625(+)
TTATTGAATTCCAAACCATCCGCCAGTATCGCCACCGGCCCAGCAACTGTTATTTTGGCAGGCGGGGATCTTTTCAGC
>Locus:lpg0718_1:783021-783119(+)
CCAAAAAATGCTTTTATATTGCACATATGGGATAATGAAAATTTAATATGTGCTTTTTATATTAAACATACCTTAGATTATAGGTTATTTTCATCGGAG
>Locus:lpg0736_1:805297-805335(+)
TTAATCATAGCTCCCACCAGTCTTGTTGGTAATTGGTTT
>Locus:lpg0783_1:857283-857318(+)
ATTCAAAATTACTTAGGGCAAGTGATGTATCACCCG
>Locus:lpg0816_1:895196-895113(-)
GTCAATACGCGTTGTTCAGAAAGACCATGTGATAACTCCCCGGTTTACATATGCTTAATCATGGCATCTGCAAAACCAGAGCTG
>Locus:lpg0847_1:923219-923136(-)
ATGATTGGAAGAGCAGCGTTTTTTGCTCCCGAAATGACCACTTCACCATGTAATGCTTTACCACCATTAATCAATAATTTATCC
>Locus:lpg0873_1:948156-948197(+)
TTATGCAGTACAAGTTGCTTTGAGAGTATGTGGTCCAAAATT
>Locus:lpg0942_1:1022995-1022942(-)
CTACTCATTAATCTTGATTCCTGTTTATTTTTAAAACATTCTAACAGCCATGTC
>Locus:lpg0983_1:1076123-1076155(+)
ATTCATTATTTGAGTTCATGGGCAAGGGAATTC
>Locus:lpg0990_1:1085249-1085314(+)
AATACAGTTCCGATGCCAGGGCATACTGGTTTTGCTTATAAAGAAAAAAGCGTGTGGTGTAGGCTG
>Locus:lpg1010_1:1103754-1103659(-)
GTTAATAATAAACCAGCTATAGTTGCTGTAATGACTTTGGGATTATGCCACAGCTTTGGCATTGGCTCTTTATGTGAAGAGCATGTCGAGCAGCCC
>Locus:lpg1016_1:1107780-1107851(+)
TATCTGTTTACTGTGACTCCGAAGGGGACGAACAGAGTTTTTCCATTAATTTGTACTTGGGCAAACAGTTTA
>Locus:lpg1046_1:1144975-1144898(-)
ACGAAGCAGTCGTCAATAAACTCAAGACCACACACCCTATTAAAACCATCCACTGCTTCGCCATTGGAAATTCCTCCA
>Locus:lpg1086_1:1181979-1181860(-)
ATTAACCGACGAGTAAGTCGTTTATCCCCTAAAGCAACTGAACCAAAAATAGCTTCCGACCATGCTGTAGTATCTTCAACTGCTAAGTCCATACATACCTCAAAAAGAGGTGATTTGATC
>Locus:lpg1157_1:1277343-1277254(-)
AGCATAAGCCTTGACAAATGTGGTTATTCCAATGAATATCATCAGAATTATTTTTATGCTTCGATTTTTATTGATAATGGAATAACCCAT
>Locus:lpg1230_1:1358549-1358463(-)
AGCGAGGTGGAACTTCAATCGCATTGGCTAGATGAAATTGGTATTTCAGTTTGTCATAAGAAGCAATATAAGCAAAACGACCGCACA
>Locus:lpg1280_1:1408224-1408295(+)
TATTCACTCCATCCTTTTTTTCTAAAAGGCAGATATCTAGGCTCCCAAAAGAGTTCATCAATTAATCGAGGT
>Locus:lpg1303_1:1431984-1431975(-)
ATGGATTCAA
>Locus:lpg1304_1:1432644-1432600(-)
TGGGCCAAAATGGCCAAACTCATCTGGAAGCTCTTTTTTAATCAT
>Locus:lpg1328_1:1464353-1464388(+)
ATCCGCGTCCCTCATTCACTCCTGCAGGAAGACCTG
>Locus:lpg1336_1:1474596-1474661(+)
ATTGTAGATTATCGGGATTCTCTTGAGCATCTGGCGCATCAAGGATTACACGTGTTCCTCTCATTC
>Locus:lpg1387_1:1533997-1533947(-)
ATTCGTTTCTTAAACAAAAAAGCAGTTGATAACCAAATATTTACTTCAATC
>Locus:lpg1412_1:1557940-1557872(-)
TCAATAAAAACTATCTCATTGTCATTAATTAATGATTCAAATTCAGCGCTGTTAATAGTCTGGGTCGGC
>Locus:lpg1439_1:1587974-1588078(+)
TATCCTTCAACAGTAGAATTTAGTTTCTCGGGACTTCTTTTATCGAGACATTCTAATAACTTTATTCTTCTCGAATCGGCATTAAGAACTTTAAATTCAAAATCA
>Locus:lpg1607_1:1772429-1772379(-)
CGGCTGAGCTCTCTTGGCAGGTGGGACACATTTTCTTTCATCGAAAACTCC
>Locus:lpg1636_1:1808190-1808095(-)
ATGAATTCCTGGATTCCAACCTTCCTGGGCAGCCCACGTTATAGCAAGATTCACCTCATCCTGATTCATGGTTTCTATAAGATAATCTTTTATCAT
>Locus:lpg1652_1:1826196-1826246(+)
CAACTCAATACTACTGGCAGATGCGTTTCTAAAGATTGTTTCGCTGCTTTT
>Locus:lpg1677_1:1865410-1865416(+)
TCACAAT
>Locus:lpg1730_1:1929662-1929736(+)
TTATTTCAATCCCTTTTCGAACCAACGTTGCATCACCATAACCACCATACAAGGCGGCACAAGAGCTATCAATGC
>Locus:lpg1790_1:1997558-1997623(+)
ATGATTTTCCTATTGCTGATTTCAGCACATCGGCAAAAGACGATTTTTGATCAGCATCAAACCCTT
>Locus:lpg1826_1:2045079-2045044(-)
CTTAGCATGTACATCCTTTATTATTGTTATAACCAA
>Locus:lpg1941_1:2169139-2169273(+)
CTATTTATTGATGCAAAGTTTCGAAATGAGTATCTCGTGCATTTGCGAAGTTCCTTCAATGATCTCCATTACCTTAGCATCTCTGTAATATCTCTCAACAGGATAGGTTTCATCAAAACCAGCTGCGCCAAACAG
>Locus:lpg1942_1:2170299-2170400(+)
ACTCATATTGATAAAATCCTTTTTTTGTTTTTTGTCCAAGAAGCCCTGCATCGACCATATTTTTTAATAACCAGCATGGTCGATACTTTGGATCGTTCAGCT
>Locus:lpg1972_1:2212016-2212141(+)
CAAATTTTGTTTATTAAGTTATATGCTTCCTCAGGTTCTCTCTTAAATGAACCGTCGTTTTCAAAATTAAACATGCTGCCTGACGTGATTTTTCCCGAAACAAATGAGTTAAGTATTTTATGCATA
>Locus:lpg2000_1:2239252-2239293(+)
AGGGCCTATCATCCACCTCCCTGCGATGACTGGGTAGAAAAT
>Locus:lpg2006_1:2244992-2245069(+)
GATATCTTTTTATTGTTTTTCACTTTAACTTATCAATTAACCAAATACTTTTTTATTTTTTCTCTTCCAGCTCTTCCC
>Locus:lpg2058_1:2297855-2297941(+)
TACTTTAGTCCTAGTGCTTCTGCGTATACGCTTGTCACCGAAGGTGACGTCGATCCACCAAAACCCATTTTTTTTCGTGAGTGCCAT
>Locus:lpg2166_1:2431644-2431606(-)
ATTGTTGCCAATAAGTTGTTATTGAAATCATATCAATCA
>Locus:lpg2178_1:2444047-2443964(-)
GGACAATACCCCCACCATAACAATGATGATGGAGATCACTGTTGCAAATACTGGTCTATCAATAAAGAAAAGAGCTATTTTCAT
>Locus:lpg2181_1:2455302-2455252(-)
TCAGCTAAGCAAGTTGATCTTAATTTTCTCTTGCTGATTTTAAGCCTGAAA
>Locus:lpg2207_1:2490498-2490569(+)
TATAGCCCTAGCCACCGAATAAAGCGATTTGTTGTTTTTAAATTGAGGGCTGGTTTTGATTCAAAATCTATT
>Locus:lpg2256_1:2558698-2558739(+)
TCAATCCAAGTTTACCTTTTGAAGATAGTCAGGTATCTTACA
>Locus:lpg2302_1:2603626-2603703(+)
ACCTGCATGACCTTATGGGGGCATACAGGTTTTCTATCAAGATACTGGACCTATGCTATTGCGGGGTCGGAGCTTCAC
>Locus:lpg2338_1:2641362-2641303(-)
TTGCATCGTTTTTCACGTTGTATAATCTCTCTTTGGTTTTATCAATTAATTGTCCTGTCA
>Locus:lpg2396_1:2706182-2706271(+)
TTATTTACGCATCACATAGTAGGTATTCATAATGTCATGTTCCAGATAATGCTTTTCAATTTTTCCAAAACCAGCCTCAACCAGCATTTT
>Locus:lpg2432_1:2749144-2749076(-)
TTTCTTATGTTCAGGACTTACAAAAACCCTCAAGGTCCTGATGTTATCCAACACCCGGTTTTTCTTGAA
>Locus:lpg2433_1:2749309-2749238(-)
ATCGACTGGGCCTTGTTTTATAGTAAGGGGAGTATTTTTTTCTGGAAACAAAGGCGTCATATGGATGTCCAA
>Locus:lpg2433_2:2749318-2749238(-)
GTAACAATCATCGACTGGGCCTTGTTTTATAGTAAGGGGAGTATTTTTTTCTGGAAACAAAGGCGTCATATGGATGTCCAA
>Locus:lpg2560_1:2894489-2894545(+)
TCATATCGTCATCGCCAACAAATAAGGAGTAACATCAACGCGCAGTTTCTTTGCATA
>Locus:lpg2566_1:2898629-2898597(-)
AATCAACCAACTCCCGACGCACAGTTGGCTTCA
>Locus:lpg2623_1:2963091-2963088(-)
ACGC
>Locus:lpg2707_1:3059270-3059371(+)
TATTCCTCAATCTCAAGTTGCTTCGGTTGCTGCGCAGTATGTGGATGTTCGCTGCCAGCATATACTTTCAACTTGCGATACATCTCTCTACCTAACGGGTTT
>Locus:lpg2732_1:3082044-3082100(+)
AATTCAGAAACATTTCCTCTGCATCTAACTCTTCCAGGTATTGGTGATAAGAAAGAA
>Locus:lpg2802_1:3156707-3156675(-)
CTTTGGGGGACCAGGCTTTTCTGCTCCAGGTCC
>Locus:lpg2826_1:3189705-3189809(+)
AATGGAGGCAGCATAGTAGATAAATATCAATCCCCCATCGTTTCTGGTAGACTGCATAAAGACGTTCGGTCATATCTTGTCTATTATAAATTGTTTCTGTACAAA
>Locus:lpg2845_1:3220504-3220406(-)
AGGAGATTTGCTTCCTCCGACTGCAGTTCGCTGAGATGTTTGCCGCGGCGCATATACCGAAAATCATTGATTTTCATAGAATATTCATTTTTCATTGTC
>Locus:lpg2871_1:3247881-3247934(+)
CATGACTTTCCTGCTCTGATTAATCCCCCTAATCCTTCCTCTTCTAGAGCCTTT
>Locus:lpg2892_1:3274221-3274138(-)
GTTGCTCATTTGCTAATAAAGAGCTGCTTGATTGACTTAATAAAGCAGATAAATTACGGCCTAAACTACTGCGTTTTACTGTCA
>Locus:lpg2893_1:3275507-3275620(+)
AACCTCCATGTAGCTACCAACACTAGCGTTTCTATATTTATAGAAGAATTTAAATTACTTGCTATTTTCATATTTAAATTTCAGTTGCTTCTCTTATTCCCAATATATATGCAC
>Locus:lpg2905_1:3286885-3286841(-)
ATAACAGCTCATCGGTTGTTGATTTCGAGCTTCCAGCCGCTCAAT
>Locus:lpg2946_1:3332224-3332227(+)
AGAT
>Locus:lpg0025_1:31023-31042(+)
AGCAAAAGTTAATCCATCTT
>Locus:lpg0051_1:59362-59381(+)
AATTCGCTCTTGTTACAAAA
>Locus:lpg0061_1:68874-68855(-)
AGAAAAAAGAAGAAGTAAAT
>Locus:lpg0068_1:77486-77467(-)
GAATTCCAAGTTTTCCCTTC
>Locus:lpg0077_1:85776-85757(-)
ACTGTCATCAGGCAATTGCG
>Locus:lpg0079_1:88294-88275(-)
TATAATGGCGTTGGGCCATA
>Locus:lpg0110_1:124157-124138(-)
GTCCATTCGGCTTTTGATGG
>Locus:lpg0120_1:137401-137420(+)
AATTTTGCTGCATATTGGTA
>Locus:lpg0131_1:154224-154243(+)
TGTGTAATGTTTAAAAAATT
>Locus:lpg0130_1:154278-154259(-)
CATATCACCCCTTGATATGG
>Locus:lpg0173_1:202767-202786(+)
AGCCTGATAAATAGTAATCC
>Locus:lpg0254_1:300913-300894(-)
TTACGCAAACCAAGCTAATG
>Locus:lpg0261_1:309408-309427(+)
TGTGGGTTACATAGGAAGCT
>Locus:lpg0318_1:367829-367810(-)
TATGCTTCTACTTTTTTTGC
>Locus:lpg0333_1:385735-385754(+)
CAATCGAATCAAAATCAAAA
>Locus:lpg0404_1:445176-445157(-)
GCAGTAGCTGGCAAGTTACG
>Locus:lpg0418_1:457503-457484(-)
TTGTCCTGTTTGGCACAAGC
>Locus:lpg0475_1:517049-517068(+)
CAGCGTTGGTTAGTATTCTT
>Locus:lpg0487_1:527558-527539(-)
CCCAGCGTGCTAAAATTTCT
>Locus:lpg0591_1:624635-624654(+)
TATGGACGACTAATAGTTAT
>Locus:lpg0603_1:636173-636154(-)
TTTAGACTGCAACTGCGCAA
>Locus:lpg0642_1:680673-680654(-)
TCGGTCATGGAAAAATCTGT
>Locus:lpg0717_1:782528-782547(+)
TGTGAAATTCATTGGTCTGC
>Locus:lpg0718_1:783001-783020(+)
TTTTTTCATTACTATTCCCT
>Locus:lpg0736_1:805277-805296(+)
CAAGATTACATAAAGCCAGT
>Locus:lpg0783_1:857263-857282(+)
TCCTTTTTGTTAAAAACCCT
>Locus:lpg0816_1:895216-895197(-)
AAAGCTGTAAGTGCTATATT
>Locus:lpg0847_1:923239-923220(-)
TGGCTAATAGACTGGCAGCC
>Locus:lpg0873_1:948136-948155(+)
GGTGCGATTAGCTCAATTCT
>Locus:lpg0942_1:1023015-1022996(-)
AAGCAATATAACCACAATAA
>Locus:lpg0983_1:1076103-1076122(+)
AGCATGTACCGAATTTAGTC
>Locus:lpg0990_1:1085229-1085248(+)
TCGTTTCATCATGCCTCCTT
>Locus:lpg1010_1:1103774-1103755(-)
ATGAGCCTACAAAACCAATA
>Locus:lpg1016_1:1107760-1107779(+)
TGGGAAAGGATTGAGCAAGC
>Locus:lpg1046_1:1144995-1144976(-)
ACCATTTCGATATTGTGCTA
>Locus:lpg1086_1:1181999-1181980(-)
ATAATTGTTTGCCTATTTGA
>Locus:lpg1157_1:1277363-1277344(-)
TTACTGGTATCAGGGGAGTA
>Locus:lpg1230_1:1358569-1358550(-)
AGCTCCTGGAGAAATATTGA
>Locus:lpg1280_1:1408204-1408223(+)
ATAGTCATAGAGCTTTATTC
>Locus:lpg1303_1:1432004-1431985(-)
CATTTTGATTCTTATACGAG
>Locus:lpg1304_1:1432664-1432645(-)
GCTACAAACATACCGCCATA
>Locus:lpg1328_1:1464333-1464352(+)
TAATACCAGCTATATATTTT
>Locus:lpg1336_1:1474576-1474595(+)
GATTGTGTTTTCAATATATT
>Locus:lpg1387_1:1534017-1533998(-)
GGCCAAAAAATTTGTGCTTA
>Locus:lpg1412_1:1557960-1557941(-)
CACACCACTCAGCCCAGAAA
>Locus:lpg1439_1:1587954-1587973(+)
AGAGCTGCTCATGAATTACT
>Locus:lpg1607_1:1772449-1772430(-)
TAAGTGACCAGAAAACCATA
>Locus:lpg1636_1:1808210-1808191(-)
TGATAAAAGCATGTTGCATC
>Locus:lpg1652_1:1826176-1826195(+)
AAACTGTTTCATAGCGGCCT
>Locus:lpg1677_1:1865390-1865409(+)
CTGAACAACTGCAATCTTCA
>Locus:lpg1730_1:1929642-1929661(+)
GATCAAATTCAGTGTTGCCA
>Locus:lpg1790_1:1997538-1997557(+)
CCAACTTTTAATTTTCATTT
>Locus:lpg1826_1:2045099-2045080(-)
GAAGGTAAATGAGACTATGT
>Locus:lpg1941_1:2169119-2169138(+)
TCATTGTTTAATAATATCCT
>Locus:lpg1942_1:2170279-2170298(+)
TAGTGGCTGTTTGCAATTCT
>Locus:lpg1972_1:2211996-2212015(+)
CCTTGGCCTGGATAGCTTAT
>Locus:lpg2000_1:2239232-2239251(+)
GCGGATAATAATTCGACCTC
>Locus:lpg2006_1:2244972-2244991(+)
TATTTTTAATTTTATTTAAA
>Locus:lpg2058_1:2297835-2297854(+)
AATTGTTGCGCTTGTTGTTT
>Locus:lpg2166_1:2431664-2431645(-)
TTGATCAATGCAATCTTTAA
>Locus:lpg2178_1:2444067-2444048(-)
TCTACTGGTAAGTTGAAATA
>Locus:lpg2181_1:2455322-2455303(-)
AAGCTAAAAATCAGATATTG
>Locus:lpg2207_1:2490478-2490497(+)
ACAGGGTAACAAATTGAAAT
>Locus:lpg2256_1:2558678-2558697(+)
AGTACTATTCTTGGGATTTA
>Locus:lpg2302_1:2603606-2603625(+)
ATGGCATTTTTTCTAATATA
>Locus:lpg2338_1:2641382-2641363(-)
CGCTATTCCCATATTTCCTA
>Locus:lpg2396_1:2706162-2706181(+)
TCTTACATAATCTGTTTATT
>Locus:lpg2432_1:2749164-2749145(-)
GCATGGTGTAAACCCATCAT
>Locus:lpg2433_1:2749329-2749310(-)
GCGACTAGCAGGTAACAATC
>Locus:lpg2433_2:2749338-2749319(-)
CAATCTAATGCGACTAGCAG
>Locus:lpg2560_1:2894469-2894488(+)
CGCTTTAAGCGATTGTTCAT
>Locus:lpg2566_1:2898649-2898630(-)
AGCATGAGCATTGACTGCAT
>Locus:lpg2623_1:2963111-2963092(-)
AGGAAACATGACAATAGAGT
>Locus:lpg2707_1:3059250-3059269(+)
TTCATTTCAGCCATTATACT
>Locus:lpg2732_1:3082024-3082043(+)
CTTTATATAGAATTCCTATT
>Locus:lpg2802_1:3156727-3156708(-)
GTTTATTCATTTTTACGATT
>Locus:lpg2826_1:3189685-3189704(+)
TTACTAGCATTCTGTTTTTC
>Locus:lpg2845_1:3220524-3220505(-)
CACGCTGATTGACTGGAGCA
>Locus:lpg2871_1:3247861-3247880(+)
ATCAGTAACTCACCGGATAT
>Locus:lpg2892_1:3274241-3274222(-)
GAGTTGCTGTTCTGTCTGGG
>Locus:lpg2893_1:3275487-3275506(+)
ATCCTTGAAAAACAAAAGGA
>Locus:lpg2905_1:3286905-3286886(-)
TAAGTTGCTTAATTGATTTC
>Locus:lpg2946_1:3332204-3332223(+)
CCTCTTGGCAAAGATCATCT
>Locus:lpg0040_1:46997-47047(+)
TTATTAATTATAATTGTTTCTAGTTTAGTCCGTCCTCCTTATAGCGTTCGC
>Locus:lpg0048_1:55790-55740(-)
AAAGTTTCCAAGGTGGATTCATCACCTAATCTTAATTTCCTGATATTTATC
>Locus:lpg0142_1:173468-173403(-)
TCCGACCATGCTGTAGTATCTTCAACTGCTAAGTCCATACATACCTCAAAAAGAGGTGATTTGATC
>Locus:lpg0153_1:185831-185929(+)
AGGAAAATCCTTTTATTTGGTGAAATCTTTATGCGTGTTCAACCATTTGGAAAGACGTGTTTGCTGCTGTGGTATTCCTATGGGCGAGCCTCAAGAATA
>Locus:lpg0195_1:225829-225876(+)
TACATTTTTTTTGATAGCTTGCTTATCTGCTCTGCTACCTCCGGTTCA
>Locus:lpg0232_1:270116-270036(-)
TCTTACAAGCGAATAGTTAGTGCGCACTATTTTATCATAATCCCTGTTGCAAGGAAAAATGATCAAACAACAGCCAATCAT
>Locus:lpg0242_1:287042-286965(-)
TTTTGCATAGTATTGCAGGTAAAATTATGTTTCTTTATGTTTTTACACGGTTTTATAGACGGGACGAAAGAAACTCTT
>Locus:lpg0259_1:308410-308306(-)
TTTGATTTTAAGGTATTACTTATCAATACAACTCATATTATTCCATGGCTATTGGCCAATATGAATCAGCCCTGCAGCACGCTCTATATCAACTCAATATCAAAC
>Locus:lpg0280_1:334433-334546(+)
TTTTTAGCTGCCAAGGTGAGAGAATGGTATTCGACGACGGCGAGAAAGGATTTGATGTCTCTAATATCCATAGAATGCTTGCCTTTTTATAAGAAGTATAGCATAGCGGCACTA
>Locus:lpg0285_1:339695-339639(-)
CTCCAGTGCTGTTTTCTTAATTCGTTCTTTGCTCATCAATATTCCAATGATAACCAC
>Locus:lpg0331_1:384620-384537(-)
TTCAGTACTTTGAAAGTGAACTGTTTAAACTTATCGGCCATGACAGTTGCCTTTTCAGAAGTATGTGGTTCTCTAAGAACCATC
>Locus:lpg0333_1:385800-385877(+)
ATGATTGATTTAACAATTGCTGTGCATAACGGCAAAGACCACGTTCCTGTATTTATTACAGACAATATGGTTGGTCAT
>Locus:lpg0360_1:399827-399762(-)
TTTATCCCTTTAATCCATTCTCCTGGGGATAATTGTACAATGCGATCAACAAATAAGAACCTCATC
>Locus:lpg0372_1:410773-410808(+)
ACGGCTTATGTTCTATTTTTACTAAAGAACCTCTGG
>Locus:lpg0381_1:423491-423574(+)
ATTTTCATTTGTAGGCTTAATATTTGTATAATAATCGAACGCTGTTATTTTATAACTTTTAAAGAGAGTTCAAGGATAAAATCA
>Locus:lpg0452_1:490688-490587(-)
AGGCTTCTGAATCGAGATCCGATTCACCAGCCTGATCCATATCGTATGAGTCAAGTTCTGCAAATTTATATTCATCATTATTTTGATCGTGCTCTGCCATCA
>Locus:lpg0473_1:515457-515597(+)
TTTAAAGAAACAGGACTTAGGAAAACCCCCAAGATCGAGGCAAAAATGTTTTTAACCAAGAAATTGGGGGTTTTCCTAAGTCCTGAGAAAATAAAACTGGAGGGCAATCCTTTGGAATGTTATAAGTCTTCTTCACCACAG
>Locus:lpg0534_1:577782-577714(-)
TTTAAAAACTACCTTACCAATAATGCCAAAATTAATTTATTCTTTATTCGGAAACTGCTGCTACAATTT
>Locus:lpg0591_1:624655-624741(+)
TATTTATTATTTTTAACTTCTTGCCGTTTAATGAAGTCTTCAAGCTGGTGCTGCAATTGCTCCAGTTTTTCTCGAGTTCTGGCAAGT
>Locus:lpg0594_1:626240-626237(-)
ACTC
>Locus:lpg0600_1:633450-633415(-)
CTGACGCGCAGCATAACACCCCCTACTCGAATAATC
>Locus:lpg0628_1:662946-663005(+)
CTATTGAATTTGCCACCAGCCTATTTTTCTTGGCGTAATGTTAGGAGCGATAACAGTAGT
>Locus:lpg0640_1:678573-678520(-)
CAACCTGATTACCGCGTCGTACTGAAAGTATTGTTGTCCCATGAAATTGTTCCA
>Locus:lpg0642_1:680683-680594(-)
CATGCTAATATCGGTCATGGAAAAATCTGTATTTACTTCAGGAAACTTTCTAATATCAATATTGGGATGGATAATTCGCTGAGTTTTCAT
>Locus:lpg0709_1:773427-773552(+)
CAATTAGTATCTAACAATTCTGCGATAATAAGTGCCGCTAGTCTAGCAGTTTTTAATTCGGAATCTAGTGGCGGCGAAAGTTCTGCAATATCTAAACTTACTACTTTGCCACTTTGTATAAGGTAT
>Locus:lpg0738_1:807458-807402(-)
GAATGCGGGGGGCGTTTTAGTGGATCAACCGTTTTTTTAGATATTTGCAAATCAAGC
>Locus:lpg0817_1:895651-895556(-)
TACTTTCTTGGCCGTTTAATAGCTGTGCTAATTTCTGTGCTAAGTTCTGTATCAGCTATCCCTGTTTGTATTATTTCCTCTAAATTTTGCTTGCTC
>Locus:lpg0904_1:980333-980241(-)
GAGCTAAAAAAAGATCGAGATTTAATATTGCCGGGGTTAGTTTTTCCTGTACATCAATCAAGACCAAAAGAGAATCCGCTCTATTTAGTAACA
>Locus:lpg1041_1:1140593-1140537(-)
GATTCCAAGCGCTATTGCGATAAGGCCGAGCATCTCGGCACTGTGAAACATAAACAT
>Locus:lpg1119_1:1227756-1227721(-)
ATTAATAGTGCGAAACTCAGGCAAATCTTGTTGACC
>Locus:lpg1130_1:1244889-1244996(+)
TTAAAGCGTATAAACTTTTACTTTATGAACTCTTCCTTTGATAGAAATTTCTCCCAATTCTATAAATTGAAATGCCGTATGATCTGTCGCAATATAAGTATATTCACT
>Locus:lpg1177_1:1303028-1302987(-)
TTTGGCTTGTTCAAGTGCTGCAAGCAGAAACTGTTCGTGCAT
>Locus:lpg1232_1:1359830-1359759(-)
ACGAAACAAACGCTCACAACTGGCGTAAAAATTGTTGCAATCGATAAGGGCAAACATCTCAGGCAAGCTCAT
>Locus:lpg1256_1:1385056-1384985(-)
TCAGGGTGGGCTTGCCAGAACCGTGGGCGTTTTTTGCATCATCATTGCAGGTTACCTGTGTTTGGCACGTCA
>Locus:lpg1311_1:1440228-1440130(-)
GCAACCAAGATTGATGCGCCAAACTCAAGTGCGCTTAAATTTAGAATAAATAGGTATATAATCAAAGTGTTGCACAGAATTTGCAGAACCACATTCATC
>Locus:lpg1311_2:1440228-1440130(-)
GCAACCAAGATTGATGCGCCAAACTCAAGTGCGCTTAAATTTAGAATAAATAGGTATATAATCAAAGTGTTGCACAGAATTTGCAGAACCACATTCATC
>Locus:lpg1363_1:1507924-1508028(+)
CAGGCAACTAATTGTTCCATTGAAAAAATAGGTAATAAGGTCGCAAGTACAATAAACAAAACAACAGCACCCATTAATAGAATAACCATAGGTTCTAATAAAGTT
>Locus:lpg1371_1:1517292-1517363(+)
CTATGCATTTTTTTCAGGCAATTCTGCCACTACAAGATCAAAGAGAGAACAGTCAGCCTGGCTGGAAGACAG
>Locus:lpg1397_1:1542132-1542082(-)
CCGACAGGAGTAAGCATACCCATGCCGGTAATAACCACACGCCGACTATTC
>Locus:lpg1415_1:1561343-1561387(+)
TTATTTTACGTCACGAATTTTTTCACCAGTATACAATTGGCGAGG
>Locus:lpg1418_1:1566426-1566373(-)
GCAGGGCCAGCTCCAAAATTGAAAACCCTGCTATTCATCACTGCTGTCTTCAGC
>Locus:lpg1476_1:1629814-1629680(-)
TCCAGCCGGAGATATAAGTTTTGTTACAGTATTTTCATAACACTTTGGGCATTGTTTTACAGGCGCATCCGTAACTTTTTGCATCAAATCAAATTGATGATGACAGTTTGTGCACTGATATTCATAAATTGGCAT
>Locus:lpg1500_1:1658523-1658597(+)
CTACCAATCCCTTGGTTTTCCATTAAACCAAAAATAGCCGCTTTTTTTCTTCATACTAATCAGCTCATAGATTTC
>Locus:lpg1635_1:1807639-1807490(-)
GACATAGGGATTGTCTTCCATGGTTTTCATAGTATCTGCAACATTTTTAGTGTCAAATTCATAATGGGTATGATTTTCCCATACTTGAACCATGTATTTTTGTTCTTCAGTCAGAGAATCTTCTGTTATTGTGTTCATATCATTTTAATC
>Locus:lpg1670_1:1857625-1857491(-)
CTGAGAAAAATCGAATTGTTGGTTACAACTCCACTTTTATCAGTCGAATCGCTTGTTATTATAGCGTTAAATAGACAAAGTAGGAGCTACTTCATTTTCCAATTTTTCTTCTTCTGGCATATCTTTTACTTCGAC
>Locus:lpg1684_1:1875020-1874937(-)
TTGGTGGAACAATTTGCTCTGAACTGTCTTTTTCACTTGTTTTGGCTGACTGCAAAAGAGAGTCTATTTCATCAACAGATTTCA
>Locus:lpg1711_1:1907243-1907275(+)
AAATTTCCATTAAATCTTTTTCTTTCTCGGCTA
>Locus:lpg1727_1:1926921-1926962(+)
TCAAATTATAGCATCAATAACTTCTATAACTTGCTTTCCAAC
>Locus:lpg1836_1:2057835-2057764(-)
GAGCAAATTTCGGGGAGGATAATGAATTTGTTGAATTTGGATTGTTTAATCCAAATTCAACTTATAAGTCAA
>Locus:lpg1839_1:2059526-2059532(+)
CTACAAC
>Locus:lpg1920_1:2143361-2143480(+)
CATAATTTATCTTTCTCTTCCAGAGGAATCAAACGCGCTTCTTGTTCCAGCATTACAGGAATATCATCACGAACAGGAAATGCCAGCCTATCAAATTTGCAGATCAGTTCCTGTTTTTTG
>Locus:lpg1939_1:2166115-2166210(+)
CTAGTTTTCATCATAGCTGCGCAAAACCAGATGTGTATTGCTGCCTCCTGCCCCATAGCTGGAAACACCAGCCAAATAGTGTTTTTTTACTGTAGG
>Locus:lpg2017_1:2256935-2256870(-)
ATTAAACGGAATGGCATAATTAGCAATAATAAACTCATAAGTAATATCGATTTCATAGCTTTTTCC
>Locus:lpg2017_2:2256920-2256870(-)
ATAATTAGCAATAATAAACTCATAAGTAATATCGATTTCATAGCTTTTTCC
>Locus:lpg2053_1:2296530-2296420(-)
GCCCTAAAGAGGCTGAAATCATACCGGATTAGAGCAGAATTTCAAGTCTTTTTAGAGATTATTTTTTGTTTAACAAACAAGATGTGTTATTTATATGCTTTTTTCAAACAA
>Locus:lpg2078_1:2325175-2325231(+)
TATAAAAACTCAACAAGCTCTTTTTCTTCCTCAAGCTTTTTTTCTCTTGCAATTGGT
>Locus:lpg2092_1:2342814-2342873(+)
TACCCCAAAAACGCTCTAATCCATGACGGTGGTGTTGCCCGTAACTTAGGTGATAGAGAA
>Locus:lpg2101_1:2348648-2348698(+)
TATCCTAATTTATTTAGCCAACGAACGAAAGTTCGAATTTTAGAAGAAAAT
>Locus:lpg2121_1:2366800-2366711(-)
AAATACATCCGGGCCGCCTTCTTGCTCAATAAAACCAAATCCTTTGATCTCGTTAAACCATTTAACGACTCCATTTACTGTTTTAGACAT
>Locus:lpg2144_1:2390654-2390645(-)
TCTTTTTCAT
>Locus:lpg2241_1:2538996-2538895(-)
GGAGCTTGTGTGTGGCTTGCCGGGTGTGAAGACAAGACAATGTGTCCTTTTGATTTTTTCTTTGAATCATCTGGTGACATGATACTTAATTCCTTTTGTTTC
>Locus:lpg2281_1:2583420-2583497(+)
TTAAAACCATGCTCTTCTCAACTCTACCGTGATTACGCCTTTAGGGGTTTTCTCCAACATACTCCAGGCTGTTTTACA
>Locus:lpg2297_1:2594218-2594150(-)
TTAATTAGTGCAACACGAATTTCTTCTGTTTGCATTGCATTGATTAGCATTTTTTCCATGTATAACCCC
>Locus:lpg2300_1:2601376-2601453(+)
TATAGGCCTGTCGCAACAGGATTGACGCCAATATTAGGATTAATCCCACAATCATCCAGAATTTTTAATAAATTATTT
>Locus:lpg2308_1:2608362-2608330(-)
CATTTTGCTGATTGGTATTCAGTTGTTCAGTCA
>Locus:lpg2442_1:2757335-2757334(-)
CA
>Locus:lpg2531_1:2863408-2863337(-)
CCTCAGAAAATGATCCGATATCTCCAGAAACACCGAAGCGAAAGGCTTCTTTTTCTTCAACGAGATTCTTCA
>Locus:lpg2583_1:2912587-2912525(-)
TATCCAATAAACGAAGGTTTGTGGCATCGATATGATTTTCTTCCAACCCAACTTGCAGCTTCC
>Locus:lpg2620_1:2957265-2957345(+)
TACTCCATAGTCAAAGCTTGTTTCACATCAACCGCAACCAAACGAGACACTCCCGGCTCACGCATGGTCACCCCAACTAAA
>Locus:lpg2697_1:3049447-3049566(+)
ATTCATGCAATAACATCCGACAATCATCAATGGTTAACGCTTTACATGTATTACATTTCTCTTCTTGAAGAGAGAGTTCCAGCAACAATTGATTCATTTCAATACGCTCTTCAACTGTTA
>Locus:lpg2730_1:3080094-3080156(+)
CATGATTTCGGCAACATATATTGTATCGCGGCTTTTAATTCAGCATCAGAACAGTCCATACAA
>Locus:lpg2766_1:3116096-3116055(-)
GAGTATAATTTTTCCATAGCAAGAATTCCTAACCTGGCGGCC
>Locus:lpg2788_1:3140512-3140550(+)
TATGCCTCTAAAACAGGTTTTCGCCTGATTTTATTCTGT
>Locus:lpg2796_1:3148940-3149023(+)
TTAATGTCCTTCTGCCGGATTTTCTATTGTTTCGCCATTAATAGGCTTTGCAGGAGCATCATTAACCGACTCAGCCTTATCCAT
>Locus:lpg2802_1:3156760-3156674(-)
CTTCATCATTCAATTTTATTGCCAGGGCCAGCTGTTTATTCATTTTTACGATTCTTTGGGGGACCAGGCTTTTCTGCTCCAGGTCCA
>Locus:lpg2828_1:3193026-3192994(-)
TCAGCAACCAGTTTTTTTAATTCACTAATTTTC
>Locus:lpg2869_1:3246290-3246361(+)
CATCGCTTAGCCCACCATAACCAAATTCCAATTAATAACATAGGGATGGATAAAACCTGCCCCATTGTCAGC
>Locus:lpg2896_1:3277639-3277677(+)
TTATTTAATCTCAGGTGGAGTGGTAAACGTATGGTAAGG
>Locus:lpg2932_1:3317254-3317257(+)
AGTT
>Locus:lpg2933_1:3319430-3319474(+)
ATTAATTATCTCAAAAAGAAGCTTACTGTAAACCCGTACCAGCAC
>Locus:lpg2935_1:3321162-3321224(+)
TACAGATTACTTTCAACAAAAGCACTTAATTGGGATTTAGACAGCAAACCCATTTTAACTGCT
>Locus:lpg2965_1:3354883-3355032(+)
TTACAAGGACTCGGAATGCTCAGACAAATATTCTGCAACACCTTTAGGAGATGCTTTCATGCCAGCTTGTCCTTTTTGCCAGCCAGCAGGACACACCTCACCATTTTCTTCAAAGAATTGAACTGCATCTATGATACGAAGAATCTCATC
>Locus:lpg2969_1:3358097-3358150(+)
TTGTCCGGGAGCATGTGTGTGAGTTACATCAAAACACAAAGCTTTGCCCCTTGG
>Locus:lpg0040_1:46977-46996(+)
GAAAAAAATAAAAAATGAGC
>Locus:lpg0048_1:55810-55791(-)
CATCAGCATGAGATTTTAAA
>Locus:lpg0142_1:173488-173469(-)
CAACTGAACCAAAAATAGCT
>Locus:lpg0153_1:185811-185830(+)
AATTAACTTAAATGGGAGCA
>Locus:lpg0195_1:225809-225828(+)
TAATTTCAGAATATTAGGTT
>Locus:lpg0232_1:270136-270117(-)
AAATTATGTTTCATTAATCT
>Locus:lpg0242_1:287062-287043(-)
TAAAAAAACAGCAAGCATGG
>Locus:lpg0259_1:308430-308411(-)
TTTATAGCTTATGAAAATAA
>Locus:lpg0280_1:334413-334432(+)
CTGATTGAGTGACATGCAAT
>Locus:lpg0285_1:339715-339696(-)
CCATGAATGTATTTGACAAT
>Locus:lpg0331_1:384640-384621(-)
TTTCAGTCTTAGTCGCATTT
>Locus:lpg0333_1:385780-385799(+)
GTTCTACAATCGTTCCTGAA
>Locus:lpg0360_1:399847-399828(-)
CATCATCTCTTGTGACATGC
>Locus:lpg0372_1:410753-410772(+)
CAAGGGGGAGATATTAAATT
>Locus:lpg0381_1:423471-423490(+)
AAAATGAGATTGAAAAAACA
>Locus:lpg0452_1:490708-490689(-)
CTCTTTCCCAGATTGATACG
>Locus:lpg0473_1:515437-515456(+)
TCTGATTGATTTGTCTGCAC
>Locus:lpg0534_1:577802-577783(-)
TAATCTAATGGCATATCTGC
>Locus:lpg0591_1:624635-624654(+)
TATGGACGACTAATAGTTAT
>Locus:lpg0594_1:626260-626241(-)
TCATCTTCTTCAAACAAGTC
>Locus:lpg0600_1:633470-633451(-)
TTCCATAATCGGCCAATTTA
>Locus:lpg0628_1:662926-662945(+)
ACTGAGCATTTGGGTATCCT
>Locus:lpg0640_1:678593-678574(-)
TTGCCCATCACCGCCAATGA
>Locus:lpg0642_1:680703-680684(-)
GCATTAGCATGCAAATCTCC
>Locus:lpg0709_1:773407-773426(+)
TCTTCATGAAATATACTCCT
>Locus:lpg0738_1:807478-807459(-)
TGGATTGCTCAGCCTCTACA
>Locus:lpg0817_1:895671-895652(-)
CATTGAGCAATAAAACCTTA
>Locus:lpg0904_1:980353-980334(-)
TTTTAGTAACCATTCACATC
>Locus:lpg1041_1:1140613-1140594(-)
AATGCCCAGACGACCAACAT
>Locus:lpg1119_1:1227776-1227757(-)
ATAAAATGGAGGGTACGCTA
>Locus:lpg1130_1:1244869-1244888(+)
CAGATTAAAAATAATTAATC
>Locus:lpg1177_1:1303048-1303029(-)
GCACAAAAGCCTCTCCCCAG
>Locus:lpg1232_1:1359850-1359831(-)
GGGACGTCCTTTAAATCAGG
>Locus:lpg1256_1:1385076-1385057(-)
AACAGAACCATCAATTACCT
>Locus:lpg1311_1:1440248-1440229(-)
AAAAGAAATGCAAAAAGCTC
>Locus:lpg1311_2:1440248-1440229(-)
AAAAGAAATGCAAAAAGCTC
>Locus:lpg1363_1:1507904-1507923(+)
TAACCCTTCCTCTGCTTAAT
>Locus:lpg1371_1:1517272-1517291(+)
TCTAGATTTTCATATCAAAA
>Locus:lpg1397_1:1542152-1542133(-)
AAGTTTCTTCTACATTAAGT
>Locus:lpg1415_1:1561323-1561342(+)
TGATTAACACATTGGATTTT
>Locus:lpg1418_1:1566446-1566427(-)
ATATCTCCTCAGGCAGCATG
>Locus:lpg1476_1:1629834-1629815(-)
CCAGTCCCCTTTAACTGAAA
>Locus:lpg1500_1:1658503-1658522(+)
AATAACTGAAATTTAACTGG
>Locus:lpg1635_1:1807659-1807640(-)
ATCATGGTAGGTATGTTATT
>Locus:lpg1670_1:1857645-1857626(-)
AAAATTATTAAACTACAAAA
>Locus:lpg1684_1:1875040-1875021(-)
TCCATCTTCAATCTCATCAT
>Locus:lpg1711_1:1907223-1907242(+)
AGGAGTAACATCTATACCTT
>Locus:lpg1727_1:1926901-1926920(+)
AAACCAGTTAAGACGTCTAA
>Locus:lpg1836_1:2057855-2057836(-)
TTGAGGTAGTGAAATTTTTT
>Locus:lpg1839_1:2059506-2059525(+)
TATAATTCGATTCATAAGTG
>Locus:lpg1920_1:2143341-2143360(+)
ATCACATGAAAATTATGGCT
>Locus:lpg1939_1:2166095-2166114(+)
AAAAAAATATCAATAGAACC
>Locus:lpg2017_2:2256940-2256921(-)
CGCTCATTAAACGGAATGGC
>Locus:lpg2017_1:2256955-2256936(-)
AATACAAAGATTGTGCGCTC
>Locus:lpg2053_1:2296550-2296531(-)
CTCTACCACCTGAGCTAACG
>Locus:lpg2078_1:2325155-2325174(+)
CTTACCCCCCAATTTGTTCT
>Locus:lpg2092_1:2342794-2342813(+)
TTTGTTCTATTTTCATCTGT
>Locus:lpg2101_1:2348628-2348647(+)
GTGTTGTTCTATCATAGATT
>Locus:lpg2121_1:2366820-2366801(-)
GAAATTTCTTTAAAGTGAGC
>Locus:lpg2144_1:2390674-2390655(-)
AGGAAGATCAGAAAAAAAAT
>Locus:lpg2241_1:2539016-2538997(-)
CACCCCATTTGATTTTTAAT
>Locus:lpg2281_1:2583400-2583419(+)
GCACCAGAAGCCATTTCATC
>Locus:lpg2297_1:2594238-2594219(-)
GATCAAATAATTGATTGTTT
>Locus:lpg2300_1:2601356-2601375(+)
ATTAACGGAAAATTTCTGTT
>Locus:lpg2308_1:2608382-2608363(-)
AATCATGAATTGAGCTTCAT
>Locus:lpg2442_1:2757355-2757336(-)
AGGTAAGGTATTAGCGGTTT
>Locus:lpg2531_1:2863428-2863409(-)
GGCATAAAGCAAAGCCGCTT
>Locus:lpg2583_1:2912607-2912588(-)
TCTTTCTTTTCATATTTTTA
>Locus:lpg2620_1:2957245-2957264(+)
CCAATTTGCCTGCATAAGTT
>Locus:lpg2697_1:3049427-3049446(+)
ATTAAACAAAACACTAGCTT
>Locus:lpg2730_1:3080074-3080093(+)
TTTCTGTAAGTAAGCTTTTT
>Locus:lpg2766_1:3116116-3116097(-)
CTAATTCTTTAAGCAAATTT
>Locus:lpg2788_1:3140492-3140511(+)
ATCTGCACCCTTAATGAGCT
>Locus:lpg2796_1:3148920-3148939(+)
ATAAATAACTACTGATAAAA
>Locus:lpg2802_1:3156780-3156761(-)
ATTGAAGTCGTCCAGGGTTG
>Locus:lpg2828_1:3193046-3193027(-)
GTGAAACCTCTTTATTTAAT
>Locus:lpg2869_1:3246270-3246289(+)
AACAATTGCAAATATGTTTT
>Locus:lpg2896_1:3277619-3277638(+)
TCAATCATCAAACTCCACCT
>Locus:lpg2932_1:3317234-3317253(+)
TAATTCACTCCATTCCACTC
>Locus:lpg2933_1:3319410-3319429(+)
CTCTCAGATCTGAATACTTC
>Locus:lpg2935_1:3321142-3321161(+)
CTTTTTAACTTTAATACCGT
>Locus:lpg2965_1:3354863-3354882(+)
TCTATTTCCTCGCCCTTATA
>Locus:lpg2969_1:3358077-3358096(+)
CTGACAACATGCTCCCTGGA
>Locus:lpg0075_1:84555-84644(+)
TTATGGATTGCTATCCGTTTCAGAGCCAACTACTGCTTTATTAATTTTATTTTCCAAAGAAGATATAAATTGGGTCACCTGCAATCGCTG
>Locus:lpg0092_1:104754-104748(-)
TACTCAC
>Locus:lpg0181_1:211075-211025(-)
GAGGAAGATTTTATATTCTTATTTAGGAAAAATGCTGGATATTTACTATAC
>Locus:lpg0181_2:211126-211025(-)
AATGATTCAATTGCAGAGGGAATTTTTACAACATTTGAAAACTGCACACCTGAGGAAGATTTTATATTCTTATTTAGGAAAAATGCTGGATATTTACTATAC
>Locus:lpg0215_1:247870-247787(-)
GGTCGTAAAGAGATTTTCAGCCGCTTTGGAAAAACTACCCTGCCGTACAACCTCTATGAAAGTCTGAAGCAGTTTAAATTCCAT
>Locus:lpg0246_1:293084-292971(-)
TATCGATCCCCGTCGTACTCGTTCCAACGCATACGGCTAAAATTTGAAAAAAACAGTATATTTTTATACATAACAGGTGCTTCGTCTTTTGAAAGAAGCTTTATTATACTTTTA
>Locus:lpg0252_1:298891-298796(-)
GAGAACATCCATACTAAATTCAACCCAATTTTACTTTTCTTAAGGGAAGATTGCTCATCAAAAAAACCGTTCGCTTTCATGCTGACTATTATCACC
>Locus:lpg0283_1:337020-336961(-)
TCCCCCCTTAGGATCATCATAAAGCACACAAACAATTTTTTGCTGACTCTGGCTGAACAT
>Locus:lpg0333_1:385755-385895(+)
AAGCCAATTAAAACTTGGTCTAGACGTTCTACAATCGTTCCTGAAATGATTGATTTAACAATTGCTGTGCATAACGGCAAAGACCACGTTCCTGTATTTATTACAGACAATATGGTTGGTCATAAATTAGGTGAGTTTGCC
>Locus:lpg0396_1:436972-437049(+)
CAGCAGGAATCGCCGTGTTCGCATTTAAACTCAGCAAGCAATTGCTTGTCTGTTTCACTTAATTGTACTTTCTCAAGT
>Locus:lpg0420_1:460212-460141(-)
TACAATGACTGGAATAACCGGAGATGCAGCAAATACCGCGCCTGGTTGTGTTTTCCATTCAGAAAAGGACAT
>Locus:lpg0444_1:480192-480148(-)
ATCCGAGAGTTGATCTTTCATAACTTCAATACTTATGGGAACCAA
>Locus:lpg0454_1:492182-492132(-)
GCTGTAATCAATTTAGTAAGACTTGTAAATGAACCCGTAATTTGTGATGCC
>Locus:lpg0463_1:505540-505659(+)
TATTCTATAATAAACAAGGCCTGGTCATATTCAACAGGATCCCCGTTTTTTACCAAGATTTCAACAATTTTCCCAGCACGATCGGCTTCAATTTCATTGAACATTTTCATTGCTTCAATA
>Locus:lpg0488_1:528277-528191(-)
AAATTGGAAAACCAAAGGCATCCACAGCCATATGGATCTTTGTTGTATTGCCAGCGATCGATTTACCAATGGTTTCAATTGTTTTCA
>Locus:lpg0538_1:580406-580462(+)
TTAACATTGAACACCCAAGCTATGAAGAATGTTATATTTTTGGGTATGAATGTGCAT
>Locus:lpg0557_1:596673-596735(+)
TATGTAATGATTGGCTGGCAATGTGGGCAAAATGCGGAGTGGCGCCCGGCAATCACGACAGTT
>Locus:lpg0632_1:668593-668673(+)
TTAAGGGCAGTTCAAAGCTCCATTATTCCAGACTGCTTGGCCGGGTGTTGTTCCGGATTGGACAAATCCAGTGGCCAAAAC
>Locus:lpg0644_1:688383-688306(-)
ACCCACCACAGAACCTGCGATGTTGTACAGGTAGATGTTGTTGCCGTTGTTATCAAGGCCGGAATCCACCCCTTGGGG
>Locus:lpg0648_1:696061-696023(-)
AGAGCGTATGCCATTGGCGTTAAAACTAATTACTTTCAT
>Locus:lpg0688_1:740114-740049(-)
GCATTAACACCAGCAAGCATTTGTAGGCGAGCGTCATCACCAAAACGTAATTCTTTAGCCATTATC
>Locus:lpg0697_1:759973-760029(+)
AACTTGCTTTGGCTTCTAAAAGAATGGTTTCAAATTTTTGAGCCAGGAGCTTATTTT
>Locus:lpg0718_1:783015-783119(+)
TTCCCTCCAAAAAATGCTTTTATATTGCACATATGGGATAATGAAAATTTAATATGTGCTTTTTATATTAAACATACCTTAGATTATAGGTTATTTTCATCGGAG
>Locus:lpg0804_1:881662-881697(+)
ATGCGTTTAAACATTTCAAATCCTTTTGCTTATTAT
>Locus:lpg0827_1:905649-905575(-)
TACTGCTTCATAAAGAGTATCTGCAGCAACGTAGGAAGAAGTAAGCATTGCAATTACCAACAGCGCCTTTCTCAT
>Locus:lpg0842_1:920468-920349(-)
GGCCATAACCTTAAAACATTAGGCTTTCTGAACAACATAGAAAATAAAAACAGCCCTGAGCTACCAATACCTTGTAAGGCTTGTACACCTCGATTACCCAGACGCGCGATTGTATCAAGC
>Locus:lpg0864_1:938965-938894(-)
TTGCATTATCAATTGCTTTTTCAATTCCTTCCTGCGAGGTCCCAATTAACTCCACGATTTGGTAAACTTTAT
>Locus:lpg0900_1:974983-975054(+)
CAATGGATTAGCTCTTTAAGTGGTTTTTGTATTATTTTTAAAGGTTTTGTCAGAGCCGATTTGATCGCTAAC
>Locus:lpg0906_1:981795-981944(+)
TTATGCTTCTTCATGGTGACTGCTTTCGGAAGGGGTTTCCAAATTCCCGTTAGAAGTGTAAACACTCACAGCGTCAGATTTATTTCCCGACAAGGCGTTGACAATTTGTTGACGGGTATACATGTTATTCGCTATGACTTGACCATTAAT
>Locus:lpg0911_1:984931-984836(-)
TACCTTGGAAGTATGACGAAACCGGAGCTTAATCTCATCTCCATCAAATACTCCACCATATATATGAGAGTTTCCTACATCAATACACAGAATCAT
>Locus:lpg1017_1:1109685-1109620(-)
TCTAATAAAAAAGAAACGATGACAGCACCTAAAAGTACCCAGGTAACCACGCTCGCAAATTGCTGC
>Locus:lpg1057_1:1156071-1156003(-)
CCTAATTGGTGTTATTTTTTGATAGGAATGAAACAACATAAAGCTACAGCCCTTTGGAGTTCCTTTCCT
>Locus:lpg1248_1:1378371-1378418(+)
CATTTTGGCCTCCTGTTGGCTCTGATTCGATTGATTTCCGGTGTATTA
>Locus:lpg1257_1:1385182-1385183(+)
CA
>Locus:lpg1257_2:1385183-1385218(+)
ATGGCGCCACCTTTTGCATGGAAGATTCAGCCTGCT
>Locus:lpg1277_1:1405675-1405541(-)
CATTGCAATCGGTGCTACAAAAAATACCGTAAAAGCCAAAGGCTGTTTTTTTATAAAATGCCAGAAAAACCGACCCAGTGTTTTTGGCAACTCTTCAGATTTTTTATTATCGCTATTCATAAACCATACCTTCAA
>Locus:lpg1301_1:1429645-1429728(+)
TATTTATCAGACTCCAAACCCAGACCTATTAAAATAGCTATTAACAAAGGAATGTTCTTGGCTATGGGAGCAAATGGATCTAAC
>Locus:lpg1325_1:1460611-1460614(+)
ATTC
>Locus:lpg1382_1:1530721-1530638(-)
TTTGCTTTGTCCTTTGCAGCAAATTTTAAAGCGATTTCTCTACCGATTCCTCTACTGCCACCTGTAATAAAAATGACTTTACTC
>Locus:lpg1391_1:1537874-1537821(-)
GAGAACGCCTCATATCACGACGTGAGCGTGATTTTTTATTTTGTTGTACGGCCA
>Locus:lpg1431_1:1580595-1580657(+)
AATATACATCGCTTCCATTATCAGCTACAACTCGAGTGTGTCTTCCATAAATTACCAGAATTT
>Locus:lpg1439_1:1587974-1588060(+)
TATCCTTCAACAGTAGAATTTAGTTTCTCGGGACTTCTTTTATCGAGACATTCTAATAACTTTATTCTTCTCGAATCGGCATTAAGA
>Locus:lpg1472_1:1626177-1626118(-)
ATGGTTGTTGATAAATTGCTTCAATATCAGAAATTGACCACTGTTTTTTTTCTTCAGACA
>Locus:lpg1515_1:1676759-1676655(-)
CTAGTTCACCCAAATCAATATGAGACCATGATTGTCTTCTCGGAGTATTCATATGATTTTTATGATTATTCTTTATATTATTTATTTTATTTAAGTATATACTCA
>Locus:lpg1522_1:1684810-1684757(-)
AGCACGAGAAGCTGGCCGATTCCCTGTAATCTATATTCTTCTGTAGCTAGAGCC
>Locus:lpg1547_1:1711280-1711336(+)
TATGCAATTTCTTCCGAAGAAATGGTCAATTCAGTTGATTTGTCTGTTTTGCTCATG
>Locus:lpg1561_1:1724927-1724886(-)
AATCATGACAAAAATTCTCATGGCCATTCTCTTCCTTGCCAA
>Locus:lpg1583_1:1751111-1751212(+)
TATTTTTTACCATGTTTTGGGTCACTAATCGCAATTGTTTTGGTATTTACAAACTCTAATATACCTTCTCTTGATAACTCTCTACCATATCCTGATCGCTTT
>Locus:lpg1739_1:1940908-1940876(-)
AACCAAGATGAAAGAGCGTCCTCTTTATTAATC
>Locus:lpg1839_1:2059527-2059598(+)
TACAACATTGAAATGTCAGCTACACCCTGCAATAACTCTTGTAATCGCTGCAGGTGCGCAAGCCTGTTCTGT
>Locus:lpg1887_1:2105005-2104880(-)
CATTTAATTGCTGAATCTGTTCAGCTGGTGTGCCGGTCAGTTGAGCAGGGGCTTCATCAGCATAGGCTGGGGAAAACAAGATTGCCAACATTAAAGATGGAAGTGCATACAATATCACTTTTTTCA
>Locus:lpg1887_2:2105276-2105193(-)
CAATGCCCAAGTCCACACGGGCGAAGTTATATAAATTCAAATAACTATTGGTTAGCCTTTTGCAATGCTTGCTGCTGTACTTGT
>Locus:lpg1903_1:2122873-2122841(-)
TCTTCCGAGATGGCAAGCAAGCTGTTTTTTTTC
>Locus:lpg1916_1:2139042-2138992(-)
GGGGGGATAATGCGGAGATTAGTTTTTCTTCTATGCGGAGTTTACGCGTCA
>Locus:lpg1944_1:2171752-2171660(-)
CATAAGCTCCCAGTGCCCCGCCTCCCTGAAGTACAATTGCCATTTGCTTCATGGATGTCCTTATCAATTCGCTCTGTATCAGCAAGTATAGCA
>Locus:lpg1987_1:2229195-2229263(+)
ATTCTCTTAATAACTCAGGACAAATCATCCAGGCAATACACCAATCAATCCCGTCTGCTTTATCGAGGC
>Locus:lpg2060_1:2299609-2299553(-)
TACTTCCTCTCTAATTTCATCCCAACAAACTCTAGTAAAATTCCTACAAAATTCCAT
>Locus:lpg2065_1:2307069-2307028(-)
AAAATAGGGGGAGTGGTTGATGTGTCGTTTTGTTTTATATTC
>Locus:lpg2125_1:2370146-2370178(+)
TACATATTCAGAGTAGGACGCAAGCTTAAAAGA
>Locus:lpg2139_1:2387133-2387210(+)
TTAAGGAGAAAGCAGATTCTTCTCCCAATTGTTTTTTATAAAACAATATTCTACGACATCAGACAATTCATCCGTTCT
>Locus:lpg2226_1:2515574-2515615(+)
TTACCCCGCAATATGTATTGGCATAATAGAAAACAGCTGTTT
>Locus:lpg2320_1:2621728-2621862(+)
ATTTGGCATTCGACCAAGGCTAGCCCCGTTTTTGAGAGCTTTTCATTAAAATTAATACTATTTACTTTACAAATTAACATTCACAACATCAGAACTCATAATGCATTCGCCATCTTGATTAATCATAAGATAAAT
>Locus:lpg2326_1:2630173-2630244(+)
CACATTTTCTCCAATACATCTCGCAAATGTTTAACTGGCTCTACCGTCATGGAATCGATTTGCTGTTTGGGA
>Locus:lpg2342_1:2645729-2645773(+)
ATATTTCCCTATAAAATTGCCTATGATGGACAAGACGCACTAGTT
>Locus:lpg2343_1:2645922-2646011(+)
TTAATTCTCGGCGAACTCCACACCAGCTTCATCCAGCATCAAACGCGCTTTTTCTGCCATTATTTTATGTGCCAACGCTGTCGGATGAAC
>Locus:lpg2517_1:2845398-2845300(-)
GAAGGAGACAAGGCCACAAGGTCGGCCAATTCCTGGTTATTGATTTCGCAATTTGCTTGCAGTATTTCAAGTATTTTTTTATCAGTACGATCGAGTATC
>Locus:lpg2542_1:2874051-2874113(+)
TACCACGTGTTGCACTGTCGTTCAGCAAACAGCGTTTGCATTTTTTTATTTACAGCAGACGCA
>Locus:lpg2583_1:2912938-2912840(-)
TCAGATATTGCCAATGTTTTATGGATGCCTTTGCGTGTTTGTTCATCTGAAGAAGTTCAAATTCGTTTGAAATGGGTTTATTCTTTGGAGTGCTTTCCA
>Locus:lpg2589_1:2921871-2921951(+)
TATACCGCTTCCCGAATTATCCAGGTTCTCTCTGCCTTATTTTCAGATAAAGGTGCTTGCACCCAAAGAAGCAAAGGTTTT
>Locus:lpg2606_1:2940002-2940052(+)
TTGTTAAAATCATTCAAGTTTAACCCAATGTTTGTAAAGGGCGCAACTGAA
>Locus:lpg2610_1:2945669-2945779(+)
TCATGCAAAATATCATGCAACCCCATATCTCAATTTCTATCCATACCAGGAACATTTTTAAGCATCATATCAGTGTTTTTACATGAAAAGCTAAAAATTTCCTTGAAACCA
>Locus:lpg2611_1:2946999-2947049(+)
ATCGTCCCATTTGTTGTTTCCACTGCACTGCCATGCCACGTGGATAACGCA
>Locus:lpg2653_1:2999750-2999715(-)
CCGGGATTGCGTAAACCGACAATTAGTTTAATGACC
>Locus:lpg2670_1:3017916-3018065(+)
TTCAAGCCTGGATTCCATGCTGCTTTTGGCATGATCTTGTTGCTCTTCGGCATCCAAATTTGGTTCGGAATTTTGATTTCGTTTAAACCATTTAATCATTTTAGTGTACAATTCCTTAAAAATATGAAATTCTATCATCTTTTTAGCTTT
>Locus:lpg2680_1:3027761-3027690(-)
ATGGTAGTTATTCTTGCCCAATTTAAGTATAAAACCATCAAACTCCTCCACAGGTATTACTGGCAAGAACAA
>Locus:lpg2713_1:3065017-3065070(+)
TTCGGCATAACAATATACTCCGCATTCGTTACTTGGTTTTTTTGGGTGATAATA
>Locus:lpg2764_1:3114987-3115064(+)
GCCGCTATTATAGCTAAAGATATAAGGTTGGTGCTGAGCAATGCCCAACACCTGGCACAGTTTAAGCTACCGTTTTAC
>Locus:lpg2785_1:3137995-3138102(+)
CTATTGGTACTGTTCCAATACTTTATCTATAGATTCAGCAGTCAAATTTTCGTGATAATCTTTATCAACTTGCATCATTGGCGCATTCACACAAGCACCCAAGCATTC
>Locus:lpg2829_1:3194317-3194320(+)
AGAA
>Locus:lpg2866_1:3242479-3242470(-)
TATCGTTCAT
>Locus:lpg2881_1:3261197-3261295(+)
ATTCATATGTTTTTTTTGCTTTCACCCGAGCCAAAGCCTCAAGAATATAATTTTGTTTTGCCTGTACGTCTTGAGTATGATCTTGTGCATGGGCTGAAA
>Locus:lpg2998_1:3388350-3388388(+)
TATTGCAATATGGCGGTGGAATCAAAAACTTTTATCCGT
>Locus:lpg3000_1:3391802-3391867(+)
AATTGGGAGTGGCTAAGGCCATATATCCATCCTTTTCCTCTGAAGGAGCGGCTAAAGCCAACTGTT
>Locus:lpg0075_1:84535-84554(+)
GGAATACTTAATTTATCTGC
>Locus:lpg0092_1:104774-104755(-)
AAAGGGATCTTTGGATTTTT
>Locus:lpg0181_1:211095-211076(-)
CATTTGAAAACTGCACACCT
>Locus:lpg0181_2:211146-211127(-)
GATTATTATCACCTCGATAT
>Locus:lpg0215_1:247890-247871(-)
GCTTTACTGACTGTAGACTG
>Locus:lpg0246_1:293104-293085(-)
TATGTTCCCAAAGACTTTGA
>Locus:lpg0252_1:298911-298892(-)
TTAGAAAAATATGACCAAGT
>Locus:lpg0283_1:337040-337021(-)
CTTGCATAGTTTGGAGGAAA
>Locus:lpg0333_1:385735-385754(+)
CAATCGAATCAAAATCAAAA
>Locus:lpg0396_1:436952-436971(+)
TCCTCAAATTGGCTCATCCT
>Locus:lpg0420_1:460232-460213(-)
GCATCCTCTAACTCTTTGAT
>Locus:lpg0444_1:480212-480193(-)
AGAATGGTTTCTTTTTGTTC
>Locus:lpg0454_1:492202-492183(-)
ATCCAGCCAAGTAAGAGCCC
>Locus:lpg0463_1:505520-505539(+)
TGAGCATAAACAGGCCTCTC
>Locus:lpg0488_1:528297-528278(-)
ACCGCAAATCAACTGAAATG
>Locus:lpg0538_1:580386-580405(+)
ATCACATCTTAGATTACGAT
>Locus:lpg0557_1:596653-596672(+)
GTGGCCATTATTAAACTTAT
>Locus:lpg0632_1:668573-668592(+)
TTAATCATATTCTATCTCCG
>Locus:lpg0644_1:688403-688384(-)
GCCTGCGTGGCTGATGTTGA
>Locus:lpg0648_1:696081-696062(-)
TAAAATCCATTACGGGCAGA
>Locus:lpg0688_1:740134-740115(-)
CTTGAACCGCATCTGCTAAT
>Locus:lpg0697_1:759953-759972(+)
TTACAATTTCAAAAAAGTTT
>Locus:lpg0718_1:782995-783014(+)
CAGTATTTTTTTCATTACTA
>Locus:lpg0804_1:881642-881661(+)
AGGCAATCGATATTAGTCCT
>Locus:lpg0827_1:905669-905650(-)
TTAGCGATCATGCCATATTG
>Locus:lpg0842_1:920488-920469(-)
AAAGCTGATAACGTAATAAT
>Locus:lpg0864_1:938985-938966(-)
CGTTTTAGCCACTTGCTTTA
>Locus:lpg0900_1:974963-974982(+)
TGATTTAAAGAGTTTGTACT
>Locus:lpg0906_1:981775-981794(+)
TTAACCAGGGGTTATATTTC
>Locus:lpg0911_1:984951-984932(-)
CCCAATTCATCCGAAGTACT
>Locus:lpg1017_1:1109705-1109686(-)
CAATAGCGTCGGCTTTTTCA
>Locus:lpg1057_1:1156091-1156072(-)
GGCTAAATTATTTTTGGTAA
>Locus:lpg1248_1:1378351-1378370(+)
CGCTTTTTATCATCAATGCT
>Locus:lpg1257_1:1385162-1385181(+)
CTCCATCGTTTTAATTTGCT
>Locus:lpg1257_2:1385163-1385182(+)
TCCATCGTTTTAATTTGCTC
>Locus:lpg1277_1:1405695-1405676(-)
ATAGCATTATTTTCAAGCAC
>Locus:lpg1301_1:1429625-1429644(+)
TTTAAATAGAAATAGAGCAT
>Locus:lpg1325_1:1460591-1460610(+)
ATCATTTTTTGAACTAGTTT
>Locus:lpg1382_1:1530741-1530722(-)
TTTTGGCTGCAATAACGATA
>Locus:lpg1391_1:1537894-1537875(-)
AGGCTTGGTTAGTGCATCAT
>Locus:lpg1431_1:1580575-1580594(+)
TTGAAACAGGAAGGCTAATT
>Locus:lpg1439_1:1587954-1587973(+)
AGAGCTGCTCATGAATTACT
>Locus:lpg1472_1:1626197-1626178(-)
TTGATAAAGCAAATCATTAA
>Locus:lpg1515_1:1676779-1676760(-)
TAGCAGAGAGTCATTCTTGG
>Locus:lpg1522_1:1684830-1684811(-)
TTTTATCTAGCAGCTTTTCC
>Locus:lpg1547_1:1711260-1711279(+)
GTTATTATACAAGACTGTGT
>Locus:lpg1561_1:1724947-1724928(-)
ATACTAAAAAAGAAAAGCAA
>Locus:lpg1583_1:1751091-1751110(+)
TGAAATAAAAATGAATTTAC
>Locus:lpg1739_1:1940928-1940909(-)
TTATCCTTTTGCTACTCTTA
>Locus:lpg1839_1:2059507-2059526(+)
ATAATTCGATTCATAAGTGC
>Locus:lpg1887_1:2105025-2105006(-)
TAATTGAGATTGAATCTGAG
>Locus:lpg1887_2:2105296-2105277(-)
TTTAGATGCATAAGCATTGT
>Locus:lpg1903_1:2122893-2122874(-)
AAGCAATATGGTGAAACCCT
>Locus:lpg1916_1:2139062-2139043(-)
GTCTTCAACACTTAAAAAGA
>Locus:lpg1944_1:2171772-2171753(-)
GTATTTTAATACGCCCAATT
>Locus:lpg1987_1:2229175-2229194(+)
AGATGAGAACAGTATTCTTC
>Locus:lpg2060_1:2299629-2299610(-)
AACTCAGGATTAGAGCGTTT
>Locus:lpg2065_1:2307089-2307070(-)
CTTTCCATGCTGTACCATAT
>Locus:lpg2125_1:2370126-2370145(+)
TAATGAGATCTATTCCAATT
>Locus:lpg2139_1:2387113-2387132(+)
GAGGCTTAAACAAATTGATA
>Locus:lpg2226_1:2515554-2515573(+)
CTTTTCCAATTCATCCTTCA
>Locus:lpg2320_1:2621708-2621727(+)
AAAATCAAGGTCAATAAATA
>Locus:lpg2326_1:2630153-2630172(+)
GTGATTGGTTTTTGATAACT
>Locus:lpg2342_1:2645709-2645728(+)
CTATCCATTTAATTTGATTC
>Locus:lpg2343_1:2645902-2645921(+)
GCTATCACCATAAAAAACTC
>Locus:lpg2517_1:2845418-2845399(-)
TGACTCGACGCAAACAGGAC
>Locus:lpg2542_1:2874031-2874050(+)
ATAAAATGACAAGCCCTGGC
>Locus:lpg2583_1:2912958-2912939(-)
CCAAATTGTAGATTATTTGT
>Locus:lpg2589_1:2921851-2921870(+)
TTTAATTATCAAACTCAGAT
>Locus:lpg2606_1:2939982-2940001(+)
TTAGCCATAATTGTCTCTTA
>Locus:lpg2610_1:2945649-2945668(+)
ACAAAAATCTGCATTTGTTG
>Locus:lpg2611_1:2946979-2946998(+)
TTTCTATTTTTTTAGCCATT
>Locus:lpg2653_1:2999770-2999751(-)
TGGTTTGTTCATAAGCCGAT
>Locus:lpg2670_1:3017896-3017915(+)
ACAGTCAGTTCCTGGGGTTC
>Locus:lpg2680_1:3027781-3027762(-)
GGAGTTTCATTTTTGCAAAA
>Locus:lpg2713_1:3064997-3065016(+)
CTCCACGATGTGACTTTAAC
>Locus:lpg2764_1:3114967-3114986(+)
GTAGTAGGGGCTGAAATGAT
>Locus:lpg2785_1:3137975-3137994(+)
ATGGCAAACACCTTTATTTT
>Locus:lpg2829_1:3194297-3194316(+)
AATCAAAACTAATTCGAATT
>Locus:lpg2866_1:3242499-3242480(-)
GGGGATACAAACCTGATAAA
>Locus:lpg2881_1:3261177-3261196(+)
ATTTCTTGTGATTTTTGTTT
>Locus:lpg2998_1:3388330-3388349(+)
AAGAATATTTTATTAACTTT
>Locus:lpg3000_1:3391782-3391801(+)
AGCAATGTACCCTGAAACCT
>Locus:lpg0015_1:19792-19643(-)
AAGGCCAATAATAAGAGCCAAGCCAACGACAATAATGGGAAGATTGATGTAATTTTTGGCCTTTTTAAAAAACATAGGGATAGAATAACTAAAGAAAAACCGGATATGTTTAGTTACTATTTTATACCATGTGGCAAACTTCTCTTTCAC
>Locus:lpg0064_1:72854-72783(-)
CTTTTCCATTGTAATTTTGAAAATCTTTTTCTTTTTGGGTTCTTTTATAATATTCATTTTTCAAACTGCTCA
>Locus:lpg0071_1:77962-77828(-)
AGCAATGAAAGCATTGAAGAAATGGTGAACGCCTTCCACCAAAGGCACGACTACGTGGCCGATAGATTGCAAAGCATCGATGGCATAGAGGTCATCCCCGCCGACGGAACTTTCTACATTTTTCCCAGTGTGCAG
>Locus:lpg0259_1:306624-306544(-)
CAGGATATTGCAACAACATTTGCTTATGTTCGGAAGCAATATCAAGAATCTTGTCGAGTTTTTGAAAAAATTCCCTTTTCA
>Locus:lpg0298_1:356262-356221(-)
TCCTCATTCACATTTTTCGGGCAATTTATGTTATTCTTTGTC
>Locus:lpg0347_1:391460-391377(-)
AAACCCAGCTGTTTGGCTATAGCAACATGCTTTGGTTTTCTACCTATCGTGCTTTTAACCAAGGTTATTTTAATTTTTTTTCCC
>Locus:lpg0352_1:393980-393915(-)
ATGCCATCAGACACTACGCGTTTTACCTTTTTTCGTGTTTTTTGCTGCTTTGACTTTGTTATTGCC
>Locus:lpg0386_1:429071-429000(-)
GGGTCTTTTTCTCATTTCGCCTCAATTGAGCACGCCAATCTCCTGCTGTGGCATGATAATCTGCAATCCCCA
>Locus:lpg0400_1:438586-438648(+)
TATTTTAAATCATCTGGAAACATGCCTTTCAATCCGGCCATGCCACCAATTCCTCTCATCATT
>Locus:lpg0438_1:477098-477166(+)
ATTTTACTGCCGCGTTGCGAACTTTTCTGTGGTGCTTATTTAAAGACGTTTGCCCCTTGTCCTGAAACA
>Locus:lpg0506_1:547681-547580(-)
GCTAAAAGAGTAGAACAACAAACACCTAATATTAATTTATTACTGACTTTTTTCATTATTATTTTACGTCCAGCACTACGCGCACTTATGAAGTTAAAAACC
>Locus:lpg0514_1:554772-554728(-)
ATTTGGATTAGTTTAGAGTCATCGGATTTTTTTCTTAAAAATACT
>Locus:lpg0515_1:556698-556666(-)
TTGTTAATTTTTTTTCATTCAATAAATTGTCCA
>Locus:lpg0561_1:601531-601397(-)
TGCTTCTTTAAGCCCAAGAGTAAATCTTTCACACTTCTTTTACAAATTCTTTCAAGGTTAAAAAAGTTAATACATATGCAAACCACCATTAACGCTAAGATTTGCTCCCGTGATATATCGACTTTTCTCACTAAT
>Locus:lpg0597_1:628251-628102(-)
AGAATGACTGTTCGCCTGATATTGTCCTTTAACCTCTATGCGAAACCATTTCTCCAGAAAAATTTTTATCCATGCCCTAGCCCGCTGTTTTTGTTTTCCCTTCCAGGTCAAATTTTCCTCATTTGTTTTTGTCATCATGTCGCATCAGTT
>Locus:lpg0613_1:646871-646936(+)
ATCTGCAAAATTGCTCTAACCAACATTGTCCATAAGGATCACAAACTTCCATTTCCTCACATGAGG
>Locus:lpg0622_1:655706-655747(+)
TTAATTATTGCTGGCAAAAGTTTTATAATGAATAGTATATTT
>Locus:lpg0630_1:666978-667079(+)
CATGATATCGAATTCCTCAAGTTGATGGTTAATTCAAATACATGTCTTAAGCGGTTATCAGCAGGTACAGTGACTTGCGTATCCAAAACGTTGTATTGTCTG
>Locus:lpg0645_1:693005-692907(-)
AGAAAAATGTCGCGAGGATATTTTCCAATTAATAAAACATTGGTGAATTACATATTCACCAATGTAATGAGTTCATCTTACTGTTCTACTATCAAGTTT
>Locus:lpg0667_1:717379-717456(+)
TTACGCATAATGATTCATACTCCTTTCTGCCACACACTTTATTATGGTTTTTGCTTTACACATTTCTTCATACAGGAG
>Locus:lpg0697_1:759973-759976(+)
AACT
>Locus:lpg0722_1:792210-792160(-)
ACGTTAGAAAATAAACTGAAACATACAACAAATAACAATGATTTTAACTTC
>Locus:lpg0752_1:822904-822797(-)
AGCCAGTTGAAGATCACCATTATGGTTTACTCCTGCTTCAGCAATAATAAAACAAGTCATACTAGAGCCTCTTGGTTTAATTCCATTAATTTTTCTGTTAGAGCCCAA
>Locus:lpg0804_1:880587-880697(+)
TGCGGCTTCACAATAGACCTCTTGCCTAAACTTGCCTCTTTCATTAAACAAAATAATCAGGTTCTGCAAGAGGGCCTAATGAATTCCAATTTATCCTATCATGGGTTGAAA
>Locus:lpg0841_1:919591-919559(-)
AATAGATTTTTTATTTCAACCCAATTATCAGGC
>Locus:lpg0845_1:922550-922467(-)
GATAAGCTCTATGGAATAATAAATATTTCTGACTCAGAATTATTTCAAGATCTTTGTAAAATAGTCTTCACTCCACAGAATTCA
>Locus:lpg0875_1:950097-950129(+)
ATTTTTTATACATGCGAAGCATGCGTTGAGTTA
>Locus:lpg0885_1:957885-957814(-)
TCAAATGGGCGGAGTTACAGTGGTAACTTAATGTTTCATAAACCCGCCAGTTACCACTTGCATGGGCATTAC
>Locus:lpg0891_1:964230-964156(-)
CGGCTCTATGCCTCTTTTTTTTATTTTTTCTGCGGCCTTGGCAACTTTTTCATAATTGATTTCTTGCCTACGCAT
>Locus:lpg0969_1:1063307-1063227(-)
ATTAGTACCATTATCAAGTCCATCTTTACCCAACTTCCTACATTCCGAAATAAGTTTTTGTATATGCTCCAAACTTACCAT
>Locus:lpg0996_1:1088956-1089042(+)
CATGTTGTCTCCTTAACGAATAACACTAAAATGAAAATCATCAGGCCAATGACAAGCCTGACCATTCGAGAGCCGAAGTTCAGCAAG
>Locus:lpg1151_1:1268083-1268139(+)
TATTGTTTCATTCCTGGTTTGCTTATATTCAATAAATCGGTTTGTAAAATTTCAGGT
>Locus:lpg1155_1:1275646-1275569(-)
CGTCAAATCATTAATATCAGGGTAGGCGATTCTTATAATTCCTACCCAAGATCTATCTACGAGGAGGACGGCTATTAT
>Locus:lpg1183_1:1309152-1309096(-)
ATTGAATTTTTTAATACCGGACATAATGACTGGCTCCAATATTTTCTCAATGCACAT
>Locus:lpg1215_1:1341555-1341695(+)
TCTTCCATTTTATTGCGCGTTGTAAACGTTTCGCGGTGCTTATTTACTGCATGTATACTGGCTCCTCGAAATTTTCAGGTAAGGGGAGAAGGATATCATTTATTTTTGAGTTTGGTGTTTTACTCCTTTTTCAACCAATCT
>Locus:lpg1227_1:1353706-1353614(-)
CTCCGCGAAATACGAGGTTTTTTGCAGTACTCAATTTTCCTAGATTTACAGATGGCTCTGCTGATGTACCATTTTGACTATTTACCGTTTTCA
>Locus:lpg1292_1:1420090-1420093(+)
ACGA
>Locus:lpg1293_1:1420783-1420851(+)
CTCTTATTACATGCTATATTTTTCTGCAGATACAGAGATATCACTATTGTTTTTCAAAGCTTTTTTCAT
>Locus:lpg1340_1:1478136-1478183(+)
TATCGACCTAACAAAGATAATACAGATTGCGGTAGGCTATTAGCTTGT
>Locus:lpg1360_1:1506551-1506560(+)
TCATGGCAAG
>Locus:lpg1397_1:1542163-1542080(-)
AATACTTCGCCAAGTTTCTTCTACATTAAGTCCGACAGGAGTAAGCATACCCATGCCGGTAATAACCACACGCCGACTATTCAA
>Locus:lpg1397_2:1542201-1542082(-)
AAATCTTCCACCAAACCTACCCCACTAACCCCAGCTAAAATACTTCGCCAAGTTTCTTCTACATTAAGTCCGACAGGAGTAAGCATACCCATGCCGGTAATAACCACACGCCGACTATTC
>Locus:lpg1445_1:1593493-1593443(-)
TTACCATCCACCACCGCTTTGACTACAGGCGCAGGCTGCAAATCGATATTC
>Locus:lpg1447_1:1594856-1594806(-)
GAGATCCAAGTCCGGCTTGACTTAATATTTTCTGTAATCTTTCACTGCTCA
>Locus:lpg1453_1:1602516-1602451(-)
AATTCATCAGTTACTTCGACAAGCAGCCTTTCTCCCTCATCTACTATTCTTCTAAACCATCTAGGC
>Locus:lpg1537_1:1701967-1702092(+)
TATTCTCTTTTTAGTTTTTTACGCTTTACACGTTCATTTTTAATCAAGTTGAGTGATTCAACTGCTAATGAAAAACCCATAGCAAAATACAAGTATCCCCTGGGCACATGGAATTCAAAACCATCA
>Locus:lpg1548_1:1712449-1712526(+)
TATCTATTGCACAACTCATGCTGTTCAAAGAAAAATGCTATTTCACGAGCAGCATTTTCAAGGCTGTCAGAACCATGC
>Locus:lpg1567_1:1733538-1733485(-)
GCAGTACCTAAGATCAAACGGCTACTTAATTTTTTTCCTGCCAAATTCCACATC
>Locus:lpg1589_1:1757827-1757898(+)
TTATTTAGCAGGGATAATTTCAACTTGAAGATTAGCTACTACATCACTATGTACATGTACTTCAACAACATA
>Locus:lpg1593_1:1760185-1760090(-)
TCCATTTTCCTGTGTTTTAAAAGCCAAAATTTTAACAACAGTATTCGAGATACGAATGATAAGTGGTTCTTCAAATTTAAGATTTATTATATCCAT
>Locus:lpg1630_1:1800318-1800371(+)
TATATGCATGAACAATACCATTCAGCAAATTTCATTATACCCTCATCAATGCTA
>Locus:lpg1674_1:1861669-1861788(+)
CAAGACATCTCTCCTATCTCTGTTTCTTGGTCATTCTCGGTTAATCTTTTTTTCTCCAACAATTTAATTTTTTCTTCAGTAATCTGTCCACAAATGTATTTACCATCCATACAAGCCATA
>Locus:lpg1708_1:1904396-1904337(-)
CCCTGCGTAATGATGAGTTTGACCAACAAGCCCATCCATATTCAATTCATAAACATTCAT
>Locus:lpg1764_1:1969634-1969669(+)
AAATTTTCTTTTTTACATCTTTATCTAATTGGCGCA
>Locus:lpg1813_1:2030626-2030531(-)
GTTATTTTGTACTGTAGATTCATTTCTTTGCCAGTAAGATCAAGCAAAGGATCCTTTAATGAGCCAATTAACTTAATTACTGTATCTTCAATAGTC
>Locus:lpg1852_1:2073837-2073781(-)
CAAAAGAAGAATACTGCAGCTTATTTTTTTCATTTTTATGACCATCATATATTGCAA
>Locus:lpg1941_1:2169139-2169228(+)
CTATTTATTGATGCAAAGTTTCGAAATGAGTATCTCGTGCATTTGCGAAGTTCCTTCAATGATCTCCATTACCTTAGCATCTCTGTAATA
>Locus:lpg1949_1:2176988-2177086(+)
AATTTATTTTATGAGACTGGAGATTGGATTTTTCCCTGTCTACTGTCGTATAAATTTCTCTTGCACTCTCCATTTCTCCTTTTACCGCAAGAGGTAATT
>Locus:lpg2133_1:2378321-2378268(-)
GACATGTGCTTGCAAAGGCTAATTTTATTCAATTATCTGATCTTAATTTTATCG
>Locus:lpg2222_1:2508820-2508870(+)
ATTTTTTGGCCTTGTAATTATCCGTATATTGTTGTCCTAAAATTCTCGCCT
>Locus:lpg2305_1:2607083-2607000(-)
TTGTTTTTTCGTTTAATGGTTTTACAGAACGCATATGATGACGAAATAGAGCTTTATCCTCATCAGACAGGAAATCATCAGTCA
>Locus:lpg2329_1:2633506-2633471(-)
ATGCCTTTGCTCATAACTGTTTTCCAAGGCGATAAA
>Locus:lpg2388_1:2697762-2697875(+)
AGCAGAGCGAAATCATTATATTTTTGCATTGTAAACAGAAATATCATGACTACCAACCCTATAAGAGTCAAGTTTAACCAGGTATGTTATAAATACCTTCCTGCATCAGGAAAA
>Locus:lpg2415_1:2727589-2727675(+)
TATGGTTTTACAATGACAACAGGCTCTGGTGTGCCACCCAAAAGACTAAAGACCAAAAGCACAATAAACATTACGATAAAGAGGAAG
>Locus:lpg2449_1:2761365-2761309(-)
GCTATGGGTTTCATTATTTTTCGCAAAACAAGCAAAATTTTATTACATGGATTCGAC
>Locus:lpg2461_1:2774468-2774397(-)
ATTGTTTTCATCAAAAGCCTGGTTTTTTTCAAAAAAATTGAATTGAGACATTCCTTTTCTCCTATTATCCAG
>Locus:lpg2470_1:2784292-2784330(+)
CATTCATTTTCTATTTTCCTTGCATTGGACTCGCCTGAA
>Locus:lpg2491_1:2808247-2808297(+)
GCAAATCAGCCATTCTCTTTTACCGGGTTAAATCAAATTGTGCCAAGGGAA
>Locus:lpg2503_1:2820301-2820372(+)
TATTCGCTCGCCAGGAGGGACATAATTCTGGTAATAAATCGGAGTAGGCAAAAATGTAGGAGGCAGAGAAGA
>Locus:lpg2521_1:2847711-2847613(-)
AATATTTTTGCAATTCCAGCAGCAGCCACTGCAATGCCGCCAAATCCAAACGCGGCTGCAATAATTGCAATGATAAAAAAAATAAGTGCCCAACTTAAC
>Locus:lpg2526_1:2854516-2854593(+)
GTCCTGCAAGTAGTAACAGAGTCCAACCTCAAAAGTCAGACCCATTGTTACCCTATAAGAATTTGTCAAAATTATTAC
>Locus:lpg2531_1:2864003-2863899(-)
TATGCATCAGTTTGTTCAATTTGTTTTCTTAGTTCTTCAATCGTACTCATGATGAACTCCTTAGCGGATAGAGACCTTATCACTTATTTTTTAACTAATATAAAA
>Locus:lpg2537_1:2868763-2868674(-)
ATCTGGAACCAATTTGGGAACTTCCTGGCGTTGAGTCAGATAATCAATACAAGCTTCAGTGATGAAGTGCGTTTCAAAATCGACGATCAT
>Locus:lpg2562_1:2896088-2896150(+)
ACCGACGATACGTCCGAATATTTTGAATCACCGTCCCCACTATCTCGACTTGCTCACTTTCGT
>Locus:lpg2614_1:2949745-2949783(+)
TCACATGTTTTTCATCAGGTTCACTGCTATTTGGCCGAT
>Locus:lpg2619_1:2956480-2956524(+)
TTAGTTTGTTACACAATCATCCATCAAATGCTCAATTTTCAAGTA
>Locus:lpg2632_1:2973991-2973929(-)
CCAACCAGCGAGATTCTGGAAGGCTGCTGGCTAATAAGTAAAAATCAACGCGAATTGGCGACA
>Locus:lpg2635_1:2976210-2976216(+)
TTAATCC
>Locus:lpg2738_1:3088492-3088491(-)
CA
>Locus:lpg2791_1:3141775-3141810(+)
ACTTCTTATTATTTTTTTCAACTGGCACTGGGACTG
>Locus:lpg2832_1:3204025-3204066(+)
TCATTCCTGGCTCAAGTGTGTTCTTCTTTCCTGCATGGTTTC
>Locus:lpg2932_1:3317253-3317312(+)
CAGTTTTTTGCATCATCTGTTTTGGATTCAAAACTAAAGGCATCTGAAAACATCTGGGTA
>Locus:lpg0015_1:19812-19793(-)
AAATAGGAAAATAAATGAAA
>Locus:lpg0064_1:72874-72855(-)
CAGATGTATTTTCTTTAATT
>Locus:lpg0071_1:77982-77963(-)
CCGTAGCCGCTTTGAATGGC
>Locus:lpg0259_1:306644-306625(-)
CACACCCACCATGACCACAT
>Locus:lpg0298_1:356282-356263(-)
TTCTTTTAAACATGCCATAA
>Locus:lpg0347_1:391480-391461(-)
CACTTGAATTTGTTTTACCT
>Locus:lpg0352_1:394000-393981(-)
AAGATGCATGAATGTGTACT
>Locus:lpg0386_1:429091-429072(-)
AAAGACTGCAATCACCCTTC
>Locus:lpg0400_1:438566-438585(+)
GTGAAGTAATTCTTACGAAT
>Locus:lpg0438_1:477078-477097(+)
TTGCATAACCTGTTATTTTT
>Locus:lpg0506_1:547701-547682(-)
AAAAGGATTGGGATGACCAA
>Locus:lpg0514_1:554792-554773(-)
AGGAAAAATCAAAATGTTTC
>Locus:lpg0515_1:556718-556699(-)
GATTTCATTAGATGTAAAAA
>Locus:lpg0561_1:601551-601532(-)
TGTGCAAAATTGGTATAGTT
>Locus:lpg0597_1:628271-628252(-)
GCCCTGTTGGCAATAATGAC
>Locus:lpg0613_1:646851-646870(+)
GTTGATTGAGTTATTAATTT
>Locus:lpg0622_1:655686-655705(+)
ATTGACGCATCCTTGTTGTT
>Locus:lpg0630_1:666958-666977(+)
TGAGCTGTGAAAGATACGTT
>Locus:lpg0645_1:693025-693006(-)
CGCATGAGTATATAGCAGCG
>Locus:lpg0667_1:717359-717378(+)
GAATTGTTTCAAGCAGAGTA
>Locus:lpg0697_1:759953-759972(+)
TTACAATTTCAAAAAAGTTT
>Locus:lpg0722_1:792230-792211(-)
AGTGAAGATTTGCAGCAAAA
>Locus:lpg0752_1:822924-822905(-)
GCTGCATAAACTAATTCTTT
>Locus:lpg0804_1:880567-880586(+)
CTTCGCTTGTGCCATATCCA
>Locus:lpg0841_1:919611-919592(-)
AGCGATCATCAAGGCTAAAG
>Locus:lpg0845_1:922570-922551(-)
AGATTCTAGCGCTCTAAAGG
>Locus:lpg0875_1:950077-950096(+)
ATTCCGTCCTATAAATCATT
>Locus:lpg0885_1:957905-957886(-)
GTAAAAGAAGATGGCGCCTC
>Locus:lpg0891_1:964250-964231(-)
TCACGAATTTCATTAACGGA
>Locus:lpg0969_1:1063327-1063308(-)
TCCAATTCAGGGATTAACCC
>Locus:lpg0996_1:1088936-1088955(+)
AGCGTGCGAAGCGTTGTTTT
>Locus:lpg1151_1:1268063-1268082(+)
CTGTAGTGATTGATAAAATT
>Locus:lpg1155_1:1275666-1275647(-)
CTGGGCTCCAAATAAAAACA
>Locus:lpg1183_1:1309172-1309153(-)
GGTACTTGCTGATAAGTTAA
>Locus:lpg1215_1:1341535-1341554(+)
GATCTCTTGCATAAACTGTC
>Locus:lpg1227_1:1353726-1353707(-)
AGCTATCCCTTTAGAGCCTC
>Locus:lpg1292_1:1420070-1420089(+)
ATTTTCGAATGGACGATTTC
>Locus:lpg1293_1:1420763-1420782(+)
CATCGGTGCTCCTACTTTTT
>Locus:lpg1340_1:1478116-1478135(+)
GCACTTCGATTGCGACATCC
>Locus:lpg1360_1:1506531-1506550(+)
TGTAAATCCTTTATTTTTAA
>Locus:lpg1397_1:1542183-1542164(-)
ACCCCACTAACCCCAGCTAA
>Locus:lpg1397_2:1542221-1542202(-)
TTGGGTATTCAGTAGTATCA
>Locus:lpg1445_1:1593513-1593494(-)
CTGGAAACTGAGTAATTTCC
>Locus:lpg1447_1:1594876-1594857(-)
CCACCGCTCCATTTCACGAC
>Locus:lpg1453_1:1602536-1602517(-)
GCACTTCACTTTCATCACGC
>Locus:lpg1537_1:1701947-1701966(+)
GCTTTAACAAATAACATACT
>Locus:lpg1548_1:1712429-1712448(+)
ACCGCTCCCAAGCCTGCCTT
>Locus:lpg1567_1:1733558-1733539(-)
GCTCTAACGAAGGATAACAC
>Locus:lpg1589_1:1757807-1757826(+)
TTAGGTCGATATCAAACAAA
>Locus:lpg1593_1:1760205-1760186(-)
TCAACTCCAAATTTTATATT
>Locus:lpg1630_1:1800298-1800317(+)
GCTTCAAATAACTGATACTC
>Locus:lpg1674_1:1861649-1861668(+)
CCAACAATAAGGATATTGAT
>Locus:lpg1708_1:1904416-1904397(-)
GCTATATTACCCGAGGAGAG
>Locus:lpg1764_1:1969614-1969633(+)
GCTTAAACAGAGAACAAATC
>Locus:lpg1813_1:2030646-2030627(-)
GCATAGCCTGGTTGCTAGTT
>Locus:lpg1852_1:2073857-2073838(-)
TAGCTAATTAAGGAGTTGAT
>Locus:lpg1941_1:2169119-2169138(+)
TCATTGTTTAATAATATCCT
>Locus:lpg1949_1:2176968-2176987(+)
AAAACACATAATCTGAAACT
>Locus:lpg2133_1:2378341-2378322(-)
ATTGCCTGGATGCTTGCACA
>Locus:lpg2222_1:2508800-2508819(+)
AAAACAGGTAACAGGCATTT
>Locus:lpg2305_1:2607103-2607084(-)
CGTGGGGTTTTTTACGCGTT
>Locus:lpg2329_1:2633526-2633507(-)
TGATTGATTGTTCGAAATGT
>Locus:lpg2388_1:2697742-2697761(+)
AGGCAAACAATTCACCAGTC
>Locus:lpg2415_1:2727569-2727588(+)
GGACTTATATAGGATGTAGC
>Locus:lpg2449_1:2761385-2761366(-)
TTTCTTTATCTGCGATATGT
>Locus:lpg2461_1:2774488-2774469(-)
TCCTGCAATTTTTGTTCAAA
>Locus:lpg2470_1:2784272-2784291(+)
ATAAGGATCATAGACTACTT
>Locus:lpg2491_1:2808227-2808246(+)
GCAAAGAATCGTTCCAATTG
>Locus:lpg2503_1:2820281-2820300(+)
GGATAATAATGATTTTTTGT
>Locus:lpg2521_1:2847731-2847712(-)
TCACCAAAAATAGAAAGAAT
>Locus:lpg2526_1:2854496-2854515(+)
TGACCACGTCAAGTTGGTAA
>Locus:lpg2531_1:2864023-2864004(-)
GAGCCAACTTTTCAATGATG
>Locus:lpg2537_1:2868783-2868764(-)
ATTGTATAAGCTCCATTGAG
>Locus:lpg2562_1:2896068-2896087(+)
AAAATCTTATTGGAAATTCT
>Locus:lpg2614_1:2949725-2949744(+)
CGTTATGCTCATGTTCATTC
>Locus:lpg2619_1:2956460-2956479(+)
ATGATTCTAGCCTATGGGCA
>Locus:lpg2632_1:2974011-2973992(-)
TTCTATTAAACGACAAGCAA
>Locus:lpg2635_1:2976190-2976209(+)
ATACTTCTGCTTGCATCTTT
>Locus:lpg2738_1:3088512-3088493(-)
AAAGCAAACAGAACTCGTAT
>Locus:lpg2791_1:3141755-3141774(+)
GACACTACATCTTTTTAGTT
>Locus:lpg2832_1:3204005-3204024(+)
ATTCCGGAACATTTTTCTAT
>Locus:lpg2932_1:3317233-3317252(+)
TTAATTCACTCCATTCCACT
>Locus:lpg0024_1:30477-30572(+)
TCAGCGGATTGTTCTGAGATATCTCATCATTTTCAATGGAGAAAGCATATCATCTGCCTCTATGGCAAATGCAATAATGTCTTTGGATTTGGTTGT
>Locus:lpg0116_1:133980-134021(+)
AGGCACCTCGCTTGGACATTATGGTTTTTAATGTTTTTGCAT
>Locus:lpg0171_1:200454-200516(+)
TACAATGGCTCACATTGGCAGGCCTTGGGATCAGCACTTAAATTCTCTTCCTCCAAGTTTTGT
>Locus:lpg0173_1:202064-202102(+)
TTAATCAAAATAATTTTCTTTATCATTATCATTGCTTAT
>Locus:lpg0234_1:272579-272662(+)
ACAATCTTAAGAGAGTTCCTTGTTTTTCCTCAACAGTTTTTATCATTTCAGTTCGGGGCGCTTGCTTGCCAAACTCGTTTAATA
>Locus:lpg0258_1:304625-304581(-)
TTTGGTAATGGTCGCACGCCATTTCCCTTCAAATGGAATTTTCAT
>Locus:lpg0272_1:320558-320561(+)
AAGA
>Locus:lpg0341_1:388677-388636(-)
GTCTTTCTTATAAAATTCTTTAAGTCTCGCCATTTCAATCAC
>Locus:lpg0349_1:392055-391993(-)
GACTTTAGTTCGGCTAATCCACCACGAGGCTTACTACCGTTATGCTTTTGGTTTTTCATAGTC
>Locus:lpg0364_1:404183-404254(+)
TATGTTTTATTTTTTCGTTCGTCTCTTAATCGTTTGAGTACCAGAAATAACTTATTCGTTTCATCTTCTTTT
>Locus:lpg0426_1:466161-466274(+)
CCACCACCTTCCGGGATAATAAAACCCCAACCCTTGGCGTTATTAAACCACTTGACTTCGCCTCTAGCCATGAATCCTCCTTATGCTAAAGCTTATCAATCGTCGACTGACATA
>Locus:lpg0451_1:487546-487427(-)
CCCCTTATTTTAAAAAAACCTATTACTACTGCAATGATTAATAAAGCTGCTGTAAAAATGATAATTACTCGAGTCCGAGTATTGGAAAACAGTGACTTTAGATTTTCTTTTTTGCTCGCC
>Locus:lpg0473_1:515499-515597(+)
AAAATGTTTTTAACCAAGAAATTGGGGGTTTTCCTAAGTCCTGAGAAAATAAAACTGGAGGGCAATCCTTTGGAATGTTATAAGTCTTCTTCACCACAG
>Locus:lpg0478_1:519458-519499(+)
TTATTTTACTTTTTTCTCTTTGAAAAGCACGTGCTTTCGTAC
>Locus:lpg0490_1:529222-529275(+)
CATAAGCCCTGTAAAATTAAAATTGTAGCTACGAAGCAAATAAATATGGAAATT
>Locus:lpg0506_1:549957-549907(-)
ACTCTAATCCATAATACCTCTAAAAACCCGAGGAAAGAGCAAATTGGAAGA
>Locus:lpg0541_1:583397-583332(-)
AAAACAGCCAGGATAATTACTAATCCTGTAAGTTTTTTCATTATTATCTCCATGTTATTAATTTGC
>Locus:lpg0684_1:734964-734908(-)
CTTATCACCGAAGTTCGCTTCCTTGGATTCATTAATAATCCATTCACAACTAGCCAT
>Locus:lpg0739_1:809925-809854(-)
GTTCACCTGTTTAAAGAGTTACAAAATCGGTTGTCATTCTACCACCACGAACAGTTATTATCCATAACTTAT
>Locus:lpg0746_1:816712-816852(+)
GGTTTGCATAAAACTCCAAGGCTGATTACAAAATTGGATTTTCCCATCAGGCCGTTCATGCTGAGGAGGTGCGAAGCACCGTCTCGAAGCATATTCGAATATTACAATGTTCAGTTACGTTATGCTAACTCAATACCTCGT
>Locus:lpg0849_1:925346-925420(+)
TTATTCTTGCATTTTGCCATCGACAATGTGAATCACTCTGTCCGCTGTAGCAGCAAAATTCATATCGTGCGTTAC
>Locus:lpg0851_1:927271-927324(+)
TATTCTTCCTGTTTTACAAGAATGAAACGCACTTTTTGCCCATTTTTTAGCTTA
>Locus:lpg0882_1:955710-955612(-)
GCCATCACTAAAAGACCGCCAGCACCACCATACTTTAGACCTGTGCCAATAATAAAACTAAAATCAGATACCCCTTTTTGTATGGAACGTTGCAGTGTC
>Locus:lpg0889_1:961897-961968(+)
TATTCCTGTAAAGAGGCTATTAAATTATCTTTTATTGCCCATTGTTCATTTAACCATTCTTTGAATGCATTT
>Locus:lpg0907_1:982311-982376(+)
AAACCATCTCTACACTATTTAACATGCCATGTGCAATCTTGCTGCTATCAATTTCATACTGGCCGG
>Locus:lpg0913_1:986184-986181(-)
CTCC
>Locus:lpg0946_1:1027104-1027069(-)
GCAGAGTATAATGCAGTTCTTGACAAACTGCTATTC
>Locus:lpg0969_1:1063324-1063229(-)
AATTCAGGGATTAACCCATTAGTACCATTATCAAGTCCATCTTTACCCAACTTCCTACATTCCGAAATAAGTTTTTGTATATGCTCCAAACTTACC
>Locus:lpg0984_1:1078065-1078151(+)
CATAGTCGACTTCCAATCATCAAAGCATCAATGAATACAAAAATAGCCAGCAAATACCAGCGGGCTTTTAAGGCAGTATTTAGCTGT
>Locus:lpg1007_1:1096119-1096027(-)
GAGTTGTTTCTTCCGCCCAAAGCGAAAAAGAGCTCATTCCTAACAGGAACACAGCAAGTTTTAGGGATAAACCGATTGGTTTTAATAGATTCA
>Locus:lpg1026_1:1125252-1125148(-)
TGGTTACTTTTTCTCCTTCAGGGGTTAACTTGGCATTATAGGAACAACCCACCAGAAGGGCGGGAATTATCACCAGGAGGGTGCGTTTCATCAGATAATGAGTCA
>Locus:lpg1096_1:1196461-1196393(-)
ACAATAAAACGATTGCGCACACAAAATTCAATAATTCGTTCAACCATAAAATCCCTTTGTTCCAAAGGC
>Locus:lpg1104_1:1207934-1207935(+)
CA
>Locus:lpg1323_1:1458245-1458254(+)
TCAGCAGGGC
>Locus:lpg1486_1:1641338-1641415(+)
TGTGATTCCGCTCCTAAATTAATTATAGTACATGCGGGATTGGGTTTGTTAACCAGGCAGGTACTTGCTAGTTACTAC
>Locus:lpg1506_1:1666849-1666908(+)
TATAGCCAAGCTACTAACGTAAATAATGCAATAAAAACCAACAACACTATTGTGGCATGT
>Locus:lpg1506_2:1666849-1666974(+)
TATAGCCAAGCTACTAACGTAAATAATGCAATAAAAACCAACAACACTATTGTGGCATGTTCTACAAGATTTTCAGCAGCAGCCATTGGTACTTCTTCAGTATCATTGATACGAACTGCTTGCAAA
>Locus:lpg1532_1:1695725-1695844(+)
TATGGTCCCTGTATAATTTTTTTTCTTAAGAATCGGGCGGGCGATATAGCTTGTATCAATTTTCTGGGCAGTATTGAAATTTCCTTATTAATTAAACCAGCTAACCATTCAGTTGCGAGA
>Locus:lpg1593_1:1760127-1760092(-)
ATAAGTGGTTCTTCAAATTTAAGATTTATTATATCC
>Locus:lpg1623_1:1791935-1792036(+)
AATATTGAACCAATTCACGTAATACCACTGTCGCGTAAGCACCAGCCGGCAAGACAAACGAAAGCTCAACTGTACCTTGGTTTATCCTATATTCAATCTGCT
>Locus:lpg1755_1:1957443-1957577(+)
TTAAGGCAATTTCTTCACTATATTAAGCTGTTGCACAATAGGCTGATCCCAGGGGCCAGAAATTTTATAACTATATCCCGCAATTTTTTGCATGCTTTGATTAATAATTTTATTTGCAATCCATGCAGCAAGACC
>Locus:lpg1759_1:1963786-1963863(+)
ATGATTTTTACTATTTTCATAAAATGTCTAAAACTCATCCTGGGAAAAGTAACTAGATTAATTCGTCTCCGCCCTTTG
>Locus:lpg1765_1:1970953-1971024(+)
TATTGTTTTACCACATCCACACCTTTAGGGGGCTTGAATTGGAACAATTTGGCAGGTAACTTAGGATTTGAC
>Locus:lpg1889_1:2107052-2106975(-)
AAATCGGTTTTCCACCCGCATTTTGTATTTTTTCAACAAATGACCAGGTTTTTGGTTCTATTCTTTTGCTTAAATCCA
>Locus:lpg1962_1:2196201-2196169(-)
ACTAAGTTACTGAGTAAACAAATAATTTTTTTC
>Locus:lpg2030_1:2272239-2272388(+)
TTATCCGCCAACGCTGCGCACCATGCCGTTCAGGTGCTCTGTTTTGGCAAGGTTCATTTGAGCTTTTTGAGCCAAGGCCTTATTTGGATAAGGGCCCACCACTACTCTGAACCAATTTCCCTGTGCTTGGGTGACTGGAACCACGCTGAC
>Locus:lpg2058_1:2297855-2297956(+)
TACTTTAGTCCTAGTGCTTCTGCGTATACGCTTGTCACCGAAGGTGACGTCGATCCACCAAAACCCATTTTTTTTCGTGAGTGCCATTTATTATCTCCTATA
>Locus:lpg2077_1:2319208-2319279(+)
CTAACGATCCATTTCTATTTCACTCCTTGTTTTTGTGGGCAGTGTTTTTTCAGGAGTGAAGGAGCCAGATTT
>Locus:lpg2114_1:2359402-2359304(-)
TCAGGCTGTTTCGTCAGTATAGCCTTATTAAAAGCAAAGCTTATTAAAAGCAAAGCTTGCTTCTTTAATTGCTTTTCCAGGAGAATTATGAAATTCAGC
>Locus:lpg2133_1:2377114-2377025(-)
GGCGTAATAAGTAAACTCAGCCCATTCCAGAAAAGTTCCGGCGGTTGCGACAACGACCCTTTTCTTCTTATTTTCCATACAATAAATCAA
>Locus:lpg2176_1:2440714-2440803(+)
TTACACTTTATATTTCTCTGTTTTTCTATTTCTAAGTCCTTCATCTTCTTCTACAGGCACATTTGTAAATATCCTCAAACTCCCTGGACT
>Locus:lpg2176_2:2440715-2440798(+)
TACACTTTATATTTCTCTGTTTTTCTATTTCTAAGTCCTTCATCTTCTTCTACAGGCACATTTGTAAATATCCTCAAACTCCCT
>Locus:lpg2214_1:2497936-2498022(+)
TATATAGCAGAATACTGGTGCTTTAATGCCTTTTCAATGTCAGGCCATTTAAACTCAAAACCAGCTTCCAAAAGTCGTTTGGGTTTT
>Locus:lpg2217_1:2502577-2502630(+)
ACTGAAAATATTTCACAAATTCATAATCATGACTCTGCAAATTATTACCGCTAC
>Locus:lpg2280_1:2582841-2582785(-)
AAGAGCGATTCTTACTCGATAGCATGCGGTAGAGCGGAAATAATCATACAAAATCAT
>Locus:lpg2333_1:2636276-2636308(+)
CAATGGTGTAAATATCGATTCAAATCATTCATT
>Locus:lpg2338_1:2641821-2641753(-)
CCTGGCGGGAATTTATTGTTTAATGTTCAGAGGCAAGAAAGAATCAAGCACCCTGATTTTGGCGTTCCT
>Locus:lpg2396_1:2706116-2706250(+)
AAGAGTAAATGTTACCTAAAAGAAAAGCCCCTAACCTCATTAGATTTCTTACATAATCTGTTTATTTTATTTACGCATCACATAGTAGGTATTCATAATGTCATGTTCCAGATAATGCTTTTCAATTTTTCCAAA
>Locus:lpg2419_1:2731994-2732071(+)
TTACACTGTATACTTAAAGTCGACAAAAACCTGGTTTGCCTTCAAACGACCCGACCAGGGTGTTCCTGTCTGAAAACC
>Locus:lpg2430_1:2746391-2746308(-)
ATCATACAGGGCTTGAACTGCTGTTTTTGCAAAATATCTGGCAATTTTGTATGGATTAGGCAAGGAGTGCTGGAAAATTTGCAT
>Locus:lpg2496_1:2814134-2814051(-)
TTCCATTGCTGTAATCGCTATCAGGTGGATTACCAAGTTAATGCTTACATGTTAAAATCCATTTGCCTCCATGCTTCGTACAAT
>Locus:lpg2531_1:2864003-2863899(-)
TATGCATCAGTTTGTTCAATTTGTTTTCTTAGTTCTTCAATCGTACTCATGATGAACTCCTTAGCGGATAGAGACCTTATCACTTATTTTTTAACTAATATAAAA
>Locus:lpg2571_1:2903048-2903092(+)
ATATTATGTAATTTCCTGCCTACCTTATATGAGTTTTGGGATCAA
>Locus:lpg2572_1:2903103-2903153(+)
ACTGAGCAAATAAAACGTTCATATCTTTTTCTGCTTGTTCTAGAAAGACAA
>Locus:lpg2607_1:2940936-2941046(+)
TCTATTACTCATATCCCTAAATCTGTAATCCATTCGGCTGTCATTGCGCGTTTTTATAAGGTACCCGGAATCACTGCAAATCAACTCACTTTACCATATGATGCAACGATT
>Locus:lpg2614_1:2949746-2949808(+)
CACATGTTTTTCATCAGGTTCACTGCTATTTGGCCGATACTTCCAGCTCCCTGCATCAAAATA
>Locus:lpg2615_1:2951166-2951222(+)
AAGCCGTTAGCGGTCTCAACCCAAGAGACTGCCAACGATTTTCATGATCTATGCGCA
>Locus:lpg2660_1:3007842-3007907(+)
ATGACAGGCAAACCTGATCACGAACAGCATCCATCAGTTTTTCTTTTAATATTAAAAGCTTACCAT
>Locus:lpg2671_1:3018111-3018079(-)
AGTAGCATCATAAGAGAAATGAGTAATTTGTGC
>Locus:lpg2679_1:3026516-3026566(+)
TATTGTTCTTCAAAAAGAGTTACATGGCTTTCCCTTTGCCACAAAGACTCA
>Locus:lpg2679_2:3026516-3026572(+)
TATTGTTCTTCAAAAAGAGTTACATGGCTTTCCCTTTGCCACAAAGACTCATTTAAA
>Locus:lpg2680_1:3027749-3027690(-)
CTTGCCCAATTTAAGTATAAAACCATCAAACTCCTCCACAGGTATTACTGGCAAGAACAA
>Locus:lpg2705_1:3058042-3058080(+)
TATTTTGCATCCTCACCTATCACAATGGTGTGTTCATCT
>Locus:lpg2710_1:3060657-3060663(+)
TCATTCC
>Locus:lpg2762_1:3112692-3112742(+)
AATTACCCTTTCTCAACAAAGAGTTCTCTTCACCATCCTGGCTCTTTTTGC
>Locus:lpg2765_1:3115808-3115728(-)
GAAATGCCAAAATATTTTTGTCTTCAAAAACTACTGTTGCAGGAATTTCACCCTGTGCAATTTTGCAAAACAAACAATTCA
>Locus:lpg2791_1:3141774-3141821(+)
TACTTCTTATTATTTTTTTCAACTGGCACTGGGACTGAACTGACTGGA
>Locus:lpg2885_1:3266189-3266338(+)
CGCCAGAACCGGGGGGAAGAACAGAGCCAGAAATGTAACACTCAAACCTACAACCGCCGATCCAATCAAAAGCATTGTCAAATAGCTCTTGTTATTTTTATACCATTCTTTGATTTTATCCCACATAAAAAACTCCAAACCAAAATTTCA
>Locus:lpg2951_1:3340105-3340034(-)
ATCTTTTCCAAGCCTGTTAATTTTTACAACGGGAGTATGGCCTATAGTGGCCAGGATGTTAGGGTAAATCAT
>Locus:lpg2955_2:3344486-3344406(-)
GTTGATGCCATCGGCTACTTGCTTTTCAGTAAGATGCGTCATTCGAGCAGCGATGTGTTCAATGAGTTCGGATTTAATCAT
>Locus:lpg2955_1:3344458-3344408(-)
GTAAGATGCGTCATTCGAGCAGCGATGTGTTCAATGAGTTCGGATTTAATC
>Locus:lpg2960_1:3350895-3350930(+)
GTCTTTTTCAACATATGGACTCCATTTCAAAAAAAA
>Locus:lpg2991_1:3382233-3382340(+)
TCAGGCCATATTCGTACTGGTTTGATAAGTATAATACCGCATAAGTTTTATTACTTTCTGTACACCACCTGTGTATCTTGCAATTTTAATCACTTTTTCAGCTTGTTC
>Locus:lpg0024_1:30457-30476(+)
GTGCAGGTGTTATCCACTTA
>Locus:lpg0116_1:133960-133979(+)
TTAATTGCACAATAAACATC
>Locus:lpg0171_1:200434-200453(+)
TATCGGGCCAAGACCCCAAC
>Locus:lpg0173_1:202044-202063(+)
AAATCATTGTAATAGCTGAA
>Locus:lpg0234_1:272559-272578(+)
ACCGTGGAAGATAAAGAATT
>Locus:lpg0258_1:304645-304626(-)
TGACTAAAACCAGCCTCACG
>Locus:lpg0272_1:320538-320557(+)
AGGAACCCCGTCGTATTTTT
>Locus:lpg0341_1:388697-388678(-)
TTCATCATCATAGTGACGAC
>Locus:lpg0349_1:392075-392056(-)
GAACAACAAACATCAGTCTT
>Locus:lpg0364_1:404163-404182(+)
GGCAAGTTATGTCAAATTTT
>Locus:lpg0426_1:466141-466160(+)
AGTGAACAAAAATATCTTCA
>Locus:lpg0451_1:487566-487547(-)
CAATCGAACCGGTAGTAGCA
>Locus:lpg0473_1:515479-515498(+)
AAACCCCCAAGATCGAGGCA
>Locus:lpg0478_1:519438-519457(+)
AAAGAAAGGGGCCTATCAAT
>Locus:lpg0490_1:529202-529221(+)
TACTTCGAGCTTGGGTTTTT
>Locus:lpg0506_1:549977-549958(-)
TAAAATACTAAAATCCGCTT
>Locus:lpg0541_1:583417-583398(-)
CATAATATCCACCTAGGATT
>Locus:lpg0684_1:734984-734965(-)
CCATAACGCTTATCTAACCG
>Locus:lpg0739_1:809945-809926(-)
CAATTAATTTTTTCATTACA
>Locus:lpg0746_1:816692-816711(+)
CCTATGGATAATCGGAAGAT
>Locus:lpg0849_1:925326-925345(+)
TGGACTAGCAAGAAGTGAGG
>Locus:lpg0851_1:927251-927270(+)
ATCTTTAAAAATAGCTTCAT
>Locus:lpg0882_1:955730-955711(-)
TAGCAACCGTTCCTACAACA
>Locus:lpg0889_1:961877-961896(+)
CTTGAAGTGAGTTCATGTTT
>Locus:lpg0907_1:982291-982310(+)
ATCGAGTCGTCCTGCAGTTT
>Locus:lpg0913_1:986204-986185(-)
AGAATTATTCTCCCACAATT
>Locus:lpg0946_1:1027124-1027105(-)
TGCACCAAAAAATATAAAAT
>Locus:lpg0969_1:1063344-1063325(-)
GAGGGACAACATCGATTTCC
>Locus:lpg0984_1:1078045-1078064(+)
TTATTAATGGGGTAATTGCT
>Locus:lpg1007_1:1096139-1096120(-)
ATTATTTTCTTCTGTAGCAT
>Locus:lpg1026_1:1125272-1125253(-)
GAGCTGATCTGACTGGAGAA
>Locus:lpg1096_1:1196481-1196462(-)
ACCCGAATATGAACAGCAAC
>Locus:lpg1104_1:1207914-1207933(+)
CACAGTTTTGATGTAGCGGT
>Locus:lpg1323_1:1458225-1458244(+)
GATCAAAGATCATGGTTTTT
>Locus:lpg1486_1:1641318-1641337(+)
TTCTTGCATGGTTGGCTCCT
>Locus:lpg1506_1:1666829-1666848(+)
TTTATTGTGAAATAGAACAT
>Locus:lpg1506_2:1666829-1666848(+)
TTTATTGTGAAATAGAACAT
>Locus:lpg1532_1:1695705-1695724(+)
TATATCTTCAATATATCTCT
>Locus:lpg1593_1:1760147-1760128(-)
CAGTATTCGAGATACGAATG
>Locus:lpg1623_1:1791915-1791934(+)
TTCAAGTGCAAACAAAGCTT
>Locus:lpg1755_1:1957423-1957442(+)
ATAATCTTGTCTTCCTTTAG
>Locus:lpg1759_1:1963766-1963785(+)
TTGATACGGACTCTTGCTTA
>Locus:lpg1765_1:1970933-1970952(+)
TCATAAATCAACATTAAAAT
>Locus:lpg1889_1:2107072-2107053(-)
TTCTGTAACCGGTATGTCAT
>Locus:lpg1962_1:2196221-2196202(-)
ACATGATACCTACTGTTAAC
>Locus:lpg2030_1:2272219-2272238(+)
TTTGATTAAATGATTACCCT
>Locus:lpg2058_1:2297835-2297854(+)
AATTGTTGCGCTTGTTGTTT
>Locus:lpg2077_1:2319188-2319207(+)
CTATGCTATGGTTGGTGTAT
>Locus:lpg2114_1:2359422-2359403(-)
GAGGAATGACGATCTTTGCA
>Locus:lpg2133_1:2377134-2377115(-)
GAGATAATATTGGCGATATA
>Locus:lpg2176_1:2440694-2440713(+)
AAAATAGTTCAGAGTAAGGT
>Locus:lpg2176_2:2440695-2440714(+)
AAATAGTTCAGAGTAAGGTT
>Locus:lpg2214_1:2497916-2497935(+)
CCTCTTAAAAATGCTGTTAC
>Locus:lpg2217_1:2502557-2502576(+)
AATCCTGAATTAATTCCATT
>Locus:lpg2280_1:2582861-2582842(-)
TAAGCAATTTTTTTTAAATT
>Locus:lpg2333_1:2636256-2636275(+)
CGTACCTATGAGTCCACTGT
>Locus:lpg2338_1:2641841-2641822(-)
CTTGTAATAATAAACTCCCG
>Locus:lpg2396_1:2706096-2706115(+)
TAATTGGTTTATCCTCTGAC
>Locus:lpg2419_1:2731974-2731993(+)
AATTTTCCTGATTGGAATAA
>Locus:lpg2430_1:2746411-2746392(-)
TTTGGATATAAGGCCACTTC
>Locus:lpg2496_1:2814154-2814135(-)
CTGCTTGCATAACCTGTTCC
>Locus:lpg2531_1:2864023-2864004(-)
GAGCCAACTTTTCAATGATG
>Locus:lpg2571_1:2903028-2903047(+)
AATATTCTAATACTGGGTCC
>Locus:lpg2572_1:2903083-2903102(+)
TTGGGATCAATAATTCAATT
>Locus:lpg2607_1:2940916-2940935(+)
AATTAACTAACTTCCAACTT
>Locus:lpg2614_1:2949726-2949745(+)
GTTATGCTCATGTTCATTCT
>Locus:lpg2615_1:2951146-2951165(+)
GTTATTCAATATTCCCCCTT
>Locus:lpg2660_1:3007822-3007841(+)
CATACTGCTCAATCAAACTC
>Locus:lpg2671_1:3018131-3018112(-)
GGCTAAAAGCCTGAAATGAG
>Locus:lpg2679_1:3026496-3026515(+)
TATATTTGATAAAAAATAAT
>Locus:lpg2679_2:3026496-3026515(+)
TATATTTGATAAAAAATAAT
>Locus:lpg2680_1:3027769-3027750(-)
TTGCAAAAATGGTAGTTATT
>Locus:lpg2705_1:3058022-3058041(+)
CCCATTCATGCCTTAATCCT
>Locus:lpg2710_1:3060637-3060656(+)
TTTGCTTAGTGCGTTCACGA
>Locus:lpg2762_1:3112672-3112691(+)
GTATCAAAGGTAAAAACTTT
>Locus:lpg2765_1:3115828-3115809(-)
TGCTTGAGGTCTAATATCGC
>Locus:lpg2791_1:3141754-3141773(+)
AGACACTACATCTTTTTAGT
>Locus:lpg2885_1:3266169-3266188(+)
ATACTTATGCTGGCAAATGC
>Locus:lpg2951_1:3340125-3340106(-)
GCATACAGCTCACATTCCAG
>Locus:lpg2955_1:3344478-3344459(-)
CATCGGCTACTTGCTTTTCA
>Locus:lpg2955_2:3344506-3344487(-)
CTCATTAATTCAAGTATTCT
>Locus:lpg2960_1:3350875-3350894(+)
ATCCCAATAGGGCTAAACTT
>Locus:lpg2991_1:3382213-3382232(+)
AGCTATTGGCCTGATTCTGA
>Locus:lpg0024_1:30478-30537(+)
CAGCGGATTGTTCTGAGATATCTCATCATTTTCAATGGAGAAAGCATATCATCTGCCTCT
>Locus:lpg0079_1:89417-89334(-)
TATATCTTTTTTGATAAAAAGGTCTTATTTTGGCGAAAAATTACTTATAAACCGCTAGCCTGGCGCATAAATAATCGTTTAATC
>Locus:lpg0101_1:116302-116252(-)
AGATTCATACTAAACAAAACACATAATCCGGTGAGCAATATTTTTTTCAGC
>Locus:lpg0110_1:124122-124045(-)
CATTCAATACAGACCAAGCATTATTTAAAGACCGCTCCGCAGCCCAAGTTGGTTTTAACAAATCGCCTAACTGAATCA
>Locus:lpg0157_1:190332-190403(+)
TATAGGTGCTCGTCTGCTCTTAAGGTCAGTATTTCATGTCCATTATCGGTCACTAAAATGGTATGCTCCCAT
>Locus:lpg0166_1:196209-196307(+)
TTGTTTAACTATAGTCATTTGAGCGATGGAATGCAAAGTTACTTTGATTTTACAATGGATTTTGACTCTTATAGTACTTACTTCGTATTCATTAGTTTA
>Locus:lpg0259_2:308393-308259(-)
ACTTATCAATACAACTCATATTATTCCATGGCTATTGGCCAATATGAATCAGCCCTGCAGCACGCTCTATATCAACTCAATATCAAACTCACCATCTTCCCAGGTGAGTGGGCCACAGGCTATATCCAGGTCCGC
>Locus:lpg0259_1:308410-308306(-)
TTTGATTTTAAGGTATTACTTATCAATACAACTCATATTATTCCATGGCTATTGGCCAATATGAATCAGCCCTGCAGCACGCTCTATATCAACTCAATATCAAAC
>Locus:lpg0274_1:322345-322271(-)
TTTTCTTGCGGCTGCTGCAAAACCATGCTCTTCAACAACAGCAATAAAGTAAGTGATTTGATCAAATTTACCCAT
>Locus:lpg0287_1:342006-342044(+)
TACTCTTTAGCGCGAGACACATATTCGCCTTTGCGCGTG
>Locus:lpg0400_1:438586-438687(+)
TATTTTAAATCATCTGGAAACATGCCTTTCAATCCGGCCATGCCACCAATTCCTCTCATCATTTTCTGCATTCCGCCTGGTTTGGTAAATTTTTTCATCATC
>Locus:lpg0486_1:526009-525923(-)
CTTGAGCATCTTGTGTCAGCAAATCAACAATTTTGCCTTTGCCTTCATCTCCCCATTGTGTACCCAAAACAACAACATTCTTACCCA
>Locus:lpg0595_1:626439-626436(-)
AGGC
>Locus:lpg0707_1:771222-771371(+)
TCACCCCTCGATTTTGATTTTAAGATCCAAAACATTGGCATTAATTGTCACCCGGCCTGTAGTAAAGGGAACGGGTACATTGTTTACCTTGGCTTTGTTTTGAATGCTGGGATTAGAATACACATGTCCCAAGATAAGTTCCATGGAAGC
>Locus:lpg0799_1:872251-872340(+)
TTAAACCCTGTCTTCTGTGATATTAATCATCATTTCCAGGGCTTTTTTGGCATTATTAATAACCCATTGCTGATCGTTGACTGGCAGTCT
>Locus:lpg0836_1:915910-916011(+)
ACAAAGCAAATTCTTCACCCAAATAAACTTGCCTTACTTGTTGATTGGCAAGTATCGCTTTGGGAGTTCCTTCGCAAAGAATTTTTCCCTGACTTACAATAT
>Locus:lpg0876_1:950384-950467(+)
TCAGGCATTTTGCTTCTCCTTTACTCCTTGAAAGGGCAGGTAAGTTCCTTTATGGCAAAGAACGGCTTGCTGGATAATCTCATC
>Locus:lpg0896_1:971327-971286(-)
GGAATAAAAATTACTAGAATGAATAACTTAAAGATGCGTTGC
>Locus:lpg0907_1:982311-982361(+)
AAACCATCTCTACACTATTTAACATGCCATGTGCAATCTTGCTGCTATCAA
>Locus:lpg0909_1:983541-983509(-)
AAGCCAATATACAAACAAAATAACAAGGTCTCA
>Locus:lpg0918_1:991516-991551(+)
AACCTAATAATGGATACTTTTTTATTGAGTCAGAAT
>Locus:lpg0969_1:1063228-1063184(-)
ATAATACCCCTCCTTATTGTAAGAAATCCCTGCGATCATAAAGAA
>Locus:lpg1017_1:1109739-1109620(-)
ATAATGGCATTTAAAATTACAATAGCAAAAATGGCAATAGCGTCGGCTTTTTCATCTAATAAAAAAGAAACGATGACAGCACCTAAAAGTACCCAGGTAACCACGCTCGCAAATTGCTGC
>Locus:lpg1020_1:1114681-1114601(-)
GCCCATGAAAGAAAACCCAAGTACAAAAAGCAACACAATAAACCGGTTGCGTGCACAAAATTCAATAATCCGTTCGACCAT
>Locus:lpg1024_1:1121872-1121780(-)
AAGAGGCTTGCTGAGTCTTGGGAGAATTATGTTCGTGATGACAAGCATGTCCTTTACCAGAATGGGTATGTCCTTGATGGTGGTCGTGTTTCA
>Locus:lpg1039_1:1139654-1139571(-)
CCACTAGACCAGAAGGAGAACTCCAGAAGCCCTTCTCTTTTTGTGGTTTTGGTGATTTCGGGTGGTGCCCAAATGCAGGCGACA
>Locus:lpg1058_1:1158090-1157980(-)
CCTAGAGGATTTGCTAAGCAAATGGATGCGGCTTTATTGGATCGGATGCTTACTAATATACAGCGCTCCTATTGTTCAAAGAAGAGCGTTTTATTTCTGAAGCACATAAGT
>Locus:lpg1154_1:1272648-1272595(-)
AGATCTTTGCGCATTACTGCGGAAAGGTTTCTACGAACACTAAACATTCTCATC
>Locus:lpg1166_1:1286252-1286255(+)
AAAA
>Locus:lpg1170_1:1293055-1292948(-)
ACGCAATTTACAATTACGAGGACATACATCACATTGTATGCGCCCATCTTCCAGCTTATGCCAGTATTTGGTTGGAATAGTATCAAACATCAAATAGCCCACAATCAA
>Locus:lpg1205_1:1333684-1333649(-)
CATTTAACATGGCCTGTTTCTCTTTGCGACATTCGC
>Locus:lpg1307_1:1437749-1437672(-)
AAGGTAATCGCAGTCTATATTAAGTATGAGATAGAAGTCCATTCTGATTCAAGAGAAGCGCATAGAAGGAACAATTAT
>Locus:lpg1308_1:1437941-1437843(-)
CCAACAAGCCAAAATATGAATGAGTTTATTAAAAAGAACCATCCAACAAATCGTAAGGTTAAATTATTTTTTCTTAGATATGTTTTTATATTCATTACC
>Locus:lpg1327_1:1464020-1463958(-)
GCCATGCTTGAAATTGTACAAATATCTCCGGATCAATCGTTAGGTTTACTTCATAAATCACCA
>Locus:lpg1337_1:1475663-1475672(+)
TTAAAGTTCA
>Locus:lpg1419_1:1567547-1567485(-)
TTATCTCCAGGTACTGTGATTTCGCCCTTAAGGCAGCCTACTGGTTTACTTATAAAATTCAAC
>Locus:lpg1457_1:1607280-1607224(-)
TCTCTACGTCAATACTGCCATCTGGCGTCAACGGAGTCGTATCTTTTACTCTTACCA
>Locus:lpg1495_1:1651773-1651705(-)
AGGTATTTCCCTGATTATTATTCTGGCAAATACCTGATTATATTTAGCGATAAGAGATTATATTGGCAA
>Locus:lpg1502_1:1660524-1660565(+)
TTATTTTTTCTTCTTTTTAGGCAAATACAGATCCGTTATAGT
>Locus:lpg1642_1:1815444-1815476(+)
AATTTATTTCTGGTATACTTTTTACGGCATGAT
>Locus:lpg1674_1:1861669-1861773(+)
CAAGACATCTCTCCTATCTCTGTTTCTTGGTCATTCTCGGTTAATCTTTTTTTCTCCAACAATTTAATTTTTTCTTCAGTAATCTGTCCACAAATGTATTTACCA
>Locus:lpg1694_1:1887473-1887523(+)
CACTGGAAATTATCATTGATACTTTGTCCTAATGATGCACCGATATCAGGC
>Locus:lpg1727_1:1926922-1927008(+)
CAAATTATAGCATCAATAACTTCTATAACTTGCTTTCCAACAGCTTTAGGGTGCTCCATTGGAAATAAATGTGTACCCATAGTTTTA
>Locus:lpg1768_1:1975054-1974974(-)
TCAAAACACCCCCAATTGCTAATAAACCCTGTTTATCACTGGTTTCCGGGTCAGGAAAAGTATAGTTGCTATCGTAAGCCA
>Locus:lpg1839_1:2059527-2059598(+)
TACAACATTGAAATGTCAGCTACACCCTGCAATAACTCTTGTAATCGCTGCAGGTGCGCAAGCCTGTTCTGT
>Locus:lpg1847_1:2069560-2069592(+)
ATTCGCCTCCAATTGCAGCAATTTCTCGAGCTG
>Locus:lpg1877_1:2097885-2097823(-)
TTTGATTGGTTTGACCAGAACGTCTATGAGTCCACATATCTTTTGCCCTTATTCCACAAACCA
>Locus:lpg1888_1:2105414-2105473(+)
TCAAGAACAAACAAAACAGGTTCTTTTAGGCGATATCAATACAGGTATACTCGTTTCAAA
>Locus:lpg1914_1:2137668-2137763(+)
TTAAGGGCGGCAGTAGGCTGGACGATATTTACTAATCAGGGTACCACCAGTGCAATCCCAAGTGAGTATTCTGTTAGTGGCATCTATTGTGGGAAC
>Locus:lpg1944_1:2172733-2172680(-)
AGCAATGTAATAGTGGATGCAGCAGAGTTTAAATTAACTGATTCAACTGAAAAT
>Locus:lpg1948_1:2175672-2175728(+)
AAATTATTTGAATTGATGGCATCTTGGCAGAGATTAATGACATTACATCACGCCTTC
>Locus:lpg1975_1:2214894-2214817(-)
TGCATCAGGTTTGCCGAGAACATCAGGCATGTTTATTTTTATAAACGGTTTGTGATAGATGGTTTCATTATAACCCAC
>Locus:lpg1976_1:2216422-2216282(-)
ATGTTTATTAAAATAGGTATAAGTGGGAGGGGGCTGGTTGAAAATAACAGAAGAAGAAAGCACAGGAGAAATAATGAGATTCTAGAACTTCATTTTTCTCTATGGAGACCAATTAAACCTCATAACAAATTGCATGGCGAG
>Locus:lpg1978_1:2217150-2217248(+)
ATATTCTTAAACCATGATTGTTATCGTATTCCGCTGCAATGGTTGTTTGTAAATCAATTGCAGCCACTTTTTTATAGAATTGCCCGGTTTCTGGTTGCC
>Locus:lpg2010_1:2250385-2250468(+)
ACTGCGATGACAAGAGGAAAGAAAGCAATTTGGCTTGTTTATTTACCTGTTTTTCAATTCGAAGCCTATTGGCAATTACTATCG
>Locus:lpg2018_1:2257552-2257496(-)
TGTTTCCACTCCATTTTCGTTAAAAGCAATTGTTATATCATCTATGGTTTCAGCCAT
>Locus:lpg2019_1:2257911-2257961(+)
AATCAAGTTTCATTTGATATTATAAGTAACAGCCTACGCCATCATATCCAA
>Locus:lpg2062_1:2302094-2302159(+)
ATGCCACTTGATTTAATAACCTTAATGCATCAGAACTCGGCATTCGTTGTATTTTATCGGGAGGAA
>Locus:lpg2189_1:2471120-2471245(+)
CAGGTTACTTCATTTTTTCTATGCCAAATACTGAATAGAATACAAAAAACCAAAGTTGCCATAACAATACCCAGAGCAATGAAAATCGGTATCTTAAACCAAGGTGCGATAAGCATCTTAAAGCCC
>Locus:lpg2212_1:2497197-2497120(-)
CCAAAACAGTTCGCGCCATCATTACTAAAATTAAAATTTGAAATAATAACCATTAACACGACATATTATGCGAGTTGG
>Locus:lpg2227_1:2517275-2517346(+)
TATACAATAGAGTGTTTTGCCGGGGGCATGGTTTCCATGCTTCTATATAAAAACTCCAAATGGGAGGCAAGA
>Locus:lpg2255_1:2558082-2558123(+)
TTACTCAGCAACGGTACCACCTTGTTTTTCGCAATCTTCTTT
>Locus:lpg2283_1:2585530-2585595(+)
AAATCGATAAGGCGCTTAAAGAATCTTCCTCAACTTCAGCTGTTTGTTGTTGAGGTTGATTCCCCT
>Locus:lpg2289_1:2590659-2590660(+)
TA
>Locus:lpg2311_1:2610806-2610853(+)
TACTTACGCATCCCTGTACTCGGACTTTCAGGAGCAGGTCCTTCTTGT
>Locus:lpg2334_1:2637407-2637472(+)
ATTTGTGCGTATTATCAACTACCAGCTGCAACATTGGAATCCCTTTTCTTCCAGCCAATTCATATC
>Locus:lpg2390_1:2700982-2701053(+)
TTAATTCGTGCTTTTTTCTTGAATCAACCACAGGGCAGGAAGAGTCAACAAAGCCATCACCATCAAATAAAT
>Locus:lpg2390_2:2700982-2700988(+)
TTAATTC
>Locus:lpg2409_1:2720576-2720463(-)
GACAGCTCATCTTGGCAAAGGTCATTTAATGATTTGGTAACAGGATTCCTTAAATGGTTACTGTTTGTCATTTTTTACCTCCTGATTGTGGTTTTGTTTTTCTATCATGTTTTT
>Locus:lpg2413_1:2726522-2726487(-)
CTGGATTTTTTCATTGAAACTTCCTTTTTCAGTTAT
>Locus:lpg2431_1:2747267-2747148(-)
CAATTTCAGCTGCAGAAGACATTATCTTTAGAAGGTTCATTGTCTTTTTATCAGTTCGAAAAATATCAAACAAACTGTCAGCATGATAACCTTGACCGGCAAAAAGAAATAATATTTTCA
>Locus:lpg2505_1:2824713-2824642(-)
TGGAAGCTAATGTTGGTTGTTTTTAGCATCATAATACAATACCATAAAGAGAATATCAGCGGACTATATTAT
>Locus:lpg2526_1:2854590-2854679(+)
TTACTGAGGACCCGATTTTTTCGATTCTTCCTCTTTAACAGTTGGAGATGGCTCTGTCGTAGTACTATGAGAAAAAAGACTGAACATACT
>Locus:lpg2535_1:2867186-2867091(-)
AAAATATCCACAGCTGTGTTGACGGCATTTTGGCCGCCTAATCGCTCAAACAATGATTCAGTCATGATATACTCCTTAAAGATGTATTTGAAATAC
>Locus:lpg2669_1:3016310-3016354(+)
TTAACACAGCCTTCCTCCTTTCAGCATGACGATGCGATGTTTCAT
>Locus:lpg2824_1:3187479-3187411(-)
ATGCCTTGTGTAAAATCGAGTTCCAGTTGTTTAACAATAGCAAAATGTTCAATGCGCAATGTCGTGAGC
>Locus:lpg2833_1:3205663-3205716(+)
CATTGTGTTTTGGGTACCTGCCTCGGCTTTCCATTTTCATCAATCGCAACAAAA
>Locus:lpg2845_1:3220541-3220392(-)
TCGTTCTGTGCCTTTACCACGCTGATTGACTGGAGCAAGGAGATTTGCTTCCTCCGACTGCAGTTCGCTGAGATGTTTGCCGCGGCGCATATACCGAAAATCATTGATTTTCATAGAATATTCATTTTTCATTGTCATGCCATGTATGGT
>Locus:lpg2898_1:3280539-3280673(+)
CTACCACAAAGAATAATTACCTTCGGTTTTAGATTGACTGACCATGTATTTGATCGCTTCAATTACTTCATCTGTCGAACAATGATTGCAACCACCATTTGGCAAATGATTTTTCCCTCTGATTGTGTTTTCGAT
>Locus:lpg2907_1:3289226-3289176(-)
GCTGATGATACGCAATGGATGACAGAGCATAATTTGGTGAAAGGAGTTATC
>Locus:lpg2931_1:3316749-3316678(-)
GTATCTGATGCGTTTATGAATAACCAGATCACCGATATTGTATTTGGCTATTTTATTCATAAAAGGCTCCAT
>Locus:lpg2951_1:3340072-3340034(-)
AGTATGGCCTATAGTGGCCAGGATGTTAGGGTAAATCAT
>Locus:lpg2981_1:3374808-3374864(+)
TTACTTCATTTTTTTCCTGGTCTTTTGAATTGCTCTTATTTGAGCGACAGCCCTGGC
>Locus:lpg0024_1:30458-30477(+)
TGCAGGTGTTATCCACTTAT
>Locus:lpg0079_1:89437-89418(-)
ATTAACTAAAAATTAAGCAA
>Locus:lpg0101_1:116322-116303(-)
AAATGGGTTCTGAAGCGGAA
>Locus:lpg0110_1:124142-124123(-)
GATGGTTTCCTTTTCCTCGT
>Locus:lpg0157_1:190312-190331(+)
CAAGCAAGAGGAGATATGTC
>Locus:lpg0166_1:196189-196208(+)
GGTTTGGTGTTAAAAAATTA
>Locus:lpg0259_2:308413-308394(-)
TAATTTGATTTTAAGGTATT
>Locus:lpg0259_1:308430-308411(-)
TTTATAGCTTATGAAAATAA
>Locus:lpg0274_1:322365-322346(-)
GCGGCTGTAGATACGCCAAA
>Locus:lpg0287_1:341986-342005(+)
AGGCTATTTCTGTTGATAAT
>Locus:lpg0400_1:438566-438585(+)
GTGAAGTAATTCTTACGAAT
>Locus:lpg0486_1:526029-526010(-)
CCCTTGATAACGGACAACCA
>Locus:lpg0595_1:626459-626440(-)
TTGTCTTCAATAACACGAGT
>Locus:lpg0707_1:771202-771221(+)
AGGTGGTTACACCTGGAAGA
>Locus:lpg0799_1:872231-872250(+)
AACACACTAGCTAACACGTA
>Locus:lpg0836_1:915890-915909(+)
GTATTCTTTTAAATGAGGCT
>Locus:lpg0876_1:950364-950383(+)
GATTATCAAGTGTATGAATT
>Locus:lpg0896_1:971347-971328(-)
GAATACAGGCAGCCATCATA
>Locus:lpg0907_1:982291-982310(+)
ATCGAGTCGTCCTGCAGTTT
>Locus:lpg0909_1:983561-983542(-)
TGGCATCGCAAACATAAATA
>Locus:lpg0918_1:991496-991515(+)
GAAACAGACATCAACACCTT
>Locus:lpg0969_1:1063248-1063229(-)
GTATATGCTCCAAACTTACC
>Locus:lpg1017_1:1109759-1109740(-)
GATATTCTAAAACGAATCCA
>Locus:lpg1020_1:1114701-1114682(-)
GTATTTTTCAAGGCCATATA
>Locus:lpg1024_1:1121892-1121873(-)
AATAGGCCCCTCCATTTTGG
>Locus:lpg1039_1:1139674-1139655(-)
AATCCCAATAATGATAATGG
>Locus:lpg1058_1:1158110-1158091(-)
GATAGGGTGGCCGCCATCCA
>Locus:lpg1154_1:1272668-1272649(-)
AAGGGCGGGAAGTTAAAGAA
>Locus:lpg1166_1:1286232-1286251(+)
GCAATATTTAAAATTGAGTT
>Locus:lpg1170_1:1293075-1293056(-)
CATAACCCTCTTTGCCCTTC
>Locus:lpg1205_1:1333704-1333685(-)
ATCCTTTTTTTTCATTAAAC
>Locus:lpg1307_1:1437769-1437750(-)
CCTGATTTAAAATTTCTGAA
>Locus:lpg1308_1:1437961-1437942(-)
TGGACTTTAAATACCCCAAG
>Locus:lpg1327_1:1464040-1464021(-)
TTCCGCAACATGTTTTTTGA
>Locus:lpg1337_1:1475643-1475662(+)
ATGGGAGCTCATTGCAAATA
>Locus:lpg1419_1:1567567-1567548(-)
TAGAACGATGAGAAATGGAT
>Locus:lpg1457_1:1607300-1607281(-)
ACCAAGATGATGTAACCACA
>Locus:lpg1495_1:1651793-1651774(-)
CAGTGAAAAACTGGTTTGTC
>Locus:lpg1502_1:1660504-1660523(+)
TAATTGGCTACCTGTAATTA
>Locus:lpg1642_1:1815424-1815443(+)
GAGGATCATAAAAAGGTTCT
>Locus:lpg1674_1:1861649-1861668(+)
CCAACAATAAGGATATTGAT
>Locus:lpg1694_1:1887453-1887472(+)
TGATGCTCCAATGTCAAAGT
>Locus:lpg1727_1:1926902-1926921(+)
AACCAGTTAAGACGTCTAAT
>Locus:lpg1768_1:1975074-1975055(-)
TTGCAAAACTCGCTTGGGGG
>Locus:lpg1839_1:2059507-2059526(+)
ATAATTCGATTCATAAGTGC
>Locus:lpg1847_1:2069540-2069559(+)
TAAGCACCGCAAGTTTCATC
>Locus:lpg1877_1:2097905-2097886(-)
TCTATGATCTTGAGAGCCTC
>Locus:lpg1888_1:2105394-2105413(+)
TTGATCAAAACAGCCTAAAA
>Locus:lpg1914_1:2137648-2137667(+)
GCTAAAAAAATCAACCAAGA
>Locus:lpg1944_1:2172753-2172734(-)
ACTTTGCATGCTATGACAGC
>Locus:lpg1948_1:2175652-2175671(+)
TTCTTAATAATAACTGATTC
>Locus:lpg1975_1:2214914-2214895(-)
ACGTCATCTGGAATCTGGGT
>Locus:lpg1976_1:2216442-2216423(-)
TTCACCTTGTCCAGAAACAC
>Locus:lpg1978_1:2217130-2217149(+)
TCATTGTATATATAAAAATT
>Locus:lpg2010_1:2250365-2250384(+)
TAACTCAAATCTTTTATTTT
>Locus:lpg2018_1:2257572-2257553(-)
TGTTTATCGAGCTCCCTGGT
>Locus:lpg2019_1:2257891-2257910(+)
CAAAACGTCTTAAAACTGAG
>Locus:lpg2062_1:2302074-2302093(+)
TTAGATACATCCACTAAACT
>Locus:lpg2189_1:2471100-2471119(+)
AACACTGAAAAGCATCCACT
>Locus:lpg2212_1:2497217-2497198(-)
CAATAATAACTATTTCATGG
>Locus:lpg2227_1:2517255-2517274(+)
TAAGAGGTCATTATTTTCCT
>Locus:lpg2255_1:2558062-2558081(+)
ACTGAAATAATTGCTATTAA
>Locus:lpg2283_1:2585510-2585529(+)
ACCAGGCCATGCCGATTATT
>Locus:lpg2289_1:2590639-2590658(+)
TGATTTTGTAGCCGAAGAAT
>Locus:lpg2311_1:2610786-2610805(+)
GAGCCAAAGTCATTATTATT
>Locus:lpg2334_1:2637387-2637406(+)
CACACCAGAAAGAATAATCT
>Locus:lpg2390_1:2700962-2700981(+)
TCGTACCATAAACTAATAAA
>Locus:lpg2390_2:2700962-2700981(+)
TCGTACCATAAACTAATAAA
>Locus:lpg2409_1:2720596-2720577(-)
CAAGGTAGGAGCCAATTACA
>Locus:lpg2413_1:2726542-2726523(-)
ATAACAACGAGTATACAGGA
>Locus:lpg2431_1:2747287-2747268(-)
AAGATCATTTTGTAAGAAGT
>Locus:lpg2505_1:2824733-2824714(-)
CTATGCAAAATACAGCGACC
>Locus:lpg2526_1:2854570-2854589(+)
ATAAGAATTTGTCAAAATTA
>Locus:lpg2535_1:2867206-2867187(-)
CCATGAGCATTTTGCGGTAG
>Locus:lpg2669_1:3016290-3016309(+)
AAGAAGAGATTGTGATCGTT
>Locus:lpg2824_1:3187499-3187480(-)
TTTCGCCCGTAAAGGTGGTC
>Locus:lpg2833_1:3205643-3205662(+)
AATTCTTGAGTTTTATTAGT
>Locus:lpg2845_1:3220561-3220542(-)
CCATGCAATACCAGTAAAGC
>Locus:lpg2898_1:3280519-3280538(+)
TTCAAATGTTGCTGGTAACC
>Locus:lpg2907_1:3289246-3289227(-)
CGTTTTCAACACCACTATTC
>Locus:lpg2931_1:3316769-3316750(-)
ACATCAATAACAATCGCCCG
>Locus:lpg2951_1:3340092-3340073(-)
CTGTTAATTTTTACAACGGG
>Locus:lpg2981_1:3374788-3374807(+)
TTTCCACAAACAGGAAACTC
