# Supplementary material for: Common and phylogenetically widespread coding for peptides by bacterial small RNAs
Source: BMC Genomics. 2017 Jul 21;18:553. doi: 10.1186/s12864-017-3932-y (PMC5521070; doi:10.1186/s12864-017-3932-y)
Supplement: Supplementary file 6 — mock ORF sequences. (ZIP 3000 kb) [file 12864_2017_3932_MOESM6_ESM.zip › mocks/l_pneumophila_philadelphia.overlapping_sense.srna_mocks.fa.txt]

>Locus:lpg0135_1:163339-163274(-)
GGTTCTTTCATAAAAGACCAAAATGATTATTTTAATGACACTTTAATCAAATTATCACCTCTATGC
>Locus:lpg1145_1:1259516-1259596(+)
CATGAAAAAAACCAAAAATCTCTGACTGGTTATTTTTTGATTATACTTAAAGATAACCATCAAGAGGAGATAAAATTTTGG
>Locus:lpg1297_1:1425305-1425273(-)
TACTATGATGTCAGCAGCAAGATTAAGAGAATG
>Locus:lpg2765_1:3115702-3115752(+)
TTGAATCTAAAACATCGGATGACCTATGAATTGTTTGTTTTGCAAAATTGC
>Locus:lpg2991_1:3382302-3382234(-)
AGGTGGTGTACAGAAAGTAATAAAACTTATGCGGTATTATACTTATCAAACCAGTACGAATATGGCCTG
>Locus:lpg0135_1:163359-163340(-)
TATCCTGTTAATTAAAGCAA
>Locus:lpg1145_1:1259496-1259515(+)
TTCAAATGATCGCATAGTCG
>Locus:lpg1297_1:1425325-1425306(-)
ATTGTCACTTTGCTTGAAAA
>Locus:lpg2765_1:3115682-3115701(+)
ATGAAATGTATAATAGCATT
>Locus:lpg2991_1:3382322-3382303(-)
ATTAAAATTGCAAGATACAC
>Locus:lpg0283_1:336962-337030(+)
TGTTCAGCCAGAGTCAGCAAAAAATTGTTTGTGTGCTTTATGATGATCCTAAGGGGGGATTTCCTCCAA
>Locus:lpg0357_1:397025-396993(-)
AAAAATTCTTCATCAGTCTACAATTTACCAATA
>Locus:lpg1932_1:2157757-2157807(+)
CTAATCGTAGAGAAAGATTGTTCTCATGCACTTGAAATCTTGGTTAAATGG
>Locus:lpg2236_1:2528272-2528352(+)
ACTATTCAACAAGGATTAACCCTGTGGGTACTGGAGATGTATGGTTTTCTAAGAGTCAGTTTTGTAGCTAACATGAATTGT
>Locus:lpg2712_1:3064870-3064805(-)
AGCCATGCGATGCGCGTTTGGCTGAACGTATGTTGCACGGTAGTTAACGGGGAGATTGAACAATGC
>Locus:lpg0283_1:336942-336961(+)
CTATGAAAAGGAGTCAGGTA
>Locus:lpg0357_1:397045-397026(-)
TACTCCACAGGAAGCGCTGA
>Locus:lpg1932_1:2157737-2157756(+)
TCATAAAAGCGAGCATTTTT
>Locus:lpg2236_1:2528252-2528271(+)
CTTCTTTCTGAGAAGCAGAC
>Locus:lpg2712_1:3064890-3064871(-)
TGTAGAAGCAGGTACTTTGA
>Locus:lpg1169_1:1291620-1291552(-)
GGGGCTTTCAGAAAACTTCTGGTCTTCAGAAATGAGAGCACTTCGCTACGCAACAGAAATAATAAAATA
>Locus:lpg1752_1:1955133-1955083(-)
TTGATCATCAAAGGCGTATTACTCGCTGCGGTTCTTGCGGGTGGGCCCTTG
>Locus:lpg1851_1:2073512-2073432(-)
AGAGAGAATTGGTTTAAACTGGCCTACAGTGAAAGCATTTCACTAGTCCTGTTCATGGAGTATAAGGAGAAAATAAGATGT
>Locus:lpg2019_1:2259680-2259615(-)
GGTGGTTTTATTTTTAAAAATTGGTCAAGGCTACGGATTGACTTTAAAAAGGAGATTGAAGTATGG
>Locus:lpg2975_1:3364101-3364069(-)
TTTGAATTCAAATGTTACGAGCTTGGTGGTCTA
>Locus:lpg1169_1:1291640-1291621(-)
AATCATTTAAAATTAAAAAT
>Locus:lpg1752_1:1955153-1955134(-)
ATATAAAAATTAAAAGAGTC
>Locus:lpg1851_1:2073532-2073513(-)
AAAGAAAAAGCATGACGAAA
>Locus:lpg2019_1:2259700-2259681(-)
TTTATTCTCCTGCATACTGA
>Locus:lpg2975_1:3364121-3364102(-)
TCTCATAGGCAAGAAACTAC
>Locus:lpg0068_1:76452-76484(+)
TGGCAAATTTATTTAGTTTTTTGTTTCTTGGAA
>Locus:lpg1074_1:1171275-1171210(-)
GAAGTCGTAACGGCTTTGATGTTTATATCTCGTAACAATATCATTTTCAAGGTTGTGAGAAAATGT
>Locus:lpg1093_1:1191287-1191355(+)
TGGTCCAAAGGATGGATGCAATGGTACTGCAATGGCACGAAAAAACGCTTCAGGATATTGTTTCTCAGT
>Locus:lpg1296_1:1424824-1424774(-)
TTTGATATAATTTGGAAAATATCTTTTGAAGCCCTCTTTCATGCTCAGTTA
>Locus:lpg2751_1:3099173-3099253(+)
ACCCGAGTTCTCTCAAGCGCCTTAGTATTCTCTACCTGTCCACCTGTGTCGGTTTGCGGTACGGTTCTCTATAAGTTATGG
>Locus:lpg0068_1:76432-76451(+)
TCATTATTAGGTATTAATTA
>Locus:lpg1074_1:1171295-1171276(-)
TTTCAATTTAAATCCCTATT
>Locus:lpg1093_1:1191267-1191286(+)
TCATTAAATTAAGGGAAAGC
>Locus:lpg1296_1:1424844-1424825(-)
GCTACAGCATAAACCATTAT
>Locus:lpg2751_1:3099153-3099172(+)
CCATTTTGCCTAGTTCCTTC
>Locus:lpg0252_1:298769-298819(+)
TATGCAAAAATAACAACCATAGTATTTGGTGATAATAGTCAGCATGAAAGC
>Locus:lpg0633_1:669555-669523(-)
TTTAAACATAGAATCATTTATGGATTGGGATTA
>Locus:lpg1081_1:1177781-1177701(-)
TGTTCTATGGTGAAAGCCAGCCCACTTGGTCTTGGTCAACATTGCGAGAGACTAGCAGAATTTCTTTTTAAGGAGACATGC
>Locus:lpg1693_1:1887401-1887336(-)
CAAGCACCCATAAGCGCAAGAAGTTTGCCCATCACAAACTTAATGGCTCGTACTATCAGTGAATGG
>Locus:lpg1882_1:2101089-2101021(-)
ATTGCAGAAGGGCGAGCCTTTGCCAAAGCAGGAACCTTGGTTATCTGCACCCAATATTGGACATTGGTA
>Locus:lpg0252_1:298749-298768(+)
CTTGTGTTTTATCTATCCCA
>Locus:lpg0633_1:669575-669556(-)
CCTGCCGGAGAGGAAACGGA
>Locus:lpg1081_1:1177801-1177782(-)
ATGGAAAAGATAGGAACGAC
>Locus:lpg1693_1:1887421-1887402(-)
TACCGGTAGCAAGCTTTTTG
>Locus:lpg1882_1:2101109-2101090(-)
GATAATATTTCTATCGAGTT
>Locus:lpg1096_1:1196392-1196424(+)
TGCCTTTGGAACAAAGGGATTTTATGGTTGAAC
>Locus:lpg1436_1:1585824-1585759(-)
TTCATAATCCCAGTTTACTGGATAAAACCTATAGATTTAAGTAAAATGAATCTAAAAAATAATTGG
>Locus:lpg1612_1:1780129-1780079(-)
TGGAATCATTTGAGAGGACAGTTTAATGGCTTATACGGTAAAACAATTAGC
>Locus:lpg2780_1:3132175-3132107(-)
TATCACTCAGCAAATTATGACTCGAAGGGCAGAACGAGTGAAGTTGATCAGTATGAAGTCAGAGAAATA
>Locus:lpg2842_1:3216157-3216237(+)
TTTCAATGTACTCCCTGCCTACGCAGGAGACTGATTCCACTTGAATTGAAGAATACTTTAGCTGACAGGGTGAACCTATGG
>Locus:lpg1096_1:1196372-1196391(+)
AATAATAAAAGGGCATGATT
>Locus:lpg1436_1:1585844-1585825(-)
ACAAATAATTATACATTTTG
>Locus:lpg1612_1:1780149-1780130(-)
CGTGAGCACTTATCTTTAAA
>Locus:lpg2780_1:3132195-3132176(-)
ATCAGGTCAAAACGACAAGA
>Locus:lpg2842_1:3216137-3216156(+)
ATGAACATAGAATTCAGGGA
>Locus:lpg0028_1:34220-34188(-)
AAAATTAATGACTCAGAGCAGTTATTATATTTA
>Locus:lpg0692_1:746817-746897(+)
TTCTTTTGCTCAGAGTGGTATGGTATTTTTATTGCTACTATCACCTCTCTCTTGTTAGAGTGTAGTTATCATTATTTGTGG
>Locus:lpg1285_1:1414456-1414391(-)
CGACAATTTGAACTTTTTTGGACTATGCTAGCACCATCAAAAATCTTGAAGGAGATTGAACTGTGT
>Locus:lpg2546_1:2880044-2879994(-)
AACAATAAAGGTAATTATTCTAACCTTGGAGACGAAAATGAGCATAACAGT
>Locus:lpg2630_1:2971283-2971215(-)
GTGGGTACACGTGGCGGTTGCCATTCTCGGCATCCTATTTATTTGGCGCAATCAGGTGAAGCTTGCATG
>Locus:lpg0028_1:34240-34221(-)
CAATTGATGAATGCTGTATC
>Locus:lpg0692_1:746797-746816(+)
TGCTTATTCTATCATAAACA
>Locus:lpg1285_1:1414476-1414457(-)
ACTAAAGCCATCGATGCTCT
>Locus:lpg2546_1:2880064-2880045(-)
TGCAATATGTAAAATAATTA
>Locus:lpg2630_1:2971303-2971284(-)
CCCTGGTGGATAGGGATGTG
>Locus:lpg0060_1:68034-68099(+)
TTAAATCTATATCTCATTTCACATTTGAATTTAATACTTACACTACCAGTGCAGATAAGGTTTTGT
>Locus:lpg1191_1:1320024-1320074(+)
ATTGGTTTGGTCTTAATATGTATAATTGGCGCATATCGCAATAGAGAAAAT
>Locus:lpg1535_1:1701369-1701401(+)
TGCAAGAGTACAAAAGATACATTTGTGTTATTT
>Locus:lpg1639_1:1812673-1812593(-)
AGGATTCAAAATAAATTATTATACCTCTATTTTGCTATGAAAGAGAGGAAACAGTTATTAATTCAAATAAAAATTCATTGG
>Locus:lpg2205_1:2488485-2488553(+)
TGCAAGATTCCTTTTTCTCATTTTTATCAAGCCCTATCAATTTACTCTTTCTTTTTGTTGCATTTTTTT
>Locus:lpg0060_1:68014-68033(+)
AGCTTTAGTTGGTTCAGGTA
>Locus:lpg1191_1:1320004-1320023(+)
ATTTTTTTGTATAACATTTG
>Locus:lpg1535_1:1701349-1701368(+)
TTTTTATTGAGTTTAGACTA
>Locus:lpg1639_1:1812693-1812674(-)
CTTCCATTGGAAAGTATGTA
>Locus:lpg2205_1:2488465-2488484(+)
ATTCGTTGATGAATTAATAA
>Locus:lpg1145_1:1259531-1259596(+)
AAATCTCTGACTGGTTATTTTTTGATTATACTTAAAGATAACCATCAAGAGGAGATAAAATTTTGG
>Locus:lpg1667_1:1852228-1852178(-)
TACAAGTTAGTATGGGATAGTAGTTCTGGAATACAAGGAGGTCACACCCAT
>Locus:lpg2135_1:2381665-2381597(-)
TCGCGAGCTTTATACACTTTGGTTGAGTGGAGGCCGCAAACTGCAATCAGGGCAAGAGGAGCATCATTA
>Locus:lpg2207_1:2490530-2490498(-)
AACAAATCGCTTTATTCGGTGGCTAGGGCTATA
>Locus:lpg2909_1:3291914-3291994(+)
ATCGATTTGTGTATTGAGATGATTTGCCCTGGTTTTATGCGCTATAGTATAAACAAGGTCTTACAACAGAGAGTGCCATGG
>Locus:lpg1145_1:1259511-1259530(+)
AGTCGCATGAAAAAAACCAA
>Locus:lpg1667_1:1852248-1852229(-)
TTAACATTTGTAGGAAAATC
>Locus:lpg2135_1:2381685-2381666(-)
CTCGTTGTTACTCAGGGAAA
>Locus:lpg2207_1:2490550-2490531(-)
CCAGCCCTCAATTTAAAAAC
>Locus:lpg2909_1:3291894-3291913(+)
TTTCAGATCATTCTATTTCG
>Locus:lpg0158_1:191347-191282(-)
TTTTATAATGAAATGTATCATTTTATATTAAAACGCTATATTATACATTTTTTGGAGAAAATATGG
>Locus:lpg0252_1:298717-298797(+)
ACTTTTTTAGCCCTGAGTGAGCCATTTATTTTCTTGTGTTTTATCTATCCCATATGCAAAAATAACAACCATAGTATTTGG
>Locus:lpg1037_1:1138726-1138658(-)
TTATCTCGCAACTCAGGTACGCATTTTAACCATCACTATACAAAATGGCGAATTTATTTTACTCAATTG
>Locus:lpg1338_1:1476116-1476084(-)
ATTAGCCAATTTACCCCAATTAAAATTGAAATA
>Locus:lpg2313_1:2616053-2616003(-)
TATCACAACTTCATAAGGATTCATCATGTCGCCATCAGAATCAGGAGAGTT
>Locus:lpg0158_1:191367-191348(-)
TTTATTCCCCAAAAAATATA
>Locus:lpg0252_1:298697-298716(+)
TTTTAATCTACGTTGACTCA
>Locus:lpg1037_1:1138746-1138727(-)
ATGGCAAGTGACACGGGACT
>Locus:lpg1338_1:1476136-1476117(-)
AGTGTTTTTCTATCCCAGCA
>Locus:lpg2313_1:2616073-2616054(-)
ATAGCGCCTCCGGTGGAAGA
>Locus:lpg0366_1:408558-408493(-)
AAGGACCTTTGTATTTGCCTGAACAAGAAAAGAAAACAACAACCAATCAATAGAGACATCCTATGG
>Locus:lpg0912_1:985818-985898(+)
TTAATTAATCCAAGATCAACGCATGAGCCAAACAAATTCTCAACCGCTCACTTGCTAAATCTGCCTCTTTCATTTTATTGC
>Locus:lpg1199_1:1327080-1327012(-)
AGCGGAATTAGAGGGTTTGGATGCTCATGCCAATGCCGTTCAAATAAGACTCAATACTCTGGGGGATTA
>Locus:lpg2441_1:2756760-2756792(+)
TGCAAAAAATCACTCCTTGTCTATGGTTCAATG
>Locus:lpg2862_1:3239827-3239777(-)
AAATTGGCGTCTATTTGGAGATATTATGAGCGAACAATATTGGCGTTTCAA
>Locus:lpg0366_1:408578-408559(-)
TTTGTCAGCTTGTGGGCAAA
>Locus:lpg0912_1:985798-985817(+)
GGACTCTTCCTTCTCTTTTA
>Locus:lpg1199_1:1327100-1327081(-)
GGTCCAGCGGCAATGACTTT
>Locus:lpg2441_1:2756740-2756759(+)
GAAATTAGGATAAAAAACCA
>Locus:lpg2862_1:3239847-3239828(-)
TTACTGCTTATAATATAACC
>Locus:lpg0152_1:184406-184474(+)
TGTCTAATGTATCTATTAGAAAGGCTACTCCCTTGGATGCAGAGGCGATTGCATCAGTACATGTTCATT
>Locus:lpg0158_1:191362-191282(-)
TCCCCAAAAAATATATTTTATAATGAAATGTATCATTTTATATTAAAACGCTATATTATACATTTTTTGGAGAAAATATGG
>Locus:lpg0610_1:643669-643604(-)
CTGTTGCTAATTCTCTGCCTCTCTAGGGAGGCTTCCAAAGAGTTAGCACCAACTGATTTCAACTGG
>Locus:lpg1369_1:1514898-1514930(+)
TGGTTAGCAAGCAGCAAACTATGGGATTTCAAA
>Locus:lpg2681_1:3028968-3029018(+)
TTAAATTATTATTACGAGGTATTAAATGAATCCTGTATCGATTTTAGATGC
>Locus:lpg0152_1:184386-184405(+)
ATAAATGAGGCATTAATTCA
>Locus:lpg0158_1:191382-191363(-)
CTATTGCCCGATTTATTTAT
>Locus:lpg0610_1:643689-643670(-)
CTTTCCCCTAGAGCGGTCAG
>Locus:lpg1369_1:1514878-1514897(+)
TTAACGGGGAGATTGTTTAA
>Locus:lpg2681_1:3028948-3028967(+)
TATACTTAATAATAATGAGG
>Locus:lpg0102_1:118283-118233(-)
GTTTTATCAAAAATAAGGATAATTAATGAAAAAAAGGGTTGTTATTACTGG
>Locus:lpg0267_1:316021-315941(-)
ACGAAAGCCAAACTGGAGATTAACTCTCCACGATACACTCACAGTCTATTGGAAAACCCGGACTATTTAAAAATAGTTTGT
>Locus:lpg1183_1:1309097-1309129(+)
TGTGCATTGAGAAAATATTGGAGCCAGTCATTA
>Locus:lpg1978_1:2219144-2219079(-)
TTCTTAACTGGCATGTACTATGAGTTTTATTCTTATGATGCTCATCCGGGCTTAATATCAATCTGT
>Locus:lpg2572_1:2903170-2903102(-)
AGTCATAGGTTACTGCATTGTCTTTCTAGAACAAGCAGAAAAAGATATGAACGTTTTATTTGCTCAGTA
>Locus:lpg0102_1:118303-118284(-)
ATGGCGATAGAGGAAGGCTT
>Locus:lpg0267_1:316041-316022(-)
GTCTGAATTATATAAACAAG
>Locus:lpg1183_1:1309077-1309096(+)
ATGAATAAAATGTTACAATA
>Locus:lpg1978_1:2219164-2219145(-)
CTCTCGTTAGGTTCTGGCTA
>Locus:lpg2572_1:2903190-2903171(-)
GAGGAAAACCATACTAAAGT
>Locus:lpg0606_1:639067-639117(+)
ATAGTGGCAGAGCTCGTGAAAGAGTTTGTCTGTATATTGCAAAATAGACCA
>Locus:lpg0873_1:948643-948578(-)
CGGGGTGGGTACCCGGTTCAATCGACGCAAATGCCTTTTAATTTGCCAACGAAGCAAAATAAATGT
>Locus:lpg1680_1:1870297-1870229(-)
GACTTCGGTTGGTTTGATTTCGCTATCAAAAATGCTTCAATTGCTCGAGCAAGCGCGCCATTTGAGTTG
>Locus:lpg1685_1:1877290-1877210(-)
TGTGTGCAATATTATGTACAATATGTTAATATATTGCCATGCTTGTTATTTGGCAAAGATGTTGAGGGCTTAAAAAATTGC
>Locus:lpg2827_1:3191868-3191900(+)
TGGATATGGATTTTTGCAAATACTATCAGTATT
>Locus:lpg0606_1:639047-639066(+)
AACAGAATAATGTTATGGCA
>Locus:lpg0873_1:948663-948644(-)
ATAAAAACAATAATCTCTGA
>Locus:lpg1680_1:1870317-1870298(-)
GGAGAGCCTATTACTCAAAT
>Locus:lpg1685_1:1877310-1877291(-)
ATAAAAATTGTATTAAGTCA
>Locus:lpg2827_1:3191848-3191867(+)
TTTATTTAAAATGCAATAAG
>Locus:lpg0586_1:620530-620580(+)
GAGATAATTTTGGGGGGGACTTCTTATGGCAATTATCAGTTCACTGGCCAA
>Locus:lpg0823_1:902533-902453(-)
GAACTTTTTTGTCCTAATAAATTCAGTCTTAAACTGCAATTAAATCATCATATTTCACTAATAATCCATCTAACTCTATGC
>Locus:lpg1644_1:1818460-1818392(-)
AACGACCAGAATCGCCAAGCATCCAATTTTAGAACAATTCAAATTGGGTTTGAATTGGCGTTTTTCATG
>Locus:lpg2589_1:2921903-2921871(-)
AGAGAGAACCTGGATAATTCGGGAAGCGGTATA
>Locus:lpg2909_1:3291929-3291994(+)
GAGATGATTTGCCCTGGTTTTATGCGCTATAGTATAAACAAGGTCTTACAACAGAGAGTGCCATGG
>Locus:lpg0586_1:620510-620529(+)
GTGTATAATTAAAGTGAGCG
>Locus:lpg0823_1:902553-902534(-)
CCAATTTATCATTTCACTTT
>Locus:lpg1644_1:1818480-1818461(-)
TCTAATAATCATAGGTATCA
>Locus:lpg2589_1:2921923-2921904(-)
CCTTTATCTGAAAATAAGGC
>Locus:lpg2909_1:3291909-3291928(+)
TTTCGATCGATTTGTGTATT
>Locus:lpg1957_1:2187920-2187985(+)
ATAAACCAACTATTTCTGACGAACACCAAAAACAGATACGGATTTCATGTATTCAAAAACAACTGT
>Locus:lpg2048_1:2290582-2290632(+)
TCATGGTATCATAATAATATAGATAGTGCTCTTTTATATCCAGGTTATCTT
>Locus:lpg2571_1:2902558-2902490(-)
CGTATGGAAAATGTTCAATCAAAGAAAAGTTTCTTTACCAAAAATTCATATAAGGTGGGAACGTCATTA
>Locus:lpg2909_1:3291914-3291994(+)
ATCGATTTGTGTATTGAGATGATTTGCCCTGGTTTTATGCGCTATAGTATAAACAAGGTCTTACAACAGAGAGTGCCATGG
>Locus:lpg3004_1:3397200-3397168(-)
ATGGGAAAAATTAGCCTCATGCTACGGCAAATA
>Locus:lpg1957_1:2187900-2187919(+)
TCTTGAATCAACTCAATAAA
>Locus:lpg2048_1:2290562-2290581(+)
AGACCGCAAAAACTTACGAT
>Locus:lpg2571_1:2902578-2902559(-)
AATAATTTTAAGCTAGATGA
>Locus:lpg2909_1:3291894-3291913(+)
TTTCAGATCATTCTATTTCG
>Locus:lpg3004_1:3397220-3397201(-)
AATACTAAATTAAATAAAAC
>Locus:lpg0253_1:299499-299549(+)
GATACCATTTTCAAAATAAGGATTAATGATGCTGACTGGTTTAAGGTTGCT
>Locus:lpg0291_1:347158-347090(-)
CTTTTGGAATCTATCACCCTTTTATGGTTTTTTAGCATTTATAGCCATATGTTTTTTTGTGGTGCGTTA
>Locus:lpg0294_1:350905-350970(+)
GGCTGGTTTGCTATAATTAAACTATATTTCCTGGACCAAATATACATTGTTGAGAGTAAGTTATGC
>Locus:lpg0788_1:862557-862589(+)
TGTTATTTATGTCTGATATCCATTGCGAAAAAA
>Locus:lpg2266_1:2568023-2568103(+)
TTTGATATCTATTTAGAAGAAATTGTTATTTCACATGATCAAGGTACAATATCCCTTTTTTCGAAACCACTTACCCTATGC
>Locus:lpg0253_1:299479-299498(+)
TAATGGTATAAAGGTATCTT
>Locus:lpg0291_1:347178-347159(-)
TTGTTTTTTCTTGCCTTGGC
>Locus:lpg0294_1:350885-350904(+)
CCAGCTATCAATCCAAATGA
>Locus:lpg0788_1:862537-862556(+)
AATATTGTAAAATTAATTTC
>Locus:lpg2266_1:2568003-2568022(+)
TTAACCAAAGTATACTTGAT
>Locus:lpg0158_1:191362-191282(-)
TCCCCAAAAAATATATTTTATAATGAAATGTATCATTTTATATTAAAACGCTATATTATACATTTTTTGGAGAAAATATGG
>Locus:lpg0507_1:550027-550077(+)
TCAAACTTTAAATTAGGAGATCATTATGAAACGTCTGGGTGCGGTGTTAGT
>Locus:lpg0593_1:625476-625408(-)
CCCTTGGGATGTTCCCCTGGATGCCGTAATAACTCAAAAAGCTATTTATTGGCGAAATCCCTTGGCCTA
>Locus:lpg0735_1:803201-803266(+)
CTATTGTCAAAAAGCGTAAAAAATGACTACAATATACGATTTTTCCTGGACAAATCCAAGGTATGT
>Locus:lpg1790_1:1997589-1997557(-)
CGATGTGCTGAAATCAGCAATAGGAAAATCATA
>Locus:lpg0158_1:191382-191363(-)
CTATTGCCCGATTTATTTAT
>Locus:lpg0507_1:550007-550026(+)
TTTCGAATTGTGCTAGCATT
>Locus:lpg0593_1:625496-625477(-)
GTTGATTACATAGAACCACG
>Locus:lpg0735_1:803181-803200(+)
AGCGGATAGAACAACCCATT
>Locus:lpg1790_1:1997609-1997590(-)
GATCAAAAATCGTCTTTTGC
>Locus:lpg0526_1:567627-567577(-)
AAAAATTTAGAATGTGTTTTCCTAAATGATTATAATATTCCAAAAATTAAT
>Locus:lpg1126_1:1237084-1237164(+)
GTAATTATTTTTCAAATCCTCTTGAACTTTTATACAGATAAGTTAATTATCAGGTTGAGCTCTAAAGATCCAATAGAGTGT
>Locus:lpg1506_1:1666917-1666849(-)
TCTTGTAGAACATGCCACAATAGTGTTGTTGGTTTTTATTGCATTATTTACGTTAGTAGCTTGGCTATA
>Locus:lpg2579_1:2907247-2907215(-)
ACTGGAAGCACAAAGAATAAAAAGCCTATTATA
>Locus:lpg2620_1:2960820-2960755(-)
ATAGTCAGGATTCACTTCCTACGATATACTAACCGATTATTATTTTATAATTCGCAGTTAAAATGC
>Locus:lpg0526_1:567647-567628(-)
AAGCTTCTATTTAAGTAACA
>Locus:lpg1126_1:1237064-1237083(+)
TATTTTTCTTGAATCGTTCT
>Locus:lpg1506_1:1666937-1666918(-)
CCAATGGCTGCTGCTGAAAA
>Locus:lpg2579_1:2907267-2907248(-)
ATACAGATATCTCATTCCAA
>Locus:lpg2620_1:2960840-2960821(-)
AGCGATATGGATGTTCTGAA
>Locus:lpg0293_1:348353-348418(+)
GTAAAAAGTATATACTGGTTATTCTATAAACCTCTTAATAAAATAGCAAAGGAAGGTATTTTATGG
>Locus:lpg0982_1:1075159-1075239(+)
TTTGTTTCAGAGAAACTCCATTTTTCAAATATTTTTGCTACAGTATTCTTATCAATAGCAAATTATAGAGCACGCTCATGC
>Locus:lpg1369_1:1514898-1514930(+)
TGGTTAGCAAGCAGCAAACTATGGGATTTCAAA
>Locus:lpg2114_1:2359277-2359327(+)
ACAGACGAGAGCTTTATTGTAGATAATGCTGAATTTCATAATTCTCCTGGA
>Locus:lpg2203_1:2485360-2485292(-)
ATCACTCATTGTCGTAAACGACGAGGTGATGGGCGAAACGGAGCTTCCAGGCACTTATACTTTGAGTTA
>Locus:lpg0293_1:348333-348352(+)
TATTGCTCGCTAAATAAAGC
>Locus:lpg0982_1:1075139-1075158(+)
AATAGTTAATGAGTTTTTGT
>Locus:lpg1369_1:1514878-1514897(+)
TTAACGGGGAGATTGTTTAA
>Locus:lpg2114_1:2359257-2359276(+)
AAGCGGGTCGATTTCAAGGA
>Locus:lpg2203_1:2485380-2485361(-)
CCTTCTGGCCTATATAAAGT
