# Supplementary material for: Common and phylogenetically widespread coding for peptides by bacterial small RNAs
Source: BMC Genomics. 2017 Jul 21;18:553. doi: 10.1186/s12864-017-3932-y (PMC5521070; doi:10.1186/s12864-017-3932-y)
Supplement: Supplementary file 6 — mock ORF sequences. (ZIP 3000 kb) [file 12864_2017_3932_MOESM6_ESM.zip › mocks/s_aureus_n315.intergenic.srna_mocks.fa.txt]

>Locus:intergenic2_1:139-214(+)
TGTTTTGATACACTCACTAACAGATATTCTATAGAAGGAAAAGTTATCCACTTATGCACATTTATAGTTTTCAGAA
>Locus:intergenic17_1:12752-12674(-)
AATGACGTACGTCTTTATTTTTTAGAAAATAAAAAAAGACCACATCCCTACAAGGGACGTGGTCTACGCGTTGCCACCC
>Locus:intergenic31_1:24901-24793(-)
TTATTTTATCATTTTTTGTTCTTTATCGTTTATGTTTGTGTAAAAAATCACAGGATGTCGCTTACTATTTTTGTTATTGTGCGCATTTTCCGTCTTATAACGTATAGTA
>Locus:intergenic43_1:35886-35817(-)
CTAAAGAATATAGGAATCTTGTTTCAGACTGTGGACAAACTGATTTTTTATCAGTTAGCTTATTTAGAAA
>Locus:intergenic50_1:38290-38329(+)
AAACACATACATACCAACACTTCAACGCACCTTTCAGCAA
>Locus:intergenic72_1:49292-49364(+)
GAAAACAGAGGAAACAATCAAGTCGTTGAATATTTCCTCTGTTTTTTAGTTGAAAAAATTAACCGAAAGCCTG
>Locus:intergenic75_1:50975-50927(-)
ATAAAAATCCCTCAATCCGAAAATTCAATTCGGATTGAGGGATTTTTTT
>Locus:intergenic101_1:63202-63160(-)
GAAATGATTGGGATTTGCAGATTCGAAGAAGCAGAAGGATTGT
>Locus:intergenic137_1:87280-87190(-)
GGCCTAATTTCAACTGTTAGCTACTACTTAAGTTATATGCGCAATTATCGTGATATATCTTATATATTGAATGAACGTGGATTTAATGTCC
>Locus:intergenic141_1:90086-90029(-)
GGTTGGGACATAAATCAATGTTCTATGCTCTACAAAGTTATATTGGCAGTAGTTGACT
>Locus:intergenic150_1:96953-96995(+)
AAATGTTGTGGTAAGTTGATCAATACAAAGATCAAGGATTATA
>Locus:intergenic157_1:98593-98530(-)
ATGACCATAATTTATTATCCAATAAATGACTATAAAAATTTCTTCTATGCCTTCATTTGCAACT
>Locus:intergenic192_1:124345-124396(+)
TTATGTGCTGAGGTTTTATTAAAAAATAGAAAACACAAGTGCACTTTAGAAT
>Locus:intergenic195_1:125318-125267(-)
AATATAGTGTTTGATAATGTCATTTATTCAAAAACACAAATTTTAATAAAAA
>Locus:intergenic201_1:128764-128683(-)
TCCTCCTCAAATTTAAAATTCTATAATATTGTGTGTTACCTAATTGATAATGATTCTCACTATCAAGTAATTAGGATTATAT
>Locus:intergenic209_1:140979-140910(-)
CCTCTTCATTTGAATAGTACAACAAAGGTAGCTCCATTTAACAAAATATTCAGATATTTAAGGTATAGTT
>Locus:intergenic269_1:184912-184846(-)
AAGTCGCGCTTAAAATGCGTTAATGGGACAAGAATAATTCAACAACGTTTCATTTTACTGAGTCATT
>Locus:intergenic306_1:212091-212145(+)
ATAAATACTAAATTTTTTGAAAATTCCGGAATAAATACTGTTTTTTATGTAGTAG
>Locus:intergenic313_1:217251-217191(-)
ATAGCTGCTACTGCTGGATTATTACAACAACTTTTATACATTTTATTCAGGATTATCTTAT
>Locus:intergenic313_2:217370-217271(-)
GAGAAAACACATTACAATATTAATCAGTTAAAGCCTGTTCATTGTAATAATCTTACATATTTCTGTCACAAGTTAATTATTACACCATCAAAGATTATCC
>Locus:intergenic346_1:243354-243417(+)
AAATATTCAAATTACCATCATTTTCTTCATCTATATTTGGCAGTACTACTAAAGTATGAGTGCA
>Locus:intergenic372_1:264622-264664(+)
TTTTGTTTCTTTAATGTAGATTGGGCAATTACATTTTGGAGGA
>Locus:intergenic411_1:292604-292496(-)
GATTTTCACTTTAAAAATTATCAAATATTGCCATCTCATTTTAAGTATACAAAATGCAAAACAACCGATTCACAAGCATATTTCACACAAGTAAACCGGCTATTTATCA
>Locus:intergenic435_1:311637-311559(-)
CAACTTGCATTGCCTGTAGAATTTCTTTTCGAATTTCTCTGTGTTGGGGCCCCGCCAACTTGCATTACCTGTAGAATTT
>Locus:intergenic477_1:341157-341070(-)
TTATTTGACGAGCATCAACTTTACGGTATCTATTGCTTTTTACTTAACCGCCAAAAAAGACTAAACAAAGCTTTATTGTTTAGTCTCA
>Locus:intergenic566_1:392749-392782(+)
AGTGCCTGTTTTTTTGTTGCTGTATTGCGGATTA
>Locus:intergenic571_1:393999-393966(-)
TTTAATTATTTTATAAAATTTATTGATAATCATT
>Locus:intergenic585_1:407570-407498(-)
AAGGTGGTACCGCGAAACATAAGCTTTCGTCCTTTTTATCCGATTCATTCGGGTACGAAGGACGGAAGCTTTT
>Locus:intergenic595_1:411842-411809(-)
CTTATCAATCTTAAAACAGATAAGCAAGGAATAA
>Locus:intergenic601_2:413061-413013(-)
CCTTTTCTATATCCCAAACATAAAAAAATCCCCCATAAGCCTATGCCTA
>Locus:intergenic601_1:413100-413046(-)
ACAAAACATTCACATCATCCTTTTTTGCCCTTTTCTGTCCCTTTTCTATATCCCA
>Locus:intergenic613_1:417813-417714(-)
TTAAAGTCTCTGTACTGGCAATATCATATACATTTACATTATTTTTTCTGCCGAATTCATAGCTTGATTATTTTATGTTATAGGACTAGAATATACACAT
>Locus:intergenic648_1:436857-436890(+)
CATGTGGCTTATAACACATTGTGTAATTTATTGT
>Locus:intergenic713_1:469531-469489(-)
AATATAAAAAGGACTAAGACACATACATGTCCTAGCCCTATGG
>Locus:intergenic751_1:496756-496669(-)
ACCTTTGTTTTTAGGTTACAAAGATGGCATGTGACGTTGATAGATACTAGATTATTTCAAACTCGATTCAGCATGACACAACGTCAAC
>Locus:intergenic757_1:501544-501436(-)
CCGAAATCTTCAAACACTACGTGCTTTGGGCAGACTTCGCAAAAATACGGCCTCAACAAAGGAATTAAGCCTCGCATAAAGCGGATTTCGAGTACAGGGAACCGCTACC
>Locus:intergenic764_1:505465-505501(+)
CAAGCCGTTGGTTGTGATTTGTTACTTCTAATAGTAA
>Locus:intergenic765_6:506371-506338(-)
TTCACTTTTGAACCATGCGGTTCAAAATATTATC
>Locus:intergenic765_1:507028-506899(-)
GCAGCACTAAGGGGCGGAAACCCCCTAACACTTAGCACTCATCGTTTACGGCGTGGACTACCAGGGTATCTAATCCTGTTTGATCCCCACGCTTTCGCACATCAGCGTCAGTTACAGACCAGAAAGTCGC
>Locus:intergenic764_2:507385-507493(+)
GATTTGGGCTACACACGTGCTACAATGGACAATACAAAGGGCAGCGAAACCGTGAGGTCAAGCAAATCCCATAAAGTTGTTCTCAGTTCGGATTGTAGTCTGCAACTCG
>Locus:intergenic764_3:507418-507553(+)
ACAAAGGGCAGCGAAACCGTGAGGTCAAGCAAATCCCATAAAGTTGTTCTCAGTTCGGATTGTAGTCTGCAACTCGACTACATGAAGCTGGAATCGCTAGTAATCGTAGATCAGCATGCTACGGTGAATACGTTCC
>Locus:intergenic765_5:509206-509122(-)
TTCGAACACGGACCTTATCACCCATGTTCTGACTCCCAAGTTAAATTAATTGGCATTCGGAGTTTGTCTGAATTCGGTAACCCGA
>Locus:intergenic765_2:509260-509143(-)
TTTCCACTTAACATATATTTTGGGACCTTAGCTGGTGGTCTGGGCTGTTTCCCTTTCGAACACGGACCTTATCACCCATGTTCTGACTCCCAAGTTAAATTAATTGGCATTCGGAGTT
>Locus:intergenic765_4:509281-509167(-)
GTCTGGGCAACGCCACATCCTTTTCCACTTAACATATATTTTGGGACCTTAGCTGGTGGTCTGGGCTGTTTCCCTTTCGAACACGGACCTTATCACCCATGTTCTGACTCCCAAG
>Locus:intergenic765_7:509699-509609(-)
GACGTGCAATCCAATCGCACGCTTCGCCTATCCTACTGCGTCCCCCCATCGATTAAAACGATTATAGGTGGTACAGGAATATCAACCTGTT
>Locus:intergenic765_3:509931-509850(-)
CTCCCGAAGTTACGGGGTCATTTTGCCGAGTTCCTTAACGAGAGTTCGCTCGCTCACCTTAGAATTCTCATCTTGACTACCT
>Locus:intergenic773_1:517045-516991(-)
TTTTATATTATATGCCTAACTACATTCGATGTATTTTTGACTTTTAACAGCTACA
>Locus:intergenic797_1:529672-529621(-)
CCACCTTTCATTTTTGCTCAAAACGAGCACCTCACTTACCCATCAACATCAT
>Locus:intergenic805_2:538671-538617(-)
CGATTATTCGATACGCATCATTCTAAATATATTCCTTATCGAAACAGTCTTTATT
>Locus:intergenic805_1:538679-538646(-)
GCTGCAATCGATTATTCGATACGCATCATTCTAA
>Locus:intergenic817_1:547139-547088(-)
CATATACTAATTCGTAATCAAATGCATTTAGAGATAATCAAAATGCGGAAAC
>Locus:intergenic819_3:549211-549169(-)
AGCCAACTACCTTGTTTAACAGTCAAAAATAGTACCACTATCG
>Locus:intergenic819_4:550763-550688(-)
GTATTAGCTCCGGTTTCCCGAAGTTATCCCAGTCTTATAGGTAGGTTATCCACGTGTTACTCACCCGTCCGCCGCT
>Locus:intergenic819_1:551474-551381(-)
GTGCTTAATGCGTTAGCTGCAGCACTAAGGGGCGGAAACCCCCTAACACTTAGCACTCATCGTTTACGGCGTGGACTACCAGGGTATCTAATCC
>Locus:intergenic818_1:551783-551858(+)
GGGATGACGTCAAATCATCATGCCCCTTATGATTTGGGCTACACACGTGCTACAATGGACAATACAAAGGGCAGCG
>Locus:intergenic819_7:553996-553885(-)
TGCTTAGACGTGCAATCCAATCGCACGCTTCGCCTATCCTACTGCGTCCCCCCATCGATTAAAACGATTATAGGTGGTACAGGAATATCAACCTGTTATCCATCGCCTACGC
>Locus:intergenic819_5:554794-554716(-)
TTTGAGCGCCTCCGTTACCTTTTAGGAGGCGACCGCCCCAGTCAAACTGCCCGCCTGACACTGTCTCCCACCACGATAA
>Locus:intergenic818_2:555049-555124(+)
GGGTTGGGCTGTTCGCCCATTAAAGCGGTACGCGAGCTGGGTTCAGAACGTCGTGAGACAGTTCGGTCCCTATCCG
>Locus:intergenic819_2:555501-555459(-)
TGTGACCTCCTTGCTATAGTCACCAGACATATGAATGTAATTT
>Locus:intergenic819_6:555746-555641(-)
GCTCTACTAAACTCGTTGCGCTCTTTTCTCGTTTCGTCAGATTCAAACGTTTTCACTTCGTCAAGCCATTTTCTTTGTGTTAACTTTTATTTTGACGTTTTAGACA
>Locus:intergenic833_1:565348-565276(-)
TATCTTCAAACAAAAAACCTTTATAAAAATTCATACCTTTATGCTATCGCTGTAGGCTCATTAACTTGTTACA
>Locus:intergenic832_1:565503-565536(+)
CTGGTAAAACAGTTTGCGTTAGTAGTCATGTTAA
>Locus:intergenic845_1:575185-575116(-)
ACCTCCAAATCCTTTGAACATATTATCAAAGTATTATTTCGAATGTATTTATTTCGATTCTTTATGAATT
>Locus:intergenic848_1:576005-576068(+)
TTAAAATTATGTGGTCGCGCTTTTAGAGCGCCCATTTCGTCACGAAATGTTAAGAGTGGGAGGG
>Locus:intergenic884_1:600479-600530(+)
TTAAATAGAACAATACTACGAGTTCATTTTCAGGGGATAACGAATATCATAG
>Locus:intergenic936_1:638183-638234(+)
CCTTTTCAAAAATCATCAGTTCTTTATAAATTTTATCATAAAGCAAAGGGGT
>Locus:intergenic938_1:640758-640809(+)
AGAAAAGGATATGGGGAATCGACAGGTAAGATTATTTTAATAGGAGAACATG
>Locus:intergenic949_1:646380-646347(-)
GTTGTTAAAAGTATTTCCTCATCATGCGAAATAT
>Locus:intergenic949_2:646673-646640(-)
AAATATATGATTTTCAAACTATTTAAAATCAAAT
>Locus:intergenic957_1:650208-650166(-)
ATTTTTATATTAAATTTAATAATTTTAGATTTAAAAAACTCAT
>Locus:intergenic971_1:659072-658952(-)
GCTCTCTTATGCAGTTGTGCAGTAGCATCCAACTGCGTCCCTCTTAACCTTATTCACATACTAAGCATTCCCCAATATGTCACATACCTAATTAAAAACACTCCAACACAAAGTATCTTTC
>Locus:intergenic972_1:659869-659902(+)
ATTTACTATTTTCTTTTAGTATGTGGACTTATAT
>Locus:intergenic1007_1:685069-684934(-)
CAGGAATCTCCTATCTTATTTCATTATTATGTTAGTGTAATCAATATTAACAGTATTTATATTCATCCTATTTATATCGAAATGATTTTGCTTTATTTTAACACATATTCACCTTTTCAAAAATTAAAATTAGTTT
>Locus:intergenic1020_1:692225-692258(+)
TTGAGAAGTTATTACAAAAAATGCAATAGAAATA
>Locus:intergenic1066_1:721810-721885(+)
TATAGAGAGACAATTCGAGAAGTATTGAAAGATGGACGCAGAGCGCCGTTTAGTAGTATTTATTTTTTACTTACAG
>Locus:intergenic1127_1:757704-757665(-)
GCCCCCCTAGCTTGTAGAAATCATACTTTCCTTTTTTCAA
>Locus:intergenic1151_1:776244-776211(-)
TCAGGGGCCCCAACACAGAGAATTTCGAAAAGAA
>Locus:intergenic1153_1:777281-777149(-)
TTTCTAAAGAAAAAGTATTTCTTTATGTTGGGGCCCACCCCAACTTGCATTGTCTGTAGAAATTGGCGTTCCAATTTCTCTATGTTGGGGCCCCGCCAACTTGCATTGTCTGTAGAAATTGGGAATCCAATTT
>Locus:intergenic1162_1:785642-785687(+)
TATGTCTGTATTTGTCAATTATTGAGTAACATTACAGGAGGAAATT
>Locus:intergenic1166_1:789773-789830(+)
TTTATTTATATTTCACATCAAGCACACAGATTAAGCCAAAAGAGGAGAATATTATATT
>Locus:intergenic1168_1:791078-791147(+)
TGGCGGGGCCCAAACATAGAGAATTTCAAAAAGGAATTCTACAGAAGTGGTGCTTTATCATGTCTGACCC
>Locus:intergenic1201_1:809364-809307(-)
TATTCTTGGATATTAGTTTCTTTGTTCTCTAAGTCAAAGAGACCCCCTAATTTGTGTT
>Locus:intergenic1210_1:818087-818156(+)
CCACCCCAACTTGCATTGTTTGTAGAATTTCTTTTCGAAATTCTCTGTGTTGGGGCCCCGCCAACTTGCA
>Locus:intergenic1220_1:823493-823532(+)
ATAGAAAAAGTATTACTTTATCGTTGTACCACCCCAACTT
>Locus:intergenic1221_1:823866-823764(-)
CAACACAGAGAAATTGGATTTCCAATTTCTACAGACAATGCAAGTTGGGGTGTGGGCCCCAACACAGAGAATTTCGAAAAGAAATTCTACAGGCAATGCGAGT
>Locus:intergenic1229_1:829575-829506(-)
TTCGTTTGTATCATGCAGCGTTTTACACATACTTTTAAGAGATGTTTATTCGTTATCGAAGGTACACCTT
>Locus:intergenic1241_1:839111-839075(-)
ATTCATTTCAACATAAATTTATTATACCAGTTTAAGA
>Locus:intergenic1250_1:843829-843901(+)
GAGCTCATTAAGCGTGTCGGAGGGTTGGCTTCGTCATCAACACACACAGTTTATAATAACTGGCAAATCAAAC
>Locus:intergenic1292_1:862608-862665(+)
ACCAACCAAAAATTTTTGGTTGGCAAATTTGAATTTTATGTGAATTTTATTAATAACG
>Locus:intergenic1297_1:864022-863983(-)
TCAATTATAAGACAGCACTTACACAAAAGCAACCTAATTC
>Locus:intergenic1318_1:874356-874410(+)
GGGCCCCGCCAACTTGCACATTATTGTAAGCTGACTTACCATCAGCTTCTGTGTT
>Locus:intergenic1320_1:875454-875514(+)
GTCTTATATAGAAATGGTGCCAATTCACATAAAGTTTTAACTTTTGAAGATGAGAGAAACA
>Locus:intergenic1378_1:907182-907245(+)
GCTTTAAATAAAGTTTCAGCTAAACACATAAAATTAAATTATTCATTTATAAAGTCCTTCAGTG
>Locus:intergenic1392_1:919716-919818(+)
TTGAATAACTACAAAATTGGCCAACATATCAAGGTGCGTGTAACTGGTATTCAACCATACGGTGCGTTTGTTGAGACCCCTAATCATACTGAAGGACTGATTC
>Locus:intergenic1403_1:925850-925817(-)
AGATTCCTAAAATGTTTGATAATTCTTTTAAATT
>Locus:intergenic1421_1:941406-941370(-)
TACTACTATCCAGTCCTTTTTTTATGTTTAAACATTT
>Locus:intergenic1466_1:975393-975459(+)
TCACATAACAAACATACCCCTTTGTTTGAAGTGAAAAATTTCTCCCATCCCCTTTGTTTAGCGTCGT
>Locus:intergenic1505_1:1002656-1002614(-)
CGAGGGTTCGAATCCCTCCGTTTCCGTTACTTGCTAAAATGGT
>Locus:intergenic1510_1:1005011-1005053(+)
CTCCCTTATATCTATATATATTCTCTACTTATTTATGCCTTAA
>Locus:intergenic1539_1:1021645-1021612(-)
CTTCATCTTAATTTAGATTTAGTAAATAGAAGCA
>Locus:intergenic1546_1:1026189-1026243(+)
AATCATGAATTACAAGCAAAAGTAGCGGTGATTGTTAAAATTGATGGTAAACAAT
>Locus:intergenic1555_1:1032924-1032876(-)
TATACCTTATCACTTTGTATAAATCACTCGAATTTATATTACGCCTTTA
>Locus:intergenic1559_1:1039202-1039115(-)
TTTAAAAAATGTTTTGATTTTGAACAAACAAATTTCCACTTTTCATTGTTTAACGATAAATTACTTTTGGCAAATTCCTTTTTAAAGT
>Locus:intergenic1561_1:1039969-1039864(-)
AGTGGTTCTTTATCATTTTCGCCTCCCTTTTCTTATTGTTTTGATACACAAAAATTTAAGTTCAAACTGTCGAATAAAGTTATATTTGATTTCAAATTATCCCTAA
>Locus:intergenic1560_1:1040504-1040537(+)
TTTGTAGAGCATAGAACATTGATTTATGTCTCAG
>Locus:intergenic1580_1:1058457-1058493(+)
TGTGAATTAAGTATTGAAAATTGTATACAAAGTTTTA
>Locus:intergenic1581_1:1058578-1058458(-)
TTCGCAAATTCCATATGTCGCTTCAACTATTTACTAGTTTTCTTGATTTTACAAATGGATAACTTTTCAACTATTTTATTTGCACTAAAACTTTGTATACAATTTTCAATACTTAATTCAC
>Locus:intergenic1597_1:1069992-1069953(-)
GAAATCAATTTTAAACAATTACATTACACATCTTCATTAC
>Locus:intergenic1638_1:1096079-1096136(+)
TTTTCTCTTGTCGTTAATTTGTCACATTTTAATTTTATTAAACCTAGTCTTTTTATGC
>Locus:intergenic1642_1:1097776-1097848(+)
CTTTATGACGTTAAAATTATGCCTGAAGATGATTTTGTTTTATCGAAACGACACAGTTATGTCAGTGTTGAAA
>Locus:intergenic1684_1:1125170-1125233(+)
GTTGATTATGAGCTAGAATTAGTGGTGATAAATTTGAAGCACTTTTGTAGCATCATTCATTTTA
>Locus:intergenic1695_1:1132843-1132810(-)
CAATTATCTTATAAAATTGTCAGAAATACTTTTA
>Locus:intergenic1706_1:1137236-1137284(+)
TGCAAGTTGGGGTGGGGCCCAACACAGAAGCTGGCGAAAAGTCAGCATA
>Locus:intergenic1709_1:1138150-1138096(-)
TATATAGCATGCATGATTAATTTCGGATTAATTATAGTCCCATTATTAACAACAA
>Locus:intergenic1708_1:1138186-1138243(+)
ACCACCTTATACTTCTATTTTAAAAACTTCTTTATAATGATATATTGTTTAATGTTGA
>Locus:intergenic1786_1:1188218-1188254(+)
ATTAACATATGTATCATATTTTTAATCTTGCGTAATT
>Locus:intergenic1931_1:1296399-1296303(-)
TTACTAATAAACACCTCTAAAACTTTAATGATTTTAATCGTTTTAGAGGTGCTAATTATGTTATTTAATTATTCTTTGTATGATACCTTAAATACCT
>Locus:intergenic1949_1:1306765-1306708(-)
CTACTTTTGAACTTGTTAATAACTTATCATAATTTTTTTAGGATTTCAAAAATATGTC
>Locus:intergenic1952_1:1310310-1310343(+)
TTGGCAACTACAAAGAAACAATGTATTGCTAAAC
>Locus:intergenic1958_1:1313557-1313644(+)
ATTGATTTTCCAGTTTTGTTTGATGATGAAGGGAATTTCAGAAAAAAACAAGTTATAGATTACAAAAAGATAATAGGTAAATCTTATG
>Locus:intergenic1994_1:1333884-1333920(+)
AAAATAAAGCGGGCTTACCTATTATATTGGGGAGCTC
>Locus:intergenic2001_2:1336892-1336814(-)
TTATTATTTTTTTCTTTCTTTTTTATTAAGTATATCTTTGACGCGTTCAAGTATATCCGCATCTTTTGGTTTATCTGTT
>Locus:intergenic2001_1:1336922-1336877(-)
GCCCCCGTAATAATTTACAGGAGCGAGCCATTATTATTTTTTTCTT
>Locus:intergenic2021_1:1348869-1348809(-)
TTGTCTGTAGAAATTGGGAATCCAATTTCTCTTTGTTGGGGCCCATCCCCAACTTGCACAT
>Locus:intergenic2049_1:1370966-1370885(-)
CTATTATCGATTTTTATTTACTATTGCACTGTGTCAACAGCTCATTTACAATGTTATTATTCTGAAAATTTCGAAATAAGGT
>Locus:intergenic2068_1:1388401-1388461(+)
AATAGCAGTCAGTTTCAAGCAATATTCTATCTACTATTAGAAAAATCATTGTTCCTTGCGA
>Locus:intergenic2084_2:1399170-1399206(+)
TTTACATTGCCTAAGAACTTAATATCCCAGCCTCGTG
>Locus:intergenic2084_1:1399359-1399461(+)
CATTATCACCACCTTTTAAAATATAAGCAACGCTATAACTTGAATTTTCAGGTTATTCCAAAAAATCTAAATTATCGGTTTACATTCATATTTGTCATATGTA
>Locus:intergenic2098_1:1409109-1409184(+)
CAAATATTCTTTGCAATATGGAATAATCATCTGCTTAACTTGTATTATAGTGCAGTTATTACCAAATTGCAATACA
>Locus:intergenic2153_1:1437332-1437299(-)
GATTTTCTAATACGTAGTACTGTAATATACTTCC
>Locus:intergenic2159_1:1469909-1469864(-)
TTTTTAAATGAGAATGGAATGAGCATTACAATATACAAGCAATCAA
>Locus:intergenic2170_1:1480398-1480437(+)
AATAAATATTGTCACAGTTTGTTCACACACGTCACAGAAT
>Locus:intergenic2176_1:1483627-1483726(+)
TATACATTTCCAACAAATTTAATCGCTGATACATTAACGCATCCGCTTACTATTTTAAAACAAGGCAGTGTCATTATATCAAGACAAGGCGTTAATTTTA
>Locus:intergenic2176_3:1483666-1483738(+)
CATCCGCTTACTATTTTAAAACAAGGCAGTGTCATTATATCAAGACAAGGCGTTAATTTTAAGTGTTCTTTTC
>Locus:intergenic2176_2:1483889-1483955(+)
TGTCTCGTTTATACGTTGAATTCCGTTAAACAAGTGCTCCTACCAAATTTGGATTGCTCACTCGAGG
>Locus:intergenic2188_1:1491313-1491364(+)
ATCAATCTTCATTTTGCAAGCATAAATCGCCCAGCTATTAATATAGGCTGGA
>Locus:intergenic2226_1:1515191-1515257(+)
CACGCAAATAAGCAACTTTTACATTTGAATAGTAAGAAGACCGTATATAGTGCATCTTTCTCGAATT
>Locus:intergenic2258_1:1537527-1537590(+)
TTATTTCAAACTTCACAATTAAAACTAACAGTTTTCTCAATAAAATGCAAGCTTTTCTCATTTG
>Locus:intergenic2279_1:1548036-1548003(-)
AAGCGTTTTCCAATGCAGAAATTAACAGGAGGTG
>Locus:intergenic2279_2:1548177-1548081(-)
ATATTTATACAAACCTTTATATTGATTTTCGGATTGAATTTCAGTATGAAGGTTTTATTTTTATCGTTTTATGCAATCGTTTGCACAAATCTTTTGA
>Locus:intergenic2358_1:1600128-1600167(+)
AATCTATCAATTAGAATAAACGTACAGCGAGTTAAGGATA
>Locus:intergenic2360_1:1601798-1601870(+)
TATATAATTTATAAAAAGAGATACTGGTTAGTAAAATTGCCAGTATCTCTTTTCTATTCAAAAAGGTATTCAA
>Locus:intergenic2416_1:1633189-1633267(+)
GAGAATTTCGAAAAGAAATTCTACAGGCAATGCAAGTTGGGGCGGGGCCCCAACATAGAAGCTGGCGGAAAGTCAGCTT
>Locus:intergenic2443_1:1655683-1655644(-)
AACATTATAAATAAAGTTAAACAGAAAAGTAGAAAAATAG
>Locus:intergenic2455_1:1660502-1660469(-)
ATTTTTATGCGTTTCTTTAAGTTTTTAATAAAGA
>Locus:intergenic2460_1:1663966-1664011(+)
CTGAAACTGCACAAGGGACGAATATCCGTGTTGCCACCCTCATTGG
>Locus:intergenic2482_1:1679786-1679891(+)
AGGGGCTCTTATGCAGTTGCTTTTAAATTTACTTTACTCAAATTGCTGATATTTCCGAATACCAAATATGATACTTTTTTTGCTTTTTATACTGCAACTGTATTCT
>Locus:intergenic2488_1:1681138-1681210(+)
ACAATCGCTTTCTTCATTAAAAATGTTCTTGAACCTATATTTGAGCGGTTGTATGTAGCTACTTATAACTACT
>Locus:intergenic2497_1:1684424-1684328(-)
CAAGAAGATATCATAACAACAATGAGGTTGAAGGAGTGTGGTTTGATTTTAGGGATAGATTTATTGGATCATATTATAATCGGTGATAATAGATTTA
>Locus:intergenic2499_1:1685423-1685351(-)
AATTGTCTAAAGGGAAGTTTTATCCCCAACGAAAAAACATCTAAAGTGGTAAGTAATGAAAGAATGTCGATAA
>Locus:intergenic2512_1:1696805-1696880(+)
TCAGCTAAGATACTCTGTGGGCTACCTTCAGTAAAAATCATTTACATACTCACACCAAATCATATGCTCTCTTTAA
>Locus:intergenic2546_1:1716008-1716155(+)
AAAAAATTGAACAACAATCATCGTTTTAACATTAAACCTATTAACAATAAACAGGGAATATATGACACCAACAAACATTTATGTCTGAAAAAAACAAAAAATCCCGCCCCTATACAAGGGACGAGATCGTCGTGGTACCACCCTAGTT
>Locus:intergenic2560_1:1729444-1729516(+)
TTATCTTTACACATTTTTTACATTACTTTACATATAAATAAAATACTTCTTATATTTCCTTCTATCATTTGCA
>Locus:intergenic2582_1:1747553-1747589(+)
AATATAAAAACACCCACTAAAAATATGCAGACGATAA
>Locus:intergenic2628_1:1777996-1778035(+)
AATTATCAATATCAATTATTAGTGTTAATTGTAGCGCATC
>Locus:intergenic2632_1:1782113-1782164(+)
CCTTTGTTATGTGAAAACGCTTTCTTTCTCAATATTATACATAACATTTCTA
>Locus:intergenic2632_2:1782165-1782225(+)
ATTATTCAAAATTTTTACTTTTATCCTTTTTCTAGTATTAATTATTGTAAATTTTCTATAT
>Locus:intergenic2638_1:1785145-1785253(+)
ACGCGCTTCTCTTGCTACATCATATATAGTAACTGTCATAATTTCCTCCTTGTAAACGTTTTATTCATTATAATAACATGTTTTCATTTCATTTTCATAGTTTACCATA
>Locus:intergenic2680_1:1818605-1818701(+)
CTATTCAATAAAAAAGACACCTCTAACTATTCTATTTACATAGGGACGACATTTGCCGCGTTACCACCCTATTTCACAAAAATTGTGCACTCATTTT
>Locus:intergenic2698_1:1828435-1828468(+)
TCGATAATTAACATTCTTTCTCCCATCCAGACTT
>Locus:intergenic2706_2:1833968-1834055(+)
ACACTTAATTTAGCGATTACGCAAATGAATGATTTTTCTAAATATTTTATTCTAACTTTATCCGGAAATATTTGTTATACGTATAACT
>Locus:intergenic2706_1:1834023-1834059(+)
CTTTATCCGGAAATATTTGTTATACGTATAACTTGGA
>Locus:intergenic2719_2:1840560-1840524(-)
AAAATGTCACTTTTAAACTTTCTAGTTTTATCTTTAA
>Locus:intergenic2719_1:1840897-1840780(-)
CAAAATAGCCTTCATAAATCCAAAAACAAGCTCTACATCAATTTTTCTTTGACTATAGATTTTTTTCGTTTCTGGTTCAGAAAGCTTTTGATTAATTTGGGCTTTAAAGTATTCCCAA
>Locus:intergenic2718_1:1840794-1840833(+)
AAGCCCAAATTAATCAAAAGCTTTCTGAACCAGAAACGAA
>Locus:intergenic2737_1:1851630-1851573(-)
CACATAATCATATTTTACCAAATTAGTAGTGGAAATACTTTAATTTTTTTCAAAACTT
>Locus:intergenic2760_1:1865151-1865187(+)
AATGTATCTAGATACACATTTACTATATACATTTTAA
>Locus:intergenic2773_1:1871902-1871854(-)
GATGTAGTTCATCAACATTTTCATAGGGGATTTTTAAAATTAAGTATTG
>Locus:intergenic2772_1:1872476-1872509(+)
TATGTCGTTTTTAGAGTAAAAAAATATAAAAGAC
>Locus:intergenic2790_2:1881738-1881801(+)
ATCCTACTTACTATTGAACAAACAAATTTTAAATTAAGTGACTCAGATAATAGACAAAAAACCT
>Locus:intergenic2790_1:1882918-1882981(+)
ATTATAATCTTTTTCACTAAAGTGCTATGCTTCGTACTGACACACATAACACAATACATAGCAA
>Locus:intergenic2810_1:1893685-1893754(+)
AAACCGAGCGACCGTGGTTCAAAAATCATACCACGGCCGCTCGGTTTTTTCGCATTAAAAATCGGACAGA
>Locus:intergenic2843_4:1916356-1916323(-)
GGCAGACGCGCGGGACTCAAAATCCCGTTCCACT
>Locus:intergenic2843_3:1917099-1916991(-)
CCTCTGGCCGGCACCATTTATGGAGGGGTAGCGAAGTGGCTAAACGCGGCGGACTGTAAATCCGCTCCTTCGGGTTCGGCAGTTCGAATCTGCCCCCCTCCATTTATTA
>Locus:intergenic2842_1:1917045-1917126(+)
AGTCCGCCGCGTTTAGCCACTTCGCTACCCCTCCATAAATGGTGCCGGCCAGAGGACTTGAACCCCCAACCTACTGATTACA
>Locus:intergenic2843_5:1918516-1918447(-)
GTCAGAGGTTCGAATCCTCTATGGCTCACCATTTGCGGGTGTGGCGGAATTGGCAGACGCACTAGACTTA
>Locus:intergenic2842_7:1919075-1919171(+)
ATGCTTTCAGCACTTATCCCGTCCACACATAGCTACCCAGCTATGCCGTTGGCACGACAACTGGTACACCAGAGGTATGTCCATCCCGGTCCTCTCG
>Locus:intergenic2843_1:1919423-1919372(-)
CATGGAAGGGCCATCGCTCAACGGATAAAAGCTACCCCGGGGATAACAGGCT
>Locus:intergenic2842_5:1920143-1920227(+)
TTCCTTAACGAGAGTTCGCTCGCTCACCTTAGAATTCTCATCTTGACTACCTGTGTCGGTTTGCGGTACGGGCACCTATTTTCTA
>Locus:intergenic2842_4:1920817-1920853(+)
GGTGGTCTGGGCTGTTTCCCTTTCGAACACGGACCTT
>Locus:intergenic2842_6:1920997-1921123(+)
GAGAACCAGCTATCTCCAGGTTCGATTGGAATTTCTCCGCTACCCTCAGTTCATCCGCTCACTTTTCAACGTAAGTCGGTTCGGTCCTCCATTCAGTGTTACCTGAACTTCAACCTGACCAAGGGTA
>Locus:intergenic2842_3:1922293-1922386(+)
CGCATCTTCTTCAGAAGATGTTCCGAATATATCCTTAGAAAGGAGGTGATCCAGCCGCACCTTCCGATACGGCTACCTTGTTACGACTTCACCC
>Locus:intergenic2842_2:1922370-1922433(+)
TTGTTACGACTTCACCCCAATCATTTGTCCCACCTTCGACGGCTAGCTCCTAAAAGGTTACTCC
>Locus:intergenic2843_2:1922503-1922422(-)
GTGAATACGTTCCCGGGTCTTGTACACACCGCCCGTCACACCACGAGAGTTTGTAACACCCGAAGCCGGTGGAGTAACCTTT
>Locus:intergenic2895_1:1952228-1952132(-)
CGAAAATGCGCTTGTAACAAGCTTTTTTCAATTCTAGTCAGGGGCCCCAACAAAGAGAAATTGGATTCCCAATTTCTACAGACAATGCAAGTTGGGG
>Locus:intergenic2895_2:1952225-1952180(-)
AAATGCGCTTGTAACAAGCTTTTTTCAATTCTAGTCAGGGGCCCCA
>Locus:intergenic2915_1:1965511-1965478(-)
GGATATGAGCAAATTTTTATAATTAAAATTGCAT
>Locus:intergenic2914_1:1965525-1965594(+)
GCGCTTCCTATATTGGTATGCAAGTATTTCAAAAAGAATAAATTTAATTTTCCTACTTTTCTAAACATTT
>Locus:intergenic2956_1:1992736-1992769(+)
TACGAAATATATTCATCAAATTATATAGTGAGCA
>Locus:intergenic2973_1:2005146-2005101(-)
TCACTCCTTTTATATAGCTTACAACAAAATAGATGCAAAATTGATT
>Locus:intergenic2992_2:2011174-2011237(+)
CCAACTTGCTCAAAGCATATTATAGCACATATACTTTTTTTACTGCTTGTATACTTTCAGATTA
>Locus:intergenic2992_1:2011179-2011230(+)
TTGCTCAAAGCATATTATAGCACATATACTTTTTTTACTGCTTGTATACTTT
>Locus:intergenic3051_1:2044645-2044603(-)
ATAGTAAAGTTTTTTACGAAAAAAACGTATTTAATGTTGACAA
>Locus:intergenic3073_1:2057058-2056938(-)
AAGAGTTATAGAAAAATATGTATCATTCCACACGTTGCAGGCAGTGAATACGTATTTGAATACGTTAATTATGAGGTGATGTTGGGTGCACAAATTTATATAGTTTTATCAATTTTAACAT
>Locus:intergenic3089_1:2064917-2064782(-)
CAGTCTTTGAGAATTGAAAAAATGGCAAGATTTGTGCAAGGTGTGCGAACTTTGTTAACGCTAATACAAGCTAAAGTTTGTGTTTTTGGCATAGGCCTAAAAGTTAAGTTTGTTCGCTGTTTGTTCGTGTTATTTT
>Locus:intergenic3135_1:2089204-2089129(-)
ATATCAAAAATATTGTGTATAAGGTTGAAAACAAGAAAATCATCACCTATAATACATACTAAACTTATCGGAAATG
>Locus:intergenic3154_1:2109387-2109489(+)
ATCCCGTCCACACATAGCTACCCAGCTATGCCGTTGGCACGACAACTGGTACACCAGAGGTATGTCCATCCCGGTCCTCTCGTACTAAGGACAGCTCCTCTCA
>Locus:intergenic3155_1:2109913-2109811(-)
TCGTGGTGGGAGACAGTGTCAGGCGGGCAGTTTGACTGGGGCGGTCGCCTCCTAAAAGGTAACGGAGGCGCTCAAAGGTTCCCTCAGAATGGTTGGAAATCAT
>Locus:intergenic3155_2:2111766-2111649(-)
GAAAATGTTGTCTCTCTTGAGTGGATCCTGAGTACGACGGAGCACGTGAAATTCCGTCGGAATCTGGGAGGACCATCTCCTAAGGCTAAATACTCTCTAGTGACCGATAGTGAACCAG
>Locus:intergenic3155_3:2114229-2114196(-)
ACTATAAGTTACAAACATTATTTAGTATTTATGA
>Locus:intergenic3158_1:2119745-2119787(+)
AAGCGCTGTATCCACCATATTTATATTTCAAATTATTATATAC
>Locus:intergenic3176_1:2134056-2134131(+)
AAACGAATGATTGGCAGTGATCTTTTTTATATTCAACTTATTATTTATCGCGCACTAGCGTCAGCAAAAAGCCCTA
>Locus:intergenic3176_2:2134080-2134140(+)
TTTTATATTCAACTTATTATTTATCGCGCACTAGCGTCAGCAAAAAGCCCTATTGTTTTTT
>Locus:intergenic3196_1:2145780-2145819(+)
GTGGAAATTTGCGACATATACTGCTACACTGATGAATCAT
>Locus:intergenic3202_1:2151244-2151298(+)
TTTTTATTTGCAATTTTTTATGTAATCGTTTTGCAATCTATGTCTATTTTCTATT
>Locus:intergenic3269_1:2186894-2186861(-)
TGGACAATGGCGATTGTAACATCATTGTTCGACT
>Locus:intergenic3282_1:2193853-2193907(+)
AAATACAGTTGGACACACATACGAGCAACTGTATACCTTTTAATCAGTTTTCTAT
>Locus:intergenic3298_1:2201858-2201912(+)
TATAAAGTTTATATTGATACTCAATTTACTTACCCTAGATTGGACATATACTTAA
>Locus:intergenic3306_1:2208018-2208108(+)
CTAGTATCTGGATTACTAGCATACAAAGGAGCAGTAAGACATTTTCTAATAGAAAATAACTTTACTGCTCTTTGTACATTACTCATCAACT
>Locus:intergenic3329_3:2230331-2230280(-)
GTTGGTTCGAATCCAGCTAGCCCAGCCATTAGAGCCATTAGCTCAGTTGGTA
>Locus:intergenic3329_1:2230913-2230877(-)
AAGCAAAATCACTTTTACTTACTATCTAGTTTTGAAT
>Locus:intergenic3328_5:2231146-2231245(+)
TATGTCCATCCCGGTCCTCTCGTACTAAGGACAGCTCCTCTCAAATTTCCTACGCCCACGACGGATAGGGACCGAACTGTCTCACGACGTTCTGAACCCA
>Locus:intergenic3329_4:2231234-2231168(-)
CGTCGTGAGACAGTTCGGTCCCTATCCGTCGTGGGCGTAGGAAATTTGAGAGGAGCTGTCCTTAGTA
>Locus:intergenic3329_2:2232207-2232150(-)
GTACCGCAAACCGACACAGGTAGTCAAGATGAGAATTCTAAGGTGAGCGAGCGAACTC
>Locus:intergenic3328_1:2232213-2232303(+)
CCTATTTTCTATCTAGAGGCTTTTCTCGGCAGTGTGAAATCAACGACTCGAAGACACAATGTCTTCTCCCCATCACAGCTCAGCCTTAACG
>Locus:intergenic3328_4:2233121-2233193(+)
ATCACCTGGTTTCGGGTCTACGACCAAATACTAAACGCCCTATTCAGACTCGCTTTCGCTACGGCTCCACATT
>Locus:intergenic3328_3:2233741-2233774(+)
ATCTCTGGATCAAAGCTTACTTACAGCTCCCCAA
>Locus:intergenic3328_6:2233980-2234082(+)
GCTTATTTAAAACTCTTTATTCACTCGGTTTTGCTTGGTAAAATCTATATTTTACTTACTTATCTAGTTTTCAATGTACAATTTCTTTTTAGTCAAGCGCTCG
>Locus:intergenic3328_2:2235769-2235832(+)
CCGCCGCTAACATCAGAGAAGCAAGCTTCTCGTCCGTTCGCTCGACTTGCATGTATTAGGCACG
>Locus:intergenic3336_1:2241311-2241347(+)
CTTAACGATAATTCTATTACAATACAATCCCCTATTA
>Locus:intergenic3392_1:2271668-2271716(+)
TATAAAATTATCAATACTATAATTATTATCTTAGGTAAGTTATTGCATA
>Locus:intergenic3411_1:2282594-2282510(-)
AGAAATCCTTTAATATCATGCCTTAAGACAGTATATGCAACTATACGAAATCCTAAAGTAAACCAGGTCTTAAAGCAGCTCGTCG
>Locus:intergenic3422_1:2289786-2289819(+)
CCTCGACATAATATCGAGGTGTTTTGTATATATC
>Locus:intergenic3579_1:2361630-2361591(-)
ATTTATGATGAAATTAGTGTTAGCTATTACTTTTTTTGCT
>Locus:intergenic3594_1:2373220-2373283(+)
ATTTGCATACCATGCAATCGTTTACAGAACTACTATAGCAGGCTTTTGCAACTTTGCAAACAAT
>Locus:intergenic3602_1:2375950-2376028(+)
TTATTTAGCCATTCTCTTCTTATTGCAAATATTTTATCACTGATAAACAATTATTTTAAACTTCATTCAAAAGTCTTAG
>Locus:intergenic3627_1:2390994-2390961(-)
CCTATACGTTATACTTTAATTGTTAATAAGCCAC
>Locus:intergenic3664_1:2412972-2413077(+)
TTTCACCTCAATTCTGTTCCTCTTCAATTGTTATATGTATATCACAAAAATTATTTCATTATTTTACCATTATTATTTTACAAATATTATCCCAAGAATACAATTC
>Locus:intergenic3671_1:2416875-2416818(-)
GTAAAATATTTTTGCGTAAAAAAACAATTGTTCATATTGAGTTCATATTTCAACCTTA
>Locus:intergenic3683_1:2426483-2426432(-)
CAAAAATTAAATAATAATGAACAAAAATTAGGGTATAATAAAAAGAACCTTA
>Locus:intergenic3701_1:2435458-2435407(-)
CCTCCGATAATTAATGTTAATATACATGCATATAGTATAGCAATAAAAATGA
>Locus:intergenic3747_1:2466623-2466542(-)
GATTCTTCCCCGTGCGAAATCTTGATTAGTAGTTTTTTTCTGTGTCGCTTGTTTTATTGTACAGATATTTGTACAATTGAGG
>Locus:intergenic3775_1:2487143-2487110(-)
TGGAATCAGAATTTGGAAATAAAAAGGGTGATAG
>Locus:intergenic3778_1:2491214-2491286(+)
TTCGAAATACTTAATTCTAATATAATTAAATTCATTTATTGTAATATTGCAAAATACATTGCACACCTTGTTT
>Locus:intergenic3795_1:2499513-2499474(-)
AAAATGAAGTTATTTTCAAAAAAAACTCTAGTATCGGTTG
>Locus:intergenic3874_1:2554965-2555046(+)
TGCATGATATATCACTCTTACATCTACTCCATGCATTTTCATACACATCTATTATATAATACTTGTGAAAAGTATTGTCTTG
>Locus:intergenic3885_2:2559377-2559344(-)
AGAAGGTCTAAAAAAGGCTGGTGGATGCATTCAA
>Locus:intergenic3884_3:2560234-2560318(+)
TTCTGGTGTACCCGTTTTTGGTCCGTGTTTAATCACATCATCCACTGGCTCTTCGATCACTTTTCCTGTGTCTGGATTCTTGATT
>Locus:intergenic3884_1:2560811-2560847(+)
ATCGGATCTTTTGTGATTTCTTCTTTCGATTCACCTT
>Locus:intergenic3884_4:2560819-2560852(+)
TTTTGTGATTTCTTCTTTCGATTCACCTTTACTA
>Locus:intergenic3885_1:2561076-2561004(-)
CCAGAAACAGGAGACGTAGTTAGACCACCGGTCGATAGCGTAACAAAATATGGACCTGTAAAAGGAGACTCGA
>Locus:intergenic3884_2:2562160-2562277(+)
GTCTCCTTTTACAGGTCCATATTTTGTTACACTATCGACCGGTGGTCTAACTACGTCTCCTGTTTCTGGATTCTTAATTCCTGGTTTACCTGGAACTTCTTCTTTCTCTCCTGTTGGT
>Locus:intergenic3897_1:2571368-2571281(-)
GTTATAAATAATAAAAAACTCATTATACATAAAGTTAACAACAATCTTAACTTTTTATTAACTCGCTTTTTTTCATTGCTTTTAAAAA
>Locus:intergenic3903_1:2576919-2576877(-)
TGTTGTGCCATGACTACTATATATTATCTGGAATACGTGCGCG
>Locus:intergenic3972_1:2616513-2616597(+)
TTTTTATTACAATTCAACACTTTATATGACAACTTCATTACAGTTACTTTTATTGTTGATTGCTTGCATTGTTTTCTAAAAAAAT
>Locus:intergenic3980_1:2620962-2621007(+)
TCAAAAGTAATTTCTTTTTTGTTTAGTTCAAAAAAATTTAGAGGTG
>Locus:intergenic3993_1:2629268-2629229(-)
AAGGATTATAGGTATAAGAATGTGAGATACGTTATTTCAA
>Locus:intergenic4001_1:2634865-2634781(-)
AGTTGGAGCGAAGACCCAACTGTAAACCGCGACATTATAGAGCCAATCACTAGCCTATCTCAGAATCACCAACGAATCCTTCATT
>Locus:intergenic4006_1:2638053-2638119(+)
ATAAAGTATAACGCCCCTCAAGGTACGTATTCAAACGTGAACCTTAACAGGCGCCTATTCATTGTTA
>Locus:intergenic4022_1:2648877-2648943(+)
TATTTTGAATTTGAATGTCGTAGTGCAAGTTTAAATTGTCTTTTATTTCTTTCAACGGTACTCACTA
>Locus:intergenic4025_1:2650685-2650619(-)
CCAATTTCTTTATCTAAAAATTCAGAATTTTGTGATATACTATTTTTCATAGTCTTGAGTTATAGAT
>Locus:intergenic4027_1:2651707-2651662(-)
GAAGTGTTGTTTAAGTACGCAAAAACAAAAATGCTTGTCACTAAAA
>Locus:intergenic4027_2:2651817-2651724(-)
AACGCATATCAACTATGCAACATATGTTGTTTAGACATACTATACTACTATGTCGTACGTTTGCCAATAAACACGCACATATCATTTGTTGCCT
>Locus:intergenic4072_1:2672349-2672445(+)
CTTTATCTCATTCATAATGAAAAAAATGGAAAGGAGATAAAAGTATGGGTACTTTTTCTATATTTGTTATTAATAAAGTTCGTTATCAACCAAATCA
>Locus:intergenic4110_1:2694049-2694088(+)
CAAGAAAACACAATTAAATGTCTATTTAGTGAACTTTTTA
>Locus:intergenic4129_1:2709035-2708993(-)
GTCTTTTTAAAAATAGAAAATAAGGATGATTATAATGAGGGGT
>Locus:intergenic4128_1:2709477-2709570(+)
TTTAGACACTTTATAAGTATGCCATTCATCATTTTTAATCATATTATTTTTCTTATTGATATTTCTATTCATATATTTCTGATTGTATATTTAG
>Locus:intergenic4154_1:2726907-2727054(+)
TATATTCACATAAAGAAAGTCGAAAATTTCATATCTTTTTGTTATACAATACATAATAATGGATTTTTATACATAAATAAAGGTGTTTTGGGTCAAAATATACATTTTTTATTCAAAAAGACCCACAAAAACACGTTGTATAAAGTTT
>Locus:intergenic4155_1:2727146-2727086(-)
ACGTGTACACAAGTTAGTTACCAAATATTAACTTGTGTACGCGTTTTTTTATGGAAAGAAA
>Locus:intergenic4172_1:2741493-2741532(+)
GAGTTCGGACTTAAACATATTTCTGTTCATAAGTCCGATT
>Locus:intergenic4198_1:2768998-2769055(+)
CGACCACAAAACATACACAACTACATTTTCTCTAATTATTTATATAAATATTTTATCG
>Locus:intergenic4199_1:2769149-2769110(-)
AGGTTTGGATATTTGAAGTTGGACAATATTATATCTTGTA
>Locus:intergenic4206_1:2776473-2776509(+)
TACGCTAATCATTTCAAATTATTAATTAATATTATAT
>Locus:intergenic4238_1:2799401-2799440(+)
TTTATAAATAATTCTGTACAAATCAGGGTATATTGCCAGA
>Locus:intergenic4254_1:2807462-2807540(+)
TTGACTAAATGTTTTGACATACGACAACATCGGGGTTCGAAGACTCCCTTAAGACAGACCTGTATAATTACGCGCTTGT
>Locus:intergenic23_1:17255-17219(-)
TCATTTGAATCGCTTTTGTGTGCTTTCATTTTCAACA
>Locus:intergenic64_1:43038-43158(+)
GCCATTAGTCTCTCGCACATACTATTCCCTCAGGCGTCAGCACTTACAAAATCGGTTGTAATTTTCATTTTTATACGCATTCTTACTGAGATTATACTAATAAGAGGAATAGTAAAAGCAA
>Locus:intergenic72_1:49378-49486(+)
ATTAAATCAATAATGCTTGTAATAACACCAGTGAAATCCATATGCATACCCTCTTTCTATTTAAGATACATTAAGTATAATATCAAACAAATAAAAAATGTTAAAAATT
>Locus:intergenic84_1:55545-55671(+)
CTTCCCTTTAGACAATTTTATCCAAAGACAATACAACAGTGCAACTTTATTAAAGTCACTGTCCTTTATCGCAGCCTTTACTTTTTAGTAAAGACAGTGGCTTCTCTTATCAAGTTTCAAAACATAT
>Locus:intergenic115_1:72594-72462(-)
CTAAATCCTCTTATTCTTATGAAGACAAAGCAGCATTTGAAAAACAGTGGTCTGTGCTCCATGATGACGGTTCTTCTGAGTTTACATTACGTAAAAAGATTATTCTTACGCTTTTCGTCCTACCATTCCCTAT
>Locus:intergenic115_2:72952-72850(-)
TTTAATAATTCTCTATCTTTATTAAATTTTTATTTTTATTATCTTTGTGTTTACCTTTCTTGTTATATTATATTAAAATGTATAAATTATATGCTTACTATTT
>Locus:intergenic115_3:72958-72862(-)
AAACAATTTAATAATTCTCTATCTTTATTAAATTTTTATTTTTATTATCTTTGTGTTTACCTTTCTTGTTATATTATATTAAAATGTATAAATTATA
>Locus:intergenic143_1:91485-91449(-)
AAACGGTTGAATGGAACTTGTCAAATACCTCTAGGGG
>Locus:intergenic156_1:98572-98629(+)
TTGGATAATAAATTATGGTCATATCGATTAATTTTATTAGTGAGGATTTTACAAACAT
>Locus:intergenic177_1:113159-113072(-)
CTTATCAAAAGTTTAAGTGGATGGTTTTTCATTTATATTTATATTAGTGTTAATCCAATCATAGATTTATCTATATGCACTGCTCTAT
>Locus:intergenic195_1:125378-125270(-)
TTCTATAATATCAATCAATATTCTTCGATTTTTCAAATATCGATAACTATTTCTTATTTAAATATAGTGTTTGATAATGTCATTTATTCAAAAACACAAATTTTAATAA
>Locus:intergenic291_1:196905-196821(-)
TCCATGAAGCAAGTTTATATTAAACAAACAACTCGCATAAAACAATTGTTATCCTTAAATTTTAACAAATTCTTAATAAATTTAT
>Locus:intergenic295_1:205235-205157(-)
CTCAAATGCGTCGTAACAAGATATTATTTTTGGCAATTTCAATATTGCTCAGTATATTTTCACCTTATCACTTACATTA
>Locus:intergenic399_1:284305-284263(-)
CTACATATCTATACCGACTTTTGTCAACTCATTTTCACAACAA
>Locus:intergenic401_1:285718-285649(-)
CACGATGTACACACTTTGAACACATATTTCCAAAATGAGCATGTACATCATTGTGATGTTTTAACAACAT
>Locus:intergenic405_1:288775-288679(-)
CGGTCATTTCAACGACAACCCTTGCTACATTCGACTGCAGTCCCTTTGAATTACAGTCACTGCGTTTCTATGTCATCAACAATCATTTGTCGTGATA
>Locus:intergenic411_2:292547-292514(-)
AAAACAACCGATTCACAAGCATATTTCACACAAG
>Locus:intergenic411_1:292698-292614(-)
AAGGTATTAATGTTTACTCTTTTTCAAATTCATTATTACTGCCATCATTTTACCATATATTATAATAAATTTATCTTATTAAGTG
>Locus:intergenic414_1:296754-296787(+)
ATACATATTAATATAATTACAAAAACACGTCGGA
>Locus:intergenic434_1:311560-311623(+)
AATTCTACAGGTAATGCAAGTTGGCGGGGCCCCAACACAGAGAAATTCGAAAAGAAATTCTACA
>Locus:intergenic521_1:361901-361862(-)
ACCAAATACTTTTTTACATTTTTGAGATCTATACGTTCAA
>Locus:intergenic520_1:361884-361917(+)
TGTAAAAAAGTATTTGGTATTGAAATTAAAAAAG
>Locus:intergenic533_1:370152-370074(-)
GTCATGTCAAACCGACATAACATTTTAGCGTTCTTAATACCATTCCCTCTTCATATACCCACGTATATGATAACGTTTT
>Locus:intergenic544_1:379830-379878(+)
ATTTTAATCCGAAAAATTGCATATCAAAATGTTTATGGCGCAAGATTTT
>Locus:intergenic552_1:384010-384043(+)
AATTATTATGTCGTTATACATACTAGCTGTGTAT
>Locus:intergenic553_1:384083-384020(-)
CCTTTTCTGCAAATAAAAATATGTTTGTACTCATTCGTAGATACACAGCTAGTATGTATAACGA
>Locus:intergenic584_2:407859-407967(+)
CTGTATAAGCAGGGTGTGTTTTACTTTCCTCTTTATTGTGTTTACGTTTCATTAAACTATTATAAGATATTAATTAGCTTACAGAGTAAAAAAAGATTTGTCAACAATT
>Locus:intergenic584_1:407907-407964(+)
TCATTAAACTATTATAAGATATTAATTAGCTTACAGAGTAAAAAAAGATTTGTCAACA
>Locus:intergenic587_1:409039-409000(-)
AATATAGATAACTATCAATATATCTATAGATTCACAAAGA
>Locus:intergenic601_1:413244-413181(-)
CTTATAGGTCTCGCGAGTTATTTTAATTCGTATGCAAGAAAAAGAAGAGCTATGCATTTTATTT
>Locus:intergenic613_2:417822-417720(-)
TATCGTTATTTAAAGTCTCTGTACTGGCAATATCATATACATTTACATTATTTTTTCTGCCGAATTCATAGCTTGATTATTTTATGTTATAGGACTAGAATAT
>Locus:intergenic613_1:417837-417786(-)
TTTATTCAATGTAGCTATCGTTATTTAAAGTCTCTGTACTGGCAATATCATA
>Locus:intergenic629_1:423336-423285(-)
ACACAACCTTTTAAATCATCAACTACAAAATCCATTATCAAAGCACTTTATA
>Locus:intergenic628_1:423469-423559(+)
GGAATTTTCAAGTACGAGACAATATTTTTAAAAGTTCAATTATTAACTTATAAGCAAATAATTGCTATAAAAAAGTTTGGACGTGTACAAT
>Locus:intergenic632_1:426037-426070(+)
TTAAAGTTGATATTTGAAAATGAAGCAGGGCATT
>Locus:intergenic649_2:436817-436769(-)
ACGGAACGCGTTGGTTATTCCAATCATAATATTACTCTGCAAATACACA
>Locus:intergenic649_1:437062-437029(-)
TTGATTTACAAATTCCCGGTAACCATTCCGGCTT
>Locus:intergenic650_2:437814-437871(+)
TTTATTCTTCTTTATATCAGCATTATTAGCACTGAAATTAACATGAATGGTACGAAAA
>Locus:intergenic650_1:437898-437931(+)
TTTATTAGGTGGAACTCATCAATTTTGTATTTAG
>Locus:intergenic665_1:444416-444365(-)
ATGGCGTATTGCTCCATTCACATTAAACCTTGTTTAACTATATTTGAATCAT
>Locus:intergenic681_1:454120-454084(-)
GTCTATTTGATTTATTCTATTACGCAATACGAACAAT
>Locus:intergenic687_1:457020-456981(-)
ATATACAATCAATTTAATTTCTTAATTAAATTTGTACTTA
>Locus:intergenic692_1:459727-459814(+)
ATTAAAAATCTTGAGGATTTATACGATAAAGAAGGATATCGAGATGGAGAATTTAAAAAGGGAGACAAAGGGACGTGGGTTGTTAGAT
>Locus:intergenic714_1:469929-469965(+)
ACACAAAGCAAAGCCACCATCCCTATTGGTATAGTGG
>Locus:intergenic715_1:470808-470769(-)
CTAGACACTGCATCACGGTACGTTGATATACCTTGTTGCA
>Locus:intergenic719_1:475259-475199(-)
ACTTCATCTTTGTATCGTTATCACGACATCAACTATTACATTAAGTTTATCATTTTTAGTA
>Locus:intergenic765_3:506626-506554(-)
CATATGTTCTTCCCTAATAACAGAGTTTTACGATCCGAAGACCTTCATCACTCACGCGGCGTTGCTCCGTCAG
>Locus:intergenic764_3:506592-506634(+)
GATCGTAAAACTCTGTTATTAGGGAAGAACATATGTGTAAGTA
>Locus:intergenic765_7:507400-507328(-)
GTGTGTAGCCCAAATCATAAGGGGCATGATGATTTGACGTCATCCCCACCTTCCTCCGGTTTGTCACCGGCAG
>Locus:intergenic764_2:507343-507385(+)
CGGAGGAAGGTGGGGATGACGTCAAATCATCATGCCCCTTATG
>Locus:intergenic764_4:507513-507570(+)
GCTAGTAATCGTAGATCAGCATGCTACGGTGAATACGTTCCCGGGTCTTGTACACACC
>Locus:intergenic765_2:508506-508440(-)
TCCGTACAGAGTGTCCTACAACCCCAACAAGCAAGCTTGTTGGTTTGGGCTCTTCCCGTTTCGCTCG
>Locus:intergenic765_1:508696-508651(-)
GGTACTGGTTCACTATCGGTCACTAGAGAGTATTTAGCCTTAGGAG
>Locus:intergenic765_5:508960-508927(-)
TCCATTCAGTGTTACCTGAACTTCAACCTGACCA
>Locus:intergenic765_4:509986-509944(-)
GCTTGGGCCTATTCACTGCGGCTCTTCTGGGCGTTAACCCTAA
>Locus:intergenic765_6:510351-510231(-)
TTTCAAAGGCTCCTACCTATCCTGTACAAGCTGTGCCGAATTTCAATATCAGGCTACAGTAAAGCTCCACGGGGTCTTTCCGTCCTGTCGCGGGTAACCTGCATCTTCACAGGTACTATGA
>Locus:intergenic765_8:510330-510270(-)
CTGTACAAGCTGTGCCGAATTTCAATATCAGGCTACAGTAAAGCTCCACGGGGTCTTTCCG
>Locus:intergenic764_1:510794-510839(+)
CTGGGTTCAGAACGTCGTGAGACAGTTCGGTCCCTATCCGTCGTGG
>Locus:intergenic797_1:529666-529621(-)
TTCATTTTTGCTCAAAACGAGCACCTCACTTACCCATCAACATCAT
>Locus:intergenic819_1:549669-549597(-)
AACTTCTGTGTTCGGCATGGGAACAGGTGTGACCTCCTTGCTATAGCCACCAGACAAAATAACTTACTTATTT
>Locus:intergenic819_3:550889-550856(-)
TCGGCTATGCATCGTTGCCTTGGTAAGCCGTTAC
>Locus:intergenic819_2:552787-552712(-)
GTGTCCTACAACCCCAACAAGCAAGCTTTTTGGTTTGGGCTCTTCCCGTTTCGCTCGCCGCTACTAAGGGAATCGA
>Locus:intergenic818_2:554794-554857(+)
AGGTTCCCTCAGAATGGTTGGAAATCATTCATAGAGTGTAAAGGCATAAGGGAGCTTGACTGCG
>Locus:intergenic818_1:554806-554854(+)
AATGGTTGGAAATCATTCATAGAGTGTAAAGGCATAAGGGAGCTTGACT
>Locus:intergenic837_1:568357-568276(-)
ATTATGTACTGTAAAATTAAACTTCAAATTAACTATTCAAATACGTTAAAATTGATTCTAATTTTGTATGTCTTGATTGCTA
>Locus:intergenic872_1:592143-592242(+)
TTGGACATTGTAAAATGCTCCCTTCAAAGTTTTCATTTTTTCAATGTCTACTTTGAAGGGAGCATTTCATTAGTTTATGTCCCAGATTCATATCTTTCAA
>Locus:intergenic896_1:608373-608409(+)
ATATTGATATACATTTTTGTATTTAAAACAATTGTAT
>Locus:intergenic899_1:612825-612771(-)
TTTTTAATTATTCGTTTGTTTTTTATATCAATTGTTTTAAATGGTTTGATACTGT
>Locus:intergenic918_1:626829-626910(+)
ATAAGCACTTTAAAGCTAGTAGGTTCTGCTAACTTTAAAGTGCTTTTTAAATTGAGAACTGTAATTAGCCGTAATAAAGTTT
>Locus:intergenic919_1:626953-626866(-)
CCCATTGCGATAATCATTGCAGTGGGGGTTTATGTATATACAAAAACTTTATTACGGCTAATTACAGTTCTCAATTTAAAAAGCACTT
>Locus:intergenic935_1:636889-636820(-)
ATAAACAATGGTGATGAAATGGACATAAATTCAGAAGAATACAAACAAGAGGTACTTATCAAAGACGTTG
>Locus:intergenic967_1:655478-655415(-)
ATAGATGTAATTTTTATTTGTAATAGACGCCAGATTAAAACATACTACTGTGACTTTGTTTTTA
>Locus:intergenic987_2:667517-667457(-)
TTCTTAAGACCTAAATTAATGTTATTTTTTAATAATTTACACCAAATTAATAGCAAAAATT
>Locus:intergenic987_1:667613-667466(-)
TTTTTTTGTGGTCTAAAAATCTTTAGAAAAGCGTTGATTTGGGTAGTATACTTTGACACAACAAATTTTAATTTAGCAAATTCGATAGTCAACTCATTCTTAAGACCTAAATTAATGTTATTTTTTAATAATTTACACCAAATTAATA
>Locus:intergenic1001_1:680333-680252(-)
CACAGAGATGCGTTAGAAGTTCTTCTAATACAATTTATACAACGCCATTCCCTACACACTCTTATAAAAGAGATTCACGCGC
>Locus:intergenic1012_1:688393-688495(+)
AAAGTTTATCAAGCGACGGATTTTTACTTAGTGGGTTGTGAACAAATGTCACAATGTTTTAAACAGTCTTTAGGTGCAACAGAAGAGCAAATGCTGTATTTTG
>Locus:intergenic1052_1:712970-713003(+)
AATTGTATTAAATGTGAGAAAATAAAAGTATATT
>Locus:intergenic1061_1:717594-717543(-)
TCTCTATCTAAATTTCTAATTTATGACAATCGCTCCAATTTAAGGTTGATAT
>Locus:intergenic1151_1:776215-776146(-)
AAGAAATTCTACAGGCAATGCAAGTTGGGGTGGGACGACGAAATAAATTTTGAGAAAATATCATTTCTGT
>Locus:intergenic1152_1:777385-777418(+)
TTCAATTCTAGTCAACCTTGCCGGCGGGGCCCCA
>Locus:intergenic1153_1:777484-777427(-)
ATTTATTTCGTCGTCCCACCCCAACTTGCATTGTCTGTAGAAATTGGGAATCCAATTT
>Locus:intergenic1153_2:777530-777446(-)
TACTTAAAAATAGGAGGGAGTGGGACAGAAATGATATTTTCGCAAAATTTATTTCGTCGTCCCACCCCAACTTGCATTGTCTGTA
>Locus:intergenic1160_1:782498-782546(+)
TATCAATTCAGTATCAAGCTAATAAGCTTTTTCTTGATTTCTGTTGATA
>Locus:intergenic1194_1:803495-803588(+)
AATTCAAACTATTATTGTGTTCAATGTGAAAGTACAAATCCAAAGCATTTTTATCAGTATGATTCCTCAGTACATTCCAAGAAAATTGTATATT
>Locus:intergenic1199_1:806330-806261(-)
TTACTCATTTGTGGAATCAATATAAATATATTTATGACATACTTCATTCACATTCTGTTGTCAACAAGTT
>Locus:intergenic1202_1:810609-810642(+)
TTCTCAATTACATGGTATGAATACATTTTACACT
>Locus:intergenic1220_2:823483-823534(+)
ACTAATTTCTATAGAAAAAGTATTACTTTATCGTTGTACCACCCCAACTTGC
>Locus:intergenic1220_1:823650-823701(+)
GCATTGTCTGTAGAAATTGGAAATCCAATTTCTCTGTGTTGGGGCCCACACC
>Locus:intergenic1220_3:823802-823868(+)
GTGTTGGGGCCCACACCCCAACTTGCATTGTCTGTAGAAATTGGAAATCCAATTTCTCTGTGTTGGG
>Locus:intergenic1292_1:862572-862605(+)
TATTGCCAGAAATTTCAGTCACGAATAGAAAAAA
>Locus:intergenic1312_1:871334-871397(+)
AAAACTACTGATTTATTGATAAATATTGAACAATTTTTGGGAAGAATAAAGCGTCCTCTTGTGA
>Locus:intergenic1314_1:872251-872320(+)
TGGTTGATAACGAACTTTATTAATAACAAATATAGAAAAAGTACCCATACTTTTATCTCCTTTCCATTTT
>Locus:intergenic1314_2:872391-872424(+)
GTAACTGAATATGATTGTATCATCTTTTCATTTT
>Locus:intergenic1315_2:872637-872586(-)
GATGTTTTTTCGTTGGGGATAAAACTTCCCTTTAGACAATTTTATCCAAAGA
>Locus:intergenic1315_1:872680-872641(-)
CCATTCCTACTTTATCGACATTCTTTCATTACTTACCACT
>Locus:intergenic1320_1:875424-875511(+)
GAGGGATGTGCCCTACGAAGCCCGGCAACCGTCTTATATAGAAATGGTGCCAATTCACATAAAGTTTTAACTTTTGAAGATGAGAGAA
>Locus:intergenic1321_1:875566-875515(-)
AAAAAATGCTTTCTCAATATCGATAGAAAAATTGAGAAAGCAATAGTAGTAT
>Locus:intergenic1342_1:888780-888867(+)
CACAAAAGCACAAGCACTCCCAAACATTATTTTAGTGCTTGCCATTTTTGTGGATTGCGTTTCTATTTTACCAATCTAGTCAAACGAA
>Locus:intergenic1395_1:920300-920258(-)
GCAAATCAACGATTCTATCTAACAAAGATAATGGATATGTCAC
>Locus:intergenic1426_1:944353-944386(+)
GAAAATTTTTATAATAAATTGAATTTATATTACA
>Locus:intergenic1428_1:946491-946545(+)
TTTTTATTCAAAAAAATATTTACAAATATTAGGAAATTTAAGTGTAAAAGAGTTG
>Locus:intergenic1529_1:1013344-1013269(-)
AGTTTGAAAATTCTAAAGTTAGAAATATTGGTTTTCACAACGAATTTAAGTAGAATTATAGTTAAGGAGGATTTAC
>Locus:intergenic1528_1:1013331-1013364(+)
AGAATTTTCAAACTTTCTAAAATTATAAGTATAT
>Locus:intergenic1561_1:1040481-1040388(-)
GAACGAAAATTCGCTTGTAACAAGCTTTTTTCAATTCTAGTCAACCTTGCCGGGGTGGGACGACGAAATAAATTTTACGAAAATATCATTTCTG
>Locus:intergenic1574_1:1056313-1056346(+)
CATAATGGCTTACGAATTATAGTTTGTAGGGTAA
>Locus:intergenic1598_1:1070728-1070779(+)
TTTTTATTAAAACAGAACTTTTTCAAATGGTTTAACAGTCCCATTTATTTGT
>Locus:intergenic1672_1:1113970-1114039(+)
TGTTTAACAGAACATTTCTACGTGAATGCATACACAATTGAATATAAACCAATAAAAAGGCATGGACATT
>Locus:intergenic1675_1:1118042-1117964(-)
GAAGCATCATCTGTAATCCACTGTGCCTCTATGATTTATAAAATCAAGATAAATTGGATCCTAATAGGAAATCCTATTA
>Locus:intergenic1676_1:1119348-1119411(+)
ACATTATTTCATTATAAAAAGAACATTAAGTCATCTATAGAGATTGTGTTGTTGTTTTATCATA
>Locus:intergenic1691_1:1130776-1130740(-)
ATGCACTGTGTTTACCATTTTTGTCATTATAATATTT
>Locus:intergenic1737_1:1152215-1152140(-)
GGTTCGAATCCCTCCCAGGACGTTTATAGGTATTTTTATACGCATTACCAAACAAAAGAGTTCCGTGATTACGGGG
>Locus:intergenic1749_1:1160466-1160424(-)
AGAGGCCAGTATAAAAAGTTTGCCTATAACAAACAAGTTAATC
>Locus:intergenic1769_1:1174275-1174206(-)
TATAACGCATTTATAAGCTTCAGAGAATTTGTACCATTCCTGAATAATTTTTATTTTAGTAAATTACACA
>Locus:intergenic1819_1:1215902-1215827(-)
TTAAAAATGCCTATACATAGACTATTATATTTTCCCATTTTAAATTCTAAAAAACAAGTAGAAATTTTAGAAACAC
>Locus:intergenic1868_1:1250491-1250536(+)
AAATTAGACGTTATATTTTGTGATTTGTCAGTATCATATTATAATG
>Locus:intergenic1909_1:1280528-1280474(-)
TATCAATACTATACAAGGATTCAAAATAAAATACAAGTGTTTTGCGAATATTTGT
>Locus:intergenic1912_1:1283539-1283668(+)
TCACAAATTAGTGAGGGAGCTTTTTTAAGTTGTAGTCTCAATCTAATTAGACAGCACTTTATCGGTAATAACTATAGTAAACAGTGGTTATTTGAAAGTAAGACGGACCTTATATTAAATAAGAAGTTAT
>Locus:intergenic1953_1:1309246-1309207(-)
CAGTCACTAGTTTGGGCAGTTATTGTATGCCTATTGAACT
>Locus:intergenic1955_1:1311664-1311619(-)
ATCATCAATTACTTTGTCAAAGACAAACGATTGCTTTTATACCTTA
>Locus:intergenic1957_1:1312717-1312675(-)
AATTTTATATGCATAATCATAGTTGAAATTATACTTATTCATC
>Locus:intergenic1958_1:1313305-1313362(+)
AAGTTCATTAAAGAGCGTGAAGGTAAGTATCAAGTAGAAGTAAAAGAAGCAAAATTAC
>Locus:intergenic2009_1:1340850-1340781(-)
CATCACATTATTTCAAGAACTAGTTTATTCAAGTATTTTAATATCGATACTAAAAATAATATCAAAAATC
>Locus:intergenic2021_1:1348470-1348356(-)
AATAACGAAATTCTCGTTCTTATCCTTTTGAATATACTCAATTTTCCACAAAAACAAACAAGTAGTATATCTGTTCTAGCTACTAGAATGACATACTACTTGTTATTTAAATACT
>Locus:intergenic2021_2:1348752-1348713(-)
TTGCCTGTAGAATTTCTTTTCGAAATTCTCTGTGTTGGGG
>Locus:intergenic2025_1:1352797-1352716(-)
AAGTTGTACTTTGGTTTAGCACATCTGATGTTGTATGAACAAGTTCGTTTTTGCTATATATTAGCTTATCTTCACGCTAATT
>Locus:intergenic2039_1:1366246-1366180(-)
GGAAACTTAAATATTCTTATCTGTACCGTTTTTTATAAATCATTCTTTATAGAAACCAAAAAATCCA
>Locus:intergenic2045_1:1368384-1368351(-)
TTATTCCTCCCTTACTTGAACCTTATTATATACG
>Locus:intergenic2054_1:1379098-1379140(+)
TTATTTAGATTAGATTTATTATTTTTGACATTTGCAGAGGGGA
>Locus:intergenic2067_1:1387956-1387893(-)
CTTTTAAGTTACACTGCAGTAACAATTATTTCGAAAGAGATGGAATACAGTGCTATAGTTGTTT
>Locus:intergenic2075_1:1392031-1391995(-)
ACAATCAATCTCATTTATCTATTAAAAAGGGAGTTTT
>Locus:intergenic2078_1:1395206-1395290(+)
AAAAATATTGCTTCATTAGTAAAATTAAAATGCTTCCTGAAAAATTATCGAAATTTAAATATGTACACAAAAAATGAGGCTGGGA
>Locus:intergenic2085_1:1398981-1398927(-)
CAGCCTCACGACCAGTTAATGTCTATTAAATTGAATATAGTCTCGGGCATGAATC
>Locus:intergenic2084_1:1399347-1399455(+)
TTCAAAAAGTCTCATTATCACCACCTTTTAAAATATAAGCAACGCTATAACTTGAATTTTCAGGTTATTCCAAAAAATCTAAATTATCGGTTTACATTCATATTTGTCA
>Locus:intergenic2094_1:1408051-1408102(+)
TTATGCATTATAGATGACTGTAGAAAACATGCTTGGACATATACTCTAAAAA
>Locus:intergenic2097_1:1408829-1408775(-)
CTTAGATTTGAATCATTGATTTTAACTAACACCTTACCAAGAAGTAAGGTGTTTT
>Locus:intergenic2141_1:1432485-1432428(-)
TGCAAAATCATTATTTCTATCACACTTTATGATAAAAATTGTGTTAAATTAAAGATAA
>Locus:intergenic2151_1:1436158-1436119(-)
TATAGAATTGTAAAAGGTTTCATTCAAATCTTAGGGTCAA
>Locus:intergenic2233_2:1518482-1518407(-)
TCAAAAATATATCATAAATCTTCAAGCACAGACTTAGCGCATCAATCACTGAACTGTTATAATAGTTTGGGATTAA
>Locus:intergenic2233_1:1518657-1518567(-)
AAGGTCTTGTCTCGAATATTGGCATATCAATTAAACTTTTTAAATAGTCATCAAAAAGATAAAACACCACAATCAACAAATTTAACGAGGG
>Locus:intergenic2262_1:1539254-1539311(+)
TGTCCTCACGCATCAGTATTTAGTAATTTCGCCTTGCGGCATTGCCTTAAGCAAACTT
>Locus:intergenic2327_1:1577658-1577556(-)
ATTAATTTTGATTTATATAAAGAAAAAGGATATGTAACTCCGTTCTTATTGATGCTAACAGCAATTTATTTTTCCATTTTCACTTTTTATATCAGTCAATATA
>Locus:intergenic2336_1:1585752-1585815(+)
ATTATACCAACATCTATAATATTTGCAAAGTTAAAATTTTACAACCATGCGCTACACAATCGTC
>Locus:intergenic2455_2:1660400-1660355(-)
AATGCTAAATATAAAATTTTAAGTTACTATGTACTTATGTATAAAT
>Locus:intergenic2455_1:1660513-1660480(-)
TTGTCTTGCGTATTTTTATGCGTTTCTTTAAGTT
>Locus:intergenic2512_1:1696811-1696862(+)
AAGATACTCTGTGGGCTACCTTCAGTAAAAATCATTTACATACTCACACCAA
>Locus:intergenic2516_1:1698948-1698981(+)
ACTATCAAGTCGCCGCCCATGCCTGATATACATT
>Locus:intergenic2544_1:1713677-1713710(+)
GTGATATTAAAAGTAAAAAAGTGGCTACATACCT
>Locus:intergenic2596_1:1754747-1754819(+)
CTGCATTTTAAAATTCTAACTACATCATACGACAATTTATGGTTTGATTACAATTTTCATGCTTTAATCAAAA
>Locus:intergenic2612_1:1764544-1764586(+)
CGTTTATTCGACAATATAGCGTTATCACTTTTTTTAGGCTTTT
>Locus:intergenic2622_1:1772439-1772472(+)
CAGACAGAAAAGTACATTAAGAGCCTACTCATTA
>Locus:intergenic2629_1:1778035-1777987(-)
GATGCGCTACAATTAACACTAATAATTGATATTGATAATTATTATCAAT
>Locus:intergenic2628_1:1778118-1778157(+)
TTTTTATCTTCATATACATTAATTAACCACCTTCAAACAT
>Locus:intergenic2633_1:1782269-1782173(-)
ATTTTCAACTCCTCAATCGACGTCGTGATTGTATTAAATTCATTATATAGAAAATTTACAATAATTAATACTAGAAAAAGGATAAAAGTAAAAATTT
>Locus:intergenic2718_3:1839653-1839800(+)
TTCGATGAATTCAGACATCATCGTGGCGCAACATCCTATCATCCAAAAATGATGTTAAAAATCATCTTATATGCATATACTCAATCTGTATTTTCTGGTCGTAGAATAGAGAAATTACTTCATGACAGTATTCGAATGATGTGGTTAG
>Locus:intergenic2718_4:1839830-1839908(+)
ATTAATCGTTTTAGAGTGAATCCTAATACTGATGCGTTAATTGAATCTTTATTTATTCAGTTCCATAGTCAATGTTTAA
>Locus:intergenic2718_2:1840081-1840147(+)
AACGAAGATTGTGCTCAAATTAGAAAACAGACCCGTAAAAAAGAACTGAGATTAAGAAGTTCAAAAA
>Locus:intergenic2718_1:1840173-1840233(+)
AAAAATAAATATGAAGAACAAAAATCGATTCTTAAAGATAGAAATAGCTTTTCTAAAACTG
>Locus:intergenic2718_6:1840346-1840403(+)
CTATTTCAAACCCCAACAGATACTAGAACTTTAATTCCATTTTTAACAATGATTCAAA
>Locus:intergenic2718_5:1840574-1840709(+)
TGGAAATATGACGAACTTAATGATGAATTTATATGTCCTAATAACAAAAGAATAGGTTTTAAAAGATATGCATACCGTAATGATAGATATGGTTTTAAACGTGACTTCAAGCTATATGAATGCGATGACTGTTCAG
>Locus:intergenic2746_2:1855485-1855524(+)
TTTCTAACTGTTCTAAGTTTTCAAATTGCATTTGTTTTAC
>Locus:intergenic2747_1:1855938-1855884(-)
AAATACAAAAATCATCAAATAGAAACTAATGAAAAACGAATTAAAAATCATTTGA
>Locus:intergenic2746_1:1856341-1856407(+)
TCGCGTATAATTTCATTTCTTGGCTTACCATTTTCATATAATCTAACCATTTATAACTTAAACTCTG
>Locus:intergenic2761_1:1865401-1865359(-)
CATTCCGCCATATATTTTCAATTACCTAATTTCCGAATAAATA
>Locus:intergenic2788_1:1880574-1880637(+)
TTATTTCTCCTATATTTAAACTTCTCTATCTTTATTATCTTTTATTGTAAAAATAACCAATTCT
>Locus:intergenic2791_1:1882265-1882130(-)
TCGATCCCCTTCAGCCGCCCCATAATCGTTTACATTAGCGGGTGTAGTTTAATGGCAAAACCTCAGCCTTCCAAGCTGATGTTGTGGGTTCGATTCCCATCACCCGCTCCATTATTTTCTATTATTATTCCACAGT
>Locus:intergenic2790_1:1882325-1882379(+)
ATTAAGAATGGTTCAGGACAGAGTCGAACTGCCGACACATGGAGCTTCAATCCAT
>Locus:intergenic2791_2:1882459-1882351(-)
GCAGGAGATCGCGGGTTCGATTCCCGTCGAGACCGCCATTATTATTACCATTACGGTTCAGTAGCTCAGTTGGTAGAGCAATGGATTGAAGCTCCATGTGTCGGCAGTT
>Locus:intergenic2798_1:1887481-1887520(+)
AAGATTCATTATAGTAATTTTAATCAATTATTAATAGTGG
>Locus:intergenic2825_1:1905201-1905168(-)
CCTAAGCATCGTAAAAAACAAAAAAACCGAACAT
>Locus:intergenic2843_1:1916209-1916131(-)
CAAATAAAAGTGGTTCTCCACCAAATGTGGTGGGTATATAATTTAAAGAACTATTTTAAATTACAACTTTTAGAGTTTT
>Locus:intergenic2842_2:1917346-1917421(+)
AACTATGTATTGCGGGAGGCGGATTTGAACCACCGACCTTCGGGTTATGAGCCCGACGAGCTACCGAACTGCTCCA
>Locus:intergenic2842_5:1919032-1919104(+)
CCGAAGTTGGGAAATCTCATCTTGAGGGGGGCTTCATGCTTAGATGCTTTCAGCACTTATCCCGTCCACACAT
>Locus:intergenic2842_1:1919114-1919216(+)
GCTATGCCGTTGGCACGACAACTGGTACACCAGAGGTATGTCCATCCCGGTCCTCTCGTACTAAGGACAGCTCCTCTCAAATTTCCTACGCCCACGACGGATA
>Locus:intergenic2843_2:1920935-1920872(-)
CGAGGGGCCCCTCTCGGGTTACCGAATTCAGACAAACTCCGAATGCCAATTAATTTAACTTGGG
>Locus:intergenic2842_3:1921438-1921504(+)
CTCAGGATCCACTCAAGAGAGACAACATTTTCGACTACAGGATTATTACCTTCTTTGATTCATCTTT
>Locus:intergenic2843_3:1922917-1922806(-)
AATTCGAAGCAACGCGAAGAACCTTACCAAATCTTGACATCCTTTGACAACTCTAGAGATAGAGCCTTCCCCTTCGGGGGACAAAGTGACAGGTGGTGCATGGTTGTCGTCA
>Locus:intergenic2842_4:1923531-1923564(+)
GTAGGAGTCTGGACCGTGTCTCAGTTCCAGTGTG
>Locus:intergenic2860_1:1934688-1934751(+)
AAAATTTATATTGTTGCTAACAAACTACCTTTAATGACTCGAAATATCAAAATCAGTATAGGAA
>Locus:intergenic2900_1:1955911-1955950(+)
CACTACAATAGACAGATAAATATCATACGACATGATAGGC
>Locus:intergenic2915_1:1965580-1965523(-)
GTAGGAAAATTAAATTTATTCTTTTTGAAATACTTGCATACCAATATAGGAAGCGCTT
>Locus:intergenic2932_1:1978713-1978746(+)
AATTACACTTTAAATACCAAACTGCTTCAACCTA
>Locus:intergenic2947_1:1988438-1988405(-)
GTTAGGATAGCTAAAGGAATGAAAACTACTATTG
>Locus:intergenic2949_1:1990139-1990085(-)
TTTATTGTTTTCAAGAACATCAAATTATGGAAGCATGGTTTATTTTTGTCTCAAA
>Locus:intergenic3078_1:2060268-2060385(+)
CACTCAATTACTTCAGATTCTTTACCTTTAACTTCCTTTAATTACTTTCTCTCTATCTCCTCAAAAAGTTGTGCTTTTTCATTTGTGATTGGAGTTGGGCGTTTTTTCATCGCGTTGT
>Locus:intergenic3101_1:2070398-2070362(-)
ATTATGTTAATAATAGCATTTTTTTGGACGTTTATGT
>Locus:intergenic3134_1:2089202-2089274(+)
TATTTATATTATATTCATATAAGGAAGGCGATTAATTACGATTCATCATTATATCTCTACGTGTTAATTTATT
>Locus:intergenic3135_1:2089271-2089235(-)
AAATTAACACGTAGAGATATAATGATGAATCGTAATT
>Locus:intergenic3154_1:2108513-2108546(+)
TCATCGCATCCACTTTTTGCCTGGCAACGTTCTA
>Locus:intergenic3154_4:2108603-2108705(+)
ACAATCGCTTGCTTCTTTCCTCTCCTTCGGCTCTCGCTTACTCATTTAGCTCTACTAAACTCGTTGCACTCTTTTCTCGTTTCGTCAGATTCAAACGTTTTCA
>Locus:intergenic3154_2:2110514-2110574(+)
CCTATTTTCTATCTAGAGGCTTTTCTCGGCAGTGTGAAATCAACGACTCGAAGACACAATG
>Locus:intergenic3155_1:2111929-2111836(-)
AAAGAAAATTCGATTCCCTTAGTAGCGGCGAGCGAAACGGGAAGAGCCCAAACCAACAAGCTTGCTTGTTGGGGTTGTAGGACACTCTATACGG
>Locus:intergenic3154_3:2112817-2112853(+)
TTACTAGCGATTCCAGCTTCATGTAGTCGAGTTGCAG
>Locus:intergenic3154_6:2113745-2113862(+)
CCGAAGACCTTCATCACTCACGCGGCGTTGCTCCGTCAGGCTTTCGCCCATTGCGGAAGATTCCCTACTGCTGCCTCCCGTAGGAGTCTGGACCGTGTCTCAGTTCCAGTGTGGCCGA
>Locus:intergenic3154_5:2113749-2113854(+)
AGACCTTCATCACTCACGCGGCGTTGCTCCGTCAGGCTTTCGCCCATTGCGGAAGATTCCCTACTGCTGCCTCCCGTAGGAGTCTGGACCGTGTCTCAGTTCCAGT
>Locus:intergenic3155_2:2113976-2113934(-)
TCAAAAGTAAAAGACGGTCTTGCTGTCACTTATAGATGGATCC
>Locus:intergenic3160_1:2120912-2120984(+)
ATCAATTTTGTCGTTTGCAATTTTGCTGTAGATGATACTTTTAAGCTAAAAAAAACTTTAGGATGGAATACCT
>Locus:intergenic3203_1:2151155-2151089(-)
ATTTTTTTATTTTGTTGTAACCTGCACGGATTTTATAGATGTTACAGTAGTCTCTGTAAAACTTTTA
>Locus:intergenic3212_1:2154972-2155050(+)
GTATTTCTTATACATGAGTTTTACTCATGTATTCCTATTTTTAAATACACATTAGCTGTGTTTAATGATAAAGAACCAC
>Locus:intergenic3229_1:2162151-2162112(-)
TCGCCTATATTATCATTTAGTTTGTATGAGTGGAACGGTT
>Locus:intergenic3241_1:2170309-2170237(-)
TATAATGGAATTGTAGACAGCTTTTTTATTTATAAGCGTAGTAAGGGTATATACTTACGACTGTGTTCAAAGA
>Locus:intergenic3266_1:2186079-2186115(+)
CATTTTAATCATCCACAATATTTTGTTCTTTCAAAAT
>Locus:intergenic3275_1:2189896-2189848(-)
ATCTTCTCCTTAATATTCATTAATAATTTTAAGATAACATTTGTTTCCC
>Locus:intergenic3280_1:2192064-2192103(+)
TTCATTTATATTCATATACTGTCTTTATTATTTATTAAAA
>Locus:intergenic3286_1:2195668-2195785(+)
ATTTACAGTACTTTAACATTTTTAAAAATTAATAGCATAGAGATTATCTCTCTCTTACATTTGTACACATTTCCCTTTAAATTTACTCGCCCATTATACCAATTAATAAACAACTTTA
>Locus:intergenic3295_1:2199917-2199884(-)
ACCTTTATATGTAATTTTGCACTTGACACTTCAG
>Locus:intergenic3296_1:2200930-2200969(+)
AGTAATAAAGCGTTCTCTAATTTCACAAGAGGACGCTTTA
>Locus:intergenic3322_1:2225650-2225707(+)
AAGATAAGTAGTAGCATCTGCGTTAAAAACACAAAGCAACTCTATCTAATTAAAATTA
>Locus:intergenic3328_3:2230567-2230666(+)
CTAATTCTCCAAAATAATGACTCCTACGGGACTCGAACCCGTGTTACCGCCGTGAAAGGGCGGTGTCTTAACCGCTTGACCAAGGAGCCATGGCTCCACA
>Locus:intergenic3329_3:2231488-2231380(-)
GGGAGCTTGACTGCGAGACCTACAAGTCGAGCAGGGTCGAAAGACGGACTTAGTGATCCGGTGGTTCCGCATGGAAGGGCCATCGCTCAACGGATAAAAGCTACCCCGG
>Locus:intergenic3329_1:2231735-2231696(-)
ATTGAAATTCGGCACAGCTTGTACAGGATAGGTAGGAGCC
>Locus:intergenic3328_4:2232192-2232243(+)
TGTCGGTTTGCGGTACGGGCACCTATTTTCTATCTAGAGGCTTTTCTCGGCA
>Locus:intergenic3329_4:2233574-2233508(-)
AACAAGCTTGCTTGTTGGGGTTGTAGGACACTCTATACGGAGTTACAAAGGACGACATTAGACGAAT
>Locus:intergenic3328_1:2233762-2233843(+)
TACAGCTCCCCAAAGCATATCGTCGTTAGTAACGTCCTTCATCGGCTTCTAGTGCCAAGGCATCCACCGTGCGCCCTTAATA
>Locus:intergenic3329_2:2234909-2234804(-)
AATTCGAAGCAACGCGAAGAACCTTACCAAATCTTGACATCCTTTGACAACTCTAGAGATAGAGCCTTCCCCTTCGGGGGACAAAGTGACAGGTGGTGCATGGTTG
>Locus:intergenic3328_2:2235336-2235441(+)
TACCGCGGCTGCTGGCACGTAGTTAGCCGTGGCTTTCTGATTAGGTACCGTCAAGATGTGCACAGTTACTTACACATATGTTCTTCCCTAATAACAGAGTTTTACG
>Locus:intergenic3420_1:2288240-2288336(+)
AAAAATAAACATGTATTGCAACCACTAAAAAAATGTGAGTATCAAAGATGGATAGATATTGGTATTCAAACTATAAATAAACTTTTACAATGGAAAG
>Locus:intergenic3420_2:2288339-2288414(+)
GAACAAAATCTACAAAATGAAGAATATGGATTTTCAGTCTCTAGTGATAAAGAGCAACATATCTTTTCAACATACC
>Locus:intergenic3480_1:2308906-2308939(+)
TTCTTTATTGTAAATTCGTACCTTGAATCATTTT
>Locus:intergenic3482_1:2309459-2309564(+)
TATATCGGATATTTAAAGACATTCATAATATTGCTTTATGTTATTTCGCTTCTTATTTTATCCTTACTTCAAAGAAAAAACGACTACCAATCATTGGCAGTCGTTT
>Locus:intergenic3527_1:2335351-2335315(-)
CTTAAACTTTATTTTAAAGCAATTTGCTTAAAATTTT
>Locus:intergenic3533_1:2337832-2337751(-)
TATATAGAACAACTTATTGTAAACTTTTCATTTCTTAAAGTTTACAATGGTGCTATAATAATGGTCATGAAATACGAAAGGA
>Locus:intergenic3553_1:2347967-2347928(-)
CTAGCCATACCTTATTTCAGCTTATTAAGCTTGAAACAAG
>Locus:intergenic3555_1:2348835-2348766(-)
GATAACTCATTGCATTTAAAGATAAATGGCATGCGTTATGATTTAAAGCTCTTCTTTTTTTATATTTTAT
>Locus:intergenic3560_1:2352425-2352518(+)
CAAGATATTAGCAAAAAATTACAAAACGTTAACAAAGCACACAAGGACGCTAATTTCTGTTATAGTCTTTCTTGTCGTTTAATTACGAGAGATA
>Locus:intergenic3564_1:2353676-2353748(+)
AAACTTACATTACATATATCAACATGTTCCGCTACAAAACATATTCAGTATATGTATAGAGGATATTTATTCT
>Locus:intergenic3578_1:2361780-2361813(+)
TTCACAATAGCACGTGATTTTTTTGTTTTTCAAT
>Locus:intergenic3636_1:2395692-2395728(+)
ACACATTTGCTATCAATAATCTATCGGCTACATATCA
>Locus:intergenic3679_1:2423600-2423549(-)
TATAGCCAGAGCATGATTTTAATGAAGCAATTACACTACTACTTTATGGAAA
>Locus:intergenic3679_2:2423633-2423597(-)
CTGTTCTGTAAAATGTTATCGATAACAAAATGCTATA
>Locus:intergenic3714_1:2443614-2443656(+)
CTCGATGCTCAGTTCTTTTGCCCTGATTCCTTATCAGGCACAA
>Locus:intergenic3759_1:2473420-2473321(-)
AATTATTTCGCTCTTTTGTGTTGCTTAATAATCTTTAAAGCACGCTTTCTTGTTTTAATGTTAGGGCTATTTAAATTTCGACGAGCAGTCTGTAAATCTA
>Locus:intergenic3767_1:2479024-2478952(-)
TATTTGTGTATCTACTCTGGTGCGATACTTTGTTCTTATAAAAATCAGTTGTTATTATTAAATTTAATGTACG
>Locus:intergenic3778_1:2490785-2490845(+)
TACTTATTACAAGTACATCATATATTAGTTGATAACGATTATCAATGTCGCGTGGATTTGT
>Locus:intergenic3792_1:2498017-2498050(+)
CTTTTTTATTTGCTTTATCCTGAGGAGGAAAATT
>Locus:intergenic3820_1:2520910-2520946(+)
TATCAAAATTTAGGCATAATTGATTTTCAGCATTTAA
>Locus:intergenic3877_1:2556892-2556817(-)
TTCAAAACGCGAAAACATAAGGATTCTAGTTTCAAAAGGGCTGATAAGTATAAAATGAAATGTAATATTTCGATGT
>Locus:intergenic3884_5:2559387-2559471(+)
TCTTTATCCAAAGCGCAATTAATTCTAATAAAATTAAGTCAGTTAAATATCAATTATTTCGAAATATACATACTACTTGAAACAC
>Locus:intergenic3884_1:2559390-2559432(+)
TTATCCAAAGCGCAATTAATTCTAATAAAATTAAGTCAGTTAA
>Locus:intergenic3884_3:2559740-2559821(+)
GCAATTCCAATTATACTACTAAAGATCAAACCTTTTTGCGTGCTTTCTAAACCTGTTTTTGGTAATTCTGCTCGTTTTTTCT
>Locus:intergenic3885_1:2559941-2559845(-)
ATCCTAACAATCCAGGATTATCGAAAGACAGAGCAAAACCAAATGGCCCAGTTCATTCAATGGATAAAAATGATAAAGTTAAAAAATCTAAAATTGC
>Locus:intergenic3884_4:2560115-2560148(+)
ATTGGTGTTGTGATTGTCTTACTTCCTGGTTGTC
>Locus:intergenic3885_4:2560548-2560458(-)
AAAGTAACAAGAGAAGGACAAAAAGGTGAGAAGACAATAACGACGCCAACACTAAAAAATCCATTAACTGGAGAAATTATTAGTAAAGGTG
>Locus:intergenic3885_3:2561023-2560987(-)
ACCTGTAAAAGGAGACTCGATTGTAGAAAAAGAAGAA
>Locus:intergenic3885_2:2561796-2561676(-)
TATGGACCTGTAAAAGGAGACTCGATTGTAGAAAAAGAAGAGATTCCATTCGAGAAAGAACGTAAATTTAATCCTGATTTAGCACCAGGGACAGAAAAAGTAACAAGAGAAGGACAAAAAG
>Locus:intergenic3885_5:2562243-2562171(-)
CCAGGAATTAAGAATCCAGAAACAGGAGACGTAGTTAGACCACCGGTCGATAGTGTAACAAAATATGGACCTG
>Locus:intergenic3885_6:2562270-2562171(-)
GGAGAGAAAGAAGAAGTTCCAGGTAAACCAGGAATTAAGAATCCAGAAACAGGAGACGTAGTTAGACCACCGGTCGATAGTGTAACAAAATATGGACCTG
>Locus:intergenic3884_2:2562365-2562419(+)
TCTTCTTTCGATTCACCTTTACTAATAATTTCTCCAGTTAATGGATTTTTTAGTG
>Locus:intergenic3886_1:2563826-2563943(+)
TCCTTTTTCCATATTTTCCACTTTACTTACAGTGAATTTACATGTAATTTTACAAATACAATAGGAGTTGCACAATGGAATATAACACTTATCTTTATAAAATTATTTTATATATTGA
>Locus:intergenic3887_1:2564029-2563951(-)
GTTGATGGGTTTTTCCAACAGATAAGAATGAATTATTCATTGAAAACTAAAAATAATATTTTTAGTTGTAGATTGTTTT
>Locus:intergenic3897_1:2571491-2571395(-)
ATGTATGCTTTAGTATATTGCTTTAAATTAGATGAATTTGAATTTAATTTAAAAAATAAGTATAAAAAATACAAGCCTGTTATATCAAGGGATTTAA
>Locus:intergenic3914_1:2583964-2584060(+)
AACTTCCCGTTCATCTTAAACCATATCTGTTTTAAAAAGTTTCAATTTCAACGTAAAAAAGCAATAAGCCCCAACAATGTGAAAGCTTACTGCTTGT
>Locus:intergenic3915_1:2584042-2584009(-)
CATTGTTGGGGCTTATTGCTTTTTTACGTTGAAA
>Locus:intergenic3921_1:2588635-2588548(-)
TTTCCTAAAAAATTACGATATGTAAAATGTGGAATTGCCAAAATTTGGATAAAAAAATCCCCGCACCATTATTTGGGTGAAGGGATTT
>Locus:intergenic3991_1:2628388-2628316(-)
GATAGATACTATAATCGAACAATAATCTACACTGTATATTTAAACTATAACGTTGATTTTAAAAGGAGGCAAT
>Locus:intergenic4006_2:2637798-2637888(+)
ATTAAACATAGCCTGGGCGACTATCATAATCCTAACAACTTGTATCACTCTCATTTAGATGGTTACAATGACATCGCCATTCACCGTTATG
>Locus:intergenic4006_1:2638071-2638116(+)
CAAGGTACGTATTCAAACGTGAACCTTAACAGGCGCCTATTCATTG
>Locus:intergenic4021_1:2648049-2648010(-)
TTATTAATTAAAAATACATTTCTTAAAAAGTGGATATTGA
>Locus:intergenic4022_1:2648920-2648965(+)
TATTTCTTTCAACGGTACTCACTATATCACAAAAAACCAGCCAGTA
>Locus:intergenic4041_1:2655897-2655846(-)
CTATTGCAGAAGCATTTTTTATATACCTCTAATTTCAATGTTTGTAACATAA
>Locus:intergenic4129_1:2709016-2708881(-)
ATAAGGATGATTATAATGAGGGGTTATAACGAAAGATATTGTAGCTGGACTAATACAGCTATACAATGTGATTATTTTAATAAAGTAAGACAGGTGAAAAAAGACGGTAAATGGGATAGGTTGAGCAACAACATAA
>Locus:intergenic4144_1:2721072-2721126(+)
ATCAATATACTATTTTTACACTATTACAAATTTTTTACTTTTCAAAAACTTAGAA
>Locus:intergenic4206_2:2776713-2776773(+)
AAATATCATCCCATCCACAATGATTGTATCAGGATAAACCGTAATACTTGTTCCTACATTA
>Locus:intergenic4206_1:2777041-2777116(+)
ACTATGATATTAATAGGTAGTAACGACAAACATAACTCTTTAGCTTTTTCGCCATTTTTTCCCATCATAACTTCAT
>Locus:intergenic4234_1:2796321-2796405(+)
TGTTTAAAAGGCCACTTTTTTGAATTTAATAAACACCATCTATACCAGTTCTTCACCGCTTCTCGAAAAATAATTATATTAATGA
>Locus:intergenic4250_1:2806309-2806381(+)
GTTTTTAAAAATCTTTTTAAATTTATTTTCAAAAAACACTGTACATTATGCCAATATGAGCGTATAGTTGGTC
>Locus:intergenic2_1:230-263(+)
AATTACACACAAAGTTATACTATTTTTAGCAACA
>Locus:intergenic19_1:14256-14163(-)
TTAAACCACAAACTTAATTTATTGTTGTTATGTGCATTGGCTCACTATTATACTTTTACAGCACAAAAAAAGTGGCGACAGCTTCGTCACCACT
>Locus:intergenic30_1:24247-24283(+)
CGTAGTGTAGCGGTTAACACGCCTGCCTGTCACGCAG
>Locus:intergenic41_1:34410-34320(-)
TATTTAGTTGCAGAAAGAATTTTCTCAAAGCTAGAACTTTGCTTCACTATAAGTATTCAGTATAAAGAATATTTCGCTATTATTTACTTGA
>Locus:intergenic64_1:43110-43206(+)
ATACGCATTCTTACTGAGATTATACTAATAAGAGGAATAGTAAAAGCAATTCTAAGTAAAATTGCAGATAAGAGGTTTGTTAAAAGCAGTTCTAAGT
>Locus:intergenic85_1:55967-55868(-)
CTCCTTACTGGTTATAATGAACTGACATTAAGCGTTCATTATAACCAATTAATTTTGATTTGGTTGATAACGAACTTTATTAATAACAAATATAGAAAAA
>Locus:intergenic100_1:63078-63171(+)
ACTATTGATGTTAGGGTGGGGCTCTGCTTTCTTATATATTATTTATTTATAAAGAATAACGGGATTTTGGGATTGTGCTTGCACAATCCTTCTG
>Locus:intergenic116_1:76826-76859(+)
CTTTTTTTTTATGTACTTTCCATGAGGCACCCCC
>Locus:intergenic140_1:90299-90341(+)
GCATACATATTTGTTGAAATAAGAGGTATTATTTTTCGGGAAA
>Locus:intergenic154_1:97694-97727(+)
TATTTTGAAAAGTATCAATTTCATATTATCAAAT
>Locus:intergenic155_1:97859-97775(-)
TATTTTCAAATAATTGTGATTGAATTGAATCATTCTAGTTTTGTAAAGTTACTTATTCAATTTATTATATTTATTAACTCTATCA
>Locus:intergenic177_1:113289-113217(-)
GAATCATTTAGTATTCACTTTCACGTCGCCTTCATTGAAGCGAATTGCCATAACCTTCACATTATATATAGTT
>Locus:intergenic214_1:143803-143869(+)
TATATTTTAAAGATTGTGACCAATTGTTACAGTATAACGAGGAATCCCTTGAGACAGTATCAAATGG
>Locus:intergenic215_1:143964-143931(-)
TTAATGCTATACTTTCAATTTCTTAACATGGCTA
>Locus:intergenic217_2:147876-147813(-)
AAGAGAATTAAAAAAGACAACTTCCATTTTTCAATAAGAAATTGCCTTTTCTTCTTAATCTTAA
>Locus:intergenic217_1:147918-147861(-)
GAATGCAAAAAGGCATTTAACTGCTTTTGTTTCCCGCTTTTAAAGAGAATTAAAAAAG
>Locus:intergenic243_1:164440-164374(-)
ATACTTTGTGAATTATTTCACAAACATTATAGTACATGTCTCTCAGGATATAAAGAAAATTCTATAC
>Locus:intergenic271_1:186945-186888(-)
TTGCATATTGAACTTCATATTTCTAAATCACCACAATTCATAAACAACTCTGTCCTTA
>Locus:intergenic295_1:205218-205185(-)
AAGATATTATTTTTGGCAATTTCAATATTGCTCA
>Locus:intergenic318_1:222240-222324(+)
AAAAAATTTATCAATGATTTGATTATTTGTATTCAAATTTTAGTATACGACTTACCTCAAAGACAAATATTAAAAGATAAGACAA
>Locus:intergenic321_1:225360-225303(-)
TTTTCAGATAAAATGTCTCTATTAATTAATAAGTTTAAAACAAGGAACATTCGTTATA
>Locus:intergenic346_1:243345-243405(+)
TATCAATCAAAATATTCAAATTACCATCATTTTCTTCATCTATATTTGGCAGTACTACTAA
>Locus:intergenic365_1:258781-258664(-)
TTTTTTTCACATAAATTATGTACAATTTTCATCAAATGTATGTCAAAACATAGAAACTGTACTAATTTGTGTAACAGTAATATGCTAATTGCATTCTGTTACACAACAGTTATAATGT
>Locus:intergenic404_1:288730-288763(+)
AAGGGACTGCAGTCGAATGTAGCAAGGGTTGTCG
>Locus:intergenic431_1:309177-309117(-)
AAAATGTATTTACTTACCTCCAATTATAATTGTACCGGTTCAATTTGTAAACGCCGATACA
>Locus:intergenic521_1:361859-361823(-)
GTCTTCAATTTAATATGCCCGTGGCACACTGTTGGTT
>Locus:intergenic533_1:369982-369949(-)
AAATGTTTTCCATGTACCAATTCTATTCTATCAA
>Locus:intergenic533_2:370155-370122(-)
CCTGTCATGTCAAACCGACATAACATTTTAGCGT
>Locus:intergenic548_1:381884-381935(+)
ATTTCGGTCGGAAGGGTATTTTTCGAAAAAAATAAATATATGATACGATTAT
>Locus:intergenic595_1:411809-411701(-)
ATTTTCATTACTCACAATAAAGAATTATATCATGCGCCATTACTTTTTACAATAATAATTCAAACTACTCTTCATATCATTTTTGACATTAATTCATTTGAAATTTTCT
>Locus:intergenic595_2:411836-411716(-)
AATCTTAAAACAGATAAGCAAGGAATAATTTTCATTACTCACAATAAAGAATTATATCATGCGCCATTACTTTTTACAATAATAATTCAAACTACTCTTCATATCATTTTTGACATTAATT
>Locus:intergenic617_1:418601-418544(-)
AACACTTTGACTACTAATTCGATATCAATCTTAATATTCTATTCTAAAAAAAGAATTA
>Locus:intergenic633_1:426023-425972(-)
AACACTATTAACCCTTTTCACCTTTCTCTACTAAATTCAAAACGATTTGTTT
>Locus:intergenic632_1:426322-426373(+)
GTAAAAAATTCTGTCGAATCAAAATTAGCATCTTTTGAGGGTTCGTGTGTGC
>Locus:intergenic654_1:438931-438985(+)
AAAATAGGTTGTGTAAATAGTTTCTTATTGTTACCAAATAATATGTTTGGAAGCG
>Locus:intergenic661_1:441943-441904(-)
ATTAAGCTATTTAAGCAAAAGATAATGCGTGGTGCGACTG
>Locus:intergenic674_1:449889-449952(+)
TTTAACCTGAACATTAAAATATATTTGTTTTTCATTAAGAATAATTCAAGTATATTTAAATCGA
>Locus:intergenic681_1:453909-453867(-)
CTTATTCTGTACACAATTTCGACACAAAAAAGACACTGCGCTT
>Locus:intergenic687_1:456820-456775(-)
TTAATAAACGTAATTTTCTTAATATTCAGTGTTATGATAGAGTTAC
>Locus:intergenic723_1:476320-476215(-)
TATCATCATTTTCATTTTACAAATGTTATCCATAATATCAATGTGCCACAAATTTCACTTTACCGACAATATCAAAATTATAAAGTTCATATTGTTATGTATATTG
>Locus:intergenic727_1:478016-477974(-)
TCAACTCTTGTAATGTGTTGTCATTACGCTACATTAAAATTTC
>Locus:intergenic729_1:479673-479577(-)
AATGAAACCTTTCTTCATGTCTCAATTTTAATTCTTACTTTTCAGATAAGAATTATAAACGACATTTTGTTATTTTGCAATTATCTAAGTTTCGATT
>Locus:intergenic757_1:501920-501836(-)
TCACCATCATTTCTTTATCATCAAATTATAACTTCTTACTTTTCATTGACACAAAAATCATTCAAACTGCACATCGAGTTCACTT
>Locus:intergenic764_2:507390-507453(+)
GGGCTACACACGTGCTACAATGGACAATACAAAGGGCAGCGAAACCGTGAGGTCAAGCAAATCC
>Locus:intergenic764_1:507899-507956(+)
TGGGGGCTTAGCTCAGCTGGGAGAGCGCCTGCTTTGCACGCAGGAGGTCAGCGGTTCG
>Locus:intergenic765_2:508901-508793(-)
TACGACCAAATACTAAACGCCCTATTCAGACTCGCTTTCGCTACGGCTCCACATTTACTGCTTAACCTTGCATCAAATCGTAACTCGCCGGTTCATTCTACAAAAGGCA
>Locus:intergenic764_3:510422-510521(+)
CACTTATCGTGGTGGGAGACAGTGTCAAGCGGGCAGTTTGACTGGGGCGGTCGCCTCCTAAAAGGTAACGGAGGCGCTCAAAGGTTCCCTCAGAATGGTT
>Locus:intergenic765_1:510843-510765(-)
ACGCCCACGACGGATAGGGACCGAACTGTCTCACGACGTTCTGAACCCAGCTCGCGTACCGCTTTAATGGGCGAACAGC
>Locus:intergenic802_1:538110-538149(+)
TTGATTCAAAATTATCCGAGTATAGACATTGTGAAAAAAT
>Locus:intergenic811_1:543202-543124(-)
TTTCAATCTCCTCTATTACTCTATATTTTAAAATTACTTTACTTCATAAAATGCAACAATTGTACTTATTCTACACCCA
>Locus:intergenic819_7:550104-550032(-)
AAAATAATGGAGCAGAAGACGGGATTCGAACCCGCGACCCCAACCTTGGCAAGGTTGTATTCTACCGCTGAAC
>Locus:intergenic819_6:551383-551281(-)
TCCTGTTTGATCCCCACGCTTTCGCACATCAGCGTCAGTTACAGACCAGAAAGTCGCCTTCGCCACTGGTGTTCCTCCATATCTCTGCGCATTTCACCGCTAC
>Locus:intergenic819_9:552799-552703(-)
ACTCCGTATAGAGTGTCCTACAACCCCAACAAGCAAGCTTTTTGGTTTGGGCTCTTCCCGTTTCGCTCGCCGCTACTAAGGGAATCGAATTTTCTTT
>Locus:intergenic819_8:552799-552730(-)
ACTCCGTATAGAGTGTCCTACAACCCCAACAAGCAAGCTTTTTGGTTTGGGCTCTTCCCGTTTCGCTCGC
>Locus:intergenic819_4:553170-553053(-)
TATTCAGACTCGCTTTCGCTACGGCTCCACATTTACTGCTTAACCTTGCATCAAATCGTAACTCGCCGGTTCATTCTACAAAAGGCACGCCATCACCCATTAACGGGCTCTGACTACT
>Locus:intergenic819_2:553352-553274(-)
AAAGCTATTTCGGAGAGAACCAGCTATCTCCAGGTTCGATTGGAATTTCTCCGCTACCCTCAGTTCATCCGCTCACTTT
>Locus:intergenic819_1:553670-553637(-)
ATGTTTAGCCCCGGTACATTTTCGGCGCAGTGTC
>Locus:intergenic819_3:553919-553865(-)
TACAGGAATATCAACCTGTTATCCATCGCCTACGCCTGTCGGCCTCAGCTTAGGA
>Locus:intergenic819_5:554519-554417(-)
TCACCGAGTCTCTCGTTGAGACAGTGCCCAAATCGTTACGCCTTTCGTGCGGGTCGGAACTTACCCGACAAGGAATTTCGCTACCTTAGGACCGTTATAGTTA
>Locus:intergenic818_1:554692-554839(+)
TGTTGGCTTTCTAACCCGCACCACTTATCGTGGTGGGAGACAGTGTCAGGCGGGCAGTTTGACTGGGGCGGTCGCCTCCTAAAAGGTAACGGAGGCGCTCAAAGGTTCCCTCAGAATGGTTGGAAATCATTCATAGAGTGTAAAGGCA
>Locus:intergenic877_1:594951-594855(-)
AATTTCTTTGTAAAAAATACAACTAAATTCTACAAGATGCTTTTAAAATTCAAACTTCAATTTTGGGGAGCACTAAACATTGTTATAAGAACTTACT
>Locus:intergenic895_1:605200-605098(-)
TTAAAATATCAAAATTTGATAAATATAATATTTTGCATATATAAATTTCTGCATTACTATCGTAATATAAATTTCAATAAAGTGCAATACTTTAATTATTTTT
>Locus:intergenic897_1:608218-608128(-)
ATCTTAGCTTTTCTAATTCATAGACAATTACATTTCTGTAACAAATTAAATTGCATCTATTCCTTAAAGATTTTTTGTTTTATATCTGGGA
>Locus:intergenic916_1:624910-624943(+)
AGAATACCATGGTTAAAATGCATATTCATAAATA
>Locus:intergenic929_1:633996-633948(-)
GGTATTCTATACCCAAAAGATGAGTTTGTAACTCTTTTTCTTGATTATT
>Locus:intergenic930_1:635522-635573(+)
CCTTCTTCATTCGGAGGCGTATCGTGCGATTTTTTGTATTATAAATTGACAT
>Locus:intergenic939_1:640795-640678(-)
AAAATAATCTTACCTGTCGATTCCCCATATCCTTTTCTTGTCATGTCAATATCACCTTTTATATTTATCCTATACTTGATTCATTATTTTTATTTATTAGTAAAAGACATCATATTCT
>Locus:intergenic973_1:659881-659842(-)
GAAAATAGTAAATTATTTTTTATATTTCATATAAACTCAT
>Locus:intergenic992_1:669246-669297(+)
ACCTCCTTTCACACTATATATCGAAATAAAATAATAAAATGGCTAATTTTAT
>Locus:intergenic1000_1:680263-680311(+)
TCTTTTATAAGAGTGTGTAGGGAATGGCGTTGTATAAATTGTATTAGAA
>Locus:intergenic1001_1:680696-680615(-)
AACCTAAAATATTGGTATCTCCAATATTTTAGGCTACACATCAACATAACAAAGTCGAAGGCTAATAGTCCCATATCGTGCG
>Locus:intergenic1005_1:684083-684008(-)
CTAATAAAAAAGAAGCCTAAAGCAATTATCCATATGTCTTTATCAGTTCAATCATGGATATCTTTATGGCTTCTTT
>Locus:intergenic1007_1:685045-684940(-)
TATTATGTTAGTGTAATCAATATTAACAGTATTTATATTCATCCTATTTATATCGAAATGATTTTGCTTTATTTTAACACATATTCACCTTTTCAAAAATTAAAAT
>Locus:intergenic1026_1:696251-696365(+)
ACGGTTAAAGATTTAATACTAGTTGTCTTAGGTTCATTTATCTTTGCTGCAGGTGTAAATGCATTTATTATTTCTGGTAACTTAGGTGAAGGCGGGGTTACAGGTTTAGCAATTA
>Locus:intergenic1026_2:696311-696368(+)
GCATTTATTATTTCTGGTAACTTAGGTGAAGGCGGGGTTACAGGTTTAGCAATTATTT
>Locus:intergenic1057_1:715626-715563(-)
ATTTTTGAAAAAAATTTTCATTTTGGTACAAAAAATTATCTCACCCTTCCCTATCATACTTATT
>Locus:intergenic1058_1:716555-716591(+)
GTTTTCGTTTTATATTACGATTTCCATATTATCAAAA
>Locus:intergenic1066_1:721984-722029(+)
GAATATACGACTGCAACATTGGGTACTGATATCCAAAATGGAGATG
>Locus:intergenic1073_1:724290-724236(-)
GGCTCTTTTGCTGTTGGTGCGTTAGCAAACAACTACGTTCAATTTAACCGAATAG
>Locus:intergenic1109_1:744801-744759(-)
AGTCAATCGAATCTTTTTAAATGTAAAGCATCGAATTTTCTTA
>Locus:intergenic1150_1:776171-776210(+)
TATTTCGTCGTCCCACCCCAACTTGCATTGCCTGTAGAAT
>Locus:intergenic1152_2:777428-777509(+)
AATTGGATTCCCAATTTCTACAGACAATGCAAGTTGGGGTGGGACGACGAAATAAATTTTGCGAAAATATCATTTCTGTCCC
>Locus:intergenic1152_1:777442-777508(+)
TTTCTACAGACAATGCAAGTTGGGGTGGGACGACGAAATAAATTTTGCGAAAATATCATTTCTGTCC
>Locus:intergenic1153_1:777527-777479(-)
TTAAAAATAGGAGGGAGTGGGACAGAAATGATATTTTCGCAAAATTTAT
>Locus:intergenic1165_1:786860-786791(-)
AGTAAAATAGAACACCCTTTTGTAATGCAATATCTTGTATACTTTCTAGCCTCATTGACATCATTAAATA
>Locus:intergenic1179_1:794856-794757(-)
TTATTAATTATTCCAGTAAATAACAGTATGCTTCTTTTGGTTTATCATATATTTCCTATTAAACTAACTTACAAATCATGTTTAAATTTTCTTATTGGAT
>Locus:intergenic1210_1:818136-818223(+)
TTGGGGCCCCGCCAACTTGCATTGCCTGTAGAATTTCTTTTCGAAATTCTTTATGTTGGGGCCCCGCCAACTAATTACAATATATCAT
>Locus:intergenic1221_1:823804-823765(-)
CACAGAGAATTTCGAAAAGAAATTCTACAGGCAATGCGAG
>Locus:intergenic1224_1:827283-827361(+)
ATCATAGACAAAAACAAAATCAGCATAAATAAGAATCCCGACTTTGCGGGATTCTCTGTATTGAAAAGTATTGTATTTT
>Locus:intergenic1230_1:831250-831301(+)
GAAAAAGCTTGTTACAAGTGCATTTTCGTTCGGTCAACTACTACTAATGTGA
>Locus:intergenic1240_1:838957-839008(+)
ACGCTTGTATTTATAACCTGCCACAGAGTTGAGACTGTGGTAGGTTTTTTAT
>Locus:intergenic1241_1:839151-839109(-)
ATTTTACCTTTTAATAAAAGTGAATACCCTGTCATACAATATT
>Locus:intergenic1252_1:844820-844904(+)
TTCTCATTGCATTTTCCTATTCACGATTTTAAGAACCCAACATACTACAAACGAATTTTAAAAGGCGAGAGTAAAGCTTACTTGT
>Locus:intergenic1264_1:853411-853480(+)
AACGTTTACTTCAAGTTAATTATTATACTGAAAATTCTGGTATATAATGCTGTTAGTGAATATAACAGGG
>Locus:intergenic1273_1:857159-857120(-)
AAAAACTTTTCCATCAATTCGATTTATTATAGAACCATTA
>Locus:intergenic1289_2:861742-861655(-)
TTTCATACAACTACTCTACTATTGAGTAGTTGTTTTTTATTTGATATGATAACAATAAGTTTTTTCAGAATATTCTATGTTTTAGGGG
>Locus:intergenic1289_1:861787-861715(-)
ATATATTCTACATTTCTCATAAATTCAAATCATATAGGTTCTATTTTTCATACAACTACTCTACTATTGAGTA
>Locus:intergenic1291_1:862479-862419(-)
CCAGTGTCGATCAATAACCAATTCCATAATTTCCTGAACTTAAAAATAAATATAATTAAAT
>Locus:intergenic1318_1:874144-874180(+)
TACTGCCAATATAACTTCGTAGAGCATAGAACATTGA
>Locus:intergenic1319_1:874451-874388(-)
AAATACACCTATAACAAACTTTTCAATTATAGCGGGGCCCCAACACAGAAGCTGATGGTAAGTC
>Locus:intergenic1321_1:875508-875445(-)
TCTCATCTTCAAAAGTTAAAACTTTATGTGAATTGGCACCATTTCTATATAAGACGGTTGCCGG
>Locus:intergenic1321_2:875509-875446(-)
CTCTCATCTTCAAAAGTTAAAACTTTATGTGAATTGGCACCATTTCTATATAAGACGGTTGCCG
>Locus:intergenic1327_1:878866-878806(-)
GTATACATATTATTGGATATCATTAGCGAGTTTTTATTTAGTTTTTTTCTAACATTAAAAT
>Locus:intergenic1337_1:885736-885700(-)
AAAAAAGCCACAGTAATGTGGCTTTTTGTTATATTCA
>Locus:intergenic1393_1:919811-919715(-)
TCCTTCAGTATGATTAGGGGTCTCAACAAACGCACCGTATGGTTGAATACCAGTTACACGCACCTTGATATGTTGGCCAATTTTGTAGTTATTCAAC
>Locus:intergenic1523_1:1010999-1010945(-)
TTGAGAGGACTATCCTCTCTTTTTTTGTATATATCATGCGTAAAAATCCTAGGTA
>Locus:intergenic1527_1:1012927-1012888(-)
TATGTAATTAAATTTATTCGAAATAAACTTTCAGGTAAAT
>Locus:intergenic1545_1:1025704-1025614(-)
CCACTACATATTATTTATAATATTATATGCTTTTTTTATAATTTTTACAATACTATTCGACACAATAGACAAATTTGTTGCATAACTAATA
>Locus:intergenic1557_1:1034789-1034732(-)
CTAACACTTTTGTTAGCTGGTTTTTATTTTCCTTCAATTTTTAAATGGTTAAGTCCCC
>Locus:intergenic1562_1:1041411-1041510(+)
TCTCCTCCTATTGTCAATATCCTAACTTTGTTAGTTTATAAAACTAATTTACATAGCAAAAGACGTAAATTCAAACAAAAAATCAAAATAAAGTTCGATT
>Locus:intergenic1633_1:1089508-1089475(-)
TTTGAGGTTTTACCAATATACCGTAAAATACTTC
>Locus:intergenic1634_1:1090804-1090858(+)
GGCAACCAAACAACGCTTAACTTCCTTTTTGTTTTGATATTACGAGATTACTCAT
>Locus:intergenic1639_1:1095886-1095835(-)
ACTTGTAAAATTAAATCATATTTCCTGCGTTGGATCCCATCTTTTCATATCC
>Locus:intergenic1671_1:1112922-1112883(-)
TTAGCATGTTTGTGTTCATTAAAAAAACGACCATCATCGG
>Locus:intergenic1685_1:1125092-1125053(-)
AGCATGCTAGATTATCATTTAACGTTCATAGATTTATTAA
>Locus:intergenic1687_1:1127156-1127045(-)
GATAAACTTTCTCATTTAGAAAACGCTTCCACGTACATTCAAAAAAATAACTTTGTTAACCATATTGTAACATTATTTCATATATTTTGGGGCATGAGAATGATTCTCACGC
>Locus:intergenic1707_1:1137281-1137242(-)
GCTGACTTTTCGCCAGCTTCTGTGTTGGGCCCCACCCCAA
>Locus:intergenic1721_1:1143829-1143757(-)
ATAATGGAGTTAATAAAAATAATCGCAAATACTATATTGACTTCGCTCACATTTAAATTTCTTATTCCTCGTA
>Locus:intergenic1775_1:1177583-1177517(-)
AGACTCTTTATGTTGTACTTAAACTGTTATAAGGATAATACTAATCAGGCGCTTTGTCAATCTATAT
>Locus:intergenic1809_1:1207566-1207533(-)
TTAATAGATGTAGTATCATTAAATAAAAATTTTA
>Locus:intergenic1822_1:1217050-1217131(+)
TTTTTAATATTTTATGGAACAACTTCGAAATTTAATATACAAATATTAAAATATCGTATACATGTGTTCTTTAAAATTGTGA
>Locus:intergenic1829_1:1224501-1224399(-)
CCATTATGGTACCCAATACGTTCTATATTACTAACATGTGATATTCCCAACGTATCATTGAGTAATAACTGTCAGTGTAAACGAGTTATTCTTATTGTTAGAA
>Locus:intergenic1891_1:1266226-1266187(-)
GTACTTATATCATCTTTATCTCATTGTAACCTTATTATTC
>Locus:intergenic1953_1:1310338-1310302(-)
GCAATACATTGTTTCTTTGTAGTTGCCAAACTTGTTA
>Locus:intergenic1959_1:1313315-1313213(-)
TTAATGAACTTGTCTCACCAATTGCCAACATGTGGCACTGTGGTACTTCTACACCAAGGATGCATAGGTGGCGCATTCACACCTGGTATCATATCTTTAACTA
>Locus:intergenic1995_1:1334129-1334075(-)
ATTAAATTCCGCTTTGAAATTTTAAATTCTACTATATTAAATACTCTTTCAAGCA
>Locus:intergenic2021_1:1348588-1348513(-)
AGTATAGTTAATTTTTTTATACCGTCGTACTTCACTTTAGCTTTGTCAAACCTCTTTCTATTAAGTTGTCAGAAAT
>Locus:intergenic2021_2:1348603-1348552(-)
TTAATTTTCTATAAAAGTATAGTTAATTTTTTTATACCGTCGTACTTCACTT
>Locus:intergenic2084_1:1398874-1398928(+)
CATTTTCATTCAGTCAACTACTGTCAATATAACATTGCAGGGTCTAGGGCATTGA
>Locus:intergenic2085_1:1398990-1398885(-)
TTTATGTCCCAGCCTCACGACCAGTTAATGTCTATTAAATTGAATATAGTCTCGGGCATGAATCAATGCCCTAGACCCTGCAATGTTATATTGACAGTAGTTGACT
>Locus:intergenic2085_2:1399495-1399432(-)
ATCAAAATATTATTAAATTGGTATGTGTTCATTATACATATGACAAATATGAATGTAAACCGAT
>Locus:intergenic2116_1:1417787-1417820(+)
AAAATAAAGTACAGCAGTAAGATATTTCGACTAG
>Locus:intergenic2166_1:1475684-1475819(+)
AATCAAATATGTATCTATCAAAATTCGTCTTATTTATTCACTCTGACATATCCAAATACGCAAAAAGACTATTTCTACCTTGCATCGATAGAAATAGTCTTTTTATACTTAATTGGTTTAATTTTTCATAAAATTT
>Locus:intergenic2218_1:1510645-1510684(+)
TATGTACAGGTTGTAAGTATTAAAAGCAAAATAAAAAGCC
>Locus:intergenic2224_1:1513612-1513645(+)
TCCACGTTATCATTCCGAGTATATTTTGTTACAT
>Locus:intergenic2225_1:1513689-1513653(-)
AATAGTCAACTCCACATGTTTATGATTGCATGTGGAG
>Locus:intergenic2242_1:1525454-1525526(+)
GAACCGTTTTCCATTTACTTTAAAATCTTTTTTCATTTATATCTTGATAAACTCAATATCTGCTCAATTCTGC
>Locus:intergenic2345_1:1591057-1591021(-)
ATCTCTTTATTTTGTCTAATTTTGAGTCGTAAACATT
>Locus:intergenic2386_1:1617065-1617101(+)
AGCACTCACTTATCTCAAGTGCTAATTATAATTTATC
>Locus:intergenic2393_1:1620798-1620669(-)
TATTTAAATAAAGATTGTTATAATTTCAAAGTTCATCCAAGATTATGGCGTTTGCATTTACCTATTAAAAACGTTATTATATCAAAGATGCGAAAGATAATACGGGTTTATTTTATGAAAGTGAGAAGGA
>Locus:intergenic2431_1:1645433-1645397(-)
AAAAAGATTTTACTCTTGCTAACCTTAAGATGGGTAG
>Locus:intergenic2516_1:1698921-1698990(+)
TTGACTACAAAGCATATATGGACTTTCACTATCAAGTCGCCGCCCATGCCTGATATACATTTAAAAAGAG
>Locus:intergenic2530_1:1707436-1707469(+)
CTAGATTGGATATTACAATGCAACATATTAACAT
>Locus:intergenic2532_1:1708892-1708925(+)
CAACTTCCCTATTATATCATAGGTCTATTCCCTA
>Locus:intergenic2558_1:1726966-1726999(+)
CAACTTCGTGAAAAATACACGCGCTGTTACCACT
>Locus:intergenic2583_1:1747594-1747522(-)
GGAAGTTATCGTCTGCATATTTTTAGTGGGTGTTTTTATATTCTACTGATTCAGTTACGACGTGGACGGGGGA
>Locus:intergenic2584_1:1748338-1748401(+)
CCTCCTATCAATTGCTATATAAATTTAGTACCCTTTTGCCACTTAATTATAACAAATTCTCAAA
>Locus:intergenic2624_1:1774081-1774153(+)
CTTTATGCATTTTCCCTAATTATAATTAACGTTAAAATAAAAGTCAAATTGCTTAAATATGGTATACTATACG
>Locus:intergenic2626_1:1775170-1775251(+)
GTTCTTTTTATTTACTCTAAAGGAAAGCCATTAAACCAATCAATAGTTTATAAATTAATTGCTTTCACATTGTTTACAAAGT
>Locus:intergenic2680_1:1818626-1818683(+)
TCTAACTATTCTATTTACATAGGGACGACATTTGCCGCGTTACCACCCTATTTCACAA
>Locus:intergenic2706_1:1833873-1833906(+)
GTTACCTCCCGATTACAAATTTTGTTCTATCTAC
>Locus:intergenic2711_1:1835793-1835760(-)
ATTATTTTGAATGCAATATGGTTAAGGCTAGATT
>Locus:intergenic2715_1:1837668-1837632(-)
AGAAAAAGACATGCAGATGTTGTTAAAATTTTAATAA
>Locus:intergenic2718_1:1840856-1840889(+)
ATTGATGTAGAGCTTGTTTTTGGATTTATGAAGG
>Locus:intergenic2746_1:1855517-1855559(+)
TGTTTTACAAATTCTGTTTTCATTGCTTTCATCGTTGCTTCCG
>Locus:intergenic2747_1:1855653-1855533(-)
GAATTTGATAATCATTTGATAGATGAAGTCCTAGAAACATTTAAAATAAAACGTTCATTAAGTACCAAAGGTTGTCCTTATGATAACGCAGTTGCGGAAGCAACGATGAAAGCAATGAAAA
>Locus:intergenic2774_1:1873844-1873907(+)
TATTTTAGAACAAAAAAGAGCAAGGTTAACGAGTCAGAAAATCTTTTTCTTGATACGTATATGA
>Locus:intergenic2780_1:1877206-1877326(+)
CAGAATAAATTAAAATTCTATTTATCATTATTACTAATTACAACAAATAATTTTGAATCCGTATTCAAGATAATATATAAATTTCAAATTTTACTACAATTCAAATCATTTTCCTCTCATA
>Locus:intergenic2792_1:1883749-1883791(+)
CCCGCTGAAAGTATCTATATTTACACATTACTTCCACCATTAT
>Locus:intergenic2792_2:1883755-1883800(+)
GAAAGTATCTATATTTACACATTACTTCCACCATTATATAACTTAA
>Locus:intergenic2799_1:1887373-1887337(-)
ATACGAACGAATGAGCGATATGATAATATAGATAAGA
>Locus:intergenic2807_1:1891435-1891402(-)
CAATGTTTTCAATCAATTCATAAATATGATTTAA
>Locus:intergenic2813_1:1899463-1899358(-)
CCTTTTTGCATTTTGAAGTGTAAAGTTTTCAACATAATACTATTAGTTCGGTCATGTATCGGACTGATGGAAAAGCGTTTCACTTTTAATGACTCATTAAGAACGG
>Locus:intergenic2828_1:1907882-1907924(+)
AGAAGCTGGCAGAAAGTCAGCTTCTATGAATATAATAAAAAAG
>Locus:intergenic2843_3:1916659-1916593(-)
AGTAGTTCAACTTTTAGAACACGTTCCTTCCCGGAACGAGGTATAGGTGCAAATCCTATCTTCCGCT
>Locus:intergenic2842_2:1918121-1918160(+)
CGTATAATTAACGCGCCCGATAGGAGTCGAACCCATAACC
>Locus:intergenic2843_1:1919238-1919151(-)
CGTCGTGAGACAGTTCGGTCCCTATCCGTCGTGGGCGTAGGAAATTTGAGAGGAGCTGTCCTTAGTACGAGAGGACCGGGATGGACAT
>Locus:intergenic2842_1:1920811-1920868(+)
TTAGCTGGTGGTCTGGGCTGTTTCCCTTTCGAACACGGACCTTATCACCCATGTTCTG
>Locus:intergenic2842_3:1921572-1921647(+)
GCTTGTTGGTTTGGGCTCTTCCCGTTTCGCTCGCCGCTACTAAGGGAATCGAATTTTCTTTCTCTTCCTCCGGGTA
>Locus:intergenic2843_2:1921753-1921708(-)
TCCAGAGATTTCCGAATGGGGAAACCCAGCATGAGTTATGTCATGT
>Locus:intergenic2842_4:1922795-1922867(+)
ACGACACGAGCTGACGACAACCATGCACCACCTGTCACTTTGTCCCCCGAAGGGGAAGGCTCTATCTCTAGAG
>Locus:intergenic2853_1:1929372-1929339(-)
TCTCATTGTGGTATTAATTACAGGAATTGCTTTA
>Locus:intergenic2861_1:1934770-1934737(-)
ATATCATCTAGATATTGTTTTCCTATACTGATTT
>Locus:intergenic2872_1:1940533-1940602(+)
GTTAACTCCTTTTATTTTGTTTTCTTTTTCATTATTATCCTAACAGAAATTGCGTTAAAGCGATATAATC
>Locus:intergenic2885_2:1945217-1945139(-)
TCATTGTATTATCATTTAATAATGATAACTATGAAAGGCGTACACCAAATTGTTAAGTATTGCCTTATAAAAACAAAAT
>Locus:intergenic2885_1:1945205-1945166(-)
CATTTAATAATGATAACTATGAAAGGCGTACACCAAATTG
>Locus:intergenic2885_3:1945258-1945225(-)
ATTAAAACAAAGGCAATACTGAAACAATGTAGTT
>Locus:intergenic2884_1:1945230-1945269(+)
CATTGTTTCAGTATTGCCTTTGTTTTAATTTTAAATCAAA
>Locus:intergenic2895_1:1952192-1952153(-)
GTCAGGGGCCCCAACAAAGAGAAATTGGATTCCCAATTTC
>Locus:intergenic2894_1:1952179-1952305(+)
TTGGGGCCCCTGACTAGAATTGAAAAAAGCTTGTTACAAGCGCATTTTCGTTCAGTCAACTACTGCCAATATAACTTCGTAGAGCATAGAACATTGATTTATGTCCCCGCCTCTTTTTATCGTATAT
>Locus:intergenic2910_1:1961355-1961502(+)
ACTTCATCTTTGTTTCGTCTAATAGGGAGTGGGACAGAAATAATATTTAACAAAATTTATTTCGTTCTACCCCAACTTGCATTGTCTGTAGAATTTCCTTTCGAAATTCTCTTTGTTTGGGGCCCCACCCCAACTTGCACATTATTGT
>Locus:intergenic2948_1:1990131-1990182(+)
AACAATAAATTTCAAGGTATACACAAATTTTTTGTAAACATGGTTTTCTTTT
>Locus:intergenic2975_1:2005711-2005678(-)
ACTTCCTTTTGTCTAAAAGTTTACAATGAATTTT
>Locus:intergenic3054_1:2046435-2046531(+)
TTTGGAAAAAGTATATTACTTTCAATTTACGTCGGTGTGAATAAAAAGACTAATTCTAAATCAGGGAAATTTATATACCTTGACAGATCTAAAAGAA
>Locus:intergenic3069_1:2053095-2053035(-)
ATGCAGAAAGTAGCGTGTTATTTGATTTCGTTCTATGAAATTAACTGTCTAGTATCAACGA
>Locus:intergenic3073_1:2056258-2056189(-)
AAGACATTTAATGGGCCTAAAATAAATAAAAAACAAAAAACTACCTGTTTAGGTAGTTTTTTAAATGTAA
>Locus:intergenic3116_1:2078659-2078692(+)
TTATTCATATATTTTAACGGTGGGTCTCATAATG
>Locus:intergenic3128_1:2086160-2086205(+)
TGTGTAACCGCTTTAAATAATATTTCTGCTTCTTTCATAAAAAGAT
>Locus:intergenic3142_1:2097149-2097239(+)
TTTATATTTAACCTTTATATTGTAACAAATTTCAACTTAAATTTCTTATCTTTGAAACAGATTATCTATTCAAAGTTAATTGTAAGAAAAT
>Locus:intergenic3154_3:2109068-2109137(+)
AACGTAAGTTCGACTACCATCGACGCTAAGGAGCTTAACTTCTGTGTTCGGCATGGGAACAGGTGTGACC
>Locus:intergenic3154_1:2109086-2109149(+)
ATCGACGCTAAGGAGCTTAACTTCTGTGTTCGGCATGGGAACAGGTGTGACCTCCTTGCTATAG
>Locus:intergenic3154_4:2110626-2110677(+)
TCAGCCTTACTGCTTAGACGTGCAATCCAATCGCACGCTTCGCCTATCCTAC
>Locus:intergenic3155_2:2110693-2110636(-)
TCGATGGGGGGACGCAGTAGGATAGGCGAAGCGTGCGATTGGATTGCACGTCTAAGCA
>Locus:intergenic3154_2:2113779-2113887(+)
GTCAGGCTTTCGCCCATTGCGGAAGATTCCCTACTGCTGCCTCCCGTAGGAGTCTGGACCGTGTCTCAGTTCCAGTGTGGCCGATCACCCTCTCAGGTCGGCTATGCAT
>Locus:intergenic3155_1:2115113-2115032(-)
AATACAAATAGAGCTAATTCGTGTATATGTAAGATTATTTATGAGTTGTATGGAATTTCTATAGAATTTATCAGTGAGTTAT
>Locus:intergenic3186_1:2142041-2142119(+)
GTACACTCTAAAGAGGGATTTTGTTATATAGTACTTGCTTTCATTTTAGTAAATCCAGTCAAAAAAGCTATCATCGAAT
>Locus:intergenic3196_1:2145982-2146057(+)
GTGACACTAAGTTTCGCTATTGAAGCGAAAAATAATGTGCGCCCTATAAAGTTAAAATTATCTTCAACTTTTAGGG
>Locus:intergenic3213_1:2154806-2154734(-)
CTACAGTCGACATTTCATTTTTTGAAATTATCTACATTTTTTCATACCAAGATATTTTATAGTTATGATATTT
>Locus:intergenic3286_1:2195671-2195746(+)
TACAGTACTTTAACATTTTTAAAAATTAATAGCATAGAGATTATCTCTCTCTTACATTTGTACACATTTCCCTTTA
>Locus:intergenic3307_1:2208094-2208043(-)
GTACAAAGAGCAGTAAAGTTATTTTCTATTAGAAAATGTCTTACTGCTCCTT
>Locus:intergenic3320_1:2218001-2218064(+)
TTTGTTTTATTTTCGAGCCACAGCGACCTATTCAATTGCTATTGGTCATTACTAAAACAAATTC
>Locus:intergenic3329_3:2230415-2230334(-)
GGCAGTTCGAATCTGCCCCCCTCCACCATCTATATATTGGGCTATAGCCAAGCGGTAAGGCAACGGACTTTGACTCCGTCAC
>Locus:intergenic3328_4:2230708-2230759(+)
GCTCTACCACTGAGCTACTGTGGATTAATATTATGCCTGGCAACGTTCTACT
>Locus:intergenic3328_7:2230770-2230830(+)
GTAAGTTCGACTACCATCGACGCTAAGGAGCTTAACTTCTGTGTTCGGCATGGGAACAGGT
>Locus:intergenic3328_8:2231686-2231758(+)
ACGTTTCAAAGGCTCCTACCTATCCTGTACAAGCTGTGCCGAATTTCAATATCAGGCTACAGTAAAGCTCCAC
>Locus:intergenic3329_4:2232786-2232720(-)
GTGGAAAAGGATGTGGCGTTGCCCAGACAACTAGGATGTTGGCTTAGAAGCAGCCATCATTTAAAGA
>Locus:intergenic3328_5:2233535-2233607(+)
CCGTATAGAGTGTCCTACAACCCCAACAAGCAAGCTTGTTGGTTTGGGCTCTTCCCGTTTCGCTCGCCGCTAC
>Locus:intergenic3329_1:2234930-2234834(-)
AAGCGGTGGAGCATGTGGTTTAATTCGAAGCAACGCGAAGAACCTTACCAAATCTTGACATCCTTTGACAACTCTAGAGATAGAGCCTTCCCCTTCG
>Locus:intergenic3328_1:2234969-2235053(+)
CGGTCGTACTCCCCAGGCGGAGTGCTTAATGCGTTAGCTGCAGCACTAAGGGGCGGAAACCCCCTAACACTTAGCACTCATCGTT
>Locus:intergenic3328_3:2235181-2235247(+)
TACACATGGAATTCCACTTTCCTCTTCTGCACTCAAGTTTTCCAGTTTCCAATGACCCTCCACGGTT
>Locus:intergenic3329_2:2235294-2235207(-)
AGCGCGCGTAGGCGGTTTTTTAAGTCTGATGTGAAAGCCCACGGCTCAACCGTGGAGGGTCATTGGAAACTGGAAAACTTGAGTGCAG
>Locus:intergenic3328_6:2235444-2235516(+)
CCGAAGACCTTCATCACTCACGCGGCGTTGCTCCGTCAGGCTTTCGCCCATTGCGGAAGATTCCCTACTGCTG
>Locus:intergenic3328_2:2236197-2236263(+)
TGTGTTCACAACCCGCTTCTTTTTCAACGCGTTTATTGCTTAACACAAGAACTTATTTTACCAGCAT
>Locus:intergenic3392_1:2271736-2271811(+)
CTTATTTGCTTGCTCCATTCACTTTTTAAGAGTAATAAAATAACCTGCAACATAGACTTTAACATCCAAGTTTCAG
>Locus:intergenic3411_2:2282331-2282244(-)
ACGTATAATTTGTACATGTTTACACAATCAAAAGTGTACATTATTAAATTGTCATTTAGCTTGCGGAGGGTGGACGATAACCAGACGA
>Locus:intergenic3411_1:2282340-2282280(-)
TTGATTTACACGTATAATTTGTACATGTTTACACAATCAAAAGTGTACATTATTAAATTGT
>Locus:intergenic3415_4:2285433-2285358(-)
GATCATATTATACCATGGAGTAAAGGTGGAAAAACAGAGCGTGGAAACTTACAGATGCTTTATAAACATCATAATA
>Locus:intergenic3415_3:2285564-2285531(-)
ATAAAAAGTCTAAATATCAAGAGCAAACTAATAA
>Locus:intergenic3415_2:2286262-2286229(-)
AATGTAGACGATTCACAGACAACCGATATAATTA
>Locus:intergenic3415_1:2286500-2286413(-)
GCACAATATTTACCACAAATATCAATTTCAACTTATAAAATGAAATATTTGATGATCCCAAAATCGCAAATGCGATTTTGGATAGGAT
>Locus:intergenic3502_1:2322629-2322671(+)
ATTAATACTTTTCAACTAGTTACCTATACTTCAATATACTTTC
>Locus:intergenic3560_2:2352001-2352109(+)
TATACAAATATATTGATTTACTCCTGTTTGTCTTTCTCAAATCAATTGTCAACATCTAATATTCACTACCAATTATATCGCCACATGTTTTTTAGCAGTAACAAAACAT
>Locus:intergenic3561_1:2352327-2352192(-)
TACAAATTTGTAATATTACTGAAAATTCTAAATGTATATTTTGTGCATAATATAGGACTTTTAATCAGAAAATGCATAAAAATTCGACACGAACGATCAAGTTTCTATGATTATGAAAGCTTTGGTATTTGGATGA
>Locus:intergenic3560_1:2352361-2352409(+)
AAGAATGCCGTAGTTATAAGTTTTGCAAAATGCAAATTTCTATACTTTT
>Locus:intergenic3573_1:2358006-2357952(-)
GATAACGTAGTTTTAAAGTTAATAGTATTAGAAAAAATTAATATTATAAATATGG
>Locus:intergenic3580_1:2365397-2365430(+)
TCATATCCACCTAAAATAACGATGCCCCACACAT
>Locus:intergenic3593_1:2371603-2371561(-)
GCAATATTATCGTTAGTTTTTACTGTGGGCTTTAAAATAAAAA
>Locus:intergenic3606_1:2378580-2378655(+)
TATCAATACACAAATATATATAATGACATACAAGATTTTAATGTAATAACGATCTATCACACATTTATTTTCAAGG
>Locus:intergenic3659_1:2409307-2409268(-)
TTAACCAACACTCTTATAAAAATTGTTGGTGTTTTTTTAG
>Locus:intergenic3664_1:2412981-2413074(+)
AATTCTGTTCCTCTTCAATTGTTATATGTATATCACAAAAATTATTTCATTATTTTACCATTATTATTTTACAAATATTATCCCAAGAATACAA
>Locus:intergenic3682_1:2426446-2426563(+)
TTATACCCTAATTTTTGTTCATTATTATTTAATTTTTGTGAATTTTATGTTTTCTATAAATTTAATTATTTTACTTTAACAATTCATTACGCATTTAGCATTTCAAGGCATACACAAT
>Locus:intergenic3684_1:2427202-2427235(+)
AACACAAATCAATTACAAATTGTATTGATTGTGT
>Locus:intergenic3691_1:2430028-2429989(-)
AACATTGTTGTTTCTTACTTTGAAAGGTGTGTTTTTATAT
>Locus:intergenic3703_1:2437003-2436958(-)
ATTGATATTCAACTATGTTATAAAAAAAGCAAATTGACCAAAATGG
>Locus:intergenic3752_1:2469301-2469334(+)
CATAACAAAGAACCACGCATCATGTATATGGCAT
>Locus:intergenic3754_1:2470744-2470795(+)
CCTTCTAGCATAGGTCCGAAAGCTTGTTTTGCAGCATCTAGCGCATGTTGTT
>Locus:intergenic3778_1:2491323-2491380(+)
TCTAAATACACCAAATCCCCTCACTACTGCCATAGTGAGGGGATTTATTTAGGTGTTG
>Locus:intergenic3792_1:2497874-2497907(+)
AAACTTATATCTTTTCAAAAAATCGATAAGTTTT
>Locus:intergenic3794_1:2499459-2499504(+)
GCTCTAGTATCAGTTCAACCGATACTAGAGTTTTTTTTGAAAATAA
>Locus:intergenic3811_1:2513146-2513077(-)
ACATTACAGATGAAAAATATAAAATTCTACATAATCAAGACCATGATGTGTACTTGTTTAACTTATGACT
>Locus:intergenic3820_1:2520849-2520930(+)
TTATTCCCGTTTTTTTGGTTTTTAGTGCAATTACATTTAAGAAAAAATCATTTTCTTGTAATATCAAAATTTAGGCATAATT
>Locus:intergenic3885_2:2560665-2560533(-)
CCGGTCGATAGCGTAACAAAATATGGACCTGTAAAAGGAGACTCGATTGTAGAAAAAGAAGAAATTCCATTCGAGAAAGAACGTAAATTTAATCCTGATTTAGCACCAGGGACAGAAAAAGTAACAAGAGAAG
>Locus:intergenic3885_1:2561310-2561202(-)
ACAAGAGAAGGACAAAAAGGTGAGAAGACAATAACGACACCAACACTAAAAAATCCATTAACTGGAGAAATTATTAGTAAAGGTGAATCGAAAGAAGAGATCACAAAAG
>Locus:intergenic3884_1:2562115-2562223(+)
TTTACGTTCTTTCTCGAATGGAATTTCTTCTTTTTCTACAATCGAGTCTCCTTTTACAGGTCCATATTTTGTTACACTATCGACCGGTGGTCTAACTACGTCTCCTGTT
>Locus:intergenic3887_1:2563911-2563863(-)
GTTATATTCCATTGTGCAACTCCTATTGTATTTGTAAAATTACATGTAA
>Locus:intergenic3901_1:2575384-2575351(-)
CAGAATCCGAACGATATAAAAAGTATATTGGGGA
>Locus:intergenic3948_1:2602387-2602441(+)
ATCATGCTGAGCGATAAAGATTTAAATAATAGATTGACCCACGTTCCCTCAGTCG
>Locus:intergenic3990_1:2628364-2628409(+)
TTATTGTTCGATTATAGTATCTATCCCCGACCTCTTAAAGAATCAA
>Locus:intergenic3997_1:2631861-2631819(-)
GTAGTATTGAATTTATCTACTACTTTAGCAGTATTTGATGCGA
>Locus:intergenic3999_1:2632315-2632222(-)
TCTAGGTATATAAGTCAATCGTTGCGTTTTACTTTTACCAATTTTAAAAAGAAAAAGAGAGATTGCCGTGCAAACATTGCACAACAATCTCTCT
>Locus:intergenic4007_1:2637954-2637879(-)
ATAATGTACCTACCTAAAATGAAAATAAATTCATTCAATACAACGTGTGTCATAAGTTCTGTTGAACATAACGGTG
>Locus:intergenic4018_1:2646954-2647008(+)
AAGATAGTTTTAAATTTTTTATTAAGTAGAAAACAATTATTACAGTTAATTTCAT
>Locus:intergenic4027_1:2651767-2651689(-)
TGTCGTACGTTTGCCAATAAACACGCACATATCATTTGTTGCCTAAACAACATATTGCCTGAAGTGTTGTTTAAGTACG
>Locus:intergenic4093_2:2683985-2683943(-)
GTAAGTCATTTAAGTCGAATAGCCATCCTTTTTAAAATGAAAA
>Locus:intergenic4093_1:2684305-2684269(-)
GTGTTTTTTAATATGTTATATCATAGCACAAATAATC
>Locus:intergenic4099_1:2687982-2687946(-)
TACACCTCCAGTATGATAAAAATGAGAACATTTCTCA
>Locus:intergenic4118_1:2700547-2700631(+)
GTGTTAAGTTATGATTTAACGAATTTAACAAATTTTACTAGGACGGCATTTAAGAATATTTATACGTTTTTAACGAATATTTATT
>Locus:intergenic4128_2:2709522-2709624(+)
ATTTTTCTTATTGATATTTCTATTCATATATTTCTGATTGTATATTTAGATATAATAATTTGTTATTGGAAAATATATGAAACAAATTTGACTCATCTTTTTC
>Locus:intergenic4128_1:2709585-2709621(+)
TATTGGAAAATATATGAAACAAATTTGACTCATCTTT
>Locus:intergenic4157_1:2727778-2727709(-)
TACAAAATTCATTTTAAAAGTTGTCACAAAAAATTTACATGTATTTTTATTATCTTTTGCAAAACAAAGT
>Locus:intergenic4182_1:2755189-2755231(+)
TATATCGATTTTTCTAGTGATTGGTGCCTCAGTCTTTTTAATT
>Locus:intergenic4212_1:2784337-2784373(+)
TTAAAATCACTTGGTATTTTCGTTGTTTACTTTACTT
>Locus:intergenic4223_1:2790756-2790684(-)
CTTGATATACATACAATACCACCTAAAAAACAAAGATGCAAGCATTTTATTTCGAATTCGAATATTTTCTGTG
>Locus:intergenic4232_1:2795686-2795734(+)
AACTTTTCGTCAACTATCTTTTATTGTAAGGTAGTTGTTGTACACATTC
>Locus:intergenic4236_1:2798181-2798316(+)
TCGTTTAAATTCATTTTAAGTGCGAATTCAACGAAAGTGATTTATTTCATATTCAATGTTTTAAATTTATACAGCTGTCACTGTTACTGCACACATACCTCAGTCTCACCTTATCATGACACAAAGGATATTGAAA
>Locus:intergenic30_1:24121-24178(+)
AAGATTGGCTGTGCTATAATCTATCTTGTGCTTAAGAACGGCTCCTTGGTCAAGCGGT
>Locus:intergenic31_1:24886-24805(-)
TTGTTCTTTATCGTTTATGTTTGTGTAAAAAATCACAGGATGTCGCTTACTATTTTTGTTATTGTGCGCATTTTCCGTCTTA
>Locus:intergenic37_1:30844-30781(-)
AACATAAAAAAGCACCCGATAAAGTCGTCTCACAGCAGTGCCGAACTTTATAGGGTGACTCTCA
>Locus:intergenic50_1:38260-38356(+)
CAACCAATTTTAAGGGTTTTCAATACTTTAAAACACATACATACCAACACTTCAACGCACCTTTCAGCAACTAAAATAAAAATGACGTTATTTCTAT
>Locus:intergenic65_1:43710-43665(-)
TCTCCTTGCATTTTTATTTTTTTAATTAACGTAACTGTATTATCAC
>Locus:intergenic66_1:44478-44532(+)
TTACGTTTCAGTGACGGTAGACTTACCTTTAACATGTTACATACTAAAAAATTAA
>Locus:intergenic84_1:55515-55617(+)
ACTTTAGATGTTTTTTCGTTGGGGATAAAACTTCCCTTTAGACAATTTTATCCAAAGACAATACAACAGTGCAACTTTATTAAAGTCACTGTCCTTTATCGCA
>Locus:intergenic104_1:66535-66586(+)
GATAAGTTCATCCATGTTTTTCACTCCGTTATTTGTTCTATCTTCAATACGT
>Locus:intergenic114_1:73026-73065(+)
GAATGGAATTGCAATTGGGAAGTATACGATTTTAACTGCG
>Locus:intergenic139_1:89605-89572(-)
ACACACAATCAATTGCAGAAGCACGAGCATTACT
>Locus:intergenic141_1:90104-90047(-)
TTACGTGACGAAATTGCAGGTTGGGACATAAATCAATGTTCTATGCTCTACAAAGTTA
>Locus:intergenic148_1:95615-95651(+)
GTTGTAAACATTTTTTTTGATTGGAGTTTTTTTCTGA
>Locus:intergenic155_1:97862-97778(-)
CTCTATTTTCAAATAATTGTGATTGAATTGAATCATTCTAGTTTTGTAAAGTTACTTATTCAATTTATTATATTTATTAACTCTA
>Locus:intergenic209_1:140865-140832(-)
TTAAAAGTTCTTATGTTGAATATTATTTTTTTAA
>Locus:intergenic214_1:143842-143878(+)
AGGAATCCCTTGAGACAGTATCAAATGGCATTAAGAA
>Locus:intergenic223_1:150861-150798(-)
TTTTTTAAAAGCGCTTTCAAGCATTACATTTTGACAATATTAAGAACATTTTACAGTTACAGCT
>Locus:intergenic270_1:187226-187295(+)
GGAAGCATTAATATTAATCTGAGAAGCTATAAAGAATTATTTTTAAAAGCGACAATATTAAATACGACGC
>Locus:intergenic332_1:232662-232743(+)
AGAGTTTCACTATCTATGACTCAAAAGGAGCTAGCAAATAAAGTTGGAGTAACTAGACAAACAATATCTCTTATAGAAAAGG
>Locus:intergenic333_1:232768-232735(-)
AGTGATAGAGAGGGGTTATGTACACCCTTTTCTA
>Locus:intergenic332_2:232882-232915(+)
TCAGAAACTGCTATTATTTTGAAAAGAAAACACA
>Locus:intergenic363_1:254760-254709(-)
GATATATTTGCAAGGGTAGAAGCAGTATCTTTCATCTCTTCACGCACATGCC
>Locus:intergenic364_1:258483-258528(+)
AAAATCGGCAAGATATTGAACGGTTCAAAAGTGAATTTTTACGTCA
>Locus:intergenic369_1:262117-261982(-)
GTAGCAATTAATAACCCATTCGATGATATTGGAACCCCACCTTTAACAAGGCATCACATTCTTTATCAGCATAGCTACTTACAAAAACGTATTCCTTCAACCATTGTAGGACTTGTCTCATATACTTACTACGTCT
>Locus:intergenic401_1:285721-285652(-)
TCACACGATGTACACACTTTGAACACATATTTCCAAAATGAGCATGTACATCATTGTGATGTTTTAACAA
>Locus:intergenic430_1:309066-309105(+)
CTGTCCTCGTTTCACTTTGTCTGTAATTATTATAGCACAA
>Locus:intergenic430_2:309171-309204(+)
ACATTTTCATTCTACTATCAAGTTGAGGGGGTAA
>Locus:intergenic434_1:311593-311698(+)
AACACAGAGAAATTCGAAAAGAAATTCTACAGGCAATGCAAGTTGGCGGGGCCCCAACACAGAGAATTTCGAAAAGAAATTCTACAGGTAATGCAAGTTGGGGAAG
>Locus:intergenic435_1:311830-311758(-)
CAATTTGGGTTAAAGACTTTCATAAACACTCAAACATTAACACTATACTTAGTTAGTGGCATTATTTTTTTAA
>Locus:intergenic461_1:327040-326959(-)
CAAAACTTTTTAGGGACACTATTTTTTGAAAAAGTGCTCCTTACTCAAATAATATATAAATTATTAGTATATGTATATAGTT
>Locus:intergenic478_1:342029-342074(+)
GTGAATGGATTTAAGTGGATTGATATTAAAGTAAAAGTTATGGAAT
>Locus:intergenic510_1:355689-355734(+)
GATTTAGGTGTTAAAAATGTTATTGTGACAAATGGCGTGAAAGAAC
>Locus:intergenic521_1:361901-361823(-)
ACCAAATACTTTTTTACATTTTTGAGATCTATACGTTCAACCGTCTTCAATTTAATATGCCCGTGGCACACTGTTGGTT
>Locus:intergenic566_1:392742-392781(+)
CAGGCCGAGTGCCTGTTTTTTTGTTGCTGTATTGCGGATT
>Locus:intergenic577_1:397291-397222(-)
ATAAATTTCAGCAACATACTCAATGATATATACACGTTAATCCTCACTATAAAAGGATGCAATTCCCACA
>Locus:intergenic605_1:415044-414987(-)
TTTAATAACTATAAATCGTCTACACATAATTGGACAAAATCTAAGAGAATAAAATTTG
>Locus:intergenic607_1:415810-415774(-)
AGCAATAAAACACTGTATATACTAATTCAACTTAATT
>Locus:intergenic629_1:423460-423406(-)
ACTAATCACCTTCATCCATCTCGAACAAATATTCTCACACCATTATCAATAAGGT
>Locus:intergenic667_1:445521-445473(-)
ATAAATTCAGGACTCTTCCACGTCATATTTGGACCCATCGAAAATTCGG
>Locus:intergenic681_1:453879-453843(-)
AGACACTGCGCTTTCACAGTGCCTAAATTTAATGTTC
>Locus:intergenic693_1:459670-459574(-)
CTTCAGGAGTGTCAAATACGCCACTGCAACCTGATGCTAATAGAATTAAGACTGACGTCCTATACACAACGCACATTTTCTAAAATTATTCATTGTT
>Locus:intergenic720_1:475807-475849(+)
GCGTATGTCATAAAATTTGCGAATGGTGACAAGTCAACGCAAG
>Locus:intergenic723_1:476183-476141(-)
TATTTTGCTATTTTCAATTTAGTACGATCTATATTTATTATAC
>Locus:intergenic751_1:496916-496814(-)
CTCCTAAACACAATATTTATCATATATGAACGTTCTGTAAAAGTCAATATTGTTTTTAAGCATTACATGATTACCACAAATCATTGTCTTCCACTACAGTTGA
>Locus:intergenic764_4:506707-506770(+)
AGGTGGCAAGCGTTATCCGGAATTATTGGGCGTAAAGCGCGCGTAGGCGGTTTTTTAAGTCTGA
>Locus:intergenic765_3:510261-510201(-)
CGGGTAACCTGCATCTTCACAGGTACTATGATTTCACCGAGTCTCTCGTTGAGACAGTGCC
>Locus:intergenic764_1:510279-510324(+)
CCCGTGGAGCTTTACTGTAGCCTGATATTGAAATTCGGCACAGCTT
>Locus:intergenic764_3:510437-510563(+)
GAGACAGTGTCAAGCGGGCAGTTTGACTGGGGCGGTCGCCTCCTAAAAGGTAACGGAGGCGCTCAAAGGTTCCCTCAGAATGGTTGGAAATCATTCATAGAGTGTAAAGGCATAAGGGAGCTTGACT
>Locus:intergenic764_2:510719-510809(+)
TGTCGGCTCATCGCATCCTGGGGCTGTAGTCGGTCCCAAGGGTTGGGCTGTTCGCCCATTAAAGCGGTACGCGAGCTGGGTTCAGAACGTC
>Locus:intergenic765_4:511073-510989(-)
ACATGTCACCATGCTTCCACCTCGAACCTATTAACCTCATCATCTTTGAGGGATCTTATAACCGAAGTTGGGAAATCTCATCTTG
>Locus:intergenic765_2:511478-511382(-)
CGGCTCTCGCTTACTCATTTAGCTCTACTAAACTCGTTGCGCTCTTTTCTCGTTTCGTCAGATTCAAACGTTTTCACTTCGCCAAGCCATTTTTCTT
>Locus:intergenic765_1:511731-511683(-)
CTACTAAACTCGTTGCGCTCTTTTCTCGTTTCGTCAGATTCAAACGTTT
>Locus:intergenic769_1:514725-514644(-)
ATTACAAACTCCCTTTTGCTTTTATATAAAAAGGTTGCCAAAGAGCAACTAATTACTGCAACAATAGCGACCATGATTTGTG
>Locus:intergenic805_1:538773-538704(-)
TTTACAATTTTCAAAAATGGTATAAGTCTTAGTTATATCATTACAAATAAAAGAGACTGCTCCTTATTTA
>Locus:intergenic818_1:550087-550189(+)
CTTCTGCTCCATTATTTTGCCGGGGTGGCGGAACTGGCAGACGCACAGGACTTAAAATCCTGCGGTGAGAGATCACCGTACCGGTTCGATTCCGGTCCTCGGC
>Locus:intergenic819_4:551889-551856(-)
ACTTTATGGGATTTGCTTGACCTCGCGGTTTCGC
>Locus:intergenic818_2:552789-552843(+)
CTATACGGAGTTACAAAGGACGACATTAGACGAATCATCTGGAAAGATGAATCAA
>Locus:intergenic819_3:553014-552948(-)
CCGGGGTGCTTTTCACCTTTCCCTCACGGTACTGGTTCACTATCGGTCACTAGAGAGTATTTAGCCT
>Locus:intergenic819_6:553811-553739(-)
GGACGGGATTCTCACCCGTCTTTCGCTACTCACACCGGCATTCTCACTTCTAAGCGCTCCACATGTCCTTACG
>Locus:intergenic819_1:553843-553753(-)
GAGCCTTCCTCTGGAAACCTTAGTCAATCGGTGGACGGGATTCTCACCCGTCTTTCGCTACTCACACCGGCATTCTCACTTCTAAGCGCTC
>Locus:intergenic818_3:554472-554508(+)
ACGAAAGGCGTAACGATTTGGGCACTGTCTCAACGAG
>Locus:intergenic819_5:555136-555082(-)
CTACGCCCACGACGGATAGGGACCGAACTGTCTCACGACGTTCTGAACCCAGCTC
>Locus:intergenic819_2:555271-555193(-)
TTCATGCTTAGATGCTTTCAGCACTTATCCCGTCCACACATAGCTACCCAGCTATGCCGTTGGCACGACAACTGGTACA
>Locus:intergenic848_1:575963-576023(+)
CAAAAGATAAAAAAGAGTATTGATTTTTTAATTAGAAAAGTGTTAAAATTATGTGGTCGCG
>Locus:intergenic883_1:599247-599199(-)
GGTGATTGCCTCCTAATAATATTGTATAAGAATTTGTTTAACTTAAATT
>Locus:intergenic895_1:605027-604985(-)
CTTTTTTCTTTAATTGCTTTAAATTATTTATCTATATTTTTAA
>Locus:intergenic894_1:605008-605047(+)
AAAGCAATTAAAGAAAAAAGTATTAAAAATTGCAATTCTT
>Locus:intergenic899_1:612862-612766(-)
ATTTTACACTTTGGTTTGAATAAATTAATTCTAGTAATTTTTAATTATTCGTTTGTTTTTTATATCAATTGTTTTAAATGGTTTGATACTGTGTTTA
>Locus:intergenic986_1:667495-667600(+)
AACATTAATTTAGGTCTTAAGAATGAGTTGACTATCGAATTTGCTAAATTAAAATTTGTTGTGTCAAAGTATACTACCCAAATCAACGCTTTTCTAAAGATTTTTA
>Locus:intergenic1000_1:680172-680205(+)
TCCAATCACATAAGAACCTCTAACTTCGTTAGTA
>Locus:intergenic1012_1:688159-688243(+)
GACGATGTTGATGTGATAGAAATGACTAATCGAACATTGGTAAAACAAATTAAGGCTTTGAAAAGCGCGCAGATGATTATTATCG
>Locus:intergenic1019_1:690675-690612(-)
ACGGACAAGTTGCACATTATAAAGCTGCGAAACTTGTCCGTTTTATATTTATTTTATAATAACC
>Locus:intergenic1021_1:692143-692098(-)
ACACGTAATATATTTGCATTATTTTTCAAATTAACTGCAGAAAACT
>Locus:intergenic1026_1:696272-696308(+)
GTTGTCTTAGGTTCATTTATCTTTGCTGCAGGTGTAA
>Locus:intergenic1043_1:705991-705952(-)
TTTGAATTCTTTTCAATTTATAAATTTATTATATCATGTA
>Locus:intergenic1117_1:750080-750032(-)
GCTTTGTATAAGCTACCGTTAACACGATGTATAAAACTAACATATATTC
>Locus:intergenic1117_2:750155-750101(-)
TCATTCATTTATCTAAAAATAAAAACACCTTCATATCAATTCATAAAAACTGAAT
>Locus:intergenic1143_1:768291-768222(-)
ATGATTTTTATAATATACCTTTTTATCAACACATATACTGTAAAACATAATATAAAAGAACATAATAAAA
>Locus:intergenic1153_2:777395-777332(-)
CTAGAATTGAAAAAAGCTTGTTACAAGCGCATTTTCGTTCAGTCAACTACTGCCAATATAACTT
>Locus:intergenic1152_1:777410-777443(+)
GGGGCCCCAACACAGAGAAATTGGATTCCCAATT
>Locus:intergenic1153_1:777481-777415(-)
TATTTCGTCGTCCCACCCCAACTTGCATTGTCTGTAGAAATTGGGAATCCAATTTCTCTGTGTTGGG
>Locus:intergenic1210_1:818066-818174(+)
AGTATTTCTTTATGTTGGGGCCCACCCCAACTTGCATTGTTTGTAGAATTTCTTTTCGAAATTCTCTGTGTTGGGGCCCCGCCAACTTGCATTGCCTGTAGAATTTCTT
>Locus:intergenic1211_1:818189-818087(-)
ATAAAGAATTTCGAAAAGAAATTCTACAGGCAATGCAAGTTGGCGGGGCCCCAACACAGAGAATTTCGAAAAGAAATTCTACAAACAATGCAAGTTGGGGTGG
>Locus:intergenic1220_1:823405-823441(+)
AGTGGTTCTTATACATTAGCCACAGCTAATGTGTACT
>Locus:intergenic1227_1:828395-828278(-)
AAACAAAGGATTGAAATGTTCCTTTCAATGTCTACTTTGAAGGGAACATTTCATATAGTTACGGTTCAACTAGCTTCATTCAATCATATTTCCGCTCAAAGTATAGTAAACAATTTAT
>Locus:intergenic1228_1:829601-829667(+)
GTGGACCCGTACGTTAATCGTGCGGGTCGTTTTTATTTATTTCTTATTCCCATTATACATCAATTTA
>Locus:intergenic1231_1:831271-831199(-)
TGCACTTGTAACAAGCTTTTTCCAATTAAAGTCAGGGGCCCCAACATAGAGAAATTGGATTTCCAATTTCTAC
>Locus:intergenic1241_1:839021-838970(-)
ATAATACTTCAAAATAAAAAACCTACCACAGTCTCAACTCTGTGGCAGGTTA
>Locus:intergenic1251_1:844295-844259(-)
TTATTACTCTTTCCTCCATCAAATAAACACCTATACA
>Locus:intergenic1315_1:872310-872274(-)
GGAGATAAAAGTATGGGTACTTTTTCTATATTTGTTA
>Locus:intergenic1319_1:874046-873971(-)
AAGTTGGGGATGGGCCCCAACAAAGAGAAATTGGATTCTCAATTTCTACAGACAATGCAAGTTGGGGTGGGACGAC
>Locus:intergenic1318_1:874329-874392(+)
GCTGACTTTCCGCCAGCTTCTGTGTTGGGGCCCCGCCAACTTGCACATTATTGTAAGCTGACTT
>Locus:intergenic1367_1:902685-902634(-)
TTATTTTATACTATTTATCTGATTAATTATTTTATTATTGCCACATATCCAA
>Locus:intergenic1376_2:905619-905736(+)
TATTTTGTTTTATTAAAAAGCTTATTGAAAATTAAGAATCTGACTATAAATAGTAATTTAAATGATCGTGATAACGGATACATTTTTAATCGAAATCAGGCTACGAAAAAATTAATTA
>Locus:intergenic1376_1:905631-905751(+)
TTAAAAAGCTTATTGAAAATTAAGAATCTGACTATAAATAGTAATTTAAATGATCGTGATAACGGATACATTTTTAATCGAAATCAGGCTACGAAAAAATTAATTAATTTTTTCACAATCT
>Locus:intergenic1392_1:919334-919367(+)
ACTCGGATAAAGCTAATTTATGAATGGATTAGTA
>Locus:intergenic1419_1:940817-940781(-)
TTGATTATACACGAATATATATTCTACCACACTTCTA
>Locus:intergenic1419_2:940818-940782(-)
TTTGATTATACACGAATATATATTCTACCACACTTCT
>Locus:intergenic1485_1:984868-984826(-)
TATTATAAAAGCAAAAAAGCTTTGCTCACATATATGATAACGT
>Locus:intergenic1497_1:995948-995912(-)
CGAATCATTTATACGGTCATGATTCTTAAGTTACTCC
>Locus:intergenic1557_1:1034512-1034461(-)
CATTCACACCACGCATGGACCAACGTATTCGTCTTCATTCATTTTAGTCTGA
>Locus:intergenic1561_2:1040433-1040382(-)
GCCGGGGTGGGACGACGAAATAAATTTTACGAAAATATCATTTCTGTCCCAC
>Locus:intergenic1561_1:1040461-1040419(-)
CAAGCTTTTTTCAATTCTAGTCAACCTTGCCGGGGTGGGACGA
>Locus:intergenic1560_1:1040423-1040504(+)
CCCACCCCGGCAAGGTTGACTAGAATTGAAAAAAGCTTGTTACAAGCGAATTTTCGTTCAGTCAACTACTGCCATTATAACT
>Locus:intergenic1560_2:1040492-1040531(+)
TGCCATTATAACTTTGTAGAGCATAGAACATTGATTTATG
>Locus:intergenic1575_1:1055942-1055906(-)
ACTTTCCTATGGATGGTTGTGCGTTTTTTTATTAGGA
>Locus:intergenic1594_1:1068819-1068858(+)
ACACTAAAATTTCAGTTAAATCTTATTTTACATGATGAAT
>Locus:intergenic1620_1:1083898-1083955(+)
AATAACCTAATAAAATGTTTAGGTCAACCTAAATTTATTTTAATTTTTTTAAAAGTAT
>Locus:intergenic1708_1:1138035-1138068(+)
ATCGACGTAAGAAGAATCATATATATTAATGATG
>Locus:intergenic1737_1:1152241-1152142(-)
AATGGCCTTCTAAGCCATCGGTCGGGGGTTCGAATCCCTCCCAGGACGTTTATAGGTATTTTTATACGCATTACCAAACAAAAGAGTTCCGTGATTACGG
>Locus:intergenic1769_1:1174317-1174221(-)
CTTTTACTTAAAATTATCGCGAACATAATTGAGAATAGCAACTATAACGCATTTATAAGCTTCAGAGAATTTGTACCATTCCTGAATAATTTTTATT
>Locus:intergenic1773_1:1175752-1175701(-)
ACAGTAGTAAGATATTTTCTAATTAAAAATTATCTTACTGCTGTTCTCTATT
>Locus:intergenic1775_1:1177503-1177461(-)
GATCTCAGTAAAAATGTTAACCTTAATCTATTTTATAATGTGT
>Locus:intergenic1789_1:1189014-1188897(-)
TTCTTTTGCGAGGTGTTTATTTATTATTTAATGCGTTCATTGAAACGAAGTATCGTGTTTTTAAATAACGTATCATCATTTAAGTTACAAATTATCTTTGTGATTTTAAAAATGAGTG
>Locus:intergenic1829_1:1224486-1224408(-)
ATACGTTCTATATTACTAACATGTGATATTCCCAACGTATCATTGAGTAATAACTGTCAGTGTAAACGAGTTATTCTTA
>Locus:intergenic1836_1:1231174-1231240(+)
AAAAAAGTAGCATTTAAGTTTACAATAGCGCTTACATTTTTTATAATTGTAAGGGAACTTAACCTAA
>Locus:intergenic1844_1:1236008-1236050(+)
TTTCCAACATACTTTTCACTTTTTAAGTCAGTATTTTTACTCC
>Locus:intergenic1851_1:1240874-1240817(-)
TTTTTGAATACGAATTCTAAATTGTCAGAAATACGTAACAATTCCAAAATTAAAAAGA
>Locus:intergenic1874_1:1258410-1258470(+)
ATTAGTGAACTCAGGCAGAAGAGTGGGAGATTCCCGCTCTTTTCTATTTGCCAAAAAGGGA
>Locus:intergenic1892_1:1268626-1268701(+)
TTGAACATTTTAAAACGCTTTATTATTTTGAGTGCAACTGTTAATTATCCTGTATGTATAGTGATTAATAGTGTAC
>Locus:intergenic1953_1:1308930-1308876(-)
CGATCGATAAACAAAAAGATATTTTTTGTTTTGTTTCTCTTTTCATATAGTATTA
>Locus:intergenic1952_1:1310311-1310368(+)
TGGCAACTACAAAGAAACAATGTATTGCTAAACGTAGTTACTGCATTAGGATTATTAT
>Locus:intergenic1955_2:1311005-1310921(-)
AGTATACTTTTCAAATCTATTAATTTTGGAATCATAAACCAAATGCTATATTACAATATAATTATCACAAATCATCATATATGCC
>Locus:intergenic1955_1:1311223-1311139(-)
AAATTCAATAGTCCTACCAGAATTGAAATCAAAAGATTCAAACTATTTTATCGTTTTAACTTCCTCGACCATTTTCACCTCCTTA
>Locus:intergenic1958_1:1313065-1313167(+)
ATGCTTTTTTCATTATTCGTTGAAAAAGAAGAGTCACAAAAGTTAACATATTTAAAAGAACTTGGTGAAGATGACGAATATAAATATGTTGCCAAAATAGATA
>Locus:intergenic1958_2:1313086-1313161(+)
GAAAAAGAAGAGTCACAAAAGTTAACATATTTAAAAGAACTTGGTGAAGATGACGAATATAAATATGTTGCCAAAA
>Locus:intergenic1997_1:1334714-1334660(-)
CTAATTATTTTTAAATGCAAATTAAAAACCGAATGTTTCCTTATTAATATGAGAA
>Locus:intergenic2001_1:1336895-1336814(-)
CCATTATTATTTTTTTCTTTCTTTTTTATTAAGTATATCTTTGACGCGTTCAAGTATATCCGCATCTTTTGGTTTATCTGTT
>Locus:intergenic2001_2:1337064-1337031(-)
AAAAAGTTTCGTTTTCAAGAGGTTTTATTTATTC
>Locus:intergenic2020_1:1348730-1348877(+)
TCGAAAAGAAATTCTACAGGCAATGCGAGTTGGGGTGAGGGCCCCAACACAGAAGCTGACGAAAAGTCAGCTTACAATAATGTGCAAGTTGGGGATGGGCCCCAACAAAGAGAAATTGGATTCCCAATTTCTACAGACAATGCAAGTT
>Locus:intergenic2042_1:1367979-1368024(+)
CGATTTCTATCATACTCAGATAGAAGTCGCCTTGTTCGTTTTCAAA
>Locus:intergenic2055_1:1378996-1378963(-)
ATGAACGTTTGGGTTTGCTCATATTACTTTTGTA
>Locus:intergenic2094_2:1408019-1408058(+)
CACAGAAAATTATACTGTGACTCGGGGAATTTTTATGCAT
>Locus:intergenic2094_1:1408048-1408081(+)
TTTTTATGCATTATAGATGACTGTAGAAAACATG
>Locus:intergenic2099_1:1409177-1409120(-)
CAATTTGGTAATAACTGCACTATAATACAAGTTAAGCAGATGATTATTCCATATTGCA
>Locus:intergenic2131_1:1427440-1427407(-)
CTATCATCGCTGTTAACAATTCATGCTTTAATAT
>Locus:intergenic2159_1:1470088-1469989(-)
CTCTTTTACGCTACTTTATTTATAATTATTATAAATTGTCACAAATTCAATTTACCTTACAATATATTTTGTGTTATTATATTCTGGAGCATAAATAAAT
>Locus:intergenic2184_1:1488893-1488959(+)
TTTTTTAGGTTCTTCATCTTTTATGGTGGGAAGGTAAAACTTCCTGCTTTTTTTATAAGTATTCATA
>Locus:intergenic2231_1:1517373-1517325(-)
TTACAACGACTGACATTCATGATATGTCAAATGAGGTTGATGACTAATT
>Locus:intergenic2247_1:1527497-1527461(-)
TACTTGTTTTCTTTGAGAATAAGTAGTTTTTTTAACA
>Locus:intergenic2327_1:1577613-1577481(-)
TTATTGATGCTAACAGCAATTTATTTTTCCATTTTCACTTTTTATATCAGTCAATATAGTTTAAAATTAAAGACATTATATAATATTGAAACTGACTATAACTATAAGATTGTTTTGTTATTGAAAGAAGGGG
>Locus:intergenic2380_1:1613434-1613506(+)
ATCCAAATAAAAAGCCAAAGCCAATGTTCTATTGACTTTGACTTTTCAGATCATGACAACATTCTAATTGTAT
>Locus:intergenic2416_1:1633147-1633222(+)
TGTAACAAGCTTTTTTCAATTCTAGTCAGGGGCCCCAACACAGAGAATTTCGAAAAGAAATTCTACAGGCAATGCA
>Locus:intergenic2418_1:1635159-1635198(+)
AAAAAGAGCAGTACATTTGTCATGCACCACTCTCCCTTAA
>Locus:intergenic2527_1:1705243-1705201(-)
CTTAATTGGATTTTAAATTATGTTATAATATTTGTATTGTTAG
>Locus:intergenic2532_1:1708892-1708925(+)
CAACTTCCCTATTATATCATAGGTCTATTCCCTA
>Locus:intergenic2556_1:1724739-1724775(+)
CCAGAACTAATTTATATATATTTTAGCATATTCGACT
>Locus:intergenic2564_1:1732389-1732422(+)
GAATTTTACAATAGAATTAAATTTTCAATTGGTT
>Locus:intergenic2578_1:1745189-1745252(+)
TGCCATATTAAACTATTTGCCCGTTTTAATTATTTAGATATATATATTTCCATACTATTTAGTT
>Locus:intergenic2609_1:1763105-1763048(-)
GTTCTCCACCAAATGTGGTGGGTATATAATTTAAAGAACTATTTTAAATTACAACTTT
>Locus:intergenic2660_1:1799424-1799511(+)
CAAAAAATCGGACAGATGAAAAGTAAAATACTTTTTTCCATCAGTCCGATTTATTATAGAACCTTTATCTATAGAACCATTATAGTAC
>Locus:intergenic2724_1:1844492-1844612(+)
AGAGAAGGCCTAATACGTCCATTCGCTCTTATCGTTCAGACCTATTTGTCTGCAAACGGTTTGGCACCTTTCTTTTATAAAAAAAGAGGTTGCTGGGTTTCATTGGGTCCATGTCCCTCCA
>Locus:intergenic2724_2:1844517-1844589(+)
CTCTTATCGTTCAGACCTATTTGTCTGCAAACGGTTTGGCACCTTTCTTTTATAAAAAAAGAGGTTGCTGGGT
>Locus:intergenic2746_1:1856302-1856416(+)
TTTATCCATTTTCCTAACGTCAAAGGTGTTAAATCATACTCGCGTATAATTTCATTTCTTGGCTTACCATTTTCATATAATCTAACCATTTATAACTTAAACTCTGAACTAAATG
>Locus:intergenic2774_1:1873619-1873652(+)
GAACTGAATAAATACTGGGTCATTCAATCATTAA
>Locus:intergenic2781_1:1877242-1877182(-)
TTAGTAATAATGATAAATAGAATTTTAATTTATTCTGCTAGTGAATTTTTAGTTTTAAAAC
>Locus:intergenic2788_1:1880598-1880706(+)
TCTATCTTTATTATCTTTTATTGTAAAAATAACCAATTCTTCTTAAATCATCATGATTCTATCCCACTTATATATTATTACTCGTTAATCTGGTTTTGTTATCTATACT
>Locus:intergenic2791_1:1882453-1882360(-)
GATCGCGGGTTCGATTCCCGTCGAGACCGCCATTATTATTACCATTACGGTTCAGTAGCTCAGTTGGTAGAGCAATGGATTGAAGCTCCATGTG
>Locus:intergenic2791_2:1882820-1882757(-)
TATATTATAAAAGGGAAGAAGAAGCGTTTTTTTACACAAAAAACTTTCAAAATGTCGTTGACGT
>Locus:intergenic2807_1:1891420-1891360(-)
ATTCATAAATATGATTTAAGCGAAAATCACTACAAACGATGTATTCCTGTAATTTGTAAAC
>Locus:intergenic2812_1:1899163-1899196(+)
TTTGTAGCGTGCGTTGATTTTTTTCAAAAATTTC
>Locus:intergenic2828_1:1907566-1907599(+)
TTTAATGATTTCATTAAAAATATTACTGATAGAT
>Locus:intergenic2843_6:1916251-1916152(-)
CCTTGTAAAACAAGGTTTCTTTTTATTTCTCTCTATACAATACAAATAAAAGTGGTTCTCCACCAAATGTGGTGGGTATATAATTTAAAGAACTATTTTA
>Locus:intergenic2843_4:1917585-1917438(-)
TCGAGACCGCCATTTAATTTTATAATTAATAGCGATTTACCTATAATAATGGAGGAATACCCAAGTCCGGCTGAAGGGATCGGTCTTGAAAACCGACAGGGCCTTAACGGGCCGCGGGGGTTCGAATCCCTCTTCCTCCGCCATTATT
>Locus:intergenic2842_4:1917721-1917793(+)
TCCCTTCAGCCGGACTTGGGTATTCCTCCAAAATTATATGGACCTTGCAGGACTCGAACCTGCGACCGAACGG
>Locus:intergenic2843_3:1918004-1917926(-)
CTGCTTTGCACGCAGGAGGTCAGCGGTTCGATCCCGCTAGTCTCCACCATATTATTTACAAACTATATAAGGCGGTGTA
>Locus:intergenic2843_8:1918046-1917974(-)
TACTGTAATTATTATGGGGGCTTAGCTCAGCTGGGAGAGCGCCTGCTTTGCACGCAGGAGGTCAGCGGTTCGA
>Locus:intergenic2843_5:1918495-1918456(-)
TGGCTCACCATTTGCGGGTGTGGCGGAATTGGCAGACGCA
>Locus:intergenic2842_5:1919075-1919141(+)
ATGCTTTCAGCACTTATCCCGTCCACACATAGCTACCCAGCTATGCCGTTGGCACGACAACTGGTAC
>Locus:intergenic2843_1:1919238-1919163(-)
CGTCGTGAGACAGTTCGGTCCCTATCCGTCGTGGGCGTAGGAAATTTGAGAGGAGCTGTCCTTAGTACGAGAGGAC
>Locus:intergenic2843_7:1919619-1919502(-)
TTATCGTGGTGGGAGACAGTGTCAGGCGGGCAGTTTGACTGGGGCGGTCGCCTCCTAAAAGGTAACGGAGGCGCTCAAAGGTTCCCTCAGAATGGTTGGAAATCATTCATAGAGTGTA
>Locus:intergenic2843_2:1920006-1919973(-)
GGGCTGACGCCTGCCCGGTGCTGGAAGGTTAAGA
>Locus:intergenic2842_2:1921423-1921510(+)
ACGTGCTCCGTCGTACTCAGGATCCACTCAAGAGAGACAACATTTTCGACTACAGGATTATTACCTTCTTTGATTCATCTTTCCAGAT
>Locus:intergenic2842_1:1921589-1921622(+)
CTTCCCGTTTCGCTCGCCGCTACTAAGGGAATCG
>Locus:intergenic2842_3:1923935-1923998(+)
GTTACGTTTTTGGAATTAACGTTGACATATTGTCATTCAGTTTTCAATGTTCGTTTGTCACTTA
>Locus:intergenic2844_2:1925077-1925146(+)
CACCATCTTTCTTATATAATAATTATTATTACTTACTATAAATATAACTGTAGTATTGCGCGCGTGTCAA
>Locus:intergenic2844_1:1925119-1925152(+)
TATAACTGTAGTATTGCGCGCGTGTCAATATTTA
>Locus:intergenic2860_1:1934611-1934644(+)
GGGCAGAATGAAAATCAAAACGATTTTTACTCTG
>Locus:intergenic2895_1:1952277-1952235(-)
AATCAATGTTCTATGCTCTACGAAGTTATATTGGCAGTAGTTG
>Locus:intergenic2911_1:1961493-1961442(-)
TGCAAGTTGGGGTGGGGCCCCAAACAAAGAGAATTTCGAAAGGAAATTCTAC
>Locus:intergenic2956_1:1993033-1993066(+)
TCAATATACATACGATTACTATTTATTTACAATA
>Locus:intergenic2992_1:2011205-2011241(+)
TACTTTTTTTACTGCTTGTATACTTTCAGATTATTCT
>Locus:intergenic3004_1:2023409-2023442(+)
ATATGGAAAGTACATAATGAAATGGCATTTTTAA
>Locus:intergenic3055_1:2046651-2046618(-)
TGTATTTATCTACTATATTTTTGGAATAAACAAT
>Locus:intergenic3072_1:2056373-2056460(+)
TTATGTCAACCACCCATAAGGATTTTAATCAAGCACTCATTCATTCCTGCACTCGCAATATGCATTACTTATAGAAGTGGATGCACTC
>Locus:intergenic3072_2:2056841-2056934(+)
CTCTATAAGTATATTTGCAATGATCGATATGATGATTTTTCATTGCAATATAATGATTCTCTCAGCATCTTATATCACCTAATAAAGTTAATGT
>Locus:intergenic3073_1:2057061-2056971(-)
AGGAAGAGTTATAGAAAAATATGTATCATTCCACACGTTGCAGGCAGTGAATACGTATTTGAATACGTTAATTATGAGGTGATGTTGGGTG
>Locus:intergenic3135_1:2089217-2089163(-)
GAATATAATATAAATATCAAAAATATTGTGTATAAGGTTGAAAACAAGAAAATCA
>Locus:intergenic3138_1:2092249-2092288(+)
TCTAACTGTAAATTCGCTATAGTTAGAGTTATTTTTTTAC
>Locus:intergenic3154_2:2108874-2108955(+)
TTTCCTCTCCTTCGGCTCTCGCTTACTCATTTAGCTCTACTAAACTCGTTGCGCTCTTTTCTTGTTTCGTCAGATTCAAACG
>Locus:intergenic3155_5:2109211-2109076(-)
CAAAATCACTTTTACTTACTATCTAGTTTTGAATGTATAATTTACATTCATATGTCTGGTGACTATAGCAAGGAGGTCACACCTGTTCCCATGCCGAACACAGAAGTTAAGCTCCTTAGCGTCGATGGTAGTCGAA
>Locus:intergenic3155_2:2109502-2109460(-)
GGCGTAGGAAATTTGAGAGGAGCTGTCCTTAGTACGAGAGGAC
>Locus:intergenic3154_1:2109578-2109644(+)
CAACCCTTGGGACCGACTACAGCCCCAGGATGCGATGAGCCGACATCGAGGTGCCAAACCTCCCCGT
>Locus:intergenic3154_3:2110813-2110900(+)
CAATCGGTGGACGGGATTCTCACCCGTCTTTCGCTACTCACACCGGCATTCTCACTTCTAAGCGCTCCACATGTCCTTACGATCATGC
>Locus:intergenic3154_4:2111147-2111246(+)
CCTTATCACCCATGTTCTGACTCCCAAGTTAAATTAATTGGCATTCGGAGTTTGTCTGAATTCGGTAACCCGAGAGGGGCCCCTCGTCCAAACAGTGCTC
>Locus:intergenic3155_3:2111854-2111791(-)
TGTAGGACACTCTATACGGAGTTACAAAGGACGACATTAGACGAATCATCTGGAAAGATGAATC
>Locus:intergenic3155_4:2111883-2111841(-)
CCCAAACCAACAAGCTTGCTTGTTGGGGTTGTAGGACACTCTA
>Locus:intergenic3155_1:2113554-2113482(-)
CGGCTCAACCGTGGAGGGTCATTGGAAACTGGAAAACTTGAGTGCAGAAGAGGAAAGTGGAATTCCATGTGTA
>Locus:intergenic3184_1:2140481-2140574(+)
TTAATAGTATCACATTTTAATGCTATTTTGCATTTTAAAAACGAGGACTTATGTGTCTGTATCTATGTTGATTCATTTATAATCAGAACAATAT
>Locus:intergenic3197_1:2145724-2145673(-)
ACACATTGCAACGTCCCAACAACATATCATAGAATAGTAACGGCATGGCATC
>Locus:intergenic3212_1:2154872-2154938(+)
TGGGAGTCGGACATAAATCAATGTCTAGACTCTATAGTGTTGTATTTGGCAGTAGTTGACGGGGCCC
>Locus:intergenic3229_1:2162135-2162102(-)
TTAGTTTGTATGAGTGGAACGGTTTTCATGATTG
>Locus:intergenic3294_1:2199670-2199745(+)
CATTCCTACTTTATCGACATTCTTTCATTACTTACCACTTTAGATGTTTTTTCGTTGGGGATAAAACTTCCCTTTA
>Locus:intergenic3306_2:2207539-2207617(+)
GAAAAAGATAAAGTTGAATCAATAACAAAAATATTAGATGAAATTAATGCTTACCAAGACGAATTGCATTTGGAAGAGA
>Locus:intergenic3306_1:2207999-2208074(+)
ACAAAAAGAAGAAGTAACACTAGTATCTGGATTACTAGCATACAAAGGAGCAGTAAGACATTTTCTAATAGAAAAT
>Locus:intergenic3321_1:2218007-2217962(-)
AAACAAATTATTAACGCAAAAATACTCCTTTCATACATAACACAAG
>Locus:intergenic3329_3:2230406-2230322(-)
AATCTGCCCCCCTCCACCATCTATATATTGGGCTATAGCCAAGCGGTAAGGCAACGGACTTTGACTCCGTCACTCGTTGGTTCGA
>Locus:intergenic3328_8:2230658-2230691(+)
GGCTCCACAGGTAGGACTCGAACCTACGACCGAT
>Locus:intergenic3329_1:2231347-2231296(-)
ATCGACGGGGAGGTTTGGCACCTCGATGTCGGCTCATCGCATCCTGGGGCTG
>Locus:intergenic3328_4:2231740-2231779(+)
GGCTACAGTAAAGCTCCACGGGGTCTTTCCGTCCTGTCGC
>Locus:intergenic3328_3:2232305-2232338(+)
GTACCGGATTTGCCTAATACTCAGCCTTACTGCT
>Locus:intergenic3329_2:2233041-2232984(-)
CTGAGGGTAGCGGAGAAATTCCAATCGAACCTGGAGATAGCTGGTTCTCTCCGAAATA
>Locus:intergenic3328_2:2233008-2233080(+)
CCAGGTTCGATTGGAATTTCTCCGCTACCCTCAGTTCATCCGCTCACTTTTCAACGTAAGTCGGTTCGGTCCT
>Locus:intergenic3328_5:2233047-2233104(+)
CCGCTCACTTTTCAACGTAAGTCGGTTCGGTCCTCCATTCAGTGTTACCTGAACTTCA
>Locus:intergenic3328_1:2233188-2233242(+)
CACATTTACTGCTTAACCTTGCATCAAATCGTAACTCGCCGGTTCATTCTACAAA
>Locus:intergenic3328_7:2233508-2233619(+)
ATTCGTCTAATGTCGTCCTTTGTAACTCCGTATAGAGTGTCCTACAACCCCAACAAGCAAGCTTGTTGGTTTGGGCTCTTCCCGTTTCGCTCGCCGCTACTAAGGGAATCGA
>Locus:intergenic3328_6:2235103-2235175(+)
CGCACATCAGCGTCAGTTACAGACCAGAAAGTCGCCTTCGCCACTGGTGTTCCTCCATATCTCTGCGCATTTC
>Locus:intergenic3392_1:2271632-2271752(+)
ATACAATTTATTCTACATTCATTATATACTTCATTTTATAAAATTATCAATACTATAATTATTATCTTAGGTAAGTTATTGCATAATACAAAAATTCATAATAACTTATTTGCTTGCTCCA
>Locus:intergenic3411_2:2282279-2282207(-)
CATTTAGCTTGCGGAGGGTGGACGATAACCAGACGATTGTGTTCTAATCATAGTGGTTCAAGGGAAAGAACGA
>Locus:intergenic3411_1:2282312-2282243(-)
TTACACAATCAAAAGTGTACATTATTAAATTGTCATTTAGCTTGCGGAGGGTGGACGATAACCAGACGAT
>Locus:intergenic3414_1:2285549-2285657(+)
TATTTAGACTTTTTATTCGCTTCAGTGAAAGCTCTAATTGATAGTTATTTTATAAATTCTAATTTTTCTCCGCTTAATAAATACTCAAAAATTCCTAGCTTCCTTGAAA
>Locus:intergenic3421_1:2288268-2288208(-)
TTTAGTGGTTGCAATACATGTTTATTTTTCACTGGAAATTATAATTTAATAATGTACACTT
>Locus:intergenic3430_1:2294204-2294237(+)
ACGATTCGTGTATCTATCATATTTTACAATATTT
>Locus:intergenic3481_1:2308759-2308669(-)
AGAAAAGCGATGAAGCGAAAGGTTACTGACACACCCGGCCGCTTTGCCATGGCGCTGTGTAAGATAGTTTTCGTGGAGAAGTCTATCACTA
>Locus:intergenic3480_1:2308765-2308804(+)
TCCAACGTTAGTTATATTACACGAAAAACATCGATAAATC
>Locus:intergenic3499_1:2317791-2317728(-)
CACGTGCGATTTAATCGATGTGTTAATAAAACAATACTGGCATTCAACATGTACGATAATAAAA
>Locus:intergenic3508_2:2326154-2326250(+)
AAACTTAGCATTTTATCTATTACAAATATTAAATTGCTGGCTATATCTTGTTTAGATTTATATCTTTTGGACAACTTGTTGTTTATTCGACAACATT
>Locus:intergenic3508_1:2326240-2326336(+)
TCGACAACATTTATACCTAAAAAAGATATATTACAACTCAATGACTTGGAGTGTGACATCAATGTTAAAGAGCCCTTAAAGATTAATTATGTAGTGA
>Locus:intergenic3565_1:2353607-2353550(-)
CTAAAAATTTATCAATGTATAGCCGATTTGACATGCCTAAATTTGGGTGTGTCAATGG
>Locus:intergenic3579_1:2361757-2361706(-)
AACATCATGTATTATTATGATTATGTAAGTTATTTAAATAAAAAGGGTGAGT
>Locus:intergenic3679_1:2423681-2423573(-)
CTGAAAAAATGGTATATTTTAATTGTGAAAAAAATCACATTAATCTCACTGTTCTGTAAAATGTTATCGATAACAAAATGCTATAGCCAGAGCATGATTTTAATGAAGC
>Locus:intergenic3691_1:2430039-2430000(-)
TCTTTCAAAGGAACATTGTTGTTTCTTACTTTGAAAGGTG
>Locus:intergenic3702_1:2437033-2437135(+)
TATGTATTGTTTTTTGAAATACATAGGTTTGAAATCTATATTAATTATGCACCAAATAATTTAATTAGACTCTATCGAAAATTTCCAAATTTTGCTTACTATC
>Locus:intergenic3706_1:2440079-2440154(+)
TTTAACGTGATTAGGGTGTGTCTTTTTAAATTAATTTTATGTAATATAAATACTGCATTTGCAAACTGTTGCACTT
>Locus:intergenic3719_1:2445657-2445615(-)
AATCACTTCATAAATAAGGGAAAATCCTTATGTTCACTTTTTC
>Locus:intergenic3746_1:2466543-2466648(+)
CTCAATTGTACAAATATCTGTACAATAAAACAAGCGACACAGAAAAAAACTACTAATCAAGATTTCGCACGGGGAAGAATCAATACCTATCCTGTACTGATTCCCT
>Locus:intergenic3762_1:2475840-2475900(+)
CTCTCTTCGAAAGACAATTTCCTCCTCTATTTATTAGCAAACTATTGCATTTCTCCATATA
>Locus:intergenic3800_1:2505409-2505448(+)
ATTCGACCAAGTCTTTATTCTTTGTATATTAAACGGATAA
>Locus:intergenic3813_1:2514427-2514322(-)
TTATTGCCAAAAATACAAAAAATAATATGCGACAATTATACGCTTATTATAATAATAGTCAAATGCATTTTTTGTAAGAACGCAAAAGCATTTGTAAAATTAGTTT
>Locus:intergenic3819_1:2519319-2519241(-)
GTATCGCTATTCATTAACACAGCGAAAATATTCATAAAGGCACGCATACTTTGTAGTCAGTTATCTGTTCTGACATATA
>Locus:intergenic3823_1:2522367-2522325(-)
ACTAAACAAATTGAAATTAGTAACAATAAAAGAATAACATATT
>Locus:intergenic3830_1:2526556-2526595(+)
CAAAAAGCACACTTAAAAGTCAGTATCACAACTCACTTTT
>Locus:intergenic3865_1:2546439-2546352(-)
TGTTTCTTGAACTATATATCATCTAGTCGTCATTTACAATTGGTAAATATGACTTCAAACTGTATGAAGGTGATGGCGATTAAAAGGC
>Locus:intergenic3884_2:2560130-2560205(+)
GTCTTACTTCCTGGTTGTCCTTCTTGTTTCACTCGCTCTTCACCAGGTTGTAATTTTGGATTAAACTCACGTTTTG
>Locus:intergenic3885_3:2561022-2560971(-)
CCTGTAAAAGGAGACTCGATTGTAGAAAAAGAAGAAATTCCATTCAAGAAAG
>Locus:intergenic3884_1:2560979-2561108(+)
AATGGAATTTCTTCTTTTTCTACAATCGAGTCTCCTTTTACAGGTCCATATTTTGTTACGCTATCGACCGGTGGTCTAACTACGTCTCCTGTTTCTGGATTCTTAATTCCTGGTTTACCTGGAACTTCTT
>Locus:intergenic3885_1:2561529-2561442(-)
GACGAATTTGATCCGAAGTTACCAACAGGAGAGAAAGAAGAAGTTCCAGGTAAACCAGGAATTAAGAATCCAGAAACAGGAGACGTAG
>Locus:intergenic3885_2:2562246-2562177(-)
AAACCAGGAATTAAGAATCCAGAAACAGGAGACGTAGTTAGACCACCGGTCGATAGTGTAACAAAATATG
>Locus:intergenic3896_1:2571301-2571436(+)
AAGCGAGTTAATAAAAAGTTAAGATTGTTGTTAACTTTATGTATAATGAGTTTTTTATTATTTATAACTCACATATATATTGCATGCAAAACTCTTAAATCCCTTGATATAACAGGCTTGTATTTTTTATACTTAT
>Locus:intergenic3915_2:2583754-2583646(-)
ATTAAAATTTATAGCAACAAATTCATTTTAACTATGCTAATAAAAAGATTATGGAAATATTTTGACAAGGAAAGGAGAAGTCGAAATGACATCTTTTTGACATCACTTA
>Locus:intergenic3915_1:2583709-2583661(-)
AGATTATGGAAATATTTTGACAAGGAAAGGAGAAGTCGAAATGACATCT
>Locus:intergenic3938_1:2598023-2598131(+)
CTTTTTATTTTGTTTATCTGTATCAAAATCGGTTTGATTAAAATCTGCTTTATTTTATCATCTATTCAACTGATTGTAGTGCGCTTATTTTACTATGGCATTATTGCCT
>Locus:intergenic3952_1:2605596-2605647(+)
ATCTTTAATATTTATACACTTTATCTTTCGAGCTATTTATTTTTTGTTTTTG
>Locus:intergenic3962_1:2609446-2609524(+)
AAGCTACTGCCTTTTGTAACGTATTCTCTTTCAACTCGCTACTTCGCATACGCACTACGAATGACTAAAAGTTCATTCA
>Locus:intergenic4025_1:2650684-2650651(-)
CAATTTCTTTATCTAAAAATTCAGAATTTTGTGA
>Locus:intergenic4026_1:2651712-2651805(+)
AATATGTTGTTTAGGCAACAAATGATATGTGCGTGTTTATTGGCAAACGTACGACATAGTAGTATAGTATGTCTAAACAACATATGTTGCATAG
>Locus:intergenic4028_1:2652205-2652277(+)
ATAACATCACTTTGCCATCGTACTACTATTAAAATCGTGTCTCAAACCCCTTATTTTAATTCCAAAAATCTGC
>Locus:intergenic4048_1:2661536-2661569(+)
TTTTTTATTAAATTTAAGGATGCTACGGTTAGTT
>Locus:intergenic4065_1:2668043-2668004(-)
GTAAACATTGTGTGCCAATCATCAATGTTGGAGATTTGTG
>Locus:intergenic4090_1:2682546-2682597(+)
AGTCATAATACTTTATTCAATTATTATTTTACGCAAAAGTATTGCCTCTATC
>Locus:intergenic4119_1:2700548-2700485(-)
ACAGCTGTTTTAGCGCTATTAAAGTTTTGTTTATTACGAGAAAAATTATATAAATATTCAATAA
>Locus:intergenic4129_1:2709013-2708941(-)
AGGATGATTATAATGAGGGGTTATAACGAAAGATATTGTAGCTGGACTAATACAGCTATACAATGTGATTATT
>Locus:intergenic4157_1:2727668-2727635(-)
TACAAGAAACGTAACTACCAAAGGAGTTTACAAT
>Locus:intergenic4198_1:2769081-2769150(+)
CCGTTATGTATAACTTATTTATATTTTTGTACAAGATATAATATTGTCCAACTTCAAATATCCAAACCTA
>Locus:intergenic4234_1:2796324-2796363(+)
TTAAAAGGCCACTTTTTTGAATTTAATAAACACCATCTAT
>Locus:intergenic4260_1:2808798-2808852(+)
CAACATATAAATATAAATTTTTATGTTTCACGTAAAACAAAAAAAGACAAAGCTG
>Locus:intergenic18_1:14280-14319(+)
GCAACAATACGGGATAATTATGATGAACTAAAACAATCTA
>Locus:intergenic21_1:15902-15836(-)
TTAAAATATTGTTATCATTGTCATACGTTAGCCAAATCGCTTTCGTGTATACGATTCCCAGTCATAC
>Locus:intergenic30_1:24827-24896(+)
AACAAAAATAGTAAGCGACATCCTGTGATTTTTTACACAAACATAAACGATAAAGAACAAAAAATGATAA
>Locus:intergenic83_1:54553-54481(-)
ATCAAAATAACTCAGAGAATAAAAGAGATTAGTGAAATGATGGGCATTATATTATATGACCACATAATATTTT
>Locus:intergenic114_1:72462-72567(+)
ATAGGGAATGGTAGGACGAAAAGCGTAAGAATAATCTTTTTACGTAATGTAAACTCAGAAGAACCGTCATCATGGAGCACAGACCACTGTTTTTCAAATGCTGCTT
>Locus:intergenic115_1:72546-72504(-)
GGTCTGTGCTCCATGATGACGGTTCTTCTGAGTTTACATTACG
>Locus:intergenic115_2:73198-73165(-)
GACGACAACTCCATATTGGAGCAACTTAACACCT
>Locus:intergenic123_1:81595-81499(-)
CCCCTAATAATTATCCTCAATAAACTGAGTATTTCTTGGTACTCCCTTCTCTATTACATCCAATTCATATTGTTTTGCGTGAAGTTGTCATGTTTTA
>Locus:intergenic140_1:90030-90099(+)
GTCAACTACTGCCAATATAACTTTGTAGAGCATAGAACATTGATTTATGTCCCAACCTGCAATTTCGTCA
>Locus:intergenic141_1:90354-90279(-)
ACTCAGACAGCAATTTCCCGAAAAATAATACCTCTTATTTCAACAAATATGTATGCAGTTCGGATTTATATGATTA
>Locus:intergenic189_1:120623-120545(-)
ATATGTGACAGGCAATCGAATTTTTACAAAAAGTTCACAAAATATACACAATATTTAACTATAATAAATAATATATCAT
>Locus:intergenic245_1:167316-167280(-)
ACCGCATTATTTACGCATATTCATTTATATGAAATTA
>Locus:intergenic268_1:184795-184858(+)
TATTGTTTTAGTAATATAACTCATGCTAAATATAATGTGTATGATAAGTGCAATGACTCAGTAA
>Locus:intergenic290_1:196829-196868(+)
ATTAAGAATTTGTTAAAATTTAAGGATAACAATTGTTTTA
>Locus:intergenic291_1:197085-197034(-)
CACCATTCGCAACATATGAGCGATATATTCTACCCTAAAATACATCTTGTAT
>Locus:intergenic297_1:206001-205932(-)
TTGAATACAGTACGATACAATATGAGATGTAAAAAACTAATAACCTTTTACAAATTTGTTTATCAAAATA
>Locus:intergenic296_1:205979-206018(+)
ATATTGTATCGTACTGTATTCAAAATTGTTAACGAGATGA
>Locus:intergenic310_1:214706-214775(+)
CAAAATTTAAGGGGAGAGCGAACTATCAATGATGCCGCAAAATACAATAGCAAAGAAAAAACAGGCGCGT
>Locus:intergenic316_1:221895-221928(+)
AGTTCAGGTTTGAGCTTTGCTTTTTTCATAGATG
>Locus:intergenic349_1:244297-244258(-)
ATACAGAAAATTGATATAGTACACAACTATTTTCTAGTGT
>Locus:intergenic362_1:254920-254983(+)
ACTGAAAGAAAAGTGAAAACTTCTCTATCAGTCCGCTTTTTCATAGAACAAAATGTAGGCGCCA
>Locus:intergenic365_1:258775-258673(-)
TCACATAAATTATGTACAATTTTCATCAAATGTATGTCAAAACATAGAAACTGTACTAATTTGTGTAACAGTAATATGCTAATTGCATTCTGTTACACAACAG
>Locus:intergenic374_1:266943-266985(+)
GATGTGAGTGGTTTTCTTTATTTTAAACATGAACAATCAGATA
>Locus:intergenic397_1:282377-282311(-)
TACTCGACACATATAGTTGTATCAAATAGCCCTTTATACAATTTTTTGGGTAAGGTTTTACAATTTT
>Locus:intergenic401_1:285676-285628(-)
GTACATCATTGTGATGTTTTAACAACATTTCAATTATATCTATATTTTT
>Locus:intergenic431_1:309113-309071(-)
ATAATATTTTGTGCTATAATAATTACAGACAAAGTGAAACGAG
>Locus:intergenic435_1:311643-311607(-)
CCCCGCCAACTTGCATTGCCTGTAGAATTTCTTTTCG
>Locus:intergenic501_1:350052-349989(-)
CGTATTTCCAACTTACTTTCACCTATTTTAATTCATAAAAACGACACTTTAATTGTCATTATCC
>Locus:intergenic508_1:354659-354737(+)
CATAATTTATTGTCGACAAATATCATACTGTATAAACATTTATCATTTTCTCAAGTACCTTTTACACGATGGAATGAAC
>Locus:intergenic545_1:379842-379770(-)
TTCGGATTAAAATATGAAAGAGATTGCATATCTACGTTTTTAAGAAATCGCTTACAATTACAAATAGGAGGAT
>Locus:intergenic584_1:407874-407934(+)
GTGTTTTACTTTCCTCTTTATTGTGTTTACGTTTCATTAAACTATTATAAGATATTAATTA
>Locus:intergenic595_1:411739-411649(-)
TTCATATCATTTTTGACATTAATTCATTTGAAATTTTCTATGATATTTTTAAAAATACACTTCACAAAAGCGAACGCATGTTCTATAATGG
>Locus:intergenic659_1:440723-440684(-)
AAATACAGATTACAATTTTTTATAAAATCAAATGTTTTGA
>Locus:intergenic667_1:445512-445461(-)
GGACTCTTCCACGTCATATTTGGACCCATCGAAAATTCGGGTTCTCAAATCA
>Locus:intergenic692_1:459622-459724(+)
TTAATTCTATTAGCATCAGGTTGCAGTGGCGTATTTGACACTCCTGAAGATTCAAAAGAAACACAAATCAAAAAGAGCTTTGCGAAAACGTTAGATATGTATC
>Locus:intergenic693_1:459707-459641(-)
TTCGCAAAGCTCTTTTTGATTTGTGTTTCTTTTGAATCTTCAGGAGTGTCAAATACGCCACTGCAAC
>Locus:intergenic713_1:469419-469380(-)
GAACATCTTAACTTTTTATTAATTGTCATAAATTGCAAAC
>Locus:intergenic715_1:470636-470573(-)
AATATAATTAAATTTCTGCTTCATGTCAAATTCATGAGCTTAACCTCTATTAAACCAATGATTG
>Locus:intergenic727_1:478004-477923(-)
ATGTGTTGTCATTACGCTACATTAAAATTTCTGGTTCAACGCTGTATACGTGCGCCAATATCTCGCCACATAACAACTTCAG
>Locus:intergenic737_1:484850-484778(-)
AGGTTGATGTTTGATGACATTATGATTACAAAAAAATCATATACTGTATCATCAAATTTTATAATTACCCCTT
>Locus:intergenic757_1:501583-501550(-)
CAGGACCTGACATGGTTCATGGGTTCATATTGCA
>Locus:intergenic765_3:505505-505394(-)
ATCATTACTATTAGAAGTAACAAATCACAACCAACGGCTTGCTTCCTAAAGATTACCCATCCCTCAGTAAAACTAGGTAAACCATACCACCGCCACACCGCAAATAAAGTAG
>Locus:intergenic764_4:506598-506634(+)
AAAACTCTGTTATTAGGGAAGAACATATGTGTAAGTA
>Locus:intergenic764_3:506659-506773(+)
AATCAGAAAGCCACGGCTAACTACGTGCCAGCAGCCGCGGTAATACGTAGGTGGCAAGCGTTATCCGGAATTATTGGGCGTAAAGCGCGCGTAGGCGGTTTTTTAAGTCTGATGT
>Locus:intergenic765_4:507352-507319(-)
CCTTCCTCCGGTTTGTCACCGGCAGTCAACTTAG
>Locus:intergenic764_2:508397-508478(+)
TACCCGGAGGAAGAGAAAGAAAATTCGATTCCCTTAGTAGCGGCGAGCGAAACGGGAAGAGCCCAAACCAACAAGCTTGCTT
>Locus:intergenic765_1:508592-508475(-)
AAGAGAGACAACATTTTCGACTACAGGATTATTACCTTCTTTGATTCATCTTTCCAGATGATTCGTCTAATGTCGTCCTTTGTAACTCCGTACAGAGTGTCCTACAACCCCAACAAGC
>Locus:intergenic765_2:508667-508592(-)
GTATTTAGCCTTAGGAGATGGTCCTCCCAGATTCCGACGGAATTTCACGTGCTCCGTCGTACTCAGGATCCACTCA
>Locus:intergenic765_5:509200-509125(-)
CACGGACCTTATCACCCATGTTCTGACTCCCAAGTTAAATTAATTGGCATTCGGAGTTTGTCTGAATTCGGTAACC
>Locus:intergenic764_1:510066-510120(+)
TTAAGAGGAGTGGTTAGCTTCTGCGAAGCTACGAATCGAAGCCCCAGTAAACGGC
>Locus:intergenic805_1:538730-538622(-)
CAAATAAAAGAGACTGCTCCTTATTTAAGAAACAGTCTTAGATTGTCTAACGCTGCAATCGATTATTCGATACGCATCATTCTAAATATATTCCTTATCGAAACAGTCT
>Locus:intergenic818_3:550350-550470(+)
TTCGAATCCTGTCTTCCCGATTACTTCTTAAATTTCATTTTATGGGGGCTTAGCTCAGCTGGGAGAGCGCCTGCTTTGCACGCAGGAGGTCAGCGGTTCGATCCCGCTAGTCTCCACCATT
>Locus:intergenic819_5:552350-552317(-)
TATTTTACTTACTTATCTAGTTTTCAATGTACAA
>Locus:intergenic819_2:552781-552655(-)
TACAACCCCAACAAGCAAGCTTTTTGGTTTGGGCTCTTCCCGTTTCGCTCGCCGCTACTAAGGGAATCGAATTTTCTTTCTCTTCCTCCGGGTACTAAGATGTTTCAGTTCTCCGGGTGTGCCTTCT
>Locus:intergenic818_5:552712-552775(+)
TCGATTCCCTTAGTAGCGGCGAGCGAAACGGGAAGAGCCCAAACCAAAAAGCTTGCTTGTTGGG
>Locus:intergenic819_6:552883-552799(-)
AAGAGAGACAACATTTTCGACTACAGGATTATTACCTTCTTTGATTCATCTTTCCAGATGATTCGTCTAATGTCGTCCTTTGTAA
>Locus:intergenic819_3:553198-553096(-)
CGGGTCTACGACCAAATACTAAACGCCCTATTCAGACTCGCTTTCGCTACGGCTCCACATTTACTGCTTAACCTTGCATCAAATCGTAACTCGCCGGTTCATT
>Locus:intergenic819_4:553198-553111(-)
CGGGTCTACGACCAAATACTAAACGCCCTATTCAGACTCGCTTTCGCTACGGCTCCACATTTACTGCTTAACCTTGCATCAAATCGTA
>Locus:intergenic819_1:554594-554537(-)
TCAGGCTACAGTAAAGCTCCACGGGGTCTTTCCGTCCTGTCGCGGGTAACCTGCATCT
>Locus:intergenic818_1:554858-555005(+)
AGACCTACAAGTCGAGCAGGGTCGAAAGACGGACTTAGTGATCCGGTGGTTCCGCATGGAAGGGCCATCGCTCAACGGATAAAAGCTACCCCGGGGATAACAGGCTTATCTCCCCCAAGAGTTCACATCGACGGGGAGGTTTGGCACC
>Locus:intergenic818_2:554911-554968(+)
GCATGGAAGGGCCATCGCTCAACGGATAAAAGCTACCCCGGGGATAACAGGCTTATCT
>Locus:intergenic818_4:555108-555147(+)
AGTTCGGTCCCTATCCGTCGTGGGCGTAGGAAATTTGAGA
>Locus:intergenic837_1:568165-568129(-)
AGTTATACTTCAAATTACAAACTTCGCCATTTCATAT
>Locus:intergenic857_1:578676-578637(-)
TATTATAGCAATACTTGCTATAAAACTTTGATTATTAAGT
>Locus:intergenic883_1:599126-599030(-)
ACTATATCTTTTAGTATAAACGTATTAATTTCACAGAGACAAGTAATCTGTGTTTTACTAATATACTTTACATACAAAAAACTCTTTACTTTAAAAT
>Locus:intergenic897_1:608360-608327(-)
TTAGATAAAGCACAATACTTTAATTATTTTTCTT
>Locus:intergenic898_1:612755-612830(+)
AGAAAAGCAATTAAACACAGTATCAAACCATTTAAAACAATTGATATAAAAAACAAACGAATAATTAAAAATTACT
>Locus:intergenic899_1:612871-612778(-)
AAGACTGTTATTTTACACTTTGGTTTGAATAAATTAATTCTAGTAATTTTTAATTATTCGTTTGTTTTTTATATCAATTGTTTTAAATGGTTTG
>Locus:intergenic939_1:640822-640687(-)
CCAAATGTAACAGCATGTTCTCCTATTAAAATAATCTTACCTGTCGATTCCCCATATCCTTTTCTTGTCATGTCAATATCACCTTTTATATTTATCCTATACTTGATTCATTATTTTTATTTATTAGTAAAAGACA
>Locus:intergenic944_1:643817-643913(+)
CGTGTTACGTATCTTGAAAAAAATATTAAAAAGAGTAAAATAGATAGAGTTAACGAAAAAATTAATGAAATCGACGATATAGATATGATAAAGAAAG
>Locus:intergenic959_1:651752-651680(-)
GCTTCTGTGTTGGGGCCCACACCCCAACTTGCATTGCCTGTAGAATTTCTTTTCGAAATTCTCTGTGTTGGGG
>Locus:intergenic958_1:651712-651772(+)
ACAGGCAATGCAAGTTGGGGTGTGGGCCCCAACACAGAAGCTGACGAAAAGTCAGCTTACA
>Locus:intergenic985_1:666199-666139(-)
ATCAAATACATTTCAAAAAAAGCTGATTTCTATCAAATAATGAATAGTAATCAGCTTTTTC
>Locus:intergenic996_1:675949-676021(+)
AAAGCAAGTTGTTTATTTATACAAACAATTAGTGATAAAATAAAATTAAATAATTGCAAATTTAAGTACTGCA
>Locus:intergenic1000_1:680331-680364(+)
GTGGTTAAAAGAGATGAAGGGAACGACAGTTTAA
>Locus:intergenic1009_1:685879-685843(-)
TCTCCATTTAAGGATTTCCTCGGTTTTATTTTTATCA
>Locus:intergenic1012_1:688051-688102(+)
ACTTTTCCAGAAGATATTAAGCCTATCATCAAAGCATTAAATAATTCGTCGT
>Locus:intergenic1038_1:703104-703137(+)
CTTGTGTGCACAAATGGTTTTTATACAACATTTT
>Locus:intergenic1039_1:703519-703453(-)
GCCCACTACAATGCCGACGTAGGCAAATCCAATTTTTGTTGCTTCTTTATTCATCATCATGTGAATA
>Locus:intergenic1070_1:723384-723492(+)
TTACGTAAAGCGGCTGAAATTTTATATATATCTCAACCTGCTGTTACACAAAGACTAAAAGCTATTGAAAATGCTTTTGGAGTAGATATTTTTATCAGAACAAAAAAAC
>Locus:intergenic1107_1:743361-743322(-)
CACTATTTTCCATTTAATTGTATAATTAATGACATATTAA
>Locus:intergenic1117_1:750236-750167(-)
ATATTTTACTATATCTGCTTCGTTTGGCATAACTTTTTGCAAAATATTAAAAAAGTCTATACATTTGTGG
>Locus:intergenic1118_1:751546-751579(+)
ATTTTTTTCTGGGGGTGTCTAAATGGGAAGGCGA
>Locus:intergenic1127_1:757336-757303(-)
CTGATTCACCAGAGTGGTATAAGTGGTTTTTCGC
>Locus:intergenic1141_1:765960-765897(-)
AATAAGCATAGCTCAATTAATAAATATAGAGTAATTTTAGTCAAAATTCAAGTAAAAACACACT
>Locus:intergenic1160_2:782437-782488(+)
ATTTGTCGGAATAATAGGGCATTACACTTTTATGAATGTTTGTGTTATTACA
>Locus:intergenic1160_1:782446-782503(+)
AATAATAGGGCATTACACTTTTATGAATGTTTGTGTTATTACATAAAACAAATATCAA
>Locus:intergenic1161_1:782789-782738(-)
TTCATAAATAAAGCATTTGCATACAAAACACAAGATATTGTGTCTTTTTCGT
>Locus:intergenic1160_3:782775-782880(+)
TGCTTTATTTATGAAGAAATTACATTTAAAAGTAATTTAACACAGAAATTTAATAGTTATTATCAATTAATAGTCATATTTTTAGAAAATGTACTGAGCAAATGGA
>Locus:intergenic1266_1:854654-854717(+)
ACACCCATCAACAAATTATACCGTTTTTCTACTTTGAAAGTTGGAAGTAACATAATCTTAAATA
>Locus:intergenic1271_1:856520-856487(-)
TTTAATTCTGAATTGATAATAAATCATATCGTGA
>Locus:intergenic1290_1:862385-862430(+)
GATTTATATGCACATTCTTGTAAATGGATTATCAATTTAATTATAT
>Locus:intergenic1315_1:872512-872479(-)
TTCTCTTATCAAGTTTCAAAACATATTATTTTGA
>Locus:intergenic1319_1:874491-874440(-)
AAAATCTACAATGTTATATTAACAATAGTTAACCAAAAGAAAATACACCTAT
>Locus:intergenic1320_1:875412-875478(+)
TCGAGAGTGGTGGAGGGATGTGCCCTACGAAGCCCGGCAACCGTCTTATATAGAAATGGTGCCAATT
>Locus:intergenic1337_1:885733-885691(-)
AAAGCCACAGTAATGTGGCTTTTTGTTATATTCAGTATCAAAA
>Locus:intergenic1357_1:895661-895595(-)
CCTTGTCACCTCTCGCTTATATATTATCATAATTTTGCAGTATACTTCATTTGTCGTTATACTAACT
>Locus:intergenic1396_1:921673-921706(+)
CTTTTGATTAAGTGTAAAATTATCAATTCTTTTG
>Locus:intergenic1405_1:928827-928725(-)
ACTAAGTTTACGTTTGCGATTCAATTCACAAGTTTGTACTTAATCAATAAAATTGATATTTATGTGACGTTTCACACCTATTTTTCAACAAACATTTCAAACT
>Locus:intergenic1425_1:943770-943704(-)
CCATATCACCTCTTTAATGTCATATTATTCATAATATATCAAATATCCGACAAAACGCCAATAAAAT
>Locus:intergenic1434_1:953926-953959(+)
TTGTGTTATATTGATTTTGTAAGATACTTTAACT
>Locus:intergenic1459_1:970807-970774(-)
AAAATTCATTGCTTAAAATTTAGTTATAGATCAA
>Locus:intergenic1467_1:975729-975696(-)
CTCGTACACCATAAATGTAACGAGGTCTTTTTAC
>Locus:intergenic1482_1:983987-984032(+)
TTAGATATTCTATCCGTTAAATTAATTATTATAAGGAGTTATCTTA
>Locus:intergenic1489_1:988096-988054(-)
CACTATATTTTTAAAATTCAAATTTCTGAGCACCTAAAATTAT
>Locus:intergenic1517_2:1007005-1006933(-)
AAACACCTCTTCATATTTAATCCATATCTCTTTTTCGTTATTTATACAGAATTTTCTGATAATAGTCAAGGTT
>Locus:intergenic1517_1:1007016-1006938(-)
TTCTTCTATAAAAACACCTCTTCATATTTAATCCATATCTCTTTTTCGTTATTTATACAGAATTTTCTGATAATAGTCA
>Locus:intergenic1544_1:1025606-1025696(+)
ATATTTTGTATTAGTTATGCAACAAATTTGTCTATTGTGTCGAATAGTATTGTAAAAATTATAAAAAAAGCATATAATATTATAAATAATA
>Locus:intergenic1557_1:1034319-1034286(-)
TTAATGCCATATACATGTTATATCTTCTATATTA
>Locus:intergenic1559_1:1039190-1039103(-)
TTTGATTTTGAACAAACAAATTTCCACTTTTCATTGTTTAACGATAAATTACTTTTGGCAAATTCCTTTTTAAAGTGTTTGCGCTTCC
>Locus:intergenic1561_1:1039959-1039866(-)
TATCATTTTCGCCTCCCTTTTCTTATTGTTTTGATACACAAAAATTTAAGTTCAAACTGTCGAATAAAGTTATATTTGATTTCAAATTATCCCT
>Locus:intergenic1581_2:1058470-1058335(-)
ATACTTAATTCACATCACCTGAATCAATCAAATCTAGTTACAAAAAAAGTACTATCCATAAACTTCATTGACCTGTATCTAAATAAGTTAGAGATATATCTAACTTATAGCGTACACATCAAAATGTTTAATAGAT
>Locus:intergenic1581_1:1058458-1058374(-)
CATCACCTGAATCAATCAAATCTAGTTACAAAAAAAGTACTATCCATAAACTTCATTGACCTGTATCTAAATAAGTTAGAGATAT
>Locus:intergenic1707_1:1137196-1137130(-)
GGCCCCGCCAACTTGCATTGTCTGTTGGAATTGGTGATCCTATTTCTCTCTGTTGTGGCCCCACCCC
>Locus:intergenic1715_1:1141792-1141753(-)
TTAGCTATGTCTTTTCCTTGTTTCATAAAGAATTTATTCA
>Locus:intergenic1775_1:1177475-1177436(-)
TATTTTATAATGTGTTTTCATTTTAAAAAAACGAAAACGA
>Locus:intergenic1803_1:1204442-1204385(-)
AATCTCAACATAAAAATACCGAGACTTCCAAATAGAAACCTCGGTACATTTACTTCAA
>Locus:intergenic1835_1:1229400-1229343(-)
AACAATGCTTTAGATTTAGGTAAAAGTGATTATTTCAAGTTTTCTACAATTAAAAATC
>Locus:intergenic1851_1:1240871-1240766(-)
TTGAATACGAATTCTAAATTGTCAGAAATACGTAACAATTCCAAAATTAAAAAGACTAGGATAAGTATTTTCCATTTAGAAAGTCATTACTTACTCGTTGATGACT
>Locus:intergenic1888_1:1265724-1265787(+)
CACCTTTTTCTTAGTAGGTCGAATCTCCAACGCCTAACTCGGATTAAGGAGTATTCAAACATTT
>Locus:intergenic1890_1:1266216-1266264(+)
GATATAAGTACACCTAGAGTAATAATCAAGATATTAAAAATAAAGTATG
>Locus:intergenic1892_1:1268668-1268722(+)
AATTATCCTGTATGTATAGTGATTAATAGTGTACATCAAGTGTTTTTTAACTTAT
>Locus:intergenic1952_1:1309013-1309088(+)
GAAATATTCAATACAATCAAAAAATTGATAGAAAACAAAGAGATATCAAGTTATCAAATTAATAAAGATACTGGGA
>Locus:intergenic1958_1:1313305-1313410(+)
AAGTTCATTAAAGAGCGTGAAGGTAAGTATCAAGTAGAAGTAAAAGAAGCAAAATTACAAGAAAAAGCTAAAAAAGAAATGCTTGATATGATAAGTAATGGTAAAA
>Locus:intergenic1958_2:1313368-1313467(+)
AAAGCTAAAAAAGAAATGCTTGATATGATAAGTAATGGTAAAATAAAGATGCAATTGAATAATGAAAAACAACAGCGTCATATTTTAAACACAAATGAAT
>Locus:intergenic1995_1:1334100-1334064(-)
TACTATATTAAATACTCTTTCAAGCATTCGCTAACAA
>Locus:intergenic2020_2:1348402-1348441(+)
TATACTACTTGTTTGTTTTTGTGGAAAATTGAGTATATTC
>Locus:intergenic2020_1:1348814-1348874(+)
CAAGTTGGGGATGGGCCCCAACAAAGAGAAATTGGATTCCCAATTTCTACAGACAATGCAA
>Locus:intergenic2051_1:1372210-1372120(-)
TGGCGTGCTAATTCCCATCACCCATTAGCTTTCTATTTGCTACGTTTCATATCTGCTACTATTTCTTTAGAAAATTCTAATTATTTTTATA
>Locus:intergenic2051_2:1372240-1372201(-)
ATTGTTTTCCAAAGTCCAATTCACAAGATATGGCGTGCTA
>Locus:intergenic2054_1:1378994-1379048(+)
CATATTACTTTTTTTGAAATTGTATGCAAAAATCTAAATATTACTATAAAAGTAT
>Locus:intergenic2078_1:1395346-1395427(+)
TGCTGTTCTCTATTTATACAATACTTCGTATTGAATGGCTTCGCTTTGCCCGTCTGGCACATTACTGTAAAATTCTATAAAT
>Locus:intergenic2096_1:1408768-1408819(+)
GCATATAAAAACACCTTACTTCTTGGTAAGGTGTTAGTTAAAATCAATGATT
>Locus:intergenic2143_1:1433905-1433860(-)
TTGAAAATAGAGAATATAGTTGTATTCTATTTGTTAAATAAAGTCC
>Locus:intergenic2153_1:1437142-1437079(-)
ATAATGTGCAAGTTGGGGATGGACCCCAACAAAGAGAAATTGTATTCCCAATTTCTACAGACAA
>Locus:intergenic2166_1:1475747-1475804(+)
AAAGACTATTTCTACCTTGCATCGATAGAAATAGTCTTTTTATACTTAATTGGTTTAA
>Locus:intergenic2171_1:1480256-1480214(-)
CGATCTATGTTTAAATGGACATCGATATTGTATGAATTCGTTT
>Locus:intergenic2218_1:1510311-1510407(+)
ATTAACATTATATGTAAGAAATTAAAATCTTTTGAAGCATTAAGATTACTTATCATTTTTAAATTTCAATTTAAACTAACAGTAATTTATGTAGCTT
>Locus:intergenic2286_1:1553438-1553516(+)
GTTATATCGTCTCAAGTTAAAAGTTTTATATCTTATGTCGTAATTATTAATACAAAGGTTATTCATTTGGAGGCACACA
>Locus:intergenic2313_1:1570230-1570179(-)
TCTATTATTTTTTATCCTTATTATGATATTATTTTAATGTATAAAGTTGAAA
>Locus:intergenic2325_1:1576895-1576862(-)
ACTCTCAGGCAAAAGGATAATACTGTAACGCGTT
>Locus:intergenic2358_1:1600067-1600109(+)
TTATTATTATACCGATATTTCTTTCATGTCACAAACACATTAA
>Locus:intergenic2418_1:1635131-1635221(+)
TCAATAGAAAAAGATTTTTCATCACAACAAAAAGAGCAGTACATTTGTCATGCACCACTCTCCCTTAAAATATATCTAATTATGCTTTATA
>Locus:intergenic2430_1:1645166-1645238(+)
TTATGTAAAATAAGTCAATATGATTATGACAATAAAATAAATCAGCCTTCACAATTGATTATAATTTTGCCAA
>Locus:intergenic2438_1:1649164-1649218(+)
CTGTTTTTAAATTACCATTCCATAAAAATTGATGACACAGATAGTCGATTTGAAA
>Locus:intergenic2440_1:1652998-1653070(+)
GTCAGCTTCTATGTTGGGGGCCCCGTCCCCAACTTCCATTGCCTGTTGAAATTAGGGTTCCAATTTCTCTGTG
>Locus:intergenic2482_1:1679804-1679861(+)
GCTTTTAAATTTACTTTACTCAAATTGCTGATATTTCCGAATACCAAATATGATACTT
>Locus:intergenic2542_1:1712016-1712070(+)
TTCTACTTGGTTCGTTTCGTATTCAACGTTGTTAATCATATCAACAATTCACATT
>Locus:intergenic2582_1:1747397-1747433(+)
AACACAAGAAATGATTATGACTGTGGTTCTGGATTTT
>Locus:intergenic2588_1:1751062-1751101(+)
AAAGGTTATTACACTGACTTTTCCGAAAATTGTGGTAAAA
>Locus:intergenic2620_1:1771041-1771092(+)
TTTTTACTAGAACAAGATAGTCTGAAAATACATCTAAAGTTGTATAGTGTAT
>Locus:intergenic2632_1:1782128-1782182(+)
AACGCTTTCTTTCTCAATATTATACATAACATTTCTAATTATTCAAAATTTTTAC
>Locus:intergenic2633_1:1782224-1782182(-)
TATAGAAAATTTACAATAATTAATACTAGAAAAAGGATAAAAG
>Locus:intergenic2660_1:1799302-1799344(+)
CTTTATTCTTTTAAATCAAAGGTATTTAGTATAACATTGTTTA
>Locus:intergenic2689_1:1823714-1823669(-)
ATATATAATAATATGGACAACAATAATACTATAAATAGAAATCTAC
>Locus:intergenic2710_1:1835666-1835699(+)
GACGCTAAAATACAGTCTGCTAATTTTTCAAACT
>Locus:intergenic2719_2:1839341-1839308(-)
AGGGATTTATGTCCCAGCCTGTTTTATTTTCGAC
>Locus:intergenic2719_1:1840684-1840612(-)
CTTGAAGTCACGTTTAAAACCATATCTATCATTACGGTATGCATATCTTTTAAAACCTATTCTTTTGTTATTA
>Locus:intergenic2718_1:1840799-1840835(+)
CAAATTAATCAAAAGCTTTCTGAACCAGAAACGAAAA
>Locus:intergenic2736_1:1851545-1851593(+)
ACACTTCTACAATCCAAAAATATTTTTAAAGTTTTGAAAAAAATTAAAG
>Locus:intergenic2747_1:1855956-1855917(-)
TCTGTTTATATGAAAGCTAAATACAAAAATCATCAAATAG
>Locus:intergenic2748_1:1857512-1857590(+)
TTTAAAAATTGTACATGTTTAAACAATCAAAAGTGCACATTATTAAATTATCATTTCCAGTTAAACTGTCTTGATGATT
>Locus:intergenic2772_2:1872258-1872342(+)
GAAAAAGATAGGTTTTCAATTTCAATCATTTTCAAAGATACCTATCACACCCTAGTTAGAATAGATATTAACGGTGGTACTCACG
>Locus:intergenic2772_1:1872345-1872420(+)
AATCCAGATGGAACAATCGCTCCGAAAAGTCATATTCACATATATAATGATAAGTGTGATAAAAAGGATAGGTTTG
>Locus:intergenic2774_1:1873780-1873822(+)
TATTCTTCAATCTTTAAATCTTATCGAACAAATAAAAGCAGAT
>Locus:intergenic2776_1:1874749-1874836(+)
AGTGATCATGCAAATCCACCAAATAATGAAAGAATACCTACGCCACATATACACATATATACTGAAGAATATAATAATGGTGGTATTG
>Locus:intergenic2788_1:1880637-1880685(+)
TTCTTAAATCATCATGATTCTATCCCACTTATATATTATTACTCGTTAA
>Locus:intergenic2792_1:1883712-1883745(+)
AAACCTTTGTCTCTGCTTCAATTTCACAAAAATA
>Locus:intergenic2829_1:1907594-1907561(-)
TCAGTAATATTTTTAATGAAATCATTAAACCGCG
>Locus:intergenic2843_4:1917616-1917583(-)
GTCACGCAGGAGATCGCGGGTTCGATTCCCGTCG
>Locus:intergenic2843_2:1917772-1917640(-)
TCCTGCAAGGTCCATATAATTTTGGAGGAATACCCAAGTCCGGCTGAAGGGATCGGTCTTGAAAACCGACAGGGGCTTAACGGCTCGCGGGGGTTCGAATCCCTCTTCCTCCGTTTTACTAATGGTCTCGTAG
>Locus:intergenic2842_3:1918233-1918314(+)
GGACCGGAATCGAACCGGTACGGTGATCACTCACCGCAGGATTTTAAGTCCTGTGCGTCTGCCAGTTCCGCCACCCCGGCAC
>Locus:intergenic2842_2:1920069-1920177(+)
TTCACTGCGGCTCTTCTGGGCGTTAACCCTAAAGAGCACCCCTTCTCCCGAAGTTACGGGGTCATTTTGCCGAGTTCCTTAACGAGAGTTCGCTCGCTCACCTTAGAAT
>Locus:intergenic2842_5:1920199-1920256(+)
CGGTTTGCGGTACGGGCACCTATTTTCTATCTAGAGGCTTTTCTCGGCAGTGTGAAAT
>Locus:intergenic2842_4:1922387-1922420(+)
CAATCATTTGTCCCACCTTCGACGGCTAGCTCCT
>Locus:intergenic2843_3:1922646-1922547(-)
CACGTGCTACAATGGACAATACAAAGGGCAGCGAAACCGCGAGGTCAAGCAAATCCCATAAAGTTGTTCTCAGTTCGGATTGTAGTCTGCAACTCGACTA
>Locus:intergenic2843_1:1922628-1922571(-)
ATACAAAGGGCAGCGAAACCGCGAGGTCAAGCAAATCCCATAAAGTTGTTCTCAGTTC
>Locus:intergenic2842_1:1923494-1923602(+)
TTCGCCCATTGCGGAAGATTCCCTACTGCTGCCTCCCGTAGGAGTCTGGACCGTGTCTCAGTTCCAGTGTGGCCGATCACCCTCTCAGGTCGGCTATGCATCGTTGCCT
>Locus:intergenic2844_1:1925080-1925152(+)
CATCTTTCTTATATAATAATTATTATTACTTACTATAAATATAACTGTAGTATTGCGCGCGTGTCAATATTTA
>Locus:intergenic2861_1:1934711-1934678(-)
TTTGTTAGCAACAATATAAATTTTAGATTTTGTA
>Locus:intergenic2884_1:1945276-1945309(+)
TATGAAAGATTTAAATCAATTAATTTCTATAATA
>Locus:intergenic2884_2:1945369-1945408(+)
TTACTTTATAAAACATTACATAGAGAAAGGTTAAGGAGTG
>Locus:intergenic2894_1:1952105-1952174(+)
TCGAAATTCTCTGTGTTGGGACCCACACCCCAACTTGCATTGTCTGTAGAAATTGGGAATCCAATTTCTC
>Locus:intergenic2927_1:1976017-1975966(-)
ATTATCAGTTTATGTAATAATTTAGTAGCTTATTTACTAAATTGCAAACATC
>Locus:intergenic2946_1:1988590-1988698(+)
TTTTCAACTTTCAACATATATAATTCGAAAGACCATTTAAAATTAACGGCCACAACAATCAAATCAATTAATCACTTTTTCCAAAATAATCATATAAGGAGGTTCTTTT
>Locus:intergenic2978_1:2006367-2006463(+)
TATTTTCTTGATATTTATAAAAACAAAAGATGTCGTTCATTTAACAATTTTCATATTAAACTTACTTTTTTCAATACTTTATTGTTTGCCTATACTG
>Locus:intergenic3064_1:2050517-2050595(+)
AATACAAGTCTTTACTCTACACTCAAACAAGATTCATACACTGCACATCATAATAAATCTATCTACTCAAATATAAATA
>Locus:intergenic3071_1:2054479-2054425(-)
CAAACAATATTCATCGCTATTTCTATCAACTTAAAATTCGCAATAAAAAACTGCC
>Locus:intergenic3072_1:2057112-2057154(+)
TATATTTATAATGTTATTATAAATATAATGAAAAGGAAGTGCC
>Locus:intergenic3077_1:2059412-2059334(-)
ATTTCCATTATTATTCACATGTTAATCTTGTTGATATTTAGGCAAGTACTTCGGTACTTGCCTATTATTATATCTCTAT
>Locus:intergenic3079_1:2060693-2060657(-)
GGTCAATCTATCTTTGAGATTGGCCGTAGATTAAAAC
>Locus:intergenic3126_1:2085056-2085104(+)
TTTATATTCTATTATAGCAAATTTTACCTACGTTCTTTAACTTTTAACC
>Locus:intergenic3139_1:2092576-2092540(-)
TTAATAATAATAAAAATATACTTCAATAATATTATTA
>Locus:intergenic3154_3:2108358-2108427(+)
TTGAAATCATCTTATGACTGCTTTTTATTATACTTTACATTTCTCGTTTCGTCAGATTCAAACGTTTTCA
>Locus:intergenic3154_6:2109413-2109485(+)
TATGCCGTTGGCACGACAACTGGTACACCAGAGGTATGTCCATCCCGGTCCTCTCGTACTAAGGACAGCTCCT
>Locus:intergenic3154_2:2109438-2109555(+)
CACCAGAGGTATGTCCATCCCGGTCCTCTCGTACTAAGGACAGCTCCTCTCAAATTTCCTACGCCCACGACGGATAGGGACCGAACTGTCTCACGACGTTCTGAACCCAGCTCGCGTA
>Locus:intergenic3154_4:2109934-2109970(+)
GCCAACACAGCTAGGGTAGTATCCCACCAGCGCCTCC
>Locus:intergenic3154_5:2111657-2111792(+)
CTATCGGTCACTAGAGAGTATTTAGCCTTAGGAGATGGTCCTCCCAGATTCCGACGGAATTTCACGTGCTCCGTCGTACTCAGGATCCACTCAAGAGAGACAACATTTTCGACTACAGGATTATTACCTTCTTTGA
>Locus:intergenic3154_1:2111675-2111720(+)
TATTTAGCCTTAGGAGATGGTCCTCCCAGATTCCGACGGAATTTCA
>Locus:intergenic3155_3:2113276-2113216(-)
ACGACCGCAAGGTTGAAACTCAAAGGAATTGACGGGGACCCGCACAAGCGGTGGAGCATGT
>Locus:intergenic3155_2:2113346-2113292(-)
GTGCTAAGTGTTAGGGGGTTTCCGCCCCTTAGTGCTGCAGCTAACGCATTAAGCA
>Locus:intergenic3155_1:2114253-2114208(-)
GTCAACGTTAATTCCAAAAACGTAACTATAAGTTACAAACATTATT
>Locus:intergenic3275_1:2189893-2189824(-)
TTCTCCTTAATATTCATTAATAATTTTAAGATAACATTTGTTTCCCTTTTTTGCGAATTTTTGTACTATA
>Locus:intergenic3280_1:2191861-2191924(+)
CTTGATAAGTCCTCGCGACACGAAATTGCCATAAAATTTATTTTTCAGTTTTATATTTATTGTA
>Locus:intergenic3306_1:2207922-2208042(+)
TATGACATACGGTTCAATTGTAGCTATACTCTGTGCCCTATTTGTGATTTTCTTCATTCCATATATGGAGAAGAAAGACAAAAAGAAGAAGTAACACTAGTATCTGGATTACTAGCATACA
>Locus:intergenic3306_2:2208030-2208093(+)
TTACTAGCATACAAAGGAGCAGTAAGACATTTTCTAATAGAAAATAACTTTACTGCTCTTTGTA
>Locus:intergenic3329_3:2231357-2231249(-)
AAGAGTTCACATCGACGGGGAGGTTTGGCACCTCGATGTCGGCTCATCGCATCCTGGGGCTGTAGTCGGTCCCAAGGGTTGGGCTGTTCGCCCATTAAAGCGGTACGCG
>Locus:intergenic3329_2:2231680-2231584(-)
CTAGCTTACGTGGAGGCGCTGGTGGGATACTACCCTAGCTGTGTTGGCTTTCTAACCCGCACCACTTATCGTGGTGGGAGACAGTGTCAGGCGGGCA
>Locus:intergenic3328_2:2232097-2232190(+)
AGAGCACCCCTTCTCCCGAAGTTACGGGGTCATTTTGCCGAGTTCCTTAACGAGAGTTCGCTCGCTCACCTTAGAATTCTCATCTTGACTACCT
>Locus:intergenic3328_1:2233451-2233532(+)
AGAGACAACATTTTCGACTACAGGATTATTACCTTCTTTGATTCATCTTTCCAGATGATTCGTCTAATGTCGTCCTTTGTAA
>Locus:intergenic3328_3:2233457-2233541(+)
AACATTTTCGACTACAGGATTATTACCTTCTTTGATTCATCTTTCCAGATGATTCGTCTAATGTCGTCCTTTGTAACTCCGTATA
>Locus:intergenic3329_1:2235038-2235005(-)
GTGTTAGGGGGTTTCCGCCCCTTAGTGCTGCAGC
>Locus:intergenic3351_1:2249332-2249281(-)
AATAATTCTAAGTTGACAAGTTATACTACATATCGTTTGCACGGTTGTATCA
>Locus:intergenic3409_1:2281747-2281648(-)
TATACATCAATCAATCCAACATCCCTCATAATCACAACGCACAAAATCTACTCATGCATTTTTGGAATACTTAGTATTACAAATAACGATTTTTATTCAT
>Locus:intergenic3417_2:2287191-2287092(-)
GAACATCTCATCACACAACGTAAATTAAATTATCAAAAAGAACATTATTTAGAATCACTGCCATCCTCTTTTGGGAATAGAGAAAAGGATGATATTAATC
>Locus:intergenic3417_1:2287159-2287123(-)
TCAAAAAGAACATTATTTAGAATCACTGCCATCCTCT
>Locus:intergenic3528_1:2336284-2336335(+)
TTCTACTCGAAACCAGCTTACTGCTTTTTTATTCTAATACAAACCTATCATC
>Locus:intergenic3543_1:2342844-2342757(-)
TTCATATTAGATACAATTTACAAAATTTATATTAATCCTAATTGTTGTGATAAACAAGTAATATACAAAGTTCAATGTGTAATTAGAA
>Locus:intergenic3550_1:2347099-2347246(+)
CTTGATTTAACAGTGTTTTTCGATGGCAATCGATCAGTATCAAGAGATATTTTCTTTGAAAAAGCACTTAAAGTGATACGTCCAGTTTATCTAAATCAATCTACCATTCCTACATTTTATATAGTAAATGTAGGTGGTGGCTATTTAG
>Locus:intergenic3591_1:2370182-2370128(-)
AAATCTACCATCTTAATCATTATGATTATAACTCGATTAATGCATCTTTACAATT
>Locus:intergenic3590_1:2370351-2370414(+)
AATTCAATATCATTAAACAAACAACATATTCAGCTTATTTTTCATTCTCTTACGTTACAAGTTG
>Locus:intergenic3602_1:2375947-2376064(+)
AGATTATTTAGCCATTCTCTTCTTATTGCAAATATTTTATCACTGATAAACAATTATTTTAAACTTCATTCAAAAGTCTTAGTGAATAAAGAAAAAAAGCGTGGTAAAATCAACTTGA
>Locus:intergenic3618_1:2385079-2385139(+)
TTTTTACAAACCACAAAAGCTCTAAACATTAGTGTAAACCAATGCTTAGAGCTTTCTAATT
>Locus:intergenic3625_1:2389877-2389793(-)
TCATCTTACTGCTTATTTATGTTTGTTGAAATAGCAAAAATAACAACTGTATTGTTTGAAAAGTTCTCTTATTATATAATAATTA
>Locus:intergenic3641_1:2399266-2399209(-)
TATTCTCCTCGCAATTATATGATTAAATTAAATAAAAATGAAAAAGATATTTTTATTG
>Locus:intergenic3690_1:2429933-2430014(+)
ATTGTTAAAATAAATCGCATAGTTAATCATGAATTATCAATAACTATCCCATCACAATATAAAAACACACCTTTCAAAGTAA
>Locus:intergenic3735_1:2461242-2461209(-)
CAAAATGATTTGGTATACAATACGTGTGAAAGGG
>Locus:intergenic3736_1:2462030-2462063(+)
AGTGTATCAATAAATTTATCACATGTCAGAAAGT
>Locus:intergenic3744_1:2465877-2465946(+)
TATAGTATTTACGAACGTCATAATATAAGAAAAAAAGACAATCTCTATCATATTGCTAATAGAAATTGCC
>Locus:intergenic3780_1:2492109-2492190(+)
ACCTTTATACCCTTTCACAGCAAATTTAGTCTCTTTCCTCTCATCCTTATACGCCATTATAATGTAACTGATTTATCGCGTG
>Locus:intergenic3792_1:2497792-2497840(+)
AATGTTATTTATTATGCCATAGCTTATCTAATATATATAGTTAACTGCT
>Locus:intergenic3811_1:2513131-2513014(-)
AATATAAAATTCTACATAATCAAGACCATGATGTGTACTTGTTTAACTTATGACTCTATTTGTTTAACAATTGCGATAATGGTCTTTTTATTTTATGCGTATCATTCGTCATATTTTT
>Locus:intergenic3827_1:2523976-2523937(-)
AAGCAGCGGATTTTAGTGTTACTGCAAATAATTTTATATT
>Locus:intergenic3860_1:2544488-2544572(+)
TACTTAATTAAAGGGATCTGCCCTCAATTGCTCACCAACGAGGGCAAGTTACATCAATCACACTTCAATTGCCGCCGACTAGGGG
>Locus:intergenic3863_1:2545106-2545052(-)
GCGTTCATTCATGCCATTATTAATATAAGCACCGCAACAAAAAAGCTTCTAATGT
>Locus:intergenic3865_1:2546507-2546468(-)
CTTTTTTATTTTTTGGAAAATAAAGTTTTGAACATAATAA
>Locus:intergenic3885_4:2559884-2559842(-)
CAATGGATAAAAATGATAAAGTTAAAAAATCTAAAATTGCTAA
>Locus:intergenic3885_5:2560539-2560506(-)
AGAGAAGGACAAAAAGGTGAGAAGACAATAACGA
>Locus:intergenic3884_2:2561020-2561116(+)
AGGTCCATATTTTGTTACGCTATCGACCGGTGGTCTAACTACGTCTCCTGTTTCTGGATTCTTAATTCCTGGTTTACCTGGAACTTCTTCTTTCTCT
>Locus:intergenic3885_1:2561355-2561280(-)
GAACGTAAATTTAATCCTGATTTAGCACCAGGAACAGAAAAAGTAACAAGAGAAGGACAAAAAGGTGAGAAGACAA
>Locus:intergenic3885_2:2561633-2561600(-)
CTGGAGAAATTATTAGTAAAGGTGAATCGAAAGA
>Locus:intergenic3884_1:2561924-2562026(+)
GGCGCTATTGTTTCAGGTCCGTATTCTGTTAATTCATTAATCGGATCTTTTGTGATCTCTTCTTTCGATTCACCTTTACTAATAATTTCTCCAGTTAATGGAT
>Locus:intergenic3885_3:2562180-2562087(-)
TATGGACCTGTAAAAGGAGACTCGATTGTAGAAAAAGAAGAAATTCCATTCGAGAAAGAACGTAAATTTAATCCTGATTTAGCACCAGGAACAG
>Locus:intergenic3908_1:2580156-2580231(+)
GACCCGACGTCACGAGCAAGTACAATTTCCATATTTTTAAGAAATTTATTATACTTGGCGTCTTATTTTTATGATT
>Locus:intergenic3916_1:2585419-2585455(+)
CACCCCTACTTTGTCACAAAATTGTACCAAAGTTATT
>Locus:intergenic3918_1:2586758-2586794(+)
ATTTACCCTGTCCTCCACACAAATTGTTTTCGACACT
>Locus:intergenic3922_1:2590847-2590883(+)
GTATACTGTTGTATTGATGCGGTTTACGCATTGGCTA
>Locus:intergenic3937_1:2596907-2596835(-)
TGTGAAAAATATCACAAATATATTATAACACTAAATTTTCCAAAATTCAAAAGTGTGTTTTATTGCAGAAAAC
>Locus:intergenic3963_1:2609400-2609313(-)
TGTGTTGATGATAATAAGTTAAATATTAGTGTTAGATATAGAAAACATTGCTTATGTTTTTGTCACATTTTAGAAAAATGCATCTTCG
>Locus:intergenic3969_1:2614844-2614793(-)
CGCCATCTTTATAATAGTTATTGTAACATTTTAGACATATTTAGAAAGGGAT
>Locus:intergenic3994_1:2631013-2631088(+)
CATTTTTATGCTTTATCACTTATTCTCAAGTATTTTGAAATTGATTGGTTACTTTTTAAAATTTATATGGGTCGCA
>Locus:intergenic4020_1:2647889-2647925(+)
GCGTTTAGTTTGTATCTAGTGTACTCAGTACAGCCTC
>Locus:intergenic4026_1:2651811-2651844(+)
ATGCGTTGTTTAAATACTAAGATAGGAGGGATTG
>Locus:intergenic4057_1:2665196-2665145(-)
TATCATAATTTTAATAAGACGATTCAGCAAGTTTTAAAGTGTTATTTGACTA
>Locus:intergenic4072_2:2672079-2672124(+)
TTCCCTTTAGACAATTTTATCCAAAGACAATACAACAGTGCAACTT
>Locus:intergenic4072_1:2672344-2672386(+)
AATTACTTTATCTCATTCATAATGAAAAAAATGGAAAGGAGAT
>Locus:intergenic4109_1:2693682-2693553(-)
ACAAAAATAGTGGGCGACTCCTGTCCCCATTTGCATGAAATATTAATACTTTTTACAAAGTCTTATCTTTTAAAAAGAAGCCAAACTATGATTGTAATTAATAAATACGGGAATGAATTAGTCATAGATA
>Locus:intergenic4122_1:2705127-2705184(+)
GTTCTACGTATCTTTTTCTCTATTGTAATATTCATATTTAAAACGCATATCATTATCG
>Locus:intergenic4137_1:2714987-2714927(-)
CTATGTCTTCAGTGTAAAAGAGGAATTTTGAGCAATTATGTAGTTTTAGTTAAAAATATGT
>Locus:intergenic4185_1:2762160-2762073(-)
AGTATTTTTGTATCAAAAAAGAGTTGTATTAAATTGAATAGTGGCATATATTATAATCTAATGAATGTAAAGATAATACAAGGAGTTA
>Locus:intergenic4194_1:2766586-2766688(+)
GTAATACCTTCATCTTTATATTCATTATTTTCAAACTACCTTCACTATAAAAAACGAGTCTTTTTATTGAAAGCCATTCGCCTTAATCAATTAGACAAGTTGT
>Locus:intergenic4233_1:2795790-2795745(-)
AATAAAACATACTTCCGTAAGTATTACCCTATTAACAAAGTTGTTA
>Locus:intergenic4236_1:2798208-2798328(+)
TCAACGAAAGTGATTTATTTCATATTCAATGTTTTAAATTTATACAGCTGTCACTGTTACTGCACACATACCTCAGTCTCACCTTATCATGACACAAAGGATATTGAAAACACGTATAATT
>Locus:intergenic4239_1:2799382-2799349(-)
TTGGTGAATAAATGTGGGAAATATAAACAAAATG
>Locus:intergenic4249_1:2805897-2805825(-)
TTTTATAAATCAGTTAATAGTTATACTGCATTGCTTAAAATCAAAATCTCAATGAAGCATCTTTTAATCGTAA
>Locus:intergenic7_1:3427-3385(-)
ATAAATTTAATTGGCGTCTTTTATTTGCTGTTTAAAATGCTGT
>Locus:intergenic29_1:22408-22354(-)
TTCTACCAATATCGAGACCATAATGCAAATAAAAATCGAACATTGATTTTCGGCC
>Locus:intergenic31_1:24913-24877(-)
AAATCATTAATATTATTTTATCATTTTTTGTTCTTTA
>Locus:intergenic38_1:33637-33673(+)
GTTAATAACTTGTGGATAACTGGAAAGTTGATAACAA
>Locus:intergenic43_1:35880-35847(-)
AATATAGGAATCTTGTTTCAGACTGTGGACAAAC
>Locus:intergenic64_1:43055-43115(+)
CATACTATTCCCTCAGGCGTCAGCACTTACAAAATCGGTTGTAATTTTCATTTTTATACGC
>Locus:intergenic65_2:43153-43069(-)
TTTACTATTCCTCTTATTAGTATAATCTCAGTAAGAATGCGTATAAAAATGAAAATTACAACCGATTTTGTAAGTGCTGACGCCT
>Locus:intergenic65_1:43204-43096(-)
TTAGAACTGCTTTTAACAAACCTCTTATCTGCAATTTTACTTAGAATTGCTTTTACTATTCCTCTTATTAGTATAATCTCAGTAAGAATGCGTATAAAAATGAAAATTA
>Locus:intergenic72_1:49271-49346(+)
TTGTGTTTACAACAATACATAGAAAACAGAGGAAACAATCAAGTCGTTGAATATTTCCTCTGTTTTTTAGTTGAAA
>Locus:intergenic82_1:54715-54748(+)
GCTGATTTTTTATTCATTGTTATTTATACTAAAG
>Locus:intergenic84_2:55683-55716(+)
AAACGTCCATCTGAAGTGTCAAGTGCAAAATTAC
>Locus:intergenic84_1:55813-55861(+)
TTACTTTATCTCATTCATAATGAAAAAAATGGAAAGGAGATAAAAGTAT
>Locus:intergenic113_1:71702-71666(-)
AAGAGGATATGGAAAACCATCGTTTTCGATAAATTGT
>Locus:intergenic122_1:81711-81786(+)
GCTAAGATACTTTTAAATTATGACTTATTTTTCATCATTTACGATACATCATTCTCGATAACTTACTATTTGTTAT
>Locus:intergenic137_1:87474-87378(-)
AAACTTCATTGGTATATTTACTATTTTTTGTCAATATCTGTAATTTTATTTATGATTATTTATCATTACTTAGCTACGTCAATGACTGTTGATTATG
>Locus:intergenic150_1:96869-96920(+)
TATTACCACAAAAGCCTAACTTATACAAAAGGAATTTCAATAGTTGCAACCA
>Locus:intergenic155_1:97856-97799(-)
TTTCAAATAATTGTGATTGAATTGAATCATTCTAGTTTTGTAAAGTTACTTATTCAAT
>Locus:intergenic176_1:113299-113362(+)
CTCCGAGAACAGTGTCCGTCATGCTTACCGCATACTAATGAAGCATTATTATATCAGTGTTTAT
>Locus:intergenic193_1:124321-124258(-)
TCACTTAAAACCATTTCCGAAATTAAACCTCAGCACATTCAAAGCCCCACTTTATTCTTAAAAA
>Locus:intergenic195_1:125357-125315(-)
TCTTCGATTTTTCAAATATCGATAACTATTTCTTATTTAAATA
>Locus:intergenic214_1:143791-143881(+)
TCAAATAAAAGTTATATTTTAAAGATTGTGACCAATTGTTACAGTATAACGAGGAATCCCTTGAGACAGTATCAAATGGCATTAAGAAATA
>Locus:intergenic271_1:186729-186696(-)
ATGTTAAGACTTACCGCTAGACTGACCTACAAAC
>Locus:intergenic279_1:189768-189714(-)
AAGTGTATATCTAAAGGGCTATGCCAAACACAGCCCTTATATCGTGAATTGTTAT
>Locus:intergenic309_1:212840-212801(-)
TATAAGATGATTAATTTTAATAAAACCGCTTTAGTGTTAA
>Locus:intergenic313_1:217343-217295(-)
TTAAAGCCTGTTCATTGTAATAATCTTACATATTTCTGTCACAAGTTAA
>Locus:intergenic318_1:222320-222398(+)
GACAATAAAATTAGAATAAATTTACGTTTGAAGATAAAAAACAAACATTTTTCATTAAAGTTTATGATATATTTAGAGC
>Locus:intergenic363_1:254760-254673(-)
GATATATTTGCAAGGGTAGAAGCAGTATCTTTCATCTCTTCACGCACATGCCGTCGGGGCAGGATTGCCAACTATATTGCAATAGATT
>Locus:intergenic396_1:282293-282374(+)
AAAATCTATACCATTCCAAAAATTGTAAAACCTTACCCAAAAAATTGTATAAAGGGCTATTTGATACAACTATATGTGTCGA
>Locus:intergenic446_1:317231-317297(+)
AGAGAAAAACGTTCTTCGCTTATTTTTCTTGAATTTCTTGTATATCATTTTAAAGTGATAAAGATAT
>Locus:intergenic498_1:348491-348527(+)
AAGCCTAGTAACGAGGGGGCAATCATTACTAGGCAGT
>Locus:intergenic595_1:411839-411749(-)
ATCAATCTTAAAACAGATAAGCAAGGAATAATTTTCATTACTCACAATAAAGAATTATATCATGCGCCATTACTTTTTACAATAATAATTC
>Locus:intergenic633_1:426610-426577(-)
ATTAAAAAAAGCAGGAAGTTTTACCTTCCCACCA
>Locus:intergenic649_1:436839-436806(-)
AGCTGCGTCACTCAAAACGAATACGGAACGCGTT
>Locus:intergenic664_1:444227-444284(+)
AAGACGAATATTCATTTGTTTGTAAAAGTGGCATTTCTATGTCTTAAAAGTGACGAAT
>Locus:intergenic671_1:447661-447619(-)
CCTTTTTGGAGGATGTACGTATTTATTCAACATTTCATCGTTA
>Locus:intergenic671_2:447883-447847(-)
TTGCTTTTATTACGTAATTTGAATAATACACATTTAT
>Locus:intergenic714_1:470303-470402(+)
TACCCATGTGAAAGACCTCCTTTGTTTGTTATGAAATCTTATTTACCAGTGAATTGTTCGATTAAGCTTTTGATAACTTTAATGATGCCAGCGATGATAC
>Locus:intergenic747_1:490521-490488(-)
GTTACAAAACACTCATTTTCGGAGGTGCCTATAT
>Locus:intergenic757_1:501849-501813(-)
CATCGAGTTCACTTGAATCAAACTTCACATATAAAAA
>Locus:intergenic765_8:506927-506894(-)
TCAGCGTCAGTTACAGACCAGAAAGTCGCCTTCG
>Locus:intergenic765_6:508637-508520(-)
ATTCCGACGGAATTTCACGTGCTCCGTCGTACTCAGGATCCACTCAAGAGAGACAACATTTTCGACTACAGGATTATTACCTTCTTTGATTCATCTTTCCAGATGATTCGTCTAATGT
>Locus:intergenic764_1:508593-508632(+)
GAGTGGATCCTGAGTACGACGGAGCACGTGAAATTCCGTC
>Locus:intergenic765_5:508802-508769(-)
ACAAAAGGCACGCCATCACCCATTAACGGGCTCT
>Locus:intergenic765_7:509690-509645(-)
TCCAATCGCACGCTTCGCCTATCCTACTGCGTCCCCCCATCGATTA
>Locus:intergenic765_3:510075-509955(-)
CTCCTCTTAACCTTCCAGCACCGGGCAGGCGTCAGCCCCTATACATCACCTTACGGTTTAGCAGAGACCTGTGTTTTTGATAAACAGTCGCTTGGGCCTATTCACTGCGGCTCTTCTGGGC
>Locus:intergenic765_2:510011-509978(-)
AGACCTGTGTTTTTGATAAACAGTCGCTTGGGCC
>Locus:intergenic765_1:510252-510180(-)
TGCATCTTCACAGGTACTATGATTTCACCGAGTCTCTCGTTGAGACAGTGCCCAAATCGTTACGCCTTTCGTG
>Locus:intergenic765_4:510822-510753(-)
CGAACTGTCTCACGACGTTCTGAACCCAGCTCGCGTACCGCTTTAATGGGCGAACAGCCCAACCCTTGGG
>Locus:intergenic775_1:519153-519069(-)
ATATCTAAGATTTCTATGCATTTCAACGGACGCGAACATTTATCTCGTCATCTCATTTTCATCTTATTCAATGTTAAGGTATTTA
>Locus:intergenic793_1:526796-526721(-)
CAAACTAAAAAAACTGCCGACAAAGCTTTATGCTTTATCGACAGTATCAAATCAACTTATTGCAAATGTATTACAT
>Locus:intergenic811_1:543016-542980(-)
TATAACTTTATCATAGAAAGAGGTACTGAATATAATC
>Locus:intergenic819_3:549681-549597(-)
GCTAAGGAGCTTAACTTCTGTGTTCGGCATGGGAACAGGTGTGACCTCCTTGCTATAGCCACCAGACAAAATAACTTACTTATTT
>Locus:intergenic818_4:551224-551314(+)
GAGGGTCATTGGAAACTGGAAAACTTGAGTGCAGAAGAGGAAAGTGGAATTCCATGTGTAGCGGTGAAATGCGCAGAGATATGGAGGAACA
>Locus:intergenic818_5:551903-552008(+)
GATTGTAGTCTGCAACTCGACTACATGAAGCTGGAATCGCTAGTAATCGTAGATCAGCATGCTACGGTGAATACGTTCCCGGGTCTTGTACACACCGCCCGTCACA
>Locus:intergenic818_3:551988-552027(+)
TTGTACACACCGCCCGTCACACCACGAGAGTTTGTAACAC
>Locus:intergenic819_2:552844-552739(-)
TTTGATTCATCTTTCCAGATGATTCGTCTAATGTCGTCCTTTGTAACTCCGTATAGAGTGTCCTACAACCCCAACAAGCAAGCTTTTTGGTTTGGGCTCTTCCCGT
>Locus:intergenic819_1:554746-554707(-)
GCCCGCCTGACACTGTCTCCCACCACGATAAGTGGTGCGG
>Locus:intergenic818_6:554903-555005(+)
GTGGTTCCGCATGGAAGGGCCATCGCTCAACGGATAAAAGCTACCCCGGGGATAACAGGCTTATCTCCCCCAAGAGTTCACATCGACGGGGAGGTTTGGCACC
>Locus:intergenic818_2:554926-555013(+)
CGCTCAACGGATAAAAGCTACCCCGGGGATAACAGGCTTATCTCCCCCAAGAGTTCACATCGACGGGGAGGTTTGGCACCTCGATGTC
>Locus:intergenic818_1:555121-555154(+)
TCCGTCGTGGGCGTAGGAAATTTGAGAGGAGCTG
>Locus:intergenic833_1:565534-565495(-)
AACATGACTACTAACGCAAACTGTTTTACCAGATTTATTT
>Locus:intergenic870_1:590606-590681(+)
AAATACAAGGTGAGCTTAAATGTAAGCTATCATCTTTATAGTTTGATTTTTTGGGGTGAATGCATTATAAAAGAAT
>Locus:intergenic883_2:599177-599105(-)
TTCAATAAATTTTCTAAAAATTCAAAATTAATTAACAGATTTTCTAGAAAGACTATATCTTTTAGTATAAACG
>Locus:intergenic883_1:599192-599126(-)
ATCCATATTTTGCTGTTCAATAAATTTTCTAAAAATTCAAAATTAATTAACAGATTTTCTAGAAAGA
>Locus:intergenic895_1:604922-604880(-)
TTGCTCACAACAGTAATCTCAAAGGCTTACTATTGGTGCATTA
>Locus:intergenic905_1:619727-619661(-)
AAAATTTGTTGTTTTATAAATAAACACATCATCCAGTTAAAAGAAGTAATTAAATATTATGTGATAT
>Locus:intergenic904_1:619704-619851(+)
TTTATTTATAAAACAACAAATTTTGATATTTATAATGATAGTAGTTATTCAATCAACTACGACCAATATATCATTGTAGAGCTTAGGATATTGATTTATGCCTCAGGCACATCAAATGAGAAGATTTATAAAAGAGATATACAACTCT
>Locus:intergenic917_1:625065-625002(-)
TTTATTTGTACAAAAATAAATGATCAACGAATCAGACATCACTCTTTAAACATACACGATTATT
>Locus:intergenic949_1:646309-646249(-)
ACACAACATCATCATTCAAAATTTTATTGCTCTCATTTTCAATATTCATTTCATATCTATC
>Locus:intergenic958_1:651721-651799(+)
GCAAGTTGGGGTGTGGGCCCCAACACAGAAGCTGACGAAAAGTCAGCTTACAATAATGTGCAAGTTGGGGTGGGACGAC
>Locus:intergenic973_1:659934-659892(-)
ACTGTTTTTTTCTTTATATGCTTCTATTTATTATATAAGTCCA
>Locus:intergenic986_2:667552-667633(+)
GTTGTGTCAAAGTATACTACCCAAATCAACGCTTTTCTAAAGATTTTTAGACCACAAAAAAATAGCTTATCACTTTTAAAAA
>Locus:intergenic986_1:667561-667642(+)
AAGTATACTACCCAAATCAACGCTTTTCTAAAGATTTTTAGACCACAAAAAAATAGCTTATCACTTTTAAAAATAATTACAA
>Locus:intergenic988_1:668612-668675(+)
CACTTTCCAAAGTTAATAATAAAATCATATGAATACATTATCATTATAGAGAAAATATACAACT
>Locus:intergenic1000_1:679648-679717(+)
TTGGTCACTTTAAATTATAGAGGCAATTGCGCTTTTTGTGTATTAAAAAAAGCAGGAAGTTTTACCTTCC
>Locus:intergenic1001_1:680333-680255(-)
CACAGAGATGCGTTAGAAGTTCTTCTAATACAATTTATACAACGCCATTCCCTACACACTCTTATAAAAGAGATTCACG
>Locus:intergenic1013_1:688073-688022(-)
GGCTTAATATCTTCTGGAAAAGTCATCATAAATACGATATGCGGTTTATCAA
>Locus:intergenic1012_1:688024-688057(+)
GATAAACCGCATATCGTATTTATGATGACTTTTC
>Locus:intergenic1018_1:690623-690656(+)
AATAAATATAAAACGGACAAGTTTCGCAGCTTTA
>Locus:intergenic1020_1:692246-692291(+)
TGCAATAGAAATATTCTATCATATAAATGTTATGAGCGGTATTTTG
>Locus:intergenic1057_1:715294-715261(-)
GCTTACTTATATTTTAATGACCTAACTGTTTATG
>Locus:intergenic1065_1:720974-720899(-)
TTATGTTTATATACATTTTCACAATTAACATTATTGAACTACGATTCCTTCAAACTGTTACTTAGTTTTAAAATAT
>Locus:intergenic1071_1:723509-723446(-)
AGTTGTTGTAATCAATTGTTTTTTTGTTCTGATAAAAATATCTACTCCAAAAGCATTTTCAATA
>Locus:intergenic1149_1:774960-774915(-)
ATTGTGTTTAACATGTCATATTTTTTAATCATTATTGCATGTTTAA
>Locus:intergenic1152_1:777374-777467(+)
AACAAGCTTTTTTCAATTCTAGTCAACCTTGCCGGCGGGGCCCCAACACAGAGAAATTGGATTCCCAATTTCTACAGACAATGCAAGTTGGGGT
>Locus:intergenic1157_1:780829-780751(-)
CATTTTATACCAAAGTACACCAAAAGAATATTAGTACACGAATTAAACAACATTTTTATAGAAACCTATTGCACTTTAA
>Locus:intergenic1161_1:782668-782617(-)
TCGAATGTTCGTAAAACGTTCCAACTAGGCACCAATACTAAATTAGAAAAAC
>Locus:intergenic1169_1:791055-790998(-)
GAAAATCAAATTTCTCTATGTTTGGAGCCCACTGGTATTGAAATGAACTTGTTACAAG
>Locus:intergenic1194_1:803438-803525(+)
CATACTTCACTTACTAATGAAAAAATAAAAAAAGAAGTAACAGGTGTCATCAAACAAAATTCAAACTATTATTGTGTTCAATGTGAAA
>Locus:intergenic1194_2:803579-803699(+)
ATTGTATATTGCAGAAATTGTATATCACTGGGTCGAATGGATAATGTAACAAGATATAAAATAACAGAGAGTTCGCAAAGTTCATCACAAGCATATTATCATCTCTCATTTGAATTGTCGG
>Locus:intergenic1211_1:818429-818369(-)
TGTATTTATCCCTACTCTTACATCTCTTCTTATCATATCAAAAATATAACACCAATCTACA
>Locus:intergenic1221_2:823619-823514(-)
TTTCGAAAAGAAATTCTACAGGCAATGCGAGTTGGGGTGTGGGCCCCAACACAGAAGCTTACGATAAGTCAGCTTACGATAATGTGCAAGTTGGGGTGGTACAACG
>Locus:intergenic1220_1:823640-823703(+)
ACCCCAACTTGCATTGTCTGTAGAAATTGGAAATCCAATTTCTCTGTGTTGGGGCCCACACCCC
>Locus:intergenic1221_1:823817-823700(-)
GTGTGGGCCCCAACACAGAGAATTTCGAAAAGAAATTCTACAGGCAATGCGAGTTGGGGTGTGGGCCCCAACACAGAGAAATTGGATTTCCAATTTCTACAGACAATGCAAGTTGGGG
>Locus:intergenic1225_1:827388-827304(-)
AATTCCCTTCAAGGAGGCTGTTTTAATAAAATACAATACTTTTCAATACAGAGAATCCCGCAAAGTCGGGATTCTTATTTATGCT
>Locus:intergenic1250_1:843773-843830(+)
ATGATTTGTTTGATTTATTATTTCGGGGACGTTCATGGATTCGACAGGGGTCCCCCGA
>Locus:intergenic1265_1:853508-853421(-)
AGACTCAATATTATAACCAATATAATTTCCCTGTTATATTCACTAACAGCATTATATACCAGAATTTTCAGTATAATAATTAACTTGA
>Locus:intergenic1292_1:862554-862656(+)
CAATCATTTTCAGTTAAATATTGCCAGAAATTTCAGTCACGAATAGAAAAAATAACCAACCAAAAATTTTTGGTTGGCAAATTTGAATTTTATGTGAATTTTA
>Locus:intergenic1318_1:874385-874424(+)
GCTGACTTACCATCAGCTTCTGTGTTGGGGCCCCGCTATA
>Locus:intergenic1337_1:885901-885832(-)
TTTTCAATTAATTTAATAAAGACCAGCACTCTAATGCCACAATCATATTGTATTTGTGTTGTCGCTTTAT
>Locus:intergenic1348_1:892207-892261(+)
TCATTTGTCATGAATTTCGATATAATGTTTAAAGATACACTTAACAGGAGGGTAT
>Locus:intergenic1361_1:898081-898042(-)
CATTTTAAAGGTTATTTAAACAATAAACAATTACAGTCTA
>Locus:intergenic1386_1:912307-912346(+)
TTTGGAATCATCTTACTGCTGTTTGTTGTTGATTTATATT
>Locus:intergenic1421_1:941400-941349(-)
TATCCAGTCCTTTTTTTATGTTTAAACATTTTTAGAATCAAAAAAGACATAA
>Locus:intergenic1486_1:986329-986425(+)
GATCATATTAATATTTATAAGAATATTCTGAAAAATATATTGAAGTGTCTCGTGCTTAATCGTATAATATTTTTATGTTTAAACAATAGGGGGAATC
>Locus:intergenic1517_1:1006980-1006884(-)
ATCTCTTTTTCGTTATTTATACAGAATTTTCTGATAATAGTCAAGGTTAATTTATTTGCTACAAATTTCAACCACTTTATGTTAAATGGACATCAAA
>Locus:intergenic1540_1:1022679-1022721(+)
AAAACCTCCAAAAAATTTATTTACAAGTTAAATATAACACTAA
>Locus:intergenic1541_1:1022955-1022874(-)
ATTATTATTCAAAAGTTACTATTTATTATTATAAACAAATACTTTCCATTCGCTCTCAATTCCTTTCTTATTTATTCTTTTA
>Locus:intergenic1549_1:1030253-1030190(-)
TATTTGATTTGTCACGTCACCATTGAGATTCAAAATTTTTTTCATTTTTTTACAGTGAAAATGT
>Locus:intergenic1554_1:1032752-1032785(+)
GTAGTACTTTATAGTAAAAAATACAAATGTTATG
>Locus:intergenic1557_1:1034560-1034527(-)
TCAAAAGTGTACATTATTAAATTATCATTTCCAG
>Locus:intergenic1575_1:1056261-1056207(-)
CATTTATCAGCTCAATCTTATTACATGTCACATATTTTTATATCTTTAATTACTA
>Locus:intergenic1580_1:1058457-1058550(+)
TGTGAATTAAGTATTGAAAATTGTATACAAAGTTTTAGTGCAAATAAAATAGTTGAAAAGTTATCCATTTGTAAAATCAAGAAAACTAGTAAAT
>Locus:intergenic1609_1:1076285-1076252(-)
AGTTTACTTTTATCAAACATTTTGTTTAACACTT
>Locus:intergenic1737_1:1152526-1152466(-)
ATAAATTTGATGCAATTAGTTTGTTTATCCGCACAACATCTTATAATGTACTTAACTGTAT
>Locus:intergenic1743_1:1156176-1156140(-)
GCCCGATTTATCATTAAGATAAATCGGGCTAAACCCT
>Locus:intergenic1809_2:1207476-1207404(-)
AATTATATCACAAAACTCAGTATTTTTGACTTTTATGTGAAAATTATTCATTGTTTTTCAAATGAAACTATGC
>Locus:intergenic1809_4:1207476-1207407(-)
AATTATATCACAAAACTCAGTATTTTTGACTTTTATGTGAAAATTATTCATTGTTTTTCAAATGAAACTA
>Locus:intergenic1809_1:1207763-1207634(-)
AAAGTTTATTATTCGTTTTCCCTAATCACTTTTAAAATTTTACCACTTAGTGTAGTCATAAACGCTTTAAGTTTCATTGATTATTTTTATAAAATATCAATGGTACAACTTATCAGAATGACTTACGCTT
>Locus:intergenic1809_3:1207712-1207640(-)
GTAGTCATAAACGCTTTAAGTTTCATTGATTATTTTTATAAAATATCAATGGTACAACTTATCAGAATGACTT
>Locus:intergenic1818_1:1215566-1215614(+)
GAAATTCTAAGCAACCTAGATAAGGTTCCAGAATTTCTCCCTAAGAAAC
>Locus:intergenic1826_1:1223918-1223951(+)
GTGAAGGCTACTATGAATTTTTATAACCTATTAA
>Locus:intergenic1829_1:1224528-1224459(-)
TTGAAAATAATTCAAAGAAAAAGGGCACCATTATGGTACCCAATACGTTCTATATTACTAACATGTGATA
>Locus:intergenic1872_1:1253777-1253834(+)
TATAAAGCATTTAATTTTCTATCATTACTATGCTCACATAATCTAAATATTGTTCGAA
>Locus:intergenic1918_1:1287786-1287864(+)
CTGAGTCGTATAAATGTATTTATAACAGATCCATTTATGCTACTCAGTTTTTTACTATTACAAAAAATAAAGGAGTTTT
>Locus:intergenic1921_1:1288262-1288229(-)
AATAATTATATTAAATTTAACTATAAAGTGCAAA
>Locus:intergenic1931_1:1296664-1296619(-)
GAGATTCCTACACTAGCAGTTTGGCTCGTAGAAATCTCCCGTCTCT
>Locus:intergenic1952_1:1309664-1309697(+)
ATTTCGAATAGCTGTGACGAGCTTAATAATTCAA
>Locus:intergenic1953_1:1309873-1309822(-)
AATAATTTATTTTTTCTAGTTAAATTAATAATAAATAATATTAAAGTTGCAA
>Locus:intergenic1954_1:1311463-1311514(+)
CTAAAGATATCTCAATATCTAAAATCTAAAAGACTACTGGAGTTAGTAGTTT
>Locus:intergenic2029_1:1354301-1354229(-)
TCGTTTTTAAAACTATACAATAGTTATTCTTATATAAATCAGCGTAAAATGCAAGTATCAATTAACTTTCATA
>Locus:intergenic2055_1:1379061-1379007(-)
GCTTTAATTGCGTATACTTTTATAGTAATATTTAGATTTTTGCATACAATTTCAA
>Locus:intergenic2076_1:1394000-1394045(+)
ATCAAGCTTTGTACTCTAAATAATGATTCACCATCAAAATCATGTT
>Locus:intergenic2084_1:1399113-1399227(+)
TCTATAAATAGAATTTTTGATGACGGGTCCCTTCCTAGGGTGCCGTCTCAGCCTCTTTTTACATTGCCTAAGAACTTAATATCCCAGCCTCGTGTCCTTTTTATTTTATTTTTTA
>Locus:intergenic2143_1:1433887-1433836(-)
GTTGTATTCTATTTGTTAAATAAAGTCCGTTTTTACCAACTATATTTTCTAG
>Locus:intergenic2152_1:1437064-1437121(+)
CCACCCCAACTTGCATTGTCTGTAGAAATTGGGAATACAATTTCTCTTTGTTGGGGTC
>Locus:intergenic2182_1:1485969-1486023(+)
GTGTTTCACTATAATGTTGTGTATAATAAACAACGTTTACTACCAAACTTGTGTG
>Locus:intergenic2185_1:1489371-1489296(-)
GTAAAACTAATTCATGCACACATATTTGTATTTATGTTAGGTGTCGTGTCATTACAACGTCTTAATATAAAAACTG
>Locus:intergenic2273_1:1544343-1544241(-)
AATCATTTATTTTTATTCTACATTATTTCTATAAATTATACACCCATTTGTTCAATGATTATTAAAATAGTTTTGGGCATTGTAAAATATAATTTCATAATAT
>Locus:intergenic2411_1:1631612-1631552(-)
CTTTTTATAAAAATAAAGCAAAAGTTTTATACAGTAATGAAAATCATGATACTTGTCGTTG
>Locus:intergenic2417_1:1633318-1633192(-)
ATAGAAAAAGTATTTCTTTATCGTCGTCCCACCCAACTTGCACATTATTGTAAGCTGACTTTCCGCCAGCTTCTATGTTGGGGCCCCGCCCCAACTTGCATTGCCTGTAGAATTTCTTTTCGAAATT
>Locus:intergenic2441_1:1652990-1652933(-)
CAGCTTTCAATAATGTGCAAGTTGGGGATGGGGCCCCAACACAGAGAATTTCGTAAAG
>Locus:intergenic2440_1:1653089-1653146(+)
CCATTGCCTGTTGAAATTGGGGTTCCAATTTCTCTATGTTGGGGCCCCGTCCCCAACT
>Locus:intergenic2444_1:1657110-1657143(+)
GCTTTCAAAATATTGAAAAGCATATCCAAAATTT
>Locus:intergenic2455_1:1660451-1660400(-)
GCGTTTAATAAATGTTTCCTCGTTGAATTTTGGGAAAATAATCAAAGCGATA
>Locus:intergenic2483_1:1679899-1679857(-)
GGGACAAAAGAATACAGTTGCAGTATAAAAAGCAAAAAAAGTA
>Locus:intergenic2508_1:1692431-1692524(+)
AATGTAAATATACACTATTTTTCAAGAATTGAACCGCTTTTTCATTTAAATTTTTCAATATTGCTAAGCATAATTGATGGATACTTTAACAACC
>Locus:intergenic2527_1:1705273-1705225(-)
AGAAAGATTATAATTTATTTAAGCATCGTACTTAATTGGATTTTAAATT
>Locus:intergenic2543_1:1711952-1711907(-)
CTGTGTATAAGGAAGAGCGGGTATTTTATACCTGCTCTTCCTTTTT
>Locus:intergenic2578_1:1745271-1745346(+)
GAAATTGGACCCCCAATTTCTACAGACGATGCAAGTTGGGGTGGGGCCCCAACACAAAGAATTTCGAAAAGAAATT
>Locus:intergenic2608_1:1763076-1763211(+)
ATTATATACCCACCACATTTGGTGGAGAACCAAAATTATATGGAGCTACCCTATTTTACAATCAACTTAGAATTTACAAGTCTTATTTGTTTAATTATCTTTAGTATTTCATCATTAGTTTTTAAAATTATCAATT
>Locus:intergenic2629_1:1778232-1778163(-)
TTGGAGATGCATTATTTCAGCAGTTCGGTTTTTTGCTGTGCTAAAAATAGATTCCATTTGGCGAATCTAA
>Locus:intergenic2712_1:1836623-1836674(+)
ATACCTAGATATAAGTACAACTTGTATATTTTGTACTCTAATAAGTATGTGG
>Locus:intergenic2715_1:1837704-1837653(-)
CAAAGAAATAAAAATCATTTTTTACAAATGGTTGTAAGAAAAAGACATGCAG
>Locus:intergenic2718_3:1839382-1839481(+)
TTACTGCTGTTCTCTATTTATACAATACTTCGTATTGAATGGCTTCGCTTTCCTAGGGTGCCGTCTCAGCCTCGGTCTTCGACTGGCACTGCTCCCTCAG
>Locus:intergenic2718_2:1840140-1840242(+)
TTCAAAAAGAAATTTGATGATTATTCCGAAAGAAAAAATAAATATGAAGAACAAAAATCGATTCTTAAAGATAGAAATAGCTTTTCTAAAACTGATCATGATG
>Locus:intergenic2718_1:1840361-1840427(+)
ACAGATACTAGAACTTTAATTCCATTTTTAACAATGATTCAAAATACCTTCGGTTATTTACCAGAGT
>Locus:intergenic2747_1:1855491-1855383(-)
TTAGAAACAGAATTATTTGATTATGTAAATTGGTACAACAATTTTAGACCACATTCTTCATTACAGTATTTGACGCCAGTGGCATTTAAAAATATACACATGAAAACTG
>Locus:intergenic2749_1:1857608-1857575(-)
CAAAATACTGAGTCATTCAATCATCAAGACAGTT
>Locus:intergenic2771_1:1869055-1868986(-)
ATTAAAAAAATGGAACCACGTCTTAATCGGCGTGGTTCGTTTTGTAGATATAGCATCTATGATTGTATGA
>Locus:intergenic2773_1:1872283-1872148(-)
ATTGAAATTGAAAACCTATCTTTTTCTATGTTATCCCTTTTTATTGTTAAGAAGTACTTTATTCCTAACTTAAAACTTATTATTTCTTGCCTTTCATTTATTCGACTAGCAACTATTGTTTTTTATTCATTTACAT
>Locus:intergenic2772_1:1872210-1872267(+)
TTTAAGTTAGGAATAAAGTACTTCTTAACAATAAAAAGGGATAACATAGAAAAAGATA
>Locus:intergenic2775_1:1873422-1873320(-)
TGCATTATCTATAAGACTATTCAATTTGCTATCTTAAGCTGTTTCGAAATTTTCAAATTCGTTTCATTTAATATAAACATTGATATTATCACGTCTATAAATA
>Locus:intergenic2791_1:1882268-1882172(-)
GGTTCGATCCCCTTCAGCCGCCCCATAATCGTTTACATTAGCGGGTGTAGTTTAATGGCAAAACCTCAGCCTTCCAAGCTGATGTTGTGGGTTCGAT
>Locus:intergenic2790_1:1882534-1882570(+)
TTGAACCACCGACCTTCGGGTTATGAGCCCGACGAGC
>Locus:intergenic2790_2:1882912-1882984(+)
AATATAATTATAATCTTTTTCACTAAAGTGCTATGCTTCGTACTGACACACATAACACAATACATAGCAACCA
>Locus:intergenic2793_1:1883668-1883605(-)
TTAGAAATGTCACTTTGCGATATAACATTTCTAATTAAGGTGTTTTTATTTTACAATTATAGGT
>Locus:intergenic2812_1:1899257-1899290(+)
GATTTACATGATTACTCTACTAGATTTGCTCGGC
>Locus:intergenic2825_1:1905164-1905128(-)
AAAAAATTAATAATTTTCCATCTATCCGATTTAAGTT
>Locus:intergenic2829_1:1907781-1907664(-)
ACTTTCCACCAGCTTCTATGTTTGTGGACTGCAGTTAACTACTGCCAATATAACTTTGTAAAGCATAAAACATTGATTTGTGTACCAGACATAGTAATATATCAAAAGTTCAATTTTA
>Locus:intergenic2838_1:1912953-1912995(+)
TTTGATGCAATAGTGTTTTATAAATGTATTTTTATCAATATAA
>Locus:intergenic2841_1:1914555-1914459(-)
TTATATTATCTGGGGTTATATATTTGTTTCAACTTTTCTAATAATATATTTGTAAAAGTGCTATTTTATTGTGCTTTATACCAAGTCGATTCAATTT
>Locus:intergenic2843_5:1916351-1916291(-)
ACGCGCGGGACTCAAAATCCCGTTCCACTTGTGGAGTGTCGGTTCGACCCCGACCACCGGT
>Locus:intergenic2842_2:1916471-1916522(+)
GTTGAACTACTCCCGCAAATATTAAATTATGGAGCGGAAGATAGGATTTACA
>Locus:intergenic2843_1:1918075-1918036(-)
TCGCAGGTTCGAATCCTGTCTTCCCGATATACTGTAATTA
>Locus:intergenic2843_4:1919283-1919247(-)
TTGGGCTGTTCGCCCATTAAAGCGGTACGCGAGCTGG
>Locus:intergenic2843_3:1919316-1919277(-)
ATCGCATCCTGGGGCTGTAGTCGGTCCCAAGGGTTGGGCT
>Locus:intergenic2843_7:1919438-1919303(-)
GATCCGGTGGTTCCGCATGGAAGGGCCATCGCTCAACGGATAAAAGCTACCCCGGGGATAACAGGCTTATCTCCCCCAAGAGTTCACATCGACGGGGAGGTTTGGCACCTCGATGTCGGCTCATCGCATCCTGGGG
>Locus:intergenic2843_2:1919421-1919343(-)
TGGAAGGGCCATCGCTCAACGGATAAAAGCTACCCCGGGGATAACAGGCTTATCTCCCCCAAGAGTTCACATCGACGGG
>Locus:intergenic2843_6:1920172-1920136(-)
AAGGTGAGCGAGCGAACTCTCGTTAAGGAACTCGGCA
>Locus:intergenic2842_1:1920748-1920847(+)
GCCAACATCCTAGTTGTCTGGGCAACGCCACATCCTTTTCCACTTAACATATATTTTGGGACCTTAGCTGGTGGTCTGGGCTGTTTCCCTTTCGAACACG
>Locus:intergenic2842_4:1921280-1921352(+)
ACTTGTAAGCACACGGTTTCAGGTTCTATTTCACTCCCCTTCCGGGGTGCTTTTCACCTTTCCCTCACGGTAC
>Locus:intergenic2843_8:1922998-1922935(-)
CTCCGCCTGGGGAGTACGACCGCAAGGTTGAAACTCAAAGGAATTGACGGGGACCCGCACAAGC
>Locus:intergenic2842_3:1923739-1923781(+)
AGTCTTATAGGTAGGTTATCCACGTGTTACTCACCCGTCCGCC
>Locus:intergenic2892_1:1950616-1950694(+)
CCCCAACTTGCATTGCCTGTAGAAATTGTAGATCCAATTTCTCTATGTTGGGGCCCCGCCAACCTGCACATTATCGTAA
>Locus:intergenic2927_1:1975604-1975565(-)
ACTAAAGCTATTGATTGTCCTAATTGTTATAAAAAGTTGG
>Locus:intergenic2927_2:1975759-1975720(-)
TATATTCTTTTTGTGAGTAGAAAATTTGTTATATTAGAAG
>Locus:intergenic2965_1:1996920-1996863(-)
AATAATTTTGAGGTTGGGAATTTTAAATTTTCCCAACCTCAAAGTTTGTCTTATTGTA
>Locus:intergenic2968_1:2001166-2001274(+)
CATTTTTTATTTTTCCATTTCAGTTCTAACCAAAGTCGAAAAATAATTAGTAAGCCACCTGTAATAAGTGTCATCATCCCTTCTTGCCACCACATCATTACACTACACC
>Locus:intergenic2978_1:2006221-2006314(+)
ATTGTTATTTACCTAATTTATAGTCTAATTGTCTATTTCATCTGCATTATAAATTTTTTCATAATGGCTGCACCATTCTTAATGACTAATGCTG
>Locus:intergenic2987_1:2009678-2009639(-)
CAATATAAAATGAAGTTGTTGATATTTATCATCTTAAATA
>Locus:intergenic2992_1:2011205-2011292(+)
TACTTTTTTTACTGCTTGTATACTTTCAGATTATTCTCGCTTTGTTCAAAACTATCTATAGAAATTTTTTATAAAACTTACAAACAGC
>Locus:intergenic3004_1:2023374-2023407(+)
TTTTTCTTCAGAAATGTCATTGTTTTTATTTTGA
>Locus:intergenic3100_1:2070286-2070376(+)
AACTTTATTATACATAATCGTTTTTCTTTTGCAATAGTTTTTCGACTGACTTCTCAATCATTTTTTATTTTTTTGTACATAAACGTCCAAA
>Locus:intergenic3135_1:2089337-2089301(-)
CTTTTTCTGTTATGTTTGAAAATGAAAGGAAAAACTG
>Locus:intergenic3155_2:2109145-2109073(-)
AGCAAGGAGGTCACACCTGTTCCCATGCCGAACACAGAAGTTAAGCTCCTTAGCGTCGATGGTAGTCGAACTT
>Locus:intergenic3154_1:2109846-2109942(+)
CCTCCGTTACCTTTTAGGAGGCGACCGCCCCAGTCAAACTGCCCGCCTGACACTGTCTCCCACCACGATAAGTGGTGCGGGTTAGAAAGCCAACACA
>Locus:intergenic3155_1:2112799-2112691(-)
ACGGTGAATACGTTCCCGGGTCTTGTACACACCGCCCGTCACACCACGAGAGTTTGTAACACCCGAAGCCGGTGGAGTAACCTTTTAGGAGCTAGCCGTCGAAGGTGGG
>Locus:intergenic3154_3:2113303-2113435(+)
TTAGCTGCAGCACTAAGGGGCGGAAACCCCCTAACACTTAGCACTCATCGTTTACGGCGTGGACTACCAGGGTATCTAATCCTGTTTGATCCCCACGCTTTCGCACATCAGCGTCAGTTACAGACCAGAAAGT
>Locus:intergenic3154_2:2113343-2113376(+)
GCACTCATCGTTTACGGCGTGGACTACCAGGGTA
>Locus:intergenic3154_4:2113423-2113531(+)
CAGACCAGAAAGTCGCCTTCGCCACTGGTGTTCCTCCATATCTCTGCGCATTTCACCGCTACACATGGAATTCCACTTTCCTCTTCTGCACTCAAGTTTTCCAGTTTCC
>Locus:intergenic3180_1:2137447-2137486(+)
ATTTCTCAATATACTTTTGCATATAAGTTCATTAATATTT
>Locus:intergenic3181_1:2137903-2137870(-)
TTTGAATTAATACTAAAAGATTACAAAGAAGAGG
>Locus:intergenic3197_1:2145628-2145574(-)
CATAGCACTACATCAAGACGCATCGTGGTACCAGCACATCAAAGTAGCATGGCAT
>Locus:intergenic3259_1:2180338-2180293(-)
TTACTATATATAAATGAATTCAGACGTATAAATTTAGATTATATCC
>Locus:intergenic3260_1:2181310-2181358(+)
TACGATACCATTATTTACTCTAAGTTAAATAAATTACTTATTTATATTT
>Locus:intergenic3283_1:2193954-2193906(-)
CTGTTTGTAACAATTTTTATCATTAAGACAGATATAATAAATAAAATAT
>Locus:intergenic3286_1:2195817-2195883(+)
GTAAAATGCATAGACAATACGTACTTATTCATACTTATAATTCATCATTTTCAAAAAAATAACGAGT
>Locus:intergenic3306_2:2208051-2208120(+)
GTAAGACATTTTCTAATAGAAAATAACTTTACTGCTCTTTGTACATTACTCATCAACTATTGTAAATTAA
>Locus:intergenic3306_1:2208072-2208126(+)
AATAACTTTACTGCTCTTTGTACATTACTCATCAACTATTGTAAATTAAATAATA
>Locus:intergenic3329_2:2231633-2231570(-)
CTTTCTAACCCGCACCACTTATCGTGGTGGGAGACAGTGTCAGGCGGGCAGTTTGACTGGGGCG
>Locus:intergenic3328_1:2231998-2232079(+)
AGCCCCTATACATCACCTTACGGTTTAGCAGAGACCTGTGTTTTTGATAAACAGTCGCTTGGGCCTATTCACTGCGGCTCTT
>Locus:intergenic3328_2:2232125-2232182(+)
GTCATTTTGCCGAGTTCCTTAACGAGAGTTCGCTCGCTCACCTTAGAATTCTCATCTT
>Locus:intergenic3329_1:2232777-2232723(-)
GATGTGGCGTTGCCCAGACAACTAGGATGTTGGCTTAGAAGCAGCCATCATTTAA
>Locus:intergenic3328_5:2232920-2233031(+)
AGGGGCCCCTCGTCCAAACAGTGCTCTACCTCCAATAATCATCACTTGAGGCTAGCCCTAAAGCTATTTCGGAGAGAACCAGCTATCTCCAGGTTCGATTGGAATTTCTCCG
>Locus:intergenic3328_4:2232984-2233092(+)
TATTTCGGAGAGAACCAGCTATCTCCAGGTTCGATTGGAATTTCTCCGCTACCCTCAGTTCATCCGCTCACTTTTCAACGTAAGTCGGTTCGGTCCTCCATTCAGTGTT
>Locus:intergenic3328_3:2233111-2233195(+)
CCAAGGGTAGATCACCTGGTTTCGGGTCTACGACCAAATACTAAACGCCCTATTCAGACTCGCTTTCGCTACGGCTCCACATTTA
>Locus:intergenic3333_1:2239081-2239006(-)
GTGCTTCTTTATCATTTGAGTACTACTCCCATTATGTTAATGGCTATATGTATTAAAGGGACAAGTGTATATCTGT
>Locus:intergenic3337_1:2241382-2241340(-)
GGGAAACTCCGCTTTTTTTATTACATAAATCATTCTAATAGGG
>Locus:intergenic3342_1:2243945-2243978(+)
AAGTATCACATAACTCTTGAAAACGATTACAAAA
>Locus:intergenic3355_1:2253457-2253424(-)
ATTCACCTCTATGAAATATTTTACAAAAGCAAGA
>Locus:intergenic3385_1:2269269-2269230(-)
ACTACAATTTCAGACGAATACCTAATTAAAACAACACCAC
>Locus:intergenic3393_1:2271782-2271707(-)
CAGGTTATTTTATTACTCTTAAAAAGTGAATGGAGCAAGCAAATAAGTTATTATGAATTTTTGTATTATGCAATAA
>Locus:intergenic3400_1:2276968-2277040(+)
TCAATTCTTTCTCCAGTTCCTGCGTCATTTTTGCGCTACCTGAATCGTCTACACTTAATTGGACAAATCAACA
>Locus:intergenic3403_1:2278147-2278096(-)
GTTTTTAACGAGGGATATGACCCGTGTATTTTGAAAAGTGGTAAGCAATGTT
>Locus:intergenic3415_1:2285336-2285297(-)
AATAAATTAATTATATATTATATTCGAAAAATTATTTTGT
>Locus:intergenic3414_1:2285880-2285934(+)
TACTTCCCCCATTTAGAGCTTCTTCTAATATTTCTTATCTATTTGGAATTCCTTT
>Locus:intergenic3420_1:2287964-2288051(+)
TTCTTGGTCGGCTCAAAACCATTTAATTATTTATCAACTGTTCTTCTATCATCCCCCATATGTCTTGCTATTTCACTTTTGTTTATTT
>Locus:intergenic3420_2:2287968-2288037(+)
TGGTCGGCTCAAAACCATTTAATTATTTATCAACTGTTCTTCTATCATCCCCCATATGTCTTGCTATTTC
>Locus:intergenic3430_1:2294478-2294580(+)
CATATTTTTAGATTCGCACTCAAAAAAGTAGATATAAAGAAATCGGACTTAAAAACATTTCTGTTCATAAGTCCGATATCTTATTCAATAAAAAAGCGCGCAC
>Locus:intergenic3480_1:2308753-2308819(+)
CTTTTCTTAAAGTCCAACGTTAGTTATATTACACGAAAAACATCGATAAATCAAGGCTTTTCACATA
>Locus:intergenic3499_1:2317755-2317689(-)
CTGGCATTCAACATGTACGATAATAAAATAAAATTGCAATTATGTTATTGCATGTTTTGTTTATTAT
>Locus:intergenic3570_1:2357174-2357255(+)
TTCTTTTACAAATCAATAACATTCCCCACAAGAAGCATTAATTTTGTTAAAGTAACTATTGTCATCAATTCGAGATGTGAGA
>Locus:intergenic3579_1:2361633-2361600(-)
TCTATTTATGATGAAATTAGTGTTAGCTATTACT
>Locus:intergenic3602_1:2375944-2376025(+)
TTAAGATTATTTAGCCATTCTCTTCTTATTGCAAATATTTTATCACTGATAAACAATTATTTTAAACTTCATTCAAAAGTCT
>Locus:intergenic3636_2:2395688-2395808(+)
CATCACACATTTGCTATCAATAATCTATCGGCTACATATCATTTGTTTACATTTCTTCTTACTTCACATTCCCATTTTAAAAAGTTCGTTTTCACATTCATATTGTACACTTTTTTAGACA
>Locus:intergenic3636_1:2395775-2395808(+)
GTTTTCACATTCATATTGTACACTTTTTTAGACA
>Locus:intergenic3679_1:2423702-2423603(-)
GAAAGTGATATTGTTAATAGTCTGAAAAAATGGTATATTTTAATTGTGAAAAAAATCACATTAATCTCACTGTTCTGTAAAATGTTATCGATAACAAAAT
>Locus:intergenic3707_1:2440077-2440014(-)
GTGAATAAAGTGTGTCTAAAAACAATACATTGCAAATTGGATTGTAAACATATTAAACACTTTA
>Locus:intergenic3764_1:2477485-2477518(+)
CTGTGGTTCTTTTTTTATTTTCCATCAATTAAAT
>Locus:intergenic3775_1:2486873-2486801(-)
CCAAATTTCGTAAGAAGCCTTAGTCATTTCAATAGCAAGGTCAAAATTTTGCCAAAAATTATAGTTATACTGA
>Locus:intergenic3804_1:2507565-2507682(+)
ATAAACCCCTCTTCATCGTTGTTGTTCATTTTAAAAATACTACTTTCGCATATTAGCGTCAATTTGAAAATCATTCGCTTAATATGCACACAGCTTTTATCGTCTATAAAAGAACACA
>Locus:intergenic3805_1:2507650-2507599(-)
CATATTAAGCGAATGATTTTCAAATTGACGCTAATATGCGAAAGTAGTATTT
>Locus:intergenic3814_1:2516285-2516318(+)
GCTAGTCTGATTCAGTCACAAAATTGTCTTGTTA
>Locus:intergenic3842_1:2536336-2536375(+)
TGCGAAGCAAACAACTGTATTCCTCTAAACCTTGTAATTT
>Locus:intergenic3863_1:2545196-2545151(-)
AATGAACTGGATGATATTAGTAAGAAATTAAAAAATATTCAAAGAA
>Locus:intergenic3870_1:2551429-2551465(+)
AACATCACAAATTATTTAAAAAGCGCAAATATCTTTA
>Locus:intergenic3885_2:2560215-2560068(-)
CCGTTTGAAACAAAACGTGAGTTTAATCCAAAATTACAACCTGGTGAAGAGCGAGTGAAACAAGAAGGACAACCAGGAAGTAAGACAATCACAACACCAATCACAGTGAACCCATTAACAGGTGAAAAAGTTGGCGAGGGTCAACCAA
>Locus:intergenic3884_1:2560103-2560208(+)
GGGTTCACTGTGATTGGTGTTGTGATTGTCTTACTTCCTGGTTGTCCTTCTTGTTTCACTCGCTCTTCACCAGGTTGTAATTTTGGATTAAACTCACGTTTTGTTT
>Locus:intergenic3885_3:2560196-2560160(-)
AGTTTAATCCAAAATTACAACCTGGTGAAGAGCGAGT
>Locus:intergenic3885_4:2561574-2561511(-)
GAATTAACAGAATACGGACCAGAAACGATAGCACCAGGTCATCGAGACGAATTTGATCCGAAGT
>Locus:intergenic3884_2:2561987-2562059(+)
TTCGATTCACCTTTACTAATAATTTCTCCAGTTAATGGATTTTTTAGTGTTGGTGTCGTTATTGTCTTCTCAC
>Locus:intergenic3885_1:2562435-2562363(-)
ACAATAACAACACCAACACTAAAAAATCCATTAACTGGAGAAATTATTAGTAAAGGTGAATCGAAAGAAGAGA
>Locus:intergenic3896_1:2571707-2571749(+)
ATTTGTACTAACAAACTAGTTTTAAATTCTAACTTTATCTCTC
>Locus:intergenic3921_1:2588600-2588564(-)
TGCCAAAATTTGGATAAAAAAATCCCCGCACCATTAT
>Locus:intergenic3968_2:2614829-2614925(+)
TATTATAAAGATGGCGTGCACAATATAAAAATACTCTTTTTTTATAGTTTGTATTACTATTTTCTATGGAAACGCTCTCTCAATTTCACTTCATTTT
>Locus:intergenic3968_1:2614899-2614959(+)
AACGCTCTCTCAATTTCACTTCATTTTCACAAAAAAACACTCATCATTTCAATGACCCACG
>Locus:intergenic4006_1:2637828-2637900(+)
CCTAACAACTTGTATCACTCTCATTTAGATGGTTACAATGACATCGCCATTCACCGTTATGTTCAACAGAACT
>Locus:intergenic4072_1:2672364-2672430(+)
AATGAAAAAAATGGAAAGGAGATAAAAGTATGGGTACTTTTTCTATATTTGTTATTAATAAAGTTCG
>Locus:intergenic4110_1:2694010-2694061(+)
CTCTCAATTTACTTATATAAATCCTACCACGAAAGCTTTCAAGAAAACACAA
>Locus:intergenic4110_2:2694197-2694236(+)
TTAACTTCTCATTTAGATAAAACGCAAAAAAGTCTGGCAC
>Locus:intergenic4147_1:2722077-2722035(-)
TTTATCACGCGACAAAACATTAAATATGTTTCTCCGTTGATTC
>Locus:intergenic4159_1:2729932-2729899(-)
GAGTGTGAGGAGAGATACCGCATTCTAGTCTTTT
>Locus:intergenic4183_1:2755244-2755202(-)
TATAGCTGGCTAAAATTAAAAAGACTGAGGCACCAATCACTAG
>Locus:intergenic4198_1:2769174-2769258(+)
CGTACTCTATCATGGCTTTCTTATAATCGAGTAGAAGCATCATCATTACTTGATTATTTGCTCTTTACAACACCGAGCGTGCCCG
>Locus:intergenic17_1:12511-12469(-)
TACTTGTCCTACGAACAATGTCTTATTAAGTTAATTTTAATAT
>Locus:intergenic31_1:24273-24231(-)
GGCAGGCGTGTTAACCGCTACACTACGAGACCTAAAAAATGGT
>Locus:intergenic39_1:33677-33581(-)
CAAATTGTTATCAACTTTCCAGTTATCCACAAGTTATTAACTTGTTCACACTGTTCCCTCTTATTATACCAATATTTTTTGCAGTTTTTGATATTTT
>Locus:intergenic72_1:49396-49501(+)
GTAATAACACCAGTGAAATCCATATGCATACCCTCTTTCTATTTAAGATACATTAAGTATAATATCAAACAAATAAAAAATGTTAAAAATTCCCTAATTGGCTATT
>Locus:intergenic72_2:49516-49570(+)
GTCAAAAATTTGAAAAACATACAACGACTTTGCATAAAAAATCGTCATATTGGAA
>Locus:intergenic72_3:49518-49578(+)
CAAAAATTTGAAAAACATACAACGACTTTGCATAAAAAATCGTCATATTGGAAATACGTAA
>Locus:intergenic100_1:63157-63223(+)
TGCACAATCCTTCTGCTTCTTCGAATCTGCAAATCCCAATCATTTCCCGATAAAAAATCATTGTGGG
>Locus:intergenic112_1:71506-71554(+)
TATTTGCTTACTAAGTGGATAAAGATATTAGAAAAACGAGAAGCAGGAC
>Locus:intergenic115_1:73207-73126(-)
ATAAAACAAGACGACAACTCCATATTGGAGCAACTTAACACCTGTAACTACAATAATCCTCTCTTAGTAAATCAATTTTCAG
>Locus:intergenic122_1:81254-81326(+)
AATGCGAAACAACAAGTAAAACGCATTGCGAAAGAAAGAAACATAGATGCTTCAAAAATTAATCACCTTATTG
>Locus:intergenic122_2:81613-81694(+)
TCTATTCACGAAATTACTTTAACAGTTGTAATCATTGGTTTCATCATATCGATTAATAGTACAGTCATCTTGAGATTTTCAA
>Locus:intergenic137_1:87691-87571(-)
ATTAATCTTCATATTACACCCCTTAATTATATTTTACATCTATTTCCATTATTACATTTTATGAGTCTCGCAAATTGTCAGTTTTTAAATTATGATAATTATTTTCCAAATAGTTTATTAA
>Locus:intergenic175_1:110335-110302(-)
AATATAAAAAATCACAAATTATGTATATCAAAAT
>Locus:intergenic177_1:113318-113222(-)
GACGGACACTGTTCTCGGAGTCTGACATCGAATCATTTAGTATTCACTTTCACGTCGCCTTCATTGAAGCGAATTGCCATAACCTTCACATTATATA
>Locus:intergenic231_1:155037-154992(-)
CTACCGTCACGTTTCTCTATTATAATAAAAACAGCAGTGAAGAAAA
>Locus:intergenic291_1:197064-197007(-)
GATATATTCTACCCTAAAATACATCTTGTATCATCGTTACAATTGGTATATTTTTCAA
>Locus:intergenic325_1:229128-229095(-)
CGCATTTCCATCGTTGGTGTTGATAGTCAGTTTA
>Locus:intergenic343_1:241440-241386(-)
AATCGAACCCTTTCGTTCAACAAAAATCAAAATCCACTTCAAACTATATATCAAA
>Locus:intergenic346_1:243357-243408(+)
TATTCAAATTACCATCATTTTCTTCATCTATATTTGGCAGTACTACTAAAGT
>Locus:intergenic359_1:252512-252395(-)
CGACATCGACGTCCATCTTTAAAGTGCGTTCTGAAATATTATATTCAGAAGCCTTTAAAGTATGTCGTGTCTATGACCATTGTGACAACAGGCTTTTTTTATTATCATATACCTCACT
>Locus:intergenic365_1:258844-258805(-)
AATGTTGTGAATTTGAAATGCTATGTTAACGTTTTCATAG
>Locus:intergenic374_1:266889-266943(+)
GCTTTAGAAAGTCGTACCGAACTGGAACTTACAAGTCTAGTTCGAACACACACTG
>Locus:intergenic450_1:320052-320106(+)
TGCAGTGAGAGATGTCATTTTAATATCAATGTATGGCTATTTTGTAATGACAATG
>Locus:intergenic560_1:387996-388095(+)
GATGGGCCCCAACATAGAGAAATTGGGTCCGTAATTTCTACAGACAATGCAAGTTGGCGGGGCCCCAACAAATTTAAGATACAATGCGTAATATTAATAT
>Locus:intergenic595_1:411773-411728(-)
CCATTACTTTTTACAATAATAATTCAAACTACTCTTCATATCATTT
>Locus:intergenic600_1:413085-413121(+)
GATGTGAATGTTTTGTGTTCGGAATTTGCACAAAGAT
>Locus:intergenic634_1:428053-428086(+)
ACCACATTTGGTGGAGAACCTTTAAAAGTAACAT
>Locus:intergenic653_1:438625-438550(-)
TCTTTAAACCCTTCAATAGCACATTCCCTAAAACATAAAGCAATAACAATGAACGATCAAAATTCCTTACGTACTT
>Locus:intergenic681_1:453804-453765(-)
ATTATACAAATTTTATTCTTATGCAATCTATGTATTTATC
>Locus:intergenic713_2:469733-469661(-)
ATGATCTTCTTGATCTGGCGCAAGATATATTGGCCGCGTGCAGAATTTCGTTGCACGTTTAGTCTGAAACACT
>Locus:intergenic713_1:469733-469676(-)
ATGATCTTCTTGATCTGGCGCAAGATATATTGGCCGCGTGCAGAATTTCGTTGCACGT
>Locus:intergenic715_1:470615-470564(-)
CATGTCAAATTCATGAGCTTAACCTCTATTAAACCAATGATTGTAAAGATTT
>Locus:intergenic737_1:484913-484841(-)
CCTAACATTCTTTTATCCGAATTTATGAATACTACATCATTATACGATTTTATTATGTATAATAGGTTGATGT
>Locus:intergenic751_1:496934-496802(-)
AGCCGGACTTGGGTATTCCTCCTAAACACAATATTTATCATATATGAACGTTCTGTAAAAGTCAATATTGTTTTTAAGCATTACATGATTACCACAAATCATTGTCTTCCACTACAGTTGACCTATAAACGAA
>Locus:intergenic750_1:496988-497063(+)
ATCCCTCTTCCTCCGCCATCAATATTTATATTAAATACTATATATAATGAAGGTAAGTGCTCAAATTTTGAGTATT
>Locus:intergenic765_1:505868-505802(-)
GTACTGAACGCCCTTATCCTAAAAATCGAACTTAAAAAATCCCCACTTATAAATAGTACGTTTTTTA
>Locus:intergenic765_6:505908-505866(-)
AAACTGCTTAACAACAGTAAAAATTACACCTTTGTCATCTGTA
>Locus:intergenic764_2:506853-506892(+)
GTAGCGGTGAAATGCGCAGAGATATGGAGGAACACCAGTG
>Locus:intergenic765_7:506909-506864(-)
CAGAAAGTCGCCTTCGCCACTGGTGTTCCTCCATATCTCTGCGCAT
>Locus:intergenic764_1:508899-508935(+)
GTAGACCCGAAACCAGGTGATCTACCCTTGGTCAGGT
>Locus:intergenic765_5:509090-508982(-)
TCCAATAATCATCACTTGAGGCTAGCCCTAAAGCTATTTCGGAGAGAACCAGCTATCTCCAGGTTCGATTGGAATTTCTCCGCTACCCTCAGTTCATCCGCTCACTTTT
>Locus:intergenic765_2:509240-509189(-)
TGGGACCTTAGCTGGTGGTCTGGGCTGTTTCCCTTTCGAACACGGACCTTAT
>Locus:intergenic765_3:509433-509379(-)
CCCTTAGAACGCTCTCCTACCATTGTCCAAAGGACAATCCACAGCTTCGGTAATA
>Locus:intergenic765_4:510744-510708(-)
CAGCCCCAGGATGCGATGAGCCGACATCGAGGTGCCA
>Locus:intergenic770_1:515697-515751(+)
TTAGAATATTATACACCTAATGATATACAAGTAGATATAGAAGACTGGGTAGTTG
>Locus:intergenic793_1:526958-526889(-)
ACAACTTTTTTCTTACTTCAAAAATACGAGCATCATTCAAACGCAATTTTTATCAGCAATGAATCAATAA
>Locus:intergenic819_5:549270-549237(-)
CTATCGTTAACATTTCTCATCCGAACTACTCTAT
>Locus:intergenic819_1:549383-549332(-)
CATACACATATGTACAAAACCATACACATTCTATACAATTTTAAAGTACTTT
>Locus:intergenic819_6:550217-550127(-)
CCAATTGAGCTACGGGCGCTAAAATGGTGCCGAGGACCGGAATCGAACCGGTACGGTGATCTCTCACCGCAGGATTTTAAGTCCTGTGCGT
>Locus:intergenic818_1:550399-550483(+)
TTAGCTCAGCTGGGAGAGCGCCTGCTTTGCACGCAGGAGGTCAGCGGTTCGATCCCGCTAGTCTCCACCATTTATTTTTACACGA
>Locus:intergenic818_3:551078-551162(+)
ACGGTACCTAATCAGAAAGCCACGGCTAACTACGTGCCAGCAGCCGCGGTAATACGTAGGTGGCAAGCGTTATCCGGAATTATTG
>Locus:intergenic818_6:551242-551311(+)
GAAAACTTGAGTGCAGAAGAGGAAAGTGGAATTCCATGTGTAGCGGTGAAATGCGCAGAGATATGGAGGA
>Locus:intergenic819_4:554189-554120(-)
CTTAACGAGAGTTCGCTCGCTCACCTTAGAATTCTCATCTTGACTACCTGTGTCGGTTTGCGGTACGGGC
>Locus:intergenic819_2:554244-554211(-)
TTAACCCTAAAGAGCACCCCTTCTCCCGAAGTTA
>Locus:intergenic818_4:554339-554402(+)
CTGCCCGGTGCTGGAAGGTTAAGAGGAGTGGTTAGCTTCTGCGAAGCTACGAATCGAAGCCCCA
>Locus:intergenic818_2:554767-554806(+)
CTCCTAAAAGGTAACGGAGGCGCTCAAAGGTTCCCTCAGA
>Locus:intergenic818_5:554963-555044(+)
TTATCTCCCCCAAGAGTTCACATCGACGGGGAGGTTTGGCACCTCGATGTCGGCTCATCGCATCCTGGGGCTGTAGTCGGTC
>Locus:intergenic819_3:555367-555250(-)
TCCACATGTCACCATGCTTCCACCTCGAACCTATTAACCTCATCATCTTTGAGGGATCTTATAACCGAAGTTGGGAAATCTCATCTTGAGGGGGGCTTCATGCTTAGATGCTTTCAGC
>Locus:intergenic825_1:559202-559169(-)
TTTGAAGGGGTTTTTTCTTATGTATATCTTTATT
>Locus:intergenic833_1:565594-565513(-)
ATTTTAAACGCACATTCCCATTATGACAAATTAAATGTGAGTTACATTTGTTTGTATTTTAACATGACTACTAACGCAAACT
>Locus:intergenic861_1:583217-583184(-)
ATAAAATTCAGCTTAGTATCTTTTTGCCTGTTTT
>Locus:intergenic905_1:619857-619812(-)
CCTTCTAGAGTTGTATATCTCTTTTATAAATCTTCTCATTTGATGT
>Locus:intergenic937_1:638308-638233(-)
CATTCACGGTATAATTATACGCCATTTTATTTCATAATGCCACGTCACCAATTTGTAATCATAATTTTATCGTTAC
>Locus:intergenic958_1:651814-651847(+)
GAAAATATCATTTCTGTCCCACTCCCATCACAAA
>Locus:intergenic960_1:652560-652602(+)
TTTGCTTCGTTATTTTTATTTTTAATTTTAACGGAAAATATAA
>Locus:intergenic1012_1:688216-688273(+)
TTGAAAAGCGCGCAGATGATTATTATCGATAATTATTACCTATTACTAGGTGGATATA
>Locus:intergenic1043_1:706042-705973(-)
CACAACCTTATTTCAAATCACTTCGTGCTCAATCTATATTTTATTTTTTCTTTTGAATTCTTTTCAATTT
>Locus:intergenic1058_1:716723-716774(+)
ATTATATTTTGTAACATTGTAAAATGTAAAATTACTATACTTGTTAAAGGTT
>Locus:intergenic1067_1:721854-721812(-)
CGCTCTGCGTCCATCTTTCAATACTTCTCGAATTGTCTCTCTA
>Locus:intergenic1117_1:750173-750089(-)
TTTGTGGTGTCTATTTCTTCATTCATTTATCTAAAAATAAAAACACCTTCATATCAATTCATAAAAACTGAATTAATAGAAAGTG
>Locus:intergenic1127_1:757304-757259(-)
GCAAATATAGTTGCACATACGACGTCATTATTTGATATTGTTGTCC
>Locus:intergenic1127_2:757419-757356(-)
TATTGTTATGTTAATGCAAGGCTACGAAAAATTAACGGGCGGATTTACGCTGAAAGGTTTAGTA
>Locus:intergenic1141_1:765960-765888(-)
AATAAGCATAGCTCAATTAATAAATATAGAGTAATTTTAGTCAAAATTCAAGTAAAAACACACTTTATCTTTT
>Locus:intergenic1153_1:777536-777419(-)
AATGTGTACTTAAAAATAGGAGGGAGTGGGACAGAAATGATATTTTCGCAAAATTTATTTCGTCGTCCCACCCCAACTTGCATTGTCTGTAGAAATTGGGAATCCAATTTCTCTGTGT
>Locus:intergenic1161_1:782568-782511(-)
AAATCTGTGTCAATCTCAATTGTATCAACAGAAATCAAGAAAAAGCTTATTAGCTTGA
>Locus:intergenic1179_1:794838-794778(-)
AATAACAGTATGCTTCTTTTGGTTTATCATATATTTCCTATTAAACTAACTTACAAATCAT
>Locus:intergenic1194_1:803642-803789(+)
ACAGAGAGTTCGCAAAGTTCATCACAAGCATATTATCATCTCTCATTTGAATTGTCGGAACAGCAGTCTTATGCCTCAGAACATATTGTTCGAGCCATTAGAATGAGACAAACGATTTTGTTATATGCCGTAACAGGTGCAGGTAAGA
>Locus:intergenic1227_1:828338-828251(-)
GTTACGGTTCAACTAGCTTCATTCAATCATATTTCCGCTCAAAGTATAGTAAACAATTTATTGACACCTCGGTTTACTCATACAAAAA
>Locus:intergenic1266_1:854678-854717(+)
TTTTCTACTTTGAAAGTTGGAAGTAACATAATCTTAAATA
>Locus:intergenic1314_1:872182-872317(+)
TATAACCTTCTCCTTACTGGTTATAATGAACTGACATTAAGCGTTCATTATAACCAATTAATTTTGATTTGGTTGATAACGAACTTTATTAATAACAAATATAGAAAAAGTACCCATACTTTTATCTCCTTTCCAT
>Locus:intergenic1329_1:879914-879878(-)
ATGATAATAAGTGCACATAATTTCTCAATGGATTTTA
>Locus:intergenic1357_1:895645-895567(-)
TTATATATTATCATAATTTTGCAGTATACTTCATTTGTCGTTATACTAACTTTACTACTTTTAAAAGGAGTCGCTACAA
>Locus:intergenic1369_2:903161-903053(-)
CTCACGTGCTCCATATATTTATCCCCCATTGGTTTGATAGATTTTTATTACACTATCTATTATAATATACTAATAAAGATTATCAAATTCATCTCTCGAAAGGAGACTT
>Locus:intergenic1369_1:903161-903071(-)
CTCACGTGCTCCATATATTTATCCCCCATTGGTTTGATAGATTTTTATTACACTATCTATTATAATATACTAATAAAGATTATCAAATTCA
>Locus:intergenic1392_1:919764-919827(+)
ATTCAACCATACGGTGCGTTTGTTGAGACCCCTAATCATACTGAAGGACTGATTCATATATCAG
>Locus:intergenic1418_1:940755-940845(+)
AAATGTCATGTTCTTCCTCTCAAATATAGAAGTGTGGTAGAATATATATTCGTGTATAATCAAATCATGATTAAATTACAAGCAAGTGGGT
>Locus:intergenic1483_1:983893-983845(-)
TTTGATTTAGTCCTTTCTGTATCAAACTTGATTTACGTAAAAAGCATTT
>Locus:intergenic1487_1:986288-986213(-)
TCATATAAACTGGTGCTGTTTGATCCAATTGCAGACTTACGAGTCATTGAAAAGTCTCACAAACTATTGAAAGTAA
>Locus:intergenic1506_1:1003648-1003690(+)
GAATATTCATTGATTTCAAAATTAGAAAAATGTATACTTATTA
>Locus:intergenic1535_1:1019980-1019887(-)
CGAGAATTCAATTTCTCACCAGCTCGTTTTTTCATTGTAATAATAATCTTTAACATTTATTCTTTCTCTATTAATTTACTCAAACCATCTTATC
>Locus:intergenic1557_1:1034554-1034446(-)
GTGTACATTATTAAATTATCATTTCCAGTTAGATTTAGAAAACATTCACACCACGCATGGACCAACGTATTCGTCTTCATTCATTTTAGTCTGATGCCAACTCACCAAA
>Locus:intergenic1559_1:1039211-1039172(-)
ACTGCTCTTTTTAAAAAATGTTTTGATTTTGAACAAACAA
>Locus:intergenic1561_1:1040421-1040382(-)
CGACGAAATAAATTTTACGAAAATATCATTTCTGTCCCAC
>Locus:intergenic1562_1:1041420-1041474(+)
ATTGTCAATATCCTAACTTTGTTAGTTTATAAAACTAATTTACATAGCAAAAGAC
>Locus:intergenic1590_1:1065714-1065747(+)
CATTTACTTGCATTACTGCATTTAGATAATTTAG
>Locus:intergenic1639_1:1095857-1095806(-)
TTGGATCCCATCTTTTCATATCCTACAATCAGGTCAATTTATAGTATCATCT
>Locus:intergenic1676_1:1119448-1119508(+)
AACTATCCAGTCATATTTTATAACGTGAATTTAGATTTTAAAAAAAGGATCAGGAGAAATT
>Locus:intergenic1698_1:1133831-1133906(+)
ATAAATTGGAAGTTACTTAAAATAAAAAAGCACGCCAATACGTTAGCATTGTTTTCTAACGTTTGGCGTACAACTA
>Locus:intergenic1703_1:1135751-1135718(-)
CTCCAAATTATTATCTTACATTTATTAAGTTATC
>Locus:intergenic1706_1:1137099-1137138(+)
TCGAAAAGAAATTCTACAAACAATGCAAGTTGGGGTGGGG
>Locus:intergenic1709_1:1138033-1137934(-)
ATCCTAATAGTTTATATTAAAACTAAAGATAGCTTACAGTTAACGATATTTATACTTAATATAGCCTTAATTATTCTATACTGTGCACCATTACTATTCA
>Locus:intergenic1711_1:1138859-1138778(-)
TATGAGGTGATTTTTAAAATAAGAAATTTGAATTCCATGTTGTCAAACCCTTTATATAAAAGTTTTGAAATTGTTCAAAACT
>Locus:intergenic1715_1:1142124-1142031(-)
CAAAATTTTCTTATAATGCCTCTAACTAAAAATCTACATTTTATTTTACATATGATATTTTACACTATATTAAAAATACATACGATACTTTTTC
>Locus:intergenic1737_4:1151874-1151811(-)
TATTATATTATTCCTATAGATTTTGATACTATTCAAAATTTTAGGGACTTTTCAGGGGCCCGAA
>Locus:intergenic1737_3:1152297-1152237(-)
AGATATAATAATTCTTGTGTTGTTAAACGTGTCCTGGTAGCTCAGCTGGATAGAGCAATGG
>Locus:intergenic1737_1:1152553-1152478(-)
TTAACGTTTTGTTGTTGTTATTTTAAAATAAATTTGATGCAATTAGTTTGTTTATCCGCACAACATCTTATAATGT
>Locus:intergenic1737_2:1152692-1152629(-)
GCGCCATCATTATTAATTGCTGCAGTTACGGTATCTTTAATTGCGTTAAATAAACCTTCCATTG
>Locus:intergenic1769_1:1174134-1174077(-)
AAAAACTACAACATGATTATGAAGAGAGCTTTAATTTATATCATCTGTATAAGTACTT
>Locus:intergenic1818_1:1215744-1215777(+)
GTAATCAATAAATTGATAACTGGGATAGAGGTAC
>Locus:intergenic1827_1:1223714-1223681(-)
CACATCTCATTGCAACAAAAATCAGCGTGTTATA
>Locus:intergenic1829_1:1224459-1224396(-)
ATTCCCAACGTATCATTGAGTAATAACTGTCAGTGTAAACGAGTTATTCTTATTGTTAGAACAA
>Locus:intergenic1845_1:1236042-1235976(-)
AATACTGACTTAAAAAGTGAAAAGTATGTTGGAAAGAATTTAAAATTTCAATTTCCAACATACTTTA
>Locus:intergenic1913_1:1283734-1283656(-)
ATCTTTATAGGTTTACATAATATAAATATAGTAAATACGAAGCCTAAAACATTTTTATTAAAAGCAATAACTTCTTATT
>Locus:intergenic1930_1:1296278-1296329(+)
CCGTTTTCATATGGGATATGTAATAAGGTATTTAAGGTATCATACAAAGAAT
>Locus:intergenic1937_1:1301030-1300967(-)
TGTATCTCGTATAAAAAAACTGATGCCCTTAAAACAGGACACCAGTTTATGATTGTACAAATTA
>Locus:intergenic1953_1:1310086-1310035(-)
CTAATTGTTTTTGGTAATTATAGAGTTTTTCCGCTGTTTCTAAAGTTAAATT
>Locus:intergenic1957_1:1312550-1312511(-)
ATTCACTTTGAACATAACAAATCACTCCTTGTACAGTGTT
>Locus:intergenic2007_1:1338609-1338576(-)
CTTCAATTTTATCAAATACATTATAACTTATTTT
>Locus:intergenic2020_1:1348450-1348489(+)
AAGAACGAGAATTTCGTTATTAAACTACGAATTCTCGATT
>Locus:intergenic2020_2:1348895-1348997(+)
GAAGCTGGCGGAAAGTCAGTTTACAATAATGTGCAAGTTGGGGTGGGACGACGAAATAAATTTTGCGAAAATATCATTTCTGTCCCACTCCCATCAAAAGAAT
>Locus:intergenic2021_1:1349040-1348944(-)
AAGAAAATTGTGGCGCCAAACTTTAATATTTCTTTTCAATGTCATTCTTTTGATGGGAGTGGGACAGAAATGATATTTTCGCAAAATTTATTTCGTC
>Locus:intergenic2032_1:1360606-1360651(+)
TTCCTCCATTGGTGTGCAAAGACTATACCATTTATAAGACATATTG
>Locus:intergenic2051_1:1372467-1372434(-)
ATAGTTCACTCTTTACTATATATAATTTTTCTGT
>Locus:intergenic2083_1:1397077-1397020(-)
ATTTTCTCCTTTTTTTCATTCGATATTCTAACGGAAGAATTATATCATATTATCGTCA
>Locus:intergenic2141_1:1432542-1432434(-)
CATAGTATTTTCAAGTGCAAAAAAGTACTTTTTTGTGTTAAACGTTTTCATAAATTATGCAAAATCATTATTTCTATCACACTTTATGATAAAAATTGTGTTAAATTAA
>Locus:intergenic2153_1:1437138-1437036(-)
TGTGCAAGTTGGGGATGGACCCCAACAAAGAGAAATTGTATTCCCAATTTCTACAGACAATGCAAGTTGGGGTGGGACGACGAAATAAATTTTGCGAAAATAT
>Locus:intergenic2171_1:1480253-1480175(-)
TCTATGTTTAAATGGACATCGATATTGTATGAATTCGTTTTAACAAGCAAGCATTTCTATGTGAACGAACCAAAGGGGA
>Locus:intergenic2182_1:1485979-1486030(+)
ATAATGTTGTGTATAATAAACAACGTTTACTACCAAACTTGTGTGGTGAAAT
>Locus:intergenic2185_1:1489396-1489360(-)
GATCATTTCTTAATGTTGAAAATATGTAAAACTAATT
>Locus:intergenic2190_1:1492933-1492975(+)
AAGTTTAATTATAAAACTCAAATTTTGACGACCAAACAAAAAT
>Locus:intergenic2226_1:1515138-1515216(+)
TTCTCTACAAGATATATTATAGTAAAATTTTATACTTTTATAAAACAAAAAGCCACGCAAATAAGCAACTTTTACATTT
>Locus:intergenic2233_1:1518741-1518708(-)
AGTATCTCTAAATATTTTGGAGAACTTAAATTGC
>Locus:intergenic2248_1:1530745-1530820(+)
CACTTACAAAACTTTCGACATCAATCAAAAAACGCATGCTATAAATTAGAGTCTCTAATCAATAACATGCGTTCTT
>Locus:intergenic2336_1:1585722-1585791(+)
CTCCTTATCATTTCTAAATACGACTTTATTATTATACCAACATCTATAATATTTGCAAAGTTAAAATTTT
>Locus:intergenic2374_1:1608919-1609021(+)
TATCAACGGAACTTTATAGTCAATTGCACAGTAAAACTATGCATTTATAAGTATAATATATCTGTAATTTATGGTCAATTAGTAAATTGTTTTTTATTTGAAA
>Locus:intergenic2388_1:1618276-1618342(+)
TTTAATGCCCCGCTTCTCAGACTGTTTATCCAATCGGCTACATCCTGTTGGACTATCTGCTGTTATT
>Locus:intergenic2393_2:1620813-1620678(-)
CATATCGCAAGTATGTATTTAAATAAAGATTGTTATAATTTCAAAGTTCATCCAAGATTATGGCGTTTGCATTTACCTATTAAAAACGTTATTATATCAAAGATGCGAAAGATAATACGGGTTTATTTTATGAAAG
>Locus:intergenic2393_1:1620883-1620811(-)
GATTTAATAAATTGTGTTGGAAACACAATCAATACGTTTTATAATTATAAGTACGTAATTAACATATTAACAT
>Locus:intergenic2441_1:1653178-1653145(-)
GAATTTCGTAAAGAAATTCTACAGGCAATGGAAG
>Locus:intergenic2455_1:1660516-1660480(-)
ACTTTGTCTTGCGTATTTTTATGCGTTTCTTTAAGTT
>Locus:intergenic2560_1:1729485-1729572(+)
AATACTTCTTATATTTCCTTCTATCATTTGCATGACTTACTCTGGGACAACGAAATAAATTTTGTAAAAATATCATTTCTATCCCACT
>Locus:intergenic2578_1:1745262-1745331(+)
CAACACAGTGAAATTGGACCCCCAATTTCTACAGACGATGCAAGTTGGGGTGGGGCCCCAACACAAAGAA
>Locus:intergenic2579_1:1745354-1745297(-)
GTTTGTAGAATTTCTTTTCGAAATTCTTTGTGTTGGGGCCCCACCCCAACTTGCATCG
>Locus:intergenic2583_1:1747432-1747399(-)
AAATCCAGAACCACAGTCATAATCATTTCTTGTG
>Locus:intergenic2584_1:1748335-1748398(+)
CATCCTCCTATCAATTGCTATATAAATTTAGTACCCTTTTGCCACTTAATTATAACAAATTCTC
>Locus:intergenic2631_1:1780094-1780037(-)
ATTGCAAAAATGAAAGCGCTAACCCGATTTAGTCGACAAGTTTTTAACAGTTCGTTAT
>Locus:intergenic2660_1:1799329-1799362(+)
AGTATAACATTGTTTATAGGCGCATTATCTCCTT
>Locus:intergenic2665_1:1801407-1801341(-)
AATATAATGATAAAAATTATAAAATTTTCTATGAGTTACAAATATGATGTGCATCATATTTTACTAA
>Locus:intergenic2689_2:1823753-1823645(-)
TTATGTATAATTACACTATTATTGATGTTGATTTCATTTATATATAATAATATGGACAACAATAATACTATAAATAGAAATCTACATAGTGAATTTGCTATAATTATGT
>Locus:intergenic2689_1:1823750-1823651(-)
TGTATAATTACACTATTATTGATGTTGATTTCATTTATATATAATAATATGGACAACAATAATACTATAAATAGAAATCTACATAGTGAATTTGCTATAA
>Locus:intergenic2718_2:1839266-1839302(+)
TGCCGTTTAAATAATGTGAATGTCAATAAATTCTCCA
>Locus:intergenic2718_1:1839854-1839923(+)
AATACTGATGCGTTAATTGAATCTTTATTTATTCAGTTCCATAGTCAATGTTTAAAGCAAAATCTTATTG
>Locus:intergenic2719_2:1839981-1839948(-)
GTATATCTATTGGCATTAGCTTCTACTTATGTAC
>Locus:intergenic2719_1:1840959-1840917(-)
AATACAAAACCTAGCTCTCGTTTAACATTATTTATTCCTCGAA
>Locus:intergenic2746_1:1855449-1855551(+)
AATTGTTGTACCAATTTACATAATCAAATAATTCTGTTTCTAACTGTTCTAAGTTTTCAAATTGCATTTGTTTTACAAATTCTGTTTTCATTGCTTTCATCGT
>Locus:intergenic2747_1:1855557-1855500(-)
GAAGCAACGATGAAAGCAATGAAAACAGAATTTGTAAAACAAATGCAATTTGAAAACT
>Locus:intergenic2765_1:1866905-1866833(-)
TGCGTGTTATTATATAAATGTAAAAATAAGACGACATGCGCGAACATGTCGTCAAAGCAAGCCAAACGCTGGC
>Locus:intergenic2764_1:1866993-1867089(+)
CGTTTAATTAACCAGACATTGTCAATCGCGTCTAATACCCCTGCTGTCCGAATACAAAATTATTTTGTATTCATATTTATCTGTTCTCTTTCCTCCC
>Locus:intergenic2771_1:1869004-1868902(-)
AGCATCTATGATTGTATGACGGTGAAAGTTCATTACAAACTTGGTATTGGTAAATTTATCATTTTAAGTATCGGTGATTTAATTGAAATAGAAACTATTATCG
>Locus:intergenic2773_1:1872208-1872160(-)
CTTATTATTTCTTGCCTTTCATTTATTCGACTAGCAACTATTGTTTTTT
>Locus:intergenic2773_2:1872410-1872338(-)
CTTTTTATCACACTTATCATTATATATGTGAATATGACTTTTCGGAGCGATTGTTCCATCTGGATTATCGTGA
>Locus:intergenic2776_1:1874788-1874893(+)
ACGCCACATATACACATATATACTGAAGAATATAATAATGGTGGTATTGCGATCCCATTAAAAGATATTGAAGATTTAGAATTAACAGATGAAATTATAGAATCAT
>Locus:intergenic2778_1:1875844-1875973(+)
TTTTATTTTAGAACAAGAAAGAACAAGGTCAACGAGTCAGAAAAACTTTTTCTTGATACGTATTTGACACTTGCTCTTTTAAGAAAACTAACAATTCATTGTATTTCCGTTAAATTAACGGAGAATTCGG
>Locus:intergenic2791_2:1882029-1881975(-)
TTTCACGGCGGTAACACGGGTTCGAGTCCCGTAGGAGTCATACAAACAGAAGTGA
>Locus:intergenic2791_1:1882283-1882157(-)
GTTCCGACATTCGAGGGTTCGATCCCCTTCAGCCGCCCCATAATCGTTTACATTAGCGGGTGTAGTTTAATGGCAAAACCTCAGCCTTCCAAGCTGATGTTGTGGGTTCGATTCCCATCACCCGCTC
>Locus:intergenic2806_1:1891790-1891823(+)
ATCAGCCAATTTTACCAATCTCCACTTTCGCGTT
>Locus:intergenic2810_1:1893682-1893763(+)
ACAAAACCGAGCGACCGTGGTTCAAAAATCATACCACGGCCGCTCGGTTTTTTCGCATTAAAAATCGGACAGAGGAGCTCAT
>Locus:intergenic2813_1:1899763-1899730(-)
TTAAATAGAGGAATAGACTGCCGACAGAGTCCGA
>Locus:intergenic2818_1:1901974-1902058(+)
TTATCTACCTTTCTGTTTGGGGAATTTTATCCGGACACAAGAAATTGCAATAATACACATTTCTTGAAACACAGATTACATCTTA
>Locus:intergenic2829_1:1907621-1907561(-)
CCAGACATAATTGAAAGAAGTCATCTATCAGTAATATTTTTAATGAAATCATTAAACCGCG
>Locus:intergenic2841_1:1914546-1914459(-)
CTGGGGTTATATATTTGTTTCAACTTTTCTAATAATATATTTGTAAAAGTGCTATTTTATTGTGCTTTATACCAAGTCGATTCAATTT
>Locus:intergenic2842_7:1918118-1918202(+)
TCCCGTATAATTAACGCGCCCGATAGGAGTCGAACCCATAACCTCTTGATCCGTAGTCAAACGCTCTATCCAATTGAGCTACGGG
>Locus:intergenic2842_3:1918210-1918327(+)
GTTTTTATTGAAAATGGTGCCGAGGACCGGAATCGAACCGGTACGGTGATCACTCACCGCAGGATTTTAAGTCCTGTGCGTCTGCCAGTTCCGCCACCCCGGCACTATAAAAATGGAG
>Locus:intergenic2843_3:1918902-1918863(-)
TACTTACTATCTAGTTTTGAATGTATAATTTACATTCATA
>Locus:intergenic2843_1:1919196-1919163(-)
AATTTGAGAGGAGCTGTCCTTAGTACGAGAGGAC
>Locus:intergenic2843_2:1919312-1919225(-)
CATCCTGGGGCTGTAGTCGGTCCCAAGGGTTGGGCTGTTCGCCCATTAAAGCGGTACGCGAGCTGGGTTCAGAACGTCGTGAGACAGT
>Locus:intergenic2842_5:1920067-1920130(+)
TATTCACTGCGGCTCTTCTGGGCGTTAACCCTAAAGAGCACCCCTTCTCCCGAAGTTACGGGGT
>Locus:intergenic2842_6:1920832-1920931(+)
TTCCCTTTCGAACACGGACCTTATCACCCATGTTCTGACTCCCAAGTTAAATTAATTGGCATTCGGAGTTTGTCTGAATTCGGTAACCCGAGAGGGGCCC
>Locus:intergenic2842_8:1920960-1921032(+)
AATCATCACTTGAGGCTAGCCCTAAAGCTATTTCGGAGAGAACCAGCTATCTCCAGGTTCGATTGGAATTTCT
>Locus:intergenic2843_6:1922121-1922082(-)
GCGCCTGCTTTGCACGCAGGAGGTCAGCGGTTCGATCCCG
>Locus:intergenic2843_4:1922958-1922886(-)
GAATTGACGGGGACCCGCACAAGCGGTGGAGCATGTGGTTTAATTCGAAGCAACGCGAAGAACCTTACCAAAT
>Locus:intergenic2843_5:1922995-1922917(-)
CGCCTGGGGAGTACGACCGCAAGGTTGAAACTCAAAGGAATTGACGGGGACCCGCACAAGCGGTGGAGCATGTGGTTTA
>Locus:intergenic2842_2:1923410-1923557(+)
TACTTACACATATGTTCTTCCCTAATAACAGAGTTTTACGATCCGAAGACCTTCATCACTCACGCGGCGTTGCTCCGTCAGGCTTTCGCCCATTGCGGAAGATTCCCTACTGCTGCCTCCCGTAGGAGTCTGGACCGTGTCTCAGTTC
>Locus:intergenic2842_4:1924046-1924139(+)
TTAATTATTTTATTTCTAAAAAATAAATTTCCTAACTCAATTAATTCAACAAATATTATTTTATTATGTATTTGTTCGAATTTCAATAGTCAAA
>Locus:intergenic2842_1:1924083-1924131(+)
CAATTAATTCAACAAATATTATTTTATTATGTATTTGTTCGAATTTCAA
>Locus:intergenic2893_1:1950955-1950913(-)
TCGTACATTGGAAAAGTTCATGTATGTAAAATATTTGAAATAA
>Locus:intergenic2894_1:1952210-1952243(+)
TGTTACAAGCGCATTTTCGTTCAGTCAACTACTG
>Locus:intergenic2904_1:1958031-1958067(+)
TCTCAACATAATTATACGCTGTGTACGATTTTTTTAC
>Locus:intergenic2930_1:1977734-1977797(+)
AGCGACGATATATATAATCTAACAATAATTTTTAAAATATTAAGAACCCCCAGCATATGCTTTA
>Locus:intergenic2938_1:1983363-1983414(+)
CAACCAAGGATTAAAATAGGAATCCATCCTTGGTTGACTTTCTTTTGTTTGT
>Locus:intergenic2946_2:1988392-1988455(+)
TTTACAACCTTTTCAATAGTAGTTTTCATTCCTTTAGCTATCCTAACCCACAGATTAGTGATTT
>Locus:intergenic2946_1:1988442-1988484(+)
CAGATTAGTGATTTCTATACAATTCCTCTTTTGTCTTTACATT
>Locus:intergenic2981_1:2007052-2006980(-)
CATTTCGGTGCTTACCTTTTTTTGTTTTTCTATAAATACAATAAGGTATGTCAATTTGATAATTTATTAATTT
>Locus:intergenic3004_1:2023325-2023421(+)
AACCCTAACCAAACGGTTAAGGTTAAAACGCATCAATTAAAGCCTCTGCTTTTTCTTCAGAAATGTCATTGTTTTTATTTTGATATATGGAAAGTAC
>Locus:intergenic3006_1:2024095-2024161(+)
GGCTCTACTACAACATTTAAATCGTATGTGTCGCCAACTTTAAGTGTTTTAATGCTATCTGGTATAT
>Locus:intergenic3055_1:2046698-2046662(-)
TTATTCTTTAGTACTAACTTCGTAGTAAATTATATAG
>Locus:intergenic3077_1:2059529-2059451(-)
TTAAAATATAATAATTTTGAGCTAGAAGTATTCGTCATTTATGCTATAATCATTTTAGACACAGCAATGTGTTCAAATT
>Locus:intergenic3097_1:2069693-2069621(-)
TACTTAACTTATATTTGCTTAGTTTCATTGTTAACAATTTTATTACTAGCAATATCGAATATGTATGTTGCTT
>Locus:intergenic3124_1:2082493-2082532(+)
CGTGAATCTTATTTTGTTTTAAAAAACAGTGTAGCACAAG
>Locus:intergenic3155_3:2109750-2109690(-)
AAAGACGGACTTAGTGATCCGGTGGTTCCGCATGGAAGGGCCATCGCTCAACGGATAAAAG
>Locus:intergenic3154_1:2110226-2110271(+)
TTACTGGGGCTTCGATTCGTAGCTTCGCAGAAGCTAACCACTCCTC
>Locus:intergenic3154_3:2110505-2110577(+)
GTACGGGCACCTATTTTCTATCTAGAGGCTTTTCTCGGCAGTGTGAAATCAACGACTCGAAGACACAATGTCT
>Locus:intergenic3154_2:2110758-2110794(+)
CAGCTTAGGACCCGACTAACCCAGAGCGGACGAGCCT
>Locus:intergenic3155_1:2111872-2111821(-)
AAGCTTGCTTGTTGGGGTTGTAGGACACTCTATACGGAGTTACAAAGGACGA
>Locus:intergenic3155_4:2111893-2111860(-)
ACGGGAAGAGCCCAAACCAACAAGCTTGCTTGTT
>Locus:intergenic3155_2:2113979-2113946(-)
GGTTCAAAAGTAAAAGACGGTCTTGCTGTCACTT
>Locus:intergenic3160_1:2121075-2121108(+)
CTTCGTACAGAATTTAGAAATAGTTATAATTATT
>Locus:intergenic3174_1:2130546-2130579(+)
CAACTTGTTTATGAGAGAAATATTAATTTTCAAA
>Locus:intergenic3329_4:2230928-2230838(-)
AATAAATGTTTTGCGAAGCAAAATCACTTTTACTTACTATCTAGTTTTGAATGTATAATTTACATTCATATGTCTGGTGACTATAGCAAGG
>Locus:intergenic3328_4:2231110-2231221(+)
GCTATGCCGTTGGCACGACAACTGGTACACCAGAGGTATGTCCATCCCGGTCCTCTCGTACTAAGGACAGCTCCTCTCAAATTTCCTACGCCCACGACGGATAGGGACCGAA
>Locus:intergenic3328_5:2231271-2231340(+)
ACAGCCCAACCCTTGGGACCGACTACAGCCCCAGGATGCGATGAGCCGACATCGAGGTGCCAAACCTCCC
>Locus:intergenic3329_5:2232949-2232862(-)
GGTAGAGCACTGTTTGGACGAGGGGCCCCTCTCGGGTTACCGAATTCAGACAAACTCCGAATGCCAATTAATTTAACTTGGGAGTCAG
>Locus:intergenic3328_3:2233323-2233428(+)
TGCTTTTCACCTTTCCCTCACGGTACTGGTTCACTATCGGTCACTAGAGAGTATTTAGCCTTAGGAGATGGTCCTCCCAGATTCCGACGGAATTTCACGTGCTCCG
>Locus:intergenic3329_2:2233638-2233566(-)
GGAGGAAGAGAAAGAAAATTCGATTCCCTTAGTAGCGGCGAGCGAAACGGGAAGAGCCCAAACCAACAAGCTT
>Locus:intergenic3329_1:2233614-2233581(-)
TCCCTTAGTAGCGGCGAGCGAAACGGGAAGAGCC
>Locus:intergenic3328_2:2233777-2233885(+)
CATATCGTCGTTAGTAACGTCCTTCATCGGCTTCTAGTGCCAAGGCATCCACCGTGCGCCCTTAATAACTTAATCTATGTTTCCACCATTTTTATAAGTCAAACGTTAA
>Locus:intergenic3329_6:2235225-2235138(-)
CTGGAAAACTTGAGTGCAGAAGAGGAAAGTGGAATTCCATGTGTAGCGGTGAAATGCGCAGAGATATGGAGGAACACCAGTGGCGAAG
>Locus:intergenic3329_3:2235253-2235190(-)
CGGCTCAACCGTGGAGGGTCATTGGAAACTGGAAAACTTGAGTGCAGAAGAGGAAAGTGGAATT
>Locus:intergenic3328_1:2235769-2235808(+)
CCGCCGCTAACATCAGAGAAGCAAGCTTCTCGTCCGTTCG
>Locus:intergenic3367_1:2260182-2260131(-)
TCTAAAGCAAATTTGTTCAGTAACATGGTAGAAATAAGTCTAAAATGTAATA
>Locus:intergenic3484_1:2310987-2311023(+)
ACTTTTCGTTTTTCTGATTCAACTTTGTTCGATTTTA
>Locus:intergenic3502_1:2322460-2322493(+)
TTATACAGTTTGTATCTTATAGTGTCGATTCAGA
>Locus:intergenic3526_1:2335100-2335205(+)
TTTAATAATATTTACATTTTCATTATACACTTACTATTATATTTGAAAAGAACCGTTGCCTGTTTATATATTGATTCAAACAATTGTCAAATTTGCATAAGATTGA
>Locus:intergenic3555_1:2348602-2348563(-)
ATAAATGTATTTAACCATATTCTAGTAATAAAAATATTGA
>Locus:intergenic3606_1:2378429-2378498(+)
AACGCTTACACACCTACAACGACATTGACGTATTTTGAAAGTATTTTGTATAATCAGATTATCTTTTCAT
>Locus:intergenic3612_1:2381657-2381696(+)
CGTTTACGTTACAAGATAATCCTTAGTACGTCAATCATAA
>Locus:intergenic3627_1:2391110-2391077(-)
TATTTTATTAACATAAATCAGCTAAGTATTCGTT
>Locus:intergenic3667_1:2413754-2413712(-)
ATATGGGTCAATATTTTTGTGTTTTTTAGATGTGCGATACAAT
>Locus:intergenic3679_1:2423654-2423570(-)
AAAAAAATCACATTAATCTCACTGTTCTGTAAAATGTTATCGATAACAAAATGCTATAGCCAGAGCATGATTTTAATGAAGCAAT
>Locus:intergenic3702_1:2435973-2436039(+)
TTTCATGATGTTAGAAGATACCATACACATTTAATTAGTTACAGCATAAATCAATTTATACCCTTAA
>Locus:intergenic3706_1:2440026-2440074(+)
TATGTTTACAATCCAATTTGCAATGTATTGTTTTTAGACACACTTTATT
>Locus:intergenic3720_2:2447573-2447687(+)
GCAAAGCGAATTAGTATAGGTTACCGAAAGGAGAAAGGATTAGGTTCCATTCGATTTATAAAAAAATATATTTCGAAACATACAAAAGCGCCAGAAGATAATCATTTCCTCTCGC
>Locus:intergenic3720_1:2447582-2447675(+)
ATTAGTATAGGTTACCGAAAGGAGAAAGGATTAGGTTCCATTCGATTTATAAAAAAATATATTTCGAAACATACAAAAGCGCCAGAAGATAATC
>Locus:intergenic3764_1:2477863-2477902(+)
AACGCTTACAAATGGATTATTATATATATGAACTTAAAAT
>Locus:intergenic3827_1:2523995-2523938(-)
ATCTATTTCGAGAAAATGAAAGCAGCGGATTTTAGTGTTACTGCAAATAATTTTATAT
>Locus:intergenic3861_1:2544426-2544387(-)
TTTAGTCATACTTATATTATTTTTAAAACGATTACCTACA
>Locus:intergenic3860_1:2544485-2544533(+)
GTTTACTTAATTAAAGGGATCTGCCCTCAATTGCTCACCAACGAGGGCA
>Locus:intergenic3864_2:2546150-2546195(+)
CACCTTATATTTTTAATATTGACTCAATCTTTAATTTATACAACTA
>Locus:intergenic3864_1:2546247-2546301(+)
TTAACCCTATTCAGTAGGTTTGAAATTAATACTATCAGAAAAATACACATTTTCT
>Locus:intergenic3884_4:2560181-2560301(+)
AATTTTGGATTAAACTCACGTTTTGTTTCAAACGGTATCTCTACTGTTTTTGTTTCTGGTGTACCCGTTTTTGGTCCGTGTTTAATCACATCATCCACTGGCTCTTCGATCACTTTTCCTG
>Locus:intergenic3884_2:2560579-2560699(+)
TTTACGTTCTTTCTCGAATGGAATTTCTTCTTTTTCTACAATCGAGTCTCCTTTTACAGGTCCATATTTTGTTACGCTATCGACCGGTGGTCTAACTACATCTCCTGTTTCTGGATTCTTA
>Locus:intergenic3884_3:2560865-2560943(+)
GTTAATGGATTTTTTAGTGTTGGCGTCGTTATTGTCTTCTCACCTTTTTGTCCTTCTCTTGTTACTTTTTCTGTCCCTG
>Locus:intergenic3884_1:2561511-2561577(+)
ACTTCGGATCAAATTCGTCTCGATGACCTGGTGCTATCGTTTCTGGTCCGTATTCTGTTAATTCATT
>Locus:intergenic3896_1:2571415-2571472(+)
GGCTTGTATTTTTTATACTTATTTTTTAAATTAAATTCAAATTCATCTAATTTAAAGC
>Locus:intergenic3900_1:2575358-2575433(+)
TATACTTTTTATATCGTTCGGATTCTGACTATTTCAGACGATTTTCTGCATAAAAATAAACGTGTTTCAAGGCAAT
>Locus:intergenic3915_1:2583757-2583655(-)
GTAATTAAAATTTATAGCAACAAATTCATTTTAACTATGCTAATAAAAAGATTATGGAAATATTTTGACAAGGAAAGGAGAAGTCGAAATGACATCTTTTTGA
>Locus:intergenic3916_1:2585709-2585769(+)
GATGATCATTTGTTGACTTTTCGTACTTATAGCAAGCAATTTTTTGATTTATTGCTTATAA
>Locus:intergenic3934_1:2595952-2595985(+)
CAATTTTTTCACGCAAAAACCTGCGATTCATTTA
>Locus:intergenic3939_1:2598039-2597988(-)
ATAAACAAAATAAAAAGCAAAGGCACATGGTGCGCCTTTGCTTTTAAATATA
>Locus:intergenic3947_1:2601649-2601607(-)
ATATGTGTAATGAAATCTAACGTGACAATATATGTGCAAATTT
>Locus:intergenic3946_1:2601665-2601698(+)
GAAACGTTTTTAATAATTACTAAGGGGGAATTAT
>Locus:intergenic3977_1:2618616-2618565(-)
TTTATAGTTAAAACAATAATTATTCAATTGAATTTTAAGACGAATAACGTTA
>Locus:intergenic4001_1:2634874-2634778(-)
TATATATGCAGTTGGAGCGAAGACCCAACTGTAAACCGCGACATTATAGAGCCAATCACTAGCCTATCTCAGAATCACCAACGAATCCTTCATTATT
>Locus:intergenic4020_1:2647906-2647981(+)
AGTGTACTCAGTACAGCCTCAAATGAAGTTTTATTCCACTTGGCACTTAATAAAGACAAGTATTTTAGCAGTAATA
>Locus:intergenic4023_1:2648974-2648878(-)
AGTGTAATTTACTGGCTGGTTTTTTGTGATATAGTGAGTACCGTTGAAAGAAATAAAAGACAATTTAAACTTGCACTACGACATTCAAATTCAAAAT
>Locus:intergenic4048_1:2661606-2661687(+)
GCCTCAGTACTTGGAGATAACATTTTGGCGGTGAGACATAAATCATATTTTTACAAAACTTATTTCGTCGTCTCCCCAATAA
>Locus:intergenic4073_1:2672521-2672386(-)
TTACTGGTTCATTATAACCTTCTCCTTACTGGTTATAATGAACTGACATTAAGCGTTCATTATAACCAATTAATTTTGATTTGGTTGATAACGAACTTTATTAATAACAAATATAGAAAAAGTACCCATACTTTTA
>Locus:intergenic4141_1:2717244-2717208(-)
ATCATCATTTGTATGACTTACATTATAAATTTTATTA
>Locus:intergenic4172_1:2741469-2741505(+)
GCAAAATTTATAAGTATAAACAAGGAGTTCGGACTTA
>Locus:intergenic4206_1:2776687-2776720(+)
TTGCTGGTGTCGTATTTTAAACCTAAAAATATCA
>Locus:intergenic4227_1:2792634-2792580(-)
ATAAAGCGTCAATACGCATATTTATCTACGTCCATCATTTTAACAGAGTTGTATT
>Locus:intergenic4236_1:2797970-2798006(+)
CTTTTTAATTTGTATTTAAAATCAACCTTTGCTAAAT
>Locus:intergenic4247_1:2803171-2803135(-)
AATTTCATTTTAAATAATGTTTGGAGTAGTAGCCTTT
>Locus:intergenic4254_1:2807413-2807449(+)
TCATTACAATCAGACTATCAGATAAACTTAGTTAAAG
>Locus:intergenic4270_1:2814423-2814381(-)
AGAATAAATAGAAATTTATGTTATAAGCTCAATAGAAGTTTAA
>Locus:intergenic4_1:1921-1954(+)
AATAATAACTGTCATTTTTTACATTTCTATATAC
>Locus:intergenic16_1:12692-12776(+)
CACGTCCCTTGTAGGGATGTGGTCTTTTTTTATTTTCTAAAAAATAAAGACGTACGTCATTCCATAATAAATGATAATTATTTGG
>Locus:intergenic31_1:24046-23974(-)
ATTGGCAGTCTATTTATTATAATAATTACGCTATTTTTGAAATTTTTCTATTTTAGGTACTTTCATTTACACT
>Locus:intergenic85_1:55928-55865(-)
TATAACCAATTAATTTTGATTTGGTTGATAACGAACTTTATTAATAACAAATATAGAAAAAGTA
>Locus:intergenic112_1:71523-71604(+)
GATAAAGATATTAGAAAAACGAGAAGCAGGACAGTTATTAAATCGGTAGATATTAATCATAAGTATTTAACTGAATTTTTAC
>Locus:intergenic115_1:72978-72942(-)
ATTAAGTTGTTTTATATCAAAAACAATTTAATAATTC
>Locus:intergenic151_1:96938-96881(-)
TTAGACTTCCCTTTCAAATGGTTGCAACTATTGAAATTCCTTTTGTATAAGTTAGGCT
>Locus:intergenic177_1:113150-113045(-)
AGTTTAAGTGGATGGTTTTTCATTTATATTTATATTAGTGTTAATCCAATCATAGATTTATCTATATGCACTGCTCTATACATTTCCTCATTTAATTTGCTTTACT
>Locus:intergenic196_1:126463-126502(+)
TTACCACTGAAACGATGGCTAAAAAGATTAACGCGAAGAT
>Locus:intergenic269_1:185048-184997(-)
TTTAAAACTTTTGCGTCGTTTTTGCACATAAAAATAATCTTATTTTCGAAAA
>Locus:intergenic271_1:186969-186903(-)
CACATATTAAAACAAACGATGACTTTGCATATTGAACTTCATATTTCTAAATCACCACAATTCATAA
>Locus:intergenic270_1:187102-187138(+)
GATAAAGTAAAGAGCGAATGTGCTGTAAAAGTTTTTC
>Locus:intergenic333_1:233175-233061(-)
TCTGGGCATTTTGACGCCAGAATAAATCCCCCGCCACTATGTGAAGTGCGGGGGATTATTTATATTTTATTAGAATATTCAGATTTTCGAGTGTGTCAACTTAGCTTAGTCAATG
>Locus:intergenic343_1:241562-241457(-)
ACTAACTATTGTGGTGTACATCAAAAACGAATTTGTGGGGCGTTTTATATTTTACAAAGGCGACTAGCGTTTCTTATAACAACTTCAACATTACTACACTCAAGCA
>Locus:intergenic359_1:252443-252398(-)
TCTATGACCATTGTGACAACAGGCTTTTTTTATTATCATATACCTC
>Locus:intergenic375_1:266712-266661(-)
CTGTTGTATAGATACATAATTCTTTGTATTGACTGTATGTCTTTGGATAGAG
>Locus:intergenic398_1:284163-284244(+)
GCTTTTGAGAAATTTAATATCAATATATATTCTGTGTATGAAAATATTTTTCATAAAAATTGTTTGAATCATGTAACAATCA
>Locus:intergenic584_1:407755-407863(+)
ATCGCTATAACGGGCGAACCCGTAGACACCTCATATTGGCATCAACACTCCAAGGCCATTTTCAAACACGCTTTCAAAATCTTCTCTCAGCTACTAAAGACTCTCTGTA
>Locus:intergenic601_1:413148-413037(-)
TTCATATTATTTTTGCAATATAAACATATCTTTGTGCAAATTCCGAACACAAAACATTCACATCATCCTTTTTTGCCCTTTTCTGTCCCTTTTCTATATCCCAAACATAAAA
>Locus:intergenic622_1:420582-420618(+)
CTTAGTTTATCTTTAATTGAAAAAATATGTATTCATG
>Locus:intergenic654_1:438994-439045(+)
TGCCAATCAACACCGAAGTTCTCATGTCCTCTTTCCTTTTACGACTACATAT
>Locus:intergenic654_2:439132-439165(+)
TCGAAATCATGGGTTTTTTGTTTTAAAGGATTGA
>Locus:intergenic668_1:446630-446666(+)
GAAAACATAATTAAATTGAGGGAAAGTGTGAATAGTT
>Locus:intergenic672_1:448769-448802(+)
CTAATCGGAAAGAACAATGATTCCCCCAAAAAAA
>Locus:intergenic693_1:459800-459695(-)
GTCCCTTTGTCTCCCTTTTTAAATTCTCCATCTCGATATCCTTCTTTATCGTATAAATCCTCAAGATTTTTAATTGGATACATATCTAACGTTTTCGCAAAGCTCT
>Locus:intergenic714_1:470543-470576(+)
AACTGTACAGGTGCGTTTACAAAATCTTTACAAT
>Locus:intergenic764_1:505924-505975(+)
ATTTATTTGTTGAGGCAAACAAAACAACTCAACTTAAGAAATAACTTGAATT
>Locus:intergenic765_1:508520-508403(-)
TCGTCCTTTGTAACTCCGTACAGAGTGTCCTACAACCCCAACAAGCAAGCTTGTTGGTTTGGGCTCTTCCCGTTTCGCTCGCCGCTACTAAGGGAATCGAATTTTCTTTCTCTTCCTC
>Locus:intergenic764_2:511097-511175(+)
CGAAGACTTAATCAAAATAAATGTTTTGCGAAGCAAAATCACTTTTACTTACTATCTAGTTTTGAATGTATAATCTACA
>Locus:intergenic765_2:511472-511433(-)
TCGCTTACTCATTTAGCTCTACTAAACTCGTTGCGCTCTT
>Locus:intergenic818_1:549331-549364(+)
AAAAGTACTTTAAAATTGTATAGAATGTGTATGG
>Locus:intergenic819_3:549889-549841(-)
AACCCCCAACCTACTGATTACAAGTCAGTTGCTCTACCAATTGAGCTAG
>Locus:intergenic819_6:551352-551253(-)
GCGTCAGTTACAGACCAGAAAGTCGCCTTCGCCACTGGTGTTCCTCCATATCTCTGCGCATTTCACCGCTACACATGGAATTCCACTTTCCTCTTCTGCA
>Locus:intergenic819_4:552871-552745(-)
ATTTTCGACTACAGGATTATTACCTTCTTTGATTCATCTTTCCAGATGATTCGTCTAATGTCGTCCTTTGTAACTCCGTATAGAGTGTCCTACAACCCCAACAAGCAAGCTTTTTGGTTTGGGCTCT
>Locus:intergenic819_2:554277-554220(-)
GCTTGGGCCTATTCACTGCGGCTCTTCTGGGCGTTAACCCTAAAGAGCACCCCTTCTC
>Locus:intergenic819_1:554459-554387(-)
TTACCCGACAAGGAATTTCGCTACCTTAGGACCGTTATAGTTACGGCCGCCGTTTACTGGGGCTTCGATTCGT
>Locus:intergenic819_5:554573-554534(-)
CGGGGTCTTTCCGTCCTGTCGCGGGTAACCTGCATCTTCA
>Locus:intergenic819_8:554684-554621(-)
GGTAGTATCCCACCAGCGCCTCCACGTAAGCTAGCGCTCACGTTTCAAAGGCTCCTACCTATCC
>Locus:intergenic818_3:554654-554708(+)
GCTTACGTGGAGGCGCTGGTGGGATACTACCCTAGCTGTGTTGGCTTTCTAACCC
>Locus:intergenic818_2:555392-555443(+)
GACTTAATCAAAATAAATGTTTTGCGAAGCAAAATCACTTTTACTTACTATC
>Locus:intergenic819_7:555709-555646(-)
CAGATTCAAACGTTTTCACTTCGTCAAGCCATTTTCTTTGTGTTAACTTTTATTTTGACGTTTT
>Locus:intergenic923_1:630958-630925(-)
AATAGTCTTAGTAAATCATACGTTCTATGTCTGA
>Locus:intergenic949_1:646469-646367(-)
TTTCAATATTTTAATTTTATTGCGACAACATCCTTAACATTAAATATATTAATATCTCAAAATATATTCACTATTAAAATATGTCATCAGTTGTTAAAAGTAT
>Locus:intergenic959_2:651694-651586(-)
TTCTCTGTGTTGGGGCCCCTGACTAGGATTGAAAAAAGCTTGTTACAAGCGCATTTTCGTTCAGTCAACTACTGCCAATATAACTTCGTAGAGCATAGAACATTGATTT
>Locus:intergenic959_1:651820-651742(-)
TATTTTCGAAAAATTTATTTCGTCGTCCCACCCCAACTTGCACATTATTGTAAGCTGACTTTTCGTCAGCTTCTGTGTT
>Locus:intergenic1027_1:696114-696072(-)
TCCCTAATAAATATCACTCACAATATAATAATTAAAAATATTC
>Locus:intergenic1039_1:703541-703475(-)
CTTGTCCAGTTGAAAATCCTGCGCCCACTACAATGCCGACGTAGGCAAATCCAATTTTTGTTGCTTC
>Locus:intergenic1042_1:705773-705809(+)
GAAAACGAAGAATTTAAAACATGTGGGGCTAATGTGT
>Locus:intergenic1061_1:717820-717766(-)
TTGTTTATATTATCTATACTTCTTCCTATTAATATTTCGATTTTAAAATTAATAC
>Locus:intergenic1067_1:721947-721893(-)
ACCAGCATGATAGTACCATACTTCATCAGCATCAATTCGATGAAAATGCGAAATA
>Locus:intergenic1127_1:757749-757647(-)
ATATACATTACACTCATTACTCAATGGAAAGCGTATGATTTCACAGCCCCCCTAGCTTGTAGAAATCATACTTTCCTTTTTTCAATATATATACAACTATTAA
>Locus:intergenic1152_2:777359-777491(+)
CGAAAATGCGCTTGTAACAAGCTTTTTTCAATTCTAGTCAACCTTGCCGGCGGGGCCCCAACACAGAGAAATTGGATTCCCAATTTCTACAGACAATGCAAGTTGGGGTGGGACGACGAAATAAATTTTGCGA
>Locus:intergenic1152_1:777735-777768(+)
ACATCAATCATTTTAGTGGCATGCGCCAAAATTA
>Locus:intergenic1160_1:782403-782448(+)
ATAATAGACTGTACCGAACAAACGTTCTGTGTTTATTTGTCGGAAT
>Locus:intergenic1194_1:803723-803774(+)
CATATTGTTCGAGCCATTAGAATGAGACAAACGATTTTGTTATATGCCGTAA
>Locus:intergenic1207_1:812826-812787(-)
AATGTCGAACAAAGAAAAACAAACATAGTTGTGCTAACTA
>Locus:intergenic1211_1:818361-818292(-)
GCTAAAATAAATATTAATTGTTCATTATTGTTATTATTTTACAAGTCAATATCAATCATTAATTTATTGC
>Locus:intergenic1221_1:823758-823698(-)
TGTGGGCCCCAACACAGAGAAATTGGATTTCCAATTTCTACAGACAATGCAAGTTGGGGTG
>Locus:intergenic1227_1:828359-828263(-)
TTGAAGGGAACATTTCATATAGTTACGGTTCAACTAGCTTCATTCAATCATATTTCCGCTCAAAGTATAGTAAACAATTTATTGACACCTCGGTTTA
>Locus:intergenic1231_1:831542-831503(-)
GGGACAAAAATTAACCTCTTTACACTTGCAATAGTACTAT
>Locus:intergenic1252_1:844939-844972(+)
AGACTACTCCTCTTTATAACTATAAAAAATAGCT
>Locus:intergenic1303_1:865676-865583(-)
AGATGCTATTCAACTATATTTATAAAAATTAACAATTGTATAGCTTATTTCATTTTACATGTAATGAATCTAAATATCGAGATATTTAGTAAAC
>Locus:intergenic1306_1:866920-866953(+)
GAGATATTAAAGGGATATTTTACTTTAAATAAAA
>Locus:intergenic1312_1:871331-871370(+)
TTTAAAACTACTGATTTATTGATAAATATTGAACAATTTT
>Locus:intergenic1318_1:874138-874189(+)
GTCAACTACTGCCAATATAACTTCGTAGAGCATAGAACATTGATTTATGTCC
>Locus:intergenic1380_1:908797-908905(+)
TTGCCTGATACAACTTGTGTCTTGTTATACATTTCTAATTTAACTCTTGAAAGTATAAAGGATCGCATTGTATCAGGCATTTTCATTGTTGTAAGAAAATATAAATCGC
>Locus:intergenic1380_2:908836-908917(+)
TTAACTCTTGAAAGTATAAAGGATCGCATTGTATCAGGCATTTTCATTGTTGTAAGAAAATATAAATCGCATATCCTTGTGA
>Locus:intergenic1387_1:912300-912222(-)
ATGATTTTACTGCTGTTTTCTTTTGACATTGTTACCTCTTTTTCAATGATTTTTTCTTTGACTACATCTTCGCCCTATC
>Locus:intergenic1388_1:918217-918259(+)
CTTTATTTTCAGAAGTATTTAAATAAGAAGAAACACGTCATTT
>Locus:intergenic1393_1:919775-919682(-)
GTATGGTTGAATACCAGTTACACGCACCTTGATATGTTGGCCAATTTTGTAGTTATTCAACTTAATAACCCCTTATTTCGTTTACTTAACACTA
>Locus:intergenic1405_1:928794-928722(-)
TTGTACTTAATCAATAAAATTGATATTTATGTGACGTTTCACACCTATTTTTCAACAAACATTTCAAACTGGC
>Locus:intergenic1412_1:932230-932281(+)
ACAACATCGTTTGTCGGTTTTAATACTGATAAACGATGTTTTATTTTGTTAG
>Locus:intergenic1421_1:941412-941343(-)
GACTGGTACTACTATCCAGTCCTTTTTTTATGTTTAAACATTTTTAGAATCAAAAAAGACATAAGGTCTT
>Locus:intergenic1439_1:954999-954954(-)
ATGCGCTTAAATTTGAATAGCCATTCAGATAAAATCATTTATTTAA
>Locus:intergenic1517_1:1007001-1006854(-)
ACCTCTTCATATTTAATCCATATCTCTTTTTCGTTATTTATACAGAATTTTCTGATAATAGTCAAGGTTAATTTATTTGCTACAAATTTCAACCACTTTATGTTAAATGGACATCAAAGTATAATTGTATTATTGTTAAATTGCGCAG
>Locus:intergenic1526_1:1012823-1012856(+)
ACTCGTAAATCATATAAGAGTGGCGCTGTATTTT
>Locus:intergenic1559_1:1039186-1039147(-)
ATTTTGAACAAACAAATTTCCACTTTTCATTGTTTAACGA
>Locus:intergenic1569_1:1051645-1051570(-)
GTTTATATGCAAGTGCATGTTCTCGTCCACCAGCACCAATTACTAATACATTCATTTATGTTACGCCCCTTTAAAA
>Locus:intergenic1584_1:1060527-1060569(+)
TTGCAAATTTTACTGAAACCGGTTTTAAACGAATTGAATTTAA
>Locus:intergenic1588_1:1063237-1063273(+)
TTAAAAATACACATTATAGCAATTATAATTAAGTTCA
>Locus:intergenic1599_1:1070740-1070689(-)
GTTTTAATAAAAAAAGATACAGATAATAGGAACTGTATTAGTTGTTTCCTAC
>Locus:intergenic1632_1:1089480-1089522(+)
ATTTTACGGTATATTGGTAAAACCTCAAAGTTTATTGATTATC
>Locus:intergenic1660_1:1106605-1106668(+)
ACAACTCCTAATTGTATATTATCAACTGATAATCATTATCAATTGATTACTTGTATTGTACATT
>Locus:intergenic1691_1:1130767-1130707(-)
GTTTACCATTTTTGTCATTATAATATTTATTTTAAATCAGCCCACTATCATATTGTCATGT
>Locus:intergenic1695_1:1132851-1132818(-)
ATTCATTCCAATTATCTTATAAAATTGTCAGAAA
>Locus:intergenic1737_1:1152715-1152682(-)
TCACAATGCTTGTGCCTAATTTTGCGCCATCATT
>Locus:intergenic1752_1:1164275-1164329(+)
ACGTATTGTAAACTAAGGATAGTGTATTTTTTTAATAGTAATTTGTCAGGAGGTG
>Locus:intergenic1807_1:1207082-1207049(-)
CTTAGTTCTTTTTTTGTTACCAAACAATACATAA
>Locus:intergenic1827_1:1223808-1223766(-)
CTAGCAAATCCGCAATTTCAGTTTTTAATTATTATTGTGTATC
>Locus:intergenic1837_1:1231209-1231173(-)
TGTAAGCGCTATTGTAAACTTAAATGCTACTTTTTTA
>Locus:intergenic1883_1:1263090-1263048(-)
ATTTTGTCATTAAAAATCATTCTAGGCCACCACAAAATTTTAT
>Locus:intergenic1908_1:1280431-1280464(+)
ACGTTTGTTCGTTTTTGCGTTTTGATTTCAAGAT
>Locus:intergenic1919_1:1287868-1287814(-)
TTTAAAAACTCCTTTATTTTTTGTAATAGTAAAAAACTGAGTAGCATAAATGGAT
>Locus:intergenic1953_1:1308937-1308892(-)
AAAATACCGATCGATAAACAAAAAGATATTTTTTGTTTTGTTTCTC
>Locus:intergenic1952_1:1309108-1309159(+)
TGCTATGCGCCGTGGGGAAAGAAGAATAGAAAATTTAAGCTTAAAGAATGCA
>Locus:intergenic1955_1:1311391-1311304(-)
ATTACTAAAATAATTATAAACGTCCCTATTAAAAATTCTATTTTCTCTTTTTTATTTGTTTTTCGCACTTTAATAGTCATCTTCATTT
>Locus:intergenic1957_1:1312077-1312041(-)
TTAATAGTTAAATCAAATAAACATAGCTTGATTAATT
>Locus:intergenic1956_1:1312120-1312168(+)
AAAAATAGTACATTCCAATTTGTGAAAAAGGAGTATGTCGTTTCATTTA
>Locus:intergenic1959_1:1313616-1313511(-)
ATCTATAACTTGTTTTTTTCTGAAATTCCCTTCATCATCAAACAAAACTGGAAAATCAATAAATTCTTTTTTAGTCACCTTTTCAATTTCATTAGAATCTATTGTA
>Locus:intergenic1960_1:1313978-1314050(+)
TGCACTTTTATAACAACTAAGGATACAAGACATATACCTTCAACAATATCCTCATTTAAACCTATCGATTTCC
>Locus:intergenic1987_1:1329672-1329639(-)
GCCTTAACCACAAGATATCTTATTCAAATATCAT
>Locus:intergenic2020_1:1348706-1348835(+)
TCAGGGGCCCCAACACAGAGAATTTCGAAAAGAAATTCTACAGGCAATGCGAGTTGGGGTGAGGGCCCCAACACAGAAGCTGACGAAAAGTCAGCTTACAATAATGTGCAAGTTGGGGATGGGCCCCAAC
>Locus:intergenic2021_1:1349025-1348935(-)
CCAAACTTTAATATTTCTTTTCAATGTCATTCTTTTGATGGGAGTGGGACAGAAATGATATTTTCGCAAAATTTATTTCGTCGTCCCACCC
>Locus:intergenic2027_1:1353240-1353168(-)
GGGTGGGCTCCAACACAGAGAATTTCGATAAGAAATTCCACAAATAATACAAGTTGGCCCACTCCCATTCTGT
>Locus:intergenic2029_1:1354325-1354208(-)
ATTTCGCCTCCTGCAAACGTACGTTCGTTTTTAAAACTATACAATAGTTATTCTTATATAAATCAGCGTAAAATGCAAGTATCAATTAACTTTCATAGCTTAATTCCATATATTAATC
>Locus:intergenic2039_1:1366252-1366180(-)
CAGATAGGAAACTTAAATATTCTTATCTGTACCGTTTTTTATAAATCATTCTTTATAGAAACCAAAAAATCCA
>Locus:intergenic2051_2:1372225-1372090(-)
CCAATTCACAAGATATGGCGTGCTAATTCCCATCACCCATTAGCTTTCTATTTGCTACGTTTCATATCTGCTACTATTTCTTTAGAAAATTCTAATTATTTTTATAGTTCATTATATTACATAGGTCGTTCACATT
>Locus:intergenic2051_1:1372201-1372120(-)
AATTCCCATCACCCATTAGCTTTCTATTTGCTACGTTTCATATCTGCTACTATTTCTTTAGAAAATTCTAATTATTTTTATA
>Locus:intergenic2076_1:1393984-1394020(+)
ATCAGCGTCTCGATAAATCAAGCTTTGTACTCTAAAT
>Locus:intergenic2085_1:1399237-1399198(-)
GCTGATGTGCTAAAAAATAAAATAAAAAGGACACGAGGCT
>Locus:intergenic2084_1:1399365-1399455(+)
CACCACCTTTTAAAATATAAGCAACGCTATAACTTGAATTTTCAGGTTATTCCAAAAAATCTAAATTATCGGTTTACATTCATATTTGTCA
>Locus:intergenic2094_1:1408103-1408181(+)
AGGAAGAACAGCACATTTTTAGTTAGAAAGTATTTATTTCTTTTTGTCATTAATCCTTTATATTTAGTTAGCCCTATTC
>Locus:intergenic2100_1:1409627-1409660(+)
GTTTTTTTAAGTAAAACTACGTATAATAACATTA
>Locus:intergenic2184_1:1489050-1489098(+)
TATGTAAAATTATTGAATTTGAATAAGTGGTTGTTCCCATTTTTAAAAT
>Locus:intergenic2196_1:1499061-1499100(+)
CCATCCTTTCTTTCTATTTCTCTTTCTATTATTCTCGATG
>Locus:intergenic2238_1:1523091-1523157(+)
TTTTTAGACAAATGTTCTATAGAAAAAGCAGGCAAGCTATCGTTTATTGATAGTCACCTGCTTTTTA
>Locus:intergenic2241_1:1523985-1523928(-)
GGTTTTGTGATATATAGTATAAAATTAATGAGAATTAAATTTAATAATGTAAAATTCA
>Locus:intergenic2242_1:1525454-1525535(+)
GAACCGTTTTCCATTTACTTTAAAATCTTTTTTCATTTATATCTTGATAAACTCAATATCTGCTCAATTCTGCTATGTCTCT
>Locus:intergenic2278_1:1548008-1548107(+)
CCTGTTAATTTCTGCATTGGAAAACGCTTCCAACCTCTATATAATAACAGTTTAGTTACTCTTTCTAAAAAAGTCAAAAGATTTGTGCAAACGATTGCAT
>Locus:intergenic2286_1:1553252-1553303(+)
CACAGATTTATCAGGCTTGTAAATTGTGTCATATTATTTTCAATTTATTATA
>Locus:intergenic2367_1:1606004-1605950(-)
AACAAAGAGAATCTTTCGAGAAATATTAGTTATTTAAATTACAGCAAAAAATTGA
>Locus:intergenic2438_1:1649267-1649363(+)
CCCATCCTCAAAAGGGACGAACGTTATCGCGGTACCACCCTAGTTATAAATGCAATTCAACACATTTATCACTTTAAATCGACTATACAGTTGTGCA
>Locus:intergenic2440_1:1652906-1652972(+)
CCCCAACTGGCATTGCCTGTAGAATTTCTTTACGAAATTCTCTGTGTTGGGGCCCCATCCCCAACTT
>Locus:intergenic2461_1:1663999-1663924(-)
GCAACACGGATATTCGTCCCTTGTGCAGTTTCAGGCTGTGCAAGGGCTTTTTCTTTTGCTTTTAAAATTATGATTT
>Locus:intergenic2460_1:1663945-1663984(+)
AAGAAAAAGCCCTTGCACAGCCTGAAACTGCACAAGGGAC
>Locus:intergenic2502_1:1687559-1687592(+)
TACCCTAGATTGGACATATACTTAAATTACTGTT
>Locus:intergenic2527_1:1705273-1705225(-)
AGAAAGATTATAATTTATTTAAGCATCGTACTTAATTGGATTTTAAATT
>Locus:intergenic2542_1:1711968-1712061(+)
TTAACCTGCCAACTGCTTTATGCGTCGCTACAGGTGAGAAGCGGGTGCTTCTACTTGGTTCGTTTCGTATTCAACGTTGTTAATCATATCAACA
>Locus:intergenic2578_1:1745271-1745373(+)
GAAATTGGACCCCCAATTTCTACAGACGATGCAAGTTGGGGTGGGGCCCCAACACAAAGAATTTCGAAAAGAAATTCTACAAACAATGTAAGTTGGGCTCCAA
>Locus:intergenic2596_1:1754744-1754801(+)
CTCCTGCATTTTAAAATTCTAACTACATCATACGACAATTTATGGTTTGATTACAATT
>Locus:intergenic2604_1:1760807-1760882(+)
CGTAACTGTCGCTATAAGGTGAAGACACATAAAACAATATATCTTAGTAAGCATGCAACACTCTTTTTTGTTTATT
>Locus:intergenic2625_1:1773924-1773873(-)
ATTATGTTTAAGTTTGGTGGTAACGTGCAATCGCGCCCTTACATATTTGTTG
>Locus:intergenic2661_1:1799433-1799400(-)
CGATTTTTTGATTTTGAATATAAAAAAAGCGCAA
>Locus:intergenic2661_2:1799528-1799471(-)
ATCATAAGTGTTTTTTCGTACTATAATGGTTCTATAGATAAAGGTTCTATAATAAATC
>Locus:intergenic2689_1:1823714-1823669(-)
ATATATAATAATATGGACAACAATAATACTATAAATAGAAATCTAC
>Locus:intergenic2713_1:1836655-1836559(-)
CAAAATATACAAGTTGTACTTATATCTAGGTATGTGACTTTTGATTTTAAGCGTAAAGCAAAAGTTTTTATGTTTGTATTAGTTCTAAATTATTTTG
>Locus:intergenic2719_1:1840671-1840596(-)
TTAAAACCATATCTATCATTACGGTATGCATATCTTTTAAAACCTATTCTTTTGTTATTAGGACATATAAATTCAT
>Locus:intergenic2724_1:1844431-1844488(+)
ATATTACGAAAATTCTCTCTCTGTGAGCTAAATAAAAAAGACCTTCTAACTATTAATA
>Locus:intergenic2724_3:1844508-1844616(+)
GTCCATTCGCTCTTATCGTTCAGACCTATTTGTCTGCAAACGGTTTGGCACCTTTCTTTTATAAAAAAAGAGGTTGCTGGGTTTCATTGGGTCCATGTCCCTCCACCAC
>Locus:intergenic2724_2:1844546-1844579(+)
AACGGTTTGGCACCTTTCTTTTATAAAAAAAGAG
>Locus:intergenic2747_1:1855662-1855605(-)
AGAGACAAAGAATTTGATAATCATTTGATAGATGAAGTCCTAGAAACATTTAAAATAA
>Locus:intergenic2773_1:1872244-1872148(-)
TTTATTGTTAAGAAGTACTTTATTCCTAACTTAAAACTTATTATTTCTTGCCTTTCATTTATTCGACTAGCAACTATTGTTTTTTATTCATTTACAT
>Locus:intergenic2772_1:1872282-1872327(+)
ATCATTTTCAAAGATACCTATCACACCCTAGTTAGAATAGATATTA
>Locus:intergenic2791_1:1881955-1881865(-)
TATTACATATTTATTATTGAGGAGAGTTGTCCGAGTTGGCCGAAGGAGCACGCCTGGAAAGTGTGTAGGCGCCACAAGCGTCTCGAGGGTT
>Locus:intergenic2791_3:1882162-1882066(-)
CCGCTCCATTATTTTCTATTATTATTCCACAGTAGCTCAGTGGTAGAGCTATCGGCTGTTAACCGATCGGTCGTAGGTTCGAGTCCTACCTGTGGAG
>Locus:intergenic2791_2:1882301-1882214(-)
TTAACACATCGGATTGTGGTTCCGACATTCGAGGGTTCGATCCCCTTCAGCCGCCCCATAATCGTTTACATTAGCGGGTGTAGTTTAA
>Locus:intergenic2812_1:1899357-1899399(+)
GCCGTTCTTAATGAGTCATTAAAAGTGAAACGCTTTTCCATCA
>Locus:intergenic2841_1:1914354-1914297(-)
GTGAGTAGATTGTTTAAATTTACTTTATTCATTTTGTGGATTGTTATATTTAGATTAA
>Locus:intergenic2842_3:1916301-1916370(+)
GGGGTCGAACCGACACTCCACAAGTGGAACGGGATTTTGAGTCCCGCGCGTCTGCCAATTCCGCCACACC
>Locus:intergenic2843_2:1916416-1916332(-)
CTCCATAATTGCTTCCAAAGGGAAGTTTTTTGTTTACCATTAAGCCGGTGTGGCGGAATTGGCAGACGCGCGGGACTCAAAATCC
>Locus:intergenic2843_4:1916653-1916584(-)
TCAACTTTTAGAACACGTTCCTTCCCGGAACGAGGTATAGGTGCAAATCCTATCTTCCGCTCCATAATTT
>Locus:intergenic2843_5:1918167-1918065(-)
ATCAAGAGGTTATGGGTTCGACTCCTATCGGGCGCGTTAATTATACGGGAAGTAGCTCAGCTTGGTAGAGCACTTGGTTTGGGACCAAGGGGTCGCAGGTTCG
>Locus:intergenic2843_3:1919468-1919384(-)
AGTCGAGCAGGGTCGAAAGACGGACTTAGTGATCCGGTGGTTCCGCATGGAAGGGCCATCGCTCAACGGATAAAAGCTACCCCGG
>Locus:intergenic2842_1:1920184-1920235(+)
CTTGACTACCTGTGTCGGTTTGCGGTACGGGCACCTATTTTCTATCTAGAGG
>Locus:intergenic2843_1:1923047-1922969(-)
AGTGTTAGGGGGTTTCCGCCCCTTAGTGCTGCAGCTAACGCATTAAGCACTCCGCCTGGGGAGTACGACCGCAAGGTTG
>Locus:intergenic2842_2:1924043-1924145(+)
TTTTTAATTATTTTATTTCTAAAAAATAAATTTCCTAACTCAATTAATTCAACAAATATTATTTTATTATGTATTTGTTCGAATTTCAATAGTCAAATTTACA
>Locus:intergenic2850_1:1928184-1928238(+)
ACAGTAATGAATACGAATATTAGATATTCAATAAACTTAAAAGGGGCGTCATTAT
>Locus:intergenic2854_1:1931438-1931510(+)
CTATTCAATTTAATCTATGGATACTGTGTCCCCACACGACAGCAAAAGTTATCATACTTCTTTACATCACTAA
>Locus:intergenic2872_1:1940705-1940744(+)
GTATCATACCGATATGAACCAAATAGAAAGAAGGAAGTTT
>Locus:intergenic2886_1:1946673-1946709(+)
CTGTTTTTTGGTGTCTATTTGATGTTATATTGTGATT
>Locus:intergenic2904_1:1957999-1958083(+)
ACTAATTTTTACTTTTATAACGCACAAAAATATCTCAACATAATTATACGCTGTGTACGATTTTTTTACATAAATCTTGCACTTA
>Locus:intergenic2905_1:1958118-1958049(-)
ATAACAACTTGTAGTTATCTCAATATAGTTATCGCTAAGTGCAAGATTTATGTAAAAAAATCGTACACAG
>Locus:intergenic2911_1:1961719-1961662(-)
ATTAAGAATGATGAAATAAGACTGAGCCTGGGTCATAAATTCAATGTCCTAGGCACTA
>Locus:intergenic2926_1:1975468-1975501(+)
TGTAAATGTTCGCAATACTTTAATCTAATTGGTA
>Locus:intergenic2932_1:1978896-1978929(+)
TGTGGTTTAATGTTATTAATTCTAACTCATATTT
>Locus:intergenic2947_1:1988600-1988501(-)
AAAGTTGAAAATAGAGCGATGAATCGTGTACATAATAATATTTATAACTTTAATCATAACGAAAAAGGTAGGAAGAAAACAAAAATTTATACTCAACATC
>Locus:intergenic2946_1:1988587-1988695(+)
CTATTTTCAACTTTCAACATATATAATTCGAAAGACCATTTAAAATTAACGGCCACAACAATCAAATCAATTAATCACTTTTTCCAAAATAATCATATAAGGAGGTTCT
>Locus:intergenic2972_1:2004952-2005072(+)
TTTATACCAAGTTTCAAACTTAAATGTCATAACAATCTTCATTTCTTAATTCCGATTATATTTGTCGATTATATTTACAGCATCTTTATACTCAAAAAACATTTACTTAAAAATATAAATT
>Locus:intergenic2978_1:2006251-2006308(+)
GTCTATTTCATCTGCATTATAAATTTTTTCATAATGGCTGCACCATTCTTAATGACTA
>Locus:intergenic3007_1:2023932-2023899(-)
GGGGGCAACCCCTCTATTTTATTTGAAAATAAGG
>Locus:intergenic3041_1:2041798-2041744(-)
AACAGTAACAAACATTTAAGAAATAAAATTCAAGTTAAATATAAAACGAAAAACG
>Locus:intergenic3054_1:2046615-2046648(+)
GAAATTGTTTATTCCAAAAATATAGTAGATAAAT
>Locus:intergenic3054_2:2046618-2046651(+)
ATTGTTTATTCCAAAAATATAGTAGATAAATACA
>Locus:intergenic3090_1:2066295-2066358(+)
CTGCATGTAACTGTTGATATTATTGAATTTATCGAGTACACATATTTTAAAATTGAGTGTGTAC
>Locus:intergenic3096_1:2069617-2069656(+)
CTAAAAGCAACATACATATTCGATATTGCTAGTAATAAAA
>Locus:intergenic3117_1:2078765-2078732(-)
ATAAGTATGGTCGTGAGCCCCTCCCAAGCTCGCG
>Locus:intergenic3120_1:2080178-2080241(+)
GTAGCATATGGAAACAATAAACAACTTAGCTATGGCCACTTTTCAATTAGTAATACTTTTTACA
>Locus:intergenic3154_3:2110390-2110483(+)
AACCCTAAAGAGCACCCCTTCTCCCGAAGTTACGGGGTCATTTTGCCGAGTTCCTTAACGAGAGTTCGCTCGCTCACCTTAGAATTCTCATCTT
>Locus:intergenic3154_2:2111669-2111789(+)
AGAGAGTATTTAGCCTTAGGAGATGGTCCTCCCAGATTCCGACGGAATTTCACGTGCTCCGTCGTACTCAGGATCCACTCAAGAGAGACAACATTTTCGACTACAGGATTATTACCTTCTT
>Locus:intergenic3154_6:2111834-2111867(+)
CTCCGTATAGAGTGTCCTACAACCCCAACAAGCA
>Locus:intergenic3155_2:2111932-2111878(-)
GAGAAAGAAAATTCGATTCCCTTAGTAGCGGCGAGCGAAACGGGAAGAGCCCAAA
>Locus:intergenic3154_1:2112326-2112413(+)
TATATTTTACTTACTTATCTAGTTTTCAATGTACAATTTCTTTTTAGTCAAGCGCTCGCATACTGCTTTATTTTCAAAAAATCAAATG
>Locus:intergenic3154_4:2112731-2112779(+)
GCTTCGGGTGTTACAAACTCTCGTGGTGTGACGGGCGGTGTGTACAAGA
>Locus:intergenic3154_5:2113333-2113375(+)
CTAACACTTAGCACTCATCGTTTACGGCGTGGACTACCAGGGT
>Locus:intergenic3155_1:2113505-2113439(-)
GAGGAAAGTGGAATTCCATGTGTAGCGGTGAAATGCGCAGAGATATGGAGGAACACCAGTGGCGAAG
>Locus:intergenic3178_1:2135750-2135816(+)
TTTAGTTTGGGTTTGGTCACTTTAAATTATAGAGGCAATTGCGCTTTTTGTGTATTAAAAAAAGCAG
>Locus:intergenic3186_1:2142047-2142116(+)
TCTAAAGAGGGATTTTGTTATATAGTACTTGCTTTCATTTTAGTAAATCCAGTCAAAAAAGCTATCATCG
>Locus:intergenic3203_1:2151217-2151178(-)
GATAGAATCATATCTGAAATTATGGGGGATTTCGTTGTAA
>Locus:intergenic3261_1:2181664-2181631(-)
ATTCCCACCTCATTATTAATGTCTATCCTTAAAT
>Locus:intergenic3280_1:2191884-2191959(+)
AATTGCCATAAAATTTATTTTTCAGTTTTATATTTATTGTATAATGTATTTTTTATTTACTTTAAATTTCTCAATC
>Locus:intergenic3283_1:2193814-2193742(-)
CTTAGAAGTGAAAACGATAAGGGTCTGGGACGTAAATTAATGTCCTGGGCGCTACAATGTTATAGGAAATGCG
>Locus:intergenic3282_1:2193920-2193989(+)
ATATCTGTCTTAATGATAAAAATTGTTACAAACAGTTTAACATATTTAGCTACCTATTTTGCATATAAAA
>Locus:intergenic3291_1:2198146-2198110(-)
AATAAACATTGCATCATCAAAGACCAAACAAGTCGCC
>Locus:intergenic3329_3:2230901-2230814(-)
TTTTACTTACTATCTAGTTTTGAATGTATAATTTACATTCATATGTCTGGTGACTATAGCAAGGAGGTCACACCTGTTCCCATGCCGA
>Locus:intergenic3328_9:2231113-2231248(+)
ATGCCGTTGGCACGACAACTGGTACACCAGAGGTATGTCCATCCCGGTCCTCTCGTACTAAGGACAGCTCCTCTCAAATTTCCTACGCCCACGACGGATAGGGACCGAACTGTCTCACGACGTTCTGAACCCAGCT
>Locus:intergenic3328_1:2231118-2231190(+)
GTTGGCACGACAACTGGTACACCAGAGGTATGTCCATCCCGGTCCTCTCGTACTAAGGACAGCTCCTCTCAAA
>Locus:intergenic3328_11:2231596-2231638(+)
ACTGTCTCCCACCACGATAAGTGGTGCGGGTTAGAAAGCCAAC
>Locus:intergenic3328_8:2232059-2232176(+)
GGCCTATTCACTGCGGCTCTTCTGGGCGTTAACCCTAAAGAGCACCCCTTCTCCCGAAGTTACGGGGTCATTTTGCCGAGTTCCTTAACGAGAGTTCGCTCGCTCACCTTAGAATTCT
>Locus:intergenic3329_1:2232204-2232126(-)
CCGCAAACCGACACAGGTAGTCAAGATGAGAATTCTAAGGTGAGCGAGCGAACTCTCGTTAAGGAACTCGGCAAAATGA
>Locus:intergenic3328_10:2232404-2232464(+)
ATAGGTGGTACAGGAATATCAACCTGTTATCCATCGCCTACGCCTGTCGGCCTCAGCTTAG
>Locus:intergenic3329_4:2232693-2232633(-)
ACACTGCGCCGAAAATGTACCGGGGCTAAACATATTACCGAAGCTGTGGATTGTCCTTTGG
>Locus:intergenic3328_3:2232968-2233040(+)
AGGCTAGCCCTAAAGCTATTTCGGAGAGAACCAGCTATCTCCAGGTTCGATTGGAATTTCTCCGCTACCCTCA
>Locus:intergenic3329_2:2233301-2233262(-)
GAACCTGAAACCGTGTGCTTACAAGTAGTCAGAGCCCGTT
>Locus:intergenic3328_5:2233632-2233695(+)
TTCCTCCGGGTACTAAGATGTTTCAGTTCTCCGGGTGTGCCTTCTGATATGCTATGTATTCACA
>Locus:intergenic3328_7:2235059-2235125(+)
CGTGGACTACCAGGGTATCTAATCCTGTTTGATCCCCACGCTTTCGCACATCAGCGTCAGTTACAGA
>Locus:intergenic3328_2:2235516-2235603(+)
GCCTCCCGTAGGAGTCTGGACCGTGTCTCAGTTCCAGTGTGGCCGATCACCCTCTCAGGTCGGCTATGCATCGTTGCCTTGGTAAGCC
>Locus:intergenic3328_4:2235522-2235618(+)
CGTAGGAGTCTGGACCGTGTCTCAGTTCCAGTGTGGCCGATCACCCTCTCAGGTCGGCTATGCATCGTTGCCTTGGTAAGCCGTTACCTTACCAACT
>Locus:intergenic3328_6:2236074-2236149(+)
GTTATTTCAATGGTAAGTTTTACACTTTTGAAATTCTTCTTTAAAAACAACTGCGTCGTTTTTGACGACTTTATCA
>Locus:intergenic3333_1:2239023-2238987(-)
GGACAAGTGTATATCTGTTTTAAAAAGGAGGAATTAT
>Locus:intergenic3344_1:2244317-2244350(+)
TCTCATAATTTTAACAGTTGTCCTTTTTCACATA
>Locus:intergenic3400_1:2276976-2277093(+)
TTCTCCAGTTCCTGCGTCATTTTTGCGCTACCTGAATCGTCTACACTTAATTGGACAAATCAACATATAAATAATTTTTTAAAACTAAAGTGTAGTCTATTCACCATATTTTCTAATC
>Locus:intergenic3523_1:2332953-2332911(-)
TTCTATCAGCATTTTAATGATGTTTTAAACTCTTTTTTAGGGG
>Locus:intergenic3535_3:2338935-2338890(-)
ATGGCTATCAATAAAAGAAGAGGTTTAAAAGGATTACAACAGAATG
>Locus:intergenic3535_1:2338962-2338893(-)
CATACTTTATGGAAGGGATATCAGGGAATGGCTATCAATAAAAGAAGAGGTTTAAAAGGATTACAACAGA
>Locus:intergenic3534_1:2339025-2339082(+)
TACTACTTTAGCTATAATAATACTAATCTATCATTAATTAAATTGAACGATAACAACG
>Locus:intergenic3535_2:2339136-2339067(-)
CTTATTTTTATAGCTAGAAAGTTAGATATTTGTATTTTTTTAAATAATAAGTGCCGTTGTTATCGTTCAA
>Locus:intergenic3636_1:2395730-2395763(+)
TTGTTTACATTTCTTCTTACTTCACATTCCCATT
>Locus:intergenic3653_1:2405682-2405646(-)
TTGTCTGTTATAATGATGAAAAATCACTGTTCAATTG
>Locus:intergenic3664_1:2412992-2413040(+)
TCTTCAATTGTTATATGTATATCACAAAAATTATTTCATTATTTTACCA
>Locus:intergenic3671_1:2416875-2416815(-)
GTAAAATATTTTTGCGTAAAAAAACAATTGTTCATATTGAGTTCATATTTCAACCTTATAC
>Locus:intergenic3740_1:2463451-2463502(+)
CAAGATTATTATAAACCGAATGAAACAAAAAAGTTTTTACATATTTTCAACA
>Locus:intergenic3765_1:2477724-2477691(-)
CTATGTTTTGCAAGTCTTATTCTATTGAATTGTT
>Locus:intergenic3766_1:2478916-2479006(+)
ATATTGAATCAGCCTCATAACATTAAATTAATTTATCGTACATTAAATTTAATAATAACAACTGATTTTTATAAGAACAAAGTATCGCACC
>Locus:intergenic3779_1:2491006-2490907(-)
GCAAGTTGGCGGAGCCCCAACATAGAGTTTTACTCATGTATTCCTATTTTTAAGTACATATTAGCTGTGGCTAAGGATAAAGAATCATTACATAATAAAT
>Locus:intergenic3799_1:2503708-2503645(-)
TTAACTCTCTATACTTTTTGGAAAGATAGGCGTATAGTGATATCCATCAAAAACTATAAAAAGG
>Locus:intergenic3810_1:2513341-2513380(+)
ATAGCAAAAAAGTGTCGAAAATGTGAAATATTATTACAAA
>Locus:intergenic3820_1:2521006-2521045(+)
GACAATTGTTTAACAACCTACCATATTAAAAGGATTCTTT
>Locus:intergenic3823_1:2522451-2522385(-)
AAGAAACTAGTATTTAAGTGTAGGGAAAATAGCGACGTTAATGCGTTGTTATCTCTACACTTTTTAA
>Locus:intergenic3871_1:2551377-2551335(-)
AAATTTCCTCTAGTATTATTAATATTGGAATTTGAACTTAACT
>Locus:intergenic3876_1:2556804-2556876(+)
TTAAAAATTTTATACATCGAAATATTACATTTCATTTTATACTTATCAGCCCTTTTGAAACTAGAATCCTTAT
>Locus:intergenic3883_1:2558219-2558159(-)
TTACTAAGCTTAAGTAATATATTTATATCAGGAGGTGCAATTATTTCAATGCTTAGCTTAG
>Locus:intergenic3882_1:2558182-2558242(+)
GCACCTCCTGATATAAATATATTACTTAAGCTTAGTAAAGGTATAATTAAACTTATCAGTC
>Locus:intergenic3885_3:2560028-2559944(-)
AGTTCGGTGGAGAGAAACCAAAAGATCCAAAAGGACCTGAAAACCCAGAGAAGCCGAGCAGACCAACTCATCCAAGTGGCCCAGT
>Locus:intergenic3885_1:2560077-2559999(-)
GGTCAACCAACAGAAGAGATCACAAAACAACCAGTAGATAAGATTGTAGAGTTCGGTGGAGAGAAACCAAAAGATCCAA
>Locus:intergenic3885_2:2560329-2560242(-)
GGTAAACCAGGAATCAAGAATCCAGACACAGGAAAAGTGATCGAAGAGCCAGTGGATGATGTGATTAAACACGGACCAAAAACGGGTA
>Locus:intergenic3884_2:2560928-2561075(+)
ACTTTTTCTGTCCCTGGTGCTAAATCAGGATTAAATTTACGTTCTTTCTTGAATGGAATTTCTTCTTTTTCTACAATCGAGTCTCCTTTTACAGGTCCATATTTTGTTACGCTATCGACCGGTGGTCTAACTACGTCTCCTGTTTCTG
>Locus:intergenic3884_4:2561225-2561309(+)
TCACCTTTACTAATAATTTCTCCAGTTAATGGATTTTTTAGTGTTGGTGTCGTTATTGTCTTCTCACCTTTTTGTCCTTCTCTTG
>Locus:intergenic3884_1:2561459-2561522(+)
GGATTCTTAATTCCTGGTTTACCTGGAACTTCTTCTTTCTCTCCTGTTGGTAACTTCGGATCAA
>Locus:intergenic3884_3:2561588-2561669(+)
TTTGTGATCTCTTCTTTCGATTCACCTTTACTAATAATTTCTCCAGTTAATGGATTTTTTAGTGTCGGTGTCGTTATTGTCT
>Locus:intergenic3885_4:2561772-2561709(-)
ATTGTAGAAAAAGAAGAGATTCCATTCGAGAAAGAACGTAAATTTAATCCTGATTTAGCACCAG
>Locus:intergenic3887_1:2564046-2564007(-)
AAATTCAATGCTATTGAGTTGATGGGTTTTTCCAACAGAT
>Locus:intergenic3886_1:2564043-2564097(+)
ATTTCTAAAATAAAAAATACCTTAACGCATTTAAAAATACATTTAACTGCACCAA
>Locus:intergenic3918_1:2586752-2586827(+)
AACAGAATTTACCCTGTCCTCCACACAAATTGTTTTCGACACTTTAATGTGCCTACTATCCAAAAAAGTTACTCAT
>Locus:intergenic3923_1:2590962-2590926(-)
ACCAATCCCCTCACTACTCGCAATAGTGAGGGGATTT
>Locus:intergenic3938_1:2597989-2598052(+)
ATATTTAAAAGCAAAGGCGCACCATGTGCCTTTGCTTTTTATTTTGTTTATCTGTATCAAAATC
>Locus:intergenic3970_1:2615938-2616013(+)
AATAAATTTAGATTTATAAAATTGCTTTATAAAAAGTTTTATGTAAAATACACATTCTTTTATGGTATTATATTAA
>Locus:intergenic3976_1:2618631-2618673(+)
ATTAAAACGCTTACAAGAAACGTCAAATCATTTTTAAATTTAG
>Locus:intergenic4000_1:2635198-2635294(+)
GCTTGTAACAAGCTTTTTTCAATTCTAGTCAACTTTGCCGGGGTGGGACGACGAAATAAATTTTACGAAAATATCATTTCTGTCCCACTCCCTAAAA
>Locus:intergenic4023_1:2649174-2649132(-)
TACAGCTATGTAACAAAAATACAATCTGTAATATTACGAAAGC
>Locus:intergenic4024_1:2650705-2650807(+)
TTACAATACACTTTTATTTTATCTTCATTTTTAAAATCCATTAATACAATAGAAGAAAGACATTCAAATGCTTACCAAAAAGGTACATTATTTGTTAGGAGCG
>Locus:intergenic4038_1:2654496-2654529(+)
AATTCATTGCTAACTTTCTTAACACGTTTTATAA
>Locus:intergenic4053_1:2662711-2662675(-)
GAATATCATATATTGATACAGTTTCTAATAATTTTAA
>Locus:intergenic4073_1:2672055-2672022(-)
TCTAAAGTGGTAAGTAATGAAAGAATGTCGATAA
>Locus:intergenic4076_1:2674285-2674324(+)
TTTAAGTACATCCTTTCACAATTTGTCTACAGATTAATAA
>Locus:intergenic4093_1:2684289-2684226(-)
TATATCATAGCACAAATAATCAATATTTTGTCTAAAAATTCTGAAAAATCACAACTTTATGTTA
>Locus:intergenic4122_1:2705053-2705125(+)
AATCTGGCTAAAGGTCGCTATGATAGTAACGACTTCAACCAGATTTCAATTTATCCATCTATTTTATTAAGTT
>Locus:intergenic4126_1:2708069-2708144(+)
TGCATCGTTGTTATTTTTTATTTATTTACTATTTATTATGTACCAAATCAGCCTTTCAGTAAAATAGGTCAAATTA
>Locus:intergenic4128_2:2709717-2709852(+)
TGTGTAAATCATTGGCAAAATATACGAATTGCATTTAAATCGTCAATTTACATATATTTTTGCGTAGTAATCAATCGTTATCATTGTTATTTATCGTTACATTATTTCGAGTATCAGTATGTATTTCGGGCTTCGT
>Locus:intergenic4128_1:2709875-2709995(+)
ACATCGCTTCATCAGTGTAACAACAAATACAATGATTTCGTGATGTTAGTTACCCATTTTATGTGTTGCATAAAATATGTTGTTATAAAACATTTTAAATCATTTTATATAAACAATCTAT
>Locus:intergenic4165_1:2733378-2733345(-)
CTCCTTTTCTATATTGTAAGCGTATTCTCGATAC
>Locus:intergenic4182_1:2755205-2755250(+)
GTGATTGGTGCCTCAGTCTTTTTAATTTTAGCCAGCTATAAATTCA
>Locus:intergenic4186_1:2763439-2763475(+)
CGAAAAATTCAGATAAGGATTTATACAATTAATATTT
>Locus:intergenic4198_1:2769602-2769710(+)
TTTGCAACAATTGATATTTATATTAATGTATTGCATTTAATTTATAAAATTCATATACATCTTAATATTCTCAATATCGATTTGTATTGTCAACTTTATATAGATTTAA
>Locus:intergenic4199_1:2769746-2769674(-)
ACTTACTTTTGTAAAAAAAGACATGAGATTATTTTTTTAAATCTATATAAAGTTGACAATACAAATCGATATT
>Locus:intergenic4236_1:2798204-2798285(+)
GAATTCAACGAAAGTGATTTATTTCATATTCAATGTTTTAAATTTATACAGCTGTCACTGTTACTGCACACATACCTCAGTC
>Locus:intergenic34_1:29873-29915(+)
GTATACAAAACAGCTAATATACTGATAGTTTCTGTAGGGAAAA
>Locus:intergenic38_1:33535-33625(+)
CACAAATACACAAGTTATACACTAAAAATTGGGCATAAATGTCAGGAAAATATCAAAAACTGCAAAAAATATTGGTATAATAAGAGGGAAC
>Locus:intergenic43_1:35892-35814(-)
AGATTCCTAAAGAATATAGGAATCTTGTTTCAGACTGTGGACAAACTGATTTTTTATCAGTTAGCTTATTTAGAAAGTT
>Locus:intergenic42_1:35847-35904(+)
GTTTGTCCACAGTCTGAAACAAGATTCCTATATTCTTTAGGAATCTTGTTTTTTCTAT
>Locus:intergenic65_1:43346-43283(-)
TACCTCTTATCTGCAATTTTACTTAGAACTGCTTTTAACGTACCTCTTATCTGTAATTTTACTG
>Locus:intergenic98_1:62447-62483(+)
TTTTACCTCGTCTTGAATTTCTTTCATAATGATAATC
>Locus:intergenic115_1:72579-72504(-)
CTTATGAAGACAAAGCAGCATTTGAAAAACAGTGGTCTGTGCTCCATGATGACGGTTCTTCTGAGTTTACATTACG
>Locus:intergenic137_1:87387-87351(-)
GTTGATTATGAAATAACTGTTTCTATTGCAAAGTTAC
>Locus:intergenic136_1:87536-87569(+)
TTTGAAAGAGTATCAATCAAGAAAGATGTAGTTT
>Locus:intergenic157_1:98538-98505(-)
TTTGCAACTAAATTTGGACATCAAAAAAGAGCAC
>Locus:intergenic157_2:98689-98656(-)
ATCATATTAGTGTTTTTTCAAAAATATTCATATA
>Locus:intergenic177_2:113060-113003(-)
TTTAATTTGCTTTACTTTCATTTATATCATTATCAAAACACTTGGCGTGTCATCGTTA
>Locus:intergenic177_1:113074-113020(-)
TATACATTTCCTCATTTAATTTGCTTTACTTTCATTTATATCATTATCAAAACAC
>Locus:intergenic177_3:113138-113099(-)
TGGTTTTTCATTTATATTTATATTAGTGTTAATCCAATCA
>Locus:intergenic215_1:143881-143800(-)
TATTTCTTAATGCCATTTGATACTGTCTCAAGGGATTCCTCGTTATACTGTAACAATTGGTCACAATCTTTAAAATATAACT
>Locus:intergenic216_1:147810-147858(+)
AATTTAAGATTAAGAAGAAAAGGCAATTTCTTATTGAAAAATGGAAGTT
>Locus:intergenic234_1:158689-158722(+)
GTGAAAAAGTATTTTATAAAAATGAATTTTAATA
>Locus:intergenic271_1:187147-187057(-)
ATCACCTTGGAAAAACTTTTACAGCACATTCGCTCTTTACTTTATCCCTATCATATAGAAAATTTTAATAATGTACGAGATTATTGTGTTA
>Locus:intergenic296_1:205950-206013(+)
TGTAAAAGGTTATTAGTTTTTTACATCTCATATTGTATCGTACTGTATTCAAAATTGTTAACGA
>Locus:intergenic313_1:217334-217301(-)
GTTCATTGTAATAATCTTACATATTTCTGTCACA
>Locus:intergenic333_1:233056-233023(-)
TTTAACATCAATTACTCTTTTTCTTTCATAATTA
>Locus:intergenic359_1:252497-252392(-)
TCTTTAAAGTGCGTTCTGAAATATTATATTCAGAAGCCTTTAAAGTATGTCGTGTCTATGACCATTGTGACAACAGGCTTTTTTTATTATCATATACCTCACTATC
>Locus:intergenic375_1:267112-267079(-)
TGGTTTAATGGGATGGTGGTTATTTCCGTTTTAG
>Locus:intergenic395_1:281018-280955(-)
ACACTTTCACATTTTTATTATCATGTTTACTTTTTTCTAAGAAAACAACAATGTTTTTTGAATT
>Locus:intergenic399_1:284212-284152(-)
AAAATATTTTCATACACAGAATATATATTGATATTAAATTTCTCAAAAGCTATATTGAGAA
>Locus:intergenic435_1:311806-311740(-)
AACACTCAAACATTAACACTATACTTAGTTAGTGGCATTATTTTTTTAAAAATTTTAACATCACGGG
>Locus:intergenic477_1:341160-341064(-)
TTATTATTTGACGAGCATCAACTTTACGGTATCTATTGCTTTTTACTTAACCGCCAAAAAAGACTAAACAAAGCTTTATTGTTTAGTCTCACATTAA
>Locus:intergenic477_2:341204-341168(-)
GTACTTAGGTTTTTATCTATACAAAGCATAAAACTAT
>Locus:intergenic499_1:348424-348352(-)
TTACCAAAAAATCCTATCAGTTATTCAAAAATATTAGTTTTTAAAATTAATTTTGTGAAATTATTCACAAATA
>Locus:intergenic500_1:350101-350137(+)
TTTATAAAAGGTAAACTATGGATGAGTTTATGGTTGT
>Locus:intergenic560_1:387921-387957(+)
CACTACAACGCTTATTGGCGGGGCCCCAACAAAGAAG
>Locus:intergenic561_2:387963-387927(-)
CGTCAGCTTCTTTGTTGGGGCCCCGCCAATAAGCGTT
>Locus:intergenic561_1:388054-387985(-)
CGCCAACTTGCATTGTCTGTAGAAATTACGGACCCAATTTCTCTATGTTGGGGCCCATCCCCAACTTGCA
>Locus:intergenic579_1:398669-398600(-)
CCACTTCATCGCCAAATCTGCCCCTATTCACTAGAAAAAATAAATAGTATACTTAGTAAATTAATTACAC
>Locus:intergenic584_1:407809-407881(+)
GCCATTTTCAAACACGCTTTCAAAATCTTCTCTCAGCTACTAAAGACTCTCTGTATAAGCAGGGTGTGTTTTA
>Locus:intergenic612_1:417774-417825(+)
AATGTAAATGTATATGATATTGCCAGTACAGAGACTTTAAATAACGATAGCT
>Locus:intergenic629_1:423452-423392(-)
CCTTCATCCATCTCGAACAAATATTCTCACACCATTATCAATAAGGTTGACTTAGTTGAGA
>Locus:intergenic634_1:428226-428286(+)
ATTAAATTTGAAAGTAAATTACAGTTCTATAGGTTTATAAAAAATCAGTTTTTAAATCAAA
>Locus:intergenic681_1:454120-454069(-)
GTCTATTTGATTTATTCTATTACGCAATACGAACAATCCTCATTCATTATAA
>Locus:intergenic723_1:476250-476142(-)
ATCAAAATTATAAAGTTCATATTGTTATGTATATTGCAAATAAAACATTGTATAATTGAAATAACAATATTTTGCTATTTTCAATTTAGTACGATCTATATTTATTATA
>Locus:intergenic737_1:484895-484814(-)
GAATTTATGAATACTACATCATTATACGATTTTATTATGTATAATAGGTTGATGTTTGATGACATTATGATTACAAAAAAAT
>Locus:intergenic750_1:497033-497066(+)
AATGAAGGTAAGTGCTCAAATTTTGAGTATTTGC
>Locus:intergenic765_7:506647-506539(-)
AGATGTGCACAGTTACTTACACATATGTTCTTCCCTAATAACAGAGTTTTACGATCCGAAGACCTTCATCACTCACGCGGCGTTGCTCCGTCAGGCTTTCGCCCATTGC
>Locus:intergenic764_2:506677-506749(+)
AACTACGTGCCAGCAGCCGCGGTAATACGTAGGTGGCAAGCGTTATCCGGAATTATTGGGCGTAAAGCGCGCG
>Locus:intergenic765_2:507939-507831(-)
GCGTGCAAAGCAGGCGCTCTCCCAGCTGAGCTAAGCCCCCAAATAGGTATTAAATTAATGGTGGGCCTAAGTGGACTCGAACCACCGACCTCACGCTTATCAGGCGTGC
>Locus:intergenic765_4:508880-508838(-)
CTATTCAGACTCGCTTTCGCTACGGCTCCACATTTACTGCTTA
>Locus:intergenic765_1:510195-510162(-)
CGTTACGCCTTTCGTGCGGGTCGGAACTTACCCG
>Locus:intergenic764_1:510767-510863(+)
TGTTCGCCCATTAAAGCGGTACGCGAGCTGGGTTCAGAACGTCGTGAGACAGTTCGGTCCCTATCCGTCGTGGGCGTAGGAAATTTGAGAGGAGCTG
>Locus:intergenic765_5:511085-511034(-)
TTCGTCAGCTCCACATGTCACCATGCTTCCACCTCGAACCTATTAACCTCAT
>Locus:intergenic765_3:511332-511278(-)
GCGGTCTCAATGCGGCTCATCGCATCCATTTTTTGCCTGGCAACGTTCTACTCTA
>Locus:intergenic765_6:511467-511395(-)
TACTCATTTAGCTCTACTAAACTCGTTGCGCTCTTTTCTCGTTTCGTCAGATTCAAACGTTTTCACTTCGCCA
>Locus:intergenic769_1:514606-514564(-)
TCTGAACTAGTCGCAGTCAAGCAACCCAAAATTGTTAATAACT
>Locus:intergenic770_1:515679-515811(+)
TTTCAAAAAGCGGGAAAATTAGAATATTATACACCTAATGATATACAAGTAGATATAGAAGACTGGGTAGTTGTCGAATCTAAAAGAGGCATAGAGATAGGTATTGTTAAAAATCCATTAATGGATATTGCTG
>Locus:intergenic793_1:526888-526846(-)
TTTTCATATCATCATAATCTGTTAACGTATATATTTATTAGCC
>Locus:intergenic819_6:549677-549626(-)
AGGAGCTTAACTTCTGTGTTCGGCATGGGAACAGGTGTGACCTCCTTGCTAT
>Locus:intergenic818_1:549771-549858(+)
TGCCTTACAAGCAGAGGGTCGGCGGTTCGAACCCGTCATTCTCCACCATTTATTCTTAGATATAGCCGGCCTAGCTCAATTGGTAGAG
>Locus:intergenic819_3:550904-550862(-)
GATCACCCTCTCAGGTCGGCTATGCATCGTTGCCTTGGTAAGC
>Locus:intergenic819_2:551462-551336(-)
TTAGCTGCAGCACTAAGGGGCGGAAACCCCCTAACACTTAGCACTCATCGTTTACGGCGTGGACTACCAGGGTATCTAATCCTGTTTGATCCCCACGCTTTCGCACATCAGCGTCAGTTACAGACCA
>Locus:intergenic818_4:551592-551679(+)
CATCCTTTGACAACTCTAGAGATAGAGCCTTCCCCTTCGGGGGACAAAGTGACAGGTGGTGCATGGTTGTCGTCAGCTCGTGTCGTGA
>Locus:intergenic818_3:551849-551936(+)
AAGGGCAGCGAAACCGCGAGGTCAAGCAAATCCCATAAAGTTGTTCTCAGTTCGGATTGTAGTCTGCAACTCGACTACATGAAGCTGG
>Locus:intergenic819_4:553506-553407(-)
TGTTTCCCTTTCGAACACGGACCTTATCACCCATGTTCTGACTCCCAAGTTAAATTAATTGGCATTCGGAGTTTGTCTGAATTCGGTAACCCGAGAGGGG
>Locus:intergenic819_5:554242-554185(-)
AACCCTAAAGAGCACCCCTTCTCCCGAAGTTACGGGGTCATTTTGCCGAGTTCCTTAA
>Locus:intergenic819_1:554370-554292(-)
ACCACTCCTCTTAACCTTCCAGCACCGGGCAGGCGTCAGCCCCTATACATCACCTTACGGTTTAGCAGAGACCTGTGTT
>Locus:intergenic818_5:555031-555100(+)
GGCTGTAGTCGGTCCCAAGGGTTGGGCTGTTCGCCCATTAAAGCGGTACGCGAGCTGGGTTCAGAACGTC
>Locus:intergenic818_2:555130-555223(+)
GGCGTAGGAAATTTGAGAGGAGCTGTCCTTAGTACGAGAGGACCGGGATGGACATACCTCTGGTGTACCAGTTGTCGTGCCAACGGCATAGCTG
>Locus:intergenic895_1:605173-605140(-)
ATATTTTGCATATATAAATTTCTGCATTACTATC
>Locus:intergenic939_1:640443-640386(-)
ATTGGAATATATAGATTTACTACTAAAGTATTAGAACATTTCAATAGAAGGTCGTTTC
>Locus:intergenic959_1:651667-651634(-)
ATTGAAAAAAGCTTGTTACAAGCGCATTTTCGTT
>Locus:intergenic971_1:659130-659064(-)
TTGCTGCGCAAGCAAGCCAACTGTATTCCTTTACTCCCCTTGAGCTTTAGCGATTTAGGCTCTCTTA
>Locus:intergenic1012_1:688180-688267(+)
ATGACTAATCGAACATTGGTAAAACAAATTAAGGCTTTGAAAAGCGCGCAGATGATTATTATCGATAATTATTACCTATTACTAGGTG
>Locus:intergenic1039_1:703510-703459(-)
AATGCCGACGTAGGCAAATCCAATTTTTGTTGCTTCTTTATTCATCATCATG
>Locus:intergenic1073_1:724287-724254(-)
TCTTTTGCTGTTGGTGCGTTAGCAAACAACTACG
>Locus:intergenic1109_1:744807-744750(-)
ACATTTAGTCAATCGAATCTTTTTAAATGTAAAGCATCGAATTTTCTTAATAAAATTC
>Locus:intergenic1151_1:776207-776174(-)
CTACAGGCAATGCAAGTTGGGGTGGGACGACGAA
>Locus:intergenic1157_1:780812-780734(-)
CACCAAAAGAATATTAGTACACGAATTAAACAACATTTTTATAGAAACCTATTGCACTTTAACGTCAATAAGTATATTT
>Locus:intergenic1161_1:782603-782558(-)
AAAAAATTTTTTAGTAGATATCACTTGATTTTTTTAAATCTGTGTC
>Locus:intergenic1194_1:803663-803702(+)
TCACAAGCATATTATCATCTCTCATTTGAATTGTCGGAAC
>Locus:intergenic1199_1:806083-806011(-)
ACATTATCGAACTATGAAATAGTCATAATTTGCTTTTGGAGTATAAAAAAGCACTTGTGCAAAAACACAAGTG
>Locus:intergenic1211_1:818186-818123(-)
AAGAATTTCGAAAAGAAATTCTACAGGCAATGCAAGTTGGCGGGGCCCCAACACAGAGAATTTC
>Locus:intergenic1210_1:818166-818199(+)
GAATTTCTTTTCGAAATTCTTTATGTTGGGGCCC
>Locus:intergenic1220_1:823577-823628(+)
CCCACACCCCAACTCGCATTGCCTGTAGAATTTCTTTTCGAAATTCTCTTTG
>Locus:intergenic1221_1:823910-823808(-)
AAATGCGCTTGCAACAAGCTTTTTTCAACTCTAGTCAGGGGCCCCAACACAGAGAAATTGGATTTCCAATTTCTACAGACAATGCAAGTTGGGGTGTGGGCCC
>Locus:intergenic1225_1:827149-827083(-)
GTTAGTCGACTATTATTCATTAAACACTTTTTAATCATAAAAAAGGTATTTTTGATAATTCACTACC
>Locus:intergenic1228_1:829605-829668(+)
ACCCGTACGTTAATCGTGCGGGTCGTTTTTATTTATTTCTTATTCCCATTATACATCAATTTAA
>Locus:intergenic1241_1:839132-839099(-)
GTGAATACCCTGTCATACAATATTCATTTCAACA
>Locus:intergenic1272_1:856994-857033(+)
TTAACTTATTCAAACAGTCCTTATTATAGGGCTGTTTTTT
>Locus:intergenic1317_1:873407-873368(-)
CCCGATAGCTCTGAAAACAATCACAAATTCAACTTTTCAA
>Locus:intergenic1369_1:903147-903114(-)
ATATTTATCCCCCATTGGTTTGATAGATTTTTAT
>Locus:intergenic1439_1:955032-954912(-)
TTATCGTCAAATTTCAGTATGAAATTGGTTTTAATGCGCTTAAATTTGAATAGCCATTCAGATAAAATCATTTATTTAAACTGTATAATATGGTCAAAATATATGAGATGTTACTATACAA
>Locus:intergenic1497_1:995869-995821(-)
GTATACCTTTTTCTTTTAAAATATACAATTTATTTTTCTTCAACGAAAC
>Locus:intergenic1505_1:1002779-1002734(-)
GTAGAGCTATCGGCTGTTAACCGATCGGTCGTAGGTTCGAGTCCTA
>Locus:intergenic1517_1:1006962-1006860(-)
ATACAGAATTTTCTGATAATAGTCAAGGTTAATTTATTTGCTACAAATTTCAACCACTTTATGTTAAATGGACATCAAAGTATAATTGTATTATTGTTAAATT
>Locus:intergenic1527_1:1012893-1012839(-)
GTAAATCATCACATCCGACAGATAATAAACATAATTAAAAATACAGCGCCACTCT
>Locus:intergenic1533_1:1015151-1015073(-)
ATTTCACTTCTTTCTTCGTCTTTTTTCACTCATTATTATATTGTATCATTTTTGGATAATTGTGTTACAAGAATTGCTT
>Locus:intergenic1541_1:1023004-1022929(-)
CACTCAAATAATATATCACCATTCATATTAATCTACCTTTGGCCAAACAATTATTATTCAAAAGTTACTATTTATT
>Locus:intergenic1581_3:1058578-1058512(-)
TTCGCAAATTCCATATGTCGCTTCAACTATTTACTAGTTTTCTTGATTTTACAAATGGATAACTTTT
>Locus:intergenic1581_2:1058600-1058552(-)
CAAAGGAAATACTATATATCGTTTCGCAAATTCCATATGTCGCTTCAAC
>Locus:intergenic1581_1:1058695-1058644(-)
ATTAAATTGTTTGCCAAATTTCAATATCATCTACTTCTAATCTTACTGTTGA
>Locus:intergenic1584_1:1060533-1060587(+)
ATTTTACTGAAACCGGTTTTAAACGAATTGAATTTAAAGCATGGTTTTGGTAAAG
>Locus:intergenic1621_1:1084034-1083971(-)
ATAATAGAGCACGTAATCACATCCATGATTTCGTGCTCTTTTTTCTTAATATTAAATCGAACGT
>Locus:intergenic1671_1:1112928-1112814(-)
TTGTTGTTAGCATGTTTGTGTTCATTAAAAAAACGACCATCATCGGTATCATGTATGGTCGTTACAAAAGCTAACAATACCAATTGTCATAACAAGTACTGCAACCTCTTTAAAT
>Locus:intergenic1691_1:1130733-1130661(-)
AATCAGCCCACTATCATATTGTCATGTAATCTGCTTATTAAAAAAATCCCTTCCAAGTTATTGTGTATCTCCA
>Locus:intergenic1706_1:1137097-1137136(+)
TTTCGAAAAGAAATTCTACAAACAATGCAAGTTGGGGTGG
>Locus:intergenic1707_1:1137179-1137137(-)
TTGTCTGTTGGAATTGGTGATCCTATTTCTCTCTGTTGTGGCC
>Locus:intergenic1715_1:1141868-1141805(-)
TTGTATTTTTATATTGTAATCGATTACATTTTTAAATCAAACAAATCATTAGTTTTAAAGAAAT
>Locus:intergenic1715_2:1142235-1142202(-)
CAGCCATATAATAATAAGAAATACGATATAAAAT
>Locus:intergenic1716_1:1142642-1142696(+)
GAAAATGACCATGTAACAAGCATTTTTGGGGCCCCAACACAGAAGCTGACGAAAA
>Locus:intergenic1749_1:1160328-1160289(-)
AATAGTGACAATACACCCTTATTTAATGTAGCCATTCTTG
>Locus:intergenic1762_1:1169669-1169708(+)
GTGATTAACATAGATATTTATCAACACTTTAGACAGGAAG
>Locus:intergenic1772_1:1175597-1175648(+)
CGGCACCCTAGGAAGGGACCCATCATCAAAAATTCTATTTATAGAATTTTAC
>Locus:intergenic1775_1:1177640-1177586(-)
ATTTTAGTATATATCTATATTTTCATGTCTTTGACGTCTCTCTGGACGCTCAATT
>Locus:intergenic1786_1:1188218-1188263(+)
ATTAACATATGTATCATATTTTTAATCTTGCGTAATTTTTATCGTT
>Locus:intergenic1795_1:1196198-1196141(-)
CTTTCTCCTCTTAAGTTATTTTGTTTGAATCAAATAAACATACATAAATTTAAAAAAC
>Locus:intergenic1806_1:1206822-1206861(+)
AATAAAGTGACGTTTATAGATAGAATTTATAACATAATAA
>Locus:intergenic1807_1:1207100-1207046(-)
GAACTAAGAGCTCAACCTCTTAGTTCTTTTTTTGTTACCAAACAATACATAATGG
>Locus:intergenic1819_1:1215887-1215803(-)
CATAGACTATTATATTTTCCCATTTTAAATTCTAAAAAACAAGTAGAAATTTTAGAAACACTTATCAATTTATTGATTAGTGTTT
>Locus:intergenic1857_1:1245050-1244999(-)
CAAATGTTTTTCAAGCATTTTTCCATAAATTTAAAGGTAATTCTATCAAGTT
>Locus:intergenic1882_1:1263195-1263240(+)
AATAATTGTTTAAGCATTGTTACACTAAAAAATGCAAATAACAATT
>Locus:intergenic1930_1:1296335-1296371(+)
AATAACATAATTAGCACCTCTAAAACGATTAAAATCA
>Locus:intergenic1937_1:1301006-1300967(-)
GCCCTTAAAACAGGACACCAGTTTATGATTGTACAAATTA
>Locus:intergenic1952_1:1309933-1310017(+)
TTACTAAATGATAAATCAATATCTAATTATAGAATTAATCAAGACACTGGTGTTTCTTATGGTGGTATAAGTGAATTAAGAAGCG
>Locus:intergenic1956_1:1312255-1312354(+)
AAATGCTCCCTTCAAAGTTTTCATTTTTTCAATGTCTACTTCGAAGGGGCATTTCCATTATATTGTTATAGCTTTTTATATTTGTATAATGAACATATAA
>Locus:intergenic1958_1:1313107-1313203(+)
TTAACATATTTAAAAGAACTTGGTGAAGATGACGAATATAAATATGTTGCCAAAATAGATAGTAAAACATCTAAATTATGTCATTCACTCAACGGAA
>Locus:intergenic1988_1:1330227-1330281(+)
ATTTCACCCCTGAAAAGTTATTGTTATCTATATTATACACGATATGCAAAATTTC
>Locus:intergenic1994_1:1333894-1333930(+)
GGGCTTACCTATTATATTGGGGAGCTCGCTTTTTTAT
>Locus:intergenic2021_1:1348615-1348546(-)
TCCCAGTCTGAGTTAATTTTCTATAAAAGTATAGTTAATTTTTTTATACCGTCGTACTTCACTTTAGCTT
>Locus:intergenic2112_1:1416187-1416223(+)
CAATACTTAGTATGCGAATTGTTTATATTTTACCAAA
>Locus:intergenic2117_1:1417833-1417794(-)
GTAAGATTATTTTCTAGTCGAAATATCTTACTGCTGTACT
>Locus:intergenic2133_1:1429249-1429216(-)
AGGGTGATGCAATTCGTTATCCTGGTTTTAATTT
>Locus:intergenic2143_1:1433911-1433830(-)
CTGTCATTGAAAATAGAGAATATAGTTGTATTCTATTTGTTAAATAAAGTCCGTTTTTACCAACTATATTTTCTAGAAATTT
>Locus:intergenic2166_1:1475373-1475427(+)
TTTGTGAATAATTTCACAATTATTTTATCCTTTGGTTATGAATATGTAAATACCA
>Locus:intergenic2176_1:1483648-1483768(+)
ATCGCTGATACATTAACGCATCCGCTTACTATTTTAAAACAAGGCAGTGTCATTATATCAAGACAAGGCGTTAATTTTAAGTGTTCTTTTCATGAAAAAAGCTCTCCATCATCTAGGAGAG
>Locus:intergenic2176_2:1483717-1483750(+)
GTTAATTTTAAGTGTTCTTTTCATGAAAAAAGCT
>Locus:intergenic2176_3:1483911-1483953(+)
CCGTTAAACAAGTGCTCCTACCAAATTTGGATTGCTCACTCGA
>Locus:intergenic2278_1:1548029-1548101(+)
AAACGCTTCCAACCTCTATATAATAACAGTTTAGTTACTCTTTCTAAAAAAGTCAAAAGATTTGTGCAAACGA
>Locus:intergenic2280_1:1548569-1548608(+)
GTACCTCTATTTCTCTATAGTACATGCTATCATAACACAG
>Locus:intergenic2290_1:1555388-1555460(+)
GCATTCAACCATGTTGATTATTGTTCTTTATCTTTTTTTGAATTTATTGCACATATTTTATTGCCCAAAAAAA
>Locus:intergenic2341_1:1588687-1588651(-)
TTCTTTGTTGAACCAGTCACTGCTTGTTATTATTTAC
>Locus:intergenic2344_1:1590988-1591063(+)
ACTATACAACTCCTAGTAACATATGTAAACAGTAATGTTTACGACTCAAAATTAGACAAAATAAAGAGATATGCCC
>Locus:intergenic2425_1:1641012-1640892(-)
CTCCATTTTAAAAAAGCAAAATATTTCCGAGAAAACAAATTGATTATCATTTGTTATTGTATGCGATTTGAATTACTTATTAAACAACTTGTGCTTCTCAATGATACAATGAAAAGGTATT
>Locus:intergenic2430_1:1645355-1645391(+)
TTAATTATTTATACATTGCTTGACTTAAAAAAATACT
>Locus:intergenic2443_2:1655788-1655740(-)
AAATATCTGCAAATACTAAAATTTATAAAAAAGACAAGAATAAAGCGAT
>Locus:intergenic2443_1:1655866-1655749(-)
GTATACCAATCGAATAACCAGATAAATATTAAATTGCTCATAACCAAAATAATAGTACGTTACATTTTACAAATGAAAAAATATCTGCAAATACTAAAATTTATAAAAAAGACAAGAA
>Locus:intergenic2461_1:1664014-1663972(-)
AAACCAATGAGGGTGGCAACACGGATATTCGTCCCTTGTGCAG
>Locus:intergenic2464_1:1668005-1668065(+)
CTTTTAAAACTTTTACAAAAATTCGACCTAAATCTACTGTTTCATTTTTTAAATATTAGTT
>Locus:intergenic2498_1:1685422-1685518(+)
TTTTATCCAAAGACAATACAACAGTGCAACTTTATTAAAGTCACTGTCCTTTATCGCAGCCTTTACTTTTTAGTAAAGACAGTGGCTTCTCTTATCA
>Locus:intergenic2513_1:1696649-1696616(-)
TATAGGTGGTACCACGGAATATCCGTCCTATTTG
>Locus:intergenic2532_1:1708910-1708976(+)
ATAGGTCTATTCCCTATACAAACATTGAAATCACAACGTTTATATATTTGTAAATCAACTTTTTTCG
>Locus:intergenic2542_1:1712016-1712067(+)
TTCTACTTGGTTCGTTTCGTATTCAACGTTGTTAATCATATCAACAATTCAC
>Locus:intergenic2545_1:1713800-1713767(-)
TTGGGACAGTTTTCGAATAGGAACTGTACTGTCA
>Locus:intergenic2578_1:1745175-1745217(+)
ATAAAAATTGTTACTGCCATATTAAACTATTTGCCCGTTTTAA
>Locus:intergenic2583_1:1747547-1747454(-)
GATTCAGTTACGACGTGGACGGGGGACATCAGTGGTTCTTTATCATTTCTGACCTACTCTCGTAATTTTAGTTTTATACAATTAGACATTGATT
>Locus:intergenic2630_1:1780121-1780178(+)
ATAAAACTTTTAGCGCTTGATACTATTGATAACTATATTTTTCTATTATTTAAAATAA
>Locus:intergenic2637_1:1784133-1784097(-)
TTTATTTATCTTTTAAAATCGTTGCAGATTAGGTTAC
>Locus:intergenic2668_1:1804186-1804231(+)
GGTAAGGGCCCCAACACAGAGAATTTCGAAAAGATAAAGAAATACG
>Locus:intergenic2672_1:1807213-1807282(+)
AAGCTATTTCTCTGTAAAATCATTTTTCATTATTATGAATATATCACAAAACTTTATTTCATTGTCGTAT
>Locus:intergenic2719_1:1839663-1839603(-)
AATTCATCGAATTCGCTATCAGGTATCGTTTCAACAATTTCATTTACATATCGCGAAATAT
>Locus:intergenic2718_1:1839746-1839809(+)
TCTGGTCGTAGAATAGAGAAATTACTTCATGACAGTATTCGAATGATGTGGTTAGCTCAAGATC
>Locus:intergenic2724_1:1844425-1844515(+)
AAATTTATATTACGAAAATTCTCTCTCTGTGAGCTAAATAAAAAAGACCTTCTAACTATTAATATAGAGAGAAGGCCTAATACGTCCATTC
>Locus:intergenic2724_2:1844452-1844548(+)
TGTGAGCTAAATAAAAAAGACCTTCTAACTATTAATATAGAGAGAAGGCCTAATACGTCCATTCGCTCTTATCGTTCAGACCTATTTGTCTGCAAAC
>Locus:intergenic2747_1:1856844-1856802(-)
TTTAGTTGCCTAACTTCCGATATTGAACTCATCAGGCCAATTT
>Locus:intergenic2791_2:1882322-1882274(-)
ATGGCGGTTGTGGTGAAGTGGTTAACACATCGGATTGTGGTTCCGACAT
>Locus:intergenic2791_1:1882967-1882910(-)
GTTATGTGTGTCAGTACGAAGCATAGCACTTTAGTGAAAAAGATTATAATTATATTTT
>Locus:intergenic2829_1:1907739-1907658(-)
TGCCAATATAACTTTGTAAAGCATAAAACATTGATTTGTGTACCAGACATAGTAATATATCAAAAGTTCAATTTTAAATATT
>Locus:intergenic2839_1:1912903-1912861(-)
ATGAAGTGTTTAATTAGGTTTATATTAGTATTAGGGTTGTTAA
>Locus:intergenic2843_4:1917282-1917213(-)
GGTTCGATTCCCGTCGAGACCGCCATCATTACATTTTTATTATGGTTCAGTAGCTCAGTTGGTAGAGCAA
>Locus:intergenic2842_10:1917609-1917717(+)
TGCGTGACAGGCAGGCGTGTTAACCGCTACACTACGAGACCATTAGTAAAACGGAGGAAGAGGGATTCGAACCCCCGCGAGCCGTTAAGCCCCTGTCGGTTTTCAAGAC
>Locus:intergenic2842_1:1917700-1917751(+)
CCTGTCGGTTTTCAAGACCGATCCCTTCAGCCGGACTTGGGTATTCCTCCAA
>Locus:intergenic2842_5:1918286-1918373(+)
TGCGTCTGCCAGTTCCGCCACCCCGGCACTATAAAAATGGAGCAGAAGACGGGATTCGAACCCGCGACCCCAACCTTGGCAAGGTTGT
>Locus:intergenic2843_2:1918716-1918683(-)
GGAGAGCATCTGCCTTACAAGCAGAGGGTCGGCG
>Locus:intergenic2842_9:1919147-1919210(+)
AGGTATGTCCATCCCGGTCCTCTCGTACTAAGGACAGCTCCTCTCAAATTTCCTACGCCCACGA
>Locus:intergenic2842_3:1920192-1920258(+)
CCTGTGTCGGTTTGCGGTACGGGCACCTATTTTCTATCTAGAGGCTTTTCTCGGCAGTGTGAAATCA
>Locus:intergenic2842_2:1920217-1920250(+)
CCTATTTTCTATCTAGAGGCTTTTCTCGGCAGTG
>Locus:intergenic2842_6:1920781-1920889(+)
CCTTTTCCACTTAACATATATTTTGGGACCTTAGCTGGTGGTCTGGGCTGTTTCCCTTTCGAACACGGACCTTATCACCCATGTTCTGACTCCCAAGTTAAATTAATTG
>Locus:intergenic2842_7:1921288-1921405(+)
GCACACGGTTTCAGGTTCTATTTCACTCCCCTTCCGGGGTGCTTTTCACCTTTCCCTCACGGTACTGGTTCACTATCGGTCACTAGAGAGTATTTAGCCTTAGGAGATGGTCCTCCCA
>Locus:intergenic2842_4:1921452-1921527(+)
AAGAGAGACAACATTTTCGACTACAGGATTATTACCTTCTTTGATTCATCTTTCCAGATGATTCGTCTAATGTCGT
>Locus:intergenic2842_8:1921455-1921566(+)
AGAGACAACATTTTCGACTACAGGATTATTACCTTCTTTGATTCATCTTTCCAGATGATTCGTCTAATGTCGTCCTTTGTAACTCCGTATAGAGTGTCCTACAACCCCAACA
>Locus:intergenic2843_3:1922208-1922148(-)
CCTGATAAGCGTGAGGTCGGTGGTTCGAGTCCACTTAGGCCCACCATTAATTTAATACCTA
>Locus:intergenic2843_1:1922628-1922562(-)
ATACAAAGGGCAGCGAAACCGCGAGGTCAAGCAAATCCCATAAAGTTGTTCTCAGTTCGGATTGTAG
>Locus:intergenic2893_1:1951002-1950969(-)
ACCTCTAATCATCGTAAAATCTTAGCGAGCGCTT
>Locus:intergenic2927_1:1975591-1975558(-)
ATTGTCCTAATTGTTATAAAAAGTTGGATAGTGT
>Locus:intergenic2970_1:2002914-2002998(+)
TTGGTACAAATTTATATAACTTTTGGCAAATCACTTCAAACATTCAAGCATCACATCTCTACAAATGTAAAAGGCACCCCACGAT
>Locus:intergenic3054_1:2046447-2046552(+)
ATATTACTTTCAATTTACGTCGGTGTGAATAAAAAGACTAATTCTAAATCAGGGAAATTTATATACCTTGACAGATCTAAAAGAATCGTTAGACAATCTGATATCA
>Locus:intergenic3072_1:2057055-2057136(+)
TCTTCCTTTATAACCTTTTGTATTTTTTATGAATTTTCTAAAATTTATTATTCAACTTATATTTATAATGTTATTATAAATA
>Locus:intergenic3125_1:2082374-2082281(-)
ATAGGAATAGGTATACAAAGAAACGTTACATCATTTTTTAATTCACGCGTCATATTTAATTTTGTTATTAAACAATTAAAAAGCCAGCTATACA
>Locus:intergenic3154_3:2108387-2108495(+)
ATACTTTACATTTCTCGTTTCGTCAGATTCAAACGTTTTCACTTCGCCAAGCCATCTTTCTTTGTGTTTGCTTTTTACTATGTAACTTTAGACATAAAAAAAGAGACCT
>Locus:intergenic3154_6:2109065-2109134(+)
CGGAACGTAAGTTCGACTACCATCGACGCTAAGGAGCTTAACTTCTGTGTTCGGCATGGGAACAGGTGTG
>Locus:intergenic3155_2:2109196-2109100(-)
TTACTATCTAGTTTTGAATGTATAATTTACATTCATATGTCTGGTGACTATAGCAAGGAGGTCACACCTGTTCCCATGCCGAACACAGAAGTTAAGC
>Locus:intergenic3154_1:2109375-2109462(+)
CTTTCAGCACTTATCCCGTCCACACATAGCTACCCAGCTATGCCGTTGGCACGACAACTGGTACACCAGAGGTATGTCCATCCCGGTC
>Locus:intergenic3155_1:2109741-2109678(-)
CTTAGTGATCCGGTGGTTCCGCATGGAAGGGCCATCGCTCAACGGATAAAAGCTACCCCGGGGA
>Locus:intergenic3154_4:2109861-2109939(+)
AGGAGGCGACCGCCCCAGTCAAACTGCCCGCCTGACACTGTCTCCCACCACGATAAGTGGTGCGGGTTAGAAAGCCAAC
>Locus:intergenic3155_3:2111327-2111294(-)
AAATTCCAATCGAACCTGGAGATAGCTGGTTCTC
>Locus:intergenic3154_2:2112716-2112794(+)
AAGGTTACTCCACCGGCTTCGGGTGTTACAAACTCTCGTGGTGTGACGGGCGGTGTGTACAAGACCCGGGAACGTATTC
>Locus:intergenic3154_7:2114628-2114697(+)
CTTATTGTCAACATATTTTATAAATTAAATTTAGAATTGACTGTCTTTCAAATCAAAGTTTATTTAATTT
>Locus:intergenic3154_5:2115039-2115075(+)
ACTGATAAATTCTATAGAAATTCCATACAACTCATAA
>Locus:intergenic3280_1:2191850-2191889(+)
CAAGGTTGTCACTTGATAAGTCCTCGCGACACGAAATTGC
>Locus:intergenic3294_1:2199706-2199835(+)
ACTTTAGATGTTTTTTCGTTGGGGATAAAACTTCCCTTTAGACAATTTTATCCAAAGACAATACAACAGTGCAACTTTATTAAAGTCACTGTCCTTTATCGCAGCCTTTACTTTTTAGTAAAGACAGTGG
>Locus:intergenic3294_2:2200092-2200143(+)
TCAACCAAATCAAAATTAATTGGTTATAATGAACGCTTAATGTCAGTTCATT
>Locus:intergenic3304_1:2206885-2206921(+)
AAAGAAGAGCACCAACCTTTTCGGCTGATATGCTCCC
>Locus:intergenic3322_1:2225641-2225725(+)
TCAACTGTTAAGATAAGTAGTAGCATCTGCGTTAAAAACACAAAGCAACTCTATCTAATTAAAATTAATTTTATCATCATTATAT
>Locus:intergenic3329_2:2230291-2230186(-)
GCTCAGTTGGTAGAGCATCTGACTTTTAATCAGAGGGTCAGAGGTTCGAATCCTCTATGGCTCACTACTTGCACTTTCCATTTTTGGGAAGTGCTTTTTTTTATGA
>Locus:intergenic3329_5:2231531-2231459(-)
CCTCAGAATGGTTGGAAATCATTCATAGAGTGTAAAGGCATAAGGGAGCTTGACTGCGAGACCTACAAGTCGA
>Locus:intergenic3328_2:2232744-2232846(+)
GCCAACATCCTAGTTGTCTGGGCAACGCCACATCCTTTTCCACTTAACATATATTTTGGGACCTTAGCTGGTGGTCTGGGCTGTTTCCCTTTCGAACACGGAC
>Locus:intergenic3329_4:2234644-2234554(-)
GCTACACACGTGCTACAATGGACAATACAAAGGGCAGCGAAACCGCGAGGTCAAGCAAATCCCATAAAGTTGTTCTCAGTTCGGATTGTAG
>Locus:intergenic3329_1:2234909-2234804(-)
AATTCGAAGCAACGCGAAGAACCTTACCAAATCTTGACATCCTTTGACAACTCTAGAGATAGAGCCTTCCCCTTCGGGGGACAAAGTGACAGGTGGTGCATGGTTG
>Locus:intergenic3329_3:2234921-2234819(-)
AGCATGTGGTTTAATTCGAAGCAACGCGAAGAACCTTACCAAATCTTGACATCCTTTGACAACTCTAGAGATAGAGCCTTCCCCTTCGGGGGACAAAGTGACA
>Locus:intergenic3329_6:2234924-2234885(-)
TGGAGCATGTGGTTTAATTCGAAGCAACGCGAAGAACCTT
>Locus:intergenic3328_3:2235486-2235588(+)
TTCGCCCATTGCGGAAGATTCCCTACTGCTGCCTCCCGTAGGAGTCTGGACCGTGTCTCAGTTCCAGTGTGGCCGATCACCCTCTCAGGTCGGCTATGCATCG
>Locus:intergenic3328_1:2236062-2236209(+)
ATTGTTTTTATAGTTATTTCAATGGTAAGTTTTACACTTTTGAAATTCTTCTTTAAAAACAACTGCGTCGTTTTTGACGACTTTATCATATTATCAACTTTGGAATTTAAAGTCAATAACTTTTTTAAAACTTTTTGTGTTCACAACC
>Locus:intergenic3343_1:2243993-2243912(-)
ATACATCATAAACGATTTTGTAATCGTTTTCAAGAGTTATGTGATACTTTTTTAAATTGTGTCATACTAATGAATTTTAACC
>Locus:intergenic3351_1:2249271-2249214(-)
AACTTAGATTTTTTGTATTTGTTGATTTATCAAATTAAGTGCAACAGTTCGTCACATA
>Locus:intergenic3362_1:2257010-2257061(+)
CCCATCAGTTTTTTTCTTAAACATAATAAATTAATAACTTTAAATTTATTTT
>Locus:intergenic3392_1:2271659-2271758(+)
ACTTCATTTTATAAAATTATCAATACTATAATTATTATCTTAGGTAAGTTATTGCATAATACAAAAATTCATAATAACTTATTTGCTTGCTCCATTCACT
>Locus:intergenic3417_1:2287197-2287122(-)
ATTTGTGAACATCTCATCACACAACGTAAATTAAATTATCAAAAAGAACATTATTTAGAATCACTGCCATCCTCTT
>Locus:intergenic3430_1:2294202-2294238(+)
TTACGATTCGTGTATCTATCATATTTTACAATATTTA
>Locus:intergenic3488_1:2314243-2314276(+)
CAGTACTTCATTAGCATGTATTGTGGGTTTTTCT
>Locus:intergenic3490_1:2315341-2315401(+)
TTAATTTTCGGGAATTTTACGTTGAATGTTCCTCTATATGTCCTAGGAAATACGTGGCTCT
>Locus:intergenic3490_2:2315502-2315535(+)
ATGCGCCATACATATGAAGTGGATAGCTGCATAG
>Locus:intergenic3494_1:2316835-2316910(+)
TCCCTTCTTTCAATAATCTTCATAATTTATAACTTTAACATACTCCACAGATATTTTAGAAGTCTACTGTTTCATG
>Locus:intergenic3502_1:2322661-2322700(+)
AATATACTTTCATCATCTAACACGATATTCATTTCTAAAA
>Locus:intergenic3508_1:2326175-2326253(+)
ACAAATATTAAATTGCTGGCTATATCTTGTTTAGATTTATATCTTTTGGACAACTTGTTGTTTATTCGACAACATTTAT
>Locus:intergenic3508_2:2326210-2326273(+)
TTTATATCTTTTGGACAACTTGTTGTTTATTCGACAACATTTATACCTAAAAAAGATATATTAC
>Locus:intergenic3535_1:2339013-2338920(-)
ATAGCTCAATGTATCTCTTTATTGATAAGTTATATCATAATTATATTAGTGCATACTTTATGGAAGGGATATCAGGGAATGGCTATCAATAAAA
>Locus:intergenic3543_1:2342820-2342766(-)
ATTTATATTAATCCTAATTGTTGTGATAAACAAGTAATATACAAAGTTCAATGTG
>Locus:intergenic3560_1:2352166-2352229(+)
ATATTTTATCCATTAAATATACATTTTCATCCAAATACCAAAGCTTTCATAATCATAGAAACTT
>Locus:intergenic3578_1:2361818-2361857(+)
TTCATTTATTCCATCAAAAACACCCTTTTTAATTTTTACA
>Locus:intergenic3615_1:2382410-2382377(-)
ATATGTTTTCAATTAAATAGCGAAGTATTTATAT
>Locus:intergenic3633_1:2394169-2394094(-)
TCAATAGCATCAGTGGTTATAGATAAGACTATTATACAAACGATGTGTAAGTTGATTCCTTTTTGTTTTGAAAAGT
>Locus:intergenic3662_1:2411360-2411432(+)
CGAACAGAAACTAAATTTAAATATGCTCTTTTATATATTAGCATTACTCACAAGTTTCATGAACATCATTACA
>Locus:intergenic3702_1:2436475-2436508(+)
CTGCTTAAGAATTATCTTGATGGTAAATCTAGTT
>Locus:intergenic3708_1:2440632-2440674(+)
TGCTGCTTTTTAAGAATTACTGTGTCAGTCTATTTTCGGTTCG
>Locus:intergenic3745_1:2465960-2465885(-)
GGACAATATGAAAAGGCAATTTCTATTAGCAATATGATAGAGATTGTCTTTTTTTCTTATATTATGACGTTCGTAA
>Locus:intergenic3757_1:2471663-2471630(-)
GTTCAACATATTGACTTATCCGGCATTTCAGATT
>Locus:intergenic3766_1:2478910-2479012(+)
TTTAACATATTGAATCAGCCTCATAACATTAAATTAATTTATCGTACATTAAATTTAATAATAACAACTGATTTTTATAAGAACAAAGTATCGCACCAGAGTA
>Locus:intergenic3779_1:2490976-2490904(-)
TACTCATGTATTCCTATTTTTAAGTACATATTAGCTGTGGCTAAGGATAAAGAATCATTACATAATAAATCAT
>Locus:intergenic3780_1:2492013-2492079(+)
TGTAACTCCTCAACATCAAAATATATGCATAGCTACGTTCTCCAACATACTCGAATATGCGAGCCAA
>Locus:intergenic3785_1:2494208-2494169(-)
ATCACGAATAACGTAGTGATACAGATAAAGTATAGGGAAT
>Locus:intergenic3810_1:2513442-2513523(+)
CCACTCACAAAGTCATCCTTATATTTTAATATCTTCATCATTCATTGTAGACACCCTTGCCTTTTGCTAACATTTTCTACTC
>Locus:intergenic3820_1:2520855-2520906(+)
CCGTTTTTTTGGTTTTTAGTGCAATTACATTTAAGAAAAAATCATTTTCTTG
>Locus:intergenic3863_1:2545124-2545052(-)
CTGAAACTAAGACAGCATGCGTTCATTCATGCCATTATTAATATAAGCACCGCAACAAAAAAGCTTCTAATGT
>Locus:intergenic3881_1:2557887-2557818(-)
CGTACAAGGTTGTATTTTTTTCGCAAACAATTACTTAATGACAGCGCATCAATAAATCTAACCAACACAC
>Locus:intergenic3885_3:2560911-2560776(-)
AAAGGTGAGAAGACAATAACGACGCCAACACTAAAAAATCCATTAACTGGAGAAATTATTAGTAAAGGTGAATCGAAAGAAGAAATCACAAAAGATCCGATTAATGAATTAACAGAATACGGACCAGAAACGATAA
>Locus:intergenic3884_4:2560982-2561015(+)
GGAATTTCTTCTTTTTCTACAATCGAGTCTCCTT
>Locus:intergenic3885_2:2561379-2561295(-)
AAAGAAGAAATTCCATTCGAGAAAGAACGTAAATTTAATCCTGATTTAGCACCAGGAACAGAAAAAGTAACAAGAGAAGGACAAA
>Locus:intergenic3884_3:2561372-2561420(+)
TCTTCTTTTTCTACAATCGAGTCTCCTTTTACAGGTCCATATTTTGTTA
>Locus:intergenic3884_1:2561399-2561474(+)
TTTACAGGTCCATATTTTGTTACACTATCGACCGGTGGTCTAACTACGTCTCCTGTTTCTGGATTCTTAATTCCTG
>Locus:intergenic3885_1:2561913-2561817(-)
GACGAATTTGATCCGAAGTTACCAACAGGAGAGAAAGAAGAAGTTCCAGGTAAACCAGGAATTAAGAATCCAGAAACAGGAGACGTAGTTAGGCCGC
>Locus:intergenic3884_2:2562326-2562473(+)
CCGTATTCTGTTAATTCATTAATCGGATCTTTTGTGATCTCTTCTTTCGATTCACCTTTACTAATAATTTCTCCAGTTAATGGATTTTTTAGTGTTGGTGTTGTTATTGTCTTCTCACCTTTTTGTCCTTCTCTTGTTACTTTTTCTG
>Locus:intergenic3885_4:2562459-2562402(-)
AGAGAAGGACAAAAAGGTGAGAAGACAATAACAACACCAACACTAAAAAATCCATTAA
>Locus:intergenic3887_1:2564094-2564061(-)
GTGCAGTTAAATGTATTTTTAAATGCGTTAAGGT
>Locus:intergenic3888_1:2564596-2564638(+)
CTATATTTTGATTTTGTTCAATTGTTTTTGTTTTTGGATAATA
>Locus:intergenic3896_1:2571388-2571424(+)
AAAACTCTTAAATCCCTTGATATAACAGGCTTGTATT
>Locus:intergenic3908_1:2580129-2580228(+)
CCACCTCCTACAATCACCATAGTTGATGACCCGACGTCACGAGCAAGTACAATTTCCATATTTTTAAGAAATTTATTATACTTGGCGTCTTATTTTTATG
>Locus:intergenic3908_2:2580164-2580209(+)
GTCACGAGCAAGTACAATTTCCATATTTTTAAGAAATTTATTATAC
>Locus:intergenic3918_1:2586604-2586649(+)
TGGCATACTTTAGCTGAAAGTCACCTAAAATCCTTTACGTTAAGAG
>Locus:intergenic3990_1:2628337-2628394(+)
CGTTATAGTTTAAATATACAGTGTAGATTATTGTTCGATTATAGTATCTATCCCCGAC
>Locus:intergenic4007_1:2637969-2637852(-)
CTAATATTGACAATAATAATGTACCTACCTAAAATGAAAATAAATTCATTCAATACAACGTGTGTCATAAGTTCTGTTGAACATAACGGTGAATGGCGATGTCATTGTAACCATCTAA
>Locus:intergenic4025_1:2650721-2650649(-)
ATAAAAGTGTATTGTAACAATATGTTTGAAAAATTGCCAATTTCTTTATCTAAAAATTCAGAATTTTGTGATA
>Locus:intergenic4065_1:2668040-2667956(-)
AACATTGTGTGCCAATCATCAATGTTGGAGATTTGTGGGATAATGAACATAACGTTTATAATTGTTTATAATCATTGGGGAGGAC
>Locus:intergenic4072_1:2672169-2672214(+)
AGACAGTGGCTTCTCTTATCAAGTTTCAAAACATATTATTTTGAAG
>Locus:intergenic4114_1:2697832-2697871(+)
AACTCAAGAATTAAGTTTTGTAAGTTCGTTAGATTTTTAT
>Locus:intergenic4128_1:2708855-2708972(+)
GAGCACACGATAAATAATGTTCGAGTTTATGTTGTTGCTCAACCTATCCCATTTACCGTCTTTTTTCACCTGTCTTACTTTATTAAAATAATCACATTGTATAGCTGTATTAGTCCAG
>Locus:intergenic4128_2:2708963-2709098(+)
ATTAGTCCAGCTACAATATCTTTCGTTATAACCCCTCATTATAATCATCCTTATTTTCTATTTTTAAAAAGACAATTAGACCGCTCTTTAAACTATAGATTAATACTTAAGTTAAACTCATACATACTGATACCAT
>Locus:intergenic4206_1:2776984-2777119(+)
CTATTTCAGGCTAGATATATTTGTATTTATAGTATAAATACAAAGAATGTAAAGACAACTATGATATTAATAGGTAGTAACGACAAACATAACTCTTTAGCTTTTTCGCCATTTTTTCCCATCATAACTTCATTAT
>Locus:intergenic4223_1:2790469-2790430(-)
ATATGTAGATTATATTTTTTTGAAGTTTTAAAAAAGGAGG
>Locus:intergenic19_1:14409-14367(-)
ACTCCATCGATATTACTCATACTACATCAACGAAATCAGTTTT
>Locus:intergenic29_1:22280-22217(-)
ACTAATTTATCACTTTTAATACACAAACTTAACATATATCAACCCGTTCAGAACAAAATAAAAA
>Locus:intergenic43_1:35941-35806(-)
TTACACATTATCTTATCTGCTCTTTATCACCATAAAAATAGAAAAAACAAGATTCCTAAAGAATATAGGAATCTTGTTTCAGACTGTGGACAAACTGATTTTTTATCAGTTAGCTTATTTAGAAAGTTTTATTTAA
>Locus:intergenic53_1:39775-39712(-)
GTGTGTTATACTTTACTTGGAAGTGGTTGCCGGAAAGAGCGAAAATGCCTCACATTTGTGCCAC
>Locus:intergenic87_1:56815-56776(-)
GATTTATTGATAAATATTGAACAATTTTTGGGAAGAATAA
>Locus:intergenic101_1:63208-63121(-)
TATCGGGAAATGATTGGGATTTGCAGATTCGAAGAAGCAGAAGGATTGTGCAAGCACAATCCCAAAATCCCGTTATTCTTTATAAATA
>Locus:intergenic114_1:72450-72567(+)
CCCCAAACCATAATAGGGAATGGTAGGACGAAAAGCGTAAGAATAATCTTTTTACGTAATGTAAACTCAGAAGAACCGTCATCATGGAGCACAGACCACTGTTTTTCAAATGCTGCTT
>Locus:intergenic191_1:122644-122593(-)
AAACAATACACAACGATAGATATCATTTTATCCAAACCAATTTTAACTTATA
>Locus:intergenic291_1:196950-196842(-)
GTTGTTCATATCTCATTGCAAATTCAATATTGTTGTTACAAAATATCCATGAAGCAAGTTTATATTAAACAAACAACTCGCATAAAACAATTGTTATCCTTAAATTTTA
>Locus:intergenic319_1:222324-222291(-)
TTGTCTTATCTTTTAATATTTGTCTTTGAGGTAA
>Locus:intergenic365_1:258424-258328(-)
TTGACAAACAAAAATTTTGTGCTATCACAACATTTGCAACGTCTTAACAAGTCATCTATAAACATTTCTAAATATTTAACATTACTTATGCGTCATT
>Locus:intergenic364_1:258426-258507(+)
ACGATTTACCGAGGCTGTAAAATCAAACTGTTATATTTTATTTGTAGCTGTTATATAAAAATCGGCAAGATATTGAACGGTT
>Locus:intergenic374_1:266889-266958(+)
GCTTTAGAAAGTCGTACCGAACTGGAACTTACAAGTCTAGTTCGAACACACACTGATGTGAGTGGTTTTC
>Locus:intergenic375_1:267109-267076(-)
TTTAATGGGATGGTGGTTATTTCCGTTTTAGAAT
>Locus:intergenic394_1:280910-281006(+)
CAATTGTCTGTTTGCACACCGACGATTGCGCGCATTTATTTGACTAATTCAAAAAACATTGTTGTTTTCTTAGAAAAAAGTAAACATGATAATAAAA
>Locus:intergenic396_1:282323-282434(+)
CCTTACCCAAAAAATTGTATAAAGGGCTATTTGATACAACTATATGTGTCGAGTAGCCCTATTTTTAATGTAGTGAAAGTCGTTGTTGAAATTAAATTCAAATCTGGCACTT
>Locus:intergenic411_1:292556-292430(-)
ACAAAATGCAAAACAACCGATTCACAAGCATATTTCACACAAGTAAACCGGCTATTTATCAACGTATATTCGAAGATGAATTATTTCGATAGTATCTGTAGACCAGACGGCATTCGCACTTTCATAG
>Locus:intergenic417_1:298042-298009(-)
ACATACAAGCAAACATTTCGTTTATTATTTATAT
>Locus:intergenic436_1:312749-312803(+)
TTTATATGCAATAATTTGGAAGTTAAAAAGATTACAAAAAATTGTCACTTCATTT
>Locus:intergenic498_1:348446-348515(+)
AATAGACAGACAGTATCGCTGAAAATCCATGAATTTCATATAAAAAAGCCTAGTAACGAGGGGGCAATCA
>Locus:intergenic536_1:374509-374557(+)
CTAGCTACTAAAGTCTATTTATATACGTCAAAATATAATGACTGCTATA
>Locus:intergenic601_1:413097-413001(-)
AAACATTCACATCATCCTTTTTTGCCCTTTTCTGTCCCTTTTCTATATCCCAAACATAAAAAAATCCCCCATAAGCCTATGCCTACGAGGGTTATAA
>Locus:intergenic613_1:417837-417762(-)
TTTATTCAATGTAGCTATCGTTATTTAAAGTCTCTGTACTGGCAATATCATATACATTTACATTATTTTTTCTGCC
>Locus:intergenic617_1:418613-418553(-)
CATATCTACCATAACACTTTGACTACTAATTCGATATCAATCTTAATATTCTATTCTAAAA
>Locus:intergenic629_1:423312-423279(-)
ACAAAATCCATTATCAAAGCACTTTATATTATCT
>Locus:intergenic633_1:426633-426594(-)
AGAGGCAATTGCGCTTTTTGTGTATTAAAAAAAGCAGGAA
>Locus:intergenic640_1:430708-430744(+)
ATTCGCATTAAACGTCTCTGTACATTTATAAAACTAT
>Locus:intergenic646_1:436096-436129(+)
AGTTGGAAAATTACAATAAGGACGGAAAAGGGGT
>Locus:intergenic651_1:438183-438144(-)
AACTTTTTAAAGATACATTACTTGAAGATTCTAATTTATC
>Locus:intergenic654_1:438962-439031(+)
TACCAAATAATATGTTTGGAAGCGTTATGTAATGCCAATCAACACCGAAGTTCTCATGTCCTCTTTCCTT
>Locus:intergenic660_1:441854-441887(+)
TGTTGCTTAGCTTCTTTTTTTGAGGGGAAAAGTT
>Locus:intergenic714_2:469995-470037(+)
AAATTATTTTGCGAAAATGTCGATAATTGCTTTGATGATTTTA
>Locus:intergenic714_3:470318-470357(+)
CCTCCTTTGTTTGTTATGAAATCTTATTTACCAGTGAATT
>Locus:intergenic714_1:470333-470435(+)
ATGAAATCTTATTTACCAGTGAATTGTTCGATTAAGCTTTTGATAACTTTAATGATGCCAGCGATGATACCCATTAAGATTACCTCCTTTGCTTATGAGTTAA
>Locus:intergenic718_1:475197-475239(+)
TATACTAAAAATGATAAACTTAATGTAATAGTTGATGTCGTGA
>Locus:intergenic736_1:484643-484679(+)
TATGTTTGTAGGGCGTTATTGTTTGACAATAAAATTA
>Locus:intergenic756_1:501479-501530(+)
AATTCCTTTGTTGAGGCCGTATTTTTGCGAAGTCTGCCCAAAGCACGTAGTG
>Locus:intergenic765_3:506268-506226(-)
TCCGCCGCTAACATCAGAGAAGCAAGCTTCTCGTCCGTTCGCT
>Locus:intergenic764_2:509017-509074(+)
TTCCAATCGAACCTGGAGATAGCTGGTTCTCTCCGAAATAGCTTTAGGGCTAGCCTCA
>Locus:intergenic765_1:510291-510189(-)
AAAGCTCCACGGGGTCTTTCCGTCCTGTCGCGGGTAACCTGCATCTTCACAGGTACTATGATTTCACCGAGTCTCTCGTTGAGACAGTGCCCAAATCGTTACG
>Locus:intergenic764_1:510728-510821(+)
ATCGCATCCTGGGGCTGTAGTCGGTCCCAAGGGTTGGGCTGTTCGCCCATTAAAGCGGTACGCGAGCTGGGTTCAGAACGTCGTGAGACAGTTC
>Locus:intergenic765_2:511347-511290(-)
AAAAAAAGAGACCTTGCGGTCTCAATGCGGCTCATCGCATCCATTTTTTGCCTGGCAA
>Locus:intergenic765_4:511768-511729(-)
CTTTCCTCTCCTTCGGCTCTCGCTTACTCATTTAGCTCTA
>Locus:intergenic793_1:526977-526917(-)
ATTCGTTGTAATTTTAAAAACAACTTTTTTCTTACTTCAAAAATACGAGCATCATTCAAAC
>Locus:intergenic797_1:529680-529572(-)
TCTCATTTCCACCTTTCATTTTTGCTCAAAACGAGCACCTCACTTACCCATCAACATCATCGTTGCTTGCAAGTGTTTATTTATTCGTATAATCACGAACGAAACTATT
>Locus:intergenic809_1:540858-540807(-)
ATAAAACTAACAAAAATTGTAACATATGACATGTTTTATAAGCTAGTAATTG
>Locus:intergenic818_1:549905-549962(+)
GCACCATCTTTTGAGCCATTAGCTCAGCTGGTAGAGCATCTGACTTTTAATCAGAGGG
>Locus:intergenic818_4:550077-550116(+)
CGAATCCCGTCTTCTGCTCCATTATTTTGCCGGGGTGGCG
>Locus:intergenic819_5:551008-550936(-)
ATCACTCACGCGGCGTTGCTCCGTCAGGCTTTCGCCCATTGCGGAAGATTCCCTACTGCTGCCTCCCGTAGGA
>Locus:intergenic819_3:551163-551109(-)
CCAATAATTCCGGATAACGCTTGCCACCTACGTATTACCGCGGCTGCTGGCACGT
>Locus:intergenic818_3:551911-551983(+)
TCTGCAACTCGACTACATGAAGCTGGAATCGCTAGTAATCGTAGATCAGCATGCTACGGTGAATACGTTCCCG
>Locus:intergenic819_2:554089-554056(-)
CAGTGTGAAATCAACGACTCGAAGACTCAATGTC
>Locus:intergenic819_1:554278-554227(-)
CGCTTGGGCCTATTCACTGCGGCTCTTCTGGGCGTTAACCCTAAAGAGCACC
>Locus:intergenic819_4:555143-555068(-)
AAATTTCCTACGCCCACGACGGATAGGGACCGAACTGTCTCACGACGTTCTGAACCCAGCTCGCGTACCGCTTTAA
>Locus:intergenic818_2:555981-556077(+)
GTAAGACGGTATCTAATTGAAAATGATCTTACTGCTCTTTTATATACTTTATTGAAATACAAAAAGGAAATTAATTATTATACAATAGACAAGCTAT
>Locus:intergenic853_1:577507-577465(-)
CTTATTGTCAATATATTTTTACAGACTGAAAGATATTTCTTTC
>Locus:intergenic894_1:605012-605051(+)
CAATTAAAGAAAAAAGTATTAAAAATTGCAATTCTTAAAC
>Locus:intergenic969_2:656706-656598(-)
CCATTTTATAAAATACAAACAACACCTCAAAACCAAAAAAACACGAGATTTTCACTATCTTTCATGAAAACCTCGTGTTTGATTATAATGATAGTGTTCAGAGCACTAC
>Locus:intergenic969_1:656676-656619(-)
AACCAAAAAAACACGAGATTTTCACTATCTTTCATGAAAACCTCGTGTTTGATTATAA
>Locus:intergenic985_1:666205-666145(-)
GTATATATCAAATACATTTCAAAAAAAGCTGATTTCTATCAAATAATGAATAGTAATCAGC
>Locus:intergenic1001_1:680219-680186(-)
GCTTTTCTTAATCGTACTAACGAAGTTAGAGGTT
>Locus:intergenic1000_1:680381-680423(+)
ACTTCTAGCTTTTCTCTTTCGTTCAAAGAGAAGCAGCTGTTCG
>Locus:intergenic1026_1:696263-696362(+)
TTAATACTAGTTGTCTTAGGTTCATTTATCTTTGCTGCAGGTGTAAATGCATTTATTATTTCTGGTAACTTAGGTGAAGGCGGGGTTACAGGTTTAGCAA
>Locus:intergenic1053_1:712902-712866(-)
CACTTTCATAATCACTCATACCTTTACTTCATTATTA
>Locus:intergenic1061_1:717843-717804(-)
GATGAGCTCAAACTAACATTAAATTGTTTATATTATCTAT
>Locus:intergenic1066_1:721903-721993(+)
TTTCATCGAATTGATGCTGATGAAGTATGGTACTATCATGCTGGTGATTCTCTAACAATTCATATGATAAATCCGGATGGGGAATATACGA
>Locus:intergenic1066_2:721903-722020(+)
TTTCATCGAATTGATGCTGATGAAGTATGGTACTATCATGCTGGTGATTCTCTAACAATTCATATGATAAATCCGGATGGGGAATATACGACTGCAACATTGGGTACTGATATCCAAA
>Locus:intergenic1099_1:738581-738530(-)
AAAACATACATTTTTAATTTATGCAAAATACACAATTTTATCGAAATATTTT
>Locus:intergenic1127_1:757565-757481(-)
ACACTTCCTGTTCACATAACACTACAAATCGCATTATGTTGCTTAATCTTATGTTTATATAAATTACACACAATAAATAGAAAGA
>Locus:intergenic1153_1:777257-777149(-)
ATGTTGGGGCCCACCCCAACTTGCATTGTCTGTAGAAATTGGCGTTCCAATTTCTCTATGTTGGGGCCCCGCCAACTTGCATTGTCTGTAGAAATTGGGAATCCAATTT
>Locus:intergenic1152_2:777353-777407(+)
ACTGAACGAAAATGCGCTTGTAACAAGCTTTTTTCAATTCTAGTCAACCTTGCCG
>Locus:intergenic1152_1:777508-777571(+)
CCACTCCCTCCTATTTTTAAGTACACATTAGCTTTGACTAATGATAAAGAATCGCTACATAATC
>Locus:intergenic1200_1:808991-809057(+)
GGGAGGAGTCTTTTTATTTTACAAGCGTTAAATACTTTAAAAAATGTGAAGAAGTTGTTAAACGTTG
>Locus:intergenic1210_1:818124-818172(+)
AAATTCTCTGTGTTGGGGCCCCGCCAACTTGCATTGCCTGTAGAATTTC
>Locus:intergenic1221_1:823229-823187(-)
GGTGATGACACTATTAAAATAAATATCCAAATAACTTACAACT
>Locus:intergenic1221_2:823820-823712(-)
GGGGTGTGGGCCCCAACACAGAGAATTTCGAAAAGAAATTCTACAGGCAATGCGAGTTGGGGTGTGGGCCCCAACACAGAGAAATTGGATTTCCAATTTCTACAGACAA
>Locus:intergenic1236_1:835068-835107(+)
GTTACGGGAAAACAGTCACAAGATGACATCGTGTTTCATC
>Locus:intergenic1240_1:838927-838981(+)
AAAGTTTTTGAGTTCACGCTTAAAAAGTTCACGCTTGTATTTATAACCTGCCACA
>Locus:intergenic1250_1:843865-843904(+)
TCAACACACACAGTTTATAATAACTGGCAAATCAAACAAT
>Locus:intergenic1252_1:844945-844996(+)
CTCCTCTTTATAACTATAAAAAATAGCTATGAAAAAATCTATCGTCATAGAT
>Locus:intergenic1263_1:851534-851498(-)
ATTTGGAAAATCCAAGTAAAAAAGCCACCTTTTAAGG
>Locus:intergenic1273_1:857229-857148(-)
CTCGTCATTATTAAAGTTCTGTATTGGCGCTTTTTTTATTCAAAATCAAAAGTCGGACAGATGAAAAGTAAAAAACTTTTCC
>Locus:intergenic1287_1:861012-860976(-)
TTGTATTTTAAAAGCGTTATACAAAAGACATACTTGT
>Locus:intergenic1289_1:861784-861664(-)
TATTCTACATTTCTCATAAATTCAAATCATATAGGTTCTATTTTTCATACAACTACTCTACTATTGAGTAGTTGTTTTTTATTTGATATGATAACAATAAGTTTTTTCAGAATATTCTATG
>Locus:intergenic1318_1:874347-874404(+)
TCTGTGTTGGGGCCCCGCCAACTTGCACATTATTGTAAGCTGACTTACCATCAGCTTC
>Locus:intergenic1335_1:884174-884111(-)
CCATATTATAACAATGACATGACATCTTATAAAAATTTTTATACTTTTATATGTCTAATATCAA
>Locus:intergenic1336_1:885774-885816(+)
TACTTATTTATATCAGTCCGATTTTTTGATTGGTGTAAAAAAT
>Locus:intergenic1337_1:885948-885915(-)
CTTAATCGAACTAATATCGAATTATCTTTAAAGA
>Locus:intergenic1372_1:904598-904652(+)
GAAGTACCCCTTTTATATGTTAATATTTACTTTAATTTTGAAAAGATCAAAGTGC
>Locus:intergenic1413_1:932306-932222(-)
TTCGAACTTAGCTTTTATTGTGGTACTAACAAAATAAAACATCGTTTATCAGTATTAAAACCGACAAACGATGTTGTATTTGTTT
>Locus:intergenic1436_1:954566-954653(+)
TTAAAATATTCAAAATACAAAACATTAATGGCCAAAAATAAAAGCCGCCTTTATCTGGGCAGCTTCAATAATAAGAAAGACATATTTC
>Locus:intergenic1559_1:1039019-1038902(-)
GCTATTCTCAACTTTCCTTTTAAATATGAAGCAATTTTTTCAAAAACGCTATTAGTCACAAAATGTACACATAATTTTAACAAATGTGTGAACCCACGTCACACCTTGATTTATCAAC
>Locus:intergenic1581_1:1058558-1058525(-)
CTTCAACTATTTACTAGTTTTCTTGATTTTACAA
>Locus:intergenic1635_1:1090797-1090698(-)
CCGTTATTGAACTCATCAGTCCAATTTGACAAAGAGTATATAAATAGCCAATGTTTAGCATTGCTTAATGACAGAAGTCATCTCGTACTAAATATTGGCT
>Locus:intergenic1683_1:1124512-1124464(-)
TGTTTGAAATGTATTCTTGTTGCTTTACATTATTTTAACTGCAGCTATT
>Locus:intergenic1695_1:1132852-1132807(-)
TATTCATTCCAATTATCTTATAAAATTGTCAGAAATACTTTTAAAC
>Locus:intergenic1701_1:1134678-1134645(-)
ATAAAAAATATATATCAAAAAAGCTATATGTATA
>Locus:intergenic1707_1:1137173-1137068(-)
GTTGGAATTGGTGATCCTATTTCTCTCTGTTGTGGCCCCACCCCAACTTGCATTGTTTGTAGAATTTCTTTTCGAAATTCTCTGTGTTGGGGCCCCACGAGTATTG
>Locus:intergenic1707_2:1137223-1137088(-)
ATTGGTGATCCAATTTCTCTATGTTGGGGCCCCGCCAACTTGCATTGTCTGTTGGAATTGGTGATCCTATTTCTCTCTGTTGTGGCCCCACCCCAACTTGCATTGTTTGTAGAATTTCTTTTCGAAATTCTCTGTG
>Locus:intergenic1707_3:1137332-1137230(-)
CTTTTCGCCAGCTTCTATGTTGGGGCCCCGCCAACTTGCACATTTTTGTATGCTGACTTTTCGCCAGCTTCTGTGTTGGGCCCCACCCCAACTTGCATTGTCT
>Locus:intergenic1711_1:1138853-1138748(-)
GTGATTTTTAAAATAAGAAATTTGAATTCCATGTTGTCAAACCCTTTATATAAAAGTTTTGAAATTGTTCAAAACTTTTTGAACACATTATGTGTTAATATATTTG
>Locus:intergenic1734_1:1151341-1151416(+)
TATGGCCAATTAATAAGAAGAGTGTGTACTATTACGTTATTAGAGTATGTATATTGGATTGATAGACACATAATTG
>Locus:intergenic1735_1:1151461-1151389(-)
TTGCAAAGCATACCTCAAATATCATTAATTTTGAGATTTAAATGTCAATTATGTGTCTATCAATCCAATATAC
>Locus:intergenic1762_1:1169693-1169795(+)
CACTTTAGACAGGAAGAATACGAATTAATTGATCAGCTAACGGATAAATGTGATCAAGCGGAACAACATTATGCACCAGTATTAACGCATTTTTTAGATCCAA
>Locus:intergenic1769_1:1174176-1174098(-)
TCATTTTTTTATTCACAAAAAAACTCTCTTCATCATGTCAACAAAAACTACAACATGATTATGAAGAGAGCTTTAATTT
>Locus:intergenic1769_2:1174260-1174206(-)
AGCTTCAGAGAATTTGTACCATTCCTGAATAATTTTTATTTTAGTAAATTACACA
>Locus:intergenic1777_1:1178504-1178432(-)
AAAAAATCTCTTTACATCAGTATATGTAAAGAGACAAAAAGTGTGACAAGTTGCTACAAGTCATTTTCGTCCA
>Locus:intergenic1807_1:1206964-1206889(-)
CAATATCGATTTTGGCACATAAATCAATGTACTAGGACCTACAATTTTCCTTCCAATAATAAATCACGCCATAATC
>Locus:intergenic1857_1:1245098-1245032(-)
ATTGGCTTTATAGCCGAAAATAAATATAACATAATGCCGTGTCTAAAGCAAATGTTTTTCAAGCATT
>Locus:intergenic1857_2:1245154-1245088(-)
GTAAAGACAATATATAAATATTGCACCCTTTACACAATCACGTTTGATATGTGTGTATTGGCTTTAT
>Locus:intergenic1882_1:1262971-1263031(+)
ATATTTGATACTAGCTTTTGGTTTTTTATTAGAATAGATTACCTATTAAAAGTTACGTTAT
>Locus:intergenic1883_1:1263235-1263199(-)
TTATTTGCATTTTTTAGTGTAACAATGCTTAAACAAT
>Locus:intergenic1953_1:1308864-1308828(-)
ATGCGTAGTAAGGTCCCTCTTTTCGGGGTCTTACCTT
>Locus:intergenic1955_1:1310999-1310921(-)
CTTTTCAAATCTATTAATTTTGGAATCATAAACCAAATGCTATATTACAATATAATTATCACAAATCATCATATATGCC
>Locus:intergenic1988_1:1330339-1330381(+)
CACTTTATACTAGAAAAAGATATTAAAGTATATCTGCTTTACA
>Locus:intergenic1994_1:1333953-1334007(+)
AATGGATTGAGTTTCATCGGTAGAACAATATATGATTGTATTAGTTGTTACTTTA
>Locus:intergenic2001_1:1337061-1337028(-)
AAGTTTCGTTTTCAAGAGGTTTTATTTATTCTAA
>Locus:intergenic2009_1:1340838-1340763(-)
TCAAGAACTAGTTTATTCAAGTATTTTAATATCGATACTAAAAATAATATCAAAAATCATGCTGTTATAACAGAGC
>Locus:intergenic2020_1:1348838-1348943(+)
AGAGAAATTGGATTCCCAATTTCTACAGACAATGCAAGTTGGCGGGGCCCCAACATAGAAGCTGGCGGAAAGTCAGTTTACAATAATGTGCAAGTTGGGGTGGGAC
>Locus:intergenic2185_1:1489277-1489142(-)
GATATCTTGAGATATGCTTTAAGATACCTATTTCGAATCGTAGGTGGATTTCTTATATCTATGATTGTGAAAATATGTTGCAAACATCTTGATATTTCACTGATTAACGTACACAGGGAATTGATAAACATTTCAA
>Locus:intergenic2224_1:1513560-1513620(+)
GATAAAAATCAGCACTTAAAACTTTATCTTTTTAAACACTTAGTTAAATTTGTCCACGTTA
>Locus:intergenic2248_1:1530736-1530820(+)
ATCCTAATCCACTTACAAAACTTTCGACATCAATCAAAAAACGCATGCTATAAATTAGAGTCTCTAATCAATAACATGCGTTCTT
>Locus:intergenic2270_1:1542406-1542439(+)
TTGAATCAAAATCTGTTAAAAATTCGTCTTTGCT
>Locus:intergenic2278_1:1548078-1548117(+)
AAGTCAAAAGATTTGTGCAAACGATTGCATAAAACGATAA
>Locus:intergenic2280_1:1548752-1548788(+)
AAATACTTCGTTCAAAGTTTTCGTATTTTCTATGTCA
>Locus:intergenic2358_1:1600290-1600359(+)
AATATTAACTCGTCCCATGGAAGTAAAGCATATTTACTATGCTGTTATTTTCCATGGGGCGTTTTCATGT
>Locus:intergenic2375_1:1608994-1608955(-)
GACCATAAATTACAGATATATTATACTTATAAATGCATAG
>Locus:intergenic2419_1:1635146-1635089(-)
AATCTTTTTCTATTGATTGAGAAAATAGTTATTTATATAGTTTTTAAAGAAAAAAAGT
>Locus:intergenic2425_1:1640979-1640901(-)
AACAAATTGATTATCATTTGTTATTGTATGCGATTTGAATTACTTATTAAACAACTTGTGCTTCTCAATGATACAATGA
>Locus:intergenic2444_1:1656961-1657012(+)
AAAATAAACAGTAACAGCATTTTGAATAAAAGATGTCTTTATTGTTCAATCA
>Locus:intergenic2499_1:1685856-1685820(-)
TTCTCCTTACTGGTTCATTATAACCTTCTCCTTACTG
>Locus:intergenic2516_1:1698906-1698990(+)
TATCCGCTAGCAGTTTTGACTACAAAGCATATATGGACTTTCACTATCAAGTCGCCGCCCATGCCTGATATACATTTAAAAAGAG
>Locus:intergenic2545_1:1713827-1713719(-)
ATAGATATAAACCATAAATTATATCTATTGGGACAGTTTTCGAATAGGAACTGTACTGTCACAGAATGTGATGTGCTACCTTATATAGATAATTGCCAAAGTGGTTGCA
>Locus:intergenic2544_1:1713776-1713821(+)
AGTTCCTATTCGAAAACTGTCCCAATAGATATAATTTATGGTTTAT
>Locus:intergenic2546_1:1716056-1716176(+)
AAACAGGGAATATATGACACCAACAAACATTTATGTCTGAAAAAAACAAAAAATCCCGCCCCTATACAAGGGACGAGATCGTCGTGGTACCACCCTAGTTATTTAATACAATTTATGTATT
>Locus:intergenic2547_1:1716138-1716099(-)
GACGATCTCGTCCCTTGTATAGGGGCGGGATTTTTTGTTT
>Locus:intergenic2559_1:1727001-1726929(-)
AAAGTGGTAACAGCGCGTGTATTTTTCACGAAGTTGTTGCTGCTTTTTTATTTCGTTCAAATCTCTATTGGTA
>Locus:intergenic2564_1:1732213-1732246(+)
CTTTACTGTTTCTTTATGAAATGGCTTTCAACTA
>Locus:intergenic2574_1:1740650-1740683(+)
AATATTTATAAAGATACATTAAACCATACTATCT
>Locus:intergenic2579_1:1745359-1745281(-)
ACATTGTTTGTAGAATTTCTTTTCGAAATTCTTTGTGTTGGGGCCCCACCCCAACTTGCATCGTCTGTAGAAATTGGGG
>Locus:intergenic2608_1:1763121-1763190(+)
CTACCCTATTTTACAATCAACTTAGAATTTACAAGTCTTATTTGTTTAATTATCTTTAGTATTTCATCAT
>Locus:intergenic2630_1:1780201-1780261(+)
AAAATAAAAAGCAATATAAAGATATGCCATAATTGTTATGTCATCATTTTCAAATGCTTTC
>Locus:intergenic2676_1:1815717-1815759(+)
ATAAAACATAACAAGAACGCTTTAGATTGTTTTGTAACAGAAA
>Locus:intergenic2707_1:1834035-1833963(-)
TTTCCGGATAAAGTTAGAATAAAATATTTAGAAAAATCATTCATTTGCGTAATCGCTAAATTAAGTGTTAAAT
>Locus:intergenic2712_1:1836488-1836521(+)
ATTATCTATCTGATATTTATTTTATTGAACTTGA
>Locus:intergenic2718_1:1839773-1839920(+)
CATGACAGTATTCGAATGATGTGGTTAGCTCAAGATCAAACACCTTCTTATAAAACTATTAATCGTTTTAGAGTGAATCCTAATACTGATGCGTTAATTGAATCTTTATTTATTCAGTTCCATAGTCAATGTTTAAAGCAAAATCTTA
>Locus:intergenic2718_2:1840619-1840739(+)
AAAAGAATAGGTTTTAAAAGATATGCATACCGTAATGATAGATATGGTTTTAAACGTGACTTCAAGCTATATGAATGCGATGACTGTTCAGCATGTTCTTTGAGGCAACAATGCATGAAAC
>Locus:intergenic2719_1:1840807-1840756(-)
ATTAATTTGGGCTTTAAAGTATTCCCAATTATAATTCTTCATGATTTTCTTA
>Locus:intergenic2719_2:1840986-1840923(-)
GCTATTTTCCTTATATTAAGTGCCATTAATACAAAACCTAGCTCTCGTTTAACATTATTTATTC
>Locus:intergenic2747_1:1855893-1855746(-)
AATCATTTGAATCGCGCTTTTAATAGAGAACAACCAATGGAGACATTAGTAAGTGATTTGACATATGTAAAAGTCGGAGGAACATGGCATTACATATGTTTATTTATAGATCTATTTAATAGAGAAATTGTTGGTTACAGTGCAGGTA
>Locus:intergenic2747_2:1856157-1856070(-)
CCAAGAAGTACCTATTATGATTCTATAAAAAGAAAAGATAATAAAATCACTAAAGATGATTCAAACGTAGAACGTGCCGCCATAAATA
>Locus:intergenic2749_1:1857619-1857574(-)
CAAAACAAAACCAAAATACTGAGTCATTCAATCATCAAGACAGTTT
>Locus:intergenic2772_1:1871329-1871365(+)
CAACCTTCATTACATTTAAATAGTTCCCTTTATACTC
>Locus:intergenic2778_1:1875997-1876084(+)
AGAGTGTTAAAAAATTGTACATTCTTAAACAATCATAAATGTACGTTATTAAATTATCATTTCCACTGGAGAATCATGTCGACTAAAA
>Locus:intergenic2791_2:1882384-1882348(-)
GAGCAATGGATTGAAGCTCCATGTGTCGGCAGTTCGA
>Locus:intergenic2791_1:1882438-1882366(-)
TCCCGTCGAGACCGCCATTATTATTACCATTACGGTTCAGTAGCTCAGTTGGTAGAGCAATGGATTGAAGCTC
>Locus:intergenic2806_2:1891546-1891621(+)
TATACCTTACTTGCACAAATTATTAATCTGGTATTTATTATAATTACATATCACTATATTTTTAGCATTTGTATAA
>Locus:intergenic2806_1:1891746-1891842(+)
GTGTTCGCAGAAATTTGTTCTGCATTCTACTTCTACGCTAGTCAATCAGCCAATTTTACCAATCTCCACTTTCGCGTTTCAAATCAAACAATACGTG
>Locus:intergenic2808_1:1892550-1892595(+)
AGGCTATGTAATAGCTTACAATCAAATGTATATAGACCTTGTTTTT
>Locus:intergenic2812_1:1898894-1898933(+)
ATCAATTTTGCAAAATCCAACTATACAAAGCATTCTAATC
>Locus:intergenic2813_1:1899238-1899157(-)
TCACTAGCGGTGTTAACAATTACGGAAATTGCATTTCCGACTGAAATTTTTGAAAAAAATCAACGCACGCTACAAATAAAAT
>Locus:intergenic2825_1:1905302-1905239(-)
GTATTGTCCATAGATACACGTAACGCAGTTGAAAAAGACTACAAGTCATTATCCAAGGATGTTA
>Locus:intergenic2836_1:1910620-1910653(+)
ACAACCATTATTCATATTGAGGTTTCATTTCACA
>Locus:intergenic2842_10:1916766-1916856(+)
TCGAACCAACGAGTGACGGAGTCAAAGTCCGTTGCCTTACCGCTTGGCTATAGCCCATTAATAATAAGGGCGGCTGAAGGGGATCGAACCC
>Locus:intergenic2842_7:1917720-1917762(+)
ATCCCTTCAGCCGGACTTGGGTATTCCTCCAAAATTATATGGA
>Locus:intergenic2842_5:1918121-1918160(+)
CGTATAATTAACGCGCCCGATAGGAGTCGAACCCATAACC
>Locus:intergenic2843_3:1918410-1918314(-)
TTCACCCGCATATGCAGAAGTAGTTCAGCGGTAGAATACAACCTTGCCAAGGTTGGGGTCGCGGGTTCGAATCCCGTCTTCTGCTCCATTTTTATAG
>Locus:intergenic2843_1:1918699-1918612(-)
CAAGCAGAGGGTCGGCGGTTCGAACCCGTCATTCTCCACCATTTATTCTTACATATTGCCGGCCTAGCTCAATTGGTAGAGCAACTGA
>Locus:intergenic2843_2:1919250-1919217(-)
CTGGGTTCAGAACGTCGTGAGACAGTTCGGTCCC
>Locus:intergenic2842_1:1919839-1919875(+)
GTGCCCAAATCGTTACGCCTTTCGTGCGGGTCGGAAC
>Locus:intergenic2842_4:1920187-1920250(+)
GACTACCTGTGTCGGTTTGCGGTACGGGCACCTATTTTCTATCTAGAGGCTTTTCTCGGCAGTG
>Locus:intergenic2842_2:1920202-1920253(+)
TTTGCGGTACGGGCACCTATTTTCTATCTAGAGGCTTTTCTCGGCAGTGTGA
>Locus:intergenic2842_6:1921048-1921114(+)
CATCCGCTCACTTTTCAACGTAAGTCGGTTCGGTCCTCCATTCAGTGTTACCTGAACTTCAACCTGA
>Locus:intergenic2843_4:1921496-1921463(-)
ATCAAAGAAGGTAATAATCCTGTAGTCGAAAATG
>Locus:intergenic2842_3:1921524-1921596(+)
TCGTCCTTTGTAACTCCGTATAGAGTGTCCTACAACCCCAACAAGCAAGCTTGTTGGTTTGGGCTCTTCCCGT
>Locus:intergenic2842_9:1923130-1923229(+)
CAGACCAGAAAGTCGCCTTCGCCACTGGTGTTCCTCCATATCTCTGCGCATTTCACCGCTACACATGGAATTCCACTTTCCTCTTCTGCACTCAAGTTTT
>Locus:intergenic2842_8:1923338-1923401(+)
ACGTATTACCGCGGCTGCTGGCACGTAGTTAGCCGTGGCTTTCTGATTAGGTACCGTCAAGATG
>Locus:intergenic2843_5:1923860-1923803(-)
CTCAGGATGAACGCTGGCGGCGTGCCTAATACATGCAAGTCGAGCGAACGGACGAGAA
>Locus:intergenic2894_1:1952015-1952066(+)
TTGGCACCATGGGAGTGGGACAGAAATGATATTTTCGTAAAATTTATTTCGT
>Locus:intergenic2895_1:1952219-1952120(-)
GCTTGTAACAAGCTTTTTTCAATTCTAGTCAGGGGCCCCAACAAAGAGAAATTGGATTCCCAATTTCTACAGACAATGCAAGTTGGGGTGTGGGTCCCAA
>Locus:intergenic2910_1:1961532-1961613(+)
GGGCCCCGCCAACTTGCACATTATTGTAAGCTGACAGAAAGTCAGCTTCTATGTTGGGGCCCCACTAGAATTGAAAAAAGCT
>Locus:intergenic2915_1:1965559-1965526(-)
TTTTTGAAATACTTGCATACCAATATAGGAAGCG
>Locus:intergenic2926_1:1975713-1975800(+)
TTATTCGCTTCTAATATAACAAATTTTCTACTCACAAAAAGAATATATATTCTATTGCATAGGTGTGGCATTTTAAATATAAGACATT
>Locus:intergenic2927_1:1975857-1975782(-)
CTCTGCGTATTTTTCTATAATCAGTTTCGTATTTATACGATTCTGGAGTTCAATATTAATGTCTTATATTTAAAAT
>Locus:intergenic2930_2:1977965-1978031(+)
TTTCTTGATGTGATACTTCAACCGTGCCATCTTTTTGCTCTTGAAACACGGGTTTTTCAATACGTTT
>Locus:intergenic2930_1:1978049-1978082(+)
GCATTTTCATTCGTGACAAACAATCAGCAATTGT
>Locus:intergenic2981_1:2007158-2007077(-)
TTTCATTTTTTATGTATTGCTCCTTTTCGGGCTAGTTTATTAAATTTATTTTTGCGCTTTCCAAATCAATGTATATGTGTTA
>Locus:intergenic3055_1:2046586-2046520(-)
TCTACATCATTTTCGTTAGCTGATTCTATTTTGGTGATATCAGATTGTCTAACGATTCTTTTAGATC
>Locus:intergenic3117_1:2078762-2078729(-)
AGTATGGTCGTGAGCCCCTCCCAAGCTCGCGGCC
>Locus:intergenic3125_1:2082395-2082263(-)
AAATTGATAAATTATGTAGTAATAGGAATAGGTATACAAAGAAACGTTACATCATTTTTTAATTCACGCGTCATATTTAATTTTGTTATTAAACAATTAAAAAGCCAGCTATACAGTGCATTTGCTAGTTATC
>Locus:intergenic3132_1:2087991-2088024(+)
TTCCAATCACTTTTATTTGATCAACATCATTTGC
>Locus:intergenic3142_1:2097104-2097179(+)
TTTTCATTCATAAAAATGATTATCCATTGTTCAATCGTATCTAACTTTATATTTAACCTTTATATTGTAACAAATT
>Locus:intergenic3142_2:2097197-2097269(+)
TCTTTGAAACAGATTATCTATTCAAAGTTAATTGTAAGAAAATTTAAAATATTTGTTGACATACTAAAGCAGA
>Locus:intergenic3154_9:2108422-2108494(+)
TTTTCACTTCGCCAAGCCATCTTTCTTTGTGTTTGCTTTTTACTATGTAACTTTAGACATAAAAAAAGAGACC
>Locus:intergenic3154_1:2108897-2108954(+)
TACTCATTTAGCTCTACTAAACTCGTTGCGCTCTTTTCTTGTTTCGTCAGATTCAAAC
>Locus:intergenic3155_2:2109054-2109021(-)
ACGTTGCCAGGCAAGTTGAGACCGCAGGTCTCTT
>Locus:intergenic3154_5:2109435-2109501(+)
GTACACCAGAGGTATGTCCATCCCGGTCCTCTCGTACTAAGGACAGCTCCTCTCAAATTTCCTACGC
>Locus:intergenic3155_3:2109601-2109487(-)
GGCTGTAGTCGGTCCCAAGGGTTGGGCTGTTCGCCCATTAAAGCGGTACGCGAGCTGGGTTCAGAACGTCGTGAGACAGTTCGGTCCCTATCCGTCGTGGGCGTAGGAAATTTGA
>Locus:intergenic3154_4:2110144-2110198(+)
ATCGTTACGCCTTTCGTGCGGGTCGGAACTTACCCGACAAGGAATTTCGCTACCT
>Locus:intergenic3155_7:2111343-2111289(-)
ACTGAGGGTAGCGGAGAAATTCCAATCGAACCTGGAGATAGCTGGTTCTCTCCGA
>Locus:intergenic3155_6:2111736-2111673(-)
AGTACGACGGAGCACGTGAAATTCCGTCGGAATCTGGGAGGACCATCTCCTAAGGCTAAATACT
>Locus:intergenic3154_3:2111693-2111789(+)
GGTCCTCCCAGATTCCGACGGAATTTCACGTGCTCCGTCGTACTCAGGATCCACTCAAGAGAGACAACATTTTCGACTACAGGATTATTACCTTCTT
>Locus:intergenic3154_6:2112864-2112915(+)
GAACTGAGAACAACTTTATGGGATTTGCTTGACCTCGCGGTTTCGCTGCCCT
>Locus:intergenic3155_4:2113243-2113141(-)
GGGGACCCGCACAAGCGGTGGAGCATGTGGTTTAATTCGAAGCAACGCGAAGAACCTTACCAAATCTTGACATCCTTTGACAACTCTAGAGATAGAGCCTTCC
>Locus:intergenic3155_1:2113509-2113431(-)
AGAAGAGGAAAGTGGAATTCCATGTGTAGCGGTGAAATGCGCAGAGATATGGAGGAACACCAGTGGCGAAGGCGACTTT
>Locus:intergenic3154_8:2113432-2113501(+)
AAGTCGCCTTCGCCACTGGTGTTCCTCCATATCTCTGCGCATTTCACCGCTACACATGGAATTCCACTTT
>Locus:intergenic3154_2:2113736-2113865(+)
TTTTACGATCCGAAGACCTTCATCACTCACGCGGCGTTGCTCCGTCAGGCTTTCGCCCATTGCGGAAGATTCCCTACTGCTGCCTCCCGTAGGAGTCTGGACCGTGTCTCAGTTCCAGTGTGGCCGATCA
>Locus:intergenic3154_7:2113993-2114026(+)
TATTATCCGGTATTAGCTCCGGTTTCCCGAAGTT
>Locus:intergenic3155_5:2114965-2114893(-)
TGTCGTAATTTAATACTTCGCAATCTCGGCTTTTCTACTTATGATATAGGTAATGGCATAAATTGTGACTTGA
>Locus:intergenic3197_1:2145840-2145795(-)
TCGCAATGTCATCTTGACACAATGATTCATCAGTGTAGCAGTATAT
>Locus:intergenic3212_1:2154723-2154774(+)
TCTTTTTACATAAATATCATAACTATAAAATATCTTGGTATGAAAAAATGTA
>Locus:intergenic3295_1:2200149-2200044(-)
GGTTATAATGAACTGACATTAAGCGTTCATTATAACCAATTAATTTTGATTTGGTTGATAACGAACTTTATTAATAACAAATATAGAAAAAGTACCCATACTTTTA
>Locus:intergenic3305_1:2206392-2206359(-)
TTACTACAAATATATTTTAACACATTTTTCTTAT
>Locus:intergenic3329_4:2230355-2230283(-)
CAACGGACTTTGACTCCGTCACTCGTTGGTTCGAATCCAGCTAGCCCAGCCATTAGAGCCATTAGCTCAGTTG
>Locus:intergenic3329_2:2231354-2231252(-)
AGTTCACATCGACGGGGAGGTTTGGCACCTCGATGTCGGCTCATCGCATCCTGGGGCTGTAGTCGGTCCCAAGGGTTGGGCTGTTCGCCCATTAAAGCGGTAC
>Locus:intergenic3329_1:2231436-2231403(-)
GTGATCCGGTGGTTCCGCATGGAAGGGCCATCGC
>Locus:intergenic3329_3:2231594-2231501(-)
TCAGGCGGGCAGTTTGACTGGGGCGGTCGCCTCCTAAAAGGTAACGGAGGCGCTCAAAGGTTCCCTCAGAATGGTTGGAAATCATTCATAGAGT
>Locus:intergenic3328_1:2231763-2231856(+)
TCTTTCCGTCCTGTCGCGGGTAACCTGCATCTTCACAGGTACTATGATTTCACCGAGTCTCTCGTTGAGACAGTGCCCAAATCGTTACGCCTTT
>Locus:intergenic3328_3:2232314-2232377(+)
TTGCCTAATACTCAGCCTTACTGCTTAGACGTGCAATCCAATCGCACGCTTCGCCTATCCTACT
>Locus:intergenic3328_4:2233208-2233256(+)
GCATCAAATCGTAACTCGCCGGTTCATTCTACAAAAGGCACGCCATCAC
>Locus:intergenic3328_5:2233759-2233825(+)
ACTTACAGCTCCCCAAAGCATATCGTCGTTAGTAACGTCCTTCATCGGCTTCTAGTGCCAAGGCATC
>Locus:intergenic3328_2:2235080-2235152(+)
ATCCTGTTTGATCCCCACGCTTTCGCACATCAGCGTCAGTTACAGACCAGAAAGTCGCCTTCGCCACTGGTGT
>Locus:intergenic3328_6:2235104-2235173(+)
GCACATCAGCGTCAGTTACAGACCAGAAAGTCGCCTTCGCCACTGGTGTTCCTCCATATCTCTGCGCATT
>Locus:intergenic3411_1:2282270-2282213(-)
TGCGGAGGGTGGACGATAACCAGACGATTGTGTTCTAATCATAGTGGTTCAAGGGAAA
>Locus:intergenic3415_1:2285829-2285748(-)
TTAAAAACATACTTTAACTCAGTTATAGATTGGATATCGAGCATTTTTATTAATGTAGAAAAAGAAATGCGGGGATTAGAAT
>Locus:intergenic3504_1:2323819-2323852(+)
AGTATCCCCCTATTTACATGTAATTACGCTTATT
>Locus:intergenic3509_1:2326399-2326363(-)
TGCAAGTTGGGGATCAACGAAATAAATTTTGTGAAAA
>Locus:intergenic3509_2:2326505-2326472(-)
GTTGGCGGGGCCCCAACACAGAAGCTGACAGAAA
>Locus:intergenic3532_1:2337753-2337786(+)
CTTTCGTATTTCATGACCATTATTATAGCACCAT
>Locus:intergenic3555_1:2348493-2348445(-)
CATGTGAACCTTGCTACAACAAGATGTGCATCAGAGGAGTGGTTTAATA
>Locus:intergenic3560_1:2352026-2352068(+)
GTTTGTCTTTCTCAAATCAATTGTCAACATCTAATATTCACTA
>Locus:intergenic3564_1:2353553-2353598(+)
TTGACACACCCAAATTTAGGCATGTCAAATCGGCTATACATTGATA
>Locus:intergenic3584_1:2368110-2368152(+)
AAATTTTTACGATTTTTTTTAAAAGATATTGAAAATGTCCTCA
>Locus:intergenic3591_1:2370474-2370420(-)
CACTTTAACGCAATATATTTTATTAGCGTTGGCTATTGTTGTTTAACGCGATGGT
>Locus:intergenic3614_1:2382526-2382604(+)
AACTTTTTCGTTGTTGTCCTGACATCCTCATTAAGAAAGTTTATTCTGCTTAAAACTTATAATCCACACCCTGAGCAAA
>Locus:intergenic3650_1:2404517-2404580(+)
TTGCTATATTTTCAAAAACAAAACCCAATTACGTTTTCATGTCAAATATCATCTTGCATGAAAT
>Locus:intergenic3682_1:2426458-2426542(+)
TTTTGTTCATTATTATTTAATTTTTGTGAATTTTATGTTTTCTATAAATTTAATTATTTTACTTTAACAATTCATTACGCATTTA
>Locus:intergenic3708_1:2440798-2440834(+)
CTGCGCTTTTGCGCATGCATAAAAGCCCCTAACAACC
>Locus:intergenic3738_1:2463106-2463139(+)
TCAGAAAAATCTTTTTATTCTCTCAAAAATGTAG
>Locus:intergenic3745_1:2465939-2465849(-)
TCTATTAGCAATATGATAGAGATTGTCTTTTTTTCTTATATTATGACGTTCGTAAATACTATAAAGTTTTCTGTATCATATTTGTACAATA
>Locus:intergenic3798_1:2503749-2503812(+)
GGTGTCAAAAATAATGGTAAATATACCTCTTTAATTAATTTATTCAATAGAACTGGTATAATAA
>Locus:intergenic3811_1:2513658-2513622(-)
ATGAGTAAAGCATACCGGTTATACAACAACATACAAG
>Locus:intergenic3843_1:2536305-2536236(-)
TTGCGGGTTAGCATGACTTACCTAATAGATGGGAAAATATTAGGTTCATCTTCTAAAAATTACAGTTTTA
>Locus:intergenic3855_1:2542324-2542273(-)
GTACAATTTCCACTGTATTTATCTGTTAACCACTTTATACCCGCAATATTTC
>Locus:intergenic3860_1:2544499-2544556(+)
AGGGATCTGCCCTCAATTGCTCACCAACGAGGGCAAGTTACATCAATCACACTTCAAT
>Locus:intergenic3874_1:2554865-2554925(+)
AGACTCACCCTTCAATTTAAAATCATCTTAATTGTTATTCTATCAAAAATTACAAAACTAT
>Locus:intergenic3885_2:2560400-2560355(-)
AGAAAATACCGCAAGGTCATAAAGATATCTTTGATCCAAACTTACC
>Locus:intergenic3885_1:2560758-2560641(-)
GAATTTGATCCGAAGTTACCAACAGGAGAGAAAGAGGAAGTTCCAGGTAAACCAGGAATTAAGAATCCAGAAACAGGAGATGTAGTTAGACCACCGGTCGATAGCGTAACAAAATATG
>Locus:intergenic3884_2:2561180-2561237(+)
TCTGTTAATTCATTAATCGGATCTTTTGTGATCTCTTCTTTCGATTCACCTTTACTAA
>Locus:intergenic3885_3:2561442-2561358(-)
GTTAGACCACCGGTCGATAGTGTAACAAAATATGGACCTGTAAAAGGAGACTCGATTGTAGAAAAAGAAGAAATTCCATTCGAGA
>Locus:intergenic3884_1:2562311-2562344(+)
GCTATCGTTTCTGGTCCGTATTCTGTTAATTCAT
>Locus:intergenic3886_1:2563925-2563964(+)
AAATTATTTTATATATTGACACACTTAAAACAATCTACAA
>Locus:intergenic3896_1:2571325-2571394(+)
TTGTTGTTAACTTTATGTATAATGAGTTTTTTATTATTTATAACTCACATATATATTGCATGCAAAACTC
>Locus:intergenic3923_1:2590876-2590825(-)
TGCGTAAACCGCATCAATACAACAGTATACAATACATGCATAAAATGTCGTC
>Locus:intergenic3937_1:2596898-2596823(-)
TATCACAAATATATTATAACACTAAATTTTCCAAAATTCAAAAGTGTGTTTTATTGCAGAAAACTTATAACATGTG
>Locus:intergenic3971_1:2615952-2615919(-)
AAATCTAAATTTATTGAATGTTTAAGAAGTTGTG
>Locus:intergenic3998_1:2632235-2632325(+)
TGCAATGTTTGCACGGCAATCTCTCTTTTTCTTTTTAAAATTGGTAAAAGTAAAACGCAACGATTGACTTATATACCTAGAGGGGGTACAT
>Locus:intergenic4001_1:2635256-2635178(-)
TTATTTCGTCGTCCCACCCCGGCAAAGTTGACTAGAATTGAAAAAAGCTTGTTACAAGCGCATTTTCGTTCAGTCAACT
>Locus:intergenic4029_1:2652315-2652222(-)
CATCCAGTAATGTTTTTAGTTTCTCGGTCTTTTGACCAGCAGATTTTTGGAATTAAAATAAGGGGTTTGAGACACGATTTTAATAGTAGTACGA
>Locus:intergenic4028_1:2652312-2652360(+)
GATGTGTTGATAAATTATCTTATAGAAATAAACTCAAAATATATCAACA
>Locus:intergenic4110_1:2694194-2694233(+)
ACATTAACTTCTCATTTAGATAAAACGCAAAAAAGTCTGG
>Locus:intergenic4110_2:2694231-2694270(+)
TGGCACCAATACAATAGATGCCAGACTAAGAGTCTACTAT
>Locus:intergenic4118_1:2700481-2700526(+)
GCAATTATTGAATATTTATATAATTTTTCTCGTAATAAACAAAACT
>Locus:intergenic4128_1:2708784-2708865(+)
TTAGAATGTTCTGATAAAATAAGTGCGCGTTTACACCGCGAACATACATTATATAGCGTGATACATTTTTCGAGCACACGAT
>Locus:intergenic4171_1:2739507-2739471(-)
GATAGGTATCAATCGACTAAATATCTTCCAGTAAATT
>Locus:intergenic19_1:14256-14148(-)
TTAAACCACAAACTTAATTTATTGTTGTTATGTGCATTGGCTCACTATTATACTTTTACAGCACAAAAAAAGTGGCGACAGCTTCGTCACCACTTTTTAAAATATTATT
>Locus:intergenic29_1:22348-22291(-)
AAAAGAAAAATCATTTTAACAAATCGTCTTCAACGTCCTAAAAACCCTTTAACAGAGG
>Locus:intergenic31_1:24706-24655(-)
CGGCGGATTATGATAATGATATTTAACACAATGATGAGGTCTCTATTCCAAT
>Locus:intergenic39_1:33647-33614(-)
AAGTTATTAACTTGTTCACACTGTTCCCTCTTAT
>Locus:intergenic43_1:35934-35850(-)
TTATCTTATCTGCTCTTTATCACCATAAAAATAGAAAAAACAAGATTCCTAAAGAATATAGGAATCTTGTTTCAGACTGTGGACA
>Locus:intergenic65_1:43185-43146(-)
ACCTCTTATCTGCAATTTTACTTAGAATTGCTTTTACTAT
>Locus:intergenic100_1:63117-63204(+)
TATTTATTTATAAAGAATAACGGGATTTTGGGATTGTGCTTGCACAATCCTTCTGCTTCTTCGAATCTGCAAATCCCAATCATTTCCC
>Locus:intergenic115_2:72597-72480(-)
ATCCTAAATCCTCTTATTCTTATGAAGACAAAGCAGCATTTGAAAAACAGTGGTCTGTGCTCCATGATGACGGTTCTTCTGAGTTTACATTACGTAAAAAGATTATTCTTACGCTTTT
>Locus:intergenic115_1:72600-72549(-)
AAGATCCTAAATCCTCTTATTCTTATGAAGACAAAGCAGCATTTGAAAAACA
>Locus:intergenic114_1:72638-72671(+)
AACAAATATGGCACCGATGATACAAGCGCCTATT
>Locus:intergenic115_3:73216-73183(-)
TTGTTTAATATAAAACAAGACGACAACTCCATAT
>Locus:intergenic149_1:95260-95224(-)
TTCACGACATATAAACACAACACTGACACGTCATTTA
>Locus:intergenic177_1:113047-113008(-)
ACTTTCATTTATATCATTATCAAAACACTTGGCGTGTCAT
>Locus:intergenic234_1:158717-158780(+)
TTAATAACTTTCTTTAAGAGTTTGATAAGATTTTGTAAACTTTTCGTTAAATTGCTCATATGCA
>Locus:intergenic243_1:164346-164313(-)
GAACAAATATCAAATTTTAAAATAAATGTTTTCA
>Locus:intergenic311_1:214624-214543(-)
ACAACAAAGTCAACTTCCTTGACCTTACACTGTATTCGAGGCTATCATTTTAAGTGTAAATATAGAGAAAAGGTGGTTTTTT
>Locus:intergenic312_1:216950-216986(+)
TTTAACTCATGCCTAATCTTACTTAGTAACACGTTGG
>Locus:intergenic312_2:217361-217400(+)
GTGTTTTCTCTTATAGTAAAATGTAAGCGATTACACAACT
>Locus:intergenic317_1:221926-221866(-)
TCTATGAAAAAAGCAAAGCTCAAACCTGAACTTTGCTTTAATTTGTCACGCCTTTATCATT
>Locus:intergenic343_1:241660-241594(-)
AATCATTTATTATCGTTTAACATATTAAAATCACACATTATAAAAACGCCTCACATCATTCATTTAA
>Locus:intergenic384_1:275580-275619(+)
AATACAAAGCGCCCAATCGAACAAAGTATTTATATTAAAA
>Locus:intergenic404_1:288726-288762(+)
TTCAAAGGGACTGCAGTCGAATGTAGCAAGGGTTGTC
>Locus:intergenic411_1:292511-292439(-)
AACCGGCTATTTATCAACGTATATTCGAAGATGAATTATTTCGATAGTATCTGTAGACCAGACGGCATTCGCA
>Locus:intergenic498_1:348431-348521(+)
TATTTTAAAATAATCAATAGACAGACAGTATCGCTGAAAATCCATGAATTTCATATAAAAAAGCCTAGTAACGAGGGGGCAATCATTACTA
>Locus:intergenic523_1:362921-362885(-)
TCACTCCATAAGTCGTTTTTTCACGTAAAGTCATTTA
>Locus:intergenic526_1:365231-365276(+)
TATCTTAAATGTTGTTGTGTTGATTCAACGCCACAACTAAAAGTGT
>Locus:intergenic537_1:374593-374536(-)
CACATAATCTCCTCTTTGTGTCTATTGATTACTCATTATAGCAGTCATTATATTTTGA
>Locus:intergenic560_1:387894-387969(+)
ATCAAGGACATCAACCAAAGTAATAGGCACTACAACGCTTATTGGCGGGGCCCCAACAAAGAAGCTGACGAAAAGT
>Locus:intergenic633_1:426364-426259(-)
AACCCTCAAAAGATGCTAATTTTGATTCGACAGAATTTTTTACAACGTGTTTGTTCGAAGCGTCTTTTCAAGGTTGATCATTTATTATCTTTTTATTCAATAAATA
>Locus:intergenic650_1:437868-437934(+)
AAAATAGATGTTACTATAAAACCAACAATTTTTATTAGGTGGAACTCATCAATTTTGTATTTAGCAA
>Locus:intergenic653_1:438631-438562(-)
CAAACATCTTTAAACCCTTCAATAGCACATTCCCTAAAACATAAAGCAATAACAATGAACGATCAAAATT
>Locus:intergenic660_1:441903-441945(+)
ACAGTCGCACCACGCATTATCTTTTGCTTAAATAGCTTAATCA
>Locus:intergenic671_1:447664-447589(-)
GCCCCTTTTTGGAGGATGTACGTATTTATTCAACATTTCATCGTTAAGCTGCTTCAAATTTATTACTTTAAAGTCA
>Locus:intergenic687_1:456981-456939(-)
ATTATTATGTTGCATTATTTTTTATTATTGTTTCATTTGATTT
>Locus:intergenic713_1:469419-469377(-)
GAACATCTTAACTTTTTATTAATTGTCATAAATTGCAAACAAT
>Locus:intergenic712_1:469452-469503(+)
TGTGATAGTTTTGATAAAGCAGAAATTTGCATTTTATCCATAGGGCTAGGAC
>Locus:intergenic714_1:470306-470414(+)
CCATGTGAAAGACCTCCTTTGTTTGTTATGAAATCTTATTTACCAGTGAATTGTTCGATTAAGCTTTTGATAACTTTAATGATGCCAGCGATGATACCCATTAAGATTA
>Locus:intergenic751_2:496991-496910(-)
GGATTCGAACCCCCGCGAGCCGTTAAGCCCCTGTCGGTTTTCAAGACCGATCCCTTCAGCCGGACTTGGGTATTCCTCCTAA
>Locus:intergenic751_1:497438-497381(-)
ACTTGTCTAGACAAGTTATGTAAAGGCTTTCAACAAATTATTTTTATTTTGTCACATG
>Locus:intergenic764_2:505441-505489(+)
GAGGGATGGGTAATCTTTAGGAAGCAAGCCGTTGGTTGTGATTTGTTAC
>Locus:intergenic765_1:506923-506887(-)
CGTCAGTTACAGACCAGAAAGTCGCCTTCGCCACTGG
>Locus:intergenic764_3:507018-507060(+)
CTTAGTGCTGCAGCTAACGCATTAAGCACTCCGCCTGGGGAGT
>Locus:intergenic764_4:510425-510530(+)
TTATCGTGGTGGGAGACAGTGTCAAGCGGGCAGTTTGACTGGGGCGGTCGCCTCCTAAAAGGTAACGGAGGCGCTCAAAGGTTCCCTCAGAATGGTTGGAAATCAT
>Locus:intergenic764_1:510710-510749(+)
GCACCTCGATGTCGGCTCATCGCATCCTGGGGCTGTAGTC
>Locus:intergenic764_6:510866-510908(+)
CTTAGTACGAGAGGACCGGGATGGACATACCTCTGGTGTACCA
>Locus:intergenic764_5:511763-511796(+)
GGAAAGAAGCAAGCGATTGTCACAAGTCAAGAAA
>Locus:intergenic809_1:540871-540838(-)
CCTACTTCCCATAATAAAACTAACAAAAATTGTA
>Locus:intergenic818_2:550302-550335(+)
GTAGCTCAGCTTGGTAGAGCACTTGGTTTGGGAC
>Locus:intergenic819_1:551350-551254(-)
GTCAGTTACAGACCAGAAAGTCGCCTTCGCCACTGGTGTTCCTCCATATCTCTGCGCATTTCACCGCTACACATGGAATTCCACTTTCCTCTTCTGC
>Locus:intergenic819_3:551417-551339(-)
CATCGTTTACGGCGTGGACTACCAGGGTATCTAATCCTGTTTGATCCCCACGCTTTCGCACATCAGCGTCAGTTACAGA
>Locus:intergenic819_7:551606-551558(-)
AGTTGTCAAAGGATGTCAAGATTTGGTAAGGTTCTTCGCGTTGCTTCGA
>Locus:intergenic819_6:552019-551974(-)
AACTCTCGTGGTGTGACGGGCGGTGTGTACAAGACCCGGGAACGTA
>Locus:intergenic819_4:552195-552162(-)
ATATGTCACGTTATTCCGCATCTTCTGAAGAAGA
>Locus:intergenic819_8:552871-552775(-)
ATTTTCGACTACAGGATTATTACCTTCTTTGATTCATCTTTCCAGATGATTCGTCTAATGTCGTCCTTTGTAACTCCGTATAGAGTGTCCTACAACC
>Locus:intergenic819_9:555092-554984(-)
GAACCCAGCTCGCGTACCGCTTTAATGGGCGAACAGCCCAACCCTTGGGACCGACTACAGCCCCAGGATGCGATGAGCCGACATCGAGGTGCCAAACCTCCCCGTCGAT
>Locus:intergenic818_1:555017-555050(+)
TCATCGCATCCTGGGGCTGTAGTCGGTCCCAAGG
>Locus:intergenic819_5:555622-555568(-)
CGGTCTCAATGCGGCTCATCGCATCCATTTTTTGCCTGGCAACGTTCTACTCTAG
>Locus:intergenic819_2:555759-555666(-)
GCTTACTCATTTAGCTCTACTAAACTCGTTGCGCTCTTTTCTCGTTTCGTCAGATTCAAACGTTTTCACTTCGTCAAGCCATTTTCTTTGTGTT
>Locus:intergenic836_1:568433-568466(+)
AAAACAACTGCTTTCTATTTAAAATTTAAGCATA
>Locus:intergenic877_1:594996-594861(-)
CATGTATTACTATTAAAATACTCATTATCAAAAATAATCAAAATGAATTTCTTTGTAAAAAATACAACTAAATTCTACAAGATGCTTTTAAAATTCAAACTTCAATTTTGGGGAGCACTAAACATTGTTATAAGAA
>Locus:intergenic882_1:598987-599113(+)
CTAATATTATTCATTATACATATTGAATTCGCGAGCTTAGTTCATTTTAAAGTAAAGAGTTTTTTGTATGTAAAGTATATTAGTAAAACACAGATTACTTGTCTCTGTGAAATTAATACGTTTATAC
>Locus:intergenic895_1:605076-604980(-)
GCTACAAATATTAATATGAATCACAGTTTAAGAATTGCAATTTTTAATACTTTTTTCTTTAATTGCTTTAAATTATTTATCTATATTTTTAAAACTC
>Locus:intergenic917_1:625042-624973(-)
TCAACGAATCAGACATCACTCTTTAAACATACACGATTATTAATAAATATTTATTTTACATTCCTAATCT
>Locus:intergenic937_1:638317-638263(-)
CTTATTAATCATTCACGGTATAATTATACGCCATTTTATTTCATAATGCCACGTC
>Locus:intergenic948_1:646594-646636(+)
TCATCGCCGAGTTTTAAAATTTTACAACTTTGTAGATGTAAAA
>Locus:intergenic1000_1:680093-680174(+)
GGAAAGGGGCATACAATTGAACAATCTGTAATAGTACTTTTAACCAGCTATGCTAAAAGTCTAGTAGGGAGAACAGTTGTCC
>Locus:intergenic1000_3:680406-680457(+)
AAGAGAAGCAGCTGTTCGCAGTTTAATCAAAACCACATAAAGCTTTTAACTT
>Locus:intergenic1000_2:680448-680490(+)
CTTTTAACTTTACTCTTTGATTTAAAGAGTGACAAATGTTTAC
>Locus:intergenic1013_1:688150-688087(-)
CAGATAAATAAGGCGCTTGTTTTGGTGTTGTTAAAACAGTTTTCTGATACGACGAATTATTTAA
>Locus:intergenic1012_1:688144-688195(+)
TTATCTGAACTTAGCGACGATGTTGATGTGATAGAAATGACTAATCGAACAT
>Locus:intergenic1021_1:692155-692080(-)
ACCTTTAGCTACACACGTAATATATTTGCATTATTTTTCAAATTAACTGCAGAAAACTTTATTTTCAACAATTTAA
>Locus:intergenic1047_1:707234-707201(-)
GTAGCAAATGTTTTAAAATTTCAAAATACTGGAG
>Locus:intergenic1057_1:715450-715396(-)
GATTTAATTTGTTATACCAGTATTTTACGCTTTTTCTTCTACATATACAAATTTA
>Locus:intergenic1061_1:717649-717613(-)
ATTAATAATATCTTTACAATTAAGGTAATAAATTTTT
>Locus:intergenic1092_1:735921-735954(+)
AAAGTTGATTGTTTATTAATTCACAACTTTCTTT
>Locus:intergenic1111_1:745548-745482(-)
ATACATTACGGATTGGTTGATTTTGACATAACATTTACATCATTTTATAAGTTGATTTCACCTTTTT
>Locus:intergenic1127_1:757571-757460(-)
GCTCAAACACTTCCTGTTCACATAACACTACAAATCGCATTATGTTGCTTAATCTTATGTTTATATAAATTACACACAATAAATAGAAAGAATGTGAACATCATGAATAAAT
>Locus:intergenic1153_1:777487-777412(-)
AAAATTTATTTCGTCGTCCCACCCCAACTTGCATTGTCTGTAGAAATTGGGAATCCAATTTCTCTGTGTTGGGGCC
>Locus:intergenic1160_1:782784-782892(+)
TATGAAGAAATTACATTTAAAAGTAATTTAACACAGAAATTTAATAGTTATTATCAATTAATAGTCATATTTTTAGAAAATGTACTGAGCAAATGGAAGATATCCAATG
>Locus:intergenic1195_1:803696-803567(-)
ACAATTCAAATGAGAGATGATAATATGCTTGTGATGAACTTTGCGAACTCTCTGTTATTTTATATCTTGTTACATTATCCATTCGACCCAGTGATATACAATTTCTGCAATATACAATTTTCTTGGAATG
>Locus:intergenic1199_1:806141-806069(-)
ATTCAAATATATACATCCATTAACATTAGCATAGTCACTATGTTTCATTCAACAAATTACATTATCGAACTAT
>Locus:intergenic1220_1:823762-823840(+)
CAACTCGCATTGCCTGTAGAATTTCTTTTCGAAATTCTCTGTGTTGGGGCCCACACCCCAACTTGCATTGTCTGTAGAA
>Locus:intergenic1251_1:844480-844396(-)
TTTATCCAATTAAGTGTAGACGATTCACATTTTTATATTGACATATATAACATGGAGAATTTTTTGCGTATAAAGAAGTTTCTTC
>Locus:intergenic1260_1:848243-848303(+)
GGTAGAGTTCATATTAATAATAAAAAATGTTTGCAATCAAATCGTACGTTGTCGTTTGTAA
>Locus:intergenic1261_1:848385-848277(-)
ATAGCAATTAATTTGTATCGATATTTTATTATCCACAATAATACTTTACTAACAAACATTTTATTTATTGCTATTTTAAGAATTACAAACGACAACGTACGATTTGATT
>Locus:intergenic1318_2:874017-874074(+)
TTTCTCTTTGTTGGGGCCCATCCCCAACTTGCATTGCCTGTAGAATTTCTTTTCGAAA
>Locus:intergenic1318_1:874123-874156(+)
GCGCATTTTCGTTCAGTCAACTACTGCCAATATA
>Locus:intergenic1461_1:971296-971263(-)
AACACTATAGAAATAGTGTTGCTTGACATATCTT
>Locus:intergenic1485_1:984922-984862(-)
TGCATAAAAAAAATCAGTCAGATGAAATATCAAATAATTTTCCATCAGTCCGATTATTATA
>Locus:intergenic1621_1:1083992-1083929(-)
TTCTTAATATTAAATCGAACGTTCAACATAATAATTCATACTTTTAAAAAAATTAAAATAAATT
>Locus:intergenic1635_1:1091130-1091046(-)
ATTCTTGAGACAATTAAAACCTCCGCTTCAGAAATAATAATTTCAAAAATGACTATGCAACAACAGGTAGTTCACGTTTTTGTTG
>Locus:intergenic1698_1:1133699-1133768(+)
TATGTTTTGAACAAGCGAGGTGGCTATTGTGAAAAGGAAATCGAATGTATTAACAATCATAAAAATTGTA
>Locus:intergenic1708_1:1138023-1138131(+)
ACTATTAGGATAATCGACGTAAGAAGAATCATATATATTAATGATGAAGAAGTCCATACAAAATCCGCATCATTTGTTGTTAATAATGGGACTATAATTAATCCGAAAT
>Locus:intergenic1711_1:1138829-1138754(-)
AATTCCATGTTGTCAAACCCTTTATATAAAAGTTTTGAAATTGTTCAAAACTTTTTGAACACATTATGTGTTAATA
>Locus:intergenic1724_1:1145594-1145630(+)
TCAATTGCATTAAATTGTTTGATAATTGAATTTTCTA
>Locus:intergenic1735_1:1151446-1151374(-)
CAAATATCATTAATTTTGAGATTTAAATGTCAATTATGTGTCTATCAATCCAATATACATACTCTAATAACGT
>Locus:intergenic1807_1:1206820-1206787(-)
AATAACACATGCACTTTATTAAAAATCCTCACAA
>Locus:intergenic1809_1:1207608-1207527(-)
ACTGAATTTACACTCATGACGATTATCTATAGGCGTTTTCTTTTAATAGATGTAGTATCATTAAATAAAAATTTTAAATGTT
>Locus:intergenic1826_1:1224025-1224067(+)
TCTTTACAAACATTCATACACCTGTTAATATTATTTCTTGTAG
>Locus:intergenic1857_1:1245071-1245008(-)
AACATAATGCCGTGTCTAAAGCAAATGTTTTTCAAGCATTTTTCCATAAATTTAAAGGTAATTC
>Locus:intergenic1874_1:1258410-1258476(+)
ATTAGTGAACTCAGGCAGAAGAGTGGGAGATTCCCGCTCTTTTCTATTTGCCAAAAAGGGAGGCCTG
>Locus:intergenic1891_1:1266347-1266305(-)
GCGGGATATCCATCTATTATTTACAAAATAGACTTATCGTCCC
>Locus:intergenic1909_1:1280494-1280437(-)
AAGTGTTTTGCGAATATTTGTTCGTATAAAATCTTGAAATCAAAACGCAAAAACGAAC
>Locus:intergenic1913_1:1283772-1283733(-)
ACATCTTCTCTTCTTTTTTATTGGTTAGAAAAGCACTCAT
>Locus:intergenic1955_1:1311338-1311302(-)
ATTTGTTTTTCGCACTTTAATAGTCATCTTCATTTTA
>Locus:intergenic1956_1:1312234-1312297(+)
AGATTGGAATGGATCGTCTTGAAATGCTCCCTTCAAAGTTTTCATTTTTTCAATGTCTACTTCG
>Locus:intergenic1957_1:1312397-1312325(-)
ACATTTGAGCTTTTTTATTTCCTTCACTCTCATCTTCTTAAACTTATATGTTCATTATACAAATATAAAAAGC
>Locus:intergenic1995_1:1334284-1334167(-)
ATCGTAATTATTACGATTTATATAATAACACAATCCTCACATAATTCAACAGTAAAGTTTCATTTCTTTGTTAAATCATTTTCTAAACCATCATATTTAAGATTAAAGTGTATTATCG
>Locus:intergenic2005_1:1338251-1338152(-)
TCAATTTGTTTATTCAATCATTATAATACTTTAACAAAATATAACAAATTTAAGACCAGCAAAAAAGTAATAAAAAAACGCTATTTCGCAAAAATAGGCA
>Locus:intergenic2009_1:1340855-1340783(-)
AAATTCATCACATTATTTCAAGAACTAGTTTATTCAAGTATTTTAATATCGATACTAAAAATAATATCAAAAA
>Locus:intergenic2011_1:1341178-1341142(-)
GGCCATTTCCATATCTGGAAAATAGCCTCTATCAATT
>Locus:intergenic2020_1:1348796-1348865(+)
TCAGCTTACAATAATGTGCAAGTTGGGGATGGGCCCCAACAAAGAGAAATTGGATTCCCAATTTCTACAG
>Locus:intergenic2077_1:1393954-1393915(-)
CAACTTAAAATAGTGGTTCATCATTATTTTACAAATCTAA
>Locus:intergenic2084_2:1398753-1398807(+)
TGGCTTACTGTCACCTTCTATATTGGGACTTATTCCGCAACTTGTATTGTTTGTA
>Locus:intergenic2084_1:1399316-1399379(+)
GAGTATGCTATAAGTATTTTGAATTTTATTTTTCAAAAAGTCTCATTATCACCACCTTTTAAAA
>Locus:intergenic2099_1:1409138-1409096(-)
ATGATTATTCCATATTGCAAAGAATATTTGAGTGAAATTTGCA
>Locus:intergenic2153_1:1437273-1437240(-)
ATAAATCAATGTTCTATGCTCTACGAAGTTATAT
>Locus:intergenic2161_1:1471699-1471639(-)
TTAAAGTTTTACACATTAAAATCAAAAACCATTCAATTATTCTATCGAACAGACAAATTTC
>Locus:intergenic2161_2:1471715-1471679(-)
TGGACTACTAATAAATTTAAAGTTTTACACATTAAAA
>Locus:intergenic2216_1:1507952-1507997(+)
GGTTTATGTATATTACTATTATATATTAACAGGTTGGTAAAGCGCT
>Locus:intergenic2232_1:1518555-1518657(+)
ATTTTTTATTCTCCCTCGTTAAATTTGTTGATTGTGGTGTTTTATCTTTTTGATGACTATTTAAAAAGTTTAATTGATATGCCAATATTCGAGACAAGACCTT
>Locus:intergenic2241_1:1523961-1523844(-)
TTAATGAGAATTAAATTTAATAATGTAAAATTCATCTTCGGGGTCGGGTGTAATTCCCAACCGGCAGTAAATAAAGCCTGCGACCTGCTAGTATGTATCATATTAGTGGCTGATCTAG
>Locus:intergenic2320_1:1572563-1572602(+)
CAATACTCAGATTTTAATTTTTTAACAAAGCCTGTTACTA
>Locus:intergenic2374_1:1608970-1609003(+)
TATAATATATCTGTAATTTATGGTCAATTAGTAA
>Locus:intergenic2389_1:1618521-1618452(-)
ACTCATGTAATTTTATTTTTAAGGACATATTACATCTGGCTAATGTGTAAGAGCCACTACATAATAAATC
>Locus:intergenic2417_1:1633450-1633390(-)
GAGTGGGACAGAAATGATAAAGAGCCACTAATGATTTATTATGTAGTGGTTCTTACACATT
>Locus:intergenic2416_1:1633458-1633560(+)
CCTACAATTTTGATTATGTATCACGTTCATAATACTTTCCAATTTGAAATACCCTGTTCGCAATTATTAGTTGAGTTATATCAACCAATACAGTGTAAACATA
>Locus:intergenic2489_1:1681187-1681115(-)
AACCGCTCAAATATAGGTTCAAGAACATTTTTAATGAAGAAAGCGATTGTCAATCAAGGCGTTGAAGGAAGAA
>Locus:intergenic2492_1:1683491-1683536(+)
TATATTTTATTATGTATATTTTCCTCAGTCTTCAGCCTTAATCATG
>Locus:intergenic2508_1:1692413-1692509(+)
ATAGTTAGTTATTACCAAAATGTAAATATACACTATTTTTCAAGAATTGAACCGCTTTTTCATTTAAATTTTTCAATATTGCTAAGCATAATTGATG
>Locus:intergenic2546_1:1716020-1716068(+)
AACAATCATCGTTTTAACATTAAACCTATTAACAATAAACAGGGAATAT
>Locus:intergenic2574_1:1740728-1740761(+)
TATCAAAAAGTTATTATTTTTCCGCACGATATAT
>Locus:intergenic2579_1:1745383-1745263(-)
CGCACAAACGTTGGAGCCCAACTTACATTGTTTGTAGAATTTCTTTTCGAAATTCTTTGTGTTGGGGCCCCACCCCAACTTGCATCGTCTGTAGAAATTGGGGGTCCAATTTCACTGTGTT
>Locus:intergenic2578_1:1745268-1745322(+)
AGTGAAATTGGACCCCCAATTTCTACAGACGATGCAAGTTGGGGTGGGGCCCCAA
>Locus:intergenic2583_1:1747556-1747523(-)
TATTCTACTGATTCAGTTACGACGTGGACGGGGG
>Locus:intergenic2620_1:1771065-1771113(+)
AAAATACATCTAAAGTTGTATAGTGTATTACTAGCAATAATTATAAAAA
>Locus:intergenic2629_2:1778032-1777981(-)
GCGCTACAATTAACACTAATAATTGATATTGATAATTATTATCAATTAAATA
>Locus:intergenic2629_1:1778235-1778145(-)
CTGTTGGAGATGCATTATTTCAGCAGTTCGGTTTTTTGCTGTGCTAAAAATAGATTCCATTTGGCGAATCTAACGACAATGTTTGAAGGTG
>Locus:intergenic2669_1:1804242-1804158(-)
TCTAAAGAAAACGTATTTCTTTATCTTTTCGAAATTCTCTGTGTTGGGGCCCTTACCCCAACCTGCACATTATTGAAAGCTGACT
>Locus:intergenic2699_1:1828409-1828352(-)
AAATGTGTACAAATAGGCTTATTTAACGATAAATTTTTCTCCTTGCATCTTAATTCAT
>Locus:intergenic2700_1:1830423-1830459(+)
AAACCATTTAAAACTTTTCATTTAATATCAACCTTAG
>Locus:intergenic2706_1:1833929-1834022(+)
TCATATCACATTAAATTAATTACTTATGTCTTATATTTAACACTTAATTTAGCGATTACGCAAATGAATGATTTTTCTAAATATTTTATTCTAA
>Locus:intergenic2719_1:1839939-1839906(-)
AAAATTGAATTATTATCAATAAGATTTTGCTTTA
>Locus:intergenic2718_1:1840457-1840562(+)
GAGCAAAACTATATGGCTATTATAGATGATTTTAATAAAACGCCACTTATTACGTATGGCATGTTTATTAAAGATAAAACTAGAAAGTTTAAAAGTGACATTTTTA
>Locus:intergenic2726_1:1846450-1846483(+)
AAATTTATAGGCAATTTTATTACAACAATGCACA
>Locus:intergenic2747_1:1855866-1855794(-)
GAACAACCAATGGAGACATTAGTAAGTGATTTGACATATGTAAAAGTCGGAGGAACATGGCATTACATATGTT
>Locus:intergenic2747_2:1855968-1855881(-)
AAAAATCTAGTTTCTGTTTATATGAAAGCTAAATACAAAAATCATCAAATAGAAACTAATGAAAAACGAATTAAAAATCATTTGAATC
>Locus:intergenic2749_1:1857608-1857569(-)
CAAAATACTGAGTCATTCAATCATCAAGACAGTTTAACTG
>Locus:intergenic2773_2:1871422-1871341(-)
TTCGTTTTGATTTTTATAGCGAAAAAGTTGAGCATCGGCAATTTTATCATATTGTTCGAGTATAAAGGGAACTATTTAAATG
>Locus:intergenic2773_1:1872510-1872462(-)
GGTCTTTTATATTTTTTTACTCTAAAAACGACATATACACATTATACAA
>Locus:intergenic2776_1:1874698-1874833(+)
CTAAGAAGTAATAATTATATTTCTAATATGATTAGGTTCGATGTTAATGGTAGTGATCATGCAAATCCACCAAATAATGAAAGAATACCTACGCCACATATACACATATATACTGAAGAATATAATAATGGTGGTA
>Locus:intergenic2791_1:1882307-1882238(-)
AAGTGGTTAACACATCGGATTGTGGTTCCGACATTCGAGGGTTCGATCCCCTTCAGCCGCCCCATAATCG
>Locus:intergenic2792_1:1883665-1883785(+)
CTAATTAAAGTGTATTGTCATCATTTCAATATCATTCAAAAACAGCTAAACCTTTGTCTCTGCTTCAATTTCACAAAAATAATTCCCGCTGAAAGTATCTATATTTACACATTACTTCCAC
>Locus:intergenic2806_1:1891503-1891566(+)
ATACTTATATTTTCATTGAGCCGAACCTTATATACACATTACATATACCTTACTTGCACAAATT
>Locus:intergenic2807_1:1891675-1891642(-)
TATAAAAAATGGATATGGCAGGGCATATGCAAAA
>Locus:intergenic2812_1:1899339-1899417(+)
TACGCCAAACATTTTCAGGCCGTTCTTAATGAGTCATTAAAAGTGAAACGCTTTTCCATCAGTCCGATACATGACCGAA
>Locus:intergenic2828_1:1907770-1907842(+)
CTGGTGGAAAGTCAGCTTACTATTTCATGCAAGTTGGCGAGGCCCCAACATAGTGAAATCGGATTTCTAATTT
>Locus:intergenic2832_1:1908830-1908869(+)
CTCCTCTTAGTTTGCATTTTACATAAAAACGGCGATATTA
>Locus:intergenic2841_2:1914753-1914720(-)
AATTGCGCTTTTTGTGTATTAAAAAAAGCAGGAA
>Locus:intergenic2841_1:1914795-1914723(-)
GTCTCCTTTAGTTTGGGTTTGGTCACTTTAAATTATAGAGGCAATTGCGCTTTTTGTGTATTAAAAAAAGCAG
>Locus:intergenic2842_5:1916881-1916986(+)
TGTGTTAACCACTTCACCACAGCCGCCATGGCAGGGGCAGTAGGAATCGAACCCACACCAAAGGTTTTGGAGACCTCTATTCTACCGTTGAACTATGCCCCTATTA
>Locus:intergenic2842_8:1917539-1917611(+)
ATTATAGGTAAATCGCTATTAATTATAAAATTAAATGGCGGTCTCGACGGGAATCGAACCCGCGATCTCCTGC
>Locus:intergenic2842_6:1918289-1918391(+)
GTCTGCCAGTTCCGCCACCCCGGCACTATAAAAATGGAGCAGAAGACGGGATTCGAACCCGCGACCCCAACCTTGGCAAGGTTGTATTCTACCGCTGAACTAC
>Locus:intergenic2842_1:1918986-1919061(+)
TCCACCTCGAACCTATTAACCTCATCATCTTTGAGGGATCTTATAACCGAAGTTGGGAAATCTCATCTTGAGGGGG
>Locus:intergenic2843_5:1919408-1919306(-)
GCTCAACGGATAAAAGCTACCCCGGGGATAACAGGCTTATCTCCCCCAAGAGTTCACATCGACGGGGAGGTTTGGCACCTCGATGTCGGCTCATCGCATCCTG
>Locus:intergenic2842_3:1919767-1919833(+)
TCTTTCCGTCCTGTCGCGGGTAACCTGCATCTTCACAGGTACTATGATTTCACCGAGTCTCTCGTTG
>Locus:intergenic2843_3:1919838-1919802(-)
TGTCTCAACGAGAGACTCGGTGAAATCATAGTACCTG
>Locus:intergenic2843_1:1919947-1919902(-)
CGAATCGAAGCCCCAGTAAACGGCGGCCGTAACTATAACGGTCCTA
>Locus:intergenic2842_2:1921545-1921632(+)
AGAGTGTCCTACAACCCCAACAAGCAAGCTTGTTGGTTTGGGCTCTTCCCGTTTCGCTCGCCGCTACTAAGGGAATCGAATTTTCTTT
>Locus:intergenic2843_2:1922275-1922206(-)
GTATTCAGTTTTGAATGTTTGTTCATTCAAATTAATGGGCCTATAGCTCAGCTGGTTAGAGCGCACGCCT
>Locus:intergenic2843_4:1922643-1922568(-)
GTGCTACAATGGACAATACAAAGGGCAGCGAAACCGCGAGGTCAAGCAAATCCCATAAAGTTGTTCTCAGTTCGGA
>Locus:intergenic2842_7:1922789-1922903(+)
CATCTCACGACACGAGCTGACGACAACCATGCACCACCTGTCACTTTGTCCCCCGAAGGGGAAGGCTCTATCTCTAGAGTTGTCAAAGGATGTCAAGATTTGGTAAGGTTCTTCG
>Locus:intergenic2842_4:1923434-1923530(+)
ATAACAGAGTTTTACGATCCGAAGACCTTCATCACTCACGCGGCGTTGCTCCGTCAGGCTTTCGCCCATTGCGGAAGATTCCCTACTGCTGCCTCCC
>Locus:intergenic2860_1:1934679-1934754(+)
ACAAAATCTAAAATTTATATTGTTGCTAACAAACTACCTTTAATGACTCGAAATATCAAAATCAGTATAGGAAAAC
>Locus:intergenic2893_1:1950704-1950617(-)
AAAAGTCAGCTTACGATAATGTGCAGGTTGGCGGGGCCCCAACATAGAGAAATTGGATCTACAATTTCTACAGGCAATGCAAGTTGGG
>Locus:intergenic2910_2:1961414-1961477(+)
TTTCGTTCTACCCCAACTTGCATTGTCTGTAGAATTTCCTTTCGAAATTCTCTTTGTTTGGGGC
>Locus:intergenic2910_3:1961517-1961613(+)
TCAGCTTCTATGTTGGGGCCCCGCCAACTTGCACATTATTGTAAGCTGACAGAAAGTCAGCTTCTATGTTGGGGCCCCACTAGAATTGAAAAAAGCT
>Locus:intergenic2910_1:1961610-1961664(+)
AGCTTGTTACAAGCGTATTTTCTTTCAGTCAACTACTGCCAATATAACATTGTAG
>Locus:intergenic2914_1:1965399-1965498(+)
TTATCATTCGTTTATCAAATCATTTTTTATGAAAACAACACTCTTTTAATATTAGACAACCCAATTCAATATTATGATTATGCAATTTTAATTATAAAAA
>Locus:intergenic2931_1:1977747-1977708(-)
TATATATCGTCGCTTTTTCTAAAACAATCTCATCGCATGA
>Locus:intergenic2938_1:1983422-1983476(+)
TTACACGATGCTGCGGTATACGTTTCATTACCACTCGTTCAAGCAATTGCTAATG
>Locus:intergenic2955_1:1992416-1992338(-)
TTAGAAAATATCTTACTGCTGTTCTCTATTTATACAATACTTCGTATTGAATGGCTTCGCTTTCCTAGGGTGCCGTCTC
>Locus:intergenic2956_1:1993020-1993077(+)
TTTAACATGACATTCAATATACATACGATTACTATTTATTTACAATATATTACAACTA
>Locus:intergenic2981_1:2007134-2007056(-)
TTTCGGGCTAGTTTATTAAATTTATTTTTGCGCTTTCCAAATCAATGTATATGTGTTATATTGTTTATGGGAAGTAGGT
>Locus:intergenic2984_1:2008776-2008809(+)
GTTGATGCATGTGTAACACATCATAACAAAAAAT
>Locus:intergenic2992_3:2011140-2011221(+)
ACCACCTCCTTATACTCAGATAGCCACCATCTATCCAACTTGCTCAAAGCATATTATAGCACATATACTTTTTTTACTGCTT
>Locus:intergenic2992_2:2011144-2011264(+)
CCTCCTTATACTCAGATAGCCACCATCTATCCAACTTGCTCAAAGCATATTATAGCACATATACTTTTTTTACTGCTTGTATACTTTCAGATTATTCTCGCTTTGTTCAAAACTATCTATA
>Locus:intergenic2992_1:2011167-2011257(+)
CATCTATCCAACTTGCTCAAAGCATATTATAGCACATATACTTTTTTTACTGCTTGTATACTTTCAGATTATTCTCGCTTTGTTCAAAACT
>Locus:intergenic3004_1:2023328-2023400(+)
CCTAACCAAACGGTTAAGGTTAAAACGCATCAATTAAAGCCTCTGCTTTTTCTTCAGAAATGTCATTGTTTTT
>Locus:intergenic3070_1:2054580-2054676(+)
TTGAAATTGGGAATCCAATTTCTCTTTGTTGAGGCCCCCACCCCAACTTACATTGTTTGTAGAATTTCTTTTCGAAATTCTCTGTGTTGGGGCCCCC
>Locus:intergenic3072_2:2056442-2056502(+)
TATAGAAGTGGATGCACTCTCATATTATGGCAATACCATAACTCCCGCACCATAATGATTT
>Locus:intergenic3072_1:2056609-2056657(+)
TCTAATATTTATTTGGAACGAATCATACTCGTCTATCATGGAATGTTCT
>Locus:intergenic3088_1:2064706-2064748(+)
ATAACACTTATAAAATCATGTTATAAACTTAACGTTAGGCTTT
>Locus:intergenic3116_1:2078796-2078865(+)
CAATCTATTTTTGGGGATGTTATTAATTATGAAAAAAATTTTATTTATCAAATAATGATAAATCGATGTT
>Locus:intergenic3134_1:2089269-2089326(+)
TTTATTAACCTATACTATATTTATCAACACAACAGTTTTTCCTTTCATTTTCAAACAT
>Locus:intergenic3138_1:2092298-2092331(+)
TTTTTTTTATTCACAATAAAAACGCTGATATTAT
>Locus:intergenic3155_1:2108613-2108577(-)
CAAGCGATTGTCACAAGTCAAGAAAGGTTCTTAGCGA
>Locus:intergenic3154_6:2111150-2111234(+)
TATCACCCATGTTCTGACTCCCAAGTTAAATTAATTGGCATTCGGAGTTTGTCTGAATTCGGTAACCCGAGAGGGGCCCCTCGTC
>Locus:intergenic3154_4:2111618-2111735(+)
CCGGGGTGCTTTTCACCTTTCCCTCACGGTACTGGTTCACTATCGGTCACTAGAGAGTATTTAGCCTTAGGAGATGGTCCTCCCAGATTCCGACGGAATTTCACGTGCTCCGTCGTAC
>Locus:intergenic3154_5:2112302-2112353(+)
CACTCGGTTTTGCTTGGTAAAATCTATATTTTACTTACTTATCTAGTTTTCA
>Locus:intergenic3154_3:2112719-2112818(+)
GTTACTCCACCGGCTTCGGGTGTTACAAACTCTCGTGGTGTGACGGGCGGTGTGTACAAGACCCGGGAACGTATTCACCGTAGCATGCTGATCTACGATT
>Locus:intergenic3154_1:2113515-2113548(+)
CAAGTTTTCCAGTTTCCAATGACCCTCCACGGTT
>Locus:intergenic3155_2:2114256-2114220(-)
TATGTCAACGTTAATTCCAAAAACGTAACTATAAGTT
>Locus:intergenic3154_2:2114649-2114706(+)
AAATTAAATTTAGAATTGACTGTCTTTCAAATCAAAGTTTATTTAATTTGTTCTTTTT
>Locus:intergenic3178_1:2135741-2135804(+)
CTTGTCTCCTTTAGTTTGGGTTTGGTCACTTTAAATTATAGAGGCAATTGCGCTTTTTGTGTAT
>Locus:intergenic3181_2:2137532-2137466(-)
TTTATTGCGATTAAATTTTTTTGGTGGTACTATATAGAAGTTGATGAAATATTAATGAACTTATATG
>Locus:intergenic3181_1:2137870-2137837(-)
GTGGTTTTGTGTGTAAATACAAAATTGCCTTTTT
>Locus:intergenic3250_1:2175965-2176067(+)
TTTAAAATCAAACTGTTTTATTTATTACTTATACGACATAAAAAAGAAGCAAACACCATTTTGTCTGCTTCTTTTAAAATTAATATCCCTACGTTATTAATAA
>Locus:intergenic3260_1:2181304-2181436(+)
TTTCACTACGATACCATTATTTACTCTAAGTTAAATAAATTACTTATTTATATTTTTTTAAATTTCAAAATTAATGTGCTATTCCTCATTACTCATCATTTTAATCAGAGACTTACAAATACACTGCGTACGA
>Locus:intergenic3294_1:2199798-2199882(+)
CCTTTATCGCAGCCTTTACTTTTTAGTAAAGACAGTGGCTTCTCTTATCAAGTTTCAAAACATATTATTTTGAAGAAAACGTCCA
>Locus:intergenic3307_1:2207710-2207623(-)
TTTTTCTTTCTCTTAGGCAGTAATAGGCAATTTACCTGTACTAGTATGAACTTAGTAGTTAAATCGTTCATTAAGATTAAAAAAACTT
>Locus:intergenic3312_1:2212191-2212242(+)
GATCACTATCCTCCTCGTCTACAAATACATATATTGCACTCTATAAAGGCCA
>Locus:intergenic3329_1:2230336-2230282(-)
CACTCGTTGGTTCGAATCCAGCTAGCCCAGCCATTAGAGCCATTAGCTCAGTTGG
>Locus:intergenic3328_2:2231805-2231880(+)
TATGATTTCACCGAGTCTCTCGTTGAGACAGTGCCCAAATCGTTACGCCTTTCGTGCGGGTCGGAACTTACCCGAC
>Locus:intergenic3328_4:2232980-2233058(+)
AAGCTATTTCGGAGAGAACCAGCTATCTCCAGGTTCGATTGGAATTTCTCCGCTACCCTCAGTTCATCCGCTCACTTTT
>Locus:intergenic3328_3:2233300-2233357(+)
TCTATTTCACTCCCCTTCCGGGGTGCTTTTCACCTTTCCCTCACGGTACTGGTTCACT
>Locus:intergenic3328_1:2235181-2235244(+)
TACACATGGAATTCCACTTTCCTCTTCTGCACTCAAGTTTTCCAGTTTCCAATGACCCTCCACG
>Locus:intergenic3332_1:2239146-2239179(+)
CAATATAACATTGTAGGGCCTAATAATTTATTTT
>Locus:intergenic3410_1:2282445-2282517(+)
CGACATAACATCGAGGTGTTTTGTATATATCGTCCGACAATTAACGTTTTAAGAAATGAGGTGAACGACGAGC
>Locus:intergenic3414_1:2286275-2286326(+)
AATGTCAATATTAAAATCTACATAAATGATTGTATAGAAATGTACAAAATTG
>Locus:intergenic3421_1:2287985-2287940(-)
ATGGTTTTGAGCCGACCAAGAAGAGGAACCGTCAGTCTATTATTGA
>Locus:intergenic3422_1:2289711-2289762(+)
CTTCCGATATTGAATGCATCAGTCCAATTTGATATAGAGCCAAATAATTTTA
>Locus:intergenic3480_1:2308650-2308689(+)
CTCCTTATTCGTCTACATTTAGTGATAGACTTCTCCACGA
>Locus:intergenic3482_2:2309464-2309563(+)
CGGATATTTAAAGACATTCATAATATTGCTTTATGTTATTTCGCTTCTTATTTTATCCTTACTTCAAAGAAAAAACGACTACCAATCATTGGCAGTCGTT
>Locus:intergenic3482_1:2309485-2309572(+)
AATATTGCTTTATGTTATTTCGCTTCTTATTTTATCCTTACTTCAAAGAAAAAACGACTACCAATCATTGGCAGTCGTTTTTTGTGTC
>Locus:intergenic3492_1:2315740-2315773(+)
TCAGTAAACTACTGCCAATATAACTTCGTAGAGC
>Locus:intergenic3564_1:2353625-2353718(+)
ATACTTGCCTTCAAATTCTCAATTAATTTAGTCATTACAAATCATGACATAAAACTTACATTACATATATCAACATGTTCCGCTACAAAACATA
>Locus:intergenic3568_1:2356572-2356611(+)
AATAATTGTTTAATAAACATGTTTATTTTTGATTATATTT
>Locus:intergenic3578_1:2361556-2361607(+)
ATATTAAAGACAACTAGACTAATTGATAATGAAACAGCAAAAAAAGTAATAG
>Locus:intergenic3614_1:2382272-2382326(+)
ACAACCCCTTTGTTTAATATCGAGTTTGCAAATTTACGTTTATCAGCATTTCTAT
>Locus:intergenic3666_1:2413679-2413712(+)
AATTACTATTTTTATAAAGTATCCTCAGCAATCA
>Locus:intergenic3692_1:2430508-2430553(+)
TCCCTCACCTTTTCATTATATCCGATTATACCTATTATAACAGTGA
>Locus:intergenic3702_1:2435925-2435964(+)
ATAATCTATCTCTCAAGGTTTAAATGTACATATCTATATT
>Locus:intergenic3703_1:2436861-2436771(-)
TTAGTACGATTGAAATCACTTCTTGTTATAAAAATTCTTAGTAGCCCTGTTACAAAATATTCGCTACAAATTATTCAAATCAACAACAATA
>Locus:intergenic3707_1:2440092-2440023(-)
CTAATCACGTTAAATGTGAATAAAGTGTGTCTAAAAACAATACATTGCAAATTGGATTGTAAACATATTA
>Locus:intergenic3712_1:2442710-2442776(+)
TTTTGCTTATCTATTCAGTATGAACGAATCAATTTATTTAATAAAGAGTTTTTACCAGATTGTAACA
>Locus:intergenic3718_1:2445467-2445533(+)
CACCTTCATCAAAATCATTTATTTTTTAATAGATATCAATACTCTGCCTATATATTAGAGGTCAATG
>Locus:intergenic3721_1:2447505-2447472(-)
TATTTTAGTTGGTGTATTCAGTGTTGTAGCATCT
>Locus:intergenic3735_1:2461424-2461385(-)
ATAATATACACTACAAGCGACCGATATATTGATGCTTGCT
>Locus:intergenic3766_2:2478989-2479052(+)
AGAACAAAGTATCGCACCAGAGTAGATACACAAATAATACAAATGAATCCATTTAAGTTGAAAG
>Locus:intergenic3766_1:2479184-2479220(+)
CTTAAATTGTTTACAACTGTCAACAATACCAAGGTTT
>Locus:intergenic3780_2:2492016-2492163(+)
AACTCCTCAACATCAAAATATATGCATAGCTACGTTCTCCAACATACTCGAATATGCGAGCCAATCCGCTTCACTTCAAATTTACTTATTTCAACCTTTATACCCTTTCACAGCAAATTTAGTCTCTTTCCTCTCATCCTTATACGCC
>Locus:intergenic3780_1:2492085-2492178(+)
TTCACTTCAAATTTACTTATTTCAACCTTTATACCCTTTCACAGCAAATTTAGTCTCTTTCCTCTCATCCTTATACGCCATTATAATGTAACTG
>Locus:intergenic3792_1:2497964-2498015(+)
TTTATTAAATGGATTTCTTTAGTATTTATAATTAAGAAAACGCTTACACACA
>Locus:intergenic3810_1:2513338-2513440(+)
TTTATAGCAAAAAAGTGTCGAAAATGTGAAATATTATTACAAAAGTCGAATTTTTGTAATAATGCACACGCATCCATTGTTACAGACGGACAACCGCCCATCC
>Locus:intergenic3849_1:2540390-2540345(-)
AAATGCAGAGTTTCATCTCGAACGCTATATCATAACAAATCATGCC
>Locus:intergenic3851_2:2541188-2541128(-)
ATCACCAATACTTCCCCAGTTTTGTACAGTACATTAACACAAGCGAACCCCATTAATGTAA
>Locus:intergenic3851_1:2541209-2541131(-)
ATTAATATCAATCACTTCATCATCACCAATACTTCCCCAGTTTTGTACAGTACATTAACACAAGCGAACCCCATTAATG
>Locus:intergenic3854_1:2542202-2542283(+)
CTTACAAAGAAAATCTATAATTTTAATCTAGGTCAAGGAAAAGCAGCCAAAAGTGTTTATATAAGATCAACGAAATATTGCG
>Locus:intergenic3860_1:2544530-2544572(+)
GGCAAGTTACATCAATCACACTTCAATTGCCGCCGACTAGGGG
>Locus:intergenic3884_2:2560148-2560295(+)
CCTTCTTGTTTCACTCGCTCTTCACCAGGTTGTAATTTTGGATTAAACTCACGTTTTGTTTCAAACGGTATCTCTACTGTTTTTGTTTCTGGTGTACCCGTTTTTGGTCCGTGTTTAATCACATCATCCACTGGCTCTTCGATCACTT
>Locus:intergenic3884_1:2560228-2560300(+)
TTTTGTTTCTGGTGTACCCGTTTTTGGTCCGTGTTTAATCACATCATCCACTGGCTCTTCGATCACTTTTCCT
>Locus:intergenic3884_3:2560469-2560604(+)
ATAATTTCTCCAGTTAATGGATTTTTTAGTGTTGGCGTCGTTATTGTCTTCTCACCTTTTTGTCCTTCTCTTGTTACTTTTTCTGTCCCTGGTGCTAAATCAGGATTAAATTTACGTTCTTTCTCGAATGGAATTT
>Locus:intergenic3915_1:2584059-2583996(-)
CAAGCAGTAAGCTTTCACATTGTTGGGGCTTATTGCTTTTTTACGTTGAAATTGAAACTTTTTA
>Locus:intergenic3964_1:2611634-2611667(+)
CTCAATTTCCGCTTCCATGTACAAAAAAAGCAGG
>Locus:intergenic3973_1:2616457-2616424(-)
GATACAAGGATGTCAGAATTGATTAACAGCGGAT
>Locus:intergenic4024_1:2650687-2650738(+)
AATTTTTCAAACATATTGTTACAATACACTTTTATTTTATCTTCATTTTTAA
>Locus:intergenic4055_1:2663993-2663954(-)
AGCATTTCCCTACATAATTTCCTAGTTAAAACTAAAAAGT
>Locus:intergenic4072_1:2672332-2672374(+)
CGCAGTAGTAGAAATTACTTTATCTCATTCATAATGAAAAAAA
>Locus:intergenic4093_1:2684274-2684220(-)
ATAATCAATATTTTGTCTAAAAATTCTGAAAAATCACAACTTTATGTTACGTATT
>Locus:intergenic4097_1:2687390-2687351(-)
ATTGATATAAAATTCTTAATTATCAGAATATATTTACAAA
>Locus:intergenic4182_1:2755146-2755203(+)
AACATTAAAAAGACTAAGGGTTCATCACTAATTATTAAAATCCTATATCGATTTTTCT
>Locus:intergenic4227_1:2792490-2792451(-)
TTTAAAATAAAATTGATAGTTAAAACGAATGAAATGAAAG
>Locus:intergenic4236_1:2798286-2798337(+)
TCACCTTATCATGACACAAAGGATATTGAAAACACGTATAATTATCTTTCCT
>Locus:intergenic4268_1:2814365-2814401(+)
TTATTTGAAGCTATATTTAAACTTCTATTGAGCTTAT
>Locus:intergenic2_1:274-331(+)
TATTTGACATATAGAGAACTGAAAAAGTATAATTGTGTGGATAAGTCGTCCAACTCAT
>Locus:intergenic7_1:3666-3591(-)
ATTTCTTTGTGTGTCATTAATATATTATACCTTTTTTTGTCACAAATTTCATTTAAAATAGAGGTAGAAACCGTTT
>Locus:intergenic29_1:22261-22222(-)
TACACAAACTTAACATATATCAACCCGTTCAGAACAAAAT
>Locus:intergenic29_2:22423-22306(-)
TTTAACCATTTGATATTCTACCAATATCGAGACCATAATGCAAATAAAAATCGAACATTGATTTTCGGCCTTTTTAAAAGAAAAATCATTTTAACAAATCGTCTTCAACGTCCTAAAA
>Locus:intergenic42_1:35814-35877(+)
AACTTTCTAAATAAGCTAACTGATAAAAAATCAGTTTGTCCACAGTCTGAAACAAGATTCCTAT
>Locus:intergenic64_1:42996-43068(+)
TACGATTTTGTACGTGCATGCTTGCCTAGGGGTATGGCTCGAGCCATTAGTCTCTCGCACATACTATTCCCTC
>Locus:intergenic75_1:50968-50935(-)
TCCCTCAATCCGAAAATTCAATTCGGATTGAGGG
>Locus:intergenic82_1:54718-54790(+)
GATTTTTTATTCATTGTTATTTATACTAAAGCACCCGATAGCTCTGAAAACAATCACAAATTCAACTTTTCAA
>Locus:intergenic85_1:55549-55513(-)
GGAAGTTTTATCCCCAACGAAAAAACATCTAAAGTGG
>Locus:intergenic85_2:55949-55859(-)
GAACTGACATTAAGCGTTCATTATAACCAATTAATTTTGATTTGGTTGATAACGAACTTTATTAATAACAAATATAGAAAAAGTACCCATA
>Locus:intergenic113_1:71726-71663(-)
TATATTGTTAGAAAATTGCTACTAAAGAGGATATGGAAAACCATCGTTTTCGATAAATTGTTTT
>Locus:intergenic117_1:77022-76908(-)
GTAATCATTGCGCTCCCTCCTTACTTTCATCAAAATCTTAACAAGAGTTATCTAATCGAAGTATTAACATTTAAGGAAAGTTATAAAGAAACTATAAAGATGATTAACAAAACAG
>Locus:intergenic191_1:122642-122588(-)
ACAATACACAACGATAGATATCATTTTATCCAAACCAATTTTAACTTATATACGT
>Locus:intergenic193_3:124156-124114(-)
GCCTTTTACTTCCTGAATAAATCTTTCAGCAAAATATTTATTT
>Locus:intergenic193_2:124240-124207(-)
GTATTAAACCGCTTTCATTATAAAAAATATCTCT
>Locus:intergenic193_1:124306-124210(-)
TCCGAAATTAAACCTCAGCACATTCAAAGCCCCACTTTATTCTTAAAAATATTTTTTAACTCATATGTATTAAACCGCTTTCATTATAAAAAATATC
>Locus:intergenic291_1:197185-197134(-)
CTTCTTTCATATCATAATACTCATTACTTACTAAAATTGCATGATGATATGA
>Locus:intergenic332_1:232668-232788(+)
TCACTATCTATGACTCAAAAGGAGCTAGCAAATAAAGTTGGAGTAACTAGACAAACAATATCTCTTATAGAAAAGGGTGTACATAACCCCTCTCTATCACTATGTAAAAATATTTGTTCGG
>Locus:intergenic332_2:232882-232948(+)
TCAGAAACTGCTATTATTTTGAAAAGAAAACACACGTATTATAAATTTAAAATACCGAAATATAGCA
>Locus:intergenic343_2:241633-241498(-)
AAATCACACATTATAAAAACGCCTCACATCATTCATTTAATTGTACCGAATCACATCAAGTTAGATTTTAGACTAACTATTGTGGTGTACATCAAAAACGAATTTGTGGGGCGTTTTATATTTTACAAAGGCGACT
>Locus:intergenic343_1:241621-241504(-)
ATAAAAACGCCTCACATCATTCATTTAATTGTACCGAATCACATCAAGTTAGATTTTAGACTAACTATTGTGGTGTACATCAAAAACGAATTTGTGGGGCGTTTTATATTTTACAAAG
>Locus:intergenic359_1:252479-252374(-)
AAATATTATATTCAGAAGCCTTTAAAGTATGTCGTGTCTATGACCATTGTGACAACAGGCTTTTTTTATTATCATATACCTCACTATCGAAAAGGTTATATACTCT
>Locus:intergenic375_1:266914-266875(-)
TCCAGTTCGGTACGACTTTCTAAAGCAATTATTATTGCTG
>Locus:intergenic385_1:275729-275660(-)
TGTCTCTTCTTTTTCTGTATTTCTTCGATGATTAAGACCTTCCATAGACTTACCTACTTTCACTTTTCAT
>Locus:intergenic395_1:280874-280838(-)
AAAATGTCATACAATTATCAAATTTGCCATTTTATTT
>Locus:intergenic396_1:282305-282398(+)
ATTCCAAAAATTGTAAAACCTTACCCAAAAAATTGTATAAAGGGCTATTTGATACAACTATATGTGTCGAGTAGCCCTATTTTTAATGTAGTGA
>Locus:intergenic396_2:282377-282413(+)
AGCCCTATTTTTAATGTAGTGAAAGTCGTTGTTGAAA
>Locus:intergenic461_1:327022-326959(-)
CTATTTTTTGAAAAAGTGCTCCTTACTCAAATAATATATAAATTATTAGTATATGTATATAGTT
>Locus:intergenic499_1:348406-348349(-)
AGTTATTCAAAAATATTAGTTTTTAAAATTAATTTTGTGAAATTATTCACAAATAAGA
>Locus:intergenic510_1:355677-355725(+)
AAACGCTGGAATGATTTAGGTGTTAAAAATGTTATTGTGACAAATGGCG
>Locus:intergenic537_1:374461-374428(-)
ACTATCATTAACCATTTTCAAATACCCAATCACT
>Locus:intergenic566_1:392746-392782(+)
CCGAGTGCCTGTTTTTTTGTTGCTGTATTGCGGATTA
>Locus:intergenic576_1:397174-397207(+)
GAGGTGACATCTCTATATCATATCATTTGTTTTT
>Locus:intergenic584_1:407958-407994(+)
GTCAACAATTATTCAGAAAATTTTGATTTAAAAGTTA
>Locus:intergenic600_1:413055-413091(+)
GAAAAGGGACAGAAAAGGGCAAAAAAGGATGATGTGA
>Locus:intergenic609_1:416664-416613(-)
AAACTCATAACAAAAGCTTATATGCTATATAGATTGTATTACCCCTTGTTTT
>Locus:intergenic613_1:417795-417735(-)
CAATATCATATACATTTACATTATTTTTTCTGCCGAATTCATAGCTTGATTATTTTATGTT
>Locus:intergenic629_1:423347-423278(-)
ATTAAATATAGACACAACCTTTTAAATCATCAACTACAAAATCCATTATCAAAGCACTTTATATTATCTT
>Locus:intergenic633_1:425885-425843(-)
ATTCTTAGCATACTAGTCGGAATTATATTCAAAAATTTGAGGA
>Locus:intergenic659_1:440920-440851(-)
CTTTTTTATACAAATCACACTTTATACCATTTTTATTTTAAAAACTGTAAAACTTTCAGACACAAAACAG
>Locus:intergenic692_1:459610-459712(+)
AGGACGTCAGTCTTAATTCTATTAGCATCAGGTTGCAGTGGCGTATTTGACACTCCTGAAGATTCAAAAGAAACACAAATCAAAAAGAGCTTTGCGAAAACGT
>Locus:intergenic704_1:464641-464674(+)
ATGAAATATTCAAATGTTTATAAAATTAAAGCAG
>Locus:intergenic709_1:467644-467557(-)
ATATGTTTAATGCGGGACAGTAATTTAAGTTGTGTTTTTACAATTGTGAGTGTGGTATTTCGATTAAGAGAGCGTTACTTTACATGGA
>Locus:intergenic730_1:481885-481918(+)
AATGTCATAGTAGTCTCACAATTCATCATTGTCA
>Locus:intergenic737_1:484925-484805(-)
TTGCTTAACTTTCCTAACATTCTTTTATCCGAATTTATGAATACTACATCATTATACGATTTTATTATGTATAATAGGTTGATGTTTGATGACATTATGATTACAAAAAAATCATATACTG
>Locus:intergenic765_1:506747-506687(-)
CGCGCTTTACGCCCAATAATTCCGGATAACGCTTGCCACCTACGTATTACCGCGGCTGCTG
>Locus:intergenic764_1:507179-507224(+)
CTAGAGATAGAGCTTTCCCCTTCGGGGGACAAAGTGACAGGTGGTG
>Locus:intergenic764_4:507550-507583(+)
TTCCCGGGTCTTGTACACACCGCCCGTCACACCA
>Locus:intergenic765_5:507852-507798(-)
ACCTCACGCTTATCAGGCGTGCGCTCTAACCAGCTGAGCTATAGGCCCATTAATT
>Locus:intergenic764_2:507845-507893(+)
CGTGAGGTCGGTGGTTCGAGTCCACTTAGGCCCACCATTAATTTAATAC
>Locus:intergenic765_2:508051-507961(-)
AAACTCTTTATTCACTCGGTTTTGCTTGGTAAAATCTATATTTTACTTACTTATCTAGTTTTCAATGTACAAATAATGGTGGAGACTAGCG
>Locus:intergenic764_3:508942-508981(+)
TCAGGTAACACTGAATGGAGGACCGAACCGACTTACGTTG
>Locus:intergenic765_3:509239-509134(-)
GGGACCTTAGCTGGTGGTCTGGGCTGTTTCCCTTTCGAACACGGACCTTATCACCCATGTTCTGACTCCCAAGTTAAATTAATTGGCATTCGGAGTTTGTCTGAAT
>Locus:intergenic765_6:510864-510765(-)
ACAGCTCCTCTCAAATTTCCTACGCCCACGACGGATAGGGACCGAACTGTCTCACGACGTTCTGAACCCAGCTCGCGTACCGCTTTAATGGGCGAACAGC
>Locus:intergenic765_4:511726-511600(-)
AAACTCGTTGCGCTCTTTTCTCGTTTCGTCAGATTCAAACGTTTTCACTTCGCCAAGCCATTTTTCTTTGTGTTTACTTTTTATTTTGACGTTTTAGACATAAAAAAAGAGACCTCACGGTCTCAAT
>Locus:intergenic772_1:516824-516911(+)
CAAGCACACTCAAATAGTGTTATAATTATAAATGAATATGGTTTGGATAAGTCTGAGACAATGCATGTTTCAGGCTTTAATTGTGTAT
>Locus:intergenic796_1:529570-529603(+)
ATAATAGTTTCGTTCGTGATTATACGAATAAATA
>Locus:intergenic809_1:540776-540719(-)
TTAGTTTTATCAATCTCTATATTTTTCAACTTTTCAAGACATATGTCTTGTCTAAAAT
>Locus:intergenic818_1:549357-549393(+)
GTGTATGGTTTTGTACATATGTGTATGATAGAATACT
>Locus:intergenic819_2:549839-549776(-)
CCGGCTATATCTAAGAATAAATGGTGGAGAATGACGGGTTCGAACCGCCGACCCTCTGCTTGTA
>Locus:intergenic819_1:551146-551095(-)
CGCTTGCCACCTACGTATTACCGCGGCTGCTGGCACGTAGTTAGCCGTGGCT
>Locus:intergenic819_4:551332-551197(-)
AGTCGCCTTCGCCACTGGTGTTCCTCCATATCTCTGCGCATTTCACCGCTACACATGGAATTCCACTTTCCTCTTCTGCACTCAAGTTTTCCAGTTTCCAATGACCCTCCACGGTTGAGCCGTGGGCTTTCACATC
>Locus:intergenic818_2:551870-551972(+)
TCAAGCAAATCCCATAAAGTTGTTCTCAGTTCGGATTGTAGTCTGCAACTCGACTACATGAAGCTGGAATCGCTAGTAATCGTAGATCAGCATGCTACGGTGA
>Locus:intergenic819_3:553425-553368(-)
TTCGGTAACCCGAGAGGGGCCCCTCGTCCAAACAGTGCTCTACCTCCAATAATCATCA
>Locus:intergenic819_5:555029-554975(-)
CAGGATGCGATGAGCCGACATCGAGGTGCCAAACCTCCCCGTCGATGTGAACTCT
>Locus:intergenic837_1:568378-568249(-)
TTCAACGACTTAAAAATGAATATTATGTACTGTAAAATTAAACTTCAAATTAACTATTCAAATACGTTAAAATTGATTCTAATTTTGTATGTCTTGATTGCTATAAGAATAACTTTATTAATATCTAAAA
>Locus:intergenic837_2:568393-568285(-)
GCACTACATAAGCATTTCAACGACTTAAAAATGAATATTATGTACTGTAAAATTAAACTTCAAATTAACTATTCAAATACGTTAAAATTGATTCTAATTTTGTATGTCT
>Locus:intergenic857_1:578676-578631(-)
TATTATAGCAATACTTGCTATAAAACTTTGATTATTAAGTTTAAGA
>Locus:intergenic877_1:594933-594900(-)
ACAACTAAATTCTACAAGATGCTTTTAAAATTCA
>Locus:intergenic911_1:622062-622002(-)
TACACCATTAATATAGCATCATTTTTAATGTTTAACACTTTTCAAATTCCAACAAATTTTT
>Locus:intergenic917_1:625144-625093(-)
TCATATGCTATCACTACTTTCCTCATCATATTAAAATGTTTATATTCGATTT
>Locus:intergenic955_1:649520-649430(-)
ATCCCTTTAATTTTATGTGTAATACATTTTTCGATACTTCAAAAGACATTAAAATATTATCAACTTACTATCATTAAAAATTTTATTCATT
>Locus:intergenic957_1:650312-650279(-)
ATTAAAACTGTTAATATTAACATGGGATATCCAT
>Locus:intergenic958_1:651657-651735(+)
CTTTTTTCAATCCTAGTCAGGGGCCCCAACACAGAGAATTTCGAAAAGAAATTCTACAGGCAATGCAAGTTGGGGTGTG
>Locus:intergenic958_2:651657-651708(+)
CTTTTTTCAATCCTAGTCAGGGGCCCCAACACAGAGAATTTCGAAAAGAAAT
>Locus:intergenic1000_1:680397-680469(+)
TTTCGTTCAAAGAGAAGCAGCTGTTCGCAGTTTAATCAAAACCACATAAAGCTTTTAACTTTACTCTTTGATT
>Locus:intergenic1020_1:692025-692133(+)
AAAAGCAATGGTTATTCCTACTTACGGAAATCATTGCTAATTCACTTCACCTTAATTAAATTGTTGAAAATAAAGTTTTCTGCAGTTAATTTGAAAAATAATGCAAATA
>Locus:intergenic1026_1:696299-696377(+)
GCAGGTGTAAATGCATTTATTATTTCTGGTAACTTAGGTGAAGGCGGGGTTACAGGTTTAGCAATTATTTTATATTATG
>Locus:intergenic1037_1:702487-702418(-)
CTCCAGATTTTATTAAACATTTACATATATACTATCATATTTTTTATAAAGTTTCATTTGAAAAAGGTTT
>Locus:intergenic1127_2:757568-757487(-)
CAAACACTTCCTGTTCACATAACACTACAAATCGCATTATGTTGCTTAATCTTATGTTTATATAAATTACACACAATAAATA
>Locus:intergenic1127_1:757710-757638(-)
TTCACAGCCCCCCTAGCTTGTAGAAATCATACTTTCCTTTTTTCAATATATATACAACTATTAAATCCCATAA
>Locus:intergenic1148_1:774870-774909(+)
ATCTTATGTGGCGTTGTTATATTTAAATCTATAATTATGT
>Locus:intergenic1150_1:776393-776429(+)
ATAGATGATATTGTTTTGTATCAATTGCTTTTTTGCT
>Locus:intergenic1160_1:782416-782503(+)
CCGAACAAACGTTCTGTGTTTATTTGTCGGAATAATAGGGCATTACACTTTTATGAATGTTTGTGTTATTACATAAAACAAATATCAA
>Locus:intergenic1164_1:786846-786897(+)
GTGTTCTATTTTACTTTAAGCAAACAAAATACACATTCCGAAAAATTAAATT
>Locus:intergenic1203_1:810536-810452(-)
GTTTTAACAAACACAACTTTTAAAAAATATATTCTAACTCTATCTACCGAATTGTACTTAAATATTCATAAACAAATCATATTCC
>Locus:intergenic1221_1:823206-823173(-)
TATCCAAATAACTTACAACTCAACATCTTAATTC
>Locus:intergenic1220_1:823486-823540(+)
AATTTCTATAGAAAAAGTATTACTTTATCGTTGTACCACCCCAACTTGCACATTA
>Locus:intergenic1315_1:872520-872487(-)
ACAGTGGCTTCTCTTATCAAGTTTCAAAACATAT
>Locus:intergenic1445_1:957940-957901(-)
TTATATATACAATATTTACTATATATCAATATTTTTTTGC
>Locus:intergenic1463_1:972405-972330(-)
ACTATTACTTTTTCAGCTTTTGAAATCAATAAAAAAAGAGACTCCAAAGAGTCTCCTTTCATAGTGCGTTGCTTAA
>Locus:intergenic1486_1:986261-986300(+)
TTGGATCAAACAGCACCAGTTTATATGAATAACTTATTTT
>Locus:intergenic1523_1:1010896-1010812(-)
CATTTTTCTAATATTGATTCCGTTGAATATTTTTCTATAATGTTTTCTCTCGCTTTCGAACCAAACTCCTCTGCTAAAACATCAT
>Locus:intergenic1545_1:1025704-1025671(-)
CCACTACATATTATTTATAATATTATATGCTTTT
>Locus:intergenic1557_1:1034494-1034425(-)
ACCAACGTATTCGTCTTCATTCATTTTAGTCTGATGCCAACTCACCAAATGATTTCCCCTTTTATCAGTT
>Locus:intergenic1597_1:1069971-1069854(-)
CATTACACATCTTCATTACTAAGTATATCTGTTGACAGTTACGTCATTTATAATATAATTTTTAAAGTCAAGATGATAAATAAATTTCTAAAGTATCATTGCTTGGAACCAACACTTT
>Locus:intergenic1639_1:1096152-1096113(-)
TATGATATCTTAGATTGCATAAAAAGACTAGGTTTAATAA
>Locus:intergenic1643_1:1097773-1097719(-)
TTTCCCTACACTCTATATCATAACCTATCTTTATGTTTTCAGGTTGAATTTCATT
>Locus:intergenic1664_1:1110709-1110766(+)
ATAAAAAATAAAAAGAAACTACTATTTTTATGTTTGTTAGTCATTTTAATCGCAACTG
>Locus:intergenic1676_1:1119375-1119417(+)
AAGTCATCTATAGAGATTGTGTTGTTGTTTTATCATAATTGCA
>Locus:intergenic1701_1:1134556-1134505(-)
TTGAGTGACGTTTACTACTATTATTATACTATCAACAAATTCAATAATACCT
>Locus:intergenic1708_1:1138026-1138122(+)
ATTAGGATAATCGACGTAAGAAGAATCATATATATTAATGATGAAGAAGTCCATACAAAATCCGCATCATTTGTTGTTAATAATGGGACTATAATTA
>Locus:intergenic1724_1:1145385-1145442(+)
AAATCTCCTTTGCGTGAATTACCCAAAGTATATAAGCTATTACACCGATTCGGAATTA
>Locus:intergenic1736_1:1152164-1152206(+)
TTTGGTAATGCGTATAAAAATACCTATAAACGTCCTGGGAGGG
>Locus:intergenic1791_1:1190952-1190913(-)
AAATTGCATGCCATAATTTCTATTAAGTCTAACAATATCG
>Locus:intergenic1891_1:1266159-1266126(-)
ATGTTAATATTTGTAAAAAGCTTTTTTAATATAA
>Locus:intergenic1931_1:1296609-1296537(-)
ATTAACTTTTATTATATTTGTTATGATACTATCGATATGAAAGCGTTGTCAATGGTTTTTGTAAAAATTTTGT
>Locus:intergenic1953_1:1308595-1308514(-)
AGTGAAATCCCATCTTTCCAAATCAAAAAAGAGCTAAAGCAAAACGCTCTAGCCCTTGATATTACTGATTTCCCATCATTGT
>Locus:intergenic1952_1:1310227-1310260(+)
ATAGAATATATGAAGACAAGAAATTTTATAAATA
>Locus:intergenic1955_1:1310984-1310936(-)
AATTTTGGAATCATAAACCAAATGCTATATTACAATATAATTATCACAA
>Locus:intergenic1955_2:1311066-1311003(-)
CCATGTAACTTTGTAATAAAAACATTTTCAAATAAATGTACCAAAAACTTTCATGAAATAAAGT
>Locus:intergenic1958_1:1313377-1313473(+)
AAAGAAATGCTTGATATGATAAGTAATGGTAAAATAAAGATGCAATTGAATAATGAAAAACAACAGCGTCATATTTTAAACACAAATGAATATAATA
>Locus:intergenic2001_1:1336961-1336841(-)
ATTACAGATTCCTGCAAAATGTTACACAAATTAAAACTCGCCCCCGTAATAATTTACAGGAGCGAGCCATTATTATTTTTTTCTTTCTTTTTTATTAAGTATATCTTTGACGCGTTCAAGT
>Locus:intergenic2021_1:1348946-1348913(-)
GTCGTCCCACCCCAACTTGCACATTATTGTAAAC
>Locus:intergenic2078_1:1395366-1395399(+)
ATACTTCGTATTGAATGGCTTCGCTTTGCCCGTC
>Locus:intergenic2153_2:1437105-1437009(-)
AATTGTATTCCCAATTTCTACAGACAATGCAAGTTGGGGTGGGACGACGAAATAAATTTTGCGAAAATATCATTTCTGTCCCACTCCCTTAAAACTT
>Locus:intergenic2153_1:1437197-1437140(-)
TTTTCAATTCTAGTCAGGGGCCCCAACACAGAAGCTGACGAAAAGTCAGCTTACAATA
>Locus:intergenic2152_1:1437178-1437268(+)
CCCCTGACTAGAATTGAAAAAAGCTTGTTACAAGCGCATTTTCGTTCAGTCAACTACTGCCAATATAACTTCGTAGAGCATAGAACATTGA
>Locus:intergenic2167_1:1475678-1475612(-)
ATAGAGTTTAAAGAATTATATTTCATCCAAATAAATTACCATACACTACAAAATAGTACAGTTACAA
>Locus:intergenic2232_1:1518677-1518788(+)
AAAATGAAAAAACCGCTACATACTTATAAGCGCAATTTAAGTTCTCCAAAATATTTAGAGATACTTATAATATGCACGTTTGTATATAGCAGTTCAGTTACAATTTATATAG
>Locus:intergenic2250_1:1533314-1533383(+)
CACATGCTTTTCTTTACAAAAGTATTATATCACAGGAAAGCGCATACAGTTATTAAAAACCTAAAATTTT
>Locus:intergenic2389_1:1618344-1618281(-)
AGAATAACAGCAGATAGTCCAACAGGATGTAGCCGATTGGATAAACAGTCTGAGAAGCGGGGCA
>Locus:intergenic2410_1:1631514-1631586(+)
ATCCTAGCATTTGTTATTTTATCACATTTTAATCACTACAACGACAAGTATCATGATTTTCATTACTGTATAA
>Locus:intergenic2416_1:1633497-1633584(+)
CAATTTGAAATACCCTGTTCGCAATTATTAGTTGAGTTATATCAACCAATACAGTGTAAACATAAAAATTCCAAACCGTTTAACAGTA
>Locus:intergenic2440_2:1653033-1653141(+)
CCATTGCCTGTTGAAATTAGGGTTCCAATTTCTCTGTGTTGGGGCCCCGCCAACTTCCATTGCCTGTTGAAATTGGGGTTCCAATTTCTCTATGTTGGGGCCCCGTCCC
>Locus:intergenic2440_1:1653053-1653101(+)
GGTTCCAATTTCTCTGTGTTGGGGCCCCGCCAACTTCCATTGCCTGTTG
>Locus:intergenic2482_1:1679953-1679995(+)
CTAAAATTCCCATTTTTTAATAACATAATTAAAATAATAATGA
>Locus:intergenic2496_1:1684614-1684647(+)
CCGATAGCTCTGAAAACAATCACAAATTCAACTT
>Locus:intergenic2544_1:1713808-1713865(+)
AATTTATGGTTTATATCTATTTCGGCATCTTTACCTTTCACTTGTTCAACTTATGTAC
>Locus:intergenic2559_1:1726910-1726853(-)
ATTGGAATAAATTCGGTTGTCAATTTTGTCATTAGCATATATCGTTTTGTAAGTTATA
>Locus:intergenic2578_1:1745334-1745367(+)
TCGAAAAGAAATTCTACAAACAATGTAAGTTGGG
>Locus:intergenic2583_1:1747597-1747525(-)
TGTGGAAGTTATCGTCTGCATATTTTTAGTGGGTGTTTTTATATTCTACTGATTCAGTTACGACGTGGACGGG
>Locus:intergenic2608_1:1763078-1763156(+)
TATATACCCACCACATTTGGTGGAGAACCAAAATTATATGGAGCTACCCTATTTTACAATCAACTTAGAATTTACAAGT
>Locus:intergenic2625_1:1773942-1773843(-)
AGTGAACATTATCTTATGATTATGTTTAAGTTTGGTGGTAACGTGCAATCGCGCCCTTACATATTTGTTGTAAGGGTTTTTTTTACGTTCAAAAAACTTT
>Locus:intergenic2628_1:1778088-1778190(+)
TTGCATCGCTTTCCTATTCTTCAAACCCACTTTTTATCTTCATATACATTAATTAACCACCTTCAAACATTGTCGTTAGATTCGCCAAATGGAATCTATTTTT
>Locus:intergenic2633_1:1782165-1782129(-)
TTAGAAATGTTATGTATAATATTGAGAAAGAAAGCGT
>Locus:intergenic2660_1:1799448-1799529(+)
AAAATACTTTTTTCCATCAGTCCGATTTATTATAGAACCTTTATCTATAGAACCATTATAGTACGAAAAAACACTTATGATT
>Locus:intergenic2664_1:1801060-1801135(+)
GAGCCATATATTCTAATTTATAACACCATACTGGTACAAATATTATGTCCAGATAATTATTGTAAATCCTCAACCA
>Locus:intergenic2676_1:1815702-1815807(+)
GTAATTAAAATCTTAATAAAACATAACAAGAACGCTTTAGATTGTTTTGTAACAGAAAGTAATTCATACCAAAAAACACCAAGCAACCGAAACGTTACTTGGTGTC
>Locus:intergenic2700_1:1830565-1830682(+)
AGCTTCTTAATCAATACCCTTGATTACAAAATAAATTCAACTAAGGTGATTGGCCATACACTCAAGATATGGCTAATCACCTTTTTCAATGCAAAACAAAGAGTATATTTTGCAAAAT
>Locus:intergenic2718_3:1840334-1840418(+)
TTATCCTATGACCTATTTCAAACCCCAACAGATACTAGAACTTTAATTCCATTTTTAACAATGATTCAAAATACCTTCGGTTATT
>Locus:intergenic2718_2:1840472-1840574(+)
GCTATTATAGATGATTTTAATAAAACGCCACTTATTACGTATGGCATGTTTATTAAAGATAAAACTAGAAAGTTTAAAAGTGACATTTTTAACACTCAAAATT
>Locus:intergenic2718_1:1840763-1840910(+)
ATCATGAAGAATTATAATTGGGAATACTTTAAAGCCCAAATTAATCAAAAGCTTTCTGAACCAGAAACGAAAAAAATCTATAGTCAAAGAAAAATTGATGTAGAGCTTGTTTTTGGATTTATGAAGGCTATTTTGGGTTTCACTCGAA
>Locus:intergenic2747_1:1855572-1855470(-)
GATAACGCAGTTGCGGAAGCAACGATGAAAGCAATGAAAACAGAATTTGTAAAACAAATGCAATTTGAAAACTTAGAACAGTTAGAAACAGAATTATTTGATT
>Locus:intergenic2746_1:1855509-1855602(+)
ATTGCATTTGTTTTACAAATTCTGTTTTCATTGCTTTCATCGTTGCTTCCGCAACTGCGTTATCATAAGGACAACCTTTGGTACTTAATGAACG
>Locus:intergenic2747_2:1856658-1856619(-)
GATTTTTATTGGTGCGGCTATATGTCACCTATTTTGTATT
>Locus:intergenic2762_1:1865891-1865972(+)
ATCTTTCACATCCAACATTTTTACTTTAGTTTTTATAATTCAAAACAACAAAACGATGTTAAAAAATTATTCTATTTTTTAG
>Locus:intergenic2780_1:1877120-1877168(+)
AATGAACCTTATTATAAATTCACGCTTATAGATAGTTCAGGTTGTAGTG
>Locus:intergenic2785_1:1878979-1878940(-)
GTAATACATCAAATTTATAAAAAATTAAAATATGGAGTTG
>Locus:intergenic2788_1:1880607-1880691(+)
ATTATCTTTTATTGTAAAAATAACCAATTCTTCTTAAATCATCATGATTCTATCCCACTTATATATTATTACTCGTTAATCTGGT
>Locus:intergenic2791_1:1882138-1882102(-)
TTCCACAGTAGCTCAGTGGTAGAGCTATCGGCTGTTA
>Locus:intergenic2791_2:1882472-1882376(-)
GCCTGCCTGTCACGCAGGAGATCGCGGGTTCGATTCCCGTCGAGACCGCCATTATTATTACCATTACGGTTCAGTAGCTCAGTTGGTAGAGCAATGG
>Locus:intergenic2806_1:1891484-1891559(+)
ATCATTATCGACAAACAACATACTTATATTTTCATTGAGCCGAACCTTATATACACATTACATATACCTTACTTGC
>Locus:intergenic2839_1:1913043-1913001(-)
TATAATAGCGGATTTTTTATGTACAGTCTTTTAAAAAGAAGCT
>Locus:intergenic2842_4:1916772-1916841(+)
CAACGAGTGACGGAGTCAAAGTCCGTTGCCTTACCGCTTGGCTATAGCCCATTAATAATAAGGGCGGCTG
>Locus:intergenic2843_5:1917540-1917477(-)
ATAATGGAGGAATACCCAAGTCCGGCTGAAGGGATCGGTCTTGAAAACCGACAGGGCCTTAACG
>Locus:intergenic2843_2:1919553-1919481(-)
GGAGGCGCTCAAAGGTTCCCTCAGAATGGTTGGAAATCATTCATAGAGTGTAAAGGCATAAGGGAGCTTGACT
>Locus:intergenic2843_4:1919553-1919481(-)
GGAGGCGCTCAAAGGTTCCCTCAGAATGGTTGGAAATCATTCATAGAGTGTAAAGGCATAAGGGAGCTTGACT
>Locus:intergenic2842_2:1919794-1919878(+)
CATCTTCACAGGTACTATGATTTCACCGAGTCTCTCGTTGAGACAGTGCCCAAATCGTTACGCCTTTCGTGCGGGTCGGAACTTA
>Locus:intergenic2842_5:1920064-1920145(+)
GCCTATTCACTGCGGCTCTTCTGGGCGTTAACCCTAAAGAGCACCCCTTCTCCCGAAGTTACGGGGTCATTTTGCCGAGTTC
>Locus:intergenic2843_6:1920217-1920163(-)
GTGCCCGTACCGCAAACCGACACAGGTAGTCAAGATGAGAATTCTAAGGTGAGCG
>Locus:intergenic2843_1:1922220-1922145(-)
TTAGAGCGCACGCCTGATAAGCGTGAGGTCGGTGGTTCGAGTCCACTTAGGCCCACCATTAATTTAATACCTATTT
>Locus:intergenic2842_1:1923094-1923130(+)
TTTGATCCCCACGCTTTCGCACATCAGCGTCAGTTAC
>Locus:intergenic2843_3:1923236-1923203(-)
AAACTGGAAAACTTGAGTGCAGAAGAGGAAAGTG
>Locus:intergenic2842_3:1923444-1923489(+)
TTTACGATCCGAAGACCTTCATCACTCACGCGGCGTTGCTCCGTCA
>Locus:intergenic2842_6:1923805-1923871(+)
CTCGTCCGTTCGCTCGACTTGCATGTATTAGGCACGCCGCCAGCGTTCATCCTGAGCCAGGATCAAA
>Locus:intergenic2854_1:1931312-1931420(+)
ATAGAGGTTGGATACATAATTTGTAGATGTAAATTCTTCTTACAATTTACATTTTTAAAATTAAGATATCTCAACCTCTGTCATATTCATGTGATTAAATACGTTGTCT
>Locus:intergenic2869_1:1939513-1939447(-)
AAAAAAGTAAGTATGATGGCGTATACGATTGTAAGCCCTTGGACTGATTTTCCCAAAAAGTGTAGCC
>Locus:intergenic2914_1:1965444-1965528(+)
TTAATATTAGACAACCCAATTCAATATTATGATTATGCAATTTTAATTATAAAAATTTGCTCATATCCAAAAAATACGAAAGCGC
>Locus:intergenic2930_1:1977971-1978049(+)
GATGTGATACTTCAACCGTGCCATCTTTTTGCTCTTGAAACACGGGTTTTTCAATACGTTTTACCGGCATATACCCTTG
>Locus:intergenic2940_1:1985134-1985215(+)
AGTTGTCTATCTTGTATTATCATTACCGTCAAAATACCCCTTTTATCAGATAATTGGGTTTATTATAGCATATTTATACCGT
>Locus:intergenic2949_1:1990152-1990083(-)
GTATACCTTGAAATTTATTGTTTTCAAGAACATCAAATTATGGAAGCATGGTTTATTTTTGTCTCAAAAA
>Locus:intergenic2956_1:1992952-1993000(+)
GATAAGTCTTATACACCGAGAAATCACCTCAAACAATTTTATATTTCAT
>Locus:intergenic2966_1:2000495-2000546(+)
CCCCCTATCAACTTCTGTATATATACAATATACACAATATACACAGTTTTGT
>Locus:intergenic2974_1:2005392-2005431(+)
TTTATAACTTTATCATTATCAATAATACCTCATATAAAAT
>Locus:intergenic2991_1:2010909-2010876(-)
AGGGTAACATGTTTGCGCATGTTGCCCTTTTTCT
>Locus:intergenic3015_1:2031736-2031679(-)
CGCGATAATTTTAAAAATCCATGTATAACCCCCCCCTCTTATAACCATTTTAAGGCAG
>Locus:intergenic3071_1:2054707-2054641(-)
CCCAATTTCAACAGACAATGCAAGTTGGGGTGGGGGCCCCAACACAGAGAATTTCGAAAAGAAATTC
>Locus:intergenic3070_1:2054643-2054688(+)
ATTTCTTTTCGAAATTCTCTGTGTTGGGGCCCCCACCCCAACTTGC
>Locus:intergenic3078_1:2060274-2060373(+)
ATTACTTCAGATTCTTTACCTTTAACTTCCTTTAATTACTTTCTCTCTATCTCCTCAAAAAGTTGTGCTTTTTCATTTGTGATTGGAGTTGGGCGTTTTT
>Locus:intergenic3155_1:2108452-2108413(-)
CACAAAGAAAGATGGCTTGGCGAAGTGAAAACGTTTGAAT
>Locus:intergenic3155_2:2111839-2111800(-)
ACGGAGTTACAAAGGACGACATTAGACGAATCATCTGGAA
>Locus:intergenic3155_3:2112241-2112208(-)
ACTCACAAGATTAATAACGCGTTTAAATCTTTTT
>Locus:intergenic3154_2:2112291-2112327(+)
AACTCTTTATTCACTCGGTTTTGCTTGGTAAAATCTA
>Locus:intergenic3154_1:2113787-2113850(+)
TTCGCCCATTGCGGAAGATTCCCTACTGCTGCCTCCCGTAGGAGTCTGGACCGTGTCTCAGTTC
>Locus:intergenic3168_1:2125911-2125989(+)
AATAAAAAATTATACGGATTTATAATCTATTTCATTTTATTTTTATATGATGATAATTATAGCATATGGAATATTTCAT
>Locus:intergenic3184_1:2140547-2140580(+)
GTTGATTCATTTATAATCAGAACAATATTCCCTT
>Locus:intergenic3328_1:2230383-2230455(+)
ATAGATGGTGGAGGGGGGCAGATTCGAACTGCCGAACCCGAAGGAGCGGATTTACAGTCCGCCGCGTTTAGCC
>Locus:intergenic3329_3:2230644-2230593(-)
CAAGCGGTTAAGACACCGCCCTTTCACGGCGGTAACACGGGTTCGAGTCCCG
>Locus:intergenic3329_2:2231352-2231310(-)
TTCACATCGACGGGGAGGTTTGGCACCTCGATGTCGGCTCATC
>Locus:intergenic3328_5:2231741-2231777(+)
GCTACAGTAAAGCTCCACGGGGTCTTTCCGTCCTGTC
>Locus:intergenic3328_10:2232060-2232141(+)
GCCTATTCACTGCGGCTCTTCTGGGCGTTAACCCTAAAGAGCACCCCTTCTCCCGAAGTTACGGGGTCATTTTGCCGAGTTC
>Locus:intergenic3328_7:2232183-2232276(+)
GACTACCTGTGTCGGTTTGCGGTACGGGCACCTATTTTCTATCTAGAGGCTTTTCTCGGCAGTGTGAAATCAACGACTCGAAGACACAATGTCT
>Locus:intergenic3328_2:2232852-2232948(+)
CACCCATGTTCTGACTCCCAAGTTAAATTAATTGGCATTCGGAGTTTGTCTGAATTCGGTAACCCGAGAGGGGCCCCTCGTCCAAACAGTGCTCTAC
>Locus:intergenic3329_4:2234575-2234542(-)
TTGTTCTCAGTTCGGATTGTAGTCTGCAACTCGA
>Locus:intergenic3328_9:2234928-2234991(+)
CTTGTGCGGGTCCCCGTCAATTCCTTTGAGTTTCAACCTTGCGGTCGTACTCCCCAGGCGGAGT
>Locus:intergenic3328_4:2235077-2235224(+)
CTAATCCTGTTTGATCCCCACGCTTTCGCACATCAGCGTCAGTTACAGACCAGAAAGTCGCCTTCGCCACTGGTGTTCCTCCATATCTCTGCGCATTTCACCGCTACACATGGAATTCCACTTTCCTCTTCTGCACTCAAGTTTTCCA
>Locus:intergenic3329_1:2235240-2235147(-)
GAGGGTCATTGGAAACTGGAAAACTTGAGTGCAGAAGAGGAAAGTGGAATTCCATGTGTAGCGGTGAAATGCGCAGAGATATGGAGGAACACCA
>Locus:intergenic3328_6:2236068-2236203(+)
TTTATAGTTATTTCAATGGTAAGTTTTACACTTTTGAAATTCTTCTTTAAAAACAACTGCGTCGTTTTTGACGACTTTATCATATTATCAACTTTGGAATTTAAAGTCAATAACTTTTTTAAAACTTTTTGTGTTC
>Locus:intergenic3328_8:2236211-2236283(+)
GCTTCTTTTTCAACGCGTTTATTGCTTAACACAAGAACTTATTTTACCAGCATTCCAAAACAAATCAACATAA
>Locus:intergenic3328_3:2236221-2236263(+)
CAACGCGTTTATTGCTTAACACAAGAACTTATTTTACCAGCAT
>Locus:intergenic3336_1:2241349-2241382(+)
AATGATTTATGTAATAAAAAAAGCGGAGTTTCCC
>Locus:intergenic3405_1:2278781-2278718(-)
TCAATAAGAAATTATAAGTTCGATCATTCATTTCATACTAAAAAGACAAACGCAATTTTTCAGC
>Locus:intergenic3410_1:2282422-2282473(+)
CACACAAACGCAAAAAAACACCTCGACATAACATCGAGGTGTTTTGTATATA
>Locus:intergenic3415_1:2285570-2285519(-)
AAGCGAATAAAAAGTCTAAATATCAAGAGCAAACTAATAATGCTCGAAAAAG
>Locus:intergenic3414_1:2285624-2285699(+)
AATAAATACTCAAAAATTCCTAGCTTCCTTGAAACATCACTATCTTCATATAAACTTAAAAGTTTATATTCTAATA
>Locus:intergenic3426_1:2290689-2290731(+)
CTCCTAAAAAATAAATGCTTCTATTCAAGCTATAAACAGTTTC
>Locus:intergenic3430_1:2294653-2294716(+)
TTTGTATGTGGCAAACATTATCGTTGCACTCATTTGCTTTATATAAAAGTAGTTAGTGTATTTA
>Locus:intergenic3431_1:2294709-2294670(-)
ACTAACTACTTTTATATAAAGCAAATGAGTGCAACGATAA
>Locus:intergenic3480_1:2308655-2308730(+)
TATTCGTCTACATTTAGTGATAGACTTCTCCACGAAAACTATCTTACACAGCGCCATGGCAAAGCGGCCGGGTGTG
>Locus:intergenic3482_1:2309456-2309564(+)
ATTTATATCGGATATTTAAAGACATTCATAATATTGCTTTATGTTATTTCGCTTCTTATTTTATCCTTACTTCAAAGAAAAAACGACTACCAATCATTGGCAGTCGTTT
>Locus:intergenic3523_1:2332956-2332851(-)
TGCTTCTATCAGCATTTTAATGATGTTTTAAACTCTTTTTTAGGGGCAGTTTTTTTGAGAGACATTGACGCGCGTCATATAATGAAAGTAATGATAAAAAGAAAGG
>Locus:intergenic3564_1:2353655-2353733(+)
GTCATTACAAATCATGACATAAAACTTACATTACATATATCAACATGTTCCGCTACAAAACATATTCAGTATATGTATA
>Locus:intergenic3573_1:2358061-2358016(-)
AGGCACTGTAGAACTATGAATTTTGTAATGTGGAAAAACTGGATCA
>Locus:intergenic3577_1:2360627-2360591(-)
TTATTGTTTCGAGCTCCTTTAGCGCATTCTGAGTGTG
>Locus:intergenic3578_1:2361807-2361849(+)
TTTCAATATTATTCATTTATTCCATCAAAAACACCCTTTTTAA
>Locus:intergenic3582_1:2366956-2367022(+)
AAAATAATTTTTTTACTATACTTCTGTAGACGTATAACTATTTTTTATCATTTTTTATCTCTAGAGA
>Locus:intergenic3594_1:2373197-2373305(+)
ATTATCGATTTTGGTACATTAATATTTGCATACCATGCAATCGTTTACAGAACTACTATAGCAGGCTTTTGCAACTTTGCAAACAATTATTTTGTGATTTTTCTAAAAA
>Locus:intergenic3607_1:2378586-2378487(-)
ATTGATATAGGTTTGATTATGCGTTTAAAACGAATGTATTACAAATACAACGATGTCATATATAAGGTCGTGAAAAAATTTTCACTATATGAAAAGATAA
>Locus:intergenic3619_1:2385009-2384964(-)
GTTACGATATTATTAAACAACTGTCTATCATTAGCGAAAGTAATTA
>Locus:intergenic3664_1:2412981-2413047(+)
AATTCTGTTCCTCTTCAATTGTTATATGTATATCACAAAAATTATTTCATTATTTTACCATTATTAT
>Locus:intergenic3682_1:2426347-2426386(+)
TACCATGTGTATCATTTCATGGCTTGTTACCAAAGACGTC
>Locus:intergenic3684_1:2427149-2427209(+)
AATCAAAATATTACTTATGTTATTTTTCAGCCAAAACTATTTAAAAATACATTAACACAAA
>Locus:intergenic3696_1:2432777-2432810(+)
CTTTTCCTAAATCCTTTAGAAAGGAACTATATAT
>Locus:intergenic3700_1:2435321-2435393(+)
CCACTTTATTGTAACCGGTTCCAAAAATATTTGCAACACTCTATTATCATTTTATATAAACACCTACACCATT
>Locus:intergenic3709_1:2440746-2440713(-)
AAAAGCGCAGGCGAACCGAAGCGCAGTGACCTCA
>Locus:intergenic3747_1:2466587-2466548(-)
TTTCTGTGTCGCTTGTTTTATTGTACAGATATTTGTACAA
>Locus:intergenic3754_1:2470622-2470661(+)
AGACACGTGAAATACTTCTTAAAATTTTACTCGTTGAAAT
>Locus:intergenic3754_2:2470666-2470726(+)
ATTAATGCTGTAAATAATGCAATAATCAATCCTAAAACAAATGTAACTAATGTAATAGGAA
>Locus:intergenic3759_1:2473303-2473252(-)
CCTTGTAAATATATTATGACCGATAACTACTCATATGTAAATAGTAATGATT
>Locus:intergenic3765_1:2477459-2477426(-)
TTTAATCACGGTTTATTACGAAAATTATTTAAAA
>Locus:intergenic3774_1:2486882-2486951(+)
AAACAGCGATTCGTTAAAATATGTCAGTTAAAATTAATAATTGCATTATTTCTTAACAAAAAGACATCCT
>Locus:intergenic3780_1:2492085-2492187(+)
TTCACTTCAAATTTACTTATTTCAACCTTTATACCCTTTCACAGCAAATTTAGTCTCTTTCCTCTCATCCTTATACGCCATTATAATGTAACTGATTTATCGC
>Locus:intergenic3803_1:2506511-2506460(-)
ATCTTGGTGCTGTTTTTCTTGATTGATCTTCGTCATAATTCAGATTTGTCAT
>Locus:intergenic3812_1:2514263-2514323(+)
GTCATCACTTCCATTTTGTTTTTCAATACACATTGTATTATATATCCTAATTTTATAAAAA
>Locus:intergenic3818_1:2519044-2519095(+)
TTATTAAAAAATGTGTGCAACACAATTTTATATATAACCGTTCTATTATATA
>Locus:intergenic3829_1:2525654-2525612(-)
ATGAAGCGCTTCCATTGTGTTTTGTTTTGTAAGGTGTATCATA
>Locus:intergenic3850_1:2540989-2541043(+)
AAGGATATTATACCTTGCTCTACCCTTTTTTATAAAAAATCACACACATTTGAGA
>Locus:intergenic3864_1:2546453-2546510(+)
AAACATAATCAAATTTTATTATGTTCAAAACTTTATTTTCCAAAAAATAAAAAAGAAG
>Locus:intergenic3884_5:2559354-2559420(+)
CCACCAGCCTTTTTTAGACCTTCTTCTAAACTCTCTTTATCCAAAGCGCAATTAATTCTAATAAAAT
>Locus:intergenic3884_1:2559948-2560026(+)
GGCCACTTGGATGAGTTGGTCTGCTCGGCTTCTCTGGGTTTTCAGGTCCTTTTGGATCTTTTGGTTTCTCTCCACCGAA
>Locus:intergenic3884_2:2560205-2560292(+)
GTTTCAAACGGTATCTCTACTGTTTTTGTTTCTGGTGTACCCGTTTTTGGTCCGTGTTTAATCACATCATCCACTGGCTCTTCGATCA
>Locus:intergenic3884_7:2560817-2560892(+)
TCTTTTGTGATTTCTTCTTTCGATTCACCTTTACTAATAATTTCTCCAGTTAATGGATTTTTTAGTGTTGGCGTCG
>Locus:intergenic3884_6:2560949-2561081(+)
AAATCAGGATTAAATTTACGTTCTTTCTTGAATGGAATTTCTTCTTTTTCTACAATCGAGTCTCCTTTTACAGGTCCATATTTTGTTACGCTATCGACCGGTGGTCTAACTACGTCTCCTGTTTCTGGATTCT
>Locus:intergenic3884_4:2560970-2561066(+)
TCTTTCTTGAATGGAATTTCTTCTTTTTCTACAATCGAGTCTCCTTTTACAGGTCCATATTTTGTTACGCTATCGACCGGTGGTCTAACTACGTCTC
>Locus:intergenic3884_8:2561081-2561114(+)
TTAATTCCTGGTTTACCTGGAACTTCTTCTTTCT
>Locus:intergenic3885_1:2561808-2561736(-)
AGCGTAACAAAATATGGACCTGTAAAAGGAGACTCGATTGTAGAAAAAGAAGAGATTCCATTCGAGAAAGAAC
>Locus:intergenic3884_3:2561876-2561909(+)
TCTTTCTCTCCTGTTGGTAACTTCGGATCAAATT
>Locus:intergenic3917_1:2585473-2585434(-)
TCTGATAATATTATAAAAAATAACTTTGGTACAATTTTGT
>Locus:intergenic3923_1:2591045-2590970(-)
CATTTCATTAATTTATTAGTTGATTTTGCATTTTTTTGCTGTAAAGTTGTTATAATACAGTTAACAGGAATTAGCA
>Locus:intergenic3964_1:2611775-2611811(+)
GCGTTTTCAACAACTTTTTCACAATTTTATCATCAAT
>Locus:intergenic3969_1:2614882-2614828(-)
ATACAAACTATAAAAAAAGAGTATTTTTATATTGTGCACGCCATCTTTATAATAG
>Locus:intergenic3993_1:2629277-2629244(-)
TTTTTAGAAAAGGATTATAGGTATAAGAATGTGA
>Locus:intergenic3994_1:2630978-2631032(+)
TTTACTATGATTAAGGTTAGTTTTGCAATCGCTTTCATTTTTATGCTTTATCACT
>Locus:intergenic4018_1:2646866-2646920(+)
TTTATTTTTCTCTATTTTGTAGCATATCACAATATTTTTGAAAATAAAATATTGC
>Locus:intergenic4072_1:2672087-2672132(+)
AGACAATTTTATCCAAAGACAATACAACAGTGCAACTTTATTAAAG
>Locus:intergenic4073_1:2672421-2672385(-)
TTAATAACAAATATAGAAAAAGTACCCATACTTTTAT
>Locus:intergenic4083_1:2678583-2678541(-)
GCCAATTGGGTTAGCGTAATAGAAGTAAAGGTATTATCGTTGC
>Locus:intergenic4128_1:2709582-2709615(+)
TGTTATTGGAAAATATATGAAACAAATTTGACTC
>Locus:intergenic4156_1:2727866-2727908(+)
TCCTCTCATCTAATTACAAAGAGAGGGTATACCTACAAAGTCA
>Locus:intergenic4198_1:2769517-2769550(+)
TACACTTTTATAATATGTTCAAAGACAAACTTAA
>Locus:intergenic4207_1:2776699-2776636(-)
ACGACACCAGCAAACATAATAACTGTAATAGCTCATAAATCTCTCCATACAGCTAATCTAAAAA
>Locus:intergenic4206_2:2777110-2777197(+)
ACTTCATTATATCGATTCATATACTTTTCGACATCTTTAACAGTGACATCTATTCCTGAGTTGCTCAATTTACTTTTCATAATTATTT
>Locus:intergenic4206_1:2777236-2777296(+)
CGAGTTCGCAACTTTAGTACCATCACAGCATTCATAGTTAAAATATGTTGGTGTCGTATTT
>Locus:intergenic4269_1:2814616-2814661(+)
ATCTTTATACAGTTATCTAATATACCAGATTATGCAGACTCTGATC
>Locus:intergenic2_1:67-121(+)
AAGCATGAGTGTTTACAATGTTTGAATACCTTATACAGTTCTTATACATACTTTA
>Locus:intergenic29_1:22414-22267(-)
TTGATATTCTACCAATATCGAGACCATAATGCAAATAAAAATCGAACATTGATTTTCGGCCTTTTTAAAAGAAAAATCATTTTAACAAATCGTCTTCAACGTCCTAAAAACCCTTTAACAGAGGCGTTGACAGTACTAATTTATCACT
>Locus:intergenic31_2:24022-23971(-)
ATTACGCTATTTTTGAAATTTTTCTATTTTAGGTACTTTCATTTACACTTAC
>Locus:intergenic31_1:24733-24697(-)
ATATTAATATTTTTTATTAGTTTCTCACGGCGGATTA
>Locus:intergenic86_1:56775-56856(+)
TTTATTCTTCCCAAAAATTGTTCAATATTTATCAATAAATCAGTAGTTTTAAAAGTAAGCACCTGTTATTGCAATAAAATTA
>Locus:intergenic101_2:63103-63055(-)
CAGAGCCCCACCCTAACATCAATAGTTATAAAGAATGAGTTGATTGTTC
>Locus:intergenic101_1:63370-63274(-)
ATTTTCATTATATTCTTTCATTTATTTTATCTAACCATTTTTAAAATTCTCTTTATCAATTTCAATAACACTTATCTAATGAAACAGTCATTGTCGT
>Locus:intergenic115_1:73257-73221(-)
TCTAGTGTTATTTTACGTATTGTCATGTATTTGAATA
>Locus:intergenic148_1:95721-95769(+)
GGCATCATCGGGAGTTATCCTATCAGGAAAACCAAGATAATACCTAAGT
>Locus:intergenic149_1:95770-95737(-)
TACTTAGGTATTATCTTGGTTTTCCTGATAGGAT
>Locus:intergenic151_1:96929-96863(-)
CCTTTCAAATGGTTGCAACTATTGAAATTCCTTTTGTATAAGTTAGGCTTTTGTGGTAATATCATCA
>Locus:intergenic193_1:124270-124162(-)
TTATTCTTAAAAATATTTTTTAACTCATATGTATTAAACCGCTTTCATTATAAAAAATATCTCTATATTTTATCTGTTTTTATTAATCGAAATAGCGTGATTTTGCGGT
>Locus:intergenic288_1:195261-195327(+)
CGCACATATGTGTTCACTTACGCAATTATTGATAAATTTCATTCATTTGGAATAATATATAGTCATA
>Locus:intergenic290_1:197106-197139(+)
AACGAGTTAATTAACATTTCGTCGGTTATCATAT
>Locus:intergenic313_1:217255-217192(-)
GATAATAGCTGCTACTGCTGGATTATTACAACAACTTTTATACATTTTATTCAGGATTATCTTA
>Locus:intergenic396_1:282374-282407(+)
AGTAGCCCTATTTTTAATGTAGTGAAAGTCGTTG
>Locus:intergenic401_1:285540-285507(-)
TATCTCAATCATTATCAAATTGTCATGACCAATG
>Locus:intergenic405_2:288693-288651(-)
TCATTTGTCGTGATAGTCATTTATATGCAATTTGCATATATTT
>Locus:intergenic405_1:288812-288746(-)
TCACGATACTTTCCGATTGTGATTACATTTGACGTTACGGTCATTTCAACGACAACCCTTGCTACAT
>Locus:intergenic445_1:316756-316699(-)
TTTCAATCACATAGTTCAATATACATCATTTCGTTATGTTTTTTAATACTTTGTTCAA
>Locus:intergenic499_1:348469-348340(-)
TTTCAGCGATACTGTCTGTCTATTGATTATTTTAAAATAATTGATTTACCAAAAAATCCTATCAGTTATTCAAAAATATTAGTTTTTAAAATTAATTTTGTGAAATTATTCACAAATAAGACGATTCATA
>Locus:intergenic520_1:361894-361927(+)
TATTTGGTATTGAAATTAAAAAAGCACCTAGCAA
>Locus:intergenic549_1:381916-381871(-)
ATTTTTTTCGAAAAATACCCTTCCGACCGAAATATACTCAGCCAGA
>Locus:intergenic579_1:399053-399017(-)
GCCACTAACATCCAATTTATGAAACCAATTGCTACGT
>Locus:intergenic594_1:411828-411873(+)
TTTAAGATTGATAAGCCGTATAGACCACAAGGAGGTGCAAATATAA
>Locus:intergenic607_1:416010-415953(-)
TTATTTTATAGAGACTTTATTATGGAATTGAAAGAAGTTAATTTTAAGGTTGTCGAAT
>Locus:intergenic640_1:430731-430803(+)
ATTTATAAAACTATTAAAAGATTACCTAAGCAGTTATTGAAAAAATGCCGAAAATTTGCTATTATCGTTAAAT
>Locus:intergenic647_1:436137-436098(-)
AACACCTTACCCCTTTTCCGTCCTTATTGTAATTTTCCAA
>Locus:intergenic655_1:438967-438910(-)
TTGGTAACAATAAGAAACTATTTACACAACCTATTTTGTATAGTAAAATTATTTTATA
>Locus:intergenic663_1:442805-442772(-)
CTCTATTTCAATTTCAAATTATTTCGTCGTCAAG
>Locus:intergenic667_1:445560-445509(-)
TTCCGTTGTGCTTCACACCCGATAGATAGGGATTTACAGATAAATTCAGGAC
>Locus:intergenic667_2:445649-445604(-)
TTGACCTTTCACATTAAACCATCTTTAATAATCATTGAATCATTAT
>Locus:intergenic714_1:469902-469935(+)
CAAGACTCACCTCACATCAATAAATCAACACAAA
>Locus:intergenic751_1:497189-497120(-)
TATTTCACAAAACAAAAAAGACATTTAGCTATGTATATTGCACAAGCCAAATGCCCTTCCAATCTCAATG
>Locus:intergenic765_9:505558-505516(-)
TTAATAGCACCAACACACCATAACCGTAAATCTAATTCGATAA
>Locus:intergenic765_8:505859-505754(-)
GCCCTTATCCTAAAAATCGAACTTAAAAAATCCCCACTTATAAATAGTACGTTTTTTAGAACAAGAAACAGATTTTTCTCTAACCATATCAATCAAAAAAACCGCA
>Locus:intergenic765_5:506383-506329(-)
GCAAGACCGTCTTTCACTTTTGAACCATGCGGTTCAAAATATTATCCGGTATTAG
>Locus:intergenic765_6:506904-506826(-)
AGTCGCCTTCGCCACTGGTGTTCCTCCATATCTCTGCGCATTTCACCGCTACACATGGAATTCCACTTTCCTCTTCTGC
>Locus:intergenic765_7:507403-507361(-)
CACGTGTGTAGCCCAAATCATAAGGGGCATGATGATTTGACGT
>Locus:intergenic764_3:507388-507520(+)
TTGGGCTACACACGTGCTACAATGGACAATACAAAGGGCAGCGAAACCGTGAGGTCAAGCAAATCCCATAAAGTTGTTCTCAGTTCGGATTGTAGTCTGCAACTCGACTACATGAAGCTGGAATCGCTAGTAA
>Locus:intergenic765_1:508048-507940(-)
CTCTTTATTCACTCGGTTTTGCTTGGTAAAATCTATATTTTACTTACTTATCTAGTTTTCAATGTACAAATAATGGTGGAGACTAGCGGGATCGAACCGCTGACCTCCT
>Locus:intergenic764_1:508460-508517(+)
CAAACCAACAAGCTTGCTTGTTGGGGTTGTAGGACACTCTGTACGGAGTTACAAAGGA
>Locus:intergenic765_3:509081-509024(-)
CATCACTTGAGGCTAGCCCTAAAGCTATTTCGGAGAGAACCAGCTATCTCCAGGTTCG
>Locus:intergenic765_2:509651-509591(-)
TCGATTAAAACGATTATAGGTGGTACAGGAATATCAACCTGTTATCCATCGCCTACGCCTG
>Locus:intergenic764_4:509938-510010(+)
TGCTCTTTAGGGTTAACGCCCAGAAGAGCCGCAGTGAATAGGCCCAAGCGACTGTTTATCAAAAACACAGGTC
>Locus:intergenic764_2:510797-510857(+)
GGTTCAGAACGTCGTGAGACAGTTCGGTCCCTATCCGTCGTGGGCGTAGGAAATTTGAGAG
>Locus:intergenic765_4:511094-510977(-)
CGATTAGTATTCGTCAGCTCCACATGTCACCATGCTTCCACCTCGAACCTATTAACCTCATCATCTTTGAGGGATCTTATAACCGAAGTTGGGAAATCTCATCTTGAGGGGGGCTTCA
>Locus:intergenic774_1:519150-519183(+)
ATATTATTTGAAGTGAGACATTACGAGGAGGAAC
>Locus:intergenic793_1:526805-526721(-)
ACATTAATACAAACTAAAAAAACTGCCGACAAAGCTTTATGCTTTATCGACAGTATCAAATCAACTTATTGCAAATGTATTACAT
>Locus:intergenic819_3:549285-549225(-)
AAGATATCTCAATGTCTATCGTTAACATTTCTCATCCGAACTACTCTATATACGTATCGTC
>Locus:intergenic819_4:549645-549606(-)
AGGTGTGACCTCCTTGCTATAGCCACCAGACAAAATAACT
>Locus:intergenic818_6:549614-549707(+)
TGTCTGGTGGCTATAGCAAGGAGGTCACACCTGTTCCCATGCCGAACACAGAAGTTAAGCTCCTTAGCGTCGATGGTAGTCGAACTTACGTTCC
>Locus:intergenic818_4:549872-549998(+)
ATCAGTAGGTTGGGGGTTCAAGTCCTCTGGCCGGCACCATCTTTTGAGCCATTAGCTCAGCTGGTAGAGCATCTGACTTTTAATCAGAGGGTCAGAGGTTCGAATCCTCTATGGCTCATTACGATTT
>Locus:intergenic818_3:550069-550102(+)
CGCGGGTTCGAATCCCGTCTTCTGCTCCATTATT
>Locus:intergenic818_2:550673-550724(+)
TGCTTCTCTGATGTTAGCGGCGGACGGGTGAGTAACACGTGGATAACCTACC
>Locus:intergenic819_2:551438-551339(-)
AACCCCCTAACACTTAGCACTCATCGTTTACGGCGTGGACTACCAGGGTATCTAATCCTGTTTGATCCCCACGCTTTCGCACATCAGCGTCAGTTACAGA
>Locus:intergenic819_1:552028-551986(-)
GGTGTTACAAACTCTCGTGGTGTGACGGGCGGTGTGTACAAGA
>Locus:intergenic818_7:552258-552306(+)
GAGCGCACGCCTGATAAGCGTGAGGTCGGTGGTTCGAGTCCACTTAGGC
>Locus:intergenic818_5:552494-552536(+)
GGGCGCACGGTGGATGCCTTGGCACTAGAAGCCGATGAAGGAC
>Locus:intergenic818_1:554207-554264(+)
CCCGTAACTTCGGGAGAAGGGGTGCTCTTTAGGGTTAACGCCCAGAAGAGCCGCAGTG
>Locus:intergenic827_1:560590-560542(-)
ATGACCTATTTTGACCTTTTTCAATTAATTTGTTTTTATATTTTCAAAA
>Locus:intergenic904_1:619749-619830(+)
TATTCAATCAACTACGACCAATATATCATTGTAGAGCTTAGGATATTGATTTATGCCTCAGGCACATCAAATGAGAAGATTT
>Locus:intergenic916_1:625305-625338(+)
TATTTATATAAAAGTTTAAATTCTTATAAATTTG
>Locus:intergenic934_1:637295-637334(+)
AGATTTCAACTATTTACCAAATCACGTCTTATGTATACGG
>Locus:intergenic949_1:646329-646224(-)
ACGAATAAGTTTATACAATCACACAACATCATCATTCAAAATTTTATTGCTCTCATTTTCAATATTCATTTCATATCTATCAGTTCATACATAATTAAAATTTCAA
>Locus:intergenic979_1:663692-663638(-)
CTAAAACAACAGTCATATTACAATTATATTACAAATAATAATTACTACTTTTATA
>Locus:intergenic989_1:668697-668658(-)
TTTTTCAACATTATTGTAAATGAGTTGTATATTTTCTCTA
>Locus:intergenic1012_1:687931-688039(+)
ATATTAAGTTGGTGTATTATGAACGTTTTAATAAAGAAATTTTATCATTTGGTAGTTCGAATACTTTCTAAAATGATTACGCCTCAAGTGATTGATAAACCGCATATCG
>Locus:intergenic1012_2:688030-688117(+)
CCGCATATCGTATTTATGATGACTTTTCCAGAAGATATTAAGCCTATCATCAAAGCATTAAATAATTCGTCGTATCAGAAAACTGTTT
>Locus:intergenic1032_1:700286-700343(+)
CTCAAGACTATTTATTTTTTCAATAATGAACCATTAAGTTATCAAGAGGATCTTATCA
>Locus:intergenic1061_1:718175-718142(-)
CTTTCTATATTTAAGTACCACTTTTATCATTCCC
>Locus:intergenic1109_1:744903-744849(-)
TGTGGATTGCAATTTAAAAAGAATGTAATATTTGTAACATGTTTATTACTCAAAA
>Locus:intergenic1116_1:750052-750091(+)
CATCGTGTTAACGGTAGCTTATACAAAGCTGTAAAAACAC
>Locus:intergenic1127_1:757523-757403(-)
TTAATCTTATGTTTATATAAATTACACACAATAAATAGAAAGAATGTGAACATCATGAATAAATTATTGCTACTCGTTACATTTATCATTCGTGTGGGTTCAGGTATTGTTATGTTAATGC
>Locus:intergenic1142_1:768210-768258(+)
TATCAATCCGGGTTTTATTATGTTCTTTTATATTATGTTTTACAGTATA
>Locus:intergenic1150_1:776208-776310(+)
AATTTCTTTTCGAAATTCTCTGTGTTGGGGCCCCTGACTAGAATTGAAAAAAGCTTGTTACAAGCGCATTTTCGTTCAGTCAACTACTGCCAATATAACTTTG
>Locus:intergenic1164_1:786930-786996(+)
ACTAAATTATTTGAAAGGCTATTGAAATTATGGTCAAAAAACGCTACTATTAATGAGAAATATTATC
>Locus:intergenic1181_1:796232-796193(-)
CACGCTAACATTCAGTGCAATGATAGCGTGATTTTTCATA
>Locus:intergenic1195_1:803634-803598(-)
TATCTTGTTACATTATCCATTCGACCCAGTGATATAC
>Locus:intergenic1251_1:844343-844226(-)
GACACACATCACTGTCCCCTTATATCTCAAAAACTAATTCATAATCACTTATTACTCTTTCCTCCATCAAATAAACACCTATACAAACACTGCTATATCAATACTCACAACAAATTCT
>Locus:intergenic1257_1:846611-846533(-)
AATATTAGTAATTATAGTTTCATTAATTTATTGCAACAATACATAGGATCATTATTACAAGAATTATTTAATATCATCT
>Locus:intergenic1283_1:859698-859662(-)
CCTTCATTTATTAAGCGCTATTTAAAGTGTTATTATT
>Locus:intergenic1284_1:860192-860285(+)
CCCGTCACATTATCTTTTAAACTAAAATCATCATTACTTATGAAAAAAATGTACATCAAAAGCAAAGGTTTTCGCTACCGAAAAAGTTTAAATA
>Locus:intergenic1315_1:872607-872505(-)
TTTAGACAATTTTATCCAAAGACAATACAACAGTGCAACTTTATTAAAGTCACTGTCCTTTATCGCAGCCTTTACTTTTTAGTAAAGACAGTGGCTTCTCTTA
>Locus:intergenic1357_1:895612-895567(-)
TTTGTCGTTATACTAACTTTACTACTTTTAAAAGGAGTCGCTACAA
>Locus:intergenic1361_1:897963-897921(-)
ATCATCAGCGCAAATATATACATTCGCAAGTCAAGCATAACAT
>Locus:intergenic1379_1:907310-907226(-)
ATGTACCTCCTTAGATTTGATATGTTACTCACTTCAAATTGTACAACAATAAAGCCCTTCAGTGACACTGAAGGACTTTATAAAT
>Locus:intergenic1397_1:921823-921784(-)
TTTCAAAGCAGATACTTTTCCACCAAAAAAGATGAAATAA
>Locus:intergenic1439_1:955017-954954(-)
AGTATGAAATTGGTTTTAATGCGCTTAAATTTGAATAGCCATTCAGATAAAATCATTTATTTAA
>Locus:intergenic1461_1:971584-971527(-)
CAGTCGATGAATAGTATCCACATTGTATTAAAGCATCAAACAAAATACAATTTATTTG
>Locus:intergenic1485_1:984916-984847(-)
AAAAAAATCAGTCAGATGAAATATCAAATAATTTTCCATCAGTCCGATTATTATAAAAGCAAAAAAGCTT
>Locus:intergenic1555_1:1032997-1032928(-)
TTATCATTCATTTATGCTTTACGCTACATAGTAATAAGTTTTTCTAATATGTTATCTATACAACAAAATT
>Locus:intergenic1557_1:1034539-1034467(-)
TTATCATTTCCAGTTAGATTTAGAAAACATTCACACCACGCATGGACCAACGTATTCGTCTTCATTCATTTTA
>Locus:intergenic1560_1:1039886-1039931(+)
TATAACTTTATTCGACAGTTTGAACTTAAATTTTTGTGTATCAAAA
>Locus:intergenic1636_1:1094734-1094806(+)
GTAATCTCGTTTTTACATGGCTTAGGTTTAATTTTAAATATTGATATAAAAAACCGTAATTTTAATGGGCGTG
>Locus:intergenic1638_1:1096080-1096152(+)
TTTCTCTTGTCGTTAATTTGTCACATTTTAATTTTATTAAACCTAGTCTTTTTATGCAATCTAAGATATCATA
>Locus:intergenic1639_1:1096119-1096083(-)
TTAATAAAATTAAAATGTGACAAATTAACGACAAGAG
>Locus:intergenic1673_1:1114169-1114127(-)
TTGTTTAATATTGATAACGGATTGTCTTTCCGACTTAAATCTC
>Locus:intergenic1737_1:1152196-1152157(-)
ACGTTTATAGGTATTTTTATACGCATTACCAAACAAAAGA
>Locus:intergenic1736_1:1152196-1152229(+)
TCCTGGGAGGGATTCGAACCCCCGACCGATGGCT
>Locus:intergenic1762_1:1169711-1169798(+)
TACGAATTAATTGATCAGCTAACGGATAAATGTGATCAAGCGGAACAACATTATGCACCAGTATTAACGCATTTTTTAGATCCAAGAG
>Locus:intergenic1906_1:1279056-1279119(+)
TTCATATGGAATCTAGTTTTTTTAATCCCAATTTTAGAAATTAGCCACGCAATTGTTTATAATG
>Locus:intergenic1948_1:1306546-1306609(+)
TTCACCCTAAATGATAATGTGTCTTGGGTGAAATTTTTTGCGGAGATTTATCAGATTATTTTTA
>Locus:intergenic1954_1:1311532-1311565(+)
AATCTAATAAAAATACATAAAAGGTTTAACTTTA
>Locus:intergenic1957_1:1312650-1312584(-)
CGCAGCAGTATTAAATCTTGTTTTTTATTGTTTTTCCTTCTCTTAAACGTTGCCAACTTACTGCGAT
>Locus:intergenic1958_1:1313083-1313170(+)
GTTGAAAAAGAAGAGTCACAAAAGTTAACATATTTAAAAGAACTTGGTGAAGATGACGAATATAAATATGTTGCCAAAATAGATAGTA
>Locus:intergenic1959_1:1313619-1313556(-)
GTAATCTATAACTTGTTTTTTTCTGAAATTCCCTTCATCATCAAACAAAACTGGAAAATCAATA
>Locus:intergenic1987_1:1329769-1329700(-)
ATACATTTACTCTATTCGTTTGATATCATTACTAATCTAAAATATGTATTTCAAATCCTCCATAGTATAA
>Locus:intergenic2023_1:1352153-1352075(-)
AACTTTATATCTCATTCTAACATAAAATACAAGAAGAGGCCGGCCAAGAACACAAAGGTTTTGAACCGACCTATTATAT
>Locus:intergenic2024_1:1352764-1352827(+)
ACAACATCAGATGTGCTAAACCAAAGTACAACTTCCGAGGTTCAGGACACATCAGAATGTGTAA
>Locus:intergenic2083_1:1397053-1397017(-)
ATTCTAACGGAAGAATTATATCATATTATCGTCACAG
>Locus:intergenic2121_1:1422091-1422028(-)
TTCTTTATCATTTCTGTTGTACTCCCAAAATTTACAATAAAATACATCTATAAACCTAGAAGAA
>Locus:intergenic2141_1:1432542-1432461(-)
CATAGTATTTTCAAGTGCAAAAAAGTACTTTTTTGTGTTAAACGTTTTCATAAATTATGCAAAATCATTATTTCTATCACAC
>Locus:intergenic2159_1:1469988-1469952(-)
TGTTCAACACATAGTTGTAATGTGTTTCAATACTTTT
>Locus:intergenic2166_1:1475741-1475825(+)
ACGCAAAAAGACTATTTCTACCTTGCATCGATAGAAATAGTCTTTTTATACTTAATTGGTTTAATTTTTCATAAAATTTTATACT
>Locus:intergenic2177_1:1483624-1483591(-)
AAACACAAGCTAAGAATAAAATACCTGTATAAAA
>Locus:intergenic2196_1:1499057-1499129(+)
TTGCCCATCCTTTCTTTCTATTTCTCTTTCTATTATTCTCGATGCGTAGATAATTGTTTAAATTTAAGTTTAT
>Locus:intergenic2196_2:1499213-1499267(+)
AATAATATAATTTCATGCGATGCAATTCATTGGTCTATGTTTTTAATCTTAATCA
>Locus:intergenic2233_1:1518609-1518576(-)
CATCAAAAAGATAAAACACCACAATCAACAAATT
>Locus:intergenic2273_1:1544325-1544268(-)
TACATTATTTCTATAAATTATACACCCATTTGTTCAATGATTATTAAAATAGTTTTGG
>Locus:intergenic2281_1:1548739-1548622(-)
TCCCAGACGACATGTTTGATTAATGAAGTTCTATGTGGCTACAAAATTTTAAAAATTACACAAGCAATATCTATTACCTTAAAAGCATCCCGCCATATTTTTAAGCATTTTGTGAAGT
>Locus:intergenic2393_1:1620779-1620746(-)
ATAATTTCAAAGTTCATCCAAGATTATGGCGTTT
>Locus:intergenic2425_1:1641012-1640895(-)
CTCCATTTTAAAAAAGCAAAATATTTCCGAGAAAACAAATTGATTATCATTTGTTATTGTATGCGATTTGAATTACTTATTAAACAACTTGTGCTTCTCAATGATACAATGAAAAGGT
>Locus:intergenic2430_1:1645333-1645366(+)
ATTTTCAATAAAATTATAAGCGTTAATTATTTAT
>Locus:intergenic2442_1:1655751-1655790(+)
CTTGTCTTTTTTATAAATTTTAGTATTTGCAGATATTTTT
>Locus:intergenic2501_1:1686720-1686687(-)
GCTAATTTTATTGCAATAACAGGTGCTTACTTTT
>Locus:intergenic2527_1:1705231-1705189(-)
TTAAATTATGTTATAATATTTGTATTGTTAGTATATATGGGGG
>Locus:intergenic2556_1:1724803-1724848(+)
CATAGAGTATTTATACACGACCTAATTTCAAATAAAACAAGTGCCT
>Locus:intergenic2565_1:1732539-1732464(-)
TCCCTTAAATATAGATATGTTTATTATGCACTTATATTGAGATATATACAATTATTTTCGGTAAAAATGTGTAAAA
>Locus:intergenic2589_1:1751082-1751043(-)
AAAGTCAGTGTAATAACCTTTACAATTTTGTGGATTTTTG
>Locus:intergenic2613_1:1764581-1764548(-)
CCTAAAAAAAGTGATAACGCTATATTGTCGAATA
>Locus:intergenic2669_1:1804117-1804048(-)
GTCTGTAGAATTTCTTTTCGAAATTCTCTGTGTTGGGGCCCCGGGGCGCATTTTCGTTCGGTTAATTACT
>Locus:intergenic2711_1:1835787-1835736(-)
TTGAATGCAATATGGTTAAGGCTAGATTCATTATATATGAAACATATATACG
>Locus:intergenic2719_2:1840454-1840394(-)
TATCATAACCTGCATCAGCTACAATATACTCTGGTAAATAACCGAAGGTATTTTGAATCAT
>Locus:intergenic2719_1:1840675-1840570(-)
ACGTTTAAAACCATATCTATCATTACGGTATGCATATCTTTTAAAACCTATTCTTTTGTTATTAGGACATATAAATTCATCATTAAGTTCGTCATATTTCCAATTT
>Locus:intergenic2718_1:1841046-1841082(+)
TTAATAGAAATCAACTTTTTTACATTGCCTAAGAACT
>Locus:intergenic2726_1:1846413-1846491(+)
TCTAACAATGGTTGGCTCCTCTTATTTTATGTGCTAAAAATTTATAGGCAATTTTATTACAACAATGCACATTTAAGGT
>Locus:intergenic2747_1:1856646-1856574(-)
TGCGGCTATATGTCACCTATTTTGTATTGCGTCTACTTAGCCAATAAGAAAAAAACGCAATGGCACAGCCACT
>Locus:intergenic2749_1:1857619-1857586(-)
CAAAACAAAACCAAAATACTGAGTCATTCAATCA
>Locus:intergenic2775_1:1873437-1873335(-)
ATGTGTAGACGATTCTGCATTATCTATAAGACTATTCAATTTGCTATCTTAAGCTGTTTCGAAATTTTCAAATTCGTTTCATTTAATATAAACATTGATATTA
>Locus:intergenic2776_1:1874719-1874854(+)
TCTAATATGATTAGGTTCGATGTTAATGGTAGTGATCATGCAAATCCACCAAATAATGAAAGAATACCTACGCCACATATACACATATATACTGAAGAATATAATAATGGTGGTATTGCGATCCCATTAAAAGATA
>Locus:intergenic2776_2:1874791-1874854(+)
CCACATATACACATATATACTGAAGAATATAATAATGGTGGTATTGCGATCCCATTAAAAGATA
>Locus:intergenic2779_1:1876273-1876240(-)
CGTTTTTCGAACTTTTGTTCTAAGTGTTTTATAG
>Locus:intergenic2791_1:1881940-1881853(-)
ATTGAGGAGAGTTGTCCGAGTTGGCCGAAGGAGCACGCCTGGAAAGTGTGTAGGCGCCACAAGCGTCTCGAGGGTTCGAATCCCTCAC
>Locus:intergenic2790_1:1882705-1882813(+)
GCAACATGTTCTCTGTTGAACACAAATATTAGTATATTCATTTTTGTAGTGTACGTCAACGACATTTTGAAAGTTTTTTGTGTAAAAAAACGCTTCTTCTTCCCTTTTA
>Locus:intergenic2806_3:1891749-1891857(+)
TTCGCAGAAATTTGTTCTGCATTCTACTTCTACGCTAGTCAATCAGCCAATTTTACCAATCTCCACTTTCGCGTTTCAAATCAAACAATACGTGTCTCCCCTTTCTTCT
>Locus:intergenic2806_1:1891767-1891854(+)
GCATTCTACTTCTACGCTAGTCAATCAGCCAATTTTACCAATCTCCACTTTCGCGTTTCAAATCAAACAATACGTGTCTCCCCTTTCT
>Locus:intergenic2806_2:1891800-1891890(+)
TTTACCAATCTCCACTTTCGCGTTTCAAATCAAACAATACGTGTCTCCCCTTTCTTCTTATATAACAATTCTTCTAACATGATATGTTACT
>Locus:intergenic2824_1:1905307-1905391(+)
CATCATAAGATTTTTATCACAGGTTGTTTGGCCAATACATGTACAACAATTCATCATATAAAAAATAGGTTCTATAATAAAACGG
>Locus:intergenic2829_1:1907742-1907691(-)
TACTGCCAATATAACTTTGTAAAGCATAAAACATTGATTTGTGTACCAGACA
>Locus:intergenic2841_1:1914540-1914462(-)
TTATATATTTGTTTCAACTTTTCTAATAATATATTTGTAAAAGTGCTATTTTATTGTGCTTTATACCAAGTCGATTCAA
>Locus:intergenic2843_4:1917650-1917581(-)
TGGTCTCGTAGTGTAGCGGTTAACACGCCTGCCTGTCACGCAGGAGATCGCGGGTTCGATTCCCGTCGAG
>Locus:intergenic2842_1:1917690-1917792(+)
CCGTTAAGCCCCTGTCGGTTTTCAAGACCGATCCCTTCAGCCGGACTTGGGTATTCCTCCAAAATTATATGGACCTTGCAGGACTCGAACCTGCGACCGAACG
>Locus:intergenic2843_3:1918428-1918329(-)
CGTGGGGGTTCGACTCCCTTCACCCGCATATGCAGAAGTAGTTCAGCGGTAGAATACAACCTTGCCAAGGTTGGGGTCGCGGGTTCGAATCCCGTCTTCT
>Locus:intergenic2843_1:1919348-1919297(-)
GACGGGGAGGTTTGGCACCTCGATGTCGGCTCATCGCATCCTGGGGCTGTAG
>Locus:intergenic2842_4:1920085-1920136(+)
TGGGCGTTAACCCTAAAGAGCACCCCTTCTCCCGAAGTTACGGGGTCATTTT
>Locus:intergenic2843_5:1920865-1920820(-)
AACATGGGTGATAAGGTCCGTGTTCGAAAGGGAAACAGCCCAGACC
>Locus:intergenic2842_3:1921781-1921844(+)
CATATCGTCGTTAGTAACGTCCTTCATCGGCTTCTAGTGCCAAGGCATCCACCGTGCGCCCTTA
>Locus:intergenic2842_2:1922777-1922870(+)
GACTTAACCCAACATCTCACGACACGAGCTGACGACAACCATGCACCACCTGTCACTTTGTCCCCCGAAGGGGAAGGCTCTATCTCTAGAGTTG
>Locus:intergenic2843_2:1923659-1923620(-)
GTCACTTATAGATGGATCCGCGCTGCATTAGCTAGTTGGT
>Locus:intergenic2895_1:1952178-1952145(-)
CAAAGAGAAATTGGATTCCCAATTTCTACAGACA
>Locus:intergenic2911_1:1961474-1961429(-)
CCAAACAAAGAGAATTTCGAAAGGAAATTCTACAGACAATGCAAGT
>Locus:intergenic2911_2:1961561-1961522(-)
CTTACAATAATGTGCAAGTTGGCGGGGCCCCAACATAGAA
>Locus:intergenic2910_1:1961586-1961670(+)
TGGGGCCCCACTAGAATTGAAAAAAGCTTGTTACAAGCGTATTTTCTTTCAGTCAACTACTGCCAATATAACATTGTAGTGCCTA
>Locus:intergenic2915_1:1965544-1965508(-)
CATACCAATATAGGAAGCGCTTTCGTATTTTTTGGAT
>Locus:intergenic2931_1:1977899-1977836(-)
AAGGCTATTCAAAGTTTGAGTAATTTTACTTTGAATAGCCTATTTGTTTATACATGCAAGATGC
>Locus:intergenic2935_1:1981386-1981332(-)
CTCTTAAAAATTATGTATATGTCATTAAATTGTTGGTTGATTTTAATTAAAAGTA
>Locus:intergenic2943_1:1986624-1986573(-)
TTGGAAGAGCAAATCACGCAATCAACAAATAATATAAGAAGTTTTTGCGATA
>Locus:intergenic2955_1:1992219-1992159(-)
ATAAATGTAAAATTCAATAAAATGAATTTTCTGTGTTGGGTCCCTTCTTATAATTTAATAA
>Locus:intergenic2955_2:1992413-1992278(-)
GAAAATATCTTACTGCTGTTCTCTATTTATACAATACTTCGTATTGAATGGCTTCGCTTTCCTAGGGTGCCGTCTCAGCCTTGGTCTTCGACTGGCACTGCTCCCTCAGGAGTCTCGCCATTAATACTACGTATTA
>Locus:intergenic2955_3:1992356-1992296(-)
TTTCCTAGGGTGCCGTCTCAGCCTTGGTCTTCGACTGGCACTGCTCCCTCAGGAGTCTCGC
>Locus:intergenic2956_1:1993026-1993065(+)
ATGACATTCAATATACATACGATTACTATTTATTTACAAT
>Locus:intergenic2969_1:2001308-2001239(-)
GTCATCCTTCAGTATGATACTTTAGTCGAACGGAGGTGTAGTGTAATGATGTGGTGGCAAGAAGGGATGA
>Locus:intergenic2970_1:2002937-2002991(+)
TGGCAAATCACTTCAAACATTCAAGCATCACATCTCTACAAATGTAAAAGGCACC
>Locus:intergenic2978_2:2006346-2006382(+)
GTTATTTATTTTGAGTTTGATTATTTTCTTGATATTT
>Locus:intergenic2978_1:2006382-2006424(+)
TATAAAAACAAAAGATGTCGTTCATTTAACAATTTTCATATTA
>Locus:intergenic2981_1:2007042-2007006(-)
CTTACCTTTTTTTGTTTTTCTATAAATACAATAAGGT
>Locus:intergenic2985_1:2008864-2008807(-)
GACGTATTCAAAGGACGTCTTTTTAGATTGTATGTTATAGCTAGCCTTCCGGTTAATT
>Locus:intergenic3004_1:2023337-2023433(+)
ACGGTTAAGGTTAAAACGCATCAATTAAAGCCTCTGCTTTTTCTTCAGAAATGTCATTGTTTTTATTTTGATATATGGAAAGTACATAATGAAATGG
>Locus:intergenic3005_1:2023529-2023454(-)
GAAGATTTAACATATAAAGCAATGTTGAAAAATATGGATACTCTCATGATGGACTTAATTGAAAATGGTAAAGACG
>Locus:intergenic3014_1:2031735-2031771(+)
CGAAGTCGAGCCCCTCCCCGTTCCCCAAGTATTTTGA
>Locus:intergenic3050_1:2044560-2044641(+)
GTCACCGCCTTTCGTAAACCTAATATAATACGAAATTTTCGTATTGTCAACATTAAATACGTTTTTTTCGTAAAAAACTTTA
>Locus:intergenic3054_1:2046570-2046660(+)
AACGAAAATGATGTAGATTTTTATAATTTACTGAAGAAAGAAAAGGAAATTGTTTATTCCAAAAATATAGTAGATAAATACAATTTAGCGA
>Locus:intergenic3068_1:2052806-2052878(+)
GAATATATATTTAACTATTTATTAAATGATTTTGTTAATATTATTAAATACTTTATCCTCTTTAAAAATAATG
>Locus:intergenic3073_2:2057081-2056985(-)
AAAAATACAAAAGGTTATAAAGGAAGAGTTATAGAAAAATATGTATCATTCCACACGTTGCAGGCAGTGAATACGTATTTGAATACGTTAATTATGA
>Locus:intergenic3073_1:2057096-2057021(-)
TTTAGAAAATTCATAAAAAATACAAAAGGTTATAAAGGAAGAGTTATAGAAAAATATGTATCATTCCACACGTTGC
>Locus:intergenic3078_1:2060623-2060662(+)
ATTCCCCATCCACTAAGTTATTTTGTTTCATATGGTTTTA
>Locus:intergenic3088_1:2064758-2064794(+)
CCTAATATAGAACTTAAGTTCGGTAAAATAACACGAA
>Locus:intergenic3090_1:2066223-2066298(+)
ACGATAATTAATTTATTAATTTTAACTATGACTATATATTTATATGTGTACATTGTGTACTTCGTGTACTATCTGC
>Locus:intergenic3125_1:2082538-2082451(-)
TTGAATCTTGTGCTACACTGTTTTTTAAAACAAAATAAGATTCACGGGGTAGGAAATTGTAGCATTTTATTTATGGAAACTGTCAATT
>Locus:intergenic3128_1:2086157-2086211(+)
ATATGTGTAACCGCTTTAAATAATATTTCTGCTTCTTTCATAAAAAGATTTCAAA
>Locus:intergenic3154_2:2108420-2108567(+)
CGTTTTCACTTCGCCAAGCCATCTTTCTTTGTGTTTGCTTTTTACTATGTAACTTTAGACATAAAAAAAGAGACCTTGCGGTCTCAATGCGGCTCATCGCATCCACTTTTTGCCTGGCAACGTTCTACTCTAGCGGAACGTAAGTTTG
>Locus:intergenic3155_1:2109957-2109906(-)
GGATACTACCCTAGCTGTGTTGGCTTTCTAACCCGCACCACTTATCGTGGTG
>Locus:intergenic3154_1:2113169-2113235(+)
GGATGTCAAGATTTGGTAAGGTTCTTCGCGTTGCTTCGAATTAAACCACATGCTCCACCGCTTGTGC
>Locus:intergenic3155_3:2113484-2113445(-)
GTAGCGGTGAAATGCGCAGAGATATGGAGGAACACCAGTG
>Locus:intergenic3155_2:2113553-2113475(-)
GGCTCAACCGTGGAGGGTCATTGGAAACTGGAAAACTTGAGTGCAGAAGAGGAAAGTGGAATTCCATGTGTAGCGGTGA
>Locus:intergenic3184_1:2140544-2140607(+)
TATGTTGATTCATTTATAATCAGAACAATATTCCCTTCTATTTTATTCCTAATTCAAATTGAAA
>Locus:intergenic3197_1:2145518-2145455(-)
CATCAAGACGCATCGTGGTACCAGCACATCAAAGTAGCATGGCATCGACGCCAAACCGGTCTAT
>Locus:intergenic3196_1:2145955-2145988(+)
GTTTCTATTTATCACATATTGTATAATGTGACAC
>Locus:intergenic3200_1:2150076-2150118(+)
TTGGTACTAACCAAATCAGGTCATAAGGGTCTGAACAATTCAT
>Locus:intergenic3212_1:2155067-2155100(+)
AATGGTTCTTTATCAATTCCTTCCCCCCTCTCAT
>Locus:intergenic3241_1:2170225-2170192(-)
ACCATGTTGTTAATACATAATGATAAATTTCCCC
>Locus:intergenic3256_1:2179486-2179579(+)
CATTCAAGTTGTTTATTTGTCGAATTCGACAAAATTAAATTCTGTTTACTTACCGTTTCCATACTGCTATGTCACTATGTATATCATTTACAAC
>Locus:intergenic3296_1:2201008-2201044(+)
GTAGTTTTAAAAGTAAGCACCTGTTATTGCAATAAAA
>Locus:intergenic3298_1:2201838-2201904(+)
CACCTCGTTGATTATGTTCATATAAAGTTTATATTGATACTCAATTTACTTACCCTAGATTGGACAT
>Locus:intergenic3329_2:2230297-2230183(-)
CCATTAGCTCAGTTGGTAGAGCATCTGACTTTTAATCAGAGGGTCAGAGGTTCGAATCCTCTATGGCTCACTACTTGCACTTTCCATTTTTGGGAAGTGCTTTTTTTTATGAAGT
>Locus:intergenic3329_1:2231321-2231249(-)
TGTCGGCTCATCGCATCCTGGGGCTGTAGTCGGTCCCAAGGGTTGGGCTGTTCGCCCATTAAAGCGGTACGCG
>Locus:intergenic3328_1:2231998-2232067(+)
AGCCCCTATACATCACCTTACGGTTTAGCAGAGACCTGTGTTTTTGATAAACAGTCGCTTGGGCCTATTC
>Locus:intergenic3367_1:2260221-2260146(-)
CTAACTTTGTTAATTGATCAAAATTTAATAACTTTCTTATCTAAAGCAAATTTGTTCAGTAACATGGTAGAAATAA
>Locus:intergenic3369_1:2261475-2261400(-)
TTTTCAAAAATTATCTATTGTTTGAGAGTTTCCATAAAATGTCTAAGTCGTAACATTTTTAATTTATGTTTACAGC
>Locus:intergenic3414_1:2285600-2285702(+)
ATAAATTCTAATTTTTCTCCGCTTAATAAATACTCAAAAATTCCTAGCTTCCTTGAAACATCACTATCTTCATATAAACTTAAAAGTTTATATTCTAATACTG
>Locus:intergenic3422_1:2289732-2289828(+)
GTCCAATTTGATATAGAGCCAAATAATTTTAAAACACACAAACGCAAAAAAACACCTCGACATAATATCGAGGTGTTTTGTATATATCGTCCGACAA
>Locus:intergenic3485_1:2310985-2310943(-)
CGCTTTTGGTATTGTTTTTTATTAAGAATGATATTAAACTATT
>Locus:intergenic3486_1:2313175-2313235(+)
CATACGTTCTTTTATTTCGAACGTGCTTCATCTATTCCACTAATCTTTGATTTAAATTCAA
>Locus:intergenic3499_1:2317779-2317728(-)
AATCGATGTGTTAATAAAACAATACTGGCATTCAACATGTACGATAATAAAA
>Locus:intergenic3526_1:2335154-2335205(+)
GTTGCCTGTTTATATATTGATTCAAACAATTGTCAAATTTGCATAAGATTGA
>Locus:intergenic3550_1:2347087-2347183(+)
TGGACTGGGCAACTTGATTTAACAGTGTTTTTCGATGGCAATCGATCAGTATCAAGAGATATTTTCTTTGAAAAAGCACTTAAAGTGATACGTCCAG
>Locus:intergenic3550_2:2347168-2347234(+)
AAAGTGATACGTCCAGTTTATCTAAATCAATCTACCATTCCTACATTTTATATAGTAAATGTAGGTG
>Locus:intergenic3560_1:2352413-2352494(+)
ATTCTATTGTGTCAAGATATTAGCAAAAAATTACAAAACGTTAACAAAGCACACAAGGACGCTAATTTCTGTTATAGTCTTT
>Locus:intergenic3564_1:2353686-2353767(+)
TACATATATCAACATGTTCCGCTACAAAACATATTCAGTATATGTATAGAGGATATTTATTCTAAGTTAAAACCTTTTCAAA
>Locus:intergenic3569_1:2356582-2356528(-)
AAACAATTATTAAAAATAAAAATAATTGGTGGACGTCGGCGTTTAAATAGGTTAA
>Locus:intergenic3580_1:2365796-2365892(+)
TCAAATCAGGCATTAAATAAAATAGCCCATAAATACAAAGTGTTATCACCTTCTATTTACGGGCTATTAGTTCTATTCGTTATTCTATTTACAGATC
>Locus:intergenic3581_1:2365842-2365809(-)
GATAACACTTTGTATTTATGGGCTATTTTATTTA
>Locus:intergenic3582_1:2366920-2366953(+)
ACATACTTTGTCTGTTTTCTCTATTTATTATATA
>Locus:intergenic3594_1:2373196-2373271(+)
AATTATCGATTTTGGTACATTAATATTTGCATACCATGCAATCGTTTACAGAACTACTATAGCAGGCTTTTGCAAC
>Locus:intergenic3627_1:2391208-2391169(-)
GTAACAAGCAAAATATCTTTTAGTAACAATTATACATATT
>Locus:intergenic3636_1:2395704-2395803(+)
TCAATAATCTATCGGCTACATATCATTTGTTTACATTTCTTCTTACTTCACATTCCCATTTTAAAAAGTTCGTTTTCACATTCATATTGTACACTTTTTT
>Locus:intergenic3703_1:2437196-2437142(-)
AAACTCCTAGGAAAACGCTTGTTTTTATGCATTGTGCACAATATAAAAGTAAAAT
>Locus:intergenic3706_1:2440026-2440059(+)
TATGTTTACAATCCAATTTGCAATGTATTGTTTT
>Locus:intergenic3720_1:2447588-2447663(+)
ATAGGTTACCGAAAGGAGAAAGGATTAGGTTCCATTCGATTTATAAAAAAATATATTTCGAAACATACAAAAGCGC
>Locus:intergenic3810_1:2513320-2513392(+)
TATCGCTCAATTGGTTGTTTTATAGCAAAAAAGTGTCGAAAATGTGAAATATTATTACAAAAGTCGAATTTTT
>Locus:intergenic3822_1:2522405-2522453(+)
AACGCATTAACGTCGCTATTTTCCCTACACTTAAATACTAGTTTCTTTA
>Locus:intergenic3863_1:2544961-2544880(-)
TTTTATATAATTAACTATTTCTTAATTTTCCAAAATAGTGATAAATTTGTGAAATACATCACAAACCTCTTTATTTATTTGG
>Locus:intergenic3865_1:2546418-2546346(-)
TCTAGTCGTCATTTACAATTGGTAAATATGACTTCAAACTGTATGAAGGTGATGGCGATTAAAAGGCTCATCC
>Locus:intergenic3867_1:2549581-2549545(-)
CTCTTAAAATTAATAATAAATCACAGAAACTTTATCT
>Locus:intergenic3885_2:2560173-2560068(-)
GGTGAAGAGCGAGTGAAACAAGAAGGACAACCAGGAAGTAAGACAATCACAACACCAATCACAGTGAACCCATTAACAGGTGAAAAAGTTGGCGAGGGTCAACCAA
>Locus:intergenic3885_5:2560254-2560215(-)
CCAAAAACGGGTACACCAGAAACAAAAACAGTAGAGATAC
>Locus:intergenic3885_4:2560415-2560304(-)
CAGAATTCGGTGGCGAGAAAATACCGCAAGGTCATAAAGATATCTTTGATCCAAACTTACCAACAGATCAAACGGAAAAAGTACCAGGTAAACCAGGAATCAAGAATCCAGA
>Locus:intergenic3885_1:2560572-2560482(-)
CCTGATTTAGCACCAGGGACAGAAAAAGTAACAAGAGAAGGACAAAAAGGTGAGAAGACAATAACGACGCCAACACTAAAAAATCCATTAA
>Locus:intergenic3884_4:2560661-2560757(+)
ACCGGTGGTCTAACTACATCTCCTGTTTCTGGATTCTTAATTCCTGGTTTACCTGGAACTTCCTCTTTCTCTCCTGTTGGTAACTTCGGATCAAATT
>Locus:intergenic3885_3:2560884-2560749(-)
ACACTAAAAAATCCATTAACTGGAGAAATTATTAGTAAAGGTGAATCGAAAGAAGAAATCACAAAAGATCCGATTAATGAATTAACAGAATACGGACCAGAAACGATAACACCAGGTCATCGAGACGAATTTGATC
>Locus:intergenic3884_3:2560984-2561086(+)
AATTTCTTCTTTTTCTACAATCGAGTCTCCTTTTACAGGTCCATATTTTGTTACGCTATCGACCGGTGGTCTAACTACGTCTCCTGTTTCTGGATTCTTAATT
>Locus:intergenic3884_1:2561153-2561195(+)
CCTGGCGCTATTGTTTCAGGTCCGTATTCTGTTAATTCATTAA
>Locus:intergenic3884_2:2562151-2562250(+)
TACAATCGAGTCTCCTTTTACAGGTCCATATTTTGTTACACTATCGACCGGTGGTCTAACTACGTCTCCTGTTTCTGGATTCTTAATTCCTGGTTTACCT
>Locus:intergenic3895_1:2568237-2568162(-)
ATTAGGTTCTTCATATTTTATGGTGGGAAGGTAAAACTTCCTGCTTTTTTTAATACACAAAAAGCGCAATTGCCTC
>Locus:intergenic3897_1:2571470-2571398(-)
TTTAAATTAGATGAATTTGAATTTAATTTAAAAAATAAGTATAAAAAATACAAGCCTGTTATATCAAGGGATT
>Locus:intergenic3915_1:2583742-2583670(-)
AGCAACAAATTCATTTTAACTATGCTAATAAAAAGATTATGGAAATATTTTGACAAGGAAAGGAGAAGTCGAA
>Locus:intergenic3916_1:2585676-2585760(+)
ATTGCTCATTCATTGTGCAGCGCCTGTTATTTAGATGATCATTTGTTGACTTTTCGTACTTATAGCAAGCAATTTTTTGATTTAT
>Locus:intergenic3924_1:2592248-2592299(+)
ATCTATACTATTGTAAAATTTATTACAGCACTTCAAAATCAAAAAAGCGGGC
>Locus:intergenic3938_1:2598011-2598101(+)
CATGTGCCTTTGCTTTTTATTTTGTTTATCTGTATCAAAATCGGTTTGATTAAAATCTGCTTTATTTTATCATCTATTCAACTGATTGTAG
>Locus:intergenic3953_1:2605763-2605694(-)
ACTATCATCATTCCTATCAGAAAACTAAAAATAATATCCTACTTTAATTATCTTATTGCAAATATATGTG
>Locus:intergenic4017_1:2644811-2644703(-)
TTTGTTTTGTCGCAAAACTATAAAAGTTATAATTATTTGCATACTAAAAAAATAAAAAATATAAAATTTAAAATAATTGAGTCGCTAATGACTATATGTATAGAGTGTT
>Locus:intergenic4072_1:2672003-2672123(+)
AAGATCCCCCATTCCTACTTTATCGACATTCTTTCATTACTTACCACTTTAGATGTTTTTTCGTTGGGGATAAAACTTCCCTTTAGACAATTTTATCCAAAGACAATACAACAGTGCAACT
>Locus:intergenic4072_2:2672150-2672192(+)
AGCCTTTACTTTTTAGTAAAGACAGTGGCTTCTCTTATCAAGT
>Locus:intergenic4076_1:2674192-2674243(+)
TATGTTCATATAAAGTTTATATTGATACTCAATTTACTTACCCTAGATTGGA
>Locus:intergenic4118_1:2700475-2700595(+)
AACTTGGCAATTATTGAATATTTATATAATTTTTCTCGTAATAAACAAAACTTTAATAGCGCTAAAACAGCTGTGTTAAGTTATGATTTAACGAATTTAACAAATTTTACTAGGACGGCAT
>Locus:intergenic4123_1:2705161-2705128(-)
ATGAATATTACAATAGAGAAAAAGATACGTAGAA
>Locus:intergenic4136_1:2714833-2714866(+)
TTTAATTCTATATTTTCACACGCTTCTATTCTAA
>Locus:intergenic4136_2:2714859-2714910(+)
TATTCTAACGCTTTCTATAACAAATTGTCATATATATTCATTTTTTGTTATT
>Locus:intergenic4140_1:2717270-2717327(+)
CACGAGAAACATTTTTGCGTATCAGCAAATTGCGCCAATCATATTAATACAAATTTAA
>Locus:intergenic4163_1:2731280-2731202(-)
AAGATATTTCAAATAGAAAAATATCTCACTGCTGTTTTTCTGAATTTATGCATCTGGTACTTGTGGACGTATCAGGCAA
>Locus:intergenic4212_1:2784478-2784511(+)
AGAAAAAGGCAAGACATTTGTGCCTATAAAAATG
>Locus:intergenic4251_1:2806180-2806147(-)
AGCGATAAATGCTACTTGTTGATATTAAAATCTG
>Locus:intergenic4258_1:2808522-2808555(+)
CTTAAATTTTCTACTGTAAAGGCAACTCAAGCGA
>Locus:intergenic4261_1:2808862-2808823(-)
AAGATCATAACAGCTTTGTCTTTTTTTGTTTTACGTGAAA
>Locus:intergenic3_1:171-126(-)
TATAGAATATCTGTTAGTGAGTGTATCAAAACAGCTTGGGAAATAA
>Locus:intergenic6_1:3326-3362(+)
AACGTCATCCTTTATTTTTTGGCAAAAATAATTCTAG
>Locus:intergenic6_2:3431-3485(+)
AAATGTATCCAAAATTTAATAAGTGTGCTTATATGCCCTTTAAATTTAAAATTTT
>Locus:intergenic17_1:12722-12647(-)
AAAAAAAGACCACATCCCTACAAGGGACGTGGTCTACGCGTTGCCACCCTATTTAACAATTTAAGTTATAAAGATA
>Locus:intergenic16_1:12671-12764(+)
ATAGGGTGGCAACGCGTAGACCACGTCCCTTGTAGGGATGTGGTCTTTTTTTATTTTCTAAAAAATAAAGACGTACGTCATTCCATAATAAATG
>Locus:intergenic18_1:14398-14431(+)
TATCGATGGAGTAGGGTAGGGGGAGAGGATGATG
>Locus:intergenic31_1:24222-24189(-)
CGGGACTCGAACCCGTGTTACCGCCGTGAAAGGG
>Locus:intergenic65_1:43235-43196(-)
CTTTTAACAAACCTCTTATCTGCAATTTTACTTAGAACTG
>Locus:intergenic86_1:56772-56844(+)
CGCTTTATTCTTCCCAAAAATTGTTCAATATTTATCAATAAATCAGTAGTTTTAAAAGTAAGCACCTGTTATT
>Locus:intergenic100_2:63078-63150(+)
ACTATTGATGTTAGGGTGGGGCTCTGCTTTCTTATATATTATTTATTTATAAAGAATAACGGGATTTTGGGAT
>Locus:intergenic100_1:63137-63218(+)
CGGGATTTTGGGATTGTGCTTGCACAATCCTTCTGCTTCTTCGAATCTGCAAATCCCAATCATTTCCCGATAAAAAATCATT
>Locus:intergenic139_1:89542-89461(-)
ACGTTAAAATTGAATTATAGTATGAGTAATAAGGGAAAGGAGGAATTTAAGTTTCCTCCTTTGTTTGTTTGTGTGAAAGTCT
>Locus:intergenic183_1:117405-117360(-)
CACCTCAGAATCCAAAAACATTCGAGTGATAAAATTTTAAAAATCA
>Locus:intergenic290_1:197122-197173(+)
TTTCGTCGGTTATCATATCATCATGCAATTTTAGTAAGTAATGAGTATTATG
>Locus:intergenic306_1:212010-212058(+)
TTCTCCTTTTTAGAACTTATAAAAATCTACTTAATTAAGATAATATCAA
>Locus:intergenic321_1:225339-225285(-)
TTAATTAATAAGTTTAAAACAAGGAACATTCGTTATATTCTTGATAAGATGAATT
>Locus:intergenic343_1:241606-241516(-)
ATCATTCATTTAATTGTACCGAATCACATCAAGTTAGATTTTAGACTAACTATTGTGGTGTACATCAAAAACGAATTTGTGGGGCGTTTTA
>Locus:intergenic359_1:252476-252374(-)
TATTATATTCAGAAGCCTTTAAAGTATGTCGTGTCTATGACCATTGTGACAACAGGCTTTTTTTATTATCATATACCTCACTATCGAAAAGGTTATATACTCT
>Locus:intergenic385_1:275477-275390(-)
CAATTGTTATCAACCATTAAAATGTGTCTATACTGTGTCTATTATCAGAATAAAAAGATATTTCTAATTGATTTTAAACGTCGTTATG
>Locus:intergenic386_1:276990-277032(+)
GAATACTTTTTGGAGTTAAAAAAGTGTTTCACGTTAAACAAAT
>Locus:intergenic387_1:277211-277136(-)
GATTTATGTCTCAGCCCTGCTTCAACTATAAAAACCACGCCGAAGTCATCCAATATGATTATGGCGTGGTTTAATT
>Locus:intergenic499_1:348478-348397(-)
TTCATGGATTTTCAGCGATACTGTCTGTCTATTGATTATTTTAAAATAATTGATTTACCAAAAAATCCTATCAGTTATTCAA
>Locus:intergenic533_1:370164-370068(-)
CAAACTTATCCTGTCATGTCAAACCGACATAACATTTTAGCGTTCTTAATACCATTCCCTCTTCATATACCCACGTATATGATAACGTTTTTCAATT
>Locus:intergenic536_1:374392-374446(+)
AGCAAAGACATCATATTTATAGCGTTTGTGTTTATTAGTGATTGGGTATTTGAAA
>Locus:intergenic633_1:426065-425993(-)
CCTGCTTCATTTTCAAATATCAACTTTAATCGACTAGGTCATAACACTATTAACCCTTTTCACCTTTCTCTAC
>Locus:intergenic648_1:436723-436756(+)
TGTTTTCATTTGTTCAAATCTCTATTCATTTACT
>Locus:intergenic650_1:438100-438133(+)
CTTAGTCTCTCCATATCGTTGGAAGTTGGTTCTT
>Locus:intergenic655_1:438983-438914(-)
CTTCCAAACATATTATTTGGTAACAATAAGAAACTATTTACACAACCTATTTTGTATAGTAAAATTATTT
>Locus:intergenic659_1:440827-440785(-)
ATTAAAATTTTCAAAGATATTAGTGATACACATCAACTAAAAC
>Locus:intergenic664_1:444340-444382(+)
TATGGATTTCTTAATTTACTTAACGATGATTCAAATATAGTTA
>Locus:intergenic686_1:456890-456938(+)
CGGTGTTTATGGATTTTTCCTACTAAAACCTTGATTTCAAAAAGGGTTT
>Locus:intergenic692_1:459667-459769(+)
GAAGATTCAAAAGAAACACAAATCAAAAAGAGCTTTGCGAAAACGTTAGATATGTATCCAATTAAAAATCTTGAGGATTTATACGATAAAGAAGGATATCGAG
>Locus:intergenic713_1:469531-469474(-)
AATATAAAAAGGACTAAGACACATACATGTCCTAGCCCTATGGATAAAATGCAAATTT
>Locus:intergenic714_1:470453-470537(+)
ATCTTGTGCGTAATTGATTTTTTTCCTAACTTGAATTGTTATGATCATAACTGCGAATTTTTTATTTTAAAAGGACGGGAAATAC
>Locus:intergenic751_1:497031-496968(-)
TATATAGTATTTAATATAAATATTGATGGCGGAGGAAGAGGGATTCGAACCCCCGCGAGCCGTT
>Locus:intergenic765_1:505789-505717(-)
GATTTTTCTCTAACCATATCAATCAAAAAAACCGCAAAACAGAACGTTATTTTTTTACCAGAAATTAAAAATA
>Locus:intergenic764_3:507896-507974(+)
ATTTGGGGGCTTAGCTCAGCTGGGAGAGCGCCTGCTTTGCACGCAGGAGGTCAGCGGTTCGATCCCGCTAGTCTCCACC
>Locus:intergenic765_2:509678-509603(-)
CTTCGCCTATCCTACTGCGTCCCCCCATCGATTAAAACGATTATAGGTGGTACAGGAATATCAACCTGTTATCCAT
>Locus:intergenic764_5:509923-509956(+)
CTTCGGGAGAAGGGGTGCTCTTTAGGGTTAACGC
>Locus:intergenic765_3:510267-510162(-)
CTGTCGCGGGTAACCTGCATCTTCACAGGTACTATGATTTCACCGAGTCTCTCGTTGAGACAGTGCCCAAATCGTTACGCCTTTCGTGCGGGTCGGAACTTACCCG
>Locus:intergenic764_1:510261-510297(+)
GCGACAGGACGGAAAGACCCCGTGGAGCTTTACTGTA
>Locus:intergenic764_2:510410-510527(+)
TCTAACCCGCACCACTTATCGTGGTGGGAGACAGTGTCAAGCGGGCAGTTTGACTGGGGCGGTCGCCTCCTAAAAGGTAACGGAGGCGCTCAAAGGTTCCCTCAGAATGGTTGGAAAT
>Locus:intergenic764_4:510794-510872(+)
CTGGGTTCAGAACGTCGTGAGACAGTTCGGTCCCTATCCGTCGTGGGCGTAGGAAATTTGAGAGGAGCTGTCCTTAGTA
>Locus:intergenic818_1:550380-550437(+)
AATTTCATTTTATGGGGGCTTAGCTCAGCTGGGAGAGCGCCTGCTTTGCACGCAGGAG
>Locus:intergenic818_2:550392-550491(+)
TGGGGGCTTAGCTCAGCTGGGAGAGCGCCTGCTTTGCACGCAGGAGGTCAGCGGTTCGATCCCGCTAGTCTCCACCATTTATTTTTACACGATGAACATT
>Locus:intergenic819_5:551317-551221(-)
TGGTGTTCCTCCATATCTCTGCGCATTTCACCGCTACACATGGAATTCCACTTTCCTCTTCTGCACTCAAGTTTTCCAGTTTCCAATGACCCTCCAC
>Locus:intergenic819_3:551278-551224(-)
ATGGAATTCCACTTTCCTCTTCTGCACTCAAGTTTTCCAGTTTCCAATGACCCTC
>Locus:intergenic819_2:553816-553750(-)
TCGGTGGACGGGATTCTCACCCGTCTTTCGCTACTCACACCGGCATTCTCACTTCTAAGCGCTCCAC
>Locus:intergenic818_3:554701-554836(+)
TCTAACCCGCACCACTTATCGTGGTGGGAGACAGTGTCAGGCGGGCAGTTTGACTGGGGCGGTCGCCTCCTAAAAGGTAACGGAGGCGCTCAAAGGTTCCCTCAGAATGGTTGGAAATCATTCATAGAGTGTAAAG
>Locus:intergenic819_4:554770-554716(-)
GGAGGCGACCGCCCCAGTCAAACTGCCCGCCTGACACTGTCTCCCACCACGATAA
>Locus:intergenic818_4:555175-555211(+)
GGATGGACATACCTCTGGTGTACCAGTTGTCGTGCCA
>Locus:intergenic819_1:555313-555280(-)
GATCTTATAACCGAAGTTGGGAAATCTCATCTTG
>Locus:intergenic836_1:568172-568223(+)
AAATGCAAAACATATCAGTTATCAAAAAATACAAATAGTGCTAATATATCAT
>Locus:intergenic837_1:568411-568264(-)
TCCCTAAGAATCAAGACTGCACTACATAAGCATTTCAACGACTTAAAAATGAATATTATGTACTGTAAAATTAAACTTCAAATTAACTATTCAAATACGTTAAAATTGATTCTAATTTTGTATGTCTTGATTGCTATAAGAATAACTT
>Locus:intergenic872_1:592155-592239(+)
AAATGCTCCCTTCAAAGTTTTCATTTTTTCAATGTCTACTTTGAAGGGAGCATTTCATTAGTTTATGTCCCAGATTCATATCTTT
>Locus:intergenic880_1:597809-597866(+)
CATTTACAGAAACATCAGCAACATGTACATGTCATATATACAAGAAAGCGCTTTTATA
>Locus:intergenic887_1:601372-601297(-)
AAGACTAAAGACATAGCGTATATGTTTATATTCAATGTATATTCCATAGATATCATCGATTACATTATCAATTCTA
>Locus:intergenic934_1:637273-637333(+)
ATATATATAAGTTTAAACATACAGATTTCAACTATTTACCAAATCACGTCTTATGTATACG
>Locus:intergenic935_1:637396-637336(-)
ATAAAAAAATTCCAAGCTTATCGGTTTAAGCTTGGAATTTTTCGTTTATCTTCAGTATATT
>Locus:intergenic945_1:643830-643788(-)
AGATACGTAACACGGCTGGCAATAAAAAATGGAGCATTTATCT
>Locus:intergenic949_1:646150-646114(-)
TTTTCAAACATAAGTATTGACACATTGAGCAAAATGA
>Locus:intergenic949_2:646299-646209(-)
ATCATTCAAAATTTTATTGCTCTCATTTTCAATATTCATTTCATATCTATCAGTTCATACATAATTAAAATTTCAATTGTGCAATCTCACC
>Locus:intergenic955_1:649499-649412(-)
ATACATTTTTCGATACTTCAAAAGACATTAAAATATTATCAACTTACTATCATTAAAAATTTTATTCATTGTTATTTGCATATCTTTA
>Locus:intergenic967_1:655402-655357(-)
CCGTTAACTTTTAACGTTTCCCTAGTTAATATGTTAAAAGAAATGA
>Locus:intergenic987_1:667598-667481(-)
AAAATCTTTAGAAAAGCGTTGATTTGGGTAGTATACTTTGACACAACAAATTTTAATTTAGCAAATTCGATAGTCAACTCATTCTTAAGACCTAAATTAATGTTATTTTTTAATAATT
>Locus:intergenic1000_1:679940-679973(+)
GTGTGGCTTAAGGATCTATGGGGGGAGGAAACCA
>Locus:intergenic1013_1:688217-688148(-)
AAAGCCTTAATTTGTTTTACCAATGTTCGATTAGTCATTTCTATCACATCAACATCGTCGCTAAGTTCAG
>Locus:intergenic1020_1:692025-692082(+)
AAAAGCAATGGTTATTCCTACTTACGGAAATCATTGCTAATTCACTTCACCTTAATTA
>Locus:intergenic1026_1:696329-696407(+)
AACTTAGGTGAAGGCGGGGTTACAGGTTTAGCAATTATTTTATATTATGCGTTTCATATTTCACCAGCCATCACTAACT
>Locus:intergenic1037_1:702476-702407(-)
ATTAAACATTTACATATATACTATCATATTTTTTATAAAGTTTCATTTGAAAAAGGTTTACATTTTTCAT
>Locus:intergenic1038_1:703505-703538(+)
GGCATTGTAGTGGGCGCAGGATTTTCAACTGGAC
>Locus:intergenic1053_2:713013-712962(-)
TATCTCAATGAATATACTTTTATTTTCTCACATTTAATACAATTTACAAAGT
>Locus:intergenic1053_1:713450-713393(-)
CTCCATTTAAGCGATTGTCACCAATCACATTCAGTTATAATTTGTTTCAAATTAAGAC
>Locus:intergenic1060_1:717812-717851(+)
TATAAACAATTTAATGTTAGTTTGAGCTCATCTCAAAAGT
>Locus:intergenic1111_1:745580-745541(-)
ATACTTCTTCAGAACTATATTAACATTTTAAAATACATTA
>Locus:intergenic1131_1:759214-759175(-)
AGGATAACTTATTTTACTTTTTACAAGTCATATCTAATGA
>Locus:intergenic1143_1:768429-768375(-)
CTCTACGTACTTAAATCAGTTCTATACATTATACACCTTTTTGAAATCAAAAGAA
>Locus:intergenic1153_1:777737-777677(-)
TGTTGTATTTTAAATCATAGTGGTTTATGCGTCTTTTTCAAATTCTATAAAAAATCGGATG
>Locus:intergenic1181_1:796226-796175(-)
AACATTCAGTGCAATGATAGCGTGATTTTTCATATTTTTTACGTATACTTTC
>Locus:intergenic1187_1:798981-798894(-)
ACTGTTAATCCTTTGCTATTATTAAATCATAGTATAATAGCAAAGATTAACAGTTTTTCTTATTTAAATTTGAACCATACAAGTTCAT
>Locus:intergenic1200_1:809324-809366(+)
CTCTTTGACTTAGAGAACAAAGAAACTAATATCCAAGAATATG
>Locus:intergenic1221_1:823673-823598(-)
ATTTCCAATTTCTACAGACAATGCAAGTTGGGGTGTGGGCCCCAACAAAGAGAATTTCGAAAAGAAATTCTACAGG
>Locus:intergenic1221_2:823787-823682(-)
AGAAATTCTACAGGCAATGCGAGTTGGGGTGTGGGCCCCAACACAGAGAAATTGGATTTCCAATTTCTACAGACAATGCAAGTTGGGGTGTGGGCCCCAACACAGA
>Locus:intergenic1227_1:828419-828302(-)
AATGTAATGTCTAGAGCGACTTACAAACAAAGGATTGAAATGTTCCTTTCAATGTCTACTTTGAAGGGAACATTTCATATAGTTACGGTTCAACTAGCTTCATTCAATCATATTTCCG
>Locus:intergenic1241_1:839000-838874(-)
CCTACCACAGTCTCAACTCTGTGGCAGGTTATAAATACAAGCGTGAACTTTTTAAGCGTGAACTCAAAAACTTTATTCAATTTATACCGACATAATAATCCTCAACTAAAATTATGGCAGTACTTAA
>Locus:intergenic1272_1:857015-857081(+)
TATTATAGGGCTGTTTTTTTATGCTTTAAATCGATAACAGTTGGTGTGGTAAAAGCACTAGCCGTTA
>Locus:intergenic1284_1:860215-860272(+)
AAAATCATCATTACTTATGAAAAAAATGTACATCAAAAGCAAAGGTTTTCGCTACCGA
>Locus:intergenic1319_1:874097-874013(-)
GTCAGGGGCCCCAACACAGAGAATTTCGAAAAGAAATTCTACAGGCAATGCAAGTTGGGGATGGGCCCCAACAAAGAGAAATTGG
>Locus:intergenic1377_1:905915-905879(-)
AACTGGTCATTACTACTTTTACCACAATGTATACTAG
>Locus:intergenic1403_1:925916-925808(-)
TGTCTATTAAAATTACATTGTGGGTATTTTAATGCTCTCTTCGTCTTGTTGAACATCACATTTTTAAGATTCCTAAAATGTTTGATAATTCTTTTAAATTTATATTACA
>Locus:intergenic1405_1:928797-928725(-)
AGTTTGTACTTAATCAATAAAATTGATATTTATGTGACGTTTCACACCTATTTTTCAACAAACATTTCAAACT
>Locus:intergenic1413_1:932374-932338(-)
CAAACCCTCACTTCCTTTGACACATATTTTAACACAA
>Locus:intergenic1437_1:954547-954448(-)
CCATCACTTTTAAATTTAGAAAAAGCCTTAATACAAAGATGTCATTTACGAGTAATCTTTGTATCAAGGCAATTATATTATAATCATCACTGTAAAATTA
>Locus:intergenic1461_1:971362-971329(-)
ATTAACAATTGCACATTTGATTTAAAAGATACTA
>Locus:intergenic1541_1:1023052-1023019(-)
TCAAAAGGTTTTAATATGCTAACTTATAATTGTT
>Locus:intergenic1559_1:1039022-1038923(-)
AAAGCTATTCTCAACTTTCCTTTTAAATATGAAGCAATTTTTTCAAAAACGCTATTAGTCACAAAATGTACACATAATTTTAACAAATGTGTGAACCCAC
>Locus:intergenic1580_1:1058481-1058526(+)
ATACAAAGTTTTAGTGCAAATAAAATAGTTGAAAAGTTATCCATTT
>Locus:intergenic1581_1:1058660-1058564(-)
TCTAATCTTACTGTTGATTTTAACAAATTAGTAATTCGAATGATATATGTTAAATTTCTACAAAGGAAATACTATATATCGTTTCGCAAATTCCATA
>Locus:intergenic1609_1:1076309-1076273(-)
TTTCCACCTAAAAAAGCTATATTAAGTTTACTTTTAT
>Locus:intergenic1671_1:1112910-1112841(-)
TGTTCATTAAAAAAACGACCATCATCGGTATCATGTATGGTCGTTACAAAAGCTAACAATACCAATTGTC
>Locus:intergenic1703_2:1135620-1135551(-)
ACTTATACACTAGTCAAAAAATTCACGCCTCTACTTTTTCGAATTTCAAAAATAAAACCACACAACAAAA
>Locus:intergenic1703_1:1135639-1135564(-)
TATCTTGTGACTCATCAGCACTTATACACTAGTCAAAAAATTCACGCCTCTACTTTTTCGAATTTCAAAAATAAAA
>Locus:intergenic1709_1:1138054-1137925(-)
ATGATTCTTCTTACGTCGATTATCCTAATAGTTTATATTAAAACTAAAGATAGCTTACAGTTAACGATATTTATACTTAATATAGCCTTAATTATTCTATACTGTGCACCATTACTATTCATTTATGTAT
>Locus:intergenic1715_1:1141889-1141805(-)
ATTGATTTAATTCTAAGATATTTGTATTTTTATATTGTAATCGATTACATTTTTAAATCAAACAAATCATTAGTTTTAAAGAAAT
>Locus:intergenic1737_1:1152737-1152620(-)
CCTACGCCATTTTCAACGATGCTCACAATGCTTGTGCCTAATTTTGCGCCATCATTATTAATTGCTGCAGTTACGGTATCTTTAATTGCGTTAAATAAACCTTCCATTGAAAACACTC
>Locus:intergenic1774_1:1177566-1177635(+)
GTACAACATAAAGAGTCTTTAATTGAGCGTCCAGAGAGACGTCAAAGACATGAAAATATAGATATATACT
>Locus:intergenic1841_1:1233506-1233452(-)
TTTTATAAAGCTATTGTAGGAGGTAAAATAATTAACTTGTCTTTCCAAAATATGA
>Locus:intergenic1850_1:1241032-1241104(+)
GGTTTTCCGATTAGTTACAATTATTTAATTCTCAAAAGATTTAGAATTGATTATCAAATTACTGTAAGCCCTT
>Locus:intergenic1865_1:1248777-1248705(-)
ATTATCATTTTATCATACTCATTTAATGCATTGAATAAGCAAATAAAAAAACTGTACCAAAGTCTGACTCGGT
>Locus:intergenic1909_1:1280524-1280416(-)
AATACTATACAAGGATTCAAAATAAAATACAAGTGTTTTGCGAATATTTGTTCGTATAAAATCTTGAAATCAAAACGCAAAAACGAACAAACGTGCTTATATTTTTATC
>Locus:intergenic1953_1:1310282-1310243(-)
ATAGTATTGGTTTTTTATTATATATTTATAAAATTTCTTG
>Locus:intergenic1961_1:1314264-1314231(-)
TTTGAGAAGTATTATGATGGTTATAGTTATTTTA
>Locus:intergenic1961_2:1314354-1314312(-)
AACAAGATACTACAGATTATTGAGTATCTTGTTTTATTTTATA
>Locus:intergenic1988_1:1330339-1330375(+)
CACTTTATACTAGAAAAAGATATTAAAGTATATCTGC
>Locus:intergenic2001_1:1336938-1336875(-)
ACACAAATTAAAACTCGCCCCCGTAATAATTTACAGGAGCGAGCCATTATTATTTTTTTCTTTC
>Locus:intergenic2020_1:1348686-1348719(+)
CAAGCTTTTTTCAATTCTAGTCAGGGGCCCCAAC
>Locus:intergenic2023_1:1352121-1352049(-)
GAAGAGGCCGGCCAAGAACACAAAGGTTTTGAACCGACCTATTATATCATAAAGTTTATAGAAGTATTTTTGA
>Locus:intergenic2026_1:1353160-1353268(+)
TATTTATTACAGAATGGGAGTGGGCCAACTTGTATTATTTGTGGAATTTCTTATCGAAATTCTCTGTGTTGGAGCCCACCCCAACCTGCTCATTATTGTAAGCTGAATT
>Locus:intergenic2027_1:1353267-1353207(-)
ATTCAGCTTACAATAATGAGCAGGTTGGGGTGGGCTCCAACACAGAGAATTTCGATAAGAA
>Locus:intergenic2029_1:1354219-1354156(-)
CATATATTAATCCCCGTTTTTAAAATTTTTAGCCGTAATTTAAATGAATATGATAAAATAGTCC
>Locus:intergenic2037_1:1363213-1363162(-)
ATAATCATAAATGTAACTGCCCAACATTATAAGCACCATAAAAAATACCAAC
>Locus:intergenic2051_1:1372192-1372087(-)
CACCCATTAGCTTTCTATTTGCTACGTTTCATATCTGCTACTATTTCTTTAGAAAATTCTAATTATTTTTATAGTTCATTATATTACATAGGTCGTTCACATTTGT
>Locus:intergenic2051_2:1372301-1372247(-)
ACGCGTTACCGTGGTGCCACCTTAGTTAACATAATTCATGTTCACTTTCAAAACT
>Locus:intergenic2084_1:1399286-1399364(+)
AAAAGAGTACATTTATTTAATGTGCATATTGAGTATGCTATAAGTATTTTGAATTTTATTTTTCAAAAAGTCTCATTAT
>Locus:intergenic2121_1:1422082-1422049(-)
ATTTCTGTTGTACTCCCAAAATTTACAATAAAAT
>Locus:intergenic2131_1:1427384-1427342(-)
ATAGTATTATTCACTAGTTTTAACAATCGATTAATTGGTATAT
>Locus:intergenic2153_1:1437048-1437009(-)
TTTGCGAAAATATCATTTCTGTCCCACTCCCTTAAAACTT
>Locus:intergenic2166_1:1475720-1475759(+)
TTCACTCTGACATATCCAAATACGCAAAAAGACTATTTCT
>Locus:intergenic2211_1:1507009-1506946(-)
TTAACAGTTCGTTCTTTTGTATTAAGAAATGTAGTCAGTATATTATTTGCTAAAGTTGCGATAC
>Locus:intergenic2226_1:1515128-1515167(+)
CATTTCATTGTTCTCTACAAGATATATTATAGTAAAATTT
>Locus:intergenic2241_1:1523946-1523850(-)
TTTAATAATGTAAAATTCATCTTCGGGGTCGGGTGTAATTCCCAACCGGCAGTAAATAAAGCCTGCGACCTGCTAGTATGTATCATATTAGTGGCTG
>Locus:intergenic2249_1:1530635-1530542(-)
TATAGATATATTGTAATAATTAAATTATTCGAGGTGTCATATGAAAAAATTCATTGGATCAGTTTTAGCTACGACATTAATTTTAGGGGGATGT
>Locus:intergenic2249_2:1530772-1530673(-)
TTGATTGATGTCGAAAGTTTTGTAAGTGGATTAGGATTAGGGTTTTTGCGAATATCAACTATTAAATATATTACTAATTTATATAAAAATATAAAGTTTG
>Locus:intergenic2248_1:1530766-1530805(+)
CAATCAAAAAACGCATGCTATAAATTAGAGTCTCTAATCA
>Locus:intergenic2258_1:1537533-1537569(+)
CAAACTTCACAATTAAAACTAACAGTTTTCTCAATAA
>Locus:intergenic2268_1:1541366-1541399(+)
GTTATTTTTATAAATTATTACTATTTGGCAAGCA
>Locus:intergenic2272_1:1544221-1544284(+)
ATTCGCTTTTTTTCTAGACTATATTATGAAATTATATTTTACAATGCCCAAAACTATTTTAATA
>Locus:intergenic2275_1:1545266-1545233(-)
ATAGATATATTAGGGGGCTTCTTTGTTTTTAATT
>Locus:intergenic2291_1:1555324-1555231(-)
AAATTAGTTTCCATGATATTAAGCACAATAATGTTTGGTATATTGTTAAAATTGTGTCTAAATATTGGTGTGATTCAGATTAGTTTATTGAACA
>Locus:intergenic2290_1:1555264-1555297(+)
TTAGACACAATTTTAACAATATACCAAACATTAT
>Locus:intergenic2301_1:1562726-1562666(-)
AATCTAATAATTAGCAAGTTTATTACACATATATTCATTTTTATACATATTTTAAGCAATT
>Locus:intergenic2438_1:1649257-1649329(+)
ATAAAAAACGCCCATCCTCAAAAGGGACGAACGTTATCGCGGTACCACCCTAGTTATAAATGCAATTCAACAC
>Locus:intergenic2440_1:1653066-1653168(+)
CTGTGTTGGGGCCCCGCCAACTTCCATTGCCTGTTGAAATTGGGGTTCCAATTTCTCTATGTTGGGGCCCCGTCCCCAACTTCCATTGCCTGTAGAATTTCTT
>Locus:intergenic2451_1:1658103-1658064(-)
ATCTTAACTCAAAAAATGCTAAAATGGGAATATCAATATT
>Locus:intergenic2488_1:1681060-1681099(+)
CTCTACGTTGTTTCGGTCGCAACTCGAGTCATTTATAAAC
>Locus:intergenic2498_1:1685702-1685750(+)
AATGGAAAGGAGATAAAAGTATGGGTACTTTTTCTATATTTGTTATTAA
>Locus:intergenic2499_1:1685823-1685739(-)
ACTGGTTATAATGAACTGACATTAAGCGTTCATTATAACCAATTAATTTTGATTTGGTTGATAACGAACTTTATTAATAACAAAT
>Locus:intergenic2560_1:1729491-1729578(+)
TCTTATATTTCCTTCTATCATTTGCATGACTTACTCTGGGACAACGAAATAAATTTTGTAAAAATATCATTTCTATCCCACTACCTAT
>Locus:intergenic2567_1:1734245-1734212(-)
ACGTCTTTCCATTTATCAACAATGGAAAGGCGTT
>Locus:intergenic2574_2:1740519-1740558(+)
TATTTATTTTTAAAAAATAACTTGGATAAAACGCATTACA
>Locus:intergenic2574_1:1740721-1740784(+)
ACCAATATATCAAAAAGTTATTATTTTTCCGCACGATATATCGACAAAATTCTTTACTCAATTT
>Locus:intergenic2609_1:1763221-1763143(-)
CGTATATCGCAATTGATAATTTTAAAAACTAATGATGAAATACTAAAGATAATTAAACAAATAAGACTTGTAAATTCTA
>Locus:intergenic2665_1:1801301-1801238(-)
GAAAATGGGATAGCAATTATTTTGAAAACTAGAGTTTATCGCCTACAGAGATTCAAAAACATGT
>Locus:intergenic2669_1:1804090-1804048(-)
CTGTGTTGGGGCCCCGGGGCGCATTTTCGTTCGGTTAATTACT
>Locus:intergenic2698_1:1828363-1828429(+)
TGCAAGGAGAAAAATTTATCGTTAAATAAGCCTATTTGTACACATTTTTACAAATACGCTACATTAT
>Locus:intergenic2701_1:1830410-1830338(-)
AGTGAAATAATAGCTTACCTTAATAAATTTTATTGGAAATACCAAATTGCTATAATTATAGGTAATAGTTTAA
>Locus:intergenic2713_1:1836646-1836613(-)
CAAGTTGTACTTATATCTAGGTATGTGACTTTTG
>Locus:intergenic2718_2:1840304-1840424(+)
TTTACAAATAGCGACAAATTCTCAATTTTTTTATCCTATGACCTATTTCAAACCCCAACAGATACTAGAACTTTAATTCCATTTTTAACAATGATTCAAAATACCTTCGGTTATTTACCAG
>Locus:intergenic2718_1:1840466-1840529(+)
TATATGGCTATTATAGATGATTTTAATAAAACGCCACTTATTACGTATGGCATGTTTATTAAAG
>Locus:intergenic2725_1:1844560-1844524(-)
AGGTGCCAAACCGTTTGCAGACAAATAGGTCTGAACG
>Locus:intergenic2747_1:1855614-1855533(-)
TTTAAAATAAAACGTTCATTAAGTACCAAAGGTTGTCCTTATGATAACGCAGTTGCGGAAGCAACGATGAAAGCAATGAAAA
>Locus:intergenic2772_1:1872198-1872306(+)
GAAATAATAAGTTTTAAGTTAGGAATAAAGTACTTCTTAACAATAAAAAGGGATAACATAGAAAAAGATAGGTTTTCAATTTCAATCATTTTCAAAGATACCTATCACA
>Locus:intergenic2778_3:1875943-1876039(+)
TGTATTTCCGTTAAATTAACGGAGAATTCGGATTACCTAGATAGATTTACCTCTAGAGTGTTAAAAAATTGTACATTCTTAAACAATCATAAATGTA
>Locus:intergenic2778_2:1876067-1876145(+)
GAATCATGTCGACTAAAAGATTATAAAAGTAAAAATACATTTAAAAGCACGTCATTTTCAAACCGCCATAAAACAGCAT
>Locus:intergenic2778_1:1876230-1876281(+)
TTACATGAATCTATAAAACACTTAGAACAAAAGTTCGAAAAACGCACTTTAT
>Locus:intergenic2781_1:1877286-1877253(-)
TTTATATATTATCTTGAATACGGATTCAAAATTA
>Locus:intergenic2788_1:1880628-1880679(+)
AACCAATTCTTCTTAAATCATCATGATTCTATCCCACTTATATATTATTACT
>Locus:intergenic2806_1:1891640-1891742(+)
GCTTTTGCATATGCCCTGCCATATCCATTTTTTATATTATTCAAGTTTTCAAATACTCATGTCACACGCGCCTTTTTCATAAGTGATGCTTTATTAGCAAGAA
>Locus:intergenic2828_1:1907829-1907877(+)
CGGATTTCTAATTTCTACAAACAGTGCAAGTTGGGGAAACGGGCCACAA
>Locus:intergenic2838_1:1912935-1913004(+)
TTATACATATTAATACATTTTGATGCAATAGTGTTTTATAAATGTATTTTTATCAATATAAAGAAAAGCT
>Locus:intergenic2843_1:1917340-1917283(-)
TTTAATAGGTCTCGTAGTGTAGCGGTTAACACGCCTGCCTGTCACGCAGGAGATCGCG
>Locus:intergenic2843_2:1917555-1917480(-)
AGCGATTTACCTATAATAATGGAGGAATACCCAAGTCCGGCTGAAGGGATCGGTCTTGAAAACCGACAGGGCCTTA
>Locus:intergenic2843_3:1918263-1918188(-)
AGTGATCACCGTACCGGTTCGATTCCGGTCCTCGGCACCATTTTCAATAAAAACATATGCGCCCGTAGCTCAATTG
>Locus:intergenic2843_5:1919538-1919475(-)
TTCCCTCAGAATGGTTGGAAATCATTCATAGAGTGTAAAGGCATAAGGGAGCTTGACTGCGAGA
>Locus:intergenic2843_4:1920675-1920636(-)
GGGCTAAACATATTACCGAAGCTGTGGATTGTCCTTTGGA
>Locus:intergenic2842_4:1920918-1921026(+)
CCCGAGAGGGGCCCCTCGTCCAAACAGTGCTCTACCTCCAATAATCATCACTTGAGGCTAGCCCTAAAGCTATTTCGGAGAGAACCAGCTATCTCCAGGTTCGATTGGA
>Locus:intergenic2842_3:1921298-1921340(+)
TCAGGTTCTATTTCACTCCCCTTCCGGGGTGCTTTTCACCTTT
>Locus:intergenic2842_1:1921494-1921614(+)
GATTCATCTTTCCAGATGATTCGTCTAATGTCGTCCTTTGTAACTCCGTATAGAGTGTCCTACAACCCCAACAAGCAAGCTTGTTGGTTTGGGCTCTTCCCGTTTCGCTCGCCGCTACTAA
>Locus:intergenic2842_2:1922156-1922192(+)
AAATTAATGGTGGGCCTAAGTGGACTCGAACCACCGA
>Locus:intergenic2843_6:1922829-1922763(-)
ACAGGTGGTGCATGGTTGTCGTCAGCTCGTGTCGTGAGATGTTGGGTTAAGTCCCGCAACGAGCGCA
>Locus:intergenic2853_1:1929417-1929348(-)
CTTACTGCTTTTTTAAATTTAATTTCGAGATTCAATATTACTTTATCTCATTGTGGTATTAATTACAGGA
>Locus:intergenic2930_1:1977989-1978079(+)
TGCCATCTTTTTGCTCTTGAAACACGGGTTTTTCAATACGTTTTACCGGCATATACCCTTGCATTTTCATTCGTGACAAACAATCAGCAAT
>Locus:intergenic2940_1:1985136-1985178(+)
TTGTCTATCTTGTATTATCATTACCGTCAAAATACCCCTTTTA
>Locus:intergenic2950_1:1991338-1991377(+)
AGAACTATTTGCTGTGATATGTCATTATTCGATTTTAATT
>Locus:intergenic2975_1:2005527-2005494(-)
TGGGGTGTACATTCCACACAAACATGTGATTATT
>Locus:intergenic3054_2:2046483-2046543(+)
ACTAATTCTAAATCAGGGAAATTTATATACCTTGACAGATCTAAAAGAATCGTTAGACAAT
>Locus:intergenic3054_1:2046498-2046600(+)
GGGAAATTTATATACCTTGACAGATCTAAAAGAATCGTTAGACAATCTGATATCACCAAAATAGAATCAGCTAACGAAAATGATGTAGATTTTTATAATTTAC
>Locus:intergenic3069_1:2053098-2053047(-)
AAAATGCAGAAAGTAGCGTGTTATTTGATTTCGTTCTATGAAATTAACTGTC
>Locus:intergenic3078_1:2060324-2060357(+)
CTCCTCAAAAAGTTGTGCTTTTTCATTTGTGATT
>Locus:intergenic3089_1:2064917-2064809(-)
CAGTCTTTGAGAATTGAAAAAATGGCAAGATTTGTGCAAGGTGTGCGAACTTTGTTAACGCTAATACAAGCTAAAGTTTGTGTTTTTGGCATAGGCCTAAAAGTTAAGT
>Locus:intergenic3100_1:2070286-2070382(+)
AACTTTATTATACATAATCGTTTTTCTTTTGCAATAGTTTTTCGACTGACTTCTCAATCATTTTTTATTTTTTTGTACATAAACGTCCAAAAAAATG
>Locus:intergenic3139_1:2092379-2092319(-)
TTAGTGTTAATTTACTTGTGGATAACTAGGATAAGTCTGTGGATAGCTATAATATCAGCGT
>Locus:intergenic3141_1:2094346-2094289(-)
CTGACTTTCCGCCAGCCTCTGTATTGGGGCCCCCGGACTAGTATTGAAAAAACTTATT
>Locus:intergenic3154_2:2108942-2109008(+)
GTCAGATTCAAACGTTTTCACTTCGCCAAGCCATCTTTCTTTGTGTTTGCTTTTATTTTGACGTTTT
>Locus:intergenic3155_2:2109199-2109067(-)
TACTTACTATCTAGTTTTGAATGTATAATTTACATTCATATGTCTGGTGACTATAGCAAGGAGGTCACACCTGTTCCCATGCCGAACACAGAAGTTAAGCTCCTTAGCGTCGATGGTAGTCGAACTTACGTTC
>Locus:intergenic3155_3:2109478-2109442(-)
GTCCTTAGTACGAGAGGACCGGGATGGACATACCTCT
>Locus:intergenic3154_6:2110472-2110553(+)
AATTCTCATCTTGACTACCTGTGTCGGTTTGCGGTACGGGCACCTATTTTCTATCTAGAGGCTTTTCTCGGCAGTGTGAAAT
>Locus:intergenic3154_1:2111098-2111143(+)
TTTTGGGACCTTAGCTGGTGGTCTGGGCTGTTTCCCTTTCGAACAC
>Locus:intergenic3154_3:2112009-2112051(+)
GACATAACTCATGCTGGGTTTCCCCATTCGGAAATCTCTGGAT
>Locus:intergenic3155_1:2112476-2112410(-)
AGAAAGCGATTGTCAGACAATGCATTAAGAAAAATTAAAGCGGAGTTTACTTTTGTAAATGAGCATT
>Locus:intergenic3154_5:2113285-2113420(+)
GGCGGAGTGCTTAATGCGTTAGCTGCAGCACTAAGGGGCGGAAACCCCCTAACACTTAGCACTCATCGTTTACGGCGTGGACTACCAGGGTATCTAATCCTGTTTGATCCCCACGCTTTCGCACATCAGCGTCAGT
>Locus:intergenic3154_4:2113685-2113766(+)
CGTCAAGATGTGCACAGTTACTTACACATATGTTCTTCCCTAATAACAGAGTTTTACGATCCGAAGACCTTCATCACTCACG
>Locus:intergenic3196_1:2145643-2145685(+)
TGTTATGGTGTTATAGACCGGTTTGGCGTTGATGCCATGCCGT
>Locus:intergenic3196_2:2145949-2146039(+)
ACTGCTGTTTCTATTTATCACATATTGTATAATGTGACACTAAGTTTCGCTATTGAAGCGAAAAATAATGTGCGCCCTATAAAGTTAAAAT
>Locus:intergenic3228_2:2162159-2162195(+)
TGTCAATTCTATTCAAATTGTTGTAAAAAAATAAGCA
>Locus:intergenic3228_1:2162198-2162231(+)
GTTAGACACAATTTAGACACAATTAGACAAAAAG
>Locus:intergenic3259_1:2180371-2180308(-)
AAATATGATATTGTCATTTATAATTTAGTTTTGTTACTATATATAAATGAATTCAGACGTATAA
>Locus:intergenic3264_1:2183398-2183431(+)
ATTAAATTTTACGTATACACAAATTCGGTCTATA
>Locus:intergenic3306_1:2207560-2207632(+)
ATAACAAAAATATTAGATGAAATTAATGCTTACCAAGACGAATTGCATTTGGAAGAGATTCCTAAGTTTTTTT
>Locus:intergenic3329_1:2230208-2230175(-)
TTGGGAAGTGCTTTTTTTTATGAAGTAATAAGAT
>Locus:intergenic3328_2:2232771-2232906(+)
CCACATCCTTTTCCACTTAACATATATTTTGGGACCTTAGCTGGTGGTCTGGGCTGTTTCCCTTTCGAACACGGACCTTATCACCCATGTTCTGACTCCCAAGTTAAATTAATTGGCATTCGGAGTTTGTCTGAAT
>Locus:intergenic3329_2:2233722-2233656(-)
AGCATGAGTTATGTCATGTTATCGATATGTGAATACATAGCATATCAGAAGGCACACCCGGAGAACT
>Locus:intergenic3328_1:2236108-2236201(+)
TCTTCTTTAAAAACAACTGCGTCGTTTTTGACGACTTTATCATATTATCAACTTTGGAATTTAAAGTCAATAACTTTTTTAAAACTTTTTGTGT
>Locus:intergenic3364_1:2258709-2258742(+)
CTGTGTAATGGTAAGTTCATACCCATAACTGCAA
>Locus:intergenic3396_1:2273477-2273588(+)
GTGGATTGTTTGACAGTAGACAGTCATTTGTATACGTTAACGAATTTTGAAAATTTGAATCATTATTTAATCATATTATTAATTGCGCACGCACAACATAAAAAGGAGACAT
>Locus:intergenic3415_1:2285823-2285766(-)
ACATACTTTAACTCAGTTATAGATTGGATATCGAGCATTTTTATTAATGTAGAAAAAG
>Locus:intergenic3420_1:2288267-2288414(+)
AAAAAATGTGAGTATCAAAGATGGATAGATATTGGTATTCAAACTATAAATAAACTTTTACAATGGAAAGAAGAACAAAATCTACAAAATGAAGAATATGGATTTTCAGTCTCTAGTGATAAAGAGCAACATATCTTTTCAACATACC
>Locus:intergenic3431_1:2294633-2294567(-)
CCCCATCAACTAAATAAAGATTTAAAGCGTGAACTCAACAAACTTATGATGGGGTGCGCGCTTTTTT
>Locus:intergenic3571_1:2357204-2357165(-)
TTGTGGGGAATGTTATTGATTTGTAAAAGAATAAAAAAAC
>Locus:intergenic3584_1:2368036-2368111(+)
CTTTGTTTAATCGCTCCCCCTGTTACAAGTAATATCATAGCACAATCTTTTTTAAAATGTAAGCGTTTTCCAAAAA
>Locus:intergenic3591_1:2370482-2370443(-)
AATCACTCCACTTTAACGCAATATATTTTATTAGCGTTGG
>Locus:intergenic3594_1:2373356-2373401(+)
CTCGGTAATTATGATATAATTTTAATAATATTAAAAAGGAGTATAT
>Locus:intergenic3652_1:2405533-2405581(+)
ACCTACCTTTATATATTTTATGTATCCAATGATTGTCTATCCCCTACAT
>Locus:intergenic3677_1:2421786-2421741(-)
TTAAATTGGTTGATAGCTGTTAAGGTTTGTGGTTTTGTCTTTGTGC
>Locus:intergenic3702_1:2436952-2436988(+)
AAACTTCCATTTTGGTCAATTTGCTTTTTTTATAACA
>Locus:intergenic3702_2:2437157-2437211(+)
TGTGCACAATGCATAAAAACAAGCGTTTTCCTAGGAGTTTTCATTAATTTCTTTT
>Locus:intergenic3766_1:2479295-2479337(+)
ATTTTTAACTTAATTGTAAAAAAAGTTGATAATGGTCAATTGT
>Locus:intergenic3774_2:2486975-2487026(+)
TCCATTAATTGTAATATTACGTTGAGCGCCTTGTTCATCAATGCTATAATTA
>Locus:intergenic3774_1:2487056-2487113(+)
ACCAAATCCCCTCACTATTGCCCTAGTGAGGGGATTTATTTTGCTGTTGATTATCTAT
>Locus:intergenic3779_1:2490997-2490916(-)
CGGAGCCCCAACATAGAGTTTTACTCATGTATTCCTATTTTTAAGTACATATTAGCTGTGGCTAAGGATAAAGAATCATTAC
>Locus:intergenic3779_2:2490982-2490919(-)
GAGTTTTACTCATGTATTCCTATTTTTAAGTACATATTAGCTGTGGCTAAGGATAAAGAATCAT
>Locus:intergenic3811_1:2513107-2513020(-)
ACCATGATGTGTACTTGTTTAACTTATGACTCTATTTGTTTAACAATTGCGATAATGGTCTTTTTATTTTATGCGTATCATTCGTCAT
>Locus:intergenic3851_2:2540860-2540827(-)
TGGATTGGTATTAAACAATGTAAAGGAGAGATTG
>Locus:intergenic3851_1:2541203-2541149(-)
ATCAATCACTTCATCATCACCAATACTTCCCCAGTTTTGTACAGTACATTAACAC
>Locus:intergenic3863_1:2544955-2544922(-)
ATAATTAACTATTTCTTAATTTTCCAAAATAGTG
>Locus:intergenic3862_1:2545185-2545218(+)
ATCCAGTTCATTCTTCGCCTTTTTAACCCAATCT
>Locus:intergenic3871_1:2551413-2551317(-)
CAACTAACAATTAAAATCCACGAGGATTTAATCATAAAATTTCCTCTAGTATTATTAATATTGGAATTTGAACTTAACTTTGCATCAAAAATAAAAA
>Locus:intergenic3874_1:2554967-2555003(+)
CATGATATATCACTCTTACATCTACTCCATGCATTTT
[truncated: 175,495 more chars]
