# Supplementary material for: Common and phylogenetically widespread coding for peptides by bacterial small RNAs
Source: BMC Genomics. 2017 Jul 21;18:553. doi: 10.1186/s12864-017-3932-y (PMC5521070; doi:10.1186/s12864-017-3932-y)
Supplement: Supplementary file 6 — mock ORF sequences. (ZIP 3000 kb) [file 12864_2017_3932_MOESM6_ESM.zip › mocks/s_aureus_n315.overlapping_antisense.srna_mocks.fa.txt]

>Locus:SA0050_1:57794-57826(+)
ATTCTTTATTATACAGATCTCCATATAATTTTT
>Locus:SA0226_1:272157-272228(+)
TTAATTCAAAAACAACACGCTTTATTTGTAAACGCTTACACTAAATGTCAAAAATTTTTATCACCTTTAAAG
>Locus:SA0241_1:292990-292919(-)
AAAATTGTTTTGGTAATGGCACGTTCCCCATTCTCGAACCAATACCTCCTGCTAAAATACCTGCATAAATCA
>Locus:SA0348_1:409033-408938(-)
GATAACTATCAATATATCTATAGATTCACAAAGAGTTATTATATAAAATTGTGTAACTATTTACCATACCTACGATTTAATTGTTCAATTATTCTC
>Locus:SA0358_1:416176-416144(-)
GCAAGATATGTTATTGTTTTTAAAATCGTTTTC
>Locus:SA0368_1:424447-424572(+)
AGTGTGAAGTTAATGCAGCATTATCATTTGATTCGAAAGTATCTTTGTCCCAATGTTTTGTTAACTTGGCGGTACCTGTACCAGCTAGCATTGAATCGTTCACGTTTAATGCTGTTCTACCCATGT
>Locus:SA0400_1:460514-460419(-)
GCGTCTTCTTTTATTTCATTACCTTTGCCACAACCAATTATAAAAATACTCAACACCATAATGCTTATGTACAATACTACTCTTTTTGAATCCCTC
>Locus:SA0401_1:462015-461974(-)
ATCAACTTTTTGTCATTTTGTTACTTGGAACGAACTCAACGC
>Locus:SA0422_1:483834-483769(-)
TCATTGTTACTACCACACGCTGCTAATAATACAAGTGCTACGATAACTAACCCAATCAATCTTTTC
>Locus:SA0458_1:528599-528567(-)
TTAATGACGAATTCTTATATTCATTATTTAACA
>Locus:SA0471_1:544351-544265(-)
TGCATTGTCATCTACTACATTTCTCAATTTGACTACCGGTGTACCGCCAATAATTTGAGTAATATTATCTACTGGTTTTTGTGCCAT
>Locus:SA0491_1:574266-574165(-)
ATATTGTTACATTCAAAATTTCAAGATGACGGAAATGTCATTTCTTATGATGTCCTCTTCGTATTTTTTCAAATTCTGCAAGGATTTCAGAAGATAACGGAA
>Locus:SA0514_1:601373-601417(+)
TTATCGTGTATCTACTTGTCGATATGTTTGAATAATTCGAGCAAT
>Locus:SA0537_1:631344-631400(+)
TTAAACCTCTGTTACTTCAACATCGATATGTTCAATACGGTTGTATGCACCGTGATC
>Locus:SA0599_1:692492-692406(-)
AGTGATGAAATAGTGATAGCTGCAACGATAAGACCCACTGGCCATGATAGTTTTTTAAATAAGAAAAACAATGGATTTTCTCGTTTC
>Locus:SA0616_1:710145-710098(-)
TTTTTAGTTCCATATATTTTTGTTAATTGTTTTACTTCTAAAATTGCC
>Locus:SA0637_1:730040-730075(+)
TTATGCCTCTGTATTGTTTTCTTTATTTTGTTGAGA
>Locus:SA0666_1:759932-759967(+)
TTACACCTGTTCCTTTGGTCTAAATACAACATAACT
>Locus:SA0666_2:759932-760000(+)
TTACACCTGTTCCTTTGGTCTAAATACAACATAACTTGTTGGTGTTTCTCTTACAAATACTTGAATACA
>Locus:SA0677_1:772380-772348(-)
ATAACGCTTAGTTACATTTTTAAACTTAATCAC
>Locus:SA0688_1:787065-787015(-)
ATATTTCCCTTTAATAAATACTTCATTACAAATTTTTCTCCCTTTAAATTA
>Locus:SA0691_1:789904-789833(-)
TTATCAGAATTGTTACCGCATGCCGCTAATAAAAACATTACTGCTAATACTAAATATAAGACTGTTTTCTTC
>Locus:SA0729_1:835205-835146(-)
TTTTGCTTCTTGTACTGTTTTGTTCATTTTCCAGTTACCAGCTATAATTGGTGTTCTCAT
>Locus:SA0745_1:854932-854786(-)
GTTGCACAAATTACACCCATTGTTAGTACTAGTACTTTCCTTTTCATTTATTTATGCTCCCTTATTTGCTTTGATTGTAAAACCGACTTTTTCACCCTGTTTTCTTCGCCATTGAAAATTATATACCAATATTTTAGAAACAATAAT
>Locus:SA0763_1:868122-868090(-)
ACTAATAATTTTCCTTTTACTAGAAGCATTCAT
>Locus:SA0806_1:912014-912121(+)
TGTGGGTCAATGATTGTTAATAGGTCTGTTGTTAATCCGCTTGATAATAGTTTTTGTGCGATTGCAGTTCCCTGTATGCCACCGCCGATAATTGTCCAATGCATAATA
>Locus:SA0825_1:931135-931103(-)
TCAATGAAATCAAATATTTTACAACTTTTTTCA
>Locus:SA0834_1:944661-944629(-)
TTCTTATACTTTGTAAAACCCTTTGTTTTGTTC
>Locus:SA0901_1:1021648-1021710(+)
TATGCAGCGTCAGGGTTGTCTGAATTATTGTTATCGCCATTGTCTGGATTATCAGGGTTGTTA
>Locus:SA0949_1:1076349-1076317(-)
CTTCTAAGATTTTTAATTTTATTACCTATGTTC
>Locus:SA1011_1:1144655-1144696(+)
TTAGTTAGATTTTTCGAGTATGACTTCAATTTGTGCATTTTT
>Locus:SA1042_1:1178569-1178528(-)
TACTGGTTTTACTGTTCGTTCAAACATTTCATCATTTTGCAT
>Locus:SA1090_1:1233615-1233583(-)
TTGAATAGCGTACTTTACTTTGTTGTTTATTCA
>Locus:SA1110_1:1260240-1260163(-)
CAACACGAATCATATCTTTTTTGGGATGCATTTCATTTGAAAGAATACATTTTCGCATCGGAATTTTTTTCTTTTTCA
>Locus:SA1115_1:1264754-1264719(-)
AGATTGTATAGGATGTGTCACTTCTATGACTTTCAT
>Locus:SA1130_1:1285034-1284996(-)
AATTCGAATGTTTACTTACGTAATTTTAAAATGTTGAAA
>Locus:SA1147_1:1304075-1304019(-)
TTTATTTTTAGTATCATGAATTTGTTGCTGAGCCATGTTATACATCTCCTTAATAAA
>Locus:SA1150_1:1308559-1308497(-)
AAGCAAAACGCTCTAGCCCTTGATATTACTGATTTCCCATCATTGTTTAGCGTATTAATATTG
>Locus:SA1173_1:1336835-1336719(-)
CGCATCTTTTGGTTTATCTGTTGTCATCATGTTTATCTACTTCCTTACAGACAAACATTACCCTTTAAACTCATACCAAAAACATTAACCAGTATAATTTTCTGTCCAAAAAGGTTG
>Locus:SA1196_1:1369732-1369625(-)
TCTATTGTGATATATGAAATATTTATCTTTAGAGACTTATTTTATACGAATCACAGTTATATATTCCTTAAACCGTATAGTCATTACATTTTATGTCCAGCCATTAAA
>Locus:SA1198_1:1372156-1372049(-)
GCTACTATTTCTTTAGAAAATTCTAATTATTTTTATAGTTCATTATATTACATAGGTCGTTCACATTTGTCAACACTAATTGTTTACTCAATTGGTGATAAGCAATAT
>Locus:SA1215_1:1387990-1388058(+)
ATTTTTTATCTTTACGGCGAAGTTCAGCGCCCTCATAGCCGTATTTTTCAATTTGCTTTTCTAATTTAC
>Locus:SA1263_1:1435581-1435643(+)
TATTCGAATACAGCCTCTACTTTTGGCAATACTGTTTCCCAATTTGCGTCATTTTCTTTATCT
>Locus:SA1288_1:1493030-1493083(+)
ACTTTTTCTTTTTTTGAATTTGTCTTAATAATTTTCCAAACTGTTGAATGTCGC
>Locus:SA1315_1:1522921-1522838(-)
CGTAATCATATATATCTGGCGCTGCTGCACCGCATGCACCACATGCAATACAAGTATCCATATCAACGATTGTATATTTTGCCA
>Locus:SA1336_1:1542703-1542653(-)
GTTGCACCAAAGATTGTGATTAAACAAGGGATGTGTTTGTTTTTAGTACTC
>Locus:SA1385_1:1590199-1590252(+)
TTAATTACAACATTCTCGATTATGCTGATGATCGACAAAACGTACAGGATGTCC
>Locus:SA1438_1:1641181-1641219(+)
TATTGGATATTAACAATTTTTACGTTCATTTCGCCACCA
>Locus:SA1471_1:1680058-1680138(+)
TTATTCAGCTACTGCATATACAGAAACTTGTTTTTTGTCGCGACCTTTACGTTCGAATTTAACAACGCCGTCGATTTTAGC
>Locus:SA1510_1:1719377-1719430(+)
AACTTGCACTTACAGTTTCTTTTGATGTCAAAAGTGCTCCAATTTGCTCAGCAA
>Locus:SA1551_1:1774258-1774172(-)
AACAATGACATGTTTGATAGCTTTATATATCTTTTCAAAATGATATATACGATGATTCAATTGATGATTGTTGTCTTGATTCGTCAT
>Locus:SA1558_1:1785724-1785756(+)
TATTTTAACTTTTTAGCGTTATATAAATCAGCT
>Locus:SA1561_1:1789480-1789551(+)
CCCATACTACTCTATTATAAACATATTAAAACGCATTTTTCATGCCTAATTTATCTAAATATGCATTTTGTA
>Locus:SA1578_1:1815777-1815878(+)
ACACCAAGCAACCGAAACGTTACTTGGTGTCATTACAAATGTAATATTATTTTAAATTATGTCACTACTTTAAATACTTTTTATTTCCAAACCTTCATCGCC
>Locus:SA1581_1:1820256-1820176(-)
TTTGTCCAAATTTATTTTTTAAATGGTAATTCCATGTGTGATAACGTTTGTTTTCAAAAGCGTATTGGAAATGATTGCCCA
>Locus:SA1589_1:1828286-1828339(+)
AAGTTGAATCGCATAATCCATAAATTGACTCAAATGATCACCTCTATAAACAAA
>Locus:SA1652_1:1886276-1886341(+)
TATCTTTGTGTATATGTGTGTACGAATTCGCTTACTTTACGTAACGTCTCTGGTTGCACTTCTGGG
>Locus:SA1659_1:1893767-1893636(-)
AAACATGAGCTCCTCTGTCCGATTTTTAATGCGAAAAAACCGAGCGGCCGTGGTATGATTTTTGAACCACGGTCGCTCGGTTTTGTGTTATTGGCTCATGCCGGATTGTCCGCCTTGTGCGCCACCTTGTTT
>Locus:SA1676_1:1913161-1913199(+)
TTATTGTTTTGGAACTTCAAATTTATAAATATCATTAGA
>Locus:SA1681_1:1926696-1926661(-)
GAAAGTTGTTGTAAACGTTCACTTTCACTAAAATTC
>Locus:SA1692_1:1939721-1939816(+)
TATTGTAATTGTTTAACGATTTCTCGATTAAAATCATCTAAATCGTCTGGTACTCGACTTGTTACAATATTGTTGTCTACAACTACTGACTCATCA
>Locus:SA1717_1:1964988-1965059(+)
TACGCGTCCTCCTCATTCATGATTGTAGGCACTTTAAATTGTCCATCTTCTGTTTCTTTGGCATTTTTCAAA
>Locus:SA1728_1:1978963-1979034(+)
TTAGGATTTTGGCCACGTGTATCTTGTATATGCAAGTTCACGTTTGTGTGCATTTCGTATATAATGATTTTC
>Locus:SA1772_1:2025999-2026043(+)
AAACACTTTCTTCATCTTCTGATACCTCCATTAGAGATAACGAAA
>Locus:SA1816_1:2057897-2057787(-)
ACTATAATAATTGGAATCATCTTTTTGAAATTTCGACATCTAGATGAAATTGTGTTGAATCAACAGTTTTATTATCTTTGTAAATTTTTAAGAAGCTTTCTGGAAGACCGT
>Locus:SA1821_1:2062502-2062555(+)
CATTCTATCACCTCCACAATTTTATCTAATAAGGTTTCATACCATAATCTTACA
>Locus:SA1823_1:2063424-2063552(+)
TATTTAATAATCCTGTTTTGCTTAGCTAAATTTTGTAGCGTTGTACCATATTGCTTTTGCTTAGACTGTTCTGATTGTTGTAACTCACTTGAAATCTCCTGCATATTGTTTTTAATATCCAAATCAACT
>Locus:SA1830_1:2069026-2069058(+)
TACTCTGCTACTTTTATTGAATTCTTTGCGTCA
>Locus:SA1854_1:2094524-2094562(+)
ATTCTGCAGAATACTCTTCTAAATCTATATTGCTGTGCC
>Locus:SA1869_1:2118151-2118192(+)
TATTTATGTGCTGCTTCTTGTAATTTCTTAATTGCCGTTCTC
>Locus:SA1950_1:2198983-2199036(+)
GCCACAGCTTTAAGTTATTTTGTCCAGACAACCCCCATTGCCCAACCCATTTTA
>Locus:SA1964_1:2218146-2218229(+)
TATTCTTCAGTTTGTTGGTCTTTCTTAGTGAATCTTCTAATTAAGAATGCCATACCTGCACCTAGAGCTAATTCAGCATATGGT
>Locus:SAS075_1:2271241-2271179(-)
ATTCTGAATTCCAAATGTCGAATTCCGAAAACCAAACTCCAAATTCCAAAAACGCAACTCCAA
>Locus:SA2012_1:2284612-2284674(+)
TATTTTTTTTCTGCATCTTCGGTTATATGTATGCAAAATATAATAATCTCTATTTTTAATGTT
>Locus:SA2016_1:2289831-2289863(+)
AACGTTTTGAGAATTGAGGTGAACGACGAGCTG
>Locus:SAS081_1:2317153-2317049(-)
AGCATTTATTGCTTGAATGATAGATTATTAATCTTGCATTTGAGCGCGAACGTTTCTAATTTCATTTTCAATATCTTTAAGTTGACGAACAAGTGCGGAAGTATC
>Locus:SA2098_1:2358229-2358179(-)
AAAGTTTTAACCCTACTTCTGGTATTGCACCAGCAACATAAACTTTTTCCA
>Locus:SA2168_1:2435507-2435466(-)
TTCCTCACGCCAAAGCTGTTCGATATGGCCACGTTCTTTCAT
>Locus:SA2225_1:2496961-2497077(+)
AAATTTCTATTATTTGTATCGTCTCATTTATTTCCTGGTAAATATCTTCTGAACGCCATTGTCTTGGATAGCCTAGACACGGACAGAGATAACATCTGCCATCATCCATCACACTTT
>Locus:SA2270_1:2546585-2546680(+)
TGGCTAATAGCCACTTATAGTCGAGATTATGAACTATATAATTTATTTATTATTAAATGGATTATATACTTATTGTGTTTCTTAATACCTTTTTAT
>Locus:SA2289_1:2566795-2566845(+)
TTAGGCGGCCAGTCCATTATTGGGCTTGGTTGTCTTCTTTTTTTCTCCTTT
>Locus:SA2294_1:2576949-2576993(+)
TTATTGTGTTTTATTTTCAGCCATATGTTGGCGTTGAAAATCTGC
>Locus:SA2308_1:2594011-2594046(+)
TACACTTCTGTAGATTGTGCACTTAGTTTCTTAAAC
>Locus:SA2347_1:2636628-2636672(+)
ATTCATATAAATATGCTAGTTCTGTTAATCTTATTGCAGCTTCGT
>Locus:SAS089_1:2652690-2652734(+)
CTAATGTGTCCAGGCTGGGACATAAATCAATGTTCTATGCTCTAC
>Locus:SA2394_1:2682373-2682459(+)
CAGCCATTAACGTACCTAATGTACCATGTTGATACAAGACATTCGTCATTCCAAAACCATCTCCCTATAGTTATTCCTCGTTGTCAT
>Locus:SA2402_1:2691274-2691342(+)
ATTGATTGCTATCTTTTTGTTGTTGCCATTTTTCTATTTCAGAATCTCGTAGTTCAACACGACGAATTT
>Locus:SA2430_1:2728001-2728051(+)
TTACTCCACGCCTACTTCATTCCATGCTTCATACACCTGTTCAGCTGTTTG
>Locus:SA2431_1:2729954-2730001(+)
TTATTTACTTGTTTTGTATGGTGTATGTCCAACTGTTACTTCGACAAC
>Locus:SA2463_1:2774236-2774286(+)
TACTTTATAAATTATGCTTGCTTAGTATCAGTCACCTTTTCAGTTTTCACT
>Locus:SA2473_1:2784611-2784691(+)
CTATTCTTCATAATCCCGATTACCTTTAAAGAATTGTCTATCTTGTTTACTATATACATTTTCAGGATTAAAAAACGGTTT
>Locus:SA0050_1:57774-57793(+)
TTGTCTACAGATTAATAATT
>Locus:SA0226_1:272137-272156(+)
AATACTAATGTGAAATGCAT
>Locus:SA0241_1:293010-292991(-)
CGGTTTATTATCAATATCTA
>Locus:SA0348_1:409053-409034(-)
CATCATCTTCAAAGAATATA
>Locus:SA0358_1:416196-416177(-)
AAGCGCCAATGATAGTAAGT
>Locus:SA0368_1:424427-424446(+)
GGTATTTCTTGCAATGAATT
>Locus:SA0400_1:460534-460515(-)
TTTTGATTTGTTCTTCCTTT
>Locus:SA0401_1:462035-462016(-)
ATTTGCTTTTGTTGACTAAT
>Locus:SA0422_1:483854-483835(-)
CACCAATTGTTACTTTTTTA
>Locus:SA0458_1:528619-528600(-)
TCCTTTCAATGAAAAAATCT
>Locus:SA0471_1:544371-544352(-)
AATTTTACATAAACATCTGC
>Locus:SA0491_1:574286-574267(-)
TAAAATTTAAGGTTAGTTTA
>Locus:SA0514_1:601353-601372(+)
TACGCTATGTCTTTAGTCTT
>Locus:SA0537_1:631324-631343(+)
ATAGATGAACCGCCTAATCG
>Locus:SA0599_1:692512-692493(-)
ATAGTCCACTTAAGCTCCCT
>Locus:SA0616_1:710165-710146(-)
GCAACACTTCTTGTGCCATT
>Locus:SA0637_1:730020-730039(+)
AATAATAATATGTGTCACAA
>Locus:SA0666_1:759912-759931(+)
ACAGGAATTTTAGCCATTAG
>Locus:SA0666_2:759912-759931(+)
ACAGGAATTTTAGCCATTAG
>Locus:SA0677_1:772400-772381(-)
TCGACAGCAACATGTTTGCC
>Locus:SA0688_1:787085-787066(-)
ATATTAGTAATAGAAGCAAA
>Locus:SA0691_1:789924-789905(-)
TTTCTGATTTTGATTGTTCT
>Locus:SA0729_1:835225-835206(-)
GGTAATGCATTGACGAAGTC
>Locus:SA0745_1:854952-854933(-)
GATTAGAATGCCATAATTGA
>Locus:SA0763_1:868142-868123(-)
TTTTTGCTAATCTCACTCTG
>Locus:SA0806_1:911994-912013(+)
ACCTTTGGCAAAAAGTTTCG
>Locus:SA0825_1:931155-931136(-)
TACAATGATAATAGCAAGTA
>Locus:SA0834_1:944681-944662(-)
GCCCTGGCATATATCTCATT
>Locus:SA0901_1:1021628-1021647(+)
ATCTAAATTAAGATGAAGTT
>Locus:SA0949_1:1076369-1076350(-)
CTTGCGTTAAATTTTTAATT
>Locus:SA1011_1:1144635-1144654(+)
CATTTACAAAAGGTAATAGG
>Locus:SA1042_1:1178589-1178570(-)
GGTTTTTCATTTACATCTAG
>Locus:SA1090_1:1233635-1233616(-)
TCCAATACTAACTTTTCTAA
>Locus:SA1110_1:1260260-1260241(-)
TTCGCCTTCTTTATTAACAA
>Locus:SA1115_1:1264774-1264755(-)
TCCTCTGTAATATACTGTTT
>Locus:SA1130_1:1285054-1285035(-)
ACTAATGGACGATAGGGTCC
>Locus:SA1147_1:1304095-1304076(-)
ACTAAGACAGCTTTTTCTAG
>Locus:SA1150_1:1308579-1308560(-)
TCCAAATCAAAAAAGAGCTA
>Locus:SA1173_1:1336855-1336836(-)
TTGACGCGTTCAAGTATATC
>Locus:SA1196_1:1369752-1369733(-)
TCTTAGATATTATTGTGAAA
>Locus:SA1198_1:1372176-1372157(-)
ATTTGCTACGTTTCATATCT
>Locus:SA1215_1:1387970-1387989(+)
GCATATAGTTGTCGAATATT
>Locus:SA1263_1:1435561-1435580(+)
ATACTAGTTGATGAAAAATT
>Locus:SA1288_1:1493010-1493029(+)
AGAATTTTACTTTGTATTTC
>Locus:SA1315_1:1522941-1522922(-)
GAAAGCAATACCTTCGTCGT
>Locus:SA1336_1:1542723-1542704(-)
TACGATGGCTTAAGTCACCA
>Locus:SA1385_1:1590179-1590198(+)
TAAATAAACTCAAATCTTTA
>Locus:SA1438_1:1641161-1641180(+)
AAACAATCTATTTGATCATT
>Locus:SA1471_1:1680038-1680057(+)
CTGGTGTTAACTAGACAAAA
>Locus:SA1510_1:1719357-1719376(+)
GGCTATAAATTAATTGTATT
>Locus:SA1551_1:1774278-1774259(-)
ATGAAAATCATAAATATAAA
>Locus:SA1558_1:1785704-1785723(+)
CTATAGTTTCCTTGGAATAT
>Locus:SA1561_1:1789460-1789479(+)
AATGTCATTAATAATAAATA
>Locus:SA1578_1:1815757-1815776(+)
AAAGTAATTCATACCAAAAA
>Locus:SA1581_1:1820276-1820257(-)
CAATGCAACTTTAAATATTT
>Locus:SA1589_1:1828266-1828285(+)
TGACCTTGTACCATATTTGC
>Locus:SA1652_1:1886256-1886275(+)
CTTCAATGTAATACTATGAT
>Locus:SA1659_1:1893787-1893768(-)
TCGGACAGATGAGTATACTG
>Locus:SA1676_1:1913141-1913160(+)
TCTTGTCATCAAGCTATCAA
>Locus:SA1681_1:1926716-1926697(-)
CGCCTAGAATATATTCGTTT
>Locus:SA1692_1:1939701-1939720(+)
ATCGATAACCACAATACTTC
>Locus:SA1717_1:1964968-1964987(+)
TTCGTAGCGAATGCTCATCT
>Locus:SA1728_1:1978943-1978962(+)
CGTTAGAAGAAAAAATTAAA
>Locus:SA1772_1:2025979-2025998(+)
GTTGTAATTCTAGGTTTTTT
>Locus:SA1816_1:2057917-2057898(-)
TATTTATACAGTGAATCTAA
>Locus:SA1821_1:2062482-2062501(+)
TGTTTTGCCGTTAACTCACT
>Locus:SA1823_1:2063404-2063423(+)
ATTGGATAGGCAATCATTGC
>Locus:SA1830_1:2069006-2069025(+)
AGAATGTGTAATTTCTATAT
>Locus:SA1854_1:2094504-2094523(+)
TAATAACTGACGTTTATTTT
>Locus:SA1869_1:2118131-2118150(+)
TATCATTAATAAGCAAATTC
>Locus:SA1950_1:2198963-2198982(+)
CACAAATTCAACTTTTCAAA
>Locus:SA1964_1:2218126-2218145(+)
TCACATTCTTGAATAAATTT
>Locus:SAS075_1:2271261-2271242(-)
AAAATTTTCCACTCATTATA
>Locus:SA2012_1:2284592-2284611(+)
TTTTTTATTGAAGTATCCAT
>Locus:SA2016_1:2289811-2289830(+)
GTATATATCGTCCGACAATT
>Locus:SAS081_1:2317173-2317154(-)
GTCAAATTTATGTAACGAAA
>Locus:SA2098_1:2358249-2358230(-)
AACTTCAAAATGTTCTTGTA
>Locus:SA2168_1:2435527-2435508(-)
TGTAACAATACATGATATTT
>Locus:SA2225_1:2496941-2496960(+)
GGGTCAGGTTTGCGCATTTT
>Locus:SA2270_1:2546565-2546584(+)
ACATAGATCCCGAAAAATAA
>Locus:SA2289_1:2566775-2566794(+)
AACTTTTAGAGTTTTTATTA
>Locus:SA2294_1:2576929-2576948(+)
AAGATGCTTGAGTGACGTAT
>Locus:SA2308_1:2593991-2594010(+)
TAAATTTTTAGTGCACGCCT
>Locus:SA2347_1:2636608-2636627(+)
ACATCACCCTTAACTTTATT
>Locus:SAS089_1:2652670-2652689(+)
GCCCATACTGATTGAAGACA
>Locus:SA2394_1:2682353-2682372(+)
AGCTGTTCCTTCTAGTAAGC
>Locus:SA2402_1:2691254-2691273(+)
TGGACTGCTTTGCTATGTTT
>Locus:SA2430_1:2727981-2728000(+)
TTCTTCTTGTTTATATATTT
>Locus:SA2431_1:2729934-2729953(+)
AGCCTTAATATGCCATTATT
>Locus:SA2463_1:2774216-2774235(+)
TCATTGTATATACCTCCCTT
>Locus:SA2473_1:2784591-2784610(+)
TATCTTTTTATTAAATTTAA
>Locus:SA0015_1:20811-20770(-)
ATTGTTATGTGGCATTTGATTTTGCTCATACATTCTATCCAT
>Locus:SA0085_1:96712-96819(+)
GCTGCTTCACTTACAACGTGTCGAAAGACGATATCTGTAACGTCTTCCATTGGCGCCAAAATAAAAAATGGACGTGGTAATTCACTCCAAAAATTTTCTTTCATAATA
>Locus:SA0129_1:149082-149020(-)
GCATACTTGAGAATACTAAAGTGCTTGTTACAATTAAAGAACCTACTGTTGCTAATTTTTTCA
>Locus:SA0180_1:210649-210729(+)
TTATGGAATTTTACGATGCTTAATTTTATAAATAATGAAGCCGATAATGAAACCAATCAAACTGAGAACAACCCAGCCCAT
>Locus:SA0210_1:249054-249013(-)
AATACCACCACACCCAATGATTCCAACTTTAATCGTCATCAT
>Locus:SA0212_1:251284-251213(-)
ATTCTGCGACATAATCTAACATATCTTCAAAATTTTTATCGTAAAATAATACTGAAAATACACCTATTTTCA
>Locus:SA0214_1:253316-253230(-)
ATAATGGAATGCCTTTGTTCGGAATCTTATGGATATCAAAAAAGTTCATCTCTGTCACCTCAATCATTTTCGTTAAGCCAAATATAT
>Locus:SA0235_1:285838-285767(-)
TTCAAGTTCTTTACCATGAATAGTAGGATTCAATACAATTTCTCTGAGTATTTGCTGATTATCCCCGTTCAT
>Locus:SA0237_1:288699-288592(-)
CAACAATCATTTGTCGTGATAGTCATTTATATGCAATTTGCATATATTTATATGTTATTGACCCACGTTACATATCAATTCCGTTATTTTTGTAACTCTGTTAAGATT
>Locus:SA0239_1:290172-290122(-)
TCAAGAAGTTCTAAGTTGCCATGTCCTTCTCTTGTTTTTACTAAAGCTTTC
>Locus:SA0243_1:294708-294676(-)
TTATCAATATGTATTGCTTGTTTCGTTTTTGTC
>Locus:SA0255_1:309290-309210(-)
ATACGTTGCATCAACAATGTTTTCGACACCACCTACAGCTGTAAGAATGTCTTGGGCTTGTTCTTTATATTTATTGCTCAT
>Locus:SA0265_1:320307-320254(-)
ATTGTAAATGTAGCGAAGCCCATCGTTGCAATCGCTGCTGCTGTTAATTTTTTC
>Locus:SA0293_1:347478-347516(+)
AATTATTTTTATAAAATTGATGATGATCATTCAAGTAAG
>Locus:SA0352_1:411907-411875(-)
GCGTACGATGTACATAACTTCATATGTTCTCAT
>Locus:SA0363_1:419941-419994(+)
TATTTATCGATAACATCACTCTTGATACCTTTAGATTTTAAGAAATCTTTAATT
>Locus:SA0468_1:540184-540089(-)
TACCTTGATAATCCTTTGTTAATTGTGCTCCCAATTCCTTACAGATATTTTGAATATCTTCTTCAGTTAACAATACTTCTTTCAAATCATTATGCA
>Locus:SA0541_1:634059-634018(-)
GTTTTAAATCGCCTCTATCTATTTGCTTATTCTTTTTTTCCA
>Locus:SA0570_1:663800-663654(-)
ATTACAACAGAACATGCAATTATACTTGCCGTTAGTAGCTTTTTCATAAGCACTCTCTCCTTTTATTTATATCGTCTTGTGCTCACAACCATTATACAACAATCATTTCTAAAACAACAGTCATATTACAATTATATTACAAATAAT
>Locus:SA0601_1:696534-696466(-)
TCTACTTGCCATGATTCTGTTAAACTCAAAAATATTGAAATAAGAATTGTTACAAGAATAGTTAAGTAC
>Locus:SA0625_1:722067-722032(-)
AGCAAAAATTGTTCCTTTAGGCACTACATATTGCAA
>Locus:SA0680_1:776502-776470(-)
CATCCATATCAATCGCGATTGATTTACGGGTCA
>Locus:SA0687_1:786681-786571(-)
TCTTTTAATTTAATTGTTATTTGTTGTCAAATACAAAGTCATCATCTTGTAATGCTTCTACGTTTAATGCTAATACATAACCATCACCTTTTACTGAGAAGAAGTCATGGT
>Locus:SA0707_1:806066-805965(-)
AATAGTCATAATTTGCTTTTGGAGTATAAAAAAGCACTTGTGCAAAAACACAAGTGCTTTAAACTTAATTTATTGTTCACTAGTTTGAATCAAGCCATATTT
>Locus:SA0707_2:806089-805994(-)
CAAATTACATTATCGAACTATGAAATAGTCATAATTTGCTTTTGGAGTATAAAAAAGCACTTGTGCAAAAACACAAGTGCTTTAAACTTAATTTAT
>Locus:SA0766_1:871425-871460(+)
TTAGTGAAACAATTTGTAACTATTGAAAATAGAAAG
>Locus:SA0768_1:874759-874673(-)
AATATTGACTGGTTCTGCAATAACCTGTTGCACCCTTTTTTTATCAGATTTTCCTTCAACAATTATCACTTTATTTACAATAGCCAT
>Locus:SA0768_2:874717-874673(-)
ATCAGATTTTCCTTCAACAATTATCACTTTATTTACAATAGCCAT
>Locus:SA0843_1:956135-956103(-)
ACCTGTAATAACTACTCTTTTATTTTGACTCAT
>Locus:SA0853_1:967704-967657(-)
ATTAGTAACGGGATCATTAACCCTAACCTTTTAAGTATTAATTTAAGC
>Locus:SA0893_1:1013509-1013432(-)
CTAATTCCATATCATCCCAAACCATATAAACTAACTTCGCAATATCAAATCGGTCCTCTGGACGTGCTTGACGTATCA
>Locus:SA0895_1:1015251-1015156(-)
TCTAGTGACTGTGATAATTTCACTTCAACTGAAACCCATTCCTTTGAGCTGCCATATATCTCTTTGACAATATCGTCCTCTAATACGCCCGTAGCC
>Locus:SA0958_1:1085672-1085634(-)
GGACTACATATTACGCTTTTGGTAATTATTTTGATTTTC
>Locus:SA0961_2:1088906-1088874(-)
AAGCTGCATTTTTCATTGTTGCTTGTTTCGCCA
>Locus:SA0961_1:1088907-1088875(-)
AAAGCTGCATTTTTCATTGTTGCTTGTTTCGCC
>Locus:SA0995_1:1128093-1128028(-)
GCCGCTTTAATTGTTGACATTAAGCCCGCTAGGCCACCTCCGACAACAATAAGATGTTTCTCTGCC
>Locus:SA0997_1:1130876-1130844(-)
CACCAGAGTCTATTACACCTATTGGTTTATTCA
>Locus:SA0997_2:1130879-1130844(-)
CGACACCAGAGTCTATTACACCTATTGGTTTATTCA
>Locus:SA1012_1:1145945-1145820(-)
AACATAGGCTTTTCAGTGCCAATATATTTAGCACGTTTTAAATCCTCGGAGAGTGTTAATAAGAATTCTACCTCTTGTCGTGAAAAGTCTAATAAAGTTAAAAAACTTCTGTTTCGTAAATTTTTC
>Locus:SA1063_1:1202447-1202385(-)
TCATGCCACCGCCGCCAAGCTTATCTACAATTTTATATCGTTCATTTATTATTTTACCTATCA
>Locus:SA1117_1:1268550-1268500(-)
GACTTTAAATATTATTCTTCTAATGCTCTGTGTGATGCATTTACTCGACCT
>Locus:SA1151_1:1310438-1310400(-)
CTTTTCTATTTCACTTATAATAGTTTCAATCTCATTCAT
>Locus:SA1168_1:1329822-1329953(+)
TTGATCATTCTGAATAATAACGAATGCATTAAAAAATGCAGTGACAATCTAACATTAATTGTTAAAATCACTGCAAGCATCTTGATTTTATTTAGCTGTTTGTGTCCAGTCATGCTTACCTCTGAAACGTTT
>Locus:SA1170_1:1333682-1333611(-)
ATCTTTACGATTTATTATGATATCATAAACTGCTCAACTACGCAATATAGAAACTACATATCAAATTTATTT
>Locus:SA1198_1:1371079-1371044(-)
CCTGTTAATGTTTTAATCATTTCTAATATTGGTTCC
>Locus:SA1247_1:1423545-1423625(+)
CATCGTATCACATACCCAACGCCACGAACTGTTTCAATCATTTTGTCACGATCGTATGGTTTTAACTTGTTTCGTAAATAT
>Locus:SA1282_1:1486095-1486033(-)
GGTCTTTTTCCCTCCGTCTATAGCACTATTTTTACGATATGGTTTACCATTTGGATAATTCAT
>Locus:SA1292_1:1499269-1499373(+)
ATCCAAATAAAGCATATATTTTTAAATTCACTTTCTTTCGAATCGATTTTTATCTCTTGTATTAAACTTTTCCATTGTTTCATTAAAGCTCTCTGTCATATCTAT
>Locus:SA1297_1:1503120-1503173(+)
ATCCCTCATTTTCTAAAAGCTTTAGTTTTGGTAAAAATCCTGGAAATGATACAT
>Locus:SA1314_1:1521777-1521809(+)
CATGCAACATTCAGATCACCTCTTTCAAATCCA
>Locus:SA1332_1:1539341-1539385(+)
AAAACATCTTTCTATATTTCACTTCGCATGTTGATTCATCATTAT
>Locus:SA1340_1:1548191-1548250(+)
TTAGTCACTAACTGCAAAATAATTACCTTGTCCATCTTGGAAATTAAATACACGTTGACC
>Locus:SA1358_1:1567567-1567617(+)
TATTTCACCTTAAATAACGGTTGGCCATACTCTACCATTTGTCCGTCTTCT
>Locus:SA1362_1:1571078-1571037(-)
CCGTTTTTTTATCTATTTTCTTCTTTGATTTCTTTTATACTT
>Locus:SA1407_1:1611298-1611369(+)
TATTCACTCACTTTCTGGCCAACAAGACAAACCCAACCATTGTCATGTTGTTCTGAAATAATTTTAAAACCT
>Locus:SA1445_1:1646193-1646225(+)
ATTTATTTTGCTCTTTTAAATAGTAAGAAACAA
>Locus:SA1543_1:1764122-1764081(-)
ACCTTGCCAAGAAGTTTGGACTTTAAAGTCATGTTGATGCAA
>Locus:SA1568_1:1798207-1798308(+)
TTATTTTTGAAAATTTGTTTAGTAATACATCTTTATTTTAGTTATTATCAACTAATGTTTCACGTAAAATATATGCATCTATGTTTTCACCATCATCGCTGT
>Locus:SA1597_1:1835084-1835116(+)
TATTTCGAATTAAATTTAATTTCTAAAAGTTTC
>Locus:SA1680_1:1926124-1926186(+)
CACCCCAAAATGTTTTTAAGTTCTTCTATTTGTGTTTTAACCTTAACCTTCTCGATAACATCT
>Locus:SA1713_1:1958877-1958939(+)
ATACGACTTCTTTCTTCACTTATTAAGGCGAAATTTTATCTCAAATCATGTGCGCTATTTCAA
>Locus:SA1717_1:1964987-1965043(+)
TTACGCGTCCTCCTCATTCATGATTGTAGGCACTTTAAATTGTCCATCTTCTGTTTC
>Locus:SA1775_1:2027746-2027862(+)
AAAAAAGGAATCTTGAAAATCCATTTGCTGATACTTTACTATCTGCAACATCGATTTCTGATTCCTTTTCTTTCATATTTATTTTTTCAATTACTTTATTTGCTATTGCGTCAATAT
>Locus:SA1807_1:2046952-2046902(-)
AACTTCATATACTATAGTTTCTTTTTTTATTTTGCAATTTTTTATTTTCAT
>Locus:SA1828_1:2066343-2066414(+)
AAAATTGAGTGTGTACTTGTGTGTACTAATAACTTTCTGTATATGGATTATGTGAAATCGAGAAATCAAATC
>Locus:SA1866_1:2107098-2107054(-)
AATGCTTCATCGATATCTTTCGTAGAAACTGTTGTTTTGACTGTC
>Locus:SA1866_2:2107086-2107054(-)
ATATCTTTCGTAGAAACTGTTGTTTTGACTGTC
>Locus:SA1870_1:2118895-2118963(+)
TTAGCTGATTTCGACTCTTTCGCCATTATTTCGCACCTGCTCTTTTTTTATATACTTAGTCATACTGAT
>Locus:SA1912_1:2162040-2162096(+)
AATGAACTGTTTAAAAATGTTGTAGAAACGACTCATTTTATATGCCTCCGTGTGACT
>Locus:SA1924_1:2172259-2172312(+)
TTCAAAAATCAAATTTATTTAAAATATCCAGCTATAGATTTCACTTCTAAGAAC
>Locus:SA1970_1:2237543-2237629(+)
TTAAAATTTCCTTCTATTACTTTCTATTTCTTTAGGTTCTCTTATAAAAAGTGCTATCACATAAGCTGCCATAACAAGCACAGCTAC
>Locus:SA2006_1:2278766-2278650(-)
AAGTTCGATCATTCATTTCATACTAAAAAGACAAACGCAATTTTTCAGCGTTTGCCCTGTGTAACTATTTTCATTTTCAAATTATTATTTAACTACAATTTGTATTTGTTTGATTGT
>Locus:SA2085_1:2345377-2345312(-)
CGACGTGCTTTTGTTTTTCTGAATTTGACAAATTGGCAATATTGCCTTGGATTTCTTCAACAATCA
>Locus:SA2095_1:2355330-2355416(+)
ATTTTAAATATTTTTCTAAATCAAGCTTATCTAAACCAATTTCTTCAACTGTTAAGCCTTCCTCAAAGAAGTCTCTCTCTAAAATGG
>Locus:SA2131_1:2395839-2395934(+)
AGTAACACGCTTTCATCATCATTTTATATGATAAATGTGTGTCACTCTCATCAATTTTATTTTTTAAATACACGTTTCATTGAATTAAATAAGCCA
>Locus:SA2143_1:2408561-2408611(+)
TTAATTTTTATGGATTTTTACTTCAGCGTTCATTCCAGGAACAACTTGTTT
>Locus:SA2157_1:2423899-2423852(-)
TTGAGATTCAAACTTTTGCATATTAGAAACATTTATCTGTTTAATCAT
>Locus:SA2264_1:2541723-2541791(+)
ACTTTTTATTTAGTTCTTTTTTTATATCATCTGGTGATTTTAATTGATGCGCTGGTTTTAGTAACTCAC
>Locus:SA2279_1:2555091-2555053(-)
ATGAATTATAAAGAAATACGCCCCAAAAGTAAAAAAACA
>Locus:SA2285_1:2563785-2563838(+)
TCTTTTATTTACCGGTCCTTTCTTATCTCTCATTTGCATACTCCTTTTTCCATA
>Locus:SA2294_1:2576949-2576993(+)
TTATTGTGTTTTATTTTCAGCCATATGTTGGCGTTGAAAATCTGC
>Locus:SA2296_1:2579361-2579393(+)
AATTGTTATGTTGTATGTGGGATATTTCTAATT
>Locus:SA2340_1:2629086-2628979(-)
ACGATAGTAGTACACGAATTCATTAACGTGTACACTATCGTTTTTATTATGAATGTTGGTAACGCTCATGAGTTTCTCATCTACTATTTAATCTTAATATTGATTAAT
>Locus:SA2372_2:2661987-2662040(+)
CTATTGTTTCCATTTATTTTCCTCCTTTGTCACCGTCTCAATTTCAACATTCCT
>Locus:SA2372_1:2661988-2662071(+)
TATTGTTTCCATTTATTTTCCTCCTTTGTCACCGTCTCAATTTCAACATTCCTTCGCATTTCCAAGTCAATCATCTCTTCTTCC
>Locus:SA2380_1:2668114-2668064(-)
GGATTTCCTAGTAAATGTTGGTTCATTGTTATCACCTTTTTCTGTTTGTTT
>Locus:SA2447_1:2755255-2755326(+)
ATGCTTGAGAATCATCTTGATCATTTTCATCTTTCTTTTTCTTTCTCTTCATTAAACCTAAACCAACTAATA
>Locus:SA2449_1:2763668-2763624(-)
TTTGAACTTATCCAGATCATCGATACTATCTGTTCTGAAATTCAA
>Locus:SA2491_1:2802398-2802433(+)
TTAAGCAAGTGCATCTACAACATAAATGACACCTAC
>Locus:SA2496_1:2807644-2807772(+)
TATTTACTATTCGATTTTCCAGCTTTCCAACTATGCTTTTCTAATCTTTTTTGTGCTATAAATTCTACCGCTTCAAAAATACATACTGCACTGATGAACCAGCTTAGGAAACCAACAATAATGCTAATC
>Locus:SA2502_1:2813992-2814075(+)
TACTTAATCTTTTTATTAAAAACTTTGGCAATTTTAAGTACGTGCTCAAGACTATTCTGTATTTGTAAAGTCGTCATATCTTTA
>Locus:SA0015_1:20831-20812(-)
AAGACAGACTGTTCAGCTTC
>Locus:SA0085_1:96692-96711(+)
TGAAAAACACATCCGGTCTA
>Locus:SA0129_1:149102-149083(-)
GGCATGCGCATTTTGAAAAG
>Locus:SA0180_1:210629-210648(+)
ACTGTGGCATAGTATTATGC
>Locus:SA0210_1:249074-249055(-)
GGCATGTGCTTGCCATTCGC
>Locus:SA0212_1:251304-251285(-)
TTCAATCATATCCAATCCAG
>Locus:SA0214_1:253336-253317(-)
CCATAATTTACGTTGTACCG
>Locus:SA0235_1:285858-285839(-)
CGAGACAAACCAAATATCGA
>Locus:SA0237_1:288719-288700(-)
TCACTGCGTTTCTATGTCAT
>Locus:SA0239_1:290192-290173(-)
GCGGTGTTGCAACTTCTTTA
>Locus:SA0243_1:294728-294709(-)
GAACACGTTCCCAGTATATG
>Locus:SA0255_1:309310-309291(-)
ATTGTAATGCACTTCGTATC
>Locus:SA0265_1:320327-320308(-)
CTGCATCTGCTTGATGCGCC
>Locus:SA0293_1:347458-347477(+)
CGCATTGTTCAAATATAGTT
>Locus:SA0352_1:411927-411908(-)
GCATCTTCCTCAATGTTTGG
>Locus:SA0363_1:419921-419940(+)
TCGCAATGATGGCTTTCAGT
>Locus:SA0468_1:540204-540185(-)
ACCCACGCATACTAATGGTT
>Locus:SA0541_1:634079-634060(-)
AAACTTTTCAGATAGGTTTT
>Locus:SA0570_1:663820-663801(-)
TGTTCACTAAGCCTACTCCC
>Locus:SA0601_1:696554-696535(-)
TCACAATGCTGTTTCCAGTT
>Locus:SA0625_1:722087-722068(-)
TTTGAAATTTCGATTGAAGA
>Locus:SA0680_1:776522-776503(-)
TAATGTATCTGCCAATACTT
>Locus:SA0687_1:786701-786682(-)
TTTCCCTTTACATGTGAAGG
>Locus:SA0707_1:806086-806067(-)
ATTACATTATCGAACTATGA
>Locus:SA0707_2:806109-806090(-)
AGTCACTATGTTTCATTCAA
>Locus:SA0766_1:871405-871424(+)
GAACGCTTTATTACTTTAAT
>Locus:SA0768_2:874737-874718(-)
ACCTGTTGCACCCTTTTTTT
>Locus:SA0768_1:874779-874760(-)
ATTGTTCCATGAGTACAAAT
>Locus:SA0843_1:956155-956136(-)
ATTGGAGAAAGGGCTCCCAT
>Locus:SA0853_1:967724-967705(-)
ATACAACTATTGAGATTAAA
>Locus:SA0893_1:1013529-1013510(-)
AGGTAGATGCTTTACCAATT
>Locus:SA0895_1:1015271-1015252(-)
GATGAAATAATGTGCTCGGG
>Locus:SA0958_1:1085692-1085673(-)
AATATGTTACCTAATTGTTA
>Locus:SA0961_2:1088926-1088907(-)
ATCTTTAGTCAATTGTTTCA
>Locus:SA0961_1:1088927-1088908(-)
CATCTTTAGTCAATTGTTTC
>Locus:SA0995_1:1128113-1128094(-)
CTACATGTGCACCTTTTTCT
>Locus:SA0997_1:1130896-1130877(-)
AGCTACTGTCAAACCTCCGA
>Locus:SA0997_2:1130899-1130880(-)
TTTAGCTACTGTCAAACCTC
>Locus:SA1012_1:1145965-1145946(-)
GTGCAATATTTTTATTTTTT
>Locus:SA1063_1:1202467-1202448(-)
TTCTGCAAGATAAACGGTAC
>Locus:SA1117_1:1268570-1268551(-)
ACGATACATTGTCGTCATAT
>Locus:SA1151_1:1310458-1310439(-)
GGTGTATTGTTAGTTAATAA
>Locus:SA1168_1:1329802-1329821(+)
CGGAAGGTAGGTAAATAAAT
>Locus:SA1170_1:1333702-1333683(-)
AACACCCTCTCTTGTTAGGA
>Locus:SA1198_1:1371099-1371080(-)
CTCCTGAAGGACTATTAATA
>Locus:SA1247_1:1423525-1423544(+)
TTGCGCAATTTACGTTTTGT
>Locus:SA1282_1:1486115-1486096(-)
TCAATATTACTAAAGGCAGC
>Locus:SA1292_1:1499249-1499268(+)
ATGTTTTTAATCTTAATCAA
>Locus:SA1297_1:1503100-1503119(+)
GATATCTTCCATTTTATATT
>Locus:SA1314_1:1521757-1521776(+)
AAATTTGTTTCGTAAAATAT
>Locus:SA1332_1:1539321-1539340(+)
CATCTCTTAATAATTTTATT
>Locus:SA1340_1:1548171-1548190(+)
TAAATATTAAAATCGATTGT
>Locus:SA1358_1:1567547-1567566(+)
GCAATTAAAACCTTTTTCAT
>Locus:SA1362_1:1571098-1571079(-)
TATTTTACCTACAAGTGCTT
>Locus:SA1407_1:1611278-1611297(+)
TATGAAATAACGTTGCACAT
>Locus:SA1445_1:1646173-1646192(+)
TTTATGTTGTAACATAAATT
>Locus:SA1543_1:1764142-1764123(-)
TTTCCGACATTGTTACGACC
>Locus:SA1568_1:1798187-1798206(+)
ATTGGATGTGGCTCATTTTT
>Locus:SA1597_1:1835064-1835083(+)
AAGCACTTCATTGAAAATAC
>Locus:SA1680_1:1926104-1926123(+)
CCAACAACTTTCATATATGT
>Locus:SA1713_1:1958857-1958876(+)
GGCTGTAATAAAATTTTAAT
>Locus:SA1717_1:1964967-1964986(+)
ATTCGTAGCGAATGCTCATC
>Locus:SA1775_1:2027726-2027745(+)
GACCTCCTATTTTTTGTATT
>Locus:SA1807_1:2046972-2046953(-)
GGTTGATTACCACTAGTTAA
>Locus:SA1828_1:2066323-2066342(+)
TTATCGAGTACACATATTTT
>Locus:SA1866_2:2107106-2107087(-)
GTCTTAAAAATGCTTCATCG
>Locus:SA1866_1:2107118-2107099(-)
CAATATCTTTAAGTCTTAAA
>Locus:SA1870_1:2118875-2118894(+)
TTTGCTCAGGTGAAACTTCA
>Locus:SA1912_1:2162020-2162039(+)
ATTAGATAAAAATAATATTG
>Locus:SA1924_1:2172239-2172258(+)
TGTTTTATTGCGATTTTTAA
>Locus:SA1970_1:2237523-2237542(+)
GACCAACTACTATAATTATT
>Locus:SA2006_1:2278786-2278767(-)
AGCAATCAATAAGAAATTAT
>Locus:SA2085_1:2345397-2345378(-)
ATTTTCAAGGTATACTTTTT
>Locus:SA2095_1:2355310-2355329(+)
CTATCTTCAAGCCATCATTT
>Locus:SA2131_1:2395819-2395838(+)
GCTAAATATAAAAAAATAAG
>Locus:SA2143_1:2408541-2408560(+)
GTAGTCATTTAATGACCCCC
>Locus:SA2157_1:2423919-2423900(-)
TCAGACTGAGCTTTCATTAA
>Locus:SA2264_1:2541703-2541722(+)
CTCCTAACTTTAGTGACTCT
>Locus:SA2279_1:2555111-2555092(-)
AAAGCCCTTACATTTATGTA
>Locus:SA2285_1:2563765-2563784(+)
TTATTTGATAGAAAATCTAC
>Locus:SA2294_1:2576929-2576948(+)
AAGATGCTTGAGTGACGTAT
>Locus:SA2296_1:2579341-2579360(+)
CACTATCACACGAATGATTT
>Locus:SA2340_1:2629106-2629087(-)
AAGCACGATAAAAATAAAAA
>Locus:SA2372_2:2661967-2661986(+)
TTTTAAATAAATAATGCTTC
>Locus:SA2372_1:2661968-2661987(+)
TTTAAATAAATAATGCTTCC
>Locus:SA2380_1:2668134-2668115(-)
CATGAGTTACAGTTAATTTT
>Locus:SA2447_1:2755235-2755254(+)
GCCAGCTATAAATTCAATTT
>Locus:SA2449_1:2763688-2763669(-)
ATAACAGGTTTGAATTCTTT
>Locus:SA2491_1:2802378-2802397(+)
TTTGAACCGCTTCATTTTAC
>Locus:SA2496_1:2807624-2807643(+)
TTAAGAGATTACGTTCACAC
>Locus:SA2502_1:2813972-2813991(+)
TCCTTCCCCTACCCTATCCT
>Locus:SA0008_1:10970-10902(-)
TTTGATTGTTGTTGTAAAAATGATTTAATATCCTCAATTGTTAGTGTTTCACCATCTAAATATAAAGTC
>Locus:SA0014_1:20763-20725(-)
TTACACCTCTTATTTCAATCCAACTTTATTGTTCAACTG
>Locus:SA0040_1:49319-49257(-)
CAACGACTTGATTGTTTCCTCTGTTTTCTATGTATTGTTGTAAACACAACAATTTTATTTTTT
>Locus:SA0086_1:97338-97288(-)
GTATTAATGATTCATTTCGTGTTGCTCTTAATTTTATCTATAATTATATGC
>Locus:SA0089_1:101913-101872(-)
CTTTTTTGTATGTTATTTTACATTTCTTTCTTTAAAAATCGT
>Locus:SA0102_1:115473-115505(+)
TATAACAATTTGTGTTCTTTTAATAATGTCTCA
>Locus:SA0102_2:115474-115521(+)
ATAACAATTTGTGTTCTTTTAATAATGTCTCAATGTACGTACCTTTTA
>Locus:SA0120_1:139288-139226(-)
ATGTTTCGTGAAGATCAATCTTATCTACTGGTACCAATTTTAAATGTTCATGAATATGATTCA
>Locus:SA0129_1:149103-149020(-)
CGGCATGCGCATTTTGAAAAGGCATACTTGAGAATACTAAAGTGCTTGTTACAATTAAAGAACCTACTGTTGCTAATTTTTTCA
>Locus:SA0180_1:210649-210681(+)
TTATGGAATTTTACGATGCTTAATTTTATAAAT
>Locus:SA0206_1:244576-244451(-)
TTACCACATCCCGATGGTCCAACAAATACAATGAATTCTTTGTCAGTAATATGTAGATTAAAATCTTTCACTACAGTATTGTTGTTATCATACGTCTTTTTAATATGCTCTAACTTTAGTTCTGCC
>Locus:SA0226_1:272225-272290(+)
AAAGTGTTTGTGAGACTTTGTCATTCATCATTTGTCGAATCGCAAGTTTATCTGGTTTCTGCGTAC
>Locus:SA0237_1:288401-288339(-)
TTGCATTATTTACTACTGTTGACGTTGCAATACCTGCACCACACGCTACTAATACTTGTTTCA
>Locus:SA0283_1:341301-341260(-)
ACCTGGCTTTCGAAGAGTATCAATATTTTCTTTAGTAGTCAT
>Locus:SA0302_1:356970-356917(-)
AAAAACGCAACAAATAGTGCAAATGCTATCCCTGTGATAGCGAATAAAATATTC
>Locus:SA0333_1:392829-392734(-)
ACGAGAACCAACCATGCAGCGATATCCACATCTCAACAATGCTACGATAATCCGCAATACAGCAACAAAAAAACAGGCACTCGGCCTGTTTTTTAT
>Locus:SA0392_1:452619-452551(-)
TTCTCTTCCCATTCGCCTTCAAACCCTGGGAATCTCAACTCTGGCACATTTTTCTTTTGTGTATTACTC
>Locus:SA0424_1:486130-486165(+)
TTAGTATTCATGCTTTACTTTGCGAATGCTTGTAAA
>Locus:SA0428_1:488367-488429(+)
CATTGTTTCGCCCTCCTTAATGTTTCAAATATTTCCATAAACAATATTGTGATAGGAATTGTA
>Locus:SA0474_1:547098-547027(-)
AATGCGGAAACATCTCCAATAATCAATCATCTATTCCCAATAAATATGAATGTTCTCAACAATACATTATTT
>Locus:SA0492_1:574348-574310(-)
TTTGATTGTACTGTCTTGAGTTGTCAAATCATATTTCAA
>Locus:SA0510_1:596128-596075(-)
AGTTCCATAATCAATTCCAATGCTATACGACATCATGTTTCCTCCATATCGCTA
>Locus:SA0528_1:623048-622953(-)
TACCGATTTCTACGATATCTACATAATCTTTTACTTTATTTGCTAACTCAGCCGCGTCTTCTTTGTTTAATAAATCAATTGCTAATTGTAATTCCA
>Locus:SA0530_1:624327-624247(-)
ACTTTGTGTTGCTACTTCACCACATTTTTTCGTGTCTGCCAACGTACCATCAAAATCAAAAATATAATTGTCAAACTTCAA
>Locus:SA0570_1:663857-663750(-)
GTATCAATAGAGTTGCCACTTGCTGCTTCGGCACTAGTGTTCACTAAGCCTACTCCCATTACAACAGAACATGCAATTATACTTGCCGTTAGTAGCTTTTTCATAAGC
>Locus:SA0719_1:822325-822230(-)
ATAACTGTTTTTAAATTAGCACGTGATGCGTATACTGCAGCAGTCATACCAGCTGGACCTGCACCGATAATTGCTATATCAAAATCTATTTCAGTC
>Locus:SA0749_1:857763-857798(+)
TCAACCAAAATTTTGTTCAAATTCAATAAATGTCTT
>Locus:SA0750_1:858137-858172(+)
AATAAGCTTTTACAAGCCTTAGTTTGTATGGATCTA
>Locus:SA0791_1:896981-896910(-)
CAACGTCACCAAGTTTACTTAATTGTTGATAAAATTTATCTGGAATTTTCCTCGAAACAACTATTTTTACCA
>Locus:SA0834_1:944677-944627(-)
TGGCATATATCTCATTTTCTTATACTTTGTAAAACCCTTTGTTTTGTTCAT
>Locus:SA0842_1:955184-955152(-)
GCATATGCACCAAAACCTTTAATACCCACGTTC
>Locus:SA0847_1:960101-960030(-)
ACTGCCTGCACTTCCCCTGCTGTAATATCAAAGGAAACATGCAAATCATTTACTTCTAATATTCTTTCAGTC
>Locus:SA0898_1:1019020-1018958(-)
TTCGTAAAATTCATATTTGATTTCATCATATTCTCTAAGTGTTTCCCATTGTCTGTTAGTCAT
>Locus:SA0898_2:1019011-1018958(-)
TTCATATTTGATTTCATCATATTCTCTAAGTGTTTCCCATTGTCTGTTAGTCAT
>Locus:SA0905_1:1026342-1026389(+)
TTATTTATATTGTGGGATGTCGAAGTATTTGCCGACTTCGCCAATTTT
>Locus:SA0915_1:1040545-1040577(+)
ACGAATCAATACCTCGACGCATTTTTTCTGCAA
>Locus:SA0918_1:1043267-1043202(-)
CTCTTAATTCATTTTCTTGATTTGTTGAGAAAATGCGCTTCGCTTTTCCTTCATATAATAATGTCA
>Locus:SA0939_1:1066511-1066440(-)
AATATCATTTCTGTCCCACTCCCGATTATCTCGTCGCAATATTTTTTTCAAAGCGATTTAAATCATTATCAT
>Locus:SA0959_1:1086144-1086094(-)
AACGTGAGCAATAATTGCTATATTGCGGACATCTTCTCTTTTATTAGTCAT
>Locus:SA0963_1:1094731-1094630(-)
GTCAATTGTTGTGTAATCTCGTTTTATTTTAATCATTTTAGTCAGTTGCTTTTTCAATTTCGATTAATAAATCGCCTGTCGCTATTGTGTCACCATTATTTA
>Locus:SA0969_1:1099460-1099540(+)
TATTTATTCGGGATTGTTTGTTTGAATTGTTGTGCTAAATCTGGTCGATCTGTCACAATCGTGTGTGCACCTTTTTGGTAT
>Locus:SA1015_1:1149842-1149810(-)
TTAGTGTATCTAAAACCTTTGTCAAATGTGTCA
>Locus:SA1023_1:1157714-1157673(-)
AAACTTGTTCGTCATATGGTTGGTACACTTTTTCTACAGCCA
>Locus:SA1035_1:1170506-1170474(-)
TCTTTATTCTTAATTTCATTTGGTGTAAAAGGC
>Locus:SA1074_1:1215570-1215439(-)
ATTTCCCCCGCAAAGTTGACTAGGTCAGACAATTCTCCATTGGATGACCAGTCAACCACTGCGTCAATGAGCTTTAGCTCAAATATATTACATGTACATTCCACCATTTACATGGATTGTTTGACCTGTAAT
>Locus:SA1130_1:1284252-1284214(-)
CCAATTTTACCTACGATATCCCCTATAAACATTATTCTC
>Locus:SA1133_1:1287903-1287871(-)
GAATTATTTGTATACTCATTAATGTGTCTTTCA
>Locus:SA1152_1:1312041-1311931(-)
TTATACAGTAGTTATATTACAAAACTTTATTGGCATATTCATATAATTTTTCTGTTGTATTCAGGGTTAGATTATCTACTTCGCGTTTGCCCTGTCTTAATTGTGAAAGTA
>Locus:SA1171_1:1334356-1334312(-)
AACTCTTCTCTTTTTCTCTCTTTTGCTATTTTAGATTTCTTAGCC
>Locus:SA1174_1:1337133-1337186(+)
ACATTTCGCGGTACAAACCAATTACTTTCCCAATTACAGCAACATTGTCGAGGT
>Locus:SA1198_1:1371076-1371044(-)
GTTAATGTTTTAATCATTTCTAATATTGGTTCC
>Locus:SA1258_1:1431052-1431096(+)
TTACTTCTTAAGGACTACGAGGCCAATCGCACCTTGACCAGTATG
>Locus:SA1275_1:1480496-1480446(-)
TGTAATGGATTAAATGTATTTTTCATATTTCCCTCCCAATTGGCTATTATA
>Locus:SA1315_1:1522917-1522837(-)
ATCATATATATCTGGCGCTGCTGCACCGCATGCACCACATGCAATACAAGTATCCATATCAACGATTGTATATTTTGCCAA
>Locus:SA1319_1:1526520-1526552(+)
CATTCGACCTCAATCCTTATAGACTCATTATCA
>Locus:SA1333_1:1539589-1539642(+)
GCCATCCCACCTATTTATGCTTTATTTTTAAATAATTTAGGGAAACATCGTTCA
>Locus:SA1353_1:1563808-1563852(+)
TTATTCATCGGTAGATTCGTCATTTTTTACATCCTCAGCTTCTTC
>Locus:SA1366_1:1574336-1574368(+)
AGTCATTTAACTCACCAGCCTTTTCTACAAATG
>Locus:SAS047_1:1585565-1585603(+)
TATTTTGTTTCACGGTGTAAAGTTTGTTTGTTTTCACGT
>Locus:SA1413_1:1618842-1618970(+)
TATTCGTCATCCATTTTCAATACAGCCAAGAAAGCATCCTGTGGAATTTCAACATTACCAACTGCTTTCATCTTAGCTTTACCTGCTTTTTGTTTTTCAAGTAATTTACGTTTACGGCTTATGTCACCG
>Locus:SA1447_1:1649487-1649555(+)
TCAACGTTCTATAAAGTCATACGGCGTGATTTCTCCCATATTAATCATTGGGTCAATTTTAAACATTGT
>Locus:SA1452_1:1657338-1657379(+)
TTATTTTTTAAGTTTATCAATTGCATCAGTTATTTTGTTTTT
>Locus:SA1484_1:1690964-1691050(+)
AATACAATGGATACGGCTTATTCTCCACTTCTATCCTTTGAACCTTCACATGTTCCCACCTCTTTAAATACTTTAACTACTACAAAT
>Locus:SA1525_1:1740948-1741007(+)
TTATATAAGCCTAATATCACTAGGGTTAAAGGATTGTATAAAATTATTAAACATACTATC
>Locus:SA1569_1:1799559-1799603(+)
ATTTTTGTGAATGGAATTTCGCTTCCATACGATAAATACGTGACC
>Locus:SA1580_1:1818885-1818962(+)
TATGCATCTATTTTTTTAGGTTGCGTATTATTCTCCTTGAAAACCATTAATAATATTAATGCAAATACAAGTAGTAGC
>Locus:SA1593_1:1832434-1832541(+)
ATAAAAAGACGCTTTCTATTTATTGCGATAGAAAGCGTCTTTTTATACTTGAGCAAGTTATATCATAACTTAACTCTATCAAATTACTTATTCAAATGTTTACTGTCA
>Locus:SA1611_1:1846753-1846839(+)
CTAGCTATGCAACTCAACTTGTTTCATAAACTCTTTAATATAAGTCAATGTTTCAACCATCGCTGGTGGTCTTGGCACATGTCCTTC
>Locus:SA1621_1:1855263-1855156(-)
CTATTTTATAAAATATATTTAATTACAGGTTTAAACATCTATAACAAAATCTCAACAGCAAAAAATAAATCTCCATTAATCATTTATCTAGACTCAAGGAAATCATAT
>Locus:SA1647_1:1879853-1879969(+)
AACTTTCGTCCTTATAAGATATTTCTACATCTAAATGGAATTTTTCAGTTTCGACAGTTTTGTTGTCATTATATATTTTTAAGAAACTTTCAGCTTGTCCTGTTCCAGTATCAAATA
>Locus:SA1768_1:2024202-2024285(+)
TACAAAGTTTCTTCGTTACCCTCTGTCACGTTTCCAGTATATTCTTCGCCTAAAATTTTCTTTAAGAAAGCCTCTTCGCCTTTT
>Locus:SA1877_1:2123842-2123913(+)
TATAATCCCTCATCATTTTCACCTCTTAAATACCATGATTTCAATTTATTTGCATCTTCACTTCTTGCGTAT
>Locus:SA1919_1:2167436-2167531(+)
AATATAAAGCAAAAAGCTATGCACTTAACTAATCATAGCAAAGGCATAACTTCTAATTACCATTTAAATGAGACGATTCGATCGTGGCCATTTATA
>Locus:SA1970_1:2237543-2237578(+)
TTAAAATTTCCTTCTATTACTTTCTATTTCTTTAGG
>Locus:SA1998_1:2269393-2269464(+)
TTAGTCGACTACTTCAATATATGTTTTAATCGTTTCTACTTTTTCTTCATCTTCATAGTCCATGACCACTGC
>Locus:SA2002_1:2272769-2272855(+)
TTACTTTCTCTCCCAAAGACGTTCAACATTGTCATCATGATTATCACTAGCATTGATTTTAGCAATATGATTATCATAATTATCAAT
>Locus:SA2131_1:2395896-2395949(+)
TATTTTTTAAATACACGTTTCATTGAATTAAATAAGCCACGTTCAAATGTAAGT
>Locus:SA2133_2:2398166-2398282(+)
GCGCTAGATACGCATTTCCCATACCTTTATTGCCTTATTTGTAAAAAAATATCCCAGCATCATTGTGCCGAGATATTTATATCATTACAATTGATTATCTGTTTCTTCCGGTGTTTT
>Locus:SA2133_1:2398250-2398306(+)
TTACAATTGATTATCTGTTTCTTCCGGTGTTTTCGGTGTTTCAGATGTCACTGGTTG
>Locus:SA2238_1:2513663-2513695(+)
TACTTATCATGCATCCCTTTACCTTCTAGTATT
>Locus:SA2239_1:2514476-2514420(-)
GATTTTGTCGTTGTGCAATTGCTTGTCTTTATTCATAAATACTCCTTCGTTATTGCC
>Locus:SA2309_1:2594711-2594670(-)
ATAGAATTTGTTCTCGCCTTGTTTGATTTCAAGGTTACTCAT
>Locus:SA2311_1:2596025-2596129(+)
TATATATTTAGACATACTGTATTCTATTTATTCTTTTGGTCCAACCCATTCAATAACATCTTCATATGCTTGGCGTGTTTTATTTTTCGGTGGATCTTGTTGTCT
>Locus:SA2320_1:2605277-2605423(+)
ATCACTAAAACCAAGACTAATGTGCCTACACCTAACAGAATATCCATTTCCCAAAAACCTCTCTCTATGTTTATTTTATTTTCAGACCATAAACATCGTACACCCTTAAGAAAACGTTTTCAACTTTTATCTGTTATCAAATCAAAT
>Locus:SA2322_1:2606304-2606269(-)
TTCCTTTTAAACGCAAAGCTGAATGATTATTCGCCA
>Locus:SA2352_1:2643249-2643299(+)
AGTCATGACGTTCACCTCTTCGTTTTAATATGCGTAGTAACTGCGTTAATC
>Locus:SA2359_1:2651898-2651848(-)
TTAATATATTATGCGTGCGTTCAAACCCCTGAGGTTCATCTGTCTCGCTCA
>Locus:SA2360_1:2652686-2652585(-)
CTTCAATCAGTATGGGCTTTGTTTATGAGGTCAGTTGGCACCTTAAGTGCAATACCTCGTGAGCAAATATTAATTTTGAATATAACCGTATTGTTGGCGAAG
>Locus:SA2382_1:2670520-2670552(+)
CTATTTTACTACCTTAATATCATTGCTATTAAA
>Locus:SA2449_1:2763712-2763626(-)
TTGAATGCATCACCTTTTAAGTGCATAACAGGTTTGAATTCTTTTTTGAACTTATCCAGATCATCGATACTATCTGTTCTGAAATTC
>Locus:SA2494_1:2806540-2806496(-)
AAAACCTTTTTCTGCGTTAAACCATTTTACTGTACCGTTATTCAT
>Locus:SA0008_1:10990-10971(-)
CATCATCAATAATTTCAATC
>Locus:SA0014_1:20783-20764(-)
TACATTCTATCCATGAATGG
>Locus:SA0040_1:49339-49320(-)
TAAAAAACAGAGGAAATATT
>Locus:SA0086_1:97358-97339(-)
TTTTATGTTTAATCACATTC
>Locus:SA0089_1:101933-101914(-)
TGTATAACTTCCTCTATATA
>Locus:SA0102_1:115453-115472(+)
AATCTATTAATGGTTTTCGT
>Locus:SA0102_2:115454-115473(+)
ATCTATTAATGGTTTTCGTT
>Locus:SA0120_1:139308-139289(-)
TTCCAATCTTAAAGGTTCGA
>Locus:SA0129_1:149123-149104(-)
CACATTCATTGAAGTCGTGT
>Locus:SA0180_1:210629-210648(+)
ACTGTGGCATAGTATTATGC
>Locus:SA0206_1:244596-244577(-)
CCATTCGTAATGTTGTTGAT
>Locus:SA0226_1:272205-272224(+)
CAAAAATTTTTATCACCTTT
>Locus:SA0237_1:288421-288402(-)
TTCCTTTGCCATTTCCTCAA
>Locus:SA0283_1:341321-341302(-)
ATTAAACTTAAGGCTTGTGC
>Locus:SA0302_1:356990-356971(-)
TTTTACGATCAAAACTGAAT
>Locus:SA0333_1:392849-392830(-)
ACCGTGATATCTGCAATACA
>Locus:SA0392_1:452639-452620(-)
CTGTAAGATCCCCCAACTGC
>Locus:SA0424_1:486110-486129(+)
TCGACCAATCCTTTTCTGAA
>Locus:SA0428_1:488347-488366(+)
GCCAATATAAATACAGCATT
>Locus:SA0474_1:547118-547099(-)
ATGCATTTAGAGATAATCAA
>Locus:SA0492_1:574368-574349(-)
TCATTTATTGAATTGTTACG
>Locus:SA0510_1:596148-596129(-)
AAAAACACACGGCCTGAAGC
>Locus:SA0528_1:623068-623049(-)
TTCGTTGTAAATGATTGGCG
>Locus:SA0530_1:624347-624328(-)
AAGCCACATGCTTTAAATGC
>Locus:SA0570_1:663877-663858(-)
CCTTAATTAATTGTTTAACA
>Locus:SA0719_1:822345-822326(-)
CTGGAATACCTCTTTCAATC
>Locus:SA0749_1:857743-857762(+)
TATAGTTGAGACATTCATGT
>Locus:SA0750_1:858117-858136(+)
CTATTTGATGAAACTGTGTT
>Locus:SA0791_1:897001-896982(-)
TAATGATTTTTGCCACATAA
>Locus:SA0834_1:944697-944678(-)
GCCCTCAAACCATCGAGCCC
>Locus:SA0842_1:955204-955185(-)
TGTCAATAATCTTTTCTGGT
>Locus:SA0847_1:960121-960102(-)
AATAAAAATCTACACCTCTC
>Locus:SA0898_2:1019031-1019012(-)
TTAGCAATCCCTTCGTAAAA
>Locus:SA0898_1:1019040-1019021(-)
ATTGTTACCTTAGCAATCCC
>Locus:SA0905_1:1026322-1026341(+)
TGATCCTATGTTCATGTTGC
>Locus:SA0915_1:1040525-1040544(+)
ATTTATGTCTCAGGCTCTTT
>Locus:SA0918_1:1043287-1043268(-)
AACTTCATCTTTATATTCAA
>Locus:SA0939_1:1066531-1066512(-)
GACGAAATAAATTTTGAGAA
>Locus:SA0959_1:1086164-1086145(-)
AAAGTTGTTTTACCATGGTC
>Locus:SA0963_1:1094751-1094732(-)
ATGTAAAAACGAGATTACAC
>Locus:SA0969_1:1099440-1099459(+)
AGCATCTGACTCGATGTTTT
>Locus:SA1015_1:1149862-1149843(-)
TAATACTACGCATATTCCAG
>Locus:SA1023_1:1157734-1157715(-)
TTGCTTCGGTATACTATTAT
>Locus:SA1035_1:1170526-1170507(-)
CATTCTTTACACGTGAAAAC
>Locus:SA1074_1:1215590-1215571(-)
CCTTATCTAGGTTGCTTAGA
>Locus:SA1130_1:1284272-1284253(-)
ACGTTTCAATTGCGTCTCGT
>Locus:SA1133_1:1287923-1287904(-)
GTCATTGTTTGGTGTTTTAG
>Locus:SA1152_1:1312061-1312042(-)
ATAAACATAGCTTGATTAAT
>Locus:SA1171_1:1334376-1334357(-)
ATTCGTAATATTTATTTACT
>Locus:SA1174_1:1337113-1337132(+)
ATATAACGGTTTAAAATATT
>Locus:SA1198_1:1371096-1371077(-)
CTGAAGGACTATTAATACCT
>Locus:SA1258_1:1431032-1431051(+)
TAACACTGAAAAGATTAAAT
>Locus:SA1275_1:1480516-1480497(-)
CTGCATAGAAATGTAATCTT
>Locus:SA1315_1:1522937-1522918(-)
GCAATACCTTCGTCGTCGTA
>Locus:SA1319_1:1526500-1526519(+)
GAAATTAGCTGATTTCAAGT
>Locus:SA1333_1:1539569-1539588(+)
TCTCCGATTGACAGTTCATT
>Locus:SA1353_1:1563788-1563807(+)
TATTGACTTCATCTATTAAT
>Locus:SA1366_1:1574316-1574335(+)
ATTAATGGACTTGATTTACT
>Locus:SAS047_1:1585545-1585564(+)
TTAAATTTAATTTTAATGAT
>Locus:SA1413_1:1618822-1618841(+)
TAATAAATTTTTTAAAAACT
>Locus:SA1447_1:1649467-1649486(+)
AGTTACATTTACGCTTGTTG
>Locus:SA1452_1:1657318-1657337(+)
TTTGATTAGTTTAATTGAAC
>Locus:SA1484_1:1690944-1690963(+)
GTATTCTTTATCTAGTAATA
>Locus:SA1525_1:1740928-1740947(+)
AATTTATTAGTTGATAAAAG
>Locus:SA1569_1:1799539-1799558(+)
CATACCCTCATAAGTGTTTT
>Locus:SA1580_1:1818865-1818884(+)
CGTTAATTCTATTTACTCAT
>Locus:SA1593_1:1832414-1832433(+)
CACTTATCATATTTTAAGAA
>Locus:SA1611_1:1846733-1846752(+)
TGCGCACACCACGTTTCATA
>Locus:SA1621_1:1855283-1855264(-)
TATAGATAGGTATGCGTGGT
>Locus:SA1647_1:1879833-1879852(+)
AGTTATGATTGAAATACTTC
>Locus:SA1768_1:2024182-2024201(+)
TCCGATGAAGCCGGTTTTGT
>Locus:SA1877_1:2123822-2123841(+)
AGCGTGTGGTGACATAAAAT
>Locus:SA1919_1:2167416-2167435(+)
ACGCCTTTCTTATTTATCAT
>Locus:SA1970_1:2237523-2237542(+)
GACCAACTACTATAATTATT
>Locus:SA1998_1:2269373-2269392(+)
AATGCAGTTATACTTTTAAT
>Locus:SA2002_1:2272749-2272768(+)
CTCTATAGCAAGCCAGAGGT
>Locus:SA2131_1:2395876-2395895(+)
TGTGTCACTCTCATCAATTT
>Locus:SA2133_2:2398146-2398165(+)
TTGCATGTTAAGTATCATTA
>Locus:SA2133_1:2398230-2398249(+)
GTGCCGAGATATTTATATCA
>Locus:SA2238_1:2513643-2513662(+)
GGTATGCTTTACTCATTAAT
>Locus:SA2239_1:2514496-2514477(-)
AAGACTAATTGGGATAGATT
>Locus:SA2309_1:2594731-2594712(-)
TTATTTTCATCATCACCAAT
>Locus:SA2311_1:2596005-2596024(+)
TATTGCTAACTTTTTAATTT
>Locus:SA2320_1:2605257-2605276(+)
ACTTTAAAAATAGCGTCATG
>Locus:SA2322_1:2606324-2606305(-)
ACCGACAATGGCAAGTATAA
>Locus:SA2352_1:2643229-2643248(+)
CCAATAACGATGATATGTTT
>Locus:SA2359_1:2651918-2651899(-)
CAGACTACTCTGATTAATAT
>Locus:SA2360_1:2652706-2652687(-)
CAGCCTGGACACATTAGTGT
>Locus:SA2382_1:2670500-2670519(+)
TTCATCTTATTCATCCTTTC
>Locus:SA2449_1:2763732-2763713(-)
TCAAAGATTGTAACTGTTGA
>Locus:SA2494_1:2806560-2806541(-)
TTTTCTTGTTCGATGAAACC
>Locus:SA0050_1:57794-57832(+)
ATTCTTTATTATACAGATCTCCATATAATTTTTGAATTT
>Locus:SA0109_1:125544-125615(+)
TATAACTTTTTCACGGTTAATAATAAGTATATGAAGAATGGGGCACCAAAAGCAGCAATAAATACACCTGCT
>Locus:SA0118_1:137273-137241(-)
TTAATCTATGTTTCAGAGATAGTTGTTGCATCA
>Locus:SA0120_2:139288-139226(-)
ATGTTTCGTGAAGATCAATCTTATCTACTGGTACCAATTTTAAATGTTCATGAATATGATTCA
>Locus:SA0120_1:140005-139895(-)
CAACATCACAGTAAAACTATTGCTCCACCAAGTATACTTTTTCAGTATAGCATCTCATATTGGCAAACTTATCTGCTAAAAACTGCTTCCAATTACGCAGTTGTTCAACAT
>Locus:SA0191_1:226161-226090(-)
TTCAAAATTTGTGATATCGTAATCAATACTAATAATACACAAATAACAATTAGCCATTTCCTTTTACGCCTC
>Locus:SA0214_1:253316-253230(-)
ATAATGGAATGCCTTTGTTCGGAATCTTATGGATATCAAAAAAGTTCATCTCTGTCACCTCAATCATTTTCGTTAAGCCAAATATAT
>Locus:SA0232_1:282338-282276(-)
AATTTTTTGGGTAAGGTTTTACAATTTTTGGAATGGTATAGATTTTATAAAAAGTTATTTAAG
>Locus:SA0236_1:287884-287849(-)
GCATTATATTTTCTTTATGCACTAATTGCTGTCCCA
>Locus:SA0261_1:315428-315523(+)
AGTTTGAAAGATGATAGCCAGTTGTTGCACGAATTTTTAAAGTCGTTGGTAATTCAATCATATCAATGGATTTATCTAAGTGCTGTAATCGTTGAA
>Locus:SA0280_1:338464-338384(-)
CTTTTGACTAATGCTTTCCAATTCTTTTACAACATGTGCAATCGTTTCAGCTTTAACACTAATTTTTCCACTCAACGTCAT
>Locus:SA0298_1:354614-354513(-)
TATCGATTTTTTCATCGACTGAATCACGTTACTATGTTTTATTTGTTTTTACTATTCAATATGATGATGCTATGCGTCAACTGCACCTCGATTAATCATGTC
>Locus:SA0436_1:504328-504227(-)
CTTTCATTATACATACGATTATATCGCTTGTCATGTATCACTCTTCATCTATCACATGTACAGTTTCTTCACCGAAAAGATCTTTTGCTTTTTGAGCAATAT
>Locus:SA0467_1:538827-538789(-)
TATGGTCATCAACATGCCAACCATTACTATTTAACTGCA
>Locus:SA0471_1:544351-544265(-)
TGCATTGTCATCTACTACATTTCTCAATTTGACTACCGGTGTACCGCCAATAATTTGAGTAATATTATCTACTGGTTTTTGTGCCAT
>Locus:SA0477_1:557632-557600(-)
CTTTTGACTCTGTCTGATCCAATAATTTTACTC
>Locus:SA0637_1:730040-730099(+)
TTATGCCTCTGTATTGTTTTCTTTATTTTGTTGAGAGGCGCTTTTGGCAACATAATCTTT
>Locus:SA0653_1:746449-746333(-)
TCTCTTCGTATTGTTGAAGCACTGCAACCAGTTCGATCTATTAATTCTTGTAAAGTCAAAAAATCTTTGTGCGAAAGTTCTTCTAATATTAACTCGTGTCTTTTTTCAGTAATTATC
>Locus:SA0672_1:764100-764047(-)
AATGGCTTGGTCACCTTGACTATATATTTTCATTTGTACACCTCTTCAATATTT
>Locus:SA0732_1:839241-839200(-)
AAAGCGTCCTGTTTTAATTTCTTTATTCGTTCTATCAGCCAT
>Locus:SA0776_1:882426-882394(-)
ATTACTTCATTAACGTCAAATGAGTGTTCGGCC
>Locus:SAS025_1:954671-954724(+)
TATTGTGATGAATCTTTCGGCGGTTTAATTACTGCAGCAAAAATTGCTGTGAAA
>Locus:SA0889_1:1010294-1010389(+)
TGGGAAATGTTGACTTCAACACTCCGTTTGATTGGCTTTTATAATGTGTTACTAAGTTATGAAAGTAACAACGGTAAACTGAAAAAAAGCAATATA
>Locus:SA0915_1:1040532-1040582(+)
TCTCAGGCTCTTTACGAATCAATACCTCGACGCATTTTTTCTGCAAGCAAA
>Locus:SAS032_1:1088081-1088116(+)
TTAATCGAGCGGATAGTGTTGCGCACGTTGTTTAGG
>Locus:SA0961_1:1088928-1088875(-)
GCATCTTTAGTCAATTGTTTCAAAGCTGCATTTTTCATTGTTGCTTGTTTCGCC
>Locus:SA0981_1:1110899-1110852(-)
ATCAATGCAATTAATATACGTGGCAATCGCAAATCAATGATTGAATCC
>Locus:SA0987_1:1118206-1118286(+)
CAAAGAGGCTTTAAAATTTTTTGGGCTTTTTCACGATTTTTAAAATGCTTTTTTGAAATGGTATCTAAACGTGAAAGACCG
>Locus:SA1005_1:1138332-1138364(+)
TTAATGCTCATCAACATTTGGATTTTGAATATT
>Locus:SA1016_1:1150342-1150383(+)
TTACTGAGACGCATTACGAAGAAATTTATCTTGATTTTCCTT
>Locus:SA1033_1:1169651-1169556(-)
AAAATACCATCTATTGCCCTTATATTCAGAAAAATACATATCAAAAACGAGGCTAAAGTATCATGTACCCTTGCCTCGTTATGTCGCTTAATTTAT
>Locus:SA1040_1:1177466-1177359(-)
ATGTGTTTTCATTTTAAAAAAACGAAAACGATAAATACTTATAGTTTACATAATAATGTTATCGTAATTATAGCACAACACAATTATGCATCTCTTTTTCGAATTGTA
>Locus:SA1108_1:1258513-1258478(-)
AACAATCACTTCTACTTGTTCTGTAATTTTACTCAT
>Locus:SA1113_1:1263335-1263270(-)
TTGTTGATGATATCCATTAATTCCTTCTTCATTTGTTCACCAACACGCTCTGCTCTCATACTGCTC
>Locus:SA1134_1:1288343-1288197(-)
TCAGCTAAAACATCTACAGAACTTGCTTTTCTTTGTTCTTCGTTCACTTTACAAAATCCTTTCTATTTGCCCGTATCATTTAATAATTATATTAAATTTAACTATAAAGTGCAAAAACAGTTAAAGTTATACGTCATCTCTAACAAG
>Locus:SA1149_1:1306834-1306778(-)
TACTACACTCATAGAGAAGACAGCCATATTTCGTCTGATTGCATCATTCGATATCAT
>Locus:SA1163_1:1323894-1323932(+)
ACATGTGTTACGAATTGCTTTTATATTAGTTTTTATCAC
>Locus:SA1183_1:1346738-1346697(-)
AATACTTCTTTCCATTTGGATTCTCTGGTGAAGAAGAATTCA
>Locus:SA1192_1:1363158-1363054(-)
CATATAGTCATTGGTATTTTTTATTACTTATTCAACTATTTTATTACTTTCTTTAATATCATATTCACCTACATCATTACCATAGAAACGATTGTATCGACGTTT
>Locus:SA1264_1:1435845-1435880(+)
ATTGAAGTTCATTTCCTAATTGTTTTATTTCTTTCC
>Locus:SA1266_1:1437500-1437468(-)
TTTCGTCGCAGCATCAAAATTTATTTTCGCCAT
>Locus:SA1295_1:1501280-1501312(+)
AATCGTCATCTGCTAAGTCCTCAAATTGATTAT
>Locus:SA1308_1:1514850-1514900(+)
ATTGATTCATTGAATTCTTCAGTCATCTTGTTTGCCTCCTTATACACTACA
>Locus:SA1312_1:1518707-1518838(+)
CGCAATTTAAGTTCTCCAAAATATTTAGAGATACTTATAATATGCACGTTTGTATATAGCAGTTCAGTTACAATTTATATAGTTATATTATGGAATAACGATTTGTTGACCGTTTCTAATATTGTTACCACT
>Locus:SA1361_1:1570319-1570254(-)
CTAAATTTTGTGATCCACATCCAGCTAACAATAATGTTGCGCCAACAATTGAAACCAATTTTTTCA
>Locus:SA1376_1:1581846-1581929(+)
CATAGGTTTTCACCACTATTTTCTAAATGTTTTTGTACTGATGTTAGTTTATCATTCATTTTTCTAGATTTGTCTCGTCGGTCA
>Locus:SA1408_1:1612240-1612317(+)
TATTCTCCCTTAAAGAATCTTTTTGCTCTATCTTTAAAATTCGAAGGTTGTTCATTAATTTCTTCACCATTTAATTGG
>Locus:SA1414_1:1621080-1621012(-)
TGTGAAATGTTGCGTGCTTCAGCTTTTTCAGTTGTTTTTACACGTTTAATTGCAGATTTGATATTTGCC
>Locus:SA1461_1:1668255-1668287(+)
TATTCGTCGTATGAGATTAAACTCATAACATCG
>Locus:SA1470_1:1678412-1678474(+)
CTATTCAACGAATTCAAATTCTCCGCCAAGAATTCTAACGATATCACCATTTTTACAACCACG
>Locus:SA1537_1:1755647-1755697(+)
TATAAAAAGTCATTTATTAATTGGTTTGTTTGCTGTTCTTTAATAGTTTTA
>Locus:SA1539_1:1758382-1758465(+)
TATTGCTTAATAACTTCTTCTTCAATATGTTTAGTGACACCTGGCTCAACACTTTCAAGAACTTGCTCTGCAATTTCAATCGCA
>Locus:SA1550_1:1772528-1772563(+)
TTATTGATAGTTAACCATGAAGTATTTTTTCTTACC
>Locus:SA1592_1:1831172-1831140(-)
ACTAGAAAAATGAGTGTCGCTAAAGTTGTCATC
>Locus:SA1633_1:1866114-1866082(-)
GCTACTAATGTTTTACCTAAAAATTTTGTATTC
>Locus:SAS053_1:1908045-1908113(+)
ACTGACTGTCTTCTTCAGAATTTTTTTCTTGATCATTTTGATCAGAGATTTGTTCCATTTCTTTACCTA
>Locus:SA1687_1:1934826-1934879(+)
ATGAAGAAGTATCCGCCTCGTCTGTACTATCATTTGAAACATCTTGTTGATTAT
>Locus:SA1723_1:1973556-1973588(+)
TATTCATTTGTTTCAATATTCATACGATCTAAA
>Locus:SA1760_1:2010523-2010564(+)
TTATTTTACCTCCTAGTATTTTCTTCTTGGTTCTTCATATTC
>Locus:SA1787_1:2034647-2034679(+)
CATTGCTCCCACAAGTCAAAAGCTCTTTGGACA
>Locus:SA1794_1:2038017-2038103(+)
TTAAAATGGCTCTTCTTCGCTTTCTTTTTCTGTTGCAGGTTCTTTTATTTCTTCAAAGTCAGATACATCAATAGGTTTTTCATTTTC
>Locus:SA1847_1:2085161-2085205(+)
CTAAATATTAACATCTACTGTGACGCTATATGGCATATCTTGCTT
>Locus:SA1884_1:2134348-2134419(+)
CACCAAATGTGGTGGGTATATAATTTAAAGAACTATTTTAAATTACAACTTTTAGAGTTTTTATTATTAGGC
>Locus:SA1905_1:2155599-2155649(+)
TTATACTTCAACACCCATATCTTTAGCTTTTGCAATAACATCATCCATGCT
>Locus:SA1913_1:2163337-2163393(+)
TCTTGTTCCAAATATGGTCATAATCTTTTTCATCAAACTACTTATCTCCGATTCTTC
>Locus:SA1950_1:2198997-2199065(+)
TTATTTTGTCCAGACAACCCCCATTGCCCAACCCATTTTATGGAATTGGCATCCAGGCAACAACTTTTC
>Locus:SA1951_1:2200273-2200193(-)
ATTCGTGTGATTCAATATTTCTTTTACATGCTTTTTAGAAGTAATAAAATTTTGCGTGTCTTTAGGGTTTTTCTGGTTCAT
>Locus:SA1980_1:2249343-2249390(+)
TTAATATTGGTTTACCATAGCAGGAGATTTCACATCAAAATTTTGAAG
>Locus:SAS076_1:2287213-2287257(+)
TTAAACGTGTTGTTTTTGATCATAAACTTGAACTTCAACTGTTTT
>Locus:SA2033_1:2301007-2301060(+)
TTATTTACCAGTTTTACCTTCTTTACGGCGAACGTATTCACCTTGGTAACGAAT
>Locus:SAS079_1:2301984-2302037(+)
CAGACTCTTTTTTATTACCAGCTAGCTTTACGAACGCCAGGGATTTGGCCTTTG
>Locus:SA2036_1:2302772-2302843(+)
TTAATTATTAGATTTAATTTCTTCGCCAGATTTTTTAGCGATACGAACTTTTTTACCATCAACAAATTTGTA
>Locus:SA2064_1:2327696-2327740(+)
ACAATTTTTGAATTAAAGCGTCCAAATCATGCTGATAATTTATAT
>Locus:SA2090_1:2348872-2348922(+)
TTATACTATCATATGTTGTTTTACATATTCAACAAACATTTCAACGTTATC
>Locus:SA2144_1:2409362-2409330(-)
CGTTTTGAATTTCTATTTTGGCTTGTCGTTTCA
>Locus:SA2148_1:2413911-2413861(-)
ATTAACGGACAAATAACGATAAGTATAAATATTAATAATAAATTCAATAAC
>Locus:SA2210_1:2481401-2481496(+)
TATCTTAGTAAGACTGCCATTCTTTTTCTCAATGTGAGATATAAAGGAATAGCTACAATTAAAGTGAATATTACGCCTGGAATCGCGTTTAACAAC
>Locus:SA2240_1:2516425-2516387(-)
AATACCATGAATTTGACCACCTGTAGTATTAATCTTCAT
>Locus:SA2281_1:2557543-2557499(-)
ACCATACTTATGCAGAATACGATACTAAATACGATGTTGACGGTC
>Locus:SA2310_1:2595188-2595126(-)
CTAAGTCTCTTACGTTCAGTTCAATGTTTGTCACTTGTGTTGCTGTTTTATCGTGAAATGCCA
>Locus:SA2348_1:2638125-2638232(+)
AACTTCTTTAGAACATACTTATTTCACTATGCCTTTTACTTTCCCCTTATACTTTTCTCACATCTTTCTCTTAGACTACTCCCTTATACGCCCCGCTCAATATCTTTA
>Locus:SA2378_1:2666892-2666830(-)
CTTCGTAATATGCAAGGGCTTCTTTTGAATTTTCAAAAGCGATATAAGGGAATAATGCTGTCA
>Locus:SA2418_1:2713922-2713966(+)
CTATACTTTATATCCGACATTTTTCTTTGTAATGATAAAATCATT
>Locus:SA2425_1:2721997-2722113(+)
CAAACCTTGCAAAGTGTCAGCAGACAACTTTTTCATTTGAATCAACGGAGAAACATATTTAATGTTTTGTCGCGTGATAAAGTGCTACATGTGAATGTGTGTACCTTTATTACCAAT
>Locus:SA2429_1:2727186-2727257(+)
TATTTAAATAATTTTGCATATACGTATTCTGCCATATCATTTGAGGCAGTTAAGATTAATGTAGTGTCATTT
>Locus:SA2430_1:2728002-2728130(+)
TACTCCACGCCTACTTCATTCCATGCTTCATACACCTGTTCAGCTGTTTGCTCGTCATATAAATCTTTAGCCGCTTGGTATAATGCATCTTTACAATCTTTGAAGTTTGAATTACTTGTTAAGTATTCC
>Locus:SA2457_1:2768821-2768928(+)
AATGCCGTACTTACTACAAGACATATTGCCGGTAAAATAAGCAATAATTTAATATTCTTCTTTAGAATATTTAATAGTTTTACTAAATCAAACTTTTCTTTCATGGTT
>Locus:SA2484_1:2795305-2795346(+)
TTAGTTAACATCGTTTTCCCCTCCAAACAAGTTAATCATCCC
>Locus:SA2485_1:2796299-2796228(-)
TTGTTAACGGTTAATAAGCACATATTTATTTTAAATTTTTTAATATACGAGACATCTCTTCAATTTTACCAG
>Locus:SAS091_1:2806001-2805915(-)
ATCATTGCTAAAGCAATCACGTTATACCAAGTTACAGTCAAATTTTTCAAATCCTCGTATGATTGTTTTACTAATTCTCTAAATTTC
>Locus:SA0050_1:57774-57793(+)
TTGTCTACAGATTAATAATT
>Locus:SA0109_1:125524-125543(+)
TTTTGTTTTAATAATATCGT
>Locus:SA0118_1:137293-137274(-)
ATAAACTGAATCACCATTGT
>Locus:SA0120_2:139308-139289(-)
TTCCAATCTTAAAGGTTCGA
>Locus:SA0120_1:140025-140006(-)
CTAAATCATCATATTTCCCT
>Locus:SA0191_1:226181-226162(-)
CAGTTCCATAGTTAAAATGT
>Locus:SA0214_1:253336-253317(-)
CCATAATTTACGTTGTACCG
>Locus:SA0232_1:282358-282339(-)
TATCAAATAGCCCTTTATAC
>Locus:SA0236_1:287904-287885(-)
ATCAGTTGCCGACAAATTGA
>Locus:SA0261_1:315408-315427(+)
ATTTCGGAAGATACGTAGTT
>Locus:SA0280_1:338484-338465(-)
TTTTGAGCTATTTCATCATA
>Locus:SA0298_1:354634-354615(-)
TATAAAAAAACGTGACTCAT
>Locus:SA0436_1:504348-504329(-)
TTATCAATAAAATGATGTTT
>Locus:SA0467_1:538847-538828(-)
TGTAGAAACAGCGACAACAA
>Locus:SA0471_1:544371-544352(-)
AATTTTACATAAACATCTGC
>Locus:SA0477_1:557652-557633(-)
TTTGCATTTCAGCCATACCT
>Locus:SA0637_1:730020-730039(+)
AATAATAATATGTGTCACAA
>Locus:SA0653_1:746469-746450(-)
ATTGTTGTAGTTTAGATAAA
>Locus:SA0672_1:764120-764101(-)
TCTTTTTCAATTGCGACTAC
>Locus:SA0732_1:839261-839242(-)
ACGATTGATGCAGTTGCAAT
>Locus:SA0776_1:882446-882427(-)
CTAATATCGGAAAATCCTTG
>Locus:SAS025_1:954651-954670(+)
TTCATTTTATACTAAATAGT
>Locus:SA0889_1:1010274-1010293(+)
TAAAATTAAAAGCCAATCAA
>Locus:SA0915_1:1040512-1040531(+)
GCATAGAACATTGATTTATG
>Locus:SAS032_1:1088061-1088080(+)
CTAACTTGTTTATTCAGATA
>Locus:SA0961_1:1088948-1088929(-)
TCAGATGCAAGATTTCATCA
>Locus:SA0981_1:1110919-1110900(-)
CTGCTAACATTGCGCCAACC
>Locus:SA0987_1:1118186-1118205(+)
AGCCTCTAATGATTAAAAAT
>Locus:SA1005_1:1138312-1138331(+)
TTCTAAATGCTTTTTAATAT
>Locus:SA1016_1:1150322-1150341(+)
GTTAATTCTTGGTAATAGTG
>Locus:SA1033_1:1169671-1169652(-)
CACTACCTTAAAAAAATTAT
>Locus:SA1040_1:1177486-1177467(-)
TAACCTTAATCTATTTTATA
>Locus:SA1108_1:1258533-1258514(-)
AAGTCTTCCATAATTGGTTG
>Locus:SA1113_1:1263355-1263336(-)
CTCGAGGATCTTTGACTTTA
>Locus:SA1134_1:1288363-1288344(-)
TTTCTGCTTTCTTATCTCTC
>Locus:SA1149_1:1306854-1306835(-)
GTTAAATCCGTTAACTTACT
>Locus:SA1163_1:1323874-1323893(+)
AATTCATAACGCAGTTGAAT
>Locus:SA1183_1:1346758-1346739(-)
ACTATAGATGAAGACTGGTG
>Locus:SA1192_1:1363178-1363159(-)
CCATAAAAAATACCAACAAA
>Locus:SA1264_1:1435825-1435844(+)
TTTTCATTTGACTTCCTCCT
>Locus:SA1266_1:1437520-1437501(-)
GTACTTATGCCTGGATTTCC
>Locus:SA1295_1:1501260-1501279(+)
GTATATTGCCAAAATGTATT
>Locus:SA1308_1:1514830-1514849(+)
CTTCTTTAATATCGTTAATC
>Locus:SA1312_1:1518687-1518706(+)
AACCGCTACATACTTATAAG
>Locus:SA1361_1:1570339-1570320(-)
TGTTTTTTCTTCTAATGGTG
>Locus:SA1376_1:1581826-1581845(+)
AAAGTTAAGCTTGAAATCCT
>Locus:SA1408_1:1612220-1612239(+)
GCTCTGTCCAGTTCATACTT
>Locus:SA1414_1:1621100-1621081(-)
CTGTACGCATTGCACTCTTT
>Locus:SA1461_1:1668235-1668254(+)
GATAAAATTATATTATTTAT
>Locus:SA1470_1:1678392-1678411(+)
TTGTCCATCATGTTACGCTC
>Locus:SA1537_1:1755627-1755646(+)
ATTTACTCTAGGATTTTATT
>Locus:SA1539_1:1758362-1758381(+)
TATAACTACATACTAGTTTC
>Locus:SA1550_1:1772508-1772527(+)
ATTTAGCTATGCAATTATAT
>Locus:SA1592_1:1831192-1831173(-)
ATAATACAAATAATAAAGTT
>Locus:SA1633_1:1866134-1866115(-)
TTGTTAATACTAAAGCACTT
>Locus:SAS053_1:1908025-1908044(+)
TTACACAATTATAATACTTT
>Locus:SA1687_1:1934806-1934825(+)
CAACAGGTCAGCTAAACATC
>Locus:SA1723_1:1973536-1973555(+)
ATTGTTTATCGTTCATTTAT
>Locus:SA1760_1:2010503-2010522(+)
TGCTTCACTGTATGTTTTCA
>Locus:SA1787_1:2034627-2034646(+)
CGCGCGTTATATGTCATAGT
>Locus:SA1794_1:2037997-2038016(+)
ACCAGTTGCTATTGTTTCAA
>Locus:SA1847_1:2085141-2085160(+)
TGTTTTAAAAAATACAGCGT
>Locus:SA1884_1:2134328-2134347(+)
TTGAAAACAAAAAGGTTCTC
>Locus:SA1905_1:2155579-2155598(+)
TTATCCATTCCTCCTAATTG
>Locus:SA1913_1:2163317-2163336(+)
GCCATCTTTATGGCTTCGGG
>Locus:SA1950_1:2198977-2198996(+)
TTCAAAGCCACAGCTTTAAG
>Locus:SA1951_1:2200293-2200274(-)
ACGTTGTCTTGTTTACTGAT
>Locus:SA1980_1:2249323-2249342(+)
TAGAATTATTGATAAATATA
>Locus:SAS076_1:2287193-2287212(+)
CAAATCAATTTAGTCTTATA
>Locus:SA2033_1:2300987-2301006(+)
CTTTCTTTAGAGTTTATCTA
>Locus:SAS079_1:2301964-2301983(+)
CATTGATTGTTGCCTCCTTT
>Locus:SA2036_1:2302752-2302771(+)
ATCCTCCTTTCAACTTGTTA
>Locus:SA2064_1:2327676-2327695(+)
TGTGGACCTCCTAACAGCTT
>Locus:SA2090_1:2348852-2348871(+)
TCAACCTACATACATTGACA
>Locus:SA2144_1:2409382-2409363(-)
AGCCATCAAATCAACAAGTG
>Locus:SA2148_1:2413931-2413912(-)
ACGTCAGAGTATAGTTGAAA
>Locus:SA2210_1:2481381-2481400(+)
ACGACCGTGTTTTGATTTAT
>Locus:SA2240_1:2516445-2516426(-)
ATATCTAAACCATCTTGTGT
>Locus:SA2281_1:2557563-2557544(-)
CGACATAAATGCCTAATATA
>Locus:SA2310_1:2595208-2595189(-)
GTAAAATGTTGTCATTAAGT
>Locus:SA2348_1:2638105-2638124(+)
GCCTATTCATTGTTAAATAA
>Locus:SA2378_1:2666912-2666893(-)
GTCAGTTGCACCAAATACTT
>Locus:SA2418_1:2713902-2713921(+)
GAAAGGTCATTGCATTCACC
>Locus:SA2425_1:2721977-2721996(+)
TGTCATAAGTTAAACTCCTT
>Locus:SA2429_1:2727166-2727185(+)
TTATTCATTTGATACATGTC
>Locus:SA2430_1:2727982-2728001(+)
TCTTCTTGTTTATATATTTT
>Locus:SA2457_1:2768801-2768820(+)
CAGGCATAACAAAGAAGGTT
>Locus:SA2484_1:2795285-2795304(+)
CTAAAAAATCTTGAGATTGT
>Locus:SA2485_1:2796319-2796300(-)
ATAAAAAACCCGTTAACGTG
>Locus:SAS091_1:2806021-2806002(-)
CTACGCTTAAGACAATAACA
>Locus:SA0005_1:5097-5035(-)
ATACTTGTATTTGCCCAGCACCATAATTATCCGTGTTGTTTACATCTGACAATGCAGTCACCA
>Locus:SA0008_1:11003-10896(-)
ACACGTTCTAACGCATCATCAATAATTTCAATCTTTGATTGTTGTTGTAAAAATGATTTAATATCCTCAATTGTTAGTGTTTCACCATCTAAATATAAAGTCATATAT
>Locus:SA0027_1:37200-37232(+)
CTACTCTTTAATAAAATAATTTTTCCGTTCCCA
>Locus:SA0032_1:40197-40229(+)
TTAGCTTTTTATTTGTTGAAAAAAGCTAATCAA
>Locus:SA0048_1:56088-56002(-)
ACTGATATTCGTGTGATTCAATATTTCTTTTACATGCTTTTTAGAAGTAATAAAATTTTGCGTGTCTTTAGGGTTTTTCTGGTTCAT
>Locus:SA0064_1:71038-71085(+)
ACTGTTGGTACCACTTCCTTTCCAATGCCTTGTACTTTTTTAAAATAT
>Locus:SAS003_1:83847-83767(-)
AGACGCTTTGCTTGGTGGATAAAGTACAAACCAAGCATCCCTTTCATTATTATAGGAACTAACCCACTTAAGTACCGACAT
>Locus:SA0125_1:144048-143980(-)
GGCGAGTTGAATGAGATGTGTTTGTGCACCACCATTGTCTGCTTTAGTAATACAATATATAATTTTCAA
>Locus:SA0135_1:155072-155140(+)
AAACAATACGTTTTCGGATTGAACCGGAAATTAAATCGACAATTGCGACCATTAGTACTAAACCGATTA
>Locus:SA0138_1:157653-157736(+)
TATTTCATATCTTTAACTAATTTTTCGTACTCTCTTACAATGTCGAAATTTGAATCTTTCGTTTCTGTGTATCCTTCATGTGAA
>Locus:SA0152_1:175325-175293(-)
ACAATATTACTCGATACAATATTTAAAATTCTC
>Locus:SAS005_1:188372-188482(+)
CAAGCTTTTTTCAATTCTAGTCAGGGGCCCCAACACAGAGAATTTCGAAAAGAAATTCTACAGGCAATGCAAGTTGGGGTGTGGGCCCCAACAAAGAGAAATTGGATTCCC
>Locus:SA0200_1:236415-236380(-)
AGTTTTAAGGAAGCTATCTTTGTTGTAAGTTTTACC
>Locus:SA0212_1:252249-252148(-)
CATATGCATTCATTCAACACTGCCACCAGTCTTACTTCAGACAAACTTCAGACTAACCTCGAGTTCGTATTATGCCCACCACATGTCTGCTGGCTTGTCGTA
>Locus:SA0225_1:270900-270935(+)
TTATACGAAAGCAGAATCTCCAGTCAAAGCGCGTCC
>Locus:SA0228_1:276970-276875(-)
ACAAATTATAAAAATAGCTTATGTCACAAACATATGAGCAACATAAGCTTTAATTATTATTCGTCTACTTTTTTCTGTTGTTCTTTAAATTCTTTC
>Locus:SA0262_1:316922-316806(-)
ACATCTAAATCATCACGTTTATGTTGTCCAACTAACAAACGACCATATTCGAACTCTTTTTCTGGATATTTCAATTCTAAAAAACTAATAATCTCTTCTTCTTTTAATTTGAATTGC
>Locus:SA0271_1:327129-327073(-)
CCCGTAAGATTGCGATTTTGCTCTGATTTCCTCTGGACTCATCTTAATCATTGCCAT
>Locus:SA0277_1:337050-336988(-)
AGCATGCTTTTTAATATCTTTAAATTTCGACTTGACCATTGTTTCAATATCATTAAAATTCAT
>Locus:SA0287_1:343730-343698(-)
TTATATAATTTGCTTATTTTCTCTTCGAAAGTC
>Locus:SA0353_1:412243-412193(-)
TGTATTCCGGATCTTTCGTTAAACGACCTACTAATACAACTCTATTTAGCA
>Locus:SA0360_1:418090-417965(-)
ACCCATGATCCAATAATACCTGCGATAATATTGCCTAAAATACCACCTGGGATATCTTTACCCATAATAGCACCAGCAGCCCATCCAATTAAGCCACCGACAATTAACATTCCAATAAATCCAAAC
>Locus:SA0435_1:502079-502002(-)
TATCATCAAAACTTTCTTCAATACTATTTAAAGATTTATCATAATCTAACTCTGTTAAAGTACTTAAATATATTTGCA
>Locus:SA0463_1:536273-536241(-)
TTTCCTAAGCCAACAATCGTAATGGTATGTGCC
>Locus:SA0501_1:583389-583309(-)
CTTCACCAAAAGACCAAGAACGGATTTTTTCAGGTGAAGCCAATCCTATTTTCATATAATGGAAATTATTTACATCAATCA
>Locus:SA0504_1:588396-588292(-)
AACACACTCAGGGTAAAAGCTTTTATCTTACCAACGGTAGTGAGCAAATGCTTTGTTTGCTTCAGCCATTTTGTGAGTGTCCTCACGTTTCTTAACGGCACCACC
>Locus:SA0519_1:605269-605216(-)
TTAATCGATTTGGTATCATGCCTTTTCTATTTGTTGCTGTCTTTTTATTATTCA
>Locus:SA0530_1:624280-624248(-)
CATCAAAATCAAAAATATAATTGTCAAACTTCA
>Locus:SA0536_1:630286-630200(-)
TTGTCCTGGCACAATCTCATTATGTATTGGATTATCATCATTTACGAGCGCCAAATATTCATTTATCCATATCTCATTAAACTTCAT
>Locus:SA0548_1:641718-641677(-)
TGCAATATTCGTATGTGCACGTGCTTTGCCACTTTTAATCAA
>Locus:SA0556_1:649574-649530(-)
TCTATATTTGGGATTTTTGTATATAGCTATTACCTCGCAAACCAA
>Locus:SA0587_1:680741-680785(+)
ATTTCATGCTTCCGTGTACAGTTTCAATATTTGATTTCATCATTT
>Locus:SA0593_1:685897-685956(+)
TTATTTAATAACGAAGCGGGCCTCATCGAGTTTGTTTCTAAATTCTTTTTGTTCGGCTTT
>Locus:SA0611_1:706096-705950(-)
ACCATAACGCGTTTATTTTTAAATGGTTTTAATGCTGACCTTGTCATTCCCTTTCACAACCTTATTTCAAATCACTTCGTGCTCAATCTATATTTTATTTTTTCTTTTGAATTCTTTTCAATTTATAAATTTATTATATCATGTACA
>Locus:SA0651_1:745003-744971(-)
CAACAAAGCCTAAAAATAAATTTTTTACTGTCA
>Locus:SA0660_1:755281-755322(+)
TATGACGTAATGTCTAATTTGTGTAATGTTACAGTCATCGTA
>Locus:SA0714_1:814973-814935(-)
GCGCACGAGCACCTTTTACTACTATGGATGGTTCTTTCA
>Locus:SA0719_1:822260-822207(-)
GATAATTGCTATATCAAAATCTATTTCAGTCATTTTATTAACGCCTCCTCATTA
>Locus:SA0771_1:878164-878111(-)
GCCATTAATATGATTTATTTAGCAGGAATAACTGCACCGTTGTATTTTTCATTA
>Locus:SA0791_1:896972-896910(-)
CAAGTTTACTTAATTGTTGATAAAATTTATCTGGAATTTTCCTCGAAACAACTATTTTTACCA
>Locus:SA0842_1:956102-956052(-)
TCGTTATCCTCCTATTTTCCCCATTTTATTGTCATTGCGCCCCAAGTTAGG
>Locus:SA0873_1:989141-989055(-)
CCGCTTCTTGAAATGACTTTGATGGAATTAATGCTAATCCTAAAATCATCTGAATTCCTCCTTTGTTTAACCTATTGCTATTATATC
>Locus:SA0939_1:1065879-1065826(-)
CGAACGATACTACCTCCAAAACGACCTAGACCGATGACTACATATTCTTTACCC
>Locus:SA0946_1:1074357-1074322(-)
AGTATCTGTTTCAATTGGGAAATCTCCAACTACCAT
>Locus:SA0965_1:1096255-1096184(-)
TTAATTATCTGTTGCAATTCTTTGAAGTTAACTCTGCTAATATTTTGTGACAAAGTATGCTCTTTGCTCATA
>Locus:SA0983_1:1112526-1112488(-)
CCTTTTGTTAACGTCAGCCTATTTTCTGCCATAAATTTC
>Locus:SA0991_1:1122129-1122097(-)
CAAATTCTAAGACGTCTAATGTTTTTTGTCTCA
>Locus:SAS036_1:1142665-1142772(+)
TTTTGGGGCCCCAACACAGAAGCTGACGAAAAGTCAGCTTACAATAATGTGCAAGTTGGGGATGGGCCCCAACACAGAGAATTTCAAAAAGAAATTCTACAGACAATG
>Locus:SA1017_1:1151622-1151539(-)
TTGTGCTTTGTGGAACTCCTGTTTGTTTCGATATATGTAAACTGCTCAAATCACTGTCTAATAGTTTTTGAATTTGATTTCTCA
>Locus:SA1019_1:1154289-1154345(+)
TTTGTAATTAATTTCAAGACGTTTGATTTCACTCATATTTATCTACCCCTTATTTGT
>Locus:SA1031_1:1168078-1168025(-)
TCACTTTTGTCATTAATTTGTGTTGAGATTTGTTGTAAATTATCTTTCACACGC
>Locus:SA1031_2:1168093-1168025(-)
GAAAAATTATTTTTTTCACTTTTGTCATTAATTTGTGTTGAGATTTGTTGTAAATTATCTTTCACACGC
>Locus:SA1142_1:1299282-1299244(-)
CCTCCTAAAAAATGTAAAAACGAGAGACTTGTCCCACAT
>Locus:SA1153_1:1313073-1313011(-)
AAAAAGCATATAAAAATAGCATCGCTTTCTCTTTATCTGTGTAGAAAGGATGCTTTAATACCA
>Locus:SA1196_1:1368423-1368388(-)
GAACATCCCTATCTTCTAATAAATGATAATTATACA
>Locus:SA1327_1:1535558-1535517(-)
AGTATGAAATTGATAATAGAAATTTATCAGTGCCTGTTGCAT
>Locus:SA1334_1:1541407-1541312(-)
ATAAACAATGCTTGCCAAATAGTAATAATTTATAAAAATAACCCGTCCAACTATGTATGTGATGATGCATACATGTGTTGGCGGGTTTGTTTTTAT
>Locus:SA1409_1:1613431-1613538(+)
ACTATCCAAATAAAAAGCCAAAGCCAATGTTCTATTGACTTTGACTTTTCAGATCATGACAACATTCTAATTGTATTGTTTAATTATTTTTTGTCGTCGTCTTTTACT
>Locus:SA1456_1:1660759-1660860(+)
AATTATAACAAACCAAAGTTTATTGATTTTTTAAAATTTAGTGACGAATTCGCAAAGAAAGTTCTTCTAATTGTTTATCAGAAACTTCACCAGGCGCATTCG
>Locus:SA1479_1:1684670-1684765(+)
ATTTTGTCCAGACAACCCCCATTGCCCAACCCATTTTATGGAATTGGCATCCAGGCAACAACTTTTCATATAAATCGTAATAATTTTGTTCAGATA
>Locus:SA1674_1:1910732-1910803(+)
TATAATACTCTTGCTAAGAAATTTTGTGTTCTTTCATGTTGCGGTTGTTCAAATATTTCGACTGGTGTGCCT
>Locus:SA1727_1:1978065-1978103(+)
CAAACAATCAGCAATTGTTTCATTCTCATTTACTTTGAA
>Locus:SA1728_1:1978965-1978997(+)
AGGATTTTGGCCACGTGTATCTTGTATATGCAA
>Locus:SAS059_1:2011002-2011067(+)
TATTTTTTATTGCTTAATTCAATAAGCTTGATTACTAGACCTATCAATGCAATAAGGAATAAACCA
>Locus:SA1807_1:2046952-2046902(-)
AACTTCATATACTATAGTTTCTTTTTTTATTTTGCAATTTTTTATTTTCAT
>Locus:SA1812_1:2050640-2050735(+)
TATTTCTTTTCATTATCATTAAGTACTTTTACAAACTTCACATCATGTGTCTTCCAATCAACTTCATATAATGCTGATAATTTTTCTTCTTTTTTA
>Locus:SA1818_1:2060209-2060168(-)
TCTCGAAAAAAGTTATTTTTTAGTGATTTGAATTTCATTTAT
>Locus:SA1836_1:2072342-2072470(+)
TACATCATTCCCGGCATGCCACCCATGTTAGGTTGGTCATTATTTTTTTCTGGAATTGATGCTACAACCGCTTCAGTCGTTAAGAACATTGCTGCAACACTTGCAGCATGTTGTAATGCTGAGCGTGTT
>Locus:SA1858_1:2097617-2097567(-)
CCTTTTTTGATCATGTCGCTTCGCATAGTAAATTCCCCCGTAAATTTTAAT
>Locus:SA1867_1:2115120-2115170(+)
ATTTCAATTGTCTTTTCATTCTTAATTTTCCATTGCAATGTCCGCAACGCA
>Locus:SA1935_1:2184865-2184912(+)
TTACTTCCCATTCCCTTTCAAATGCGCATGCTCTTCAATAATGTCTTG
>Locus:SA1950_1:2198910-2199041(+)
ATTTTTTATTCATTGTTATTTATACTAAAGCACCCGATAGCTCTGAAAACAATCACAAATTCAACTTTTCAAAGCCACAGCTTTAAGTTATTTTGTCCAGACAACCCCCATTGCCCAACCCATTTTATGGAA
>Locus:SA1968_1:2229183-2229215(+)
TATAATAAAGTTTCACCAAAAAATGTTCCAACT
>Locus:SA1990_1:2261523-2261555(+)
TATTTTTTCCATAAGAAGTCGATTAACTCATTA
>Locus:SA2092_1:2350031-2350066(+)
CTATATCTCAAGATGATATTTCAAATGAACAATACT
>Locus:SA2111_1:2374240-2374320(+)
CTATTTCGTAAAGAAACGCGCTACAATTTGATCGTAATCAATATCTTTTGCTACATAATCTACATTAGAAAAGTCCTGTGC
>Locus:SA2129_1:2394304-2394348(+)
AATCATTTTCTACTTTTTCTTCGATACGGAAACTTGTTTTCGAAT
>Locus:SA2130_1:2395353-2395385(+)
AAGCTCTGCTGGGTAGCAACATTACTAAAACAC
>Locus:SA2136_1:2401467-2401538(+)
TATCCTCGATGTATATTCAAGCTACGTTGTTCTATCCATGACATTATTTCCGGACTAAATACGATTTGTTTT
>Locus:SA2192_1:2463242-2463307(+)
ACTTATTCTTTTTTAAATTTGAAAAGTAATGTAAACCATATGCAAATATACTGTAACCAATTGCAG
>Locus:SA2258_1:2535319-2535369(+)
TTATTCTATATATGCTTTTCCTGTAGCTACAGTTGTAACCTGTCCTTTAAT
>Locus:SA2274_1:2549643-2549714(+)
CTATTCAGTAGGTTTGAAATTAATACTATCAGAAAAATAAATGTTCTCTTCTTTATTTTCTACAAAGGTAAA
>Locus:SA2303_1:2587804-2587718(-)
ACCATTAGTAGAATGAAGACAATAGGTGCGATAAAAGTTGATTTCTTTTTAAATAATTTGAAACATTCTTGTTTAATTAAAGTTCCC
>Locus:SA2309_1:2594714-2594670(-)
AATATAGAATTTGTTCTCGCCTTGTTTGATTTCAAGGTTACTCAT
>Locus:SA2310_1:2595178-2595125(-)
TACGTTCAGTTCAATGTTTGTCACTTGTGTTGCTGTTTTATCGTGAAATGCCAT
>Locus:SA2383_1:2671255-2671371(+)
TTTTATTCATTGTTATTTATACTAAAGCACCCGATAGCTCTGAAAACAATCACAAATTCAACTTTTCAAAGCCACAGCTTTAAGTTATTTTGTCCAGACAACCCCCATTGCCCAACC
>Locus:SA2418_1:2713923-2713985(+)
TATACTTTATATCCGACATTTTTCTTTGTAATGATAAAATCATTAACGCCAATAGTATTTAAT
>Locus:SA2421_1:2716652-2716723(+)
TTTATTATACACTTTTTGACATATTTTTTAAATTTAAGAATGCGAAGATTTTTAACATTTCTGATGCTAGCT
>Locus:SA2425_1:2722081-2722122(+)
CTACATGTGAATGTGTGTACCTTTATTACCAATCAAAGCTTC
>Locus:SA2427_1:2724560-2724604(+)
TTAACTCCCCAATGTTGCTGCCATTACTGCCTTAATTGTATGCAT
>Locus:SA2485_1:2796299-2796228(-)
TTGTTAACGGTTAATAAGCACATATTTATTTTAAATTTTTTAATATACGAGACATCTCTTCAATTTTACCAG
>Locus:SA0005_1:5117-5098(-)
TACTGCTTCTAAACCTTCTA
>Locus:SA0008_1:11023-11004(-)
CTACCGCTCTACTTTTTTTG
>Locus:SA0027_1:37180-37199(+)
AAACTGGCCCGTTTGTTGAA
>Locus:SA0032_1:40177-40196(+)
GAACAGATTAATAATAGATT
>Locus:SA0048_1:56108-56089(-)
TCTATTACGTTGTCTTGTTT
>Locus:SA0064_1:71018-71037(+)
GATCCACTAAATCTATGACT
>Locus:SAS003_1:83867-83848(-)
ACGATCAACGTGAAGCAGGA
>Locus:SA0125_1:144068-144049(-)
TGGTGTACGCAAAAATGGTT
>Locus:SA0135_1:155052-155071(+)
GAGTATCCTGATTTAATGTT
>Locus:SA0138_1:157633-157652(+)
ATACCAAATTCGATAATGAT
>Locus:SA0152_1:175345-175326(-)
TAAGTACCCTTGGGTCTTGA
>Locus:SAS005_1:188352-188371(+)
GAACGAAAATGCGCTTGTAA
>Locus:SA0200_1:236435-236416(-)
CTATAGCATAACTTGCGAAT
>Locus:SA0212_1:252269-252250(-)
TTTTGGCAATGGCTTGGCGA
>Locus:SA0225_1:270880-270899(+)
CTCATATAATTATTTGCTAT
>Locus:SA0228_1:276990-276971(-)
CCTATTCCACTCTTTTAAAG
>Locus:SA0262_1:316942-316923(-)
ACGTATCACCAAAGTAATAA
>Locus:SA0271_1:327149-327130(-)
CGGATTTGGTCTGAACCTTG
>Locus:SA0277_1:337070-337051(-)
ATTTCATGCGCAATCTCTTC
>Locus:SA0287_1:343750-343731(-)
TAATCTCATTCGCAATCTCA
>Locus:SA0353_1:412263-412244(-)
CACACCTGAGGGAGTGGTTC
>Locus:SA0360_1:418110-418091(-)
GTCCGAATAGTTTGCCACCT
>Locus:SA0435_1:502099-502080(-)
TTGCCAACTCGTTTCAGGAT
>Locus:SA0463_1:536293-536274(-)
GCAAATCATCAATGCCATAG
>Locus:SA0501_1:583409-583390(-)
GATTGTTTCAGGTTTTTTAA
>Locus:SA0504_1:588416-588397(-)
ATGAAAATTCATTAATATAG
>Locus:SA0519_1:605289-605270(-)
CTTTCTTATCGAAAATTTGT
>Locus:SA0530_1:624300-624281(-)
TTTCGTGTCTGCCAACGTAC
>Locus:SA0536_1:630306-630287(-)
AGCATCATTTGACTCACTAA
>Locus:SA0548_1:641738-641719(-)
TTACCCCAATATTTTATAAG
>Locus:SA0556_1:649594-649575(-)
TCATCATTATATTTAATAAT
>Locus:SA0587_1:680721-680740(+)
TCATTAAAACACAGCGTGTT
>Locus:SA0593_1:685877-685896(+)
AGATTCTCGGTTTTTTCGGT
>Locus:SA0611_1:706116-706097(-)
CACGTTGTATACGTCCAGTA
>Locus:SA0651_1:745023-745004(-)
ACAAACGGTTAATATTACAG
>Locus:SA0660_1:755261-755280(+)
ATTTTATAAATAAATCGGAT
>Locus:SA0714_1:814993-814974(-)
ATCAATATCTTTCAAGTTAT
>Locus:SA0719_1:822280-822261(-)
ATACCAGCTGGACCTGCACC
>Locus:SA0771_1:878184-878165(-)
CAGCAACATCACGTTACTGA
>Locus:SA0791_1:896992-896973(-)
TTGCCACATAACAACGTCAC
>Locus:SA0842_1:956122-956103(-)
ACTCTTTTATTTTGACTCAT
>Locus:SA0873_1:989161-989142(-)
TCTTTTACGGTAAGAATCCA
>Locus:SA0939_1:1065899-1065880(-)
TGTCTAATGCATTCAACTCA
>Locus:SA0946_1:1074377-1074358(-)
GGACCTGCTCCGATTACTAT
>Locus:SA0965_1:1096275-1096256(-)
TACCTTGAACAAGTCCCATT
>Locus:SA0983_1:1112546-1112527(-)
CTATAATATCTTTTGCTGTT
>Locus:SA0991_1:1122149-1122130(-)
AACGAGTGATTTTATTTTTT
>Locus:SAS036_1:1142645-1142664(+)
AATGACCATGTAACAAGCAT
>Locus:SA1017_1:1151642-1151623(-)
TTTTTTTCTCATTCTGTGTA
>Locus:SA1019_1:1154269-1154288(+)
TTTTCGAATAATTCGTCAGT
>Locus:SA1031_1:1168098-1168079(-)
TTGTTGAAAAATTATTTTTT
>Locus:SA1031_2:1168113-1168094(-)
CAATCACGTTTGGTTTTGTT
>Locus:SA1142_1:1299302-1299283(-)
GACAATGCCATTCCAAAACG
>Locus:SA1153_1:1313093-1313074(-)
TCTTTTTCAACGAATAATGA
>Locus:SA1196_1:1368443-1368424(-)
ACTTTTTTGGTCAATACATA
>Locus:SA1327_1:1535578-1535559(-)
CATAGGAAATAATGTTGCTT
>Locus:SA1334_1:1541427-1541408(-)
TAAAGTCTAATGACAAAGTA
>Locus:SA1409_1:1613411-1613430(+)
AGTTTAACGTAATATGTCAT
>Locus:SA1456_1:1660739-1660758(+)
CACATAATTAAAATTAATGA
>Locus:SA1479_1:1684650-1684669(+)
CAAAGCCACAGCTTTAAGTT
>Locus:SA1674_1:1910712-1910731(+)
TTCAAGCTTCGTTAGGTTGT
>Locus:SA1727_1:1978045-1978064(+)
CCTTGCATTTTCATTCGTGA
>Locus:SA1728_1:1978945-1978964(+)
TTAGAAGAAAAAATTAAATT
>Locus:SAS059_1:2010982-2011001(+)
CAGCCAAAGTTAGCGATGGT
>Locus:SA1807_1:2046972-2046953(-)
GGTTGATTACCACTAGTTAA
>Locus:SA1812_1:2050620-2050639(+)
AGCAGGCAACTTTTATTACT
>Locus:SA1818_1:2060229-2060210(-)
AGAGGCAGGAGTAATCTGCC
>Locus:SA1836_1:2072322-2072341(+)
TCAGCGTTTAACAGTCGTTT
>Locus:SA1858_1:2097637-2097618(-)
TTGCTGGTGCTTGGTGATCT
>Locus:SA1867_1:2115100-2115119(+)
GCTCTATTTGTATTGTACTT
>Locus:SA1935_1:2184845-2184864(+)
CTCATTACCATTATTTGTCA
>Locus:SA1950_1:2198890-2198909(+)
GTAACATAAGATACAGGCTG
>Locus:SA1968_1:2229163-2229182(+)
TACACTACAAATCATTTATT
>Locus:SA1990_1:2261503-2261522(+)
CAGAAAACTAGCAGTTGCTT
>Locus:SA2092_1:2350011-2350030(+)
AAACCTCTCTTAAACCATGC
>Locus:SA2111_1:2374220-2374239(+)
AACCCATCATGATACGCCTC
>Locus:SA2129_1:2394284-2394303(+)
ATATAAATGCCGATACTTTT
>Locus:SA2130_1:2395333-2395352(+)
CCTTCTAACCACAAGTGTTC
>Locus:SA2136_1:2401447-2401466(+)
CCTCCGCCTCCTCTTTTATT
>Locus:SA2192_1:2463222-2463241(+)
CTCGCTTTATGTAAAGTATT
>Locus:SA2258_1:2535299-2535318(+)
AGTTATTCATTGTAGGCTCC
>Locus:SA2274_1:2549623-2549642(+)
ATTCCAAACTTCTATTAACC
>Locus:SA2303_1:2587824-2587805(-)
TAGCGATATAACCTTGAGCA
>Locus:SA2309_1:2594734-2594715(-)
GCATTATTTTCATCATCACC
>Locus:SA2310_1:2595198-2595179(-)
GTCATTAAGTCTAAGTCTCT
>Locus:SA2383_1:2671235-2671254(+)
ACATAAGATACAGGCTGATT
>Locus:SA2418_1:2713903-2713922(+)
AAAGGTCATTGCATTCACCC
>Locus:SA2421_1:2716632-2716651(+)
GTTCAATTAAATTATATGTT
>Locus:SA2425_1:2722061-2722080(+)
TTTTGTCGCGTGATAAAGTG
>Locus:SA2427_1:2724540-2724559(+)
CATATCGTTCCATTTAGTGA
>Locus:SA2485_1:2796319-2796300(-)
ATAAAAAACCCGTTAACGTG
>Locus:SA0016_1:22521-22450(-)
TCTGCCAAGAAATCCGTTATTTTTCCTTTTCCTTCGTCTCCCCATTGTGTCCCAACTACTACGATTGATGAC
>Locus:SA0047_1:54752-54814(+)
CCGATAGCTCTGAAAACAATCACAAATTCAACTTTTCAAAGCCACAGCTTTAAGTTATTTTGT
>Locus:SA0067_1:74179-74214(+)
TCAACGACCAATAATGTTGTTTTCATCCATGGCTCC
>Locus:SAS003_1:83917-83879(-)
CCATTACTAAACCTTATAATTACAGTTATTCAGAGAACA
>Locus:SA0099_1:111681-111616(-)
CAAAATGTAATAACACCTAATACAATACCTAAGATTAACTTGTTGCCCCCGCGATACGTTTCATTC
>Locus:SA0113_1:129791-129750(-)
GTTCAATATCTGATCTATTTAAATACAACATCTCTCTATTCA
>Locus:SA0132_1:151767-151642(-)
GATATGTTTAAGTCATCAGCAATGGCTACAGAAATCAATTTAAATGAGTTGTCTATAACCAAACTGAATACAAATAAGAATAATAAAATAGGTACTGCTTTCTTTATTTTAGAATATTCAACATTC
>Locus:SA0139_1:158871-158839(-)
GCAGAGACAGTTAATGACTTATATATTTTTTTC
>Locus:SA0146_1:168826-168782(-)
ACCGTCATCGATATTAGGCAATATATGGTTATGAATATCAATCAT
>Locus:SA0156_1:180041-179997(-)
ACTACTAAACCATATATTGAACTCACTACATCGAATAATCGCTTC
>Locus:SAS007_1:279415-279453(+)
CATTTATTTTTACGTTTAGTTAAATACTTCAAACCAACT
>Locus:SA0255_1:309269-309210(-)
TTCGACACCACCTACAGCTGTAAGAATGTCTTGGGCTTGTTCTTTATATTTATTGCTCAT
>Locus:SA0260_1:314299-314352(+)
GACATCTACACTCCTTATTTTATAAATACTGTAACAGAAGCGGCTACTAAAATG
>Locus:SA0283_1:341348-341262(-)
CATGAAAAAAGTATCAAAAACAATGATATTAAACTTAAGGCTTGTGCACCTGGCTTTCGAAGAGTATCAATATTTTCTTTAGTAGTC
>Locus:SA0298_1:354614-354513(-)
TATCGATTTTTTCATCGACTGAATCACGTTACTATGTTTTATTTGTTTTTACTATTCAATATGATGATGCTATGCGTCAACTGCACCTCGATTAATCATGTC
>Locus:SA0350_1:410088-410044(-)
TGTTTTTTCATTTCTACTATATCATTTATTCCATATTTTGACGCC
>Locus:SA0396_1:457152-457090(-)
TTATGTACCATGAAAGTCTTTTTAAATATCGCATCGTTTCACGTCTCTTTGTTTTATACTTCA
>Locus:SA0413_1:475737-475621(-)
CACACCCAAATATATGGCGTTGCGCTGTTTAACCAAGCATACTTCTATAGCTTTAATAAGCCAGCAGAAGCATACCTAACCTTCTTAAATATGCTTTTCCAAATTATCCTCAAGTTT
>Locus:SA0433_1:499018-498965(-)
CTTAGGATAAATTTGATATACAACGGATTTTCTCCAATCTATTTCTTTCGACAC
>Locus:SA0442_1:514776-514690(-)
ATAATTTATTTGAATGATATGCATTCGTCAATTGTTGCTGTTCATCCATTCATTACAAACTCCCTTTTGCTTTTATATAAAAAGGTT
>Locus:SA0504_1:588406-588305(-)
ATTAATATAGAACACACTCAGGGTAAAAGCTTTTATCTTACCAACGGTAGTGAGCAAATGCTTTGTTTGCTTCAGCCATTTTGTGAGTGTCCTCACGTTTCT
>Locus:SA0521_1:616511-616416(-)
TATCTTTATTGTTTATTTTATATGAAAAATACATCTATTGCATGTGTAATCATAAAAAAAAACCAGGCCACAAGGACCTGGGTCATATTGTATTAT
>Locus:SA0531_1:625482-625396(-)
CATTGCATTACCGATACCGGTTGCAACAACGGTTTTTTTAGCTTTCTTTGCATCCACCATGTTAATATTCTCTTTATTAAAATCCAT
>Locus:SA0548_1:641711-641679(-)
TTCGTATGTGCACGTGCTTTGCCACTTTTAATC
>Locus:SA0556_1:650245-650138(-)
ATATTTCGGATTTTTATTCATTCTATCTATGAGTCAAATTTTTATATTAAATTTAATAATTTTAGATTTAAAAAACTCATTTATTATTCAGCTTTTTTAAGAAGTATT
>Locus:SA0564_1:659000-658893(-)
CAATATGTCACATACCTAATTAAAAACACTCCAACACAAAGTATCTTTCGAGAAACTCTACGTTGGAGTGTATATAAATGTTCTTACATTGATTCAGGTGCGCTTACA
>Locus:SA0570_1:663817-663755(-)
TCACTAAGCCTACTCCCATTACAACAGAACATGCAATTATACTTGCCGTTAGTAGCTTTTTCA
>Locus:SA0580_1:672820-672788(-)
AAAAATCCTATAACTAGTAATAATATTAAATTC
>Locus:SA0581_1:673190-673122(-)
TTTAAAAATACAAGGATTAAGGCACAAAGGAATGGTAATAACATTGGTAAAATCAATAAGTTACTTAGC
>Locus:SA0638_1:730895-730936(+)
TTAAATACCTTTACCAATGCCAAATCCGAAGTAAAGTATAGC
>Locus:SA0660_1:755281-755409(+)
TATGACGTAATGTCTAATTTGTGTAATGTTACAGTCATCGTAGTTCCTACATCTATATCACTGCTTACACTGATTTTTGCGTTATTTTGTTGCGCGAGTTCATTAGCTATATATAAGCCTAATCCAGAA
>Locus:SA0662_1:756997-757047(+)
CATCCACGATCAGTAAGTGGGTCATCTATTTTTTCACCTCTGTTCTTACGA
>Locus:SA0688_1:787074-787042(-)
AGAAGCAAAATATTTCCCTTTAATAAATACTTC
>Locus:SA0707_1:805475-805425(-)
AATAGCATCTGTGATAGTGAGGTTATCTCCATGAATTTCAAATCTAATCAT
>Locus:SA0722_1:827122-827027(-)
TTTTTAATCATAAAAAAGGTATTTTTGATAATTCACTACCAAAAACACCTTCTTACTTATAATTCTATTTGTTCACCATTTCTAATCTTATCGGCT
>Locus:SA0809_1:912994-913026(+)
TATATTTCGCCCACCTCTCTTACAATTTTCTCT
>Locus:SA0811_1:914963-915004(+)
TCAATCATCTTCTGGAACTCCTTTCATACTCTCAACGTTATC
>Locus:SA0884_1:1004017-1004049(+)
TATGACATTAATCTAATTAATTCATGTCTATCT
>Locus:SA0905_1:1026343-1026375(+)
TATTTATATTGTGGGATGTCGAAGTATTTGCCG
>Locus:SAS031_1:1085802-1085855(+)
TATAGCCAATCGTTTTCTCGATATTTTTTCTTTGTAGTAAATCCAATTCCAAAG
>Locus:SA0969_1:1099460-1099555(+)
TATTTATTCGGGATTGTTTGTTTGAATTGTTGTGCTAAATCTGGTCGATCTGTCACAATCGTGTGTGCACCTTTTTGGTATAAATCATTCATCAGA
>Locus:SA0972_1:1101380-1101342(-)
TCTAAAGCTTTACTTTTATGTTTACCTGCAATGACGCGC
>Locus:SAS033_1:1104393-1104331(-)
TTTGAAATGCGTACGACGTTTGTTTTTTCTAGTTTTAGAAGTTCTTCTTTTTGGTACTGCCAT
>Locus:SA0998_1:1131687-1131655(-)
TTGATTATTCGATGCAATAACAATCTCTTTCAT
>Locus:SA1041_1:1177833-1177783(-)
CGTCACTGTACGTTGTATTGCGGCATCATCCATTATAATACGTTCAGACAT
>Locus:SA1058_1:1197875-1197822(-)
TGCGCTTTTTTCGTTAAAATAGGATGCGATGCTGGTACTAACTTTTTAATCGCC
>Locus:SA1063_1:1202464-1202384(-)
TGCAAGATAAACGGTACTCATGCCACCGCCGCCAAGCTTATCTACAATTTTATATCGTTCATTTATTATTTTACCTATCAT
>Locus:SA1073_1:1213874-1213830(-)
TTTTTGGGCACCTTGTCCCGGAAAAATAATTGCTGTTTTACTCAT
>Locus:SA1104_1:1249681-1249613(-)
AGGCCGCCTTTTAACAAGATAGGCAAGAATACGATTAAGGCAATAATAGCTGTCAGCGTTCTAACTTTC
>Locus:SA1142_1:1299315-1299244(-)
TCTCTTAAAAGTAGACAATGCCATTCCAAAACGCCTCCTAAAAAATGTAAAAACGAGAGACTTGTCCCACAT
>Locus:SA1150_1:1308592-1308461(-)
GAAATCCCATCTTTCCAAATCAAAAAAGAGCTAAAGCAAAACGCTCTAGCCCTTGATATTACTGATTTCCCATCATTGTTTAGCGTATTAATATTGCTTCATGTACTGATCTCTTTCCCATTCAGATACTTG
>Locus:SA1168_1:1329882-1329986(+)
GTTAAAATCACTGCAAGCATCTTGATTTTATTTAGCTGTTTGTGTCCAGTCATGCTTACCTCTGAAACGTTTTACATGAGCATATATTTGGTCAGCAGTATAATC
>Locus:SA1283_1:1486712-1486656(-)
TTTCCCACCATTATTACCGTTTTTCTTAGGCTGAGAAGATCCTTTGTTTTCCGTCAT
>Locus:SA1286_1:1490401-1490463(+)
TACTTACCATCAAGGTTCTCCCCGTTTAACCAATCAAATTTAGGTACCGTTTTAACTGTGTGC
>Locus:SA1348_1:1557790-1557876(+)
TTAGTTAAGACTCCCTTCTTCGTACACAAATGCATAGGCTTCTTCGACACTTGGATATGGCGCGTCTTCAGCAGCCTTTGTCGCTTT
>Locus:SA1354_1:1564031-1564066(+)
TTAGTCATTATTACACCTTACTTTCGTAACTTTTGC
>Locus:SA1357_1:1566211-1566243(+)
TTAACCTTCATCATTCATAATGCTATTTTGCTC
>Locus:SA1409_1:1613514-1613594(+)
TTATTTTTTGTCGTCGTCTTTTACTTCTTTAAATTCAGCATCTTCTACAGTACTATCGTTGTTTTGACCAGCATTTGCACC
>Locus:SA1414_1:1621057-1621010(-)
TTTTTCAGTTGTTTTTACACGTTTAATTGCAGATTTGATATTTGCCAT
>Locus:SA1459_1:1665173-1665211(+)
TTATTGAATTTTGCCGTCCTGACTTTCATAAATAATAGT
>Locus:SA1511_1:1721090-1721197(+)
GCTTTATCAGCATCTACTACTTTAAAACCGAATACGGATAAGAGTTCTGATACTGTTGATTTTCCTGAGGCGATTCCACCTGTTAGACCAATAACTTTCGGCATAATT
>Locus:SA1554_1:1780370-1780441(+)
AAAATCTTCAATAACATTCATGTCATTATTCCATTGTACTTAAATCCCCAGCATCTAAATTTAATTCCCAAG
>Locus:SA1559_1:1787496-1787537(+)
ATTTTAGTAATCTTAGTCATTGAATGTACGTTTCTCTATTTT
>Locus:SA1565_1:1796271-1796321(+)
ACACATATTGAGCTAAAAATGCATCTATCTGTTCAATTGATTTTCGTTCTT
>Locus:SA1597_1:1835084-1835167(+)
TATTTCGAATTAAATTTAATTTCTAAAAGTTTCTTAGTAAAGTATGATGTCACAATTTTTATAAAATATATGCTAACAATCATT
>Locus:SA1650_1:1883871-1883948(+)
TACAACTCTGCGATTACTTCTTCAGCAGCAACTTTACCTTGTGTAATACAATCAGGTAGTCCAACCGCTTCAAAAGAT
>Locus:SA1677_1:1914878-1914807(-)
CGTCAATTTCTTGGTTTATATATTTTATATTTTCATCTTTTATTCTTAGTAATTCTAAGGTATCATTACACA
>Locus:SA1698_1:1944892-1944860(-)
CAATTAAAATACCAGGAACAAATTTATTTTCCA
>Locus:SA1774_1:2026576-2026611(+)
TATAGTGTTTCTTCGGTACCTTCTAAAGCTGGCTTA
>Locus:SAS067_1:2121532-2121564(+)
CATTCATTCGTTGAATTAGAAGATAAATATGTT
>Locus:SA1891_1:2143229-2143113(-)
CGTCTTTCCATGAAAATAATGGTAAAGGCGAATAATAAGTTTAAAATAAATGCACCAATAAATATTGAATTTAAAATAATATTAGAATGCTTGAGTGCAATGGATAATAACTCTATC
>Locus:SA1894_1:2147041-2147082(+)
CTAATTATTAAAAAAATCTTTGAATCGATTAACAGTCTTTTC
>Locus:SA1912_1:2161723-2161803(+)
TATTTGCTCACCTTTAGTAAAGGACGTATGATAACTACAACATATGAAATCATTAAACCAATAATTATACCGATGATACTT
>Locus:SA1914_1:2163382-2163432(+)
CTCCGATTCTTCTATTTAGTACCAAACAATCTATCTCCAGCGTCGCCTAAC
>Locus:SA1926_1:2174364-2174417(+)
ATACAGTTTCCGTCCAAATATCTGCACCTAAAGCTTTTAAGTGTTCTACAATAT
>Locus:SA1955_1:2204256-2204291(+)
TCATTTCTTATGCTCCTTTCTCTCGAGGTATTTATT
>Locus:SA2013_1:2286510-2286575(+)
CATACCTTAAATCTATTAATTTGGAAGAATATTTTGGCAGCTTCACTTCCAATAGGTAAGTACCCA
>Locus:SA2057_1:2321157-2321228(+)
TATTTTCGTTTTAATTTACGAGATATTTTAATTTTAGCTTTTGTTAAACGCGGTTTAACTTGCTCAATTAAT
>Locus:SA2104_1:2367778-2367924(+)
CACGAACATATTAACTTATCTATTTGCTGTAATGTTTTATCTGTCATTTCGTCCACCACTTCTCATATCATTATCATTTTATTATTACCCTATATTAAAAGAATCAACAATACAACTGAAGACTTCTTCATTTTATGCATAAAAAAA
>Locus:SA2120_1:2383748-2383795(+)
ACTCATGCAATAGTCTCTTTACAAATTCAACAAAATACTCAGGTACTT
>Locus:SA2122_1:2386381-2386425(+)
TTATTTATCACCTGCTTTATCAATCATTGGAATATGAATACCTTT
>Locus:SA2150_1:2415724-2415807(+)
TATTCTGCACCTCCAATTGCTTCGATAGGATCCACTTTAAATAATTTGATAAATGATAGTGAGGCACCTAAAATCGCTACTAAT
>Locus:SA2178_1:2446759-2446724(-)
ATTTCAATAATATCTTTTAAAGTGTATGTGTATGCC
>Locus:SA2230_1:2505427-2505356(-)
AATAAAGACTTGGTCGAATCGTGGATGATATATTATCAAACGCACGGCTCGAACAAGTCTTTTTTATTATGT
>Locus:SA2288_1:2566597-2566647(+)
ATGATTGCCTTTTTTATTTTTTTCAAAGTTAATGTGCTCCTTTTCCTAAGT
>Locus:SA2300_1:2585308-2585364(+)
GAACATCCACCTTACGTTAGTTCGTTTTTCCTTCATAACTATTCCTACTTCCCTAAT
>Locus:SA2345_1:2635530-2635420(-)
GTTGAATATTGCCTAATTAAACGACATCGTAACCTTGATCTTCAATTGCGTCTTTCATTTGAGATACAGCAACTTTACTGTCATCATATTGAACACTTACTTGACCATTTT
>Locus:SAS089_1:2652690-2652758(+)
CTAATGTGTCCAGGCTGGGACATAAATCAATGTTCTATGCTCTACGAAGTTATATTGGCAGTAGTTGAC
>Locus:SA2383_1:2671341-2671436(+)
ATTTTGTCCAGACAACCCCCATTGCCCAACCCATTTTATGGAATTGGCATCCAGGCAACAACTTTTCATATAAATCGTAATAATTTTGTTCAGATA
>Locus:SA2404_1:2693967-2694020(+)
TTTAAATGTTTGTATATATTCGTAAAAGCTCATAGTATTCCTTCTCTCAATTTA
>Locus:SA2413_1:2705971-2706003(+)
AATAAACATCACGTTGATAGCGTTGTTGTTGTT
>Locus:SA0016_1:22541-22522(-)
GCGCGATAACATCTGACTGT
>Locus:SA0047_1:54732-54751(+)
TGTTATTTATACTAAAGCAC
>Locus:SA0067_1:74159-74178(+)
GTAAAATCGCTTCATCATCT
>Locus:SAS003_1:83937-83918(-)
TTTGTTTAAATAAAAAATTG
>Locus:SA0099_1:111701-111682(-)
CAAGTGATTGTGCAAACAAC
>Locus:SA0113_1:129811-129792(-)
TGAATGATTACCTCCCGCTT
>Locus:SA0132_1:151787-151768(-)
GCCAACTTACTGTCGTTACA
>Locus:SA0139_1:158891-158872(-)
ATGATACCGTTGCAACAATT
>Locus:SA0146_1:168846-168827(-)
ATCTCTGTTTCATTTGTCGG
>Locus:SA0156_1:180061-180042(-)
TTAACAGAATCGGACTTAAA
>Locus:SAS007_1:279395-279414(+)
AGCTGTTTTGGTATAGATGT
>Locus:SA0255_1:309289-309270(-)
TACGTTGCATCAACAATGTT
>Locus:SA0260_1:314279-314298(+)
AAAACAGCTGATTTTTTCAT
>Locus:SA0283_1:341368-341349(-)
AACCAAAAAAGAAAGTTAGA
>Locus:SA0298_1:354634-354615(-)
TATAAAAAAACGTGACTCAT
>Locus:SA0350_1:410108-410089(-)
GATTGGTTCCACACGCATGT
>Locus:SA0396_1:457172-457153(-)
AACTATTAAAATTAAGATGC
>Locus:SA0413_1:475757-475738(-)
ATCATGTAATAGAAAAACAG
>Locus:SA0433_1:499038-499019(-)
CCCGTCGTATCATTAAACGA
>Locus:SA0442_1:514796-514777(-)
TTCAAATAAATAGGCATGCG
>Locus:SA0504_1:588426-588407(-)
TGAACGCTTAATGAAAATTC
>Locus:SA0521_1:616531-616512(-)
CTCATATAAGTTTTATTCCG
>Locus:SA0531_1:625502-625483(-)
ACACCAAAATCGAACCATTC
>Locus:SA0548_1:641731-641712(-)
AATATTTTATAAGTGCAATA
>Locus:SA0556_1:650265-650246(-)
TCTTTGTAGTTGATAATTCT
>Locus:SA0564_1:659020-659001(-)
TTCACATACTAAGCATTCCC
>Locus:SA0570_1:663837-663818(-)
TGCTGCTTCGGCACTAGTGT
>Locus:SA0580_1:672840-672821(-)
TATATGTTCCTATAAACACT
>Locus:SA0581_1:673210-673191(-)
TAGAAATACGATCATTATTT
>Locus:SA0638_1:730875-730894(+)
GTCTATATTTTAAAAGGAAA
>Locus:SA0660_1:755261-755280(+)
ATTTTATAAATAAATCGGAT
>Locus:SA0662_1:756977-756996(+)
GTCTACAATGTCTTGTTCAT
>Locus:SA0688_1:787094-787075(-)
TTGTCAACAATATTAGTAAT
>Locus:SA0707_1:805495-805476(-)
TTTTCCTCAATATAGTTGCG
>Locus:SA0722_1:827142-827123(-)
GACTATTATTCATTAAACAC
>Locus:SA0809_1:912974-912993(+)
ATAATAACATTATGATTCAT
>Locus:SA0811_1:914943-914962(+)
TTAACACAAGCATATTACTT
>Locus:SA0884_1:1003997-1004016(+)
AGAATAGTCCTTTAATCGTT
>Locus:SA0905_1:1026323-1026342(+)
GATCCTATGTTCATGTTGCT
>Locus:SAS031_1:1085782-1085801(+)
GTGTTATTGTCGATATAACT
>Locus:SA0969_1:1099440-1099459(+)
AGCATCTGACTCGATGTTTT
>Locus:SA0972_1:1101400-1101381(-)
TATTACGGCCTTCCATACTT
>Locus:SAS033_1:1104413-1104394(-)
GTCATACCTGGTACTGAAAT
>Locus:SA0998_1:1131707-1131688(-)
TTAAAGTCATTTATTTTCCC
>Locus:SA1041_1:1177853-1177834(-)
AAAATTTCGTGAGCGATTCT
>Locus:SA1058_1:1197895-1197876(-)
CATCAAATGTTTTAACTGCT
>Locus:SA1063_1:1202484-1202465(-)
ATGTTAAGTATCGTATCTTC
>Locus:SA1073_1:1213894-1213875(-)
AAATCTTGTGCCATACCAAC
>Locus:SA1104_1:1249701-1249682(-)
TAGCAAATATCATTAACACA
>Locus:SA1142_1:1299335-1299316(-)
AAATTCTTTTTAATATGTTC
>Locus:SA1150_1:1308612-1308593(-)
TTTAACAAAAGTGGTCAAGT
>Locus:SA1168_1:1329862-1329881(+)
GTGACAATCTAACATTAATT
>Locus:SA1283_1:1486732-1486713(-)
CTATTCTTTTTTGAGTTGGA
>Locus:SA1286_1:1490381-1490400(+)
CATTTCTAATGCTTTTTTCT
>Locus:SA1348_1:1557770-1557789(+)
TAAATAAGATAATTTAGCCA
>Locus:SA1354_1:1564011-1564030(+)
CTTCAAAACTTTGCGTTTCT
>Locus:SA1357_1:1566191-1566210(+)
GACCATGGATTGACCTCCTA
>Locus:SA1409_1:1613494-1613513(+)
ATTCTAATTGTATTGTTTAA
>Locus:SA1414_1:1621077-1621058(-)
GAAATGTTGCGTGCTTCAGC
>Locus:SA1459_1:1665153-1665172(+)
TAACCATGCCTCTATTTTTT
>Locus:SA1511_1:1721070-1721089(+)
TTTTAACAGCTTCCCTGGCT
>Locus:SA1554_1:1780350-1780369(+)
TCACCCTTTATTCTTCGAAA
>Locus:SA1559_1:1787476-1787495(+)
CTATGATTGATTATTCAACG
>Locus:SA1565_1:1796251-1796270(+)
GTTTTTCTCTAGTCTAAATT
>Locus:SA1597_1:1835064-1835083(+)
AAGCACTTCATTGAAAATAC
>Locus:SA1650_1:1883851-1883870(+)
ACACCATCCAACAATTAACT
>Locus:SA1677_1:1914898-1914879(-)
TTTTTTTCCTTTGATAATGA
>Locus:SA1698_1:1944912-1944893(-)
TGCACCACCAATTACGGCAC
>Locus:SA1774_1:2026556-2026575(+)
TTTATCACCTCATAAAATTT
>Locus:SAS067_1:2121512-2121531(+)
TAAACATCTCCTCGTCTAAT
>Locus:SA1891_1:2143249-2143230(-)
CCCAGATAGAATTGGCAGAA
>Locus:SA1894_1:2147021-2147040(+)
CAATAAGTGGAAAAATTTAA
>Locus:SA1912_1:2161703-2161722(+)
ATCTCACCTCTTTCTTAATT
>Locus:SA1914_1:2163362-2163381(+)
TTTTTCATCAAACTACTTAT
>Locus:SA1926_1:2174344-2174363(+)
CCACAAAACAAGATAAATCT
>Locus:SA1955_1:2204236-2204255(+)
TTTCCTTTTACTAGAAGCAT
>Locus:SA2013_1:2286490-2286509(+)
AAATATTGTGCTTTTCTTCT
>Locus:SA2057_1:2321137-2321156(+)
TCAGATTTCAGTCGTTAATC
>Locus:SA2104_1:2367758-2367777(+)
CATTGTCTATTTGTTTCAAC
>Locus:SA2120_1:2383728-2383747(+)
TATAAAAACAAGCTCGAATT
>Locus:SA2122_1:2386361-2386380(+)
ATTAATTATTAAATCATTCA
>Locus:SA2150_1:2415704-2415723(+)
TCTTTAACGACTAATGCCAT
>Locus:SA2178_1:2446779-2446760(-)
TTCTTTTAGTTACACCTGTA
>Locus:SA2230_1:2505447-2505428(-)
TATCCGTTTAATATACAAAG
>Locus:SA2288_1:2566577-2566596(+)
TCCCTAAACCAGCAGCGGGA
>Locus:SA2300_1:2585288-2585307(+)
ATAAAGAAGAACGCAAGCGC
>Locus:SA2345_1:2635550-2635531(-)
TTTAATTTGGTGTTGATGAC
>Locus:SAS089_1:2652670-2652689(+)
GCCCATACTGATTGAAGACA
>Locus:SA2383_1:2671321-2671340(+)
CAAAGCCACAGCTTTAAGTT
>Locus:SA2404_1:2693947-2693966(+)
CCTAATGGTGTTTTATCATC
>Locus:SA2413_1:2705951-2705970(+)
AATATTTAACACCAATCGCT
>Locus:SA0013_1:18401-18330(-)
ATTAAAACAATTGCTGTGATGATCATGATGACAAATGGTATTAGTAAAGCTTTCTTAGTGGACTGCCGATTC
>Locus:SA0015_1:20802-20770(-)
TGGCATTTGATTTTGCTCATACATTCTATCCAT
>Locus:SA0038_1:45033-45077(+)
ATTCATCTATATCGTATTTTTTATTACCGTTCTCATATAGCTCAT
>Locus:SA0047_1:54808-54903(+)
ATTTTGTCCAGACAACCCCCATTGCCCAACCCATTTTATGGAATTGGCATCCAGGCAACAACTTTTCATATAAATCGTAATAATTTTGTTCAGATA
>Locus:SA0097_1:108079-108047(-)
CAGTTTCTACTCGAATTAAATAATCACGTTGCA
>Locus:SA0109_1:125544-125582(+)
TATAACTTTTTCACGGTTAATAATAAGTATATGAAGAAT
>Locus:SA0118_1:137282-137241(-)
CACCATTGTTTAATCTATGTTTCAGAGATAGTTGTTGCATCA
>Locus:SAS005_1:188372-188482(+)
CAAGCTTTTTTCAATTCTAGTCAGGGGCCCCAACACAGAGAATTTCGAAAAGAAATTCTACAGGCAATGCAAGTTGGGGTGTGGGCCCCAACAAAGAGAAATTGGATTCCC
>Locus:SA0210_1:249057-249013(-)
CGCAATACCACCACACCCAATGATTCCAACTTTAATCGTCATCAT
>Locus:SA0235_1:285853-285767(-)
CAAACCAAATATCGATTCAAGTTCTTTACCATGAATAGTAGGATTCAATACAATTTCTCTGAGTATTTGCTGATTATCCCCGTTCAT
>Locus:SA0245_1:298292-298242(-)
CGTTACCCATTCTTGAGCCTATACCTCCAGCTAGAATACCAGCGTATTTCA
>Locus:SA0252_1:307151-307119(-)
GTGCTGGTTTTGATGCGTCTTTTTGTTGTTTCA
>Locus:SA0264_1:318968-318936(-)
TTATTTAAAGTTTGTATTGTGAATCCTGTGCAC
>Locus:SA0277_1:337025-336990(-)
TTCGACTTGACCATTGTTTCAATATCATTAAAATTC
>Locus:SA0285_1:342860-342810(-)
CCATTGCCTTGTTTTTGGTTTTCCATCTCATTAACTCCTACTCATTATTTT
>Locus:SA0348_1:409060-408953(-)
GAAGTCGCATCATCTTCAAAGAATATAGATAACTATCAATATATCTATAGATTCACAAAGAGTTATTATATAAAATTGTGTAACTATTTACCATACCTACGATTTAAT
>Locus:SA0369_1:426746-426681(-)
TTTCTTGGTTTATATATTTTATATTTTCATCTTTTATTCTTAGTAATTCTAAGGTATCATTACACA
>Locus:SA0378_1:437088-437171(+)
CAATTAGAAAAGAACTTTATCTTTAATTGCTTTTCGATTTCATTCATGTCATCTTCTGAAATTATTATCGTTCCAGTAGGATCA
>Locus:SA0401_1:461267-461223(-)
AAAATCAAGATACTTATGTACAATGCAAACCTTTTTGAATATCCC
>Locus:SA0414_1:475816-475887(+)
ATAAAATTTGCGAATGGTGACAAGTCAACGCAAGCATATTTGTTGCGAGACATGCCCACTATCCTTTTACAT
>Locus:SA0435_1:502082-502002(-)
GATTATCATCAAAACTTTCTTCAATACTATTTAAAGATTTATCATAATCTAACTCTGTTAAAGTACTTAAATATATTTGCA
>Locus:SA0461_1:531252-531217(-)
ATTATCTTCTTTTATAAGCGTTGTCAATATTGTCAT
>Locus:SA0483_1:565234-565139(-)
GTTTCGTTGATGGATACTTTCACGAATTTCTATAGTTCAATGCTACTAAAAAAACAGCCCAAAACTTTAATTTGTTTTGGACTGTTTTATAATTAT
>Locus:SA0508_1:593635-593603(-)
TTTCCTCTAAAAACTCATGTAATGATTGAACCA
>Locus:SA0521_1:613028-612996(-)
TTTGTTATTGCCTTTTTATTATCCCTGTTAATC
>Locus:SA0547_1:640879-640733(-)
GCTTCTATTAAAACTTTGATTTTACCTGCGTTAAACGGTACTGCAATAGCAGGCTCTCCAAATGTAACAGCATGTTCTCCTATTAAAATAATCTTACCTGTCGATTCCCCATATCCTTTTCTTGTCATGTCAATATCACCTTTTATA
>Locus:SA0581_1:673183-673121(-)
ATACAAGGATTAAGGCACAAAGGAATGGTAATAACATTGGTAAAATCAATAAGTTACTTAGCA
>Locus:SA0615_1:708974-708912(-)
TATCCAAAATATCCAGTTCATGCGAGATTTCAAAAAATAAGCTACCCATTTCAAATTATTCAT
>Locus:SA0638_1:730895-730933(+)
TTAAATACCTTTACCAATGCCAAATCCGAAGTAAAGTAT
>Locus:SA0712_1:812554-812438(-)
ATTGAGGCACCAATTAAAATTAATGTCAGAATAGTACCGACCCATTTACTTCTTGTTATTACACTAAATAATACTACCAAGACACATGGAAAGAATGCTGCGCTAAAATACCATATC
>Locus:SA0722_1:826155-826123(-)
TTAATTCATTTTTCATTTCTGATGCAAAGCTCA
>Locus:SA0734_1:840141-840076(-)
CCATGTAATAATAACACGGCACGTTTGCCTTCTTCAAAAAAGAAAGGTTTTGGTAATTTTATCTGC
>Locus:SA0789_1:895717-895664(-)
ATGCTTGTAAATAGGCTAATTTCTGAGTTAGTTTATCTTTGTCTACAAAATACA
>Locus:SA0837_1:950338-950291(-)
ACTTTGTTGCATACCATCCCTTATTGTATTATCTTGAATTCGAATCAT
>Locus:SA0860_1:975744-975815(+)
TATTTTGATTTGATTTTAGGCATTTTAGATTTCCAGAAATCGCCGTCTGGATATTTAAGTTTTTCAATTTTT
>Locus:SAS036_1:1142750-1142818(+)
AAAAAGAAATTCTACAGACAATGCAAGTTGGCGGGGCCCCAACATAGAGAAATTCAAAAAGAAATTCTA
>Locus:SA1015_1:1149897-1149811(-)
ATATTTGCATACGCCACAAAATATTTACTAAATAATAATACTACGCATATTCCAGTTAGTGTATCTAAAACCTTTGTCAAATGTGTC
>Locus:SA1041_1:1177851-1177783(-)
AATTTCGTGAGCGATTCTCGTCACTGTACGTTGTATTGCGGCATCATCCATTATAATACGTTCAGACAT
>Locus:SA1074_1:1215537-1215475(-)
TCTCCATTGGATGACCAGTCAACCACTGCGTCAATGAGCTTTAGCTCAAATATATTACATGTA
>Locus:SA1082_1:1224621-1224571(-)
TTCACCTTTAATACCATGTGTGTTAACAATTTGACCAACTTCAACTCTCAT
>Locus:SA1100_1:1247056-1246952(-)
TTCTTCCTTGTTTTACTTTATGACAGATTATTTCATTTGTCCTTTAACTTCATCCGCAAAGTTTTCTTCGCGTTTTTCCATACCTTCGCCTACTTCATAGCGTAC
>Locus:SA1115_1:1264774-1264721(-)
TCCTCTGTAATATACTGTTTAGATTGTATAGGATGTGTCACTTCTATGACTTTC
>Locus:SA1126_1:1278579-1278454(-)
AACTCAATTCTTATTTCATATCCTCCTAGAAATGACACATTGCCAAATCCAAAATCAACTAACGCAAACAATATAAAAACTGGTATTAACACTACTCTAAAAACCGTAATCTGGTTCGGAATATTC
>Locus:SA1128_1:1281669-1281574(-)
TCAATCAATCCTATAAGGATATTTGCTAAGTTTAACTATAGATATAAATTTGTGTACTATTCTTCGTCAAATAATGACTTTGGTGCATCTTCTGTT
>Locus:SA1129_1:1283609-1283502(-)
TTATTACCGATAAAGTGCTGTCTAATTAGATTGAGACTACAACTTAAAAAAGCTCCCTCACTAATTTGTGAGGGAGACAAAAATTATTTCGCATATTCTACTGCTCTA
>Locus:SA1160_1:1321974-1321921(-)
AATCACCTATTTAATTATTTACTCCAAATATTTAATTTCTGTTGTTTAGCTTTA
>Locus:SA1207_1:1380537-1380487(-)
GGATTTTGTACAAAGTTGTCAAATTCGGTAACAGTTAACTCTGTAAATTTC
>Locus:SA1221_1:1394073-1394117(+)
TTATTTTTTGTCTTCAGACTTTTTATCATCAGATTTCTTGTCGTC
>Locus:SA1226_1:1401108-1401013(-)
ATACTAATTCATCGAAAGGAATATTTTTACGATTTAATGTCTCCAACATTTTTGTGCCTACTAATCCTGTTGCACCCACAACTGCTAACTTTGTCA
>Locus:SA1342_1:1550562-1550642(+)
TTATTCTTCAATCCATTGTGTATGGAATACGCCTTCTTTATCTTTTCTTTCGTACGTGTGAGCACCGAAGTAGTCACGTTG
>Locus:SA1383_1:1588899-1588931(+)
AATCTTGGCAAGACTCACATACACCATAAACTT
>Locus:SA1407_1:1611297-1611350(+)
TTATTCACTCACTTTCTGGCCAACAAGACAAACCCAACCATTGTCATGTTGTTC
>Locus:SA1474_1:1681224-1681265(+)
TTACCATTGACGACGTTTCATGTCAATGTCATTGTTTGTTTT
>Locus:SA1519_1:1732581-1732549(-)
GATTGCTCAGTTCCCTTTGTAATTTTTCAGCCA
>Locus:SA1591_1:1830953-1830825(-)
GTTGAGAGAATTGAAAATGTGCTAACAAATCACAAGCGCATAACTCTCCACAAGAAAGTAAATCTAGTATTTCTAATCTGCTTGAATCTGATAAAACTTTTAAAAATGTTGCTAGTTCTTTATACGTCA
>Locus:SA1648_1:1881530-1881637(+)
ATTTTAGGATCTTCTTCATTTGCATATGCATTGTTTACACTACATATTGCAATTAAATTTAAAATTAATAATAATACATTTAACATTACTTTACTATTTTTAATAATA
>Locus:SA1650_1:1883870-1883905(+)
TTACAACTCTGCGATTACTTCTTCAGCAGCAACTTT
>Locus:SA1659_1:1893764-1893648(-)
CATGAGCTCCTCTGTCCGATTTTTAATGCGAAAAAACCGAGCGGCCGTGGTATGATTTTTGAACCACGGTCGCTCGGTTTTGTGTTATTGGCTCATGCCGGATTGTCCGCCTTGTGC
>Locus:SA1668_1:1905153-1905022(-)
AATTTTCCATCTATCCGATTTAAGTTGATACTTGATTTAGTTACAATGCGGTATTGCATGTTTAAATATCATGCAAAACTAATCAAATTAGTCATCCAAAGAAACGGAAATGACTTCCTTAGTCAAGGGATG
>Locus:SA1737_1:1991198-1991251(+)
TTTAGTGTAAGAACCAATATATCCATTTGTCATTACTTTTACCCCTCCATGTCA
>Locus:SA1747_1:1999215-1999250(+)
TTAAAAACCTTCTTCCATCAATTTGATGTTTTCATG
>Locus:SA1765_1:2017281-2017352(+)
TATAAATATCTATCTTGCCATTTAACCGTCGTATCAAAGACGTTTTCAGGTTGTATGATTAATTCACTGTAC
>Locus:SA1779_1:2031802-2031882(+)
TTACCATTTTTCGTCTTTCCATTTATTTTCTTTTTTTATAAATCTCTTTTCTTTTTTGTTGTGACATTTAATACACAGTGT
>Locus:SA1781_1:2032778-2032813(+)
TACTTTTTAATATCGTTATTTATTCGCTTCAATTCA
>Locus:SA1786_1:2034403-2034456(+)
AAAATAAAGTTAGTTGCTTCTGTTCCTCGTATTCCAAACCATGTTGCTTTATAT
>Locus:SA1850_1:2088025-2088075(+)
ATAATAATCTTCTATACTATTTGCGTTTGCTGTTTAACCTTTGCGGATTGT
>Locus:SA1854_1:2094485-2094586(+)
ATGTTCATCGTAATCATGTTAATAACTGACGTTTATTTTATTCTGCAGAATACTCTTCTAAATCTATATTGCTGTGCCCATTTAATGCTAAATCAGCAAATC
>Locus:SA1874_1:2121788-2121856(+)
ATTTTAACAATTCATTTGTTACAAAACGTTGATCACCATCATGATAGATTCGCGGCAAACGTCTCGACA
>Locus:SA1933_1:2182533-2182634(+)
ATGGTCTACGTGTTTTGGAATACGTATTGTTCCATTTATTATCACTTAATTACTTACAACTCAATTCAATTAAAATGTAAGTTCATTAGACAATTTTTGCGC
>Locus:SA1935_2:2184867-2184899(+)
ACTTCCCATTCCCTTTCAAATGCGCATGCTCTT
>Locus:SA1935_1:2186001-2186087(+)
TATATTTATTTGTTTCTATATAATCGAGAATTTGTTGTTTTTCACTCATTTTTTACTATCTCCCTTTTACCCTACACTCATTTTAAT
>Locus:SA1971_1:2239310-2239357(+)
ATTTTCTATTATTTAAATTTTTACTTTCAGGGTAAAATTGAAGCTTAC
>Locus:SA1992_1:2264087-2264143(+)
TTAATTTTCAAATTGTTGTTGAACGAAATCAAGGGCTGCTTGGCCGTCTCGTGTCAA
>Locus:SA2000_1:2271415-2271456(+)
TTATTGTTTATTTTTATTGCGATTTTTCTTACTAAAGATATT
>Locus:SAS076_1:2287213-2287257(+)
TTAAACGTGTTGTTTTTGATCATAAACTTGAACTTCAACTGTTTT
>Locus:SA2041_1:2304448-2304498(+)
TTATTTTCCTCCTCCACTAGTGTTCTTAGTAGGAAGAACTTCTCCACGATA
>Locus:SA2052_1:2313279-2313247(-)
AAAGTTAATAGTGATATTAACATGTTACAATAC
>Locus:SA2068_1:2329482-2329565(+)
CATAAAAGAAGTTCCTCTTCAGCAGCGTCAGATTCAGTCAATATAATATCTACTGTATGCCCCGCTTTAAAACCACGTGACCCT
>Locus:SA2133_1:2398225-2398296(+)
TCATTGTGCCGAGATATTTATATCATTACAATTGATTATCTGTTTCTTCCGGTGTTTTCGGTGTTTCAGATG
>Locus:SA2252_1:2528829-2528861(+)
TTAATCATGTACATCACCCCTCATCACATGTTT
>Locus:SA2256_1:2533197-2533259(+)
TATGAAAGCGTTCTATTGATTTCCAAAAATTTTGTGACGAGTGCCTTATCTCCTTCAAATAGA
>Locus:SA2287_1:2564837-2564781(-)
GAATTTATTGACCTTTTCGAAAGTTTGATAGTCCACCTTACATTCTCCTACTATTTT
>Locus:SA2300_1:2584054-2584095(+)
TGCTTGTTTAAATTATTTTTCTATTGCTTTATCATCACTAAC
>Locus:SAS088_1:2623189-2623260(+)
TTATTTCCCTGGAAAATGATTCGCTGTGTGCTGTTCTATTCCACAACAATCACGATTAATGTCACATGTACC
>Locus:SA2364_1:2654662-2654585(-)
TTTCAACGCCTTCTTCATCAAAAAGTTTGTGCGCTATTTCTTCAATTCGTTGTCTATTCTCTTTTGCATCTTTTCGCA
>Locus:SA2371_1:2661704-2661766(+)
TATTGTGGTGTAACTTCTCCACGTTGTATTTCACTATCCAAATTTTGTTTCATATTTTCAAAC
>Locus:SA2386_1:2674327-2674365(+)
ATTCTTTATTATACAGATCTCCATATAATTTTTGAATTT
>Locus:SA2394_1:2681717-2681803(+)
CTATTCAGCTTCTCTAATTTCTTCTGCCACATCTTTATAGTCTATTTTCGCTTTAACAAACGTCTCGTTATTTACCGGGAAATGTTG
>Locus:SA2427_1:2724560-2724601(+)
TTAACTCCCCAATGTTGCTGCCATTACTGCCTTAATTGTATG
>Locus:SAS091_1:2806129-2806091(-)
AATGTTATATGCCGATGGAATGTGCTTATTTACCTTTTT
>Locus:SA2502_1:2813991-2814050(+)
TTACTTAATCTTTTTATTAAAAACTTTGGCAATTTTAAGTACGTGCTCAAGACTATTCTG
>Locus:SA0013_1:18421-18402(-)
TAAAGATAAACCATACACCC
>Locus:SA0015_1:20822-20803(-)
TGTTCAGCTTCATTGTTATG
>Locus:SA0038_1:45013-45032(+)
GATTGCTTCACTGTTTTGTT
>Locus:SA0047_1:54788-54807(+)
CAAAGCCACAGCTTTAAGTT
>Locus:SA0097_1:108099-108080(-)
TTTGAAATCTGGCATGCTTT
>Locus:SA0109_1:125524-125543(+)
TTTTGTTTTAATAATATCGT
>Locus:SA0118_1:137302-137283(-)
AAAAATGCCATAAACTGAAT
>Locus:SAS005_1:188352-188371(+)
GAACGAAAATGCGCTTGTAA
>Locus:SA0210_1:249077-249058(-)
CTTGGCATGTGCTTGCCATT
>Locus:SA0235_1:285873-285854(-)
TATCCTAGTTGTCTACGAGA
>Locus:SA0245_1:298312-298293(-)
AAATTGTTTAGGTAAAGGTA
>Locus:SA0252_1:307171-307152(-)
AATGACTTGGTGAAAAAAGT
>Locus:SA0264_1:318988-318969(-)
TGCGTCCAAGAAGTACTTGA
>Locus:SA0277_1:337045-337026(-)
GCTTTTTAATATCTTTAAAT
>Locus:SA0285_1:342880-342861(-)
CCCATGTTGCAATTTTTAAG
>Locus:SA0348_1:409080-409061(-)
TTGTATTCTTCCAACCTACT
>Locus:SA0369_1:426766-426747(-)
TCCTTTGATAATGACGTCAA
>Locus:SA0378_1:437068-437087(+)
TCAGATGTAATATTACAATT
>Locus:SA0401_1:461287-461268(-)
AACCTGCTACCATAACTATT
>Locus:SA0414_1:475796-475815(+)
GCCCGTGAAAGGCGTATGTC
>Locus:SA0435_1:502102-502083(-)
TGCTTGCCAACTCGTTTCAG
>Locus:SA0461_1:531272-531253(-)
TGATTAAGGTCTTGAAAATG
>Locus:SA0483_1:565254-565235(-)
GATGATTGTTTTATTAGATT
>Locus:SA0508_1:593655-593636(-)
TTCTTTTAGATAATTTATAT
>Locus:SA0521_1:613048-613029(-)
GATTTGAAATCATACCCTTT
>Locus:SA0547_1:640899-640880(-)
AATAGTTCCCGCTCTCTAAG
>Locus:SA0581_1:673203-673184(-)
ACGATCATTATTTTTTAAAA
>Locus:SA0615_1:708994-708975(-)
ATAAGCAAGTTTAAAAACAA
>Locus:SA0638_1:730875-730894(+)
GTCTATATTTTAAAAGGAAA
>Locus:SA0712_1:812574-812555(-)
TATGGAAATACTCTTTATAG
>Locus:SA0722_1:826175-826156(-)
TTCATCGACGTCTATTCTAG
>Locus:SA0734_1:840161-840142(-)
CAGACGAATTGCCTGTAAAT
>Locus:SA0789_1:895737-895718(-)
CTCATGATAATCATCAGTTA
>Locus:SA0837_1:950358-950339(-)
ATTAGACTTTTTCGAACATT
>Locus:SA0860_1:975724-975743(+)
TACGAGGTCTTTAATTTATT
>Locus:SAS036_1:1142730-1142749(+)
GCCCCAACACAGAGAATTTC
>Locus:SA1015_1:1149917-1149898(-)
TTAAATTCCAATCAAACACC
>Locus:SA1041_1:1177871-1177852(-)
GTACCTTTGTTATACTCCAA
>Locus:SA1074_1:1215557-1215538(-)
AGTTGACTAGGTCAGACAAT
>Locus:SA1082_1:1224641-1224622(-)
GAATTGGATTTTACTTTAAT
>Locus:SA1100_1:1247076-1247057(-)
AAAGCAACATTAAAGGTGTC
>Locus:SA1115_1:1264794-1264775(-)
ATCCGAATGCCATTGCAACA
>Locus:SA1126_1:1278599-1278580(-)
AAATAAAACCACTGATTAAT
>Locus:SA1128_1:1281689-1281670(-)
TTATGAGATGAATATCACTT
>Locus:SA1129_1:1283629-1283610(-)
ATAACCACTGTTTACTATAG
>Locus:SA1160_1:1321994-1321975(-)
TATTTTACTTTAATATATAT
>Locus:SA1207_1:1380557-1380538(-)
AATAATGACTTTCCAATGAT
>Locus:SA1221_1:1394053-1394072(+)
ACATTTGAAATTGCGTCTTA
>Locus:SA1226_1:1401128-1401109(-)
AGAACGTGCTGATGAAAATA
>Locus:SA1342_1:1550542-1550561(+)
CTCAGGCTCAATGGTCAATA
>Locus:SA1383_1:1588879-1588898(+)
AAATCTCATTTCTTTATATT
>Locus:SA1407_1:1611277-1611296(+)
CTATGAAATAACGTTGCACA
>Locus:SA1474_1:1681204-1681223(+)
AACTACTCAACTATTGCATC
>Locus:SA1519_1:1732601-1732582(-)
TGCAATTAATTGTATGTGGC
>Locus:SA1591_1:1830973-1830954(-)
CAAATGATAGCTAAGTGTGG
>Locus:SA1648_1:1881510-1881529(+)
ACTTCTTACACAAACTCTCT
>Locus:SA1650_1:1883850-1883869(+)
AACACCATCCAACAATTAAC
>Locus:SA1659_1:1893784-1893765(-)
GACAGATGAGTATACTGAAA
>Locus:SA1668_1:1905173-1905154(-)
GAACATCTGAAAAAATTAAT
>Locus:SA1737_1:1991178-1991197(+)
TAAATCCCTTTACCATTCTT
>Locus:SA1747_1:1999195-1999214(+)
CTAATTAACAATGCCTTCAT
>Locus:SA1765_1:2017261-2017280(+)
TCACACTCTCATCTCCTTTC
>Locus:SA1779_1:2031782-2031801(+)
TTTTTTTGACCCGGGGGTAT
>Locus:SA1781_1:2032758-2032777(+)
ATACCTCCGATAATATAAAT
>Locus:SA1786_1:2034383-2034402(+)
TCATCATTTCCATCTCCTCT
>Locus:SA1850_1:2088005-2088024(+)
ATTTGATCAACATCATTTGC
>Locus:SA1854_1:2094465-2094484(+)
GACTATGAACAGTTTCAATA
>Locus:SA1874_1:2121768-2121787(+)
TTATATGCACTGACCATATT
>Locus:SA1933_1:2182513-2182532(+)
TATAAATGGCCTTTTATTTT
>Locus:SA1935_2:2184847-2184866(+)
CATTACCATTATTTGTCATT
>Locus:SA1935_1:2185981-2186000(+)
ATGACTGATTTCGATATAAC
>Locus:SA1971_1:2239290-2239309(+)
GCCCTCAACTTCAGATATCT
>Locus:SA1992_1:2264067-2264086(+)
CATATGAAAAACTCCTATTC
>Locus:SA2000_1:2271395-2271414(+)
TCTTATGCTTACAACTCATT
>Locus:SAS076_1:2287193-2287212(+)
CAAATCAATTTAGTCTTATA
>Locus:SA2041_1:2304428-2304447(+)
ACGTTTTGGTAGTAACATTA
>Locus:SA2052_1:2313299-2313280(-)
ATAGTATTTCAACTGAAATG
>Locus:SA2068_1:2329462-2329481(+)
TAACCTACAATTTGTAAAAT
>Locus:SA2133_1:2398205-2398224(+)
TGTAAAAAAATATCCCAGCA
>Locus:SA2252_1:2528809-2528828(+)
ATTTTTCAACATCTGTAACT
>Locus:SA2256_1:2533177-2533196(+)
ATAAAACTTCAAACCCTTAT
>Locus:SA2287_1:2564857-2564838(-)
ATGTACGCTTCTACATTTAT
>Locus:SA2300_1:2584034-2584053(+)
CCAACAATGTGAAAGCTTAC
>Locus:SAS088_1:2623169-2623188(+)
GCCTGTGCTCATTTTTTTAA
>Locus:SA2364_1:2654682-2654663(-)
AATACGATTCATACTAATGT
>Locus:SA2371_1:2661684-2661703(+)
ATAAAGATAAAGTATTTCTT
>Locus:SA2386_1:2674307-2674326(+)
TTGTCTACAGATTAATAATT
>Locus:SA2394_1:2681697-2681716(+)
GGTCTTTTAATTATATTAGA
>Locus:SA2427_1:2724540-2724559(+)
CATATCGTTCCATTTAGTGA
>Locus:SAS091_1:2806149-2806130(-)
CTGACTTGAAAGGTCATAGC
>Locus:SA2502_1:2813971-2813990(+)
TTCCTTCCCCTACCCTATCC
>Locus:SA0097_1:110308-110237(-)
TCAAAATTTGTGATTTGTGATCATTTTATGAACTTGGGTAACGTTTTACTTCAATTAAGTGAATCCCATTCG
>Locus:SA0135_1:155072-155122(+)
AAACAATACGTTTTCGGATTGAACCGGAAATTAAATCGACAATTGCGACCA
>Locus:SA0154_1:177614-177573(-)
TATTGTCTTTACGCTATCCATAATAAAAACTTTCTTAACCAT
>Locus:SA0156_1:180122-179997(-)
GGTCTTTTTTGTTTGAAAATGGCTGGTCCAGGTGATTCCATTTTAATTAGTAATGCTGTAATTAACAGAATCGGACTTAAAACTACTAAACCATATATTGAACTCACTACATCGAATAATCGCTTC
>Locus:SA0179_1:209206-209250(+)
TTAATTTTTAAAAACGTCTTGAAAAGCTGCAACAATTTGATGGAT
>Locus:SA0183_1:214722-214817(+)
AGCGAACTATCAATGATGCCGCAAAATACAATAGCAAAGAAAAAACAGGCGCGTCACCTTATGAAGGTATACGCACCTGTTTATAGTAAGCATTAT
>Locus:SA0237_1:288411-288340(-)
ATTTCCTCAATTGCATTATTTACTACTGTTGACGTTGCAATACCTGCACCACACGCTACTAATACTTGTTTC
>Locus:SA0249_1:303637-303584(-)
CTGCTTTCGGATAATCTATTACTATATCTGCTACTATGTCATTTTTATTTATCA
>Locus:SA0267_1:321927-321971(+)
TTACATGAAAATAATCAAGTATACGATACCCATAGCAAGTGCATA
>Locus:SA0286_1:343227-343186(-)
CAATCTCGTTGTACATTTGACTTAATTTTTCTTCGAAAGTCA
>Locus:SA0318_1:375715-375747(+)
ATTGCTGTGGCTTTTGACGGCCTTTTAATAAAA
>Locus:SA0352_1:411993-411877(-)
GCTTCTAAAACTTCTGCACCTTCAGTAGCTAAGATACCGTTGAAACGTTCAACTAACGCTTTTTTAGCATCTTCCTCAATGTTTGGGCGTACGATGTACATAACTTCATATGTTCTC
>Locus:SA0364_1:420641-420679(+)
AGTTTGGAATGTCACGATGACCTTGCAATGACCATAGAC
>Locus:SA0436_1:504302-504252(-)
CTTGTCATGTATCACTCTTCATCTATCACATGTACAGTTTCTTCACCGAAA
>Locus:SA0450_1:522218-522132(-)
CGTTTCAATCGTATCACATTCAACAGCTCGTTTAACACGCTCAGTATCATCTCGTCCTTCTACAACTATAAACTCATTGATTTTCAT
>Locus:SA0468_1:540172-540089(-)
CCTTTGTTAATTGTGCTCCCAATTCCTTACAGATATTTTGAATATCTTCTTCAGTTAACAATACTTCTTTCAAATCATTATGCA
>Locus:SA0484_1:565713-565627(-)
AGCGCCACAATTAGGACATTTCCCCATCCATTTAGGAGATTGATAACCACAAGCCATACATTCAAAAATCACTTTTTTCTTGGCCAA
>Locus:SA0484_2:565677-565627(-)
AGATTGATAACCACAAGCCATACATTCAAAAATCACTTTTTTCTTGGCCAA
>Locus:SA0508_1:593650-593564(-)
TTAGATAATTTATATTTTCCTCTAAAAACTCATGTAATGATTGAACCACAGTATATAATCCCCCTTAAGTATTGTTTGGTAATACCT
>Locus:SA0514_1:601286-601417(+)
AATGTATTCGATAGAATTGATAATGTAATCGATGATATCTATGGAATATACATTGAATATAAACATATACGCTATGTCTTTAGTCTTTTATCGTGTATCTACTTGTCGATATGTTTGAATAATTCGAGCAAT
>Locus:SA0537_1:631328-631438(+)
ATGAACCGCCTAATCGTTAAACCTCTGTTACTTCAACATCGATATGTTCAATACGGTTGTATGCACCGTGATCCACAGGACCAACAAAATCATTCATTTTCCAACCGTTTT
>Locus:SA0539_1:633048-633016(-)
CAATTCGTGCTATTAAAGTTTCTCTATTCACCA
>Locus:SA0600_1:694576-694490(-)
TGCCATTGGATATTTTTGCGATCTCTTGAAAATAATACCGCAATACCAAGAAATACAATTAGACCAATAATGTTGATTAATAAAAAC
>Locus:SA0605_1:700541-700446(-)
ACTGTATTAGCAATCAGATCTAACTCTGGGTGCGCAATTAACAATCCTTCAAGCATATCAGTTAAAAATGTTTCTTTTTTATTGATTAACTTTTTC
>Locus:SA0691_1:789912-789832(-)
ATTGTTCTTTATCAGAATTGTTACCGCATGCCGCTAATAAAAACATTACTGCTAATACTAAATATAAGACTGTTTTCTTCA
>Locus:SA0692_1:791176-791211(+)
TTAAATTTCAAAATAAATATGATAGTGATATTTACA
>Locus:SA0719_1:823200-823099(-)
AATAACTTACAACTCAACATCTTAATTCGACCTCGAATTAAGCTTGATCGTTTAAATGTTCAATATATTCCGCTGCACTTTGCGCTGCAATACTACCATCGC
>Locus:SA0747_1:856853-856791(-)
TTCTCTTTCGATGAAACCAAAACCTTTTTCTGCATTAAACCATTTAACTGTACCGTTATTCAT
>Locus:SAS019_1:859109-859150(+)
TTAACCTATAAAACTATAAAAAATAGGATAAATGTAATAGAG
>Locus:SA0772_1:878542-878504(-)
ATTACCTTTTGCTTGTTCAAATTTACTTTCGTCTGCCAT
>Locus:SA0780_1:886680-886648(-)
GAAATAAATATCAATATAATTATGGCAATGATC
>Locus:SA0820_2:924686-924802(+)
ATAATTTCAATTTGGAAATATCTTACTGCTGTTTTTTATAGTAATAGCTATATTTTTGTATTTATGTTTTCTAGTTTAACAATACTACTTAATGACTTCTTTATATTTATCAGCGAA
>Locus:SA0820_1:924771-924833(+)
TACTTAATGACTTCTTTATATTTATCAGCGAAATTTGTAAAGACACCATCAACGCCATATTTA
>Locus:SA0834_1:944697-944629(-)
GCCCTCAAACCATCGAGCCCTGGCATATATCTCATTTTCTTATACTTTGTAAAACCCTTTGTTTTGTTC
>Locus:SA0849_1:962097-962062(-)
ATCAAAATTAAAATAAGTGTTCTAAATTTTCTCGTC
>Locus:SA0914_1:1039363-1039395(+)
TATTTAACCTCAATATACCTAGTGGAAATTTTA
>Locus:SA0958_1:1085703-1085608(-)
TATAAAAGCGTAATATGTTACCTAATTGTTAGGACTACATATTACGCTTTTGGTAATTATTTTGATTTTCTTTTAAATCGTTGTTCATGTAATTGT
>Locus:SA0979_1:1108776-1108744(-)
ATAGATTTTGTAGCAATTTGTTTAACATTTCTC
>Locus:SA0985_1:1114352-1114314(-)
CTTGTTGTTTTAACTCTGACATTGTTTGTTGTTCAGACA
>Locus:SA0996_1:1129826-1129794(-)
TGTTGTGGAGTGTTTTTCACTGATTGTTCAGTC
>Locus:SA1006_1:1140472-1140371(-)
CTCCACCAAATGTGGTGGGTATATAATTTAAAGAACTATTTTAAATTACAACTTTTAGAGTTTTTATTATTAGGCGGCCAGTCCATTATTGGGCTTGGTTGT
>Locus:SA1028_1:1164466-1164338(-)
CATTTTTTATACCGCTCGTGTAGGTTTGTCCTGTACCTATCACATTTATACCATTGTGAAATTTCTCGCCTACTATTGTTTTTACGCTTGATGATCCAATATCAATACTTACGTAGTAATGTTCTTCCA
>Locus:SA1045_1:1182104-1182039(-)
CAGATCCTAAACGGTAGCCTTCGTAAAAAGAACCGTCTTCTAACACTAGATAACGTTTGCTTTGCA
>Locus:SA1142_1:1299324-1299244(-)
AATATGTTCTCTCTTAAAAGTAGACAATGCCATTCCAAAACGCCTCCTAAAAAATGTAAAAACGAGAGACTTGTCCCACAT
>Locus:SA1154_1:1314482-1314514(+)
AGATTAATTCTAATAGTTTGTTTAAATTTTCTT
>Locus:SA1155_1:1316028-1315993(-)
AGTCTTTTCTCCTATAAAGAAAGGCACAAAAAACAT
>Locus:SA1190_1:1360451-1360398(-)
TACATTAAAAATATTTATTTATCAGAGTTCTTATATTTGTTAGCGCCCCAAGCA
>Locus:SA1191_1:1360969-1360937(-)
GTTCAATGTTTTAGTAACAATATATTCTCCCAT
>Locus:SAS043_1:1361905-1361837(-)
CTTAAAATATTCATAAGATGTTGTATAAAAACAGTCCACTTATGTAAAATTACTAACATCAATGATACC
>Locus:SA1259_1:1432360-1432410(+)
TGTGCAACTAGAATGGATAAAGTCATAATTATCCTCCTTCTTCTATCATTT
>Locus:SA1260_1:1432560-1432598(+)
ATATGGTTAGCTAACTATGCAATGACTACACTGCTATTG
>Locus:SA1261_1:1433967-1434014(+)
ATTTACAATTTTCGTCAAAGGCATCCTTTAAGTCCATTGCAATGTCAT
>Locus:SA1266_1:1437521-1437468(-)
TGTACTTATGCCTGGATTTCCTTTCGTCGCAGCATCAAAATTTATTTTCGCCAT
>Locus:SA1331_1:1538248-1538216(-)
ATGCAATACCACTTTTTAATATATTTTTTTGCA
>Locus:SA1340_1:1548164-1548268(+)
GTTTGTATAAATATTAAAATCGATTGTTTAGTCACTAACTGCAAAATAATTACCTTGTCCATCTTGGAAATTAAATACACGTTGACCATCCATTTCTACTATATC
>Locus:SA1385_1:1590201-1590254(+)
AATTACAACATTCTCGATTATGCTGATGATCGACAAAACGTACAGGATGTCCAT
>Locus:SA1394_1:1600439-1600377(-)
TACCAGGGAACACAAAACCTCTGTGTTTTGCTAATGAAACAATTGTATCCATATCTTTTGCCA
>Locus:SA1413_1:1618843-1618908(+)
ATTCGTCATCCATTTTCAATACAGCCAAGAAAGCATCCTGTGGAATTTCAACATTACCAACTGCTT
>Locus:SA1518_1:1731079-1731150(+)
TTATTTTCTTTCTTCAAGCGGGATATACTTACGATTCGTTTCGCCAATATATTTCGCTCTAGGACGCATAAT
>Locus:SA1534_1:1753087-1753194(+)
AATGATCCTCCATCGTTTGCTTTTTATACTATTTCATTTCTCATTTTATCATTCATACAGTTTTATGACTATACTATTACAGATTATTTTTTAGGACGATTTGTGTCC
>Locus:SA1534_2:1753087-1753194(+)
AATGATCCTCCATCGTTTGCTTTTTATACTATTTCATTTCTCATTTTATCATTCATACAGTTTTATGACTATACTATTACAGATTATTTTTTAGGACGATTTGTGTCC
>Locus:SA1597_1:1835084-1835161(+)
TATTTCGAATTAAATTTAATTTCTAAAAGTTTCTTAGTAAAGTATGATGTCACAATTTTTATAAAATATATGCTAACA
>Locus:SA1651_1:1885282-1885323(+)
CTTCTTTCGTCATTAAAATATAGACTTGATTTCATCAACAAT
>Locus:SA1655_1:1889418-1889462(+)
TTATGCATGTACATCTCCACCTTGCGTCACATGAATATATATATC
>Locus:SA1710_1:1956348-1956292(-)
TGTACGTTTACCATTTGCTGTTTCAAAATCAAGTGCAACAAACGCATCTTGTATCAT
>Locus:SA1773_1:2026272-2026343(+)
CAATCGTCATTGTCTTCACCATTCAATAAGTCGACGATTTCACTTTTAACCATTGAACTAGACGCTTTTTTT
>Locus:SA1784_1:2033608-2033688(+)
TTACACGTATCCTTTTCCTGCGTCTGCTGTTCCATCTTGTCTTTCGTGGTTCCTTTTCATTTTCTTTTTGTATGCGTCAAT
>Locus:SA1825_1:2064249-2064299(+)
TTACACTTTAATTCGTTTCAAAGCTTCATAGCGTTTCATACTGCCATCAGC
>Locus:SA1837_1:2074034-2074117(+)
TATTCAATTACCGCTAAAATATCTTCTTCATTTAATACTAGATATGTTTCATTATCTCGTTTAACTTCTGTACCAGCATATTGT
>Locus:SA1884_1:2134360-2134422(+)
TGGGTATATAATTTAAAGAACTATTTTAAATTACAACTTTTAGAGTTTTTATTATTAGGCGGC
>Locus:SA2012_1:2284612-2284662(+)
TATTTTTTTTCTGCATCTTCGGTTATATGTATGCAAAATATAATAATCTCT
>Locus:SA2062_1:2325659-2325730(+)
CTATTCATCATTTGTCTGTCCCCAAGACGCAAATATGATGTACTGATTGGCATGCTTTTTAAGTTTTTAGTT
>Locus:SA2144_1:2409364-2409329(-)
TGCGTTTTGAATTTCTATTTTGGCTTGTCGTTTCAT
>Locus:SA2160_1:2427348-2427292(-)
TTTATCAATTACAAACGCTTTAAATGTTTCTATCACAACGATACATCCTCTCTTTTT
>Locus:SA2191_1:2462200-2462232(+)
TATTGTTGCTCTAAACGATTACGCTTACCATTT
>Locus:SA2231_1:2505453-2505512(+)
TTATTTAATTGGATTCATGCCGTCTTTCCAAGTTTTATAAATCAGAGTACCACCTTGCGC
>Locus:SA2267_1:2544126-2544055(-)
CTTCGAATCGAAAATCAAATGCGGTTCTTTTACTTTCTGCTCTTAATGCTAAAACACGCTCATGATATGTCA
>Locus:SA2276_1:2551608-2551649(+)
TTAATTTGTTATATAGCGATATATATCATCTCTTACAGCTTT
>Locus:SA2313_1:2598233-2598268(+)
TACTTGTTCAATACTTCTTGTTCGATAATCGTTAAA
>Locus:SA2320_1:2604280-2604312(+)
TTAAACACTCTCCTTAATATGATTCTTTTTGCT
>Locus:SA2330_1:2615001-2615045(+)
AGCCTAAACGATCTTTCAAAAATTCTATCCATTTCGTTGTGGCAT
>Locus:SA2332_1:2616685-2616653(-)
TTAATAAACGAATTAGTATCTTTTTATATTCCA
>Locus:SA2342_1:2631094-2631189(+)
TACTTTATCGTTTCGTCATTTAATGTTTCGGATGGTAGGTCATTATCAATTTTACGAACGACTTTACAAGGGTTTCCAACCGCTAAGCTGTGTGGC
>Locus:SA2389_1:2677803-2677865(+)
TATACTATGGTTAAATTATTAATCCAAGTTTTAGATACAAAAAACTTATGCGAAAAGGCCTTT
>Locus:SA2399_1:2688110-2688003(-)
ACACCATATTCTTTAAGTGCTTTTGGTGTACTACCACCACTTTGGTCTAATGCGGCAATAAAGCCTTTTCCATTTTTCATTTTTTCTAATTGCTCTTTATTCATACTT
>Locus:SA2400_1:2689093-2689137(+)
AGTTTTCGTAGTAACCTAATTCTAAGTCTTTTGAAGTTTGTTTAC
>Locus:SA2407_1:2698019-2697966(-)
TTGTTGCTGTTTGTTCTGAGAACGAGTCATCATTGCACCTCCGTACATCATTTT
>Locus:SA2432_1:2730794-2730741(-)
AACCCAAGTGCTCCGATTAATACGATAATTACGATGGTAATAAGAAGTTTTTTC
>Locus:SA2436_1:2736403-2736450(+)
TTATTCTGTAACGTTACTTTGGTCAACTTTTTCAGATACGCGCTTCAT
>Locus:SA2444_1:2750790-2750858(+)
TTAAATGTTTTGTTTTTCAGCATGTTGAACTCTCCCAAACTTGTCTTCCAAAATAATGTTGTAAAAATT
>Locus:SA2472_1:2784261-2784407(+)
GCTGTTTCCGATTCTTTTAACGCAATTAATTGTTCTGAATTATTCACTCGACCACCCTTTACTTTCAATACTGTATTTAAAATCACTTGGTATTTTCGTTGTTTACTTTACTTCTCTACCACACTAAAGTGTAATATGATTAATAAC
>Locus:SA0097_1:110328-110309(-)
AAAATCACAAATTATGTATA
>Locus:SA0135_1:155052-155071(+)
GAGTATCCTGATTTAATGTT
>Locus:SA0154_1:177634-177615(-)
GCTATAAGCAACGTACCAAT
>Locus:SA0156_1:180142-180123(-)
ACAATTCATTATTAATCGTC
>Locus:SA0179_1:209186-209205(+)
CATATATAAATGATTAATTG
>Locus:SA0183_1:214702-214721(+)
AATTCAAAATTTAAGGGGAG
>Locus:SA0237_1:288431-288412(-)
TAATATTGTGTTCCTTTGCC
>Locus:SA0249_1:303657-303638(-)
TACGCTTCTAAAAATATCTG
>Locus:SA0267_1:321907-321926(+)
CTATCATCAGTTACGCTCCT
>Locus:SA0286_1:343247-343228(-)
CATGCTACTAATCTTATTCG
>Locus:SA0318_1:375695-375714(+)
TATATATTTACGTTAACACT
>Locus:SA0352_1:412013-411994(-)
GACGTTTACCCCAGTCTTTT
>Locus:SA0364_1:420621-420640(+)
TAATAGAGTAACATTGAATT
>Locus:SA0436_1:504322-504303(-)
TTATACATACGATTATATCG
>Locus:SA0450_1:522238-522219(-)
TCGTTGATGGCACTACCATT
>Locus:SA0468_1:540192-540173(-)
TAATGGTTTACCTTGATAAT
>Locus:SA0484_2:565697-565678(-)
CATTTCCCCATCCATTTAGG
>Locus:SA0484_1:565733-565714(-)
ATTTCCTCCATTTGATTCCA
>Locus:SA0508_1:593670-593651(-)
ATTATACAAACCATTTTCTT
>Locus:SA0514_1:601266-601285(+)
ACATAGTGTATATGTGAATT
>Locus:SA0537_1:631308-631327(+)
CTAATAATGTTGATTTATAG
>Locus:SA0539_1:633068-633049(-)
TGCTTGTACTAATTCTTGCT
>Locus:SA0600_1:694596-694577(-)
CAACTAAGATCCCAATTGAT
>Locus:SA0605_1:700561-700542(-)
TCTTAGCTTTTTTTACAATA
>Locus:SA0691_1:789932-789913(-)
ACCTTTAGTTTCTGATTTTG
>Locus:SA0692_1:791156-791175(+)
TAATGTTTTGACTATGTTGT
>Locus:SA0719_1:823220-823201(-)
ACTATTAAAATAAATATCCA
>Locus:SA0747_1:856873-856854(-)
ACGAATACGTCGCTACCATC
>Locus:SAS019_1:859089-859108(+)
CTCCTTATATACCGTAATTA
>Locus:SA0772_1:878562-878543(-)
TTACCTACTGTTTCTTTAAC
>Locus:SA0780_1:886700-886681(-)
CGCTTCCTGAAAAGAAAAAC
>Locus:SA0820_2:924666-924685(+)
ATCAAAAAGACAGCAGTAGG
>Locus:SA0820_1:924751-924770(+)
GTTTTCTAGTTTAACAATAC
>Locus:SA0834_1:944717-944698(-)
TAATTCCTAGAACAGCGATT
>Locus:SA0849_1:962117-962098(-)
CACTTAATGCAATTGTAGCA
>Locus:SA0914_1:1039343-1039362(+)
TACAGTATAGTGATGAGGGC
>Locus:SA0958_1:1085723-1085704(-)
CGTGTTTTTATTATTTAAGG
>Locus:SA0979_1:1108796-1108777(-)
ATAAGCTAATAATAGCTATA
>Locus:SA0985_1:1114372-1114353(-)
TTCATTAATATCTACAAGCG
>Locus:SA0996_1:1129846-1129827(-)
TCGGTTTAGATTGTGTTTCA
>Locus:SA1006_1:1140492-1140473(-)
TTTTCGGCTAATTTTTGGTT
>Locus:SA1028_1:1164486-1164467(-)
ATCAAAATCATCAATTAAAC
>Locus:SA1045_1:1182124-1182105(-)
TTCTCCTACAGTTAAGTTAT
>Locus:SA1142_1:1299344-1299325(-)
TCATTTCTTAAATTCTTTTT
>Locus:SA1154_1:1314462-1314481(+)
TGACACATAACAGCATTATT
>Locus:SA1155_1:1316048-1316029(-)
TTTGAAAATGTATATCGCAT
>Locus:SA1190_1:1360471-1360452(-)
ATTTTTATATAATGAATCGT
>Locus:SA1191_1:1360989-1360970(-)
GTACATACTACGACATTGTT
>Locus:SAS043_1:1361925-1361906(-)
CAATTATAGATTCACCACCA
>Locus:SA1259_1:1432340-1432359(+)
CAATTACTCGTTGCAAGTCA
>Locus:SA1260_1:1432540-1432559(+)
ATGATGTCATTTTGATGTCT
>Locus:SA1261_1:1433947-1433966(+)
TATATTTATTTATGTGTACT
>Locus:SA1266_1:1437541-1437522(-)
TCTTTGATTACAATGGCACA
>Locus:SA1331_1:1538268-1538249(-)
ACCTAGACCTAATTCAGATA
>Locus:SA1340_1:1548144-1548163(+)
ATCCGAAAATCAATATAAAG
>Locus:SA1385_1:1590181-1590200(+)
AATAAACTCAAATCTTTATT
>Locus:SA1394_1:1600459-1600440(-)
TAAACCACCGTAAATATCAC
>Locus:SA1413_1:1618823-1618842(+)
AATAAATTTTTTAAAAACTT
>Locus:SA1518_1:1731059-1731078(+)
TCATTTTTAATTTGTATTGA
>Locus:SA1534_1:1753067-1753086(+)
AGATTAATTTTGACATAAGT
>Locus:SA1534_2:1753067-1753086(+)
AGATTAATTTTGACATAAGT
>Locus:SA1597_1:1835064-1835083(+)
AAGCACTTCATTGAAAATAC
>Locus:SA1651_1:1885262-1885281(+)
TTTAGTCACAACGTTTCACG
>Locus:SA1655_1:1889398-1889417(+)
TAAATAATGTGGTCGCTTGG
>Locus:SA1710_1:1956368-1956349(-)
ATTCCGACAGAACAAATACT
>Locus:SA1773_1:2026252-2026271(+)
AAATTTGACAAGCAAATCAT
>Locus:SA1784_1:2033588-2033607(+)
TGACTCGATCCAAGATGTCT
>Locus:SA1825_1:2064229-2064248(+)
AGTTTTCATTTTTATCCCCT
>Locus:SA1837_1:2074014-2074033(+)
CTATGAATTTAATTTTATAT
>Locus:SA1884_1:2134340-2134359(+)
AGGTTCTCCACCAAATGTGG
>Locus:SA2012_1:2284592-2284611(+)
TTTTTTATTGAAGTATCCAT
>Locus:SA2062_1:2325639-2325658(+)
AATAAAAAGCATGCCAATCT
>Locus:SA2144_1:2409384-2409365(-)
TCAGCCATCAAATCAACAAG
>Locus:SA2160_1:2427368-2427349(-)
GTCACTTTACCGCTCTCATC
>Locus:SA2191_1:2462180-2462199(+)
TTTAATCACTACATCTTAAT
>Locus:SA2231_1:2505433-2505452(+)
TATATTAAACGGATAAATTA
>Locus:SA2267_1:2544146-2544127(-)
TTCTTCTTTGCTAAATAAAT
>Locus:SA2276_1:2551588-2551607(+)
CATTCATTTTTCGGTTTACA
>Locus:SA2313_1:2598213-2598232(+)
TTCATTGATGATGTGCTACC
>Locus:SA2320_1:2604260-2604279(+)
ATCATAGCTCTTTGCCATAA
>Locus:SA2330_1:2614981-2615000(+)
GAGTGCTTTATTAATATGTT
>Locus:SA2332_1:2616705-2616686(-)
GAAAAGTACTGCAAAAGCAA
>Locus:SA2342_1:2631074-2631093(+)
TTTATATGGGTCGCAACTGC
>Locus:SA2389_1:2677783-2677802(+)
CTTTAACTACTATTATTTAT
>Locus:SA2399_1:2688130-2688111(-)
TGCTATATTGATCTTCGTTT
>Locus:SA2400_1:2689073-2689092(+)
AAATATAGCTATTAGAATTT
>Locus:SA2407_1:2698039-2698020(-)
ATATCTTTTGCTTGTTCTAA
>Locus:SA2432_1:2730814-2730795(-)
TTATTGCAGCATAAATTGCG
>Locus:SA2436_1:2736383-2736402(+)
CTAATGTGTGGATTTAATTT
>Locus:SA2444_1:2750770-2750789(+)
AAATATAATTCCAAGTAACT
>Locus:SA2472_1:2784241-2784260(+)
TATTAAAATATTTTAAAAAT
>Locus:SA0016_1:22518-22450(-)
GCCAAGAAATCCGTTATTTTTCCTTTTCCTTCGTCTCCCCATTGTGTCCCAACTACTACGATTGATGAC
>Locus:SA0087_1:97410-97378(-)
AAAAATAAATCATGTACATCTTTCTTAGTCGCC
>Locus:SA0146_1:168838-168782(-)
TTCATTTGTCGGACCGTCATCGATATTAGGCAATATATGGTTATGAATATCAATCAT
>Locus:SA0147_1:169647-169567(-)
TTACGAATACTGAAAATGTCACTATCAGTGAATCGATTAATGCTAGTATTAAAAGCCGCAATTTCACAGATAAATGTGCCA
>Locus:SA0163_1:188294-188184(-)
CTGTACAATGTTTTATTTATGTTAATTTGTCGAAGTATGGCTCATCTAATGGATTCAATTGCAAGTTTTCAATTTGCAACGTTGAATGTGCAATGCCATATTTTTCTTTCA
>Locus:SA0205_1:244079-244026(-)
GCACTCTTCTATAACTACAAATCATATAGGCTACGTTCCCCATCAGGTAACTGC
>Locus:SA0212_1:252267-252136(-)
TTGGCAATGGCTTGGCGACATATGCATTCATTCAACACTGCCACCAGTCTTACTTCAGACAAACTTCAGACTAACCTCGAGTTCGTATTATGCCCACCACATGTCTGCTGGCTTGTCGTAAATATTAACAGA
>Locus:SA0277_1:337029-336988(-)
AAATTTCGACTTGACCATTGTTTCAATATCATTAAAATTCAT
>Locus:SA0360_1:418066-417959(-)
ATAATATTGCCTAAAATACCACCTGGGATATCTTTACCCATAATAGCACCAGCAGCCCATCCAATTAAGCCACCGACAATTAACATTCCAATAAATCCAAACATAATT
>Locus:SA0380_1:439408-439473(+)
TACCAAAGCATTGATATGAGTGCCAATACTGGCAATGTGCCTTGTTTGAAAAAGATACTAATATTG
>Locus:SA0421_1:483104-483072(-)
ATAACTGTGCACTGTCTAAATCAGAACCAAACA
>Locus:SA0428_1:488367-488444(+)
CATTGTTTCGCCCTCCTTAATGTTTCAAATATTTCCATAAACAATATTGTGATAGGAATTGTAAGTACGATACCTATA
>Locus:SA0453_1:524295-524245(-)
AAGTGTATCGAGCGTAAAATTAATTTTGGCTGGTGCCGTTTCATATATCAT
>Locus:SA0483_1:562728-562687(-)
CTAATACGCGCTGTGCACGTTCAGTTAATCTACCAAATAACA
>Locus:SA0497_1:578236-578198(-)
ATTTTTAATTTTTTTACGCTAAAAATTATTCAGCGTTTT
>Locus:SA0502_1:587139-587068(-)
CGCTTTAAGCGTTTCTTTAAGACCAACTACAAAATGTTGTTTGTTAAAGCGTGCAACTTTTTCCTTAGACAA
>Locus:SA0521_2:613029-612994(-)
TTTTGTTATTGCCTTTTTATTATCCCTGTTAATCAT
>Locus:SA0521_1:613112-612996(-)
GTCGTACCTACTAAAATCGATGCAGTTCCTACAGTATACTTTCTAATCGAAAATTTGTTTAAGCGATTTGAAATCATACCCTTTTTTGTTATTGCCTTTTTATTATCCCTGTTAATC
>Locus:SA0539_1:633049-633017(-)
TCAATTCGTGCTATTAAAGTTTCTCTATTCACC
>Locus:SA0573_1:666348-666383(+)
TATAGTTCAATTTCGTTGTTTGCTTCAGTGATTCGT
>Locus:SA0581_1:673204-673121(-)
TACGATCATTATTTTTTAAAAATACAAGGATTAAGGCACAAAGGAATGGTAATAACATTGGTAAAATCAATAAGTTACTTAGCA
>Locus:SA0583_1:675130-675098(-)
CTAATAATCATAATATGTGTTATTGTTTGTATC
>Locus:SA0587_1:680714-680785(+)
TCTTACTTCATTAAAACACAGCGTGTTATTTCATGCTTCCGTGTACAGTTTCAATATTTGATTTCATCATTT
>Locus:SA0650_1:744743-744672(-)
AAAACGATGCTAATCATTCATAATATTACGCTTTACTTTATATCAATATACACCAAAATACTTATGCTACAT
>Locus:SA0692_1:791176-791229(+)
TTAAATTTCAAAATAAATATGATAGTGATATTTACAGCGATTGTTAAACCGAGA
>Locus:SA0693_1:791508-791549(+)
TTACGATTCCTTTGGATGTTCACCAATAATGCGAACTTCACG
>Locus:SA0707_1:806089-805994(-)
CAAATTACATTATCGAACTATGAAATAGTCATAATTTGCTTTTGGAGTATAAAAAAGCACTTGTGCAAAAACACAAGTGCTTTAAACTTAATTTAT
>Locus:SA0722_1:826156-826124(-)
GTTAATTCATTTTTCATTTCTGATGCAAAGCTC
>Locus:SA0759_1:865254-865213(-)
TTTACAAGTTGTACAATTCTTATATTGGTAAAATTTAATCAT
>Locus:SA0777_1:884099-884058(-)
ATTAACAGCATTCTATTCTTCTTCAGTCGTACCTTCTGCTTT
>Locus:SA0780_1:886743-886648(-)
TCAGTTTTAAATTTTGTTTTATTGGCAGCCGTTAATGCCGTCTCGCTTCCTGAAAAGAAAAACGAAATAAATATCAATATAATTATGGCAATGATC
>Locus:SA0800_1:904946-904890(-)
CATGTTAGAGAGACAAAATTCTACGATCGGATTCATACTTCACCTTCTTATTTCATT
>Locus:SA0860_1:975744-975797(+)
TATTTTGATTTGATTTTAGGCATTTTAGATTTCCAGAAATCGCCGTCTGGATAT
>Locus:SA0875_1:990884-990922(+)
TATTTAACGAAGAATCTTGCATATAAAGGAACCTTTCCA
>Locus:SA0915_1:1040532-1040582(+)
TCTCAGGCTCTTTACGAATCAATACCTCGACGCATTTTTTCTGCAAGCAAA
>Locus:SA0943_1:1070133-1070047(-)
TATGCCTTAATTTCTTTTTTATCCGTAGTACATCCTGCAAGCAAGACACTAGATGCTAATACTACTGCGATTGTTTTTCCAAATTTC
>Locus:SA0967_1:1097943-1097911(-)
AATACACCGACGACTCTTATAATTAACTTTTTC
>Locus:SA0992_1:1124663-1124619(-)
TCTACTTTTGAATCAAAATCTGCATCTGTTACTTTTACGATTGCC
>Locus:SA1023_1:1157704-1157672(-)
GTCATATGGTTGGTACACTTTTTCTACAGCCAT
>Locus:SA1042_1:1178657-1178529(-)
CTAGTACTGTTGCGCCAAACATCGCAAATAAATGTTGTAAGCTTAAAAATGCCCATTGCGCTGGTTGTGGTTTTTCATTTACATCTAGTACTGGTTTTACTGTTCGTTCAAACATTTCATCATTTTGCA
>Locus:SA1055_1:1193323-1193288(-)
CTTCGACGCGACATCGACTATGACTTTCGCTATCAT
>Locus:SA1110_1:1260232-1260164(-)
ATCATATCTTTTTTGGGATGCATTTCATTTGAAAGAATACATTTTCGCATCGGAATTTTTTTCTTTTTC
>Locus:SA1126_1:1278484-1278431(-)
TCTAAAAACCGTAATCTGGTTCGGAATATTCATTATACATCCTCATTTCTCACT
>Locus:SA1131_1:1285221-1285150(-)
CGAAGATTTCCCCAGTTGATTCAATACCTTCGCCTTGTTGACCGCCAACTTTCCACGATAATTGTGGTTTCA
>Locus:SA1153_1:1313046-1312942(-)
TCTCTTTATCTGTGTAGAAAGGATGCTTTAATACCATGCTATTTTATAATTTTCGGGAAATTCTTGCTTCTCGATAAAGTCTCTTACTACAGAAAAAGACTTATT
>Locus:SA1182_1:1346074-1346169(+)
AGATGGTACTTTGGAATGTATAGAACAACCTTAGCCCATCTCTTTTTATTTAAAAATTATTTTTTCTCACGCAATAAATCTCTGATTTCAGTTAAT
>Locus:SA1185_1:1352221-1352174(-)
ATCAGTTTCAGCATAACGCGCTTCTATTTCTGTAATACTATATATCAT
>Locus:SA1209_1:1383061-1383011(-)
ATTAATCGGCCGTCAAAACAAAGCGTACCATCAATATCAAAGACAAATCTC
>Locus:SA1272_1:1475328-1475378(+)
AATTCTTTGACTACTGCAACTAACATTTGCAACACTCCTCTTTCATTTGTG
>Locus:SA1290_1:1496703-1496765(+)
CTATATTTTGACATGATTATCCACCCATTTCAAAATTTCAGTTTCTTCGTTGCTTACTTTACC
>Locus:SA1305_1:1510711-1510743(+)
TATTTTACAGCATCTTTTAATGCTTTACCAGCT
>Locus:SAS047_1:1585565-1585627(+)
TATTTTGTTTCACGGTGTAAAGTTTGTTTGTTTTCACGTGAACAGAATTTCTTCATTTCAACA
>Locus:SA1382_1:1588023-1588055(+)
TATTTTGTTGCATTATATAATTCGTCAACTTTT
>Locus:SA1394_1:1600460-1600377(-)
ATAAACCACCGTAAATATCACTACCAGGGAACACAAAACCTCTGTGTTTTGCTAATGAAACAATTGTATCCATATCTTTTGCCA
>Locus:SA1456_1:1660759-1660860(+)
AATTATAACAAACCAAAGTTTATTGATTTTTTAAAATTTAGTGACGAATTCGCAAAGAAAGTTCTTCTAATTGTTTATCAGAAACTTCACCAGGCGCATTCG
>Locus:SA1471_1:1680059-1680121(+)
TATTCAGCTACTGCATATACAGAAACTTGTTTTTTGTCGCGACCTTTACGTTCGAATTTAACA
>Locus:SA1487_1:1692660-1692692(+)
TATAATGCTTCAAAGTCTAATTTTGATTTAACT
>Locus:SA1527_1:1745421-1745546(+)
ATACTTCGTCAAACATTTGGCATATCACGAGAGCGCTCGCTACTTTGTCGTTTTGACTATGCATGTTCACTTCTATTTTGGCGAAGTTTCTTCCGACGTCTAGTATGCCAAAGCGCACTGTTATAT
>Locus:SA1563_1:1794687-1794725(+)
TTATTCAAAAAATGCTTGTCCAATTTCATAGCTGTCATT
>Locus:SA1583_1:1821812-1821907(+)
TACACAGCAATAATTGCGTTTAAACTATTTTGCATTGCTGTTGCTCTACTTGCAATGGCATCACTGATGAAATTCAACAACTCTACTTTCTCTTGT
>Locus:SA1649_1:1882993-1883028(+)
CTATCGTGTCATGTAATCTTGCATCCGATCTTGCAA
>Locus:SA1678_1:1924626-1924670(+)
ATTTATCTTGGCATTCTTTACAAACTCCATAAATTTCCATTCGAT
>Locus:SA1710_1:1956351-1956292(-)
ACTTGTACGTTTACCATTTGCTGTTTCAAAATCAAGTGCAACAAACGCATCTTGTATCAT
>Locus:SA1712_1:1958233-1958280(+)
ATTGAGTCGGCTTTTGATGATACAAATAAATACTATCTTCATCTTGTT
>Locus:SA1746_1:1998534-1998578(+)
TCATCGACTGCCTCCTTTAAATTTTCTAGTATTTATTTTATTGAG
>Locus:SAS058_1:2005801-2005721(-)
TTCACTTTCTCTATTATTAATTTCTTGACTTCTTTTAAAGATATTATTACTTTTACATTCTTTAGTTGTTTTAAATTTCAC
>Locus:SA1781_1:2032778-2032828(+)
TACTTTTTAATATCGTTATTTATTCGCTTCAATTCAATCCTGTATTCTTCT
>Locus:SAS062_1:2032977-2033063(+)
TCACTCACTTACCTCCGCTCGAAAGACGTAATCACTCGGCGCCTCTACATCATCATTAGCTGTCATCATAATATATACTTGCTCAGT
>Locus:SA1825_1:2064542-2064628(+)
GGTGTTCGGTGGGTAAATGATACGTCTCTTTTTCTGCGATACTTTGCATTTCTACACCTCTTTCTTTTAATTATTTCATACCTAAAT
>Locus:SA1884_1:2135687-2135833(+)
ATATTTTCATCTTTTATTCTTAGTAATTCTAAGGTATCATTACACATAGGCGCACTTGTCTCCTTTAGTTTGGGTTTGGTCACTTTAAATTATAGAGGCAATTGCGCTTTTTGTGTATTAAAAAAAGCAGGAAGTTTTACCTTCCCA
>Locus:SA1906_1:2157033-2157077(+)
TTATTCAAGCGCTGCGGAACCACCAACAATTTCAGTAATTTGTTG
>Locus:SA1913_1:2162159-2162266(+)
TGTCAATTCTATTCAAATTGTTGTAAAAAAATAAGCATAGTTAGACACAATTTAGACACAATTAGACAAAAAGTCTATTTTCCTCAGAAATCGCTTGGTTTTTCAGTG
>Locus:SA1943_1:2192162-2192278(+)
TTTTTCTTTATGCGGTTATTCAAATATGCAATTATGCAATTTTTAATCCTATCCTTACTTCTTTTCAAAAACTACCATATATCATTAGTCATGTTTGACTTTGACTATACGTGTGTA
>Locus:SAS072_1:2207555-2207454(-)
TCAACTTTATCTTTTTCTAGGGAGGCCGGAAATACAAGGTTTTACTTGAAATTTAAAACCATCAGCGAATTATTTAAATCTACGATTTATTCGACCACTTGT
>Locus:SA2018_1:2290920-2290973(+)
AGTCATTTTGTAATGATTTTTTGCGATGTATTTTTATATCGTTGCCAAAGTCTT
>Locus:SA2020_1:2292522-2292572(+)
TTATTTTTCATGTTGCCACTCCTTATACAAGCTTACAAATGCTTCTTCAGT
>Locus:SA2020_2:2292523-2292585(+)
TATTTTTCATGTTGCCACTCCTTATACAAGCTTACAAATGCTTCTTCAGTTAAGGCAATATCT
>Locus:SA2025_1:2296543-2296611(+)
TTATTTTTTCTTGTTAGCTACCGTTTTAACTGGTCCTTTACGAGTACGCGCGTTGTTTTTCGTTTTTTG
>Locus:SA2095_1:2355330-2355401(+)
ATTTTAAATATTTTTCTAAATCAAGCTTATCTAAACCAATTTCTTCAACTGTTAAGCCTTCCTCAAAGAAGT
>Locus:SA2171_1:2440266-2440201(-)
ACAATACATACAATTAACATGATGGCGATTAAACTAATACCAAGACCAAAACCTTTTTTCTTTTTC
>Locus:SA2199_1:2468058-2468026(-)
GAACTCATCCGAAGTCAACGTTACAAAGTTCAT
>Locus:SA2206_1:2477473-2477366(-)
AATCAGCGGTTCTTTTTAATCACGGTTTATTACGAAAATTATTTAAAAAATGATGTAAAACTAGAGAAGATATTTTTGATTGATTATTTCCAGAATGATAATAAATTA
>Locus:SA2231_1:2505453-2505533(+)
TTATTTAATTGGATTCATGCCGTCTTTCCAAGTTTTATAAATCAGAGTACCACCTTGCGCTTTAAACTTCTCATTGCTTAC
>Locus:SA2267_1:2544126-2544055(-)
CTTCGAATCGAAAATCAAATGCGGTTCTTTTACTTTCTGCTCTTAATGCTAAAACACGCTCATGATATGTCA
>Locus:SA2285_1:2562485-2562523(+)
AAATCCGGATTAAATTTACGTTCTTTCTTGAATGGAATC
>Locus:SA2365_1:2655171-2655136(-)
CCTTTATTGCCTCCTGTGATTAACACAATTTTAGTC
>Locus:SA2383_1:2671341-2671394(+)
ATTTTGTCCAGACAACCCCCATTGCCCAACCCATTTTATGGAATTGGCATCCAG
>Locus:SA2396_1:2684388-2684344(-)
AGCCGGATCCTCTTTTCGTGCTATTTTATTGAAAAAACTTCCCAT
>Locus:SA2405_1:2694223-2694285(+)
AAAAAGTCTGGCACCAATACAATAGATGCCAGACTAAGAGTCTACTATATAAATTTATTTAGC
>Locus:SA2422_1:2717418-2717504(+)
TTAATCATTCACCATCCATGTTATAGCACGCTTAATCGCTTGGTCCCAATATGCATAATCATGATCTCCTGGTCCATCTTCAAATTG
>Locus:SA2445_1:2752349-2752381(+)
TACGTGGCATCATTTTCACCTTCTATTAACTCA
>Locus:SA0016_1:22538-22519(-)
CGATAACATCTGACTGTTCT
>Locus:SA0087_1:97430-97411(-)
CGTTTGAATTCACATGATTT
>Locus:SA0146_1:168858-168839(-)
AAAAGATCCATCATCTCTGT
>Locus:SA0147_1:169667-169648(-)
CGGTTCTAAAATGTAATAAC
>Locus:SA0163_1:188314-188295(-)
ACATTGATTTATGTCCCAGC
>Locus:SA0205_1:244099-244080(-)
CTTAATTTTTTAGACTGCGG
>Locus:SA0212_1:252287-252268(-)
TGATTTAAGGTGTGAAATTT
>Locus:SA0277_1:337049-337030(-)
GCATGCTTTTTAATATCTTT
>Locus:SA0360_1:418086-418067(-)
ATGATCCAATAATACCTGCG
>Locus:SA0380_1:439388-439407(+)
AACCCCCAAACACCAATACT
>Locus:SA0421_1:483124-483105(-)
CGTTTCGTACAATGCTTGTA
>Locus:SA0428_1:488347-488366(+)
GCCAATATAAATACAGCATT
>Locus:SA0453_1:524315-524296(-)
TAGCCATCATTTCTTTTAAA
>Locus:SA0483_1:562748-562729(-)
TGCTTCTTCTTGTGCATGTG
>Locus:SA0497_1:578256-578237(-)
CATTTTATAATTCCTCCATT
>Locus:SA0502_1:587159-587140(-)
GTAACTTGATCTTTCTTTAA
>Locus:SA0521_2:613049-613030(-)
CGATTTGAAATCATACCCTT
>Locus:SA0521_1:613132-613113(-)
TCCCTAGACCAAAAATCAAT
>Locus:SA0539_1:633069-633050(-)
CTGCTTGTACTAATTCTTGC
>Locus:SA0573_1:666328-666347(+)
CAAATTGCGCTAAACAAAAT
>Locus:SA0581_1:673224-673205(-)
TAAGTATAAATATTTAGAAA
>Locus:SA0583_1:675150-675131(-)
TTCCAAAAATAATGAGTGAA
>Locus:SA0587_1:680694-680713(+)
GTTGCATCAACATCAATTCA
>Locus:SA0650_1:744763-744744(-)
TCTTAATAAAATTCATAAGA
>Locus:SA0692_1:791156-791175(+)
TAATGTTTTGACTATGTTGT
>Locus:SA0693_1:791488-791507(+)
CATAGACAAAGCTCCTTAAC
>Locus:SA0707_1:806109-806090(-)
AGTCACTATGTTTCATTCAA
>Locus:SA0722_1:826176-826157(-)
TTTCATCGACGTCTATTCTA
>Locus:SA0759_1:865274-865255(-)
TCTAAAAACTTTGCTGCCTT
>Locus:SA0777_1:884119-884100(-)
TAATATCAAAATCATCTATG
>Locus:SA0780_1:886763-886744(-)
TTTTATCACCTTTGTCAGCT
>Locus:SA0800_1:904966-904947(-)
ACATAATCTCCACCTTTTGC
>Locus:SA0860_1:975724-975743(+)
TACGAGGTCTTTAATTTATT
>Locus:SA0875_1:990864-990883(+)
ATTTTTATGATTAGCGTAAT
>Locus:SA0915_1:1040512-1040531(+)
GCATAGAACATTGATTTATG
>Locus:SA0943_1:1070153-1070134(-)
TTTTATCCACTTGCTTTAAA
>Locus:SA0967_1:1097963-1097944(-)
TTAAAAATCCAACTAAAAAT
>Locus:SA0992_1:1124683-1124664(-)
CTACTAGTTGTACACCAGAT
>Locus:SA1023_1:1157724-1157705(-)
ATACTATTATAAACTTGTTC
>Locus:SA1042_1:1178677-1178658(-)
TAGTCCTGTTAAGAATGGTA
>Locus:SA1055_1:1193343-1193324(-)
TCAAATTTATAGTCAACGCT
>Locus:SA1110_1:1260252-1260233(-)
CTTTATTAACAACAACACGA
>Locus:SA1126_1:1278504-1278485(-)
AAAACTGGTATTAACACTAC
>Locus:SA1131_1:1285241-1285222(-)
TTTTCTATTCATAGCCGTAG
>Locus:SA1153_1:1313066-1313047(-)
ATATAAAAATAGCATCGCTT
>Locus:SA1182_1:1346054-1346073(+)
AATTAAAACATAAAAAATAG
>Locus:SA1185_1:1352241-1352222(-)
TGATAAATTACACCCATCTT
>Locus:SA1209_1:1383081-1383062(-)
TATCAATAATAGTCTGGTCA
>Locus:SA1272_1:1475308-1475327(+)
CACGTCCTTCACCTTGTTTT
>Locus:SA1290_1:1496683-1496702(+)
GTAATTGAAGTACATCTTGA
>Locus:SA1305_1:1510691-1510710(+)
CAGGGCTTTTTAAGTAAAAT
>Locus:SAS047_1:1585545-1585564(+)
TTAAATTTAATTTTAATGAT
>Locus:SA1382_1:1588003-1588022(+)
CCGAACAAGTAATCATACTT
>Locus:SA1394_1:1600480-1600461(-)
ACCATAATCCCATGTGTTTG
>Locus:SA1456_1:1660739-1660758(+)
CACATAATTAAAATTAATGA
>Locus:SA1471_1:1680039-1680058(+)
TGGTGTTAACTAGACAAAAT
>Locus:SA1487_1:1692640-1692659(+)
GGCTATTTTAGTTTTAGTTT
>Locus:SA1527_1:1745401-1745420(+)
ATTTTCTCTGCTAAGTTCCT
>Locus:SA1563_1:1794667-1794686(+)
ATTTTCACTACCTTCCTTAA
>Locus:SA1583_1:1821792-1821811(+)
TCTTTTTATGCTATTAAACT
>Locus:SA1649_1:1882973-1882992(+)
ACATAGCAACCAAACATTAC
>Locus:SA1678_1:1924606-1924625(+)
CATACTACCAAAGTTAAATT
>Locus:SA1710_1:1956371-1956352(-)
ACCATTCCGACAGAACAAAT
>Locus:SA1712_1:1958213-1958232(+)
TTATCATATTAAAATTTATT
>Locus:SA1746_1:1998514-1998533(+)
TTTTGTAATATGTTCTAATT
>Locus:SAS058_1:2005821-2005802(-)
ATGCCCCATAAACAACCCTT
>Locus:SA1781_1:2032758-2032777(+)
ATACCTCCGATAATATAAAT
>Locus:SAS062_1:2032957-2032976(+)
AATAGTCATAGTAATCCACA
>Locus:SA1825_1:2064522-2064541(+)
TATCACATTGAAAACTTGCA
>Locus:SA1884_1:2135667-2135686(+)
TTTCTTGGTTTATATATTTT
>Locus:SA1906_1:2157013-2157032(+)
CTATTTTCCTCCTTTAAATA
>Locus:SA1913_1:2162139-2162158(+)
ATAATATAGGCGATTTGTGG
>Locus:SA1943_1:2192142-2192161(+)
TTATGGTTGATTACCCGTCA
>Locus:SAS072_1:2207575-2207556(-)
CTAATATTTTTGTTATTGAT
>Locus:SA2018_1:2290900-2290919(+)
GCTTTTTGTCAATGGCAATC
>Locus:SA2020_1:2292502-2292521(+)
AATATCGCCCTATAATCAAT
>Locus:SA2020_2:2292503-2292522(+)
ATATCGCCCTATAATCAATT
>Locus:SA2025_1:2296523-2296542(+)
AAATTTGCCTCCTTTACCTA
>Locus:SA2095_1:2355310-2355329(+)
CTATCTTCAAGCCATCATTT
>Locus:SA2171_1:2440286-2440267(-)
TCATCATCATGATTACTAAT
>Locus:SA2199_1:2468078-2468059(-)
TGCTTTGTTGTAAACGCATT
>Locus:SA2206_1:2477493-2477474(-)
GAACCACAGATTCGATTGAG
>Locus:SA2231_1:2505433-2505452(+)
TATATTAAACGGATAAATTA
>Locus:SA2267_1:2544146-2544127(-)
TTCTTCTTTGCTAAATAAAT
>Locus:SA2285_1:2562465-2562484(+)
CTTTTTCTGTCCCTGGTGCT
>Locus:SA2365_1:2655191-2655172(-)
CTGCACTTGCATAGCCTAAC
>Locus:SA2383_1:2671321-2671340(+)
CAAAGCCACAGCTTTAAGTT
>Locus:SA2396_1:2684408-2684389(-)
CCATCTTTATTTTGATAGAT
>Locus:SA2405_1:2694203-2694222(+)
TCTCATTTAGATAAAACGCA
>Locus:SA2422_1:2717398-2717417(+)
ACATATTTTCCAGGAAATAA
>Locus:SA2445_1:2752329-2752348(+)
AATTTGCAAAACTCTAAATT
>Locus:SA0032_1:40197-40268(+)
TTAGCTTTTTATTTGTTGAAAAAAGCTAATCAAATTGTTGTCGGGATCAATTACTGCAAAGTCTCGTTCATC
>Locus:SA0041_1:49815-49753(-)
GAGTACGCGAAATATTATGATGGTTATAAATTTCCCTTAGCACTCTTTTTTCATTATCATTTA
>Locus:SA0049_1:56859-56915(+)
CTAATTGAGAGAAGTTTCTATAGAATTTTTCATATACTTAACGAGTGCTTTCACCTT
>Locus:SA0052_1:60065-60118(+)
TCATTTCTTATGCTCCTTTCTCTCGAGGTATTTATTAAACTCATTTTTCATATC
>Locus:SA0071_1:80953-80882(-)
TCTGGAAATAATACTTGTCCAAGCGCTGTGACAGTCAGCGGGAAGATAAATCCGCATAAAACAAACATAATC
>Locus:SA0145_1:168139-168095(-)
TTTTCATATACAAATAGTGTTGTTGTCGTATTTTCCTTTTTTGAC
>Locus:SA0191_1:226134-226090(-)
ACTAATAATACACAAATAACAATTAGCCATTTCCTTTTACGCCTC
>Locus:SA0257_1:311940-311975(+)
TTAGTCCTCTTTTTTAGCGACAAAAGTAATATAATT
>Locus:SA0269_1:324079-324162(+)
TATTTAGATGCCTTTTTTAAAATTGATTCAAACATTTTGCCGCCATTTTTTTCGATTTCTTTTTCAAGTTTTTCACGGTCTTTT
>Locus:SA0310_1:367776-367808(+)
TACACCATTGTTATAGCGTTTAAGAAATCAACA
>Locus:SA0334_1:392951-393055(+)
AGTATCACAGCATTAATTCGTATAAGGTTAATGTGTTGGCGGTTTGCCTCGGCATGTGAACTTAACAATGAACATACTGAACTCAAAGAGCAATATGAGTGGCAA
>Locus:SA0469_1:543043-542972(-)
TTTAAAAACGATAAAAGTACCTCTTTCTATAACTTTATCATAGAAAGAGGTACTGAATATAATCGATTATTT
>Locus:SA0477_1:557653-557600(-)
TTTTGCATTTCAGCCATACCTCTTTTGACTCTGTCTGATCCAATAATTTTACTC
>Locus:SA0480_1:560667-560629(-)
TTTGATGTATTGTTCTATGATGTCAGACATATTGTGCAT
>Locus:SA0491_1:574266-574165(-)
ATATTGTTACATTCAAAATTTCAAGATGACGGAAATGTCATTTCTTATGATGTCCTCTTCGTATTTTTTCAAATTCTGCAAGGATTTCAGAAGATAACGGAA
>Locus:SA0500_1:579704-579621(-)
AGTTTGGTAATTCTAATACTTCTGAAATTCTCGCGTAGTTTCTACGTTTACGATGTCTTCCATATTGGACAACTTGACCTGCCA
>Locus:SA0502_1:587135-587070(-)
TTAAGCGTTTCTTTAAGACCAACTACAAAATGTTGTTTGTTAAAGCGTGCAACTTTTTCCTTAGAC
>Locus:SA0527_1:622150-622118(-)
CTTGTTTTTTCGATCCTAAGTTTAATACTTTCA
>Locus:SA0531_1:625436-625398(-)
TTTGCATCCACCATGTTAATATTCTCTTTATTAAAATCC
>Locus:SA0557_1:650737-650612(-)
CGAACAACATCTTTTCCTTGTTCTTCATCTAAGTTCGGATATAAATTATGCCCACCTACTGCGTTCGTCCCAAGTGCGATTGGAAACACTTCAACATCAGATTTACCTAAGTTTACAAATTGCTTC
>Locus:SA0577_1:669440-669396(-)
TTTAACAATATCATCATTAAATTTAATCGCTTCTACTTTATTCAT
>Locus:SA0593_1:685897-685983(+)
TTATTTAATAACGAAGCGGGCCTCATCGAGTTTGTTTCTAAATTCTTTTTGTTCGGCTTTGGATTTCTTTTTAAAATCGTTAAGGAA
>Locus:SA0595_1:688624-688583(-)
TATCTGCTTTATCTTCTCTATATGTTGGTACATATAATACCA
>Locus:SA0637_1:730040-730075(+)
TTATGCCTCTGTATTGTTTTCTTTATTTTGTTGAGA
>Locus:SA0638_1:730808-730939(+)
AAGTATTTCAGATGTTTTTTAAAAGAAGACAATAAAAACTGCCAATCAAGTGGTTCCTTAATTGACAGTCTATATTTTAAAAGGAAATTAAATACCTTTACCAATGCCAAATCCGAAGTAAAGTATAGCAAT
>Locus:SA0712_1:812684-812643(-)
TTAAAGTTAATCTTAGCGATCTTCATCTTGATGTTTATGAAA
>Locus:SA0738_1:845017-845067(+)
TATGTTTATTTTTATTTTAGGATGCTATTTATCAACTCAACATATAACTCA
>Locus:SA0742_1:848535-848485(-)
CGCCAATCGATTTTTTCCGAATTGCGTGTTTTTCTTTTTTCTTCATATTCA
>Locus:SA0800_1:904973-904911(-)
ATTAAAAACATAATCTCCACCTTTTGCCATGTTAGAGAGACAAAATTCTACGATCGGATTCAT
>Locus:SA0812_1:915305-915340(+)
TATTCGTTCTCTCCAATCGAAATAATAATTGTCATG
>Locus:SA0820_1:924771-924833(+)
TACTTAATGACTTCTTTATATTTATCAGCGAAATTTGTAAAGACACCATCAACGCCATATTTA
>Locus:SA0841_1:954067-953981(-)
GCAGATACCTCATTACTTGTCACAGTAGCGCCAGTCGTTGCGATCATGCCCAGTGCCAAAGTTACAGTTATAAATGATTTTAATTTC
>Locus:SA0873_1:989165-989094(-)
CATATCTTTTACGGTAAGAATCCACCGCTTCTTGAAATGACTTTGATGGAATTAATGCTAATCCTAAAATCA
>Locus:SA0886_1:1007392-1007339(-)
AATATAGCAATCAGAATGAAGGTTGTAACATCAAGTATTAATTTGAACCATTTC
>Locus:SA1027_1:1162945-1162913(-)
ATTCTTGTTGATCGTTCTTCGTTTTATCATCCA
>Locus:SA1048_1:1187203-1187108(-)
ATCGGTGATTTAATACCTGAACTCCATGTATATAAATCATTTGGTGATAATGTTACAGCTTCAATATCTAATAATGATTTTGCAATTTCTTTAGCC
>Locus:SA1067_1:1207311-1207364(+)
TTTACGACCTGTTACGAAACATTGTTTACCCATATGAGTACCTCCTTTAATAAA
>Locus:SA1074_1:1215567-1215451(-)
TCCCCCGCAAAGTTGACTAGGTCAGACAATTCTCCATTGGATGACCAGTCAACCACTGCGTCAATGAGCTTTAGCTCAAATATATTACATGTACATTCCACCATTTACATGGATTGT
>Locus:SA1080_1:1222369-1222307(-)
TACCCTTACCACGCATTTTTTGCATCGTCGCTTGCAGGCGTTCTGATAAGCCTTCAAATGCCA
>Locus:SA1106_1:1253670-1253575(-)
ATAAGCATCAGATTTCTTTCAGCTTTTTCCTACTCTTATAATTCATTCGATCTTAATTATTTTAAGTTATCATATTTATTTGTAATGACAGTCATT
>Locus:SA1140_1:1296737-1296591(-)
AGGATTAAGATTGCAGTTCCTAGGAATTCTGCTAAATATACATTCATATTAAATGTCCTCCCAAAAAGACAAAGAGATTCCTACACTAGCAGTTTGGCTCGTAGAAATCTCCCGTCTCTATTCTATGTATTAACTTTTATTATATTT
>Locus:SA1194_1:1366337-1366405(+)
TTATTGCTTATTTTTGTATTCTTGGCGTATTTTTTGTTCTTCTGCATAGCGCTCTGGATTTTTCTTATA
>Locus:SA1233_1:1408209-1408247(+)
CACACTTTAAACAAGCATCATGAAATTAGATTTTATGCT
>Locus:SA1386_1:1591111-1591206(+)
TATTGTTGCATAACCTTATTTTTTAATTCTGGGTCAAATTGCTGTTGTTTTAACATTTCAATTTCAAGTTTATATGGCGGTTTTTTATTTTTCTTA
>Locus:SA1387_1:1592010-1592069(+)
CTAACCTTTTTTGTTTTGCTTACGTTTTTGTCTATTTTGCTGCTTACTAAATTGTTTACG
>Locus:SA1452_1:1657339-1657377(+)
TATTTTTTAAGTTTATCAATTGCATCAGTTATTTTGTTT
>Locus:SA1453_1:1657622-1657657(+)
AAATATAAAACATGTATCCGTCTAAATCTTCACTTG
>Locus:SA1476_1:1682990-1683037(+)
ATTGATAAGCATTTTCGGGTTTTAGTTGTAAATTTTGCCCTAATTCAT
>Locus:SA1479_1:1684669-1684734(+)
TATTTTGTCCAGACAACCCCCATTGCCCAACCCATTTTATGGAATTGGCATCCAGGCAACAACTTT
>Locus:SA1527_1:1745327-1745422(+)
AAGAATTTCGAAAAGAAATTCTACAAACAATGTAAGTTGGGCTCCAACGTTTGTGCGAAATCTATCTTATGCCTATTTTCTCTGCTAAGTTCCTAT
>Locus:SA1601_1:1838391-1838350(-)
AAAGAGGTTTTGGCAACACGACGACAAAAATTGTCGATGCAT
>Locus:SAS053_1:1908045-1908113(+)
ACTGACTGTCTTCTTCAGAATTTTTTTCTTGATCATTTTGATCAGAGATTTGTTCCATTTCTTTACCTA
>Locus:SA1713_1:1958932-1959003(+)
TATTTCAAATTGAATAATGCCACTGTCTCAACATGTGTTGTTTGTGGAAACATATCTACCGGTGTTACCTCT
>Locus:SA1727_1:1978021-1978122(+)
TCAATACGTTTTACCGGCATATACCCTTGCATTTTCATTCGTGACAAACAATCAGCAATTGTTTCATTCTCATTTACTTTGAATTTCATGTTCTACTACACT
>Locus:SA1728_1:1978963-1979049(+)
TTAGGATTTTGGCCACGTGTATCTTGTATATGCAAGTTCACGTTTGTGTGCATTTCGTATATAATGATTTTCAATTACTTTTTGTTC
>Locus:SA1776_1:2028465-2028545(+)
TTAATCTCCGCTTTCATCTTCATCACCACCTTTCAAAGTGTTTTCATCTTTTTCTTTTTCATCATTTTCACCACTGTTAGC
>Locus:SA1825_1:2064542-2064628(+)
GGTGTTCGGTGGGTAAATGATACGTCTCTTTTTCTGCGATACTTTGCATTTCTACACCTCTTTCTTTTAATTATTTCATACCTAAAT
>Locus:SA1847_1:2085161-2085193(+)
CTAAATATTAACATCTACTGTGACGCTATATGG
>Locus:SA1847_2:2086008-2086115(+)
AATTTTTCACTTGTTTTTTTACTGACAGATCCATTATTTAAAAATCTAGATACTGTGCTTTTTGAAACGCCTGCCAATTTGGCAATATCAGATATATTTTTCATACTT
>Locus:SA1861_1:2101509-2101468(-)
AGCGTCCGTTTTTACGTCTTGATCATAATAAACTGTTGTCAT
>Locus:SA1905_1:2155599-2155649(+)
TTATACTTCAACACCCATATCTTTAGCTTTTGCAATAACATCATCCATGCT
>Locus:SA1910_1:2160719-2160799(+)
TATCCAGCAAATGTCATGAATGCAATTACTACACCGATGATAGGTAATGCCTCAACTAAACCTACACCAATGAACATGATA
>Locus:SA1914_1:2163394-2163471(+)
TATTTAGTACCAAACAATCTATCTCCAGCGTCGCCTAACCCTGGTGTGATATATGCTTTATCATTTAGCTTTTCATCA
>Locus:SA1916_1:2165315-2165347(+)
TTATTTGTATTTAGCACGTTCGCCACCAATCTT
>Locus:SA1951_1:2200263-2200195(-)
TTCAATATTTCTTTTACATGCTTTTTAGAAGTAATAAAATTTTGCGTGTCTTTAGGGTTTTTCTGGTTC
>Locus:SA1977_1:2245962-2245994(+)
ATTTCATTCTTCGTAATAATATTAAGAAGTATG
>Locus:SA1998_1:2269393-2269473(+)
TTAGTCGACTACTTCAATATATGTTTTAATCGTTTCTACTTTTTCTTCATCTTCATAGTCCATGACCACTGCAGTCAATTC
>Locus:SA2021_1:2294163-2294213(+)
ACAATAACTGAATTCTTATCCTCCACTTGTCTCTCTCCTTTACGATTCGTG
>Locus:SA2022_1:2294712-2294765(+)
ATTTATATAAATTCTTATACTAATTCGATAATTACTGATTCAGCACCGTCACCG
>Locus:SA2033_1:2301008-2301040(+)
TATTTACCAGTTTTACCTTCTTTACGGCGAACG
>Locus:SA2058_1:2322844-2322812(-)
ATAATTATAAATAGACTTAAAATAATTGTTCTC
>Locus:SA2118_1:2381698-2381745(+)
TTAATCAGGAGTCGTATAATATTTTTCATAAACAATCATTGCTACTGT
>Locus:SA2126_1:2391263-2391228(-)
TGCCCATTGAAAACCAGAAATTTTATTGTTCTTCAT
>Locus:SA2209_1:2480423-2480373(-)
AATAATGCCATAGATGTAGCAACGGATGATTTGACTAATTTATTCATTTTC
>Locus:SA2217_1:2488916-2488960(+)
TTAATTATGTCCAGTATTGATTCCCCAATCTTTTGTATGCATGTG
>Locus:SA2276_1:2551583-2551654(+)
ACTAACATTCATTTTTCGGTTTACATTAATTTGTTATATAGCGATATATATCATCTCTTACAGCTTTATCGA
>Locus:SA2289_1:2566741-2566803(+)
TGGGTATATAATTTAAAGAACTATTTTAAATTACAACTTTTAGAGTTTTTATTATTAGGCGGC
>Locus:SA2316_1:2600803-2600910(+)
TTGGTGCCTCACACCAAACAAAAAAACAGTCTCGCAATCAAGACTGTTTTCCACTCAATATATTCATCCATTAGCGTAATGGATTATTTGACTTCTGTAGCTACAAAG
>Locus:SA2330_1:2615001-2615033(+)
AGCCTAAACGATCTTTCAAAAATTCTATCCATT
>Locus:SA2330_2:2615001-2615033(+)
AGCCTAAACGATCTTTCAAAAATTCTATCCATT
>Locus:SA2340_1:2629086-2628979(-)
ACGATAGTAGTACACGAATTCATTAACGTGTACACTATCGTTTTTATTATGAATGTTGGTAACGCTCATGAGTTTCTCATCTACTATTTAATCTTAATATTGATTAAT
>Locus:SA2347_1:2636628-2636660(+)
ATTCATATAAATATGCTAGTTCTGTTAATCTTA
>Locus:SA2349_1:2639728-2639778(+)
CTATATTCTATGATATTTACTATTTATTTCATGAAACAACTTTGCCTTTTT
>Locus:SA2350_1:2640628-2640672(+)
TTATTGTTCTTTAGATATAGAATATTGACGACCTTTCCATTCAAC
>Locus:SA2355_1:2647815-2647871(+)
ATAAGACCTATTATATTCAATTATGTTTATAGCCATTTTTATCTCCTTTTTCATTTA
>Locus:SA2385_1:2673392-2673433(+)
CTAATTGAGAGAAGTTTCTATAGAATTTTTCATATACTTAAC
>Locus:SA2406_1:2696248-2696376(+)
TATTTGCTAAACCAATTCACTAATTGTGGATTTGTATTTGTTAAAATGTGTTTTGAAACAAGGTACTCTTCTAAGCCTTCTTTGCCTAATTCTCTACCGATACCTGATTGTTTGTATCCACCCCATGGC
>Locus:SA2413_1:2705953-2706063(+)
TATTTAACACCAATCGCTAATAAACATCACGTTGATAGCGTTGTTGTTGTTTCATTTGTCGCAATAATAACTCTGCTTCTTCTTGAGAAATATGACGTTCTTTTACCAATA
>Locus:SA2429_1:2727186-2727239(+)
TATTTAAATAATTTTGCATATACGTATTCTGCCATATCATTTGAGGCAGTTAAG
>Locus:SA2433_1:2731470-2731438(-)
AAAACTGGAGTAGTTTTAAGTGTCTATCAAGCA
>Locus:SA0032_1:40177-40196(+)
GAACAGATTAATAATAGATT
>Locus:SA0041_1:49835-49816(-)
CTCAAGATTTTTAGATATTT
>Locus:SA0049_1:56839-56858(+)
GTTATTGCAATAAAATTAGC
>Locus:SA0052_1:60045-60064(+)
TTTCCTTTTACTAGAAGCAT
>Locus:SA0071_1:80973-80954(-)
CTAAACTGCCGTTTGCTTGT
>Locus:SA0145_1:168159-168140(-)
CACTAATTGTTGATTTTGGT
>Locus:SA0191_1:226154-226135(-)
TTTGTGATATCGTAATCAAT
>Locus:SA0257_1:311920-311939(+)
TACAGTTAGTGGCATTATAT
>Locus:SA0269_1:324059-324078(+)
TCTTATTTTTATATTTTAGT
>Locus:SA0310_1:367756-367775(+)
TTTTTAAAATAATGATATAT
>Locus:SA0334_1:392931-392950(+)
TGTGATGTTGCTGCATTGTG
>Locus:SA0469_1:543063-543044(-)
CTTAAAATCTAATACGTATT
>Locus:SA0477_1:557673-557654(-)
CATCCATAATAACGCCGCCT
>Locus:SA0480_1:560687-560668(-)
TTCGACTCTTCAAATAAACG
>Locus:SA0491_1:574286-574267(-)
TAAAATTTAAGGTTAGTTTA
>Locus:SA0500_1:579724-579705(-)
TTTAGTTTGAATTTCTATTA
>Locus:SA0502_1:587155-587136(-)
CTTGATCTTTCTTTAACGCT
>Locus:SA0527_1:622170-622151(-)
ACATGCAACATAGAATGATG
>Locus:SA0531_1:625456-625437(-)
CAACGGTTTTTTTAGCTTTC
>Locus:SA0557_1:650757-650738(-)
TACCATGATTAATGGCTTGA
>Locus:SA0577_1:669460-669441(-)
ATCTTGAGCGCTTCATACAT
>Locus:SA0593_1:685877-685896(+)
AGATTCTCGGTTTTTTCGGT
>Locus:SA0595_1:688644-688625(-)
AGCTTTATCAATAGCCCTAT
>Locus:SA0637_1:730020-730039(+)
AATAATAATATGTGTCACAA
>Locus:SA0638_1:730788-730807(+)
GATAGTAGTGAATCACTATT
>Locus:SA0712_1:812704-812685(-)
AATTTGTTTGAAACATTATT
>Locus:SA0738_1:844997-845016(+)
TCCTTCATAGCTAATCTTAG
>Locus:SA0742_1:848555-848536(-)
ACCTACAAGCACTGAAGCCA
>Locus:SA0800_1:904993-904974(-)
TCTGGGTCATTTTCCAGTTG
>Locus:SA0812_1:915285-915304(+)
AAAATCATAATAATTTCCAC
>Locus:SA0820_1:924751-924770(+)
GTTTTCTAGTTTAACAATAC
>Locus:SA0841_1:954087-954068(-)
GTAGTTTGTCCTTTTCTGCT
>Locus:SA0873_1:989185-989166(-)
AATTCGTGAATACTGTTTAT
>Locus:SA0886_1:1007412-1007393(-)
TATATGTATAAACAAATAAC
>Locus:SA1027_1:1162965-1162946(-)
TTCATCTTTATCTTCATTTG
>Locus:SA1048_1:1187223-1187204(-)
TAACACGGTTATCACAGTAA
>Locus:SA1067_1:1207291-1207310(+)
CGTCTGTTACCAGTCGAAGC
>Locus:SA1074_1:1215587-1215568(-)
TATCTAGGTTGCTTAGAATT
>Locus:SA1080_1:1222389-1222370(-)
TATATCAGCTTCAGTAAGTT
>Locus:SA1106_1:1253690-1253671(-)
AAAAATAATAAGAGCAGGAC
>Locus:SA1140_1:1296757-1296738(-)
CACAAACGCCACCACCAAAA
>Locus:SA1194_1:1366317-1366336(+)
AGTTTCATCAAGTATAAATG
>Locus:SA1233_1:1408189-1408208(+)
TTAAAGCATCATATACATAC
>Locus:SA1386_1:1591091-1591110(+)
TGAAGAGAGCATTATCATTT
>Locus:SA1387_1:1591990-1592009(+)
CCTAATAACATAAAACACAC
>Locus:SA1452_1:1657319-1657338(+)
TTGATTAGTTTAATTGAACT
>Locus:SA1453_1:1657602-1657621(+)
AGTATAGTATTTATACGATT
>Locus:SA1476_1:1682970-1682989(+)
TTCTTATGCAATAATTTCCT
>Locus:SA1479_1:1684649-1684668(+)
TCAAAGCCACAGCTTTAAGT
>Locus:SA1527_1:1745307-1745326(+)
TGGGGTGGGGCCCCAACACA
>Locus:SA1601_1:1838411-1838392(-)
AGAAGTAGTTTGAATTTAAA
>Locus:SAS053_1:1908025-1908044(+)
TTACACAATTATAATACTTT
>Locus:SA1713_1:1958912-1958931(+)
TTATCTCAAATCATGTGCGC
>Locus:SA1727_1:1978001-1978020(+)
GCTCTTGAAACACGGGTTTT
>Locus:SA1728_1:1978943-1978962(+)
CGTTAGAAGAAAAAATTAAA
>Locus:SA1776_1:2028445-2028464(+)
CGTTGGAAACGATGACGCCT
>Locus:SA1825_1:2064522-2064541(+)
TATCACATTGAAAACTTGCA
>Locus:SA1847_1:2085141-2085160(+)
TGTTTTAAAAAATACAGCGT
>Locus:SA1847_2:2085988-2086007(+)
GTTCTGCTATAATTCTTGTT
>Locus:SA1861_1:2101529-2101510(-)
GCAATTTTTTTGCCTTGTAA
>Locus:SA1905_1:2155579-2155598(+)
TTATCCATTCCTCCTAATTG
>Locus:SA1910_1:2160699-2160718(+)
GACCTCTTTTATCTGTTAAT
>Locus:SA1914_1:2163374-2163393(+)
CTACTTATCTCCGATTCTTC
>Locus:SA1916_1:2165295-2165314(+)
TCCCCTTCTTTCAAAAAAAC
>Locus:SA1951_1:2200283-2200264(-)
GTTTACTGATATTCGTGTGA
>Locus:SA1977_1:2245942-2245961(+)
ACTCTAATCATATGTTAGTT
>Locus:SA1998_1:2269373-2269392(+)
AATGCAGTTATACTTTTAAT
>Locus:SA2021_1:2294143-2294162(+)
GAAATGAAACATTTTTAAAT
>Locus:SA2022_1:2294692-2294711(+)
TATATAAAAGTAGTTAGTGT
>Locus:SA2033_1:2300988-2301007(+)
TTTCTTTAGAGTTTATCTAT
>Locus:SA2058_1:2322864-2322845(-)
TAATGATTGCAACGATGTTC
>Locus:SA2118_1:2381678-2381697(+)
CTTAGTACGTCAATCATAAA
>Locus:SA2126_1:2391283-2391264(-)
AAGAAGACGAAAATCGTCAT
>Locus:SA2209_1:2480443-2480424(-)
TAGCAGTACCAGAAAGTAAT
>Locus:SA2217_1:2488896-2488915(+)
GACCTCCTTTTCTCATTAGT
>Locus:SA2276_1:2551563-2551582(+)
TGATGTTTAAATACATCTTT
>Locus:SA2289_1:2566721-2566740(+)
TGGTTCTCCACCAAATGTGG
>Locus:SA2316_1:2600783-2600802(+)
CCACCAATGACACGTCGTCA
>Locus:SA2330_1:2614981-2615000(+)
GAGTGCTTTATTAATATGTT
>Locus:SA2330_2:2614981-2615000(+)
GAGTGCTTTATTAATATGTT
>Locus:SA2340_1:2629106-2629087(-)
AAGCACGATAAAAATAAAAA
>Locus:SA2347_1:2636608-2636627(+)
ACATCACCCTTAACTTTATT
>Locus:SA2349_1:2639708-2639727(+)
AATCTTCATTATTCAACCAC
>Locus:SA2350_1:2640608-2640627(+)
TGAAATGCCATTACCTTGAT
>Locus:SA2355_1:2647795-2647814(+)
AACTCGATTAGCTCTTCCTT
>Locus:SA2385_1:2673372-2673391(+)
GTTATTGCAATAAAATTAGC
>Locus:SA2406_1:2696228-2696247(+)
CACTCACCTTATCTAATTTT
>Locus:SA2413_1:2705933-2705952(+)
TACATCATTACACCTTAAAA
>Locus:SA2429_1:2727166-2727185(+)
TTATTCATTTGATACATGTC
>Locus:SA2433_1:2731490-2731471(-)
CTTTGATGGATTTTTAATAA
>Locus:SA0048_1:56064-56002(-)
TTCTTTTACATGCTTTTTAGAAGTAATAAAATTTTGCGTGTCTTTAGGGTTTTTCTGGTTCAT
>Locus:SA0109_1:125544-125615(+)
TATAACTTTTTCACGGTTAATAATAAGTATATGAAGAATGGGGCACCAAAAGCAGCAATAAATACACCTGCT
>Locus:SA0111_1:127535-127588(+)
GTAAAACTCCTTAATTATTTTGATTGTTTTTCAATATTTAACTTTTCATATAAA
>Locus:SA0116_1:133807-133775(-)
TACGCTGCATGTTGTATTAATTCTTTATTTTGC
>Locus:SA0121_1:140210-140160(-)
AATGATTTTTCTACATTTTTTTCCATGTCTATTCCCCATTTATTTAATATT
>Locus:SAS005_1:188388-188468(+)
CTAGTCAGGGGCCCCAACACAGAGAATTTCGAAAAGAAATTCTACAGGCAATGCAAGTTGGGGTGTGGGCCCCAACAAAGA
>Locus:SA0181_1:212739-212795(+)
AACGACATTTTCAGCTGTATGTGGCGCATAATCCATCTTAAGTATACCTTCTTGCAG
>Locus:SA0235_1:285811-285767(-)
ATTCAATACAATTTCTCTGAGTATTTGCTGATTATCCCCGTTCAT
>Locus:SA0301_1:356044-355982(-)
GATTGTTCTCCCGTGCTTGCTGAACTTCTCGAGAATACTCAATATACTTTTGTAAATTTGCCA
>Locus:SA0302_1:356949-356917(-)
AATGCTATCCCTGTGATAGCGAATAAAATATTC
>Locus:SA0317_1:374649-374596(-)
ATAATTCGCATGCCAACAAACCCTGTACCACCGGTTACTAATACTTTATTATTC
>Locus:SA0355_1:413200-413271(+)
TCTTTTTCTTGCATACGAATTAAAATAACTCGCGAGACCTATAAGTCTCTTTCCTCACTAGATAGTTTATAC
>Locus:SA0392_1:452599-452549(-)
AAACCCTGGGAATCTCAACTCTGGCACATTTTTCTTTTGTGTATTACTCAT
>Locus:SA0435_1:502130-502002(-)
ATTTTCTTAAATGTTTTACTTTCGCACGTGCTTGCCAACTCGTTTCAGGATTATCATCAAAACTTTCTTCAATACTATTTAAAGATTTATCATAATCTAACTCTGTTAAAGTACTTAAATATATTTGCA
>Locus:SA0449_1:521225-521193(-)
CATCATTTAAATGGACATGTGTATCGATTAACA
>Locus:SA0468_1:540184-540089(-)
TACCTTGATAATCCTTTGTTAATTGTGCTCCCAATTCCTTACAGATATTTTGAATATCTTCTTCAGTTAACAATACTTCTTTCAAATCATTATGCA
>Locus:SA0472_1:545516-545409(-)
GCTTTCACTCTATTTATAGCTGTTTCAACATTATTAAATTTTCCACCATCTGAGAATGAATCAGGTGTGACGTTTAATATGCCCATAATTTTTGTTTTAGTCATGTTA
>Locus:SA0484_1:565661-565629(-)
GCCATACATTCAAAAATCACTTTTTTCTTGGCC
>Locus:SA0485_1:568145-568050(-)
ACTTCGCCATTTCATATACCTTTTAATATCTATTTTGTTTTCGTCAACTACAGTTTTTATAATGATACTGTATCTTCGATTTTTTTAGCAAAAACA
>Locus:SA0494_1:575423-575388(-)
TGCATACCAACGCTTTGCGCCAACTTCTTCAGACAT
>Locus:SA0496_1:577466-577362(-)
TCAGCCTGTAATTGTTTATATCATTTATTATTTGAAACTTGCAGTATCAATTTTAACTCCAGGACCCATTGTTGTAGTTACAGCAACAGATTTGAAGTATGTACC
>Locus:SA0530_1:624905-624855(-)
TTTAACAAATTTTATAATACTGTATTAATTTCTGATGGATCATTGATTATA
>Locus:SA0531_1:625464-625396(-)
GGTTGCAACAACGGTTTTTTTAGCTTTCTTTGCATCCACCATGTTAATATTCTCTTTATTAAAATCCAT
>Locus:SA0566_1:660129-660076(-)
CAGCCACTCAGGACAAGCATAAAAATCAAAATAAAAGCAATTAACGATTTCTTC
>Locus:SA0602_1:697398-697357(-)
CCCGTAACCAATTTTAACTTGTTGTCCATGCAAACGATTCAT
>Locus:SA0630_1:726137-726172(+)
ATAAAAATGTATGAGAATGTTTTTTCGAAATATTTC
>Locus:SA0744_1:853575-853531(-)
GTAGCAAATAGCGTGCTCATAGTTAAAACTAATAATTTCTTTTTC
>Locus:SA0764_1:870027-869989(-)
ACGTACAATTTCTGTTGTATTTCTAACTTGTTTATCCAT
>Locus:SA0768_1:874759-874673(-)
AATATTGACTGGTTCTGCAATAACCTGTTGCACCCTTTTTTTATCAGATTTTCCTTCAACAATTATCACTTTATTTACAATAGCCAT
>Locus:SA0781_1:888792-888754(-)
TTGTGCTTTTGTGGATTGCGGTCGATTATTTATATTGCA
>Locus:SA0798_1:903197-903165(-)
CTTGCACATATAACATCTGCCCCATATACTACC
>Locus:SA0840_1:953197-953153(-)
TTCATATGGTATATTATTTCCTTTAAATTCTGTGTTGATTTTCAT
>Locus:SA0889_1:1010351-1010383(+)
TATGAAAGTAACAACGGTAAACTGAAAAAAAGC
>Locus:SA0930_1:1056659-1056564(-)
TCCTTACAACTTTTAGTTGTTAGGGGATTTTATGCATGTGCTCGGCGCATGTATCCCTCTTTTACCTTACAACTTTTAGTTGTTAGGGGATTTTAT
>Locus:SA0933_1:1060588-1060481(-)
ACTTTACCAAAACCATGCTTTAAATTCAATTCGTTTAAAACCGGTTTCAGTAAAATTTGCAAATTGCAAAACTATTATAGCACCTACATGACATTTTTAATAACATTT
>Locus:SA0940_1:1066733-1066816(+)
TATTTATTGTTTGATTCTTTTTGTTCGTTTACCTTCATAATGACTGGTAAAATCATTGGTTTTCTAGCTGTTTTTTCAAATAAA
>Locus:SAS032_1:1088081-1088122(+)
TTAATCGAGCGGATAGTGTTGCGCACGTTGTTTAGGTGTGTC
>Locus:SA0998_1:1131741-1131655(-)
AATACCTATTACGTGGTAATCTGGAAATATTACTTTAAAGTCATTTATTTTCCCTTGATTATTCGATGCAATAACAATCTCTTTCAT
>Locus:SAS034_1:1133045-1133004(-)
TTAGAAATCCTTTTAAATATGTATACGATTCATGATTTTAAC
>Locus:SA1044_1:1180832-1180764(-)
CCATCAATTAAAATATCTGCTTGTTGTAATTCTCCATTTTGTAATACTTTACCGTTTTTAATTAATTTC
>Locus:SA1066_1:1206230-1206135(-)
AAAGCACCTCTATCAACGCCGCCCCATTTACCTTCATTACTTTTGGCCCAAATATCTTGCGGCAAGTGTCGATTAGAACATAATAAATTTATATGC
>Locus:SA1076_1:1216299-1216267(-)
ATTAACTATCTCACTTTTCTTTTGTTTAGACAT
>Locus:SA1107_1:1253913-1253872(-)
ATCAGCAAGCACTTTAAATTTTTGTTGCTCTGTCATTGCCAA
>Locus:SA1110_1:1260289-1260164(-)
TGTTTCTTTCCAGTAACATCCGCAAAGATTTCGCCTTCTTTATTAACAACAACACGAATCATATCTTTTTTGGGATGCATTTCATTTGAAAGAATACATTTTCGCATCGGAATTTTTTTCTTTTTC
>Locus:SA1115_1:1264751-1264719(-)
TTGTATAGGATGTGTCACTTCTATGACTTTCAT
>Locus:SA1117_1:1266478-1266443(-)
CCATTCAGTTTTAAAAACTTTCTTTTCTTGAGACAT
>Locus:SA1123_1:1276441-1276373(-)
CCATCAGTTAATAATTGTTTGACTATCTCAGAACCAATTGAACCAGAACCACCTAATACTAATGCTTTC
>Locus:SA1141_1:1297690-1297640(-)
ATCGCTCTTGAGCTTGTTGTTCCTTGGTCTATAGATAAAATATATTTTTCC
>Locus:SA1144_1:1302135-1302049(-)
ATACGCTTCGCGAGTTCTATGCTAAGCTCTGTTTTACCTGAAGCAGTTGGCCCCACAATTACTACAATAAAAGGCTTATTTTTATTC
>Locus:SA1144_2:1302087-1302049(-)
GGCCCCACAATTACTACAATAAAAGGCTTATTTTTATTC
>Locus:SA1145_1:1303314-1303198(-)
CATATGACTTTATTTCTATATCTATTTATCATACTTCAAACGTTATGTACACGAGTCATTAAATCGTGCCCATATGATTACAACTTATTCTTCACTTTCAGTAGATGCTTGACCTTC
>Locus:SAS040_1:1315893-1315777(-)
ATAGTAATATTTACTAATTTTAAATTTGTAGCTTCTTCAGAACTTAAAAAAGCATTAATGTTTTTTTCTAATAACTCTAAAGTCTCAGCTGTAAAAGTTTTAAGTTTAATTTGTTCC
>Locus:SA1168_1:1329822-1329953(+)
TTGATCATTCTGAATAATAACGAATGCATTAAAAAATGCAGTGACAATCTAACATTAATTGTTAAAATCACTGCAAGCATCTTGATTTTATTTAGCTGTTTGTGTCCAGTCATGCTTACCTCTGAAACGTTT
>Locus:SA1170_1:1332160-1332095(-)
TTTTCTCGGTCTGATACTGGATGCCCAAAAACACCAGTTAACTTTTTGTCTTGTTGTGACATAGTC
>Locus:SA1393_1:1599419-1599451(+)
TATTCTTTATATAATGCTACTAATAACTTAGCT
>Locus:SA1409_1:1613431-1613538(+)
ACTATCCAAATAAAAAGCCAAAGCCAATGTTCTATTGACTTTGACTTTTCAGATCATGACAACATTCTAATTGTATTGTTTAATTATTTTTTGTCGTCGTCTTTTACT
>Locus:SAS048_1:1618630-1618553(-)
CAGAGAAATTGGATTCCCAATTTCTACAGACAATGCAAGTTGGGGTGGGACAACGAAATAAATTTTGCGAAAATATCA
>Locus:SAS049_1:1657152-1657196(+)
TTATTTCTCTTTATCTTCATTTTCTTTTTTCTCTTCGTTATTCGA
>Locus:SA1480_1:1685910-1685764(-)
TTAGAAGTAATAAAATTTTGCGTGTCTTTAGGGTTTTTCTGGTTCATTATAACCTTCTCCTTACTGGTTCATTATAACCTTCTCCTTACTGGTTATAATGAACTGACATTAAGCGTTCATTATAACCAATTAATTTTGATTTGGTTG
>Locus:SA1484_1:1689928-1689978(+)
CATTTCTTATGCTCCTTTCTCTCGAGGTATTTATTAAACTCATTTTTCATA
>Locus:SA1518_1:1731079-1731126(+)
TTATTTTCTTTCTTCAAGCGGGATATACTTACGATTCGTTTCGCCAAT
>Locus:SA1519_1:1732611-1732549(-)
CACCGCCAATTGCAATTAATTGTATGTGGCGATTGCTCAGTTCCCTTTGTAATTTTTCAGCCA
>Locus:SA1520_1:1734258-1734293(+)
TATAGTACGTTTGCATATCCTTCAAAGATTTTACCT
>Locus:SA1642_1:1876310-1876360(+)
TCAGTGAGTATTAAGAAATACTTCCATTTTAATACTCTTAGAATCAACAAC
>Locus:SA1683_1:1931229-1931282(+)
TGGCTTAACAAATTGCAAATATCGTTTAATCATACAATCCCCCCTAATCTATTG
>Locus:SA1723_1:1973556-1973588(+)
TATTCATTTGTTTCAATATTCATACGATCTAAA
>Locus:SAS060_1:2012399-2012485(+)
CAACTTCACTTGCAGTATGCTTCCTGTCTTTTGAGCTGTGTAATACCATGTACGTACCTCTTTTCAATCAAAATAAAAAGCCAGTGC
>Locus:SA1769_1:2024846-2024881(+)
TTAATTTTCCTCCTTATAAAAAATGCCCTCGTAAAC
>Locus:SA1774_1:2026576-2026629(+)
TATAGTGTTTCTTCGGTACCTTCTAAAGCTGGCTTATGTCCTTTTAAATCTAAT
>Locus:SA1867_1:2115119-2115184(+)
TATTTCAATTGTCTTTTCATTCTTAATTTTCCATTGCAATGTCCGCAACGCATACGATTCGTATCA
>Locus:SA1874_1:2121761-2121832(+)
ACAAATTTTATATGCACTGACCATATTATTTTAACAATTCATTTGTTACAAAACGTTGATCACCATCATGAT
>Locus:SA1884_1:2134345-2134446(+)
CTCCACCAAATGTGGTGGGTATATAATTTAAAGAACTATTTTAAATTACAACTTTTAGAGTTTTTATTATTAGGCGGCCAGTCCATTATTGGGCTTGGTTGT
>Locus:SA1889_1:2142394-2142495(+)
TCAAAATTAAAATCTATAGCGCACTCTACATTATACCCTAAAATACAATTTTGTATCCTTCATCATAGATTTCTTTTTCAATACTATTCAAATTTGCTGGTG
>Locus:SAS074_1:2244084-2244025(-)
ATCAGCAACTCTCCATTGAATACGCACTTCATTATTATCTTTCTTTACTGTCATTGCCAT
>Locus:SA2000_1:2271416-2271487(+)
TATTGTTTATTTTTATTGCGATTTTTCTTACTAAAGATATTTGTTTCATCAATAGATTTTTTATTACTAAAA
>Locus:SA2090_1:2348872-2348943(+)
TTATACTATCATATGTTGTTTTACATATTCAACAAACATTTCAACGTTATCACTTTTAATATCATGCATTGG
>Locus:SA2114_1:2376733-2376804(+)
ATTTATCTTCGGACGATTGATCCTCAACCATTTGTTCAAATGCTTCACGAACTTGTGGTACTGTCATACCTA
>Locus:SA2139_1:2404117-2404079(-)
GTAATTCAATATGAATCTTTTGTTGTAATGCATCTGTCA
>Locus:SA2140_1:2404605-2404661(+)
TTAGTTATTTTGTGTTACATCCTCATCTATCGATTTGGCAATTTGTTTAATAGCTTT
>Locus:SA2255_1:2531456-2531536(+)
TATTTATACTGCATTTCATTGAATGGTAATTCATACTGTGATTGTGTGAATGATACTTTTTCTAAATCTTTCGGCGCAACA
>Locus:SA2267_1:2544117-2544055(-)
GAAAATCAAATGCGGTTCTTTTACTTTCTGCTCTTAATGCTAAAACACGCTCATGATATGTCA
>Locus:SA2288_1:2565757-2565840(+)
TATAAACCTAATGCTTTAATAAATCGTGTTAATTCTTCTCGCATACTGTCATCTTTCAACGCATATTCTATTGTTGTTTTGACA
>Locus:SA2301_1:2585936-2585892(-)
GCTGCATACCCAAAACGACTAATAAATTCAGTGATAATTTGTTCC
>Locus:SA2301_2:2585939-2585892(-)
ATGGCTGCATACCCAAAACGACTAATAAATTCAGTGATAATTTGTTCC
>Locus:SA2302_1:2587052-2587020(-)
TCTTTGTTAAATGTTCTATTGTTAAAACACCCA
>Locus:SA2334_1:2619974-2619912(-)
AGCTGTCTTACTGCTGTTTTTAGGTTATATTTAAATGTCTTTCAAATACACAGATTACTCTGG
>Locus:SA2338_1:2625379-2625420(+)
TATTCTTCTAATGCAATAGAACAAGCATCGCAATGTCTAATA
>Locus:SA2348_1:2638208-2638261(+)
TTATACGCCCCGCTCAATATCTTTAATCATTTCGTCTACAGTTATTTTCGCACT
>Locus:SA2443_1:2749855-2749887(+)
ATGTTTCATTTACTTCCCCACCATTCAGTTTCG
>Locus:SA2453_1:2765559-2765669(+)
TATTCTCCTCTGAAAATCACTTGTATTTATTTAGCAAATCTTTTGAAATATGACACATATGCATATCTTCTGGATATTTTTCTAAATGTTGCTGATGTTCTTCAGCACTTT
>Locus:SA0048_1:56084-56065(-)
ATATTCGTGTGATTCAATAT
>Locus:SA0109_1:125524-125543(+)
TTTTGTTTTAATAATATCGT
>Locus:SA0111_1:127515-127534(+)
ATTTTGGTTTAAGTAGCATC
>Locus:SA0116_1:133827-133808(-)
AAATGCGTTCGATAGCCGCA
>Locus:SA0121_1:140230-140211(-)
AATATAAACCTATCTTTATG
>Locus:SAS005_1:188368-188387(+)
GTAACAAGCTTTTTTCAATT
>Locus:SA0181_1:212719-212738(+)
ATTAATTTATTAGCGTTTTG
>Locus:SA0235_1:285831-285812(-)
TCTTTACCATGAATAGTAGG
>Locus:SA0301_1:356064-356045(-)
TTCTAATGCTACAATCGGTT
>Locus:SA0302_1:356969-356950(-)
AAAACGCAACAAATAGTGCA
>Locus:SA0317_1:374669-374650(-)
CTTGTTCTAATAATCGTGAA
>Locus:SA0355_1:413180-413199(+)
TAAATAAAATGCATAGCTCT
>Locus:SA0392_1:452619-452600(-)
TTCTCTTCCCATTCGCCTTC
>Locus:SA0435_1:502150-502131(-)
TTCAAAATTATAGCAAGGAG
>Locus:SA0449_1:521245-521226(-)
CAAATCATCATCGTATTGCT
>Locus:SA0468_1:540204-540185(-)
ACCCACGCATACTAATGGTT
>Locus:SA0472_1:545536-545517(-)
CAGCACCTTCATCTATCATG
>Locus:SA0484_1:565681-565662(-)
TAGGAGATTGATAACCACAA
>Locus:SA0485_1:568165-568146(-)
AGTTATACTTCAAATTACAA
>Locus:SA0494_1:575443-575424(-)
TATCCAGAATATGTATGCAC
>Locus:SA0496_1:577486-577467(-)
CAGACTGAAAGATATTTCTT
>Locus:SA0530_1:624925-624906(-)
TTAACCATGGTATTCTCTGT
>Locus:SA0531_1:625484-625465(-)
TCCATTGCATTACCGATACC
>Locus:SA0566_1:660149-660130(-)
TATCATTATCTTTCATACCA
>Locus:SA0602_1:697418-697399(-)
TTATTTATAATCGTGTTATC
>Locus:SA0630_1:726117-726136(+)
ATGTAATAAGCTTTTTGTTT
>Locus:SA0744_1:853595-853576(-)
GATTTGAATTGATAAGTTGT
>Locus:SA0764_1:870047-870028(-)
TTTGATTTCTGCTTCGCCAA
>Locus:SA0768_1:874779-874760(-)
ATTGTTCCATGAGTACAAAT
>Locus:SA0781_1:888812-888793(-)
AAAATAATGTTTGGGAGTGC
>Locus:SA0798_1:903217-903198(-)
ATGTTGGCGCATTAACGCAA
>Locus:SA0840_1:953217-953198(-)
ATATCTGCGCCTGCCGCATA
>Locus:SA0889_1:1010331-1010350(+)
TTTATAATGTGTTACTAAGT
>Locus:SA0930_1:1056679-1056660(-)
GGCGCATGTGTTCCTCTTCT
>Locus:SA0933_1:1060608-1060589(-)
TAACTTAGTTTTATACATTA
>Locus:SA0940_1:1066713-1066732(+)
AAAGTTAGTAGCTTTTTGAT
>Locus:SAS032_1:1088061-1088080(+)
CTAACTTGTTTATTCAGATA
>Locus:SA0998_1:1131761-1131742(-)
AAATCTGGTATTAGTTCTGA
>Locus:SAS034_1:1133065-1133046(-)
TATTGATATAATTTATGACT
>Locus:SA1044_1:1180852-1180833(-)
CAATTTGTTTAATTACCTTA
>Locus:SA1066_1:1206250-1206231(-)
TTTGATGCTTCAATAAAATC
>Locus:SA1076_1:1216319-1216300(-)
TCAAAGCGCTTTCTAAAACG
>Locus:SA1107_1:1253933-1253914(-)
TGATTTGAAATTTTAATTTG
>Locus:SA1110_1:1260309-1260290(-)
AAACATATGCGCCACGGCCT
>Locus:SA1115_1:1264771-1264752(-)
TCTGTAATATACTGTTTAGA
>Locus:SA1117_1:1266498-1266479(-)
ATCGTTAAAGATCTTCCTGC
>Locus:SA1123_1:1276461-1276442(-)
ATTGCACATAAACTTCAAAT
>Locus:SA1141_1:1297710-1297691(-)
CCCCTTTTTGATTGAATAAA
>Locus:SA1144_2:1302107-1302088(-)
CTGTTTTACCTGAAGCAGTT
>Locus:SA1144_1:1302155-1302136(-)
CGCTTATGATTTCACCATTG
>Locus:SA1145_1:1303334-1303315(-)
ACATCATTTAATTGATGTCA
>Locus:SAS040_1:1315913-1315894(-)
TTCTTTCTTCTATTTCTTTA
>Locus:SA1168_1:1329802-1329821(+)
CGGAAGGTAGGTAAATAAAT
>Locus:SA1170_1:1332180-1332161(-)
TAGGCCCTGCTGTCATACTA
>Locus:SA1393_1:1599399-1599418(+)
TTTTTCCATTACTTCTCACC
>Locus:SA1409_1:1613411-1613430(+)
AGTTTAACGTAATATGTCAT
>Locus:SAS048_1:1618650-1618631(-)
TTGGGGTGTGGGCCCCAACA
>Locus:SAS049_1:1657132-1657151(+)
TATCCAAAATTTAAAGAAAT
>Locus:SA1480_1:1685930-1685911(-)
ATATTTCTTTTACATGCTTT
>Locus:SA1484_1:1689908-1689927(+)
TTCCTTTTACTAGAAGCATT
>Locus:SA1518_1:1731059-1731078(+)
TCATTTTTAATTTGTATTGA
>Locus:SA1519_1:1732631-1732612(-)
GAATAAGCCTGTACCAATTG
>Locus:SA1520_1:1734238-1734257(+)
AAAGACGTTTTTTTATAAAT
>Locus:SA1642_1:1876290-1876309(+)
AGTGATATCAAATATACTTA
>Locus:SA1683_1:1931209-1931228(+)
GCAAAAATACGATATTTATA
>Locus:SA1723_1:1973536-1973555(+)
ATTGTTTATCGTTCATTTAT
>Locus:SAS060_1:2012379-2012398(+)
TTGGTATTGACAACACTTCC
>Locus:SA1769_1:2024826-2024845(+)
CTTGCATGTTTTACTGCCAT
>Locus:SA1774_1:2026556-2026575(+)
TTTATCACCTCATAAAATTT
>Locus:SA1867_1:2115099-2115118(+)
AGCTCTATTTGTATTGTACT
>Locus:SA1874_1:2121741-2121760(+)
CTTTAATTACTCTAATGATA
>Locus:SA1884_1:2134325-2134344(+)
TTATTGAAAACAAAAAGGTT
>Locus:SA1889_1:2142374-2142393(+)
ACAAAATTTTTAATTTATTT
>Locus:SAS074_1:2244104-2244085(-)
TCACTTGTAGGAATTTTGAT
>Locus:SA2000_1:2271396-2271415(+)
CTTATGCTTACAACTCATTT
>Locus:SA2090_1:2348852-2348871(+)
TCAACCTACATACATTGACA
>Locus:SA2114_1:2376713-2376732(+)
GATGTGTCTTTTTTTGTATT
>Locus:SA2139_1:2404137-2404118(-)
AACATCATCTAATAAATCTA
>Locus:SA2140_1:2404585-2404604(+)
ACTGGGTCAATTGTATGTTA
>Locus:SA2255_1:2531436-2531455(+)
TGAACATCTAATTGCTCCTT
>Locus:SA2267_1:2544137-2544118(-)
GCTAAATAAATCTTCGAATC
>Locus:SA2288_1:2565737-2565756(+)
GAGTATCATGCTTTTAATAT
>Locus:SA2301_1:2585956-2585937(-)
ATAAAATTAATATAAAAATG
>Locus:SA2301_2:2585959-2585940(-)
CTAATAAAATTAATATAAAA
>Locus:SA2302_1:2587072-2587053(-)
AATCGTTTTGTTGCCTATCT
>Locus:SA2334_1:2619994-2619975(-)
GTAAGACGATTTCAATGAGA
>Locus:SA2338_1:2625359-2625378(+)
TTTTCCATTCGTCCGGCTCC
>Locus:SA2348_1:2638188-2638207(+)
CTTTCTCTTAGACTACTCCC
>Locus:SA2443_1:2749835-2749854(+)
TTTATCGTAACATCTAGTTT
>Locus:SA2453_1:2765539-2765558(+)
TTTTGGTTAATTTAAACATC
>Locus:SA0035_1:42949-42848(-)
AGTGATATGCTTATTTATTTCGAGTTAGGATTTATGTCCCAAGCTCATCAAGCACAATCGGCCACTAGTTTATTTCTCTATCTTATATGTTCTGATATGGTC
>Locus:SA0060_1:68423-68455(+)
TTAGCGAACACCTCCTTTCGAAGGGTTGCTGTT
>Locus:SA0076_1:84844-84888(+)
CTAAGATGTCAAATTTTTTGTTTCGATTGGTATTTTTTTAAAATG
>Locus:SA0092_1:103941-103855(-)
TCTTTACCTATGCCACAACCAGCAGTGATACTAATGACTAAAAACAGAAAAATAATGCCTAACACTAATTTGTTTAATCGTTTCATC
>Locus:SA0100_1:113486-113527(+)
TTAAATTTCAGTTGTTGCAATTTCTTCATCTGTAGGTACATC
>Locus:SA0139_1:158955-158839(-)
GTTCGCTGTTGCTTTGTAGGTTGCGATTCATGCGTTATAGCTAAAGATTGCGGTAAAGCACTTAATGATACCGTTGCAACAATTGCAGAGACAGTTAATGACTTATATATTTTTTTC
>Locus:SA0204_1:242586-242657(+)
AAAGCGGAAAAGAGATACAATAAAAAACTGCATGACGTTGAGGAGTCACACAGTGTAATTAAAAATTTAAAA
>Locus:SA0244_1:296863-296798(-)
TTTGATAGTAATTTAAAAGTCGTATATATACTATGTTCTATCAATTTTTTAATTGTATTTTTAATC
>Locus:SA0244_2:297976-297926(-)
TTTTTAAGTTATCACTTAAAAATCGTTTGGCAAATTCGTTGTGACGCTTGT
>Locus:SA0298_1:354629-354513(-)
AAAAACGTGACTCATTATCGATTTTTTCATCGACTGAATCACGTTACTATGTTTTATTTGTTTTTACTATTCAATATGATGATGCTATGCGTCAACTGCACCTCGATTAATCATGTC
>Locus:SA0348_1:409069-408974(-)
CAACCTACTGAAGTCGCATCATCTTCAAAGAATATAGATAACTATCAATATATCTATAGATTCACAAAGAGTTATTATATAAAATTGTGTAACTAT
>Locus:SA0385_1:444558-444490(-)
GTCGTTGTGATTACACCCGTTGTTAAAAGGCCTAGTGCTAAACTTGTTTTAGCAATTGTTGTTATTTTC
>Locus:SA0415_1:476369-476337(-)
TCATTTTCGGTGATGTTAATTTTTTATCTATCA
>Locus:SA0423_1:485027-484941(-)
GTGAGTTGTAGCCGCATTTGCTTGAGTTGCCGCAACAGCGCTAATCGCGCTTGTCCCAATAATAGCTGCAATTACTTTTTTTTGCAC
>Locus:SA0471_1:544324-544265(-)
TTTGACTACCGGTGTACCGCCAATAATTTGAGTAATATTATCTACTGGTTTTTGTGCCAT
>Locus:SA0516_1:602767-602714(-)
GCTGCTTTTTTAGCTTCTTCAATCGCTAATGTCATAAAATATATATCATTTGTC
>Locus:SA0519_1:605270-605217(-)
TTTAATCGATTTGGTATCATGCCTTTTCTATTTGTTGCTGTCTTTTTATTATTC
>Locus:SA0531_1:625430-625398(-)
TCCACCATGTTAATATTCTCTTTATTAAAATCC
>Locus:SA0537_1:631344-631424(+)
TTAAACCTCTGTTACTTCAACATCGATATGTTCAATACGGTTGTATGCACCGTGATCCACAGGACCAACAAAATCATTCAT
>Locus:SA0539_1:633061-633017(-)
ACTAATTCTTGCTCAATTCGTGCTATTAAAGTTTCTCTATTCACC
>Locus:SA0570_1:664297-664196(-)
GATTTAACTTGTCGGTTAAGCACGATTAATTTAATTATTATTTTTCCAAATCAATACGATATAATTTTATGTTTTTATCTTTTGGTGCTGAGGCAAATTGAT
>Locus:SA0610_1:705746-705675(-)
AGTAATAAATTACTACTGTTTATCATTAGTTTAAAGGATTTAACGGTAATTCATTACTCGGATTTTCCATTT
>Locus:SA0615_1:708950-708912(-)
AGATTTCAAAAAATAAGCTACCCATTTCAAATTATTCAT
>Locus:SA0661_1:756336-756419(+)
TATCGGCTCCTTTCAAATTTATATCCTAATCCCCATACAGTTGTGATGGTATATGTTGTAAAGCTCTCTTTTTCTAATTTTTCT
>Locus:SA0677_1:772410-772348(-)
ACTAATGTTATCGACAGCAACATGTTTGCCATAACGCTTAGTTACATTTTTAAACTTAATCAC
>Locus:SA0691_1:789909-789832(-)
GTTCTTTATCAGAATTGTTACCGCATGCCGCTAATAAAAACATTACTGCTAATACTAAATATAAGACTGTTTTCTTCA
>Locus:SA0767_1:872753-872691(-)
AAAGCTCATTCACGAAATCGTAATCTTCTGCAACCTTATCAAACTGTGATTCTATTGTATTCA
>Locus:SA0820_1:924770-924802(+)
CTACTTAATGACTTCTTTATATTTATCAGCGAA
>Locus:SA0835_1:946716-946645(-)
TATGTTGCTGACTCAGTTCAACTGCTTGTTGTAAAGCACTTTGAACAGCATATGTCATTTTATTTATATCCA
>Locus:SA0882_1:1002940-1003065(+)
ATTTATCTTCAAATAAAGAATAGCGTGTCAATGCTTCAAACACATTCAATGTGGCTTTATTATAATCTATTGGTTGGTCGGGATTTTTTGATATCATGCGAGATTGTTTATCTACCATGTAATAGT
>Locus:SA0939_1:1065897-1065826(-)
TCTAATGCATTCAACTCACGAACGATACTACCTCCAAAACGACCTAGACCGATGACTACATATTCTTTACCC
>Locus:SA0949_1:1076349-1076317(-)
CTTCTAAGATTTTTAATTTTATTACCTATGTTC
>Locus:SA0960_1:1088700-1088753(+)
AGGAAACTTTACGGCTCCTTTAATTTGTATCATTTTCCCACTCCCTATCAATGT
>Locus:SA1042_1:1178582-1178529(-)
CATTTACATCTAGTACTGGTTTTACTGTTCGTTCAAACATTTCATCATTTTGCA
>Locus:SA1073_1:1213901-1213830(-)
ATTAAACAAATCTTGTGCCATACCAACTTTTTGGGCACCTTGTCCCGGAAAAATAATTGCTGTTTTACTCAT
>Locus:SA1128_1:1281629-1281519(-)
GATATAAATTTGTGTACTATTCTTCGTCAAATAATGACTTTGGTGCATCTTCTGTTTCTTCAACATCACCATCAGATATACCTAATTTTTCTCTCAATTTACGATCAATTT
>Locus:SA1145_1:1303257-1303153(-)
ATTAAATCGTGCCCATATGATTACAACTTATTCTTCACTTTCAGTAGATGCTTGACCTTCAGTTTCTACTGTATAAGTGCTGATCGCATGTTTGTAAATCAAGTG
>Locus:SA1160_1:1321479-1321429(-)
CCTACAATAATGATGGCTACCACAATCATAGCAAGCGATTTATTTGACTTC
>Locus:SA1188_1:1354376-1354290(-)
AAACCTGTATTGAATCATCTGAATAATTATTTTGTTTATTCATTGCCAATGATTTCGCCTCCTGCAAACGTACGTTCGTTTTTAAAA
>Locus:SA1221_1:1394073-1394117(+)
TTATTTTTTGTCTTCAGACTTTTTATCATCAGATTTCTTGTCGTC
>Locus:SA1225_1:1399779-1399744(-)
ATGATCCGCCAAATTTCAACACACTTCTTGTTACCA
>Locus:SA1243_1:1416506-1416577(+)
TATTTTTGTAAAGTGAATATAAACGATAATCCACTGTTTTCAGTAATTCTAATTGATTCAATATCATCTTGC
>Locus:SA1294_1:1500647-1500709(+)
ATAAACTCACTCTCCTTTATAAATATTTTACTGTCATTTGCCGTTTTTATCAAATCATTTACA
>Locus:SA1305_1:1510711-1510743(+)
TATTTTACAGCATCTTTTAATGCTTTACCAGCT
>Locus:SA1356_1:1565834-1565878(+)
TTACTTTTCAATAACGATTTGTGTAATGTGAATATTAATTTGCTT
>Locus:SA1362_1:1570883-1570848(-)
AATAATAAGTACAAGATAAAATATTATATTACGCAT
>Locus:SA1381_1:1585770-1585865(+)
ATATTTGCAAAGTTAAAATTTTACAACCATGCGCTACACAATCGTCAGGTTAAATTTTATTTGTCTTTGTCTTTATTTTTATCATCTTTACCTAAC
>Locus:SA1408_1:1612239-1612295(+)
TTATTCTCCCTTAAAGAATCTTTTTGCTCTATCTTTAAAATTCGAAGGTTGTTCATT
>Locus:SA1425_1:1629156-1629188(+)
TATAAAATAGAATTTCTTAATACAACATCAACA
>Locus:SA1440_1:1642307-1642354(+)
TTAGCCAATTTCCTTTCTCATCATGTTGTTTGGATATATCGGGCGATC
>Locus:SA1498_2:1707357-1707503(+)
CAGAAAGAGCATTTCAAATTTTCTTCATCTTCATTGAATTTAAACATTCTTTTTACACCCCTATTCGTTAAAGACTATACTAGATTGGATATTACAATGCAACATATTAACATACAAACTTTTTGCTTAAAGAATAGTAGCAGATAC
>Locus:SA1498_1:1707368-1707424(+)
TTTCAAATTTTCTTCATCTTCATTGAATTTAAACATTCTTTTTACACCCCTATTCGT
>Locus:SA1519_1:1732677-1732549(-)
ATAGAATTGAAGGGCCGGTTAATGCAATCGTTTGACCAGCACCTAAGAATAAGCCTGTACCAATTGCACCGCCAATTGCAATTAATTGTATGTGGCGATTGCTCAGTTCCCTTTGTAATTTTTCAGCCA
>Locus:SA1520_1:1734259-1734291(+)
ATAGTACGTTTGCATATCCTTCAAAGATTTTAC
>Locus:SA1524_1:1739270-1739365(+)
TATTGTAAATCTGTAAGTTTCATTGTTTTATCATACACATCTTGCGGATCAACTTCAATCCTAGCTACTCCAGATTCCATTGCCGCTTTAGCAACA
>Locus:SA1612_1:1847506-1847544(+)
ACGTTTGATAAAATCCAAGTGATTGCACCCTCTCTACGC
>Locus:SA1659_1:1892821-1892714(-)
GAAATTAATGTATTTTCTTTAGAGTCTGTGGCACTAGCGCCACAAGCGCCTAATAATAAAGCACTAGCTGTTACCGGAACGATTAATTTGTTTATCATCTTCATAGTT
>Locus:SA1667_1:1902971-1903009(+)
TATTTTATAGGAATTGTGAATTGTATTTGTGTACCCTTT
>Locus:SA1680_1:1926123-1926158(+)
TCACCCCAAAATGTTTTTAAGTTCTTCTATTTGTGT
>Locus:SA1710_1:1956345-1956292(-)
ACGTTTACCATTTGCTGTTTCAAAATCAAGTGCAACAAACGCATCTTGTATCAT
>Locus:SA1755_1:2007595-2007563(-)
AATGCTAAAACTGTTGTTGCTAATTTCTTTTTC
>Locus:SA1774_1:2026576-2026656(+)
TATAGTGTTTCTTCGGTACCTTCTAAAGCTGGCTTATGTCCTTTTAAATCTAATTTCCAAACAGCAGCAACTTTATTATCT
>Locus:SA1791_1:2035926-2035988(+)
CACTCCCATTTGCTATTTAGACGCTTAATAAAAGCTTCTCTGTCTTTCTCAAGGTTTTCATCT
>Locus:SA1794_1:2038017-2038058(+)
TTAAAATGGCTCTTCTTCGCTTTCTTTTTCTGTTGCAGGTTC
>Locus:SA1823_1:2063424-2063507(+)
TATTTAATAATCCTGTTTTGCTTAGCTAAATTTTGTAGCGTTGTACCATATTGCTTTTGCTTAGACTGTTCTGATTGTTGTAAC
>Locus:SA1887_1:2139312-2139347(+)
TTAGTCAATTTTGTATTTATTTTTCTGTTTATCCTG
>Locus:SA1906_1:2157033-2157101(+)
TTATTCAAGCGCTGCGGAACCACCAACAATTTCAGTAATTTGTTGCGTAATTTCTGCTTGTCTCGCTCT
>Locus:SA1940_1:2189935-2189903(-)
CATTTGGTTGAATATGTGGTGTACCTTTTGTCA
>Locus:SA2020_1:2292523-2292588(+)
TATTTTTCATGTTGCCACTCCTTATACAAGCTTACAAATGCTTCTTCAGTTAAGGCAATATCTTTT
>Locus:SA2066_1:2328539-2328589(+)
TTATTCCTCCCTCTTCGCTTCTTCATAATTCCCTTTTTGATGCCCTTGCCA
>Locus:SA2078_1:2337863-2337943(+)
TTAATTTACTTTTTTAGCAAGTGCAGTTATATAATCAAAAAATGCGTTGTTATCTACATGATTTATGACATTAATTTTGCG
>Locus:SA2085_1:2345353-2345312(-)
TTGACAAATTGGCAATATTGCCTTGGATTTCTTCAACAATCA
>Locus:SA2099_1:2359224-2359256(+)
TATTTCTCTTTCGATTTATATAAGAATTTAGTT
>Locus:SA2099_2:2359224-2359274(+)
TATTTCTCTTTCGATTTATATAAGAATTTAGTTTGTCCAGCTGCTAATGCA
>Locus:SA2100_1:2360658-2360708(+)
TTATTTATAATATGTTTGTCTAATATCATCTTTCTTTATACCAAACTGCTT
>Locus:SA2119_1:2382729-2382767(+)
GTTCAATTAAAAGCTTCATACAACCCTAATCTATTTGCA
>Locus:SA2134_1:2399310-2399269(-)
GTTTTTAGCAATTTGTCTTGTATCATTATTAACGAAATCCAT
>Locus:SA2141_1:2405796-2405734(-)
GATGAATATTCGGTTGTTGAAATGTCTCATCAAATGGTTCTAATCGTTGATTTGGATTTGTCA
>Locus:SA2192_1:2463242-2463277(+)
ACTTATTCTTTTTTAAATTTGAAAAGTAATGTAAAC
>Locus:SA2213_1:2483676-2483720(+)
AATTTGCTCTTGAAACATCATTCTTGTTTTCCTTATTTTCACAAG
>Locus:SA2260_1:2537699-2537794(+)
ATTCCAATGTCCGCTTCCACGAATCATCACTTAACATCTCGCCAGGCCATGTGTAAGCCATCACACCACCATCAATTCGAATCGTCTCTCCAGTTA
>Locus:SA2261_1:2540371-2540264(-)
GAACGCTATATCATAACAAATCATGCCACTATACAGGTCAAATCTTGTATAGTGGCATTTTTAATTTATCCCTTTGAATACTGTTATTTAACGAATATCGGTCCACCT
>Locus:SA2264_1:2541723-2541791(+)
ACTTTTTATTTAGTTCTTTTTTTATATCATCTGGTGATTTTAATTGATGCGCTGGTTTTAGTAACTCAC
>Locus:SA2273_1:2548605-2548691(+)
TTAGTTTTGTTCATGATTCATTTCCTCAGTAGGTTTGAAATTAATACCATCAGAAAAATACACATTTTCCTCTTTATTTCTTACAAA
>Locus:SA2285_1:2562485-2562517(+)
AAATCCGGATTAAATTTACGTTCTTTCTTGAAT
>Locus:SA2307_1:2592961-2593002(+)
CAATTAATCATGTTAACGCTTAGTATTAAATGGTCTTATTTC
>Locus:SA2327_1:2611836-2611943(+)
AAACAAAACGGCAATTCCCATTTTGTTGAAATAGAAATTACCGTTTTTATAGTTCAATTCAATTGTGATAACCTTTCAATCAGTTATAAGAAACGTTTTGCTGCAACT
>Locus:SA2330_1:2615001-2615048(+)
AGCCTAAACGATCTTTCAAAAATTCTATCCATTTCGTTGTGGCATGAC
>Locus:SA2379_1:2667921-2667971(+)
TTTCTAATACGTCGATCTATAGTCATTTATATCAAGTCCTCCCCAATGATT
>Locus:SA2406_1:2696233-2696286(+)
ACCTTATCTAATTTTTATTTGCTAAACCAATTCACTAATTGTGGATTTGTATTT
>Locus:SA2421_1:2716631-2716762(+)
AGTTCAATTAAATTATATGTTTTTATTATACACTTTTTGACATATTTTTTAAATTTAAGAATGCGAAGATTTTTAACATTTCTGATGCTAGCTTTCTTTTTCATCTTTCAAATGCTTAATAAAATCAAAGCC
>Locus:SA0035_1:42969-42950(-)
AAACTTTAAAAAATCAGTTT
>Locus:SA0060_1:68403-68422(+)
TGAAGGGTTAGTTTGAGTCA
>Locus:SA0076_1:84824-84843(+)
GAGTTTTAAAGTGCCTGGTT
>Locus:SA0092_1:103961-103942(-)
AGCTTTTCTTAACTTCCGCT
>Locus:SA0100_1:113466-113485(+)
TATAAATAAGACATTAAAAA
>Locus:SA0139_1:158975-158956(-)
GAGAACGATCGAATAATACC
>Locus:SA0204_1:242566-242585(+)
AAAATAATAGATATTTATAA
>Locus:SA0244_1:296883-296864(-)
TTAGATTCTTGTTTGGCAAT
>Locus:SA0244_2:297996-297977(-)
TAATTTATAATTTTTTATTG
>Locus:SA0298_1:354649-354630(-)
TGTCTTATATTTTTCTATAA
>Locus:SA0348_1:409089-409070(-)
TTAATATTGTTGTATTCTTC
>Locus:SA0385_1:444578-444559(-)
TCGCGTTTGCTTCTTGCGTT
>Locus:SA0415_1:476389-476370(-)
GATTAAAAATAAAGGCACTG
>Locus:SA0423_1:485047-485028(-)
GATTCACCCGGTTTTACTGT
>Locus:SA0471_1:544344-544325(-)
TCATCTACTACATTTCTCAA
>Locus:SA0516_1:602787-602768(-)
TAGGTACTTCGCCTAGTTGA
>Locus:SA0519_1:605290-605271(-)
ACTTTCTTATCGAAAATTTG
>Locus:SA0531_1:625450-625431(-)
TTTTTTTAGCTTTCTTTGCA
>Locus:SA0537_1:631324-631343(+)
ATAGATGAACCGCCTAATCG
>Locus:SA0539_1:633081-633062(-)
GCTGTGCCTGCTCTGCTTGT
>Locus:SA0570_1:664317-664298(-)
AAATAACCGACAAGTATTGC
>Locus:SA0610_1:705766-705747(-)
AAGATCTTAAATGTTGCTTA
>Locus:SA0615_1:708970-708951(-)
CAAAATATCCAGTTCATGCG
>Locus:SA0661_1:756316-756335(+)
CTTCTAATTGATAACACCAT
>Locus:SA0677_1:772430-772411(-)
TCACCCTCATTAATATTGAA
>Locus:SA0691_1:789929-789910(-)
TTTAGTTTCTGATTTTGATT
>Locus:SA0767_1:872773-872754(-)
AAAGAATGAATAATCATTCA
>Locus:SA0820_1:924750-924769(+)
TGTTTTCTAGTTTAACAATA
>Locus:SA0835_1:946736-946717(-)
AATTTCTATATTTTGTAATT
>Locus:SA0882_1:1002920-1002939(+)
ATTTTAAAAATAAACAATTT
>Locus:SA0939_1:1065917-1065898(-)
CGATGGCCATTACATCCATG
>Locus:SA0949_1:1076369-1076350(-)
CTTGCGTTAAATTTTTAATT
>Locus:SA0960_1:1088680-1088699(+)
GTCGTACTATCTAATGTTAT
>Locus:SA1042_1:1178602-1178583(-)
TTGCGCTGGTTGTGGTTTTT
>Locus:SA1073_1:1213921-1213902(-)
TCAGTTGCTTGATCATTGTT
>Locus:SA1128_1:1281649-1281630(-)
ATTTGCTAAGTTTAACTATA
>Locus:SA1145_1:1303277-1303258(-)
AAACGTTATGTACACGAGTC
>Locus:SA1160_1:1321499-1321480(-)
TAAATTGAAATGCTAATACA
>Locus:SA1188_1:1354396-1354377(-)
AACTGCTTCTAACCCCTCTA
>Locus:SA1221_1:1394053-1394072(+)
ACATTTGAAATTGCGTCTTA
>Locus:SA1225_1:1399799-1399780(-)
TTTTGTAAAATCACTGACGG
>Locus:SA1243_1:1416486-1416505(+)
CCTCACTATCGTAAAAAAAT
>Locus:SA1294_1:1500627-1500646(+)
CATAGTAAAAATTGAAGACA
>Locus:SA1305_1:1510691-1510710(+)
CAGGGCTTTTTAAGTAAAAT
>Locus:SA1356_1:1565814-1565833(+)
TTACTGAATTAGGTATGACA
>Locus:SA1362_1:1570903-1570884(-)
ATTACTAATCCAATCGCAGC
>Locus:SA1381_1:1585750-1585769(+)
TTATTATACCAACATCTATA
>Locus:SA1408_1:1612219-1612238(+)
AGCTCTGTCCAGTTCATACT
>Locus:SA1425_1:1629136-1629155(+)
TTTCATTTTTTAAATCACCT
>Locus:SA1440_1:1642287-1642306(+)
AATGATTGTAGTAGCTTTCA
>Locus:SA1498_2:1707337-1707356(+)
CTTGATCTTGGTCTTTTCCG
>Locus:SA1498_1:1707348-1707367(+)
TCTTTTCCGCAGAAAGAGCA
>Locus:SA1519_1:1732697-1732678(-)
TCCTATAATGATGTATGTTA
>Locus:SA1520_1:1734239-1734258(+)
AAGACGTTTTTTTATAAATT
>Locus:SA1524_1:1739250-1739269(+)
AATTAAACGTTAATTATTTT
>Locus:SA1612_1:1847486-1847505(+)
GATTCAATTGGCATTCGTTT
>Locus:SA1659_1:1892841-1892822(-)
TTACATCTCCAGCTTTAGAA
>Locus:SA1667_1:1902951-1902970(+)
GTTATCTCCTTAAATCAAGC
>Locus:SA1680_1:1926103-1926122(+)
CCCAACAACTTTCATATATG
>Locus:SA1710_1:1956365-1956346(-)
CCGACAGAACAAATACTTGT
>Locus:SA1755_1:2007615-2007596(-)
TTCCTGCCGTTAAAAAACTT
>Locus:SA1774_1:2026556-2026575(+)
TTTATCACCTCATAAAATTT
>Locus:SA1791_1:2035906-2035925(+)
CAAATGCATCCATTTTCAAT
>Locus:SA1794_1:2037997-2038016(+)
ACCAGTTGCTATTGTTTCAA
>Locus:SA1823_1:2063404-2063423(+)
ATTGGATAGGCAATCATTGC
>Locus:SA1887_1:2139292-2139311(+)
AATCATAATAACAACCTCAG
>Locus:SA1906_1:2157013-2157032(+)
CTATTTTCCTCCTTTAAATA
>Locus:SA1940_1:2189955-2189936(-)
TGTTTTAGCAATTTTTACTC
>Locus:SA2020_1:2292503-2292522(+)
ATATCGCCCTATAATCAATT
>Locus:SA2066_1:2328519-2328538(+)
GTAAAGTACCTTCATCTCTC
>Locus:SA2078_1:2337843-2337862(+)
TTAATTATTCTACACAGCTG
>Locus:SA2085_1:2345373-2345354(-)
GTGCTTTTGTTTTTCTGAAT
>Locus:SA2099_1:2359204-2359223(+)
GGGTTTTCATATTGTTGTAT
>Locus:SA2099_2:2359204-2359223(+)
GGGTTTTCATATTGTTGTAT
>Locus:SA2100_1:2360638-2360657(+)
CTCCTTTAAGCACCGATGTC
>Locus:SA2119_1:2382709-2382728(+)
AACTAAATTAATATTATGCT
>Locus:SA2134_1:2399330-2399311(-)
ATCACTTTGACACCTAATAA
>Locus:SA2141_1:2405816-2405797(-)
CTTACCATATCGCTTACCAC
>Locus:SA2192_1:2463222-2463241(+)
CTCGCTTTATGTAAAGTATT
>Locus:SA2213_1:2483656-2483675(+)
CCTTTCTGTTGTAATAAATC
>Locus:SA2260_1:2537679-2537698(+)
GATATCGATTTTAAATAATT
>Locus:SA2261_1:2540391-2540372(-)
TAAATGCAGAGTTTCATCTC
>Locus:SA2264_1:2541703-2541722(+)
CTCCTAACTTTAGTGACTCT
>Locus:SA2273_1:2548585-2548604(+)
TGTCAGAATTTATTTGATAT
>Locus:SA2285_1:2562465-2562484(+)
CTTTTTCTGTCCCTGGTGCT
>Locus:SA2307_1:2592941-2592960(+)
ATCACAAATCCTCCTCATTC
>Locus:SA2327_1:2611816-2611835(+)
TACGATCATTTGTGATAAAT
>Locus:SA2330_1:2614981-2615000(+)
GAGTGCTTTATTAATATGTT
>Locus:SA2379_1:2667901-2667920(+)
TTCTCATTGCAACTTGTGAT
>Locus:SA2406_1:2696213-2696232(+)
GTGTTCTTACAATGGCACTC
>Locus:SA2421_1:2716611-2716630(+)
TCTAAGATGTGTTGAAACTG
>Locus:SA0093_1:104745-104677(-)
CCAGCAAAGATACTGATGATTAAAAACAGAAAACTAATACCTAGCACTAATTTATTTACACGTTTTATC
>Locus:SA0111_1:127550-127612(+)
TATTTTGATTGTTTTTCAATATTTAACTTTTCATATAAATCGTCAATAAGTTTTAATGAAGAT
>Locus:SA0122_1:141056-141024(-)
CGCCAGTTACTAATGCTACTTTGTTGTTTGTCA
>Locus:SA0186_1:219451-219407(-)
TACTGCAGCAATAATTCGTTCTGCAAGTTGTTGTTCTTTGGTCAT
>Locus:SA0257_1:311940-312020(+)
TTAGTCCTCTTTTTTAGCGACAAAAGTAATATAATTCATATCTTTACGCAATTTAGTCATCGTTTTAAACATTTTACAAAA
>Locus:SA0263_1:317240-317356(+)
CGTTCTTCGCTTATTTTTCTTGAATTTCTTGTATATCATTTTAAAGTGATAAAGATATTTCGAAACATAATTCTTCTATTATATTTAAGATTTAACTGTTTTTGGAATGATCATGTA
>Locus:SA0283_1:341295-341239(-)
CTTTCGAAGAGTATCAATATTTTCTTTAGTAGTCATATCTGTCTCCTATACATTATC
>Locus:SA0299_1:354943-354890(-)
GAAATAAACGGATTATCTTTAATTCTTTTTAAAATTTCTTTCTCAGAATCGCTC
>Locus:SA0318_1:375659-375721(+)
ATAAAAGAGGCATTCACTCAATATGTGACGGTGTTTTATATATTTACGTTAACACTATTGCTG
>Locus:SA0415_1:476372-476337(-)
CTGTCATTTTCGGTGATGTTAATTTTTTATCTATCA
>Locus:SA0443_1:515869-515723(-)
ATATCTTTGTCATCAGCAATGCGAATAATATTTTTAAGAGGTAACACAACATCCTCTTCAGCAATATCCATTAATGGATTTTTAACAATACCTATCTCTATGCCTCTTTTAGATTCGACAACTACCCAGTCTTCTATATCTACTTGT
>Locus:SA0449_1:521255-521193(-)
TCACTTCACTCAAATCATCATCGTATTGCTCATCATTTAAATGGACATGTGTATCGATTAACA
>Locus:SA0454_1:525148-525107(-)
TTGCGTCATAAAAACAATTCTCTCGCTTCGTTTATATCTCAT
>Locus:SA0474_1:547048-546938(-)
TGTTCTCAACAATACATTATTTATATCTCTTTACACTGTCATCGACAAAAACTAAATCTTTCACTTTCAATTTCGAACGTGGTTCTACGACATTTGCTGCTATATCATTTA
>Locus:SA0477_1:557638-557600(-)
ATACCTCTTTTGACTCTGTCTGATCCAATAATTTTACTC
>Locus:SA0513_1:600640-600575(-)
CTATTTTTTCCCAACTTCTATCAAATTCAATTAACGTACCATCTTTATCAAATAATATCCATTCCA
>Locus:SA0521_1:613041-612994(-)
AATCATACCCTTTTTTGTTATTGCCTTTTTATTATCCCTGTTAATCAT
>Locus:SA0537_1:631344-631430(+)
TTAAACCTCTGTTACTTCAACATCGATATGTTCAATACGGTTGTATGCACCGTGATCCACAGGACCAACAAAATCATTCATTTTCCA
>Locus:SA0544_1:638124-638210(+)
ATAAATGTAGACTATACCAACCATCTAATGTTTCGGCTGCTTGACTCATGTTTATCGCTCCTTTTCAAAAATCATCAGTTCTTTATA
>Locus:SA0604_1:699240-699193(-)
AAAACAGCCAGTGCTATCAATTGTCTGCGTTTATTATTTGAACTAATC
>Locus:SA0661_1:756337-756369(+)
ATCGGCTCCTTTCAAATTTATATCCTAATCCCC
>Locus:SA0684_1:781443-781514(+)
TTATTTTTTTATTATTTTGGCGTCTCGGCGTGCTTTTTCAAACATGTAATAACTTGCACCGATAATAACGAC
>Locus:SA0712_1:812471-812436(-)
ACATGGAAAGAATGCTGCGCTAAAATACCATATCAT
>Locus:SA0826_1:931688-931644(-)
AAAGCGACTGCAATTGAAATAATCCATTCCAATAATTCTTTTTTC
>Locus:SA0835_1:946716-946645(-)
TATGTTGCTGACTCAGTTCAACTGCTTGTTGTAAAGCACTTTGAACAGCATATGTCATTTTATTTATATCCA
>Locus:SA0846_1:960026-959973(-)
TGCTATGCCCCCTTTTATTTACGCATTTTCGGATCAAATGCATCACGTAATCCA
>Locus:SA0870_1:985983-986090(+)
GTAGCTATTGGAGTAAATACTTCGTGCACTTCCATAAATAGTTTGATGAGAATGAACAGCATAATCAGAGCGATGCCAGTTCGGAACCAAACCTTGTTTAACATAAAC
>Locus:SA0892_1:1012964-1013095(+)
TTGGCGCATCGTTACATACCTCATTTCTCTATATCTTACGAACTATATACCCATTCATATATGCTTTTTAAACGTCATTGTCACAATTTAATTTTTAGGGAATATAATATAACCATCTTTATCTGCTTTTTT
>Locus:SA0897_1:1018225-1018163(-)
CATGCAGTAATACTAAAACTTGATTGGTCTCAACGTTTGCTTCATAGTATTTATAATGTGTCA
>Locus:SA0905_1:1026343-1026375(+)
TATTTATATTGTGGGATGTCGAAGTATTTGCCG
>Locus:SA0930_1:1056391-1056359(-)
TTGTTAGGGGCTTTTTTGCATGTGCTCGGCGCA
>Locus:SA0930_2:1056476-1056360(-)
TCTTTTACCTTACAACTTTTAGTTGTTAGGGGCTTTTTTGCATGTGCTCGGCGCATGTATCCCTCTTTTACCTTACAACTTTTAGTTGTTAGGGGCTTTTTTGCATGTGCTCGGCGC
>Locus:SA1006_1:1139181-1139086(-)
GTTGCTTTTTTTCCTTTGATAATGACGTCAATTTCTTGGTTTATATATTTTATATTTTCATCTTTTATTCTTAGTAATTCTAAGGTATCATTACAC
>Locus:SAS036_1:1142665-1142772(+)
TTTTGGGGCCCCAACACAGAAGCTGACGAAAAGTCAGCTTACAATAATGTGCAAGTTGGGGATGGGCCCCAACACAGAGAATTTCAAAAAGAAATTCTACAGACAATG
>Locus:SA1015_1:1149843-1149811(-)
GTTAGTGTATCTAAAACCTTTGTCAAATGTGTC
>Locus:SA1032_1:1168782-1168696(-)
TGTTGTTGTTTGTCAGGTACTTCTACTTCCTCTTCATCATCTATTACAAAAAATCCACTAAATAAATCTTTTAAAGCCAAGTGGCTC
>Locus:SA1087_1:1230420-1230385(-)
TTAATCAACTGCGTAACTTCTTTAATTGTTAGCGTC
>Locus:SA1091_1:1235997-1235959(-)
TTTCAATTTCCAACATACTTTATAATTAAACCTTATAAA
>Locus:SA1132_1:1286954-1286910(-)
CCAGTTAGGCTTAACATTATTTCTAAAATCTTTAAATGTCGCCAT
>Locus:SAS039_1:1313809-1313744(-)
CCAATTAATATTTTATTATTAGTAAGCGTTAATTTGACTAATTTGCCTATGTATGACTGTAAATTC
>Locus:SA1181_1:1343064-1343032(-)
CCGAAATTATTCAACTTTAAATGTAATGGTTTC
>Locus:SA1224_1:1398773-1398678(-)
ATAGAAGGTGACAGTAAGCCAACTTACAATAATGTGCAAGTTGGTCGGGCCTCAATACAGAGATTTTCGAAAAGAAATTCTACATATTATGTTTAT
>Locus:SA1259_1:1431908-1432033(+)
ATTTTTTACGAATTAAATGTAGAAAGGTATGTGGAATTGTATTTTTCTCATCTAGTTTACCTTCAACTGAAGAGGCAACTTCCCAGTCTTCAAATGTATAAGGTGGAAAGAACGTATCACCACGGA
>Locus:SA1266_1:1437541-1437470(-)
TCTTTGATTACAATGGCACATGTACTTATGCCTGGATTTCCTTTCGTCGCAGCATCAAAATTTATTTTCGCC
>Locus:SA1292_1:1499297-1499374(+)
CACTTTCTTTCGAATCGATTTTTATCTCTTGTATTAAACTTTTCCATTGTTTCATTAAAGCTCTCTGTCATATCTATT
>Locus:SA1323_1:1532571-1532639(+)
CTATTTAGCCGGCTCATCATTAGATTTAACCTCAAATTTATACCCAACGCCCCAGACTGTTTGAATCAT
>Locus:SA1346_1:1555522-1555554(+)
AATATATATTTGTATTTTCTAAAGTATACTGTT
>Locus:SA1383_1:1588897-1588953(+)
TTAATCTTGGCAAGACTCACATACACCATAAACTTCAAGTTTGTGTTTGTGAATATT
>Locus:SA1418_1:1625096-1625146(+)
TTATATCGTGAAATAAGATTTCAGTTTATCAAAAGTTTTACTTCCAAAACC
>Locus:SA1423_1:1628041-1628085(+)
TTATGGCAATTCAATTTCTTTATTTTCTTTAGATTCTCTATAAAT
>Locus:SA1424_1:1628336-1628419(+)
TATTCTCCTTTTAATTGTTGTAAAACTGCTGTTTTCATAGAATTAATATCAGCATCTTTATTAGTCCAAATTTTAAAGCTTTCC
>Locus:SA1517_1:1730998-1731051(+)
TTCAGTTCCTTGAGTAATTTTTTCTGCAGTCATAGTTATTTTACCTCCAAATTT
>Locus:SA1563_1:1794687-1794722(+)
TTATTCAAAAAATGCTTGTCCAATTTCATAGCTGTC
>Locus:SA1569_1:1799559-1799627(+)
ATTTTTGTGAATGGAATTTCGCTTCCATACGATAAATACGTGACCCTTTATCCGAAAATTTCTTTTCAT
>Locus:SA1642_1:1876310-1876360(+)
TCAGTGAGTATTAAGAAATACTTCCATTTTAATACTCTTAGAATCAACAAC
>Locus:SA1697_1:1944468-1944388(-)
TTTAAGTCTTTGTCGCATGATTGCTTCTGCCATTGGAGAACGACATATATTGCCAAGACAGACAAATGCTACATCTACCAT
>Locus:SA1709_1:1955474-1955403(-)
TATATGCGTGTGCTGCAAAGTACTCATGGTTCATTTGATCATTTAATGCTTCTAATAAATTTTTACTTAACA
>Locus:SA1713_1:1958875-1958970(+)
ATATACGACTTCTTTCTTCACTTATTAAGGCGAAATTTTATCTCAAATCATGTGCGCTATTTCAAATTGAATAATGCCACTGTCTCAACATGTGTT
>Locus:SA1774_1:2026577-2026630(+)
ATAGTGTTTCTTCGGTACCTTCTAAAGCTGGCTTATGTCCTTTTAAATCTAATT
>Locus:SA1787_1:2034646-2034687(+)
TCATTGCTCCCACAAGTCAAAAGCTCTTTGGACATAAAACTT
>Locus:SA1877_1:2123842-2123970(+)
TATAATCCCTCATCATTTTCACCTCTTAAATACCATGATTTCAATTTATTTGCATCTTCACTTCTTGCGTATTTTAGGTTAATCGATTGGGCTCCCACACCTTTAGCAACAATAAAGCTAAAATTATTT
>Locus:SA1910_1:2160719-2160769(+)
TATCCAGCAAATGTCATGAATGCAATTACTACACCGATGATAGGTAATGCC
>Locus:SA1912_1:2161723-2161764(+)
TATTTGCTCACCTTTAGTAAAGGACGTATGATAACTACAACA
>Locus:SA1913_1:2162159-2162266(+)
TGTCAATTCTATTCAAATTGTTGTAAAAAAATAAGCATAGTTAGACACAATTTAGACACAATTAGACAAAAAGTCTATTTTCCTCAGAAATCGCTTGGTTTTTCAGTG
>Locus:SA1919_1:2167493-2167546(+)
TACCATTTAAATGAGACGATTCGATCGTGGCCATTTATATCTTTAATAATGTCG
>Locus:SA1919_2:2167493-2167588(+)
TACCATTTAAATGAGACGATTCGATCGTGGCCATTTATATCTTTAATAATGTCGATTTTTTTGTCAGGAAATTTATTTAAAATTATTGATTTAAGT
>Locus:SA1933_1:2182533-2182634(+)
ATGGTCTACGTGTTTTGGAATACGTATTGTTCCATTTATTATCACTTAATTACTTACAACTCAATTCAATTAAAATGTAAGTTCATTAGACAATTTTTGCGC
>Locus:SA1950_1:2198998-2199030(+)
TATTTTGTCCAGACAACCCCCATTGCCCAACCC
>Locus:SA1997_1:2268598-2268636(+)
TTAGCACATTTTATTAAGCATATCTACGCGGATTTGGTG
>Locus:SA1999_1:2271155-2271084(-)
TCGGGAAATGCTTTTTACCTACTGATTACTCTGTCATTAATGATTTTACAACGGAAACCATGTCGTCATGTA
>Locus:SAS079_1:2301986-2302027(+)
GACTCTTTTTTATTACCAGCTAGCTTTACGAACGCCAGGGAT
>Locus:SA2039_1:2303812-2303853(+)
TTATTGATTAGCCTTACTTTGTTCAATTTCTCTTTCACGAGC
>Locus:SA2042_1:2305125-2305160(+)
TTAAGCTTCTTTAGCTTCTTCTTTACCGTCACTTAC
>Locus:SA2085_1:2345350-2345312(-)
ACAAATTGGCAATATTGCCTTGGATTTCTTCAACAATCA
>Locus:SAS083_1:2353418-2353450(+)
TACGCCAACAAGGTTTCAAGAGCCTTGTTGGCT
>Locus:SA2114_1:2376731-2376817(+)
TTATTTATCTTCGGACGATTGATCCTCAACCATTTGTTCAAATGCTTCACGAACTTGTGGTACTGTCATACCTACTACAACTTGGAT
>Locus:SA2192_1:2463242-2463286(+)
ACTTATTCTTTTTTAAATTTGAAAAGTAATGTAAACCATATGCAA
>Locus:SA2195_1:2466003-2466053(+)
AATAATGGTATTTACATGATGCTATTTTTATATGATTGTCATCTACTGTAT
>Locus:SA2253_1:2529642-2529725(+)
CATGATTGCACCACTCCTTTTTTCACAGAACGAAGTTTATCTTTAGAAGAGATGCGGGGATCAATAGCAATTTGTAAAGCATCG
>Locus:SA2288_1:2566597-2566647(+)
ATGATTGCCTTTTTTATTTTTTTCAAAGTTAATGTGCTCCTTTTCCTAAGT
>Locus:SA2305_1:2592310-2592239(-)
ACTTTTCATCTGCCCGCTTTTTTGATTTTGAAGTGCTGTAATAAATTTTACAATAGTATAGATGTTTTAATC
>Locus:SA2311_1:2596052-2596084(+)
TTATTCTTTTGGTCCAACCCATTCAATAACATC
>Locus:SA2322_1:2607205-2607155(-)
TCAGAGTTTTCTTATTCATCTAATGCTTCAGGTTGTCTTTTAAGTGATAGT
>Locus:SA2351_1:2641762-2641842(+)
CACTTCCTATTCTTCGCTTCTCGCGCGTTTATTTTGTCTGCGACTTGTTGCCCACTTAATGTAACCATTGGCATGCCACCA
>Locus:SA2379_1:2667359-2667421(+)
TTATTGTATATTTTTAATTATCGTTGCTGGCCCTTGATTGACAATCGTATTAAAATGCATTAT
>Locus:SA2394_1:2681717-2681770(+)
CTATTCAGCTTCTCTAATTTCTTCTGCCACATCTTTATAGTCTATTTTCGCTTT
>Locus:SA2405_1:2694250-2694354(+)
GCCAGACTAAGAGTCTACTATATAAATTTATTTAGCGTATGGTTTTACTTCGATTGCACCTTCATTTTCATCATGAACACCATGCTTATAATAATCAATATATTG
>Locus:SA2409_1:2700865-2700897(+)
TCAACTAACTATATATTCAATCATACGCGCATG
>Locus:SA2438_1:2741682-2741783(+)
AAACATTACTGCCTAGCTTTAATTGACGTTATATTAACTATAAACTACTTTTCCATGACTCTACGGATTCAATGTCACATGAGCGTGATAAAATTTGTTCAA
>Locus:SA2459_1:2770556-2770497(-)
GACAATCCAGTAAATAGACATAAATACAGGATAAAAAAGCAAAAAGTTAAAAAATTGCAA
>Locus:SA2494_1:2806530-2806498(-)
TCTGCGTTAAACCATTTTACTGTACCGTTATTC
>Locus:SA0093_1:104765-104746(-)
CTTCTTTCCCTGTACCACAA
>Locus:SA0111_1:127530-127549(+)
GCATCGTAAAACTCCTTAAT
>Locus:SA0122_1:141076-141057(-)
AAAACCAATCCCTTGTGCTC
>Locus:SA0186_1:219471-219452(-)
TCTATATTATCCATACCACC
>Locus:SA0257_1:311920-311939(+)
TACAGTTAGTGGCATTATAT
>Locus:SA0263_1:317220-317239(+)
AAGCGAAGAACAGAGAAAAA
>Locus:SA0283_1:341315-341296(-)
CTTAAGGCTTGTGCACCTGG
>Locus:SA0299_1:354963-354944(-)
CCTCAGCAAGTTCACGTTGT
>Locus:SA0318_1:375639-375658(+)
AGTAAGTGGCTTTCCTCTTG
>Locus:SA0415_1:476392-476373(-)
CGCGATTAAAAATAAAGGCA
>Locus:SA0443_1:515889-515870(-)
CATTACAATTAAATTTATCA
>Locus:SA0449_1:521275-521256(-)
TGCTTCTCTAGCACGTGTAA
>Locus:SA0454_1:525168-525149(-)
TTCGGATGGTTCATCAAATA
>Locus:SA0474_1:547068-547049(-)
CTATTCCCAATAAATATGAA
>Locus:SA0477_1:557658-557639(-)
CGCCTTTTTGCATTTCAGCC
>Locus:SA0513_1:600660-600641(-)
TGATTGTACAAATCGTACCC
>Locus:SA0521_1:613061-613042(-)
AATTTGTTTAAGCGATTTGA
>Locus:SA0537_1:631324-631343(+)
ATAGATGAACCGCCTAATCG
>Locus:SA0544_1:638104-638123(+)
TGCCCAATCAACTGCATAAA
>Locus:SA0604_1:699260-699241(-)
CTAGAAATAGTAGAATGCTA
>Locus:SA0661_1:756317-756336(+)
TTCTAATTGATAACACCATT
>Locus:SA0684_1:781423-781442(+)
TATAAAGCGCTCCTTTAAAT
>Locus:SA0712_1:812491-812472(-)
CTAAATAATACTACCAAGAC
>Locus:SA0826_1:931708-931689(-)
CTACTATAAATAAAATGACA
>Locus:SA0835_1:946736-946717(-)
AATTTCTATATTTTGTAATT
>Locus:SA0846_1:960046-960027(-)
CTAATATTCTTTCAGTCATA
>Locus:SA0870_1:985963-985982(+)
GAAATACAGAACCGATGATT
>Locus:SA0892_1:1012944-1012963(+)
TTAACAGTTCTTTTAATGAA
>Locus:SA0897_1:1018245-1018226(-)
ACGACTGTCGCTAAGAAAAC
>Locus:SA0905_1:1026323-1026342(+)
GATCCTATGTTCATGTTGCT
>Locus:SA0930_1:1056411-1056392(-)
TTTTACCTTACAACTTTTAG
>Locus:SA0930_2:1056496-1056477(-)
GCGCTCGGTGCATGTATCCC
>Locus:SA1006_1:1139201-1139182(-)
TTAGTACAGCATTAACCACT
>Locus:SAS036_1:1142645-1142664(+)
AATGACCATGTAACAAGCAT
>Locus:SA1015_1:1149863-1149844(-)
ATAATACTACGCATATTCCA
>Locus:SA1032_1:1168802-1168783(-)
TTGCTGGCGCTTCATTGACC
>Locus:SA1087_1:1230440-1230421(-)
CTTCTATTGTATTAACCGCA
>Locus:SA1091_1:1236017-1235998(-)
ATGTTGGAAAGAATTTAAAA
>Locus:SA1132_1:1286974-1286955(-)
AAATCGCCACATCCGGGGCA
>Locus:SAS039_1:1313829-1313810(-)
CATCAAAGTCTATCACTTTT
>Locus:SA1181_1:1343084-1343065(-)
TTTCTTCTTTTAAAAAGGGG
>Locus:SA1224_1:1398793-1398774(-)
GTTGCGGAATAAGTCCCAAT
>Locus:SA1259_1:1431888-1431907(+)
TCATGGTCGTTTTCCCCCTT
>Locus:SA1266_1:1437561-1437542(-)
ATGTATAATGCTGCTTATCT
>Locus:SA1292_1:1499277-1499296(+)
AAAGCATATATTTTTAAATT
>Locus:SA1323_1:1532551-1532570(+)
ACCACAGTTTAATTACGACA
>Locus:SA1346_1:1555502-1555521(+)
GATGTATCCATGTTATCACT
>Locus:SA1383_1:1588877-1588896(+)
ATAAATCTCATTTCTTTATA
>Locus:SA1418_1:1625076-1625095(+)
TTTGCAATTAAAATAATCCA
>Locus:SA1423_1:1628021-1628040(+)
AAGTACTATCTTTTTCATTA
>Locus:SA1424_1:1628316-1628335(+)
GTTTGCCAGTAAGCATATGT
>Locus:SA1517_1:1730978-1730997(+)
TCATTAGGTACGTTTAATCC
>Locus:SA1563_1:1794667-1794686(+)
ATTTTCACTACCTTCCTTAA
>Locus:SA1569_1:1799539-1799558(+)
CATACCCTCATAAGTGTTTT
>Locus:SA1642_1:1876290-1876309(+)
AGTGATATCAAATATACTTA
>Locus:SA1697_1:1944488-1944469(-)
ATATCATGAATATTTCTGTC
>Locus:SA1709_1:1955494-1955475(-)
ACAGTATGCTGCCATTGCCA
>Locus:SA1713_1:1958855-1958874(+)
TTGGCTGTAATAAAATTTTA
>Locus:SA1774_1:2026557-2026576(+)
TTATCACCTCATAAAATTTT
>Locus:SA1787_1:2034626-2034645(+)
GCGCGCGTTATATGTCATAG
>Locus:SA1877_1:2123822-2123841(+)
AGCGTGTGGTGACATAAAAT
>Locus:SA1910_1:2160699-2160718(+)
GACCTCTTTTATCTGTTAAT
>Locus:SA1912_1:2161703-2161722(+)
ATCTCACCTCTTTCTTAATT
>Locus:SA1913_1:2162139-2162158(+)
ATAATATAGGCGATTTGTGG
>Locus:SA1919_1:2167473-2167492(+)
GCAAAGGCATAACTTCTAAT
>Locus:SA1919_2:2167473-2167492(+)
GCAAAGGCATAACTTCTAAT
>Locus:SA1933_1:2182513-2182532(+)
TATAAATGGCCTTTTATTTT
>Locus:SA1950_1:2198978-2198997(+)
TCAAAGCCACAGCTTTAAGT
>Locus:SA1997_1:2268578-2268597(+)
TTCATAGTAATTTTTCCTCC
>Locus:SA1999_1:2271175-2271156(-)
TAAAAGCATCTCCCTGTTAC
>Locus:SAS079_1:2301966-2301985(+)
TTGATTGTTGCCTCCTTTCA
>Locus:SA2039_1:2303792-2303811(+)
TGTAACCTCCTCTTACTTAA
>Locus:SA2042_1:2305105-2305124(+)
ATTCCCTCCTTAAAAGTTAA
>Locus:SA2085_1:2345370-2345351(-)
CTTTTGTTTTTCTGAATTTG
>Locus:SAS083_1:2353398-2353417(+)
AATTAGTGATGGCTATGTTT
>Locus:SA2114_1:2376711-2376730(+)
GTGATGTGTCTTTTTTTGTA
>Locus:SA2192_1:2463222-2463241(+)
CTCGCTTTATGTAAAGTATT
>Locus:SA2195_1:2465983-2466002(+)
ATAGTGTGACTTTTATATTT
>Locus:SA2253_1:2529622-2529641(+)
TGCTTAACTGTTAACAATGT
>Locus:SA2288_1:2566577-2566596(+)
TCCCTAAACCAGCAGCGGGA
>Locus:SA2305_1:2592330-2592311(-)
GACAGATGGAAAAGATTTTT
>Locus:SA2311_1:2596032-2596051(+)
TTAGACATACTGTATTCTAT
>Locus:SA2322_1:2607225-2607206(-)
GTTACTTGCTAAAGTGATTA
>Locus:SA2351_1:2641742-2641761(+)
GATAACCATTTCATAGATAT
>Locus:SA2379_1:2667339-2667358(+)
GATTCATGGCTTGCCTTATT
>Locus:SA2394_1:2681697-2681716(+)
GGTCTTTTAATTATATTAGA
>Locus:SA2405_1:2694230-2694249(+)
CTGGCACCAATACAATAGAT
>Locus:SA2409_1:2700845-2700864(+)
CCTTGACTTCTAATACATAT
>Locus:SA2438_1:2741662-2741681(+)
GAGCAAATGTACTTATTTTC
>Locus:SA2459_1:2770576-2770557(-)
AAATAGAAATAAATTGAACC
>Locus:SA2494_1:2806550-2806531(-)
CGATGAAACCAAAACCTTTT
>Locus:SA0023_1:34225-34163(-)
TCATATGTTCTGATACATTCAAAATCCCTTTATGAAGCGGCTGAAAAAACCGCATCATTTATG
>Locus:SA0027_1:37173-37277(+)
CTTCAACAAACTGGCCCGTTTGTTGAACTACTCTTTAATAAAATAATTTTTCCGTTCCCAATTCCACATTGCAATAATAGAAAATCCATCTTCATCGGCTTTTTC
>Locus:SA0036_1:43784-43719(-)
TTAAATGATGCAATTGTATTTTCCGGAGCTTTACTAGGTAATCCTCTATGTCCATATACAGTTAGC
>Locus:SA0165_1:189483-189373(-)
TCAACTTGTTGTCTTATTAAAGTTTTTCGATGCCATCAATCGGTGTATCAACTGCTTTTCGCGCGCGACGTACCGCTTCTTCATCAGGTGCGTTGTATAAACAAATACATT
>Locus:SA0173_1:197232-197194(-)
AAAATATTCCTGTTGAAATCTCAAATTACCCATAATCAT
>Locus:SA0216_1:255759-255884(+)
AAACATCTACATTCCCCCTTGAAAGTGGTATTTTATAACAAATTAACGTACCTTGATTACGCTTTGAAAAAATATGAAGTCGTGCATGTGAACCATATTGAATCATTGCTTTATTGTGTAAATGAT
>Locus:SA0234_1:285444-285391(-)
TTAATTAAGTATTATTATTCGTATGTACGTAACTTATGGTCTATCAAGTTCCAC
>Locus:SA0299_1:354922-354890(-)
ATTCTTTTTAAAATTTCTTTCTCAGAATCGCTC
>Locus:SA0350_1:410075-410043(-)
CTACTATATCATTTATTCCATATTTTGACGCCA
>Locus:SA0398_1:458802-458764(-)
ACGCTTATGTACAATGCAAACCTTTTTGAATATCCCATC
>Locus:SA0423_1:484988-484941(-)
GCTAATCGCGCTTGTCCCAATAATAGCTGCAATTACTTTTTTTTGCAC
>Locus:SA0429_1:489533-489604(+)
TTTTTATTTTCAAAGATATTACTGCTAAGTGTAAAACGAAAATCATCATTGATAGCATCGAATTACTTAATG
>Locus:SA0449_1:521226-521194(-)
TCATCATTTAAATGGACATGTGTATCGATTAAC
>Locus:SA0476_1:556113-556175(+)
TACTTTATAATTAATGATTTTATTAGAGCGTCTACATGCGGTTTTAAAGCATCATCGTCTATA
>Locus:SA0492_1:574891-574850(-)
CTAAGGCGCTTTTCAAATCATTTTGAAATAACGTTTTATTTT
>Locus:SA0514_1:601286-601417(+)
AATGTATTCGATAGAATTGATAATGTAATCGATGATATCTATGGAATATACATTGAATATAAACATATACGCTATGTCTTTAGTCTTTTATCGTGTATCTACTTGTCGATATGTTTGAATAATTCGAGCAAT
>Locus:SA0534_1:628753-628718(-)
AGTTCGTTTAGCTGCAACTATGACTGCTTGATTCAT
>Locus:SA0539_1:633112-633017(-)
GCATACATATGTTTTTCAAAGTCATGGTCATGCTGTGCCTGCTCTGCTTGTACTAATTCTTGCTCAATTCGTGCTATTAAAGTTTCTCTATTCACC
>Locus:SA0563_1:656872-656831(-)
CTTTGTTTGAATACTTACTTTTTTATCCAATTTACTACTCAC
>Locus:SA0608_1:702540-702508(-)
CCATTCAATACATGTTTTTTTATAAGGTGTTGC
>Locus:SA0627_1:723637-723521(-)
CCAATCAAAGAAGAACACCCGATTGATATTGTTCCATTCACTTCACCAATATGTGCCTGCATTTTGTCAAAAAATAATCGCTCTCTTTTCAACATGTCACGGGCATGCTCAATAATC
>Locus:SA0651_1:745042-744971(-)
ATATTAATAAACCAATTAAACAAACGGTTAATATTACAGCAACAAAGCCTAAAAATAAATTTTTTACTGTCA
>Locus:SA0655_1:748061-748017(-)
AAATCCATTGCTATCGTATCTTTTGTTAATAACTCTGTTACTCTC
>Locus:SA0670_1:763134-763102(-)
CCATTATCAATTTTCATTGTTTCAAATAATTGC
>Locus:SA0687_1:785747-785694(-)
TCTCCAAAACATATTCGTCATATCTTCTTGTGTGTTCCAATTAACAGCTATCAT
>Locus:SA0688_1:787110-787042(-)
ATGAACAACGAAATAATTGTCAACAATATTAGTAATAGAAGCAAAATATTTCCCTTTAATAAATACTTC
>Locus:SA0712_1:812480-812436(-)
TACCAAGACACATGGAAAGAATGCTGCGCTAAAATACCATATCAT
>Locus:SA0714_1:814996-814934(-)
GATATCAATATCTTTCAAGTTATGCGCACGAGCACCTTTTACTACTATGGATGGTTCTTTCAT
>Locus:SA0725_1:830116-830066(-)
TCTTCTTACTTCCATCTTCATTTTTATTGTAGTCGTAATTTTGATTCGACA
>Locus:SA0738_1:845029-845070(+)
TATTTTAGGATGCTATTTATCAACTCAACATATAACTCACTA
>Locus:SA0757_1:864105-864061(-)
AATTTTTTCACACTTCTTCTATTAGCTATTGCTTGTTGTAATTCC
>Locus:SA0817_1:920494-920456(-)
ATTCTACTTTATCAAACAATGGTTCGTATTTACTTTTCA
>Locus:SA0886_1:1007362-1007312(-)
TCAAGTATTAATTTGAACCATTTCATGTTGTACCTCTTGCGTTGTTTATTT
>Locus:SA0911_1:1035108-1035164(+)
TCATCCGCTATACACCATCCCTATCATATATACGGCAGTAAAGATGAAAACCCAAAC
>Locus:SA0952_1:1078812-1078759(-)
GGGATGTATAAAATCGCTAAAAGTATCCCGATATACAGCTTTCCATACCATTTC
>Locus:SA0963_1:1094719-1094681(-)
GTAATCTCGTTTTATTTTAATCATTTTAGTCAGTTGCTT
>Locus:SAS035_1:1137456-1137557(+)
ACAGCTAATGATAAAGAACCACTACATAATAAATCATTAGTGGTTCTTTATCATTTCTATCTCACTCTTTTACTGGAAGAAAAAGTTTACGTTTGTAGAACA
>Locus:SA1075_1:1216021-1215914(-)
TCAGCGCCTAAATCATCTTTGAAAGATGCATCTTCAGTTACTTTATCAGCGTCTACACCTAAACGGTCAACGATGATATCTTTTACTTTATCGAAATTTTCCACGTCG
>Locus:SA1076_1:1216340-1216269(-)
CCTAACTCTGTCATTTTAGTATCAAAGCGCTTTCTAAAACGATTAACTATCTCACTTTTCTTTTGTTTAGAC
>Locus:SA1117_1:1266478-1266443(-)
CCATTCAGTTTTAAAAACTTTCTTTTCTTGAGACAT
>Locus:SA1134_1:1288330-1288298(-)
CTACAGAACTTGCTTTTCTTTGTTCTTCGTTCA
>Locus:SA1208_1:1382077-1382033(-)
CAGAATAATAAAAGTGTTTTTGGCATGTTTTTCAATTCGATTCAT
>Locus:SA1240_1:1413402-1413467(+)
TATAAAGATTTAAGTAGTAATTTTTTTAATAATGGAGAGAGATGTCCAGGTAAATGCGCAACACCT
>Locus:SA1261_1:1433966-1434001(+)
TATTTACAATTTTCGTCAAAGGCATCCTTTAAGTCC
>Locus:SA1261_2:1433967-1433999(+)
ATTTACAATTTTCGTCAAAGGCATCCTTTAAGT
>Locus:SA1334_1:1541398-1541291(-)
GCTTGCCAAATAGTAATAATTTATAAAAATAACCCGTCCAACTATGTATGTGATGATGCATACATGTGTTGGCGGGTTTGTTTTTATTGGTCTTCTACATTAGAAAGT
>Locus:SA1387_1:1593310-1593456(+)
ATTAAACTAGATTCTAGATTAAATTGTTCGAATGGATGTTTTGCCATGATTTGGCCTCCTTATATGTTCATCTTTACTATTATAAAGTATAAATGTGCTATTTTAAATAAAAATATTAAAACCTCGAAATTTCAAAATTTAGAAATC
>Locus:SAS048_1:1618681-1618553(-)
TTTCGAAAAGAAATTCTACAGGCAATGCAAGTTGGGGTGTGGGCCCCAACACAGAGAAATTGGATTCCCAATTTCTACAGACAATGCAAGTTGGGGTGGGACAACGAAATAAATTTTGCGAAAATATCA
>Locus:SA1415_1:1621307-1621369(+)
TATAAAGATAGAATGAATAATTCCAGTATTAACTGTTTATCCATATATGATGATTTAAGTTTA
>Locus:SA1443_1:1645436-1645486(+)
TTATTCTTCCATTTCAGTATTTACAACTTCTTCAATCATGTCCCATTCTTC
>Locus:SA1479_1:1684670-1684756(+)
ATTTTGTCCAGACAACCCCCATTGCCCAACCCATTTTATGGAATTGGCATCCAGGCAACAACTTTTCATATAAATCGTAATAATTTT
>Locus:SA1507_1:1716374-1716406(+)
CAATTGTTTCTGAAATTTTCTCCTGATAAAAAG
>Locus:SA1540_1:1760768-1760673(-)
TATACAACTGCTACTTTCGTTAATTCACACAAAGATTATTGTAACATTTTCCTGCTAACTGTCAACACTTTATTGAAAATGCTGATGTCCTTTTAT
>Locus:SA1578_1:1815762-1815878(+)
AATTCATACCAAAAAACACCAAGCAACCGAAACGTTACTTGGTGTCATTACAAATGTAATATTATTTTAAATTATGTCACTACTTTAAATACTTTTTATTTCCAAACCTTCATCGCC
>Locus:SA1616_1:1850915-1850986(+)
TCGTTATATCATTCGTCTACTATTATCAGTTATTTTTATTTAATTTTAGTGTCATTCTGTCATTTTGATGTG
>Locus:SA1621_1:1854640-1854608(-)
ATTATATTTAGCTGTATATTCGTTTTTCTCCAC
>Locus:SA1649_1:1883512-1883568(+)
TCCATGCATAGAATGTACAATAATTACATCTGTCATCTCATTCTCTCCTTTCAACTT
>Locus:SA1684_1:1931552-1931623(+)
TTAATACTGTCTAATTTTTTTGTAACGTTCTTTCCAAACTTTGATAAAATCTGGCGCGAATGGGCCCTTCTT
>Locus:SA1688_1:1935669-1935749(+)
CTACAATTCAATATAAATCCATTTGTCTTCTTTCAAATTGGCAATACAATATCCATTCCCAACTTTAGTAATCCAAATGTT
>Locus:SA1697_1:1944456-1944388(-)
TCGCATGATTGCTTCTGCCATTGGAGAACGACATATATTGCCAAGACAGACAAATGCTACATCTACCAT
>Locus:SA1723_1:1973557-1973592(+)
ATTCATTTGTTTCAATATTCATACGATCTAAAATCA
>Locus:SA1739_1:1994194-1994099(-)
ATAAAGGATGTAAGCACCGATATTAGGAAGCATAATTTCTCTAATATCGGTGTTATTTATTTGTTGGCAAAAGTTAAGTCGGTATCTATATTGCCA
>Locus:SAS060_1:2012271-2012306(+)
TTATTTACTTATACATACATATATTACTATACCTTT
>Locus:SA1762_1:2012900-2012986(+)
GTTCAACTAATTCAGAAAGCTCTTTTTTTATTTTCTGAATATCATCCAAAACTACACCTACTTTCTAAGAAAGCTATGAGCGTAATG
>Locus:SA1766_1:2018761-2018802(+)
TCATTGAATAGCAATTCCTCCTTTTCTAAACTTTACTTTTGT
>Locus:SA1842_1:2079479-2079447(-)
CAAACTGGTCAATTTTGTTATCAAAATAATTCA
>Locus:SA1859_1:2099340-2099287(-)
ATTTTGGTTTACTTCATGTTGAGTTTTAGACATTTTAACCATCTCCAATATAAA
>Locus:SA1874_1:2121788-2121856(+)
ATTTTAACAATTCATTTGTTACAAAACGTTGATCACCATCATGATAGATTCGCGGCAAACGTCTCGACA
>Locus:SA1906_1:2157033-2157083(+)
TTATTCAAGCGCTGCGGAACCACCAACAATTTCAGTAATTTGTTGCGTAAT
>Locus:SA1998_1:2269393-2269434(+)
TTAGTCGACTACTTCAATATATGTTTTAATCGTTTCTACTTT
>Locus:SAS075_1:2271231-2271181(-)
CCAAATGTCGAATTCCGAAAACCAAACTCCAAATTCCAAAAACGCAACTCC
>Locus:SA2020_1:2292523-2292585(+)
TATTTTTCATGTTGCCACTCCTTATACAAGCTTACAAATGCTTCTTCAGTTAAGGCAATATCT
>Locus:SA2083_1:2343262-2343176(-)
TGTATTTTCAACTTCGATAACTGTTTCAGGATGATGGTTATTAATTTCAACCTCTGTACTTTTTGTAATAATTTCTCCTGGTATCAT
>Locus:SA2083_2:2343256-2343176(-)
TTCAACTTCGATAACTGTTTCAGGATGATGGTTATTAATTTCAACCTCTGTACTTTTTGTAATAATTTCTCCTGGTATCAT
>Locus:SA2128_1:2393497-2393414(-)
TATCTAAAGCAGAGCGTATCGGTCTTTTCGAGCTATAAGGCAAATCTTGGATTTTTCCTGTCGAAATTGCGTGAATTGATATCA
>Locus:SA2141_1:2405811-2405734(-)
CATATCGCTTACCACGATGAATATTCGGTTGTTGAAATGTCTCATCAAATGGTTCTAATCGTTGATTTGGATTTGTCA
>Locus:SA2176_1:2444293-2444340(+)
AACTGTGTTTCAATGAACCATATTCTTTTTGATATAAATGGCGCATGG
>Locus:SA2181_1:2449454-2449513(+)
TTATTTATCATCATTGAAAATACCAAACTTACGTTGAATATCATCATTATCAAATATTTT
>Locus:SA2188_1:2457997-2458029(+)
TTACACCTTCTCCACTTCAAAAATTTTACGTGC
>Locus:SA2234_1:2509481-2509525(+)
TTACATATTAATACTTTGCGGCCGATGATTAGATTGATTTTTACG
>Locus:SA2237_1:2511767-2511847(+)
CATGATTTATCATCTCCTATGTCACGTACTTTGACATTAGTAGTGTGTTGCTCATGCATTTTTGAGGACACAGTGTCTTCC
>Locus:SA2262_1:2540390-2540440(+)
TATATGAACAATTATAGTCTATCACTAATAATATTTAGTCTGTTCCAACCG
>Locus:SA2316_1:2600803-2600910(+)
TTGGTGCCTCACACCAAACAAAAAAACAGTCTCGCAATCAAGACTGTTTTCCACTCAATATATTCATCCATTAGCGTAATGGATTATTTGACTTCTGTAGCTACAAAG
>Locus:SA2341_1:2629361-2629414(+)
AGAACATTTCTGAAACAACCTTTTGTTCTAAGAAGTGTAATAAGTAGTCTGGGC
>Locus:SA2367_1:2657833-2657732(-)
GAAAACTGTCCAAGCTGTTTTATTAGAGAACGATCAATTAACCCCACATATTTAATAATACATCAGCAAAGCCTTCAGGTTTTTGAATATAACCTAAGTGAC
>Locus:SA2380_1:2668122-2668090(-)
TTAATTTTGGATTTCCTAGTAAATGTTGGTTCA
>Locus:SA2387_1:2674710-2674793(+)
TACCCCGTCAAACTTCCAATGATTTGTTCTAAACGCTCTTTAACACGGCTATTAGTCTCTACTTGTCTTTGCCATTGTTTATCC
>Locus:SA2391_1:2679037-2679108(+)
TATTCAGCTCCAATTATTATATTATCTATTAAACGCGCTTTTGAAAATTTGACAGCTAACGAGATAAATATG
>Locus:SA2394_1:2681717-2681803(+)
CTATTCAGCTTCTCTAATTTCTTCTGCCACATCTTTATAGTCTATTTTCGCTTTAACAAACGTCTCGTTATTTACCGGGAAATGTTG
>Locus:SA0023_1:34245-34226(-)
AACAGCAATTCACATAAACC
>Locus:SA0027_1:37153-37172(+)
TTGCAACAGAACCATCTAAT
>Locus:SA0036_1:43804-43785(-)
CTTCTACTTCTGAAGCAGCT
>Locus:SA0165_1:189503-189484(-)
ACCTATATACATATATCTCA
>Locus:SA0173_1:197252-197233(-)
GTATTATTTTTGTATATACG
>Locus:SA0216_1:255739-255758(+)
TCATCACAAATAACTACCTT
>Locus:SA0234_1:285464-285445(-)
TTAGGGTTAACTGTATCTAT
>Locus:SA0299_1:354942-354923(-)
AAATAAACGGATTATCTTTA
>Locus:SA0350_1:410095-410076(-)
CGCATGTTGTTTTTTCATTT
>Locus:SA0398_1:458822-458803(-)
TCGCAAATATTAAAATCATA
>Locus:SA0423_1:485008-484989(-)
GCTTGAGTTGCCGCAACAGC
>Locus:SA0429_1:489513-489532(+)
GGTGATTATACGCCCTTAAT
>Locus:SA0449_1:521246-521227(-)
TCAAATCATCATCGTATTGC
>Locus:SA0476_1:556093-556112(+)
AACTTTTATCAAAGAAGTGT
>Locus:SA0492_1:574911-574892(-)
GTTATAATTCAATTCACGTC
>Locus:SA0514_1:601266-601285(+)
ACATAGTGTATATGTGAATT
>Locus:SA0534_1:628773-628754(-)
CCACCATATTTCCCAAATGC
>Locus:SA0539_1:633132-633113(-)
AAGATGTTAATATATGTATG
>Locus:SA0563_1:656892-656873(-)
TTGTGCTGTTTCAACACTTG
>Locus:SA0608_1:702560-702541(-)
GTCGTACTAAATCAAACTCG
>Locus:SA0627_1:723657-723638(-)
CTTCAGGAAGTAAGGTTTGT
>Locus:SA0651_1:745062-745043(-)
CGCATCTTCATTTGTTGCTA
>Locus:SA0655_1:748081-748062(-)
CATTTTTGTCATTTGCCATT
>Locus:SA0670_1:763154-763135(-)
AAGTAAGTCTAGGGATATGT
>Locus:SA0687_1:785767-785748(-)
CACATTTGAGATATATTTTG
>Locus:SA0688_1:787130-787111(-)
TTGATAGTTCACTCACACCT
>Locus:SA0712_1:812500-812481(-)
GTTATTACACTAAATAATAC
>Locus:SA0714_1:815016-814997(-)
AATTTATTTTTAGGTAGTTC
>Locus:SA0725_1:830136-830117(-)
TTTCGCTGTTGTACTCATTT
>Locus:SA0738_1:845009-845028(+)
AATCTTAGTATGTTTATTTT
>Locus:SA0757_1:864125-864106(-)
CTATGTGCATATCTCTTTTA
>Locus:SA0817_1:920514-920495(-)
CAACTCTACTCCATTTGGTA
>Locus:SA0886_1:1007382-1007363(-)
TCAGAATGAAGGTTGTAACA
>Locus:SA0911_1:1035088-1035107(+)
AGTATGTTTCATTATTGTAC
>Locus:SA0952_1:1078832-1078813(-)
AGAACATTAAAAAGAATATT
>Locus:SA0963_1:1094739-1094720(-)
GATTACACGTCAATTGTTGT
>Locus:SAS035_1:1137436-1137455(+)
TTTTTAAGTAGACATTAGCT
>Locus:SA1075_1:1216041-1216022(-)
ATTCAGCGATATCAAGTGAG
>Locus:SA1076_1:1216360-1216341(-)
CAATATTTTGATAAGTAAAG
>Locus:SA1117_1:1266498-1266479(-)
ATCGTTAAAGATCTTCCTGC
>Locus:SA1134_1:1288350-1288331(-)
ATCTCTCTCAGCTAAAACAT
>Locus:SA1208_1:1382097-1382078(-)
CAAAATAACATAATGAGCAT
>Locus:SA1240_1:1413382-1413401(+)
ACTCATATTTTAAACTTATT
>Locus:SA1261_1:1433946-1433965(+)
TTATATTTATTTATGTGTAC
>Locus:SA1261_2:1433947-1433966(+)
TATATTTATTTATGTGTACT
>Locus:SA1334_1:1541418-1541399(-)
ATGACAAAGTAATAAACAAT
>Locus:SA1387_1:1593290-1593309(+)
TAAGGTCTTTCACAGCGTCA
>Locus:SAS048_1:1618701-1618682(-)
TGGGGCCCCAACACAGAGAA
>Locus:SA1415_1:1621287-1621306(+)
ATGCTTGAACTTTTATTTTT
>Locus:SA1443_1:1645416-1645435(+)
CAAGAGTAAAATCTTTTTAA
>Locus:SA1479_1:1684650-1684669(+)
CAAAGCCACAGCTTTAAGTT
>Locus:SA1507_1:1716354-1716373(+)
ACACCAATCATTTTAAAATT
>Locus:SA1540_1:1760788-1760769(-)
AACAACATAGCGCTCAATAA
>Locus:SA1578_1:1815742-1815761(+)
ATTGTTTTGTAACAGAAAGT
>Locus:SA1616_1:1850895-1850914(+)
GTTATAATGCTCAATACATA
>Locus:SA1621_1:1854660-1854641(-)
TCTAATAATTGACTATATTC
>Locus:SA1649_1:1883492-1883511(+)
TACCAATGATTTCTACTATT
>Locus:SA1684_1:1931532-1931551(+)
AGTATTTACACTTTATTTGC
>Locus:SA1688_1:1935649-1935668(+)
ATTATCTAGCATCTTTACAC
>Locus:SA1697_1:1944476-1944457(-)
TTTCTGTCTTTAAGTCTTTG
>Locus:SA1723_1:1973537-1973556(+)
TTGTTTATCGTTCATTTATT
>Locus:SA1739_1:1994214-1994195(-)
GTAATATCAAAGTTGAATAA
>Locus:SAS060_1:2012251-2012270(+)
CAATAATTATGGAATGATCA
>Locus:SA1762_1:2012880-2012899(+)
TATTTCAACATCATCAACAC
>Locus:SA1766_1:2018741-2018760(+)
GTTCACTTTAATAGTGTCTA
>Locus:SA1842_1:2079499-2079480(-)
TCTCTTTTGAAGATACGTGG
>Locus:SA1859_1:2099360-2099341(-)
GCCATTTTTAAAGGGTCAAT
>Locus:SA1874_1:2121768-2121787(+)
TTATATGCACTGACCATATT
>Locus:SA1906_1:2157013-2157032(+)
CTATTTTCCTCCTTTAAATA
>Locus:SA1998_1:2269373-2269392(+)
AATGCAGTTATACTTTTAAT
>Locus:SAS075_1:2271251-2271232(-)
ACTCATTATAATTCTGAATT
>Locus:SA2020_1:2292503-2292522(+)
ATATCGCCCTATAATCAATT
>Locus:SA2083_2:2343276-2343257(-)
ATTGGTCGATCTCCTGTATT
>Locus:SA2083_1:2343282-2343263(-)
ACTTGAATTGGTCGATCTCC
>Locus:SA2128_1:2393517-2393498(-)
TGTTTGTGAAATCTTAGTTT
>Locus:SA2141_1:2405831-2405812(-)
CAATGAACGTTTTTTCTTAC
>Locus:SA2176_1:2444273-2444292(+)
AATGTCATGTATTACATATC
>Locus:SA2181_1:2449434-2449453(+)
TTACACCCTAATTCATCTCA
>Locus:SA2188_1:2457977-2457996(+)
TTTTCTTTTGTTTCCATGTA
>Locus:SA2234_1:2509461-2509480(+)
ATTATAAACATCTTCTACTA
>Locus:SA2237_1:2511747-2511766(+)
TGTTCATGTAGGAACTCAAT
>Locus:SA2262_1:2540370-2540389(+)
TCGAGATGAAACTCTGCATT
>Locus:SA2316_1:2600783-2600802(+)
CCACCAATGACACGTCGTCA
>Locus:SA2341_1:2629341-2629360(+)
CTTGTTCATTATGAAGCATT
>Locus:SA2367_1:2657853-2657834(-)
TCAGCCATCAAATATAATTT
>Locus:SA2380_1:2668142-2668123(-)
TTCATTGACATGAGTTACAG
>Locus:SA2387_1:2674690-2674709(+)
CTTGTTTATCCATTGATAAT
>Locus:SA2391_1:2679017-2679036(+)
CATCATTGTTCTTATCACTT
>Locus:SA2394_1:2681697-2681716(+)
GGTCTTTTAATTATATTAGA
>Locus:SA0001_1:567-517(-)
TTTTTCTTGAGCAATTTCAAGCACTTTTTCCCAAATTTCTTTTTCCGACAT
>Locus:SA0023_1:33738-33592(-)
CAATATTTCTCTTTTAGTTTCCCTACAGCTAAAATGGTGATTTTCATGTCGTTTGGTCCTCCAAATTGTTATCAACTTTCCAGTTATCCACAAGTTATTAACTTGTTCACACTGTTCCCTCTTATTATACCAATATTTTTTGCAGTT
>Locus:SA0024_1:34487-34455(-)
ATTCCCTCCTATTATAAAATATATTATGTCTCA
>Locus:SA0030_1:39887-39801(-)
TTTTTTTGTTTCTTTTTTCTCGTAAAAAAAAGAAAGGTCTTAAAGGTTTTATGGTTTTGGTCGGCACTGCCGACAGCCTCGCAGAGC
>Locus:SA0033_1:40819-40869(+)
CAAAATGGTATGCGTTTTGACACATCCACTATATATCCGTGTCGTTCTGTC
>Locus:SA0076_1:84844-84906(+)
CTAAGATGTCAAATTTTTTGTTTCGATTGGTATTTTTTTAAAATGTGCCTTGTATTTTTGGGG
>Locus:SA0129_1:149058-149020(-)
TTGTTACAATTAAAGAACCTACTGTTGCTAATTTTTTCA
>Locus:SA0153_1:176482-176414(-)
TTTAGTAAATGTAGAGATTACTATAAATATGTTCATGCTGATAATTGCACAAAGTACAAAAAATTTCAT
>Locus:SA0232_1:281368-281333(-)
CCTATTAATACAACTTTGTTCCCTTTAAATTTGTTC
>Locus:SA0255_1:309260-309210(-)
ACCTACAGCTGTAAGAATGTCTTGGGCTTGTTCTTTATATTTATTGCTCAT
>Locus:SA0256_1:311536-311429(-)
GGGGCCCGCCATTATAACACTGTAGGTCCTACTATATTAATTTATGTCTCGGGCTCTAACCCTAAAATACTTATAATATACCTTTATAATTTATCTCCATTTGATGCT
>Locus:SA0260_1:314314-314391(+)
TATTTTATAAATACTGTAACAGAAGCGGCTACTAAAATGAGTACTAAGCCGATAATTGTAATAACCATTTCTTTTGAA
>Locus:SA0261_1:315428-315523(+)
AGTTTGAAAGATGATAGCCAGTTGTTGCACGAATTTTTAAAGTCGTTGGTAATTCAATCATATCAATGGATTTATCTAAGTGCTGTAATCGTTGAA
>Locus:SA0287_1:343766-343698(-)
ACCGGTATCATACTGCTAATCTCATTCGCAATCTCATTATATAATTTGCTTATTTTCTCTTCGAAAGTC
>Locus:SA0337_1:394744-394649(-)
TTAGCGAAATGGTTTGTCTTGAAACACCAGCTAGTTTGGCAAGCTGCGTTTGATTTAAGCCATCTCGTGCTCGTAACTCTTTCAATCGATTACGCA
>Locus:SA0363_1:419941-420012(+)
TATTTATCGATAACATCACTCTTGATACCTTTAGATTTTAAGAAATCTTTAATTTTATCTTGTTGCTTTTTA
>Locus:SA0386_1:446517-446410(-)
AACACAAAAAAGAAGCTAAGCAACTTATGTTGCCTAACTCCTCTATACTATCCATATTTTACTATTATCCATATTTCATTGAATTATCTAATGTTGGCTTCTATTTTT
>Locus:SA0472_1:545480-545415(-)
AATTTTCCACCATCTGAGAATGAATCAGGTGTGACGTTTAATATGCCCATAATTTTTGTTTTAGTC
>Locus:SA0530_1:624908-624855(-)
TGTTTTAACAAATTTTATAATACTGTATTAATTTCTGATGGATCATTGATTATA
>Locus:SA0560_1:653284-653216(-)
ATATATCGATGTATCGGATCTTTAAAAACTTTTTCTTCTACTAATTTTAAATCTACATATGCGTTAGTC
>Locus:SA0581_1:673183-673121(-)
ATACAAGGATTAAGGCACAAAGGAATGGTAATAACATTGGTAAAATCAATAAGTTACTTAGCA
>Locus:SA0593_1:685897-685953(+)
TTATTTAATAACGAAGCGGGCCTCATCGAGTTTGTTTCTAAATTCTTTTTGTTCGGC
>Locus:SA0602_1:697391-697359(-)
CCAATTTTAACTTGTTGTCCATGCAAACGATTC
>Locus:SA0607_1:702080-702030(-)
TTTGTACCACTTGCAATTTCTTTACTGTGGCTAACAAGTATAATTTTAGGC
>Locus:SA0624_1:721813-721742(-)
TATAGAAACCACCTTCAGGATGTGATTCAAGTTGCAATTCATCAATCCATTGTTCTGCTGATTTCATTATTT
>Locus:SA0648_1:742078-742110(+)
CACTTGTTCAAACGCACTCCTTTTCCAAATAAT
>Locus:SA0670_2:763149-763102(-)
AGTCTAGGGATATGTCCATTATCAATTTTCATTGTTTCAAATAATTGC
>Locus:SA0670_1:763724-763614(-)
TATTATCATACTAATTTTAAAGGCAAAGGTGGACATCGGCAACCTCTCGTAAACTATTTATCAAAAATAAACGTATCTCATTGTTATGATATTTATAAATCAATTCGTTTT
>Locus:SA0698_2:796256-796360(+)
GTTGAACTAGTATATAATCGTTTGTTTTTAGTGATTTTCAGCGATATCTTCTACAATTCCAATGATTACTTGTACTGCTTTTTCCATAACATCAATGGATGCATA
>Locus:SA0698_1:796283-796363(+)
TTAGTGATTTTCAGCGATATCTTCTACAATTCCAATGATTACTTGTACTGCTTTTTCCATAACATCAATGGATGCATATTC
>Locus:SA0699_1:797525-797569(+)
AAACTCTATTATTCATGTTGTAAGATTTTTTATATGTCTTACCTT
>Locus:SA0734_1:840110-840075(-)
CTTCAAAAAAGAAAGGTTTTGGTAATTTTATCTGCA
>Locus:SA0748_1:857485-857538(+)
AATTTACAGCGTCAAATATACTTATTTCTAATGCTTTGGGGTCTACTGAAACAA
>Locus:SA0892_1:1013051-1013122(+)
TTAATTTTTAGGGAATATAATATAACCATCTTTATCTGCTTTTTTAGTAAAAATGACAAAAATTGCATGTAT
>Locus:SA0992_1:1124987-1124892(-)
AAACAAAAACTGGAGCAATTCATTAAAGAAATGCCCCAGTCGTCATTGGTTATAACTTATAAATGTTTATCTAAAACTTCAGCTAAGTTTTCTTTT
>Locus:SA1007_1:1140525-1140626(+)
AAATTATATTTATTTGTACATGAACAAATAATTTACATTAATTTGTCATTTCTTCTTTTTCCCAATCGATTTTATATCTTTCTGAAGAACGATCTGTCCATT
>Locus:SA1028_1:1164370-1164338(-)
CAATATCAATACTTACGTAGTAATGTTCTTCCA
>Locus:SA1088_1:1231322-1231260(-)
CTTCTGGAACTGCAACGCCCATTGAACGAAATATTTCTTTACCTTGATACTCGTGGATATTCA
>Locus:SA1092_1:1236185-1236147(-)
AAGTGTGCCCAGTATAACTTAAGCAAAAATAGTTTAATC
>Locus:SA1115_1:1264778-1264719(-)
AACATCCTCTGTAATATACTGTTTAGATTGTATAGGATGTGTCACTTCTATGACTTTCAT
>Locus:SA1119_1:1270760-1270707(-)
CTTTTTTTTGATGCTGTTTTTTTCTTAGCTGTCGATTTCTTTTTTGCTTGTGCC
>Locus:SA1126_1:1278570-1278454(-)
CTTATTTCATATCCTCCTAGAAATGACACATTGCCAAATCCAAAATCAACTAACGCAAACAATATAAAAACTGGTATTAACACTACTCTAAAAACCGTAATCTGGTTCGGAATATTC
>Locus:SA1142_1:1299324-1299244(-)
AATATGTTCTCTCTTAAAAGTAGACAATGCCATTCCAAAACGCCTCCTAAAAAATGTAAAAACGAGAGACTTGTCCCACAT
>Locus:SAS040_1:1315810-1315775(-)
CTCAGCTGTAAAAGTTTTAAGTTTAATTTGTTCCAT
>Locus:SA1155_1:1316120-1315995(-)
ATAATAAAAGCCAATACTAAATTAATGATGAATCCAATGGCTAAAATAATGGTAAAAAGTGTTCCTAAATCATTTGAAAATGTATATCGCATAGTCTTTTCTCCTATAAAGAAAGGCACAAAAAAC
>Locus:SA1199_1:1372607-1372566(-)
CGGGCGTTACATTTGCTTTTATTTTTTTATAAAATATATCCA
>Locus:SA1278_1:1483925-1484056(+)
CTCCTACCAAATTTGGATTGCTCACTCGAGGGGTTTACCGCGTTCCACCTTTTATATTTCTATAAAAGCTACGTCACTGTGGCACTTTCAAATTACTCTATCCATATCGAAAGACTTAGGATATTTCATTGC
>Locus:SA1298_1:1504427-1504459(+)
TACTTAAAATATGTTTTTAGTTGTTCACACGCA
>Locus:SA1355_1:1565385-1565432(+)
TTATTTTTTTATATTACTCAATACACCATTTATAAATTTATAATGATC
>Locus:SA1362_1:1571078-1571037(-)
CCGTTTTTTTATCTATTTTCTTCTTTGATTTCTTTTATACTT
>Locus:SA1369_1:1577707-1577760(+)
TTATACATAAATAGTTTTAGTCTGCAGATTTGTACCGACTTTAACTGTTATCGT
>Locus:SA1374_1:1580199-1580237(+)
TTAAATGTATTTATCCATTGTAGTTTCACAAATGACACC
>Locus:SA1412_1:1617153-1617185(+)
AATCATTTATTAGGAAAGCTTCAAAAACCTCAT
>Locus:SA1418_1:1625096-1625182(+)
TTATATCGTGAAATAAGATTTCAGTTTATCAAAAGTTTTACTTCCAAAACCTTTTACTTTTTTCAAATCGTCAATTTCTTGAAATGC
>Locus:SA1554_1:1780384-1780434(+)
CATTCATGTCATTATTCCATTGTACTTAAATCCCCAGCATCTAAATTTAAT
>Locus:SA1567_1:1798203-1798087(-)
AATGAGCCACATCCAATCTTACTAATTAGGGTGTGGCTCATTTTTAAGTTTTACGATCCAAATCAAATATGGATAAAATTCGTATTAACGCTCTACAATGTTAATGACTTCACCAGT
>Locus:SA1594_1:1833647-1833691(+)
TTACTTAGTTTCTTTTTTATAATCCATCATAATAAAACTTGCTGC
>Locus:SAS053_1:1908043-1908078(+)
TTACTGACTGTCTTCTTCAGAATTTTTTTCTTGATC
>Locus:SA1677_1:1916194-1916093(-)
CTCCACCAAATGTGGTGGGTATATAATTTAAAGAACTATTTTAAATTACAACTTTTAGAGTTTTTATTATTAGGCGGCCAGTCCATTATTGGGCTTGGTTGT
>Locus:SA1697_1:1944429-1944388(-)
ACGACATATATTGCCAAGACAGACAAATGCTACATCTACCAT
>Locus:SA1709_1:1955468-1955403(-)
CGTGTGCTGCAAAGTACTCATGGTTCATTTGATCATTTAATGCTTCTAATAAATTTTTACTTAACA
>Locus:SA1727_1:1977998-1978093(+)
TTTGCTCTTGAAACACGGGTTTTTCAATACGTTTTACCGGCATATACCCTTGCATTTTCATTCGTGACAAACAATCAGCAATTGTTTCATTCTCAT
>Locus:SA1768_1:2024202-2024234(+)
TACAAAGTTTCTTCGTTACCCTCTGTCACGTTT
>Locus:SA1779_1:2032069-2032122(+)
ATAGAATCGTATACGTTCGTCTTTAGTCATCATAATGTTTCACCTTATATAACT
>Locus:SA1812_1:2050639-2050674(+)
TTATTTCTTTTCATTATCATTAAGTACTTTTACAAA
>Locus:SA1825_1:2064542-2064628(+)
GGTGTTCGGTGGGTAAATGATACGTCTCTTTTTCTGCGATACTTTGCATTTCTACACCTCTTTCTTTTAATTATTTCATACCTAAAT
>Locus:SA1836_1:2072341-2072373(+)
TTACATCATTCCCGGCATGCCACCCATGTTAGG
>Locus:SA1837_1:2074034-2074117(+)
TATTCAATTACCGCTAAAATATCTTCTTCATTTAATACTAGATATGTTTCATTATCTCGTTTAACTTCTGTACCAGCATATTGT
>Locus:SA1905_1:2155599-2155643(+)
TTATACTTCAACACCCATATCTTTAGCTTTTGCAATAACATCATC
>Locus:SA1907_1:2157931-2158011(+)
TATTCAGATTTGCTAAAGCTTTTTTTGAATTCGTTAATTGCTGTGTCAAACTTCTCAGCATCTGGTAAGCCACCAGTTTCT
>Locus:SA1918_1:2167305-2167412(+)
CCTATTAAACCACCGTTTAAAACAATGTCTTTTATTTCATTAATTTTAGGATATTGCTGTAAATCTTCATTATATTCTCTAACATCCCAAATTTTAGTATCCAACTTA
>Locus:SA1919_1:2167493-2167576(+)
TACCATTTAAATGAGACGATTCGATCGTGGCCATTTATATCTTTAATAATGTCGATTTTTTTGTCAGGAAATTTATTTAAAATT
>Locus:SA1930_1:2179741-2179785(+)
TTAATCGTTGAAGTCTTCTTCGTCTTCAAACACTTCTTCGTCTTC
>Locus:SA1939_1:2188872-2188934(+)
ATCGACATACTTATATATGGTTACGATGTCCCATGCTTACATATTTTTATAAAATTAGTAATC
>Locus:SA2007_1:2279041-2279079(+)
AACCGTCATTATATTTCTGGATTCATTATTCAGCTTCTC
>Locus:SA2071_1:2331838-2331870(+)
ATCCAAACAATAAATTCATTAGATGTGTGGCAT
>Locus:SA2083_1:2343262-2343176(-)
TGTATTTTCAACTTCGATAACTGTTTCAGGATGATGGTTATTAATTTCAACCTCTGTACTTTTTGTAATAATTTCTCCTGGTATCAT
>Locus:SA2095_1:2355329-2355382(+)
TATTTTAAATATTTTTCTAAATCAAGCTTATCTAAACCAATTTCTTCAACTGTT
>Locus:SA2099_1:2360312-2360368(+)
TCCACCGATGCCTGCACCTATAATTGCTATCTTCATATTGTCACCTCTATATTTTTC
>Locus:SA2163_1:2430068-2430196(+)
TATTTTTTAAAAGACTCATCACGTGGTTCTTTAAGAATTGCTTGTCTTAAAAGGAAAAATAGCAACAATAAACCTGCAAGCATACCTGTGTGCCCAATACCTGCAAAGCCTGCAAATGCTTCTGGAGAG
>Locus:SA2225_1:2496934-2497005(+)
GCAAACTGGGTCAGGTTTGCGCATTTTAAATTTCTATTATTTGTATCGTCTCATTTATTTCCTGGTAAATAT
>Locus:SA2278_1:2554472-2554534(+)
TATCCCTCAGTCATAATTTTATTAACGGCTGGTATATCCGCTGGGGCCCAATTTAATTTATCA
>Locus:SA2286_1:2564122-2564163(+)
TTATGTTTCATTAATATTTATTTCACTCAAAAGATTTTTAAT
>Locus:SA2317_1:2601734-2601702(-)
GCGTTTAAATCTTCTTTTTTAGCACATCGAATC
>Locus:SA2379_1:2667359-2667391(+)
TTATTGTATATTTTTAATTATCGTTGCTGGCCC
>Locus:SA2383_1:2671340-2671411(+)
TATTTTGTCCAGACAACCCCCATTGCCCAACCCATTTTATGGAATTGGCATCCAGGCAACAACTTTTCATAT
>Locus:SA2398_1:2687541-2687470(-)
AACATGGTCATCCATAGCAACATGAATGATATGAAAATAGCAGCAATGAAATGGAACAATACTTTTAAACGC
>Locus:SA2402_1:2691274-2691306(+)
ATTGATTGCTATCTTTTTGTTGTTGCCATTTTT
>Locus:SA2453_1:2765577-2765621(+)
ACTTGTATTTATTTAGCAAATCTTTTGAAATATGACACATATGCA
>Locus:SA2473_2:2784611-2784652(+)
CTATTCTTCATAATCCCGATTACCTTTAAAGAATTGTCTATC
>Locus:SA2473_1:2785710-2785760(+)
AATAGCAATAAATATTTTTTATGCATTAAACATTCTCCCTATGTTTTATTA
>Locus:SA0001_1:587-568(-)
GAGTAACTTACAGCTGATAA
>Locus:SA0023_1:33758-33739(-)
ATTCTGCTATGGCTTGCTTC
>Locus:SA0024_1:34507-34488(-)
AAAGTTGTCTATCATTTGAA
>Locus:SA0030_1:39907-39888(-)
CTGAGGTGGCAGAGGGCAGG
>Locus:SA0033_1:40799-40818(+)
AATTATTAGAGGTCATCGTT
>Locus:SA0076_1:84824-84843(+)
GAGTTTTAAAGTGCCTGGTT
>Locus:SA0129_1:149078-149059(-)
ACTTGAGAATACTAAAGTGC
>Locus:SA0153_1:176502-176483(-)
ATAGGGAACCCTAATACTTC
>Locus:SA0232_1:281388-281369(-)
TTGAACCTACTGCACCATTA
>Locus:SA0255_1:309280-309261(-)
TCAACAATGTTTTCGACACC
>Locus:SA0256_1:311556-311537(-)
TTTCGAAATTCTTTGTGTTG
>Locus:SA0260_1:314294-314313(+)
TTCATGACATCTACACTCCT
>Locus:SA0261_1:315408-315427(+)
ATTTCGGAAGATACGTAGTT
>Locus:SA0287_1:343786-343767(-)
TATATACTTTTTCCCACTCT
>Locus:SA0337_1:394764-394745(-)
CATAAAATTGTTTCGCTCAA
>Locus:SA0363_1:419921-419940(+)
TCGCAATGATGGCTTTCAGT
>Locus:SA0386_1:446537-446518(-)
CGCTTCATTTTCATCTCGCC
>Locus:SA0472_1:545500-545481(-)
TAGCTGTTTCAACATTATTA
>Locus:SA0530_1:624928-624909(-)
ATTTTAACCATGGTATTCTC
>Locus:SA0560_1:653304-653285(-)
TCAATTGATCTTCAACATGA
>Locus:SA0581_1:673203-673184(-)
ACGATCATTATTTTTTAAAA
>Locus:SA0593_1:685877-685896(+)
AGATTCTCGGTTTTTTCGGT
>Locus:SA0602_1:697411-697392(-)
TAATCGTGTTATCCCCGTAA
>Locus:SA0607_1:702100-702081(-)
CCATTTGCTTTAACAAAGAT
>Locus:SA0624_1:721833-721814(-)
TACTTCTCGAATTGTCTCTC
>Locus:SA0648_1:742058-742077(+)
AAAACGATTATATTTATTGT
>Locus:SA0670_2:763169-763150(-)
TGCGATTAGTATGATAAGTA
>Locus:SA0670_1:763744-763725(-)
TTTCACATCATTTTCTACTT
>Locus:SA0698_2:796236-796255(+)
TTTTTATTAATTAAGCCTGA
>Locus:SA0698_1:796263-796282(+)
TAGTATATAATCGTTTGTTT
>Locus:SA0699_1:797505-797524(+)
TTCATTATATTCGACCCCTT
>Locus:SA0734_1:840130-840111(-)
TAACACGGCACGTTTGCCTT
>Locus:SA0748_1:857465-857484(+)
TAAATAAAAATATTGCGTTT
>Locus:SA0892_1:1013031-1013050(+)
TTAAACGTCATTGTCACAAT
>Locus:SA0992_1:1125007-1124988(-)
ACTTTTTATATTAAAAACAC
>Locus:SA1007_1:1140505-1140524(+)
AAGTTATCGGCTAAAGTTAT
>Locus:SA1028_1:1164390-1164371(-)
TGTTTTTACGCTTGATGATC
>Locus:SA1088_1:1231342-1231323(-)
AGCAGTAAATGCTACTCGTC
>Locus:SA1092_1:1236205-1236186(-)
GATGAATTTGTTTAGTCGAA
>Locus:SA1115_1:1264798-1264779(-)
AAAAATCCGAATGCCATTGC
>Locus:SA1119_1:1270780-1270761(-)
TCTTTTTCCTTGAATTTGTT
>Locus:SA1126_1:1278590-1278571(-)
CACTGATTAATAACTCAATT
>Locus:SA1142_1:1299344-1299325(-)
TCATTTCTTAAATTCTTTTT
>Locus:SAS040_1:1315830-1315811(-)
TTTTCTAATAACTCTAAAGT
>Locus:SA1155_1:1316140-1316121(-)
TATTTCTTTCTAAAAAGATA
>Locus:SA1199_1:1372627-1372608(-)
ATGAAGTTGTGCTAAAACTT
>Locus:SA1278_1:1483905-1483924(+)
TGAATTCCGTTAAACAAGTG
>Locus:SA1298_1:1504407-1504426(+)
CACTTACCATTTACTTCACC
>Locus:SA1355_1:1565365-1565384(+)
ACATATAACATCACTCAATT
>Locus:SA1362_1:1571098-1571079(-)
TATTTTACCTACAAGTGCTT
>Locus:SA1369_1:1577687-1577706(+)
CTCATTTAAATTCTAGTAAG
>Locus:SA1374_1:1580179-1580198(+)
GTCGCTTCTTAGAATGTAGT
>Locus:SA1412_1:1617133-1617152(+)
TCGAAATTTCAATTTTTTTT
>Locus:SA1418_1:1625076-1625095(+)
TTTGCAATTAAAATAATCCA
>Locus:SA1554_1:1780364-1780383(+)
TCGAAAAAAATCTTCAATAA
>Locus:SA1567_1:1798223-1798204(-)
CAAATTTTCAAAAATAAAAA
>Locus:SA1594_1:1833627-1833646(+)
CAAAAAATTCTTTTGTTCGT
>Locus:SAS053_1:1908023-1908042(+)
TATTACACAATTATAATACT
>Locus:SA1677_1:1916214-1916195(-)
CAATACAAATAAAAGTGGTT
>Locus:SA1697_1:1944449-1944430(-)
ATTGCTTCTGCCATTGGAGA
>Locus:SA1709_1:1955488-1955469(-)
TGCTGCCATTGCCATATATG
>Locus:SA1727_1:1977978-1977997(+)
TACTTCAACCGTGCCATCTT
>Locus:SA1768_1:2024182-2024201(+)
TCCGATGAAGCCGGTTTTGT
>Locus:SA1779_1:2032049-2032068(+)
GTTTGCCATTCTTTAGACTT
>Locus:SA1812_1:2050619-2050638(+)
TAGCAGGCAACTTTTATTAC
>Locus:SA1825_1:2064522-2064541(+)
TATCACATTGAAAACTTGCA
>Locus:SA1836_1:2072321-2072340(+)
ATCAGCGTTTAACAGTCGTT
>Locus:SA1837_1:2074014-2074033(+)
CTATGAATTTAATTTTATAT
>Locus:SA1905_1:2155579-2155598(+)
TTATCCATTCCTCCTAATTG
>Locus:SA1907_1:2157911-2157930(+)
CTTATACTAAACTTGTTTAT
>Locus:SA1918_1:2167285-2167304(+)
AAACTGTTTCAGTTGGTAAA
>Locus:SA1919_1:2167473-2167492(+)
GCAAAGGCATAACTTCTAAT
>Locus:SA1930_1:2179721-2179740(+)
ACTAAAAGTCAAACAAAAAA
>Locus:SA1939_1:2188852-2188871(+)
TATGATGTCTTAAAGCTGAT
>Locus:SA2007_1:2279021-2279040(+)
TTATGAAGTCAATTTTCATA
>Locus:SA2071_1:2331818-2331837(+)
CTTTTGTCTTATCTTTTTTT
>Locus:SA2083_1:2343282-2343263(-)
ACTTGAATTGGTCGATCTCC
>Locus:SA2095_1:2355309-2355328(+)
TCTATCTTCAAGCCATCATT
>Locus:SA2099_1:2360292-2360311(+)
AATAATGCAGCAGCTGTTAA
>Locus:SA2163_1:2430048-2430067(+)
TTTTTTAGTTCTAGTTATAT
>Locus:SA2225_1:2496914-2496933(+)
GTGTGTAAAACATAAAATGC
>Locus:SA2278_1:2554452-2554471(+)
ATTTAGTAATCTACTCATAT
>Locus:SA2286_1:2564102-2564121(+)
TTAAAATCTCGAAACATACT
>Locus:SA2317_1:2601754-2601735(-)
CGTTGTATATCGCTAATATA
>Locus:SA2379_1:2667339-2667358(+)
GATTCATGGCTTGCCTTATT
>Locus:SA2383_1:2671320-2671339(+)
TCAAAGCCACAGCTTTAAGT
>Locus:SA2398_1:2687561-2687542(-)
GATTGCTTATTAAGTCAAAC
>Locus:SA2402_1:2691254-2691273(+)
TGGACTGCTTTGCTATGTTT
>Locus:SA2453_1:2765557-2765576(+)
TCTATTCTCCTCTGAAAATC
>Locus:SA2473_2:2784591-2784610(+)
TATCTTTTTATTAAATTTAA
>Locus:SA2473_1:2785690-2785709(+)
CAACTGATAATAACAGAAAA
>Locus:SA0027_1:37134-37205(+)
TTATACTATAAATTCAACTTTGCAACAGAACCATCTAATCTTCAACAAACTGGCCCGTTTGTTGAACTACTC
>Locus:SA0030_1:39834-39799(-)
GTTTTGGTCGGCACTGCCGACAGCCTCGCAGAGCAC
>Locus:SA0099_1:113056-112994(-)
ATTTGCTTTACTTTCATTTATATCATTATCAAAACACTTGGCGTGTCATCGTTATTATTTCGC
>Locus:SA0125_1:144039-143980(-)
AATGAGATGTGTTTGTGCACCACCATTGTCTGCTTTAGTAATACAATATATAATTTTCAA
>Locus:SA0128_1:148677-148639(-)
TCCACCTCAATTATATTAAGTTATATTATTTTGCTGCTT
>Locus:SA0143_1:164503-164357(-)
TCTTGTTCTTTCGATCCACGATTTTCTTTTTCAGGTATAGTTAACATATACAACCACTCCTTTATACTTTGTGAATTATTTCACAAACATTATAGTACATGTCTCTCAGGATATAAAGAAAATTCTATACAAAAAAGTTTAATTTCG
>Locus:SA0148_1:171449-171381(-)
AACCGTTTCATAACAGCATTACCGAATGATCCTGTGCCCCCAGTAATTAATAAAATTTTGTCATCGAAC
>Locus:SA0168_1:191577-191533(-)
AATGTGATAATAGGTAATATAAATTTGTTATTTGTGGGACGTGTC
>Locus:SA0174_1:205063-204962(-)
TTAAAATCACTGCGCAATGATACTGTCAGACGTCATATTAACTACTCAATAACTGAAATACAGACACTTTTTTATAACCCCAGGGTGCCTCTCCTAAGAAAC
>Locus:SA0185_1:218529-218497(-)
CATTACGCGCTTCGGTCGTACTATTTTCCATCA
>Locus:SAS006_1:232495-232460(-)
ATACTACACTCATTACTAACAAATCATTTTTCTTCA
>Locus:SA0210_1:249080-249015(-)
AAACTTGGCATGTGCTTGCCATTCGCAATACCACCACACCCAATGATTCCAACTTTAATCGTCATC
>Locus:SA0237_1:288372-288340(-)
ATACCTGCACCACACGCTACTAATACTTGTTTC
>Locus:SA0325_1:382482-382532(+)
TTAATGATGAACGGTTTCTTGTCCTACTTTATTCCAAGTGAGGATAAAGCT
>Locus:SA0386_1:445779-445732(-)
GCTAAAATACCTAATGCTAAACTTGCTTTCGCAATTGCTGCCATTTTC
>Locus:SA0389_1:449035-448991(-)
AATATTCCTAATGCTAATGTTGCTTTTGCTAATGCAGTCAATTTC
>Locus:SA0398_1:458795-458763(-)
TGTACAATGCAAACCTTTTTGAATATCCCATCA
>Locus:SA0423_1:485027-484941(-)
GTGAGTTGTAGCCGCATTTGCTTGAGTTGCCGCAACAGCGCTAATCGCGCTTGTCCCAATAATAGCTGCAATTACTTTTTTTTGCAC
>Locus:SA0461_1:531258-531217(-)
AAAATGATTATCTTCTTTTATAAGCGTTGTCAATATTGTCAT
>Locus:SA0461_2:531252-531217(-)
ATTATCTTCTTTTATAAGCGTTGTCAATATTGTCAT
>Locus:SA0523_1:618123-618176(+)
AAGGTGAAGTACATTTATATAAGACGAACAAATTGGTCCCATTGTTTAATTAAC
>Locus:SA0554_1:648138-648091(-)
TATTCGATATTTAGGATTTTTATTAATAACTTTAGATTCGCAAAGCAA
>Locus:SA0559_1:652778-652698(-)
GTATGTATTAAACCAAGCTTTAGTTGCGACATCTCTAATTTGAACAACATCTTTTTCAGTTGCTTGTCTTACCTTGAACAT
>Locus:SA0592_1:685861-685790(-)
CTCGGTTTTATTTTTATCATCATGACTATTTCGCTTTTTTTATTTTTCTTTTTGCTTTGGCTATTTTATACA
>Locus:SA0601_1:697087-697046(-)
CATACCATTTATTTATTCATCTGCAAGAAAGCCATTACCATA
>Locus:SA0631_1:727013-726951(-)
TGTCTCGTGTATATTAGCTATTTGCTTGATATAATTATGTTCATCTTTATTAAGTGTCCTCAT
>Locus:SA0719_1:822316-822230(-)
TTTAAATTAGCACGTGATGCGTATACTGCAGCAGTCATACCAGCTGGACCTGCACCGATAATTGCTATATCAAAATCTATTTCAGTC
>Locus:SA0729_1:835249-835142(-)
ACTTCTTTTGAATCTGGTAATGTTGGTAATGCATTGACGAAGTCTTTTGCTTCTTGTACTGTTTTGTTCATTTTCCAGTTACCAGCTATAATTGGTGTTCTCATTAAA
>Locus:SA0738_1:845017-845067(+)
TATGTTTATTTTTATTTTAGGATGCTATTTATCAACTCAACATATAACTCA
>Locus:SA0746_1:856450-856340(-)
ACTTTTACAATGAGCATTATTGACCTGAATCAGCGTTGTCTTCGCTCCAAATATTTAATTTCTCTTTTTTCGCTTGTGCTTCACTTTTTCTTAAAAGTTGTTCATGTGTAT
>Locus:SA0767_1:873421-873320(-)
TTTATACTAAAGCACCCGATAGCTCTGAAAACAATCACAAATTCAACTTTTCAAAGCCACAGCTTTAAGTTATTTTGTCCAGACAACCCCCATTGCCCAACC
>Locus:SA0797_1:903012-903068(+)
TACTTGATCAAACATCGTTGTATCTTCAGTAGGCATCAGGCAAGTCTCCTTTCGAGA
>Locus:SA0848_1:961218-961102(-)
GTTTCCCCTTTGTATATATCAAACGAAATATTTTCAATCGCTCTCACTTCGTTTTTCTTTCCTGCGTTAAAATATTGCTTTAAATTTTTAATAGATAATAGCACTTCATCATTTTTC
>Locus:SA0850_1:963997-963929(-)
CTTTTTCCGCAAGCACTCAACACTAAAACGACAATAAGAAGTATTGAAATATATTTAATTAGCTTCCCC
>Locus:SA0889_1:1010351-1010413(+)
TATGAAAGTAACAACGGTAAACTGAAAAAAAGCAATATAATAATATTTAATACGATTAGTAAT
>Locus:SA0978_1:1108093-1108061(-)
ATCGTTGTATTAAAAACTTTTAAAATATTTTTC
>Locus:SA0979_1:1108869-1108744(-)
TTAAATTTGGCTGATGGATATTTTATCTCATCAGCCAACACGCTACCAATCATTGTTGTATATGTAAGTATACATAAGCTAATAATAGCTATAATAGATTTTGTAGCAATTTGTTTAACATTTCTC
>Locus:SA1012_1:1145914-1145819(-)
CACGTTTTAAATCCTCGGAGAGTGTTAATAAGAATTCTACCTCTTGTCGTGAAAAGTCTAATAAAGTTAAAAAACTTCTGTTTCGTAAATTTTTCA
>Locus:SA1140_1:1296745-1296692(-)
CACCAAAAAGGATTAAGATTGCAGTTCCTAGGAATTCTGCTAAATATACATTCA
>Locus:SA1209_1:1383064-1383011(-)
TCAATTAATCGGCCGTCAAAACAAAGCGTACCATCAATATCAAAGACAAATCTC
>Locus:SA1243_1:1416506-1416586(+)
TATTTTTGTAAAGTGAATATAAACGATAATCCACTGTTTTCAGTAATTCTAATTGATTCAATATCATCTTGCTCAAGCGTT
>Locus:SA1263_1:1435581-1435664(+)
TATTCGAATACAGCCTCTACTTTTGGCAATACTGTTTCCCAATTTGCGTCATTTTCTTTATCTACTGAAATAAAGTCCATAACA
>Locus:SA1281_1:1485145-1485177(+)
AACCATAAGTACCCTCTTTTGTTACGCCATCTA
>Locus:SA1287_1:1492674-1492727(+)
ATGATCTTTCGCTTGTTTAATCGTTGTTTTCATAACCATTCTCCTATTTATTTT
>Locus:SA1329_1:1537037-1537078(+)
CTATCCTTTACCTTTAGCTTGGCATGTTTCACACACACCATG
>Locus:SA1396_1:1602691-1602747(+)
TTAATCTTGGTCTTCAACATAACCAATTTGGCGAATAAAGTTAACTTTGTTTCGCCA
>Locus:SA1413_1:1618841-1618927(+)
TTATTCGTCATCCATTTTCAATACAGCCAAGAAAGCATCCTGTGGAATTTCAACATTACCAACTGCTTTCATCTTAGCTTTACCTGC
>Locus:SA1438_1:1641180-1641224(+)
TTATTGGATATTAACAATTTTTACGTTCATTTCGCCACCATTAGG
>Locus:SA1479_1:1684584-1684700(+)
TTTTATTCATTGTTATTTATACTAAAGCACCCGATAGCTCTGAAAACAATCACAAATTCAACTTTTCAAAGCCACAGCTTTAAGTTATTTTGTCCAGACAACCCCCATTGCCCAACC
>Locus:SA1527_1:1745327-1745422(+)
AAGAATTTCGAAAAGAAATTCTACAAACAATGTAAGTTGGGCTCCAACGTTTGTGCGAAATCTATCTTATGCCTATTTTCTCTGCTAAGTTCCTAT
>Locus:SA1638_1:1870232-1870303(+)
TTAATTATGTCCTTTCACTTTAATTTCGTGTGTTTTCCAATTAACTTCATATCTAACTACAAAGTTTCTATT
>Locus:SA1656_1:1890344-1890294(-)
TTAAAGCTAGGAATTTCTCCAGTTAAAATTTTGCCGAAAATTGTTTCTGAC
>Locus:SA1657_1:1890934-1890857(-)
CGTCTCGTCCTTGAAGTGCAACTACAAAACCAGCTGCTACGCCAACACCGATACCGAATAGAATGCGTGATGCTTTCA
>Locus:SA1674_1:1910732-1910815(+)
TATAATACTCTTGCTAAGAAATTTTGTGTTCTTTCATGTTGCGGTTGTTCAAATATTTCGACTGGTGTGCCTGACTCTACGACA
>Locus:SA1690_1:1937494-1937565(+)
CACTCAATTTCTTCTGTTCCATCGGCAATACCACTTTCTTCTAATTTAGCTTTAATTTTATCATATTTATAT
>Locus:SA1695_1:1942784-1942837(+)
AAAATGTTGATGCCCAATTTCCATTTTCAAATACTAGTTCTTTTGAACCATCTT
>Locus:SA1757_1:2008309-2008341(+)
CACGTTATTACCTTTAACATTGGCAACTGTGTA
>Locus:SA1776_1:2028465-2028503(+)
TTAATCTCCGCTTTCATCTTCATCACCACCTTTCAAAGT
>Locus:SA1782_1:2033125-2033163(+)
ATTTCCCACACTCCCTTATATTTTCAAACAACTGCCCTA
>Locus:SA1784_1:2033608-2033658(+)
TTACACGTATCCTTTTCCTGCGTCTGCTGTTCCATCTTGTCTTTCGTGGTT
>Locus:SA1875_1:2123002-2123034(+)
AAAATGCTGACTTTTCTAAAACAACTTGGCTCA
>Locus:SA1926_1:2174364-2174399(+)
ATACAGTTTCCGTCCAAATATCTGCACCTAAAGCTT
>Locus:SAS070_1:2207197-2207165(-)
TGTCTCGAATCTTGTTGTATCTTTAGGCGACAT
>Locus:SA1969_1:2236332-2236364(+)
TATTTATTTGTAGCAGCTATAACTTTTTGTGCA
>Locus:SA1976_1:2244355-2244483(+)
TATAACAAAAGATGTGCCATCAAAGAAATAATTGGTAGTGTAATGATTGTTCTAATCAAGAAAATCATAAACAATTTGCCGATGCTTACAGGAATCTTCGAACCAAGTATGACGCCACCTACTTCAGAC
>Locus:SA2034_1:2301569-2301631(+)
TACCAAACGTATGCGATAATTTCTCCACCAACATTACGTTTTCTTGCTTCTTTGTCAGTGATT
>Locus:SAS080_1:2315696-2315592(-)
GGCCCCAACACAGAAGCTGACGAAAAGTCAGCTTACAATAATGTGCAAGTTGGGGAGGGGCCCCAACAAAGAGAAATTGGATTCCCAATTTCTACAGACAATGCA
>Locus:SA2056_1:2317873-2317923(+)
TATCGTTTAGTGAATCGTTTTTTTAAAGTAAAGAGAATTTCATATATTACT
>Locus:SA2091_1:2349262-2349306(+)
CTATTTATTATTAAGCTTAACTTGTATTCCCTTTTCAAGATAATT
>Locus:SA2100_1:2360658-2360690(+)
TTATTTATAATATGTTTGTCTAATATCATCTTT
>Locus:SA2103_1:2365891-2365986(+)
TCATTCTATCTAATTAATTTGTGTACAATTTTGATAACTTATTTTCCCTTAGTTTACTACTCTAGATTATCTTTTAATAACTTAGTACTTTCAGCT
>Locus:SA2114_1:2376731-2376811(+)
TTATTTATCTTCGGACGATTGATCCTCAACCATTTGTTCAAATGCTTCACGAACTTGTGGTACTGTCATACCTACTACAAC
>Locus:SA2138_1:2403640-2403596(-)
TTCAGATGTTACGGTTTGAGTATGTGTAAAAAGTTGTTTGATAAT
>Locus:SA2188_1:2457998-2458069(+)
TACACCTTCTCCACTTCAAAAATTTTACGTGCTTGCGCATTGCTAGTTATTGCTTCCCAAGGTTCAGCTTCG
>Locus:SA2226_1:2498117-2498052(-)
TTGCGCCCCCAATTGCTATCAATTGGATGTGTCTGTTATTCAACTCTCTATGCAATTTTCTTGCCA
>Locus:SA2231_1:2505453-2505494(+)
TTATTTAATTGGATTCATGCCGTCTTTCCAAGTTTTATAAAT
>Locus:SA2266_1:2543071-2543133(+)
TATACAGGACGCACTGTAATTTCATTCACGTTAACATGCTTTGGTTGTGTTAATGCATACAAT
>Locus:SA2267_1:2544093-2544055(-)
TTTCTGCTCTTAATGCTAAAACACGCTCATGATATGTCA
>Locus:SA2280_1:2557184-2557089(-)
TGTTTTGCATATTGTGCCATGATGAATAGTGTAAAAATAAATAAAACAATAAGAGATATAATGCCCATAATCAAAAGTATTTGTTTAGAGCCTTTC
>Locus:SA2291_1:2571890-2571931(+)
TATGCTTTGTTATTCTTTTTATTTCTGCGTAATAATGCTAAA
>Locus:SA2297_1:2580290-2580322(+)
ACTCTGTTATTTCAGAATGAATTTGTTGTAATT
>Locus:SA2309_1:2594723-2594670(-)
ATCATCACCAATATAGAATTTGTTCTCGCCTTGTTTGATTTCAAGGTTACTCAT
>Locus:SA2327_1:2611836-2611943(+)
AAACAAAACGGCAATTCCCATTTTGTTGAAATAGAAATTACCGTTTTTATAGTTCAATTCAATTGTGATAACCTTTCAATCAGTTATAAGAAACGTTTTGCTGCAACT
>Locus:SA2329_1:2614761-2614811(+)
TTGATTATTAATTGGACTTTGTGCATGGCGCCATCCCTTTCTAAATATGTC
>Locus:SA2359_1:2651882-2651847(-)
GCGTTCAAACCCCTGAGGTTCATCTGTCTCGCTCAC
>Locus:SA2365_1:2655921-2655814(-)
TATTGTTTTGCATGTATATTGCATCTATTGCAGAAGCATTTTTTATATACCTCTAATTTCAATGTTTGTAACATAAAATTGATCTACCAAGGCATTTCTCCATCGCCA
>Locus:SA2383_1:2671953-2672039(+)
AATCGTAATCTTCTGCAACCTTATCAAACTGTGATTCTATTGTATTCAAAAAGATCCCCCATTCCTACTTTATCGACATTCTTTCAT
>Locus:SA2425_1:2721994-2722125(+)
CTTCAAACCTTGCAAAGTGTCAGCAGACAACTTTTTCATTTGAATCAACGGAGAAACATATTTAATGTTTTGTCGCGTGATAAAGTGCTACATGTGAATGTGTGTACCTTTATTACCAATCAAAGCTTCGTA
>Locus:SA2442_1:2747473-2747541(+)
TTATGGAAAATGTATAACTGGCATACCCTCTTTATCAAATGTAATCATGCTTTGACAAATATTTTTCAC
>Locus:SA2494_1:2806569-2806498(-)
TCTCCGCCATTTTCTTGTTCGATGAAACCAAAACCTTTTTCTGCGTTAAACCATTTTACTGTACCGTTATTC
>Locus:SA2499_1:2809793-2809825(+)
TATTTTTCAAGTAAAGGAGTCTTATTAGGCGTC
>Locus:SA0027_1:37114-37133(+)
AAGACTCCTTTTTGTTAAAA
>Locus:SA0030_1:39854-39835(-)
AAGGTCTTAAAGGTTTTATG
>Locus:SA0099_1:113076-113057(-)
TCTATACATTTCCTCATTTA
>Locus:SA0125_1:144059-144040(-)
CAAAAATGGTTGGCGAGTTG
>Locus:SA0128_1:148697-148678(-)
GTGGAACACCTTGTAAATGC
>Locus:SA0143_1:164523-164504(-)
CATCAATCATAATTGCCACT
>Locus:SA0148_1:171469-171450(-)
CTTTAATATTAGAATCTAAA
>Locus:SA0168_1:191597-191578(-)
AAATGCCTAAGAAAATAATA
>Locus:SA0174_1:205083-205064(-)
AAACATTTAGGCAGTATAGT
>Locus:SA0185_1:218549-218530(-)
ATCAAGATGCATCGTCGCTT
>Locus:SAS006_1:232515-232496(-)
TATGACTGAAGTTAAAATAT
>Locus:SA0210_1:249100-249081(-)
CAACATTTTCAACTTTTTGT
>Locus:SA0237_1:288392-288373(-)
TTACTACTGTTGACGTTGCA
>Locus:SA0325_1:382462-382481(+)
ATGACTTTATTTTTTATCAT
>Locus:SA0386_1:445799-445780(-)
ATGACGTTATTGTTCCTGTT
>Locus:SA0389_1:449055-449036(-)
CTGTAAACACACCTGTAGTT
>Locus:SA0398_1:458815-458796(-)
TATTAAAATCATAACGCTTA
>Locus:SA0423_1:485047-485028(-)
GATTCACCCGGTTTTACTGT
>Locus:SA0461_2:531272-531253(-)
TGATTAAGGTCTTGAAAATG
>Locus:SA0461_1:531278-531259(-)
AATACCTGATTAAGGTCTTG
>Locus:SA0523_1:618103-618122(+)
CGCTTTTTTTTATAAAAATA
>Locus:SA0554_1:648158-648139(-)
TATTCACTTTCGTATTTGAT
>Locus:SA0559_1:652798-652779(-)
GTCGCAGCGTATATATTTAA
>Locus:SA0592_1:685881-685862(-)
AATCTCCATTTAAGGATTTC
>Locus:SA0601_1:697107-697088(-)
TCTATTTAAGTATGTGTGCT
>Locus:SA0631_1:727033-727014(-)
GATTCTGCTTGCGACAATAA
>Locus:SA0719_1:822336-822317(-)
CTCTTTCAATCATAACTGTT
>Locus:SA0729_1:835269-835250(-)
GTGCACAAATTACTGATTCT
>Locus:SA0738_1:844997-845016(+)
TCCTTCATAGCTAATCTTAG
>Locus:SA0746_1:856470-856451(-)
GGGCCACTAGCAGCAGTGAC
>Locus:SA0767_1:873441-873422(-)
TGATTTTTTATTCATTGTTA
>Locus:SA0797_1:902992-903011(+)
AGACGTTCAATAACTTCTGC
>Locus:SA0848_1:961238-961219(-)
ATTCTCCTACTAAACCTAAT
>Locus:SA0850_1:964017-963998(-)
CTCCTTCATCTTTATTACTG
>Locus:SA0889_1:1010331-1010350(+)
TTTATAATGTGTTACTAAGT
>Locus:SA0978_1:1108113-1108094(-)
TGATGATAATTAACGCTAAA
>Locus:SA0979_1:1108889-1108870(-)
TATCTTTTGCTTCAGGTTGA
>Locus:SA1012_1:1145934-1145915(-)
TTCAGTGCCAATATATTTAG
>Locus:SA1140_1:1296765-1296746(-)
GACATTGGCACAAACGCCAC
>Locus:SA1209_1:1383084-1383065(-)
ATGTATCAATAATAGTCTGG
>Locus:SA1243_1:1416486-1416505(+)
CCTCACTATCGTAAAAAAAT
>Locus:SA1263_1:1435561-1435580(+)
ATACTAGTTGATGAAAAATT
>Locus:SA1281_1:1485125-1485144(+)
CCTGTTACATAAACTGTTTT
>Locus:SA1287_1:1492654-1492673(+)
ATTGTAACGTCTTGGTTTAA
>Locus:SA1329_1:1537017-1537036(+)
AATTTAACCTACGCAATTTA
>Locus:SA1396_1:1602671-1602690(+)
TATCTTCACCACTTTTAAGA
>Locus:SA1413_1:1618821-1618840(+)
TTAATAAATTTTTTAAAAAC
>Locus:SA1438_1:1641160-1641179(+)
TAAACAATCTATTTGATCAT
>Locus:SA1479_1:1684564-1684583(+)
ACATAAGATACAGGCTGATT
>Locus:SA1527_1:1745307-1745326(+)
TGGGGTGGGGCCCCAACACA
>Locus:SA1638_1:1870212-1870231(+)
CTAATTTTTTCATTTTCATA
>Locus:SA1656_1:1890364-1890345(-)
CATAATCGTCTTCATATACT
>Locus:SA1657_1:1890954-1890935(-)
GTTGTTCTTGACACTTTTGT
>Locus:SA1674_1:1910712-1910731(+)
TTCAAGCTTCGTTAGGTTGT
>Locus:SA1690_1:1937474-1937493(+)
TAATTCTGGCTCAGACATCT
>Locus:SA1695_1:1942764-1942783(+)
ACCTCAAAATAACATTTATT
>Locus:SA1757_1:2008289-2008308(+)
TTAGTTGAATAGCCATCCCT
>Locus:SA1776_1:2028445-2028464(+)
CGTTGGAAACGATGACGCCT
>Locus:SA1782_1:2033105-2033124(+)
ATCTTAGTATTTGCTTAATC
>Locus:SA1784_1:2033588-2033607(+)
TGACTCGATCCAAGATGTCT
>Locus:SA1875_1:2122982-2123001(+)
TATCATTGTATAACAAATTT
>Locus:SA1926_1:2174344-2174363(+)
CCACAAAACAAGATAAATCT
>Locus:SAS070_1:2207217-2207198(-)
TGTGCTTGATGATCAGGTTT
>Locus:SA1969_1:2236312-2236331(+)
CGTTTAGCATATATTATACC
>Locus:SA1976_1:2244335-2244354(+)
TGTCCTTTTTCACATATATT
>Locus:SA2034_1:2301549-2301568(+)
GGCACCTCCTTATTTTTTAT
>Locus:SAS080_1:2315716-2315697(-)
TTTTTTCAATTCTAGTCAGG
>Locus:SA2056_1:2317853-2317872(+)
TTTATGGCTTTTATATTATC
>Locus:SA2091_1:2349242-2349261(+)
TATGAAATACAAGTGATTAA
>Locus:SA2100_1:2360638-2360657(+)
CTCCTTTAAGCACCGATGTC
>Locus:SA2103_1:2365871-2365890(+)
TTCGTTATTCTATTTACAGA
>Locus:SA2114_1:2376711-2376730(+)
GTGATGTGTCTTTTTTTGTA
>Locus:SA2138_1:2403660-2403641(-)
TGATTGTTATGGTCAATGAA
>Locus:SA2188_1:2457978-2457997(+)
TTTCTTTTGTTTCCATGTAT
>Locus:SA2226_1:2498137-2498118(-)
TAGGAATAACCCAGTTCCAA
>Locus:SA2231_1:2505433-2505452(+)
TATATTAAACGGATAAATTA
>Locus:SA2266_1:2543051-2543070(+)
CCACACCTCAAACACCTTTT
>Locus:SA2267_1:2544113-2544094(-)
ATCAAATGCGGTTCTTTTAC
>Locus:SA2280_1:2557204-2557185(-)
TGTCGGATTTTTGTTCATAA
>Locus:SA2291_1:2571870-2571889(+)
CCCGTCAATTTTTGTTTAAT
>Locus:SA2297_1:2580270-2580289(+)
AACACTCCTACTAAACGTCT
>Locus:SA2309_1:2594743-2594724(-)
TCAGCTAAAGCATTATTTTC
>Locus:SA2327_1:2611816-2611835(+)
TACGATCATTTGTGATAAAT
>Locus:SA2329_1:2614741-2614760(+)
TTCCTAGTTGTAGTAGTAGT
>Locus:SA2359_1:2651902-2651883(-)
ATATTTAATATATTATGCGT
>Locus:SA2365_1:2655941-2655922(-)
TTTCATTTAATTCGCCTCCA
>Locus:SA2383_1:2671933-2671952(+)
ATTCAAAAGCTCATTCACGA
>Locus:SA2425_1:2721974-2721993(+)
TTCTGTCATAAGTTAAACTC
>Locus:SA2442_1:2747453-2747472(+)
CATGCGCTACCCCTTTTCAT
>Locus:SA2494_1:2806589-2806570(-)
CTGAGAAATGTACGAATACG
>Locus:SA2499_1:2809773-2809792(+)
AGTTGTAAAGGATTATGCAT
>Locus:SA0027_1:37200-37241(+)
CTACTCTTTAATAAAATAATTTTTCCGTTCCCAATTCCACAT
>Locus:SA0028_1:37410-37448(+)
TTACAAATTCTTTTCTTCATCATCGGTCATAAAATCCGT
>Locus:SA0032_1:40197-40277(+)
TTAGCTTTTTATTTGTTGAAAAAAGCTAATCAAATTGTTGTCGGGATCAATTACTGCAAAGTCTCGTTCATCCCACCACTG
>Locus:SA0046_1:53896-53825(-)
ATACCTATTAATCCAGATATAAATCCACCCAGTACGCCAATTAGCAACATAATAGTCATATTTGCTATATCC
>Locus:SA0047_1:54722-54838(+)
TTTTATTCATTGTTATTTATACTAAAGCACCCGATAGCTCTGAAAACAATCACAAATTCAACTTTTCAAAGCCACAGCTTTAAGTTATTTTGTCCAGACAACCCCCATTGCCCAACC
>Locus:SA0048_1:56058-56002(-)
TACATGCTTTTTAGAAGTAATAAAATTTTGCGTGTCTTTAGGGTTTTTCTGGTTCAT
>Locus:SA0194_1:229347-229261(-)
CTACTTCCATTATATAAGGCAGTAATAAATGTAGTTATAGCTGAACCTTTGATTCCTGTCCAAGCTATTTTTTTATGTAATTTTAGC
>Locus:SA0196_1:231328-231296(-)
CAATATTTAATAAGTAATAAACCAAGCATCCCA
>Locus:SA0260_1:314302-314352(+)
ATCTACACTCCTTATTTTATAAATACTGTAACAGAAGCGGCTACTAAAATG
>Locus:SAS009_1:411440-411508(+)
TTAAAAGAATGGAATGATTTTACTCGCGTAAATAATATCTTGAGTGCTGAAAAATTGTTTGCCTTCGCC
>Locus:SA0363_1:419941-419973(+)
TATTTATCGATAACATCACTCTTGATACCTTTA
>Locus:SA0363_2:419941-420003(+)
TATTTATCGATAACATCACTCTTGATACCTTTAGATTTTAAGAAATCTTTAATTTTATCTTGT
>Locus:SA0387_1:446998-446882(-)
AAATGTTGTACTCTCTCTTGCTTTTCTTTTGCGTGGACTGCTTGGCCTTCTGATGTAATCACACCAGTAGTTAATAAGCCTAATGCCAATGTTGCTTTAGCTAACGTTTTTAATTTC
>Locus:SA0405_1:464718-464665(-)
GTACAAAGCAATTTTTTTTATATACTCCATCATTTCACATCTCTCTGCTTTAAT
>Locus:SA0457_1:527102-527067(-)
TTTACCTGCTGCCAAAATTATCGCGTGTCTTCGCAT
>Locus:SA0469_1:540918-540886(-)
ACGATAACTAGCACATTGCGAAAAGCTTTCTGC
>Locus:SA0501_1:583349-583308(-)
CAATCCTATTTTCATATAATGGAAATTATTTACATCAATCAA
>Locus:SA0531_1:625466-625398(-)
CCGGTTGCAACAACGGTTTTTTTAGCTTTCTTTGCATCCACCATGTTAATATTCTCTTTATTAAAATCC
>Locus:SA0564_1:659000-658893(-)
CAATATGTCACATACCTAATTAAAAACACTCCAACACAAAGTATCTTTCGAGAAACTCTACGTTGGAGTGTATATAAATGTTCTTACATTGATTCAGGTGCGCTTACA
>Locus:SA0607_1:702072-702028(-)
ACTTGCAATTTCTTTACTGTGGCTAACAAGTATAATTTTAGGCAT
>Locus:SA0627_1:723565-723419(-)
AATAATCGCTCTCTTTTCAACATGTCACGGGCATGCTCAATAATCATTGTTCCTTCAGTTGTTGTAATCAATTGTTTTTTTGTTCTGATAAAAATATCTACTCCAAAAGCATTTTCAATAGCTTTTAGTCTTTGTGTAACAGCAGGT
>Locus:SA0686_1:783504-783421(-)
TATGATTGTACTTTTTCTCTTCCATGGTTTTCATTAAAATTACCCACCTTGTTCTTAAATTCAATAACGTCTTTGTTTTTTCCA
>Locus:SA0687_1:785740-785696(-)
AACATATTCGTCATATCTTCTTGTGTGTTCCAATTAACAGCTATC
>Locus:SA0688_1:787137-787042(-)
TCTTTAATTGATAGTTCACTCACACCTATGAACAACGAAATAATTGTCAACAATATTAGTAATAGAAGCAAAATATTTCCCTTTAATAAATACTTC
>Locus:SA0715_1:818484-818446(-)
TCTAACTTTAATGTTTCAACTAGTTTTTCTGTCGTTAAC
>Locus:SA0729_1:835213-835148(-)
ACGAAGTCTTTTGCTTCTTGTACTGTTTTGTTCATTTTCCAGTTACCAGCTATAATTGGTGTTCTC
>Locus:SA0768_1:874759-874673(-)
AATATTGACTGGTTCTGCAATAACCTGTTGCACCCTTTTTTTATCAGATTTTCCTTCAACAATTATCACTTTATTTACAATAGCCAT
>Locus:SA0835_1:946716-946645(-)
TATGTTGCTGACTCAGTTCAACTGCTTGTTGTAAAGCACTTTGAACAGCATATGTCATTTTATTTATATCCA
>Locus:SA0843_1:956183-956103(-)
CTCCCATGTTGTTTTGACATCATTACCGATTGGAGAAAGGGCTCCCATACCTGTAATAACTACTCTTTTATTTTGACTCAT
>Locus:SA0850_1:963982-963929(-)
CTCAACACTAAAACGACAATAAGAAGTATTGAAATATATTTAATTAGCTTCCCC
>Locus:SA0870_1:985001-985051(+)
TTAGTCCTTAACATTACTGTTTGCTTTATCAATAATGCGTTGGCGGTATTT
>Locus:SA0897_1:1018225-1018163(-)
CATGCAGTAATACTAAAACTTGATTGGTCTCAACGTTTGCTTCATAGTATTTATAATGTGTCA
>Locus:SA0918_1:1043235-1043203(-)
ATGCGCTTCGCTTTTCCTTCATATAATAATGTC
>Locus:SA0932_1:1058783-1058739(-)
TTAAAATATTTTGTTTCTTTGCCTTTGTTCAGAGTTGCTATTTTC
>Locus:SA1013_1:1146876-1146844(-)
GCATTACCACCTAATGCTACTACTATTTTCGCC
>Locus:SA1042_1:1178563-1178528(-)
TTTTACTGTTCGTTCAAACATTTCATCATTTTGCAT
>Locus:SA1073_1:1213889-1213830(-)
TTGTGCCATACCAACTTTTTGGGCACCTTGTCCCGGAAAAATAATTGCTGTTTTACTCAT
>Locus:SA1117_1:1268595-1268500(-)
AAAAATGGCATAAAAAAATCACATGACGATACATTGTCGTCATATGACTTTAAATATTATTCTTCTAATGCTCTGTGTGATGCATTTACTCGACCT
>Locus:SAS043_1:1361860-1361810(-)
AAAATTACTAACATCAATGATACCATACAAATACCCTTTACAGTAACGAAA
>Locus:SA1215_1:1387988-1388032(+)
TTATTTTTTATCTTTACGGCGAAGTTCAGCGCCCTCATAGCCGTA
>Locus:SA1242_1:1416207-1416278(+)
GTTTATATTTTACCAAATTTACTAATTGAAAATCTCATATTAGGCTTCATTTCAATAATTATGCGTTTAAAC
>Locus:SA1287_1:1491398-1491508(+)
GTAACGATCCTAAAACTTATGGATATAAACGGTTTAATAATCTTGGGAATGGCGCAGTTTCACGAACGTGTTCAACACCAGAAATCCATGCTACTGTGCGCTCTAAACCTA
>Locus:SA1291_1:1497911-1497943(+)
TACTCGCCTTTACTTTTGTTATGCTCATTTAGC
>Locus:SA1292_1:1499297-1499347(+)
CACTTTCTTTCGAATCGATTTTTATCTCTTGTATTAAACTTTTCCATTGTT
>Locus:SA1386_1:1591018-1591113(+)
AGTAATGTTTACGACTCAAAATTAGACAAAATAAAGAGATATGCCCCCTTCAAGTTTTATTTATCGCATTTCTTGAAGAGAGCATTATCATTTTAT
>Locus:SA1391_1:1598493-1598549(+)
TTTTATTTCATTAATGATCGATTGATCTATTCGCAAATTAAATCACCTATTAAGCAT
>Locus:SA1414_1:1621059-1621012(-)
GCTTTTTCAGTTGTTTTTACACGTTTAATTGCAGATTTGATATTTGCC
>Locus:SA1466_1:1675266-1675298(+)
TATATAATTAACATTGCATCGCCAAAACTAAAG
>Locus:SA1474_1:1681224-1681310(+)
TTACCATTGACGACGTTTCATGTCAATGTCATTGTTTGTTTTTTTAAGGAACTTTATAATCAACGGATAAAGCATAATCAACAGTAC
>Locus:SA1527_1:1745336-1745443(+)
GAAAAGAAATTCTACAAACAATGTAAGTTGGGCTCCAACGTTTGTGCGAAATCTATCTTATGCCTATTTTCTCTGCTAAGTTCCTATACTTCGTCAAACATTTGGCAT
>Locus:SA1530_1:1748546-1748484(-)
GTTGATTGTTCAGTTCGTCTATTATTTTTGATATTTTTGTCATTTCATAAACACTCCTCAACA
>Locus:SA1542_1:1763204-1763266(+)
TATCAATTGCGATATACGAATCCTCATCCCTCTATCAAATTACCATTCATCGTCTCACTTAAT
>Locus:SA1592_1:1831265-1831140(-)
ACAACACCAGTAATAACAGCAATAAAGGCACCAGTTAATGCGGTAATGCCAATATCTAGGCCTTTAGGTTGCCATAATACAAATAATAAAGTTACTAGAAAAATGAGTGTCGCTAAAGTTGTCATC
>Locus:SA1626_1:1859152-1859205(+)
TTACTCATCTTTCAACACCCCAAGTTCTTTCAGGTATGCATTGATTTCTTGTTC
>Locus:SA1634_1:1867047-1867178(+)
CAAAATTATTTTGTATTCATATTTATCTGTTCTCTTTCCTCCCTTTTAAACGCAACTAAATTTCTTTTACCATTAGCGCCCCAATCTTTAATCTTTAATTGTTCTACCGCTCCATTTATTAAATCCTTTAAA
>Locus:SA1645_1:1878534-1878611(+)
CATGCTCGGTCACACCGCCATACATACACGTTTTTTTCAATTAATCTACCATCATTTAATTCCATATTATCCAATGAA
>Locus:SA1690_1:1937494-1937577(+)
CACTCAATTTCTTCTGTTCCATCGGCAATACCACTTTCTTCTAATTTAGCTTTAATTTTATCATATTTATATCCTTTTCTCATA
>Locus:SA1703_1:1949119-1949172(+)
ATGCCACAGCGTTCATATAATTTATTAGATACGATGTTTTTTCTGTTGCTATTT
>Locus:SA1750_1:2003028-2003078(+)
TTAGAATTTAAGTTCAATATCTACCTTTTTAATGTCAGTTGCTTTAAATAC
>Locus:SAS061_1:2013338-2013409(+)
TACTCTTCCTCAGCACTTTTGCTTTTTTCATTTTGTTCTTGTATATATGCTTTTAACATTGCATTTTCTTGT
>Locus:SA1768_1:2024176-2024247(+)
GCAGTTTCCGATGAAGCCGGTTTTGTTACAAAGTTTCTTCGTTACCCTCTGTCACGTTTCCAGTATATTCTT
>Locus:SA1794_1:2037990-2038094(+)
CACTTGAACCAGTTGCTATTGTTTCAATTAAAATGGCTCTTCTTCGCTTTCTTTTTCTGTTGCAGGTTCTTTTATTTCTTCAAAGTCAGATACATCAATAGGTTT
>Locus:SA1796_1:2040891-2040923(+)
TCATGCTCCTTTTTTAATCTTCCGATGACCTCT
>Locus:SA1809_1:2048225-2048178(-)
ATTTTCAAGAACAAGTTTTTTTATGTTATTATAATTAAAGTTTTCCAT
>Locus:SA1830_1:2069027-2069059(+)
ACTCTGCTACTTTTATTGAATTCTTTGCGTCAT
>Locus:SA1833_1:2070022-2070060(+)
TATGCCTCCTTTACTTCAAATTCAAATAATTCATTTACC
>Locus:SA1889_1:2142431-2142502(+)
CTAAAATACAATTTTGTATCCTTCATCATAGATTTCTTTTTCAATACTATTCAAATTTGCTGGTGTCTCATA
>Locus:SA1910_1:2160718-2160753(+)
TTATCCAGCAAATGTCATGAATGCAATTACTACACC
>Locus:SA1954_1:2202368-2202421(+)
TACCCCGTCAAACTTCCAATGATTTGTTCTAAACGCTCTTTAACACGGCTATTA
>Locus:SA1994_1:2266139-2266219(+)
TATTTTCTTTGTTTCCAAGATGTCGCAGTATCTTTTAATACTTTATTTAAGTCATCAATATTTTTGAAACCAGTTGTACGT
>Locus:SA2011_1:2283984-2284016(+)
ATTTATTACCATCAAAATTTTTCTGCTGATGTA
>Locus:SA2053_1:2314451-2314365(-)
CCCAGAATAAAGCAGGTAAAAGTGCGATTAAGAAATCAAGAAATTGCAAGACTACTCACTCTCCTATACTATTTTTGCAAGTGCTCC
>Locus:SA2092_1:2350033-2350068(+)
ATATCTCAAGATGATATTTCAAATGAACAATACTAT
>Locus:SA2095_1:2355291-2355392(+)
CATAATGCTATATCCTTTTCTATCTTCAAGCCATCATTTATTTTAAATATTTTTCTAAATCAAGCTTATCTAAACCAATTTCTTCAACTGTTAAGCCTTCCT
>Locus:SA2095_2:2355329-2355394(+)
TATTTTAAATATTTTTCTAAATCAAGCTTATCTAAACCAATTTCTTCAACTGTTAAGCCTTCCTCA
>Locus:SA2098_1:2358214-2358179(-)
CTTCTGGTATTGCACCAGCAACATAAACTTTTTCCA
>Locus:SA2114_1:2376731-2376763(+)
TTATTTATCTTCGGACGATTGATCCTCAACCAT
>Locus:SA2133_1:2398250-2398312(+)
TTACAATTGATTATCTGTTTCTTCCGGTGTTTTCGGTGTTTCAGATGTCACTGGTTGATTTTT
>Locus:SA2154_1:2420026-2419973(-)
GTGGTTAATAAAAATCATTTTAATTGTTTCAGTTGCTCGTTAATAGTGTCTACG
>Locus:SA2196_1:2466268-2466300(+)
TATACATCTATATCTTTCGTTATAGTTTTCCCA
>Locus:SA2198_1:2467409-2467450(+)
CTAGTTCGTCATATTTTCTTCATGATAATCCGCATCATGTTG
>Locus:SA2237_1:2511767-2511895(+)
CATGATTTATCATCTCCTATGTCACGTACTTTGACATTAGTAGTGTGTTGCTCATGCATTTTTGAGGACACAGTGTCTTCCCCCACATGTTCTGTTTGCACTGCATCCTCACTATCGCCCCAAATCGTG
>Locus:SA2271_1:2546969-2547037(+)
ATTCATCTCCTTCAATTCTGTCAGATTGTTTTAGATATTCTCTTCTTAACTCATCTTTATAATCTTCTA
>Locus:SA2295_1:2578528-2578578(+)
AATTCAACCAAAATCCTTCAATATCTTTACCAACATCGTCAAAATTTAAAT
>Locus:SA2385_1:2673323-2673424(+)
AATTGTTCAATATTTATCAATAAATCAGTAGTTTTAAAAGTAAGCACCTGTTATTGCAATAAAATTAGCCTAATTGAGAGAAGTTTCTATAGAATTTTTCAT
>Locus:SA2419_1:2714710-2714817(+)
TTTTCTTTCTCGAGTTGCTTTTTCTTCGTACGTTTACGCTCCTCTAAAATAGACAACACTATAAAGAATATGATTAATAATGGAGATAACATTACTAGTATCATTTTT
>Locus:SA2422_1:2717418-2717462(+)
TTAATCATTCACCATCCATGTTATAGCACGCTTAATCGCTTGGTC
>Locus:SA2482_1:2793833-2793792(-)
TTTGATTGTCAAAAGGCGCAAACCCTGTTACTAAAATGTGCA
>Locus:SA2487_1:2798319-2798357(+)
ACGTATAATTATCTTTCCTCGTATTTTATAGGGTTTTTG
>Locus:SA2494_1:2806708-2806667(-)
TATTTTGTAAGATTAAACAGTTTGTACGTTAACTGCTTGGTC
>Locus:SA2499_1:2809793-2809888(+)
TATTTTTCAAGTAAAGGAGTCTTATTAGGCGTCCCTGGTTTTCTTGGGTACTTTTTCGGCGTCTGTCTTTTTTTATCAATAATGAACATCTGGCGC
>Locus:SA0027_1:37180-37199(+)
AAACTGGCCCGTTTGTTGAA
>Locus:SA0028_1:37390-37409(+)
TCCTCCAAATCAGACAAACG
>Locus:SA0032_1:40177-40196(+)
GAACAGATTAATAATAGATT
>Locus:SA0046_1:53916-53897(-)
AAATAATAATTGCGCCCCCA
>Locus:SA0047_1:54702-54721(+)
ACATAAGATACAGGCTGATT
>Locus:SA0048_1:56078-56059(-)
GTGTGATTCAATATTTCTTT
>Locus:SA0194_1:229367-229348(-)
CAGCTAGCGCGTTCCAAACA
>Locus:SA0196_1:231348-231329(-)
AACTATCATTTTACCTAAAT
>Locus:SA0260_1:314282-314301(+)
ACAGCTGATTTTTTCATGAC
>Locus:SAS009_1:411420-411439(+)
TTAATTATGCGTATAATTTA
>Locus:SA0363_1:419921-419940(+)
TCGCAATGATGGCTTTCAGT
>Locus:SA0363_2:419921-419940(+)
TCGCAATGATGGCTTTCAGT
>Locus:SA0387_1:447018-446999(-)
ATAAGTCTTTAATATCATAT
>Locus:SA0405_1:464738-464719(-)
ATTAAAAGTAATACACTCAT
>Locus:SA0457_1:527122-527103(-)
TTAGATTTCATTCTTGTGCC
>Locus:SA0469_1:540938-540919(-)
AAATAATAACGCCTATTATT
>Locus:SA0501_1:583369-583350(-)
CGGATTTTTTCAGGTGAAGC
>Locus:SA0531_1:625486-625467(-)
ATTCCATTGCATTACCGATA
>Locus:SA0564_1:659020-659001(-)
TTCACATACTAAGCATTCCC
>Locus:SA0607_1:702092-702073(-)
TTTAACAAAGATTTTGTACC
>Locus:SA0627_1:723585-723566(-)
GTGCCTGCATTTTGTCAAAA
>Locus:SA0686_1:783524-783505(-)
GACCTCATTATTTAATTCAA
>Locus:SA0687_1:785760-785741(-)
GAGATATATTTTGTCTCCAA
>Locus:SA0688_1:787157-787138(-)
ATTCAGTTAAATGTAGTAAA
>Locus:SA0715_1:818504-818485(-)
CTTCTTCACCAGCGATTAAA
>Locus:SA0729_1:835233-835214(-)
GTAATGTTGGTAATGCATTG
>Locus:SA0768_1:874779-874760(-)
ATTGTTCCATGAGTACAAAT
>Locus:SA0835_1:946736-946717(-)
AATTTCTATATTTTGTAATT
>Locus:SA0843_1:956203-956184(-)
TTTACGCCTTTTAGAGCATT
>Locus:SA0850_1:964002-963983(-)
TACTGCTTTTTCCGCAAGCA
>Locus:SA0870_1:984981-985000(+)
CTTAAAAGACATCCACAGAA
>Locus:SA0897_1:1018245-1018226(-)
ACGACTGTCGCTAAGAAAAC
>Locus:SA0918_1:1043255-1043236(-)
TTTCTTGATTTGTTGAGAAA
>Locus:SA0932_1:1058803-1058784(-)
CTTCAATTAAAGGATATCCA
>Locus:SA1013_1:1146896-1146877(-)
CTTGAGGTGATTTTCCTAAA
>Locus:SA1042_1:1178583-1178564(-)
TCATTTACATCTAGTACTGG
>Locus:SA1073_1:1213909-1213890(-)
TCATTGTTATTAAACAAATC
>Locus:SA1117_1:1268615-1268596(-)
TCAAAATGGATCACTTCGTA
>Locus:SAS043_1:1361880-1361861(-)
TAAAAACAGTCCACTTATGT
>Locus:SA1215_1:1387968-1387987(+)
GTGCATATAGTTGTCGAATA
>Locus:SA1242_1:1416187-1416206(+)
CAATACTTAGTATGCGAATT
>Locus:SA1287_1:1491378-1491397(+)
TATCATAATATAAATTTTAA
>Locus:SA1291_1:1497891-1497910(+)
TAATGATTTATCCATATTAT
>Locus:SA1292_1:1499277-1499296(+)
AAAGCATATATTTTTAAATT
>Locus:SA1386_1:1590998-1591017(+)
TCCTAGTAACATATGTAAAC
>Locus:SA1391_1:1598473-1598492(+)
TCTAAAATGTCGGTTTTATC
>Locus:SA1414_1:1621079-1621060(-)
GTGAAATGTTGCGTGCTTCA
>Locus:SA1466_1:1675246-1675265(+)
CAAAATCCTCACATTCTTTT
>Locus:SA1474_1:1681204-1681223(+)
AACTACTCAACTATTGCATC
>Locus:SA1527_1:1745316-1745335(+)
GCCCCAACACAAAGAATTTC
>Locus:SA1530_1:1748566-1748547(-)
AATCCATGCTGCATCAGCTT
>Locus:SA1542_1:1763184-1763203(+)
TCATCATTAGTTTTTAAAAT
>Locus:SA1592_1:1831285-1831266(-)
CGAAAACATCGGAAAAACTT
>Locus:SA1626_1:1859132-1859151(+)
GCACATTTTTCGTTTGTGTA
>Locus:SA1634_1:1867027-1867046(+)
ATACCCCTGCTGTCCGAATA
>Locus:SA1645_1:1878514-1878533(+)
TTTATCTATTTGATTTCCAT
>Locus:SA1690_1:1937474-1937493(+)
TAATTCTGGCTCAGACATCT
>Locus:SA1703_1:1949099-1949118(+)
TCATGTTTCGCCGCCTTTCT
>Locus:SA1750_1:2003008-2003027(+)
CCTTATTATAAAATTAAAGA
>Locus:SAS061_1:2013318-2013337(+)
ATAAAAATAGTGCCAAGGAT
>Locus:SA1768_1:2024156-2024175(+)
GTATATTAACCGACTTTACC
>Locus:SA1794_1:2037970-2037989(+)
ATTTAAGACGTAGCAGTTAC
>Locus:SA1796_1:2040871-2040890(+)
ATTTATTTTCATATCTTTCC
>Locus:SA1809_1:2048245-2048226(-)
TTTACTTTATCTATATCAAC
>Locus:SA1830_1:2069007-2069026(+)
GAATGTGTAATTTCTATATT
>Locus:SA1833_1:2070002-2070021(+)
ATTAATGTTGAACATTGGTT
>Locus:SA1889_1:2142411-2142430(+)
AGCGCACTCTACATTATACC
>Locus:SA1910_1:2160698-2160717(+)
CGACCTCTTTTATCTGTTAA
>Locus:SA1954_1:2202348-2202367(+)
CTTGTTTATCCATTGATAAT
>Locus:SA1994_1:2266119-2266138(+)
CATTAATCCCCTTTTATACT
>Locus:SA2011_1:2283964-2283983(+)
CAGACACTCTTGCTCATTTT
>Locus:SA2053_1:2314471-2314452(-)
ATTAATAAGAACGACACTTC
>Locus:SA2092_1:2350013-2350032(+)
ACCTCTCTTAAACCATGCCT
>Locus:SA2095_1:2355271-2355290(+)
TCTTCAATTTATTGCTTTTG
>Locus:SA2095_2:2355309-2355328(+)
TCTATCTTCAAGCCATCATT
>Locus:SA2098_1:2358234-2358215(-)
TTGTAAAAGTTTTAACCCTA
>Locus:SA2114_1:2376711-2376730(+)
GTGATGTGTCTTTTTTTGTA
>Locus:SA2133_1:2398230-2398249(+)
GTGCCGAGATATTTATATCA
>Locus:SA2154_1:2420046-2420027(-)
ATAGACATTACCGTTTTTTA
>Locus:SA2196_1:2466248-2466267(+)
GTAATATTTAACCTAGCCAT
>Locus:SA2198_1:2467389-2467408(+)
ATAATAACTCCTGTTCATAT
>Locus:SA2237_1:2511747-2511766(+)
TGTTCATGTAGGAACTCAAT
>Locus:SA2271_1:2546949-2546968(+)
TAAAATCAAGTCCCACGCTT
>Locus:SA2295_1:2578508-2578527(+)
ATCCTTCTTTCTTTCATTTT
>Locus:SA2385_1:2673303-2673322(+)
GACGCTTTATTCTTCCCAAA
>Locus:SA2419_1:2714690-2714709(+)
TTTGATTTAGTGTATTTGCT
>Locus:SA2422_1:2717398-2717417(+)
ACATATTTTCCAGGAAATAA
>Locus:SA2482_1:2793853-2793834(-)
TTCCCATGAGGGATTGATAT
>Locus:SA2487_1:2798299-2798318(+)
ACACAAAGGATATTGAAAAC
>Locus:SA2494_1:2806728-2806709(-)
TCATTTATAATGAGTCGTTT
>Locus:SA2499_1:2809773-2809792(+)
AGTTGTAAAGGATTATGCAT
>Locus:SA0008_1:12439-12368(-)
GATTTCAAACATCACTCATGTCGATTTAGTGACATGCAGTCGTTTGATAAATTGATTGCTTTAAATACTGTG
>Locus:SA0021_1:30076-29981(-)
CCAACATCAACTAATAGACTACCTTTTTCATTTTCTACAAAAGTGGCGTTACCTGTACTACCACTTGCTAATACACTCATGCGTATCAAGCGGCTC
>Locus:SA0027_1:37200-37235(+)
CTACTCTTTAATAAAATAATTTTTCCGTTCCCAATT
>Locus:SA0027_2:37200-37259(+)
CTACTCTTTAATAAAATAATTTTTCCGTTCCCAATTCCACATTGCAATAATAGAAAATCC
>Locus:SA0047_1:54806-54874(+)
TTATTTTGTCCAGACAACCCCCATTGCCCAACCCATTTTATGGAATTGGCATCCAGGCAACAACTTTTC
>Locus:SA0059_1:66632-66667(+)
AGAAATCTTCGTGAACTCCTGAAGGGCCTATCCCCT
>Locus:SA0064_1:71038-71124(+)
ACTGTTGGTACCACTTCCTTTCCAATGCCTTGTACTTTTTTAAAATATCCAATTCTATATCTTTTCTCTTATTTTCTAATTTTAATT
>Locus:SA0070_1:78845-78813(-)
AAATGTGATTCAAATATTTTAGTAGTTTCAGCC
>Locus:SA0086_1:97175-97125(-)
AAAATAAATCCCACCAACCTAAACTTTTTAAAGATTCCTTTAAATCTTCCA
>Locus:SA0159_1:182858-182802(-)
ACCGAAAATAACCATAATTTTTTTCATAACATTATCCTCTCTGAAGTTCAAACACAT
>Locus:SA0163_1:187405-187319(-)
CTTTTTAGAACTTTGTTGAATTTTTTGATGATTGACATGATGAAAATATTTGTATCTGTTTATCGTATTTGCCTTTTTCCCATTCAT
>Locus:SA0191_1:226113-226063(-)
ATTAGCCATTTCCTTTTACGCCTCAATTTATGTCCTCCTATAAATGTTAAA
>Locus:SA0201_1:237604-237560(-)
AATACCAACGCTAAAACTATAATTGCGATACTAATGATTTTCTTC
>Locus:SA0272_1:327482-327450(-)
CAATTAATGCATAAATCCAATTTTTCTTTTTCA
>Locus:SA0369_1:426719-426681(-)
CATCTTTTATTCTTAGTAATTCTAAGGTATCATTACACA
>Locus:SA0380_1:439408-439473(+)
TACCAAAGCATTGATATGAGTGCCAATACTGGCAATGTGCCTTGTTTGAAAAAGATACTAATATTG
>Locus:SA0436_1:502657-502595(-)
CTTGTCCGACGACATCCTCGAAACTTTGGGGTCTGTACATACGATATAAGGCTTGATAATTCA
>Locus:SA0452_1:523706-523674(-)
ATAGAATTTTTGATGTCCAAAATTGATTTTGGC
>Locus:SA0453_1:524331-524245(-)
CATTTCAATCTCATGATAGCCATCATTTCTTTTAAAAAGTGTATCGAGCGTAAAATTAATTTTGGCTGGTGCCGTTTCATATATCAT
>Locus:SA0456_1:526435-526379(-)
TTGTATTTTTCTAAGTCTTACATCTGTCACTTTCATGTAGTGAGCCCCCCTATAGTA
>Locus:SA0497_1:577781-577713(-)
GAAACTGAATTTGATAGTACCTCAGCAATTTCATCAACTAGTTGTTTTTTAGCTTCAATGATAGCAGAC
>Locus:SA0513_1:601323-601252(-)
ATATCATCGATTACATTATCAATTCTATCGAATACATTAATTCACATATACACTATGTCTTTCTTTTTAATT
>Locus:SA0514_1:601289-601405(+)
GTATTCGATAGAATTGATAATGTAATCGATGATATCTATGGAATATACATTGAATATAAACATATACGCTATGTCTTTAGTCTTTTATCGTGTATCTACTTGTCGATATGTTTGAAT
>Locus:SA0514_2:601373-601426(+)
TTATCGTGTATCTACTTGTCGATATGTTTGAATAATTCGAGCAATTTTGTCTAT
>Locus:SA0519_1:605249-605217(-)
CCTTTTCTATTTGTTGCTGTCTTTTTATTATTC
>Locus:SA0519_2:605255-605217(-)
ATCATGCCTTTTCTATTTGTTGCTGTCTTTTTATTATTC
>Locus:SA0530_1:624297-624247(-)
CGTGTCTGCCAACGTACCATCAAAATCAAAAATATAATTGTCAAACTTCAA
>Locus:SA0585_1:676191-676150(-)
CACAACAGCTATAAATATAAGAATTGTTTCAAATATTTCCAA
>Locus:SA0676_1:770378-770346(-)
ACCCAAAGTAATGCGATAATGTTTGTTGCATCA
>Locus:SA0687_1:785749-785696(-)
TGTCTCCAAAACATATTCGTCATATCTTCTTGTGTGTTCCAATTAACAGCTATC
>Locus:SA0704_1:802417-802385(-)
ACTTGTAGAATCGGTCATCACAGCAATTTTCAT
>Locus:SA0708_1:806445-806413(-)
TTATTGCCATCAAGAATTTTTGATAAAAATCCC
>Locus:SA0709_1:809419-809375(-)
ATCTTGCGCTTTCGTTTGGTTATCCCAAAAATTAGGTTCTGCCAT
>Locus:SAS022_1:873693-873613(-)
ATCTATTTGGTCAAAATATGGATAACCACCAAGTTGATTAAATGGCTCCTTAGCAGTAAATGTGTTACACACAGGTTCCAT
>Locus:SA0818_1:923149-923048(-)
CAAACATATTGTAACATAACGTATTCCTTTTTAAAGCCCTTACAAACTGATTGTTACAACTTTTTGACATTATTGAAATACATGTCTTATTTTTTCAAGTGC
>Locus:SA0828_1:935886-935854(-)
AATCACGCCTTGTGGTTTCTCTGGAATTGTCAT
>Locus:SA0874_1:989628-989759(+)
AGTATGTTTGAATTAATAAGAAAATGGTCATTTTTATTGAATGTAATAAAAATGACCATTTTCTTTATTTTAAAATACGTTTTAACCTTACTTAGCTTTTTCTCTATTTGCTATAAAGTAGCTTCCATAAAA
>Locus:SA0895_1:1015257-1015150(-)
CTCGGGTCTAGTGACTGTGATAATTTCACTTCAACTGAAACCCATTCCTTTGAGCTGCCATATATCTCTTTGACAATATCGTCCTCTAATACGCCCGTAGCCATCCAT
>Locus:SA0945_1:1073096-1073028(-)
ACAAACCATTTTACAATTTCACCTTCGTGGATACCTTCCCCGATATCGGGTAATCTAAATTCAAATGCC
>Locus:SA0984_1:1113245-1113195(-)
AGCTTGTTCGCTTGTTTAATTCTATTATTTTGTGCAGAAGTAATTTGTTCC
>Locus:SA1019_1:1154292-1154345(+)
GTAATTAATTTCAAGACGTTTGATTTCACTCATATTTATCTACCCCTTATTTGT
>Locus:SA1023_1:1157735-1157673(-)
GTTGCTTCGGTATACTATTATAAACTTGTTCGTCATATGGTTGGTACACTTTTTCTACAGCCA
>Locus:SA1100_1:1247056-1246952(-)
TTCTTCCTTGTTTTACTTTATGACAGATTATTTCATTTGTCCTTTAACTTCATCCGCAAAGTTTTCTTCGCGTTTTTCCATACCTTCGCCTACTTCATAGCGTAC
>Locus:SA1110_1:1260289-1260164(-)
TGTTTCTTTCCAGTAACATCCGCAAAGATTTCGCCTTCTTTATTAACAACAACACGAATCATATCTTTTTTGGGATGCATTTCATTTGAAAGAATACATTTTCGCATCGGAATTTTTTTCTTTTTC
>Locus:SA1144_1:1302114-1302049(-)
CTAAGCTCTGTTTTACCTGAAGCAGTTGGCCCCACAATTACTACAATAAAAGGCTTATTTTTATTC
>Locus:SA1169_1:1330429-1330470(+)
GTAAGAATTTATTTATTTTTGATTGTCATAATCGTGTGGTTT
>Locus:SA1192_1:1362041-1361925(-)
CCCAACAATACTAGCGCTATTAATGAGAAGACTAAATCATTCCCACCAACAAACTTCATATACCGTGATTCGGTAAATTTTAAAAAATTCTTTCTTATATTCTTTTCATTTTCATTC
>Locus:SA1194_1:1366323-1366376(+)
ATCAAGTATAAATGTTATTGCTTATTTTTGTATTCTTGGCGTATTTTTTGTTCT
>Locus:SA1199_1:1372637-1372566(-)
TCTTCTTGGAATGAAGTTGTGCTAAAACTTCGGGCGTTACATTTGCTTTTATTTTTTTATAAAATATATCCA
>Locus:SA1227_1:1402036-1402004(-)
GTGCAACGCCAACACCCTCAAATAAATGTGTCA
>Locus:SA1258_1:1431052-1431132(+)
TTACTTCTTAAGGACTACGAGGCCAATCGCACCTTGACCAGTATGTGCAGAAATAACTGGTGTAGTTACATTTATATCGTA
>Locus:SA1306_1:1511154-1511237(+)
TATTCAGATTTTTTATCGCGCTCCATTAAATCTTTTACGCATTCTTTTACTGAGATATTTTCAAATAATACTCTATATAATGCA
>Locus:SA1413_1:1618841-1618876(+)
TTATTCGTCATCCATTTTCAATACAGCCAAGAAAGC
>Locus:SA1421_1:1626897-1626950(+)
AATCATCCTTTATTCTTTCGTCACTATAGTTATAATAATTTAAACAGTCAATCG
>Locus:SA1458_1:1664247-1664309(+)
TTAGTTATAAAATTCAATATCAATGATAACTACTTTCACATATTTTTGCAAGCCCTACGCAGA
>Locus:SA1491_1:1699030-1699101(+)
ATTTTACAATACGACTTAAAGCCGTATCAAATGCTTGAATCGTTTTTTCAATATCTTCTTTCGTGTGTGCCG
>Locus:SA1496_1:1703835-1703897(+)
TATTCAAAACTAAAGATACGTCGCGCTGAAATTTCCTTGACCTTGCTTTCTTTTTGTTGCTTC
>Locus:SA1497_1:1705398-1705439(+)
TATGAAATATACGGTTCAATTAAATTCCATATTTGTTGTTGT
>Locus:SA1542_1:1763175-1763282(+)
TTTAGTATTTCATCATTAGTTTTTAAAATTATCAATTGCGATATACGAATCCTCATCCCTCTATCAAATTACCATTCATCGTCTCACTTAATAAATAATTTCGGATTA
>Locus:SA1578_1:1815830-1815940(+)
AAATTATGTCACTACTTTAAATACTTTTTATTTCCAAACCTTCATCGCCCCATGCGTGCATGCCGCCTTCGACATTTACGGCATCAATGCCATTTGCCTCTAAATATTCTA
>Locus:SA1627_1:1861058-1861108(+)
CTAAGTTTTAATTATTTATCTAAATTATCTGCAATGAATTTCTTAATTTCA
>Locus:SA1709_1:1955498-1955403(-)
TATCACAGTATGCTGCCATTGCCATATATGCGTGTGCTGCAAAGTACTCATGGTTCATTTGATCATTTAATGCTTCTAATAAATTTTTACTTAACA
>Locus:SA1733_1:1985185-1985280(+)
AATTGGGTTTATTATAGCATATTTATACCGTTTTATGAATGCGCTTTCAAAAATTATCTACTATTCTTAATCCTAATGTCATGCGAAACTTTTTAC
>Locus:SA1752_1:2005185-2005150(-)
TTTTTAGTGAATTGGATTTTGTTTTTTTTACCATCA
>Locus:SA1759_1:2009768-2009812(+)
TTAAAATGCTTCTTTCACAATCAATCTCTCATGCCATATCCACTC
>Locus:SA1770_1:2025252-2025299(+)
ACAATTTTTTCAACTCCCTTTTTAGCGTCTCAAAATACTTATTTTGCC
>Locus:SA1785_1:2034141-2034182(+)
TCATTTTCCTTGTTCCTCCTCATATTTATAGATAACTTGACC
>Locus:SA1818_1:2059691-2059638(-)
TTGTTAAAACTAAAGCACTTGCTATCAATGTTTTTGTTAATAGTTTTTTATTCA
>Locus:SA1868_1:2115567-2115599(+)
TATTCATGTGGATCAATCATCGTTAATGATACT
>Locus:SA1951_1:2200239-2200093(-)
TTAGAAGTAATAAAATTTTGCGTGTCTTTAGGGTTTTTCTGGTTCATTATAACCTTCTCCTTACTGGTTCATTATAACCTTCTCCTTACTGGTTATAATGAACTGACATTAAGCGTTCATTATAACCAATTAATTTTGATTTGGTTG
>Locus:SA1973_1:2241317-2241424(+)
GATAATTCTATTACAATACAATCCCCTATTAGAATGATTTATGTAATAAAAAAAGCGGAGTTTCCCCCAGCTTTTCTAAACGACTACATAAAATATAAGATCGCAATT
>Locus:SA1981_1:2250421-2250501(+)
TACACCTCTTTTTTTATCGGATTATCTAACTCAATATTTAAATATTGCTTTACTTTATTTTCCATTCTCATATTTAACAAC
>Locus:SA2046_1:2306994-2307065(+)
TATCCGAGCACCTCCTCAACTTTTTTAGCAGCAGCTTCAGTAATTACTAAGCTGTCAGCATTAGTGATATCT
>Locus:SA2067_1:2329000-2329077(+)
TATGTTAATTGTGTATCACAATCATTTTTAATTTTATTTAATAACCATTGCTCAAATGCTGTAAAATCTTCATGCTCC
>Locus:SA2088_1:2347299-2347264(-)
TGTCACTTTAGCGTTATCTTCGACATTCACATTCAT
>Locus:SA2126_1:2392524-2392423(-)
ATCATCTTTTTAAGAGGTACTAGCAAGCGCTTTGTTATTATTTGTTTTTATCTGAAGATTGTTCTTCAGTTTTTTCGATATGTTTTTCTGCATCAATTACAA
>Locus:SA2165_1:2432189-2432145(-)
TGTTTAATGGAGGACTTTGTCTTTCTAATTCGCCTATCTTCTTTC
>Locus:SA2175_1:2443824-2443762(-)
TTTAAATGTATCACTTGGATTACCGTTAAAAAAGTTTTGATTCTCGAATTGATTGAAGTTCAA
>Locus:SA2189_1:2460469-2460597(+)
TATATTTTCATCGGAATCATTAAGCTTTCTAATCTATCGTTAATGATTTGCTTTAAAATTGGGTCGAAGTTAATTGAAGGTGTGAAGTGTATATCTGTATTAATAACCATGTCATTCATTTGCTGCTTC
>Locus:SA2281_1:2557544-2557497(-)
AACCATACTTATGCAGAATACGATACTAAATACGATGTTGACGGTCAT
>Locus:SA2308_1:2594011-2594094(+)
TACACTTCTGTAGATTGTGCACTTAGTTTCTTAAACGCTTGTTGTAAGATTGTTAATTCATCCTTTGTTAACACATCAAACGCT
>Locus:SA2311_1:2596052-2596123(+)
TTATTCTTTTGGTCCAACCCATTCAATAACATCTTCATATGCTTGGCGTGTTTTATTTTTCGGTGGATCTTG
>Locus:SAS088_1:2623189-2623227(+)
TTATTTCCCTGGAAAATGATTCGCTGTGTGCTGTTCTAT
>Locus:SAS089_1:2652800-2652886(+)
TCAACCTTGCCGGGGTGGGACGACGAAATAAATTTTGCGAAAATATCATTTCTGTCCCACTCCCACATTAAACTTCATCTCTGTATG
>Locus:SA2366_1:2655986-2655936(-)
TTTTTGAATATCTTCAATGACATAATGTTCTTCAAACGTAATACTTTTCAT
>Locus:SA2375_1:2664107-2664075(-)
ATTTTGAATAAGAAAGGTTTAATTAATTTGTAC
>Locus:SA2435_1:2736316-2736278(-)
TATGGGACGGTTGTTATCATTGCTATTATCCAGGATGAC
>Locus:SA2454_1:2766054-2766095(+)
TTACACCTCATCATCCTTTTTTATATTTTTAACAAGGTTATA
>Locus:SA2455_1:2766789-2766833(+)
TTAAAACCATTTCAAAAACGACTTCACTTTTCCTGGCTTAGTCGG
>Locus:SA2496_1:2807587-2807682(+)
TTTCCATGCTATTCAATGCTTGCAAAGTTAGTCCTAGTTAAGAGATTACGTTCACACTATTTACTATTCGATTTTCCAGCTTTCCAACTATGCTTT
>Locus:SA2496_2:2807644-2807676(+)
TATTTACTATTCGATTTTCCAGCTTTCCAACTA
>Locus:SA0008_1:12459-12440(-)
TATTTGCTTTTTCAAGTAAC
>Locus:SA0021_1:30096-30077(-)
CCATTTTCTTGCCAGTCAAA
>Locus:SA0027_1:37180-37199(+)
AAACTGGCCCGTTTGTTGAA
>Locus:SA0027_2:37180-37199(+)
AAACTGGCCCGTTTGTTGAA
>Locus:SA0047_1:54786-54805(+)
TTCAAAGCCACAGCTTTAAG
>Locus:SA0059_1:66612-66631(+)
GTTGTATGATAAAGACAATC
>Locus:SA0064_1:71018-71037(+)
GATCCACTAAATCTATGACT
>Locus:SA0070_1:78865-78846(-)
CTTTTAGAGCCTGTTTGACC
>Locus:SA0086_1:97195-97176(-)
CAGAAACATAGGTATCGCAA
>Locus:SA0159_1:182878-182859(-)
TTTATTGCTTCGGGTCTCGT
>Locus:SA0163_1:187425-187406(-)
ATTAGTGATGCCCACAGCGT
>Locus:SA0191_1:226133-226114(-)
CTAATAATACACAAATAACA
>Locus:SA0201_1:237624-237605(-)
TAGGGACACCACAACCACTT
>Locus:SA0272_1:327502-327483(-)
AATTATAATAATTAAAGTGA
>Locus:SA0369_1:426739-426720(-)
GTTTATATATTTTATATTTT
>Locus:SA0380_1:439388-439407(+)
AACCCCCAAACACCAATACT
>Locus:SA0436_1:502677-502658(-)
CAATGTCTTCGTGACATGTT
>Locus:SA0452_1:523726-523707(-)
GATTTCCTACATGACAATCA
>Locus:SA0453_1:524351-524332(-)
AAATCAACTGTTGTCATTAT
>Locus:SA0456_1:526455-526436(-)
GCTTTCATTCGTCCATCTGT
>Locus:SA0497_1:577801-577782(-)
GATAGTCAACGATTACTGTT
>Locus:SA0514_1:601269-601288(+)
TAGTGTATATGTGAATTAAT
>Locus:SA0513_1:601343-601324(-)
ATTCAATGTATATTCCATAG
>Locus:SA0514_2:601353-601372(+)
TACGCTATGTCTTTAGTCTT
>Locus:SA0519_1:605269-605250(-)
TTAATCGATTTGGTATCATG
>Locus:SA0519_2:605275-605256(-)
ATTTGTTTAATCGATTTGGT
>Locus:SA0530_1:624317-624298(-)
GCTACTTCACCACATTTTTT
>Locus:SA0585_1:676211-676192(-)
TGGACAAACGAACTTAGTAT
>Locus:SA0676_1:770398-770379(-)
TCCTGGTCGAAATGTTTCAT
>Locus:SA0687_1:785769-785750(-)
CCCACATTTGAGATATATTT
>Locus:SA0704_1:802437-802418(-)
ATTAAGTCCTGCGACAGATA
>Locus:SA0708_1:806465-806446(-)
CTAACTGTTTAATTTCTTTA
>Locus:SA0709_1:809439-809420(-)
GCATTATTTTTATCTATAAT
>Locus:SAS022_1:873713-873694(-)
TCTTGATCGTTCGTTCTTGG
>Locus:SA0818_1:923169-923150(-)
TTACCTAATGATTTCGCTTT
>Locus:SA0828_1:935906-935887(-)
TGCCATTGCGCGTCAGTCCA
>Locus:SA0874_1:989608-989627(+)
ATAATAGTATTGTTAATCGT
>Locus:SA0895_1:1015277-1015258(-)
CAGTGAGATGAAATAATGTG
>Locus:SA0945_1:1073116-1073097(-)
CAATAGTATCTCCAGCTTTA
>Locus:SA0984_1:1113265-1113246(-)
CCCTCTCACGTTTCTTTTTT
>Locus:SA1019_1:1154272-1154291(+)
TCGAATAATTCGTCAGTTTT
>Locus:SA1023_1:1157755-1157736(-)
TTCGGGCTTAGTTTGTGGTT
>Locus:SA1100_1:1247076-1247057(-)
AAAGCAACATTAAAGGTGTC
>Locus:SA1110_1:1260309-1260290(-)
AAACATATGCGCCACGGCCT
>Locus:SA1144_1:1302134-1302115(-)
TACGCTTCGCGAGTTCTATG
>Locus:SA1169_1:1330409-1330428(+)
TAATCTAAAGCATCTGCCGT
>Locus:SA1192_1:1362061-1362042(-)
CGAAAATAAAAATAACAATA
>Locus:SA1194_1:1366303-1366322(+)
TTATCAGCCCAATCAGTTTC
>Locus:SA1199_1:1372657-1372638(-)
ATTTGTACTTTCCAAAATGA
>Locus:SA1227_1:1402056-1402037(-)
ATTTGTAAAAGGGGTTGTAA
>Locus:SA1258_1:1431032-1431051(+)
TAACACTGAAAAGATTAAAT
>Locus:SA1306_1:1511134-1511153(+)
ATGTGTAATAATACACATTT
>Locus:SA1413_1:1618821-1618840(+)
TTAATAAATTTTTTAAAAAC
>Locus:SA1421_1:1626877-1626896(+)
TAATTCTTGTGAATTCATTT
>Locus:SA1458_1:1664227-1664246(+)
TTTCAAGAATACTAACGGTT
>Locus:SA1491_1:1699010-1699029(+)
CTCAATTTGTCCGTATATTT
>Locus:SA1496_1:1703815-1703834(+)
TATCACCATATTAATATGCT
>Locus:SA1497_1:1705378-1705397(+)
AAGTTTTGTCGTACAAAAAC
>Locus:SA1542_1:1763155-1763174(+)
GTCTTATTTGTTTAATTATC
>Locus:SA1578_1:1815810-1815829(+)
TACAAATGTAATATTATTTT
>Locus:SA1627_1:1861038-1861057(+)
TGTCAGGATTGGGTGAATGT
>Locus:SA1709_1:1955518-1955499(-)
AAATCCTTCGTACGATTCTT
>Locus:SA1733_1:1985165-1985184(+)
AAATACCCCTTTTATCAGAT
>Locus:SA1752_1:2005205-2005186(-)
TAATGCAAGTGTTGCAACTT
>Locus:SA1759_1:2009748-2009767(+)
TTAACATTTTAACCTAAGAA
>Locus:SA1770_1:2025232-2025251(+)
CTTTGTACAAAATATCAATC
>Locus:SA1785_1:2034121-2034140(+)
ATCAATTGTTAATGTGTTAG
>Locus:SA1818_1:2059711-2059692(-)
ATGAAAACCTGAACCTACTG
>Locus:SA1868_1:2115547-2115566(+)
CATTCGCTGAAGTTTGTCAT
>Locus:SA1951_1:2200259-2200240(-)
ATATTTCTTTTACATGCTTT
>Locus:SA1973_1:2241297-2241316(+)
TTTGACTTTCAAATCTTAAC
>Locus:SA1981_1:2250401-2250420(+)
TAACGTGTGCCATGTAGTAC
>Locus:SA2046_1:2306974-2306993(+)
AGAATATCTCTTGCTTCCAT
>Locus:SA2067_1:2328980-2328999(+)
TTTCATTCATTTCAATCCTC
>Locus:SA2088_1:2347319-2347300(-)
GTTGCACCTTGAGATGTCAA
>Locus:SA2126_1:2392544-2392525(-)
ATAGAAAAGCGCTTGCTAGC
>Locus:SA2165_1:2432209-2432190(-)
GTAGTAATTTAGTGAACGCT
>Locus:SA2175_1:2443844-2443825(-)
AATACTTGTTTACCTAAATC
>Locus:SA2189_1:2460449-2460468(+)
TAATTTTTCGTTAGTGCTTT
>Locus:SA2281_1:2557564-2557545(-)
GCGACATAAATGCCTAATAT
>Locus:SA2308_1:2593991-2594010(+)
TAAATTTTTAGTGCACGCCT
>Locus:SA2311_1:2596032-2596051(+)
TTAGACATACTGTATTCTAT
>Locus:SAS088_1:2623169-2623188(+)
GCCTGTGCTCATTTTTTTAA
>Locus:SAS089_1:2652780-2652799(+)
CAAGCTTTTTTCAATTCTAG
>Locus:SA2366_1:2656006-2655987(-)
GATATCGCATTCATCGTTTC
>Locus:SA2375_1:2664127-2664108(-)
CGTGTGCTTTTTCGGGTTCG
>Locus:SA2435_1:2736336-2736317(-)
AGATAGTAATTTCTGTCTTT
>Locus:SA2454_1:2766034-2766053(+)
TACATAAACAACTACCATAT
>Locus:SA2455_1:2766769-2766788(+)
ATTCGAAAAAATATATTTAG
>Locus:SA2496_1:2807567-2807586(+)
CACTTATTAATGATGCAACT
>Locus:SA2496_2:2807624-2807643(+)
TTAAGAGATTACGTTCACAC
>Locus:SA0023_1:33810-33694(-)
TCTGGAACTTCTATGATGTCTATCTTGGTGTATGGGCCTAAACGTTTTTCATATTCTGCTATGGCTTGCTTCCAATATTTCTCTTTTAGTTTCCCTACAGCTAAAATGGTGATTTTC
>Locus:SA0085_1:95830-95901(+)
TATAATTCTATTTTAACGTCTTCGTCCATTTGGGCTTCAAATTCATCTAGAAGTGCTCGTGCTTCTGCAATT
>Locus:SAS006_1:232492-232460(-)
CTACACTCATTACTAACAAATCATTTTTCTTCA
>Locus:SA0286_1:343227-343186(-)
CAATCTCGTTGTACATTTGACTTAATTTTTCTTCGAAAGTCA
>Locus:SA0297_1:353331-353293(-)
CACATGATGTACCGGCTTAATAAAACTATTCTACTGTTT
>Locus:SA0325_1:383805-383861(+)
AGGCTTAATATGCTTTGCAGGTTTAAGAAAATTCATAAAATCCTCCTTAATATGTAT
>Locus:SA0382_1:441136-441104(-)
GCTAAACTTGCTTTTGCTATCGCTTTAAATTTC
>Locus:SA0382_2:441172-441104(-)
TTCGATGTAATTACACCTGTTGCTAACATTCCCAATGCTAAACTTGCTTTTGCTATCGCTTTAAATTTC
>Locus:SA0401_1:461270-461223(-)
ATTAAAATCAAGATACTTATGTACAATGCAAACCTTTTTGAATATCCC
>Locus:SA0421_1:483174-483067(-)
GGAATACCAATCACTGCTCCTAAAAATAAAGCAATAGATACCATATATAACGTTTCGTACAATGCTTGTAATAACTGTGCACTGTCTAAATCAGAACCAAACATATGT
>Locus:SA0435_1:502055-502002(-)
TATTTAAAGATTTATCATAATCTAACTCTGTTAAAGTACTTAAATATATTTGCA
>Locus:SA0482_1:561715-561665(-)
TTCATTACTTTTCATCCATTGGCTGATATTATCATGAATATTATGCGTCAT
>Locus:SA0508_1:593665-593603(-)
ACAAACCATTTTCTTTTAGATAATTTATATTTTCCTCTAAAAACTCATGTAATGATTGAACCA
>Locus:SA0530_1:624280-624248(-)
CATCAAAATCAAAAATATAATTGTCAAACTTCA
>Locus:SA0544_1:637420-637464(+)
TTAAGAAATCGCAAAGAATTGATCGAATTCGTTTGTGTTAATAAG
>Locus:SA0561_1:654598-654554(-)
GGGTCATTTTTTATGATATTAAAATTAAAGCCTTTTTTCTCAGAC
>Locus:SA0629_1:726102-726031(-)
GTACTGTTAATGATAAAATCACTAAATTACAGTTACCGAAAAACATATTTTGCAATAAGCTTTTTATTAATT
>Locus:SA0632_1:727507-727463(-)
GTTAAAAATAGCATGACCGCCATAATACTGATGATTAATTTCTTC
>Locus:SA0714_1:814967-814935(-)
GAGCACCTTTTACTACTATGGATGGTTCTTTCA
>Locus:SAS019_1:859109-859150(+)
TTAACCTATAAAACTATAAAAAATAGGATAAATGTAATAGAG
>Locus:SA0767_1:873439-873308(-)
ATTTTTTATTCATTGTTATTTATACTAAAGCACCCGATAGCTCTGAAAACAATCACAAATTCAACTTTTCAAAGCCACAGCTTTAAGTTATTTTGTCCAGACAACCCCCATTGCCCAACCCATTTTATGGAA
>Locus:SA0798_1:903188-903138(-)
ATAACATCTGCCCCATATACTACCACACTCACGTGCTCCATATATTTATCC
>Locus:SA0827_1:932410-932378(-)
TTCCCGCTCTACCTAAATAAGCATGTAATGTCA
>Locus:SA0828_1:935894-935856(-)
TCAGTCCAAATCACGCCTTGTGGTTTCTCTGGAATTGTC
>Locus:SAS027_1:1005328-1005203(-)
AAATCAAGGTCATTAAAATTTTCCATAATTGTTAAGTCAACAATAACAGAGTTATCGTTGATTTTTTCAACACGACCTCTTAATCCATCCATAAACTCAACAATGTTACCCACTTCTGCAACAGTC
>Locus:SA0904_1:1026172-1026071(-)
CACAATGACACTAAATTATGTGTTTGCTATTGTCGTGTTACAACGATATGCGTCGTTGATTTAACTTATCAAGTAATTGATTTAAATTGTCTAATTCGACTT
>Locus:SA0905_1:1026342-1026428(+)
TTATTTATATTGTGGGATGTCGAAGTATTTGCCGACTTCGCCAATTTTATCATAGTAGCCTTTGATGATTTTAGCATTGATGTTAGC
>Locus:SA0932_1:1058793-1058737(-)
AGGATATCCATTAAAATATTTTGTTTCTTTGCCTTTGTTCAGAGTTGCTATTTTCAT
>Locus:SA0942_1:1069131-1069163(+)
AAACTTCTACAGCATCTGTATGTGGTTGTAATG
>Locus:SA0959_1:1086129-1086094(-)
TGCTATATTGCGGACATCTTCTCTTTTATTAGTCAT
>Locus:SA0966_1:1097218-1097123(-)
ATTTCCCTTTTCCAAATAAGTCTCCAACCAATGGCAATTAAAATTGCACTAATGACAATACATGTCGTACTAATCGTTGGTAAAATTGGAACGCCC
>Locus:SA0968_1:1099014-1098964(-)
TCAGCTAGTTCATCAATATCATCTAATATCGCTAGTGAAGCTTCATTAATC
>Locus:SA1076_1:1216299-1216246(-)
ATTAACTATCTCACTTTTCTTTTGTTTAGACATTATTTTATCTCCTTTATGTGT
>Locus:SA1099_1:1245265-1245200(-)
AACGACGTGTTTGGTGACCGAAGTGAACACCCGCTTCTAGTAATTGTTTCATTGAAATTACTGCCA
>Locus:SA1130_1:1284253-1284212(-)
TCCAATTTTACCTACGATATCCCCTATAAACATTATTCTCAT
>Locus:SA1142_1:1299312-1299244(-)
CTTAAAAGTAGACAATGCCATTCCAAAACGCCTCCTAAAAAATGTAAAAACGAGAGACTTGTCCCACAT
>Locus:SA1151_1:1310432-1310400(-)
TATTTCACTTATAATAGTTTCAATCTCATTCAT
>Locus:SA1168_1:1329882-1329986(+)
GTTAAAATCACTGCAAGCATCTTGATTTTATTTAGCTGTTTGTGTCCAGTCATGCTTACCTCTGAAACGTTTTACATGAGCATATATTTGGTCAGCAGTATAATC
>Locus:SA1190_1:1359011-1358979(-)
AACCATCCAGGAATTAAACTATCGAAATCTTTC
>Locus:SA1197_1:1369788-1369820(+)
ATTGGATATAACAATCAAAATCACTCAATGCTT
>Locus:SA1198_1:1372156-1372049(-)
GCTACTATTTCTTTAGAAAATTCTAATTATTTTTATAGTTCATTATATTACATAGGTCGTTCACATTTGTCAACACTAATTGTTTACTCAATTGGTGATAAGCAATAT
>Locus:SA1234_1:1408833-1408883(+)
TATAGTTTAACAACGTTTGCAGCTTGTGGACCGCGGTCGCCTTCAACTACT
>Locus:SA1278_1:1483920-1484015(+)
AAGTGCTCCTACCAAATTTGGATTGCTCACTCGAGGGGTTTACCGCGTTCCACCTTTTATATTTCTATAAAAGCTACGTCACTGTGGCACTTTCAA
>Locus:SA1321_1:1529671-1529706(+)
ATTCATCTTCAAATGCTCCAAACGACACTACTTTCT
>Locus:SA1331_1:1538263-1538177(-)
GACCTAATTCAGATAATGCAATACCACTTTTTAATATATTTTTTTGCATGTCTGTTCTCCTTTCGATACACTTTAGCTAACAAGCAT
>Locus:SA1392_1:1598589-1598648(+)
TCATTTCGATTTATTTTGTTCAATATAATGGATTATATCGTTTGCTGTTTCTTCGATTGC
>Locus:SA1407_1:1611298-1611336(+)
TATTCACTCACTTTCTGGCCAACAAGACAAACCCAACCA
>Locus:SA1453_1:1657604-1657714(+)
TATAGTATTTATACGATTAAATATAAAACATGTATCCGTCTAAATCTTCACTTGTATCTACATATTCCGCTAAATATTTCAATGTTGTATTATCTAAAACATCTCTCACTG
>Locus:SA1455_1:1659562-1659594(+)
TTATTGCCCTTTGTCTTTAATGCGACGAACTGG
>Locus:SA1569_1:1799559-1799630(+)
ATTTTTGTGAATGGAATTTCGCTTCCATACGATAAATACGTGACCCTTTATCCGAAAATTTCTTTTCATATT
>Locus:SA1581_1:1820219-1820175(-)
GTGATAACGTTTGTTTTCAAAAGCGTATTGGAAATGATTGCCCAT
>Locus:SA1585_1:1824859-1824806(-)
GTTTATGCCATGCTCTATTTACGGCATAATTTTTTAATTGTACTTAAACCTAAC
>Locus:SA1621_1:1855236-1855141(-)
GGTTTAAACATCTATAACAAAATCTCAACAGCAAAAAATAAATCTCCATTAATCATTTATCTAGACTCAAGGAAATCATATATTTCTATTCCTTCT
>Locus:SA1650_1:1883871-1883966(+)
TACAACTCTGCGATTACTTCTTCAGCAGCAACTTTACCTTGTGTAATACAATCAGGTAGTCCAACCGCTTCAAAAGATGCACCAGTTACTCTAAGT
>Locus:SA1668_1:1905135-1905034(-)
TTTAAGTTGATACTTGATTTAGTTACAATGCGGTATTGCATGTTTAAATATCATGCAAAACTAATCAAATTAGTCATCCAAAGAAACGGAAATGACTTCCTT
>Locus:SA1690_1:1937494-1937556(+)
CACTCAATTTCTTCTGTTCCATCGGCAATACCACTTTCTTCTAATTTAGCTTTAATTTTATCA
>Locus:SA1767_1:2023535-2023597(+)
TTATTTCATGTTCTGGATAAAATTTCTAGTTTCCTCAGTTTGCTGACCTTGAGTAATGAAAAT
>Locus:SA1799_1:2041983-2042069(+)
TCATTTGTTGTGCCCTCCTTTGTAAATCTCATTAAAATGTTCATCTACAAACTTATGCATCCTTCTTGCGTTAAACCTCCAACGATT
>Locus:SA1811_1:2049612-2049532(-)
ATCAGCGCGTTTATATTGTCCCCAGTTTGGATACATAGAAACCTTGTAACAACAGTATTTATTGGGTTTGGAGTCCCTAAT
>Locus:SA1813_1:2051677-2051727(+)
TTATCCTTCTTTATAAGGTTTATTGTCATCAGAATATTTATCAACGACTTT
>Locus:SA1816_1:2057964-2057857(-)
TATATATATAGATTAAACCGCACTTCTATATTAATAGAAAGTGCGGTTATTTATACAGTGAATCTAAACTATAATAATTGGAATCATCTTTTTGAAATTTCGACATCT
>Locus:SA1837_1:2074034-2074117(+)
TATTCAATTACCGCTAAAATATCTTCTTCATTTAATACTAGATATGTTTCATTATCTCGTTTAACTTCTGTACCAGCATATTGT
>Locus:SA1854_1:2094523-2094594(+)
TATTCTGCAGAATACTCTTCTAAATCTATATTGCTGTGCCCATTTAATGCTAAATCAGCAAATCGACCTTGC
>Locus:SA1887_1:2139312-2139392(+)
TTAGTCAATTTTGTATTTATTTTTCTGTTTATCCTGGTGACGTTCTTTAGCAAGCTCGATAAGTTTTGTAATCAATTCTGG
>Locus:SA1900_1:2152482-2152432(-)
TGTTTTTTATTTTACTCTTCTAATTTTTCATCCTTTAACTTTGGTTTAGAC
>Locus:SA1901_1:2152530-2152565(+)
TTATTTTACATCTTGAATTGCAAATGTAAGTTCACA
>Locus:SA1940_1:2189946-2189902(-)
AATTTTTACTCCATTTGGTTGAATATGTGGTGTACCTTTTGTCAT
>Locus:SA1946_1:2195872-2195934(+)
AAAATAACGAGTTACGAAAACGTAACCCGCTTCAAATCATATTTACTATCCTTATTAATCCTT
>Locus:SA1956_1:2206123-2206082(-)
GGGCTCCAAAATTTATTTTGGTTGATTGTCTTCTGGTTTATC
>Locus:SA1979_1:2247969-2248001(+)
TACTTTTGTTCTTTTTTTGATAATTCAACAAGT
>Locus:SA2024_1:2296132-2296164(+)
ATACACGACGACGTTTTGGTGGACGACAACCGT
>Locus:SAS080_1:2315586-2315551(-)
GGGTGGGACGACGAAATATATTTTGCGAAAATATCA
>Locus:SA2088_1:2347335-2347264(-)
TGTCTTGTATATTTTTGTTGCACCTTGAGATGTCAATGTCACTTTAGCGTTATCTTCGACATTCACATTCAT
>Locus:SA2090_1:2348873-2348953(+)
TATACTATCATATGTTGTTTTACATATTCAACAAACATTTCAACGTTATCACTTTTAATATCATGCATTGGGACATTACCA
>Locus:SA2154_1:2419612-2419559(-)
GAAAGGGACAAACCAATGATTAAGCTAATAAATAATGAGTTTTTCAAATTTTTC
>Locus:SA2198_1:2467411-2467476(+)
AGTTCGTCATATTTTCTTCATGATAATCCGCATCATGTTGTTGATAATATCGTCTCGAATCAAAAT
>Locus:SA2211_1:2481880-2481948(+)
ATACCGTTTCATAAACAACTTGCTTCGGTGTGCTTTCTAAAAATGATATGTAATGATTTAAATCAATAC
>Locus:SA2251_1:2528089-2528175(+)
AGAATGATAGTTGTTTTTCTATTAATTCTCTTGTATAAGCATTGTCACTTTTATGCAATGCGCTTGTCGGAATTTGTTCTTCTATTT
>Locus:SA2259_1:2536831-2536893(+)
TATTTTTCAAAGGTTAATAATTCCCCGTCATTTGGTACAACAACTCTATTACCTAAGTCGTTA
>Locus:SA2259_2:2537551-2537697(+)
CCATACTCAATCACGGCCGTGGCATTTCTTATATGTCTAATATTCATGTTAAATCCCCCTATTTCATATGTCTGTCATTGCGACAATATGCATACATTGCCTACTTCATGCCAAATTCTTTTCCACTGGATATCGATTTTAAATAAT
>Locus:SA2264_1:2541696-2541767(+)
AAAGTAACTCCTAACTTTAGTGACTCTACTTTTTATTTAGTTCTTTTTTTATATCATCTGGTGATTTTAATT
>Locus:SA2267_1:2544132-2544055(-)
ATAAATCTTCGAATCGAAAATCAAATGCGGTTCTTTTACTTTCTGCTCTTAATGCTAAAACACGCTCATGATATGTCA
>Locus:SA2287_1:2564849-2564802(-)
TTCTACATTTATGAATTTATTGACCTTTTCGAAAGTTTGATAGTCCAC
>Locus:SA2289_1:2566795-2566848(+)
TTAGGCGGCCAGTCCATTATTGGGCTTGGTTGTCTTCTTTTTTTCTCCTTTGTA
>Locus:SA2300_1:2583982-2584098(+)
AACCATATCTGTTTTAAAAAGTTTCAATTTCAACGTAAAAAAGCAATAAGCCCCAACAATGTGAAAGCTTACTGCTTGTTTAAATTATTTTTCTATTGCTTTATCATCACTAACAAT
>Locus:SA2319_1:2603597-2603638(+)
CTAATTTATATAGGAAACGTTTACGTCACTGTATTTCTCTTT
>Locus:SA2349_1:2639728-2639763(+)
CTATATTCTATGATATTTACTATTTATTTCATGAAA
>Locus:SA2460_1:2771754-2771701(-)
ACAATATTTAGCGATGATTTTAGCGTTGGGTATTCCCTCTGTCTGGGCTTGACC
>Locus:SA2464_1:2777382-2777420(+)
TTACCACTGTTCGATATTTTGTCGTTCACCTTTAAAGTT
>Locus:SA2469_1:2780586-2780669(+)
CAGCTGTGTTTCGTTGTTTTTGATAAATCATATTTTGCGCTCCATTCTTTAACAATTTCTTCTAATTGCTTTAACTGCGATGCT
>Locus:SA2499_1:2809793-2809921(+)
TATTTTTCAAGTAAAGGAGTCTTATTAGGCGTCCCTGGTTTTCTTGGGTACTTTTTCGGCGTCTGTCTTTTTTTATCAATAATGAACATCTGGCGCTCTCCAGCATCTTCTGGCAATTTAAAGGTATGT
>Locus:SA0023_1:33830-33811(-)
TATTTTCTGGTGCTTTTTCG
>Locus:SA0085_1:95810-95829(+)
ATAAACTTTATTACTCATAC
>Locus:SAS006_1:232512-232493(-)
GACTGAAGTTAAAATATATA
>Locus:SA0286_1:343247-343228(-)
CATGCTACTAATCTTATTCG
>Locus:SA0297_1:353351-353332(-)
CATAAACATAAAAATACCGG
>Locus:SA0325_1:383785-383804(+)
TCTATCTGATTTTCTGGCAA
>Locus:SA0382_1:441156-441137(-)
CTGTTGCTAACATTCCCAAT
>Locus:SA0382_2:441192-441173(-)
TCGCTTGTACTGATTGTACA
>Locus:SA0401_1:461290-461271(-)
CACAACCTGCTACCATAACT
>Locus:SA0421_1:483194-483175(-)
TTACCAATAAGACACCTAAT
>Locus:SA0435_1:502075-502056(-)
ATCAAAACTTTCTTCAATAC
>Locus:SA0482_1:561735-561716(-)
GACATAACAATTGGTGTTTC
>Locus:SA0508_1:593685-593666(-)
AATTGTATCTATTTCATTAT
>Locus:SA0530_1:624300-624281(-)
TTTCGTGTCTGCCAACGTAC
>Locus:SA0544_1:637400-637419(+)
TTTATAAACGTACCAATGTA
>Locus:SA0561_1:654618-654599(-)
TACCTTTATGACCATCTAGA
>Locus:SA0629_1:726122-726103(-)
TTACATCATATGCGAATTTG
>Locus:SA0632_1:727527-727508(-)
CTTGACTTTTACCACAACCT
>Locus:SA0714_1:814987-814968(-)
ATCTTTCAAGTTATGCGCAC
>Locus:SAS019_1:859089-859108(+)
CTCCTTATATACCGTAATTA
>Locus:SA0767_1:873459-873440(-)
GTAACATAAGATACAGGCTG
>Locus:SA0798_1:903208-903189(-)
CATTAACGCAACTTGCACAT
>Locus:SA0827_1:932430-932411(-)
CATTTTCGTAGACTTACCTG
>Locus:SA0828_1:935914-935895(-)
AAATACTTTGCCATTGCGCG
>Locus:SAS027_1:1005348-1005329(-)
TGATAACAGTTTTTTCCGGT
>Locus:SA0904_1:1026192-1026173(-)
GATTCAATTTTTGTTGTGTG
>Locus:SA0905_1:1026322-1026341(+)
TGATCCTATGTTCATGTTGC
>Locus:SA0932_1:1058813-1058794(-)
ATATCCTCTTCTTCAATTAA
>Locus:SA0942_1:1069111-1069130(+)
AATTAGTAAAAATGTGCTTT
>Locus:SA0959_1:1086149-1086130(-)
TGGTCAACGTGAGCAATAAT
>Locus:SA0966_1:1097238-1097219(-)
TAACATTTTTGTGTTTATTT
>Locus:SA0968_1:1099034-1099015(-)
TATCTGATGCAACTATCATA
>Locus:SA1076_1:1216319-1216300(-)
TCAAAGCGCTTTCTAAAACG
>Locus:SA1099_1:1245285-1245266(-)
TTTTTTCATTTTTGGGTTCC
>Locus:SA1130_1:1284273-1284254(-)
TACGTTTCAATTGCGTCTCG
>Locus:SA1142_1:1299332-1299313(-)
TTCTTTTTAATATGTTCTCT
>Locus:SA1151_1:1310452-1310433(-)
TTGTTAGTTAATAACTTTTC
>Locus:SA1168_1:1329862-1329881(+)
GTGACAATCTAACATTAATT
>Locus:SA1190_1:1359031-1359012(-)
CAACATGGACAAATTCTTTA
>Locus:SA1197_1:1369768-1369787(+)
TCAAAAGAGACTTAATAATT
>Locus:SA1198_1:1372176-1372157(-)
ATTTGCTACGTTTCATATCT
>Locus:SA1234_1:1408813-1408832(+)
AATGATTCAAATCTAAGAAT
>Locus:SA1278_1:1483900-1483919(+)
TACGTTGAATTCCGTTAAAC
>Locus:SA1321_1:1529651-1529670(+)
AAGTCTCTATCATTAATTTT
>Locus:SA1331_1:1538283-1538264(-)
ACCTAAACTCATGCAACCTA
>Locus:SA1392_1:1598569-1598588(+)
AATTTTTGACAAAAATGAAA
>Locus:SA1407_1:1611278-1611297(+)
TATGAAATAACGTTGCACAT
>Locus:SA1453_1:1657584-1657603(+)
ATGAAGTTTTTATGTTATAG
>Locus:SA1455_1:1659542-1659561(+)
ATTATGACTTTCAAAATGAA
>Locus:SA1569_1:1799539-1799558(+)
CATACCCTCATAAGTGTTTT
>Locus:SA1581_1:1820239-1820220(-)
TTTAAATGGTAATTCCATGT
>Locus:SA1585_1:1824879-1824860(-)
TTCCAGACTCCTAAATTATT
>Locus:SA1621_1:1855256-1855237(-)
ATAAAATATATTTAATTACA
>Locus:SA1650_1:1883851-1883870(+)
ACACCATCCAACAATTAACT
>Locus:SA1668_1:1905155-1905136(-)
ATAATTTTCCATCTATCCGA
>Locus:SA1690_1:1937474-1937493(+)
TAATTCTGGCTCAGACATCT
>Locus:SA1767_1:2023515-2023534(+)
ATATGTTAAATCTTCAGGCT
>Locus:SA1799_1:2041963-2041982(+)
GTAGCTTTTATAAGTTTTAC
>Locus:SA1811_1:2049632-2049613(-)
TAAGAAGATTGTCCGATTAA
>Locus:SA1813_1:2051657-2051676(+)
AGTAATCCGCCCTTTCAATA
>Locus:SA1816_1:2057984-2057965(-)
GCTTGCCTTTTTAGGATGCA
>Locus:SA1837_1:2074014-2074033(+)
CTATGAATTTAATTTTATAT
>Locus:SA1854_1:2094503-2094522(+)
TTAATAACTGACGTTTATTT
>Locus:SA1887_1:2139292-2139311(+)
AATCATAATAACAACCTCAG
>Locus:SA1900_1:2152502-2152483(-)
GTGTTGGCATAATCTTTGAA
>Locus:SA1901_1:2152510-2152529(+)
CTTTGAATGTTTTTTTTGTT
>Locus:SA1940_1:2189966-2189947(-)
GGCATTAATACTGTTTTAGC
>Locus:SA1946_1:2195852-2195871(+)
TATAATTCATCATTTTCAAA
>Locus:SA1956_1:2206143-2206124(-)
CTAACAACTAAAGTTGTAAG
>Locus:SA1979_1:2247949-2247968(+)
ATAGCCATTTACTTCCACCT
>Locus:SA2024_1:2296112-2296131(+)
TAACAATACCATCATAAATT
>Locus:SAS080_1:2315606-2315587(-)
TCTACAGACAATGCAAGTTG
>Locus:SA2088_1:2347355-2347336(-)
TGCTCAACATGATTGGAAGG
>Locus:SA2090_1:2348853-2348872(+)
CAACCTACATACATTGACAT
>Locus:SA2154_1:2419632-2419613(-)
ATAACATACTAAAGAACAGT
>Locus:SA2198_1:2467391-2467410(+)
AATAACTCCTGTTCATATCT
>Locus:SA2211_1:2481860-2481879(+)
GATGTCATACTAAAACCCCT
>Locus:SA2251_1:2528069-2528088(+)
CTTTCATTATCTCACTCCTT
>Locus:SA2259_1:2536811-2536830(+)
TCATCAAATAAACAAACATT
>Locus:SA2259_2:2537531-2537550(+)
CAATCAAAATGCGTTTACCT
>Locus:SA2264_1:2541676-2541695(+)
AAACATGTTTTTTGTTCATT
>Locus:SA2267_1:2544152-2544133(-)
TAGCCATTCTTCTTTGCTAA
>Locus:SA2287_1:2564869-2564850(-)
GTGAGAAAAAATATGTACGC
>Locus:SA2289_1:2566775-2566794(+)
AACTTTTAGAGTTTTTATTA
>Locus:SA2300_1:2583962-2583981(+)
ATAACTTCCCGTTCATCTTA
>Locus:SA2319_1:2603577-2603596(+)
CAAACATGTTTATTCCCCCT
>Locus:SA2349_1:2639708-2639727(+)
AATCTTCATTATTCAACCAC
>Locus:SA2460_1:2771774-2771755(-)
CGATAAGTGCTGTTTCTCTT
>Locus:SA2464_1:2777362-2777381(+)
TATCTTAGTCCATACTTGCT
>Locus:SA2469_1:2780566-2780585(+)
TGAAATATTTAGTTGTGTTT
>Locus:SA2499_1:2809773-2809792(+)
AGTTGTAAAGGATTATGCAT
>Locus:SA0037_1:44643-44557(-)
TGTTGCAAATTGGATAATTTCTTCTTCTGTAATATGAAGGCTTTTTGTTTTGAATGTTTCTCCTACTATAAAATCATCGTATTTCAT
>Locus:SA0099_1:113089-112958(-)
CTATATGCACTGCTCTATACATTTCCTCATTTAATTTGCTTTACTTTCATTTATATCATTATCAAAACACTTGGCGTGTCATCGTTATTATTTCGCATCTTTGACACGTTTATCATCATTAGGAATCGCGAA
>Locus:SA0153_1:176511-176416(-)
ACCGGCTCTATAGGGAACCCTAATACTTCTTTAGTAAATGTAGAGATTACTATAAATATGTTCATGCTGATAATTGCACAAAGTACAAAAAATTTC
>Locus:SA0185_1:218551-218498(-)
TCATCAAGATGCATCGTCGCTTCATTACGCGCTTCGGTCGTACTATTTTCCATC
>Locus:SA0244_1:296842-296798(-)
GTATATATACTATGTTCTATCAATTTTTTAATTGTATTTTTAATC
>Locus:SA0392_1:452629-452549(-)
CCCCAACTGCTTCTCTTCCCATTCGCCTTCAAACCCTGGGAATCTCAACTCTGGCACATTTTTCTTTTGTGTATTACTCAT
>Locus:SA0397_1:457996-457925(-)
CTATCACAACCTATTATAAAAATGCCCAAAATAATAACACTTATGAACAGTGCAAGCTTTTTTAGATATCCC
>Locus:SA0404_1:463765-463727(-)
AACAGACTTATGCACAATCCAATCCTTTTTATAGACTTC
>Locus:SA0405_1:464719-464687(-)
TGTACAAAGCAATTTTTTTTATATACTCCATCA
>Locus:SA0408_1:467282-467157(-)
TGTTCAGGTGCAATAACTGAACGAATGTTTTCTTTTTGCGCTTCCATTTTAGATATGAGATTAAGTGTTTCTACTGTAGTACTTATATCTGGCATTCTTAAGTTCATATCTGGTTCTATTAGAGTC
>Locus:SA0414_1:475813-475914(+)
GTCATAAAATTTGCGAATGGTGACAAGTCAACGCAAGCATATTTGTTGCGAGACATGCCCACTATCCTTTTACATAAAGAGTATATGTGTGACGTAGGCATA
>Locus:SA0460_1:530700-530647(-)
TGTCTTGTAAGTTCAAAACGTTTACCTATATTACCTAGACCTACAATACATTTC
>Locus:SA0519_1:605344-605216(-)
TTAACCCAAAAATCAATGTTGTCCCTACTAAAATTGAAGCAGTACCTACAGAATACTTTCTTATCGAAAATTTGTTTAATCGATTTGGTATCATGCCTTTTCTATTTGTTGCTGTCTTTTTATTATTCA
>Locus:SA0520_1:612683-612576(-)
GCACTATTTAATCTCAAACATAAGATACATTTCATAAATTTTGAAATAAAAAACCAGGCCTCACGGACCTGGTATAAGCTGTATTATTTATTTTGTTTTTTACGACGA
>Locus:SA0531_1:625467-625396(-)
ACCGGTTGCAACAACGGTTTTTTTAGCTTTCTTTGCATCCACCATGTTAATATTCTCTTTATTAAAATCCAT
>Locus:SA0539_1:633133-633017(-)
AAAGATGTTAATATATGTATGGCATACATATGTTTTTCAAAGTCATGGTCATGCTGTGCCTGCTCTGCTTGTACTAATTCTTGCTCAATTCGTGCTATTAAAGTTTCTCTATTCACC
>Locus:SA0642_1:736126-736088(-)
TTATGGATATTCTTATTTTTTCATCTTTATTATTTTTCA
>Locus:SA0655_1:748066-748016(-)
CCATTAAATCCATTGCTATCGTATCTTTTGTTAATAACTCTGTTACTCTCA
>Locus:SA0678_1:773353-773318(-)
CTTACGTTCACTCAATATGTCGAAAAAGTTAGTCAT
>Locus:SA0684_1:781443-781484(+)
TTATTTTTTTATTATTTTGGCGTCTCGGCGTGCTTTTTCAAA
>Locus:SA0693_1:791508-791549(+)
TTACGATTCCTTTGGATGTTCACCAATAATGCGAACTTCACG
>Locus:SA0694_1:792559-792630(+)
TATAAGTATTTTTTACATAGTTTTTCAAAGTATTGTTGCTTTTGCATCTCATATTGTCTAATTGTTAAGCTA
>Locus:SA0720_1:824133-824083(-)
CTTTTTTCTTTTTCATTATTATCCATTATTTTTTCACCGCCAAAACGAATT
>Locus:SA0722_1:827149-827042(-)
GTTAGTCGACTATTATTCATTAAACACTTTTTAATCATAAAAAAGGTATTTTTGATAATTCACTACCAAAAACACCTTCTTACTTATAATTCTATTTGTTCACCATTT
>Locus:SA0725_1:830137-830066(-)
CTTTCGCTGTTGTACTCATTTTCTTCTTACTTCCATCTTCATTTTTATTGTAGTCGTAATTTTGATTCGACA
>Locus:SA0729_1:835198-835148(-)
TCTTGTACTGTTTTGTTCATTTTCCAGTTACCAGCTATAATTGGTGTTCTC
>Locus:SA0812_1:915304-915348(+)
CTATTCGTTCTCTCCAATCGAAATAATAATTGTCATGACAGTACC
>Locus:SA0836_1:949313-949408(+)
TATAATTGTTCATTGGCAATATACTTTTTAAATGATTTAATAAAAACCAATATTTCTGGGCTTTCTTTTTTGCTGTATATATATGTAAATGAAATA
>Locus:SA0837_1:950323-950291(-)
ATCCCTTATTGTATTATCTTGAATTCGAATCAT
>Locus:SA0858_1:972511-972443(-)
AAATATTGTGTCTTTCTCAATGCAGTAGTTGCTAACACACGTTCCTTTTCTTCATTTAAAGCTACTAAC
>Locus:SA0860_1:975744-975806(+)
TATTTTGATTTGATTTTAGGCATTTTAGATTTCCAGAAATCGCCGTCTGGATATTTAAGTTTT
>Locus:SA0889_1:1010351-1010392(+)
TATGAAAGTAACAACGGTAAACTGAAAAAAAGCAATATAATA
>Locus:SA0931_1:1057051-1057019(-)
AAAATAATTTCGGCGTGTTTCCTAAGAAAAGAC
>Locus:SA0992_1:1124649-1124596(-)
AAAATCTGCATCTGTTACTTTTACGATTGCCATAAATGCCAATCCTCCTTAATT
>Locus:SA1000_1:1133567-1133517(-)
GCTTCTATCAATTATTTTAAAGTATTATATTTTAAAACTAGATCGATTTGT
>Locus:SA1031_1:1168093-1168025(-)
GAAAAATTATTTTTTTCACTTTTGTCATTAATTTGTGTTGAGATTTGTTGTAAATTATCTTTCACACGC
>Locus:SA1068_1:1207870-1207787(-)
CAACGGCCTTTCCACCTACAACCGAAGCAATCACTTCGTTTGAAATATCAATTTTACCGTAATCATTTGAAATCTCTAATGTCA
>Locus:SA1095_1:1241228-1241148(-)
CTTGATATGATTTCAATGTATGTTCCGAAAAATTCCGTTCAACTTTCAATGTATTTAAAAACGCTTCTTGAATATGATTCA
>Locus:SA1097_1:1242697-1242653(-)
TTAGATACGATTTCTTTTGGAGTTAATCTTATTCCAGCTGTATCC
>Locus:SA1196_1:1368450-1368388(-)
CAAAAAAACTTTTTTGGTCAATACATAGAACATCCCTATCTTCTAATAAATGATAATTATACA
>Locus:SA1196_2:1368423-1368388(-)
GAACATCCCTATCTTCTAATAAATGATAATTATACA
>Locus:SA1317_1:1524138-1524185(+)
TTAATCATTCGTGTTAGCTTTTTCATGATTAAATACACCTACTTCTAT
>Locus:SA1340_1:1548125-1548196(+)
ACCTTCATACTGAAATTCAATCCGAAAATCAATATAAAGGTTTGTATAAATATTAAAATCGATTGTTTAGTC
>Locus:SA1340_2:1548191-1548226(+)
TTAGTCACTAACTGCAAAATAATTACCTTGTCCATC
>Locus:SA1359_1:1568506-1568538(+)
ATCCTCTTGAAATGTAGCTTCCATCACCAGTGT
>Locus:SAS047_1:1585527-1585628(+)
ACCTTTTTTATTGTTAATTTAAATTTAATTTTAATGATTATTTTGTTTCACGGTGTAAAGTTTGTTTGTTTTCACGTGAACAGAATTTCTTCATTTCAACAC
>Locus:SA1392_1:1598589-1598648(+)
TCATTTCGATTTATTTTGTTCAATATAATGGATTATATCGTTTGCTGTTTCTTCGATTGC
>Locus:SAS048_1:1618586-1618554(-)
GTGGGACAACGAAATAAATTTTGCGAAAATATC
>Locus:SA1419_1:1625822-1625878(+)
TTATTTTTTCGCAATGAAAAACAATCTTTCTGTATCTTCATTATGTTCATCTATATT
>Locus:SA1428_1:1631847-1631803(-)
TGTAGCTATCTTTGTTACGAGACTATTTTGATTATTTTCAGCCAT
>Locus:SA1466_1:1675266-1675298(+)
TATATAATTAACATTGCATCGCCAAAACTAAAG
>Locus:SA1474_1:1681224-1681292(+)
TTACCATTGACGACGTTTCATGTCAATGTCATTGTTTGTTTTTTTAAGGAACTTTATAATCAACGGATA
>Locus:SA1496_1:1703835-1703888(+)
TATTCAAAACTAAAGATACGTCGCGCTGAAATTTCCTTGACCTTGCTTTCTTTT
>Locus:SA1509_1:1719061-1719168(+)
CCACAATTTTCACATTCTCTTCGTCTTCGAATGGCATTTAATTCATCGGCATGCCTTGAATCTACAACTTTAGATTGTGTAGAATTACATTTCGGGCATTTCATTACA
>Locus:SA1533_1:1751881-1751964(+)
TATTTTAAACCACCGAATGTCATAACATCACGGGCAATCATACTTTCTTCATCTGTTGGAATAACGACAACTTTAACTGGTGAA
>Locus:SA1536_1:1754820-1754861(+)
GCAAATTTAATTTTATACAAATTGTTGAATATAATCAAAAGC
>Locus:SA1614_1:1848299-1848331(+)
AATATGGTTGTAATTGAGTTATATCCACTAAAG
>Locus:SA1646_1:1879072-1879182(+)
TTAAAACTAATTATCATTAGTTACTATCTACATATGATATTTCGACATCAAGATGAAATTTTTCAGATTCTATTATTTTATTATCTTCATAAATTTTCAAAAAACTTACAG
>Locus:SA1656_1:1890325-1890293(-)
CAGTTAAAATTTTGCCGAAAATTGTTTCTGACA
>Locus:SA1710_1:1956378-1956292(-)
GACTTTAACCATTCCGACAGAACAAATACTTGTACGTTTACCATTTGCTGTTTCAAAATCAAGTGCAACAAACGCATCTTGTATCAT
>Locus:SA1713_1:1958932-1959009(+)
TATTTCAAATTGAATAATGCCACTGTCTCAACATGTGTTGTTTGTGGAAACATATCTACCGGTGTTACCTCTTCAAGT
>Locus:SA1723_1:1973557-1973622(+)
ATTCATTTGTTTCAATATTCATACGATCTAAAATCATTGTATAAGCATCATTACCCCATTGTAATG
>Locus:SA1727_1:1978090-1978125(+)
TCATTTACTTTGAATTTCATGTTCTACTACACTTTC
>Locus:SA1737_1:1991195-1991251(+)
CTTTTTAGTGTAAGAACCAATATATCCATTTGTCATTACTTTTACCCCTCCATGTCA
>Locus:SA1739_1:1994194-1994099(-)
ATAAAGGATGTAAGCACCGATATTAGGAAGCATAATTTCTCTAATATCGGTGTTATTTATTTGTTGGCAAAAGTTAAGTCGGTATCTATATTGCCA
>Locus:SAS059_1:2011089-2011235(+)
GTAATCATTAGGCGTCTCCTTTCTAAAGATTTCAGTAATGCCACCATAGGCACCACCTCCTTATACTCAGATAGCCACCATCTATCCAACTTGCTCAAAGCATATTATAGCACATATACTTTTTTTACTGCTTGTATACTTTCAGAT
>Locus:SA1805_1:2045417-2045364(-)
TGCAAGTGCTCCTTTTATAAAATAACTTTTCCAATTAACCTCACACTTTCATTT
>Locus:SA1844_1:2081567-2081487(-)
TTCTATCATTATATAATTTTTAATAATGGTAACCATGTTTTCTCTTTGTTTTGGATCGTCTTCGCAAATGAAAATTTTCAT
>Locus:SA1844_2:2082257-2082195(-)
AAAATCCAACAAGATTTACAATTGAATACGCCGTTAACTGACTTTATTATCTTATTATATTTT
>Locus:SA1873_1:2121088-2121204(+)
TTAGAAATAGTTATAATTATTATAAAGTTATTGTCTTTTATATCAATATTTTATTTATCTCTGAAAAATACATATAATAGACGCCTAATTTTTCTGGTGAGCTACTGCATTCAGCCC
>Locus:SA1920_1:2168316-2168348(+)
TATAATTCACCATTATTAAGTTCTTTCAATTTA
>Locus:SA2013_1:2286509-2286541(+)
TCATACCTTAAATCTATTAATTTGGAAGAATAT
>Locus:SA2016_1:2289831-2289863(+)
AACGTTTTGAGAATTGAGGTGAACGACGAGCTG
>Locus:SA2020_1:2292523-2292585(+)
TATTTTTCATGTTGCCACTCCTTATACAAGCTTACAAATGCTTCTTCAGTTAAGGCAATATCT
>Locus:SA2033_1:2301009-2301044(+)
ATTTACCAGTTTTACCTTCTTTACGGCGAACGTATT
>Locus:SAS080_1:2315591-2315550(-)
AGTTGGGGTGGGACGACGAAATATATTTTGCGAAAATATCAT
>Locus:SA2069_1:2330847-2330803(-)
CATTTTGGCGTGGCCTTGTTGATTAATATGAGTAAACTCAGTCAT
>Locus:SA2107_1:2369762-2369712(-)
TTGAATCAAATTAGTAATTTGTTGTCTCATATACTTAGTTTCGTTTATCAT
>Locus:SA2114_3:2376704-2376808(+)
GCGTATAGTGATGTGTCTTTTTTTGTATTATTTATCTTCGGACGATTGATCCTCAACCATTTGTTCAAATGCTTCACGAACTTGTGGTACTGTCATACCTACTAC
>Locus:SA2114_1:2376733-2376819(+)
ATTTATCTTCGGACGATTGATCCTCAACCATTTGTTCAAATGCTTCACGAACTTGTGGTACTGTCATACCTACTACAACTTGGATAC
>Locus:SA2114_2:2378287-2378373(+)
TTAATACCGGTACAATCATTGCACTACCGAAACGCTTTATCGCATTCATCTTCTATTCCCTCCATATCATCTTTCCTAACAATACAT
>Locus:SA2133_1:2398225-2398296(+)
TCATTGTGCCGAGATATTTATATCATTACAATTGATTATCTGTTTCTTCCGGTGTTTTCGGTGTTTCAGATG
>Locus:SA2174_1:2443132-2443094(-)
ACACAACTGCTTGCTAAGATAGCTGTTTTCTACATACAT
>Locus:SA2260_1:2537605-2537700(+)
CCCCCTATTTCATATGTCTGTCATTGCGACAATATGCATACATTGCCTACTTCATGCCAAATTCTTTTCCACTGGATATCGATTTTAAATAATTAT
>Locus:SA2309_1:2594732-2594670(-)
ATTATTTTCATCATCACCAATATAGAATTTGTTCTCGCCTTGTTTGATTTCAAGGTTACTCAT
>Locus:SA2326_1:2609553-2609618(+)
TATTTGACTGTCATAATTAGCTTACCTGGATCAGCATCTTGTACATCTTCAATGACAAGTTCTTTA
>Locus:SA2348_1:2638208-2638261(+)
TTATACGCCCCGCTCAATATCTTTAATCATTTCGTCTACAGTTATTTTCGCACT
>Locus:SA2393_1:2681656-2681618(-)
AGGTCTTTTTATATTATATATGTGCTTACATATTTTGTT
>Locus:SA2399_1:2688040-2688008(-)
CATTTTTCATTTTTTCTAATTGCTCTTTATTCA
>Locus:SA2422_1:2717418-2717468(+)
TTAATCATTCACCATCCATGTTATAGCACGCTTAATCGCTTGGTCCCAATA
>Locus:SA2434_1:2733436-2733389(-)
TATGTATGTGCAATGCCATTTGGGCATGAGGTAATAGCTACAATTTTC
>Locus:SA0037_1:44663-44644(-)
ATATATTGAGGATCAAAAGT
>Locus:SA0099_1:113109-113090(-)
TAATCCAATCATAGATTTAT
>Locus:SA0153_1:176531-176512(-)
CAACCATGGTTGAGTAATAC
>Locus:SA0185_1:218571-218552(-)
AAGCCTCTTCCACAGTCATT
>Locus:SA0244_1:296862-296843(-)
TTGATAGTAATTTAAAAGTC
>Locus:SA0392_1:452649-452630(-)
ATTACTCTATCTGTAAGATC
>Locus:SA0397_1:458016-457997(-)
TTTCCGCAGTATCGCTTGAA
>Locus:SA0404_1:463785-463766(-)
TTGCAAAAATGATTAAAATC
>Locus:SA0405_1:464739-464720(-)
GATTAAAAGTAATACACTCA
>Locus:SA0408_1:467302-467283(-)
TATCTTTATATTTATGCTTA
>Locus:SA0414_1:475793-475812(+)
ATAGCCCGTGAAAGGCGTAT
>Locus:SA0460_1:530720-530701(-)
CGACTTCAAAGCCGATATTA
>Locus:SA0519_1:605364-605345(-)
CGCTTTAGCTTCATGACCAC
>Locus:SA0520_1:612703-612684(-)
GTTATATTTTTTAAAAAATT
>Locus:SA0531_1:625487-625468(-)
CATTCCATTGCATTACCGAT
>Locus:SA0539_1:633153-633134(-)
TATTTGATGTTGAAGCATAT
>Locus:SA0642_1:736146-736127(-)
ACTACCCAAAAATCCGTTAA
>Locus:SA0655_1:748086-748067(-)
AACACCATTTTTGTCATTTG
>Locus:SA0678_1:773373-773354(-)
ATTGTCGAAAAGAGTTGCCC
>Locus:SA0684_1:781423-781442(+)
TATAAAGCGCTCCTTTAAAT
>Locus:SA0693_1:791488-791507(+)
CATAGACAAAGCTCCTTAAC
>Locus:SA0694_1:792539-792558(+)
AAATACGGCATTATTGTCGT
>Locus:SA0720_1:824153-824134(-)
CAACTAATAGTTCACTTTTA
>Locus:SA0722_1:827169-827150(-)
CTTTCCAGCTCAATTTAATA
>Locus:SA0725_1:830157-830138(-)
TACCGTCGCAATGCTAACTA
>Locus:SA0729_1:835218-835199(-)
CATTGACGAAGTCTTTTGCT
>Locus:SA0812_1:915284-915303(+)
AAAAATCATAATAATTTCCA
>Locus:SA0836_1:949293-949312(+)
TTTTTAGATTTGAAATTTAT
>Locus:SA0837_1:950343-950324(-)
ACATTACTTTGTTGCATACC
>Locus:SA0858_1:972531-972512(-)
GCTTGCCACACACAGGACAA
>Locus:SA0860_1:975724-975743(+)
TACGAGGTCTTTAATTTATT
>Locus:SA0889_1:1010331-1010350(+)
TTTATAATGTGTTACTAAGT
>Locus:SA0931_1:1057071-1057052(-)
CGATACCGATTAAATAGCTA
>Locus:SA0992_1:1124669-1124650(-)
CCAGATTCTACTTTTGAATC
>Locus:SA1000_1:1133587-1133568(-)
AAGCCACACTCTATAGCATG
>Locus:SA1031_1:1168113-1168094(-)
CAATCACGTTTGGTTTTGTT
>Locus:SA1068_1:1207890-1207871(-)
ACCTACAATACCATAACATT
>Locus:SA1095_1:1241248-1241229(-)
ATTAAACTGAATTAAGTCAT
>Locus:SA1097_1:1242717-1242698(-)
CAACGATATATTCATTTAAT
>Locus:SA1196_2:1368443-1368424(-)
ACTTTTTTGGTCAATACATA
>Locus:SA1196_1:1368470-1368451(-)
TTCAATACAAGAAACACTCG
>Locus:SA1317_1:1524118-1524137(+)
ACCTTTTTATTGTTATTAGT
>Locus:SA1340_1:1548105-1548124(+)
CATAAAACGATAAAAATAAA
>Locus:SA1340_2:1548171-1548190(+)
TAAATATTAAAATCGATTGT
>Locus:SA1359_1:1568486-1568505(+)
TTGTTAACAAATTAGAGATT
>Locus:SAS047_1:1585507-1585526(+)
ACCTCTTATTTTGAGATTTC
>Locus:SA1392_1:1598569-1598588(+)
AATTTTTGACAAAAATGAAA
>Locus:SAS048_1:1618606-1618587(-)
TACAGACAATGCAAGTTGGG
>Locus:SA1419_1:1625802-1625821(+)
CTGAGCGAGTGGTTTTACTT
>Locus:SA1428_1:1631867-1631848(-)
ATTGCAATAAAACTGCCGTA
>Locus:SA1466_1:1675246-1675265(+)
CAAAATCCTCACATTCTTTT
>Locus:SA1474_1:1681204-1681223(+)
AACTACTCAACTATTGCATC
>Locus:SA1496_1:1703815-1703834(+)
TATCACCATATTAATATGCT
>Locus:SA1509_1:1719041-1719060(+)
CAAATGTAGTGAAACGTGTT
>Locus:SA1533_1:1751861-1751880(+)
CTTAATATTTATTTAAAAAT
>Locus:SA1536_1:1754800-1754819(+)
TTTTCATGCTTTAATCAAAA
>Locus:SA1614_1:1848279-1848298(+)
TTCACATAAACATAACCATT
>Locus:SA1646_1:1879052-1879071(+)
TATAAATTCGCATTTTAGTG
>Locus:SA1656_1:1890345-1890326(-)
TTTAAAGCTAGGAATTTCTC
>Locus:SA1710_1:1956398-1956379(-)
TCTGTTATTTGACTATCAAT
>Locus:SA1713_1:1958912-1958931(+)
TTATCTCAAATCATGTGCGC
>Locus:SA1723_1:1973537-1973556(+)
TTGTTTATCGTTCATTTATT
>Locus:SA1727_1:1978070-1978089(+)
AATCAGCAATTGTTTCATTC
>Locus:SA1737_1:1991175-1991194(+)
CGATAAATCCCTTTACCATT
>Locus:SA1739_1:1994214-1994195(-)
GTAATATCAAAGTTGAATAA
>Locus:SAS059_1:2011069-2011088(+)
ACTGCAACATGGTACTAATT
>Locus:SA1805_1:2045437-2045418(-)
CAATATCATATTTTTTCATT
>Locus:SA1844_1:2081587-2081568(-)
GCAATTTCCATAGGCTTTTC
>Locus:SA1844_2:2082277-2082258(-)
CATTTGCTAGTTATCTTGTT
>Locus:SA1873_1:2121068-2121087(+)
GAAAATTCTTCGTACAGAAT
>Locus:SA1920_1:2168296-2168315(+)
TGCTTCATCTAACTTTTCTT
>Locus:SA2013_1:2286489-2286508(+)
TAAATATTGTGCTTTTCTTC
>Locus:SA2016_1:2289811-2289830(+)
GTATATATCGTCCGACAATT
>Locus:SA2020_1:2292503-2292522(+)
ATATCGCCCTATAATCAATT
>Locus:SA2033_1:2300989-2301008(+)
TTCTTTAGAGTTTATCTATT
>Locus:SAS080_1:2315611-2315592(-)
CAATTTCTACAGACAATGCA
>Locus:SA2069_1:2330867-2330848(-)
TGTTTGTCTGATACATCGAC
>Locus:SA2107_1:2369782-2369763(-)
TATTTAATCGTATCAATGAT
>Locus:SA2114_3:2376684-2376703(+)
GATGATCATTTACAATGATT
>Locus:SA2114_1:2376713-2376732(+)
GATGTGTCTTTTTTTGTATT
>Locus:SA2114_2:2378267-2378286(+)
TATCCCAAAGAAAGCGAACA
>Locus:SA2133_1:2398205-2398224(+)
TGTAAAAAAATATCCCAGCA
>Locus:SA2174_1:2443152-2443133(-)
GAAGAAACATAAAATAAAAA
>Locus:SA2260_1:2537585-2537604(+)
GTCTAATATTCATGTTAAAT
>Locus:SA2309_1:2594752-2594733(-)
TATGTGATTTCAGCTAAAGC
>Locus:SA2326_1:2609533-2609552(+)
GCTGTTTCATTTTTAATCAT
>Locus:SA2348_1:2638188-2638207(+)
CTTTCTCTTAGACTACTCCC
>Locus:SA2393_1:2681676-2681657(-)
TGGTTCTAAATGCATCGTTA
>Locus:SA2399_1:2688060-2688041(-)
TGCGGCAATAAAGCCTTTTC
>Locus:SA2422_1:2717398-2717417(+)
ACATATTTTCCAGGAAATAA
>Locus:SA2434_1:2733456-2733437(-)
CAAGCTTTTCTTGAGCCATA
