# Supplementary material for: Common and phylogenetically widespread coding for peptides by bacterial small RNAs
Source: BMC Genomics. 2017 Jul 21;18:553. doi: 10.1186/s12864-017-3932-y (PMC5521070; doi:10.1186/s12864-017-3932-y)
Supplement: Supplementary file 6 — mock ORF sequences. (ZIP 3000 kb) [file 12864_2017_3932_MOESM6_ESM.zip › mocks/s_aureus_n315.overlapping_sense.srna_mocks.fa.txt]

>Locus:SA0145_1:168094-168135(+)
TGTCAAAAAAGGAAAATACGACAACAACACTATTTGTATATG
>Locus:SA0364_1:420709-420632(-)
AAAAAGCAACTCATGCACGTAATCATTTGCGTCTATGGTCATTGCAAGGTCATCGTGACATTCCAAACTAATTCAATG
>Locus:SA0389_1:448934-449041(+)
AGTTCAAATTACGTAATCATAACAATCCAATATATCAAGATTGGAGCAAATAAATATGAAATTGACTGCATTAGCAAAAGCAACATTAGCATTAGGAATATTAACTAC
>Locus:SA0469_1:540849-540899(+)
TTAGTTTTATTATGGGAAGTAGGAGGAAATGACGCATGCAGAAAGCTTTTC
>Locus:SA0804_1:909200-909232(+)
GATAAATGCAGTAGTAATAGCAGTAATATTAAT
>Locus:SA0984_1:1113146-1113208(+)
TTAATGATTAATATTTTTATTTTTAAAAATAAAGCGAGGAGCTATCAATGGAACAAATTACTT
>Locus:SA1000_1:1133160-1133240(+)
TTTTTTGTATCTGTCTATTATTATAAATATATACAAAATAAATATTTGAGGATAGGTGTTATTAATTATGAAAAAGAATTT
>Locus:SA1014_1:1147929-1147961(+)
TCGAAGGAGATGAAACCGTGGAAAATACAATTA
>Locus:SA1100_1:1246083-1246151(+)
AATCTTGCCTATAATAATGCTAAAATCATAATATATAAAATGATAACTTATTGGAGGAATAATGAATGG
>Locus:SA1670_1:1907577-1907443(-)
GAAATCATTAAACCGCGTTTCTTAATATGCCAAGATTATGATATGCTATTGAAGAATGAAATTAGAGGAGATTTATATATTTATGTTAGGAAAATACTGGATTCAATTATTGATAGCAACAGTTATTATAAGTTT
>Locus:SA1839_1:2076530-2076480(-)
GAAAAAGGGAGGTGTCTCGTGAAATGTCATATCATTGGTTTAAGAAAATGT
>Locus:SA1956_1:2205453-2205485(+)
TTATTTATTATACTATGGTTAATTCAGTACAAT
>Locus:SA2075_1:2336114-2336176(+)
ATGGTGGCTTTAATATATATAGTCATCCAGAACGTATCATCGACTCTGAACAATAACATATTC
>Locus:SA2398_1:2687470-2687526(+)
GCGTTTAAAAGTATTGTTCCATTTCATTGCTGCTATTTTCATATCATTCATGTTGCT
>Locus:SA0145_1:168074-168093(+)
TTAAGGATGGTTGCTACTTA
>Locus:SA0364_1:420729-420710(-)
AAACGACGCATTATTGATAG
>Locus:SA0389_1:448914-448933(+)
ACCTTATAATAAAGACAGAT
>Locus:SA0469_1:540829-540848(+)
GTCATATGTTACAATTTTTG
>Locus:SA0804_1:909180-909199(+)
ATAAAGGATGGTTATCATAT
>Locus:SA0984_1:1113126-1113145(+)
AATCAAATGTTTTCATCTTA
>Locus:SA1000_1:1133140-1133159(+)
TTAATAAATAGTTAATGTAG
>Locus:SA1014_1:1147909-1147928(+)
TAGAAATGCTAGGTTAAATG
>Locus:SA1100_1:1246063-1246082(+)
TATTCAATTAGAGTATTGGC
>Locus:SA1670_1:1907597-1907578(-)
CTATCAGTAATATTTTTAAT
>Locus:SA1839_1:2076550-2076531(-)
ACTTAGATTAATACTTACAT
>Locus:SA1956_1:2205433-2205452(+)
TTAAACTACTTTAACTACTA
>Locus:SA2075_1:2336094-2336113(+)
GGCAGTAGGTTTTATTCGAA
>Locus:SA2398_1:2687450-2687469(+)
GACTCTGAGGTGATACGAAT
>Locus:SA0329_1:386847-386785(-)
CCTCAATATGCTTGTCATCACTTGCCTTTATCGTCGTTCACTGGCTATATAGTTAATATAAAA
>Locus:SA0575_1:668863-668786(-)
CTATCACCAAAGTACATTCTGCTCAAATTATTGATAAAACAACAACTGTTTTATTTGAAGATAAGAAATAGATATAAA
>Locus:SA0947_1:1075861-1075911(+)
ATGCTAACAAAAGAATTGAAATGGAGGGTTCAACAATGGAATATGAGTATC
>Locus:SAS031_1:1085859-1085803(-)
CAACCTTTGGAATTGGATTTACTACAAAGAAAAAATATCGAGAAAACGATTGGCTAT
>Locus:SA1067_1:1207390-1207328(-)
TATATAAGTAGTTATGTGTATTTATATTTATTAAAGGAGGTACTCATATGGGTAAACAATGTT
>Locus:SA1127_1:1279199-1279306(+)
GAATTTTTAAATGGAATACATGAAAAAAGAATTAAACGATACAAGGGGGATATAAATGTCAATTGCCATTATTGCTGTAGGCTCAGAACTATTGCTAGGTCAAATCGC
>Locus:SAS040_1:1315776-1315808(+)
TGGAACAAATTAAACTTAAAACTTTTACAGCTG
>Locus:SA1507_1:1716407-1716375(-)
ACTTTTTATCAGGAGAAAATTTCAGAAACAATT
>Locus:SA1596_1:1834654-1834695(+)
TGCAAGACAATTCTACTAAATATCTACTTTATATCCAAACTG
>Locus:SA1670_1:1907562-1907482(-)
CGTTTCTTAATATGCCAAGATTATGATATGCTATTGAAGAATGAAATTAGAGGAGATTTATATATTTATGTTAGGAAAATA
>Locus:SA1680_1:1926595-1926563(-)
AAGAAAAAGGTGATTATATGTTGCAAAAAGGAG
>Locus:SA2134_1:2399246-2399296(+)
CATATAATTGCGAGGAGAATATTATGGATTTCGTTAATAATGATACAAGAC
>Locus:SA2228_1:2499520-2499588(+)
ATATCTATGTCATTATGCCTTAAAAGTGATAAAATATTAACTATTAAAATTTTGAGGAGTATTGTATGG
>Locus:SA2329_1:2614868-2614734(-)
AAAAGAGTATTTTTATATTGTGCACGCCATCTTTATAATAGTTATTGTAACATTTTAGACATATTTAGAAAGGGATGGCGCCATGCACAAAGTCCAATTAATAATCAAACTACTACTACAACTAGGAATCATCAT
>Locus:SA0329_1:386867-386848(-)
GCTTATGACAATCATTATTA
>Locus:SA0575_1:668883-668864(-)
TATAAAGTCAAATAGTGGTA
>Locus:SA0947_1:1075841-1075860(+)
ACATGCATGTTATACTAGCG
>Locus:SAS031_1:1085879-1085860(-)
AACATTTATATTACTCGTTG
>Locus:SA1067_1:1207410-1207391(-)
ACTATGCTATCTTAATTAAG
>Locus:SA1127_1:1279179-1279198(+)
ATTGAATCTAAAATTGATGT
>Locus:SAS040_1:1315756-1315775(+)
GAGAAAAGAGGGGATTTAAA
>Locus:SA1507_1:1716427-1716408(-)
CAAATCTTTGTCAACACCAT
>Locus:SA1596_1:1834634-1834653(+)
TATACGAGGAGTACTATATT
>Locus:SA1670_1:1907582-1907563(-)
TTAATGAAATCATTAAACCG
>Locus:SA1680_1:1926615-1926596(-)
ATCATAAAATTATTATAATG
>Locus:SA2134_1:2399226-2399245(+)
TCATTTTTATTTAATTTAAT
>Locus:SA2228_1:2499500-2499519(+)
AATAACTTCATTTTATCAAT
>Locus:SA2329_1:2614888-2614869(-)
ATAGTAATACAAACTATAAA
>Locus:SA0181_1:212310-212278(-)
AACTACAAACGACTTTCTAAATATATTGAACTA
>Locus:SA0183_1:214884-214807(-)
CAAACCTTGATTTTAAACAAGGTGAACATGGCAACATTTCATTTGGCGATCAATTATTTGAAGCTAAATAATGCTTAC
>Locus:SA0692_1:791210-791178(-)
GTAAATATCACTATCATATTTATTTTGAAATTT
>Locus:SA0826_1:931644-931700(+)
GAAAAAAGAATTATTGGAATGGATTATTTCAATTGCAGTCGCTTTTGTCATTTTATT
>Locus:SA0933_1:1059916-1059978(+)
AAAAAGGGGTATAGTAACTTATTGAGAAAAAGAAGGGTGATAATATTATGGGATTCAAAAACA
>Locus:SA1161_1:1322976-1322944(-)
AAAGGATTGGTGAAAAAATGTCTTTTTATGTTG
>Locus:SA1504_1:1711933-1711853(-)
GGTATTTTATACCTGCTCTTCCTTTTTGCTTGGTGCAAATTTCGTAAAAATTTTGGAGGTGTCAACCATAGCAAAAGATCA
>Locus:SA1581_1:1820152-1820202(+)
TTTTATAGAAAGGAAAATGACATATGGGCAATCATTTCCAATACGCTTTTG
>Locus:SA2076_1:2336383-2336342(-)
ATCGTTTTGTTATCAAATATTAAAAGAAGATATTGGAAATTA
>Locus:SA2098_1:2358123-2358230(+)
ATAGTTGTATACTGTCTAATCTTCTACTATACTAAGATAAAAGGAGTGATCTTTTATGGAAAAAGTTTATGTTGCTGGTGCAATACCAGAAGTAGGGTTAAAACTTTT
>Locus:SA2203_1:2473222-2473088(-)
GCTAATTTTTTGGAAAATGGGTATAATTACCGGATATCTAAAAATGTGTGTCGTTTTTTAGATGGTGAGGGGGAAGCTTTAAATGTCGAAGAAACAAAAATTAACGATGATTATTACTATGCTGATGGGTGGATT
>Locus:SA2305_1:2591100-2591168(+)
TTTTCATTAACATGTATGTTACATTTTCTATATTACTTAAAATTACGAAGGGACATTTTTAAATCATGC
>Locus:SA2393_1:2681576-2681638(+)
CCCCATATCTTGATACTATTTATAGCTTTTTACGCGCTTATCAACAAAATATGTAAGCACATA
>Locus:SA2422_1:2718214-2718164(-)
GTTGATAAAGTAGAATTAGAAAGGGGTCATGACGTATGGCTTATATTTCAT
>Locus:SA0181_1:212330-212311(-)
CCATTAATGGGACAAACAAT
>Locus:SA0183_1:214904-214885(-)
CGTGACACAAGGAAACATTA
>Locus:SA0692_1:791230-791211(-)
ATCTCGGTTTAACAATCGCT
>Locus:SA0826_1:931624-931643(+)
TAAAAAGAGGTGTCAAAATT
>Locus:SA0933_1:1059896-1059915(+)
ATATTAGACATTAATTTGAT
>Locus:SA1161_1:1322996-1322977(-)
TACAAAGTTAAAGAAGTCAA
>Locus:SA1504_1:1711953-1711934(-)
ACTGTGTATAAGGAAGAGCG
>Locus:SA1581_1:1820132-1820151(+)
ATCTGTACTTAGAACTCTTT
>Locus:SA2076_1:2336403-2336384(-)
AAGCAAGGTTATGTCTATCA
>Locus:SA2098_1:2358103-2358122(+)
GATACACAAGACATCATGAC
>Locus:SA2203_1:2473242-2473223(-)
AGAAATTGTAATAAAGTCGT
>Locus:SA2305_1:2591080-2591099(+)
ATACTATATTAGTACTATAT
>Locus:SA2393_1:2681556-2681575(+)
ACGTGAACACAATCTTGACA
>Locus:SA2422_1:2718234-2718215(-)
GAATTGATTAAGCGTAAAAT
>Locus:SA0075_1:84822-84772(-)
AAAGCGATGATAAAGAAGATGATATTTTCAATAAATATTATACAAAAGAAG
>Locus:SA0726_1:831621-831653(+)
GAAAGACTTATTGCAAGCACAGCAAAAGCTTAT
>Locus:SA0764_1:869990-870022(+)
TGGATAAACAAGTTAGAAATACAACAGAAATTG
>Locus:SAS024_1:944134-944078(-)
GGGACCCAACACAGAGAATTTCTAAAAGAAATTCTACAGGCAATGCACGTTTATGTT
>Locus:SA0856_1:971160-971237(+)
AGATTCGACGTTTCTTACCTAGAAAAGTTCGTACGTTCCAATTACAAGAAGCACAACGTATGGTTGACTAATAACCAT
>Locus:SA1301_1:1507973-1507911(-)
ATAATAGTAATATACATAAACCTATTAAACACAGGGGGATACATAAAGTGGAACGTACATTTT
>Locus:SAS049_1:1657207-1657145(-)
AATATACAGGATCGAATAACGAAGAGAAAAAAGAAAATGAAGATAAAGAGAAATAAATTTCTT
>Locus:SA1670_1:1907550-1907443(-)
TGCCAAGATTATGATATGCTATTGAAGAATGAAATTAGAGGAGATTTATATATTTATGTTAGGAAAATACTGGATTCAATTATTGATAGCAACAGTTATTATAAGTTT
>Locus:SA1942_1:2191806-2191774(-)
AAAGGAGCGAATAAATTATGCCAATCGTATATT
>Locus:SAS073_1:2212289-2212369(+)
AGGCGCTTTAACTGTACTGCCGAACTTTCCCCCTTTCCATTAATCATTATTGTACAACGGTGTTGTTTTGTTTTGCAAATA
>Locus:SA2043_1:2305820-2305770(-)
AGCTGCACGCACATAATAAGAAGGGAGGCGCCCAAATGGCTCGTAGTATTA
>Locus:SA2329_1:2614868-2614734(-)
AAAAGAGTATTTTTATATTGTGCACGCCATCTTTATAATAGTTATTGTAACATTTTAGACATATTTAGAAAGGGATGGCGCCATGCACAAAGTCCAATTAATAATCAAACTACTACTACAACTAGGAATCATCAT
>Locus:SA2341_1:2630968-2630900(-)
AATGATGTTATATCATTAAATCAAAGGGTTAAACCACTTTCAAAATTTATAGGGGGTAAGTGTACATGG
>Locus:SA2400_1:2689133-2689092(-)
ACAAACTTCAAAAGACTTAGAATTAGGTTACTACGAAAACTA
>Locus:SA0075_1:84842-84823(-)
ACCAGGCACTTTAAAACTCC
>Locus:SA0726_1:831601-831620(+)
TATAAGGAGGAGGTAGTAGT
>Locus:SA0764_1:869970-869989(+)
TTTGACGGGGTAATTATCAA
>Locus:SAS024_1:944154-944135(-)
ACAATGTTATATTGACTGCG
>Locus:SA0856_1:971140-971159(+)
AGTTGGTTATAATGAGGACG
>Locus:SA1301_1:1507993-1507974(-)
CTTTACCAACCTGTTAATAT
>Locus:SAS049_1:1657227-1657208(-)
TGTAAAAGATAAGATAAATG
>Locus:SA1670_1:1907570-1907551(-)
TTAAACCGCGTTTCTTAATA
>Locus:SA1942_1:2191826-2191807(-)
AAATGACTATAAGTACTATT
>Locus:SAS073_1:2212269-2212288(+)
ATACAAATATTTATTTGCAC
>Locus:SA2043_1:2305840-2305821(-)
TATTTGGGTGTGCGGCTTAA
>Locus:SA2329_1:2614888-2614869(-)
ATAGTAATACAAACTATAAA
>Locus:SA2341_1:2630988-2630969(-)
ATCATAGTAAAATGAGTTTA
>Locus:SA2400_1:2689153-2689134(-)
TTAATGAGAAAAATCCGTAA
>Locus:SA0183_1:214884-214807(-)
CAAACCTTGATTTTAAACAAGGTGAACATGGCAACATTTCATTTGGCGATCAATTATTTGAAGCTAAATAATGCTTAC
>Locus:SA0437_1:504326-504433(+)
AAGAAACATCATTTTATTGATAAATATTTATTGATTTTCAAGGAGGAAATGGAATATGCGCGGTGGCGGAAACATGCAACAAATGATGAAACAAATGCAAAAAATGCA
>Locus:SA0574_1:668633-668583(-)
TTATTATTAACTTTGGAAAGTGAGACTTTATTCATATGCTTCTTTTCTATA
>Locus:SA1075_1:1215853-1215921(+)
TTAGAATTTAAAATGGGAAAATATAATAGTCTATGTATAGGCATTTTTAAAGGAGGTGAATCGACGTGG
>Locus:SA1569_1:1799615-1799559(-)
TTTCGGATAAAGGGTCACGTATTTATCGTATGGAAGCGAAATTCCATTCACAAAAAT
>Locus:SA1596_1:1834586-1834666(+)
CTAACATCTTCATATAAATTTATTTTAACCATTAAATTAACAACTTATTATACGAGGAGTACTATATTTGCAAGACAATTC
>Locus:SAS056_1:1992670-1992620(-)
AATTTAACAGAGGTGAAATTGAGATGTGGAATTTTATTAAATGTGTGTTTA
>Locus:SA1926_1:2174404-2174363(-)
CTTAAAAGCTTTAGGTGCAGATATTTGGACGGAAACTGTATA
>Locus:SA1942_1:2191836-2191774(-)
AAATTAGGAAAAATGACTATAAGTACTATTAAAGGAGCGAATAAATTATGCCAATCGTATATT
>Locus:SA1986_1:2256453-2256421(-)
AGATCAGAAAACTTCTGGTCCACGAGTGTTGTA
>Locus:SA2229_1:2503650-2503618(-)
AAAAGGAATAGGAGATTATGTTCAATCAATTTA
>Locus:SA2378_1:2667223-2667285(+)
AATACGGTGTTCGTTGGATGTTACATGGTCAAGACTATACTGCAATCCAACAATAATGTTATT
>Locus:SA2497_1:2808541-2808407(-)
TTTACAGTAGAAAATTTAAGTTTTACACTTTGTGTGAATGATACGTTTTGTATTGAATTAATTATAGAAAGGTACGTTGAAGATGTTTTCAATTGGAAGTGCAATTCTTCATTTTGTCATTGGTGGTATCGCTGT
>Locus:SAS092_1:2808649-2808681(+)
GATATTTTCGCAAAATTTATTTCGTCGTCCCAC
>Locus:SA0183_1:214904-214885(-)
CGTGACACAAGGAAACATTA
>Locus:SA0437_1:504306-504325(+)
TATAATCGTATGTATAATGA
>Locus:SA0574_1:668653-668634(-)
GATAATGTATTCATATGATT
>Locus:SA1075_1:1215833-1215852(+)
CTAAAATTTCTACTTGTTTT
>Locus:SA1569_1:1799635-1799616(-)
AACAGAATATGAAAAGAAAT
>Locus:SA1596_1:1834566-1834585(+)
GTTAGTGATGTTGAAACACC
>Locus:SAS056_1:1992690-1992671(-)
TGAAATGTAGATAGGTATTT
>Locus:SA1926_1:2174424-2174405(-)
TATACAGATATTGTAGAACA
>Locus:SA1942_1:2191856-2191837(-)
AACCTTGTTTAAATGTTTTT
>Locus:SA1986_1:2256473-2256454(-)
AAGTTAGAAGTTAATGTGAG
>Locus:SA2229_1:2503670-2503651(-)
GATATCCATCAAAAACTATA
>Locus:SA2378_1:2667203-2667222(+)
AATGGGCGTCTTTACCGATA
>Locus:SA2497_1:2808561-2808542(-)
TGAACATCGCTTGAGTTGCC
>Locus:SAS092_1:2808629-2808648(+)
TTAGGGAGTGGGACAGAAAT
>Locus:SA0076_1:85487-85455(-)
AGAAAGTTGGGTAGTATATGCAATTACAAACCA
>Locus:SA0258_1:312994-312953(-)
GCAAGCATCTATTCCTCTACTAGAAGAAGTAAATCAAGTTTA
>Locus:SA0452_1:523605-523685(+)
TTTAAATTTTGTTTGACGAAAACGCTGCAAATATGGTATTATGTAACTTGTAGCGAGGTGGAGCAATATGCCAAAATCAAT
>Locus:SA0544_1:637454-637422(-)
CAAACGAATTCGATCAATTCTTTGCGATTTCTT
>Locus:SA0612_1:707258-707190(-)
TTTAGTTACATATATATTATAATAGTAGCAAATGTTTTAAAATTTCAAAATACTGGAGGCTTTTTATGG
>Locus:SA0806_1:912199-912065(-)
TTGCCTTTCATGTCGTTATGTATTATGATAATAATAATCATAAATCGTAACGATTACGCTTTAAAAAAAGAGAGGTTTTATTATGCATTGGACAATTATCGGCGGTGGCATACAGGGAACTGCAATCGCACAAAA
>Locus:SA1012_1:1145763-1145870(+)
TATTTTGTATGCGCTTACAATTTAGGTGTAACTAAAATAAAAGGAGTTGTTATTAATGAAAAATTTACGAAACAGAAGTTTTTTAACTTTATTAGACTTTTCACGACA
>Locus:SA1735_1:1987357-1987389(+)
TGGCTAAAACATATATTTTCGGACATAAGAATC
>Locus:SA1894_1:2147099-2147043(-)
CTAAAAGTGAAAATATTGAAAAGACTGTTAATCGATTCAAAGATTTTTTTAATAATT
>Locus:SA1915_1:2165311-2165261(-)
TTTTTGAAAGAAGGGGAGATTTTATGTCTTATATCACCAAGCAAGATAAAG
>Locus:SA2144_1:2409813-2409890(+)
GTTGTAATGAATCACCTGAAGAAGTTGCTGACATTTTATTGGCTAATACGATTAAACTTCAAATCCAATAATACGGTT
>Locus:SA2163_1:2430545-2430483(-)
ATAATAGGTATAATCGGATATAATGAAAAGGTGAGGGAGGATTCAAAATGCGTAGGTTATTAT
>Locus:SA2233_1:2509222-2509172(-)
TTGTTTTTCTTAAACATAGGAGGCTTATCTAATTCATGGACACATCAAAAC
>Locus:SA2378_1:2667223-2667285(+)
AATACGGTGTTCGTTGGATGTTACATGGTCAAGACTATACTGCAATCCAACAATAATGTTATT
>Locus:SA0076_1:85507-85488(-)
TATTTGTTTTAAAGTAAATA
>Locus:SA0258_1:313014-312995(-)
ACTGTACAAAAACACGGCGC
>Locus:SA0452_1:523585-523604(+)
GCAAAGCACTATTGTTAAAA
>Locus:SA0544_1:637474-637455(-)
TGTAGGACATCTTATTAACA
>Locus:SA0612_1:707278-707259(-)
AAAAACATATTACTCCACCT
>Locus:SA0806_1:912219-912200(-)
CGTATATCTCTTTAATTTAA
>Locus:SA1012_1:1145743-1145762(+)
TTTTAATAGTAGGTTGTGTT
>Locus:SA1735_1:1987337-1987356(+)
ACAAGGGAGATATTTGACAA
>Locus:SA1894_1:2147119-2147100(-)
TTCAGTCATTTCAGCCATTT
>Locus:SA1915_1:2165331-2165312(-)
GTGCTAAATACAAATAAGTT
>Locus:SA2144_1:2409793-2409812(+)
TATTAATTGGCTTTCGAATG
>Locus:SA2163_1:2430565-2430546(-)
TTCGCTTTTTTGTCACTGTT
>Locus:SA2233_1:2509242-2509223(-)
TAATATATCATATTAAAAAT
>Locus:SA2378_1:2667203-2667222(+)
AATGGGCGTCTTTACCGATA
>Locus:SA0096_1:107894-107956(+)
GTGAAAATACTTTTTTTACTGATAGTCTACATCTTGAACCAAGTGAGGATAAATAATCTCCTG
>Locus:SA0168_1:192222-192299(+)
TATTTGGTTTTATTATTGATCGATTCATTAGTTATATTGAGCAGTTTATACTTAGAAGATTTGGTGAATAAGGAGAGA
>Locus:SA0267_1:321969-321928(-)
TGCACTTGCTATGGGTATCGTATACTTGATTATTTTCATGTA
>Locus:SA0540_2:633461-633541(+)
TATACTTTTATTCGAGTGTTCGGATTTAAACATTTATTAATACTGAATTATATAAGGAGAGGTAGCAATGAAATTATTTAT
>Locus:SA0540_1:633473-633580(+)
CGAGTGTTCGGATTTAAACATTTATTAATACTGAATTATATAAGGAGAGGTAGCAATGAAATTATTTATTATTTTAGGTGCATTAAACGCGATGATGGCTGTCGGAAC
>Locus:SA0675_1:768421-768471(+)
TACGTAGAGATTTCAACAGAAGAAGGAAGATGGGTATGGAAGCATATAAAA
>Locus:SA0882_1:1003554-1003492(-)
TATTTTTATATTAATGGTTTAAAACTTAATAAAGCGAGGTTTTGCTTATGTATTCTCAAAATA
>Locus:SA1667_1:1904164-1904030(-)
TCATGTTCACGTCTAAGATTTAAAAATATAATAACTCAATGTATAATAGTTAATACACGTAAAAATGAATTGGAGCGATTTGATGGAACAAAGGACGCGACTAGCTTTATTAAAAGAGATTGCCGAATTTTTAAA
>Locus:SA1676_1:1913195-1913163(-)
ATGATATTTATAAATTTGAAGTTCCAAAACAAT
>Locus:SA1680_1:1926601-1926551(-)
ATAATGAAGAAAAAGGTGATTATATGTTGCAAAAAGGAGAACAATTTCCAA
>Locus:SA1945_1:2195555-2195487(-)
CAAAATATAATGGAACAACAACATCAGAGTTCTATTGCTTACTTAATCACAATGGAGGTGCAACAATGC
>Locus:SA2306_1:2592382-2592350(-)
ATTAACGGCTGGTCAACAAATACTTGGGAAATA
>Locus:SA2308_1:2594461-2594429(-)
AAAAAGTTGGTGATGATATGGATCGAACGAAAC
>Locus:SA2357_1:2649493-2649437(-)
TCATTTATCGTAAAGTGTTTCGTTTATATACTAATGATATTTTTAAATTCATGGGAT
>Locus:SA0096_1:107874-107893(+)
TACTTTTGTGGAGAAAAAAG
>Locus:SA0168_1:192202-192221(+)
AGCAATATTCTTTATCGGAT
>Locus:SA0267_1:321989-321970(-)
TTATTCATGACATTTATATA
>Locus:SA0540_2:633441-633460(+)
TGGTTAATAATCAAGACGCA
>Locus:SA0540_1:633453-633472(+)
AAGACGCATATACTTTTATT
>Locus:SA0675_1:768401-768420(+)
ATGTATAGAACTGATTTAAG
>Locus:SA0882_1:1003574-1003555(-)
TATCTTTATATCATTAATTG
>Locus:SA1667_1:1904184-1904165(-)
GAGTAATCAAGGCCATTTTA
>Locus:SA1676_1:1913215-1913196(-)
ATTCATTCCTATATATTCTA
>Locus:SA1680_1:1926621-1926602(-)
TATCGTATCATAAAATTATT
>Locus:SA1945_1:2195575-2195556(-)
GATGTAAATGAGAACAAAAT
>Locus:SA2306_1:2592402-2592383(-)
CATGAAATTACAGAAACTGG
>Locus:SA2308_1:2594481-2594462(-)
TCTCGAAATCGAAATAAATT
>Locus:SA2357_1:2649513-2649494(-)
AACAGCTTGGCTTGCAGATA
>Locus:SA0058_1:66478-66344(-)
ACGCCCAACATCTTATTGATGTTGGGCTTATATATCAATTCATCCATAAATATATATTATTACTGTGAAAGGAGGAGCCGATATGAAACAAGTCATAGGCTATTTACGTCAAAGTACGATGAAACAACAATCTCT
>Locus:SA0364_1:420709-420632(-)
AAAAAGCAACTCATGCACGTAATCATTTGCGTCTATGGTCATTGCAAGGTCATCGTGACATTCCAAACTAATTCAATG
>Locus:SA0438_1:504706-504747(+)
TGCATTATCCAGAACCTATATCAAAGCTTATTGATAGCTTTA
>Locus:SA0543_1:636824-636744(-)
CGTTGTCATGCTTGCTGCTCGCATACTATTAGAATCTGGTGCAGAAGGTACGCGTGTAGAAGATACCATGACACGTATTGC
>Locus:SA0761_1:866221-866289(+)
TTATTCAAGAATGATGAAAATAATGAATTTAGCTATTTTAAAAATAAAAATTGGGGGAAGTTAATATGC
>Locus:SA0933_1:1060450-1060512(+)
AAATTGGAAAAGATCACATTCAAAAATGCGAAAATGTTATTAAAAATGTCATGTAGGTGCTAT
>Locus:SAS033_1:1104314-1104346(+)
TCTAAGGAGGATATATCATGGCAGTACCAAAAA
>Locus:SA1351_1:1562552-1562502(-)
AAATGTATAAATATTCGTAATCAGAGGTGTTTACTGTGCCCAAAAAATCGG
>Locus:SA1486_1:1691715-1691683(-)
TATCCATCAATTTTTAGGAGGCGTATATTTTTG
>Locus:SA1670_1:1907550-1907443(-)
TGCCAAGATTATGATATGCTATTGAAGAATGAAATTAGAGGAGATTTATATATTTATGTTAGGAAAATACTGGATTCAATTATTGATAGCAACAGTTATTATAAGTTT
>Locus:SA2036_1:2303112-2303062(-)
AATACAAATAAGGAGGTGCCCACATGCATATCAAAAAAGGTGACAACGTTA
>Locus:SA2305_1:2591167-2591223(+)
GCGTATCTTAAAAGAGTCCATTATTGTGGCATTTGCCTTTGTTGGTGTTGTCGTTGG
>Locus:SA2396_1:2684297-2684359(+)
AAAAAACACCGTATAGAATTGTTTATGAATGTTTGGGAGGAAAGTTTATGGGAAGTTTTTTCA
>Locus:SA2464_1:2777416-2777384(-)
TTAAAGGTGAACGACAAAATATCGAACAGTGGT
>Locus:SA0058_1:66498-66479(-)
CAAATGAATGACTAATATGA
>Locus:SA0364_1:420729-420710(-)
AAACGACGCATTATTGATAG
>Locus:SA0438_1:504686-504705(+)
CCCTGGAATGTGATCATAGA
>Locus:SA0543_1:636844-636825(-)
CAAGAGGTACTTATCAAAGA
>Locus:SA0761_1:866201-866220(+)
TGGAGTATTGCTACATTTTA
>Locus:SA0933_1:1060430-1060449(+)
TAGTTACTATTTTATGAATA
>Locus:SAS033_1:1104294-1104313(+)
TTAGTATTTTTCGTTTATAA
>Locus:SA1351_1:1562572-1562553(-)
ATCAGTGCATGTGTTAAAAT
>Locus:SA1486_1:1691735-1691716(-)
AATTCACTTTTTTATAATGA
>Locus:SA1670_1:1907570-1907551(-)
TTAAACCGCGTTTCTTAATA
>Locus:SA2036_1:2303132-2303113(-)
TACTTTAATTAATAACAACC
>Locus:SA2305_1:2591147-2591166(+)
AAGGGACATTTTTAAATCAT
>Locus:SA2396_1:2684277-2684296(+)
GTGCTATGATATAACATATT
>Locus:SA2464_1:2777436-2777417(-)
ACATCATAAGCGCAATAACT
>Locus:SA0389_1:448907-449041(+)
TTGATGCACCTTATAATAAAGACAGATAGTTCAAATTACGTAATCATAACAATCCAATATATCAAGATTGGAGCAAATAAATATGAAATTGACTGCATTAGCAAAAGCAACATTAGCATTAGGAATATTAACTAC
>Locus:SA0624_1:721032-721064(+)
TGGGACGTAAATGGAATAACATTAAAGAAAAAA
>Locus:SA0691_1:789764-789844(+)
CGTAAAGCATTTATTTATATTTCACATCAAGCACACAGATTAAGCCAAAAGAGGAGAATATTATATTATGAAGAAAACAGT
>Locus:SA0785_1:892247-892297(+)
TTAACAGGAGGGTATGTGTTGTTATGGCGACAAAAAACGAGGAAATATTAC
>Locus:SA0821_1:925999-925943(-)
CGGGGCAATCATCGGTCAAACAACAACTTGATGTTGCTAAACAATTACTATCACAAT
>Locus:SA0864_1:978749-978826(+)
TTAAAGATGAAATTCAGGAAGCTCAAAAATATTACACGCAAAAACGTTCTAAAAAACATGAAAATGATTAACGAGGTG
>Locus:SA0947_1:1075861-1075911(+)
ATGCTAACAAAAGAATTGAAATGGAGGGTTCAACAATGGAATATGAGTATC
>Locus:SA1413_1:1620729-1620661(-)
AACGTTATTATATCAAAGATGCGAAAGATAATACGGGTTTATTTTATGAAAGTGAGAAGGATAAAATGG
>Locus:SA1495_1:1703829-1703797(-)
ATTAATATGGTGATAATATGCAAGAAAACCTGT
>Locus:SA1834_1:2071031-2071093(+)
AAGAAATTTTACAAACTGATAGCCGTTTATCTAGTGATATTTTTAAAGAATATTAATCGAGGT
>Locus:SA1945_1:2195537-2195475(-)
CAACATCAGAGTTCTATTGCTTACTTAATCACAATGGAGGTGCAACAATGCCATTATTTTTAC
>Locus:SA1994_1:2266180-2266139(-)
AGTATTAAAAGATACTGCGACATCTTGGAAACAAAGAAAATA
>Locus:SA2098_1:2358123-2358230(+)
ATAGTTGTATACTGTCTAATCTTCTACTATACTAAGATAAAAGGAGTGATCTTTTATGGAAAAAGTTTATGTTGCTGGTGCAATACCAGAAGTAGGGTTAAAACTTTT
>Locus:SAS092_1:2808649-2808681(+)
GATATTTTCGCAAAATTTATTTCGTCGTCCCAC
>Locus:SA0389_1:448887-448906(+)
AGCGTTAATGTCAGTCTGTT
>Locus:SA0624_1:721012-721031(+)
TCGAAAGCGAGATGACATTA
>Locus:SA0691_1:789744-789763(+)
CCAATTAAAGAAGGGTTAAA
>Locus:SA0785_1:892227-892246(+)
TATAATGTTTAAAGATACAC
>Locus:SA0821_1:926019-926000(-)
ACGTCAAAGTTACGGGTCAA
>Locus:SA0864_1:978729-978748(+)
TGATGAAGAGATGTCTGAAA
>Locus:SA0947_1:1075841-1075860(+)
ACATGCATGTTATACTAGCG
>Locus:SA1413_1:1620749-1620730(-)
GTTTGCATTTACCTATTAAA
>Locus:SA1495_1:1703849-1703830(-)
CTTTAGTTTTGAATAAGCAT
>Locus:SA1834_1:2071011-2071030(+)
AAAAAGTACGACTCTACATA
>Locus:SA1945_1:2195557-2195538(-)
ATCAAAATATAATGGAACAA
>Locus:SA1994_1:2266200-2266181(-)
AATATTGATGACTTAAATAA
>Locus:SA2098_1:2358103-2358122(+)
GATACACAAGACATCATGAC
>Locus:SAS092_1:2808629-2808648(+)
TTAGGGAGTGGGACAGAAAT
>Locus:SA0058_1:66478-66344(-)
ACGCCCAACATCTTATTGATGTTGGGCTTATATATCAATTCATCCATAAATATATATTATTACTGTGAAAGGAGGAGCCGATATGAAACAAGTCATAGGCTATTTACGTCAAAGTACGATGAAACAACAATCTCT
>Locus:SA0233_1:284200-284120(-)
TACACAGAATATATATTGATATTAAATTTCTCAAAAGCTATATTGAGAATAATTAGGAGGGATGTTGATGAAATCTTTATT
>Locus:SA0551_1:644353-644321(-)
TGGCCGAATCATTTAATGATTTATTTAATTTCT
>Locus:SA0595_1:688565-688597(+)
ATGGAATTACAAATAAGTTGGTATTATATGTAC
>Locus:SA0701_1:800127-800059(-)
CTAATGACAAATTGTAAGTTTTCACTTACAATAGCTAGTGGTCAATTAAAGGAGTCGATTCAGACATGT
>Locus:SA0968_1:1099326-1099403(+)
CAGGTAATCCATTCTTTCAAACATCACATAGTGGTTGTGCGACGGGCGGATCCTGTAATTGTTCATTATAAAAAACAT
>Locus:SA1152_1:1311793-1311855(+)
GATTTCGAAAAAAGCAGTAAAAATTGTACAGATATGGAGATGAAAAAATGTCAGAATACAAGA
>Locus:SA1897_1:2150006-2149956(-)
GAAGTAGTTTTTTTATTTAGGGAGGATTTTTTACAATGGAATTTTCACAAA
>Locus:SA1952_1:2201083-2201051(-)
TATGAAAAATTCTATAGAAACTTCTCTCAATTA
>Locus:SA2097_1:2357262-2357369(+)
CAGTCGCTACGTTTTATTTATAAAAAAAGATATAGAACTTTGGAGGACTTTATTCATGAAAAAATTAGTAACAGCAACTACGTTAACAGCAGGAATCGGTACAGCATT
>Locus:SA2281_1:2557750-2557812(+)
TATTACTTATCGCATTATTCTACGTTTGCTTTTATAAAATCACAAAATATCCATAAATGTTTG
>Locus:SA2339_1:2628333-2628283(-)
ATTTTAAAAGGAGGCAATATACTTTGGCAAAATTTTTATATAAGATGGGGA
>Locus:SA2386_1:2674383-2674327(-)
ATAAAAAATTACAGAACCAAATTCAAAAATTATATGGAGATCTGTATAATAAAGAAT
>Locus:SA2486_1:2796513-2796554(+)
TGGAAAACACGGTTAAATATCGTAAGTTTATACTCCCTATCG
>Locus:SA0058_1:66498-66479(-)
CAAATGAATGACTAATATGA
>Locus:SA0233_1:284220-284201(-)
TTTTATGAAAAATATTTTCA
>Locus:SA0551_1:644373-644354(-)
TATTTATACACATCCTACGA
>Locus:SA0595_1:688545-688564(+)
GGCAGAGTTAAAGGATAAAT
>Locus:SA0701_1:800147-800128(-)
ACATTAATTTTATATGTAAA
>Locus:SA0968_1:1099306-1099325(+)
AGAGCATGTCAAAATAGAAA
>Locus:SA1152_1:1311773-1311792(+)
AAAACTACGTTGAGTTCACA
>Locus:SA1897_1:2150026-2150007(-)
ATCAAACTACTTTCATGTTG
>Locus:SA1952_1:2201103-2201084(-)
GTGAAAGCACTCGTTAAGTA
>Locus:SA2097_1:2357242-2357261(+)
TTCGAGATGTGAGAATAAAA
>Locus:SA2281_1:2557730-2557749(+)
CTTATTTTTAACGATAGCAT
>Locus:SA2339_1:2628353-2628334(-)
ATATTTAAACTATAACGTTG
>Locus:SA2386_1:2674403-2674384(-)
AATGGAATTAGAAAAAGAAA
>Locus:SA2486_1:2796493-2796512(+)
GAAAGAAGGACGTTTTAACA
>Locus:SA0500_1:579621-579662(+)
TGGCAGGTCAAGTTGTCCAATATGGAAGACATCGTAAACGTA
>Locus:SA0593_1:685955-685899(-)
AAGCCGAACAAAAAGAATTTAGAAACAAACTCGATGAGGCCCGCTTCGTTATTAAAT
>Locus:SA0744_1:853474-853581(+)
AACAGGGAAATTATATTGGTTATAATATTGAGTCTATATAAAGGAGAAATAACAGATGAAAAAGAAATTATTAGTTTTAACTATGAGCACGCTATTTGCTACACAACT
>Locus:SA0753_1:861724-861590(-)
CTATTGAGTAGTTGTTTTTTATTTGATATGATAACAATAAGTTTTTTCAGAATATTCTATGTTTTAGGGGTGTCAAAACTTAATGGTAACCGCAATTATTCATGGATTTATCTTAGCGATTGGTCTAATTTTACC
>Locus:SA0758_1:865092-865042(-)
AACTATCTAGAGGAGTTGTTACAATGCAAGCAATCAAAAGTAATGAATCAT
>Locus:SA0883_1:1003650-1003730(+)
ATATTCATTGATTTCAAAATTAGAAAAATGTATACTTATTATAAATTAAAGAAAGGTAGTGGTTTCTATGAAATACAATAC
>Locus:SA0905_1:1026412-1026335(-)
AAATCATCAAAGGCTACTATGATAAAATTGGCGAAGTCGGCAAATACTTCGACATCCCACAATATAAATAAGCAACAT
>Locus:SA1367_1:1575734-1575702(-)
CGAAAATTGTTAAGAAAAATCAAATTGATAAAT
>Locus:SA1398_1:1604039-1604007(-)
AGTATTTTTACCACATTTTATAGCGTTATTTTA
>Locus:SA1648_1:1881680-1881618(-)
GAATTTTTCAGTTTATTAAGAAAAAAATTTTGTGAAGGAGGGATATTATTAAAAATAGTAAAG
>Locus:SA2126_1:2392432-2392494(+)
ATGCAGAAAAACATATCGAAAAAACTGAAGAACAATCTTCAGATAAAAACAAATAATAACAAA
>Locus:SA2220_1:2492260-2492292(+)
ATGAGAGGATGTCTACTATGCAATTACAAAAAA
>Locus:SA2229_1:2503668-2503618(-)
TATCCATCAAAAACTATAAAAAGGAATAGGAGATTATGTTCAATCAATTTA
>Locus:SA2341_1:2630968-2630900(-)
AATGATGTTATATCATTAAATCAAAGGGTTAAACCACTTTCAAAATTTATAGGGGGTAAGTGTACATGG
>Locus:SA0500_1:579601-579620(+)
TTTTGAGGGGTGAATCTGTT
>Locus:SA0593_1:685975-685956(-)
CGATTTTAAAAAGAAATCCA
>Locus:SA0744_1:853454-853473(+)
ATAATGCTGTTAGTGAATAT
>Locus:SA0753_1:861744-861725(-)
TTTTTCATACAACTACTCTA
>Locus:SA0758_1:865112-865093(-)
AGCTATAATAAAAATTATTA
>Locus:SA0883_1:1003630-1003649(+)
ATTTTTAACTAATAGTCAGA
>Locus:SA0905_1:1026432-1026413(-)
TTGGGCTAACATCAATGCTA
>Locus:SA1367_1:1575754-1575735(-)
TCGTAAGCGTCAATTAAAAG
>Locus:SA1398_1:1604059-1604040(-)
GCATTTATTATAGGTTTAAT
>Locus:SA1648_1:1881700-1881681(-)
ATATTTAAAGATTAAAAACA
>Locus:SA2126_1:2392412-2392431(+)
ACGTTCATCAGTTGTAATTG
>Locus:SA2220_1:2492240-2492259(+)
CAATAAGAGCGACAACAGTA
>Locus:SA2229_1:2503688-2503669(-)
GAAAGATAGGCGTATAGTGA
>Locus:SA2341_1:2630988-2630969(-)
ATCATAGTAAAATGAGTTTA
>Locus:SA0020_1:29520-29597(+)
ACGGTAAGGACAAAACGAATACTTACTATGTCGAAGCGACAAATAATAACCCTAAAATTATTAATCATTAATATGAAT
>Locus:SA0343_1:400438-400382(-)
CAAAAGATGCACCTGGGTTCCCTGTTAGAGCATTTGCAATTAAACCATCAAATGACT
>Locus:SA0437_1:504358-504408(+)
GATTTTCAAGGAGGAAATGGAATATGCGCGGTGGCGGAAACATGCAACAAA
>Locus:SA0540_1:633446-633580(+)
AATAATCAAGACGCATATACTTTTATTCGAGTGTTCGGATTTAAACATTTATTAATACTGAATTATATAAGGAGAGGTAGCAATGAAATTATTTATTATTTTAGGTGCATTAAACGCGATGATGGCTGTCGGAAC
>Locus:SAS029_1:1007004-1007036(+)
TTTTATAGAAGAATAAAATTTTTGGCACTATAT
>Locus:SA0914_1:1039417-1039355(-)
TCACTGATTCAGATGGTGCAATTAAAATTTCCACTAGGTATATTGAGGTTAAATAGCCCTCAT
>Locus:SA1100_1:1246113-1246163(+)
ATATATAAAATGATAACTTATTGGAGGAATAATGAATGGCAACTATTTCAG
>Locus:SA1282_1:1485966-1486046(+)
TTGGTGTTTCACTATAATGTTGTGTATAATAAACAACGTTTACTACCAAACTTGTGTGGTGAAATTTATGAATTATCCAAA
>Locus:SA1697_1:1944333-1944440(+)
TTGTTTAAAGTCGCTATAAAATGGGGATATAACTACATAGTTTGGAGGAATCAAAATGGTAGATGTAGCATTTGTCTGTCTTGGCAATATATGTCGTTCTCCAATGGC
>Locus:SA1726_1:1977319-1977360(+)
TGGAACAAATTGAATTATTTAGTATTGATAAATTCAAATGTA
>Locus:SA2116_1:2379520-2379488(-)
GTACCACGTTATCGAAACATCAACACAACAATA
>Locus:SA2243_1:2520880-2520812(-)
AATTGCACTAAAAACCAAAAAAACGGGAATAATATACCTGATATATTACATGAGGAGCGGTGCAAATGT
>Locus:SA2292_1:2575174-2575142(-)
ATAGGTATATTTCAAATAATAAAATTATCAATT
>Locus:SA2437_1:2739548-2739610(+)
TTATTATCACACTTAATTATTATATTTTTCAAGGGAGAATACGAAATATGCCTAAAAATAAAA
>Locus:SA0020_1:29500-29519(+)
GGAAATTAAAGTGAAGCATG
>Locus:SA0343_1:400458-400439(-)
TTACGCTATCAGCCCTAAAC
>Locus:SA0437_1:504338-504357(+)
TTTATTGATAAATATTTATT
>Locus:SA0540_1:633426-633445(+)
GCTTGTTAAGTATGTTGGTT
>Locus:SAS029_1:1006984-1007003(+)
GATTAAATATGAAGAGGTGT
>Locus:SA0914_1:1039437-1039418(-)
ATATCAAATTAAATATCATG
>Locus:SA1100_1:1246093-1246112(+)
ATAATAATGCTAAAATCATA
>Locus:SA1282_1:1485946-1485965(+)
GCATTTATACTAATTTAAGT
>Locus:SA1697_1:1944313-1944332(+)
TTATATAATCTGCTTTCTTA
>Locus:SA1726_1:1977299-1977318(+)
TAGAAAGGTAAATAATATTA
>Locus:SA2116_1:2379540-2379521(-)
GAATTGATGTTTGATAAGAT
>Locus:SA2243_1:2520900-2520881(-)
AATGATTTTTTCTTAAATGT
>Locus:SA2292_1:2575194-2575175(-)
TGATGACTTGAATACAATTT
>Locus:SA2437_1:2739528-2739547(+)
AAATTATAACAAATCATAGT
>Locus:SA0336_1:394455-394393(-)
ATGATGCACGCATTTTCACTAAATCAAACCATTCAAAGGAGACTATTATGGCATTTACATTAT
>Locus:SA0551_1:644377-644321(-)
ATAATATTTATACACATCCTACGATGGCCGAATCATTTAATGATTTATTTAATTTCT
>Locus:SA0694_1:793099-793049(-)
TTTCAATATCAAAGGAGTTTATCATGTATTCAAATGTTCAACCATTCATTA
>Locus:SA0806_1:912172-912065(-)
ATAATAATAATCATAAATCGTAACGATTACGCTTTAAAAAAAGAGAGGTTTTATTATGCATTGGACAATTATCGGCGGTGGCATACAGGGAACTGCAATCGCACAAAA
>Locus:SA0905_1:1026412-1026335(-)
AAATCATCAAAGGCTACTATGATAAAATTGGCGAAGTCGGCAAATACTTCGACATCCCACAATATAAATAAGCAACAT
>Locus:SA1119_1:1270688-1270720(+)
ATAAGGAGGTGCGTCAATTGGCACAAGCAAAAA
>Locus:SA1147_1:1304005-1304055(+)
ACTTTGAGTAGGATTTTATTAAGGAGATGTATAACATGGCTCAGCAACAAA
>Locus:SA1152_1:1311775-1311843(+)
AACTACGTTGAGTTCACAGATTTCGAAAAAAGCAGTAAAAATTGTACAGATATGGAGATGAAAAAATGT
>Locus:SA1262_1:1434460-1434419(-)
ACTTGGTTCAGTATGGAAACAAATGGCAAACAGAACAATTTA
>Locus:SA1684_1:1931607-1931545(-)
CGCCAGATTTTATCAAAGTTTGGAAAGAACGTTACAAAAAAATTAGACAGTATTAAGCAAATA
>Locus:SA1977_1:2245993-2245961(-)
ATACTTCTTAATATTATTACGAAGAATGAAATA
>Locus:SA2162_1:2429877-2429743(-)
TTAATGAAAGAAATGAATATAGAGAGTCATAGGAGGCACATAATGAAAGATGTTACAATCCATTGGTGGCGGTCCGTCTGGTTTGTATGCAAGCTTTTATGCTGGATTGCGAGATATGTCTGTAAGATTGATAGA
>Locus:SA2184_1:2451198-2451166(-)
ATGAGAATTTCTATGGAGGGATTTTCCGTGATT
>Locus:SA2343_1:2631864-2631944(+)
ACGCATTCATTTTTTAATCTATTAACGTACAATGTGAGTAAGAGAAATATAAAGGAGTATGATAGCGATGAGAATATTAAT
>Locus:SA0336_1:394475-394456(-)
AACAGCATTCTAATTTTAGT
>Locus:SA0551_1:644397-644378(-)
TCCATATACCGTATTACGAG
>Locus:SA0694_1:793119-793100(-)
TTTATCGTGATTAAATTAAT
>Locus:SA0806_1:912192-912173(-)
TCATGTCGTTATGTATTATG
>Locus:SA0905_1:1026432-1026413(-)
TTGGGCTAACATCAATGCTA
>Locus:SA1119_1:1270668-1270687(+)
GTCGTTTTAACTAAGGCAAC
>Locus:SA1147_1:1303985-1304004(+)
CTAAAACTCTATGATAGAAT
>Locus:SA1152_1:1311755-1311774(+)
TAAAATCATTTATAAATAAA
>Locus:SA1262_1:1434480-1434461(-)
ATTGAAAACGGAGATGAGGC
>Locus:SA1684_1:1931627-1931608(-)
ACAGAAGAAGGGCCCATTCG
>Locus:SA1977_1:2246013-2245994(-)
ATTGCAATTATCGGTGCACC
>Locus:SA2162_1:2429897-2429878(-)
TAATTATCAATTTGAGCACG
>Locus:SA2184_1:2451218-2451199(-)
AACTGGTCAAGAAATTTATA
>Locus:SA2343_1:2631844-2631863(+)
AGATAAATTCAATACTACAG
>Locus:SA0176_1:206158-206096(-)
TCATTGAATCTATTTACAATAATGATTTTGTTGGCACAACAATCCTTAATTCATAACTATGAA
>Locus:SA0460_1:530578-530658(+)
CAATGGCGGAAAATAGATGTTGTCATTATAATAATAAATGAAACAATTATGTTGGAGGTAAACACGCATGAAATGTATTGT
>Locus:SA0708_1:806412-806444(+)
TGGGATTTTTATCAAAAATTCTTGATGGCAATA
>Locus:SA0744_1:853447-853581(+)
CTGGTATATAATGCTGTTAGTGAATATAACAGGGAAATTATATTGGTTATAATATTGAGTCTATATAAAGGAGAAATAACAGATGAAAAAGAAATTATTAGTTTTAACTATGAGCACGCTATTTGCTACACAACT
>Locus:SA0947_1:1075861-1075911(+)
ATGCTAACAAAAGAATTGAAATGGAGGGTTCAACAATGGAATATGAGTATC
>Locus:SA1177_1:1338610-1338642(+)
AAGGGAAGATACACAAGATGTTTAATGAAAAAG
>Locus:SA1539_1:1758439-1758383(-)
TTGAAAGTGTTGAGCCAGGTGTCACTAAACATATTGAAGAAGAAGTTATTAAGCAAT
>Locus:SA1835_1:2071101-2071142(+)
TGGCAAGTTATGAAAAACGCGGAAATACATGGCGCTATCGTA
>Locus:SA2000_1:2271485-2271408(-)
TTAGTAATAAAAAATCTATTGATGAAACAAATATCTTTAGTAAGAAAAATCGCAATAAAAATAAACAATAAAATGAGT
>Locus:SA2163_1:2430545-2430483(-)
ATAATAGGTATAATCGGATATAATGAAAAGGTGAGGGAGGATTCAAAATGCGTAGGTTATTAT
>Locus:SA2163_2:2430563-2430495(-)
CGCTTTTTTGTCACTGTTATAATAGGTATAATCGGATATAATGAAAAGGTGAGGGAGGATTCAAAATGC
>Locus:SA2233_1:2509210-2509160(-)
AACATAGGAGGCTTATCTAATTCATGGACACATCAAAACAATTTAGAGGTG
>Locus:SA2329_1:2614841-2614734(-)
CATCTTTATAATAGTTATTGTAACATTTTAGACATATTTAGAAAGGGATGGCGCCATGCACAAAGTCCAATTAATAATCAAACTACTACTACAACTAGGAATCATCAT
>Locus:SA2343_1:2631933-2631965(+)
GAGAATATTAATTACAGGCACAGTTGCTATCTT
>Locus:SA0176_1:206178-206159(-)
ATCAGGAAACAAGCCAAATA
>Locus:SA0460_1:530558-530577(+)
AGAATAATGATAATTGATGG
>Locus:SA0708_1:806392-806411(+)
AGCTAAAGGAGCGAACGAAA
>Locus:SA0744_1:853427-853446(+)
TAATTATTATACTGAAAATT
>Locus:SA0947_1:1075841-1075860(+)
ACATGCATGTTATACTAGCG
>Locus:SA1177_1:1338590-1338609(+)
TGTATTTGATAAAATTGAAG
>Locus:SA1539_1:1758459-1758440(-)
TGAAATTGCAGAGCAAGTTC
>Locus:SA1835_1:2071081-2071100(+)
TATTAATCGAGGTGATCAAA
>Locus:SA2000_1:2271505-2271486(-)
GATTATTTTTACAGTCTATT
>Locus:SA2163_1:2430565-2430546(-)
TTCGCTTTTTTGTCACTGTT
>Locus:SA2163_2:2430583-2430564(-)
ATTCAGTTGTGTCATATCTT
>Locus:SA2233_1:2509230-2509211(-)
TTAAAAATTTGTTTTTCTTA
>Locus:SA2329_1:2614861-2614842(-)
TATTTTTATATTGTGCACGC
>Locus:SA2343_1:2631913-2631932(+)
TAAAGGAGTATGATAGCGAT
>Locus:SA0051_1:58209-58177(-)
TTTAGAACAAATCATTGGAAGTTTGACGGGGTA
>Locus:SA0058_1:66478-66344(-)
ACGCCCAACATCTTATTGATGTTGGGCTTATATATCAATTCATCCATAAATATATATTATTACTGTGAAAGGAGGAGCCGATATGAAACAAGTCATAGGCTATTTACGTCAAAGTACGATGAAACAACAATCTCT
>Locus:SA0228_1:275755-275787(+)
ATACAGGTGAAGAGGGGATGTCATCAGCAAGTA
>Locus:SA0285_1:342837-342869(+)
GGAAAACCAAAAACAAGGCAATGGCTTAAAAAT
>Locus:SA0334_1:393036-392980(-)
TTGAGTTCAGTATGTTCATTGTTAAGTTCACATGCCGAGGCAAACCGCCAACACATT
>Locus:SA0391_1:451001-451042(+)
TGTCTATTACTGAAAAACAACGTCAGCAACAAGCTGAATTAC
>Locus:SA0512_1:599201-599263(+)
TTTAAGTTAAACAAATTCTTATACAATATTATTAGGAGGCAATCACCATGTCACAAGCAGTTA
>Locus:SA0785_1:892235-892285(+)
TTAAAGATACACTTAACAGGAGGGTATGTGTTGTTATGGCGACAAAAAACG
>Locus:SA1166_1:1328700-1328762(+)
CTGAATTGGTCGATATTAATATCAGTGGTGTTAAAGAACGAATTGTATACCAATAGACGCTTT
>Locus:SA1241_1:1416157-1416089(-)
AAGGCATTTGAAGAACTTATTCCATGTCTTAGTTTTTTAATTTATTTAAAGGAGAACGTTTTAAAATGG
>Locus:SA1686_1:1933563-1933613(+)
TATTATGAAATGAGTGAACTGATATGGACACTGCAACACATATCGCAATTG
>Locus:SA2137_1:2403560-2403480(-)
TTAAGACATACACGTTATTTAATTCATGATAAAATAATAGAGAATTCGTTATTTAGGGGGAGTATCGATGGCTTTAAAGAT
>Locus:SA2343_1:2631876-2631983(+)
TTTAATCTATTAACGTACAATGTGAGTAAGAGAAATATAAAGGAGTATGATAGCGATGAGAATATTAATTACAGGCACAGTTGCTATCTTAATCATTCTAGGTTTAGT
>Locus:SA2419_1:2714683-2714606(-)
ATGACACGGAAAGTTCAAATCAAGAGCCGTCATTGCAGCAGACTAAAGAACAAAAAGATAACAAAGGATAATTCAATT
>Locus:SA0051_1:58229-58210(-)
AATAGCCGTGTTAAAGAGCG
>Locus:SA0058_1:66498-66479(-)
CAAATGAATGACTAATATGA
>Locus:SA0228_1:275735-275754(+)
AACGCAATCAGTTGCACCTA
>Locus:SA0285_1:342817-342836(+)
TGAGTAGGAGTTAATGAGAT
>Locus:SA0334_1:393056-393037(-)
ATTGCCACTCATATTGCTCT
>Locus:SA0391_1:450981-451000(+)
TCAAAGGCGGAGGAATCACA
>Locus:SA0512_1:599181-599200(+)
CAAAATATGGATTGTTATAA
>Locus:SA0785_1:892215-892234(+)
CATGAATTTCGATATAATGT
>Locus:SA1166_1:1328680-1328699(+)
TCAGGTAGTATCATGCCATT
>Locus:SA1241_1:1416177-1416158(-)
TCAGAATAGAATAGTAAACT
>Locus:SA1686_1:1933543-1933562(+)
GATTATAATAGTATATATAA
>Locus:SA2137_1:2403580-2403561(-)
GACTATCATACTAAAATAAA
>Locus:SA2343_1:2631856-2631875(+)
TACTACAGACGCATTCATTT
>Locus:SA2419_1:2714703-2714684(-)
TACACTAAATCAAAATACAA
>Locus:SA0190_1:225985-225935(-)
AATTATATCATTAGGAGGTCTATATGTCATTATCAAAACTACCTTTGTTTA
>Locus:SA0238_1:290032-290109(+)
TTTCAAGTATTGATCAAGGTGGTAATATCGTTAACTATCTTATCTTTAAACTATTTAGTCTATTCAATTAAAAATCGA
>Locus:SA0391_1:451001-451033(+)
TGTCTATTACTGAAAAACAACGTCAGCAACAAG
>Locus:SA0531_1:625349-625411(+)
TTAACTCCGTATAATTATGAAACATACAAGAGGGAGTGTATGAATTCATGGATTTTAATAAAG
>Locus:SA0728_1:833817-833849(+)
TACAAGGAGGAAACACCATGGCTAAAAAAATTG
>Locus:SA0744_1:853462-853542(+)
GTTAGTGAATATAACAGGGAAATTATATTGGTTATAATATTGAGTCTATATAAAGGAGAAATAACAGATGAAAAAGAAATT
>Locus:SA0820_1:924828-924772(-)
ATGGCGTTGATGGTGTCTTTACAAATTTCGCTGATAAATATAAAGAAGTCATTAAGT
>Locus:SA1281_1:1485185-1485144(-)
AAATATATTAGATGGCGTAACAAAAGAGGGTACTTATGGTTA
>Locus:SA1473_1:1681023-1680973(-)
GTATGGCGTGACTTATTATACAGGAGGTGCAAAGTATGTTTGCTATTATTG
>Locus:SAS052_1:1760838-1760972(+)
AAACAATATATCTTAGTAAGCATGCAACACTCTTTTTTGTTTATTCATAACAACAAAAAAGAATTAAAGGAGGAGTCTTATTATGGCTCGATTCAGAGGTTCAAACTGGAAAAAATCTCGTCGTTTAGGTATCTC
>Locus:SA1929_1:2179460-2179353(-)
GTAATTTTTACAATTGATGAGGAAGCATTCCCTTTAATAATTAGGAGGTCAAGACATGACAAAATTTATTTTTGTAACAGGTGGCGTAGTTTCATCATTAGGGAAGGG
>Locus:SA1930_1:2179775-2179743(-)
AAGTGTTTGAAGACGAAGAAGACTTCAACGATT
>Locus:SA2148_1:2413794-2413862(+)
CCTTGCTTTAATAAATTAAATCATCTACATTTATATTTAATATTTATTATAAGCGAGGTGTCAGTATGT
>Locus:SA2408_1:2698779-2698717(-)
GTCGTTCATTGCGAATCGTTCAAGTATCAGAAGAAGAACAAGACGATAATTTATAATTCAAAT
>Locus:SA0190_1:226005-225986(-)
TTTATGATAAAATATAGGAG
>Locus:SA0238_1:290012-290031(+)
GCCAAAAGGTTCATCTGAAA
>Locus:SA0391_1:450981-451000(+)
TCAAAGGCGGAGGAATCACA
>Locus:SA0531_1:625329-625348(+)
TATAAATTTGACAAAACTAA
>Locus:SA0728_1:833797-833816(+)
TTTATATAAAATTTCCTAAT
>Locus:SA0744_1:853442-853461(+)
AAATTCTGGTATATAATGCT
>Locus:SA0820_1:924848-924829(-)
TATGTTACGATTAAATAAAT
>Locus:SA1281_1:1485205-1485186(-)
AGTGTCCAATATGATTTACA
>Locus:SA1473_1:1681043-1681024(-)
AATAACGAAATGTCACCTAT
>Locus:SAS052_1:1760818-1760837(+)
CTATAAGGTGAAGACACATA
>Locus:SA1929_1:2179480-2179461(-)
GCTTTAATGTTATGTTTTAC
>Locus:SA1930_1:2179795-2179776(-)
TGAACTAGACGAAGACGAAG
>Locus:SA2148_1:2413774-2413793(+)
CTTACATGTTGCTGCGTTCT
>Locus:SA2408_1:2698799-2698780(-)
AAAATTAAAAGAAGTTGAAC
>Locus:SA0050_1:57850-57794(-)
ATAAAAAATTACAGAACCAAATTCAAAAATTATATGGAGATCTGTATAATAAAGAAT
>Locus:SA0452_1:523605-523685(+)
TTTAAATTTTGTTTGACGAAAACGCTGCAAATATGGTATTATGTAACTTGTAGCGAGGTGGAGCAATATGCCAAAATCAAT
>Locus:SA0628_1:724320-724352(+)
GAAGCGGGGTTATGGATATGTTTGCAGCGTTAT
>Locus:SA0710_1:810778-810810(+)
GAAAAAAACTCTTACAGTGACGGTTTCGTCAGT
>Locus:SA0767_1:873297-873359(+)
CTGGATGCCAATTCCATAAAATGGGTTGGGCAATGGGGGTTGTCTGGACAAAATAACTTAAAG
>Locus:SA0845_1:957981-958031(+)
TTTAGAAATCGGAATTTGTTAGAGGAGGGGATTAGATGGGGAAATATATTT
>Locus:SA1119_1:1270682-1270732(+)
GGCAACATAAGGAGGTGCGTCAATTGGCACAAGCAAAAAAGAAATCGACAG
>Locus:SA1225_1:1399678-1399746(+)
GTTCGCATTCCGAACTTGTTCTTTTTTTATTATTGTGTGCCCTTCCTAACAATTAGGAGGATTATATGG
>Locus:SA1263_1:1435622-1435581(-)
TTGGGAAACAGTATTGCCAAAAGTAGAGGCTGTATTCGAATA
>Locus:SA1394_1:1600321-1600428(+)
ATTTACTATGCTGTTATTTTCCATGGGGCGTTTTCATGTATGAGGAGAGGTAATTATGGCAAAAGATATGGATACAATTGTTTCATTAGCAAAACACAGAGGTTTTGT
>Locus:SA1648_1:1881680-1881618(-)
GAATTTTTCAGTTTATTAAGAAAAAAATTTTGTGAAGGAGGGATATTATTAAAAATAGTAAAG
>Locus:SAS063_1:2041895-2041818(-)
CATGGTCAATTGCAGGATTCGCAAGTATCGCAACATTCATATTCTATAAGGAATACTTTTATGAAGAATAAAAAAACT
>Locus:SA2183_1:2450629-2450597(-)
GACATCACCAAAAGGAGTGAAACATCATGCTTA
>Locus:SA2316_1:2601588-2601454(-)
GCTATGAGTCATTTTATAATTAATGGTATACTATATGAAATGTTAATAGGCATTGTGAAATGTATAAAAGGAGCCTTAACGTATGAAAAAATGGACAAATCGATTAATGACAATCGCTGGTGTAGTACTTATCCT
>Locus:SA0050_1:57870-57851(-)
AATGGAATTAGAAAAAGAAA
>Locus:SA0452_1:523585-523604(+)
GCAAAGCACTATTGTTAAAA
>Locus:SA0628_1:724300-724319(+)
TAAATTAAAAGGGGCTCTAA
>Locus:SA0710_1:810758-810777(+)
CAAAGGAATGACAGCAAGAT
>Locus:SA0767_1:873277-873296(+)
TTTATATGAAAAGTTGTTGC
>Locus:SA0845_1:957961-957980(+)
AATTTTGAAGGGAATGGAAA
>Locus:SA1119_1:1270662-1270681(+)
AATAACGTCGTTTTAACTAA
>Locus:SA1225_1:1399658-1399677(+)
TGTATATAGATTAAGAGCAA
>Locus:SA1263_1:1435642-1435623(-)
GATAAAGAAAATGACGCAAA
>Locus:SA1394_1:1600301-1600320(+)
GTCCCATGGAAGTAAAGCAT
>Locus:SA1648_1:1881700-1881681(-)
ATATTTAAAGATTAAAAACA
>Locus:SAS063_1:2041915-2041896(-)
GTTTCTATACTTCACTACAG
>Locus:SA2183_1:2450649-2450630(-)
AAAACATTGAAATTATGTTT
>Locus:SA2316_1:2601608-2601589(-)
TTTATAATATAAAATGAATT
>Locus:SA0332_1:389912-389944(+)
CAAGTGGTGTTGGTAGCATGTGGTCTTTCAAAT
>Locus:SA0374_1:431710-431766(+)
GAAAAATTTAATCCTAAGTGTTCAACATCTTTTAGCTATGTACGCAGGTGCCATCTT
>Locus:SA0806_1:912172-912065(-)
ATAATAATAATCATAAATCGTAACGATTACGCTTTAAAAAAAGAGAGGTTTTATTATGCATTGGACAATTATCGGCGGTGGCATACAGGGAACTGCAATCGCACAAAA
>Locus:SA0806_2:912199-912065(-)
TTGCCTTTCATGTCGTTATGTATTATGATAATAATAATCATAAATCGTAACGATTACGCTTTAAAAAAAGAGAGGTTTTATTATGCATTGGACAATTATCGGCGGTGGCATACAGGGAACTGCAATCGCACAAAA
>Locus:SA0883_1:1003650-1003730(+)
ATATTCATTGATTTCAAAATTAGAAAAATGTATACTTATTATAAATTAAAGAAAGGTAGTGGTTTCTATGAAATACAATAC
>Locus:SA1040_1:1176467-1176499(+)
TGGAGACTTATGAATTTAACATTACAGATAAAG
>Locus:SA1346_1:1555562-1555521(-)
GCGTATCGAACAGTATACTTTAGAAAATACAAATATATATTA
>Locus:SA1525_1:1740982-1740950(-)
AATCCTTTAACCCTAGTGATATTAGGCTTATAT
>Locus:SA1572_1:1803853-1803803(-)
AATTTAACTTATAGAAAAAAGGAAGTCGATTTCGAATGTGGAAAGAAAAAG
>Locus:SA2109_1:2373171-2373109(-)
TTTTTTATGGATTTATTTAGTATCAATCAGAGATGGGGTAAGAAGTTATGGAGAACAATGAAC
>Locus:SA2233_1:2509210-2509160(-)
AACATAGGAGGCTTATCTAATTCATGGACACATCAAAACAATTTAGAGGTG
>Locus:SA2234_1:2509536-2509474(-)
CAACACGACATCGTAAAAATCAATCTAATCATCGGCCGCAAAGTATTAATATGTAATAGTAGA
>Locus:SA2293_1:2576897-2576829(-)
ATTATCTGGAATACGTGCGCGACGACGGTGTTACATTCTATTGAAAAGAGAAAGAGGGGAATGTCATGT
>Locus:SA2378_1:2667208-2667285(+)
GCGTCTTTACCGATAAATACGGTGTTCGTTGGATGTTACATGGTCAAGACTATACTGCAATCCAACAATAATGTTATT
>Locus:SA0332_1:389892-389911(+)
TGCCGGTGTTGCAATTGGCG
>Locus:SA0374_1:431690-431709(+)
ATTGGTGGGAGAAGAATAAT
>Locus:SA0806_1:912192-912173(-)
TCATGTCGTTATGTATTATG
>Locus:SA0806_2:912219-912200(-)
CGTATATCTCTTTAATTTAA
>Locus:SA0883_1:1003630-1003649(+)
ATTTTTAACTAATAGTCAGA
>Locus:SA1040_1:1176447-1176466(+)
AGGAGAAGGAGGTTAAGTAA
>Locus:SA1346_1:1555582-1555563(-)
TTTATGAATCATATTAAACA
>Locus:SA1525_1:1741002-1740983(-)
TATGTTTAATAATTTTATAC
>Locus:SA1572_1:1803873-1803854(-)
TATCTTTTCATGTAAAATAG
>Locus:SA2109_1:2373191-2373172(-)
GTATAATTACGGCAATAAGT
>Locus:SA2233_1:2509230-2509211(-)
TTAAAAATTTGTTTTTCTTA
>Locus:SA2234_1:2509556-2509537(-)
AGAAAAACGATTAGACCCAA
>Locus:SA2293_1:2576917-2576898(-)
TTGTGCCATGACTACTATAT
>Locus:SA2378_1:2667188-2667207(+)
ATTCTGGGGTGGCAAAATGG
>Locus:SA0074_1:84421-84389(-)
ATTTTTCAAAGACCAAGATTAACAGCGACTTTT
>Locus:SA0417_1:478152-478184(+)
GATGAAAAGACAACAATCACAATGGAAGTCATC
>Locus:SA0659_1:755138-755215(+)
TTATTCAAGCTACAAATCTTTCAAGTATTGAAAATGATGAGAAGGATACCCATAAAGTTTATTCTAAATAAACAAAAA
>Locus:SA0691_1:789776-789883(+)
ATTTATATTTCACATCAAGCACACAGATTAAGCCAAAAGAGGAGAATATTATATTATGAAGAAAACAGTCTTATATTTAGTATTAGCAGTAATGTTTTTATTAGCGGC
>Locus:SA1100_1:1246083-1246151(+)
AATCTTGCCTATAATAATGCTAAAATCATAATATATAAAATGATAACTTATTGGAGGAATAATGAATGG
>Locus:SA1114_1:1263752-1263802(+)
CTATTAAAATATATTTTAAAAAAGAAGGTGACTATATGTATAATGGGATAT
>Locus:SA1869_1:2118205-2118143(-)
TATCACGACTTCAGAGAACGGCAATTAAGAAATTACAAGAAGCAGCACATAAATAGAATTTGC
>Locus:SA2088_1:2347197-2347277(+)
ATCTACCATTCCTACATTTTATATAGTAAATGTAGGTGGTGGCTATTTAGATGGAGATCGTTACCGTATGAATGTGAATGT
>Locus:SA2163_2:2430521-2430471(-)
GAAAAGGTGAGGGAGGATTCAAAATGCGTAGGTTATTATATTCATTTCTTT
>Locus:SA2163_1:2430545-2430483(-)
ATAATAGGTATAATCGGATATAATGAAAAGGTGAGGGAGGATTCAAAATGCGTAGGTTATTAT
>Locus:SA2177_1:2445830-2445862(+)
TGTATAAAATCAATATTATTAGATCAGATTCCG
>Locus:SA2285_1:2562525-2562484(-)
GAGATTCCATTCAAGAAAGAACGTAAATTTAATCCGGATTTA
>Locus:SA2353_1:2643968-2643912(-)
TGGTTACGTCTCGTACAATTTCAGCAAACCAAGCAGGTTCATATAATTTCATTCATT
>Locus:SAS090_1:2773973-2774107(+)
TTTACCGCGTGTTTAATAATGTTATACATATATTCTAATTGCACATTTAAACTTCGTAAATGCCAATGGGAGTGGGACAGAAATGATATTTTCGCAAAATTTATTTCGTCGTCCCACCCCAACTTGCATTGTTTG
>Locus:SA0074_1:84441-84422(-)
TAAGACAAATGGTCACGATG
>Locus:SA0417_1:478132-478151(+)
GCTTTAAAGGAGATGTGAAT
>Locus:SA0659_1:755118-755137(+)
TAAGGCACGTCCTAAATATA
>Locus:SA0691_1:789756-789775(+)
GGGTTAAACGTAAAGCATTT
>Locus:SA1100_1:1246063-1246082(+)
TATTCAATTAGAGTATTGGC
>Locus:SA1114_1:1263732-1263751(+)
GAATAAATTCAGTTGATACG
>Locus:SA1869_1:2118225-2118206(-)
CGGTTTAAGTCAAATGCATG
>Locus:SA2088_1:2347177-2347196(+)
CGTCCAGTTTATCTAAATCA
>Locus:SA2163_2:2430541-2430522(-)
TAGGTATAATCGGATATAAT
>Locus:SA2163_1:2430565-2430546(-)
TTCGCTTTTTTGTCACTGTT
>Locus:SA2177_1:2445810-2445829(+)
CAACATAAGGAGGTTTATCA
>Locus:SA2285_1:2562545-2562526(-)
GAATTAGAAAAAAAGTTGAA
>Locus:SA2353_1:2643988-2643969(-)
CTATGGACATGGTGCTGGTG
>Locus:SAS090_1:2773953-2773972(+)
TTTGAATTGACTGACTTCGT
>Locus:SA0390_1:449971-450105(+)
ACGATGCACGTTATAATAAAAATGTATGATTCAAATTACGTAATGAAAACAATCCAATATATTAAGATTGGAGCAAATAAATATGAAATTTACAGCATTAGCAAAAGCAACATTAGCTTTAGGAATTTTAACAAC
>Locus:SA0491_1:574174-574236(+)
CTTCTGAAATCCTTGCAGAATTTGAAAAAATACGAAGAGGACATCATAAGAAATGACATTTCC
>Locus:SA0757_1:864012-864074(+)
CTTATAATTGAGAAGTATTATCATTGTTCGTGGAGGAGCGATTTTAGATGGAATTACAACAAG
>Locus:SA1100_1:1246113-1246163(+)
ATATATAAAATGATAACTTATTGGAGGAATAATGAATGGCAACTATTTCAG
>Locus:SA1243_1:1416575-1416498(-)
AAGATGATATTGAATCAATTAGAATTACTGAAAACAGTGGATTATCGTTTATATTCACTTTACAAAAATAATTTTTTT
>Locus:SA1262_1:1434476-1434420(-)
AAAACGGAGATGAGGCACTTGGTTCAGTATGGAAACAAATGGCAAACAGAACAATTT
>Locus:SA1395_1:1601959-1601918(-)
AAGTCAGAAACTAATCAACCAATTAAAAAGATTGGAACAATA
>Locus:SA1476_1:1683021-1682989(-)
TTTACAACTAAAACCCGAAAATGCTTATCAATA
>Locus:SA1670_1:1907550-1907443(-)
TGCCAAGATTATGATATGCTATTGAAGAATGAAATTAGAGGAGATTTATATATTTATGTTAGGAAAATACTGGATTCAATTATTGATAGCAACAGTTATTATAAGTTT
>Locus:SA1686_1:1933563-1933613(+)
TATTATGAAATGAGTGAACTGATATGGACACTGCAACACATATCGCAATTG
>Locus:SA1942_1:2191854-2191786(-)
CCTTGTTTAAATGTTTTTAAATTAGGAAAAATGACTATAAGTACTATTAAAGGAGCGAATAAATTATGC
>Locus:SA2162_1:2429812-2429780(-)
GTGGCGGTCCGTCTGGTTTGTATGCAAGCTTTT
>Locus:SA2168_1:2435468-2435500(+)
GAAAGAACGTGGCCATATCGAACAGCTTTGGCG
>Locus:SA2215_1:2486772-2486692(-)
ACATGCGCCTTAAATGTAAACTTATTAATTATAAAAGTTTACATTCGGATTGAGGTGCTTATTTTTTATGAGGATTTTTAT
>Locus:SA0390_1:449951-449970(+)
GAGGTTAATTATCGTATGAA
>Locus:SA0491_1:574154-574173(+)
AAGAACTCGAATTCCGTTAT
>Locus:SA0757_1:863992-864011(+)
TGCTTTTGTGTAAGTGCTGT
>Locus:SA1100_1:1246093-1246112(+)
ATAATAATGCTAAAATCATA
>Locus:SA1243_1:1416595-1416576(-)
ACCATATCAAACGCTTGAGC
>Locus:SA1262_1:1434496-1434477(-)
AATGGCCATATCTCGTATTG
>Locus:SA1395_1:1601979-1601960(-)
TATGCAGGTATGTTTTTTAA
>Locus:SA1476_1:1683041-1683022(-)
TTAAATGAATTAGGGCAAAA
>Locus:SA1670_1:1907570-1907551(-)
TTAAACCGCGTTTCTTAATA
>Locus:SA1686_1:1933543-1933562(+)
GATTATAATAGTATATATAA
>Locus:SA1942_1:2191874-2191855(-)
GAGGACTTATCAAGTGACAA
>Locus:SA2162_1:2429832-2429813(-)
AAAGATGTTACAATCCATTG
>Locus:SA2168_1:2435448-2435467(+)
ATTATCGGAGGTAATTTTAT
>Locus:SA2215_1:2486792-2486773(-)
AATTCATGTTTTCTTGAAAA
