# Supplementary material for: Common and phylogenetically widespread coding for peptides by bacterial small RNAs
Source: BMC Genomics. 2017 Jul 21;18:553. doi: 10.1186/s12864-017-3932-y (PMC5521070; doi:10.1186/s12864-017-3932-y)
Supplement: Supplementary file 6 — mock ORF sequences. (ZIP 3000 kb) [file 12864_2017_3932_MOESM6_ESM.zip › mocks/s_aureus_nctc8325.intergenic.srna_mocks.fa.txt]

>Locus:intergenic162_1:115685-115724(+)
CAAGCGATATATGGAAAAATAAAAAAAGATATAGGGATTA
>Locus:intergenic531_1:363706-363649(-)
AGCAAGCAATTCAAAGTTATATGTGTAATAGATAAAATAGATATCCCTATAGTGATGC
>Locus:intergenic575_1:384164-384080(-)
CCTCTTTTTTTATATAAATGCCCTTTAAGTGAAATATACAACAATCTGCAATCAATATTAGACATCACAAAACACACAATAAATT
>Locus:intergenic597_1:394053-394014(-)
GTAATACGAACAATCTACTATCATTATATAAGCGTAATAC
>Locus:intergenic630_1:412894-412969(+)
TGTGAAAGACCTCCTTTGTTTGTTATGAAATCTTATTTACCAGTGAATTGTTCGATTAAGCTTTTGATAACTTTAA
>Locus:intergenic687_1:450000-449949(-)
TTTGTCACCGGCAGTCAACTTAGAGTGCCCAACTTAATGATGGCAACTAAGC
>Locus:intergenic686_1:452971-453010(+)
CCACTTATCGTGGTGGGAGACAGTGTCAAGCGGGCAGTTT
>Locus:intergenic687_2:453859-453778(-)
CATCCATTTTTTGCCTGGCAACGTTCTACTCTAGCGGAACGTAAGTTGGCTACCATCGTCGCTAAAGACCTTAACTTCTGTG
>Locus:intergenic736_1:483220-483322(+)
ATATTTAATTTTAGACAAGACATATGTCTTGAAAAGTTGAAAAATATAGAGATTGATAAAACTAATACGGGTGTGAATGACATTGATGTTAAGCTCAATTACT
>Locus:intergenic748_1:493162-493195(+)
CGAGCGAACGGACGAGAAGCTTGCTTCTCTGATG
>Locus:intergenic749_1:495895-495841(-)
GCCCTAAAGCTATTTCGGAGAGAACCAGCTATCTCCAGGTTCGATTGGAATTTCT
>Locus:intergenic769_1:512721-512670(-)
TGTAATTTGTTAATACAACTTTATCATATGTGGTTACGTTATAAAATTCAAG
>Locus:intergenic832_1:558430-558565(+)
GATGTGTTTATTTATAAAACAACAAATTTTGATATTTATAATGATAGTAGTTATTCAATCAACTACGACCAATATATCATTGTAGAGCTTAGGATATTGATTTATGACTCAGGCACATCAAATGAGAAGATTTATA
>Locus:intergenic865_1:576107-576056(-)
GGTTTAAGCTTGGAATTTTTCGTTTATCTTCAGTATATTCCCGTATACATAA
>Locus:intergenic883_1:585019-584977(-)
TTATTGCTCTCATTTTCAATATTCATTTCATATCTATCAGTTC
>Locus:intergenic889_1:588348-588240(-)
TTATTGATAATTTCGGTTTCACAAAGCAATAATTATCACTTCCTATTAATAACAAATTCACACAGCTATATTATCGTTTCTGTTTCTCAAAACACTTGTGCCCTTTTGT
>Locus:intergenic1044_1:679858-679894(+)
CAACTTTCTTTGATTCAATGCCATGCTAAAATTAAAG
>Locus:intergenic1059_1:687332-687260(-)
TTTCTATATTGTATTACAACATTGCTACATTTGACAATATTTTTTCTTTGTAATTATCACTATTTTCCATTTA
>Locus:intergenic1118_1:726591-726642(+)
ATACATTCAACCCATATAAGCTACTATTTTCTCAAATATAAATCTATGCAAT
>Locus:intergenic1523_1:963452-963356(-)
CTACATATTATTTATAATATTATATGCTTTTTTTATAATTTTTACAATACTATTCGACACAATAGACAAATTTGTTGCATAACTAATACAAAATATA
>Locus:intergenic1546_1:979197-979263(+)
ATTCAAATAAAAAATCAAAATAAAGTTCGATTTTTGATTGAAAAAGCAGAAATTGCTTGTTATGCTA
>Locus:intergenic1574_1:1003165-1003234(+)
TACCCCAACTTTCATTTACTTGCATTACTGCATTTAGATAATTTAGTTGGGGTACTCATTTATAATAATT
>Locus:intergenic1606_1:1020045-1020078(+)
TTATTAGATACAACCAACATTTTAATGGTTTTAT
>Locus:intergenic1917_1:1216168-1216135(-)
CAAGGATTCAAAATAAAATACAAGTGTTTTGCGA
>Locus:intergenic2021_1:1271628-1271595(-)
ACACCCTCTCTTGTTAGGAATCTTTACGATTTAT
>Locus:intergenic2081_1:1310327-1310255(-)
TTACTATATATAATTTTTCTGTTGCAGACAAAACCCAATTTCATTAATCTCGGTGTTAGTTCACATCATCCAC
>Locus:intergenic2088_1:1319869-1319920(+)
CTGATTATATATGTGTGTGTTTGCAAGTGTGTGATATCAAATGTCATATTTG
>Locus:intergenic2142_1:1349070-1349109(+)
AGTGAAACCCAAAATAGCCTTCATAAATCCAAAAACAGGC
>Locus:intergenic2181_1:1371884-1371839(-)
TCTTTTTTAAAATTTTTTAGCATTAAAGTTATAGATTTGGGTAAAC
>Locus:intergenic2193_1:1375521-1375488(-)
TTTAAAATACTCGCTGATTCAAAGATGATTTTCT
>Locus:intergenic2476_1:1567798-1567864(+)
CAAAGAATTTGCTTAAATTCTACTACTTATTATTTTCTCTACTCATTTAATATAACTCAAATCAAAA
>Locus:intergenic2634_1:1662057-1662114(+)
TTTGTAGCATTGAGTATACTAACAATTATTTTAATAGCACTATTAGTCATCCTCCTTT
>Locus:intergenic2635_1:1662249-1662195(-)
GAAAGTGCGGTAAAAATCCACTATTTATTTGAAAAAAATCGAGCAACCAAATTAA
>Locus:intergenic2710_1:1707534-1707594(+)
CTGAGACGGCACCCTAGGAAAGCGAAGCCATTCAATACGAAGTATTGTATAAATAGAGAAC
>Locus:intergenic2839_1:1796363-1796330(-)
AATATCTTACTGCTGTTCTCTATTTATACAATAC
>Locus:intergenic2858_1:1807639-1807678(+)
CCACACCTCTTAGGTCATTGTTGTTATACATTCAGTTTGA
>Locus:intergenic2896_1:1826416-1826497(+)
CAATATATTATAGCAAATAGAAATTATTATTTTGTTAAATTATGTTGTCATGTTCGTGTCATTTTGAGTCGTAATACAACTT
>Locus:intergenic2957_1:1864459-1864354(-)
AGTCATACAAGCAGAAGTGAAATATCGCTTCTGTTTTTTTATTACATATTTATTGTTGAGGAAGGTTGTCCGAGCTGGCCGAAGGAGCACGCCTGGAAAGTGTGTA
>Locus:intergenic3016_1:1903455-1903572(+)
TATCACCCATGTTCTGACTCCCAAGTTAAATTAATTGGCATTCGGAGTTTGTCTGAATTCGGTAACCCGAGAGGGGCCCCTCGTCCAAACAGTGCTCTACCTCCAATAATCATCACTT
>Locus:intergenic3016_2:1903905-1903956(+)
TTCTATTTCACTCCCCTTCCGGGGTGCTTTTCACCTTTCCCTCACGGTACTG
>Locus:intergenic3018_1:1906651-1906732(+)
ATTATTTTATTTCTAAAAAATAAATTTCCTAACTCAATTAATTCAACAAATATTATTTTAATATGTATTTGTTCGAATTTCA
>Locus:intergenic3160_1:1978309-1978447(+)
GTAGAATTTCTTTTCGAAATTCTCTGTGTTGGGGCCCACACCCCAACTTGCATTGTCTGTAGAAATTGGGAATCCAATTTCTCTTTGTTGGGGCCCCTGACTAGAATTGAAAAAAGCTTGTTACAAGCGCATTTTCGTT
>Locus:intergenic3436_2:2125310-2125445(+)
ACTCCCCTTCCGGGGTGCTTTTCACCTTTCCCTCACGGTACTGGTTCACTATCGGTCACTAGAGAGTATTTAGCCTTAGGAGATGGTCCTCCCAGATTCCGACGGAATTTCACGTGCTCCGTCGTACTCAGGATCC
>Locus:intergenic3436_1:2126425-2126482(+)
TTCCGATACGGCTACCTTGTTACGACTTCACCCCAATCATTTGTCCCACCTTCGACGG
>Locus:intergenic3436_3:2127611-2127644(+)
TGGACCGTGTCTCAGTTCCAGTGTGGCCGATCAC
>Locus:intergenic3545_1:2188078-2188045(-)
GACTTTAGACCATGGTCAAGTGGGGAAGAACAGC
>Locus:intergenic3578_1:2206217-2206295(+)
AGTTTAACATATTTAGCTACCTATTTTGCATATAAAAAACATGCTTGCATACACTATGCAATAAAAATTACAAATTTAT
>Locus:intergenic3599_1:2214762-2214723(-)
TTTACATATTTCCCCAATATAATTTACTCTATAGTATACT
>Locus:intergenic3625_4:2238964-2238928(-)
AGCTGGAGGGGTAGCGAAGTGGCTAAACGCGGCGGAC
>Locus:intergenic3625_3:2239744-2239597(-)
GTACGCGAGCTGGGTTCAGAACGTCGTGAGACAGTTCGGTCCCTATCCGTCGTGGGCGTAGGAAATTTGAGAGGAGCTGTCCTTAGTACGAGAGGACCGGGATGGACATACCTCTGGTGTACCAGTTGTCGTGCCAACGGCATAGCTG
>Locus:intergenic3625_1:2240014-2239948(-)
AATGGTTGGAAATCATTCATAGAGTGTAAAGGCATAAGGGAGCTTGACTGCGAGACCTACAAGTCGA
>Locus:intergenic3625_5:2240780-2240717(-)
GCTGTGATGGGGAGAAGACATTGTGTCTTCGAGTCGTTGATTTCACACTGCCGAGAAAAGCCTC
>Locus:intergenic3624_1:2241680-2241758(+)
ATTTACTGCTTAACCTTGCATCAAATCGTAACTCGCCGGTTCATTCTACAAAAGGCACGCCATCACCCATTAACGGGCT
>Locus:intergenic3625_2:2242829-2242778(-)
CGGAAGGTGCGGCTGGATCACCTCCTTTCTAAGGATATATTCGGAACATCTT
>Locus:intergenic3660_1:2265591-2265672(+)
TGTCCTAATAACAAAAGAATAGGTTTTAAAAGATATGCATACCGTAATGATAGATATGGTTTTAAACGAGACTTCAAACTAT
>Locus:intergenic3866_1:2361443-2361575(+)
ATCAATTGTCAACATCTAATATTCACTACCAATTATATCGCCACATGTTTTTTAGCAGTAACAAAACATAAATCGATTATATCAAATAATACTTTTATTAAAACATTTTTTTATGCTAAATTAGGATATTTTA
>Locus:intergenic3911_1:2386078-2386042(-)
ATTTTACCACGCTTTTTTCTTTATTCACTAAGACTTT
>Locus:intergenic4026_1:2451133-2451223(+)
TGCAATGTATTGTTTTTTAGACACACTTTATTCACATTTAACGTGATTAGGGTGTGTCTTTTTAAATTAATTTTATGTAATATAAATACTG
>Locus:intergenic4142_1:2518863-2518920(+)
GTCAATTTGAAAATCATTCGCTTAATATGCACACAGCTTTTATCGTCTATAAAAGAAC
>Locus:intergenic4186_1:2548245-2548347(+)
AAACGTCCTTTTGTTAATCTACAATGGATACCCTTGTCTTTCGCTAACATTTCCTATTACCAATCCTGTAACGGATTTTCATCGTCAAGTTGTTGCCCATACA
>Locus:intergenic4218_1:2567118-2567205(+)
TTATACATCGAAATATTACATTTCATTTTATGCTTATCAGCCCTTTTGAAACTAGAATCCTTATGTTTTCGCGTTTTGAAGGGGCTAA
>Locus:intergenic4282_1:2609062-2609101(+)
AAAAGCAAAGGCGCGCCATGTGCCTTTGCTTTTTATTTTG
>Locus:intergenic4284_1:2610185-2610218(+)
TATATTCACATTTTGAAATTGCTTTCATATATGC
>Locus:intergenic4292_1:2613569-2613614(+)
AAAGCTTGTTACAAGCGCATTTTCGTTCAGTCAACTACTGCCAATA
>Locus:intergenic4328_1:2629483-2629600(+)
AAACATTATACTCAATATATTAAAAATAAGAAAGGTTTTTTCAGAATTTTTAGTATTTTCAGATATTTATTCTTAAGTATCTTATTATTACTTCTTTTTAACGCTAGTGGAATAATTA
>Locus:intergenic4433_1:2686178-2686136(-)
GACATGAATAAAAATGTTGAGGCGTCATTGAGTATAAAGGAAA
>Locus:intergenic4486_1:2714489-2714522(+)
CATTATTTCGAGTATCAGTATGTATTTCGGGCTT
>Locus:intergenic4525_1:2738025-2737989(-)
TCGATACTAAAAAAAAGAATAATTACCGTTACTAGTG
>Locus:intergenic132_1:95244-95301(+)
TTAAAGATTGTGACCAATTGTTACAGTATAACGAGGAATCCCTTGAGACAGTATCAAA
>Locus:intergenic134_1:99307-99358(+)
CTCTTTAAAAGCGGGAAACAAAAGCAGTTAAATGCCTTTTTGCATTCAATAT
>Locus:intergenic557_1:373163-373127(-)
TCATTGCAAGAAATACCCGCCCCCTCTAGCTATACTT
>Locus:intergenic585_1:387986-387905(-)
CAACTAAAACGCGTCATTACGGCATTTTCAACATTAATAATATTTACGTATTTACTATACACGTCGACAATAAATACAGATT
>Locus:intergenic611_1:402323-402260(-)
CTTTTATTTACGAATAACACTTTATCTCAACTTAATCTTTATTTAACTACTTATTCTGTACACA
>Locus:intergenic657_1:428704-428650(-)
GATAGCCCCGCCATAAAATTTAGGATTCAATCCAACTTTTCAGCTTGTGAAATGT
>Locus:intergenic686_2:450924-450981(+)
CCCGGAGAACTGAAACATCTTAGTACCCGGAGGAAGAGAAAGAAAATTCGATTCCCTT
>Locus:intergenic686_1:452622-452655(+)
GGAGTGGTTAGCTTCTGCGAAGCTACGAATCGAA
>Locus:intergenic686_3:453302-453404(+)
TCCCAAGGGTTGGGCTGTTCGCCCATTAAAGCGGTACGCGAGCTGGGTTCAGAACGTCGTGAGACAGTTCGGTCCCTATCCGTCGTGGGCGTAGGAAATTTGA
>Locus:intergenic748_2:493582-493633(+)
ATCTTGACGGTACCTAATCAGAAAGCCACGGCTAACTACGTGCCAGCAGCCG
>Locus:intergenic748_1:496367-496406(+)
TCCAGAGGAAGGCTCGTCCGCTCTGGGTTAGTCGGGTCCT
>Locus:intergenic748_3:497417-497552(+)
TCGAAAGACGGACTTAGTGATCCGGTGGTTCCGCATGGAAGGGCCATCGCTCAACGGATAAAAGCTACCCCGGGGATAACAGGCTTATCTCCCCCAAGAGTTCACATCGACGGGGAGGTTTGGCACCTCGATGTCG
>Locus:intergenic767_1:510981-510873(-)
TGTTGTTTTTTCAACACTTTAAAAAAGCTATCCCTAAGAATCAAGACTGCACTACATAAACATTTCAACGACTTAAAAATGAATATTATGTACTGTGAAATTAAACTTC
>Locus:intergenic775_1:517556-517523(-)
CAATTTAAAGGTATTTTTCTCACAATAATTCACC
>Locus:intergenic883_1:585059-584963(-)
AATAAGTTTATACAATCACACAACATCATCATTCAAAATTTTATTGCTCTCATTTTCAATATTCATTTCATATCTATCAGTTCATACATAATTAAAA
>Locus:intergenic943_1:612534-612417(-)
TTGATTTGGGTAGTATGCTTTGACACAACAAATTTTAATTTAGCAAATTCGATAGTCAACTCATTCTTAAGACCTAAATTAATGTTATTTTTTAATAATTTACACCAAATTAATAGCA
>Locus:intergenic1077_1:698068-698017(-)
AACTCATTTATTTTAATGTACACATTAAAAGGCATTCATAAACGTAAAATTT
>Locus:intergenic1134_1:736516-736561(+)
GAAAGTATTAGAATTAGTATAATTATAAAATACGGCATTATTGTCG
>Locus:intergenic1195_1:770844-770787(-)
TCTATTTTCATTTTTTTCACAGCTCTATTATCATATCATAATATGATTACGTTCTATA
>Locus:intergenic1245_1:799061-798989(-)
ATATATTTATTTAAGATTATGTTACTTCCAACTTTCAAAGTAGAAAAACGGTATAATTTGTTGATGGGTGTTT
>Locus:intergenic1247_1:799763-799721(-)
TTATTTATAATATTTACGGGGATAAATTGTCATTTAAAAACGA
>Locus:intergenic1266_1:805975-806014(+)
TTATTGTTATCATATCAAATAAAAAACAACTACTCAATAG
>Locus:intergenic1335_1:838589-838550(-)
AAAGACAGGAATACTGAATTATTTATAATCAGTTATTACC
>Locus:intergenic1366_1:857657-857711(+)
TGTAATTATTTGGATAATGTTTCATGTATAATAGTTATAAATGATGAAAAGGGGA
>Locus:intergenic1369_1:858962-858923(-)
ATAACGTATTCCTTTTTAAAGCCCTTACAAACTGATTGTT
>Locus:intergenic1457_1:922325-922244(-)
TCATTTCACTATTTAAACACGTTTAATATTAAAATAAGTTATTCATATAAACTGGTGCTGTTTGATCCAATTGCAGACTTAC
>Locus:intergenic1459_1:924110-924038(-)
TATTGTTATTGTACCAAGAGACACTATATTTTTAAAATTCAAATTTCTGAGCACCTAAAATTCTCAATACTTT
>Locus:intergenic1755_1:1100108-1100075(-)
AGTTTACAATACGTTGAATGGCTTGTGAACTATA
>Locus:intergenic1789_1:1124197-1124131(-)
TTGAACTTCTATAACTACTATTATCTTAACATAATTAAAATGACAAAAGCGCGTCGTACCGTTATGT
>Locus:intergenic1845_1:1169190-1169151(-)
ATAATATACAAACATTATAACATAGTGCGCTATATATTTT
>Locus:intergenic1873_1:1184277-1184226(-)
AACTTTATTATAGCAATATACCTAATGCCTATTATTTATAAAGTATATGTTT
>Locus:intergenic2277_1:1453433-1453367(-)
ATTGTAGTGTTATTCAACTCCGTAGCTAACAATTCTCTATTCACATTAAACAAATTGTCAAAAATAT
>Locus:intergenic2578_1:1628053-1628086(+)
AGTTATAAATGCAATTCAACACATTTATCACTTT
>Locus:intergenic2601_1:1642778-1642745(-)
ATATTGAATTTTATAACTAAAACCGTTAGTATTC
>Locus:intergenic2608_1:1649732-1649768(+)
AAAAAGCGGTATGTGAACTCTTTATTGTTTCACATAC
>Locus:intergenic2622_1:1658301-1658448(+)
GGCTCTTATGCAGTTACTTTTATAAATCTTTGCTTTAAAATACTTATATTTCTCAGCACCAATTGTGGTACAGTTTATTCTTTAAACGCTGCAACTGTATTCCTTTGTCCCCCTTATAGTTTAGTGATTAGGGGCTCTTATACAGTTG
>Locus:intergenic2826_1:1788344-1788482(+)
ATTAAAATCTTAATAAAACATAACAAGAACGCTTTAGATTGTTTTGTAACAGAAAGTAATTCATACCAAAAAACACCAAGCAACCGAAACGTTACTTGGTGTCATTACAAATGTAATATTATTTTAAATTATGTCACTA
>Locus:intergenic2850_1:1802036-1802069(+)
GCCTATTTGTACACATTTTTACAAATACGCTACA
>Locus:intergenic2871_1:1812662-1812602(-)
TTTAAAAAAGAGGTTTTGGCAACGCGACGACAAAAATTGTCGATGCATTATCAAACCTCAT
>Locus:intergenic2953_1:1861129-1861087(-)
TTCGAATATAAAGGGAACTATTTAAAGGTAATGAAGGTTGCGC
>Locus:intergenic2976_1:1876224-1876257(+)
CGACCGTGGTTCAAAAATCATACCACGGCCGCTC
>Locus:intergenic3012_2:1899651-1899786(+)
CGGATTTACAGTCCGCCGCGTTTAGCCACTTCGCTACCCCTCCATAAATGGTGCCGGCCAGAGGACTTGAACCCCCAACCTACTGATTACAAGTCAGTTGCTCTACCAATTGAGCTAGGCCGGCTAAGAAATGGTT
>Locus:intergenic3012_1:1899711-1899789(+)
GAGGACTTGAACCCCCAACCTACTGATTACAAGTCAGTTGCTCTACCAATTGAGCTAGGCCGGCTAAGAAATGGTTCAG
>Locus:intergenic3017_1:1901167-1901050(-)
GAAGAGCCATTAGCTCAGTTGGTAGAGCATCTGACTTTTAATCAGAGGGTCAGAGGTTCGAATCCTCTATGGCTCACCATTTGCGGGTGTGGCGGAATTGGCAGACGCACTAGACTTA
>Locus:intergenic3017_2:1904357-1904324(-)
GATCCAGAGATTTCCGAATGGGGAAACCCAGCAT
>Locus:intergenic3180_1:1987792-1987861(+)
AGCTTCTATGTTGGGGCCCCACTAGAATTGAAAAAAGCTTGTTACAAGCGTATTTTCTTTCAGTCAACTA
>Locus:intergenic3262_1:2034622-2034688(+)
ATATTTCTTTTTTATATAAAGGTTTGGCAGACATTTCATAACTTGCCAAACCTTTATATATCTAATT
>Locus:intergenic3266_1:2036249-2036327(+)
ACAACTTCATTTTATATCGAAAAAATATTAAAAATCAATAAAATATTAAAAGAAACTAAACTTACATTAAAAAATAATT
>Locus:intergenic3362_1:2079451-2079502(+)
TGCTGTCAGCTGCCCTATTCGCGTGCTGGCAGTTTTTTATTGCGAATTTTAA
>Locus:intergenic3437_2:2123389-2123287(-)
TACCCCGGGGATAACAGGCTTATCTCCCCCAAGAGTTCACATCGACGGGGAGGTTTGGCACCTCGATGTCGGCTCATCGCATCCTGGGGCTGTAGTCGGTCCC
>Locus:intergenic3436_1:2124100-2124175(+)
GAGCACCCCTTCTCCCGAAGTTACGGGGTCATTTTGCCGAGTTCCTTAACGAGAGTTCGCTCGCTCACCTTAGAAT
>Locus:intergenic3437_1:2126589-2126508(-)
GATCAGCATGCTACGGTGAATACGTTCCCGGGTCTTGTACACACCGCCCGTCACACCACGAGAGTTTGTAACACCCGAAGCC
>Locus:intergenic3625_2:2239309-2239270(-)
ATGCCGAACACAGAAGTTAAGCTCCTTAGCGTCGATGGTA
>Locus:intergenic3625_1:2243695-2243611(-)
GAGTGCAGAAGAGGAAAGTGGAATTCCATGTGTAGCGGTGAAATGCGCAGAGATATGGAGGAACACCAGTGGCGAAGGCGACTTT
>Locus:intergenic3699_1:2282699-2282612(-)
TTTAAGGGAAAAATCCTACCTGGAGAGATTCAAAAACTAAATGGACTATTTCCAAAAATAAAGGGCAATCACATGGTGGTTCTTATTG
>Locus:intergenic3724_1:2298896-2298932(+)
AACTCTATCAGTTGCCCATCGAAAAGCCTGTATATAC
>Locus:intergenic3836_1:2345644-2345689(+)
GTAGCTCAAAACAATTTAAAAAGCAGTAAGTTGATTTCTACTCGAA
>Locus:intergenic3861_1:2358086-2357996(-)
ACATATCAGTTAAGATACAAAATATTCAGACTAATAATTTTCAATTTGGCAAAATATCTTAAACATCAAATTATTATAAGAAATAAATGTA
>Locus:intergenic3888_1:2371230-2371311(+)
CCATCAAAAACACCCTTTTTAATTTTTACAAAAATTAAAAAAAGTGCTCCTACACTGCTTGCATGTAGAAACACTTTTTCAT
>Locus:intergenic3896_1:2378514-2378646(+)
CAACTTACACTACCAATAGAAACTGCTGTTAGAATTCCTCAAAATGATATTTCGCGATATGTTAATGAAATTGTTAAAAAGATAGCTGATAGCGAATTCGATGAATTCAGACATCATCGTGGCGCAACATCCT
>Locus:intergenic3980_1:2423995-2424034(+)
AACAAATTAAGATTTACATGTTGCTGCTTTCTCCTTGCTT
>Locus:intergenic4071_1:2477824-2477719(-)
AATCAGTACAGGATAGGTATTGATTCTTCCCCGTGCGAAATCTTGATTAGTAGTTTTTTTCTGTGTCGCTTGTTTTATTGTACAGATATTTGTACAATTGAGGTGT
>Locus:intergenic4190_1:2550023-2550056(+)
AAATTGTTACTTTTGAGAGTATTTTTTGTTACAC
>Locus:intergenic4257_1:2595320-2595263(-)
AAAATAAGCTCCTTTAATTTTCAGCAATTGCAGACAAATAGAAACTGGATAAATTTAA
>Locus:intergenic4355_1:2645048-2644997(-)
ATCTCTCTACTTAGCATCTATATAAAAGAAGTCGTAATTAATATTAAAGGAT
>Locus:intergenic4448_1:2696587-2696620(+)
ATCATACGCCTATCTTTACAGAATTTTCAATTAA
>Locus:intergenic4504_1:2725754-2725805(+)
CTATTTTTACACTATTACAAATTTTTTACTTTTCAAAAACTTAGAAGTTCTA
>Locus:intergenic4554_1:2771265-2771301(+)
AATACCTTCATCTTTATATTCATTATTTTCAAACTAC
>Locus:intergenic17_1:12713-12662(-)
AAAAAGACCACATCCCTACAAGGGACGTGGTCTACGCGTTGCCACCCTATTT
>Locus:intergenic41_1:33501-33468(-)
TTAAATTGTACACAATTCTGGATAACTATCCCCA
>Locus:intergenic150_1:108947-109019(+)
GACATTGGGTTTCTGTGTACAAATGGTTTCAAATGTACAGCGACACCTTTCTATATCTGTTTCAGTTTAGCGC
>Locus:intergenic226_1:163873-163990(+)
GAACTTATAAAAATCTACTTAATTAAGATAATATCAAAAATTAAACATAAAGTGATACATAATTTTGCAATAAATACTAAATTTTTTGAAAATTCCGGAATAAATACTGTTTTTTATG
>Locus:intergenic416_1:294585-294621(+)
AGACATGTTATAAAAGACTGTGCAAAATCACCCTCGT
>Locus:intergenic519_1:360618-360486(-)
ACCTCCTTGTGGTCTATACGGCTTATCAATCTTAAAACAGATAAGCAAGGAATAATTTTCATTACTCACAATAAAGAATTATATCATGCGCCATTACTTTTTACAATAATAATTCAAACTACTCTTCATATCA
>Locus:intergenic555_1:372242-372125(-)
GCTTATAAGTTAATAATTGAACTTTTTAAAATATTGTCTCATACTTTAAAAATCCAGTTTCTCACTCATTACCTTCATCCATCTCGAACAAATATTCTCATACCATTATCAATAAGGT
>Locus:intergenic585_1:388169-388112(-)
GTTAAGGTAATTAATAAAATGCTAACTGTTATTAATCAATTCTTATCCGTCGAGACTC
>Locus:intergenic630_1:412431-412536(+)
CCACTAAGAACGTCCTATACAAAAAACACCAAGACCATTTATTTGCAACAAACTAACAAGACTCACCTCACATCAATAAATCAACACAAAGCAAAGCCACCATCCC
>Locus:intergenic631_1:412774-412741(-)
GAATTCGTAGCAAAATTATTCAAATTCTTTAAAG
>Locus:intergenic687_1:449564-449507(-)
AAAGTCGCCTTCGCCACTGGTGTTCCTCCATATCTCTGCGCATTTCACCGCTACACAT
>Locus:intergenic687_2:451625-451529(-)
TTGAGGCTAGCCCTAAAGCTATTTCGGAGAGAACCAGCTATCTCCAGGTTCGATTGGAATTTCTCCGCTACCCTCAGTTCATCCGCTCACTTTTCAA
>Locus:intergenic749_2:492023-491957(-)
TCGTCTGTTTTTGACGACTTTTATATATTACTTCATTCAATTGATAAAGTCAACACTTTTAATCAAC
>Locus:intergenic749_1:492199-492118(-)
ACCATCGACGCTAAGGAGCTTAACTTCTGTGTTCGGCATGGGAACAGGTGTGACCTCCTTGCTATAGTCACCAGACAAAATA
>Locus:intergenic748_1:493066-493099(+)
TTTAGTATTTATGAGCTAATCAAACATCATAATT
>Locus:intergenic748_3:494383-494518(+)
AGCAAATCCCATAAAGTTGTTCTCAGTTCGGATTGTAGTCTGCAACTCGACTACATGAAGCTGGAATCGCTAGTAATCGTAGATCAGCATGCTACGGTGAATACGTTCCCGGGTCTTGTACACACCGCCCGTCACA
>Locus:intergenic748_2:497081-497132(+)
AGGTTACCCGCGACAGGACGGAAAGACCCCGTGGAGCTTTACTGTAGCCTGA
>Locus:intergenic807_1:537547-537400(-)
ACTACACACTATAAACATGTATTACTATTAAAATGCTCATTATCAAAAATAATCAAAATGAATTTCTTTGAAAAAAATACAACTAAATTCTACAAGATGCTTTTAAAATTCAAACTTCAATTTTGGGGAGCACTAAACATTGATATAC
>Locus:intergenic806_1:537558-537594(+)
ACTAGTAGTAACTATATAGAGAAAGTAGGAATAAACT
>Locus:intergenic1002_1:657081-657159(+)
TTGAATTGTGGGATTGTAAATTTTGTGCTATTTTCATATAAGGGCAAATACAGTAAATTGTTTACTGTGAGGCATTTTT
>Locus:intergenic1020_1:667077-667110(+)
AGCCATACCAATAAAATTGGTGAAATTATTCGTT
>Locus:intergenic1156_1:746985-747030(+)
GAAAAAATTAAAAAAGAAGTAACAGGTGTCATCAAACAAAATTCAA
>Locus:intergenic1181_1:762676-762637(-)
TTCTTTATCATTTCTGTCCCACTCCCAGTTCGATTTATGT
>Locus:intergenic1464_1:928262-928307(+)
ATTTTTGGAAACAATTATGATATTATACCATGTTACAAGATGGTTT
>Locus:intergenic1572_1:1000629-1000662(+)
ATTGAAATTCAAATTTGTGAACACATTGTGAACT
>Locus:intergenic1574_1:1003189-1003222(+)
TTACTGCATTTAGATAATTTAGTTGGGGTACTCA
>Locus:intergenic1720_1:1081414-1081453(+)
TGTTTGATAATTGAATTTTCTAACTACTTGAAAAATAGTT
>Locus:intergenic1729_1:1085920-1085884(-)
AATAAAATAATTAATAAAGATTTTTATTTTAGTCTTT
>Locus:intergenic1967_1:1246349-1246289(-)
AGAGATTATCTTATTGAGGTGGACAAAACGTGGACAGACAACCATGAAATCATTAGAAATT
>Locus:intergenic2051_1:1286834-1286777(-)
CGCAAAATTTATTTCGTCGTCCCACCCCAACTTGCATTGTCTGTAGAAATTGGGAATC
>Locus:intergenic2069_1:1304073-1304031(-)
TTTATAGAAACCAAAAAATCCAAGCGCATCAGGCATAACTGTA
>Locus:intergenic2116_1:1336609-1336660(+)
GATTACTGTCTGCTAACAGCTAAATTTGAAAGGGTGCGATGCCGAAGCAATT
>Locus:intergenic2153_1:1355579-1355546(-)
ATATGTTTTTCATGTCCTACAAAAAACGAAATAT
>Locus:intergenic2234_1:1434035-1434104(+)
GTTTATAATTTCATATATCTAAAAACAGGTGTTGTATATATAATCATTCATCTAGTTATACTTACTTTAA
>Locus:intergenic2496_1:1580911-1580950(+)
AAAGAGATACTGGTTAGTAAAATTGCCAGTATCTCTTTTC
>Locus:intergenic2872_1:1813889-1813943(+)
ATTGTTGAAACGATACCTGATAGCGAATTCGATGAATTCAGACATCATCGTGGCG
>Locus:intergenic2887_1:1821492-1821441(-)
GGCTCTTTAATTGTAAAAAGAAAACCATACGCTATGCGTATGGTTCAGAAAA
>Locus:intergenic2900_1:1828410-1828467(+)
GGCTACCCTTCTTTTACGGAAAAATTAATTATACATAATCAAATCAAGGAGATAAAAA
>Locus:intergenic2950_1:1858782-1858833(+)
TATTTAAAAGTTGAAGTTAAGACCCACTTCAATTGTCATATTAATCATTACC
>Locus:intergenic2957_1:1863249-1863141(-)
CAAAATAAAATCGCCTACCCAAATAGTTTAACAATATCTATTCTCATAGAATTTGTTCAACTAAGTGTAGACGATTCTGCATTATCAATAAGGCTATTCAATTTGCTAT
>Locus:intergenic3017_2:1903377-1903338(-)
GCGTTGCCCAGACAACTAGGATGTTGGCTTAGAAGCAGCC
>Locus:intergenic3016_1:1903947-1904028(+)
CACGGTACTGGTTCACTATCGGTCACTAGAGAGTATTTAGCCTTAGGAGATGGTCCTCCCAGATTCCGACGGAATTTCACGT
>Locus:intergenic3017_1:1904171-1904138(-)
GCTTGTTGGGGTTGTAGGACACTCTATACGGAGT
>Locus:intergenic3018_1:1905708-1905780(+)
GCTTTCGCACATCAGCGTCAGTTACAGACCAGAAAGTCGCCTTCGCCACTGGTGTTCCTCCATATCTCTGCGC
>Locus:intergenic3161_1:1978406-1978367(-)
AGGGGCCCCAACAAAGAGAAATTGGATTCCCAATTTCTAC
>Locus:intergenic3295_1:2055164-2055131(-)
TGGGGATTTTTTATAAAAATGAAAAACGAGACTT
>Locus:intergenic3437_1:2123343-2123205(-)
GGGGAGGTTTGGCACCTCGATGTCGGCTCATCGCATCCTGGGGCTGTAGTCGGTCCCAAGGGTTGGGCTGTTCGCCCATTAAAGCGGTACGCGAGCTGGGTTCAGAACGTCGTGAGACAGTTCGGTCCCTATCCGTCGT
>Locus:intergenic3436_1:2128011-2128044(+)
GTTTTTGGAATTAACGTTGACATATTGTCATTCA
>Locus:intergenic3484_1:2158250-2158325(+)
ACACTAAGTTTCGCTATTGAAGCGAAAAATAATGTGCGCCCTATAAAGTTAAAATTATCTTCAACTTTTAGGGTGC
>Locus:intergenic3492_2:2163417-2163468(+)
AATAGCCTTGTTTTTTACACAGTGATTACAACGAAATCCCCCATAATTTCAG
>Locus:intergenic3492_1:2163443-2163524(+)
TACAACGAAATCCCCCATAATTTCAGATATGATTCTATCGAGAATTGTCATGACAGTAAAAATGTTTTTTATTTGCAATTTT
>Locus:intergenic3534_1:2182547-2182586(+)
AAAAAAGCTGTCTACAATTCCATTATAGGATGCAGACAGC
>Locus:intergenic3582_1:2207948-2208050(+)
ACATTTTCAAAAATTTATAGCATAGAGATTATATCTCTCTTACATTTGTACATATTTCCCTTTAAATTTACTCGCCCATTATACCAATTAATAAACAACTTTA
>Locus:intergenic3612_1:2232718-2232784(+)
TTACATATTGATTACTTTGTTTTTATTTTGTTTATATCATTTTACGTTTGTACTATAAATTATTTCT
>Locus:intergenic3625_1:2240364-2240313(-)
GTAAGTTCCGACCCGCACGAAAGGCGTAACGATTTGGGCACTGTCTCAACGA
>Locus:intergenic3625_2:2243695-2243614(-)
GAGTGCAGAAGAGGAAAGTGGAATTCCATGTGTAGCGGTGAAATGCGCAGAGATATGGAGGAACACCAGTGGCGAAGGCGAC
>Locus:intergenic3644_1:2254206-2254269(+)
ATTAAAGACATCGTAATAAACTTAAGTCTCCCAATAACTATCTCTTTCCTTGAAAAGCTATCCA
>Locus:intergenic3782_1:2318305-2318389(+)
GGCTTTTCACATAATTTTTCTATCTGTCTAACACATACTTTTATATTTTACTTTATATACTTAGTCAGTTCAACTATTTTCGAGA
>Locus:intergenic3787_1:2320411-2320276(-)
GTGAAAAACTATTTCCAGTTCGATAAATATGGAACAAACTTTAAAAGAGAAATCTTAGGCGGTATCACAACTTTCTTATCTATGGCCTATATTTTAGCAGTTAACCCGCAAGTTTTAAGTTTAGCAGGTGTTAAAG
>Locus:intergenic3996_1:2434737-2434827(+)
AATATACCATTTTTTCAGACTATTAACAATATCACTTTCCTATTTAATTGTTTTATTTTTCATTTTAAATCTGTTCATCAAAATGAATTGT
>Locus:intergenic4091_1:2486826-2486772(-)
AAAGTTAACAAACAGGGAGAGTTGGGCGCCTTTCTAGCTCATAAAATTCGCAGAA
>Locus:intergenic4300_1:2616747-2616834(+)
AAAACGTTTTCAACTTTTATCTGTTATCAAATCAAATATTTAAGTGAAATATTTCATATTTGTGAAAGATTTTTAAAATGGATTGTTT
>Locus:intergenic4324_1:2628868-2628934(+)
CATTTATTATTACTTTCGACAGCTAGAAAAATATTGTTAAACCAAAACTATAATTACCACTTTTATA
>Locus:intergenic4344_1:2641169-2641211(+)
ATATACAGTGTAGATTATTGTTCGATTATAGTATCTATCCCCG
>Locus:intergenic4354_1:2644952-2644991(+)
AATTGCAAATCCAGAAGTCATTTAAGTTTTACCTTTCATT
>Locus:intergenic4363_1:2650529-2650427(-)
CTAATATTGACAATAATATTATACCTACCTAAAATGAAAATAAATTCATTCAATACAACGTGTGTCATAAGTTCTGTTGAACATAACGGTGAATGGCGATGTC
>Locus:intergenic4410_1:2675347-2675383(+)
TGTAAAAATATCTGTGCATATTATCTATTTATCTCAA
>Locus:intergenic4484_1:2713791-2713869(+)
AAAATTCGTTATAACTATGGATTAAAGAGCTGCCCAACTCATATAATCCTTAAAAACTTCACATGTGATTGTTTATTAA
>Locus:intergenic30_1:23851-23884(+)
AAGGCGATATTTGCTAGTCATAATTTAGAAGATT
>Locus:intergenic162_1:115359-115401(+)
AATTTCGAAAAGAAATTCTACAGGCAATGCGAGTTGGGGCGGG
>Locus:intergenic425_1:299062-298990(-)
CTCATCCACGTATCATTATGTGTACAGTGTGCTATCTCTTATTTACCTATTGGAACAACCATAAACTCATCCA
>Locus:intergenic425_2:299084-298994(-)
GCCTTCCTATCAGACATATTCACTCATCCACGTATCATTATGTGTACAGTGTGCTATCTCTTATTTACCTATTGGAACAACCATAAACTCA
>Locus:intergenic433_1:303695-303662(-)
TGCTGTTATTTCTGTTGTAAACGCTTACATTTAC
>Locus:intergenic669_1:439644-439542(-)
CGAGCCGTTAAGCCCCTGTCGGTTTTCAAGACCGATCCCTTCAGCCGGACTTGGGTATTCCTCCTAAACACAATATTTATCATATATGAACGTTCTGTAAAAG
>Locus:intergenic687_1:449152-449101(-)
CTCAGTTCCAGTGTGGCCGATCACCCTCTCAGGTCGGCTATGCATCGTTGCC
>Locus:intergenic686_1:450071-450140(+)
GACAATACAAAGGGCAGCGAAACCGCGAGGTCAAGCAAATCCCATAAAGTTGTTCTCAGTTCGGATTGTA
>Locus:intergenic687_2:451476-451395(-)
AGGGTAGATCACCTGGTTTCGGGTCTACGACCAAATACTAAACGCCCTATTCAGACTCGCTTTCGCTACGGCTCCACATTTA
>Locus:intergenic749_2:493817-493766(-)
CCATATCTCTGCGCATTTCACCGCTACACATGGAATTCCACTTTCCTCTTCT
>Locus:intergenic748_2:494347-494455(+)
ATGGACAATACAAAGGGCAGCGAAACCGCGAGGTCAAGCAAATCCCATAAAGTTGTTCTCAGTTCGGATTGTAGTCTGCAACTCGACTACATGAAGCTGGAATCGCTAG
>Locus:intergenic748_1:494770-494803(+)
GAAAATAAAGCAGTATGCGAGCGCTTGACTAAAA
>Locus:intergenic749_4:495421-495286(-)
AAGAGAGACAACATTTTCGACTACAGGATTATTACCTTCTTTGATTCATCTTTCCAGATGATTCGTCTAATGTCGTCCTTTGTAACTCCGTATAGAGTGTCCTACAACCCCAACAAGCAAGCTTGTTGGTTTGGGC
>Locus:intergenic749_3:495712-495649(-)
GCCCTATTCAGACTCGCTTTCGCTACGGCTCCACATTTACTGCTTAACCTTGCATCAAATCGTA
>Locus:intergenic749_1:496675-496618(-)
TCGGTTTGCGGTACGGGCACCTATTTTCTATCTAGAGGCTTTTCTCGGCAGTGTGAAA
>Locus:intergenic781_1:519242-519191(-)
TTACTTGCTATATGCAAGTTAAGAGCAGACAACAGAAGAATTAATCTTATGA
>Locus:intergenic800_1:533164-533200(+)
AATGTAAGCTATCATCTTTATAGTTTGATTTTTTGGG
>Locus:intergenic832_1:558442-558574(+)
TATAAAACAACAAATTTTGATATTTATAATGATAGTAGTTATTCAATCAACTACGACCAATATATCATTGTAGAGCTTAGGATATTGATTTATGACTCAGGCACATCAAATGAGAAGATTTATAAAAGAGATA
>Locus:intergenic865_1:575628-575589(-)
ATTCTTATAAACAATGGTGATGAAATGGACATAAATTCAG
>Locus:intergenic929_1:605070-604989(-)
AGCATAAAAATCAAAATAAAAGCAATTAACGATTTCTTCACACTATCACATCTCCTTTTTAATCCCACTTTTCGCTTTAGCG
>Locus:intergenic1050_1:682268-682310(+)
AAAGAGACTATCTACAATAATCTCATTTGCATTTTATCTAACT
>Locus:intergenic1118_1:726497-726614(+)
AATAGTTATTATCAATTAATAGTCATATTTTTAGAAAATGTACTGAGCAAATGGAAGATATCCAATGATGTAAACACTACATATAGTGATTTTTATACATTCAACCCATATAAGCTAC
>Locus:intergenic1123_1:730428-730395(-)
GATACACATAAAAAAAGACCTTCAACATGTAGGA
>Locus:intergenic1647_1:1042070-1042031(-)
TTTAGCTGCTACTTCTTCGCCATTGTAAGAACCACAGTTT
>Locus:intergenic1771_1:1110103-1110070(-)
AATAGCAACTATAACGCATTTATATGCCTCAGAG
>Locus:intergenic1881_1:1189473-1189440(-)
ATATTTAGATTATGTGAGCATAGTAATGATAGAA
>Locus:intergenic2209_1:1415206-1415155(-)
TTTTATCAAGCAGCTATGATAAAATTTAAACATAATACAATGCGAGCCATTT
>Locus:intergenic2260_1:1445974-1446019(+)
AAAAACGTTGAATTTAAGCCATTTCTATTCATTTTACGTAATTATT
>Locus:intergenic2565_1:1619751-1619634(-)
TTTAAAAAAGCAAAATATTTCCGAGAAAACAAATTGATTATCATTTGTTATTATATGCGATTTGAATTACTTATTAAACAACTTGTGCTTCTCAATGATACAATGAAAAGGTATTCAA
>Locus:intergenic2564_1:1619686-1619722(+)
TTCAAATCGCATATAATAACAAATGATAATCAATTTG
>Locus:intergenic2597_1:1639210-1639072(-)
AGTTTGCTTTTTAATTTGGGCCTAACACTCTTTGATCAAGGGAGCCCAATGGGTTTTCTTGCAGCGTACACGCCTTATATGAAGGACGTACAAAACAAGAAACAGGGCACCCACCTGTATATAACAGGCCGAATGATCA
>Locus:intergenic2600_1:1642607-1642709(+)
TTTAACGGCTTTACTTTTCATAAAGCACCTCTTCTTGTGTTCAATGTATATAAACTACTCAGCATAATCTTTCAGTCTATGGATTATATTCCTACACAATCTT
>Locus:intergenic2682_1:1685335-1685413(+)
GCTCCCTTTCCATGTTTTAGAGGCCAAGAAATAAATAACCTTTATTCACTTTCATACCCTTTTTTACAGAACATAGTGA
>Locus:intergenic2710_1:1707516-1707570(+)
GCCAGTCGAAGACCGAGGCTGAGACGGCACCCTAGGAAAGCGAAGCCATTCAATA
>Locus:intergenic2719_2:1714377-1714311(-)
ATGTATCTTTATAAATATTATTTTATTATCGTTTATCGCTATTTGTGTTACATAATCAAAACCATAA
>Locus:intergenic2719_1:1714460-1714403(-)
CGGAAAAATAATAACTTTTTGATATATTGGTTTTTGCTATCCATTATAATAATTAAAG
>Locus:intergenic2791_1:1759626-1759587(-)
CTATGTAATATATTTTTAAAAATTGAATTTCAAAATAAAA
>Locus:intergenic2951_1:1858094-1857989(-)
AACTTAGATGCAAAATTATTAGTGAAAATAAATAGTAATAAAAAAACACAAAAATCTAATTATCAAAATAGTATTACTAAATTAATAAGTGTTTACAAAAAATTCA
>Locus:intergenic2957_1:1864913-1864856(-)
TCGCGGGTTCGATTCCCGTCGAGACCGCCATTATTATTACCATTACGGTTCAGTAGCT
>Locus:intergenic3012_1:1899565-1899598(+)
GAGACCTCTATTCTACCGTTGAACTATGCCCCTA
>Locus:intergenic3017_1:1900664-1900529(-)
CCTGTCTTCCCGATATACTGTAATTATTATGGGGGCTTAGCTCAGCTGGGAGAGCGCCTGCTTTGCACGCAGGAGGTCAGCGGTTCGATCCCGCTAGTCTCCACCATATTATTTACAAACTATATAAGGCGGTGTA
>Locus:intergenic3016_2:1900897-1900978(+)
CCAGTTCCGCCACCCCGGCACTATAAAAATGGAGCAGAAGACGGGATTCGAACCCGCGACCCCAACCTTGGCAAGGTTGTAT
>Locus:intergenic3016_3:1901860-1901947(+)
TACCGCTTTAATGGGCGAACAGCCCAACCCTTGGGACCGACTACAGCCCCAGGATGCGATGAGCCGACATCGAGGTGCCAAACCTCCC
>Locus:intergenic3016_4:1902289-1902349(+)
GCTCACGTTTCAAAGGCTCCTACCTATCCTGTACAAGCTGTGCCGAATTTCAATATCAGGC
>Locus:intergenic3016_1:1903727-1903808(+)
ATCACCTGGTTTCGGGTCTACGACCAAATACTAAACGCCCTATTCAGACTCGCTTTCGCTACGGCTCCACATTTACTGCTTA
>Locus:intergenic3199_1:2001792-2001741(-)
AAAAAGTTGGATAGTGTAGTTGAGGGGAGAAAAACTAAAATGCAAAAATATA
>Locus:intergenic3198_1:2001884-2001917(+)
CCTAGTTTCATAATATTTCTTCTTACATTTCATA
>Locus:intergenic3214_1:2011388-2011460(+)
CCCCTTTTATCAGATAATTGGGTTTATTATAGCATATTTATACCGTTTTATGAATGCGCTTTCAAAAATTATC
>Locus:intergenic3227_1:2017677-2017593(-)
TCTATTTTGCAACAAAAATTTTGTGGAAGCATAAACGCGTTAATAATTAATGCTCGTGTAAGTAAAAAAGAGGGATTAATTAAAA
>Locus:intergenic3229_1:2018637-2018598(-)
AGAAAATATCTTACTGCTGTTCTCTATTTATACAATACTT
>Locus:intergenic3231_1:2018961-2018925(-)
GTGAAAGTGGGTATTTATTTAATGATTATTCTATATA
>Locus:intergenic3436_1:2127421-2127568(+)
GGCTGCTGGCACGTAGTTAGCCGTGGCTTTCTGATTAGGTACCGTCAAGATGTGCACAGTTACTTACACATATGTTCTTCCCTAATAACAGAGTTTTACGATCCGAAGACCTTCATCACTCACGCGGCGTTGCTCCGTCAGGCTTTCG
>Locus:intergenic3547_1:2189374-2189323(-)
AACGGCTTAAATTGTATAAAAATGTATACGTTTGCATTTAGTATAACTATCG
>Locus:intergenic3590_1:2212236-2212314(+)
TTTATTAAGAGATTAGCCACCATCTATCCAACTTGCTCAATAAATATTATAACATGCACACTTTTAAACAGTAATTCAT
>Locus:intergenic3612_1:2232613-2232679(+)
ACTGTTAAGATAAGTAGTAGCATCTGCGTTAAAAACACAAAGCAACTCTATCTAATTAAAATTAATT
>Locus:intergenic3625_1:2239038-2239002(-)
CTGCCTTACAAGCAGAGGGTCGGCGGTTCGAACCCGT
>Locus:intergenic3624_1:2240593-2240632(+)
CCCTTCTCCCGAAGTTACGGGGTCATTTTGCCGAGTTCCT
>Locus:intergenic3624_2:2243907-2243973(+)
ATAACAGAGTTTTACGATCCGAAGACCTTCATCACTCACGCGGCGTTGCTCCGTCAGGCTTTCGCCC
>Locus:intergenic3718_1:2293626-2293680(+)
CACAAACGCAAAAAAACACCTCGACATAACATCGAGGTGTTTTGTATATATATCG
>Locus:intergenic3809_1:2333203-2333146(-)
AGTAATTATAAAACGGGAGCAATTAGAAATCAATATATAATTATTAAGAGCAAAAATA
>Locus:intergenic3866_1:2361684-2361723(+)
GCACAAAATATACATTTAGAATTTTCAGTAATATTACAAA
>Locus:intergenic3962_1:2415745-2415778(+)
ACGGTTTCTAATCAATGTCTTAACCTACCTTTAT
>Locus:intergenic4023_1:2448106-2448061(-)
CTTGCTAATCTTTTATTGATATTCAACTATGTTATAAAAAAAGCAA
>Locus:intergenic4141_1:2517601-2517562(-)
AAACTCATCAAGCAAGTAATTATATTAAAAAGACAAATAG
>Locus:intergenic4324_1:2628814-2628889(+)
CTCATTGTAATTTTGCTACTAAGTTTGAAATATTTCGATTCGAATGTGAAACATCATTTATTATTACTTTCGACAG
>Locus:intergenic4401_1:2670259-2670208(-)
TCAGCCATCAAATATAATTTGAAAACTGTCCAAGCTGTTTTATTAGAGAACA
>Locus:intergenic4486_1:2714420-2714453(+)
GCATTTAAATCGTCAATTTACATATATTTTTGCG
>Locus:intergenic4558_1:2774294-2774390(+)
ATTTATATTAATGTATTGCATTTAATTTATAAAATTCATATACATCTTAATATTCTCAATATCGATTTGTATTGTCAACTTTATATAGATTTAAAAA
>Locus:intergenic17_1:12751-12661(-)
TTATGGAATGACGTACGTCTTTATTTTTTAGAAAATAAAAAAAGACCACATCCCTACAAGGGACGTGGTCTACGCGTTGCCACCCTATTTA
>Locus:intergenic17_2:12763-12682(-)
AATTATCATTTATTATGGAATGACGTACGTCTTTATTTTTTAGAAAATAAAAAAAGACCACATCCCTACAAGGGACGTGGTC
>Locus:intergenic31_1:24168-24087(-)
GACCAAGGAGCCGTTCTTAAGCACAAGATAGATTATAGCACAGCCAATCTTGCCATGACAAGATATTTTTTACATAATTTTG
>Locus:intergenic251_1:188709-188628(-)
ACATCCAAATCATCTATTAAAATCCTATATTATAAAAACACCTCACATAACTCGTTCAACTGTACCAAACCACATTACATTA
>Locus:intergenic300_1:224142-224181(+)
AAATTAAACCACGCCATAATCATATTGGATGACTTCGGCG
>Locus:intergenic310_1:228350-228386(+)
AAAGGGAACAAAGTTGTATTAATAGGTAATGGTGCAG
>Locus:intergenic350_1:258585-258723(+)
GCAAGTTGGCGGGGCCCAACACAGAGAAATTCGAAAAGAAATTCTACAGGTAATGCAAGTTGGGGAAGGACAGAAATAAATTTTGCGAAAATATCATTTCTGTTCCAATCCCGTGATGTTAAAATTTTAAGAAAAAAAT
>Locus:intergenic630_1:412344-412479(+)
ATGTCTCAGAACTCGAGTATCAAACATAAAACACGCCACAAAAATATAACGCGTCAGACTACAAAGATCACGAATATTCCGTATGTCCCACTAAGAACGTCCTATACAAAAAACACCAAGACCATTTATTTGCAAC
>Locus:intergenic687_1:450736-450634(-)
TGTTTCCACCATTTTTATAAGTCAAACGTTAACATGAAGTTACGTTCTTTTATAAAAAGATTTAAACGCGTTATTAATCTTGTGAGTGTTCTTTCGAACACTA
>Locus:intergenic686_1:452934-453021(+)
GGATACTACCCTAGCTGTGTTGGCTTTCTAACCCGCACCACTTATCGTGGTGGGAGACAGTGTCAAGCGGGCAGTTTGACTGGGGCGG
>Locus:intergenic697_1:459438-459366(-)
ACACAATTAAAGCCTGAAACATGCATTGTCTCAGACTTATCCAAACCATATTCATTTATAATTATAACACTAT
>Locus:intergenic748_1:495663-495729(+)
AGGTTAAGCAGTAAATGTGGAGCCGTAGCGAAAGCGAGTCTGAATAGGGCGTTTAGTATTTGGTCGT
>Locus:intergenic749_1:498260-498188(-)
TCTCGTTTCGTCAGATTCAAACGTTTTCACTTCGCCAAGCCATTTTTCTTTGTGTTTGCTTTTTATTTTGACG
>Locus:intergenic807_1:537520-537388(-)
TTAAAATGCTCATTATCAAAAATAATCAAAATGAATTTCTTTGAAAAAAATACAACTAAATTCTACAAGATGCTTTTAAAATTCAAACTTCAATTTTGGGGAGCACTAAACATTGATATACGAACTTACTGTT
>Locus:intergenic849_1:565822-565789(-)
ATAATATTGAAGGTTAGAGTCTCAATATTAATTG
>Locus:intergenic865_1:575991-575925(-)
TCAATAACAAAGTACACTTTGCTCATAGCAAAGTGTACCCGAGTAGTCTTCCTTGGGAGAACTTTAA
>Locus:intergenic1124_1:730617-730650(+)
GGCCCCAACATAAAAGCAGGCGGAAAGTCAGCTA
>Locus:intergenic1243_1:797638-797560(-)
TTTAGAATGTGGACTATACTAGATTGCATCATTGAAATGATGACTTTGATATTATTTATTGCTAGTTTAAAATGTTGTT
>Locus:intergenic1389_1:876817-876766(-)
CATGATTTGATTATACACGAATATATATTCTACCACACTTCTATATTTGAGA
>Locus:intergenic1680_1:1062400-1062451(+)
GCTGATAGATTTGTAGCAGTTGGTTTGATAAAACCATGTTCAATATTACATG
>Locus:intergenic1686_1:1067933-1067975(+)
GAGTTAAAATGTTATGTTCCTTTCAAAATTAAATTGAATGGAG
>Locus:intergenic1744_1:1091967-1092024(+)
AGCCCGATTTATCTTAATGATAAATCGGGCATTTTTTTGTTTTTTAAAATAAATTTCA
>Locus:intergenic1845_1:1169088-1169055(-)
CAAAATATGAAAAGTGTACTAAAATTCATCGCAC
>Locus:intergenic1844_1:1169133-1169190(+)
ACAAAGAAAATTTTAATTAAAATATATAGCGCACTATGTTATAATGTTTGTATATTAT
>Locus:intergenic1850_1:1172720-1172795(+)
ATAGACAGGGAAAATGATTTGTTTAGATATAAAACGTTGACAAAAGCAAAATTAAGCGTTTATCATTTATCTTTAG
>Locus:intergenic2056_1:1291044-1291113(+)
AATGGGAGTGGGCCAACTTGTATTATTTGTGGAATTTCTTATCGAAATTCTCTGCGTTGGAGCCCACCCC
>Locus:intergenic2066_1:1301326-1301380(+)
GTTCTGTTTGAGATAGAAATATTTTCTATTTACTTCTTAATACAGATATCAATAT
>Locus:intergenic2117_1:1336002-1335969(-)
AGAGATTTTCGAAAAGAAATTCTACATATTATGT
>Locus:intergenic2197_1:1404847-1404730(-)
TGGATAGATTGCGAAATTGTATTGAATCGTCATCGTTTTAAATTTTTAAATGAGAATGGAATGAGCATTACAATACACAAGCAATCAAAAGTAAATACATTCACAACACAACAGAGAC
>Locus:intergenic2204_1:1410569-1410704(+)
ACTCTATTGATTAATCAAATATGTATCTATCAAAATTCGGCTTATTTATTCACTCTGACATATCCAAATACGCAAAAAGACTATTTCTACCTTGTATCGATAGAAATAGTCTTTTTATACTTAATTGGTTTAATTT
>Locus:intergenic2249_1:1441694-1441655(-)
ATGTCATCCATTTTCTTAATTGAGCTTGAAAACAAACATT
>Locus:intergenic2259_1:1445568-1445523(-)
TTTGCTTTTAATACTTACAACCTGTACATAAATTGTAATGTTCTTC
>Locus:intergenic2304_1:1466238-1466274(+)
CTATTACTTACACTTACTAAACCAGAAACACGACCAA
>Locus:intergenic2596_1:1639154-1639187(+)
AAAACCCATTGGGCTCCCTTGATCAAAGAGTGTT
>Locus:intergenic2705_1:1704256-1704205(-)
TATGTTTATTATGCACTTATATTGAGATATATACAATTATTTTCGGTAAAAA
>Locus:intergenic2727_1:1721219-1721162(-)
TTTTATATTCTACTGATTCAGTTACGACGTGGACGGGGGACATCAGTGGTTCTTTATC
>Locus:intergenic2819_1:1776879-1776795(-)
TATTTTCATTCAGTCAACTACTGCCAATATAATATTGTAAACTATAGGACATTTATTAGTGTTTCAGGTTCTTTATCGTTAGTCA
>Locus:intergenic2939_1:1848280-1848241(-)
TATAATAATAATTTTTTAAAAGAACAATTAACTAAATATC
>Locus:intergenic3003_1:1891487-1891448(-)
TTATTAATATCGCCGTTTTTATGTAAAATGCAAACTAAGA
>Locus:intergenic3017_1:1902246-1902129(-)
TGTTGGCTTTCTAACCCGCACCACTTATCGTGGTGGGAGACAGTGTCAGGCGGGCAGTTTGACTGGGGCGGTCGCCTCCTAAAAGGTAACGGAGGCGCTCAAAGGTTCCCTCAGAATG
>Locus:intergenic3019_1:1906961-1906919(-)
AAAACTGAAGTAAAAAGCATAAGGAATTACACTTTAAATACAT
>Locus:intergenic3180_1:1987971-1988025(+)
CTATCTCAATATGTACAAAGCTTGTTATTTATTCAGCATTTTTTGCCGTTCTTCA
>Locus:intergenic3265_1:2035154-2035103(-)
CCTGCAATTGATATCCTTTTTGCCCTTCACTCGATACATATATCTCAACAAC
>Locus:intergenic3380_1:2088817-2088850(+)
GTCAAAATTTCAAGTCATAACCTTTTAATTAAGT
>Locus:intergenic3409_1:2103601-2103550(-)
ACAAGAAAATCATCACCTATAATACATACTAAACTTATCGGAAATGAGAGGT
>Locus:intergenic3440_1:2131669-2131702(+)
ATTTCTAAATTTCATAATCTAAGACTACTTTTTT
>Locus:intergenic3577_1:2204304-2204268(-)
TTATATGAGTTTTCCAGTGGTATGTTGAATAAGACGA
>Locus:intergenic3624_3:2239635-2239737(+)
TATGTCCATCCCGGTCCTCTCGTACTAAGGACAGCTCCTCTCAAATTTCCTACGCCCACGACGGATAGGGACCGAACTGTCTCACGACGTTCTGAACCCAGCT
>Locus:intergenic3624_4:2242254-2242293(+)
AGCTCCCCAAAGCATATCGTCGTTAGTAACGTCCTTCATC
>Locus:intergenic3624_1:2243083-2243128(+)
TTCGCTGCCCTTTGTATTGTCCATTGTAGCACGTGTGTAGCCCAAA
>Locus:intergenic3624_2:2243286-2243433(+)
AACCATGCACCACCTGTCACTTTGTCCCCCGAAGGGGAAGGCTCTATCTCTAGAGTTGTCAAAGGATGTCAAGATTTGGTAAGGTTCTTCGCGTTGCTTCGAATTAAACCACATGCTCCACCGCTTGTGCGGGTCCCCGTCAATTCCT
>Locus:intergenic3700_1:2283037-2283070(+)
TTTCACTTTTTAAGAGTAAAAAATAACCTGAAAC
>Locus:intergenic3796_1:2325117-2325168(+)
TATACATTTACATATTGTGGTAAAGGGGGCTCTCATTTTCTACGAATACTAA
>Locus:intergenic3874_1:2365856-2365919(+)
TACGTAAGACAATATAAAAATGATGCGAATTCATTACGCATCATTATAAATGTTAAGTATATAT
>Locus:intergenic3890_1:2375215-2375296(+)
AAAATAGCCCATAAATACAAAGTGTTATCACCTTCTATTTACGGGCTATTAGTTCTATTCGTTATTCTATTTACAGATCATT
>Locus:intergenic3899_1:2380288-2380192(-)
ACCGTAAGTCATACTGTATATTCCCAATTTATACATTATGTACTCATCTATTTAAATCTTAGTAAATGTAGTTATATAAGACTAAATCTACCATCTT
>Locus:intergenic3971_1:2420289-2420211(-)
GCTATTCATAGACCTATGAATTTAGCATCAAAAATAAAAATGCCGAGATTATTATGTGGAAATCTCGGCATTTTTATAT
>Locus:intergenic3990_1:2430116-2430182(+)
TTCTACCATTCAACAAAATTTAAATATATCGATGGTCATTTATGGTTTAATAATTTTGAAGGAGGCA
>Locus:intergenic4000_1:2437575-2437614(+)
TTTTATGTTTTCTATAAATTTAATTATTTTACTTTAACAA
>Locus:intergenic4155_1:2525539-2525506(-)
ACAATGTGTATTGAAAAACAAAATGGAAGTGATG
>Locus:intergenic4201_1:2554324-2554264(-)
GGGCATAATAGGCAATTATTCCTTGTACAATTCTCAGTAATTGCTGATTTTAACAATCAAG
>Locus:intergenic4281_1:2607888-2607837(-)
GCACAAGTTATAGTGAATTGCAAACGGATTACTTTAGTCTTTTTAAAACATG
>Locus:intergenic4292_1:2613526-2613634(+)
TATTGTAAGCTGACTTTTCGTCAGCTTCTGTGTTGGGGCCCAAAAAGCTTGTTACAAGCGCATTTTCGTTCAGTCAACTACTGCCAATATAACTTTGTAGAGCATATTA
>Locus:intergenic4334_1:2633508-2633613(+)
GTCGTCAATTACGTATATAAACACGTAATACCAGCTATCACTTTGCTGCAATATACAGTTACATATCTTACTACACGTGCTAACCTCTTACTTTGTAAACCAAATC
>Locus:intergenic4500_1:2721948-2721984(+)
GAAACATTTTTGTGTATCAGCAAATTGCGCCAATCAT
>Locus:intergenic4554_1:2771250-2771289(+)
CTATATATCAAAAGTAATACCTTCATCTTTATATTCATTA
>Locus:intergenic4559_1:2774118-2774061(-)
AGTAATAATTTATTGATAAGCGCCTATGTGATGGTAAATCATGACATAGGCGCTTTTT
>Locus:intergenic4615_1:2812799-2812766(-)
TTTGCTAGTTTTCAAAGTGACATATCGTTTAAAC
>Locus:intergenic30_1:24815-24869(+)
GCGCACAATAACAAAAATAGTAAGCGACATCCTGTGATTTTTTACACAAACATAA
>Locus:intergenic95_1:63911-63875(-)
TTTTTCATTTTCATTTATATTTATATTAGTGTTAATC
>Locus:intergenic162_1:115745-115784(+)
AGAAAAGGTGTAGAGATAATTGAAGCAGAGGTATGTAAAG
>Locus:intergenic165_1:116508-116454(-)
TATTTCACAAACATTATAGTACATGTCTCTCAGGATATAAAGAAAATTCTATACA
>Locus:intergenic347_1:256153-256090(-)
CCGGTTCAATTTGTAAACGCCGATACAATTATAATATTTTGTGCTATAATAATTACAGACAAAG
>Locus:intergenic366_1:264228-264273(+)
AGAAAATATCTTACTGCTGTTCTCTATTTATACAATACTTCGTATT
>Locus:intergenic436_1:307033-307105(+)
CATGGCAAAGCTAAACCCCGTCACCAAGTTGGCGCAACAGCGCATCATAACTTAGTGACGGGGTTTTATCATA
>Locus:intergenic535_1:365369-365294(-)
TATAGATTGTATTACCCCTTGTTTTTAATTTTATTCATAATTATTACAAATATTTTTAAATTAATCGTCATGCGTT
>Locus:intergenic684_1:448056-448137(+)
TGTACTACTTTATTTGCGGTGTGGCGGTGGTATGGTTTACCTAGTTTTACTGAGGGATGGGTAATCTTTAGGAAGCAAGCCG
>Locus:intergenic686_2:449308-449410(+)
ACGGTACCTAATCAGAAAGCCACGGCTAACTACGTGCCAGCAGCCGCGGTAATACGTAGGTGGCAAGCGTTATCCGGAATTATTGGGCGTAAAGCGCGCGTAG
>Locus:intergenic686_1:451164-451221(+)
GAGCACGTGAAATTCCGTCGGAATCTGGGAGGACCATCTCCTAAGGCTAAATACTCTC
>Locus:intergenic687_1:454153-454075(-)
AAAAAAGAGACCTCACGGTCTCAACTTGCCTGGCAACGTTCTACTCTAGCGGAACGTAAGTTGGCTACCATCGTCGCTA
>Locus:intergenic708_1:466148-466181(+)
GACGAAAACGTTGCAAATATGGTATTATGTAACT
>Locus:intergenic749_1:495801-495768(-)
TCGGTTCGGTCCTCCATTCAGTGTTACCTGAACT
>Locus:intergenic748_1:497596-497734(+)
TGTTCGCCCATTAAAGCGGTACGCGAGCTGGGTTCAGAACGTCGTGAGACAGTTCGGTCCCTATCCGTCGTGGGCGTAGGAAATTTGAGAGGAGCTGTCCTTAGTACGAGAGGACCGGGATGGACATACCTCTGGTGTA
>Locus:intergenic810_1:540354-540399(+)
AAATATCAGCAACATGTACATGTCATATATACAAGAAAGCGCTTTT
>Locus:intergenic988_1:646938-647007(+)
CGAAGTATACTTGTGTGCACAAATGGTTTTTATACAACATTTTATAAATTTATACATTTTAATAAAGAAC
>Locus:intergenic1156_1:746790-746832(+)
TTTAATAAAAGAGTCTATATTGTAATTGGAAATTATCTCTCGT
>Locus:intergenic1307_1:824049-824016(-)
TTAATATGCATTTTTAGTCATAGTTACTTTAATG
>Locus:intergenic1327_1:832793-832727(-)
TACTTAATTGTTGATAAAATTTATCTGGAATTTTCCTCGAAACAACTATTTTTACCAAATCAATTCA
>Locus:intergenic1498_1:949547-949604(+)
AAATACATTATAAACAAATTAAATGATAAAATAATAATATATATTTCTACTAAAGTTG
>Locus:intergenic1565_1:995987-995852(-)
ATGGATAACTTTTCAACTATTTTATTTGCACTAAAACTTTGTATACAATTTTCAATACTTAATTCACATCACCTGAATCAATCAAATCTAGTTACAAAAAAAGTACTATCCATAAACTTCATTGACCTGTATCTAA
>Locus:intergenic1695_1:1071146-1070999(-)
ATTTATTTAGCATCTTTACGACTGTTTAATAAAGCACGTATGATTAACACGGTTGCCACTATATCCGTTACAATTTTTATGATTGTTAATACATTCGATTTCCTTTTCACAATAGCCACCTCGCTTGTTCAAAACATAAACAACTATT
>Locus:intergenic1741_1:1090271-1090205(-)
ACAATTTTACGGCTTGAAAATCAATTTAATCATGGAAAATTTATAATATTCATTGTTTTACATTTTC
>Locus:intergenic1758_1:1103052-1103103(+)
AAGCAACCGCATCATTTAATATATGAAGAGTTATTACAACAAGGTATTACTC
>Locus:intergenic1793_1:1126825-1126765(-)
TTCTATTATTTAAATATGATATCACATTGTTCTTTATATTGTATAGCATATTTGAAATTGC
>Locus:intergenic1902_1:1206349-1206466(+)
CAATTGGCACAAGCAAAAAAGAAATCGACAGCTAAGAAAAAAACAACATCAAAAAAAAGAACAAATTCGAGGAAAAAGAAGAATGATAATCCGATACGTTATGTCATAGCTATTTTAG
>Locus:intergenic2029_1:1274991-1274955(-)
AAAAAGTTACGTTTTCAAGAGGTTTTATTTATTCTAA
>Locus:intergenic2051_1:1286364-1286280(-)
ATACTCAATTTTCCACAAAAACAAACAAGTAGTATATCTGTTCTAGCTACTAGAATGACATACTACTTGTTATTAAAATACTTAA
>Locus:intergenic2050_1:1286387-1286420(+)
ATTTCGTTATTAAACTACGAATTCTCGATTTTTT
>Locus:intergenic2059_1:1292200-1292095(-)
ATGATTTCGCCTCCTGCAAACGTACGTTCGTTTTTAAAACTATACAATAGTTATTCTTATATAAATCAGCGTAAAATGCAAGTATCAATTAACTTTCATAGCTTAA
>Locus:intergenic2214_1:1418511-1418613(+)
GCTTGTGTTTTTTATACATTTCCAACAAATTTAATCGCTGATACATTAACGCATCCGCTTACTATTTTAAAACAAGGCAGTGTCATTATATCAAGACAAGGCG
>Locus:intergenic2531_1:1599887-1599800(-)
ATAAAGATTGTTATAATTTCAAAGTTCATCCAAGATTATGGCGTTTGCATTTACCTATTAAAAACGTTATTATATCAAAGATGCGAAA
>Locus:intergenic2592_1:1636133-1636184(+)
AAATATAAAACATGTATCCGTCTAAATCTTCACTTGTATCTACATATTCCGC
>Locus:intergenic2843_1:1798589-1798538(-)
TCAAAGATTTATAAATGTTTCAGAACTGCCAATATAACATTTAGGAGCCTAG
>Locus:intergenic2957_1:1864739-1864631(-)
ACATTCGAGGGTTCGATCCCCTTCAGCCGCCCCATAATCGTTTACATTAGCGGGTGTAGTTTAATGGCAAAACCTCAGCCTTCCAAGCTGATGTTGTGGGTTCGATTCC
>Locus:intergenic3019_3:1905099-1905042(-)
ACGTTCCCGGGTCTTGTACACACCGCCCGTCACACCACGAGAGTTTGTAACACCCGAA
>Locus:intergenic3019_2:1905145-1905064(-)
GAAGCTGGAATCGCTAGTAATCGTAGATCAGCATGCTACGGTGAATACGTTCCCGGGTCTTGTACACACCGCCCGTCACACC
>Locus:intergenic3019_1:1905201-1905069(-)
AGCAAATCCCATAAAGTTGTTCTCAGTTCGGATTGTAGTCTGCAACTCGACTACATGAAGCTGGAATCGCTAGTAATCGTAGATCAGCATGCTACGGTGAATACGTTCCCGGGTCTTGTACACACCGCCCGTC
>Locus:intergenic3032_1:1914051-1914090(+)
ATCTATGGATACTGTGTCCCCACACGACAGCAAAAGTTAT
>Locus:intergenic3198_1:2001590-2001707(+)
GGTTATAAATGTATAAAAAATTTCCGTATATTCTCATTCTATTTTATTTTTTACATTAATACAATTATCTATGGCAGATTAATACTGATTTCTAATTGTAAATGTTCGCAATACTTTA
>Locus:intergenic3436_1:2127192-2127273(+)
CGTCAGTTACAGACCAGAAAGTCGCCTTCGCCACTGGTGTTCCTCCATATCTCTGCGCATTTCACCGCTACACATGGAATTC
>Locus:intergenic3485_1:2158090-2158012(-)
GACACAATGATTCATCAGTGTAGCAGTATATGTCGCAAATTTCCACAGCAATTCACTTATACATGTAACAGTGTGAAAT
>Locus:intergenic3534_1:2182310-2182376(+)
ATTCATAAATGTCTTTTTCATAATTATATCGATATTGTACATGAACAATTATTTTATAAATTTGTCT
>Locus:intergenic3625_1:2239351-2239255(-)
CATATGTCTGGTGACTATAGCAAGGAGGTCACACCTGTTCCCATGCCGAACACAGAAGTTAAGCTCCTTAGCGTCGATGGTAGTCGAACTTACGTTC
>Locus:intergenic3625_2:2240107-2240056(-)
CACTTATCGTGGTGGGAGACAGTGTCAGGCGGGCAGTTTGACTGGGGCGGTC
>Locus:intergenic3624_1:2241448-2241487(+)
CATCACTTGAGGCTAGCCCTAAAGCTATTTCGGAGAGAAC
>Locus:intergenic3734_2:2303976-2304015(+)
CATATTTTTAGATTCGCACTCAAAAAAGTAAATATAAAGA
>Locus:intergenic3734_1:2303988-2304021(+)
TTCGCACTCAAAAAAGTAAATATAAAGAAATCGG
>Locus:intergenic3870_1:2363077-2363149(+)
AAACTTACATTACATATATCAACATGTTCCGCTACAAAACATATTCAGTATATGCATAGAGGATATTTATTCT
>Locus:intergenic3887_1:2370815-2370779(-)
CGCATTTCAACGCTACTATTGATAGTTATTTTAGTTG
>Locus:intergenic3985_1:2425544-2425511(-)
ATTGTATCCTGGCTTAAGTTGGCCAAAGTGTCTT
>Locus:intergenic3996_1:2434735-2434786(+)
AAAATATACCATTTTTTCAGACTATTAACAATATCACTTTCCTATTTAATTG
>Locus:intergenic3997_1:2434914-2434824(-)
TCCATTCCTCATCGTAGTATCTTCCTTATTTTAGCACGGTCTTATGTAAAATTCATGAATAGTATAAGTTACTTCATTACATTAAGTACAA
>Locus:intergenic4111_1:2502335-2502302(-)
AGGGACCCAACAAAGAGAAATTGGATTCCCAATT
>Locus:intergenic4141_1:2517692-2517659(-)
GACATACTATTAGTATTTACTAGACAGTTTTTAC
>Locus:intergenic4195_1:2552333-2552294(-)
ATATCCTTTCAATCTGTTTTCATATTTTATATATTTTTTA
>Locus:intergenic4229_1:2575645-2575609(-)
CTAGCACCACAAACTAAATATATTTGGAGTTATTACT
>Locus:intergenic4273_1:2605063-2605012(-)
AAAATTTACATTAAAGTATCTCGATTTCGAGATAAATGCACTAAAAATATAA
>Locus:intergenic4276_1:2606080-2606131(+)
GCAAAACGACTAGTTATTTTGCATTTCAAACTTTATGCTATCAATTCATTTT
>Locus:intergenic4343_1:2638593-2638536(-)
GAAGCGGAGGTTTTTTGCATGGAAGTGATTATACAAAACATTTTTGCAATGTCACAAA
>Locus:intergenic4375_1:2659506-2659467(-)
GGGTTAAATCAATTAATGAAAATCAGTGCAATATTTTATT
>Locus:intergenic4379_1:2661611-2661569(-)
CATATTTCACATTACAGTATAAAACAGCCATATTTCAACATTA
>Locus:intergenic4417_1:2678064-2678031(-)
CTAAAATCTCGGGTTATTTATATAATCGTAAATA
>Locus:intergenic4444_1:2694245-2694326(+)
TCTCCAAAAATTGTAAATGTGTATCATCAATATGAAAGTTACATAAAACTGACATATTTCTTTAAAATATCAACGCCATTGA
>Locus:intergenic4516_1:2732439-2732478(+)
AATGAATTTTGTATTCTAAGTCAGCATTTAATTATCACAT
>Locus:intergenic4623_2:2815295-2815160(-)
GAACGAAAATGCGCTTGTAACAAGCTTTTTTCAATTCTAGTCAACCTTGCTGGGGTGGGACGACGAAATAAATTTTGCGAAAATATCATTTCTGTCCCACTCCCTAATTTGAGCTGGATATACTTTCATTTGAACC
>Locus:intergenic4623_1:2815329-2815296(-)
ATGCTCTACGAAGTTATATTGGCAGTAGTTGACT
>Locus:intergenic42_1:34243-34279(+)
TCAATATATAAGATATATCACGATAATTGCGCATATA
>Locus:intergenic60_1:42383-42422(+)
AATGATAGCTTGGTATGTACCTCCAATAGTAATTTCAATA
>Locus:intergenic129_1:93366-93315(-)
ATCATAACTCACTTAAGAACTTCGCTTATTAATTTTCTACCAATACACTCCC
>Locus:intergenic145_1:104501-104456(-)
TACTCCTCGTGTTATATAATCTCTTTATTTAATTTTACTATAAATA
>Locus:intergenic162_1:115308-115425(+)
TGCGCTTGTAATAAGCTTTTTTCAATTCTAGTCAGGGGCCCCAACACAGAGAATTTCGAAAAGAAATTCTACAGGCAATGCGAGTTGGGGCGGGGCCCCAACAAAGAGAAATTGGATT
>Locus:intergenic191_1:137255-137222(-)
TTGTTTATTGGCTATAATATAAATCTCTTAGCAT
>Locus:intergenic199_1:141604-141553(-)
AAGGGCTATGCCAAACACAGCCCTTATATCGTGAATTGTTATATCTATAGAT
>Locus:intergenic232_1:169099-169138(+)
TATTATCAGCACTTAAAAGAAAGGATAATCTTTGATGGTG
>Locus:intergenic362_1:263408-263441(+)
TTAATCATACAGTTATATACCCGATTATTATATT
>Locus:intergenic525_1:361841-361757(-)
AAACATTCACATCATCCTTTTTTGCCCTTTTTCTATACCCCAAAACACAAAAAGCCCCGTAAGCCTATGCCTACGGGGTTTGACA
>Locus:intergenic579_1:385921-385786(-)
CACTTTATTTATAGCATTTCTAATCTCAGAAATGCTATAAAGGACAACGCCCTCTTTCATAACTATATAAGTCAAGAAACCAAGACATTTCAAACATCTTTAAACCCTTCAATAGCACATTCCCTAAAACATAAAG
>Locus:intergenic617_1:405387-405330(-)
CAATTTAATTTCTTAATTAAATTTGTACTTATTATTATATTGCGTCATTTTTTTATTA
>Locus:intergenic621_1:407340-407262(-)
CCACATCCCCCAATAAAAATGATTAAAAGTAATACACTCATGTACAAAGCAATTTTTTTTATATACTCCATCATTTCAC
>Locus:intergenic687_2:449594-449525(-)
TTTCGCACATCAGCGTCAGTTACAGACCAGAAAGTCGCCTTCGCCACTGGTGTTCCTCCATATCTCTGCG
>Locus:intergenic686_1:450173-450281(+)
CTAGTAATCGTAGATCAGCATGCTACGGTGAATACGTTCCCGGGTCTTGTACACACCGCCCGTCACACCACGAGAGTTTGTAACACCCGAAGCCGGTGGAGTAACCTTT
>Locus:intergenic687_1:453454-453382(-)
ACACCAGAGGTATGTCCATCCCGGTCCTCTCGTACTAAGGACAGCTCCTCTCAAATTTCCTACGCCCACGACG
>Locus:intergenic748_2:493030-493126(+)
AATTCCAAAAAACGTAACTATAAGTTACAAACATTATTTAGTATTTATGAGCTAATCAAACATCATAATTTTTATGGAGAGTTTGATCCTGGCTCAG
>Locus:intergenic748_1:494488-494569(+)
TTCCCGGGTCTTGTACACACCGCCCGTCACACCACGAGAGTTTGTAACACCCGAAGCCGGTGGAGTAACCTTTTAGGAGCTA
>Locus:intergenic749_1:494648-494531(-)
GGAGGTGATCCAGCCGCACCTTCCGATACGGCTACCTTGTTACGACTTCACCCCAATCATTTGTCCCACCTTCGACGGCTAGCTCCTAAAAGGTTACTCCACCGGCTTCGGGTGTTAC
>Locus:intergenic748_3:494915-494990(+)
GTGTTCGAAAGAACACTCACAAGATTAATAACGCGTTTAAATCTTTTTATAAAAGAACGTAACTTCATGTTAACGT
>Locus:intergenic749_2:496122-495990(-)
AACATCCTAGTTGTCTGGGCAACGCCACATCCTTTTCCACTTAACATATATTTTGGGACCTTAGCTGGTGGTCTGGGCTGTTTCCCTTTCGAACACGGACCTTATCACCCATGTTCTGACTCCCAAGTTAAAT
>Locus:intergenic749_3:496103-496064(-)
CAACGCCACATCCTTTTCCACTTAACATATATTTTGGGAC
>Locus:intergenic871_1:579436-579376(-)
TTTATTAGTAAAAGACATCATATTCTAAGTTGCATACGCATTCGCGTTAAATTTCATTGCA
>Locus:intergenic937_1:609370-609334(-)
TACTCCTTTAAAATGAAACATCTTTATTTATTGTATT
>Locus:intergenic982_1:644109-644247(+)
CATTTTTTATTTAATGAGCCACTCAAGACTATTTATTTTTTCAATAATGAACCATTAAGTTATCAAGAGGATCTTATCAAAAATATATTTGATAACGGTATCAGGTTAATTCTTTATGATAGCGCATTCATTTATTCTG
>Locus:intergenic1007_1:659479-659413(-)
AGTTTTTTATTTTTGAAAAAAATTTTCATTTTGGTACAAAAAATTATCTCACCCTTCCCTATCATAC
>Locus:intergenic1105_1:720370-720289(-)
GTATTGATTCAGTATAGCAAAAAAGCAATTGATACAAAACAATATCATCTATTGTTGCTTTTTACACTGAATACTCTCACCT
>Locus:intergenic1349_1:844670-844628(-)
AGAGTTAAATTAGAAATGTATATCAAGACACAAGTTGTATCAG
>Locus:intergenic1407_1:890539-890473(-)
TCACTTTTAAATTTAGAAAAAGCCTTAATACAAAGATGTCATTTACGAGTAATCTTTGTATCAAGGC
>Locus:intergenic1564_1:995790-995832(+)
AAAGTACTATCTATTAAACATTTTGATGTGTACGCTATAAGTT
>Locus:intergenic1712_1:1077655-1077694(+)
AATTTCTTTAAAACTAATGATTTGTTTGATTTAAAAATGT
>Locus:intergenic1774_1:1111302-1111353(+)
GACGATTCATGTCTTATTTTTTTAAAGTATTTAAAAGTAAAATTACATGTTA
>Locus:intergenic1815_1:1145775-1145742(-)
TTTATCATGACTAAGTTGAACATGACATTGTTAG
>Locus:intergenic1919_1:1217409-1217364(-)
AATAAAATAAAAAACCTTATAGTCTCGATTTGTAGTGTATCCCATA
>Locus:intergenic2023_1:1272217-1272160(-)
TATCAAATCGTAATTATTACGATTTATATAATAACACAATCCTCACATAATTCAACAG
>Locus:intergenic2050_1:1286707-1286743(+)
ACAGAAGCTGACGAAAAGTCAGCTTACAATAATGTGC
>Locus:intergenic2079_1:1308856-1308823(-)
TCCGTTTATCTATTAATGCTATTATCGATTTTTA
>Locus:intergenic2222_1:1423797-1423848(+)
GTTCTTCATCTTTTATGGTGGGAAGGTAAAACTTCCTGCTTTTTTTATAAGT
>Locus:intergenic2580_1:1631526-1631589(+)
TTATTATGTAATGGTTCTTCCACATTAGCCACCACTATTATGTACTTAAAAATAAGAATACATA
>Locus:intergenic2719_1:1714338-1714257(-)
TATTTGTGTTACATAATCAAAACCATAAATTCTTACTCATTCAGATTTACCCAATATTTTTACTTTTATAATGTAATGCGTT
>Locus:intergenic2950_1:1858683-1858788(+)
TGGCTAGTTATTCTTTCGTCACCCGCTGAATCATTAGTGTTGTTATTTCCTTTAACTTGCACGTCTAAATCAAGAACTTTTTCCAAAGATAAAACCCCCTATTTAA
>Locus:intergenic2956_1:1865394-1865433(+)
CGCATATTCTTTCAGTCAGCGACTACCAATATAACATTGT
>Locus:intergenic2993_1:1887858-1887825(-)
AGTGTTCAAGCTTTATTTTTTGTCTATGTCAAAT
>Locus:intergenic3017_3:1901544-1901442(-)
CTTAATCAAAATAAATGTTTTGCGAAGCAAAATCACTTTTACTTACTATCTAGTTTTGAATGTATAAATTACATTCATATGTCTGGTGACTATAGCAAGGAGG
>Locus:intergenic3017_1:1902231-1902084(-)
CCGCACCACTTATCGTGGTGGGAGACAGTGTCAGGCGGGCAGTTTGACTGGGGCGGTCGCCTCCTAAAAGGTAACGGAGGCGCTCAAAGGTTCCCTCAGAATGGTTGGAAATCATTCATAGAGTGTAAAGGCATAAGGGAGCTTGACT
>Locus:intergenic3017_2:1902216-1902114(-)
TGGTGGGAGACAGTGTCAGGCGGGCAGTTTGACTGGGGCGGTCGCCTCCTAAAAGGTAACGGAGGCGCTCAAAGGTTCCCTCAGAATGGTTGGAAATCATTCA
>Locus:intergenic3016_1:1902730-1902811(+)
GGTCATTTTGCCGAGTTCCTTAACGAGAGTTCGCTCGCTCACCTTAGAATTCTCATCTTGACTACCTGTGTCGGTTTGCGGT
>Locus:intergenic3037_1:1916146-1916089(-)
AATCCAATTTCGCAAATAACTAAATTAACTTACATACTAACCATGATTTTAATGTACA
>Locus:intergenic3057_1:1924624-1924591(-)
AAGCAGGTGCGTTACATACCTGCTTTCTATTTAC
>Locus:intergenic3174_1:1984308-1984365(+)
TATATTGAGATAACTACAAGTTGTTATAAAATCAATTGCTATTTAAGCATGATGATGA
>Locus:intergenic3228_1:2018324-2018357(+)
TTGGGGCATGTTATAATTTTTATACATAAGGCAC
>Locus:intergenic3436_1:2125602-2125641(+)
GCCGCTACTAAGGGAATCGAATTTTCTTTCTCTTCCTCCG
>Locus:intergenic3476_1:2155258-2155291(+)
AACACAACGTCAACACAAAGTGTGTTTTTCAAAC
>Locus:intergenic3492_1:2163633-2163672(+)
TTCAAGTTAATTAGATCTATAAAAAATTTAGGATGGATTA
>Locus:intergenic3570_1:2201860-2201893(+)
CCTCCTTTATGGTTGATTATAAAAATACGGTTGT
>Locus:intergenic3624_1:2241503-2241581(+)
TCGATTGGAATTTCTCCGCTACCCTCAGTTCATCCGCTCACTTTTCAACGTAAGTCGGTTCGGTCCTCCATTCAGTGTT
>Locus:intergenic3625_2:2242509-2242458(-)
AACACTCACAAGATTAATAACGCGTTTAAATCTTTTTATAAAAGAAAACGTT
>Locus:intergenic3625_1:2243456-2243405(-)
ACGACCGCAAGGTTGAAACTCAAAGGAATTGACGGGGACCCGCACAAGCGGT
>Locus:intergenic3624_2:2243590-2243725(+)
TCAGCGTCAGTTACAGACCAGAAAGTCGCCTTCGCCACTGGTGTTCCTCCATATCTCTGCGCATTTCACCGCTACACATGGAATTCCACTTTCCTCTTCTGCACTCAAGTTTTCCAGTTTCCAATGACCCTCCACG
>Locus:intergenic3902_1:2383207-2383273(+)
AATTATACTATAAATTATCGATTTTGGTACATTAATATTTGCATACCATGCAATCGTTTACAGAACT
>Locus:intergenic3931_1:2399343-2399307(-)
GCAAAAGGTATACAGTTGACTGAGCAACTGCATAAGA
>Locus:intergenic4148_1:2524287-2524320(+)
AAGACCATTATCGCAATTGTTAAACAAATAGAGT
>Locus:intergenic4188_1:2548801-2548855(+)
GACAAAATACAGCTTATTTTAAAGATACTCCAAAAGTTTGAACTCGAGATTCTGA
>Locus:intergenic4194_1:2552210-2552264(+)
TTCGAACAATATTGGATAGAATTTGAAATTCTGTATAACATCTTGTCAATCTATG
>Locus:intergenic4195_2:2552501-2552450(-)
TACAGTACATTAACACAAACGAACCACGTTAATTTAAATGGAATAATAGTTT
>Locus:intergenic4195_1:2552588-2552498(-)
TCTTCCAATAATCTATGTCATTGCTATCGAAGGTGTTTCGCAATTAATATAAATCACTTCATCATCACCAATACTTCCCCAGTTTTGTACA
>Locus:intergenic4410_1:2675250-2675337(+)
TTTACATTACAGAAATTAACAATAGCGATTAAAATTTTATTTTCCAACAATAAAAACGCACAAATATTTTTATTGAGGCAGCTGTATC
>Locus:intergenic4563_1:2778732-2778660(-)
TTTCTGTCCCACTCCCATTGGCATTTACGAAGTTTAAATGTGCAATTAGAATATATGTATAACAATATTAAAC
>Locus:intergenic90_1:58789-58828(+)
ATTCATATTACTGAATTGAGGGATAGTATGCAACGTGATT
>Locus:intergenic109_1:75398-75302(-)
ATCTCTATTACGCAAGTGTGCTGTATTCTAAAGTGCACTTGTGTTTTCTATTTTTTAATAAAACCTCAGCACATAATGAACAACTTTCTATTTTCTA
>Locus:intergenic191_1:137104-137059(-)
ATAAAAATAATCTTATTTTCGAAAACATATTGCACTTTTCAAAAAT
>Locus:intergenic251_1:188548-188470(-)
TCGTATAGCATTTCCAACATTACTACACTCAAGCGTCACGCTAAAGTTCGAAATCGAATCCTTTCATTCAACAAAAGCT
>Locus:intergenic416_1:295110-295143(+)
AACAATTGGCAAAACATTGTTCAAACATCACAAT
>Locus:intergenic503_1:347576-347474(-)
ATGACTCTAATTAAATTCTATCTATCATTGCATCGCTATTCACAGCTGGTTTCACCATCAATTTCTCATCAATTTTTTATTACCATGACGTCTCCAGTCAAAT
>Locus:intergenic687_2:451091-451019(-)
TTCCAGATGATTCGTCTAATGTCGTCCTTTGTAACTCCGTATAGAGTGTCCTACAACCCCAACAAGCAAGCTT
>Locus:intergenic687_1:453853-453706(-)
TTTTTTGCCTGGCAACGTTCTACTCTAGCGGAACGTAAGTTGGCTACCATCGTCGCTAAAGACCTTAACTTCTGTGTTCGGCATGGGAACAGGTGTGACCTCCTTGCTATAGTCACCAGACATATGAATGTAGATTATACATTCAAAA
>Locus:intergenic749_1:496834-496765(-)
GTGTTTTTGATAAACAGTCGCTTGGGCCTATTCACTGCGGCTCTTCTGGGCGTTAACCCTAAAGAGCACC
>Locus:intergenic748_1:497272-497404(+)
GTGTCAGGCGGGCAGTTTGACTGGGGCGGTCGCCTCCTAAAAGGTAACGGAGGCGCTCAAAGGTTCCCTCAGAATGGTTGGAAATCATTCATAGAGTGTAAAGGCATAAGGGAGCTTGACTGCGAGACCTACA
>Locus:intergenic767_1:511131-511056(-)
TCATTTGCTATCTTCGACCGTCATAACAAATGTCTAACTCGTCTTATTGTTAAAACGAAACAATGCTTTTTAACAT
>Locus:intergenic993_1:649648-649615(-)
ATTAGCACCACATGTTTTAAATTCTTCGTTTTTA
>Locus:intergenic1153_1:745575-745524(-)
TTGCGTATTATTAAACGACAATTGAAGTACACGTTTATGGCAGTGCTTTTTA
>Locus:intergenic1197_1:772398-772362(-)
TGTAATAACTGTTACTCATTATTTTACATATTAAGTC
>Locus:intergenic1271_1:807534-807477(-)
TCAGATACTCATTATTTTTATTGTAAACAACAACTTTTTATCCTTCAATCAAACAATG
>Locus:intergenic1367_1:857469-857433(-)
ATATTGAAAACCACTAACAAATTGCATACACAATATC
>Locus:intergenic1370_1:860445-860484(+)
GGCCCCAACACAGAGGCTGGCGGAAAGTCAGCTTACAATA
>Locus:intergenic1518_1:960430-960481(+)
AAAACCTCCAAAAAATTTATTTACAAGTTAAATATAACACTAAAAATTTTTA
>Locus:intergenic1608_1:1021457-1021508(+)
GGACAATATAATAACCTAATAAAATGTTTAGGCCAACCTAAATTTATTTTAA
>Locus:intergenic1668_1:1056681-1056762(+)
ATTAAGTCATCTATAGAGATTGTGTTGTTGTTTTATCATAATTGCAATATAACAATATTAGTATCAAATTCAGACAAACTAT
>Locus:intergenic1703_2:1074324-1074291(-)
ACTGGAAATGATAATTTAATATTGTACACTTTTG
>Locus:intergenic1703_1:1074440-1074383(-)
GCATTGTCTGTTGGAATTGGTGATCCTATTTCTCTCTGTTGTGGCCCCACGAGTATTG
>Locus:intergenic1732_1:1088072-1088129(+)
ACCAGGACACGTTTAACAACACAAGAATTATTATATCTAAATGAACTTAAATTAGCAA
>Locus:intergenic1893_1:1199412-1199376(-)
ATATATTTTAATAGCGTATCAACTAAATTTATTCATA
>Locus:intergenic2081_1:1310100-1309965(-)
AGTCCAATTCACAAGATATGGCGTGCTAATTCCCATCACCCATTAGCTTTCTATTTGCTACGTTTCATATCTGCTACTATTTCTTTAGAAAATTCTAATTATTTTTATAGTTCATTATATTACATAGGTCGTTCAC
>Locus:intergenic2145_1:1349723-1349681(-)
GTGCCGTCTCAGCCTCGGTCTTCGACTGGCACTGCTCCCTCAG
>Locus:intergenic2264_1:1448445-1448526(+)
TACTGTAATGATAAAAATCAGCACTTAAAACTTTATCTTTTTAAACACTTAGTTAAATTTGTCCACGTTATCATTCCGAGTA
>Locus:intergenic2459_1:1556777-1556738(-)
TTATTAATTTTGATTTATATAAAGAAAAAGGATATGTTAC
>Locus:intergenic2609_1:1649701-1649668(-)
AATAAGTTCCCGCATTCATTTTTAAAAAATGGTA
>Locus:intergenic2791_1:1759647-1759596(-)
ATAATCAATCATAGCAGTAAGCTATGTAATATATTTTTAAAAATTGAATTTC
>Locus:intergenic2819_1:1776677-1776539(-)
ACCCCAACTTGCACATTATTGAAAGCTGACTATTGGCCAGCTTCTGTGTTGGGGCCCCGCCAACTTGCATTGTCTGTAGAATTTCTTTTCGAAATTCTCTGTGTTGGGGCCCTTACCCCAACTTGCACATTATTGAAAG
>Locus:intergenic2830_1:1791256-1791337(+)
AAAGACACCTCTAACTATTCTATTTACATAGGGACGACATTTGCCGCGTTACCACCCTATTTCACAAAAATTGTGCACTCAT
>Locus:intergenic2860_1:1808242-1808329(+)
TTAGCGATTACGCAAATGAATGATTTTTCTAAATATTTTATTCTAACTTTATCCGGAAATATTTGTTATACGTATAACTTGGAGAATG
>Locus:intergenic2922_1:1838909-1838975(+)
TCATCATTTTACATTATCAATCGATGTTTTTCTTTGCGTAATTTTATTAACTCTTTTTCATCACTTG
>Locus:intergenic2978_1:1881425-1881542(+)
ATCAATTTTGCAAAATCCAACTATACAAAGCATTCTAATCACTATATTCATACTTATAGGTGTAGTGATTCATTAGCTGATTTATTAAAACCAGTCGCCATTTTTATTTCGTTAAAAA
>Locus:intergenic2999_1:1890537-1890432(-)
TTTTTTATTATATTCATAGAAGCTGACTTTCTGCTAGTTTCAGTGTTGGGGCTGTTTCCCCAACTTACATTGTTTGTAGAAATTGAGGATCCAATTTTTCTATGTT
>Locus:intergenic3019_1:1906199-1906097(-)
ACGATGCATAGCCGACCTGAGAGGGTGATCGGCCACACTGGAACTGAGACACGGTCCAGACTCCTACGGGAGGCAGCAGTAGGGAATCTTCCGCAATGGGCGA
>Locus:intergenic3053_1:1923595-1923562(-)
AAAACCACACCACCTATTAATTTAGGAGTGTGGT
>Locus:intergenic3198_1:2001725-2001779(+)
AATGATCCATTGAGAATATATTTTTGCATTTTAGTTTTTCTCCCCTCAACTACAC
>Locus:intergenic3253_1:2032256-2032223(-)
AATATATTCAAAATAGTACTATCTAGTTTGATAT
>Locus:intergenic3339_1:2069760-2069694(-)
GTAGCTACTACTAAGACATCAATTTTAGTTGGAGAGTTAGCAAAGATCATTAAACAAAACGGTATAA
>Locus:intergenic3437_1:2127323-2127206(-)
CGTGGAGGGTCATTGGAAACTGGAAAACTTGAGTGCAGAAGAGGAAAGTGGAATTCCATGTGTAGCGGTGAAATGCGCAGAGATATGGAGGAACACCAGTGGCGAAGGCGACTTTCTG
>Locus:intergenic3436_1:2127499-2127565(+)
TCCCTAATAACAGAGTTTTACGATCCGAAGACCTTCATCACTCACGCGGCGTTGCTCCGTCAGGCTT
>Locus:intergenic3463_1:2148094-2148016(-)
TATCAAAGTACTAACGTTTTAAAGGTTAAATATTTAATTGGATTGAGATCTGTATGCGGTTATATCATTCTGTGTAAAT
>Locus:intergenic3464_1:2149981-2150020(+)
CATTATAATACTACATCTTTTTGTAAAACATTATATAAAC
>Locus:intergenic3534_1:2182259-2182394(+)
GAGTTCCACCTTTTTCAAAACATAATCGCTTTATTATATCATATTTCAAATATTCATAAATGTCTTTTTCATAATTATATCGATATTGTACATGAACAATTATTTTATAAATTTGTCTTGCATATTTATATACAGC
>Locus:intergenic3604_1:2219282-2219333(+)
ACTGCCGAACTTTCCCCCTTTCCATTAATCATTATTGTACAACGGTGTTGTT
>Locus:intergenic3625_1:2243441-2243390(-)
AAACTCAAAGGAATTGACGGGGACCCGCACAAGCGGTGGAGCATGTGGTTTA
>Locus:intergenic3649_1:2257561-2257501(-)
TTGACAATGATAATTGTTATCAATAAAATAATAAATGAAGTTATACATATTAAGGAGTGGA
>Locus:intergenic3656_1:2264190-2264226(+)
CGTATTGAATGGCTTCGCTTTCCTAGGGTGCCGTCTC
>Locus:intergenic3784_1:2318986-2319025(+)
ATCGCTTTATGTTATTTCGCTTCTTATTTTATCCTTACTT
>Locus:intergenic3843_1:2348383-2348320(-)
ATTAATAAGTTATATCATAATTATTTTAGTGCATACTTTATGGAAGGGATATCAGGGAATGGCT
>Locus:intergenic3934_2:2401223-2401304(+)
AATCCGTATCTTAAAAATACTTATCTACATTACTTTTACCCCTATTTTCTATGTAATAACGAATACTTAGCTGATTTATGTT
>Locus:intergenic3934_1:2401245-2401278(+)
ATCTACATTACTTTTACCCCTATTTTCTATGTAA
>Locus:intergenic3963_1:2415910-2415826(-)
GTTATAATGATGAAAAATCACTGTTCAATTGTAGTCTTAAATTTGAAAGTGAAAAAGAAAATATCTTCTACATTATATACTTTTT
>Locus:intergenic3980_1:2423912-2423957(+)
AATTACTATTTTTATAAAGTATCCTCAGCAATCATTGTATCGCACA
>Locus:intergenic3995_1:2432968-2432935(-)
TTTTCTAACATCTCATCTTTTTTTTATGGATCAT
>Locus:intergenic4022_1:2447916-2447955(+)
ATTTTTATAACAAGAAGTGATTTCAATCGTACTAATTTTC
>Locus:intergenic4110_1:2502016-2502055(+)
ATTAAGCCGCTTATATTATTTATTTCACTGGATGATATAC
>Locus:intergenic4155_1:2525563-2525506(-)
TTTTATAAAATTAGGATATATAATACAATGTGTATTGAAAAACAAAATGGAAGTGATG
>Locus:intergenic4190_1:2549880-2549970(+)
TTAAACTTACAGTCCTTATTTTCCACTGTTCGATGCTTCATAAACCTAATAGATAAGTCTTCAGGCAGTCTTAACTACTCTGCTATACACT
>Locus:intergenic4194_1:2552431-2552503(+)
TATTGTTCTTATAATGGCCAAACTATTATTCCATTTAAATTAACGTGGTTCGTTTGTGTTAATGTACTGTACA
>Locus:intergenic4219_1:2567218-2567110(-)
AAATTATTACAAATTAGCCCCTTCAAAACGCGAAAACATAAGGATTCTAGTTTCAAAAGGGCTGATAAGCATAAAATGAAATGTAATATTTCGATGTATAAAATTTTTA
>Locus:intergenic4476_1:2710579-2710612(+)
GTTGAGCAACATCCTTTATATCTTTTTACATCAT
>Locus:intergenic4504_1:2725736-2725778(+)
CTAGCAAAAATCAATATACTATTTTTACACTATTACAAATTTT
>Locus:intergenic4517_1:2732532-2732478(-)
GGGTTGTCTGCCGAAAGACTACTCGGCAGTCTAAAATCATTACAAGTAGTAGATA
>Locus:intergenic4530_1:2744079-2744112(+)
ATTATTCATATTTTTTATATATTTTTTGTAAATT
>Locus:intergenic4547_1:2768060-2768009(-)
AAATTGTTTATTTATATTAGACGCTTATGTAAAGAGGGCGTAACCTTAAATG
>Locus:intergenic3_1:85-25(-)
ATTGTAAACACTCATGCTTCGGACCAAACTCATGGTGATGTTATGAAATTTGATTGCTCGC
>Locus:intergenic19_1:14191-14140(-)
ACAGCACAAAAAAAGTGGCGACAGCTTCGTCACCACTTTTTAAAATATTATT
>Locus:intergenic31_1:24896-24845(-)
ATTTTATCATTTTTTGTTCTTTATCGTTTATGTTTGTGTAAAAAATCACAGG
>Locus:intergenic40_1:33489-33552(+)
GTGTACAATTTAAAGAGAAATACCCACAATGCCCACAGAGTTATCCACAAATACACAGGTTATA
>Locus:intergenic136_1:100111-100144(+)
GAGCATCTACAAGGTGTTCCACTTTTTTGTACTT
>Locus:intergenic330_1:243454-243487(+)
CAACATGTCATGATGAGAAGCAGGACTATACAAT
>Locus:intergenic686_1:452946-453003(+)
AGCTGTGTTGGCTTTCTAACCCGCACCACTTATCGTGGTGGGAGACAGTGTCAAGCGG
>Locus:intergenic686_2:453218-453356(+)
AGGCTTATCTCCCCCAAGAGTTCACATCGACGGGGAGGTTTGGCACCTCGATGTCGGCTCATCGCATCCTGGGGCTGTAGTCGGTCCCAAGGGTTGGGCTGTTCGCCCATTAAAGCGGTACGCGAGCTGGGTTCAGAAC
>Locus:intergenic687_1:454282-454174(-)
GCTCTCGCTTACTCATTTAGCTCTACTAAACTCGTTGCGCTCTTTTCTCGTTTCGTCAGATTCAAACGTTTTCACTTCGCCAAGCCATTTTTCTTTGTGTTTACTTTTT
>Locus:intergenic748_1:492271-492367(+)
GAGAGCATCTGCCTTACAAGCAGAGGGTCGGCGGTTCGAACCCGTCATTCTCCACCATTTATTCTTAGATATAGCCGGCCTAGCTCAATTGGTAGAG
>Locus:intergenic748_2:494422-494455(+)
CTGCAACTCGACTACATGAAGCTGGAATCGCTAG
>Locus:intergenic749_1:495015-494943(-)
TGTTTCCACCATTTTTATAAGTCAAACGTTAACATGAAGTTACGTTCTTTTATAAAAAGATTTAAACGCGTTA
>Locus:intergenic749_2:498281-498146(-)
ACTAAACTCGTTGCGTTCTTTTCTCGTTTCGTCAGATTCAAACGTTTTCACTTCGCCAAGCCATTTTTCTTTGTGTTTGCTTTTTATTTTGACGTTTTAGACATAAAAAAAAGAGACCTTGCGGTCTCAATGCGGC
>Locus:intergenic763_1:508110-508074(-)
GACAAATTAAATGTGAGTTACATTTGTTTGTATTTTA
>Locus:intergenic827_1:550818-550767(-)
CTTAAAGATTTTTTGTTTTATATCTGGGAATTTCTAAACAGAAAAAACCAGG
>Locus:intergenic833_1:558480-558396(-)
ACTACTATCATTATAAATATCAAAATTTGTTGTTTTATAAATAAACACATCTTCCAGTTAAAAGAAGTAATTAAATATTATGTGA
>Locus:intergenic935_1:608692-608626(-)
TATTTATATCGTCTTGTGCTCACAACCATTATACAACAATCATTTCTAAAACAACAGTCATATTACA
>Locus:intergenic953_1:623850-623793(-)
CTGCTTCTCTTTGAACGAGAGAGAAAAGCTAGAAGTTCTTATGCAGTTTTAATTAAAC
>Locus:intergenic971_1:636038-635981(-)
TCGCTTTTGAGTAAGTTTGCTCTTCGTACAAACATTATAACACCTTTAGCTACACACG
>Locus:intergenic1094_1:709966-710011(+)
ATACTTGTTAAATCAAAGTTGAAAGCTACAAATAATGAAAATTATA
>Locus:intergenic1223_1:788303-788231(-)
GTCCCCGAAATAATAAATCAAACAAATCATACTTTTGTAATTTACAAAAGCACATATAACTATATCAAATATA
>Locus:intergenic1223_2:788656-788614(-)
TGGAGACGGCGGGATTTGAACCCGCGTCCAAAGGTCCTGATAC
>Locus:intergenic1248_1:800930-800963(+)
TTACTTCTATATTTAAAAGTGTATAATGAAAGTT
>Locus:intergenic1409_1:891039-890982(-)
TTTAATGCTTTATTATCGTCAAATTTCAGTATGAAATTGGTTTTAATGCGCTTAATTT
>Locus:intergenic1697_1:1071863-1071782(-)
AGTGACGTTTACTACTATTATTATACTATCAACAAATTCAATAATACCTCAAATAAAAATAATACCATCAAATTCATCATTA
>Locus:intergenic1724_1:1083736-1083787(+)
GAAGGAGATGAAACCGTGGAAAATACAATTAATGAAAGTGAAAAGAAAAAAC
>Locus:intergenic1777_1:1113580-1113502(-)
AGAAACAAAAAACCTCATGTCTTTAATATCGACATGAGGTTTAGTATATACAATCAGCCTATTTACATAGAAGAATCGT
>Locus:intergenic1796_1:1131689-1131755(+)
AGGAATTTATTAGTATTTTCATTTACGAATTCTGATTTTAATGCAAGCGCCATACTTACTGATGAAT
>Locus:intergenic1902_1:1206409-1206475(+)
ACAAATTCGAGGAAAAAGAAGAATGATAATCCGATACGTTATGTCATAGCTATTTTAGTAGTTGTAT
>Locus:intergenic2005_1:1261213-1261174(-)
ATTCACTCTCAAATACACCTCCTAAGCAAGCGCTTTCACA
>Locus:intergenic2038_1:1279225-1279261(+)
CGAGAAGGTGTCTGCGTGCTCTATTTAATATTTTCAA
>Locus:intergenic2264_1:1448517-1448559(+)
ATTCCGAGTATATTTTGTTACATAAAAATACTCCACATGCAAT
>Locus:intergenic2383_1:1511550-1511469(-)
GATTATAAAAATAGGGTAAAATATAGATATATTGTATTAATTAAATTATTCGAGGTGTCATATGAAAAAATTCATTGGATCA
>Locus:intergenic2505_1:1585091-1585022(-)
TTTTCGAGAAATATTAGTTATTTAAATTACAGCAAAAAATTGATTAGTCTAAAATTGAATCTGCTTTTAT
>Locus:intergenic2597_1:1639225-1639093(-)
TCTGAGTTGTTCGTAAGTTTGCTTTTTAATTTGGGCCTAACACTCTTTGATCAAGGGAGCCCAATGGGTTTTCTTGCAGCGTACACGCCTTATATGAAGGACGTACAAAACAAGAAACAGGGCACCCACCTGT
>Locus:intergenic2601_1:1642386-1642353(-)
TTAAATAAAATAGTTTGCCGAGGGAGATGTCAAA
>Locus:intergenic2705_1:1703778-1703745(-)
ATAGATTGCCAAACGAAGAAGAGCTTGCTCATCT
>Locus:intergenic2732_1:1723490-1723529(+)
TCTTTAGTACGCTGTAATCCATTCCCTTTTCATCAAATTC
>Locus:intergenic2815_1:1773320-1773266(-)
GAGCAGTTTTATCAATTAGGGTGGACACTTGATTCAGCAGGTGGTGCATCTGGTG
>Locus:intergenic2818_1:1776558-1776660(+)
TGGGGTAAGGGCCCCAACACAGAGAATTTCGAAAAGAAATTCTACAGACAATGCAAGTTGGCGGGGCCCCAACACAGAAGCTGGCCAATAGTCAGCTTTCAAT
>Locus:intergenic2826_1:1788353-1788440(+)
TTAATAAAACATAACAAGAACGCTTTAGATTGTTTTGTAACAGAAAGTAATTCATACCAAAAAACACCAAGCAACCGAAACGTTACTT
>Locus:intergenic2872_1:1813733-1813772(+)
ACTGCTCCCTCAGGAGTCTCGCCATTAATACTACGTATTA
>Locus:intergenic2921_1:1834158-1834077(-)
AAAGTGATTAAGTATTTAAAACACGCCAATCTTAAACCGCTATTGACAAATATGAAGCGGAACCACCGTTGTTTTTCTTTTC
>Locus:intergenic2939_1:1848170-1848137(-)
ATAAAAACTAAAGTAAAAATGTTGGATGTGAAAG
>Locus:intergenic2940_1:1849317-1849353(+)
TCCCTTTTCAACGCAACTAAATTTCTTTTACCGTTAG
>Locus:intergenic2956_1:1863759-1863792(+)
CGCAGTTCTATAAATTACAAATGCAATAAAGGCT
>Locus:intergenic3012_1:1899505-1899652(+)
CACTTCACCACAGCCGCCATGGCAGGGGCAGTAGGAATCGAACCCACACCAAAGGTTTTGGAGACCTCTATTCTACCGTTGAACTATGCCCCTATTAAAAATAATAAATGGAGGGGGGCAGATTCGAACTGCCGAACCCGAAGGAGCG
>Locus:intergenic3017_1:1902020-1901918(-)
AGGGCCATCGCTCAACGGATAAAAGCTACCCCGGGGATAACAGGCTTATCTCCCCCAAGAGTTCACATCGACGGGGAGGTTTGGCACCTCGATGTCGGCTCAT
>Locus:intergenic3019_1:1907041-1907002(-)
TCCTTTATAAATAAACATAAAAATATTCAAACGAAGGTCT
>Locus:intergenic3155_1:1975816-1975783(-)
AACAAAGTAGTTTTTAAGCAAACATATCATCGAC
>Locus:intergenic3436_1:2124813-2124864(+)
CTGGTGGTCTGGGCTGTTTCCCTTTCGAACACGGACCTTATCACCCATGTTC
>Locus:intergenic3436_2:2126059-2126194(+)
GCTTATTTAAAACTCTTTATTCACTCGGTTTTGCTTGGTAAAATCTATATTTTACTTACTTATCTAGTTTTCAATGTACAATTTCTTTTTAGTCAAGCGCTCGCATACTGCTTTATTTTCAAAAAATCAAATGCTC
>Locus:intergenic3437_2:2126321-2126246(-)
ACATTCAAATATTTTTTGGTTAAAGTGATATTGCTTATGCGAGCGCTTGACAATCTATTCTTTTTAAAGAAAGCGG
>Locus:intergenic3437_1:2126973-2126868(-)
GAAGAACCTTACCAAATCTTGACATCCTTTGACAACTCTAGAGATAGAGCCTTCCCCTTCGGGGGACAAAGTGACAGGTGGTGCATGGTTGTCGTCAGCTCGTGTC
>Locus:intergenic3484_1:2158311-2158347(+)
CAACTTTTAGGGTGCACATTATTTGGACTTGCTAAGG
>Locus:intergenic3504_1:2167236-2167326(+)
GTATTTCTTATACATGAGTTTTACTCATGTATTCCTATTTTTAAATACACATTAGCTGTGTTTAATGATAAAGAACCACTACATCATAAAT
>Locus:intergenic3624_3:2240545-2240662(+)
TTGGGCCTATTCACTGCGGCTCTTCTGGGCGTTAACCCTAAAGAGCACCCCTTCTCCCGAAGTTACGGGGTCATTTTGCCGAGTTCCTTAACGAGAGTTCGCTCGCTCACCTTAGAAT
>Locus:intergenic3624_2:2241124-2241202(+)
AAAGGACAATCCACAGCTTCGGTAATATGTTTAGCCCCGGTACATTTTCGGCGCAGTGTCACTCGACTAGTGAGCTATT
>Locus:intergenic3624_1:2243931-2243970(+)
ACCTTCATCACTCACGCGGCGTTGCTCCGTCAGGCTTTCG
>Locus:intergenic3673_1:2270685-2270604(-)
AATTTTTTATCTAAAGTAAATTTGTTCAGCAACATGGTAGAAATAAGTCTAAAATTTAATACGAAAGTCGTCTGTAATTATT
>Locus:intergenic3849_1:2351079-2350962(-)
ATATTGTTTGAATATCACCTTAAACTATACAGCGAATTGTATAGTTTAAGGTGTATTTTTATGGATAAAATTAAGTGCATACTTAATCGAATTATCAGTTTTCTTTTAATTGTTCACA
>Locus:intergenic3965_1:2416729-2416696(-)
AGAGGAATTATATTAAAATTTGGCATTGACGTAG
>Locus:intergenic4043_1:2458833-2458788(-)
GTATGTTTCGAAATATATTTTTTTATAAATCGAATGGAACCTAATC
>Locus:intergenic4058_1:2472459-2472513(+)
GAATTCCCTGATGCCTGTAGTCATGCATATTCCTTATACATTTTCCCTTTTTGTT
>Locus:intergenic4091_1:2486987-2486948(-)
TTTCTAACAAATAAATTTGAAGAAGACGGAGGAACGCAGT
>Locus:intergenic4204_1:2555833-2555872(+)
TTAAAGGGGTCTGCCCTCAATTGCTCACCAACGAGGGCAA
>Locus:intergenic4211_1:2557634-2557583(-)
ATGTGTATTTTTCTGATAGTATTAATTTCAAACCTACTGAATAGGGTTAATA
>Locus:intergenic4343_1:2638550-2638499(-)
TTGCAATGTCACAAATTTTACATGAAAAATGAAAATTATTTAAATAAAGTAT
>Locus:intergenic15_1:10642-10561(-)
TTTGTTAAAAGTTACTATATATTTTTAAAATTGAATAAATTCGGAAAAGGCTTTTACATGGGAGGTTATATCACTATGGAAA
>Locus:intergenic17_1:12754-12646(-)
TTATTATGGAATGACGTACGTCTTTATTTTTTAGAAAATAAAAAAAGACCACATCCCTACAAGGGACGTGGTCTACGCGTTGCCACCCTATTTAACAATTTAAGTTATA
>Locus:intergenic77_1:50290-50239(-)
GTGTTTTTTCAAAAATATTCATATATTATCATTACCATATTTATTCAACAAA
>Locus:intergenic134_1:99426-99483(+)
TTGCAAAACACACCCAAAATTAATTATTATAAAAGTATATTCATAAAAGGAGGAATAT
>Locus:intergenic159_1:114026-113942(-)
ACATCCTATGTCGATTTAACCGGCTATTACCGGATATTAGAGTATCCAGTTTTACAAATGGATGAAACGAAATTCAAAACACTAA
>Locus:intergenic162_1:115526-115565(+)
CAAAAAAATGCATCTCTACATGTTAGAGTAAATATTGGTC
>Locus:intergenic199_1:141593-141557(-)
CAAACACAGCCCTTATATCGTGAATTGTTATATCTAT
>Locus:intergenic207_1:145814-145772(-)
ATTCAAAGCGAAGTTAGCAAACAGCACCGTGTACCTTACACCA
>Locus:intergenic469_1:328828-328762(-)
CACCATTTCGTTAGATGTCTAACTAAATATACTGCGACATTTTTAAATTGTCAACATGAATATCTAA
>Locus:intergenic508_1:356500-356635(+)
ATACTGTATCGCTATAACGGGCGAACCCGTAGACACCTCATATTGGCATCAACACTCCAAGGCCATTTTCAAACACGCTTTCAAAATCTTCTCTCAGCTACTAAAGACTCTCTGTATAAGCAGGGTGTGTTTTACT
>Locus:intergenic589_1:390010-389977(-)
CGTCACTTAACCTCTCTATTTCAATTTCAACTTA
>Locus:intergenic630_1:412891-413008(+)
CCATGTGAAAGACCTCCTTTGTTTGTTATGAAATCTTATTTACCAGTGAATTGTTCGATTAAGCTTTTGATAACTTTAATGATGCCAGCGATGATACCCATTAAGATTACCTCCTTTG
>Locus:intergenic649_1:424659-424626(-)
TATGTAAAATTGCATATATCGTCAATACAATTTG
>Locus:intergenic687_2:449217-449166(-)
CGTCAGGCTTTCGCCCATTGCGGAAGATTCCCTACTGCTGCCTCCCGTAGGA
>Locus:intergenic687_4:451998-451896(-)
GATCATGCTTCAACGCCCTTAGAACGCTCTCCTACCATTGTCCAAAGGACAATCCACAGCTTCGGTAATATGTTTAGCCCCGGTACATTTTCGGCGCAGTGTC
>Locus:intergenic687_3:454195-454099(-)
TTTTTCTTTGTGTTTACTTTTTATTTTGACGTTTTAGACATAAAAAAAGAGACCTCACGGTCTCAACTTGCCTGGCAACGTTCTACTCTAGCGGAAC
>Locus:intergenic687_1:454287-454254(-)
CTTCGGCTCTCGCTTACTCATTTAGCTCTACTAA
>Locus:intergenic748_2:492582-492648(+)
GGTTCGAATCCCGTCTTCTGCTCCATTATTTTGCCGGGGTGGCGGAACTGGCAGACGCACAGGACTT
>Locus:intergenic749_2:492663-492630(-)
TCACCGCAGGATTTTAAGTCCTGTGCGTCTGCCA
>Locus:intergenic748_3:493713-493752(+)
AAAGCCCACGGCTCAACCGTGGAGGGTCATTGGAAACTGG
>Locus:intergenic748_1:493981-494026(+)
GCACTCCGCCTGGGGAGTACGACCGCAAGGTTGAAACTCAAAGGAA
>Locus:intergenic749_1:498471-498432(-)
ATTTATATAAACACAAAATTAAAGTTGTACATACTTAGAC
>Locus:intergenic1104_1:720334-720391(+)
TTGTATCAATTGCTTTTTTGCTATACTGAATCAATACTGATATTTTCAGGAGAAGATT
>Locus:intergenic1302_1:823281-823332(+)
ATAGATAAGCTTTGTACTTATTTATATCAGTTCGATTTTTTGATTGGTGTAA
>Locus:intergenic1345_1:841766-841730(-)
CAAATGCTGATAATTACTAGTAACAACTGGTCATTAC
>Locus:intergenic1377_1:864809-864776(-)
TTTGCGATTCAATTCACAAGTTTGTACTTAATCA
>Locus:intergenic1696_1:1072137-1072170(+)
TTCGAAGTAAACATAATTCAACACTTACATTTTT
>Locus:intergenic1712_1:1077562-1077595(+)
AATTTGAAAGGAAGCATTTCAATTTCGAGGGTTA
>Locus:intergenic1933_1:1226701-1226614(-)
CATTGGTGTAACATTAGACATATTATTTCTTCACAACCCTTGTCTCTTTTTAAAATTTGTCTTTACAATATATTCGTTTGTAAGCTTT
>Locus:intergenic1945_1:1236757-1236703(-)
CATCTCACACCTTTAATAACAACGCTTTTATATTCGCTTTTATTATTATCATACA
>Locus:intergenic2080_1:1310182-1310233(+)
GTATATGCGTTATGTGGTGTCTTTTTATTTAGACAAAATGTAGTAGTTAATT
>Locus:intergenic2179_1:1370645-1370609(-)
ATAGTATTTTCAAGTGCAAAAAAGTACTTTTTTGTGT
>Locus:intergenic2214_1:1418487-1418523(+)
TTTTATACAGGTATTTTATTCTTAGCTTGTGTTTTTT
>Locus:intergenic2214_2:1418816-1418951(+)
AAGTGCTCCTACCAAATTTGGATTGCTCACTCGAGGGGTTTACCGCGTTCCACCTTTTATATTTCTATAAAAGCTACGTCACTGTGGCACTTTCAAATTACTCTATCCATATCGAAAGACTTAGGATATTTCATTG
>Locus:intergenic2683_1:1685548-1685476(-)
CATAAATTATATCTATTGGGACAGTTTTCGAATAGGAACTGTACTGTCACAGAATGTGATGTGCTACCTTATA
>Locus:intergenic2815_1:1773565-1773514(-)
TCAAAAACATGTAGTTTTAGACACGGTAACATTATATGTCAAGTAAGTGACT
>Locus:intergenic2819_1:1776867-1776816(-)
GTCAACTACTGCCAATATAATATTGTAAACTATAGGACATTTATTAGTGTTT
>Locus:intergenic2868_1:1812005-1812071(+)
ATAGCTAATTTTTTGCCTATATTTTTTAAAAATGACTTTAGCAAACATTGTGTCTACAAGTTAATAA
>Locus:intergenic2880_1:1817519-1817558(+)
TATCATTTATATACCGAAAATCTTTTATTTAGCTATATTC
>Locus:intergenic2956_1:1864012-1864066(+)
GATGTACATACAACGCTTAAAACATATTCACATTTGATTAAAGAATTTGAAGATA
>Locus:intergenic3017_1:1902011-1901969(-)
GCTCAACGGATAAAAGCTACCCCGGGGATAACAGGCTTATCTC
>Locus:intergenic3018_1:1905706-1905739(+)
ACGCTTTCGCACATCAGCGTCAGTTACAGACCAG
>Locus:intergenic3019_1:1905836-1905758(-)
ACTGGAAAACTTGAGTGCAGAAGAGGAAAGTGGAATTCCATGTGTAGCGGTGAAATGCGCAGAGATATGGAGGAACACC
>Locus:intergenic3019_2:1905892-1905835(-)
CGGTTTTTTAAGTCTGATGTGAAAGCCCACGGCTCAACCGTGGAGGGTCATTGGAAAC
>Locus:intergenic3180_1:1987905-1987986(+)
CCCAGGCTCAGTCTTATTTCATCATTCTTAATATCGTTAAAGACCAACTTGTATCTTAAACAAATACTATCTCAATATGTAC
>Locus:intergenic3436_1:2123903-2124041(+)
GACCGTTATAGTTACGGCCGCCGTTTACTGGGGCTTCGATTCGTAGCTTCGCAGAAGCTAACCACTCCTCTTAACCTTCCAGCACCGGGCAGGCGTCAGCCCCTATACATCACCTTACGGTTTAGCAGAGACCTGTGTT
>Locus:intergenic3436_2:2127075-2127192(+)
AATGCGTTAGCTGCAGCACTAAGGGGCGGAAACCCCCTAACACTTAGCACTCATCGTTTACGGCGTGGACTACCAGGGTATCTAATCCTGTTTGATCCCCACGCTTTCGCACATCAGC
>Locus:intergenic3504_1:2167328-2167361(+)
TTTAATGGTTCTTTATCAATTCCTTCCCCCCTCT
>Locus:intergenic3534_1:2182284-2182389(+)
TCGCTTTATTATATCATATTTCAAATATTCATAAATGTCTTTTTCATAATTATATCGATATTGTACATGAACAATTATTTTATAAATTTGTCTTGCATATTTATAT
>Locus:intergenic3579_1:2206023-2205984(-)
AATGTTATAGGAAATGCGATTAAAATCGCAGTGAACAAAG
>Locus:intergenic3605_1:2219158-2219119(-)
GCGGATGCTATCCCGGATGTGGCTCATTCGTTAGCTTATT
>Locus:intergenic3616_1:2236077-2236110(+)
CTTAATCATTTTAGTGAATTAAAAAAAGTAGTGC
>Locus:intergenic3625_1:2240450-2240405(-)
TTAGCTTCTGCGAAGCTACGAATCGAAGCCCCAGTAAACGGCGGCC
>Locus:intergenic3624_1:2241949-2242096(+)
ATTTTCGACTACAGGATTATTACCTTCTTTGATTCATCTTTCCAGATGATTCGTCTAATGTCGTCCTTTGTAACTCCGTATAGAGTGTCCTACAACCCCAACAAGCAAGCTTGTTGGTTTGGGCTCTTCCCGTTTCGCTCGCCGCTAC
>Locus:intergenic3644_1:2254107-2254176(+)
ACATCTTTAAGCACGCCTGCTAAAAATGCCACGGGCAACGTTGTTTGCTTCTGTCCATCTTGTTCGACTG
>Locus:intergenic3726_1:2299239-2299320(+)
TATATTCTACACATTCCATATTCGCCGCAAAAACGCAAAAAAACACCTCGACATAATATCGAGGTGTTTTGTATATATCGTC
>Locus:intergenic3782_1:2318332-2318434(+)
CTAACACATACTTTTATATTTTACTTTATATACTTAGTCAGTTCAACTATTTTCGAGATATTTTTTATTTCCTTCTTTATTGTAAATTCGTACCTTGAATCAT
>Locus:intergenic3902_1:2383204-2383267(+)
CGTAATTATACTATAAATTATCGATTTTGGTACATTAATATTTGCATACCATGCAATCGTTTAC
>Locus:intergenic3910_1:2386000-2386078(+)
AATATTTTATCACTGATAAACAATTATTTTAAACTTCATTCAAAAGTCTTAGTGAATAAAGAAAAAAGCGTGGTAAAAT
>Locus:intergenic3935_1:2401398-2401341(-)
TATCTTTTAGTAACAATTATACATATTACAAGCCGAGAGATAAATTGTCTATGTCAAT
>Locus:intergenic3952_1:2410324-2410384(+)
TATTTTCAAAAACTAGAAATATTGATTTGTTGCATGTATAATGTTAAAAGCGCCCTTTTAT
>Locus:intergenic4000_1:2437581-2437662(+)
GTTTTCTATAAATTTAATTATTTTACTTTAACAATTCATTACGCATTTAGCATTTCAAGGTATACACAATATTTATTACTAT
>Locus:intergenic4042_1:2458768-2458840(+)
AGGTTACCGAAAGGAGAAAGGATTAGGTTCCATTCGATTTATAAAAAAATATATTTCGAAACATACAAAAGCG
>Locus:intergenic4148_1:2524331-2524382(+)
ACAAGTACACATCATGGTCTTGATTATGTAGAATTTTATATTTTTCATCTGT
>Locus:intergenic4190_2:2549720-2549795(+)
CAGTCTCCGATACCGCTTCAGCTATGTCTACCGCCAATACATACGCACCTTATTGAGCTAAAGCGATTGCAGAAGC
>Locus:intergenic4190_1:2549774-2549864(+)
GAGCTAAAGCGATTGCAGAAGCTTGACCGATACCTGTACTTGCTCCTGTTACGACTGCTACTTTATTTTCCAAACGTTTCATTCAGTCACT
>Locus:intergenic4195_1:2552211-2552172(-)
AAGTGTAGTATCACTGGATTGGTATTAAACAATGTAAAGG
>Locus:intergenic4226_1:2574928-2575060(+)
TACAGTGAATTTACATGTAATTTTACAAATACAATAGGAGTTGCACAATGGAATATAACACTTATCTTTATAAAATTATTTTATATATTGACGCACTTAAAACAATCTACAAATAAAATTATTATTTTTAGTT
>Locus:intergenic17_1:12688-12610(-)
CGTGGTCTACGCGTTGCCACCCTATTTAACAATTTAAGTTATAAAGATACACTAAACCTAAATTGCACTTCACTAAAAT
>Locus:intergenic75_1:49454-49421(-)
ATGATTGAATTGAATCATTCTAATTTTTGTAAAG
>Locus:intergenic152_1:110185-110239(+)
TTTAAGAGTTTGATAAGATTTTGTAAATTTTTCGTTAAATTGCTCATATGCAACG
>Locus:intergenic157_1:113501-113432(-)
CTAAAGATAATACTTTCTCGCTTTAAACAAAAACAAAAACTTACCCGATTAAAATCAAGTAAGTTTTACA
>Locus:intergenic350_1:258543-258681(+)
CCCCCAACACAAAGAATTTCGAAAAGAAATTCTACAGGTAATGCAAGTTGGCGGGGCCCAACACAGAGAAATTCGAAAAGAAATTCTACAGGTAATGCAAGTTGGGGAAGGACAGAAATAAATTTTGCGAAAATATCAT
>Locus:intergenic455_1:318795-318741(-)
ATTCATTCTTTCCATGGTACTTTGAAAACAATATTGAATAGAAAAGGAATCATAG
>Locus:intergenic501_1:346154-346067(-)
AAAGTGTCGAACTTCACATTATACTTTTGTGACAAACTTCAGTTATGCTACATGATCGAGGTTTTTAAATATTTCCGAGGAAATCGTT
>Locus:intergenic516_1:360136-360175(+)
TATATATGTAGAAGAGGCGGAATCAATTGTTCGCCTCTTT
>Locus:intergenic598_1:395092-395158(+)
GGTTCAAAAATAGTTAAAAAGAGGTTAATTCATAGCGCAGTATCTCACTTATATAATGATAGTAGAT
>Locus:intergenic687_1:449187-449082(-)
CCTACTGCTGCCTCCCGTAGGAGTCTGGACCGTGTCTCAGTTCCAGTGTGGCCGATCACCCTCTCAGGTCGGCTATGCATCGTTGCCTTGGTAAGCCGTTACCTTA
>Locus:intergenic686_1:453161-453296(+)
GGTGGTTCCGCATGGAAGGGCCATCGCTCAACGGATAAAAGCTACCCCGGGGATAACAGGCTTATCTCCCCCAAGAGTTCACATCGACGGGGAGGTTTGGCACCTCGATGTCGGCTCATCGCATCCTGGGGCTGTA
>Locus:intergenic749_2:491758-491716(-)
CGAACTACTCTATATACGTATCGTCATTTTCATCTATCAGCCA
>Locus:intergenic748_2:493752-493788(+)
GAAAACTTGAGTGCAGAAGAGGAAAGTGGAATTCCAT
>Locus:intergenic748_1:495588-495627(+)
ACAAGTAGTCAGAGCCCGTTAATGGGTGATGGCGTGCCTT
>Locus:intergenic749_3:496549-496468(-)
AATACTCAGCCTTACTGCTTAGACGTGCAATCCAATCGCACGCTTCGCCTATCCTACTGCGTCCCCCCATCGATTAAAACGA
>Locus:intergenic749_4:496826-496787(-)
GATAAACAGTCGCTTGGGCCTATTCACTGCGGCTCTTCTG
>Locus:intergenic749_1:497164-497092(-)
CTATCCTGTACAAGCTGTGCCGAATTTCAATATCAGGCTACAGTAAAGCTCCACGGGGTCTTTCCGTCCTGTC
>Locus:intergenic748_3:497275-497392(+)
TCAGGCGGGCAGTTTGACTGGGGCGGTCGCCTCCTAAAAGGTAACGGAGGCGCTCAAAGGTTCCCTCAGAATGGTTGGAAATCATTCATAGAGTGTAAAGGCATAAGGGAGCTTGACT
>Locus:intergenic913_1:596682-596580(-)
ATTAATAAATATCTGTGTTTTTCGTTACCTAATTATACTATCATAAGCTTTGCCTACCGAATAGTAAAACGCTTACAACTTTTATATAAATTTGACGAAATTT
>Locus:intergenic926_1:603840-603936(+)
CGAAAATTCGCTTGTAACAAGCTTTTTTCAATTCTAGTCAACCTTGCCGGCGGGGCCCCAACAAAGAGAAATTGGATTCCCAATTTCTACAGACAAT
>Locus:intergenic952_1:624215-624293(+)
CTTCTAGCTTTTCTCTTTCGTTCAAAGAGAAGCAGCTGTTCGCAGTTTAATCAAAACCACATAAAGCTTTTAACTTTAC
>Locus:intergenic1095_1:709770-709731(-)
TACATTTCGCAGATAAAACACAGTATTATTTCATTATACA
>Locus:intergenic1101_1:716078-716045(-)
CACCCAGTAAAACAAGGAATGCTTACTAGGTGTC
>Locus:intergenic1115_1:724479-724434(-)
AAAAGAATATTAGTACACGAATTAAACAACATTTTTATAGAAACCT
>Locus:intergenic1151_1:744231-744180(-)
TTTCTTATATATCGCCTATTATTCATTTTTTCATCATATCATTTAAGGCAAC
>Locus:intergenic1359_1:854059-854002(-)
ACTTCTGAAAATAAAGCACAACAAGGAGTGTGTACGTTTTTCAGAACTATATCATTCA
>Locus:intergenic1365_1:856263-856212(-)
ATTATTGAGTTGACTATAACATGTAATTTTTTCATTCTCCAATTATCTGTTT
>Locus:intergenic1387_1:875568-875535(-)
GTTCATTCTGCTACAAGGACTTTGCACTTAATCG
>Locus:intergenic1407_1:890470-890419(-)
TTATTTTATAATCATCACTGTAAAATTAAATGCTTCATGTTGAATTTGATAA
>Locus:intergenic1696_1:1072223-1072259(+)
TTGAGTATTATTGGCAATCACTTAAGTGATTGTTATT
>Locus:intergenic1929_1:1223927-1223894(-)
CCCGTATCATTTAATAATTATATTAAATTTAACT
>Locus:intergenic1961_1:1244567-1244531(-)
ATAAACAAAAAGATATTTTTTGTTTTGTTTCTCTTTT
>Locus:intergenic1967_1:1246872-1246815(-)
TGCAAATTCAATAGTCCTACCAGAATTGAAATCAAAACATTCAAACTATTTTATCGTT
>Locus:intergenic2051_1:1286653-1286551(-)
TCTGTGTTGGGGCCCCTGACTAGAATTGAAAAAAGCTTGTTACAAGCGCATTTTCGTTCAGTCAACTACTGCCAATATAACTTCGTAGAGCATAGAATATTGA
>Locus:intergenic2074_1:1306156-1306195(+)
TACTTAAAAATTCATTTGCAAAATAACAGAACATTTGTTC
>Locus:intergenic2116_1:1336117-1336198(+)
TATGTGTTGCACCGACAAGGATTGAAAAAAGCTAGCTACAAAGTCATTTTCATTCAGTCAACTACTGTCAATATAACATTGC
>Locus:intergenic2209_1:1415143-1415077(-)
TTTAAATGGACATCGATATTGTATGAATTCGTTGTAACAAGCAAGCATTTCTATGTGAACGAACCAA
>Locus:intergenic2249_1:1441694-1441661(-)
ATGTCATCCATTTTCTTAATTGAGCTTGAAAACA
>Locus:intergenic2457_1:1556042-1555991(-)
TCGCCGAAGGTGCAAGTAATTTATTACGAAACTCTCAGGCAAAAGGATAATA
>Locus:intergenic2722_1:1718880-1719012(+)
AATTATAAAAATTGTTACTACCATATTAAACTATTTGCCCGTTTTAATTATTTAGATATATATATTTTCATACTATTTAGTTCAGGGGCCCCAACACAGAGAAATTGGACCCCTAATTTCTACAAACAATGCA
>Locus:intergenic2786_1:1757529-1757604(+)
TGTAATGTTTTGAGAAAGCCTTTTCAAATATCAATTGCATTTGTTGAAAAATGTTCACATTTCAGCAACAAATGTG
>Locus:intergenic2818_1:1776567-1776639(+)
GGCCCCAACACAGAGAATTTCGAAAAGAAATTCTACAGACAATGCAAGTTGGCGGGGCCCCAACACAGAAGCT
>Locus:intergenic2830_1:1791290-1791326(+)
CGACATTTGCCGCGTTACCACCCTATTTCACAAAAAT
>Locus:intergenic2837_1:1794920-1794869(-)
GGGATTGTTGGGATGTTTGTTAATACTTGTATAGTAGCTAAATATGTGATTA
>Locus:intergenic2856_1:1806550-1806589(+)
GCTATAACTAATGTGTACTTAAAAATAGGAATACATGAGT
>Locus:intergenic2860_1:1808242-1808302(+)
TTAGCGATTACGCAAATGAATGATTTTTCTAAATATTTTATTCTAACTTTATCCGGAAATA
>Locus:intergenic2957_1:1863695-1863650(-)
TTCAAAAGCGCAAGGTTCTCATGTTCTGCTACAGTTTGCGGTCTTT
>Locus:intergenic3013_1:1899073-1898992(-)
TTCCTTCCCGGAACGAGGTATAGGTGTAAATCCTATCTTCCGCTCCATAATTGCTTCCAAAGGGAAGTTTTTTGTTTACCAT
>Locus:intergenic3136_1:1965781-1965814(+)
TACTTTTTATTTTATTATATCACATTTAGTACCT
>Locus:intergenic3181_1:1987966-1987903(-)
TGTTTAAGATACAAGTTGGTCTTTAACGATATTAAGAATGATGAAATAAGACTGAGCCTGGGTC
>Locus:intergenic3199_1:2002072-2002021(-)
TGCGTATTTTTCTATAATCAGTTTCGTATTTATACGATTCTGGAGTTCAATA
>Locus:intergenic3436_2:2125564-2125630(+)
AAGCAAGCTTGTTGGTTTGGGCTCTTCCCGTTTCGCTCGCCGCTACTAAGGGAATCGAATTTTCTTT
>Locus:intergenic3436_1:2126053-2126200(+)
ATTCAAGCTTATTTAAAACTCTTTATTCACTCGGTTTTGCTTGGTAAAATCTATATTTTACTTACTTATCTAGTTTTCAATGTACAATTTCTTTTTAGTCAAGCGCTCGCATACTGCTTTATTTTCAAAAAATCAAATGCTCATTTAC
>Locus:intergenic3534_1:2182371-2182404(+)
TTGTCTTGCATATTTATATACAGCTATTCTAATT
>Locus:intergenic3624_1:2239566-2239701(+)
TCAGCACTTATCCCGTCCACACATAGCTACCCAGCTATGCCGTTGGCACGACAACTGGTACACCAGAGGTATGTCCATCCCGGTCCTCTCGTACTAAGGACAGCTCCTCTCAAATTTCCTACGCCCACGACGGATA
>Locus:intergenic3625_2:2239906-2239816(-)
TGGAAGGGCCATCGCTCAACGGATAAAAGCTACCCCGGGGATAACAGGCTTATCTCCCCCAAGAGTTCACATCGACGGGGAGGTTTGGCAC
>Locus:intergenic3625_1:2241925-2241874(-)
GAGTACGACGGAGCACGTGAAATTCCGTCGGAATCTGGGAGGACCATCTCCT
>Locus:intergenic3867_1:2361735-2361627(-)
GTCTGTTACAAATTTGTAATATTACTGAAAATTCTAAATGTATATTTTGTGCATAATATAGGACTTTTAATCAGAAAATGCATAAAAATTCGACACGAACGATCAAGTT
>Locus:intergenic3888_1:2371209-2371290(+)
TTTCAATATTATTCATTTATTCCATCAAAAACACCCTTTTTAATTTTTACAAAAATTAAAAAAAGTGCTCCTACACTGCTTG
>Locus:intergenic3953_1:2410394-2410337(-)
TGTAAGCGTTATAAAAGGGCGCTTTTAACATTATACATGCAACAAATCAATATTTCTA
>Locus:intergenic3962_1:2415887-2415926(+)
ACAGTGATTTTTCATCATTATAACAGACAACTAGACATAT
>Locus:intergenic4026_1:2451169-2451253(+)
TTTAACGTGATTAGGGTGTGTCTTTTTAAATTAATTTTATGTAATATAAATACTGCATTTGCAAACTGTTGCACTTTTAGGTATA
>Locus:intergenic4273_1:2605057-2605015(-)
TACATTAAAGTATCTCGATTTCGAGATAAATGCACTAAAAATA
>Locus:intergenic4318_1:2627192-2627309(+)
TGCTTAACGACTTCAATAAAATATTTCATATGTTTGATATCCACTAACATCATCCTAACTATTTCAACACGTTTATTTCATTATACACAACTTCTTAAACATTCAATAAATTTAGATT
>Locus:intergenic4328_1:2629523-2629556(+)
TCAGAATTTTTAGTATTTTCAGATATTTATTCTT
>Locus:intergenic4470_1:2708025-2708058(+)
TTTAAAGATTCGTCCGTCATTTCGACATGTTTAT
>Locus:intergenic4558_1:2774082-2774139(+)
TTACCATCACATAGGCGCTTATCAATAAATTATTACTTATTACTTTCCATTTCATCTA
>Locus:intergenic4596_1:2802929-2802962(+)
CATTACGTATGCCCTCATAAATCATCATACAAAA
>Locus:intergenic5_1:2127-2064(-)
TATAATTATATAGGTTTTAAGTTCTTAGTAATAGTAGTAGGTGCTGTGGATTGGTGGATAAGTC
>Locus:intergenic17_1:12676-12631(-)
GTTGCCACCCTATTTAACAATTTAAGTTATAAAGATACACTAAACC
>Locus:intergenic36_1:29778-29811(+)
ATTGTTATAATAATTAAGAAATTCATTGCACGTG
>Locus:intergenic71_1:47687-47570(-)
AGTACAGATTTAAAGTTATTATTATCAACATTAGAAAAACAGACTAAAATAATTTATCTGAACTTATTAATAATAAAGAACCTGCTAGATGACAGCTATTTAAAATACATAAGCTACT
>Locus:intergenic93_1:61126-61075(-)
TTTTTTGCAATTTTAGCTTTGAATATAAAAAATCACAAATTATGTATATCAA
>Locus:intergenic166_1:119189-119243(+)
AGTAAAAAATGCCACATAAACTTTAAGTCGATAATCATTATACGGTTATCGGCTT
>Locus:intergenic351_1:258620-258539(-)
TTTCGAATTTCTCTGTGTTGGGCCCCGCCAACTTGCATTACCTGTAGAATTTCTTTTCGAAATTCTTTGTGTTGGGGGCCCG
>Locus:intergenic461_1:323342-323303(-)
ATTATATTCCTTAAAATATTAAACTCATCTATTTTCAAAT
>Locus:intergenic501_1:346090-346009(-)
TTAAATATTTCCGAGGAAATCGTTAGCCTATACAATCATCAAATGATACTTATAAATAACATATATCCTCTAATCCCCGCTA
>Locus:intergenic675_1:444235-444196(-)
ATGGGTTCATATTGCATAGGACCGAAATCTTCAAACACTA
>Locus:intergenic687_2:449149-449089(-)
AGTTCCAGTGTGGCCGATCACCCTCTCAGGTCGGCTATGCATCGTTGCCTTGGTAAGCCGT
>Locus:intergenic686_3:452280-452364(+)
CGGTACTCGTTAAGGCTGAGCTGTGATGGGGAGAAGACATTGAGTCTTCGAGTCGTTGATTTCACACTGCCGAGAAAAGCCTCTA
>Locus:intergenic686_2:453275-453347(+)
CTCATCGCATCCTGGGGCTGTAGTCGGTCCCAAGGGTTGGGCTGTTCGCCCATTAAAGCGGTACGCGAGCTGG
>Locus:intergenic686_1:453291-453357(+)
GCTGTAGTCGGTCCCAAGGGTTGGGCTGTTCGCCCATTAAAGCGGTACGCGAGCTGGGTTCAGAACG
>Locus:intergenic687_1:453958-453916(-)
GTTTTCACTTCGCCAAGCCATTTTTCTTTGTGTTTACTTTTTA
>Locus:intergenic749_1:495418-495352(-)
AGAGACAACATTTTCGACTACAGGATTATTACCTTCTTTGATTCATCTTTCCAGATGATTCGTCTAA
>Locus:intergenic748_1:497686-497719(+)
GGAGCTGTCCTTAGTACGAGAGGACCGGGATGGA
>Locus:intergenic749_2:497797-497728(-)
TGCTTTCAGCACTTATCCCGTCCACACATAGCTACCCAGCTATGCCGTTGGCACGACAACTGGTACACCA
>Locus:intergenic865_1:576090-576054(-)
TTTCGTTTATCTTCAGTATATTCCCGTATACATAAGA
>Locus:intergenic915_1:597334-597301(-)
TTGTCTATTCAATTTATATATTTATATTTTCCGT
>Locus:intergenic920_1:600050-600083(+)
GTTAGCATATCGATTATGTCATTTCTTTTAACAT
>Locus:intergenic963_1:630826-630793(-)
TATTATAATAATTGTTGTAAATACTATCACTATA
>Locus:intergenic1073_1:695592-695457(-)
TTCCCTATTTCTAGGGATTCACCTCCATGTTATATGTGTCACTCATGGGTAACACGCATTCAAATTTATCACTATGACTTAAATTACAACTACATGTTATCGCCTTCCCATTTAGACACCCCCAGAAAAAAATGTT
>Locus:intergenic1135_1:736541-736439(-)
ATAATTATACTAATTCTAATACTTTCTTTTCAATTTTCGCAAATGAATTTTAAAATTGGTATAATACTATATGATATTAAAGACATGAGAAAGGATGTACTGA
>Locus:intergenic1222_1:788238-788370(+)
GATATAGTTATATGTGCTTTTGTAAATTACAAAAGTATGATTTGTTTGATTTATTATTTCGGGGACGTTCATGGATTCGACAGGGGTCCCCCGAGCTCATTAAGCGTGTCGGAGGGTTGTCTTCGTCATCAAC
>Locus:intergenic1261_1:803752-803701(-)
ATTTTAAAAATAACTATACTTTTTATTTACCTATTGAAAAATAGTGTTATCA
>Locus:intergenic1293_1:816413-816347(-)
ATCATATGCAATATATGTCTCGTTTTGTATACATATTATTGGATATCATTAGCGAGTTTTTATTTAG
>Locus:intergenic1382_1:867621-867738(+)
AAAGAGGTGTCAAAATTGAAAAAAGAAATATTGGAATGGATTATTTCAATTGCAGTCGCTTTTGTCATTTTATTTATAGTAGGTAAATTTATTGTTACGCCATATACAATTAAAGGTG
>Locus:intergenic1430_1:907467-907518(+)
TGCTACAACGAATATGTTATTATAAGTTACCAAAATATTTTAGAGAAAGAAA
>Locus:intergenic1791_1:1124851-1124746(-)
CAAAAGAAAGTAGTCCTTTCTTATGGTGAGGTGTTTATTTATTATTTAATGCGTTCATTGAAACGAAGTATCGTGTTTTTAAATAACGTATCATCATTTAAGTTAC
>Locus:intergenic2034_1:1276493-1276631(+)
TTTTATTTTAAAATAAGTTATAATGTATTTGATAAAATTGAAGAAGGGAAGATACACAAGATGTTTAATGAAAAAGATCAATTAGCTGTTGATACGCTACGTGCACTAAGTATCGACACAATCGAAAAAGCGAATTCTG
>Locus:intergenic2064_1:1298726-1298765(+)
GAACACAAGTATTTAAATTATTATACTTTCAAGTTAGACA
>Locus:intergenic2089_1:1320131-1320041(-)
ACTGTATGTTTGTGTAGTGTTTATGTCAGTAAGCTAAATTTACATTCATGTTATGTTTCATTAAACCAATTACTCACGTTTTGGTGCATAT
>Locus:intergenic2130_1:1345830-1345881(+)
ATCGCGTTAAGTATTTGTAATAAGCATATAAAAACACCTTACTTCTTGGTAA
>Locus:intergenic2250_1:1442198-1442237(+)
ATAAAGAATATTCCTCTCTTTTTAATACGTGTTACCAAAA
>Locus:intergenic2464_1:1559253-1559292(+)
CATAAATTTGAAAGTAAGTCGATTTGTTGGGCCTTACTTA
>Locus:intergenic2634_1:1662048-1662195(+)
ATTAGGAGGTTTGTAGCATTGAGTATACTAACAATTATTTTAATAGCACTATTAGTCATCCTCCTTTTTAGAGTTGGACTTTCTATTTTGCGATTTTTAATTTATGTCGGACTTGTTTTATTATGTATTTACTTAGGATATCAAGGTT
>Locus:intergenic2705_1:1704144-1704102(-)
AAATTTAATTCTATTGTAAAATTCATGGATTATTCACATCTTG
>Locus:intergenic2741_1:1727883-1727844(-)
AATCTTAAAATGTATACATCGTGTCCATCGTTGTCAACAG
>Locus:intergenic2819_1:1776594-1776537(-)
TCTTTTCGAAATTCTCTGTGTTGGGGCCCTTACCCCAACTTGCACATTATTGAAAGCT
>Locus:intergenic2869_1:1811957-1811876(-)
AATCATTTTTTACAAATGGTTGTAAGAAAAAGACATGCAGATGTTGTTAAAATTTTAATAAGAATCAAGGAGGCTATATTAT
>Locus:intergenic2917_1:1833024-1832928(-)
TTTACAAAAAGAAAAATTAGCAGTATAATTAAGACAACGAAAATAAGTATTTACTTATACACCAATCCCCTCACTATTTGCGGTAGTGAGGGGATTT
>Locus:intergenic2922_1:1838558-1838591(+)
ATATTTAATTTACAATATGCCACTACAGTGTCAA
>Locus:intergenic2952_1:1861339-1861375(+)
CGCTTACTTCATCTAAAAAAATTTAATGCTATGATTT
>Locus:intergenic3016_2:1900916-1900970(+)
ACTATAAAAATGGAGCAGAAGACGGGATTCGAACCCGCGACCCCAACCTTGGCAA
>Locus:intergenic3017_1:1901478-1901397(-)
AATTACATTCATATGTCTGGTGACTATAGCAAGGAGGTCACACCTGTTCCCATGCCGAACACAGAAGTTAAGCTCCTTAGCG
>Locus:intergenic3016_1:1903353-1903410(+)
AACATCCTAGTTGTCTGGGCAACGCCACATCCTTTTCCACTTAACATATATTTTGGGA
>Locus:intergenic3019_1:1905159-1905051(-)
CAACTCGACTACATGAAGCTGGAATCGCTAGTAATCGTAGATCAGCATGCTACGGTGAATACGTTCCCGGGTCTTGTACACACCGCCCGTCACACCACGAGAGTTTGTA
>Locus:intergenic3026_1:1910829-1910886(+)
GCGTCATTATTTTTGAGACTAGGAGCTCGGATTTTTAAAACTGGTATAGCCATTATTT
>Locus:intergenic3321_1:2065214-2065169(-)
GAGATTAGAAGCGCTAAAAAAATTAAAAAATTTACCCCTGAGGATT
>Locus:intergenic3386_1:2092007-2092058(+)
TGTCAATATAACTTTGTAGAGCCTAGGACTTTGATTTTATGTCTTGTGCTCG
>Locus:intergenic3437_1:2123377-2123299(-)
AACAGGCTTATCTCCCCCAAGAGTTCACATCGACGGGGAGGTTTGGCACCTCGATGTCGGCTCATCGCATCCTGGGGCT
>Locus:intergenic3437_2:2123655-2123622(-)
TACTACCCTAGCTGTGTTGGCTTTCTAACCCGCA
>Locus:intergenic3578_1:2206160-2206193(+)
TCAGTTTTCTATATTTTATTTATTATATCTGTCT
>Locus:intergenic3624_1:2239262-2239340(+)
AGTTCGACTACCATCGACGCTAAGGAGCTTAACTTCTGTGTTCGGCATGGGAACAGGTGTGACCTCCTTGCTATAGTCA
>Locus:intergenic3712_1:2290111-2290162(+)
AATCTAAACATAACAGCAAATCTCAAATATCTGGAACCTAATAAATCCCCTC
>Locus:intergenic3734_1:2303888-2303960(+)
TTTACTAATATAGGGGTGGTCGCGTTTGATTCAACGATAATACTTTCACTTCATTCAGTTCTAGTGAAATTGA
>Locus:intergenic3809_1:2333235-2333184(-)
ATAGTTAGCTTAGCTAACCTTTTTACAACAATAGTAATTATAAAACGGGAGC
>Locus:intergenic3986_1:2426054-2426129(+)
ACCCAAATCGTATTCTGTTATCTAACTTTTATACTACTATGTCTTAAATCATTAACATTTAGCGTCTTTACAAGCC
>Locus:intergenic4069_1:2477125-2476990(-)
GCAATTTCTATTAGCAATATGATAGAGATTGTCTTTTTTTCTTATATTATGACGTTCGTAAATACTATAAAGTTTTCTGTATCATATTTGTACAATAGTCATGTATTAGATAAAACGAAAAGTGGTAAATACCTAA
>Locus:intergenic4186_1:2548285-2548387(+)
TCGCTAACATTTCCTATTACCAATCCTGTAACGGATTTTCATCGTCAAGTTGTTGCCCATACAATACGCACCAAAAAAGCTTTGTACAATTTCGTACAAAGCT
>Locus:intergenic4194_1:2552420-2552456(+)
TATTCGATATATATTGTTCTTATAATGGCCAAACTAT
>Locus:intergenic4246_1:2588651-2588690(+)
CTTCATTACACGACATACTTGTATACAAGTATGTTAATAT
>Locus:intergenic4328_1:2629525-2629582(+)
AGAATTTTTAGTATTTTCAGATATTTATTCTTAAGTATCTTATTATTACTTCTTTTTA
>Locus:intergenic4345_1:2641150-2641114(-)
TTTAAAAGGAGGCAATATACTTTGGCAAAATTTTTAT
>Locus:intergenic4378_1:2661433-2661466(+)
TATATTTTGAATTTGAATGTCGTAGTGCAAGTTT
>Locus:intergenic4544_1:2766866-2766953(+)
TTTATTCGTCTAAATGTAATCGTTTTCATATTTTTAAAATTACTTTTTCTCGTTTATGCGTATAATCTTTTTTTATATAAATTTGGCT
>Locus:intergenic4558_1:2774356-2774389(+)
CGATTTGTATTGTCAACTTTATATAGATTTAAAA
>Locus:intergenic2_1:73-208(+)
GAGTGTTTACAATGTTCGAACACCTTATACAGTTCTTATACATACTTTATAAATTATTTCCCAAACTGTTTTGATACACTCACTAACAGATACTCTATAGAAGGAAAAGTTATCCACTTATGCACATTTATAGTTT
>Locus:intergenic96_1:65943-65979(+)
CAAATAAGCTTTATATTTAGATTATCGCTTATAATTG
>Locus:intergenic108_1:75093-75174(+)
AATAAATATTTTGCTGAAAGATTTATTCAGGAAGTAAAAGGCTTAAAACCGCAAAATCACGCTATTTCGATTAATAAAAACA
>Locus:intergenic227_1:164101-164062(-)
ATGTTGAGGGGGATCTTTATTTCACAAAGTATTAATACGT
>Locus:intergenic611_1:402244-402205(-)
AGACACTGCGCTTTCACAGTGCCTAAATTTAATGTTCGTT
>Locus:intergenic628_1:412043-412100(+)
AGTTTTGATAAAGCAGAAATTTGCATTTTATCCATAGGGCTAGGACATGTATGTGTCT
>Locus:intergenic686_1:454466-454499(+)
AGAAGTATAAGTGAAGACATTCAGAAGTATTATA
>Locus:intergenic749_2:496047-495990(-)
GGCTGTTTCCCTTTCGAACACGGACCTTATCACCCATGTTCTGACTCCCAAGTTAAAT
>Locus:intergenic748_1:496911-496983(+)
GCTTCTGCGAAGCTACGAATCGAAGCCCCAGTAAACGGCGGCCGTAACTATAACGGTCCTAAGGTAGCGAAAT
>Locus:intergenic749_1:497757-497721(-)
TATGCCGTTGGCACGACAACTGGTACACCAGAGGTAT
>Locus:intergenic748_2:498302-498383(+)
GAGCCGAAGGAGAGGAAAGAAGCAAGCGATTGTCACAAGTCAAGAAAGGTTCTTAGCGAGGATGGTAGCCAACTTACGTTCC
>Locus:intergenic902_1:592309-592348(+)
TACAAAAAGTATTGGGGATCATTTAAAACTAATGAAACGG
>Locus:intergenic1111_1:722557-722485(-)
AAAAACATATTTTTGGTATTAACAATTAAAAGTGGGTATATATATTTAATGAACCAATTTTTAGAAAGTAGGC
>Locus:intergenic1131_1:735068-734999(-)
GTAGAAATTGAAAATCAAATTTCTCTATGTTTGGAGCCCACTAGTATTGAAATGAACTTGTTACAAGTAC
>Locus:intergenic1244_1:799108-799189(+)
GTTCATCGCAAGTTAATTATTGTTTCTAAAATATTGGTATATAATTTTCAATGGCGAAGAAAACAGGGTGAAAAAGTCGGTT
>Locus:intergenic1247_1:799817-799700(-)
ATCGAGACAAAGAGGTTTATTAGTGTCTCTATATCTATGTGGAATTTGAAAAGATTATTTATAATATTTACGGGGATAAATTGTCATTTAAAAACGAGATGTATAACTTATAATTTAC
>Locus:intergenic1250_1:801398-801449(+)
TTAACAATATATAATGGTTCTAAAATAAATCGAACTGATGGAAAAGTTTTTT
>Locus:intergenic1408_1:890898-890940(+)
GTTAGAAATTTGTATAGTAACATCTCATATATTTTGACCATAT
>Locus:intergenic1440_1:912923-912968(+)
TGTTGTTGTCATTTAATCACCCATTTTCAAAAATTTACTGTTACGA
>Locus:intergenic1480_1:941008-941113(+)
TTATATCTATATATATTCTCTACTTATTTATGCCTTAACTTTGCTCAAAATGCCAATTATATACTCACAAATCATTCTAAATATCGGCTTAAAGTTACATTTTATT
>Locus:intergenic1488_1:943013-943064(+)
AATTTTTGGCACTATATTATATTTAACTTTAGCACTTGGATTATCAACAGCA
>Locus:intergenic1519_1:960791-960725(-)
AATATGCTAACTTATAATTGTTCTTCGAAACTTAAGCACTCAAATAATATATCACCATTCATATTAA
>Locus:intergenic1544_1:978156-978258(+)
TTGACTAGAATTGAAAAAAGCTTGTTACAAGCGAATTTTCGTTCAGTCAACTACTGCCATTATAACTTTGTAGAGCATAGAACATTGATTTATGTCTCAGGCT
>Locus:intergenic1623_1:1028356-1028275(-)
AACTCATCAGTCCAATTTGACAAAGAGTATATAAATAGCCAATGTTTAGCATTGCTTAATGACAGAAGTCATCTCGTACTAA
>Locus:intergenic1733_1:1087680-1087602(-)
ATTATTCCTATAGATTTTGATACTATTCAAAATTTTAGGGACTTTTCAGGGGCCCGAAATCCTATAATTATAATTATAT
>Locus:intergenic1774_1:1111251-1111284(+)
TTTCTTAAATTAACAATATCTATTCTCATAGAAT
>Locus:intergenic1788_1:1123889-1123943(+)
ATTAAAATCCAACCAATTAAGAATACGAGTAATAGGACTAATACTGGAATCACAT
>Locus:intergenic1964_1:1245760-1245793(+)
CATATTTTTGAAATATCATGGAGTGAGCCTTTTA
>Locus:intergenic2074_1:1306194-1306227(+)
TCTAAAATAGTTGAAATAGAACACGTGTTCGTAT
>Locus:intergenic2145_1:1349767-1349716(-)
CTATTTATACAATACTTCGTATTGAATGGCTTCGCTTTCCTAGGGTGCCGTC
>Locus:intergenic2214_1:1418803-1418911(+)
AATTCCGTTAAACAAGTGCTCCTACCAAATTTGGATTGCTCACTCGAGGGGTTTACCGCGTTCCACCTTTTATATTTCTATAAAAGCTACGTCACTGTGGCACTTTCAA
>Locus:intergenic2223_1:1424164-1424047(-)
AGATATGCTTTAAGATATCTATTTCGAATCGTAGGTGGATTTCTTATATCTATGATTGTGAAAATATGTTGCAAACATGTTGATATTTCACTGATTAACGTACACAGGGAATTAATAA
>Locus:intergenic2272_1:1451041-1451080(+)
TATCGACATAAATCATTGATAGTTCGCTGGCTACACGTTT
>Locus:intergenic2288_1:1459066-1459150(+)
AAAGTTTTATATCAGTACTTCCATTTATATTATTATTTAAATCACCAGAAATTACACTTAAAATCTTCTACTTATTTGCCTTCAC
>Locus:intergenic2601_1:1642766-1642715(-)
ATAACTAAAACCGTTAGTATTCTTGAAATGGTAAATGAAATAGGTAGCAATC
>Locus:intergenic2719_1:1714359-1714257(-)
TATTTTATTATCGTTTATCGCTATTTGTGTTACATAATCAAAACCATAAATTCTTACTCATTCAGATTTACCCAATATTTTTACTTTTATAATGTAATGCGTT
>Locus:intergenic2832_1:1792717-1792780(+)
CTCTCTCTTTTTTGTCAAACTATAATAAACACTATAACATTAAAATATGTTAAAATCTGTACTT
>Locus:intergenic2836_1:1795104-1795155(+)
TATATACAAAGAAAATATATCAATATTACCATTAAATTGCAACAATTCTACA
>Locus:intergenic2941_1:1849139-1849001(-)
AATTGCGTGTTATTATATAAATGTAAAAATAAGACGACATGCGCGAACATGTCGTCTAAGCAAGCCAAACGCTGGCTTCTAAAATATTTTTTTAACCATTCCAACTTGCCAAAGTTAATGCGGAATGGTTTTTTTATTT
>Locus:intergenic2957_1:1864748-1864601(-)
GTGGTTCCGACATTCGAGGGTTCGATCCCCTTCAGCCGCCCCATAATCGTTTACATTAGCGGGTGTAGTTTAATGGCAAAACCTCAGCCTTCCAAGCTGATGTTGTGGGTTCGATTCCCATCACCCGCTCCATTATTTTCTATTATTC
>Locus:intergenic3013_1:1899040-1898989(-)
TATCTTCCGCTCCATAATTGCTTCCAAAGGGAAGTTTTTTGTTTACCATTAA
>Locus:intergenic3016_1:1902917-1902953(+)
GATTTGCCTAATACTCAGCCTTACTGCTTAGACGTGC
>Locus:intergenic3160_1:1978425-1978458(+)
CTTGTTACAAGCGCATTTTCGTTCAGTCAACTAC
>Locus:intergenic3252_1:2031971-2032025(+)
AATATCAAGGTTTATAACTTTATCATTATCAATAATACCCCATATAAAATAAAAT
>Locus:intergenic3265_1:2035477-2035387(-)
TTTTTTTATGTTATAATCTTTCTAGACGTATTCAAGGGACGTCTTTTTAGATTGTATGTTATAGCTAGCTTTCGGGCTAGTTTTTTGTTAT
>Locus:intergenic3318_1:2064784-2064826(+)
TTATCTCCTTTCTGGTATAATTTTGTTATCGCTACTGCGTTAG
>Locus:intergenic3436_1:2124037-2124088(+)
GTGTTTTTGATAAACAGTCGCTTGGGCCTATTCACTGCGGCTCTTCTGGGCG
>Locus:intergenic3436_2:2124200-2124233(+)
TTTGCGGTACGGGCACCTATTTTCTATCTAGAGG
>Locus:intergenic3437_1:2128191-2128158(-)
GAGGTTCAAGTCCTCTCGGCCGCATCAAAATTCT
>Locus:intergenic3442_1:2133486-2133546(+)
TTACACTCCTACTTATTAAAAATATTTATCTTCATTTTAAGCGCTGTATCCACCATATTTA
>Locus:intergenic3484_1:2157970-2158003(+)
GTTGGGACGTTGCAATGTGTATTATGCCGTTGTG
>Locus:intergenic3510_1:2170108-2170174(+)
TGCTTCATTTTTTTGGTTGATTTTATTCGAGTATCTATTTCTTTAAGAGAAGCCACTATCTCACCAC
>Locus:intergenic3582_1:2207939-2207996(+)
AGTACTTTAACATTTTCAAAAATTTATAGCATAGAGATTATATCTCTCTTACATTTGT
>Locus:intergenic3625_1:2239863-2239785(-)
ACAGGCTTATCTCCCCCAAGAGTTCACATCGACGGGGAGGTTTGGCACCTCGATGTCGGCTCATCGCATCCTGGGGCTG
>Locus:intergenic3625_2:2240125-2240029(-)
TGGCTTTCTAACCCGCACCACTTATCGTGGTGGGAGACAGTGTCAGGCGGGCAGTTTGACTGGGGCGGTCGCCTCCTAAAAGGTAACGGAGGCGCTC
>Locus:intergenic3625_3:2242117-2241982(-)
AAAGAAAATTCGATTCCCTTAGTAGCGGCGAGCGAAACGGGAAGAGCCCAAACCAACAAGCTTGCTTGTTGGGGTTGTAGGACACTCTATACGGAGTTACAAAGGACGACATTAGACGAATCATCTGGAAAGATGA
>Locus:intergenic3624_1:2243282-2243321(+)
CGACAACCATGCACCACCTGTCACTTTGTCCCCCGAAGGG
>Locus:intergenic3782_1:2318132-2318219(+)
TTTGCCATAATTTTCCCTCCTTATTCGTCTACATTTAGTGATAGACTTCTCCACGAAAACTATCTTACACAGCGCCATGGCAAAGCGG
>Locus:intergenic3842_1:2348424-2348460(+)
AGCTATAATAATACTAATCTATCATTAATTAAATTGA
>Locus:intergenic3867_1:2361429-2361390(-)
ACAGGAGTAAATCAATATATTTGTATATGTGAGGATGTAA
>Locus:intergenic3897_1:2378642-2378576(-)
TGTTGCGCCACGATGATGTCTGAATTCATCGAATTCGCTATCAGCTATCTTTTTAACAATTTCATTA
>Locus:intergenic4071_1:2477821-2477764(-)
CAGTACAGGATAGGTATTGATTCTTCCCCGTGCGAAATCTTGATTAGTAGTTTTTTTC
>Locus:intergenic4116_1:2503284-2503359(+)
AACATACTCGAATATGCGAGCCAATCCGCTTCACTTCAAATATGCTTATTTCAATCTTTATACCCTTTCACAGCAA
>Locus:intergenic4195_1:2552486-2552453(-)
CAAACGAACCACGTTAATTTAAATGGAATAATAG
>Locus:intergenic4378_1:2661450-2661489(+)
TGTCGTAGTGCAAGTTTAAATTGTCTTTTATTTCTTTCAA
>Locus:intergenic4489_1:2717688-2717655(-)
AATATTGTAAGTATACTAGTAACATTTTTTTACT
>Locus:intergenic4558_1:2774173-2774218(+)
TTATTCTTTTCAGGGGAACATTACACTTTTATAATATGTTCAAAGA
>Locus:intergenic4563_1:2778953-2778821(-)
TATTCAAGTAAAACATTGGCGAGGCCCCAACATAAAGAATTTCGAAAAGAAATTCTACAAACAATGCAAGTTGGCGGGGCCCCAACAAAGAAGCTGGCGGAAAGTCAGCTTACAATAATGTGCAAGTTGGCGG
>Locus:intergenic109_1:75278-75140(-)
ATTAAACCTCAGCACATTCAAAGCCCCACTTTATTCTTAAAAATATTTTTTAACTCATATGTATTAAACCGCTTTCATTATAAAAAATATCTCTATATTTTATCTGTTTTTATTAATCGAAATAGCGTGATTTTGCGGT
>Locus:intergenic165_1:116520-116454(-)
TACTTTGTGAATTATTTCACAAACATTATAGTACATGTCTCTCAGGATATAAAGAAAATTCTATACA
>Locus:intergenic166_1:119247-119286(+)
TTTATTGCCAAATCTTCAGAGAGATACAAACTAGACAATC
>Locus:intergenic228_1:164633-164741(+)
CCTTCTTGCAGGTCGATTAACACTAAAGCGGTTTTATTAAAATTAATCATCTTATATCAGAGTCCTATTCGTTTAATAAAGTATTCGCTTAAACTTATACCCTGTATAC
>Locus:intergenic315_1:231238-231193(-)
ATTCAAACAATTTTTATGAAAAATATTTTCATACACAGAATATATA
>Locus:intergenic363_1:263526-263493(-)
AATCGTATACTTCAGACGTCTGTTTGTAGACAAT
>Locus:intergenic543_1:367277-367232(-)
AATTCATATTTTAAATTAATGACTCTAAAAATAGTATTGTCTTTAA
>Locus:intergenic596_1:393978-394050(+)
TCAAAAATAGTTAAAAAGAGGTTAATTCATAGCTTAGTATTACGCTTATATAATGATAGTAGATTGTTCGTAT
>Locus:intergenic630_1:413083-413140(+)
CATAACTGCGAATTTTTTATTTTAAAAGGACGGGAAATACTGCCTAACTGTACAGGTG
>Locus:intergenic687_1:449659-449542(-)
ACACTTAGCACTCATCGTTTACGGCGTGGACTACCAGGGTATCTAATCCTGTTTGATCCCCACGCTTTCGCACATCAGCGTCAGTTACAGACCAGAAAGTCGCCTTCGCCACTGGTGT
>Locus:intergenic686_1:453269-453371(+)
TGTCGGCTCATCGCATCCTGGGGCTGTAGTCGGTCCCAAGGGTTGGGCTGTTCGCCCATTAAAGCGGTACGCGAGCTGGGTTCAGAACGTCGTGAGACAGTTC
>Locus:intergenic687_2:454263-454197(-)
GCTCTACTAAACTCGTTGCGCTCTTTTCTCGTTTCGTCAGATTCAAACGTTTTCACTTCGCCAAGCC
>Locus:intergenic723_1:471058-471019(-)
TATTTACTTACGCAATTACTATTATATATAAAATGTAACT
>Locus:intergenic748_1:492895-492979(+)
ATTTTATGGGGGCTTAGCTCAGCTGGGAGAGCGCCTGCTTTGCACGCAGGAGGTCAGCGGTTCGATCCCGCTAGTCTCCACCATT
>Locus:intergenic749_1:497663-497630(-)
ACGGATAGGGACCGAACTGTCTCACGACGTTCTG
>Locus:intergenic755_1:501680-501644(-)
AATAACTCCTCCAAAGCTAAGTTTGAAGGAGATATTT
>Locus:intergenic982_1:644124-644256(+)
GAGCCACTCAAGACTATTTATTTTTTCAATAATGAACCATTAAGTTATCAAGAGGATCTTATCAAAAATATATTTGATAACGGTATCAGGTTAATTCTTTATGATAGCGCATTCATTTATTCTGTTTTATACT
>Locus:intergenic1002_1:657103-657139(+)
TTGTGCTATTTTCATATAAGGGCAAATACAGTAAATT
>Locus:intergenic1065_1:690208-690157(-)
CTTTCACTTTTCAATCATAAATTACCAAAAACAATCACAAACACTCAAATTG
>Locus:intergenic1156_1:746931-747066(+)
TTAAGCATTAAACATTACGGGAAATTAATTCATCCTCATACTTCACTTACTAATGAAAAAATTAAAAAAGAAGTAACAGGTGTCATCAAACAAAATTCAAACTATTATTGTGTTCAATGTGAAAGTACAAATCCAA
>Locus:intergenic1164_1:752838-752889(+)
CACAAATTAGGGGGTCTCTTTGACTTAGAGAACAAAGAAACTAATATTCAAG
>Locus:intergenic1173_1:756419-756365(-)
CTTTGCTTTCTCATTACATATTTTAGCAAAGTAGTCACACAAAAAGCAAACGTTT
>Locus:intergenic1262_1:804575-804632(+)
AATGGTTTAATATATTTGGTACTCATTTTAATAAAAAGAGAATACATTTTGAGCTATC
>Locus:intergenic1282_1:811551-811614(+)
GTCCCACCCCAACTTGCATTGTCTGTAGAAATTGGGAATCCAATTTCTCTTTGTTGGGGCCCAT
>Locus:intergenic1307_1:824117-824066(-)
AATTCCCGACGTTCTCGTTTAATAAACCAGTTAAAATTCATTATATATAATA
>Locus:intergenic1365_1:855977-855944(-)
AAGAAACTTTCATTTCAGACCCTTTGTATGATTT
>Locus:intergenic1366_1:857531-857603(+)
TTTGCTTGTAATCATTTAAGTAATTATGTCATTATAAATGTAAGGGTTTTCAAAATAGACAAATTTAATGAAA
>Locus:intergenic1376_1:864710-864746(+)
TTTGACGCCAGTTTGAAATGTTTGTTGAAAAATAGGT
>Locus:intergenic1457_1:922319-922214(-)
CACTATTTAAACACGTTTAATATTAAAATAAGTTATTCATATAAACTGGTGCTGTTTGATCCAATTGCAGACTTACGAGTCATTGAAAAGTCTCACAAACTATTGA
>Locus:intergenic1475_1:938663-938624(-)
GTCGCGAAAGCGGCGCGAGGGTTCGAATCCCTCCGTTTCC
>Locus:intergenic1565_1:995900-995813(-)
CTAGTTACAAAAAAAGTACTATCCATAAACTTCATTGACCTGTATCTAAGTAAGTTAGAGATATATCTAACTTATAGCGTACACATCA
>Locus:intergenic1733_1:1087752-1087635(-)
CTGAACTACACCAACACTACACCAAGATTTTTAACACTCACCATTTGCATGCGTAGAGATTTTTATTATTATATTATTCCTATAGATTTTGATACTATTCAAAATTTTAGGGACTTTT
>Locus:intergenic1739_1:1089661-1089628(-)
CATCTTTTCGTAGTGTCTTTTTTACAATTACTTT
>Locus:intergenic1876_1:1186264-1186297(+)
GTTACAATAATTGCATTTATTATTGTTTTTGGTG
>Locus:intergenic1933_1:1226763-1226616(-)
CCTAGTCTAAAAAATAATAAGCAATCTTGGTATTCTGATTTTATTTTTAAATATTGCTGCATCATTGGTGTAACATTAGACATATTATTTCTTCACAACCCTTGTCTCTTTTTAAAATTTGTCTTTACAATATATTCGTTTGTAAGCT
>Locus:intergenic1971_1:1247794-1247752(-)
TCACAAATTGGAATCTACTATTTTTGTATTTTAATTATTATAA
>Locus:intergenic2023_1:1272226-1272148(-)
CTCACTTTTTATCAAATCGTAATTATTACGATTTATATAATAACACAATCCTCACATAATTCAACAGTAAAGTTTCATT
>Locus:intergenic2064_2:1298320-1298395(+)
TGTAACGATTCATTATATAAAAATCAAATAAACCCTGAGGTTTTCAAATTAAAGCGAAAATCTCAGGGTTTTAAAT
>Locus:intergenic2064_1:1298480-1298576(+)
CCTCCATTGGTGTGCAAAGACTATACCATTGATAAGACATATTGTTGGATAGATGAATATAAATTTGTTTTAGCTTTGCACAATTTAATAGTACGTT
>Locus:intergenic2065_1:1298549-1298516(-)
AAACAAATTTATATTCATCTATCCAACAATATGT
>Locus:intergenic2153_1:1355862-1355796(-)
ACAGCAGTAAGATTATTTCCTAGTCGAAATATCTTACTGCTGTACTTTATTTTTATAATGATTCGTA
>Locus:intergenic2402_1:1522222-1522261(+)
CCAACACATGTATGCATCATCGCAAGCACTGTGTTTGACG
>Locus:intergenic2441_1:1547533-1547500(-)
AATGATTATAGGTTATATGCTGATATGAGGCTTT
>Locus:intergenic2512_2:1588021-1588102(+)
CAACGGAACTTTATAGTCAATTGCACAGTAAAACTATGCATTTATAAGTATAATATATCTGTAATTTATGGTCAATTAGTAA
>Locus:intergenic2512_1:1588075-1588156(+)
ATATCTGTAATTTATGGTCAATTAGTAAATTGTTTTTTATTTGAAACATATTTCACATCAAAATCACAAAGACTTTTAGATT
>Locus:intergenic2723_1:1719036-1719000(-)
AAACGTTGGGGCCCCACCCCAACTTGCATTGTTTGTA
>Locus:intergenic2906_1:1830279-1830333(+)
TGCATGGTCTTGAATTGTATTAAATTTCTTTTGGTTTTAATAAATCGACTAGATT
>Locus:intergenic2922_1:1839097-1839148(+)
AAGTTTAATTATTTTAATTTAAATTATTTACTAAAAGCTCTTCAGTCTCTTG
>Locus:intergenic3167_1:1981567-1981477(-)
ATAACAAACTCATTCTCAATTGTAAATAATAATAATTATAATTTAATGCCTTATTTTAGCACTCTAATTGAGAAAATGTATCATTTAGCGA
>Locus:intergenic3174_1:1984197-1984254(+)
TCAAGTGCTCACCTCCCTACTAATTTTTACTTTTATAACGCACAAAAATATCTCAACA
>Locus:intergenic3199_1:2001904-2001871(-)
AAGAAATATTATGAAACTAGGAAAAGTAGATTGT
>Locus:intergenic3217_1:2012783-2012705(-)
AATAGCTGTAATAGAATACTAAATGTGACAAACTTAGAACTAATATCAAGTGTTGATGTTTTGAATATAAAAATGCTAA
>Locus:intergenic3216_1:2012856-2012895(+)
TCTATATACTTAATCTATATTTATATATTAACCATTAGGG
>Locus:intergenic3274_1:2037769-2037820(+)
TGCTCACTTCTGCATATTACCATAATTACAACAATAAATAAAAAGTCAGTAC
>Locus:intergenic3368_1:2083353-2083434(+)
ATCAAGCACTCATTCATTCCTGCACTCGCAATATGCATTACTTATAGAAGTGGATGCACTCTCATATTATGGCAATACCATA
>Locus:intergenic3437_1:2125217-2125160(-)
TTTGATGCAAGGTTAAGCAGTAAATGTGGAGCCGTAGCGAAAGCGAGTCTGAATAGGG
>Locus:intergenic3452_1:2139772-2139823(+)
CCTAAAGGTACATCTAAAAATTTAATTAAGCAGAAAGTGCTTGAATTGCTAA
>Locus:intergenic3488_1:2162291-2162330(+)
TGGCAATGTTGCTATACTAGCCCCATCACTTCAATAACTA
>Locus:intergenic3598_1:2214787-2214868(+)
TTAACACTTCATAGAGAATATAATCAAGAACAAAAACAGTCAATAGGTGTGAATTTTTTTAAAGACGGATCTGTTGCTACTA
>Locus:intergenic3625_1:2239828-2239693(-)
GGAGGTTTGGCACCTCGATGTCGGCTCATCGCATCCTGGGGCTGTAGTCGGTCCCAAGGGTTGGGCTGTTCGCCCATTAAAGCGGTACGCGAGCTGGGTTCAGAACGTCGTGAGACAGTTCGGTCCCTATCCGTCG
>Locus:intergenic3624_1:2243826-2243877(+)
TGCTGGCACGTAGTTAGCCGTGGCTTTCTGATTAGGTACCGTCAAGATGTGC
>Locus:intergenic3783_1:2317997-2317955(-)
TTTACACAATCATCCGTGCCGTGCATAAGTATAAAGATTCACG
>Locus:intergenic3866_1:2361821-2361860(+)
TTGTGTCAAGATATTAGCAAAAAATTACAAAACGTTAACA
>Locus:intergenic4034_1:2454812-2454845(+)
CCTGATTCCTTATCAGGCACAAATCTACCCATTT
>Locus:intergenic4187_1:2548389-2548320(-)
AAAGCTTTGTACGAAATTGTACAAAGCTTTTTTGGTGCGTATTGTATGGGCAACAACTTGACGATGAAAA
>Locus:intergenic4362_1:2650341-2650374(+)
CAAATTCCTCCTCTATCATTAAACATAGCCTGGG
>Locus:intergenic4362_2:2650613-2650673(+)
ATAAAGTATAACGCCCATCAAGGTACGTATTCAAACGTGAACCTTAACAGGCGTCATTCAT
>Locus:intergenic4374_1:2659638-2659740(+)
AGCAAAATAACTGTTATTTTCATTATATTTTTACAAAAAAAGGTTCGTTTTATATTTTATGCATCTTACTGTAACAGAATCATTAAGATATGCTATTCGAATA
>Locus:intergenic19_1:14381-14315(-)
TACATATCAACGAAATCAGTATTTTATCGCTTCCTTTCCTATATTAGTGATGCTCAAACTTGTTACG
>Locus:intergenic75_1:49478-49427(-)
GCTCACCTCTATTTTCAAACAATTATGATTGAATTGAATCATTCTAATTTTT
>Locus:intergenic162_1:115411-115444(+)
AAGAGAAATTGGATTCCCAATTTCTACAGACAAT
>Locus:intergenic162_2:115673-115736(+)
AAATACAGAAGACAAGCGATATATGGAAAAATAAAAAAAGATATAGGGATTATATTACGTCAAT
>Locus:intergenic284_1:213665-213704(+)
ATACAGTCAATACAAAACATTACGTATCTTTACAACAGTA
>Locus:intergenic312_1:229357-229438(+)
TATTTGATACAACTATATGTGTCGAGTGGCCCTATTTTTAATGTAGTGAAAGTCGTTGTTGAAATTAAATTCAAATCTGGCA
>Locus:intergenic328_1:239776-239827(+)
AAAATACATTTTTATAAAAAATTATCACACTATTGTGACAACTATCTTTGGA
>Locus:intergenic405_1:290860-290809(-)
TTGAAGTTGATTATCTTATATATAAGTATACTTCACAGAATTTATAAAATTG
>Locus:intergenic469_1:328819-328702(-)
GTTAGATGTCTAACTAAATATACTGCGACATTTTTAAATTGTCAACATGAATATCTAATTTATTTTAAAAGTTCCTATAAAATCTTGCGCCATAAACATTTTGATATGCAATTTTTCG
>Locus:intergenic519_1:360470-360413(-)
CATTTGAAACTTTCTATGATATTTTTAAAAATACACTTCACAAAAGCGAACATATGTT
>Locus:intergenic555_1:372242-372140(-)
GCTTATAAGTTAATAATTGAACTTTTTAAAATATTGTCTCATACTTTAAAAATCCAGTTTCTCACTCATTACCTTCATCCATCTCGAACAAATATTCTCATAC
>Locus:intergenic687_1:448415-448361(-)
CAAAACAGAACGTTATTTTTTTACCAGAAATTAAAAATAAATTTACAAGTTTTAA
>Locus:intergenic687_5:448543-448435(-)
ACACCTTTGTCATCTGTACTGAACGCCCTTATCCTAAAAATCGAACTTAAAAAATCCCCACTTATAAATAGTACGTTTTTTAGAACAAGAAACAGATTTTTCTCTAACC
>Locus:intergenic687_3:449555-449513(-)
TTCGCCACTGGTGTTCCTCCATATCTCTGCGCATTTCACCGCT
>Locus:intergenic687_2:451555-451465(-)
CCCTCAGTTCATCCGCTCACTTTTCAACGTAAGTCGGTTCGGTCCTCCATTCAGTGTTACCTGAACTTCAACCTGACCAAGGGTAGATCAC
>Locus:intergenic686_1:452392-452443(+)
ACCGACACAGGTAGTCAAGATGAGAATTCTAAGGTGAGCGAGCGAACTCTCG
>Locus:intergenic687_4:452638-452554(-)
CAGAAGCTAACCACTCCTCTTAACCTTCCAGCACCGGGCAGGCGTCAGCCCCTATACATCACCTTACGGTTTAGCAGAGACCTGT
>Locus:intergenic749_1:493873-493801(-)
TTCGCACATCAGCGTCAGTTACAGACCAGAAAGTCGCCTTCGCCACTGGTGTTCCTCCATATCTCTGCGCATT
>Locus:intergenic749_2:495861-495726(-)
CCAGGTTCGATTGGAATTTCTCCGCTACCCTCAGTTCATCCGCTCACTTTTCAACGTAAGTCGGTTCGGTCCTCCATTCAGTGTTACCTGAACTTCAACCTGACCAAGGGTAGATCACCTGGTTTCGGGTCTACGA
>Locus:intergenic848_1:565782-565887(+)
TCCAACGCAATTAATATTGAGACTCTAACCTTCAATATTATTATAGAGAACACAAACTTAAATAGATTGGGTGACTTATTTGTGTCAGTTATTGCGATTGCGATAA
>Locus:intergenic870_1:578970-579027(+)
AAATATGTTATTGACCTAATATTTAAATTGAACATCATTAAATTAAAAGTAATGATAT
>Locus:intergenic888_1:588256-588289(+)
GTTTTGAGAAACAGAAACGATAATATAGCTGTGT
>Locus:intergenic903_1:592054-591988(-)
TTAAAACAGTTTTTTCCTTTATCAATCACAATGGGCATTTTCACTTGGTATATTCAAACATTACTAT
>Locus:intergenic935_1:608671-608590(-)
ACAACCATTATACAACAATCATTTCTAAAACAACAGTCATATTACAATTATATTACAAATAATAATTACTACTTTTATATTT
>Locus:intergenic952_1:624358-624391(+)
TTCTCTTTCGTTCAAAGAGAAGTTCTAATACCAC
>Locus:intergenic1083_1:702335-702278(-)
CTTATTTTGACCCCTATTTATTTAAATCAGACAATTATTTTCATTTTCAAATTATTCT
>Locus:intergenic1244_1:798957-799038(+)
GTTGTAGGCTGTATTTTTTGCAGTTTATCAATAAACACCCATCAACAAATTATACCGTTTTTCTACTTTGAAAGTTGGAAGT
>Locus:intergenic1249_1:801005-800930(-)
TATATAAATAACTCACATTTTTCTTCACGCTCTTTATTACTTAACTTTCATTATACACTTTTAAATATAGAAGTAA
>Locus:intergenic1325_1:831449-831413(-)
GTATACTTCATTTGTCGTTATACTAACTTTACTACTT
>Locus:intergenic1340_1:840446-840479(+)
AATATTTACTTTAATTTTGAAAAGATCAAAGTGC
>Locus:intergenic1374_1:861741-861774(+)
TACTACAAAAACCTGCTTGTGAAAACGCTTTACA
>Locus:intergenic1890_1:1198594-1198690(+)
TTAAGTGTCTACTTTATAGGGAGCATATTTGATACTAGCTTTTGGTTTTTTATTAGAATAGATTACCTATTAAAAGTTACGTTATATGGACATGATT
>Locus:intergenic2053_1:1289958-1289907(-)
GACCTATTATATCATAAAGTTTATAGAAGTATTTTTGAGCACTATCAAAGTG
>Locus:intergenic2222_1:1423771-1423810(+)
TATGGTGTAGCCGAGGATTTTTTTAGGTTCTTCATCTTTT
>Locus:intergenic2265_1:1448589-1448523(-)
ATATTTAATAGTCAACTCCACATGTTTATGATTGCATGTGGAGTATTTTTATGTAACAAAATATACT
>Locus:intergenic2518_1:1592512-1592593(+)
TTTAACGTAATATGTCATACTATCCAAATAAAAAGCCAAAGCCAATGTTCTATTGACTTTGACTTTTCAGATCATGACAACA
>Locus:intergenic2634_1:1662213-1662252(+)
TTTTTTCAAATAAATAGTGGATTTTTACCGCACTTTCAAT
>Locus:intergenic2682_1:1685533-1685584(+)
ATAGATATAATTTATGGTTTATATCTATTTCGGCATCTTTACCTTTCACTTG
>Locus:intergenic2789_1:1759147-1759108(-)
TTTCCAATAATGACTGAGAAAATCGAAATGTCAGTCTCGA
>Locus:intergenic2814_1:1773376-1773436(+)
GAGCCATATATTCTAATTTATAACACCATACTGGTACAAATATTATGTCCAGATAATTATT
>Locus:intergenic2819_1:1776728-1776590(-)
AAAGAAAACGTATTTCTTTATCTTTTCGAAATTCTCTGTGTTGGGGCCCTTACCCCAACTTGCACATTATTGAAAGCTGACTATTGGCCAGCTTCTGTGTTGGGGCCCCGCCAACTTGCATTGTCTGTAGAATTTCTTT
>Locus:intergenic2923_1:1838714-1838582(-)
ATTAGATTAATTATTATCTGCATAACAAATGACCATATACATCAACTAGAGACAGACTATTTAATCATTTACAATGTCCTATTCGTTTTAGACCATGTTCAAATGAATAGTGTTTATAAAATGTTGACACTGT
>Locus:intergenic2956_1:1865379-1865433(+)
AAAAGCTTGTTACACCGCATATTCTTTCAGTCAGCGACTACCAATATAACATTGT
>Locus:intergenic3016_1:1903909-1903954(+)
ATTTCACTCCCCTTCCGGGGTGCTTTTCACCTTTCCCTCACGGTAC
>Locus:intergenic3050_1:1923165-1923207(+)
ATTATTATCCTAACAGAAATTGCGTTAAAGCGATATAATCTTA
>Locus:intergenic3065_1:1930141-1930105(-)
GGGCGTGCTTCTGGTTTGGTAAATGTAAATAACAGTT
>Locus:intergenic3264_1:2035368-2035470(+)
GATGCATGTGTAACACATCATAACAAAAAACTAGCCCGAAAGCTAGCTATAACATACAATCTAAAAAGACGTCCCTTGAATACGTCTAGAAAGATTATAACAT
>Locus:intergenic3437_1:2123284-2123137(-)
GGGTTGGGCTGTTCGCCCATTAAAGCGGTACGCGAGCTGGGTTCAGAACGTCGTGAGACAGTTCGGTCCCTATCCGTCGTGGGCGTAGGAAATTTGAGAGGAGCTGTCCTTAGTACGAGAGGACCGGGATGGACATACCTCTGGTGTA
>Locus:intergenic3436_1:2127356-2127392(+)
AAACCGCCTACGCGCGCTTTACGCCCAATAATTCCGG
>Locus:intergenic3440_1:2131695-2131746(+)
ACTTTTTTTATTCTAATAGCAACCCACCTATTTAAAACGACAATTAGATATC
>Locus:intergenic3462_1:2148104-2148161(+)
AATCAATTATTGAAAACAAAAAAGAGCTCAAGACATTACATCTTTAAGCTCTTAATCT
>Locus:intergenic3534_1:2182280-2182367(+)
ATAATCGCTTTATTATATCATATTTCAAATATTCATAAATGTCTTTTTCATAATTATATCGATATTGTACATGAACAATTATTTTATA
>Locus:intergenic3579_1:2206539-2206461(-)
TTGAATATAATACAGTGCATTAACAGAAGAAATATGATTGTGTTAATGACATTGATGAAAATAAAGCACATCAACATAA
>Locus:intergenic3599_1:2215006-2214970(-)
TATTTGAATCATCTATATTTAATTGGACAAACTCTAT
>Locus:intergenic3624_1:2240699-2240816(+)
GCACCTATTTTCTATCTAGAGGCTTTTCTCGGCAGTGTGAAATCAACGACTCGAAGACACAATGTCTTCTCCCCATCACAGCTCAGCCTTAACGAGTACCGGATTTGCCTAATACTCA
>Locus:intergenic3731_1:2300382-2300337(-)
ATTATTAACGGTATTGTTTTATATCCACCCCACGATAAGCCCCGGA
>Locus:intergenic3782_1:2317989-2318028(+)
TTGTGTAAACTGATTTCTCAGTTGGTAACGGAATTGGTCC
>Locus:intergenic3848_1:2350900-2350969(+)
ACACAATATAAATTATTTATTCCTAGTTTAACACTCGACTTTAAAAATAAAAAGGAACGTGCTGTGAACA
>Locus:intergenic4023_1:2447908-2447830(-)
AGCCCTGTTACAAAATATTCGCTACAAATTATTCAAATCAACAACAATAACCATCAACTAAGAAATTTTAAACAATCTA
>Locus:intergenic4022_1:2448332-2448404(+)
AACTATAATAGGTATACTATCCATGATTTTAAAAATTTCCATGTTTTACATTTAAATGATAGATTTCAATATA
>Locus:intergenic4165_1:2533854-2533821(-)
ATTTTAAATTGTGACTTTTTCGGAATATTAAATT
>Locus:intergenic4190_1:2549726-2549861(+)
CCGATACCGCTTCAGCTATGTCTACCGCCAATACATACGCACCTTATTGAGCTAAAGCGATTGCAGAAGCTTGACCGATACCTGTACTTGCTCCTGTTACGACTGCTACTTTATTTTCCAAACGTTTCATTCAGTC
>Locus:intergenic4219_1:2567369-2567330(-)
ATATTTGTAACTAAATTTAAAATAGTTATTTTTGTAATTC
>Locus:intergenic4263_1:2599726-2599693(-)
GAGAGGAGGGATTTGTTATATTCACTAGTTTCCT
>Locus:intergenic4323_1:2628692-2628659(-)
AGCAAAAAATTATTGAGATTTAGAACAAGGTTTA
>Locus:intergenic4411_1:2675180-2675147(-)
TTTATTGATACAATAATTTTGAATATAATCATAA
>Locus:intergenic4449_1:2696658-2696625(-)
CAAAGTGTAGTGTCGAGGACTTTGGTATTTAACC
>Locus:intergenic4547_1:2768057-2768018(-)
TTGTTTATTTATATTAGACGCTTATGTAAAGAGGGCGTAA
>Locus:intergenic58_1:42086-42152(+)
GTCAGTGTTGTGTTTATATGTCGTGAATTTTTAGCTCTAAATAGTATAAGATTGAAAAAGTTGTTAC
>Locus:intergenic167_1:119462-119426(-)
AATTGGTATTATATATATAGTATTTACATATTACATA
>Locus:intergenic250_1:188469-188508(+)
GAGCTTTTGTTGAATGAAAGGATTCGATTTCGAACTTTAG
>Locus:intergenic267_1:199578-199446(-)
ATGAAAGCCTGTCATCACTTTAGTCTACATCGACGTCCATCTTTAAAGTGCATTCTGAAATATTATATTCAGAAACCTTTAAAGTATGTCGTGTCTATGACCATTGTGACAACAGGCTTTTTTTATTATCATA
>Locus:intergenic308_1:227840-227873(+)
AATATAAATAAAATGGCAAATTTGATAATTGTAT
>Locus:intergenic330_1:243499-243544(+)
TTTGATTTTTCATGCATAAGGCGATTCAATCAAAAGCAATCACCTT
>Locus:intergenic451_1:316620-316587(-)
ACTCAATTTATCATCATGATAAACAGTTATTCGA
>Locus:intergenic665_1:433273-433186(-)
TCTAAAAAATTTATCTGTTCAATATATAAAATAGAAGATATTCATCTAAAAAATAGAACATTTATCAATAATATTGCTATAATAGTTA
>Locus:intergenic668_1:439980-440019(+)
ATTGTAGCGAGGAGTTATTGCTACATATGTCGTTATGGCT
>Locus:intergenic686_2:450023-450125(+)
TCAAATCATCATGCCCCTTATGATTTGGGCTACACACGTGCTACAATGGACAATACAAAGGGCAGCGAAACCGCGAGGTCAAGCAAATCCCATAAAGTTGTTC
>Locus:intergenic687_1:450278-450197(-)
GGTTACTCCACCGGCTTCGGGTGTTACAAACTCTCGTGGTGTGACGGGCGGTGTGTACAAGACCCGGGAACGTATTCACCGT
>Locus:intergenic686_1:453315-453348(+)
GCTGTTCGCCCATTAAAGCGGTACGCGAGCTGGG
>Locus:intergenic748_1:494350-494485(+)
GACAATACAAAGGGCAGCGAAACCGCGAGGTCAAGCAAATCCCATAAAGTTGTTCTCAGTTCGGATTGTAGTCTGCAACTCGACTACATGAAGCTGGAATCGCTAGTAATCGTAGATCAGCATGCTACGGTGAATA
>Locus:intergenic889_1:588372-588300(-)
TTAATAACTCTGTATTTCGGATTTTTATTGATAATTTCGGTTTCACAAAGCAATAATTATCACTTCCTATTAA
>Locus:intergenic931_1:606063-606012(-)
GCATTCTCTTTTCTTTCATCGATAATTACATTCATTATAGCAATCACATACT
>Locus:intergenic953_1:623762-623705(-)
AGATGCGTTAGAAGTTCTTCTAATACAATTTATACAACGCCATTCCCTACACACTCTT
>Locus:intergenic1040_1:675812-675857(+)
TTTCTTTTACATGTAAAACTACAATATTTTATTGAGCTATTTAATT
>Locus:intergenic1074_1:696947-697013(+)
ATATTAATATATAAACCAACTAAGAATGATTTAATTCATTTTTGGTTGGTTATTTTTTTGACTAAAA
>Locus:intergenic1384_1:868325-868361(+)
AATCACTTTGTGTTAAAATATGTGTCAAAGGAAGTGA
>Locus:intergenic1437_1:911314-911281(-)
CAATCTGTTCATAATGTAAGCGAATACAATAGTA
>Locus:intergenic1484_1:942053-942131(+)
TTCGAGGCATGCTTCATTATAGTGGTAATATTTTTTAACAGCAAGCGGTTATTATTGAGATTAGGTTTTAGTCAGTTTT
>Locus:intergenic1485_1:942223-942154(-)
GCCATAGGCACCACCCCCCTTTACTCAGATAGCCACCATCAATTCAACTTGCTCAAAAATATTATACCAT
>Locus:intergenic1499_1:949657-949606(-)
AGCATGAACACAACTAGTTTAACGATATTCCTATTCACACATTTACCTCCAA
>Locus:intergenic1585_1:1007560-1007479(-)
TTGGAAATCAATTTTAAACAATTACATTACACATCTTCATTACTAAGTATATCTGTTGACAGTTACGTCATTTATAATATAA
>Locus:intergenic1663_1:1050737-1050704(-)
AAAATAAAAATATTAATCATTAATAAGATGAAAA
>Locus:intergenic1715_1:1078559-1078508(-)
CTTTTTGAAATTCTCTATGTTGGGGCCCCGCCTATAATTGAAAAATGCTTGT
>Locus:intergenic1830_1:1159339-1159375(+)
GTGCATCCCGAAAGTTATACTAAAGAATATAACTTTA
>Locus:intergenic1891_1:1198902-1198863(-)
TTTATCTTTAAGTTCAATTGTTATTTGCATTTTTTAGTGT
>Locus:intergenic1918_1:1217378-1217435(+)
CAAATCGAGACTATAAGGTTTTTTATTTTATTTATTATTACATTATCAATAGTTTTAT
>Locus:intergenic2005_1:1261182-1261140(-)
GCTTTCACAAATATCATTATACATTTTAAAATTAATGAATTCA
>Locus:intergenic2056_1:1291041-1291143(+)
CAGAATGGGAGTGGGCCAACTTGTATTATTTGTGGAATTTCTTATCGAAATTCTCTGCGTTGGAGCCCACCCCAACCTGCTCATTATTGTAAGCTGAATTTCC
>Locus:intergenic2108_1:1332414-1332447(+)
ATTATTAACCTCATTTTTAGAAACTGTAAATGTT
>Locus:intergenic2116_1:1336056-1336107(+)
TCTATATTGGGACTTATTCCGCAACTTGTATTGTTTGTAGAAATTAGGAATC
>Locus:intergenic2144_1:1349619-1349658(+)
ATTTTTTTAAAGTATTTCAAAGTAAAATTACACGTTAATA
>Locus:intergenic2181_1:1371905-1371809(-)
TATTCAAATCATGTGTTAACCTCTTTTTTAAAATTTTTTAGCATTAAAGTTATAGATTTGGGTAAACAATTACCAATTGGAAACATATATCACGTTA
>Locus:intergenic2476_1:1567939-1567990(+)
TTTATCTTCTATAATTTAAAAAATGAGATTTATGCATACATCGGACCAAATG
>Locus:intergenic2565_1:1619679-1619613(-)
ATTAAACAACTTGTGCTTCTCAATGATACAATGAAAAGGTATTCAATACTGGTTTATTGCAATACAA
>Locus:intergenic2588_1:1635580-1635619(+)
CCCTTCAACTTTACACTGTGTAAGTGTTTATTTGATGGGG
>Locus:intergenic2950_1:1858558-1858642(+)
CGTTTTTTAGCACTTAATATATTTAAAAAGACAAATAGAGCCCTTTCAGGCTCTATTTGCTGTATCCTTAACAACAGAAGCTGTT
>Locus:intergenic2956_1:1863984-1864023(+)
TTACATTTCAAAACGATTAGGTCATGCAGATGTACATACA
>Locus:intergenic3008_1:1895699-1895771(+)
TACTATCAATATCTTATTGACAGTAACGCCTATATTTATCATATATTAAAACTTATTCTTGTCATCAAGCTAT
>Locus:intergenic3013_1:1899017-1898927(-)
CCAAAGGGAAGTTTTTTGTTTACCATTAAGCCGGTGTGGCGGAATTGGCAGACGCGCGGGACTCAAAATCCCGTTCCACTTGTGGAGTGTC
>Locus:intergenic3017_1:1901319-1901238(-)
GGAGAGCATCTGCCTTACAAGCAGAGGGTCGGCGGTTCGAACCCGTCATTCTCCACCATTTATTCTTACATATTGCCGGCCT
>Locus:intergenic3155_1:1975831-1975756(-)
TCAAAAATATGTTGTAACAAAGTAGTTTTTAAGCAAACATATCATCGACATCAACGAAGATACATAGCGCATTTGG
>Locus:intergenic3198_1:2001751-2001856(+)
CATTTTAGTTTTTCTCCCCTCAACTACACTATCCAACTTTTTATTACAATTAGGACAATCAATAGCTTTAGTAATACCAGAATTTATTCACTTTACTTCTCCTATT
>Locus:intergenic3436_2:2124040-2124175(+)
TTTTTGATAAACAGTCGCTTGGGCCTATTCACTGCGGCTCTTCTGGGCGTTAACCCTAAAGAGCACCCCTTCTCCCGAAGTTACGGGGTCATTTTGCCGAGTTCCTTAACGAGAGTTCGCTCGCTCACCTTAGAAT
>Locus:intergenic3436_1:2127493-2127601(+)
TGTTCTTCCCTAATAACAGAGTTTTACGATCCGAAGACCTTCATCACTCACGCGGCGTTGCTCCGTCAGGCTTTCGCCCATTGCGGAAGATTCCCTACTGCTGCCTCCC
>Locus:intergenic3515_1:2172869-2172833(-)
CGCATAAATTCAGTAGGTCCTAACCTCGTCGTTTTTT
>Locus:intergenic3604_1:2219002-2219080(+)
GTTATTTTTACAACTATACAAATTGCTCACACTGTACTTTCCATATTAATATTTTTTATATTCAATTTCTGGCGATCTT
>Locus:intergenic3625_3:2239649-2239589(-)
ACCGGGATGGACATACCTCTGGTGTACCAGTTGTCGTGCCAACGGCATAGCTGGGTAGCTA
>Locus:intergenic3625_2:2240382-2240325(-)
AGCGAAATTCCTTGTCGGGTAAGTTCCGACCCGCACGAAAGGCGTAACGATTTGGGCA
>Locus:intergenic3625_1:2243177-2243030(-)
AACCGGAGGAAGGTGGGGATGACGTCAAATCCCATCATGCCCCTTATGATTTGGGCTACACACGTGCTACAATGGACAATACAAAGGGCAGCGAAACCGCGAGGTCAAGCAAATCCCATAAAGTTGTTCTCAGTTCGGATTGTAGTCT
>Locus:intergenic3624_1:2243289-2243427(+)
CATGCACCACCTGTCACTTTGTCCCCCGAAGGGGAAGGCTCTATCTCTAGAGTTGTCAAAGGATGTCAAGATTTGGTAAGGTTCTTCGCGTTGCTTCGAATTAAACCACATGCTCCACCGCTTGTGCGGGTCCCCGTCA
>Locus:intergenic3630_1:2247641-2247695(+)
GTAGGGCCTAATAATTTATTTTATGTCTCAGACTCATACAATGGTTATTTAACTT
>Locus:intergenic3973_1:2421624-2421573(-)
AAAAGAGCATATTTAAATTTAGTTTCTGTTCGTGATAGTTATAAACTAATCA
>Locus:intergenic4043_1:2458765-2458708(-)
ACTAATTCGCTTTGCAAAGGTATAACTTTTAATATAGTTATTGATTTAGAGAATAAAT
>Locus:intergenic4174_1:2538208-2538262(+)
GCACATGAATCGCCATGCTCAATATACCTTTTAAAATTTAAATATTCATTAACTT
>Locus:intergenic4195_1:2552564-2552447(-)
TATCGAAGGTGTTTCGCAATTAATATAAATCACTTCATCATCACCAATACTTCCCCAGTTTTGTACAGTACATTAACACAAACGAACCACGTTAATTTAAATGGAATAATAGTTTGGC
>Locus:intergenic4201_1:2554275-2554242(-)
TTAACAATCAAGTTAATGAAGGCGACGATGTTAG
>Locus:intergenic4204_1:2555841-2555874(+)
GTCTGCCCTCAATTGCTCACCAACGAGGGCAAGT
>Locus:intergenic4211_1:2557914-2557881(-)
CGGGATCTATGTCAAATCGGACTAATGAATTCAA
>Locus:intergenic4230_1:2576720-2576753(+)
TATATTATTTCAATACCCTACTATATATCACAAC
>Locus:intergenic4292_1:2613541-2613604(+)
TTTCGTCAGCTTCTGTGTTGGGGCCCAAAAAGCTTGTTACAAGCGCATTTTCGTTCAGTCAACT
>Locus:intergenic4381_1:2663132-2663051(-)
GAATTTAAGCTAGTGGCAGCTTATAACTTAAGGCTCTTTATTATTTGCATACAGATGTATATACATAAATGGAAGGATGATA
>Locus:intergenic4439_1:2691006-2690889(-)
TTTACAAATCTGAATTTTATTAGTATATTGGATAGTATTCATAGAGGCATGACGGTATTTGAGCAGGATTTTAAATCGGATTTTATAATCGATTTAAGAGAGGCCACTTTGCTTGCAC
>Locus:intergenic4547_1:2768134-2768092(-)
TCCTTATCTGAATTTTTCGAATCAAGAACGCAAATTATAAGCA
>Locus:intergenic4596_1:2803042-2803093(+)
GTCTGTCACTGTTACTGCACACATACCTCAGTCTCACCTCATCATGACACAA
>Locus:intergenic4604_1:2807097-2807136(+)
GTAGGTAGCGCCCCTTTTTTATGCTTCATAAACACAACAA
>Locus:intergenic272_1:205634-205673(+)
GCTTATCAACAATCATTTTTTATAAACAAATATATACTCC
>Locus:intergenic317_1:232508-232442(-)
CAATACAAAAACCCTAAGGACGCTTATATCAGGCGCCTTAGGGTTAACTGTATCTATTTAATTAAGT
>Locus:intergenic319_1:232736-232691(-)
CAATCGTCACACCGATGTACACACTTTGAACACATATTTTCAAAAT
>Locus:intergenic329_1:239484-239448(-)
TATTTCGATAGTATCTATAGACCAGACGGCATTCGCA
>Locus:intergenic347_1:256166-256133(-)
AATTATAATTGTACCGGTTCAATTTGTAAACGCC
>Locus:intergenic538_1:366550-366601(+)
ACGATAGCTACATTGAATAAAATTGATATTCAATTACTACTTTTAAAAATAT
>Locus:intergenic543_1:367349-367253(-)
TTTCATATCTACCATAACACTTTGACTACTAATTCGATATCAATCTTAATATTCTATTCTAAAAAAAGAATTAATTCATATTTTAAATTAATGACTC
>Locus:intergenic687_1:448943-448841(-)
CACGTGTTACTCACCCGTCCGCCGCTAACATCAGAGAAGCAAGCTTCTCGTCCGTTCGCTCGACTTGCATGTATTAGGCACGCCGCCAGCGTTCATCCTGAGC
>Locus:intergenic686_1:453120-453153(+)
CCTACAAGTCGAGCAGGGTCGAAAGACGGACTTA
>Locus:intergenic687_2:453545-453437(-)
CATCTTGAGGGGGGCTTCATGCTTAGATGCTTTCAGCACTTATCCCGTCCACACATAGCTACCCAGCTATGCCGTTGGCACGACAACTGGTACACCAGAGGTATGTCCA
>Locus:intergenic727_1:473072-473039(-)
TTATTCTTTAGCTTAGTAAGTATGTATTTTAAAA
>Locus:intergenic749_1:492055-491998(-)
GTAAACTTTGTCACATCAGCTTTTAGTGTGTTTCGTCTGTTTTTGACGACTTTTATAT
>Locus:intergenic748_2:492381-492468(+)
ATCAGTAGGTTGGGGGTTCAAGTCCTCTGGCCGGCACCATCTTTTGAGCCATTAGCTCAGCTGGTAGAGCATCTGACTTTTAATCAGA
>Locus:intergenic748_1:492672-492714(+)
CGTACCGGTTCGATTCCGGTCCTCGGCACCATTTTAGCGCCCG
>Locus:intergenic871_1:579034-578971(-)
TTCCATCATATCATTACTTTTAATTTAATGATGTTCAATTTAAATATTAGGTCAATAACATATT
>Locus:intergenic871_2:579258-579177(-)
GATATTTCAGATTCTTTATCTTTTTATAAAATAGCCCTACAATTTATAATTTTCCACCCTAACTATAATACTACAAATAATA
>Locus:intergenic1088_1:705015-705066(+)
AAAAAGCCTATCTCCATAAAAGATAGACGAAAGAAATGGGTTGCTCCTATAA
>Locus:intergenic1115_1:724507-724369(-)
AAAATAACATTTTATACCAAAGTACACCAAAAGAATATTAGTACACGAATTAAACAACATTTTTATAGAAACCTATTGCACTTTAACGTCAATAAGTATATTTTTATATTATCTCTAATTAATTGTGCGCGCTTAATAA
>Locus:intergenic1292_1:816309-816345(+)
CAAAATTTATTAATAATTATTTTAATGTTAGAAAAAA
>Locus:intergenic1345_1:841522-841483(-)
CCGCTATCACGATCATTTAAAATACTATTTATAGTCAGAT
>Locus:intergenic1668_1:1056669-1056714(+)
TATAAAAAGAACATTAAGTCATCTATAGAGATTGTGTTGTTGTTTT
>Locus:intergenic1712_1:1077818-1077872(+)
AATTATGTTTGGAATTTCGTCGGGAATAAATTTTGCCATTACATAGAAATATCTA
>Locus:intergenic1729_1:1086004-1085971(-)
CTAGAACGTCTAGTTCATAAACACGTTTCACTCT
>Locus:intergenic1733_1:1087776-1087659(-)
GCTCAAATTTCATCTATACTGCACCTGAACTACACCAACACTACACCAAGATTTTTAACACTCACCATTTGCATGCGTAGAGATTTTTATTATTATATTATTCCTATAGATTTTGATA
>Locus:intergenic1830_1:1159638-1159677(+)
GGTAAAGAAAAAACTCTTTACAAACATTCATACACCTGTT
>Locus:intergenic1852_1:1174936-1174969(+)
TCATTAGTGAATCTTATTTTAAAGATAGTAAAGG
>Locus:intergenic1863_1:1180848-1180815(-)
AGTAATTGTTTCATTGAAATTACTGCCATTATAA
>Locus:intergenic1990_1:1252083-1252185(+)
ATTCCATTTAAACTAAACATCGATATTCCTACCAATATAGACTTAGTAATTCGATTGTTAATACATTACTTTCATAAAATAACTACAACCATCATAATACTTC
>Locus:intergenic2089_1:1320155-1320065(-)
AAATTCCATAAGGGGACTTATATAACTGTATGTTTGTGTAGTGTTTATGTCAGTAAGCTAAATTTACATTCATGTTATGTTTCATTAAACC
>Locus:intergenic2199_1:1406582-1406516(-)
ATTAAAATCAAAAACCATTCAATTATTCTATGGAACAGACAAATTTCTGTTATGGAATTTGTCTGTT
>Locus:intergenic2249_1:1441756-1441705(-)
GAATATATTATAATTAATTTTAGTTCGTTTAATATTAAGATAATTCTGACAT
>Locus:intergenic2378_1:1507189-1507270(+)
ATTATAACATATTTAGTACCTAGTACTAAATTTTGGGTAGCCCACCTACCCTTATTATTTTTTACAAATTTACAGAACGTAC
>Locus:intergenic2405_1:1523485-1523419(-)
GGTCATACAATATGCTCGACTGTATGCAGTGTCTTAAATGAAATATCGATTCATGTATCATGTTTAA
>Locus:intergenic2810_1:1771761-1771866(+)
AAGTTAAAAACTTTTTCCATCAGTCCGATTTATTATAGAACCTTTATCTATAGAACCATTATAGTACGAAAAAACACTTATGATTGTATGTGTACATACCCTCATA
>Locus:intergenic2815_1:1773385-1773349(-)
TATATGGCTCTTGAAAAACCTATTTCTAGAGCCATTT
>Locus:intergenic2819_1:1776261-1776201(-)
ATGATTTGTGTCATATCAATAGCATCGTTTTGTTCCTTTTTATTATTTTCTGACATCTTAT
>Locus:intergenic2950_1:1858380-1858515(+)
TTATATGTAAAGATAGAGGCTAATTACATAATCCTAACTTATTTAACAGGAAGTCATGAAAACTATATTACAACTAAAAGTATAACTTTCCATCACCAAAGTCAGAATTTATTGAAACACTCAACTGATAATATAG
>Locus:intergenic2957_1:1864488-1864431(-)
GGCGGTAACACGGGTTCGAGTCCCGTAGGAGTCATACAAGCAGAAGTGAAATATCGCT
>Locus:intergenic2984_1:1883792-1883849(+)
ATTATTAGTTTACATACAAAAAGCGATGCCTCACCTCTCGAAACAGGTGTGTTACATC
>Locus:intergenic2993_1:1887683-1887608(-)
TGTCATGTATTGTCCATAGATACACGTAACGCAGTTGAAAAAGACTACAAGTCATTATCCAAGGATGTTATAAAAT
>Locus:intergenic3018_2:1905412-1905559(+)
GACAACCATGCACCACCTGTCACTTTGTCCCCCGAAGGGGAAAGCTCTATCTCTAGAGTTGTCAAAGGATGTCAAGATTTGGTAAGGTTCTTCGCGTTGCTTCGAATTAAACCACATGCTCCACCGCTTGTGCGGGTCCCCGTCAATT
>Locus:intergenic3018_1:1905681-1905798(+)
GGGTATCTAATCCTGTTTGATCCCCACGCTTTCGCACATCAGCGTCAGTTACAGACCAGAAAGTCGCCTTCGCCACTGGTGTTCCTCCATATCTCTGCGCATTTCACCGCTACACATG
>Locus:intergenic3161_1:1978628-1978595(-)
TATGTAATTACAATCAAAAAAGACAGCCACATCC
>Locus:intergenic3186_1:1991702-1991741(+)
TTTAATTATAAAAATTTGCTCATATCCAAAAAATACGAAA
>Locus:intergenic3229_1:2018606-2018537(-)
ACAATACTTCGTATTGAATGGCTTCGCTTTCCTAGGGTGCCGTCTCAGCCTTGGTCTTCGACTGGCACTG
>Locus:intergenic3436_2:2124488-2124527(+)
ACGAGCCTTCCTCTGGAAACCTTAGTCAATCGGTGGACGG
>Locus:intergenic3436_1:2124905-2124956(+)
GAATTCGGTAACCCGAGAGGGGCCCCTCGTCCAAACAGTGCTCTACCTCCAA
>Locus:intergenic3485_1:2158311-2158260(-)
GAAGATAATTTTAACTTTATAGGGCGCACATTATTTTTCGCTTCAATAGCGA
>Locus:intergenic3493_1:2163703-2163625(-)
CCAATTATCCTAAACATCCTTAATATACATTTAATCCATCCTAAATTTTTTATAGATCTAATTAACTTGAAATATACTC
>Locus:intergenic3625_1:2239849-2239765(-)
CCCAAGAGTTCACATCGACGGGGAGGTTTGGCACCTCGATGTCGGCTCATCGCATCCTGGGGCTGTAGTCGGTCCCAAGGGTTGG
>Locus:intergenic3624_1:2240154-2240196(+)
CCTCCACGTAAGCTAGCGCTCACGTTTCAAAGGCTCCTACCTA
>Locus:intergenic3631_1:2247586-2247514(-)
CCAATAATGATTTATTATGTAGTGCTTCTTTATTATTTGAGTACTACTCCCATTATGTTCATGGCTATACGTA
>Locus:intergenic3645_1:2254202-2254169(-)
TATCTTATTATTTTTAGTACCAATTCCAGTCGAA
>Locus:intergenic3657_1:2264328-2264295(-)
GTGTCTTATTTTTTAAAAGTATGTAAAAGTAAAA
>Locus:intergenic3842_1:2348373-2348505(+)
AACTTATTAATAAAGAGATACATTGAGCTATTTTCTCAGGTATACTACTTTAGCTATAATAATACTAATCTATCATTAATTAAATTGAACGATAACAACGGCACTTATTATTTAAAAAAATACAAATATCTAA
>Locus:intergenic3867_1:2361739-2361700(-)
ATAAGTCTGTTACAAATTTGTAATATTACTGAAAATTCTA
>Locus:intergenic3984_1:2425560-2425617(+)
AATTCTCAATTTGTTTTATCCTATGACCTATTTCAAAACCCAACAGATACTAGAACTT
>Locus:intergenic3997_1:2434694-2434643(-)
ATGTTATCGATAACAAAATGCTATAGCCAGAGCATGATTTTAATGAAGCAAT
>Locus:intergenic4023_1:2447461-2447407(-)
AAGAATCAGCATCTTGAAATCGCACTAACATCTAAGAATCAACATCAAGTATTAT
>Locus:intergenic4186_1:2548347-2548380(+)
AATACGCACCAAAAAAGCTTTGTACAATTTCGTA
>Locus:intergenic4233_1:2577732-2577654(-)
GATTTAATACTTAGGAAAAGGAGCACATTAACTTTGAAAAAAATAAAAAAGGCAATCATTCCCGCTGCTGGTTTAGGGA
>Locus:intergenic4234_1:2580824-2580959(+)
TTAACTTTATGTATAATGAGTTTTTTATTATTTGAAACTCACATATATATTGCATACAAAGCTCTTGAACACCTTGATATAACAGGCTTGTATTTTTTATACTTACTTTTTAAATTAAATTCAAATTCATCTAATT
>Locus:intergenic4321_1:2627883-2627847(-)
ATTGTAATAAAAATGGATTTTTTCATAAAATGTAGAA
>Locus:intergenic4357_1:2647714-2647642(-)
TCGCCAAGCGAAAAGTGTAACTATATATGCAGTTGGAGCGAAGATCCAACTGTAAACCGCGACATTATAGAGC
>Locus:intergenic4452_1:2697668-2697707(+)
ACTTATATAAATCCTACCACGAAAGCTTTCAAGAAAACAC
>Locus:intergenic4560_1:2775049-2775130(+)
TACAGGAAAATTAAGTTGCAATTACAAATATTTCCGTTTAATTATAACAACAATCTATTGCAAATTAAAATACTATCAATTA
>Locus:intergenic4583_1:2795587-2795506(-)
AAACCTCCATATTTTTATCTCTTAGATATATTTTTTATACTTGATATACATACAATACCACCTAAAAAACAAAGATGCAAGC
>Locus:intergenic4600_1:2804909-2804960(+)
TTTGGCATAACATTTTTGTTATATGAACACTTATTACTAGAGTGCCCATTGA
>Locus:intergenic135_1:99341-99263(-)
GCATTTAACTGCTTTTGTTTCCCGCTTTTAAAGAGAATTAAAAAAGACAACTTCCATTTTTCAATAAGAAATTGCCTTT
>Locus:intergenic233_1:169205-169154(-)
AATATTAATCAGTTAAAGCCTGTTCATTGTAATAATCTTACATATTTCTGTC
>Locus:intergenic329_1:239603-239570(-)
TTAAAAATTATCAAATATTGCCATCTCATTTTAA
>Locus:intergenic341_1:251485-251452(-)
TGTTTATTTTATCATAATAGTGCATGTAAAATTC
>Locus:intergenic387_1:275901-275763(-)
TATCAAAACTTTTTAGGGACACTATTTTTTGAAAAAGTGCTCCTTACTCAAATAATATATAAATTATTAGTATATGTATATAGTTTTTTAAGTATTTTTAGCTTTTTTAAAATAAATATATTGAATATAACCATATATT
>Locus:intergenic424_1:299081-299117(+)
AGGCCTAGTCACTCAAATGAATTTAAGTTTATTACGT
>Locus:intergenic491_1:341742-341661(-)
TATACGAATCAATGCTGTGATTATCGTTATACTGCAATACCGAATATTTCCAATATAGCAACAAAAAAAACAGGCACTCGGC
>Locus:intergenic503_1:347482-347449(-)
CAGTCAAATATTAAATCGCTGATGATTGTTAATT
>Locus:intergenic534_1:365342-365381(+)
TTAAAAACAAGGGGTAATACAATCTATATAGCATATAAGC
>Locus:intergenic585_1:387995-387926(-)
GATACACATCAACTAAAACGCGTCATTACGGCATTTTCAACATTAATAATATTTACGTATTTACTATACA
>Locus:intergenic617_1:405378-405318(-)
TTCTTAATTAAATTTGTACTTATTATTATATTGCGTCATTTTTTTATTATTGTTTCATTTG
>Locus:intergenic686_1:451125-451230(+)
GAAAATGTTGTCTCTCTTGAGTGGATCCTGAGTACGACGGAGCACGTGAAATTCCGTCGGAATCTGGGAGGACCATCTCCTAAGGCTAAATACTCTCTAGTGACCG
>Locus:intergenic749_2:491803-491731(-)
TTTTGTTATAAGATATCTCAATGTCTATCGTTAACATTTCTCATCCGAACTACTCTATATACGTATCGTCATT
>Locus:intergenic749_4:492166-492091(-)
CGGCATGGGAACAGGTGTGACCTCCTTGCTATAGTCACCAGACAAAATAACTTACTTATTCATGATACACGCTTAA
>Locus:intergenic749_5:494609-494522(-)
TTACGACTTCACCCCAATCATTTGTCCCACCTTCGACGGCTAGCTCCTAAAAGGTTACTCCACCGGCTTCGGGTGTTACAAACTCTCG
>Locus:intergenic748_1:496083-496149(+)
GTGGAAAAGGATGTGGCGTTGCCCAGACAACTAGGATGTTGGCTTAGAAGCAGCCATCATTTAAAGA
>Locus:intergenic749_1:496322-496175(-)
ACTCACACCGGCATTCTCACTTCTAAGCGCTCCACATGTCCTTACGATCATGCTTCAACGCCCTTAGAACGCTCTCCTACCATTGTCCAAAGGACAATCCACAGCTTCGGTAATATGTTTAGCCCCGGTACATTTTCGGCGCAGTGTC
>Locus:intergenic749_3:496816-496699(-)
CGCTTGGGCCTATTCACTGCGGCTCTTCTGGGCGTTAACCCTAAAGAGCACCCCTTCTCCCGAAGTTACGGGGTCATTTTGCCGAGTTCCTTAACGAGAGTTCGCTCGCTCACCTTAG
>Locus:intergenic766_1:510875-510977(+)
AGTTTAATTTCACAGTACATAATATTCATTTTTAAGTCGTTGAAATGTTTATGTAGTGCAGTCTTGATTCTTAGGGATAGCTTTTTTAAAGTGTTGAAAAAAC
>Locus:intergenic832_1:558433-558568(+)
GTGTTTATTTATAAAACAACAAATTTTGATATTTATAATGATAGTAGTTATTCAATCAACTACGACCAATATATCATTGTAGAGCTTAGGATATTGATTTATGACTCAGGCACATCAAATGAGAAGATTTATAAAA
>Locus:intergenic864_1:575775-575808(+)
AAGGAAAAATTATTGAAAAAAATTCGACAAAAAT
>Locus:intergenic867_1:577017-576963(-)
TTTTATTTCATAATGCCACGTCACCAATTTGTAATCATAATTTTATCGTTACCCC
>Locus:intergenic913_1:596682-596601(-)
ATTAATAAATATCTGTGTTTTTCGTTACCTAATTATACTATCATAAGCTTTGCCTACCGAATAGTAAAACGCTTACAACTTT
>Locus:intergenic921_1:600252-600195(-)
ATAGTCACTCCAGTATGTATGATATTAATTGGCTATTACTTTCAAAAAAGAAAACGAA
>Locus:intergenic953_1:624246-624189(-)
CTTCTCTTTGAACGAAAGAGAAAAGCTAGAAGTTCTTATGCAGTTTTAATTAAACTGT
>Locus:intergenic987_1:646334-646289(-)
TTTCTCCAGATTTTATTAAACATTTACATATATACTATCATATTTT
>Locus:intergenic989_1:647089-647050(-)
TTGAATTTCGTATATTTAGTTAAATTTCGAAGAATACATA
>Locus:intergenic1081_1:701713-701623(-)
GTTAAACTTTTATTTACAACATACTATTACTATACATTACAAATTTTTAAAATATACATTACACTCATTACTCAATGGAAAGCGTATGATT
>Locus:intergenic1230_1:791095-791176(+)
ACTATAATTACTAATATTATATTACTTTTATTGATAGAAATATATTACTTTTTTAAAAAAACTTGTAATATATCGAAAGATT
>Locus:intergenic1695_1:1071103-1071070(-)
TTAACACGGTTGCCACTATATCCGTTACAATTTT
>Locus:intergenic1718_1:1080383-1080416(+)
GTATTGTTGGAATGTTTAATTATAAAAAGGGGTT
>Locus:intergenic1724_1:1083712-1083763(+)
GGTAGAAATGCTAGGTTAAATGTCGAAGGAGATGAAACCGTGGAAAATACAA
>Locus:intergenic2034_1:1276496-1276631(+)
TATTTTAAAATAAGTTATAATGTATTTGATAAAATTGAAGAAGGGAAGATACACAAGATGTTTAATGAAAAAGATCAATTAGCTGTTGATACGCTACGTGCACTAAGTATCGACACAATCGAAAAAGCGAATTCTG
>Locus:intergenic2081_1:1310339-1310294(-)
ATAGTTCACTCTTTACTATATATAATTTTTCTGTTGCAGACAAAAC
>Locus:intergenic2089_2:1319764-1319707(-)
ACAAATAGGTTGTGCAATTCATATTTATATTTATTGCAATCACTTGTTAAACTTGTCA
>Locus:intergenic2089_1:1320098-1320047(-)
CTAAATTTACATTCATGTTATGTTTCATTAAACCAATTACTCACGTTTTGGT
>Locus:intergenic2116_1:1336371-1336467(+)
AAAAGAGTACATTTATTTAATGTGCATATTGATTATGCTATAAGTATTTTGAATTTTATTTTTCAAAAAGTCTCATTATCACCACCTTTTAAAATAT
>Locus:intergenic2204_1:1410258-1410315(+)
ACTCCTCTTTCATTTGTGAATAATTTCACAATTATTTTATCCTTTGGTTATGAATATG
>Locus:intergenic2588_1:1635451-1635568(+)
TATGTATCCATAATATTAATAAAAATATACAGTAACAGCATTTTGAATGAAAGATGTCTTTATTGTTCAATCATTTATTTTAGTAATGATTCAAATTCACTTAAAATTCTAATGCAAA
>Locus:intergenic2868_1:1812038-1812089(+)
GACTTTAGCAAACATTGTGTCTACAAGTTAATAAAACTATTGTTTTATGATT
>Locus:intergenic2886_1:1821554-1821593(+)
GCAATTTTATTACAACAATGTACATTTAAGGTGACCTTCA
>Locus:intergenic2919_1:1833449-1833347(-)
TATAAGTCATTAGATGAGTTTAACTATGTTATAAATATTTGTAGTATCTATAAAAATCTCGACACTATTAAAATGATAAAGTGCCGAGGTTTTCTTACTTATT
>Locus:intergenic2922_1:1838857-1838890(+)
TTTGTTGAAAGACTTCATTTTTTGTCTCAAAATT
>Locus:intergenic2993_1:1887866-1887833(-)
GTAGATGTAGTGTTCAAGCTTTATTTTTTGTCTA
>Locus:intergenic3013_1:1899079-1898971(-)
AACACGTTCCTTCCCGGAACGAGGTATAGGTGTAAATCCTATCTTCCGCTCCATAATTGCTTCCAAAGGGAAGTTTTTTGTTTACCATTAAGCCGGTGTGGCGGAATTG
>Locus:intergenic3016_1:1903611-1903743(+)
TTTCCAGGTTCGATTGGAATTTCTCCGCTACCCTCAGTTCATCCGCTCACTTTTCAACGTAAGTCGGTTCGGTCCTCCATTCAGTGTTACCTGAACTTCAACCTGACCAAGGGTAGATCACCTGGTTTCGGGT
>Locus:intergenic3199_1:2001571-2001535(-)
AGAGTAGAGTTAAAAACGAACTTTTTGTTTATTTTTA
>Locus:intergenic3360_1:2078173-2078212(+)
AATTATGTTTATATAAATATATATACTACTTTGAAAGGTG
>Locus:intergenic3404_1:2101995-2102073(+)
AATAATCTGACAATTTATAAAAAGCAAAAATGCGTTAAGTTTTATTACATCTTTTGGAATAAAATGTGCCACACTATAT
>Locus:intergenic3436_2:2123206-2123257(+)
CGACGGATAGGGACCGAACTGTCTCACGACGTTCTGAACCCAGCTCGCGTAC
>Locus:intergenic3436_1:2126998-2127052(+)
GCTCCACCGCTTGTGCGGGTCCCCGTCAATTCCTTTGAGTTTCAACCTTGCGGTC
>Locus:intergenic3437_1:2127367-2127304(-)
CGTAGGCGGTTTTTTAAGTCTGATGTGAAAGCCCACGGCTCAACCGTGGAGGGTCATTGGAAAC
>Locus:intergenic3574_1:2203456-2203537(+)
AAAATTGTCTACGTCTTGCTTGTTTATATTAATTATTATATTATAATAATTCTAATCTGTAAAGTGTTTTTACTCTCTTTTT
>Locus:intergenic3578_1:2206123-2206174(+)
AGTTGGACACACATACGAGCAACTGTATACCTTTTAATCAGTTTTCTATATT
>Locus:intergenic3620_1:2238542-2238584(+)
TCAGCTTGTACAAAGGAGAAAAAAAGAAGACAACCAAGCCCAA
>Locus:intergenic3625_1:2243471-2243432(-)
CTCCGCCTGGGGAGTACGACCGCAAGGTTGAAACTCAAAG
>Locus:intergenic3845_1:2349650-2349614(-)
CTTTTTTTGTGGGGATTTATAGGGATGTTAAGATATT
>Locus:intergenic4171_1:2535456-2535405(-)
CAAGAACTTCAAATATTAAAGCCCTCAGAATATGAATTAAGGTTTGTAACCT
>Locus:intergenic4202_1:2555167-2555251(+)
AAAAAGCGTATCACAATTCATATAACGGTCATAATAACTCGCTTCATTTTCATAGATAAATTACATTACAAGCCATTCGAAACAT
>Locus:intergenic4206_1:2556166-2556202(+)
CTCGTCTCTCTCTATTTATTAACTTCTTACAAGTCTA
>Locus:intergenic4234_1:2580821-2580860(+)
TTGTTAACTTTATGTATAATGAGTTTTTTATTATTTGAAA
>Locus:intergenic4375_1:2659832-2659790(-)
TATATCGTTTGGTTTACATTAGAGGATAGGCTGCATTTCGCTT
>Locus:intergenic4378_1:2661447-2661513(+)
GAATGTCGTAGTGCAAGTTTAAATTGTCTTTTATTTCTTTCAACGGTACTCACTATATCACAAAAAA
>Locus:intergenic4428_1:2684344-2684377(+)
AATGTTATTCAACCTCTTTTTGCAGTATTATTAG
>Locus:intergenic4520_1:2735165-2735198(+)
CTTTTCCATACAAATATTTTATTCCTTACACTTT
>Locus:intergenic4563_1:2778760-2778721(-)
CGACGAAATAAATTTTGCGAAAATATCATTTCTGTCCCAC
>Locus:intergenic4586_1:2797233-2797299(+)
GATCATTCCTTTCATTTCATTCGTTTTAACTATCAATTTTATTTTAAACAAGATAACTATCAAATAA
>Locus:intergenic4627_1:2818984-2818912(-)
GCTAGTAAGATATCAAATAAGGAGGTTTATATTGTGGTTCAAGAATATGATGTAATCGTTATAGGTGCGGGAC
>Locus:intergenic19_1:14383-14311(-)
ACTACATATCAACGAAATCAGTATTTTATCGCTTCCTTTCCTATATTAGTGATGCTCAAACTTGTTACGTTTT
>Locus:intergenic45_1:34669-34600(-)
CATTTTATGAGTCTCGCAAATTGTCAGTTTTTAAATTATGATAATTATTTTCCAAATAGTTTATTAAAAA
>Locus:intergenic109_1:75395-75263(-)
TCTATTACGCAAGTGTGCTGTATTCTAAAGTGCACTTGTGTTTTCTATTTTTTAATAAAACCTCAGCACATAATGAACAACTTTCTATTTTCTATATCACTTAAAACCATTTCCGAAATTAAACCTCAGCACA
>Locus:intergenic165_1:116529-116493(-)
ACTCCTTTATACTTTGTGAATTATTTCACAAACATTA
>Locus:intergenic206_1:145826-145877(+)
TCAAGGGGGTGGTATGTCAAACGGTGCCGTTTTTTTGTCATATTTTTAAAAC
>Locus:intergenic243_1:180238-180205(-)
CCATACTTTGGGCATTTTAACGCCAGAATAAATC
>Locus:intergenic323_1:235833-235761(-)
ATATATGCATTGTCACGATACTTTCCGATTGTGATTACATTTGACGTTACAGTCATTTCAACGACAACCCTTG
>Locus:intergenic473_1:330813-330774(-)
TCACTTTATTTTTTCATAATCGTATCATATATTTATTTTT
>Locus:intergenic508_1:356440-356521(+)
ATACTTATTAACAAAAAATCGTGCGTAAAGAATCCAGTACGCCATTTAACATCAATGTTAATACTGTATCGCTATAACGGGC
>Locus:intergenic601_1:396032-395975(-)
GTTTTAAATACGCTCCTTAATGTAAGGTGTACGTATCTATTCAACATTTCATCGTTAA
>Locus:intergenic603_1:397106-396989(-)
AAGTGTACAAAAAAGCAGCTTAATAACGTAGTCAATGTTCGATATGTTTTTATTATAAAAACACGTATCAAAATCATTAAACATGGGATTATTAAACCGCTTCTTAAGCTTTCATTCT
>Locus:intergenic669_1:439632-439497(-)
CCCCTGTCGGTTTTCAAGACCGATCCCTTCAGCCGGACTTGGGTATTCCTCCTAAACACAATATTTATCATATATGAACGTTCTGTAAAAGTCAATATTGTTTTTAAGCATTACATGATTACCACAAATCATTGTC
>Locus:intergenic686_2:448461-448566(+)
CTAAAAAACGTACTATTTATAAGTGGGGATTTTTTAAGTTCGATTTTTAGGATAAGGGCGTTCAGTACAGATGACAAAGGTGTAATTTTTACTGTTGTTAAGCAGT
>Locus:intergenic686_1:448566-448632(+)
TTTGAAAGCCTGTATAGTATTTATTTGTTGAGGCAAACAAAACAACTCAACTTAAGAAATAACTTGA
>Locus:intergenic687_1:451783-451723(-)
TTAGCTGGTGGTCTGGGCTGTTTCCCTTTCGAACACGGACCTTATCACCCATGTTCTGACT
>Locus:intergenic748_1:492183-492216(+)
TCCTTAGCGTCGATGGTAGTCGAACTTACGTTCC
>Locus:intergenic748_2:492549-492627(+)
GTAGAATACAACCTTGCCAAGGTTGGGGTCGCGGGTTCGAATCCCGTCTTCTGCTCCATTATTTTGCCGGGGTGGCGGA
>Locus:intergenic749_1:492791-492755(-)
TTAAAAATGGCGCGCCCGATAGGAGTCGAACCCATAA
>Locus:intergenic749_2:495475-495340(-)
TCCTCCCAGATTCCGACGGAATTTCACGTGCTCCGTCGTACTCAGGATCCACTCAAGAGAGACAACATTTTCGACTACAGGATTATTACCTTCTTTGATTCATCTTTCCAGATGATTCGTCTAATGTCGTCCTTTG
>Locus:intergenic769_1:513061-512983(-)
TCCTCCTCAATGATTGAACTACGTAAATACATAATTGAAGTACCTGCGAAATTAAATATCAAAAAAGCACCACTAACAT
>Locus:intergenic787_1:521222-521171(-)
TCATTATATTATAGCAATACTTGCTATAAAACTTTGATTATTAAGTTTAAGA
>Locus:intergenic813_1:541629-541575(-)
CAGAGACAAGTAATCTGTGTTTTACTAATATACTTTACATACAAAAAACTCTTTA
>Locus:intergenic952_1:623303-623348(+)
AAGCGAAGTCATTTAAAGGTGAAGTTAAGTGTATTCACAAAAAATA
>Locus:intergenic964_1:631728-631761(+)
AAATGGAAGTGGGGTTCATTTTTGTTTATAATTT
>Locus:intergenic982_1:644172-644226(+)
CAAGAGGATCTTATCAAAAATATATTTGATAACGGTATCAGGTTAATTCTTTATG
>Locus:intergenic1115_1:724334-724295(-)
TTGTTGGAATATTTAGTTGATAAGGCACAATCAAATTTAC
>Locus:intergenic1222_1:788885-788966(+)
AACATTGTTCATGAAGAAACTTCTTTATACGCAAAAAATTCTCCATGTTATATATGTCAATATAAAAATGTGAATCGTCTAC
>Locus:intergenic1261_1:803940-803874(-)
AAAACTAGTATTTGTAAATGTGCAAAAGTGATTTTGCACATTTTTTTGATATCTGATTCTAAAAATA
>Locus:intergenic1404_1:889783-889816(+)
TGTAAACTTAGTTATTGTAATGTGAATTTATTTG
>Locus:intergenic1477_1:939611-939530(-)
TTTCACCAAAATAATAACTTGACAACTCAGAATTTTATTATAAAATATATTTATATCATTAATTGTATTTTTATATTAATGG
>Locus:intergenic1488_1:943047-943083(+)
CTTGGATTATCAACAGCAGCTTATGCATCTACAGAAT
>Locus:intergenic1620_1:1026861-1026894(+)
CAATTCACGATATTAAGTAAACAAATATTCTATA
>Locus:intergenic1721_1:1081349-1081310(-)
TTTATTAGATACTGTTTCTGTCCAAAACTTAAAAATGATA
>Locus:intergenic1791_1:1124815-1124776(-)
ATTTATTATTTAATGCGTTCATTGAAACGAAGTATCGTGT
>Locus:intergenic1965_1:1246037-1245998(-)
CACACTCTCTTTCTATTTATAATTATAATAATCCTAATGC
>Locus:intergenic2019_1:1270108-1270069(-)
CTAGGCCCTGCTGTCATACTATTTTCTCGGTCTGATACTG
>Locus:intergenic2065_1:1298592-1298550(-)
ACTCAATACAAACTAAAACGTACTATTAAATTGTGCAAAGCTA
>Locus:intergenic2600_1:1642732-1642789(+)
TTTACCATTTCAAGAATACTAACGGTTTTAGTTATAAAATTCAATATCAATGATAACT
>Locus:intergenic2604_1:1646538-1646589(+)
TTCGACCTAAATCTACTGTTTCATTTTTTAAATATTAGTTCTATGATACTAC
>Locus:intergenic2683_1:1685743-1685710(-)
ATAAAATGCTTTAAAACTTTTATTGCGTATCAAG
>Locus:intergenic2710_1:1707596-1707641(+)
GCAGTAAGATATTTTCTAATTGAAAATTATCTTACTGCTGTTTTTT
>Locus:intergenic2725_1:1720537-1720495(-)
ATTTTTCCATTTAAAATTAAAGATTTTGTGATCTTTGTGTTTG
>Locus:intergenic2819_1:1776596-1776494(-)
TTTCTTTTCGAAATTCTCTGTGTTGGGGCCCTTACCCCAACTTGCACATTATTGAAAGCTGACTATTGGCCAGCTTCTGTGTTGGGGCCCTTACCCCAACTTG
>Locus:intergenic2861_1:1808273-1808222(-)
TTAGAAAAATCATTCATTTGCGTAATCGCTAAATTAAGTGTTAAATATAAGA
>Locus:intergenic2951_1:1858619-1858544(-)
CAGCAAATAGAGCCTGAAAGGGCTCTATTTGTCTTTTTAAATATATTAAGTGCTAAAAAACGGAAACAGTTTATTA
>Locus:intergenic3010_1:1897163-1897247(+)
AATATAATCATTATCATTAATGTAATACCAAAAAAAGAAGTTAAACAGGTTCTTCATCTTTTATGGTGGGAAGGTAAAACTTCCT
>Locus:intergenic3012_3:1898664-1898697(+)
AAGTTGTATTTTAAAAATAGTTCTTTAAATTATA
>Locus:intergenic3012_1:1899520-1899637(+)
GCCATGGCAGGGGCAGTAGGAATCGAACCCACACCAAAGGTTTTGGAGACCTCTATTCTACCGTTGAACTATGCCCCTATTAAAAATAATAAATGGAGGGGGGCAGATTCGAACTGCC
>Locus:intergenic3012_2:1899663-1899744(+)
CCGCCGCGTTTAGCCACTTCGCTACCCCTCCATAAATGGTGCCGGCCAGAGGACTTGAACCCCCAACCTACTGATTACAAGT
>Locus:intergenic3017_2:1901945-1901858(-)
GAGGTTTGGCACCTCGATGTCGGCTCATCGCATCCTGGGGCTGTAGTCGGTCCCAAGGGTTGGGCTGTTCGCCCATTAAAGCGGTACG
>Locus:intergenic3017_1:1902201-1902135(-)
TCAGGCGGGCAGTTTGACTGGGGCGGTCGCCTCCTAAAAGGTAACGGAGGCGCTCAAAGGTTCCCTC
>Locus:intergenic3016_1:1903770-1903878(+)
TCAGACTCGCTTTCGCTACGGCTCCACATTTACTGCTTAACCTTGCATCAAATCGTAACTCGCCGGTTCATTCTACAAAAGGCACGCCATCACCCATTAACGGGCTCTG
>Locus:intergenic3019_2:1905086-1905050(-)
TTGTACACACCGCCCGTCACACCACGAGAGTTTGTAA
>Locus:intergenic3019_1:1906536-1906485(-)
TATAAGTTACAAACATTATTTAGTATTTATGAGCTAATCAAACATCATAATT
>Locus:intergenic3056_1:1924498-1924537(+)
AAGTACCGTAGTACCTGCCTGTTATCTACATTTAAATCTT
>Locus:intergenic3225_1:2016411-2016315(-)
ATGATAAAAAGAAAACCATGTTTCCAAAAAATTTGTGTATACCTTGAAATTTATTGTTTTCAAGAACATCAAATTATGGAAGCATGGTTTATTTTTG
>Locus:intergenic3252_1:2031962-2032013(+)
AAACAGCATAATATCAAGGTTTATAACTTTATCATTATCAATAATACCCCAT
>Locus:intergenic3436_2:2124251-2124308(+)
AAATCAACGACTCGAAGACACAATGTCTTCTCCCCATCACAGCTCAGCCTTAACGAGT
>Locus:intergenic3436_1:2125510-2125657(+)
ATTCGTCTAATGTCGTCCTTTGTAACTCCGTATAGAGTGTCCTACAACCCCAACAAGCAAGCTTGTTGGTTTGGGCTCTTCCCGTTTCGCTCGCCGCTACTAAGGGAATCGAATTTTCTTTCTCTTCCTCCGGGTACTAAGATGTTTC
>Locus:intergenic3588_1:2211726-2211759(+)
TCCAACTGTGTTCCTCTATTTTTCAACTTTAGTT
>Locus:intergenic3625_1:2243186-2243084(-)
CCGGTGACAAACCGGAGGAAGGTGGGGATGACGTCAAATCCCATCATGCCCCTTATGATTTGGGCTACACACGTGCTACAATGGACAATACAAAGGGCAGCGA
>Locus:intergenic4052_1:2467665-2467716(+)
TTAGATTGTACATTTTTTCACAAACATAAAATATTAGGGAATCACCTAATTA
>Locus:intergenic4124_1:2507453-2507516(+)
TGCGAGGACTATATTATGAACCGAAAAATATTACCAGTTAAACCTATCAGTCAGCTATTTCCTA
>Locus:intergenic4213_1:2560788-2560755(-)
TTGTGTAAATTAAAGATTGAGTCAGTATTAAAAA
>Locus:intergenic4276_1:2606056-2606146(+)
TTTTGTTCGCATCAATATAAAATTGCAAAACGACTAGTTATTTTGCATTTCAAACTTTATGCTATCAATTCATTTTCTTTTCTGGTATACT
>Locus:intergenic4450_1:2697308-2697341(+)
CAGGAGTCGCCCACTATTTTTGTGTCTTCAATTT
>Locus:intergenic4558_1:2773839-2773977(+)
ACTAGATACCATCGTACTCTATCATGGCTTTCTTATAATCGAGTAGAAGCATCATCATTACTTGATTATTTGCTCTTTACAACACCGAGCGTGCCCGTACTCGGTAATTCAATACCTTGCGTAACCCGTCACTGTGAGT
>Locus:intergenic4604_1:2807088-2807145(+)
TTACTTATTGTAGGTAGCGCCCCTTTTTTATGCTTCATAAACACAACAAAAAGGATAT
>Locus:intergenic132_1:95280-95319(+)
AATCCCTTGAGACAGTATCAAATGGCATTAAGAAATATGT
>Locus:intergenic162_1:115690-115723(+)
GATATATGGAAAAATAAAAAAAGATATAGGGATT
>Locus:intergenic167_1:119431-119371(-)
TACATATCGTTTAAACAATTAATTACTTTTAAACCGCATTATTTTCGCCTTTTTATTTATA
>Locus:intergenic333_1:245131-245062(-)
TACATATTTTGCTTATATTTTAGCATATTTTGTTTAAACCTATATTACATTATATCAGACGTTTTCATAC
>Locus:intergenic461_1:323247-323208(-)
GCAATAATTTCCACTCATATGTTCAACCTTCACCAAACAC
>Locus:intergenic539_1:366470-366407(-)
GTTATAGGACTAGAATATACACATATTATTAGAGCATCTTTGAATTTTAAATCAAGAAGCGAGG
>Locus:intergenic555_1:372215-372143(-)
AAAATATTGTCTCATACTTTAAAAATCCAGTTTCTCACTCATTACCTTCATCCATCTCGAACAAATATTCTCA
>Locus:intergenic675_1:444321-444288(-)
CCAAAGTCGTTAGCTAAATCTCGGCTACCCTACG
>Locus:intergenic687_1:452402-452345(-)
CCTGTGTCGGTTTGCGGTACGGGCACCTATTTTCTATCTAGAGGCTTTTCTCGGCAGT
>Locus:intergenic687_3:453482-453443(-)
CAGCTATGCCGTTGGCACGACAACTGGTACACCAGAGGTA
>Locus:intergenic687_2:454309-454174(-)
AATCGCTTGCTTCTTTCCTCTCCTTCGGCTCTCGCTTACTCATTTAGCTCTACTAAACTCGTTGCGCTCTTTTCTCGTTTCGTCAGATTCAAACGTTTTCACTTCGCCAAGCCATTTTTCTTTGTGTTTACTTTTT
>Locus:intergenic748_1:492258-492333(+)
TTAGCTCAGCTGGGAGAGCATCTGCCTTACAAGCAGAGGGTCGGCGGTTCGAACCCGTCATTCTCCACCATTTATT
>Locus:intergenic749_3:493839-493752(-)
CGCCTTCGCCACTGGTGTTCCTCCATATCTCTGCGCATTTCACCGCTACACATGGAATTCCACTTTCCTCTTCTGCACTCAAGTTTTC
>Locus:intergenic749_1:494017-493915(-)
GTTTCAACCTTGCGGTCGTACTCCCCAGGCGGAGTGCTTAATGCGTTAGCTGCAGCACTAAGGGGCGGAAACCCCCTAACACTTAGCACTCATCGTTTACGGC
>Locus:intergenic748_2:497528-497585(+)
GGGGAGGTTTGGCACCTCGATGTCGGCTCATCGCATCCTGGGGCTGTAGTCGGTCCCA
>Locus:intergenic749_2:497918-497879(-)
AGTATTCGTCAGCTCCACATGTCACCATGCTTCCACCTCG
>Locus:intergenic813_1:541773-541701(-)
CTCCTAATAATATTGTATAAGAATTTGTTTAACTTAAATTATAACAATCCATATTTTGCTGTTCAACAAATTT
>Locus:intergenic871_1:579478-579331(-)
ATCACCTTTTATATTTATCCTATACTTGATTCATTATTTTTATTTATTAGTAAAAGACATCATATTCTAAGTTGCATACGCATTCGCGTTAAATTTCATTGCAGTCTTTATCTCACATTATTCATATTATGTATAATCTTTATTTTGA
>Locus:intergenic939_1:610254-610203(-)
CCTCCCTCAATAAACTATATACCCAACCTTCATTCTATATACGCTTCCATTT
>Locus:intergenic1119_1:726454-726337(-)
AATAAAGCATTTGCATACAAAACACAAGATATTGTGTCTTTTTCGTTTCACCAACACTATATTATGTGTTTCATTATACATAAGACACACTATGATTTAAAGTGCCATTTTCTAATCG
>Locus:intergenic1167_1:753965-753920(-)
ATTTATTTAGCTACCTTTAAAAAAACCAAAAACCGACGCCCTTTTA
>Locus:intergenic1173_1:756382-756301(-)
CACAAAAAGCAAACGTTTGTTCGTAAAAATGTCGAACAAAGAAAAACAAACATAGTTGTGCTAACTATGCTTGCCTTAAATC
>Locus:intergenic1228_1:790048-790081(+)
TATGATTTTCCGGCACGGGGACTGATTTCTTTAA
>Locus:intergenic1363_1:855282-855231(-)
AATACACATCTATTTAAAAACTGTGCTTTCTTGATAAATATATTGAGATTGC
>Locus:intergenic1421_1:899768-899726(-)
TTTTTATCCAACACAAAAAGACTGGAGATATGTCTCCAGCCTA
>Locus:intergenic1632_1:1035591-1035630(+)
AATAAAGTAAATAGATCTGAACAGGTGAATAAATCAAATA
>Locus:intergenic1713_1:1077488-1077431(-)
AAATATACTAATATAAACGATTATAAATATTTGATATGTCTCAACTGCAATATTCTAA
>Locus:intergenic1790_1:1124838-1124877(+)
ACTACTTTCTTTTGTGAGGTGTTTATTTGTCGACAACTTG
>Locus:intergenic1791_1:1124878-1124845(-)
TCAAGTTGTCGACAAATAAACACCTCACAAAAGA
>Locus:intergenic1808_1:1142807-1142861(+)
AGAACCATTATTAAACGTATTAACCAAATTATATTGATAGTTCGAATTTCACTAT
>Locus:intergenic1898_1:1201860-1201941(+)
GATGATATAAGTACACCTAGAGTAATAATCAAGATATTAAAAATAAAGTATGTTTTTTTAAAAAATATAACTTATATTTATA
>Locus:intergenic1991_1:1252158-1252122(-)
TATGAAAGTAATGTATTAACAATCGAATTACTAAGTC
>Locus:intergenic2039_1:1279189-1279156(-)
TATAGCATTTCTCAGTCTATTCGTCATTTTGTTA
>Locus:intergenic2089_1:1320113-1319996(-)
GTTTATGTCAGTAAGCTAAATTTACATTCATGTTATGTTTCATTAAACCAATTACTCACGTTTTGGTGCATATTAAATCTTTTATATCGATCATACATCTATCATCATTTTTATTTCT
>Locus:intergenic2394_1:1519076-1519109(+)
TTGTTAGCTAAAGTGTATCGAAAGGAGAACAGAC
>Locus:intergenic2734_1:1724706-1724757(+)
ATCCACAAAATTGTAAAGGTTATTACACTGACTTTTCCGAAAATTGTGGTAA
>Locus:intergenic2819_1:1776594-1776558(-)
TCTTTTCGAAATTCTCTGTGTTGGGGCCCTTACCCCA
>Locus:intergenic2867_1:1811136-1811085(-)
AGGCATTGTGCTTATGGGGGTTTTTCCATCATAGTTATTAATGAAGAAGAAG
>Locus:intergenic2950_1:1858607-1858709(+)
GCTCTATTTGCTGTATCCTTAACAACAGAAGCTGTTAAAACTACCCGTCTTTTCACAACCAAAGCTACAAAAAAGATGGCTAGTTATTCTTTCGTCACCCGCT
>Locus:intergenic2957_1:1864760-1864652(-)
ACACATCGGATTGTGGTTCCGACATTCGAGGGTTCGATCCCCTTCAGCCGCCCCATAATCGTTTACATTAGCGGGTGTAGTTTAATGGCAAAACCTCAGCCTTCCAAGC
>Locus:intergenic2993_1:1887522-1887471(-)
CCATCTATCCGATTTAAGTTGATACTTGATTTAGTTACAATGCGGTATTGCA
>Locus:intergenic3017_1:1900664-1900532(-)
CCTGTCTTCCCGATATACTGTAATTATTATGGGGGCTTAGCTCAGCTGGGAGAGCGCCTGCTTTGCACGCAGGAGGTCAGCGGTTCGATCCCGCTAGTCTCCACCATATTATTTACAAACTATATAAGGCGGT
>Locus:intergenic3017_2:1901173-1901095(-)
ACCATGGAAGAGCCATTAGCTCAGTTGGTAGAGCATCTGACTTTTAATCAGAGGGTCAGAGGTTCGAATCCTCTATGGC
>Locus:intergenic3017_4:1902249-1902114(-)
CTGTGTTGGCTTTCTAACCCGCACCACTTATCGTGGTGGGAGACAGTGTCAGGCGGGCAGTTTGACTGGGGCGGTCGCCTCCTAAAAGGTAACGGAGGCGCTCAAAGGTTCCCTCAGAATGGTTGGAAATCATTCA
>Locus:intergenic3017_3:1904065-1903960(-)
GTTGTCTCTCTTGAGTGGATCCTGAGTACGACGGAACACGTGAAATTCCGTCGGAATCTGGGAGGACCATCTCCTAAGGCTAAATACTCTCTAGTGACCGATAGTG
>Locus:intergenic3016_1:1904217-1904283(+)
GGGAATCGAATTTTCTTTCTCTTCCTCCGGGTACTAAGATGTTTCAGTTCTCCGGGTGTGCCTTCTG
>Locus:intergenic3155_1:1975854-1975818(-)
AAGAACACAATCAATGCGTCATTTCAAAAATATGTTG
>Locus:intergenic3207_1:2007619-2007586(-)
TACATTATTAAAATACTCTTAAAAATTATGTATA
>Locus:intergenic3339_1:2069766-2069685(-)
GATGCAGTAGCTACTACTAAGACATCAATTTTAGTTGGAGAGTTAGCAAAGATCATTAAACAAAACGGTATAAACATCGGGC
>Locus:intergenic3404_1:2101989-2102073(+)
TTTCATAATAATCTGACAATTTATAAAAAGCAAAAATGCGTTAAGTTTTATTACATCTTTTGGAATAAAATGTGCCACACTATAT
>Locus:intergenic3426_1:2115603-2115642(+)
TTAACATCTGCCACTATTACAAAGTTATATTTCAGAATTT
>Locus:intergenic3437_1:2123203-2123137(-)
GGCGTAGGAAATTTGAGAGGAGCTGTCCTTAGTACGAGAGGACCGGGATGGACATACCTCTGGTGTA
>Locus:intergenic3436_1:2124764-2124902(+)
TGGGCAACGCCACATCCTTTTCCACTTAACATATATTTTGGGACCTTAGCTGGTGGTCTGGGCTGTTTCCCTTTCGAACACGGACCTTATCACCCATGTTCTGACTCCCAAGTTAAATTAATTGGCATTCGGAGTTTGT
>Locus:intergenic3437_2:2125603-2125507(-)
GCGAGCGAAACGGGAAGAGCCCAAACCAACAAGCTTGCTTGTTGGGGTTGTAGGACACTCTATACGGAGTTACAAAGGACGACATTAGACGAATCAT
>Locus:intergenic3604_1:2218984-2219029(+)
CATAACAAATTAAGCATAGTTATTTTTACAACTATACAAATTGCTC
>Locus:intergenic3624_2:2242284-2242374(+)
GTCCTTCATCGGCTTCTAGTGCCAAGGCATCCACCGTGCGCCCTTAATAACTTAATCTATGTTTCCACCATTTTTATAAGTCAAACGCTCA
>Locus:intergenic3624_1:2243052-2243109(+)
CAACTTTATGGGATTTGCTTGACCTCGCGGTTTCGCTGCCCTTTGTATTGTCCATTGT
>Locus:intergenic3791_1:2322835-2322784(-)
CCGTACTTTTTGTTACTTTTATTATATAGTATTTCAACTGAAATGAAAGTTA
>Locus:intergenic3867_1:2361454-2361421(-)
TTGACAATTGATTTGAGAAAGACAAACAGGAGTA
>Locus:intergenic4032_1:2453895-2453961(+)
TCTATTCAGTATGAACGAATCAATTTATTTAATAAAGAGTTTTTACCAGATTGTAACAAATTTTTTT
>Locus:intergenic4157_1:2527578-2527497(-)
TTTTCGAAATTCTCTGTGTTGGGGCCCCTGACTAGAATCGAAAAAAGCTTGTTACAAGCGCATTTTCGTTCAGTCAACTACT
>Locus:intergenic4190_1:2549892-2549946(+)
TCCTTATTTTCCACTGTTCGATGCTTCATAAACCTAATAGATAAGTCTTCAGGCA
>Locus:intergenic4216_1:2565191-2565224(+)
ACCCTTCAATTTAAAATCATCTTAATTGTTATTC
>Locus:intergenic4281_1:2607937-2607895(-)
TTTCCCAAAATTCAAAAGTGTGTTTTATTGCAGAAAACTTATA
>Locus:intergenic4335_1:2633605-2633527(-)
TTACAAAGTAAGAGGTTAGCACGTGTAGTAAGATATGTAACTGTATATTGCAGCAAAGTGATAGCTGGTATTACGTGTT
>Locus:intergenic4375_1:2659736-2659685(-)
CGAATAGCATATCTTAATGATTCTGTTACAGTAAGATGCATAAAATATAAAA
>Locus:intergenic4562_1:2778643-2778679(+)
ACTTCGTTTTACCGCGTGTTTAATATTGTTATACATA
>Locus:intergenic4615_1:2812952-2812919(-)
CACGAGCTTTTATTACGTAAGACCAACTATACGC
