# Supplementary material for: Common and phylogenetically widespread coding for peptides by bacterial small RNAs
Source: BMC Genomics. 2017 Jul 21;18:553. doi: 10.1186/s12864-017-3932-y (PMC5521070; doi:10.1186/s12864-017-3932-y)
Supplement: Supplementary file 6 — mock ORF sequences. (ZIP 3000 kb) [file 12864_2017_3932_MOESM6_ESM.zip › mocks/s_aureus_nctc8325.overlapping_antisense.srna_mocks.fa.txt]

>Locus:SAOUHSC_00308_1:322173-322123(-)
ATCGCACCATCAGTAATATATTCTCCATTTCTAATCGGTTCTATTAAGTAC
>Locus:SAOUHSC_00595_1:591788-591778(-)
CTCTGTCGTCA
>Locus:SAOUHSC_02143_1:2016425-2016463(+)
TTAAAATATGACACATACACCTTCAGATGCTACACGAGT
>Locus:SAOUHSC_02376_1:2199245-2199313(+)
TATAATTTCTTAATTAGTCCCATTAACACGAACTGCATAGGTAACCTTAAATATAGTTGCCATGTTGGC
>Locus:SAOUHSC_00308_1:322193-322174(-)
AAACTTGCATAGCGAGTGCA
>Locus:SAOUHSC_00595_1:591808-591789(-)
AATATTATTATATTTTGTGA
>Locus:SAOUHSC_02143_1:2016405-2016424(+)
TTATCATGATTAATTAAAGA
>Locus:SAOUHSC_02376_1:2199225-2199244(+)
CCGATTTATTTGAGAACCAC
>Locus:SAOUHSC_00325_1:337949-337881(-)
TACTATCGTCGTTCCCACATGCAGCAATTAATAACGTTGATGCTAATAATAGCGTTGTTAACTTTTTCA
>Locus:SAOUHSC_01777_1:1677132-1677182(+)
ATGAAATATACGGTTCAATTAAATTCCATATTTGTTGTTGTTTATTATTTT
>Locus:SAOUHSC_02004_1:1914153-1914191(+)
TTAATACTGTCTAATTTTTTTGTAACGTTCTTTCCAAAC
>Locus:SAOUHSC_02496_1:2310506-2310516(+)
TATTTACCAGT
>Locus:SAOUHSC_00325_1:337969-337950(-)
TGTCTTTGAATCATCCTTCT
>Locus:SAOUHSC_01777_1:1677112-1677131(+)
AGTTTTGACGTACAAAAACT
>Locus:SAOUHSC_02004_1:1914133-1914152(+)
AGTATTTACACTTTATTTGC
>Locus:SAOUHSC_02496_1:2310486-2310505(+)
TTTCTTTAGAGTTTATCTAT
>Locus:SAOUHSC_00177_1:193927-193877(-)
AAACCAGGTATAACAGATAATAATGCCGCTAATTTAGGGTTACGTTTCGTC
>Locus:SAOUHSC_02095_1:1970643-1970605(-)
ACATATATTGCCAAGACAGACAAATGCTACATCTACCAT
>Locus:SAOUHSC_02462_1:2284782-2284714(-)
TGTCTACTGTCAAACAATCCACAAAGAATGTTGATGCATATAAACAATCGATCACCCAAATTTTCCGCA
>Locus:SAOUHSC_02933_1:2699896-2699906(+)
TATTTGCTAAA
>Locus:SAOUHSC_00177_1:193947-193928(-)
TTTTATTATAAAACTGTCCC
>Locus:SAOUHSC_02095_1:1970663-1970644(-)
GCTTCTGCCATTGGAGAACG
>Locus:SAOUHSC_02462_1:2284802-2284783(-)
CGTTAACGTATACAAATGAC
>Locus:SAOUHSC_02933_1:2699876-2699895(+)
CACTCACCTTATCTAATTTT
>Locus:SAOUHSC_00962_1:939720-939710(-)
ATTGTATTTCA
>Locus:SAOUHSC_01777_1:1677132-1677182(+)
ATGAAATATACGGTTCAATTAAATTCCATATTTGTTGTTGTTTATTATTTT
>Locus:SAOUHSC_01954_1:1859010-1859048(+)
TTATACTCCAGGATTAGTTTCTTTAGAATCCGTACCGAT
>Locus:SAOUHSC_02079_1:1961537-1961605(+)
TATTCTTCTTCGTCTAAATCAAAGTGCTGTTCGATTTGGTCAATTGCCCACTCAATCATTGATTCAAGG
>Locus:SAOUHSC_00962_1:939740-939721(-)
GTTGTATGTTTAACATTAGT
>Locus:SAOUHSC_01777_1:1677112-1677131(+)
AGTTTTGACGTACAAAAACT
>Locus:SAOUHSC_01954_1:1858990-1859009(+)
ACTTCCTCTATTTCTAACAG
>Locus:SAOUHSC_02079_1:1961517-1961536(+)
GTTTGTTCAATTGTGTGTGT
>Locus:SAOUHSC_00143_1:147400-147350(-)
TGTAAAAAATTGCTAATCAATCGTACTTTCAAAGTCGTACTTAAGCGTTTC
>Locus:SAOUHSC_00278_1:294106-294096(-)
TTCGAAAGTCA
>Locus:SAOUHSC_02063_1:1953965-1954033(+)
TATTCCACCTCTATATATGCATGTCTTATTGTTATGTTGTCATACTTTAGTAATTCGTCCGGATTGTCA
>Locus:SAOUHSC_02827_1:2605774-2605736(-)
GAATTTGTTCTCGCCTTGTTTGATTTCAAGGTTACTCAT
>Locus:SAOUHSC_00143_1:147420-147401(-)
ATGCTGTCGTAATAATTAGC
>Locus:SAOUHSC_00278_1:294126-294107(-)
TACATTTGACTTAGCTTTTC
>Locus:SAOUHSC_02063_1:1953945-1953964(+)
ATACTTCGTTCAACTTCATT
>Locus:SAOUHSC_02827_1:2605794-2605775(-)
TTTTCATCATCACCAATATA
>Locus:SAOUHSC_00289_1:302336-302374(+)
TTAAATATGGGGATTGAATATAAAATTATCGTAATGGGG
>Locus:SAOUHSC_00464_1:465260-465210(-)
TCTAACAACGCTCGCGTTCTTGATGGTGTTGCAATATCTTTATTATCCAAC
>Locus:SAOUHSC_01104_1:1065347-1065337(-)
TTTCTCTGCCA
>Locus:SAOUHSC_01711_1:1617866-1617934(+)
TACAAATCCCCTTTTAAAATTGTTGCTAATTTTTTCGAAGTATGTCGCAAGCTAGATGTATCAAAAATT
>Locus:SAOUHSC_00289_1:302316-302335(+)
GGCCTCTAAGTATTCAATAT
>Locus:SAOUHSC_00464_1:465280-465261(-)
TAAAATTAAAGCCATATTTA
>Locus:SAOUHSC_01104_1:1065367-1065348(-)
CCTCCGACAACAATAAGATG
>Locus:SAOUHSC_01711_1:1617846-1617865(+)
GATTTTTTCAATATTCATTT
>Locus:SAOUHSC_00076_1:80796-80728(-)
AAACTTGTGAATGATTACCTCCCGCTTGTTCAATATCTGATCTATTTAAATACAACATCTCTCTATTCA
>Locus:SAOUHSC_00479_1:477273-477223(-)
ATTAATGCAGCAGTTAACACGACAACGCCATTAAATGCTTCTTTATGCTTC
>Locus:SAOUHSC_00901_1:866554-866516(-)
AAATATCTCAAACCATTCTTCTACTTGATGAAACGACAA
>Locus:SAOUHSC_02696_1:2479217-2479207(-)
TACAAAGTTCA
>Locus:SAOUHSC_00076_1:80816-80797(-)
TTCTGTTAATGCGTCCACAT
>Locus:SAOUHSC_00479_1:477293-477274(-)
CACTCAGAATTTTAATGACA
>Locus:SAOUHSC_00901_1:866574-866555(-)
GGTAAATAACCAAACTGTCG
>Locus:SAOUHSC_02696_1:2479237-2479218(-)
AACTCATCCGAAGTCAACGT
>Locus:SAOUHSC_00401_1:404820-404888(+)
TATTTTACGTGTTCATATTTTGAAACATCAAAGCCGTCTTGTTTAGCTTTGTTGATAATGTCTTTGATT
>Locus:SAOUHSC_01036_1:1005996-1006006(+)
TATTTAGCAAT
>Locus:SAOUHSC_02183_1:2048745-2048783(+)
TTAAAAAATATCTTTAAAACTTTTCGCAGTTCGCTTTGT
>Locus:SAOUHSC_02602_1:2391330-2391280(-)
TCATTTGCTAAAAAAGTTGAGGTCTTCACGAAAGGTGCAGGCCATTCAAAC
>Locus:SAOUHSC_00401_1:404800-404819(+)
TTACAAAGCATTATTGAATT
>Locus:SAOUHSC_01036_1:1005976-1005995(+)
TTTGGATGTAATTGTTTCAT
>Locus:SAOUHSC_02183_1:2048725-2048744(+)
AATCAACCTTTAAAGGCTGA
>Locus:SAOUHSC_02602_1:2391350-2391331(-)
TATTAATGAATCGAAAAGAA
>Locus:SAOUHSC_00728_1:710205-710155(-)
ACGGTTAATAAGAAGAACGCAAAAAGACTAATTTTCTTTTTTTGTGAACTC
>Locus:SAOUHSC_01541_1:1488592-1488602(+)
TATTTGATACC
>Locus:SAOUHSC_01837_1:1742511-1742579(+)
TATAAACTTTTTACAATTTCATGCAATTCTTGTTGTAACTTTGCTGTTCGTGTTTCAATCTCTTTTGTA
>Locus:SAOUHSC_02944_1:2709802-2709840(+)
CTACGTATCTTTTTCTCTATTGTAATATTCATATTTAAA
>Locus:SAOUHSC_00728_1:710225-710206(-)
TCTTCAAGGTAATCGTTATT
>Locus:SAOUHSC_01541_1:1488572-1488591(+)
GCACAATCTTTGCACAATGT
>Locus:SAOUHSC_01837_1:1742491-1742510(+)
ATTTCTACCTCAAGTTATTT
>Locus:SAOUHSC_02944_1:2709782-2709801(+)
CCTATTTTATTAAGTTTGTT
>Locus:SAOUHSC_00184_1:202049-202059(+)
TATTTTGCTTG
>Locus:SAOUHSC_01503_1:1456672-1456722(+)
ATGCAACATTCAGATCACCTCTTTCAAATCCAACGATTAATACTTTTAATT
>Locus:SAOUHSC_01504_1:1457824-1457756(-)
CTTCGTCGTCGTAATCATATATATCTGGCGCTGCTGCACCGCATGCACCACATGCAATACAAGTATCCA
>Locus:SAOUHSC_02902_1:2671337-2671375(+)
TTAAATAATCAGCATTACTATTTTAACAATGATGCCTAC
>Locus:SAOUHSC_00184_1:202029-202048(+)
TCATTAGTTATGTGCTAATC
>Locus:SAOUHSC_01503_1:1456652-1456671(+)
AATTTGTTTCGTAAAATATC
>Locus:SAOUHSC_01504_1:1457844-1457825(-)
AAGGATTACGAAAGCAATAC
>Locus:SAOUHSC_02902_1:2671317-2671336(+)
TCAGTTATAGTTCATTTTTT
>Locus:SAOUHSC_01741_1:1643685-1643723(+)
TCATTGAATTTTGCCGTCCTGACTTTCATAAATAATAGT
>Locus:SAOUHSC_01810_1:1712979-1713047(+)
TATTGTAAATCTGTAAGTTTCATTGTTTTATCATACACATCTTGCGGATCAACTTCAATCCTAGCTACT
>Locus:SAOUHSC_02622_1:2410455-2410445(-)
AAGTTCTATCA
>Locus:SAOUHSC_02763_1:2539491-2539541(+)
AGAATGATAGTTGTTTTTCTATTAATTCTCTTGTATAAGCATTGTCACTTT
>Locus:SAOUHSC_01741_1:1643665-1643684(+)
TAACCATGCCTCTATTTTTT
>Locus:SAOUHSC_01810_1:1712959-1712978(+)
AATTAAACGTTAATTATTTT
>Locus:SAOUHSC_02622_1:2410475-2410456(-)
CATAATGTTGTAATTGCATT
>Locus:SAOUHSC_02763_1:2539471-2539490(+)
CTTTCATTATCTCACTCCTT
>Locus:SAOUHSC_00414_1:417928-417878(-)
TGCGTAATGGCTTTACTGATTTCAGCTTCGATTTCACCTTTCGTTCTTTTC
>Locus:SAOUHSC_00604_1:596742-596704(-)
ACCGTTTGGTCTACTCCCACCAAACAAAACAGTAATCAT
>Locus:SAOUHSC_01714_1:1619926-1619994(+)
TATTGGATATTAACAATTTTTACGTTCATTTCGCCACCATTAGGTAGTGGAACACGAACTTCATCATCT
>Locus:SAOUHSC_02436_1:2262016-2262006(-)
GTTCAAGTTCA
>Locus:SAOUHSC_00414_1:417948-417929(-)
CAAGGAAATCTTTTTCCCAT
>Locus:SAOUHSC_00604_1:596762-596743(-)
TTTGTTAATTGTGCAGTATT
>Locus:SAOUHSC_01714_1:1619906-1619925(+)
AAATAATCTATTTGATCATT
>Locus:SAOUHSC_02436_1:2262036-2262017(-)
GTCTGTTCTTTAAAAATTAA
>Locus:SAOUHSC_00398_1:400966-400916(-)
TCAAACCCTGGGAACCTCAATTCTGGCACATTTTTCTTTTGTGTATTACTC
>Locus:SAOUHSC_01438_1:1373685-1373753(+)
TATTCGAATACAGCCTCTACTTTTGGCAATACTGTTTCCCAATTTGCGTCATTTTCTTTATCTACTGAA
>Locus:SAOUHSC_02148_1:2021257-2021295(+)
TCATTTTCTAACGCTTCCTTTGACAGTTTTAATATACCA
>Locus:SAOUHSC_02656_1:2441154-2441164(+)
TATTTTTTAAA
>Locus:SAOUHSC_00398_1:400986-400967(-)
GCTTCTCTTCCCATTCGCCT
>Locus:SAOUHSC_01438_1:1373665-1373684(+)
ATACTAGTTGATGAAAAATT
>Locus:SAOUHSC_02148_1:2021237-2021256(+)
CCCAATAAAAAAGAATTTCT
>Locus:SAOUHSC_02656_1:2441134-2441153(+)
TTTTTTAGTTCTAGTTATAT
>Locus:SAOUHSC_00712_1:697237-697169(-)
TTTTATAAACACCTAACCCAACTGAAGGCATCGGGTATCCATTATTTAATATTTGTATCTCATTCAACA
>Locus:SAOUHSC_01203_1:1151946-1151896(-)
TCAAAGCGCTTTCTAAAACGATTAACTATCTCACTTTTCTTTTGTTTAGAC
>Locus:SAOUHSC_01753_1:1656924-1656962(+)
CTATTCAACGAATTCAAATTCTCCGCCAAGAATTCTAAC
>Locus:SAOUHSC_01894_1:1806103-1806093(-)
TTTTTTAGTCA
>Locus:SAOUHSC_00712_1:697257-697238(-)
AGTCATATCTTCGTCAGAGA
>Locus:SAOUHSC_01203_1:1151966-1151947(-)
CTAACTCTGTCATTTTAGTA
>Locus:SAOUHSC_01753_1:1656904-1656923(+)
TTGTCCATCATGTTTCGCTC
>Locus:SAOUHSC_01894_1:1806123-1806104(-)
GTACATATAAAATAAATTGT
>Locus:SAOUHSC_A00219_1:241572-241622(+)
AATGTATGTACGATGCAAGATATCGTCCAAGCGTTTGAAATGGATTTATCG
>Locus:SAOUHSC_00603_1:595566-595556(-)
AAATTGCTTCA
>Locus:SAOUHSC_00775_1:756003-755965(-)
GACACATGGAAAGAATGCTGCGCTAAAATACCATATCAT
>Locus:SAOUHSC_01339_1:1279117-1279049(-)
GATTATAAAAAGAGGCCATTTCCATATCTGGAAAATAGCCTCTATCAATTGCGAATTTACTTTTTCGCA
>Locus:SAOUHSC_A00219_1:241552-241571(+)
TATTAAAAGGACATGAAATT
>Locus:SAOUHSC_00603_1:595586-595567(-)
TCAGATTTACCTAAGTTTAC
>Locus:SAOUHSC_00775_1:756023-756004(-)
ACACTAAATAATACTACCAA
>Locus:SAOUHSC_01339_1:1279137-1279118(-)
ATATTTATTCTTATTAATTT
>Locus:SAOUHSC_00797_1:779684-779646(-)
GTTCATTTTCCAGTTACCAGCTATAATTGGTGTTCTCAT
>Locus:SAOUHSC_01665_1:1578518-1578528(+)
TATTCTTTATA
>Locus:SAOUHSC_02075_1:1960238-1960306(+)
CACCAATTTTGTAATACATCGTTCTCGTCCTCCTTGTCTTCTTCGTCCTCCTCGTTATCTTCTTCGTTT
>Locus:SAOUHSC_02452_1:2276638-2276688(+)
ATTTTCTTTGTTTCCAAGATGTCGCAGTATCTTTTAATACTTTATTTAAGT
>Locus:SAOUHSC_00797_1:779704-779685(-)
TTTGCTTCTTGTACTGTTTT
>Locus:SAOUHSC_01665_1:1578498-1578517(+)
TTTTTCCATTACTTCTCACC
>Locus:SAOUHSC_02075_1:1960218-1960237(+)
TATAATTTTGTTTTTTATCT
>Locus:SAOUHSC_02452_1:2276618-2276637(+)
ATTAATCCCCTTTTAAACTT
>Locus:SAOUHSC_01216_1:1166955-1166887(-)
CTCGTCCTTCTGGAACTGCAACGCCCATTGAACGAAATATTTCTTTACCTTGATACTCGTGGATATTCA
>Locus:SAOUHSC_01677_1:1586895-1586945(+)
AATCTACTTCCCTCACAACTACTCTTGTTCCTTCAACTTCAAGGATTTTTA
>Locus:SAOUHSC_01993_1:1897340-1897330(-)
ATCATTACACA
>Locus:SAOUHSC_02260_1:2093504-2093542(+)
TTATTTTTTAGTGAATTTGTTCACTGTGTCGATAATCCA
>Locus:SAOUHSC_01216_1:1166975-1166956(-)
TTCTTCAGCAGTAAATGCTA
>Locus:SAOUHSC_01677_1:1586875-1586894(+)
TGGTATCGCTCCTTTTAATT
>Locus:SAOUHSC_01993_1:1897360-1897341(-)
ATTCTTAGTAATTCTAAGGT
>Locus:SAOUHSC_02260_1:2093484-2093503(+)
AAAGTAATTAATTATTCATC
>Locus:SAOUHSC_00967_1:942955-942905(-)
ATACAGAATTTTCTGAAAATAGTCAAGGTTAATTTATTTGCTGCAAATTTC
>Locus:SAOUHSC_02525_1:2327151-2327161(+)
TATCGTTTAGT
>Locus:SAOUHSC_02841_1:2615640-2615678(+)
TTAAACACTCTCCTTAATATGATTCTTTTTGCTCGGCAT
>Locus:SAOUHSC_02877_1:2650768-2650836(+)
TATACGCCCCGCTCAATATCTTTAATCATTTCATCTACAGTTATTTTCGCACTCGTTAAGACAATAGGA
>Locus:SAOUHSC_00967_1:942975-942956(-)
ATATCTCTTTTTCGTTATTT
>Locus:SAOUHSC_02525_1:2327131-2327150(+)
TTTATGGCTTTTATATTATC
>Locus:SAOUHSC_02841_1:2615620-2615639(+)
ATCATAGCTCTTTGCCATAA
>Locus:SAOUHSC_02877_1:2650748-2650767(+)
TTTCTCTTAGACTACTCCCT
>Locus:SAOUHSC_00121_1:126781-126743(-)
TTTCAGCAAACCAATTATCTTTTCAATCGCTATCCTCAT
>Locus:SAOUHSC_00358_1:366707-366697(-)
AAATCCAAACA
>Locus:SAOUHSC_01988_1:1891594-1891644(+)
AATTCAATCCCGGAAAATCTTGTTGACGTAACGCTTCATAAATTAACAACG
>Locus:SAOUHSC_02877_1:2650768-2650836(+)
TATACGCCCCGCTCAATATCTTTAATCATTTCATCTACAGTTATTTTCGCACTCGTTAAGACAATAGGA
>Locus:SAOUHSC_00121_1:126801-126782(-)
GATTCTTTAGAGGACTGGTT
>Locus:SAOUHSC_00358_1:366727-366708(-)
CCGACAATTAACATTCCAAT
>Locus:SAOUHSC_01988_1:1891574-1891593(+)
AATGAAAATGAGTAAATTTT
>Locus:SAOUHSC_02877_1:2650748-2650767(+)
TTTCTCTTAGACTACTCCCT
>Locus:SAOUHSC_00391_1:394173-394123(-)
GTAGCTAACAATCCCAATACTAATGTTGCTTTAGCTAACGTTTTTAATTTC
>Locus:SAOUHSC_00896_1:860525-860487(-)
GCTAATTTCTCTGTGTCGGGGCTCCACCCCAACTTGCAC
>Locus:SAOUHSC_02559_1:2352589-2352579(-)
TCCTGGTATCA
>Locus:SAOUHSC_02631_1:2419632-2419564(-)
CTTGAAAAGGATATTCAGCCATCAAATCAACAAGTGCGTTTTGAATTTCTATTTTGGCTTGTCGTTTCA
>Locus:SAOUHSC_00391_1:394193-394174(-)
TTTCTGTTGTTATTACACCA
>Locus:SAOUHSC_00896_1:860545-860526(-)
TTGTCTGTAGAAATTGAGGA
>Locus:SAOUHSC_02559_1:2352609-2352590(-)
GTACTTTTTGTAATAATTTC
>Locus:SAOUHSC_02631_1:2419652-2419633(-)
AATCATTTTAGTGGATATTT
