# Supplementary material for: Common and phylogenetically widespread coding for peptides by bacterial small RNAs
Source: BMC Genomics. 2017 Jul 21;18:553. doi: 10.1186/s12864-017-3932-y (PMC5521070; doi:10.1186/s12864-017-3932-y)
Supplement: Supplementary file 6 — mock ORF sequences. (ZIP 3000 kb) [file 12864_2017_3932_MOESM6_ESM.zip › mocks/s_aureus_nctc8325.overlapping_sense.srna_mocks.fa.txt]

>Locus:SAOUHSC_00206_1:228466-228504(+)
AGTTCGAGGAGATGTTATGGATTTAAAACATGCCACACC
>Locus:SAOUHSC_00444_1:447049-447081(+)
GCGCGGTGGCGGAAACATGCAACAAATGATGAA
>Locus:SAOUHSC_00483_1:480648-480728(+)
GTGAAAAAATCCAAACAAGGATATAATAAGGGAAAATCGAATCAAATCGGGAGGATTTATTTAACATATGTCAATCGAAGT
>Locus:SAOUHSC_00486_1:483354-483395(+)
TTGTTAGTTTTATTATGGGAAGTAGGAGGAAATGACGCATGC
>Locus:SAOUHSC_00592_1:590552-590605(+)
GTATCGAAAAATGTATTACACATAAAATTAAAGGGATGTGGAGACATTGCTTTG
>Locus:SAOUHSC_01441_1:1375332-1375270(-)
ACAGAGAATTTCGAAAAGAAATTCTACAGGCAATGCGAGTTGGGGTGTGGGTCCCAACACAGA
>Locus:SAOUHSC_01670_1:1582747-1582691(-)
TATGATGACAGTCGCAGAGTTACTACCATTTGGATTTTCAGGAAAGGATTTAGAATA
>Locus:SAOUHSC_01779_1:1680598-1680566(-)
GTATATATACATGACAGCAACTTGGGAAAAAAA
>Locus:SAOUHSC_02255_1:2088761-2088729(-)
TTAGGTTTTTTAAGGAGGAACAATCATGCTAAA
>Locus:SAOUHSC_02338_1:2166719-2166645(-)
ATTAGGCACTGCAGTAAGCAATTTTATTGTAGATTTGTTACAATACTCGACGCAGGTAAAATATTTAATAAAATA
>Locus:SAOUHSC_02349_1:2173027-2172983(-)
ACCTATCATCGGTGTAGTAATTGCATTCATGACATTTGCTGGATA
>Locus:SAOUHSC_00206_1:228446-228465(+)
ATTGATTTAGACACTGAAAA
>Locus:SAOUHSC_00444_1:447029-447048(+)
TCAAGGAGGAAATGGAATAT
>Locus:SAOUHSC_00483_1:480628-480647(+)
ATTATCCGAGTATAGACATT
>Locus:SAOUHSC_00486_1:483334-483353(+)
CATGTCATATGTTACAATTT
>Locus:SAOUHSC_00592_1:590532-590551(+)
GTATTTGAATGTCTTTTGAA
>Locus:SAOUHSC_01441_1:1375352-1375333(-)
TTCTAGTCAGGGGCCCCAAC
>Locus:SAOUHSC_01670_1:1582767-1582748(-)
AATCATAAAGGAGATATGGT
>Locus:SAOUHSC_01779_1:1680618-1680599(-)
TAAATTAGTTAATCATGGAG
>Locus:SAOUHSC_02255_1:2088781-2088762(-)
TTAATGTTAAGTGCTAAACT
>Locus:SAOUHSC_02338_1:2166739-2166720(-)
ATGATATTTGTTGCTATTTT
>Locus:SAOUHSC_02349_1:2173047-2173028(-)
GTAGGTTTAGTTGAGGCATT
>Locus:SAOUHSC_00009_1:12761-12793(+)
ATTATTTGGGAAAGGATGAAGGTTAATGTTAGA
>Locus:SAOUHSC_00244_1:263744-263782(+)
GAGAGGATGTTTTTAAATGCAATTCAAATTAAAAGAAGA
>Locus:SAOUHSC_A00332_1:347792-347736(-)
CCAATTTATGAAACCAATTGCTACGTATGTTACATTTTCATTCTTGTTATGCATTTA
>Locus:SAOUHSC_00350_1:361503-361577(+)
TGGCAGGTGGACCAAGAAGAGGCGGACGTCGTCGTAAAAAAGTATGCTATTTCACAGCAAATGGTATTACACATA
>Locus:SAOUHSC_00861_1:829579-829620(+)
TGTTTAAAGATACACTTAACAGGAGGGTATGTGTTGTTATGG
>Locus:SAOUHSC_01098_1:1057617-1057697(+)
CATAAGAGGTCAGGACAAAGGTATATATTAATGATACGTCCTGGTCTTCTTTTTATGGAGTGTTATTATGACAAAAAAAGA
>Locus:SAOUHSC_02026_1:1930560-1930528(-)
ATCCAGAAACAAAAGATGAAAAGTCACAGGTGT
>Locus:SAOUHSC_02394_1:2214326-2214370(+)
TGTTTATTTTTAAAACAACATCTAAAAGCCATTTTCATAATAATG
>Locus:SAOUHSC_02624_1:2413737-2413705(-)
GGGAGTATCGATGGCTTTAAAGATACGGTATCA
>Locus:SAOUHSC_02722_1:2503283-2503221(-)
CGAGAACGTAGTTATGCATATATTTTGATGTTGAGGAGTTACACATATGAAACTAACACAAAC
>Locus:SAOUHSC_02773_1:2550051-2550104(+)
TTACACTTTAAATATTTAACAAAGGGGGGAATAATTGATGACATCAAAACATCA
>Locus:SAOUHSC_00009_1:12741-12760(+)
TCATTCCATAATAAATGATA
>Locus:SAOUHSC_00244_1:263724-263743(+)
TAAGGCTTGTTAAAACTTAA
>Locus:SAOUHSC_A00332_1:347812-347793(-)
AACCAATACGCCACTAACAT
>Locus:SAOUHSC_00350_1:361483-361502(+)
TCAAAGGAGGCACACAATCA
>Locus:SAOUHSC_00861_1:829559-829578(+)
TGTCATGAATTTCGATATAA
>Locus:SAOUHSC_01098_1:1057597-1057616(+)
ACCATTAATTTATAAATTAT
>Locus:SAOUHSC_02026_1:1930580-1930561(-)
TTTAATCACTGGAGAAAAAT
>Locus:SAOUHSC_02394_1:2214306-2214325(+)
CAAGAGGTTATATTTCAAAG
>Locus:SAOUHSC_02624_1:2413757-2413738(-)
TAGAGAATTCGTTATTTAGG
>Locus:SAOUHSC_02722_1:2503303-2503284(-)
CTCGCATATTCGAGTATGTT
>Locus:SAOUHSC_02773_1:2550031-2550050(+)
ACTTTTGAGAGTATTTTTTG
>Locus:SAOUHSC_00038_1:42392-42360(-)
AGCTATCATTTTGAGTACACGTGGTTTGAATAT
>Locus:SAOUHSC_00154_1:166558-166590(+)
AATTTAAGGGGAGAGCGAACTATCAATGATGCT
>Locus:SAOUHSC_01053_1:1020126-1020082(-)
AAATGTCTATTTAATCGTTCAAACATTCCAAGAACTACAAAGTTA
>Locus:SAOUHSC_01076_1:1040030-1039998(-)
ATTTCAACACGCCTGTCATACAGCAATATCGTT
>Locus:SAOUHSC_01507_1:1459044-1459006(-)
ATTTGCTTTCCATTTTATGACGATTTTTACTCAATTGAG
>Locus:SAOUHSC_01849_1:1755080-1755154(+)
TGCAACAACATTCATCAAAAACTGCATATGTTTATTCAGATAAGTTATTACAATATCGATTTCATGACCAACATC
>Locus:SAOUHSC_02216_1:2063277-2063221(-)
CAATGCAAGAAAAGTAAGAGTAATCGGAGACGATTTCAGGGAGCGAGACGCATGGTA
>Locus:SAOUHSC_02343_1:2170140-2170078(-)
TACTCGAATAAAATCAACCAAAAAAATGAAGCAGATTACGAAAGCGATGAACATGGTATCAAG
>Locus:SAOUHSC_02681_1:2467647-2467567(-)
GGCATTTTAAAGTATTTAAAAACACGACATCTACACATCGTATTTTTATACGTAGGAGGATATAAATATGGGAAAATTTGG
>Locus:SAOUHSC_02770_1:2547579-2547526(-)
TACAGAGGCTCTAAAAATACATCTAAAGGAGTGTCGTATGAATCGGCAGGTTAT
>Locus:SAOUHSC_02914_1:2680468-2680427(-)
TTTGTTTGTATCACCTATATTAAACAGGTAAACATTGTGTGC
>Locus:SAOUHSC_00038_1:42412-42393(-)
ACTATTGGAGGTACATACCA
>Locus:SAOUHSC_00154_1:166538-166557(+)
TTGATGATCTTAAAATTCAA
>Locus:SAOUHSC_01053_1:1020146-1020127(-)
ATTATTATTCTAAGTATTTT
>Locus:SAOUHSC_01076_1:1040050-1040031(-)
AAGCGGGCAACAACAAACAG
>Locus:SAOUHSC_01507_1:1459064-1459045(-)
TAACCTACTAGATTCTTATA
>Locus:SAOUHSC_01849_1:1755060-1755079(+)
GGAATATCGGAGGGATTATA
>Locus:SAOUHSC_02216_1:2063297-2063278(-)
ATCAATTCAAGAATGAAACA
>Locus:SAOUHSC_02343_1:2170160-2170141(-)
GCTTCTCTTAAAGAAATAGA
>Locus:SAOUHSC_02681_1:2467667-2467648(-)
TAATTAAAGCAATAGTCTTG
>Locus:SAOUHSC_02770_1:2547599-2547580(-)
GAGCCTCTAGTAATTAAAAT
>Locus:SAOUHSC_02914_1:2680488-2680469(-)
ATTGTTATCACCTTTTTCTG
>Locus:SAOUHSC_00087_1:93362-93400(+)
ATGATGTCACAGTCTAATGCATCAGTTGAAAGCATTATT
>Locus:SAOUHSC_00102_1:106582-106508(-)
TATATTAATCGGTTTAGTACTAATGGTCGCAATTGTCGATTTAATTTCCGGTTCAATCCGAAAACGTATTGTTTA
>Locus:SAOUHSC_00426_1:426437-426469(+)
GAAAAGATTGATTGGGTTAGTTATCGTAGCACT
>Locus:SAOUHSC_00818_1:800024-800056(+)
GGTGTTAGTTATGACAGAATACTTATTAAGTGC
>Locus:SAOUHSC_01071_1:1037990-1037937(-)
TTGTTAAGCTATAAAAGTAAACGAGGAGGAATTTTTTATGAAAAAAGTAAACAG
>Locus:SAOUHSC_01112_1:1071661-1071629(-)
ATTTATTTTACAGGGAGAACTTATTATGAAAAA
>Locus:SAOUHSC_01361_1:1304856-1304900(+)
TGGATAAAGAAACTAATGACAACGAATATAGACGTCAAAGTGAAC
>Locus:SAOUHSC_01362_1:1305983-1305927(-)
AGAAGAAATGAAACCAAACCATTATGGTGTGGCTGGCGTAAGAAAGTCAGATCAATA
>Locus:SAOUHSC_02089_1:1965845-1965886(+)
TTATTATTTTTTGCCAATTTTGAGGAGGGAGAAGCAAAATGC
>Locus:SAOUHSC_02150_1:2022452-2022532(+)
TTTATTTCATTACCTTTTATTACTATAAATTGGTATAATGTTGTAAATGCTAAAGGAGGTTTTTACAATGACAAATTTAGA
>Locus:SAOUHSC_02802_1:2580678-2580616(-)
CATAAGAAAACACAAATTGGGAGCGGCCTCAGTATTCTTAGGAACAATGATCGTTGTTGGAAT
>Locus:SAOUHSC_00087_1:93342-93361(+)
GCGAAGTTCTTAAGTGAGTT
>Locus:SAOUHSC_00102_1:106602-106583(-)
TCTTGGGACCGTGTAGGTAT
>Locus:SAOUHSC_00426_1:426417-426436(+)
TTGAAAGGAATTGATAGAAT
>Locus:SAOUHSC_00818_1:800004-800023(+)
AAATTAACTAAAAAGAAAGA
>Locus:SAOUHSC_01071_1:1038010-1037991(-)
CTGTAGTCAGAACTATGAAT
>Locus:SAOUHSC_01112_1:1071681-1071662(-)
ACTCGCATTAGTAAGTACAA
>Locus:SAOUHSC_01361_1:1304836-1304855(+)
AGATATAAGGTAGGTAAATA
>Locus:SAOUHSC_01362_1:1306003-1305984(-)
CAAGCAATTCACGTTGTTAT
>Locus:SAOUHSC_02089_1:1965825-1965844(+)
TTCGGGTAGCCCGCCTACCC
>Locus:SAOUHSC_02150_1:2022432-2022451(+)
AACAAAGAATTTGCAATTAA
>Locus:SAOUHSC_02802_1:2580698-2580679(-)
AAAAGCAATCTTAGATACGG
>Locus:SAOUHSC_00039_1:43629-43591(-)
TTTTATTTTGGCGCCAATGGAAGACGTTACAGATATCGT
>Locus:SAOUHSC_00556_1:564129-564203(+)
TGGATTTTAATAAAGAGAATATTAACATGGTGGATGCAAAGAAAGCTAAAAAAACCGTTGTTGCAACCGGTATCG
>Locus:SAOUHSC_00714_1:699251-699195(-)
TATAGATGTAGGAACTACGATGACTGTAACATTACACAAATTAGACATTACGTCATA
>Locus:SAOUHSC_01026_1:996190-996222(+)
AAGTTGTCAGATGAAAATAGCAACTCTGAACAA
>Locus:SAOUHSC_01250_1:1201453-1201497(+)
TGGCAATTTCACAAGAACGTAAAAACGAAATCATTAAAGAATACC
>Locus:SAOUHSC_01829_1:1734531-1734593(+)
TTGTTTATTCATAACAACAAAAAAGAATTAAAGGAGGAGTCTTATTATGGCTCGATTCAGAGG
>Locus:SAOUHSC_02366_1:2189248-2189195(-)
GAAAAATACGTGCGTAAGCACTCAAGGAGGAACTTTCATGCCTTTAGTTTCAAT
>Locus:SAOUHSC_02568_1:2358625-2358593(-)
TATAGTTTTAAGTGGGAGGGATATTATGATTTT
>Locus:SAOUHSC_02834_1:2612639-2612559(-)
GAAATTAATGGTATACTATATGAAATGTTAACAGGCATTGTGAAATGTATAAAAGGAGCCTTAACGTATGAAAAAATGGAC
>Locus:SAOUHSC_02908_1:2675431-2675399(-)
CTATGGATAAGATTTTACAAGATACAACAAGTT
>Locus:SAOUHSC_03030_1:2801264-2801305(+)
GAAATATGTATAAAACATAGAAAGAAGGACGTTTTAACATGG
>Locus:SAOUHSC_00039_1:43649-43630(-)
AGTGAATTACCACGTCCATT
>Locus:SAOUHSC_00556_1:564109-564128(+)
AGAGGGAGTGTATGAATTCA
>Locus:SAOUHSC_00714_1:699271-699252(-)
AAAATCAGTGTAAGCAGTGA
>Locus:SAOUHSC_01026_1:996170-996189(+)
TACAACGAAACACAGAAAGG
>Locus:SAOUHSC_01250_1:1201433-1201452(+)
TTTAAGGAGGAAATTGATTA
>Locus:SAOUHSC_01829_1:1734511-1734530(+)
TAAGCATGCAACACTCTTTT
>Locus:SAOUHSC_02366_1:2189268-2189249(-)
TTTTTTGATATAATTACTTT
>Locus:SAOUHSC_02568_1:2358645-2358626(-)
TATACCTATGAAGAATAGTT
>Locus:SAOUHSC_02834_1:2612659-2612640(-)
GAATTGCTATGAGTCATTTT
>Locus:SAOUHSC_02908_1:2675451-2675432(-)
CCGTGATAGTGTTGCGCATT
>Locus:SAOUHSC_03030_1:2801244-2801263(+)
GTTAGCTTTATTCTTAAATT
>Locus:SAOUHSC_00061_1:68043-68005(-)
AAAGGACTTGGTGGATATGTATTACAGTTATGGAAATTA
>Locus:SAOUHSC_00104_1:108961-108881(-)
CAGAAACCCAATGTCTATGATATTTCAGTTTACCTTGGCTTTTCTTTATTAAAGAAAGGTGTCAAACATGAGTCAAATCGA
>Locus:SAOUHSC_00387_1:391397-391438(+)
TTTATTATGCGTAATGATGTAAAAAGACGAATATTCATTTGT
>Locus:SAOUHSC_00621_1:612698-612624(-)
AATAGCAATGACATCCAGAAAAACTATTGGTCTATTATGTATTTTGACAGGCATTATACTTTTAAGATTATTTTA
>Locus:SAOUHSC_00981_1:952881-952913(+)
ATAATAATGAGTGAAAAAAGACGAAGAAAGAAG
>Locus:SAOUHSC_01128_1:1081586-1081639(+)
AATTTAGGTGTAACTAAAATAAAAGGAGTTGTTATTAATGAAAAATTTACGAAA
>Locus:SAOUHSC_01489_1:1445101-1445157(+)
TGGATTCATATTCTGATACGCCCTTTAATCTTTCTTCTATTTGTCTTTCCAATTTGC
>Locus:SAOUHSC_01604_1:1529123-1529091(-)
ATGGCCAAGGTAACTATTTTGCAGTTAGTGACT
>Locus:SAOUHSC_01636_1:1556752-1556720(-)
AAAAGGATATGTTACGCCGTTCTTATTGATGCT
>Locus:SAOUHSC_01851_1:1757453-1757409(-)
CTTTTCGCTAAATTTTTCCAAACAAAAATATGTTACTGTAAATTA
>Locus:SAOUHSC_02597_1:2388403-2388341(-)
CTAATTAGATGTATTGTTAGGAAAGATGATATGGAGGGAATAGAAGATGAATGCGATAAAGCG
>Locus:SAOUHSC_00061_1:68063-68044(-)
TCTGAGTGTATTCTAATACG
>Locus:SAOUHSC_00104_1:108981-108962(-)
CATTTGAAACCATTTGTACA
>Locus:SAOUHSC_00387_1:391377-391396(+)
TTACATGTTGCTTAGCTTCT
>Locus:SAOUHSC_00621_1:612718-612699(-)
GGATTATTTGGTTCACCTAA
>Locus:SAOUHSC_00981_1:952861-952880(+)
TTATCCAAAAATGATACAAT
>Locus:SAOUHSC_01128_1:1081566-1081585(+)
TTTATTTTGTATGCGCTTAC
>Locus:SAOUHSC_01489_1:1445081-1445100(+)
TAACCGATGATTAATATTAA
>Locus:SAOUHSC_01604_1:1529143-1529124(-)
ACGTGTATTTAATTTTCAAG
>Locus:SAOUHSC_01636_1:1556772-1556753(-)
AATTTTGATTTATATAAAGA
>Locus:SAOUHSC_01851_1:1757473-1757454(-)
GCGTTTGTTTTTATTTCAAG
>Locus:SAOUHSC_02597_1:2388423-2388404(-)
ACATCTATTTATAAATGAAT
>Locus:SAOUHSC_00069_1:73486-73430(-)
TGGATTATCATTAGCCTTAGGTGCAGCGTTATTAGCTGGACGTCGTCGCGAACTATA
>Locus:SAOUHSC_A00084_1:90980-90906(-)
CATCACAGTAAAACTATTGCTCCACCAAGTATACTTTTTCAGTATAGCATCTCATATTGGCAAACTTATCTGCTA
>Locus:SAOUHSC_00178_1:195147-195179(+)
GACAAAGAAGAAAAACATATTAAAAGCAATCGG
>Locus:SAOUHSC_00794_1:776109-776141(+)
GGAGGTAGTAGTGAAAGACTTATTGCAAGCACA
>Locus:SAOUHSC_00828_1:805948-805910(-)
GGGGTGTCAAAACTTAATGGTAACCGCAATTATTCATGG
>Locus:SAOUHSC_01526_1:1479566-1479522(-)
AAAAGTCATTACAGGTACGGATTTAAGAAAACTTTTTGGAAGCTA
>Locus:SAOUHSC_01659_1:1572498-1572466(-)
GATGAACATATAAGGAGGCCAAATCATGGCAAA
>Locus:SAOUHSC_01969_1:1873352-1873405(+)
ATCAAGATAACAGATGTTAAAAGTGAGGAGAATATAAATGAAAGCATCACGCAT
>Locus:SAOUHSC_02163_1:2031695-2031757(+)
ATTTTGCATCTATTTTGTTGTAAGCTATATAAAAGGAGTGATAATGATGGTGAAAAAAACAAA
>Locus:SAOUHSC_02411_1:2238584-2238625(+)
ATAATGGACTGGCCGCCTAATAATAAAAGCTCTAAAAGTTGT
>Locus:SAOUHSC_02466_1:2289467-2289547(+)
TTTAAACTTTATGAAACGTGTTATACAAATAGTGTAATATCATACAACCCGAAAAGGAGATTGAGATATGAAACTAAAATC
>Locus:SAOUHSC_00069_1:73506-73487(-)
ATCGGTACAACTGTATTTGG
>Locus:SAOUHSC_A00084_1:91000-90981(-)
AATCATCATATTTCCCTCAA
>Locus:SAOUHSC_00178_1:195127-195146(+)
ATGAGGGAGGTTTATAAGAT
>Locus:SAOUHSC_00794_1:776089-776108(+)
TACATTTATAAATATAAGGA
>Locus:SAOUHSC_00828_1:805968-805949(-)
TCAGAATATTCTATGTTTTA
>Locus:SAOUHSC_01526_1:1479586-1479567(-)
GAAGAAAAACAAAGTGAACA
>Locus:SAOUHSC_01659_1:1572518-1572499(-)
TTATACTTTATAATAGTAAA
>Locus:SAOUHSC_01969_1:1873332-1873351(+)
AATTTTAAACAAAATGAGTT
>Locus:SAOUHSC_02163_1:2031675-2031694(+)
AATTTAAATTTAGTTAATCA
>Locus:SAOUHSC_02411_1:2238564-2238583(+)
AAAGAAGACAACCAAGCCCA
>Locus:SAOUHSC_02466_1:2289447-2289466(+)
AAAAAATGCAAAAAGTATGT
>Locus:SAOUHSC_00115_1:120177-120251(+)
TGTCAAAAAAGGAAAATACGACAACAACACTATTTGTATATGAAAAACCAAAATCAACAATTAGTGAAAAGTTTC
>Locus:SAOUHSC_00483_1:480678-480731(+)
GGAAAATCGAATCAAATCGGGAGGATTTATTTAACATATGTCAATCGAAGTTGG
>Locus:SAOUHSC_00749_1:733819-733857(+)
AGGAGAATATTATATTATGAAGAAAACAGTCTTATATTT
>Locus:SAOUHSC_01292_1:1247452-1247493(+)
AAAAGCAGAAAACATTGTACAGATATGGAGATGAAAAAATGT
>Locus:SAOUHSC_01513_1:1462785-1462705(-)
TATTTTTATACCCCTACAATCAACAAAACCACACCACCTATTAATTTAGGAGTGTGGTTATTTTTTTGTGTTTTTTTTTCG
>Locus:SAOUHSC_01539_1:1488023-1487991(-)
AACTTTTATGAAAGGGGGTCTTTATATGAAATT
>Locus:SAOUHSC_01744_1:1647351-1647307(-)
AGATTTTTCAGAAATAAAAAATTGGATAAAGTCACAATTGTCGTG
>Locus:SAOUHSC_01884_1:1797442-1797504(+)
TTTCATGCTAAACTTATTGTAAACACAAGGGTTTGGAGGAGTAGCAATGGCACTATTAAAGAA
>Locus:SAOUHSC_02355_1:2177613-2177581(-)
AAAAGATTGGTGGCGAACGTGCTAAATACCAAT
>Locus:SAOUHSC_02420_1:2249716-2249684(-)
GAGGTATTTCATGCGATTAAAGTCAATCATAAC
>Locus:SAOUHSC_02508_1:2315062-2315006(-)
TGCTCCTACTCGTACATTCAAAGGACACGTTGCAGACGACAAGAAAACAAGAAGATA
>Locus:SAOUHSC_00115_1:120157-120176(+)
TTAAGGATGGTTGCTACTTA
>Locus:SAOUHSC_00483_1:480658-480677(+)
CCAAACAAGGATATAATAAG
>Locus:SAOUHSC_00749_1:733799-733818(+)
CACACAGATTAAGCCAAAAG
>Locus:SAOUHSC_01292_1:1247432-1247451(+)
AAGTTCACAGAATTTCGAAA
>Locus:SAOUHSC_01513_1:1462805-1462786(-)
CGTATCTTTAATAATGCGGT
>Locus:SAOUHSC_01539_1:1488043-1488024(-)
CTTCGCTTGCAACGCGGATA
>Locus:SAOUHSC_01744_1:1647371-1647352(-)
GAAAAGCAATTATTATATCA
>Locus:SAOUHSC_01884_1:1797422-1797441(+)
AACGCTTTCTCGAATATTTT
>Locus:SAOUHSC_02355_1:2177633-2177614(-)
TATTGCCACATCTAGGCCGA
>Locus:SAOUHSC_02420_1:2249736-2249717(-)
TATAAATAAATATATAGAAG
>Locus:SAOUHSC_02508_1:2315082-2315063(-)
GGTCATAAATTAGGTGAGTT
>Locus:SAOUHSC_00193_1:213881-213825(-)
AGCAATTATTATTGCTGTGATTGTCGTATATCACTTAGATGTGCGTGGTTTATTTTA
>Locus:SAOUHSC_00298_1:311775-311807(+)
AAAACGACTTATGGAGTGAGGAATAATGTTACC
>Locus:SAOUHSC_00658_1:645873-645917(+)
TGCCTAAAATTATACTTGTTAGCCACAGTAAAGAAATTGCAAGTG
>Locus:SAOUHSC_00753_1:737147-737067(-)
GAATTATGTTATAGTATTCCAGACTTTATCGTGATTAAATTAATTTTCAATATCAAAGGAGTTTATCATGTATTCAAATGT
>Locus:SAOUHSC_01244_1:1195811-1195843(+)
GAAAAAGAAAAAAATTCCGATGCGAAAATGTAT
>Locus:SAOUHSC_01503_1:1457669-1457607(-)
TCATTTTTATTTTCAAATTATCCGTTTTACAGAGTGAGGGTTAAATTTGCAACACATTATAAA
>Locus:SAOUHSC_01786_1:1683645-1683592(-)
CTTTTTGCTTGGTGCAAATTTCGTAAAAATTTTGGAGGTGTCAACCATAGCAAA
>Locus:SAOUHSC_02171_1:2036176-2036144(-)
AGGAAGCGCCATGCTCAAAAGAAGTTTATTATT
>Locus:SAOUHSC_02281_1:2111790-2111828(+)
TACGGGGGAATTTACTATGCGAAGCGACATGATCAAAAA
>Locus:SAOUHSC_02648_1:2434646-2434605(-)
CAATTACACTACTACTTTATGGAAAGAAGAGTCAGCCTATGT
>Locus:SAOUHSC_02948_1:2712717-2712791(+)
TGTCAGTTATTAATGCATACAGTAATGCATCGTTGTTATTTTTTATTTATTTACTATTTATTATGTACCAAATCA
>Locus:SAOUHSC_00193_1:213901-213882(-)
AGTTCGGCACGACTTTCTAA
>Locus:SAOUHSC_00298_1:311755-311774(+)
TGTAAATGACTTTACGTGAA
>Locus:SAOUHSC_00658_1:645853-645872(+)
TTGATTGGAGATGAAGATAA
>Locus:SAOUHSC_00753_1:737167-737148(-)
AACATGTTTATTATGAAAAT
>Locus:SAOUHSC_01244_1:1195791-1195810(+)
GGTTGGAGTGAAGTATCTAT
>Locus:SAOUHSC_01503_1:1457689-1457670(-)
GACTAAAATTTTAGACAGCA
>Locus:SAOUHSC_01786_1:1683665-1683646(-)
GTATTTTATACCTGCTCTTC
>Locus:SAOUHSC_02171_1:2036196-2036177(-)
AACAAATATATTATATTTGG
>Locus:SAOUHSC_02281_1:2111770-2111789(+)
CATGATTAATCATTAAAATT
>Locus:SAOUHSC_02648_1:2434666-2434647(-)
AGAGCATGATTTTAATGAAG
>Locus:SAOUHSC_02948_1:2712697-2712716(+)
ACAAAACTTTGATTATGTCG
>Locus:SAOUHSC_00418_1:420545-420589(+)
TGGGCATTGCACCTGAAGTTGTTATGTGGCGAGATGTTGGGGATA
>Locus:SAOUHSC_01240_1:1187548-1187580(+)
ATAAATAATTATGAAGCAATCCAAAGTTTTTAT
>Locus:SAOUHSC_01362_1:1305983-1305927(-)
AGAAGAAATGAAACCAAACCATTATGGTGTGGCTGGCGTAAGAAAGTCAGATCAATA
>Locus:SAOUHSC_01846_1:1754299-1754237(-)
ATATTGAGAAAGAAAGCGTTTTCACATAACAAAGGGGGAGTTTCAAATGAAAGTCGAAGTTTA
>Locus:SAOUHSC_02083_1:1963288-1963247(-)
ATCGTGTATAGTAGGTTTTGTAAGCGGGAGGTGACAACATGC
>Locus:SAOUHSC_02095_1:1970538-1970618(+)
TCTGCTTTCTTATTGTTTAAAGTCGCTATAAAATGGGGATATAACTACATAGTTTGGAGGAATCAAAATGGTAGATGTAGC
>Locus:SAOUHSC_02175_1:2037405-2037437(+)
AAAAGACGACTAATAAGCCGTCTATTTGATATT
>Locus:SAOUHSC_02518_1:2322796-2322758(-)
GAAATGAAAGTTAATAGTGATATTAACATGTTACAATAC
>Locus:SAOUHSC_02595_1:2385927-2385874(-)
AATATTTTTCAATATTATCGACGAGGATGTGTTAACAATGTTTCAAAAATTGAG
>Locus:SAOUHSC_02978_1:2741111-2741079(-)
CTGAAAAAGTTGACCAAAGTAACGTTACAGAAT
>Locus:SAOUHSC_03035_1:2807268-2807194(-)
CGTCTTTATTTCGACGATGATTGCTATTGCATTTGTATTCGTAGGTGTCATTTATGTTGTAGATGCACTTGCTTA
>Locus:SAOUHSC_00418_1:420525-420544(+)
GTAATGTCGTGGAAATTTTA
>Locus:SAOUHSC_01240_1:1187528-1187547(+)
ATTTCTTATAATTTAGGAGG
>Locus:SAOUHSC_01362_1:1306003-1305984(-)
CAAGCAATTCACGTTGTTAT
>Locus:SAOUHSC_01846_1:1754319-1754300(-)
AATTAGAAATGTTATGTATA
>Locus:SAOUHSC_02083_1:1963308-1963289(-)
ATGTTGACTCAAGTACACGT
>Locus:SAOUHSC_02095_1:1970518-1970537(+)
TTTAATAGAATTTTATATAA
>Locus:SAOUHSC_02175_1:2037385-2037404(+)
ATCTCCTTTTACCCAAAATA
>Locus:SAOUHSC_02518_1:2322816-2322797(-)
TATTATATAGTATTTCAACT
>Locus:SAOUHSC_02595_1:2385947-2385928(-)
AACCTTACTGGTCTTATGGT
>Locus:SAOUHSC_02978_1:2741131-2741112(-)
TCCATTGATGAAGCGCGTAT
>Locus:SAOUHSC_03035_1:2807288-2807269(-)
TTTAATCCATTAATGGGTAT
>Locus:SAOUHSC_00107_1:111851-111904(+)
ATAAGAAAGATGTTTGTGATTGAAGGAGTGAGTGAGGATGTCAAACATAGCATT
>Locus:SAOUHSC_00381_1:386968-386936(-)
GAGCGTTATAGTGAATATCATCTCAACAATTTT
>Locus:SAOUHSC_00427_1:427571-427612(+)
AGAATGTTAGGAAAGTTAAGCAAGAGGAGGATTTTAAAGTGC
>Locus:SAOUHSC_00771_1:753022-753066(+)
TGGATGCTACTTGGGATTTATTACAAGAAGAATTTGATGAAGAAA
>Locus:SAOUHSC_00833_1:808324-808356(+)
ATTGTTCGTGGAGGAGCGATTTTAGATGGAATT
>Locus:SAOUHSC_01898_1:1808919-1808993(+)
TGCAAGACAATTCTACTAAATATCTACTTTATATCCAAACTGCTACTTCAAACCATCTCGAAACAAATTGTGTCT
>Locus:SAOUHSC_02340_1:2167859-2167821(-)
TTAGGAGGAATGGATAATGAATACATTAAACCTAGATAT
>Locus:SAOUHSC_02574_1:2365878-2365798(-)
TCATTTTTATATTGTCTTACGTATAATTTGTTTTTAATTTTAACCAAAGATAGAAAGAGGGTTGTTTATGAAAATAGCAAT
>Locus:SAOUHSC_03014_1:2787704-2787648(-)
ATCACAATTAATAGAGCAATTTATTCGCTCTTTGGAGGTGTCTATTGCCAATGCTTA
>Locus:SAOUHSC_03027_1:2800129-2800097(-)
TTAACTTGTTTGGAGGGGAAAACGATGTTAAGT
>Locus:SAOUHSC_03028_1:2800554-2800616(+)
GTAATACTTACGGAAGTATATTTTATTTATGGGGGAGGAATTAATAATGACTACAAAAACAGT
>Locus:SAOUHSC_00107_1:111831-111850(+)
CAAATAAATATATAATAGAA
>Locus:SAOUHSC_00381_1:386988-386969(-)
GAAAATATTTAATAATAAAG
>Locus:SAOUHSC_00427_1:427551-427570(+)
TATTCATAAATTCGGATAAA
>Locus:SAOUHSC_00771_1:753002-753021(+)
ACAAGCAGAAGTAGATGACA
>Locus:SAOUHSC_00833_1:808304-808323(+)
TATAATTGAGAAGTATTATC
>Locus:SAOUHSC_01898_1:1808899-1808918(+)
TAAACGAGGAGTACTATATT
>Locus:SAOUHSC_02340_1:2167879-2167860(-)
TGGGTGTTGAAGTATAACAA
>Locus:SAOUHSC_02574_1:2365898-2365879(-)
TGATGCGTAATGAATTCGCA
>Locus:SAOUHSC_03014_1:2787724-2787705(-)
AAAGCAGCTTATTTTAAAAA
>Locus:SAOUHSC_03027_1:2800149-2800130(-)
AGTTTTGAATAAAGGGATGA
>Locus:SAOUHSC_03028_1:2800534-2800553(+)
CTAACAACTTTGTTAATAGG
>Locus:SAOUHSC_00156_1:169263-169325(+)
CCTAATAATTATATTGTTAAGGAGGGCTACTTTGACAGGCTTTTCAGTGTATTTAGGACAACC
>Locus:SAOUHSC_00330_1:342863-342789(-)
CGATATTCAAGCGGGCACTTGTACTTATATCGACTTGCAAGACCAAGCTGTTATTTCAGAATTAATCCCTCAATA
>Locus:SAOUHSC_00490_1:488704-488748(+)
TGCAAGACACAATCTTTCTTAAAGGTATGCGCTTTTATGGATATC
>Locus:SAOUHSC_00675_1:664838-664879(+)
ATGTTGTTAATTAAACAGTTCGAAAGCGAGATGACATTATGG
>Locus:SAOUHSC_00786_1:768320-768264(-)
AATGTGCAAGTTGGCGGGGCCCCAACACAGAAGCTGGCGGAAAGTCAGCTTACAATA
>Locus:SAOUHSC_01071_1:1037990-1037937(-)
TTGTTAAGCTATAAAAGTAAACGAGGAGGAATTTTTTATGAAAAAAGTAAACAG
>Locus:SAOUHSC_01239_1:1186338-1186376(+)
GAAAAGAGCAGGCATTATGTGTCCAGAATTTGCGATCGG
>Locus:SAOUHSC_01608_1:1532811-1532843(+)
GCAACGATTACTTTCAAACATGGGTCATACGGA
>Locus:SAOUHSC_02138_1:2012602-2012570(-)
ATGACGATTTATGTATATCAATATGAAAGATTA
>Locus:SAOUHSC_02272_1:2103516-2103436(-)
TGTCGGGGGACTCTTAGGTTTTGTCATGCAAAGAACAAGATTTTGTTTAACAGGTGGCTTTCGAGATATGTATGTGCAAAA
>Locus:SAOUHSC_02416_1:2244749-2244717(-)
TGGAATGCTGGTAAAATAAGTTCTTGTGTTAAG
>Locus:SAOUHSC_00156_1:169243-169262(+)
ACACAAATCAACTATATTTT
>Locus:SAOUHSC_00330_1:342883-342864(-)
GGCATTTATAAATGGCATAT
>Locus:SAOUHSC_00490_1:488684-488703(+)
TTTTTAAAGGAGAATGAAAA
>Locus:SAOUHSC_00675_1:664818-664837(+)
AAAAAAATCATGTATAATAT
>Locus:SAOUHSC_00786_1:768340-768321(-)
ACGAAAAGTCAGCTTACAAT
>Locus:SAOUHSC_01071_1:1038010-1037991(-)
CTGTAGTCAGAACTATGAAT
>Locus:SAOUHSC_01239_1:1186318-1186337(+)
TATGGCCATATGTTTTTTGC
>Locus:SAOUHSC_01608_1:1532791-1532810(+)
TATTAATAAGTTATCGTATT
>Locus:SAOUHSC_02138_1:2012622-2012603(-)
AATTAGAAAATAGACAAAGG
>Locus:SAOUHSC_02272_1:2103536-2103517(-)
ATGATTTTTAGTGGCTTAAT
>Locus:SAOUHSC_02416_1:2244769-2244750(-)
GTTTTTATGTTGATTTGTTT
>Locus:SAOUHSC_00240_1:261264-261232(-)
TGTAGATGTCATGAAAAAATCAGCTGTTTTAAA
>Locus:SAOUHSC_01234_1:1181771-1181827(+)
TGGCAACTATTTCAGCAAAACTTGTTAAAGAATTACGTGAAAAAACTGGCGCGGGTA
>Locus:SAOUHSC_01339_1:1279049-1279123(+)
TGCGAAAAAGTAAATTCGCAATTGATAGAGGCTATTTTCCAGATATGGAAATGGCCTCTTTTTATAATCAAATTA
>Locus:SAOUHSC_01539_1:1488065-1487985(-)
TCGACGGGTACCGGCGGGGGCCCTTCGCTTGCAACGCGGATAAACTTTTATGAAAGGGGGTCTTTATATGAAATTAACAAA
>Locus:SAOUHSC_01669_1:1582573-1582611(+)
TTGAGCTTTATCGGACATGATTGCTATTTTATGGCCGAT
>Locus:SAOUHSC_02146_1:2019283-2019324(+)
TACAATATATTACAACTAAAAAGAAAGGGGCCGATGATATGC
>Locus:SAOUHSC_02355_1:2178140-2178087(-)
TATATTCCTTTTTTATTTTTAGGAAGGGTGGGCTTTTATGAAAGATTTGACAAT
>Locus:SAOUHSC_A02350_1:2298897-2298959(+)
ACTCTATCAGTTGCCCATCGAAAAGCCTGTATATACGAATCATATAATGATTTTTTTAAATTT
>Locus:SAOUHSC_A02445_1:2367241-2367273(+)
GTCTTGAAACTTAATTCTAGTACATATGTCATC
>Locus:SAOUHSC_02593_1:2384095-2384063(-)
TTGGCTATTTTTTACTATTACAAGGTAAACTTT
>Locus:SAOUHSC_02831_1:2609344-2609300(-)
GCAGGGTGTATTAACGATTATCGAACAAGAAGTGTTGAAAAAGTA
>Locus:SAOUHSC_00240_1:261284-261265(-)
AGTATTTATAAAATAAGGAG
>Locus:SAOUHSC_01234_1:1181751-1181770(+)
CTTATTGGAGGAATAATGAA
>Locus:SAOUHSC_01339_1:1279029-1279048(+)
ATGGATCAAAATATGAAGAG
>Locus:SAOUHSC_01539_1:1488085-1488066(-)
CATCGGCTTAAAATGTTTTT
>Locus:SAOUHSC_01669_1:1582553-1582572(+)
TGAATTTTATTTCTAGTTGT
>Locus:SAOUHSC_02146_1:2019263-2019282(+)
ACATACGATTACTATTTATT
>Locus:SAOUHSC_02355_1:2178160-2178141(-)
AGAGGAGTGTAGCACTTTGC
>Locus:SAOUHSC_A02350_1:2298877-2298896(+)
CCTATAATACCTTTTTTCCA
>Locus:SAOUHSC_A02445_1:2367221-2367240(+)
TAAACACGATGATACATATT
>Locus:SAOUHSC_02593_1:2384115-2384096(-)
TTACTTAATACTCGCAACAA
>Locus:SAOUHSC_02831_1:2609364-2609345(-)
GTCGCTCCAAGTAATGATAA
>Locus:SAOUHSC_00072_1:77573-77517(-)
TGTCATTGGCGCTATTGTCTTAATCTATATTATGAAGAAAGGACGTCAACGCTTATG
>Locus:SAOUHSC_00191_1:211567-211535(-)
ATGTACATCAAAGGAGTAACAAAGCATGACAAC
>Locus:SAOUHSC_00556_1:564129-564203(+)
TGGATTTTAATAAAGAGAATATTAACATGGTGGATGCAAAGAAAGCTAAAAAAACCGTTGTTGCAACCGGTATCG
>Locus:SAOUHSC_00728_1:710116-710169(+)
CGCAAGATTTATTATCTAAATAACGGGGGAAAGAATCATGAGTTCACAAAAAAA
>Locus:SAOUHSC_00754_1:737154-737216(+)
ATAATAAACATGTTTTTGTATAATGAATCTGTTAAGGAGTGCAATCATGAAAAAAATTGTTAT
>Locus:SAOUHSC_01064_1:1028794-1028832(+)
GAGGAGTGTATCGCTATTGAAACAAATAAAAAAGTTACT
>Locus:SAOUHSC_01465_1:1420630-1420598(-)
CAAGTATGTGTTGTTAATCAGCAGAGGTGTATT
>Locus:SAOUHSC_01605_1:1529713-1529681(-)
AAGGCGTATTCCATACACAATGGATTGAAGAAT
>Locus:SAOUHSC_01846_1:1752592-1752548(-)
TTGGGAATTAAATTTAGATGCTGGGGATTTAAGTACAATGGAATA
>Locus:SAOUHSC_02576_1:2366651-2366731(+)
GTGAGAATAAAACAGTCGCTACGTTTTATTTATAAAAAAAGATATAGAACTTTGGAGGACTTTATTCATGAAAAAATTAGT
>Locus:SAOUHSC_02590_1:2383185-2383144(-)
GATTTATTTAGTATCAATCAGAGATGGGGTAAGAAGTTATGG
>Locus:SAOUHSC_00072_1:77593-77574(-)
CCTATCGGTGTCGTTACCGC
>Locus:SAOUHSC_00191_1:211587-211568(-)
GTGTATAATTTTTTTGATTA
>Locus:SAOUHSC_00556_1:564109-564128(+)
AGAGGGAGTGTATGAATTCA
>Locus:SAOUHSC_00728_1:710096-710115(+)
CTAATTTATTCAAGTACTTT
>Locus:SAOUHSC_00754_1:737134-737153(+)
CTATAACATAATTCATTTTC
>Locus:SAOUHSC_01064_1:1028774-1028793(+)
TTAGAAAATTCTAATAGTTT
>Locus:SAOUHSC_01465_1:1420650-1420631(-)
TTTTATTTTTGAGGCAAGTA
>Locus:SAOUHSC_01605_1:1529733-1529714(-)
GTACGAAAGAAAAGATAAAG
>Locus:SAOUHSC_01846_1:1752612-1752593(-)
ATGAGACGTGTATTAAAAGC
>Locus:SAOUHSC_02576_1:2366631-2366650(+)
TATTGTCATCAATTCGAGAT
>Locus:SAOUHSC_02590_1:2383205-2383186(-)
CGGCAATAAGTTTTTTTATG
>Locus:SAOUHSC_00104_1:108931-108878(-)
TACCTTGGCTTTTCTTTATTAAAGAAAGGTGTCAAACATGAGTCAAATCGAATT
>Locus:SAOUHSC_00244_1:263750-263782(+)
ATGTTTTTAAATGCAATTCAAATTAAAAGAAGA
>Locus:SAOUHSC_00655_1:644218-644298(+)
TTCTTTATGATAGCGCATTCATTTATTCTGTTTTATACTATGACTGATAATACCAAGGAGGTACAACATGATGAAAAAGTT
>Locus:SAOUHSC_00800_1:783702-783758(+)
TGGCTGATAGAACGAATAAAGAAATTAAAACAGGACGCTTTATTGCAACTGCATCAA
>Locus:SAOUHSC_01026_1:996154-996216(+)
TTAATCTATATAAAACTACAACGAAACACAGAAAGGAAGTTGTCAGATGAAAATAGCAACTCT
>Locus:SAOUHSC_01361_1:1304856-1304930(+)
TGGATAAAGAAACTAATGACAACGAATATAGACGTCAAAGTGAACATCGCACTTCGGCGCCTAAGCGAAAAAAGA
>Locus:SAOUHSC_02380_1:2202167-2202199(+)
GACAAAAGGTACACCACATATTCAACCAAATGG
>Locus:SAOUHSC_02401_1:2221095-2221127(+)
AAATTAAAAAATGGAGGATACCGCCATGTTATT
>Locus:SAOUHSC_02596_1:2386119-2386160(+)
GTGTATTTAATGCCATGTATTCCTCGGGAGGTCCTCACATGT
>Locus:SAOUHSC_02653_1:2439495-2439451(-)
TATACCTACCGAACCAGATTCAGGCGGTATGTATATCAAATACTA
>Locus:SAOUHSC_02858_1:2629474-2629436(-)
AGGAGATATGACATTTATGGAGATTATAATAGAGATTTA
>Locus:SAOUHSC_00104_1:108951-108932(-)
ATGTCTATGATATTTCAGTT
>Locus:SAOUHSC_00244_1:263730-263749(+)
TTGTTAAAACTTAAGAGAGG
>Locus:SAOUHSC_00655_1:644198-644217(+)
TGATAACGGTATCAGGTTAA
>Locus:SAOUHSC_00800_1:783682-783701(+)
ATATATGAGGAGTAAACAAA
>Locus:SAOUHSC_01026_1:996134-996153(+)
ATTGAAATTTGGCAAACAAT
>Locus:SAOUHSC_01361_1:1304836-1304855(+)
AGATATAAGGTAGGTAAATA
>Locus:SAOUHSC_02380_1:2202147-2202166(+)
TTAAGGAGAAGATAACAAAT
>Locus:SAOUHSC_02401_1:2221075-2221094(+)
ATCAAGCATAATAATTAAAT
>Locus:SAOUHSC_02596_1:2386099-2386118(+)
CACCTTTATAAATATTAAAC
>Locus:SAOUHSC_02653_1:2439515-2439496(-)
TTATATACAAAATTTGGATT
>Locus:SAOUHSC_02858_1:2629494-2629475(-)
AGTATAATGTTTTTTGAGAG
>Locus:SAOUHSC_00001_1:518-574(+)
TGTCGGAAAAAGAAATTTGGGAAAAAGTGCTTGAAATTGCTCAAGAAAAATTATCAG
>Locus:SAOUHSC_00072_1:77591-77517(-)
TATCGGTGTCGTTACCGCTGTCATTGGCGCTATTGTCTTAATCTATATTATGAAGAAAGGACGTCAACGCTTATG
>Locus:SAOUHSC_00295_1:309574-309542(-)
GGACTTCATAATGAACAAAGATTTAAAAGGTTT
>Locus:SAOUHSC_00381_1:386644-386600(-)
ACAAGGCACATTGCCAGTATTGGCACTCATATCAATGCTTTGGTA
>Locus:SAOUHSC_01071_1:1037990-1037937(-)
TTGTTAAGCTATAAAAGTAAACGAGGAGGAATTTTTTATGAAAAAAGTAAACAG
>Locus:SAOUHSC_01483_1:1441601-1441569(-)
GGAAGTATGAAAGGAGCGAGTGTGTATGAGATA
>Locus:SAOUHSC_02147_1:2020452-2020420(-)
TTTATACGATTGATGGTAATATCAAAGTTGAAT
>Locus:SAOUHSC_02319_1:2152949-2152987(+)
ATAAAAGGAGTTTGCAATGAATTATTCATCTCGTCAACA
>Locus:SAOUHSC_02576_1:2366651-2366731(+)
GTGAGAATAAAACAGTCGCTACGTTTTATTTATAAAAAAAGATATAGAACTTTGGAGGACTTTATTCATGAAAAAATTAGT
>Locus:SAOUHSC_02771_1:2548812-2548771(-)
CTGTATTTTGTCTATTCTAATAAATTAAGGAGAATTTTATGT
>Locus:SAOUHSC_02803_1:2584401-2584339(-)
ATTGGGAGCAGCATCAGTATTCTTAGGAACAATGATCGTTGTTGGGATGGGACAAGACAAAGA
>Locus:SAOUHSC_00001_1:498-517(+)
AGAAAGATGGAGTAAATTTA
>Locus:SAOUHSC_00072_1:77611-77592(-)
ATTAAGCCACTAGAGTTGCC
>Locus:SAOUHSC_00295_1:309594-309575(-)
TTATCAAATGATTTTTGGAG
>Locus:SAOUHSC_00381_1:386664-386645(-)
AATATTAGTATCTTTTTCAA
>Locus:SAOUHSC_01071_1:1038010-1037991(-)
CTGTAGTCAGAACTATGAAT
>Locus:SAOUHSC_01483_1:1441621-1441602(-)
ACATATTATAATGTTATCGT
>Locus:SAOUHSC_02147_1:2020472-2020453(-)
AAGCGACAATGTTTTAGAAT
>Locus:SAOUHSC_02319_1:2152929-2152948(+)
TGATATAAACATTAGTGAGT
>Locus:SAOUHSC_02576_1:2366631-2366650(+)
TATTGTCATCAATTCGAGAT
>Locus:SAOUHSC_02771_1:2548832-2548813(-)
TGGAGTATCTTTAAAATAAG
>Locus:SAOUHSC_02803_1:2584421-2584402(-)
TACGGCATTAGAAAACATAA
>Locus:SAOUHSC_00393_1:396209-396289(+)
ATAAAGGTGTATTATTCAAATTACGTAATAAAAGCAATCCAATATATTAAGATTGGAGCACATGAATATGAAATTTACAGT
>Locus:SAOUHSC_00923_1:894001-894033(+)
AGGGGATTAGATGGGGAAATATATTTTCAAACG
>Locus:SAOUHSC_01150_1:1101577-1101609(+)
CCAATAAAACTAGGAGGAAATTTAAATGTTAGA
>Locus:SAOUHSC_01835_1:1740846-1740793(-)
GATTTATATCTGAATTTTCAGAAATGGAGTGGGGATTGTGAAGAAAATTTTATT
>Locus:SAOUHSC_02218_1:2064807-2064848(+)
TGTTATCGCTACTGCGTTAGATTGGGGGTGAATAAAATATGG
>Locus:SAOUHSC_02358_1:2179790-2179758(-)
ATGGCCACGATCGAATCGTCTCATTTAAATGGT
>Locus:SAOUHSC_02369_1:2192581-2192519(-)
AGACGTATAAATTTAGATTATATCCTTCGAAAGGAAGTATTGGGCAATGAAAATTCAAGATTA
>Locus:SAOUHSC_02551_1:2345811-2345737(-)
AGATATGTATGCAAAGCAAGGTTATGTCTATCAATCGTTTTGTTATCAAATATTAAAAGAAGATATTGGAAATTA
>Locus:SAOUHSC_02802_1:2580648-2580610(-)
AGTATTCTTAGGAACAATGATCGTTGTTGGAATGGGACA
>Locus:SAOUHSC_02943_1:2708155-2708111(-)
CGTTATGTTAGTAATTGCAATGTTGATGGGCATTGTGACGATTTA
>Locus:SAOUHSC_03035_1:2807250-2807194(-)
GATTGCTATTGCATTTGTATTCGTAGGTGTCATTTATGTTGTAGATGCACTTGCTTA
>Locus:SAOUHSC_00393_1:396189-396208(+)
CTGTCTCAATGCCCTTTATA
>Locus:SAOUHSC_00923_1:893981-894000(+)
AAATCGGAATTTGTTAGAGG
>Locus:SAOUHSC_01150_1:1101557-1101576(+)
TCTATTTGAATGATTATTGG
>Locus:SAOUHSC_01835_1:1740866-1740847(-)
TTTTAGTCAAATAGTAGAAT
>Locus:SAOUHSC_02218_1:2064787-2064806(+)
TCTCCTTTCTGGTATAATTT
>Locus:SAOUHSC_02358_1:2179810-2179791(-)
CGACATTATTAAAGATATAA
>Locus:SAOUHSC_02369_1:2192601-2192582(-)
TACTATATATAAATGAATTC
>Locus:SAOUHSC_02551_1:2345831-2345812(-)
GATGGTGAAGATACAGCAAA
>Locus:SAOUHSC_02802_1:2580668-2580649(-)
CACAAATTGGGAGCGGCCTC
>Locus:SAOUHSC_02943_1:2708175-2708156(-)
TGGATTTGGGGATTCGCTAT
>Locus:SAOUHSC_03035_1:2807270-2807251(-)
ATCGTCTTTATTTCGACGAT
>Locus:SAOUHSC_00080_1:86398-86430(+)
GATTGTGGTGCAAACCCTATTTATACACATATA
>Locus:SAOUHSC_00296_1:309723-309767(+)
TGTATTACATCGCAATCGATATTGGAGGCACTCAAATTAAATCGG
>Locus:SAOUHSC_00444_1:447010-447063(+)
GATAAATATTTATTGATTTTCAAGGAGGAAATGGAATATGCGCGGTGGCGGAAA
>Locus:SAOUHSC_00531_1:535981-535949(-)
AGTGATAAGGGTGTTAGATTGGTTCCAACTAGC
>Locus:SAOUHSC_00575_1:578135-578191(+)
TGCAATCTTTCGCATTCGATGATACATTTTGCGAAAGTGTGGGCAAAGATATATCAG
>Locus:SAOUHSC_01398_1:1340696-1340728(+)
CATATTAAAGGAGATCGATTATTTTATGGTACA
>Locus:SAOUHSC_01441_1:1375353-1375273(-)
ATTCTAGTCAGGGGCCCCAACACAGAGAATTTCGAAAAGAAATTCTACAGGCAATGCGAGTTGGGGTGTGGGTCCCAACAC
>Locus:SAOUHSC_01466_1:1420862-1420900(+)
TTGGTGTTTCACTATAATGTTGTGTATAATAAACAACGT
>Locus:SAOUHSC_02195_1:2055246-2055172(-)
ACTTTTATGCATTGGTATAACACTGATTGTTATTTCGTTGATTTTAAATCACGAAAGCAATCAAGAAAGGAGTTA
>Locus:SAOUHSC_02914_1:2680468-2680427(-)
TTTGTTTGTATCACCTATATTAAACAGGTAAACATTGTGTGC
>Locus:SAOUHSC_02947_1:2712567-2712505(-)
AAAAAAGAGTCAATCATCTATTTCAAGTTTATTGAGGTGAAAACATTTGAAATTAAATACATC
>Locus:SAOUHSC_00080_1:86378-86397(+)
ATTTGATGAGTAAATTGAAT
>Locus:SAOUHSC_00296_1:309703-309722(+)
TAGAAATGGAGTGAGTAAGG
>Locus:SAOUHSC_00444_1:446990-447009(+)
GAAAGAAACATCATTTTATT
>Locus:SAOUHSC_00531_1:536001-535982(-)
TAAACATTATTTTAGAAAGT
>Locus:SAOUHSC_00575_1:578115-578134(+)
TTCTTCTGGATTAGAACCTA
>Locus:SAOUHSC_01398_1:1340676-1340695(+)
TACGTTTGACAACTTATAAA
>Locus:SAOUHSC_01441_1:1375373-1375354(-)
CTTGTAACAAGCTTTTTTCA
>Locus:SAOUHSC_01466_1:1420842-1420861(+)
GCATTTATACTAATTTAAGT
>Locus:SAOUHSC_02195_1:2055266-2055247(-)
GCATTCGGTCAAAATATAGG
>Locus:SAOUHSC_02914_1:2680488-2680469(-)
ATTGTTATCACCTTTTTCTG
>Locus:SAOUHSC_02947_1:2712587-2712568(-)
AATTGACTAAACTATCGATA
>Locus:SAOUHSC_00115_1:120160-120198(+)
AGGATGGTTGCTACTTATGTCAAAAAAGGAAAATACGAC
>Locus:SAOUHSC_00330_1:342863-342789(-)
CGATATTCAAGCGGGCACTTGTACTTATATCGACTTGCAAGACCAAGCTGTTATTTCAGAATTAATCCCTCAATA
>Locus:SAOUHSC_01224_1:1176727-1176789(+)
CCTTTGCTGTATATGCTACAATTCTTATTGATGGAGGGTAAATGTATTGAATCATATTCAAGA
>Locus:SAOUHSC_01640_1:1557983-1557951(-)
TCACAATTAGTAATGGAGAAGCAGTTGCAAATT
>Locus:SAOUHSC_01666_1:1579450-1579482(+)
TTTTCATGTATGAGGAGAGGTAATTATGGCAAA
>Locus:SAOUHSC_01702_1:1610622-1610569(-)
CAAATGCTAGGATTTTTTAAAAGAGGTGAATCAAAAGATGATTGGTATAATTGG
>Locus:SAOUHSC_02361_1:2182923-2182843(-)
ACAGTATTGGGTAAAAACTCACAAATAACTCTGTTCCAGATGGTTCAGGGCAAAGGAGCTGAAAATAATGAAACAAGGAAT
>Locus:SAOUHSC_02655_1:2441086-2441045(-)
GTGTTTTTATATTGTGATGGGATAGTTATTGATAATTCATGG
>Locus:SAOUHSC_02734_1:2515013-2514969(-)
ATATTTACCATTATTTTTGACACCTTATATGTTAATAGGTGTATA
>Locus:SAOUHSC_02758_1:2534867-2534835(-)
TTACTAAAAAATGATGTTATTCAAAAATTTAAA
>Locus:SAOUHSC_02787_1:2558900-2558844(-)
TTTGGAGACAACTGGAAAAAAGCGCAAGAAGTTGGAAATGAAATTGGTGAAAAATTA
>Locus:SAOUHSC_00115_1:120140-120159(+)
TCAATTCAAAAATTTAATTA
>Locus:SAOUHSC_00330_1:342883-342864(-)
GGCATTTATAAATGGCATAT
>Locus:SAOUHSC_01224_1:1176707-1176726(+)
ATTATCAAATTACTGTAAGC
>Locus:SAOUHSC_01640_1:1558003-1557984(-)
ATGTAAATCAGGAGAGACAA
>Locus:SAOUHSC_01666_1:1579430-1579449(+)
CTGTTATTTTCCATGGGGCG
>Locus:SAOUHSC_01702_1:1610642-1610623(-)
ATTAAAATGTGATAAAATAA
>Locus:SAOUHSC_02361_1:2182943-2182924(-)
TTAATTACCTTTATAATTAC
>Locus:SAOUHSC_02655_1:2441106-2441087(-)
TGTTTCTTACTTTGAAAGGT
>Locus:SAOUHSC_02734_1:2515033-2515014(-)
AATAAATTAATTAAAGAGGT
>Locus:SAOUHSC_02758_1:2534887-2534868(-)
TTATAAAGAAATTATAACAT
>Locus:SAOUHSC_02787_1:2558920-2558901(-)
ATCACGCGATGGCACATAAA
>:mock_ORF-2034983(.)
CGATTAAAGATAGAAATACACGATGCGAGCAATCAAATTTCATAACATCACCATGAGTTTGGTCCGAAGCATGAGTGTTTACAATGTTCGAACACCTTATACAGTTCTTATACATACTTTATAAATTATTTCCCAAACTGTTTTGATACACTCACTAACAGATACTCTATAGAAGGAAAAGTTATCCACTTATGCACATTTATAGTTTTCAGAATTGTGGATAATTAGAAATTACACACAAAGTTATACTATTTTTAGCAACATATTCACAGGTATTTGACATATAGAGAACTGAAAAAGTATAATTGTGTGGATAAGTCGTCCAACTCATGATTTTATAAGGATTTATTTATTGATTTTTACATAAAAATACTGTGCATAACTAATAAGCAAGATAAAGTTATCCACCGATTGTTATTAACTTGTGGATAATTATTAACATGGTGTGTTTAGAAGTTATCCACGGCTGTTATTTTTGTGTATAACTTAAAAATTTAAGAAAGATGGAGTAAATTTATGTCGGAAAAAGAAATTTGGGAAAAAGTGCTTGAAATTGCTCAAGAAAAATTATCAGCTGTAAGTTACTCAACTTTCCTAAAAGATACTGAGCTTTACACGATTAAAGATGGTGAAGCTATCGTATTATCGAGTATTCCTTTTAATGCAAATTGGTTAAATCAACAATATGCTGAAATTATCCAAGCAATCTTATTTGATGTTGTAGGCTATGAAGTTAAACCTCACTTTATTACTACTGAAGAATTAGCAAATTATAGTAATAATGAAACTGCTACTCCAAAAGAAACAACAAAACCTTCTACTGAAACAACTGAGGATAATCATGTGCTTGGTAGAGAGCAATTCAATGCCCATAACACATTTGACACTTTTGTAATCGGACCCGGTAACCGCTTTCCACATGCAGCGAGTTTAGCTGTGGCCGAAGCACCAGCCAAAGCGTACAATCCATTATTTATCTATGGAGGTGTTGGTTTAGGAAAAACCCATTTAATGCATGCCATTGGTCATCATGTTTTAGATAATAATCCAGATGCCAAAGTGATTTACACATCAAGTGAAAAATTCACAAATGAATTTATTAAATCAATTCGTGATAACGAAGGTGAAGCTTTCAGAGAAAGATATCGTAATATCGACGTCTTATTAATCGATGATATTCAGTTCATACAAAACAAGGTACAAACACAAGAAGAATTTTTCTATACTTTTAATGAATTGCATCAGAATAACAAGCAAATAGTTATTTCGAGTGATCGACCACCAAAGGAAATTGCACAATTAGAAGACCGATTACGTTCACGCTTTGAATGGGGGCTAATTGTTGATATTACGCCACCAGATTATGAAACTCGAATGGCAATTTTGCAGAAGAAAATTGAAGAAGAAAAATTAGATATTCCACCAGAAGCTTTAAATTATATAGCAAATCAAATTCAATCTAATATTCGTGAATTAGAAGGTGCATTAACACGTTTACTTGCATATTCACAATTATTAGGAAAACCAATTACAACTGAATTAACTGCTGAAGCTTTAAAAGATATCATTCAAGCACCAAAATCTAAAAAGATTACCATCCAAGATATTCAAAAAATTGTAGGCCAGTACTATAATGTTAGAATTGAAGATTTCAGTGCAAAAAAACGTACAAAGTCAATTGCATATCCGCGTCAAATAGCTATGTACTTGTCTAGAGAGCTTACAGATTTCTCATTACCTAAAATTGGTGAAGAATTTGGTGGGCGTGATCATACGACCGTCATTCATGCTCATGAAAAAATATCTAAAGATTTAAAAGAAGATCCTATTTTTAAACAAGAAGTAGAGAATCTTGAAAAAGAAATAAGAAATGTATAAGTAGGAAACTTTGGGAAATGTAATCTGTTATATAACAGCACTAATGATAACAATCATTTTTTACATTTCTATATGCTAATGTGGCAAGATGAGCAAAACTCATTTTGTGGATAATGTTTAAAAGTCATACACACCATACACAAGTTATCAACATGTGTATAACTTCGCCAAATCTATGTTTTTAAGACTTATCCACCAATCCACAGCACCTACTACTATTACTAAGAACTTAAAACCTATATAATTATATATAAACGACTGGAAGGAGTTTTAATTAATGATGGAATTCACTATTAAAAGAGATTATTTTATTACACAATTAAATGACACATTAAAAGCTATTTCACCAAGAACAACATTACCTATATTAACTGGTATCAAAATCGATGCGAAAGAACATGAAGTTATATTAACTGGTTCAGACTCTGAAATTTCAATAGAAATCACTATTCCTAAAACTGTAGATGGCGAAGATATTGTCAATATTTCAGAAACAGGCTCAGTAGTACTTCCTGGACGATTCTTTGTTGATATTATAAAAAAATTACCTGGTAAAGATGTTAAATTATCTACAAATGAACAATTCCAGACATTAATTACATCAGGTCATTCTGAATTTAATTTAAGTGGCTTAGATCCAGATCAATATCCTTTATTACCTCAAGTTTCTAGAGATGACGCAATTCAATTGTCGGTAAAAGTGCTTAAAAACGTGATTGCACAAACAAATTTTGCAGTGTCCACCTCAGAAACACGCCCAGTACTAACTGGTGTGAACTGGCTTATACAAGAAAATGAATTAATATGCACAGCGACTGACTCACACCGCTTGGCTGTAAGAAAGTTGCAGTTAGAAGATGTTTCTGAAAACAAAAATGTCATCATTCCAGGTAAGGCTTTAGCTGAATTAAATAAAATTATGTCTGACAATGAAGAAGACATTGATATCTTCTTTGCTTCAAACCAAGTTTTATTTAAAGTTGGAAATGTGAACTTTATTTCTCGATTATTAGAAGGACATTATCCTGATACAACACGTTTATTCCCTGAAAACTATGAAATTAAATTAAGTATAGACAATGGGGAGTTTTATCATGCGATTGATCGTGCCTCTTTATTAGCGCGTGAAGGTGGTAATAACGTTATTAAATTAAGTACAGGTGATGACGTTGTTGAATTGTCTTCTACATCACCAGAAATTGGTACTGTAAAAGAAGAAGTTGATGCAAACGATGTTGAAGGTGGTAGCCTGAAAATTTCATTCAACTCTAAATATATGATGGATGCTTTAAAAGCAATCGATAATGATGAGGTTGAAGTTGAATTCTTCGGTACAATGAAACCATTTATTCTAAAACCAAAAGGTGACGACTCGGTAACGCAATTAATTTTACCAATCAGAACTTACTAAAAATAAATATAAATAAAGGATGACGTGATTAATTAAAACGTCATCCTTTATTTTTTGGCAAAAATAATTCTAGGTGCGTATGTAAAATAAATTTGGCAGCATTTTAAACAGCAAATAAAAGACGCCAATTAAATTTATGACAAATGTATCCAAAATTTAATAAGTGTGCTTATATGCCCTTTAAATTTAAAATTTTAATAGTCAATAACAAGTTGAATATAAAAGTTAAACGCCGTTAAATAGCGTTAAAAAATTGAAAATGACAGTATTGCCAAAAAATAAGAATTAATTATTTATATGTAAACGGTTTCTACCTCTATTTTAAATGAAATTTGTGACAAAAAAAGGTATAATATATTAATGACATACAAAGAAATGGAGTGATTATTTTGGTTCAAGAAGTTGTAGTAGAAGGAGACATTAATTTAGGTCAATTTCTAAAAACAGAAGGGATTATTGAATCTGGTGGTCAAGCAAAATGGTTCTTGCAAGACGTTGAAGTATTAATTAATGGAGTGCGTGAAACACGTCGCGGTAAAAAGTTAGAACATCAAGATCGTATAGATATCCCAGAATTACCTGAAGATGCTGGTTCTTTCTTAATCATTCATCAAGGTGAACAATGAAGTTAAATACACTCCAATTAGAAAATTATCGTAACTATGATGAGGTTACGTTGAAATGTCATCCTGACGTGAATATCCTCATTGGAGAAAATGCACAAGGAAAGACAAATTTACTTGAATCAATTTATACCTTAGCTTTAGCAAAAAGTCATAGAACGAGTAATGATAAGGAACTCATACGTTTTAATGCTGATTATGCTAAAATAGAAGGTGAGCTTAGTTATAGACACGGCACGATGCCATTAACAATGTTTATAACTAAAAAAGGTAAACAAGTCAAAGTGAATCACTTAGAGCAAAGTCGTCTAACTCAATATATTGGACACCTCAATGTGGTTCTATTTGCGCCAGAAGATTTGAATATTGTAAAAGGCTCTCCTCAAATAAGACGACGCTTTATAGATATGGAGTTGGGCCAAATTTCTGCTGTTTACTTAAATGATTTAGCTCAATACCAACGTATTTTAAAGCAAAAGAATAATTACTTAAAGCAGTTACAATTAGGCCAAAAAAAGGACTTAACAATGTTGGAAGTATTAAATCAGCAGTTTGCTGAATATGCAATGAAAGTAACTGATAAACGTGCACATTTTATTCAAGAGCTAGAGTCGTTAGCTAAACCGATTCATGCTGGTATCACAAATGATAAAGAAGCGTTGTCGCTGAATTATTTACCTAGTCTTAAATTTGATTATGCTCAAAATGAAGCGGCACGACTTGAAGAAATTATGTCTATTCTTAGCGATAATATGCAAAGAGAAAAAGAACGAGGCATTAGCTTATTCGGACCACATCGAGATGATATAAGTTTTGATGTGAATGGCATGGATGCTCAAACATATGGTTCTCAAGGACAGCAACGTACAACGGCTTTGTCCATTAAATTAGCTGAAATTGAGTTAATGAATATCGAAGTTGGGGAATATCCCATCTTATTATTAGACGATGTACTCAGTGAATTAGATGATTCGCGTCAAACGCATTTATTAAGTACGATTCAGCATAAAGTACAAACATTTGTCACTACGACATCTGTAGATGGTATTGATCATGAAATCATGAATAACGCTAAATTGTATCGTATTAATCAAGGTGAAATTATAAAGTAACAGAAAGCGATGGTGACTGCATTGTCAGATGTAAACAACACGGATAATTATGGTGCTGGGCAAATACAAGTATTAGAAGGTTTAGAAGCAGTACGTAAAAGACCAGGTATGTATATAGGATCGACTTCAGAGAGAGGTTTGCACCATTTAGTGTGGGAAATTGTCGATAATAGTATCGATGAAGCATTAGCTGGTTATGCAAATCAAATTGAAGTTGTTATTGAAAAAGATAACTGGATTAAAGTAACGGATAACGGACGTGGTATCCCAGTTGATATTCAAGAAAAAATGGGACGTCCAGCTGTCGAAGTTATTTTAACTGTTTTACATGCTGGTGGTAAATTTGGCGGTGGCGGATACAAAGTATCTGGTGGTTTACATGGTGTTGGTTCATCAGTTGTAAACGCATTGTCACAAGACTTAGAAGTATATGTACACAGAAATGAGACTATATATCATCAAGCATATAAAAAAGGTGTACCTCAATTTGACTTAAAAGAAGTTGGCACAACTGATAAGACAGGTACTGTCATTCGTTTTAAAGCAGATGGAGAAATCTTCACAGAGACAACTGTATACAACTATGAAACATTACAGCAGCGTATTAGAGAGCTTGCTTTCTTAAACAAAGGAATTCAAATCACATTAAGAGATGAACGTGATGAAGAAAACGTTAGAGAAGACTCCTATCACTATGAGGGCGGTATTAAATCGTACGTTGAGTTATTGAACGAAAATAAAGAACCTATTCATGATGAGCCAATTTATATTCATCAATCTAAAGATGATATTGAAGTAGAAATTGCGATTCAATATAACTCAGGATATGCCACAAATCTTTTAACTTACGCAAATAACATTCATACGTATGAAGGTGGTACGCATGAAGACGGATTCAAACGTGCATTAACGCGTGTCTTAAATAGTTATGGTTTAAGTAGCAAGATTATGAAAGAAGAAAAAGATAGACTTTCTGGTGAAGATACACGTGAAGGTATGACAGCAATTATATCTATCAAACATGGTGATCCTCAATTCGAAGGTCAAACGAAGACAAAATTAGGTAATTCTGAAGTGCGTCAAGTTGTAGATAAATTATTCTCAGAGCACTTTGAACGATTTTTATATGAAAATCCACAAGTCGCACGTACAGTGGTTGAAAAAGGTATTATGGCGGCACGTGCACGTGTTGCTGCGAAAAAAGCGCGTGAAGTAACACGTCGTAAATCAGCGTTAGATGTAGCAAGCCTTCCAGGTAAATTAGCCGATTGCTCTAGTAAAAGTCCTGAAGAATGTGAGATTTTCTTAGTCGAAGGGGACTCTGCCGGGGGGTCTACAAAATCTGGTCGTGACTCTAGAACGCAGGCGATTTTACCATTACGAGGTAAGATATTAAATGTTGAAAAAGCACGATTAGATAGAATTTTGAATAACAATGAAATTCGTCAAATGATCACAGCATTTGGTACAGGAATCGGTGGCGACTTTGATCTAGCGAAAGCAAGATATCACAAAATCGTCATTATGACTGATGCCGATGTGGATGGAGCGCATATTAGAACATTGTTATTAACATTCTTCTATCGATTTATGAGACCGTTAATTGAAGCAGGCTATGTGTATATTGCACAGCCACCGTTGTATAAACTGACACAAGGTAAACAAAAGTATTATGTATACAATGATAGGGAACTTGATAAACTTAAATCTGAATTGAATCCAACACCAAAATGGTCTATTGCACGATACAAAGGTCTTGGAGAAATGAATGCAGATCAATTATGGGAAACAACAATGAACCCTGAGCACCGCGCTCTTTTACAAGTAAAACTTGAAGATGCGATTGAAGCGGACCAAACATTTGAAATGTTAATGGGTGACGTTGTAGAAAACCGTAGACAATTTATAGAAGATAATGCAGTTTATGCAAACTTAGACTTCTAAGCGCTGTGAACTGAACTTTTGAAGGAGGAACTCTTGATGGCTGAATTACCTCAATCAAGAATAAATGAACGAAATATTACCAGTGAAATGCGTGAATCATTTTTAGATTATGCGATGAGTGTTATCGTTGCTCGTGCATTGCCAGATGTTCGTGACGGTTTAAAACCAGTACATCGTCGTATACTATATGGATTAAATGAACAAGGTATGACACCGGATAAATCATATAAAAAATCAGCACGTATCGTTGGTGACGTAATGGGTAAATATCACCCTCATGGTGACTCATCTATTTATGAAGCAATGGTACGTATGGCTCAAGATTTCAGTTATCGTTATCCGCTTGTTGATGGCCAAGGTAACTTTGGTTCAATGGATGGAGATGGCGCAGCAGCAATGCGTTATACTGAAGCGCGTATGACTAAAATCACACTTGAACTGTTACGTGATATTAATAAAGATACAATAGATTTTATCGATAACTATGATGGTAATGAAAGAGAGCCGTCAGTCTTACCTGCTCGATTCCCTAACTTATTAGCCAATGGTGCATCAGGTATCGCGGTAGGTATGGCAACGAATATTCCACCACATAACTTAACAGAATTAATCAATGGTGTACTTAGCTTAAGTAAGAACCCTGATATTTCAATTGCTGAGTTAATGGAGGATATTGAAGGTCCTGATTTCCCAACTGCTGGACTTATTTTAGGTAAGAGTGGTATTAGACGTGCATATGAAACAGGTCGTGGTTCAATTCAAATGCGTTCTCGTGCAGTTATTGAAGAACGTGGAGGCGGACGTCAACGTATTGTTGTCACTGAAATTCCTTTCCAAGTGAATAAGGCTCGTATGATTGAAAAAATTGCAGAGCTCGTTCGTGACAAGAAAATTGACGGTATCACTGATTTACGTGATGAAACAAGTTTACGTACTGGTGTGCGTGTCGTTATTGATGTGCGTAAGGATGCAAATGCTAGTGTCATTTTAAATAACTTATACAAACAAACACCTCTTCAAACATCATTTGGTGTGAATATGATTGCACTTGTAAATGGTAGACCGAAGCTTATTAATTTAAAAGAAGCGTTGGTACATTATTTAGAGCATCAAAAGACAGTTGTTAGAAGACGTACGCAATACAACTTACGTAAAGCTAAAGATCGTGCCCACATTTTAGAAGGATTACGTATCGCACTTGACCATATCGATGAAATTATTTCAACGATTCGTGAGTCAGATACAGATAAAGTTGCAATGGAAAGCTTGCAACAACGCTTCAAACTTTCTGAAAAACAAGCTCAAGCTATTTTAGACATGCGTTTAAGACGTCTAACAGGTTTAGAGAGAGACAAAATTGAAGCTGAATATAATGAGTTATTAAATTATATTAGTGAATTAGAAGCAATCTTAGCTGATGAAGAAGTGTTATTACAGTTAGTTAGAGATGAATTGACTGAAATTAGAGATCGTTTCGGTGATGATCGTCGTACAGAAATTCAATTAGGTGGATTTGAAGACTTAGAGGACGAAGACTTAATTCCAGAAGAACAAATAGTAATTACACTAAGCCATAATAACTACATTAAACGTTTGCCGGTATCTACATATCGTGCTCAAAACCGTGGTGGTCGTGGTGTTCAAGGTATGAATACATTGGAAGAAGATTTTGTCAGTCAATTGGTAACTTTAAGTACACATGACCATGTATTGTTCTTTACTAACAAAGGTCGTGTATACAAACTTAAAGGTTACGAAGTGCCTGAGTTATCAAGACAGTCTAAAGGTATTCCTGTAGTGAATGCTATTGAACTTGAAAATGATGAAGTCATTAGTACAATGATTGCTGTTAAAGACCTTGAAAGTGAAGACAACTTCTTAGTGTTTGCAACTAAACGTGGTGTCGTTAAACGTTCAGCATTAAGTAACTTCTCAAGAATAAATAGAAATGGTAAGATTGCGATTTCGTTCAGAGAAGATGATGAGTTAATTGCAGTTCGCTTAACAAGTGGTCAAGAAGATATCTTGATTGGTACATCACATGCATCATTAATTCGATTCCCTGAATCAACATTACGTCCTTTAGGCCGTACAGCAACGGGTGTGAAAGGTATTACACTTCGTGAAGGTGACGAAGTTGTAGGGCTTGATGTAGCTCATGCAAACAGTGTTGATGAAGTATTAGTAGTTACTGAAAATGGTTATGGTAAACGTACGCCAGTTAATGACTATCGCTTATCAAATCGTGGTGGTAAAGGTATTAAAACAGCTACGATTACTGAGCGTAATGGTAATGTTGTATGTATCACTACAGTAACTGGTGAAGAAGATTTAATGATTGTTACTAATGCAGGTGTCATTATTCGACTAGATGTTGCAGATATTTCTCAAAATGGTCGTGCAGCACAAGGTGTTCGCTTAATTCGCTTAGGTGATGATCAATTTGTTTCAACGGTTGCTAAAGTAAAAGAAGATGCAGAAGATGAAACGAATGAAGATGAGCAATCTACTTCAACTGTATCTGAAGATGGTACTGAACAACAACGTGAAGCGGTTGTAAATGATGAAACACCAGGAAATGCAATTCATACTGAAGTGATTGATTCAGAAGAAAATGATGAAGATGGACGTATTGAAGTAAGACAAGATTTCATGGATCGTGTTGAAGAAGATATACAACAATCATCAGATGAAGAATAATAAAAAATAAGACTTCCCTATATGTAGGGGAGTCTTATTTTTATGCTAGAAAGTAATGCTTTACTATATTCAATGATTAGTAATGACTAACTTTCTAATTGTTTCATTGCGTAAGGTATTTCATTGATAAGTCTTGATGGTGGCACCACATACATATCTTTTGCAAGGTTTTCGCCAATAAAACTATGTGTATATGTGGCACTCATAACCGCTTCTTTTAAGTTATCAAATTGACCGACAAAGCTTGTAATCATACCAGCAAGTGTATCGCCCATACCACCAGTCGCCATTGCTGGGCTACCGATTGTCAATTTAAAGTCTTCATCTTTAAAGAAAATTTCAGTACCATGTTTTTTAAGTACAACAGTTGCACCTAAACGATCAACTGCTTCACGATTACGCTCATATGTCTGTTCCTCAATAGGAATACCACTTAATCGTTCCCATTCTTTGAGGTGTGGTGTAAAGATCACACGACATGTAGGTAATTGCGGTTTCAGTTTACTAAAGATTGTAATCGCATCGCCGTCTACGATTAAATTTTGATGCGGTTGTATATTTTGTAGTAGGAATGTAATGGCATTATTTCCTTTGAAATCAACGCCAAGACCTGGACCAATTAGTATACTGTCAGTCATTTCAATCATTTTCGTCAACATTTTCGTATCATTAATATCAATAACCATCGCTTCTGGGCAACGAGAATGTAATGCTGAATGATTTGTTGGATGTGTAGCTACAGTGATTAAACCACTACCGCTAAATACACATGCACGAGCCGCTAACATAATGGCACCACCTAAGTTAGCAGATCCACCAATTAATAAAATTTTGCCATAATCACCTTTATGTGAATCTTCTTTACGCTTAGGAATGTTAATAGAATTTAACGTTTCCATAGTGATATAACCTCCCATGTAAAAGCCTTTTCCGAATTTATTCAATTTTAAAAATATATAGTAACTTTTAACAAAATGTATTATAAATTTCTGAATTCATTATTATTTGTCGTTAAATACAATAGAAAATACTATACCTGTATATGCAATTCGTCAATAGATAAATTATTAAATATGCTTACAACAATCTTAATATCCTTTAACGCACTACAATAGTGCTCTGATAATAGGTTATAAATGTACGTAAAACCATTGTTTCAATAAAAATGAAAACGTATACTTCAAGAAGGATGGGTTACTTAATATAAACAAGGGGGTAACATATATGACTTTATATTTAGATGGTGAAACACTAACAATTGAGGATATTAAATCATTTTTACAACAACAATCAAAGATTGAAATTATTGATGATGCGTTAGAACGTGTCAAAAAAAGTAGAGCGGTAGTTGAACGTATTATTGAAAATGAGGAAACGGTTTACGGTATTACTACAGGTTTTGGGTTATTTAGTGATGTACGTATAGACCCGACGCAATATAATGAATTACAAGTGAATCTGATACGCTCACATGCCTGTGGACTAGGTGAGCCATTTTCAAAAGAAGTAGCATTAGTCATGATGATTTTACGATTGAATACATTATTAAAAGGTCATTCAGGTGCCACTTTAGAATTAGTGAGACAATTACAATTTTTTATAAATGAACGTATTATACCGATAATCCCACAGCAAGGCTCTCTCGGTGCATCAGGAGATTTAGCGCCATTATCACATTTAGCATTAGCATTAATTGGTGAAGGGAAAGTATTGTACAGAGGGGAAGAAAAGGATAGTGACGATGTATTAAGAGAATTAAATAGACAACCTTTGAACCTTCAGGCTAAAGAAGGTTTAGCATTGATTAATGGTACGCAAGCTATGACAGCTCAAGGTGTCATTAGTTATATAGAAGCAGAAGATTTAGGTTACCAATCTGAATGGATTGCTGCATTAACGCATCAGTCTCTTAATGGCATTATAGATGCATATCGACATGATGTGCACGCAGTTCGTAATTTTCAAGAACAGATTAATGTGGCAGCGCGTATGCGTGATTGGTTAGAAGGATCAACATTAACGACGCGACAATCAGAAATACGTGTACAAGATGCATATACGTTGCGTTGTATACCACAAATCCATGGCGCGAGTTTTCAAGTATTCAATTATGTTAAACAGCAATTAGAATTTGAAATGAATGCGGCTAATGATAATCCACTTATATTTGAGGAAGCAAATGAAACGTTTGTTATTTCAGGTGGTAACTTCCATGGACAACCTATTGCTTTTGCATTAGATCATCTTAAATTAGGTGTAAGTGAATTAGCAAACGTATCGGAACGTCGTCTAGAGCGACTAGTAAATCCTCAATTAAATGGTGATTTACCAGCATTTCTTAGTCCAGAGCCAGGATTGCAAAGTGGCGCGATGATTATGCAATATGCTGCTGCAAGTCTCGTTTCTGAAAATAAAACTTTAGCGCATCCAGCGAGTGTTGATTCTATCACTTCATCTGCGAACCAAGAAGATCACGTATCTATGGGAACTACAGCTGCTAGACATGGTTATCAAATTATTGAAAATGCAAGACGTGTGCTGGCAATCGAATGTGTTATTGCATTACAAGCAGCAGAGTTAAAAGGTGTTGAAGGATTATCACCAAAAACACGTCGCAAGTATGATGAGTTTCGAAGTATCGTGCCATCCATTACACATGATCGTCAATTTCATAAAGATATTGAAGCGGTTGCACAGTATTTAAAGCAATCAATTTATCAAACGACTGCATGTCACTAAATCGACATGAGTGATGTTTGAAATCGTTACTTGAAAAAGCAAATATAGTTTGCTATATTAAAAATAACTTAATAAGACATTGTTCGTAGGACAAGTAATATATAGTGTTCGATATCAGAGAGCTTGTGGTTAGTGTGAACAAGAATCAACATATATATGAATCTACCTACTTAATTTAAAAGAACAATCGGTGATAACCGTTATTTTAGTGAAGTGCAATTTAGGTTTAGTGTATCTTTATAACTTAAATTGTTAAATAGGGTGGCAACGCGTAGACCACGTCCCTTGTAGGGATGTGGTCTTTTTTTATTTTCTAAAAAATAAAGACGTACGTCATTCCATAATAAATGATAATTATTTGGGAAAGGATGAAGGTTAATGTTAGACATTAGATTATTCAGAAATGAGCCTGACACAGTTAAGAGCAAAATTGAATTACGTGGAGATGATCCAAAAGTTGTAGATGAAATTTTAGAATTGGATGAGCAACGACGTAAATTAATTAGTGCAACAGAAGAAATGAAAGCACGTCGTAATAAAGTAAGCGAAGAAATCGCATTAAAAAAACGTAATAAAGAAAATGCTGATGATGTGATTGCTGAAATGCGCACATTAGGTGACGATATTAAAGAAAAAGATAGTCAATTAAATGAAATTGATAATAAAATGACAGGTATCCTTTGTCGTATTCCAAATTTAATAAGTGATGATGTACCTCAAGGTGAATCTGATGAAGATAACGTTGAAGTTAAAAAGTGGGGTACACCACGTGAGTTTTCATTTGAACCCAAAGCACATTGGGATATTGTAGAAGAATTGAAAATGGCTGATTTTGATCGTGCAGCAAAAGTTTCAGGTGCGCGTTTTGTATATTTAACAAATGAAGGTGCGCAATTAGAGCGTGCTTTAATGAACTATATGATTACAAAACATACAACACAACATGGTTATACAGAAATGATGGTACCACAGCTTGTGAACGCAGATACAATGTATGGTACAGGTCAATTACCTAAATTTGAAGAAGATTTATTTAAAGTAGAAAAAGAAGGATTATATACAATTCCAACTGCTGAAGTACCATTAACGAATTTCTACCGTAATGAAATTATTCAACCAGGTGTACTTCCTGAAAAATTCACTGGTCAATCTGCATGTTTCCGTAGTGAAGCAGGATCAGCAGGTAGAGATACAAGAGGATTAATTCGTTTACATCAATTCGATAAAGTGGAAATGGTACGTTTTGAACAACCTGAAGATTCATGGAATGCTTTAGAAGAAATGACAACAAACGCAGAAGCAATTCTAGAAGAGTTAGGTTTACCATACCGTCGTGTTATTTTATGTACAGGTGATATTGGATTTAGTGCAAGCAAAACATATGATTTAGAAGTTTGGTTACCAAGCTACAATGATTATAAAGAAATTAGTTCATGCTCAAACTGTACGGATTTCCAAGCGCGTCGTGCTAACATCCGCTTCAAGCGTGACAAAGCAGCTAAACCAGAATTAGCACATACATTAAATGGTAGTGGTTTAGCAGTTGGACGTACATTTGCTGCTATTGTTGAAAATTACCAAAATGAAGATGGAACAGTAACAATTCCAGAAGCATTAGTACCATTTATGGGTGGTAAAACACAAATTTCAAAACCAGTTAAATAAAGGCTTTAGCTACAAGCTTTAAAAAGTATATATCTACGTATACTTAAAGCAAGGGCAAGATACTTTAAATAATATTTTAAAAAGTGGTGACGAAGCTGTCGCCACTTTTTTTGTGCTGTAAAAATATAATAGTGAGCCAATGCACATAACAACAATAAATTAAGTTTGTGGTTTAATGGGGTGAACGCATTTCATTATAGCAACAATACGGGATAATTATGATGAACTAAAACAATCTAAAACGTAACAAGTTTGAGCATCACTAATATAGGAAAGGAAGCGATAAAATACTGATTTCGTTGATATGTAGTATGAGTTATATCGATGGAGTAGGGTAGGGGGAGGGGATGATTATAAGGGAGTGGTACATGAATCAATATCCCAGACTCATCATCAGATATAAAAATTTATAAAATTGATACTTAAAAACAACTACAAATCCATAGAAAATATGGAGGTAGTCTTAAATAAAAAATTGAAAATTCTCAAAAATAAAAAGTTAATATGAAGCTGACTAAAGACTCCGGAATGTCTAACCTCAGACAAACTGATGTCTAATGTTATTGCTTAGGGTATAGAACTGTATTAGACTAGGTATATTATTTTTTCGTAATTATATAAATATAAAGTGGCAAAGGAGGTAATTGAGATGACAACACATTTAAGTTTTAGACAAGGCGTGCAAGAGTGTATCCCAACATTATTGGGTTATGCCGGTGTTGGTATTTCATTTGGTATTGTGGCTTCGTCTCAAAACTTTAGTATTTTAGAAATTGTCTTGTTATGTCTTGTTATATATGCCGGTGCTGCGCAATTTATTATGTGCGCGTTGTTTATAGCAGGTACACCTATATCAGCGATTGTACTAACTGTATTTATCGTAAATTCAAGAATGTTCCTTTTAAGTATGTCGCTTGCACCAAACTTCAAGACATATGGGTTTTGGAACCGTGTTGGATTAGGTTCATTAGTAACTGACGAAACGTTTGGCGTCGCCATTACACCTTATTTAAAAGGAGAAGCTATCAATGATCGTTGGATGCATGGTCTTAACATCACAGCATATTTATTTTGGGCAATTTCATGTGTAGCTGGGGCTTTATTTGGCGAATATATCTCAAATCCGCAAACGCTAGGGTTAGATTTTGCTATCACGGCTATGTTTATCTTTTTGGCCATTGCGCAATTTGAATCAATTACTAAATCGCGATTAAGAATTTACATAGTACTCATTATTGCCGTCATAGTAATGATGTTATCGCTAAGTATGTTTATGCCTTCATATCTAGCAATATTAATTGCAGCCACAATTTCAGCAGCGTTAGGAGTGATGATGGAACAATGATAACTCATATGAACATGTTAATACTTATTTTATTGTGTGGTATCGTAACGCTATTAATTCGAATTATACCTTTTATCATGATTTCAAAAGTGCAATTGCCTGATGTCGTGGTTCGATGGCTATCATTTATCCCAATCACACTATTTACGGCACTTGTCATTGACAGCATTATTCAACAGACGCCTCATGGTGAGGGGTATACATTAAACATCCCTTACATTATCGCGCTCATTCCGACGGTTATTTTATCTATAATCACGCGTAGTTTAACTATTACAATTATTAGTGGGATTGTTATCATGGCAGCATTACGATTTTTCTTTTAAAAATAACTGAAAATCATTGAACAGATATTTAAACTTAGGTAAACTGTTAGTAATCAGAAAATTCTGATATACAAATCGTCTATGTTAAGATTGGGAATCGTGTATACGTAAGCGATTTGGCTAACGCATGACAATGATAACAACATTTTAAATGATAAAAGTAATTCATCACTGAATCTCAACTAACACATAACAATTTCATATTTCTTATTGTGAGAAGTTGAGGGACTTGGCCCTGTGATACTTCAGCAACCGACTTTATAGCACGGTGCTAAAACCAACGAGTTACTCGAATGATAAGTATAAAGACTTCTTACTTTTCAATAGGGTGAGAAGTTTTTTTGTTTAAGGAGGAAAGAACAATGACAAATTACACAGTAGATACTTTAAATTTAGGGGAATTTATTACAGAATCTGGGGAAGTCATAGATAACTTGCGTTTGAGATATGAGCATGTCGGTTATCATGGACAACCATTAGTTGTAGTTTGTCATGCATTAACTGGCAATCATTTAACATATGGAACAGATGATTATCCGGGTTGGTGGCGAGAAATTATTGATGGGGGATATATACCCATTCACGATTATCAATTTTTAACATTTGATGTTATTGGTAGTCCTTTCGGTTCAAGTTCACCTTTAAACGACCCTCATTTTCCTAAAAAATTAACATTAAGAGATATAGTCAGAGCGAATGAACGAGGTATACAAGCCCTTGGTTATGATAAGATTAATATTTTAATAGGGGGAAGTCTTGGAGGTATGCAAGCAATGGAACTACTCTACAATCAACAGTTTGAAGTAGATAAAGCCATTATCCTTGCTGCAACAAGTCGAACATCATCTTATAGTAGAGCTTTCAATGAAATTGCAAGGCAAGCCATTCATCTTGGTGGTAAGGAAGGTCTAAGTATTGCACGCCAATTAGGTTTTTTGACATATCGATCATCAAAAAGTTATGATGAACGTTTTACGCCGGATGAAGTAGTCGCATACCAACAACATCAAGGTAATAAATTTAAAGAACATTTTGATTTGAATTGTTATCTGACACTGCTAGATGTATTGGATAGTCACAACATTGACCGAGGTCGCACAGACGTAACGCATGTTTTTAAAAATTTAGAAACAAAAGTGTTAACGATGGGGTTCATAGATGATTTGCTATATCCGGATGATCAAGTTCGTGCATTAGGTGAACGTTTTAAATATCATCGTCATTTCTTCGTGCCTGATAATGTTGGGCATGATGGATTCCTACTAAACTTTAGTACCTGGGCACCTAACTTATATCATTTCTTAAATTTAAAGCATTTTAAGCGTAAGTAATAATATATATTTTCAAAGAATGAAGCCACTAAATCACAGTTATCATATTCAAAAACATCTAGAGTACATGAGAGTGGAAATGTATTGTAAATCTAAATCAAGCTTGATTGCTATGTAGTGGGATTAAATAATCATGTTGAAAATGAAAGCACACAAAAGCGATTCAAATGAGTATGTTAATTACTTATAAAACATGAAAGTTATTATTCAATTAAATGAAATAGAAGCATACAATCTATAAATTGTTAATTTTCATTAAAGAGGTTAAAATAATAGCTATAGTTAAAAATATGGGAGTGGCTTATGTGTTTTCAAAAATACAACCTAAAGCAACAATAATTGCAACGATTGCGTTGGTATTTGTCGCTTTAGCTTTATATCTAGTGCCTGGTTTAGGACTAATATTTGCATTATTTGCAACCATACCAGGTATCGTTTTATGGAATAAATCAATACAATCTTTCGGGATTAGTGCACTTATTACAGTAATTATAACAACTGTTTTAGGTAATACTTTCGTTTTAAGTGCCATCATATTAGTCTTAATTGCAAGTTTAATTATTGGTCAATTGCTCAAAGAAAGAACGTCTAAAGAAAGAATATTATACGTAACAACAGTAGCGATGAGCTTAATTTCATTAATCGCTTTTATGTTACTACAAACATTCGGAAGGATTCCACCATCAGCGAGCATAGTAAAACCTTTCAAGCAAACATTACATGAAGCGATTACGATGAGCGGTGCCGATGCGAATATGACCCAAATATTAGAAGAAGGGTTTAGACAAGCGACCGTTCAATTACCAGGTTTCATCATTATCATTACATTTTTAATCGTCTTAATTAACTTAATCGTTACATTTCCGATTTTACGAAAATTTAAAATCGCTACACCTGTATTTAAGCCACTTTTCGCGTGGCAAATGAGCGGTATTTTATTATGGATATACATTATTGTTATCATATGTTTATTATTTACAGGTCAACCGAGTGTGTTCCAGAGCATTCTTTTAAACTTCCAACTTGTGTTATCATTAGTAATGTATATTCAAGGTTTAAGTGTTATTCATTTCTTTGGTAAAGCGAAAGGTTTGCCGAATGCAGTAACGATTTTACTATTGGTTATCGGTACAATACTGACACCTACGACACATATTGTAGGACTACTTGGTGTTATCGATTTAAGTTTGAATTTGAAGCGAATCATGAAAAATAATTCTAAAAAGTGAATAGAGGTGGAATAATGAATCGGCAGTCCACTAAGAAAGCTTTACTAATACCATTTGTCATCATGATCATCACAGCAATTGTTTTAATGGGTGTATGGTTTATCTTTAATAGTCTTATAGCACTAATTGCATCTATCGTTCTTGTCGTGATGATTATTGTTAGCATCATTTTATTCAGACAAGCTTTAATGAAAATGGATAGTTATGTAGATGGTTTGAGTGCTCAAATTTCAACAACAAATAATAAAGCAATCAAACATTTACCAATTGGTATCATTGTTTTAGATGAAAATGATCACATCGAATGGGTTAACCAATTTATGACAGATCATATGGAAGCGAATGTCATTTCTGAATCTGTAAATGAAGTATTTCCAAACATTTTAAAGCAATTAGATAGAGTGAAATCCGTTGAAATAGAATATAATCAGTATCATTTCCAAGTACGTTATTCTGAGAATGATCACTGCCTCTATTTCTTTGATATAACTGAACAAGTACAAACAAATGAACTATATGAAAATTCTAAACCAATCATTGCGACATTATTTTTAGATAACTACGATGAGATTACGCAAAATATGAATGATACGCAGCGTTCGGAAATCAACTCAATGGTAACGCGTGTCATTAGTCGATGGGCAACTGAGTATAATATATTTTTCAAAAGATACAGTTCCGATCAATTCGTAGCCTATTTAAATCAAAAAATATTAGCTGACTTAGAAGAATCTAAATTTGATATCTTGAGTCAATTACGTGAAAAAAGTGTTGGTTATCGTGCCCAATTAACATTAAGTATCGGTGTTGGTGAAGGTACTGAAAATTTAATCGACTTAGGTGAATTATCACAATCAGGCCTAGACTTAGCATTAGGACGCGGTGGCGACCAAGTTGCAATTAAAAGTATTAATGGTAATGTGCGTTTCTATGGCGGTAAGACTGACCCGATGGAGAAACGTACTCGTGTAAGAGCACGTGTGATCTCACATGCGTTAAAAGATATCCTTGCAGAGGGTGACAAAGTCATTATCATGGGACATAAACGTCCTGACTTAGATGCAATTGGTGCAGCAATCGGTGTGTCTAGATTTGCAATGATGAATAATTTAGAAGCATACATCGTATTAAATGAGACTGACATTGATCCAACATTACGACGCGTGATGAACGAAATAGATAAAAAGCCAGAGTTAAGAGAGCGATTTATTACATCAGATGATGCTTGGGATATGATGACATCTAAGACAACCGTAGTGATTGTTGATACGCATAAACCGGAACTGGTTTTAGATGAAAATGTCTTAAATAAAGCAAACCGTAAAGTTGTTATCGATCATCATAGACGTGGTGAAAGCTTCATCTCTAATCCATTGTTGATATATATGGAACCATACGCAAGTTCGACAGCTGAATTGGTAACAGAGTTACTGGAATATCAACCAACAGAACAACGTTTAACACGTCTTGAATCAACAGTGATGTATGCAGGTATTATTGTAGATACAAGAAACTTTACATTACGAACAGGATCAAGAACATTCGATGCAGCGAGTTATTTACGTGCACATGGTGCAGATACGATTTTAACGCAACATTTCTTAAAAGATGATGTGGATACTTACATTAATCGATCTGAATTAATTCGAACTGTAAAAGTTGAAGATAATGGCATAGCCATTGCGCATGGTTCAGACGATAAAATTTATCATCCAGTAACAGTTGCACAAGCAGCAGATGAACTGTTAAGTTTAGAAGGTATTGAAGCATCATATGTTGTTGCGAGACGTGAAGATAATCTGATTGGTATATCTGCGCGTTCACTCGGTTCAGTAAATGTCCAGTTAACAATGGAAGCACTTGGTGGCGGTGGACATTTAACCAATGCGGCAACACAACTTAAAGGTGTGACAGTCGAAGAGGCGATAGCACAATTACAACAAGCAATTACAGAACAATTAAGTAGGAGTGAAGATGCATGAAAGTAATTTTTACACAAGATGTTAAAGGTAAAGGTAAAGGTAAAAAAGGTGAAGTTAAAGAAGTACCAGTAGGTTATGCAAATAACTTCTTATTGAAAAAGAATTATGCTGTAGAAGCAACACCAGGTAACCTTAAACAATTAGAGTTACAGAAAAAACGTGCAAAACAAGAACGCCAACAAGAAATTGAAGATGCTAAAGCATTAAAAGAAACGTTATCAAACATTGAAGTTGAAGTATCAGCAAAAACTGGTGAAGGTGGTAAATTGTTTGGGTCAGTAAGTACAAAACAAATTGCCGAAGCACTAAAAGCACAACATGATATTAAAATTGATAAACGTAAAATGGATTTACCAAATGGAATTCATTCCCTAGGATATACGAATGTACCTGTTAAATTAGATAAAGAAGTTGAAGGTACAATTCGCGTACACACAGTTGAACAATAAAGTTGGATTGAAATAAGAGGTGTAACCATTCATGGATAGAATGTATGAGCAAAATCAAATGCCGCATAACAATGAAGCTGAACAGTCTGTCTTAGGTTCAATTATTATAGATCCAGAATTGATTAATACTACTCAGGAAGTTTTGCTTCCTGAGTCGTTTTATAGGGGTGCCCATCAACATATTTTCCGTGCAATGATGCACTTAAATGAAGATAATAAAGAAATTGATGTTGTAACATTGATGGATCAATTATCGACGGAAGGTACGTTGAATGAAGCGGGTGGCCCGCAATATCTTGCAGAGTTATCTACAAATGTACCAACGACGCGAAATGTTCAGTATTATACTGATATCGTTTCTAAGCATGCATTAAAACGTAGATTGATTCAAACTGCAGATAGTATTGCCAATGATGGATATAATGATGAACTTGAACTAGATGCGATTTTAAGTGATGCAGAACGTCGAATTTTAGAGCTATCATCTTCTCGTGAAAGCGATGGCTTTAAAGACATTCGAGACGTCTTAGGACAAGTGTATGAAACAGCTGAAGAGCTTGATCAAAATAGTGGTCAAACACCAGGTATACCTACAGGATATCGAGATTTAGACCAAATGACAGCAGGGTTCAACCGAAATGATTTAATTATCCTTGCAGCGCGTCCATCTGTAGGTAAGACTGCGTTCGCACTTAATATTGCACAAAAAGTTGCAACGCATGAAGATATGTATACAGTTGGTATTTTCTCGCTAGAGATGGGTGCTGATCAGTTAGCCACACGTATGATTTGTAGTTCTGGAAATGTTGACTCAAACCGCTTAAGAACGGGTACTATGACTGAGGAAGATTGGAGTCGTTTTACTATAGCGGTAGGTAAATTATCACGTACGAAGATTTTTATTGATGATACACCGGGTATTCGAATTAATGATTTACGTTCTAAATGTCGTCGATTAAAGCAAGAACATGGCTTAGACATGATTGTGATTGACTACTTACAGTTGATTCAAGGTAGTGGTTCACGTGCGTCCGATAACAGACAACAGGAAGTTTCTGAAATCTCTCGTACATTAAAAGCATTAGCCCGTGAATTAAAATGTCCAGTTATCGCATTAAGTCAGTTATCTCGTGGTGTTGAACAACGACAAGATAAACGTCCAATGATGAGTGATATTCGTGAATCTGGTTCGATTGAGCAAGATGCCGATATCGTTGCATTCTTATACCGTGATGATTACTATAACCGTGGCGGCGATGAAGATGATGACGATGATGGTGGTTTCGAGCCACAAACGAATGATGAAAACGGTGAAATTGAAATTATCATTGCTAAGCAACGTAACGGTCCAACAGGCACAGTTAAGTTACATTTTATGAAACAATATAATAAATTTACCGATATCGATTATGCACATGCAGATATGATGTAAAAAAGTTTTTCCGTCCAATAATCATTAAGATGATAAAATTGTACGGTTTTTATTTTGTTCTGAACGGGTTGATATATGTTAAGTTTGTGTATTGAAAGTGATAAATTAGTACTGTCAACGCCTCTGTTAAAGGGTTTTTAGGACGTTGAAAACGATTTGTTAAAATGATTTTTCTTTTAAAAAGGCCGAAAATCAATGTTCGATTTTTATTTGCATTATGGTCTCGATATTGGTAGAATATCAAATGGTTAAATGAGAAAAACTTGGAGGTGCTCACATGTCATCAATCGTAGTAGTTGGGACACAATGGGGAGACGAAGGAAAAGGAAAAATAACGGATTTCTTGGCAGAACAGTCAGATGTTATCGCGCGTTTTTCAGGTGGTAATAATGCAGGCCATACCATTCAATTTGGCGGAGAAACATATAAATTACATTTAGTACCATCTGGTATCTTTTACAAAGACAAATTAGCGGTAATCGGTAACGGAGTCGTTGTTGATCCAGTTGCACTATTGAAAGAATTAGACGGATTAAATGAACGTGGCATTCCTACAAGTAATTTACGTATATCTAATCGTGCGCAAGTGATTTTACCATATCACTTAGCACAAGATGAATATGAAGAACGTTTACGTGGTGACAATAAGATTGGTACAACTAAAAAAGGTATCGGTCCAGCATATGTAGACAAAGTTCAACGTATCGGTATTCGTATGGCAGATTTACTTGAAAAAGAAACATTCGAAAGATTATTAAAATCAAACATTGAATATAAACAAGCATATTTCAAAGGTATGTTTAACGAAACATGTCCATCATTTGATGATATCTTTGAAGAATATTATGCAGCAGGTCAACGTCTAAAAGAATTTGTAACAGACACATCAAAAATCTTAGACGATGCATTTGTAGCAGATGAAAAGGTACTTTTCGAAGGTGCGCAAGGTGTAATGTTAGATATCGACCATGGTACATATCCATTCGTTACATCAAGTAATCCAATTGCAGGTAACGTTACTGTTGGTACAGGTGTAGGTCCTACATTCGTTTCAAAGGTAATTGGTGTATGTAAAGCTTATACATCACGTGTTGGTGATGGTCCATTCCCTACTGAATTATTCGATGAAGATGGACATCATATTAGAGAGGTTGGTCGTGAATACGGTACAACAACAGGACGTCCACGTCGTGTAGGTTGGTTTGATTCAGTTGTATTACGTCACTCTCGTCGTGTAAGTGGTATTACAGATTTATCTATTAACTCAATCGATGTTTTAACAGGCCTAGACACAGTGAAAATCTGTACAGCTTATGAATTAGACGGTAAAGAAATTACTGAGTACCCAGCAAACTTAGATCAATTAAAACGTTGTAAACCAATCTTTGAAGAGTTACCAGGTTGGACAGAAGACGTAACAAATGTGCGTACTTTAGAAGAATTACCTGAAAATGCACGTAAATATTTAGAGCGTATTTCAGAATTATGTAATGTACAAATTTCTATCTTCTCAGTTGGTCCAGATAGAGAACAAACAAACCTATTAAAAGAATTGTGGTAGAACTTTATATAAGTCATACACAATGATTATAAATACATGAGCCTTCTATCTTTATTGGTAGGAGGCTTTTGTTATGCTTGCTTCTGTATCGATTCGATTATTTAGATAAAAAATACTAACGTAAAGGCGATATTTGCTAGTCATAATTTAGAAGATTAGATGATATTTAACGAAAATTAAGATGAAATACTTGAATGTAAGAAGTCTGATGTCGAAAATAGCTATTAAAATAGAGTAGACGTAAGTGTAAATGAAAGCACCTAAAATAGAAAAATTTCAAAAATAGCGTAATTATTATAATAAATAGACTGCCAATAAAATGCAATTTTTCACTTATAACATTCTTCAAAAAATAATAGCAAAATTATGTAAAAAATATCTTGTCATGGCAAGATTGGCTGTGCTATAATCTATCTTGTGCTTAAGAACGGCTCCTTGGTCAAGCGGTTAAGACACCGCCCTTTCACGGCGGTAACACGGGTTCGAGTCCCGTAGGAGTCACCATTTTTTAGGTCTCGTAGTGTAGCGGTTAACACGCCTGCCTGTCACGCAGGAGATCGCGGGTTCGATTCCCGTCGAGACCGTACAAATGCCTATCCAAGAGGATAGGCATTTTTTTGCGTTTAATATTATATTAATAAAAGATATATGGACGAATGATAATCATATTGATTTATCTGTTCGTCCATTTTCTTTAAAATGTATGAACCTCAAGTAACTTAGTGGTTGGATATGAAAGATAAACGTAGACAATAAAATCTTTATTAGACGTACAAACATATGCTACTGTCAACATATTTCTTCGTTGTGATATGCCACCAGTCCTCCATAACATCAATTGTTAAAGTAACGAATAACGAATAATGATATTTATTTTCTGAGCAATGACGTGCAACTAGAAGTTGCCATTATCCTAATTTTATTATTGGAATAGAGACCTCATCATTGTGTTAAATATCATTGTCACAATCCGCCGTGAGAAACTAATAAAAAATAGTAATATATAAGTTTATATTGGAAAATAGAATTAATAGCTTATAAATGGTAAATTATATAATAGGTTACTATACGTTATAAGACGGAAAATGCGCACAATAACAAAAATAGTAAGCGACATCCTGTGATTTTTTACACAAACATAAACGATAAAGAACAAAAAATGATAAAATAATATTAATGATTTAAGAAAAGAGGTTTATGCAAATGGCTAGAAAAGTTGTTGTAGTTGATGATGAAAAACCGATTGCTGATATTTTAGAATTTAACTTAAAAAAAGAAGGATACGATGTGTACTGTGCATACGATGGTAATGATGCAGTCGACTTAATTTATGAAGAAGAACCAGACATCGTATTACTAGATATCATGTTACCTGGTCGTGATGGTATGGAAGTATGTCGTGAAGTGCGCAAAAAATACGAAATGCCAATAATAATGCTTACTGCTAAAGATTCAGAAATTGATAAAGTGCTTGGTTTAGAACTAGGTGCAGATGACTATGTAACGAAACCGTTTAGTACGCGTGAATTAATCGCACGTGTGAAAGCGAACTTACGTCGTCATTACTCACAACCAGCACAAGACACTGGAAATGTAACGAATGAAATCACAATTAAAGATATTGTGATTTATCCAGACGCATATTCTATTAAAAAACGTGGCGAAGATATTGAATTAACACATCGTGAATTTGAATTGTTCCATTATTTATCAAAACATATGGGACAAGTAATGACACGTGAACATTTATTACAAACAGTATGGGGCTATGATTACTTTGGCGATGTACGTACGGTCGATGTAACGATTCGTCGTTTACGTGAAAAGATTGAAGATGATCCGTCACATCCTGAATATATTGTGACGCGTAGAGGCGTTGGATATTTCCTCCAACAACATGAGTAGAGGTCGAAACGAATGAAGTGGCTAAAACAACTACAATCCCTTCATACTAAACTTGTAATTGTTTATGTATTACTGATTATCATTGGTATGCAAATTATCGGGTTATATTTTACAAATAACCTTGAAAAAGAGCTGCTTGATAATTTTAAGAAGAATATTACGCAGTACGCGAAACAATTAGAAATTAGTATTGAAAAAGTATATGACGAAAAGGGCTCCGTAAATGCACAAAAAGATATTCAAAATTTATTAAGTGAGTATGCCAACCGTCAAGAAATTGGAGAAATTCGTTTTATAGATAAAGACCAAATTATTATTGCGACGACGAAGCAGTCTAACCGTAGTCTAATCAATCAAAAAGCGAATGATAGTTCTGTCCAAAAAGCACTATCACTAGGACAATCAAACGATCATTTAATTTTAAAAGATTATGGCGGTGGTAAGGACCGTGTCTGGGTATATAATATCCCAGTTAAAGTCGATAAAAAGGTAATTGGTAATATTTATATCGAATCAAAAATTAATGACGTTTATAACCAATTAAATAATATAAATCAAATATTCATTGTTGGTACAGCTATTTCATTATTAATCACAGTCATCCTAGGATTCTTTATAGCGCGAACGATTACCAAACCAATCACCGATATGCGTAACCAGACGGTCGAAATGTCCAGAGGTAACTATACGCAACGTGTGAAGATTTATGGTAATGATGAAATTGGCGAATTAGCTTTAGCATTTAATAACTTGTCTAAACGTGTACAAGAAGCGCAGGCTAATACTGAAAGTGAGAAACGTAGACTGGACTCAGTTATCACCCATATGAGTGATGGTATTATTGCAACAGACCGCCGTGGACGTATTCGTATCGTCAATGATATGGCACTCAAGATGCTTGGTATGGCGAAAGAAGACATCATCGGATATTACATGTTAAGTGTATTAAGTCTTGAAGATGAATTTAAACTGGAAGAAATTCAAGAGAATAATGATAGTTTCTTATTAGATTTAAATGAAGAAGAAGGTCTAATCGCACGTGTTAACTTTAGTACGATTGTGCAGGAAACAGGATTTGTAACTGGTTATATCGCTGTGTTACATGACGTAACTGAACAACAACAAGTTGAACGTGAGCGTCGTGAATTTGTTGCCAATGTATCACATGAGTTACGTACACCTTTAACTTCTATGAATAGTTACATTGAAGCACTTGAAGAAGGTGCATGGAAAGATGAGGAACTTGCGCCACAATTTTTATCTGTTACCCGTGAAGAAACAGAACGAATGATTCGACTGGTCAATGACTTGCTACAGTTATCTAAAATGGATAATGAGTCTGATCAAATCAACAAAGAAATTATCGACTTTAACATGTTCATTAATAAAATTATTAATCGACATGAAATGTCTGCGAAAGATACAACATTTATTCGAGATATTCCGAAAAAGACGATTTTCACAGAATTTGATCCTGATAAAATGACGCAAGTATTTGATAATGTCATTACAAATGCGATGAAATATTCTAGAGGCGATAAACGTGTCGAGTTCCACGTGAAACAAAATCCACTTTATAATCGAATGACGATTCGTATTAAAGATAATGGCATTGGTATTCCTATCAATAAAGTCGATAAGATATTCGACCGATTCTATCGTGTAGATAAGGCACGTACGCGTAAAATGGGTGGTACTGGATTAGGACTAGCCATTTCGAAAGAGATTGTGGAAGCGCACAATGGTCGTATTTGGGCAAACAGTGTAGAAGGTCAAGGTACATCTATCTTTATCACACTTCCATGTGAAGTCATTGAAGACGGTGATTGGGATGAATAATAAGGAGCATATTAAATCTGTCATTTTAGCACTACTCGTCTTGATGAGTGTCGTATTGACATATATGGTATGGAACTTTTCTCCTGATATTGCAAATGTCGACAATACAGATAGTAAGAAGAGTGAAACGAAACCTTTAACGACACCTATGACAGCCAAAATGGATACAACTATTACGCCATTTCAGATTATTCATTCGAAAAATGATCATCCAGAAGGAACGATTGCGACGGTATCTAATGTGAATAAACTGACGAAACCTTTGAAAAATAAAGAAGTGAAGTCCGTGGAACATGTTCGTCGTGATCATAACTTGATGATTCCTGATTTGAACAGTGATTTTATATTATTCGATTTTACGTATGATTTACCGTTATCAACATATCTTGGTCAAGTACTGAACATGAATGCGAAAGTACCAAATCATTTCAATTTCAATCGTTTGGTCATAGATCATGATGCTGATGATAATATCGTGCTTTATGCTATAAGCAAAGATCGCCACGATTACGTAAAATTAACAACTACAACGAAAAATGATCATTTTTTAGATGCATTAGCAGCAGTGAAAAAAGATATGCAACCATACACAGATATCATCACAAACAAAGATACAATTGATCGTACGACGCATGTTTTTGCACCAAGTAAACCTGAAAAGTTAAAAACATATCGCATGGTATTTAACACGATTAGTGTTGAGAAAATGAATGCTATACTATTTGACGATTCAACCATCGTTCGTAGTTCAAAGAGTGGTGTTACAACCTACAACAATAATACAGGTGTCGCAAACTATAACGATAAAAATGAAAAATATCATTATAAAAACCTGTCCGAAGATGAAGCGAGTTCCAGCAAAATGGAAGAAACGATTCCAGGAACCTTTGATTTTATTAATGGTCATGGTGGTTTCTTAAACGAAGACTTTAGATTGTTTAGTACGAATAATCAGTCAGGCGAGTTAACATATCAACGTTTCCTTAATGGTTATCCAACGTTTAATAAAGAAGGTTCTAATCAAATTCAAGTCACTTGGGGTGAAAAAGGCGTCTTTGACTATCGTCGTTCGTTATTACGCACCGACGTTGTTTTAAATAGTGAGGATAATAAATCGTTGCCGAAATTAGAGTCTGTACGTTCAAGCTTAGCGAACAATAGTGATATTAATTTTGAAAAAGTAACAAACATCGCTATCGGTTACGAAATGCAGGATAATTCAGATCATAATCACATTGAAGTGCAGATTAACAGTGAACTCGTACCGCGTTGGTATGTAGAATATGATGGCGAATGGTATGTTTATAACGATGGGAGGCTTGAATAAATGAACTGGAAACTGACAAAGACACTTTTCATTTTCGTGTTTATTCTTGTCAACATCGTGTTAGTATCGATTTATGTTAATAAAGTCAATCGCTCACACATTAATGAAGTCGAGAGTAACAATGAAGTTAATTTTCAGCAAGAAGAAATTAAAGTACCGACTAGTATATTGAATAAATCAGTTAAAGGTATAAAATTAGAGCAAATTACAGGGCGATCAAAAGACTTTAGTTCTAAAGCTAAAGGCGATTCGGATTTGACCACATCAGATGGTGGAAAATTATTGAATGCGAACATTAGTCAATCGGTAAAGGTCAGTGACAATAACTTAAAAGATTTGAAAGATTATGTTAACAAGCGCGTATTTAAAGGTGCTGAATATCAATTAAGCGAGATTAGTTCAGATTCTGTAAAATATGAACAAACGTATGATGATTTTCCGATTTTAAATAACAGTAAAGCGATGTTAAACTTTAATATAGAAGATAACAAAGCGACTAGTTATAAACAATCAATGATGGATGACATTAAGCCCACAGATGGTGCAGATAAGAAGCATCAAGTGATTGGTGTGAGAAAAGCAATCGAGGCATTATATTATAATCGTTACTTGAAAAAAGGTGATGAAGTCATTAATGCTAGACTCGGTTACTACTCAGTCGTGAATGAAACGAATGTTCAATTGTTACAACCAAACTGGGAAATTAAAGTGAAGCATGACGGTAAGGATAAAACGAATACTTACTATGTCGAAGCGACAAATAATAACCCTAAAATTATTAATCATTAATATGAATCGTAATAAGCTAGCATTGCAAGCTCATCATATGTGAGAAGCGGTGCTAGCTTTTTTGCTGGTACGGTTTATTATGGCTGATGTTTTTGCGTCTCCAACGTGCGCATTTATTCATATTTTAAGTAGAACCGCATTGTAAAATTAGTGTAACTGTTATTTTAAAAACTTTAGTATTTGTCTAATCATTGTTATAATAATTAAGAAATTCATTGCACGTGATTATCAAAATTTAAATATAAGAAACCGGTCGATGAACTAAAGTTACATAATAGGAAAGGTATACAAAACAGCTAATATACTGATAGTTTCTGTAGGGAAAATCGTATATTTGCACTGATGTATATTGCAGTCATATAGAGAGATTGACTGTTTAAAGAGAAAGGATGAGCCGCTTGATACGCATGAGTGTATTAGCAAGTGGTAGTACAGGTAACGCCACTTTTGTAGAAAATGAAAAAGGTAGTCTATTAGTTGATGTTGGTTTGACTGGAAAGAAAATGGAAGAATTGTTTAGTCAAATTGACCGTAATATTCAAGATTTAAATGGTATTTTAGTAACCCATGAACATATTGATCATATTAAAGGATTAGGTGTTTTGGCGCGTAAATATCAATTGCCAATTTATGCGAATGAAAAAACTTGGCAGGCAATTGAAAAGAAAGATAGTCGCATCCCTATGGATCAGAAATTCATTTTTAATCCTTATGAAACAAAATCTATTGCAGGTTTCGATGTTGAATCGTTTAACGTGTCACATGATGCAATAGATCCGCAATTTTATATTTTCCATAATAACTATAAGAAGTTTACGATTTTAACGGATACGGGTTACGTGTCTGATCGTATGAAAGGTATGATACGTGGCAGCGATGCGTTTATTTTTGAGAGTAATCATGACGTCGATATGTTGAGAATGTGTCGTTATCCATGGAAGACGAAACAACGTATTTTAGGCGATATGGGTCATGTATCTAATGAGGATGCGGCTCATGCAATGACAGACGTGATTACAGGTAACACGAAACGTATTTACCTATCGCATTTATCACAAGACAATAACATGAAAGATTTGGCGCGTATGAGTGTTGGCCAAGTATTGAACGAACACGATATTGATACGGAAAAAGAAGTATTGCTATGTGATACGGATAAAGCTATTCCAACGCCAATATATACAATATAAATGAGAGTCATCCGATAAAGTTCCGCATTGCTGTGAGACGACTTTATCGGGTGCTTTTTTATGTTGTTGGTGGGAAATGGCTGTTGTTGAGTTGAATCGGCTTGATTGAAATGTGTAAAATAATTCGATATTAAATGTAATTTATAAATAATTTACATAAAATCAATCATTTTAATATAAGGATTATGATAATATATTGGTGTATGACAGTTAATGGAGGGAACGAAATGAAAGCTTTATTACTTAAAACAAGTGTATGGCTCGTTTTGCTTTTTAGTGTAATGGGATTATGGCAAGTCTCGAACGCGGCTGAGCAGCATACACCAATGAAAGCACATGCAGTAACAACGATAGACAAAGCAACAACAGATAAGCAACAAGTACCGCCAACAAAGGAAGCGGCTCATCATTCTGGCAAAGAAGCGGCAACCAACGTATCAGCATCAGCGCAGGGAACAGCTGATGATACAAACAGCAAAGTAACATCCAACGCACCATCTAACAAACCATCTACAGTAGTTTCAACAAAAGTAAACGAAACACGCGACGTAGATACACAACAAGCCTCAACACAAAAACCAACTCACACAGCAACGTTCAAATTATCAAATGCTAAAACAGCATCACTTTCACCACGAATGTTTGCTGCTAATGCACCACAAACAACAACACATAAAATATTACATACAAATGATATCCATGGCCGACTAGCCGAAGAAAAAGGGCGTGTCATCGGTATGGCTAAATTAAAAACAGTAAAAGAACAAGAAAAGCCTGATTTAATGTTAGACGCAGGAGACGCCTTCCAAGGTTTACCACTTTCAAACCAGTCTAAAGGTGAAGAAATGGCTAAAGCAATGAATGCAGTAGGTTATGATGCTATGGCAGTCGGTAACCATGAATTTGACTTTGGATACGATCAGTTGAAAAAGTTAGAGGGTATGTTAGACTTCCCGATGCTAAGTACTAACGTTTATAAAGATGGAAAACGCGCGTTTAAGCCTTCAACGATTGTAACAAAAAATGGTATTCGTTATGGAATTATTGGTGTAACGACACCAGAAACAAAGACGAAAACAAGACCTGAAGGCATTAAAGGCGTTGAATTTAGAGATCCATTACAAAGTGTGACAGCGGAAATGATGCGTATTTATAAAGACGTAGATACATTTGTTGTTATATCACATTTAGGAATTGATCCTTCAACACAAGAAACATGGCGTGGTGATTACTTAGTGAAACAATTAAGTCAAAATCCACAATTGAAGAAACGTATTACAGTTATTGATGGTCATTCACATACAGTACTTCAAAATGGTCAAATTTATAACAATGATGCATTGGCACAAACAGGTACAGCACTTGCGAATATCGGTAAGATTACATTTAATTATCGCAATGGAGAGGTATCGAATATTAAACCGTCATTGATTAATGTTAAAGACGTTGAAAATGTAACACCGAACAAAGCATTAGCTGAACAAATTAATCAAGCTGATCAAACATTTAGAGCACAAACTGCAGAGGTAATTATTCCAAACAATACCATTGATTTCAAAGGAGAAAGAGATGACGTTAGAACGCGTGAAACAAATTTAGGAAACGCGATTGCAGATGCTATGGAAGCGTATGGCGTTAAGAATTTCTCTAAAAAGACTGACTTTGCCGTGACAAATGGTGGAGGTATTCGTGCCTCTATCGCAAAAGGTAAGGTGACACGCTATGATTTAATCTCAGTATTACCATTTGGAAATACGATTGCGCAAATTGATGTAAAAGGTTCAGACGTCTGGACGGCTTTCGAACATAGTTTAGGCGCACCAACAACACAAAAGGACGGTAAGACAGTGTTAACAGCGAATGGCGGTTTACTACATATCTCTGATTCAATCCGTGTTTACTATGATATAAATAAACCGTCTGGCAAACGAATTAATGCTATTCAAATTTTAAATAAAGAGACAGGTAAGTTTGAAAATATTGATTTAAAACGTGTATATCACGTAACGATGAATGACTTCACAGCATCAGGTGGCGACGGATATAGTATGTTCGGTGGTCCTAGAGAAGAAGGTATTTCATTAGATCAAGTACTAGCAAGTTATTTAAAAACAGCTAACTTAGCTAAGTATGATACGACAGAACCACAACGTATGTTATTAGGTAAACCAGCAGTAAGTGAACAACCAGCTAAAGGACAACAAGGTAGCAAAGGTAGTAAGTCTGGTAAAGATACACAACCAATTGGTGACGACAAAGTGATGGATCCAGCGAAAAAACCAGCTCCAGGTAAAGTTGTATTGTTGCTAGCGCATAGAGGAACTGTTAGTAGCGGTACAGAAGGTTCTGGTCGCACAATAGAAGGAGCTACTGTATCAAGCAAGAGTGGGAAACAATTGGCTAGAATGTCAGTGCCTAAAGGTAGCGCGCATGAGAAACAGTTACCAAAAACTGGAACTAATCAAAGTTCAAGCCCAGAAGCGATGTTTGTATTATTAGCAGGTATAGGTTTAATCGCGACTGTACGACGTAGAAAAGCTAGCTAAAATATATTGAAAATAATACTACTGTATTTCTTAAATAAGAGGTACGGTAGTGTTTTTTTATGAAAAAAAGCGATAACCGTTGATAAATATGGGATATAAAAACGAGGATAAGTAATAAGACATCAAGGTGTTTATCCACAGAAATGGGGATAGTTATCCAGAATTGTGTACAATTTAAAGAGAAATACCCACAATGCCCACAGAGTTATCCACAAATACACAGGTTATACACTAAAAATCGGGCATAAATGTCAGGAAAATATCAAAAACTGCAAAAAATATTGGTATAATAAGAGGGAACAGTGTGAACAAGTTAATAACTTGTGGATAACTGGAAAGTTGATAACAATTTGGAGGACCAAACGACATGAAAATCACCATTTTAGCTGTAGGGAAACTAAAAGAGAAATATTGGAAGCAAGCCATAGCAGAATATGAAAAACGTTTAGGCCCATACACCAAGATAGACATCATAGAAGTTCCAGACGAAAAAGCACCAGAAAATATGAGTGACAAAGAAATTGAGCAAGTAAAAGAAAAAGAAGGCCAACGAATACTAGCCAAAATCAAACCACAATCCACAGTCATTACATTAGAAATACAAGGAAAGATGCTATCTTCCGAAGGATTGGCCCAAGAATTGAACCAACGCATGACCCAAGGGCAAAGCGACTTTGTTTTCGTCATTGGCGGATCAAACGGCCTGCACAAGGACGTCTTACAACGCAGTAACTACGCACTATCATTCAGCAAAATGACATTCCCACATCAAATGATGCGGGTTGTGTTAATTGAACAAGTGTACAGAGCATTTAAGATTATGCGAGGAGAGGCGTATCATAAGTAAAACTAAAAAATTCTGTATGAGGAGATAATAATTTGGAGGGTGTTAAATGGTGGACATTAAATCCACGTTCATTCAATATATAAGATATATCACGATAATTGCGCATATAACTTAAGTAGTAGCTAACAGTTGAAATTAGGCCCTATCAAATTGGTTTATATCTAAAATGATTAATATAGAATGCTTCTTTTTGTCCTTATTAAATTATAAAAGTAACTTTGCAATAGAAACAGTTATTTCATAATCAACAGTCATTGACGTAGCTAAGTAATGATAAATAATCATAAATAAAATTACAGATATTGACAAAAAATAGTAAATATACCAATGAAGTTTCAAAAGAACAATTCCAAGAAATTGAGAATGTAAATAATAAGGTCAAAGAATTTTATTAAGATTTGAAAGAGTATCAATCAAGAAAGATGTAGTTTTTTAATAAACTATTTGGAAAATAATTATCATAATTTAAAAACTGACAATTTGCGAGACTCATAAAATGTAATAATGGAAATAGATGTAAAATATAATTAAGGGGTGTAATATGAAGATTAATATTTATAAATCTATTTATAATTTTCAGGAAACAAATACAAATTTTTTAGAGAATCTAGAATCTTTAAATGATGACAATTATGAACTGCTTAATGATAAAGAACTTGTTAGTGATTCAAATGAATTAAAATTAATTAGTAAAGTTTATATACGTAAAAAAGACAAAAAACTATTAGATTGGCAATTATTAATAAAGAATGTATACCTAGATACTGAAGAAGATGACAATTTATTTTCAGAATCCGGTCATCATTTTGATGCAATATTATTTCTCAAAGAAGATACAACATTACAAAATAATGTATATATTATACCTTTTGGACAAGCATATCATGATATAAATAATTTGATTGATTATGACTTCGGAATTGATTTTGCAGAAAGAGCAATCAAAAATGAAGACATAGTTAATAAAAATGTTAATTTTTTTCAACAAAACAGGCTTAAAGAGATTGTTAATTATAGAAGGAATAGTGTAGATTACGTTAGACCTTCAGAATCTTATATATCAGTCCAAGGACATCCACAGAATCCTCAAATTTTTGGAAAAACAATGACTTGTGGTACAAGTATTTCATTGCGTGTACCGAATAGAAAGCAGCAATTCATAGATAAAATTAGTGTGATAATCAAAGAAATAAACGCTATTATTAATCTTCCTCAAAAAATTAGTGAATTTCCTAGAATAGTAACTTTAAAAGACTTGAATAAAATAGAAGTATTAGATACTTTATTGCTAAAAAAACTATCGAATTCTTCAACTACAGAAAATATATCTATAGATATATCAAGATTTTTAGAACTAAGTAATATGATACTCTTGTTAGATGATATGCTCGACGTCAATATATATATAAATTCTTTTAAAAATAATACATTAGAGACATTTGATGCGACTGATCCTGAAGTTGATTACATCACTGAAATAGGAGATTACTTATTAAAATATGACGTTAATTCTATAAATGATGTCAGAATTGAAGTGATAGATAATTTGGGGCATTCAAATAATATGCTACTAAAAACGATACTACATGCAGAAGTTGAAATGGAAGATGGAAAGAAATATTTATTACAAAATGGGAAATGGGGTTATTTTAATAGAGAATTTTTTGACCTTTTGAATGATCATTTGAATGAGATAGAAATTAGGTATAACACACTAACTCCCACAGGTTTAGTATTTAAAGAAGGAGAAGAAGGATATATAAAAGAAATAGTAGGAAGATTGCCAGAAGAATATTTAATGTTACATAAAAAATTCATAAAACCAATAAATAAGAATTTTATAGTAAAAGGAAATGGAATAGAGTTGGCAGACTTATACAATATTAAAAACAAAGAGCTTTTCACGATTAAAAGAGGAATTAATACATCTTTATCTCTTTATAGTCTAGAACAGAATATAATAGCAATTAACGCCTTAAAATATCCAGAATCATATAATTTTGAAGAATTAATAGAAGCTATTCCTGATAACTCGGAAAATATATTTAATGATATACAACGGAGTACAAATTTTAGTATAGTATGGATTTTACCGATATCATCTATTGATAATATGCCCATAAAAGATATGGTTCATACTAGTAACGTAATAAATAAAAACTTTCAATTAACTAATTTAGGTTCAGTATTACTTAAAAATAAATTAGTAGAGTGGTCTCTCTATTTAAAAGATCAAAGAATTAATCCAATTATTTATATGGAAACGCCAACTGAAGATAGAAATTAAACTTTTATTTTAAATCACCCTAGTTCATACCTAAAAGACTTTCACACAAACAAAGGAGGAAACTTAAATTCCTCCTTTCCCTTATTACTCATACTATAATTCAATTTTAACGTCTTCGTCCATTTGGGCTTCAAATTCATCTAGTAGTGCTCGTACTTCTGCAATTGATTGTGTGTTCATCAATTGATGGCGAAGTTCGCTAGCGCCTCTTATGCCACGCACATAGATTTTAAAGAATCTACGCAAACTCTTGAATTGTCGTATTTCATCTTTCTCATATTTGTTAAACAATGATAGATGCAATCTCAACAAATCTAATAGTTCTTTGCTTGTGTGTTCGCGTGGTTCTTTTTCAAAAGTGAATGGATTGTGGAAAATGCCTCTACCAATCATGATGCCATCAATACCATATTTTTCTGCAAGTTCAAGTCCTGTTTTTCTATCGGGAATATCATCGTTAATTGTTAACAATGTGTTTGGTGCAATTTCGTCACGTAAATTTTTAATAGCTTCGATTAATTCCCAATGTGCATCTACTTTACTCATGCGTTTGATAAAAACTTAAATAATATTAATTCGGTCATCAGTGGCGTTAAATCTTTTATCATTTTTAGTTATAGTTGATAAATTTATATTTATAAGCATATATGGATATTTCATCAAAAATTTTTATTTATATAAATCCGAACTGCATACATATTTGTTTAAATAAGAGGTATTATTTTTCGGGAAATTGCTGTCTGAGTTAAAAGGATTAGTTTTATAAAATGAGTTGAACTATAGCAAAAACGATTAAAATACTGATAATCCATTTTTGTATTATGTTAGGGACTTTTTTACTTAATTTTAACCCTATTGGAGCAAATATAATACTCCCTATTATAAGGAATAAGGCGTCATATAAAGGGATATAACCTTGAATAAGTTTGATGACAAAAGCACCAATTGAAGATATAAAAGCAATTACTATACTATTAGCGACTACAGTATTCATTGGTAATTTGAATAAAACCAATAATATAGGAATAATAATGAAGGCACCACCTGCACCTACTATACCTGAAATAATACCAATGAAAAGGCCAATGATAACTAATAAATATTTATTAAATGAAGACTTTTCGGAACTAGGTTTCACTTTAATAAACATTAATGTTAATGCAAGTAAAGCAATAATGATATATACCGTATTTACAAATGTAGCATCAAATAAATTTGCTAGAAATGCACCTAACATACTCCCTATAATCATGCCGCCACCCATATAAAGAACTAATTGTGGCGAGAACTCTGTTTTTTTTCGAGCTTTTAATGAGCCACTTAATGTACTGAAAAAGACTTGGCTAGAAGTAAGACCTGATGCGATATATGCGCTATATGCAGGGGCTCCGAATAATGGTGGTAATAATAAAATAGCTGGATAAATAATGATAGCACCACCTACGCCTACTAGACCAGATATGAACCCACCGAATACCCCAATGAGTAACATGATAACTATATTAACAATATCCATTACTTACTTTTCACCAATAAGTTTACAGCTTCATTAATTAACTCTTGGGAGCTTTCTTCATCATCCGCAGCTGCTTTTACACATTCTATTAAATTCTCACTAATAATGATACCCATCAAGCGTTGGAGTGAACTCTTTGATGCACTTATTTGTGTAATGACATCTTTACAGTCTTTTCCTTCCTCCATCATTTTAATAATTCCATTTAGTTGCCCTTGTATTCTATTAATACGATTAATCATTTTTTTATCATAATTCATAGTCATACCTCCACTTTTAATTGAATAAAAATATATTAATAGATAAACACAAATGTGTCAAATACCCCTAGAGGTATTTGACAAGTTCCATCCAACTGTTTAAAATACCCCTACAGGTATTTTTAGGGAGGTTATTATGAAACAATACGGAGAAAAGTTTATCGATGAATTTAGTAAAGCAGAATTGGAAAAACTAGCCAAGCAAGGGCAATTAATTGACGTTAGAACAGAAGAGGAGTATGCATTAGGACATATCAATGGTTCCATACTTCATCCTGTTGATGAGATTGAGTCATTCAATAAAGAAAAAAATAAAACCTATTATGTAATCTGTAGAAGTGGTAACAGAAGTGCTAATGCTAGTAAATATTTAGCTAAACAAGGTTATAACGTTATAAATCTTGATGGTGGTTATAAAGCTTATGAAGAAGAAAACGATAGTTATGATACACAAGAAGAATATAAAAGTATAGAAATTAAAGCAGATCGTAAACAATTTAACTATCGTGGTCTTCAATGTCCAGGGCCAATTGTAAAAATTAGTCAAGAAATGAAGAATATTGAAGTAGGTGACCAAATTGAAGTCAAAGTCACAGACCCTGGATTCCCTAGTGACATTAAAAGTTGGGTGAAACAAACAAGGCATACTTTAGTTAAGCTTGATGAAAATAACAATGGAATTAATGCGATTATTCAAAAAGAAAAAGCAAAAGATTTAGATATAAATTATTCTGCTAAAGGTACTACAATTGTATTATTTAGTGGAGAATTAGACAAAGCTGTAGCAGCGTTGATTATTGCAAATGGTGCTAGAGCTGCTGGAAAAGATGTAACTATCTTCTTTACTTTTTGGGGGCTTAATGCATTAAAAAAAGTGCAAACAGTTAATGTTAAAAAGCAAGGTATTGCAAAAATGTTTGATTTAATGTTGCCCAAAAAGAATATACGAATGCCTCTTTCCAAAATGAATATGTTTGGTTTAGGAAATATGATGATGCGCTACGTAATGAAAAAGAAAAATGTTGATTCATTACCAACACTTATCAATCAAGCTATTGAGCAAAATATCAAATTAATCGCTTGTACGATGAGTATGGATGTCATGGGTATTCAGAAAGAAGAACTTAGAGATGAAGTTGAGTACGGTGGTGTAGGCACTTATATTGGTGCTACTGAAAATGCGAATCATAATTTATTTATCTAATTAAATCTATTAATAAAAGGAGTTGTTATCATGTTTTTTAAACAGTTTTACGATAATCATTTATCTCAAGCATCATATTTAGTGGGTTGTCAACGTACAGGAGAGGCAATAATAATAGACCCTGTTCGTGATTTATCGAAATATATAGAAGTTGCAGATTCTGAAGGTTTAACAATTACACAAGCTACAGAAACACATATTCATGCTGATTTTGCTTCAGGAATTCGTGATGTGGCTAAACGCTTAAATGCAAATATATATGTGTCTGGCGAAGGTGAAGATGCATTAGGGTATAAAAATATGCCATCAAAAACACAATTTGTTAAACATGGAGATATCATTCAAGTAGGCAATGTTAAATTAGAAGTTCTGCATACTCCAGGACACACGCCTGAAAGTATTAGCTTTTTACTCACTGATTTAGGTGGTGGTTCAAGTGTTCCGATGGGATTATTTAGTGGTGACTTTATTTTTGTTGGTGATATAGGTAGACCTGATTTATTAGAAAAATCTGTTCAAATAAAGGGTTCTACAGAAATTAGCGCGAAACAAATGTATGAGTCCGTTCAAAATATTAAAAATTTACCAGACTATGTTCAAATCTGGCCGGGTCATGGTGCTGGAAGCCCTTGTGGTAAAGCATTAGGTGCCATACCTATATCTACAATAGGTTATGAGAAAATTAATAACTGGGCATTTAATGAAATTGATGAGACTAAATTTATTGAATCATTAACATCAAATCAACCAGCACCACCGCATCATTTTGCACAAATGAAACAAGTTAATCAGTTTGGTATGAATTTATATCAATCATATGATGTTTATCCTAGTTTAGATAATAAGAGAGTAGCATTTGATCTTCGTAGCAAAGAGGCCTTTCACGGTGGCCACACAAAAGGAACAATCAATATACCATACAACAAAAACTTTATTAATCAAATTGGTTGGTACTTAGATTTTGAAAAAGATATAGATGTAATTGGAGATAAATCTACTGTTGAGAAAGCGAAACACACTTTACAATTAATTGGGTTTGATAAGGTAGCAGGCTATCGTTTGCCAAAATCAGGCATTTCAACCCAGTCCGTTCATAGCGCTGATATGACAGGTAAAGAAGAACATGTATTAGACGTACGTAATGATGAAGAGTGGAATAATGGACACTTAGATCAAGCAGTTAATATTCCGCATGGTAAATTATTAAATGAAAATATTCCTTTTAATAAAGAGGATAAAATATATGTACATTGTCAGTCAGGTGTTAGAAGTTCAATTGCAGTGGGTATATTGGAAAGCAAAGGTTTTGAAAATGTGGTGAATATTAGAGAAGGCTATCAAGATTTTCCAGAATCATTAAAATAATTTAAGGATGTGGAAAAAATGAATAAGCATTATCAAATTGTTATTATTGGTGGCGGTACAGCAGGTGTTACCGTAGCATCAAGACTATTAAGAAAAAATCAAAACTTAAAAGAGAAAATAGCAATTATAGATCCAGCAGACCATCATTACTATCAACCATTATGGACGTTGGTTGGTGCAGGGGTATCTAGTTTGAAAAGTTCTCGTAAAGATATGGAAAGTGTTATACCTGAAGGTGCTAACTGGATAAAACAGGCTGTTTCAAGTTTTCAACCTGAAAATAATAGCGTTATTTTAGGAGATAATACAGTCGTTTATTATGATTTTTTAGTAGTAGCTCCAGGATTACAGATTAATTGGTCTTCAATTAAAGGACTAAAAGAAAATATAGGTAAAAATGGTGTTTGCTCTAACTATTCACCTGACTATGTTAACGAAACTTGGAACCAAATTTCTAATTTTAAACAAGGAAATGCCATTTTTACGCATCCAAACACTCCTATAAAGTGTGGAGGTGCGCCTATGAAAATTATGTATTTAGCTGAAGATTATTTTAGGAAACATAAAATCCGTTCTAACGCTAATGTGATATATGCAACGCCAAAAGATGCTTTATTTGACGTAGGAAAATATAATAAAGAATTAGAAAGGATTGTTGAAGAAAGAAATATAACAGTCAATTATAATTATAACCTTGTTGAAATCGACGGTGACAAAAAAGTGGCTACATTCGAACATATCAAAGCATACGATAGAAAAACAATAAGTTATGATATGTTACATGTAACACCACCTATGGGTCCCTTAGATGTAGTAAAAGAAAGTACACTTTCAGATAGTGAGGGTTGGGTAGATGTTAACCCAACCACATTACAGCATAAAAGCTACTCTAATGTATTTGCACTTGGTGATGCTTCAAATGTACCTACTTCAAAAACAGGCGCAGCTATTCGTAAGCAAGCACCTATCGTCGCTAATAATTTATTGCAAGTGATGAATAATCAAATGTTAACGCATCATTATGATGGTTATACTTCATGCCCTATTGTTACTGGATATAATAGGTTAATACTTGCAGAGTTTGATTATAATAAAAATACTAAAGAAACAATGCCGTTTAATCAGGCCAAAGAACGTAGAAGTATGTATATATTTAAGAAAGATTTATTACCTAAAATGTATTGGTACGGCATGCTAAAAGGATTAATATAATAAAGTACAGAAAACAATAAATTTTTAATGAAAAATCTTTTACTATAAAAGATTAAGTATTTAAATGACGTGTCAGTGTTGTGTTTATATGTCGTGAATTTTTAGCTCTAAATAGTATAAGATTGAAAAAGTTGTTACTGTTTTAAATGATCACGATGAAGTCATTCAATAAGAATGATTATGAAAATAGAAACAGCAGTAAGATATTTTCTAATTGAAAATCATCTCACTGCTGTTTTTTAAAGGTTTATACCTCATCCTCTAAATTATTTAAAAATAATTAATGGTATTTGAGCACGTTTAGCGACTTTATGACTGACATTACCAATTTCCATTTCTTGCCAGATATTCAAACCACGTGTACTCAAAATGATAGCTTGGTATGTACCTCCAATAGTAATTTCAATAACTTTGTCTGTTGAACACTAAGAGCAATTTTAATTTCATAATGTGTTGTAAACATTTTTTTTGATTGGAGTTTTTTTCTGAGTTAAACGATATCCTGATGTATTTTTAATTTTGCACCATTTCCAAAAGGATAAGTGACATAAGTAAAAAGGCATCATCGGGAGTTATCCTATCAGGAAAACCAAGATAATACCTAAGTAGAAAGTGTTCAATCCGTGTTAAATTGGGAAATATCATCCATAAACTTTATTACTCATACTATAATTCAATTTTAACGTCTTCGTCCATTTGGGCTTCAAATTCATCGAGTAGTGCTCGTGCTTCTGCAATTGATTGTGTGTTCATCAATTGATGTCGAAGTTCGCTAGCGCCTCTTATGCCACGCACATAGATTTTAAAGAATCTACGCAAGCTCTTGAATTGTCGTATTTCATCTTTTTCATATTTGTTAAACAATGATAAATGCAATCTCAATAGATCTAATAGTTCCTTGCTTGTGTGTTCGCGTGGTTCTTTTTCAAAAGCGAATGGATTGTGGAAAATGCCTCTACCAATCATGACGCCATCAATGCCATATTTTTCTGCCAGTTCAAGTCCTGTTTTTCTATCGGGAATATCACCGTTAATTGTTAACAATGTATTTGGTGCAATTTCGTCACGTAAATTTTTAATAGCTTCGATTAATTCCCAATGTGCATCTACTTTACTCATTTCTTTACGTGTACGAAGATGAATAGATAAATTGGCAATGTCTTGTTCGAAGACGTGCTTCAACCAATCTTTCCATTCATCGATTTCATAGTAGCCAAGGCGTGTTTTAACACTTACCGGAAGCCCACCTGCTTTAGTCGCTTGAATAATTTCGGCAGCAACGTCAGGTCTTAAGATTAAGCCGGAACCCTTACCCTTTTTAGCAACATTTGCTACAGGACATCCCATATTTAAGTCTATGCCTTTAAAGCCCATTTTAGCTAATTGAATACTCGTTTCACGGAACTGTTCTGGCTTATCTCCCCATATATGAGCGACCATCGGCTGTTCATCTTCACTAAAAGTTAAGCGTCCGCGCACACTATGTATGCCTTCAGGGTGGCAAAAGCTTTCAGTATTTGTAAATTCAGTGAAAAACACATCCGGTCTAGCTGCTTCACTTACAACGTGTCGAAAGACGATATCTGTAACGTCTTCCATTGGCGCCAAAATAAAAAATGGACGTGGTAATTCACTCCAAAAATTTTCTTTCATAATATATTTATACCCTCTTTATAATTAGTATCTCGATTTTTTATGCATGATGATATTACCACAAAAGCCTAACTTATACAAAAGGAATTTCAATAGATGCAACCATTTGAAAGGGAAGTCTAAGAGTAGTCTAAAATAAATGTTGTGGTAAGTTGATCAATACAAAGATCAAGGATTATAGTATTAAATTGTTCATTATTAATGATACACTACTTATGAATATGATTCAGAATTTTCTTTGGCTACTTTTACAGTAAAGCGATTTTTTAGTTATCTTATAACAAAGACAAATTTATAAAGGTGATATTATGGAAGGTTTAAAGCATTCTTTAAAAAGTTTAGGTTGGTGGGATTTATTTTTTGCGATACCTATTTTTCTGCTATTCGCATACCTTCCAAACTATAATTTTATAACTATATTTCTTAACATTGTTATCATTATTTTCTTTTCCATAGGTTTGATTTTAACTACGCATATAATTATAGATAAAATTAAGAGCAACACGAAATGAATCATTAATACGAATGTGATTAAACATAAAACTGAAGGAGCGATTACAATGGCGACTAAGAAAGATGTACATGATTTATTTTTAAATCATGTGAATTCAAACGCGGTTAAGACAAGAAAGATGATGGGAGAATATATTATTTATTATGATGGCGTGGTTATAGGTGGTTTGTATGATAATAGATTATTGGTCAAGGCGACTAAAAGTGCCCAGCAGAAATTGCAAGATAATACATTAGTTTCGCCATATCCAGGTTCTAAAGAAATGATATTAATTCTAGACTTTACCGAAGCAACAAATCTCACTGATTTATTTAAGACCATAAAAAATGATTTGAAAAAGTGAAGTAGTGAAGTGTGGGTGCAGAGAGAACTAAGCCCATCGATAAATGGTCGCTTGTTAAAGAAGAGTGACGGTCACTCTTCTTTATGTGCATATTTTATTTTGTCTGTTTTGTTAACAAGCAGCAGTGTAACAAATATGAGTAAGGATAAAATGAGTATAATATAGAAACCGAATTTATCATTAATTTCATTAATCCATCTTCCTAAAAATGGAGCAATTAAACTTTGCAGTAACAATGAAATTGACGTCCATATCGTAAATGAGCGACCGACATATTTATCTGAAACAGTGTTCATTATAGCTGTATTCATATAAATTCTGATTGATGAAATTGAGTAGCCTAGTATAAATGATCCTATGAATAAGTAAAATGCTGAGTTTATCCAAATAAATAGTGCTGAATTTATGACTAATATGAAATATAACAAAAATATCAATACTTTAGTTGAGATTTTCTTCGAAAGAATAGCTGAAATTAAACCTGCACATAATCCTCCAATGCCATATAACATATCTGAAAAACCAAATTGTACAGACGAAAGTTTTAAAACATTATAAACATATCCTGGTAATGATATGTTAAAGATCATTGTAAACACCATTGGTATGATTGAAATAACTCCAAAAATAAATATCATCATGTTGTCTTTTAAAAATTTCCATCCTAATAAATATTCTTGCAATAAGCTATTTGTTGATTCTTCCTCTGAATGAGTTGGTTTATCTACATGCAATCTAAATAACATAAAAATGCTGATTAGAAACATCATTATAGTCATCGCTATAATTAGAGTGAATCCATTTATTTTATATAATATTCCTGATAATCCACCTGCAATAAACATACCTGTTTGCAAACTAATCTCTAATAGAGAATTTGCATCTGTATATTGATCTGGTTTTAATATCTGTTTAACTAAACTTCTAGATGTTGCCATATACGTAGTCCAACCTATCCCATTAACAATCGCAAATCCAATCACTAAATAGGTCTCAAATCCTATCATTACGAGTGCTATGACAATGAGTAAATATAATATTACCTGAAGAAGATAGGTGATTAAAATAATATTTCGTCTATTATATTTATCGGCTAGTCCACCTATTATAGGAGAAGCTAAGAAACCGGATAATACATTTAAAGCTAACATAATACCTAATAGTTGGGAGTCGTTAGTTTTGTCGATTAAATACCAATTAGCCCCAACTGTACTAATTCCAACTCCGAATGCTGAAATTATTTCTGCTAAAAAGAACAATCTGAAGTTTTTAATTTTCAACAAATCAGTCATAAATATCACCTTTTTTCAATGCAAGATTTATATTTGCGAGCTCTTCTATAAATTGAGAGTCGTTTAAAATATCGAATGGTTTATTGCCTTCGCCGATCAAAAATCTATAGTTAGTAATATTCATAAACTCAAATATTAATTTGAATTGGTTGACTAAAGGTTGTGCTTTGGTATGCGGATTGTCGCCACCTATGATTAAAATCAAATACTTTTTTTGTGACATGATTTCTTTGAAGTTGTCTATTTGCGTATCTCGCAATGACTCGGTCCATCTATCAATGAAGAGTTTTAAAGACGCACTCATGGAGTACCAATAGAGTGGTGTTGAAAAAATAATAATATCTGATTCTAAAACTTTGATTAAAATTTGTTCGTAATCATCATTATGAAAGTTGGCACCTTTGCTATGACGATTATCTGTAACCTTTTCAATGTTGCTTTGATATAAATTCACAAAGTTGACTTTTAAATTCTTCAATAGATTCTCTACTGCGATAGCTGAATTGCCATCTTTTCTACTACTTCCAAATAAACAAGTAATCATAGTCATAACTCCTTTCGATTTACCTTAATAATAATATTTAATATATTATTATTAAATCAGAATTCTTAGAATTCAGGATTCGATAAAAGGGAACCCTAAAGGAGGTACTACTTTGAACTTAAACATTTTAAAATCATTTTTAGTAACTAGTGAAACAAAGAACCTTACTAAAGCATCAGAGTTACTTAACTATTCACAGTCAACTGTATCTACACATATTGAAAAATTAGAAAGGCAATTAGATGTTAAATTATTTTATAGAAAAAAATATGGTATGGAACTAACGGAAGAAGGCTTAGCATACGTTAAATATGCTAAAGTGATTTTAGATAGTAATAGCGAATACGAGAGAGAAATAAAAGGACTTTACAATAAGAAGGTAAATATAAGTATTAACATGCAAGAAAGTCAGTATTTGTATCGCTACTATAATAAGATTAGTGAATGGTTAGCTGAACACCCATATGTAAACTTGAAGTTTAAATCCGCACATTCTAATTTCTATATTAAAGAAGAAATTGCTAATTTCAAATCGGATATTAGCCTTATCACAGACGAAAAGATTATTAATAGTAACTTAACTGCTATTCCTATAACTGAAGAACGTTTAATATTTGTTACTAACAAAGAGATGAAAGATTTCAAATTAAACGATATTCAAAACCATACATTACTTGTTACTGAAAAAGGGTGTAGTTACAGAGAACAGTTAGAAATGATTTTATATAAATATAGCTTTTCAACAAAACAAATGATTGAATTTCTAGGAATTGAGTCATTAAAAAAACACTTGAAAAATTCAGGTGGGATTGCGCTATTGCCGGAATTTATTGTTGCAGATGAATTAGAAAATAAAAGTTTGTTTCAAATAGACGTAGATGTCGATATTCCGAATTTAGAAACAACATTGATAATTAATCCTGAATCGAATAAGCAAGTACTTGAATCTTTTGTAAAAGATGTTTTTTTATAATTATTGGTGAAAACGTGTAGTTATGGTGAAACTCAAAGATAATAATTTAAATGAGATGTTAATGAAAAAGTAATTCAATATAAAAACAGGTGATTTATATCTTTAATAAGGATTATTTCTAGTTGAAATTTCAAATTGCGGGCATTCATTTTCAAAATAGTAAAGAATTTAATAGATGAAAACCTTTGAATCATACTAGTTAGTATGGATTGATTAATATTTTAACCTGCTAAATGAGTAGCTTATGTATTTTAAATAGCTGTCATCTAGCAGGTTCTTTATTATTAATAAGTTCAGATAAATTATTTTAGTCTGTTTTTCTAATGTTGATAATAATAACTTTAAATCTGTACTTTCATTGTGAGATATATAGTACATCATAAATTTTTATATTTGGATTGAGACTCTTTGGAAGATTTTCAATAAATGAATATTTCACAAACTTCCACTTATCAGGATTATAAATTATAATTTCTGCAACTGCATTATCGAAGATTCTAAACAATTTTTTGATTTCTATTTCTTTTAGAGATAAAGTAGGGAAAATGTCGATATATTCTTCAAGCGCATAAAGACTATGTTTAACAGAATCGGTTATGTTCATTGAATATATCACACCAATATTTATATTTTGCCATCCAAAAGAAGAAATAACATTATCATAAAATCCATTGAATATAAATTCAGTCATCCCCTCTGAACTTCTCCATAAATATAATGGTGAATAAGTATTTGTAATGCAATTAGTAGTTGTTTGACTTATTAAATAAGCTTTTATAATTAAATTTTTAAATCCATCAGTCTTATAACCATTTAATCGAACTCTATCTCTAATTATTTCCATATTGTAATCACTAGGCAACTTAACATGATATTGCATTGCATGCATTTAGCATACCCCCTTTTATAAAAAGGATAGCAATAATAAGTAAAATCTCATATTATCCAATTGTGATATAGTTATCATAAAAAGTGATAGGTGATTAAATTGAACTTTAATGATTTGGAAATTTTTATAACTGTATGTGAAGAAGCATCTATCAATAAAGCTGCAATTAAACTTAGATATGCACAATCTAATATATCTCAAAGAATTAGCAAGCTTGAAAATGAATTAGGTGTAGTTTTGCTTTTTAGAAATCAAAAAGGTGCTAAGGCAACTAAAGCAGGCGAAGAATTCTTAGCGTATAGCAAAAAAGTATTAAGAGATACAGAGACTATAAAAAATAAAATGAAAAATAATACTATGTCTATTTTATGCTCAGAACTGTTATTTAATTATTTATCTGAGAGCGAAGAAATTATGATGTCGAATAACTCAATTAATTTTATTTCTAGTGGAAATATTAGAAAAGCTATAGAAAAAAATAATTATGATAAGGTTATTTCATTCATAAAAATTAACGACTCAAATTATAGACTTAGTAATGTTGATACTATGAAAGTAACGCTTTACAGTAATGGAAGTAATTATGATAAAGAGGCTTTACTAATAAATAAAGATGAGTTTTGTCCTTTAAGGAAAATAACTTTAGATAATAAGCTTGATTCACAACGGGTAATGGAAATTGATTCATTGGCAGCAATAATAAACTTAGTTAAACAAGGAAAAGGAAAGGCTTTATTACCTATGACTTTTGAGAATAAAAGAGATATAGTACAGGACATTTCTAAGATATTTGAAGTTAACTACTATACTTATAATCATATTATGCATCATTAATTGAAAGTTGATTGAGTTTAAATTACAGGAACGATTTTAAAAGTCTAGTAGTTAGAATGAGCGATGTGACAGAAAAGAAATTATGCCTTTTATTTTGTAAATTCGTTGTTTTAAAGTAAAGGTCCTTGTAGTATAGGAAAAAGTGGATGACTTCTCCGCCTTTACCACCCTTTCAAGCATAATGATAACTGCTAAATATTGATTATAGCACCATTGCAAAACTAATCATTAATTGTCATATTCAACTATTTTGAAAAGTATCAATTTCACATTATCAAATTATTGAGTATCTCAATTTATTGTTATACACAAACAGTATTTTTGTTATCATAGAGTTAATAAATATAATAAATTAAACAAGTAACTTTACAAAAATTAGAATGATTCAATTCAATCATAATTGTTTGAAAATAGAGGTGAGCAGGTGAACGATATGTTAATTAGTCTTGTAATCCCAGTTTTTGCTTTGTTAGTTATTGGTGGTATTATTTGGATGATTATAGAAGGTATAGTACATATTTCAAAAAAGAATAAAGCAATTGATAACTTTTTTAACCAAGTTAATAAAGTAAGTGAGACATATAAATTCGCTACTACTTTTTTATTTCTAATCTTGGCTACGGCTGGTATTTCTCAATTTTATCTATATTATATAGTATCAGCGTTTCTTTTTTGGCTTGTCATACTTACCTTTGGCATTGCAGGTATCATTTTTTTAATGCCATATGGATTATGTTTTCTACCGTTTTATAAGCAAAAAAAGAAAAAACAGACATTTAAAAAATACATGGTTTACACTACGATTGGTTTGTCAATTTGTCTAGGCTTATCTCTAGTTTTGGTTCACACTACGAAAATTTATATGGACGAAGGTGGCGTAAGATACTATTACGGTAGTTTTGTAATGAAACAAGCGGGCGGTTATGCTTATTTAGCTTTAGCGGTACTTTCAACGTTGTTAATTGTTGCGAAAAAAGCTACAAATAAAAATAAAGAAATCGAAACCGTCGACAATACAAATATAACGGAAAGATAATTAAGGGAGTGCTCATTCAGGAGTGCTCTTTTTTGATGTCCAAATTTAGTTGCAAATGAAGGCATAGAAGAAATTTTTATAGTCATTTATTGGATAATGAATTATGGTCATATCGATTAATTTTATTAGTGAGGATTTTACAAACATTTGTTGAATAAATATGGTAATGATAATATATGAATATTTTTGAAAAAACACTAATATGATTAAATTATTTGTTAAAATAGCATTAAGTAAAAAACAAATAGGGAACAAGGTGGGATTTCATGAGTCAATTGCTAAATGATACGTTATCGGCTTGGTTGTTAATTGAATCTTTAAGTCCAGGAGAAGTAAATTTTACAGCGGAAGATATACTCTCAGCTGAACATTTTAAAAATGGTGCAAAGCAAGCACAACTTCAAAGTTTTGATGAATATTTTGAAATATGGAATGCTGAACGCTTTATTATATCAGAAGAAAAATCAGAGACTGGGGAACTTATATTTAAATTTTATAGACATTGCTTCCGCTATAATGAAATTAATTTGAAAATTCAGGATATTTTTGATGATTATTCTGAGATTCATAATCCAAATGGGACACACTGTTATGGTTACACATTTAACACAGATAAACACGGCAAAGTGATAGTTGATTCTATACATATTCCGATGATTATGAGTGCATTAAAAGAAATTGAAAAGAACAAAAATGCCAATATAGAAGAAAAATTTAATGATTCTGTTGAAAAATTTGTTCAAAAAGTAAAAGAAATTTTAGCAGATGAACCAATTAATGAATTTAAATTGAAGAAGATGGACAAAGCTTATGATGAGTACTTTTCTGTATTAAATTCAAAGAAAGATGGATTATTTGGACATTATGTAGCAATAGAATATGTGAAAGATAGTGATTTACCACAGCCGGAATTTAACAGCTTCTTCATAAGTGATATTGAGAAAGCAAGAAAATCTCCCAACCAAACTTTAATTGATTACATTGAAGGTGTAGAAGAAAGTCAGCGCATAGAAGTAGATGAAAATAAAGAAATGTTTGACAAATTTTTACATCCTTCACGTTTGCCTGATGGACGATGGCCATCACAGACTGAGTTTAGATTGTCTTTAATGCAACAACTTGCTGTAAACCAAATTACGAGTGGTAATGAAAGAATAAGTTCAGTTAATGGGCCACCAGGTACAGGTAAGACTACTTTATTAAAAGATATATTTGCTCATCTAGTAGTTGAAAGAGGTAAAGAGTTAGCTAAACTAAATAATCCTAAAGATGCATTTGTCAAAACAAAAATTCATGAAACGGATGATAAATACGTATACTTACTAAAGGAATCTATTGCCAAATATAAGATGGTAGTCGCATCTAGTAATAATGGAGCTGTTGAAAATATATCTAAAGATTTACCGAAAATTGAAGAAATTATAAGAAATCCCGAAAAATGTAAATTCCCTAAATATGAACAGAATTATGCAAATTTAGCACATGAATTAAAAGATTTTGCTGAAATAGCTGAAGATTTGATTGGTGAAAGTGCCTGGGGCTTATTTTCTGGAGTTTTTGGTAAAAGTACTAATATTAACCAAGTATTGAGTCATATGTTAAAACAAGATGCGAATGATATTGGCTTTGCTAAATTACTACAAAATGAGAATAATCGTATGAGTTATAACGAGTTAATGAGTGAATGGCAATCACATCAACGTGCATTTTTAGAAGAGTTGAGGCATGTTGAAATGTTAAAAGAAGAATCTATTAGAGCATATGATGTTTATAAAAATTGTGAGTCTTTCTCTAAGATTGAACAGGTTATTAATAGTGAAAAAACAAGTATTGAAGAACAGGTATATCATTTAGATAATGAAACGTTACGAGACAATAAAGAAATAGAAGATTTGGATAATCGAATTAATTATATTGTTAAGCAAATAGAAACTTTAAATGAGTTAATTAAATCCATCAAAGAAAGCAACAAAGGTTTTATTAACAAACTGAAAGCGATGTTTAATTCAGAAGAAGATGAAAGCTATAAAGATCATAATAAAGAGAAGCAACAATTATTAACACAACAGTTAGAGTTAGAGAAATGTAAAAAAAACAAACATGAAGACCTTGTTAGCAAACTAAAAGAAAAAGAGAAATTAATTAAACAATTAACTAAAGTACAGTTGCAATTAGACGAGTTAAATTCACAGTTACAAGAGTTAGAAGCATATCGTATTGAGTCAAAAATTACAATTCCAGAAAAAGATTTTTGGAGTGACAACAATTATGATGAGCGCCAAGTTACTAATCTGTGGACGAGTGACGAACTTCAATACAGACGTGCCATGCTCTTTTTAAGAGCAATGATATTGCATAAATTATTATTGATTGCTAATAATACAACTATTTATTATGCGATTAATGATTTTAAAGATAGAAGGAAATTAATTGATGCAAATCCAGATAAAGTACACAACGCATGGAATGTGATGCATTTAATATTTCCAGTAGTTAGTACGACGTTTGCAAGCTTTAAATCTATGTATGGGGGCATACCAAAAGATTTCATAGACTACTTATTTATTGATGAAGCAGGACAAGCAATACCTCAAGCAGCTGTGGGAGCATTATATCGTTCAAAAAAAGTTGTAGCTGTAGGTGATCCGATTCAAATAGAACCGGTTGTGACTTTAGAAAGTCATTTAATTGATAACATTCGTAAAAATTATCATGTTCCGGAATATCTAGTTTCTAAAGAAGCTTCTGTGCAGTCTGTTGCAGACAACGCCAATCAATATGGTTTTTGGAAATCTGATGCTACTGATAGTAATCAAAAAACCTGGATAGGCATACCTTTATGGGTGCACAGACGATGTTTAAAACCTATGTTCACGATAGCTAACCAAATCGCTTATAATAATAAAATGGTGTTGCCAAGTAATATTACAAAAGTAGGTAAAACAGGTTGGTATGACGTTAAAGGAAACGCAGTTCAAAAACAATTTGTGAAAGAGCATGGTGAAAAAGTAGTGGGATTATTAGCTGATGATTGGATTGAAGCAATTAAGGAAGGTAAAAATGAACCGAGCTCATTTGTAATATCGCCTTTTTCAGCAGTACAGCAACAGATTAAACGTATGTTAAAGCAACAACTACCGACTAGAATTGATATTGAACGTACAAAAATTAATCAATGGGTCGATAAATCCATTGGTACTGTTCATACTTTTCAAGGTAAAGAGGCTCAGAAGGTGTATTTTGTAATAGGTACTGATAATACCCAAGATGGTGCTGTGAACTGGTCATGCGAAAAACCAAACTTGTTAAACGTTGCAGTGACAAGAGCTAAGAAAGAGTTTTATGTAATTGGCGACATGCAAAGAATACAGATGAAACCATTTTATGAGACGATTTTTAAAGAAAGAAATGTAAAATAACATACAAAAAAGTATATAGAGGAAGTTATACATTTTAAAAGGAGCAAAATTGAATAATGGAGAAATTTAACAACTGGATATTAAATGCAATAAGTGGATCTCAAACAGACAAGAATGAAACAACTGAAGAATTAAAAGGGGCAAAATTTATCATTTTATATGCATATTCAATGCTCGTTTTGCTTGCGTTAGTAATTTCTAACATATTCATTCACATTTTGGAGCCTAAACTATCAATCACCACTCAAATCATCATCGTTTTGATTTTAATTGAAGCACTAATTGGACTGCGTTTCTTGAAAGCGTACGATGTTAAGCGTGGCAAAGATAAAGAAAATAAGAAAAATAGTAAGGATTTCGTTAAACTAAAATCAATTTTAGTAGCAATTTTATTTACATCATTGGCGCTGACAGCAGGTACTGTAGCTGATATATACGGTTTCACTGACTTAGGAAATACTAGAAGTGATTTAATCGTTTGGAGCATAGGTGGTATTATATTTGGCCTCGTATGTTACACAATGGAAGATAAAAGATAACGATAAGGAGCTGGCGATTATAAAGCTAGCTCCTTTTTTAACTTATATATGTAAAGAACTATCCTAAGGGTTTTTAATCATATGTCAATAATTTCTATAATACATTATTAAAACATCAATTAAATAAGTTTTAAAATTTTACACATATTTTTATTTAAAAAAGATGTATAATTAATGTATTAAATATAGAAAGAAGTTGATATTATGAAAAAGTGTATTAAGACTTTGTTTTTAAGTATCATTTTAGTAGTGATGAGTGGTTGGTATCATTCAGCACATGCGTCAGATTCGTTGAGTAAAAGTCCAGAAAATTGGATGAGTAAACTTGATGATGGAAAACATTTAACTGAGATTAATATACCGGGTTCACATGATAGTGGCTCATTCACTTTAAAGGATCCAGTAAAATCAGTTTGGGCAAAGACTCAAGATAAAGATTACCTTACCCAAATGAAGTCGGGAGTCAGGTTTTTTGATATTAGAGGTAGAGCAAGTGCTGATAATATGATTTCAGTTCATCACGGCATGGTTTATTTGCATCATGAATTAGGAAAATTTCTCGATGATGCTAAATATTACTTGAGTGCTTATCCAAACGAAACAATTGTGATGTCTATGAAAAAGGACTACGATAGCGATTCTAAAGTTACGAAGACATTTGAAGAAATTTTTAGAGAATATTATTATAATAACCCGCAATATCAGAATCTTTTTTACACAGGAAGTAATGCGAATCCTACTTTAAAAGAAACGAAAGGTAAAATTGTCCTATTCAATAGAATGGGGGGTACGTACATAAAAAGTGGTTATGGTGCTGACACGTCAGGTATTCAATGGGCAGACAATGCGACATTTGAAACGAAAATTAATAATGGTAGCTTAAATTTAAAAGTACAAGATGAGTATAAAGATTACTATGATAAAAAAGTTGAAGCTGTTAAAAATTTATTGGCTAAAGCTAAAACGGATAGTAACAAAGACAATGTATATGTGAATTTCTTGAGTGTAGCGTCTGGAGGCAGCGCATTTAATAGTACTTATAACTATGCATCACATATAAATCCTGAAATTGCAAAAACGATTAAAGCAAATGGGAAAGCTAGAACGGGTTGGCTGATTGTTGACTATGCAGGATATACGTGGCCTGGATATGATGATATCGTAAGTGAAATTATAGATAGTAATAAATAAGGATTCAATAATGATATTAAGACGAGTATGAAAATAGTTAGATTCTAATTATTTTCACTACTCGTTTTTATTTTGAAAATAAGTAATAATTCAACAATATTATAAATTGAACAGATTGTTTGTGAAATTTTTGATAATATTAAAGTGAAAAAGTGTTATAAATTGATAAATATATGTAATTAACAAAAACAAATCATTTTAAAAAGAAGAGAGTTGTAAGATGATGAAACGATTAAACAAATTAGTGTTAGGCATTATTTTTCTGTTTTTAGTCATTAGTATCACTGCTGGTTGTGGCATAGGTAAAGAAGCGGAAGTTAAGAAAAGCTTTGAAAAAACATTGAGTATGTACCCTATTAAAAATCTAGAGGATTTATACGATAAGGAAGGCTATCGTGATGATCAGTTTGATAAAAATGATAAAGGTACATGGATTATAAATTCTGAAATGGTTATTCAACCTAATAATGAAGATATGGTAGCTAAAGGCATGGTTCTATATATGAATAGAAATACCAAAACAACAAATGGTTACTACTATGTCGATGTGACTAAGGACGAGGATGAAGGAAAACCGCACGACAATGAAAAAAGATATCCGGTTAAAATGGTCGATAATAAAATCATTCCAACAAAAGAAATTAAAGATGAAAAAATAAAAAAAGAAATCGAAAACTTTAAGTTCTTTGTTCAATATGGCGACTTTAAAAATTTGAAAAATTATAAAGACGGAGATATTTCATATAATCCAGAGGTGCCGAGTTATTCGGCTAAATATCAATTAACTAATGATGATTATAATGTAAAACAATTACGCAAAAGATATGATATACCGACGAGTAAAGCTCCAAAGTTATTGTTAAAAGGTTCAGGGAATTTAAAAGGCTCATCAGTTGGATATAAAGATATTGAATTTACGTTTGTAGAGAAAAAAGAAGAAAATATATACTTTAGTGATAGCTTAGATTATAAAAAAAGCGGAGATGTATAATCATGGCTCAATCAGAATATGAAATCAATCCCGGAAAAAGAGAGTGATGAAATGATAAAACGTGTAAATAAATTAGTGCTTGGTATTAGTCTTCTGTTTTTAGTCATTAGTATCACTGCTGGTTGTGGCATGGGTAAAGAAGCGGAAATAAAGAAAAGTTTTGAAAAAACATTGAGTATGTATCCGATTAAAAATCTAGAGGATTTATACGATAAAGAAGGATATCGTGATGATCAATTTGATAAAAATGATAAGGGAACATGGATTGTAAATTCTCAAATGGCAATTCAAAATAAAGGAGAAGCTCTAAAAATAAAAGGCATGCTTTTGAAGATAGATAGAAATACAAGAAGTGCAAAAGGATTTTACTATACTAATGAAATAAAGACGGAGAAATACGAAGTAGCTCAGGATAATCAAAAAAAATATCCAGTTAAAATGATTAATAATAAATTCATTTCTACTGAGGAAGTTAAAGAAGAAAACATAAAAAAAGAAATCGAAAACTTTAAGTTTTTTGCGCAATATAGCAATTTTAAAGATTTAATGAATTATAAAGATGGAGATATATCATATAATCCAGAGGTGCCGAGTTATTCAGCTCAATATCAATTAACTAATGATGATTATAATGTAAAACAATTACGTAAAAGATATGACATACCAACAAATAAAGCGCCGAAGCTGTTGTTGAAAGGTACAGGGAATTTAAAAGGTTCATCAGTTGGATATAAAAAAATTGAATTTACTTTTTTAGAGAATAAAAATGAAAATATTTACTTTACTGATAGTCTACATCTTGAACCGAGCGAGGATAAATAATCATCTTTTAACCAGAATATGAAATCAATCTAGGACAACCTAATAAAAGGAGAGAGTTGTAAGATGATGAAACGATTAAACAAATTAGTGTTAGGCATTATTTTTCTGTTTTTAGTCATTAGTATCACTGCTGGTTGTGGCATAGGTAAAGAAGCGAAAATAAAGAAAAGTTTTGAGAAGACATTGAGTATGTATCCGATTAAAAATCTAGAGGATTTATACGATAAAGAAGGTTATCGTGATGACGAATTTGATAAAAATGATAAAGGTACATGGATTATTGGTTCTGAAATGGCAACTCAAAATAAGGGGGAAGCTCTGAAAGTTAAAGGTATGGTCTTGTATATGAATAGAAATACCAAAACAACAAAAGGATATTATTATGTAAATGCAATAAAGAATGATAAAGACGGAAGACCCCAAGAGAATGAAAAAAGGTACCCAGTTAAAATGGTCGATAATAAAATCATTCCAACAAAAGAAATTAAAGATAAAAACATAAAAAAAGAAATCGAAAACTTTAAGTTCTTTGTTCAATATGGAAACTTTAAAGATTTGTCGAAGTATAAAGACGGAGATATTTCATATAATCCAGAGGTGCCGAGTTATTCGGCTAAATATCAATTAACTAATGATGATTACAATGTAAAGCAATTACGTAAAAGATATGACATACCAACAAATAAAGCACCGAAGTTGTTGTTGAAGGGTACAGGGAATTTAAAAGGTTCATCAGTTGGATATAAAGACATTGAATTTACGTTTGTAGAGAAAAAAGAAGAGAACATTTACTTTAGTGATGGGTTAATTTTTAAACCAAGTGAGGATAAATAATCATGACTCGATCAAAATATGAAATCAATCCAGGAAAGATAATAAGAAGAATAGGATTGTGAAATTATGAAACGATTAAACAAATTGGTATTGTATATTAGTTTTTTGATATTAGTCATTAGTTTCACTGCTGGTTGTGGCATAGGTAAAGAAGCGGAAGTTAAGAAAAGCTTTGAAAAAACATTGAGTATGTATCCGATTAAAAATCTAGAGGATTTATACGATAAAGAAGGTTATCGTGATGACGAATTTGATAAAAATGATAAAGGTACATGGATTATTGGTTCTGAAATGGTTGTTCAACCTAAAGGGGAACGTATGAAATCAAAAGGTATGGTTCTATATATGAATAGAAACACTAAGACTACAACCGGGAAGTATATAGTGAGTGAAACACTTCATGATGAAGATGGTAGACCTAAGAGTAAAGATAAAGAATATCCCGTTAAAATGGTAGACAATAAAATCATTCCAACTAAAGGTATCAAAGACGAAAATATAAAAAAAGAAATCGAGAATTTTAAGTTCTTCGCGCAATATGGCAGCTTTAAAGATTTGTCGAAGTACAAAGACGGCGATATATCATATAATCCAGAGGTACCGAGTTATTCAGCAAAATATCAATTAACTAATGATGACTATAATGTAAAACAATTACGAAAAAGATATAAAATACCAACGAATAAAGCACCAAAGTTATTGTTGAAAGGTTCGGGAGACTTAAAAGGTTCATCAGTTGGATATAAAGACATTGAATTTACTTTTGTGGAGAAAAAAGGTGAAAATACTTTTTTTACTGATAGTCTACATCTTGAACCGAGTGAGGATAAATAATCATCCACACACACGATTCAATATGAAATTCAAATATGTTGCTGTAAAATAATGTAAAATAAACGTATTCATATTACTGAATTGAGGGATAGTATGCAACGTGATTATTTAATTCGAGTAGAAACTGAGAGTATGTCAGATTTCAAAAGGCTCAATAGTTTAATGATTGGTTTTGTTATTAAAGGTGAGGCACACATTTATGATGAAAATAATATGACGCAATGCAACAGTGGCGACATTTTCATCATTAACCACCGCGACTTGTATCGATTTCAACTTCAACAAGATGGCATCATATGTTATATCCAATTCCAAATGAAATATTTAGCAGACAAGTTTGATGATGTGCATTGTCTATATTTTCACTTAACAGATGCGACCACAACAAAGAATATACATCAACTGAGAAATATAATGGCAAGACTGGTTTCAACACATATCCGACATAATGAGTTGTCTAAATTGACTGAGCAACAACTTGTGATTCAGTTGCTTATGCATATGATTCATTATGTCCCGCGTACATATCATTCGAACCAAAGTATCTTAAATGATGATAAAGTGAATCAAGTATGCGACTATATCGAGTTACATTTTCATGAAGATTTAAGCCTTTCAGAATTAAGCGAATACGTTGGGTGGTCAGAGAGCCATCTGTCTAAAAAGTTTACAGAATCGCTAGGTGTAGGATTCCATCATTTCTTAAATACGACGCGAATTGAGCATGCGAAACTCGATTTGACATACACAGATGAAACCATTACTGATATTGCATTGCAAAATGGCTTTTCAAGTGCAGCGAGCTTTGCGAGAACATTTAAACACTTTACGCATCAAACACCTAAACAATATCGAGGTGATCGTCCAGCAATCACTGAAAACCAGCAATCGGCACAACATGATTATCACGACCGTGAATTGATATTACTTTTAAATGACTACATTGAAGAAATGAATCATTTTATTGAAGATATTGAAAAGATGAACTATAAAGAGATTGCCTTTCAACCAACCAATCACCAACTAAATCAATTTAATCATATTATTCAAGTGGGCTATTTGAGGAATTTGCTCAATACACAGTATCAATCACAGTTGCTTACATGTCATCATGATTTTCAAGTCAATGAAGTATTAGCATATGATGTGATTCCATATATCATGAAAAAGCTCAATGCGCCATTCACGTATGATGCAGAAATTTCGAATATATTTTATGATATTGATTTGTGTTTAGACTTTTTATTAGATCATAACTTTAGTTTGACCATGCATTTGGATCAGTATGACTCACGTGATTATATCGATGCATTTAAAATTTTTATCCATCACGTTGCCCTGCATGTCAGTCATAGAAAAGATTTGAAGTTCAACTTGTATGTGACGACATTGCACACGTCTTTGATTGAAATGATTGATTATTTTAAAGCATTATTCCCTAATGGTGGCTTGTACATTCACTTAGATCAAGCTACGGAAAGACATCTACCATTATTGAAACGACTTGAGCCACACATCGACCATTTTGTATTTGATGCCAATTCAAATGACGCTGTTGATTTTAATAAAATGAATGATGATGAATTTAAAACCGCGAGTCAAATGATTATTAATAAAACGAATTACCTTATCGACTTAATGCATCGTCATCGCCTAAAGCGTCCACTCATTTTACTCAATTGGAATACATTGACGGGTGATACATTTATTACAAACGGCGAATATTTTAGAGGTGGTATCATCATTGAGCAATTATTAAAATTAAGTTCTAAAGTAGAGGGTATCGGGTATTGGTTGAATTATGATTTGCACGTCAGTCATTGTAAAAATGAACGGGATTATATGAATTCTATTGAACTATTTCATCAATATAATGGAAAACGTCCGGTCTATTTCACGGCATTGCTATTTAATAAATTAACAAGCAATATTTTGTATTCTGATGATACATGTATTGTCACGGGGACTGATTCAAATTTTCAAATATTGTTATATGATGCAAAGCATTTTAATCCGTACTTAGCGTTGGACAATCAAATGAATATGCGTGCGACGGAAATGATTCATTTGAACATTAATGCCCTGGAAGAAGGTATGTATAAGATTAAACATTTTACCTTAGATAAAGAAAATGGTGCGTTATTTAATCTTTGGCGCAAACATCATACGATACATGGCATGGACAAGGACTCTATAGATTACGTTAATCGAATGAGTTTTCCGAAATTAGAAGTATATGATATAGATATCACGGACACACTGGCATTAAACATTAAAATGATTACGAATGGGATTCACTTAATTGAAGTAAAACGTTACCCAAGTTCATAAAATGATCACAAATCACAAATTTTGATATACATAATTTGTGATTTTTTATATTCAAAGCTAAAATTGCAAAAAATTAATGGTTAACATCTCTGTTGTTGGCAATATAAATAATGATTAATCATTTATGATGTAACTAAGGAGATGAAGGATATGAATCAACAATTAATTGAAACTTTAAAATCTAAAGAAGGCAAAATGATTGAGATCAGACGTTATTTACATCAGCATCCAGAATTATCTTTTCATGAAGATGAAACGGCGAAATACATCGCTGAATTTTACAAAGGTAAAGATGTGGAAGTAGAAACGAATGTCGGACCACGTGGAATTAAAGTAACGATTGATTCAGGGAAACCTGGTAAAACATTAGCAATCCGTGCAGACTTTGACGCATTACCCATTACTGAAGATACAGGATTATCTTTTGCATCACAAAATAAAGGTGTTATGCACGCATGTGGTCACGATGCACATACAGCATACATGCTTGTATTAGCAGAGACGCTTGCTGAAATGAAAGATAGTTTTACAGGAAAAGTCGTTGTGATACATCAACCAGCTGAAGAAGTACCACCAGGTGGTGCTAAAACAATGATTGAAAATGGTGTATTAGACGGTGTTGATCATGTATTAGGTGTACACGTCATGAGCACAATGAAAACAGGTAAAGTGTATTACAGACCTGGTTATGTTCAAACAGGACGCGCATTCTTCAAATTGAAAGTTCAAGGTAAAGGTGGTCATGGTTCATCACCACATATGGCCAATGATGCCATTGTTGCAGGTAGCTACTTCGTCACAGCGTTACAAACAGTTGTATCTAGACGACTAAGTCCATTTGAAACCGGTGTTGTCACAATCGGTTCATTTGACGGTAAAGGTCAATTCAATGTCATTAAAGATGTTGTTGAAATTGAAGGTGATGTACGTGGATTAACAGATGCTACAAAAGCAACAATTGAAAAAGAAATTAAACGTTTATCAAAAGGATTAGAGGATATGTATGGTGTAACTTGCACCTTAGAATATAACGATGATTATCCAGCATTATATAATGATCCAGAGTTTACTGAGTACGTGGCTAAGACGTTGAAAGAAGCAAACCTTGATTTTGGTGTTGAAATGTGTGAACCACAACCACCTTCAGAAGACTTTGCATATTATGCTAAAGAACGCCCAAGTGCCTTTATTTATACAGGTGCAGCGGTGGAAAATGGTGAAATTTACCCACATCATCATCCTAAATTTAACATTTCAGAAAAATCATTACTTATTTCTGCAGAAGCAGTAGGGACAGTTGTTTTAGATTACCTTAAAGGAGATAACTAACATGAATGAAACGTATCGCGGGGGCAACAAGTTAATCTTAGGTATTGTATTAGGTGTTATTACATTTTGGTTGTTTGCACAATCACTTGTAAATGTTGTACCGAATTTACAACAAAGTTTTGGTACAGACATGGGGACAATTAGTATTGCGGTCAGTCTAACTGCACTATTTTCAGGCATGTTTGTTGTTGGAGCAGGTGGTCTGGCAGATAAAATTGGGCGCGTGAAAATGACGAATATCGGTTTATTATTAAGTATTATTGGTTCAGCATTAATTATTATTACGAATTTACCGGCATTATTAATTTTAGGTCGTGTTATACAAGGTGTATCAGCAGCGTGTATTATGCCTTCTACATTGGCCATTATGAAAACTTATTATCAGGGTGCTGAACGTCAGCGTGCCTTAAGTTATTGGTCTATCGGTTCTTGGGGTGGCAGTGGTATCTGTTCACTCTTCGGTGGTGCAGTTGCGACAACTATGGGTTGGAGATGGATTTTCATCTTCTCAATTATCGTTGCCGTACTTTCAATGTTACTCATCAAAGGGACGCCTGAAACGAAATCAGAAATTACCAATACACATAAATTTGACGTTGCAGGGCTAATTGTTCTAGTAGTTATGTTGCTAAGTTTAAACGTTGTCATTACTAAAGGTGCAGCACTTGGTTACACATCATTATGGTTCTTTGGTTTGATTGCAATCGTAATTGTAGCATTCTTTATTTTCTTAAATGTTGAGAAAAAAGTAGATAATCCACTTATTGATTTTAAATTATTTGAAAATAAACCATATACAGGTGCAACGATTTCGAACTTCTTATTAAACGGTTTTGCAGGTACATTAATTGTAGCGAATACATTCGTGCAACAAGGTTTAGGTTATACAGCATTGCAGGCAGGATACTTATCAATTACTTATTTAATCATGGTGTTATTGATGATTCGAGTTGGTGAAAAATTATTACAAAAAATGGGTTCTAAGCGACCAATGTTATTAGGTACATTCATTGTGGTCATTGGTATTGCACTTATTTCATTAGTATTCTTACCAGGCATATTTTATGTTATCAGTTGTGTCGTAGGATATTTATGTTTCGGACTAGGCTTAGGTATTTATGCAACACCTTCTACAGATACAGCTATTTCGAATGCACCGTTAGATAAAGTTGGCGTTGCTTCAGGTATTTATAAAATGGCTTCATCACTTGGTGGCGCATTCGGTGTCGCAATTAGTGGTGCTGTATATGCTGGTGCAGTTGCTGCAACGAGCATTCATACAGGTGCGATGATTGCACTTTGGGTTAACGTATTAATGGGAATCATGGCATTTATCGCAATTTTATTCGCGATTCCTAATGATGATAAACGTGTCAAAGATGCGAAATAATAACGATGACACGCCAAGTGTTTTGATAATGATATAAATGAAAGTAAAGCAAATTAAATGAGGAAATGTATAGAGCAGTGCATATAGATAAATCTATGATTGGATTAACACTAATATAAATATAAATGAAAATGAAAAACCATCCACTTAAATTTTTGATAAGTTAGGTGGATGGTTATTTATTGCGTTGTTCTAAAAATTTGGACATTTATATGGAAAGAACTATATATAATGTGAAGGTTATGGCAATTCGCTTCAATGAAGGCGACGTGTAAAAGTGTATATTAAACGTTTCGGGGTCAGACTCCGAGAACAGTGTCCGTCATGCTTACCGCATACTAATGAAGCATTATTATATCAGTGTTTATAGCCGATTTAAGATAATAAATTTTGCTAAACAAAAAAGCCAACCCATGAATGTTGGATTGGCTTTTTACATGCATCTGAATCTCTAATTTTAAAAAAATATGAATATAAATAAGACAGTAAAAATTAAATTTCAGTTGTTGCAATTTCTTCATCTGTAGGTACATCATCGTTAAGGCCAACAAGTGCTTCAGAAACATTTCGTGAATGATAACCGATACGTTCAAGAACACCAATCATATCGATATATAGTAATCCGCCTTTTGTTGTACATTCACCACGATTAAGGCGTTTAATATGACCTTTGCGTAGTTTATGTTCAATATTAAATGATTCTCTACTACGTTCTACAATTTCATCTTTTTTCGTTTTGTCATAAACATCTAACATGTCGATGGCTTTATCAAATGACTCAGCAACATGGTTGAATAATTTATCCATACCGCGTTGTGCATCTTCTGTAATGCGAATATCTTCATCATGTTGGCGTTTTAATTGAGCGACATACTCTTCTGTTAGCTCTGCTACTTTTAAAATAGAGCGATTGACATCAAACATAACTGCTAAACGCTCAACGTCTGCCTTCGTAATGGCTTTTGTAGAAATTCTAACTAAATAATTTCGAATGCTATCATTGATTGTTTCAACAGCTTGATGCTTTTGTTCAAGCTTTTTGATCAATTTTTTATCGTCTTTTGTAATTTCGCGAATGTCTTCAAACATTGATAAGACAATCTGACCCACATTTTGTAATTCTTTTTGAGTTTCTTGTAATGCAACACCAGGTGCGTGATAAACAAGATCTTTGTTTAAGTGCTGAGGTTTATAGTCATCAGCAATATCTTTACCTGGGACAAGCTTTGTAACAATCCATGCTAAACCTGCTACAAATGGTAATTGAATCAAAGTATTTGTTATGTTGAAGATACCATGTGATACTGCAATCGTCATCGCTGGTTTTAAGTGCCATAAATCTTGTAACAAACTAATCAAATGAATCACAACTGGCAAGAAAATTGTGAAGATAATTACCCCGATTAAGTTAAAGATGACGTGTACAAGCGCCGCACGTTTTGCAGCGATTGAGCCGGCTAAACTAGCTAAGATAGCTGTAATCGTGGTACCAATGTTATCGCCTAGTAACACAGGGATTGCTGCGTTTAAGCTAATTAAATCTTGTTGATAAAATTCTTGTAAAATACCAATCGTCGCACTTGAACTTTGAACTAGTGCTGTTAACCCTGCGCCGACAATGACAGCGAGTATTGGATTTGTAGACATATCAAGCATTAATTGCTTAAATCCATCTAATGATGCTAAAGGTTTAACGGCATCACCCATAAATTCTAGACCGAAGAATAGTGAACCGAAACCGAATAGTATGCGGCCAATGTTATTGATTTTAGAGCGTTTAAAGAAAAAGATTAAGAATGCACCTAATGCTAAAATTGGCATTGCATATTCGCCTAAATCTATACCGATAATAAATGCAGTTACCGTTGTTCCGATATTAGCACCCATTATCACTCCAATGGCTTGTTTCAATGTCATAAATCCAGCTGTTACCAGTCCGATTGTGATAACTGTCGTACCTGAACTACTTTGTATTAAAATAGTTACAACGATACCTGCAATAACACCTAATACTGGATTTGATGTAAATTTGTTTAAAATATCTCGTAGCCTGTCTCCTGCTGATGCTTGAAGCCCGTCTCCCATGATTTTTAAGCCGTAAAGGAAAATACCTAAACCACCTAAAAAGGAGAAAATGACTTCTGTAACCGACATTTCCATTATTTCACCTCAAATAAGCTTTATATTTAGATTATCGCTTATAATTGTAAATTTAATGTTAAGATTAGGTAAAATTATTTAACAATATATGTTATTTGTATATGACTTGTAAAATATCGTCACTTATTATGTAAATTTTCAGTGTGAAATGGCAGGTTTGCAATCACTTGTTTAACAAAATGATGCAATCAATCATGTAATTATGTTTCATCAAAAAAATCATGAGAGTGGAACAACGAAATAATTTTTATGAAAACATCATTTCTGTCCCAGTCTCATGATTTGAAATCACCAAATAAAAATCTATTAATGGTTTTCGTTATAACAATTTGTGTTCTTTTAATAATGACTCAATGTACGTACCTTTTATCTTTTTAAGGAATCCTGCTAATGCGAGTTTTTGCATTTTCGAATCTTTAGTAATCTCACGCAAATCTTGGTGGTCATTCAGTTCGTATATGGCATCCATTAAGACGCGAAGATCAAATGGACTATTGATGACTTCTGGAATACCACGATCTATATTTAGTAATTGATAAACAGCTTCCATGGCAGTACGAACCGAATATTCTGTTGTAAATACAGTGTCTCGCTCTGTTTCTGCAAAGTTACCAATAAATGCTAAGTTCTGAGATTGATGCGGGACGACTAAAGGTCTGTCGCCGATAGCACGCGTCATGAAATAAGATGTGATATATGGCATATAAACAGGAATCGTATTAGATGCATGTTTTGCTAAGTCTTCAATTTTGTCAGTTGATACACCTAAGTGATACAGCCATTCTTGGCATATTTCATTACCACTACATTCTGTAATTGGCTTTTTAATATAATCGCCGTTTACATCTGAATATAAGGCATAAATCCATGTAGATATTTCATTTTCAGGTTGGTCTTTAAACTGTTGCTGACGATTGATTGTAAAACTCATTTGCCATGCAGAATCATTGATTGTAATAATACCGCCTGTAACTGTTTTGCCTGCAAGTGGGTCACGTTTACAAATACTTTCTATTGTATCGATAATCTCTTTATTGTTTGTTGTAGAAGTTGCTGAAACAAACCAACTTTTTTTAGGAATATTTTGGCAAAACTTATCAGGATTACCAAATTCAGGACTTTGTCGCGCTAAATTTTTCCATAGTGTCCAACTACCACCTAATTCGTCAGTTGGTGGCGCTGGTGTATCATTATCACCATAAGTAGAGCTTTCTGTAATACTACCGTTTGTCACAAAGACAAGATCGTTTATAGTCAGTTTAATAGATTCTGCATTACCATTACGGTCAATTAATATTTCTCGGGCAATTTTTTGACTTGTCGTAACATCTATTTTAATATCTTCGACTTTTACATCGTATTCAAATTGAACCCCATGCGATTTTAAATATTCAACCATAGGTAATACTAAAGATTCATATTGATTATATTTAGTGAATTTTAAAGCTGAAAAGTCTGCGAGACCACTAATATGATGAACGAATCGCATTAGATAGCGACGCATTTCCATTGCAGAATGCCACGGTTCAAATGCAAACATCGTTTTCCAGTAAATCCAAAAGTTTGAATTAAAGAAGTCATCGGAAAATACATCTGTTATTTTGACATCATCTAAATCTTCTTCATTCGTTAAGCATAAATCTAAAATTTCTTTAATCGCCGTTTTAGTCAAAGTGAAGTCTCCGTCTGTGACTAAACGTTGACCCTGTTTCTCAATAACACGACAGCGAGAATAGTTAGGGTCTTCTTTGTTTAGCCAATAGAACTCATCTAATACAGACGCGTTATCGATTTCTAATGAAGGGATAGATCTGAATAAGTCCCACAAACATTCAAAGTGGTTCTCCATTTCACGACCACCGCGGACAACATAGCCTTTTAAAGGCATATTTTCACCATCAAGACTACCACCTGCTTTAGGTAACTCTTCTAAAATATGAATCTTCGAACCTTCCATTTGACCATCCCTTATTAAAAAACAAGCTGCAGCAAGTGAAGCTAGACCAGATCCGATTAAGTAAGCGGATTTGTTTTCTACATTTTCAGGTTTTTTAGGGCGCGCAAATGCTTCATAATTTCCATAACTGTAATACATATCCACCAAGTCCTTTCGTATTAGAATACACTCAGACTATACCCCTTTGTGAATTGCAAATATTAGTATTTATATTGGTAAATTTGACGAAATTAGATCATTTTTATATTTTTGATTTTTAAAATTTTATCACTCGAATGTTTTTGGATTCTGAGGTGCGGGACTTGGAATAATTATGTATTTTGAAAGAAGTTACTTAAACTAACGCCTAGTAGAGTGATAATTCCGCCTATAATAGCAAGGGTTGTTGGTAGCTCGTCTAATAACAGATAAGATAATAATAAAGAAACGATAGGTGTTAAATAAAGAGACATTGTTGCATCAGAGACACCAACTGACTTCACAATATAAGCAAGCAAAACGTATGGAATTATAGTAGGGAATATAGCTAAATAAAGTACCGATACTATTGATGTAAAAGTGGCGCCGTGTATATCGTTGATGATTTCAGGAATAAAAATAAGCATAAATGGTGAGCTTGCCATTATTGTATATAGTGTGAAAGCGATGAAGCCGTATTTTTCTATGTATTTTTTCTGGAAAGTAAAATACAAACTTTCACTAAAAGATGCAAGTAAAATAATAAAAACACCTAATACATTAATAGTTGTGTAATCATCTTTACTTATTGAAATAATGGATATTCCTATAAATGCGACGAGTGAACTTAACCAATTCCATTTTGAAAAATGCTCTTTTAAAAATATATAAGCTAAAGCACTAGAAAAAATAGGCGTTGTAGAGACTAGAATTCCAGATATACCTGCACTAATCAAAGTTTCACCAAAATTTAAAGCTGTGTGATATATCACAAATCCACAAAATCCTAAAATAAAAATAACAGGGATATCTCTTAGTTCAGGGGTAGGCAATTTCTTTATAATTACGAACGGCAAGAGAATTATTGTTGCTAAAATTAAACGAAATGCCGACAATGATTCTGCACTAAAATCATTTAACGCAATCTTTATCATTGGAAATGCAGATCCCCACAATATGATAGTAAATAAATATGATAGAAAAGTAGTGTCTCGAAGTTTATTCATTAATATCATCACTCCTTTAATTATGTGTTTCTATATTAAAAAATATGATTTAAAATGAGTACAACCAATTTTGAATGGATTTACCTATCCAATTTTAAAAGGGAGGGAGAAGATGGCTAAATATAAAGATATTGCTAGTGACATAAGAGATAAAATAATCACAGGGGATTGGTTTTATGGAATGAAAATACCTTCACATAGGCAGTTGGCGATACAGTACAACGTAAATAGAGTAACGATTATTAAAAGTATTGAGTTATTAGAAGCTGAAGGATTTATCTATACTAAAGTAGGTAGTGGAACATATGTTAATGACTATTTGAATGAAGCACATATTACAAATAAGTGGTCTGAAATGATGTTATGGTCCTCTCAACAAAGAAGTCAGTATACGGTGCAATTAATTAATAAAATTGAGACAGATGATTCGTATATACATATAAGTAAAGGTGAATTGGGTATATCGTTAATGCCACATATTCAATTGAAAAAAGCCATGTCTAATACAGCCAGTCATATTGAAGACTTATCTTTTGGTTATAATAATGGCTATGGTTATATCAAGTTAAGAGATATTATCGTTGAACGAATGTCAAAGCAAGGTATAAATGTAGGTAGAGAAAATGTAATGATCACTTCAGGCGCTTTACATGCCATTCAACTTTTATCTATTGGGTTTTTAGGTCAAGATGCCATAATAATTTCGAATACACCATCATATATTCACTCTACAAATGTTTTTGAGCAATTGAATTTTAGACATATTGATGTTCCTTATAATCAAATTAATGAAATTGATACCATCATTGATAGATTTATTAATTTTAAAAATAAAGCGATTTATATAGAACCTAGGTTTAATAACCCGACAGGTCGTTCTTTAACGAATGAGCAAAAGAAAAATATAATTACTTATAGCGAAAGACATAATATTCCTATCATTGAAGATGATATCTTTAGAGATATTTTCTTTAGCGATCCAACTCCTTCTATCAAAACTTATGATAAATTGGGAAAAGTTATACATATAAGCAGTTTTTCAAAAACGATTGCACCAGCAATAAGAATAGGTTGGATTGTTGCTTCTGAAAAAATAATAGAGCAATTGGCAGATGTAAGAATGCAAATTGACTATGGATCCAGTATTTTGTCACAAATGGTTGTATATGAGATGTTGAAAAATAAGTCTTATGATAAACACTTAGTAAAGTTAAGGTATGTTTTAAAAGATAAACGAGACTTTATGTTAAACATCCTCAATAATTTATTTAAGGATATAGCACATTGGGAGGTTCCAAGTGGAGGTTATTTTGTATGGTTAGTCTTTAAAATAGATATAGATATTAAATATTTATTTTACGAATTGTTAAGTAAAGAAAAAATATTAATCAATCCGGGTTACATTTATGGCAGTAAAGAAAAGAGTATAAGGCTATCTTTTGCCTTTGAATCAAATGAAAATATTAAGCATGCGCTCTATAAAATTTATACATATGTGAAAAAGGTTTAATTAAAACAATAATTCGAATCATTATGTGGCATGTTAAACAGCTAAATATAAGCTATGCACATTTAACAAGCGGATACTCCTGACGCAATTATAGTATCATTACATATTGTTTAATCGTTTGGGGTAATGTAATTAAAAGGTAAAATAGGCAGAGTGTTATACATAAAATGTAAAGAAAGAGGCGATAGAATGTCTAAAATCAGGTCTTTTACAATATTAAGTCTACTTATTTACTTAGCTATGATGTGCTATACAGTAGTGACCTATCCAAAATTACCAACCAAAGTGCCTATTCATTATAATTTAGCAGGGGATGCTGATAATTTTGCTGATAAATGGGTGCTGCTTTTGATTAATAGCGCATTTATAGTGATTTGGCTTATATTTTTCATTGCAGGTAGATACTATGAACGATTTGCCAAATGGTCACATTATAATCATACACCACGTGAAATTCGAGCGATTAAATTATTTTTAAGTACGTTAAATTTAGAGATTATGAGCTATATGTCTATCTTCACAGTATTAGAAATTTGGCAAATACAACACCATCATCAATTCAATTTACTATGGTTTAATATGATATTTATCATTATCATTGGTTTGACGCTTGTCATATTTTGTTTACTTCCTACAATTCATAAAATGAGAGATTCTCAATAAAAATATAAACTCTCATGATGCAGTTTTGAAGCGAATTCCTGAGATTATTATAAATAATATCTAGTATTTATAATTAAAATGATATATTATTTATTATAGTTAAATATTGTGTATATTTTGTGAACTTTTTGTAAAAATTCGATTGCCTGTCACATATAGGAGTGTTACATTTTAAATATGTGATCATCGCAAAATATAAGTTGAAATAGGTTGTAGATTAATCAGAATGATAAATATTTTATATAAAGAGAGGGAGTCATTATGACACTACTTACTGTAAATCCATTCGATAATGTCGGATTATCAGCCTTAGTTGCAGCAGTACCTATTATTTTATTTTTATTATGCTTAACCGTTTTTAAAATGAAAGGCATTTATGCAGCATTGACAACTTTGGTTGTTACATTGATTGTGGCTTTATTTGTATTTGAATTACCAGCGCGTGTATCAGCAGGTGCGATTACAGAAGGCGTTGTTGCCGGTATTTTCCCAATAGGATATATCGTTTTAATGGCAGTTTGGTTATATAAAGTTTCTATTAAAACAGGACAATTTTCTATTATTCAAGATAGTATTGCAAGTATTTCAGTGGACCAAAGAATCCAACTATTATTAATTGGATTTTGTTTCAACGCATTTTTAGAAGGTGCAGCAGGATTTGGTGTGCCAATTGCGATTTGTGCAGTATTATTAATTCAACTTGGATTTGAACCATTAAAAGCAGCGATGTTATGTTTAATTGCTAATGGTGCGGCGGGTGCCTTTGGTGCAATTGGTTTACCAGTTAGTATTATTGATACGTTTAACTTAAGTGGAGGCGTTACAACATTAGATGTTGCGAGATACTCAGCATTAACACTTCCAATTTTAAACTTTATTATTCCATTTGTTTTAGTATTCATTGTAGATGGTATGAAAGGTATTAAAGAAATTTTACCTGTCATTTTAACAGTGAGTGGTACATATACTGGATTACAATTATTATTAACAATATTCCATGGTCCAGAACTAGCAGACATTATTCCATCACTAGCAACAATGGTGGTGTTAGCATTTGTTTGTCGTAAATTTAAACCGAAAAACATTTTCAGATTGGAAGCGTCTGAACATAAAATTCAAAAACGAACGCCTAAAGAAATTGTCTTTGCTTGGAGTCCGTTCGTAATTTTAACTGCCTTTGTATTAGTATGGAGTGCACCATTCTTCAAAAAATTATTCCAACCTGGAGGTGCACTTGAAAGTTTAGTAATAAAATTGCCAATTCCAAATACTGTGAGTGATTTATCGCCTAAAGGAATTGCGTTGCGTCTCGATTTAATTGGTGCAACTGGGACAGCGATTTTATTAACAGTAATTATTACAATTTTAATTACGAAGTTAAAATGGAAAAGTGCAGGTGCTTTATTGGTCGAAGCAATTAAAGAATTATGGTTACCGATCCTTACAATTTCAGCTATCCTAGCTATTGCTAAAGTTATGACATACGGTGGTTTGACTGTAGCAATTGGACAAGGTATTGCTAAAGCGGGAGCAATTTTCCCATTATTCTCTCCAGTATTAGGTTGGATTGGTGTGTTTATGACTGGTTCAGTTGTAAATAACAATACTTTATTCGCACCTATTCAAGCGACAGTGGCACAACAAATTTCAACAAGCGGTTCATTACTTGTGGCAGCTAACACTGCAGGTGGTGTAGCAGCGAAACTTATTTCACCACAATCAATTGCCATTGCGACTGCAGCTGTTAAAAAAGTTGGTGAAGAATCTGCATTATTAAAAATGACGTTAAAATACAGTATTATATTTGTTGCTTTTATTTGTGTTTGGACGTTTATACTAACGTTAATATTCTAAATATAAATAATGTTGTCACTTGGATTCAAATGACATTTTAAATCTAATTATTCATGAATCGAACTAGTACGAAATGCAATGAGCATCTTGTCTAGTTCGATTTTTTAATGCCTAAAAATGTCATATATGTAATCAGAGTAGAAAGTGTTGAGGCGTTTCAGAAGTTGTTTAGAAAAGTAAGTAAAATAAAAAATGCACTGAGCAACAAAAGATGTTGCTCGTGCATTTAGATGATTCTTATCATTTCAAATAAGAATGTGTTAATCAACGTATATAAGTTAAAATTGGTTTGGATAAAATGATATCTATCGTTGTGTATTGTTTGTTTTTATAGTTCGCGACGACGTCCAGCTAATAACGCTGCACCTAAGGCTAATGATAATCCACCAAATACAGTTGTACCGATGAATGGATTTTCTTCACCAGTTTCTGGTAATGCTTGAGCTTTGTTAGCATCTGCATGGTTTGCTGGTTGCTTCTTATCAACAACAAGTTCTTGACCAGGTTTGATCATGTTTTTATCAGCTAATTTGTTATCTGCAGCAATTTTGTCAGCAGTAGTGCCGTTTGCTTTTGCAATGTCATTTACTGTATCACCAGGTTTAACGACATGTACTCCGTTACCATCTTCTTTACCAGGTTTGTTGCCATCTTCTTTGCCAGGCTTGTTGCCGTCTTCTTTACCAGGTTTTTTGTTGTCTTCTTTACCAGGCTTGTTGCCATCTTCTTTACCAGGTTTTTTGTTGTCTTCTTTACCAGGCTTGTTGCCGTCTTCTTTGCCAGGCTTGTTGTTGTCTTCTTTACCAGGCTTGTTGTTGTCTTCTTTACCAGGCTTGTTGTTGTCTTCTTTGCCAGGCTTGTTATTGTCTTCTTTGCCAGGCTTGTTATTGTCTTCCTCTTTTGGTGCTTGAGCATCGTTTAGCTTTTTAGCTTCTGCTAAAATTTCTTTGCTCACTGAAGGATCGTCTTTAAGGCTTTGGATGAAGCCGTTACGTTGTTCTTCAGTTAAGTTAGGTAAATGTAAAATTTCATAGAAAGCATTTTGTTGTTCTTTGTTGAATTTGTTGTCAGCTTTTGGTGCTTGAGCATCATTTAGCTTTTTAGCTTCTGCTAAAAGGTTAGCGCTTTGGCTTGGGTCATCTTTTAGGCTTTGGATGAAACCATTGCGTTGTTCTTCGTTTAAGTTAGGTAAATGTAAGATTTCATAGAAAGCATTTTGTTGTTCTTTGTTGAATTTGTTATCCGCTTTCGGTGCTTGAGATTCATTTAACTTTTTAGCTTCTGACAATAGGTTAGCACTTTGGCTTGGGTCATCTTTTAAGCTTTGGATGAAACCATTGCGTTGTTCTTCGTTTAAGTTAGGCATATTCAAGATTTCATAGAAAGCATTTTGTTGTTCTTTGTTGAAATTGTTATCAGCTTTCGGTGCTTGAGATTCGTTTAATTTTTTAGCTTCACCTAAAACGTTAGTGCTTTGGCTTGGGTCGTCTTTAAGACTTTGAATGAAGCCGTTACGTTGCGCTTCGTTTAAGTTAGGCATGTTCAAGATTTCATAGAAGGCGCTTTGTTGATCTTTGTTGAAGTTATTTTGTTGCGCATCAGCTTTTGGAGCTTGAGAGTCATTAAGTTTTTGAGCTTCACCTAAAACGTTAGCACTTTGGCTTGGATCATCTTTAAGGCTTTGGATAAAACCATTGCGTTGATCAGCATTTAAGTTAGGCATATTTAAGACTTGATAAAAAGCATTTTGTTGAGCTTCATCGTGTTGCGCAGCATTTGCAGCAGGTGTTACGCCACCAGATATAAGTAATGTACCTAAAGTTACAGATGCAATACCTACACCTAGTTTACGAATTGAATAAATGTTTTTCTTTTTCAAATTAATACCCCCTGTATGTATTTGTAAAGTCATCATAATATAACGAATTATGTATTGCAATACTAAAATCTATATTTATAATTAAATTTAAAGGTAAGTTTTACAACTTATAAAATAAATATTTTGCTGAAAGATTTATTCAGGAAGTAAAAGGCTTAAAACCGCAAAATCACGCTATTTCGATTAATAAAAACAGATAAAATATAGAGATATTTTTTATAATGAAAGCGGTTTAATACATATGAGTTAAAAAATATTTTTAAGAATAAAGTGGGGCTTTGAATGTGCTGAGGTTTAATTTCGGAAATGGTTTTAAGTGATATAGAAAATAGAAAGTTGTTCATTATGTGCTGAGGTTTTATTAAAAAATAGAAAACACAAGTGCACTTTAGAATACAGCACACTTGCGTAATAGAGATATTATTCAAAAACAAGATGTAAATGATCTTTATCTGCTAATAATTGATTCACTTGAGCTAATAATTGTTCAGCATGGTCTTGCTGCGCGTCATCCATATGAATTAAAATTTTTCTTTCATCTTCAGTTGAGCGTTCTTTTATTAGATAGCCTTGCTTTTTTAAATTATTGAGAGCTCTAACAGTTTGAGGGTATTTATGGTGGATTGTTTCAATTAAATCTTTAAGAAGAACGATGTTTTTATTTTGAGAAGTGATAATAGCTAGAATTGTGAATTCTACAAAACTTAATGTTAGATGTTTTTTGATAATATTCTTGAAATACATTGTATACATCATCAAGTTTAGAAATTCTTTACTATCTTTTGGTATCATCTGTGATTCACTTTGATCTGCAAGGTTAAATTGTTTAATGATTTGATCAAACAATGTAACACGTTCTGCAATTTTCTCTCGTTGTTCTTCAGATATTGAAATGTAAGTATTACGCTCATCAATTTTACTTCGAACTTTACTAATATATGAATGTTTCACAAGTACTTTTATATGCTGTACTAAATCCGATTGTTTATAACATAAATCTGAAACAATCTTCTTAAATGGAAGTGTGTTTTCTTGCTGATGAAATAAATAAGTCAGTAATATAAATTCTTTTATAGTCATATCGACTTCAGGCTTGACTTTTTTCTTAAAACGAAACATATATGCTTCAATGATTATAAAATCTCTAATTTTGTCATGGTTATTATATTTCATTGTTTTATCTCCTTGTATATGCACTTTATTTTAATATAACACAATATAATAAGAAAAATAATCCATAATTTACAATTAAAAATAATATGATATTTTTATTAAAATTTGTGTTTTTGAATAAATGACATTATCAAACACTATATTTAAATAAGAAATAGTTATCGATATTTGAAAAATCGAAGAATATTGATTGATATTATAGAATATGAGTCGGTGTTATTTGTATATAAAGTATTAATATGTAATTAAGAAAGTCGACGCTTGTTAACAATAACAACAACTATATGTATAAAAAAACCTCGCAACGGTTAGTTAACTGAATCATTTAGCTAACTTCGTTGTGAGGTCATTTTGTTTTAATAATATCGTTATAACTTTTTCACGGTTAATAATAAGTATATGAAGAATGGGGCACCAAAAGCAGCAATAAATACACCTGCTGGCACTTCTTTAGGCAAGAATAAGGTACGCCCAATTAAGTCTGCAATAACAATTGATATGGCACCAATCATTGCTGACATTAGTAACTTTTTAGCATAACTTCCGCGAACGATTGTTTTCGCGATATGTGGTGCGATTAAACCGACAAACCCAATGTTACCTACTAAACTGATTGCCATAGATACGAGTATAGTAGAAGTGATTAATTGGATTAGTTTCATACGTTGTACATGTAAGCCTAAGCCAATCGCTACAGGGTCATCAAGTATAGATATTTTCATTTTTGGTATAACAAGAAATAACAACGGCACAACAGCTAAAATAACCATACCCAAAATGATTGTATCTTTAAACGTAGCACCGTAAAGACTTCCGACTAGCCATGTATAAGCTTTGGCAGCAGATAATTGCTTCGTTGTAATGAGTAATCCTTGGACAAGCGCAATAAACAACGTTTGCATCGAAATACCGATGATTATGAGTGTTGTCGGGCGTATTTGTCCTTTCGTTTGAAACACTAATAGTATCATCATTGCAACTGCGCCACCTAATACTGCAAATAGTGGAAGTAAATGTATTGTTAAATGGCTGAAAAATGCAATAAAGACAACAGCACTTAAGCTAGCACCACCTGTGATACCGATAATATCAGGTGAGGCAATTGGATTTTTTAATACATTTTGCAACATTAAACCACTCATTCCTAGTGCGGCACCTGCTAAAATCGCAAGTGTAATGCGAGGTAAGCGTAATACTTCTAAAGTGAATTGATCCATACTGTCATTTGGATTTATAAAGTACATCAGTACGCGTTGTAATGGTATAAAGCTTGAACCAATCATCATACTTACCACTGAAACGATGGCTAAAAAGATTAACGCGAAGATGAGATGGTAATTGTCTTTTTTATTAATCTTTTCGGTCATAAGCGTTGACGTCCTTTCTTCATAATATAGATTAAGACAATAGCGCCAATGACAGCGGTAACGACACCGATAGGCAACTCTAGTGGCTTAATTATTATACGAGCAACAATGTCTGAAATGATCATTAGGATTGCTCCAGCTAATGCAGTAAAAGGAATTAAATACTTATAGTTTGGTGGTAATAATCGTTTGCTAATATTCGGTACGATAAGACCCACAAAGACGATTGATCCAGCTACGGCTACCGAAATACCGGCTAACATACTGATGAGCATAATAATCATCCATTTGATTAATTTTATGTTTTGACCGAGGCCGGTTGCAATGTCGTCACTTGTCATCAAGATGTTGATGTGTGCAGCCATGCTAAATGCAATTAAAATAAGTATCAATACAAGCGGAATAATCCATGGGATATCCCAAATATTACGTAATGAAACGGAGCCACTTAACCAAAATAATAGGCCTTGTAAGTCTGTTTCGTTCATAATAAGTATGCCTTGAGTAAAGGCTGTAAATAGCATCGCAATCGCAGCACCTGCCAAAATGACACGGTGAGGTGAGAATAGTGTTTGTCTAAACATACCTAGTGCAACAACTAATACAGTAACAACAATAGCCCCCAAAAATGCAATAACTACAATCATTTTAAAAGATTGAATTTGGATAAATGTAATACTAAAAATGACAAAAAATACTGCGCCTGCATTGACACCGAAAAGCCCTGGTGAGGCTATTGGGTTTCGTGTAAGTGCTTGCATCAACAAACCTGAGACAGCAAGGGCAGCACCAGTCAATAACGCAATGATTGTTCTCGACGCCCGTGCACCAGTGACAACATCATGTAAATCGTTTTCACTATCAAAGTTGAATAACGCCTGTATCACCGTACCTGGTGACACAAGCGTATTTCCAATCATTAAACTTAAGATAGCTACTATTGCAAGACATAAACCAGCAATAACGATTTGGTATTTTGGTTTAAGTAGCATCGTAAAACTCCTTAATTATTTTGATTGTTTTTCAATATTTAACTTTTCATATAAATCGTCAATAAGTTTTAATGAAGATTTATATCCGCCAGCTAAGTTCCAAGTGATTTCATCTAAATCATCAGATACTTGGTTGTTTTTAACTGCGTCTAAATTTTTCCACTCTTTACTTGAAGTCCATTCGCTTTCAGTCTTTTTAACTAATGCAGCATCTTTCGCATTTGGATCTGATTTTACTACAAAAATATGATCAGCGTTCATTAATGGAATGCTTTCTTTAGATGTAAGTTGGATAATATCTTTACCATTATCAACTTGTTTTTGTAAGTCTTTATTACGTTTGAATCCTAAATCATTTAAGATTTCACCAGCATATCCACCAGCATAAATTCTTGTATGATCAGCACGGAAGTTAACAACTGAAGCTTTCAATGGCCATGCATCTTTATACTTTGCTTTTGCATCTTTTTGGAATGCAGCTACTTTATCATCGTACTTTTTAAGTAAATCTTCAGCTTCTTTTTCTTTCCCTAAAGCTTTCCCCATTAACTTAGTTGTATCTTTGAATTTGAAAACTGTATCAGTAGAAACTGTTGGTGCGATTTTAGATAATTGATCGTAAACTTTTTCATTTCTAACTTTTGACGCGACAATTAAGTCCGGTTTTAATTTAGAGATTTCCTCTAAGTTAGGTGCAGGTTCTTGACCTACAATCTTAGTATCTTTTAAATCATTTTTTATGTATTCGAATTTCGGTTTTTGTGTCCATGATTCTACAGCACCTACAGGTTTAACACCTAAAGATACAGCGACGTCAGTGGCACCTTGATATAGCGTAACAACACGCTTTGGTTTCCCTTTAATTTCAGTTGTACCCATTGCATGTTTAATTGAAGTTGTTTCCTTATCTTTGTTATCAGATGATTGTTTATTTGAATTCCCACTACATCCTGCTAAAACAAGTAGGAAAGCAAGCGTAACAACAAGCATTTTAATTACTTTATTCATTGACTAATTAGCCTCCTTCGTGATGTATGACAATGAGAATCATTATCACGATTTAGTATGAATTAAATTTTTTCCTAAGTCAATAAAATATTTATGATTTACATGCAACTTATAATTATTTGACATATAAATGCATAAAAAATATAATCCTAATTACTTGATAGTGAGAATCATTATCAATTAGGTAACACACAATATTATAGAATTTTAAATTTGAGGAGGAAGCGCTTTTGATTGAAAAAAGTCAAGCATGTCACGATTCATTGTTAGATTCTGTAGGGCAAACACCTATGGTTCAACTTCATCAACTATTTCCGAAACATGAAGTGTTTGCAAAGTTAGAGTATATGAATCCTGGAGGCAGCATGAAAGATCGACCTGCCAAGTACATCATTGAACATGGTATTAAACATGGTTTAATCACTGAGAATACACATTTAATTGAAAGTACTTCTGGTAATTTAGGCATTGCGTTGGCAATGATAGCTAAAATCAAGGGATTAAAACTCACGTGTGTTGTTGATCCTAAAATATCACCAACAAATTTGAAAATTATTAAAAGTTATGGTGCCAATGTAGAAATGGTTGAAGAACCTGATGCACATGGGGGTTATTTAATGACTCGTATTGCAAAGGTGCAAGAACTGTTAGCCACTATTGACGATGCATATTGGATTAATCAATATGCGAATGAGTTAAATTGGCAATCCCATTATCATGGTGCAGGCACAGAGATTGTTGAAACAATTAAGCAACCTATAGATTATTTTGTCGCGCCAGTCAGCACGACAGGTAGCATTATGGGTATGAGTAGAAAAATAAAAGAAGTGCATCCAAACGCACAAATTGTTGCTGTTGATGCGAAAGGGTCAGTCATTTTTGGTGACAAACCTATTAATAGAGAATTACCTGGTATCGGTGCTAGTCGTGTACCCGAAATATTGAATAGATCAGAAATTAATCAAGTGATCCATGTAGATGATTATCAATCTGCTTTGGGCTGTCGAAAACTGATTGATTATGAAGGCATATTTGCCGGAGGTTCAACAGGTTCGATTATTGCAGCGATTGAGCAGTTGATAACGTCAATTGAAGAAGGTGCAACAATTGTCACGATTTTACCAGATCGAGGCGATCGTTACTTAGATTTAGTTTATTCAGATACATGGTTAGAAAAAATGAAATCAAGACAAGGAGTTAAATCAGAATGAATAGAGAGATGTTGTATTTAAATAGATCAGATATTGAACAAGCGGGAGGTAATCATTCACAAGTTTATGTGGACGCATTAACAGAAGCATTAACAGCCCATGCGCACAATGATTTTGTACAACCGCTTAAGCCGTATTTAAGACAGGATCCTGAAAATGGACACATCGCAGATCGAATTATTGCAATGCCAAGTCATATCGGTGGTGAACACGCAATTTCAGGTATTAAGTGGATAGGTAGTAAGCACGACAATCCATCGAAACGTAATATGGAGCGTGCAAGTGGCGTCATTATTTTGAATGATCCAGAAACGAATTATCCAATTGCAGTTATGGAAGCAAGTTTAATTAGTAGTATGCGTACTGCAGCAGTTTCAGTGATTGCAGCAAAGCATTTGGCTAAAAAAGGATTTAAAGACTTAACAATCATTGGATGCGGGCTAATCGGAGACAAGCAATTACAAAGTATGTTAGAGCAATTCGATCATATTGAACGCGTGTTTGTTTACGATCAATTCTCTGAAGCATGTGCACGCTTTGTTGATAGATGGCAACAACAGCGTCCGGAAATTAATTTTATTGCGACAGAAAATGCTAAAGAAGCAGTATCAAATGGTGAAGTAGTCATTACATGTACCGTAACGGATCAACCATACATTGAATATGATTGGTTACAAAAGGGTGCATTTATTAGCAACATTTCTATCATGGATGTGCATAAAGAAGTCTTTATTAAAGCTGACAAAGTCGTAGTAGATGACTGGTCACAATGTAATCGAGAAAAGAAAACTATTAACCAATTGGTGTTAGAAGGTAAATTCAGCAAAGAAGCTCTTCATGCTGAACTAGGACAACTTGTGACAGGTGACATACCAGGACGTGAAGACGATGATGAGATCATATTACTTAATCCGATGGGTATGGCTATCGAAGATATTTCAAGTGCTTATTTTATTTATCAACAGGCACAACAACAAAATATTGGGACAACATTGAACCTATATTAAGAATGCGAGGTGTCTGAACATTGCAGAATCATACAGCAGTCAATACAGCACAAGCGATAATATTAAGAGATTTAGTTGATGCATTATTATTTGAAGATATAGCCGGAATTGTATCGAATAGTGAGATTACTAAAGAAAACGGACAAACGCTTTTGATATACGAACGTGAAACACAACAAATAAAGATACCTGTTTATTTTAGTGCTTTAAATATGTTTCGTTACGAAAGTTCACAACCAATTACGATAGAGGGAAGGGTGTCTAAGCAACCTTTAACGGCAGCTGAATTTTGGCAAACAATTGCTAATATGAATTGTGATCTAAGTCATGAATGGGAAGTGGCTCGCGTTGAAGAAGGACTGACTACTGCTGCCACACAGCTTGCTAAACAATTATCAGAATTAGATTTAGCGTCACATCCTTTTGTGATGTCAGAGCAGTTTGCAAGTTTAAAAGATCGTCCATTTCATCCATTAGCTAAAGAAAAAAGAGGATTAAGAGAAGCGGATTATCAAGTGTATCAAGCTGAATTAAATCAATCATTTCCTTTAATGGTTGCAGCAGTTAAAAAGACACATATGATTCATGGCGATACTGCAAATATCGATGAATTAGAAAATTTGACAGTACCTATAAAAGAACAAGCGACAGACATGTTAAATGATCAAGGGTTATCAATAGATGACTATGTACTATTTCCGGTACATCCTTGGCAATATCAGCATATTCTGCCGAACGTCTTTGCGAAAGAGATTAGTGAAAAGTTGGTTGTACTATTACCGTTAAAATTTGGAGATTATCTGTCGTCTTCAAGTATGCGTTCATTAATTGATATTGGCGCACCGTATAACCATGTCAAAGTACCATTTGCAATGCAGTCATTAGGCGCATTAAGGCTAACGCCTACGCGTTACATGAAAAACGGAGAACAAGCAGAACAATTATTACGTCAGCTTATAGAAAAAGATGAAGCACTAGCTAAGTATGTCATGGTTTGTGATGAAACAGCTTGGTGGTCATATATGGGTCAAGATAATGATATTTTCAAAGATCAATTAGGTCATCTAACTGTTCAGCTAAGAAAGTATCCCGAAGTGCTAGCCAAAAATGATACGCAACAGCTAGTGTCAATGGCAGCACTCGCGGCAAATGATCGCACTTTATATCAAATGATTTGTGGAAAAGATAATATTTCTAAAAATGATGTCATGACGTTATTTGAAGATATCGCGCAAGTCTTTTTAAAGGTAACACTATCATTTATGCAATACGGCGCATTACCAGAGTTGCATGGTCAAAATATATTGTTGTCATTTGAAGATGGACGTGTACAAAAATGCGTGTTACGTGATCATGATACTGTCAGAATTTATAAACCATGGCTAACAGCACATCAGCTTTCATTGCCGAAGTATGTCGTCAGAGAAGATACACCTAATACGCTAATTAATGAGGATTTGGAAACATTCTTTGCTTATTTTCAAACATTAGCTGTATCGGTAAATCTATATGCCATTATTGATGCAATTCAAGATTTATTTGGTGTAAGTGAGCATGAACTTATGTCGTTGTTAAAACAAATTTTAAAAAATGAAGTGGCAACTATTTCCTGGGTTACAACTGATCAGCTAGCTGTCAGACACATTTTATTTGATAAACAGACGTGGCCATTCAAACAAATTTTATTACCATTGCTATATCAACGTGATAGTGGTGGAGGTAGTATGCCTTCAGGTTTAACTACCGTACCAAATCCAATGGTGACATATGATTAATCAGTCTATATGGCGCAGTAACTTTCGCATTTTATGGCTCAGTCAGTTTATAGCGATTGCTGGACTGACAGTACTTGTGCCATTATTGCCAATTTATATGGCATCACTACAAAATCTATCAGTCGTAGAAATACAGTTGTGGAGTGGTATAGCGATTGCTGCTCCAGCTGTAACGACGATGATAGCTTCGCCGATATGGGGGAAGCTAGGTGATAAGATCAGCCGAAAATGGATGGTGTTAAGAGCGTTACTTGGTTTGGCGGTATGCTTATTTTTAATGGCATTGTGTACGACACCATTACAGTTTGTACTTGTGAGGTTATTGCAGGGACTATTTGGTGGTGTTGTTGATGCATCAAGTGCGTTTGCGAGTGCAGAGGCGCCAGCTGAAGATCGTGGAAAGGTATTAGGAAGACTGCAAAGTTCAGTCAGCGCAGGGTCTCTTGTGGGGCCATTAATTGGCGGTGTTACAGCTTCGATATTAGGTTTTAGTGCGTTACTGATGAGTATTGCCGTTATTACTTTTATTGTCTGTATTTTCGGTGCATTAAAATTGATTGAAACGACACATATGCCAAAATCACAAACACCAAATATTAATAAAGGTATTCGCCGTTCATTTCAATGTCTATTATGCACACAACAAACATGTCGATTTATTATCGTTGGCGTTTTAGCAAACTTTGCTATGTATGGCATGCTAACTGCATTATCACCACTTGCTTCATCAGTGAATCATACAGCGATAGATGACCGTAGTGTGATTGGATTTTTACAGTCCGCATTTTGGACGGCTTCGATATTAAGCGCGCCTTTATGGGGACGCTTTAATGATAAATCATATGTTAAATCAGTATATATATTTGCCACGATTGCATGTGGTTGTAGTGCGATACTGCAAGGTTTAGCGACGAATATAGAGTTTTTAATGGCTGCAAGAATACTTCAAGGATTAACATATAGTGCATTGATTCAAAGTGTCATGTTTGTTGTCGTGAATGCGTGTCATCAACAACTTAAAGGCACATTTGTTGGAACGACGAACAGTATGTTAGTTGTTGGTCAAATTATTGGCAGTCTTAGTGGCGCTGCCATTACAAGTTATACTACACCAGCTACTACGTTTATCGTTATGGGCGTAGTATTTGCAGTAAGTAGTTTATTTTTAATTTGTTCAACCATCACTAATCAAATCAACGATCACACATTAATGAAATTATGGGAGTTGAAACAAAAAAGTGCAAAATAAAGAATTAATACAACATGCAGCGTATGCGGCTATCGAACGCATTTTAAATGAATATTTTAGAGAAGAAAATTTATATCAAGTACCACCTCAAAATCATCAATGGTCTATACAATTATCAGAGCTCGAAACTTTAACGGGTGAATTTCGCTATTGGTCTGCGATGGGGCATCATATGTATCATCCAGAGGTATGGCTTATCGATGGAAAAAGTAAAAAAATAACAACTTATAAAGAAGCAATTGCGCGTATTTTGCAACATATGGCTCAAAGTGCAGATAATCAAACGGCAGTGCAACAACATATGGCGCAAATTATGTCTGACATCGATAATAGCATTCATCGCACGGCACGTTATTTGCAAAGTAACACAATAGACTACGTAGAGGATCGTTATATCGTTTCAGAACAATCTTTATACTTAGGTCATCCATTTCATCCGACTCCTAAGAGTGCAAGTGGGTTTTCAGAAGCAGATTTAGAGAAATATGCACCCGAATGTCATACATCATTCCAATTGCATTATTTAGCTGTGCATCAAGATGTTCTGCTCACGCGCTATGTAGAAGGTAAAGAAGATCAGGTTGAGAAAGTGTTGTATCAATTAGCAGACATAGATATATCAGAGATACCCAAAGATTTTATTTTATTACCAACACATCCTTATCAAATCAATGTGTTGCGACAGCATCCACAGTATATGCAATATAGTGAACAAGGTTTAATAAAAGACCTTGGCGTTTCCGGTGATTCAGTGTACCCGACGTCTTCGGTTAGAACTGTATTTTCAAAAGCATTAAACATTTATTTAAAATTACCGATACACGTTAAAATCACTAATTTTATACGTACGAATGACCTTGAACAGATTGAACGGACAATTGATGCCGCGCAAGTTATCGCATCAGTCAAAGATGAGGTTGAAACACCCCATTTTAAATTGATGTTTGAAGAAGGATATCGTGCATTGTTACCGAATCCATTAGGGCAAACAGTTGAACCTGAAATGGATTTATTAACAAATAGTGCCATGATTGTTCGTGAAGGGATACCGAATTACCATGCTGATAAAGATATTCATGTATTGGCGTCATTATTTGAAACGATGCCTGATTCACCGATGTCTAAGTTATCACAAGTGATTGAGCAAAGTGGTTTAGCACCAGAAGCATGGCTTGAATGTTATTTGAATCGTACATTATTGCCGATATTAAAGCTGTTTAGTAACACAGGCATTAGTCTAGAAGCACATGTACAAAATACATTAATTGAATTAAAAGATGGCATACCCGACGTATGCTTTGTCAGAGATCTTGAAGGCATTTGTCTATCTAGAACGATTGCTACTGAAAAACAGCTTGTGCCAAATGTTGTGGCAGCATCAAGCCCTGTTGTATATGCACATGATGAAGCATGGCATCGTCTTAAATATTACGTTGTAGTAAATCACTTAGGACATTTAGTATCAACTATTGGTAAAGCGACTAGAAATGAAGTTGTGTTATGGCAACTTGTAGCGCATCGTCTTATGACTTGGAAAAAAGAATACGCGAATAACGCAGTATTTGTTGACTGTGTAGAAGATTTATATCAAACGCCGACCATTGCGGCTAAAGCGAATTTGATGAGTAAATTGAATGATTGTGGTGCAAACCCTATTTATACACATATACCAAATCCAATTTGTCATAACAAGGAGGTATCGTATTGTGAATCAAACAATTCTTAATCGTGTAAAGACTAGAGTGATGCACCAACTGGTATCATCACTTATTTATGAGAATATTGTTGTGTATAAAGCGTCATATCAAGACGGTGTCGGTCATTTTACAATAGAAGGACATGATTCAGAGTATCGTTTTACTGCTGAAAAGACACATAGCTTTGATCGTATACGTATCACATCACCAATTGAGCGTGTCGTAGGAGATGAGGCAGATACAACAACAGACTATACACAATTATTGAGAGAGGTTGTATTTACATTTCCTAAAAATGATGAAAAGCTAGAACAATTTATTGTCGAGTTATTACAGACAGAATTAAAAGATACGCAAAGTATGCAGTATCGAGAATCAAACCCACCAGCAACACCTGAGACATTTAACGACTATGAATTTTATGCGATGGAAGGGCATCAGTATCATCCAAGTTACAAATCACGTTTAGGATTTACGTTGAGTGATAATTTGAAATTTGGTCCTGATTTTGTACCAAACGTTAAACTGCAGTGGTTAGCTATCGACAAAGATAAAGTAGAAACGACGGTATCAAGAAATGTTGTAGTTAACGAAATGTTACGTCAACAAGTTGGCGATAAGACTTATGAACATTTTGTACAGCAAATTGAAGCATCTGGCAAACATGTAAATGATGTTGAGATGATACCTGTACACCCATGGCAGTTTGAACATGTCATCCAAGTTGATTTGGCTGAAGAAAGGCTTAATGGCACAGTACTATGGTTAGGGGAAAGTGATGAGCTATATCACCCTCAACAATCGATTCGTACGATGTCGCCAATAGACACGACAAAATATTATTTAAAGGTACCAATAAGTATAACGAACACTTCAACGAAACGAGTGTTGGCGCCTCATACAATTGAAAATGCAGCGCAAATTACGGATTGGTTAAAGCAGATACAGCAACAAGATATGTATTTAAAAGATGAATTAAAGACAGTTTTTCTAGGGGAAGTCTTAGGACAGTCTTATTTAAATACACAACTTTCGCCTTATAAACAAACTCAAGTTTATGGTGCGTTAGGTGTTATATGGCGTGAAAATATATATCATATGTTAATCGATGAAGAGGATGCGATACCATTTAATGCACTTTATGCAAGTGATAAGGATGGTGTACCATTCATTGAAAATTGGATTAAACAATATGGTTCTGAAGCTTGGACAAAGCAATTTTTAGCTGTAGCGATTCGTCCAATGATTCATATGCTTTATTATCACGGTATTGCCTTTGAATCGCATGCACAAAATATGATGCTCATTCATGAAAATGGTTGGCCTACACGTATTGCCTTAAAAGATTTCCATGATGGTGTTCGTTTTAAGCGTGAGCATTTAAGTGAAGCTGCTTCACACCTGACATTAAAGCCAATGCCAGAAGCACATAAAAAAGTGAATAGTAATTCATTTATTGAAACAGATGACGAACGTTTAGTACGCGACTTTTTACATGATGCATTTTTCTTTATTAATATCGCCGAAATCATCTTATTTATTGAAAAGCAATATGGTATCGATGAGGAGCTGCAATGGCAATGGGTTAAAGGCATCATCGAGGCGTATCAAGAAGCATTTCCAGAGTTGAATAACTATCAACATTTCGATTTGTTTGAACCTACGATTCAAGTTGAAAAGTTAACGACACGTCGATTATTAAGTGACTCCGAGTTAAGAATTCATCATGTTACAAATCCATTAGGTGTAGGAGGTATCAATGATGCAACAACTATCTCTGAAACATAGATTAAACAATGGTGATTCAGTTTATGGCATTTTTAATTCTATACCGGACCCATTGATGATCGAGGTTATCGCAGCAAGCGGGTATGACTTTGTTGTGATTGATACAGAACACGTGGCGATTAATGATGAGACACTAGCGCATTTAATTCGTGCAGCTGAAGCAGCGCATATTATACCAATTGTACGTGTCACTGCAGTGATAGATAGAGATATCATTAAAGTGTTGGATATGGGTGCGAGAGGTATTATTGTGCCACACGTTAAAGATCGTGAGACAGTTGAGCATATTGTGAAATTAAGTCGTTATTACCCGCAAGGATTAAGAAGTTTGAATGGTGGTCGCATGGCAAGATTTGGACGTACACCATTACTTGATGCAATGGAGATGGCTAATGAGCATATTATGGTGATTGCCATGATAGAAGATGTTGAAGGGGTTATGGCCATTGACGATATAGCACAAGTCGAAGGTTTAGACATGATAGTCGAAGGTGCCGCAGATTTATCGCAGTCACTTGGCATACCATGGCAAACGCGTGATGATCAAGTAACATCACATGTTCAACATATTTTTGAAGTTGTGAATGCACATGGTAAACATTTTTGTGCATTACCACGTGAAGATGAAGATATTGCAAAATGGCAGGCACAAGGTGTACAAACATTTATTTTAGGTGATGATCGCGGAAAAATATATCGCCATTTAAGTGCATCTCTAGCGACGTCTAAACAGAAAGGGGATGAAGGCTAATGCGTATAGTTCAACCTGTTATTGAACAATTAAAAGCACAATCTCATCCAGTTTGTCATTATATCTATGATTTAGTCGGACTGGAACATCATTTGCAACATATTACATCGTCATTGCCGAGTAATTGTCAAATGTACTATGCAATGAAAGCAAATAGTGAACGAAAAATCCTAGATACAATTAGTCAGTATGTTGAAGGATTCGAAGTTGCATCTCAAGGTGAAATAGCAAAAGGTCTTGCTTTTAAACCAGCAAATCATATTATTTTTGGTGGCCCTGGTAAGACAGACGAGGAACTAAGATATGCAGTAAGTGAAGGTGTTCAGCGTATTCATGTTGAAAGTATGCATGAATTACAACGGCTAAATGCCATCTTAGAAGATGAAGATAAGACACAACACATTTTATTGCGTGTTAATTTAGCAGGACCATTTCCCAATGCAACGTTGCATATGGCAGGACGCCCAACACAATTTGGTATTTCTGAAGACGAAGTTGATGATGTCATTGAAGCTGCGCTCGCAATGCCAAAGATTCATCTAGATGGATTTCATTTTCATTCTATTTCTAACAATTTAGACTCGAATTTACATGTCGATGTAGTGAAACTTTATTTTAAAAAAGCAAAGGCATGGTCTGAAAAACATCGATTTCCACTCAAACATATCAATCTTGGTGGTGGCATAGGCGTTAACTATGCAGATTTAACTAACCAATTTGAATGGGATAATTTTGTAGAACGTTTTAAAACACTTATCGTTGAGCAAGAAATGGAAGATGTGACATTGAACTTTGAATGTGGGCGCTTTATTGTGGCACATATTGGTTACTATGTGACAGAAGTGCTAGACATTAAGAAAGTACATGGTGCTTGGTATGCCATATTAAGAGGAGGTACGCAACAATTTAGACTGCCGGTATCTTGGCAACATAACCATCCTTTTGACATTTATCGCTATAAGGACAATCCATATTCATTTGAAAAAGTTTCAATTTCGAGACAGGACACAACGTTAGTCGGTCAATTATGTACACCGAAAGATGTCTTTGCTAGAGAAGTACAGATAGACGCAATCAGTACAGGCGACGTTATTGTTTTCAAATATGCAGGTGCATACGGATGGTCTATTTCACATCACGATTTCTTAAGCCATCCACATCCTGAATTTATTTATTTAACACAAACAAAGGAGGATGAATAACTATTGAATCATATTCATGAACATTTAAAATTGGTACCAGTAGATAAGATTGATCTTCACGAAACATTCGAACCTTTAAGATTGGAAAAAACGAAAAGTAGTATTGAAGCAGATGATTTTATACGTCATCCTATTTTAGTGACAGCGATGCAACATGGTAGATATATGGTTATAGATGGTGTGCATCGGTATACAAGTTTGAAAGCGTTAGGATGTAAGAAAGTTCCAGTGCAAGAAATCCATGAAACACAATATTCAATTAGTACATGGCAACATAAAGTTCCATTTGGTGTGTGGTGGGAAACGTTACAACAAGAACATCGCTTGCCATGGACTACTGAGACAAGACAAGAAGCGCCATTTATTACAATGTGTCATGGTGATACAGAACAATATTTGTATACAAAAGATTTAGGCGAAGCACATTTTCAAGTATGGGAAAAGGTTGTCGCAAGTTATAGTGGTTGTTGTTCTGTAGAGAGAATTGCACAAGGTACATATCCTTGTCTTTCTCAACAAGATGTACTCATGAAGTATCAGCCATTGAGTTATAAGGAAATTGAAGCGGTTGTTCATAAAGGGGAAACTGTGCCAGCAGGTGTGACACGCTTTAATATTTCAGGACGATGTCTTAATCTTCAAGTACCACTGGCATTACTTAAACAAGATGATGATGTTGAACAACTGCGCAATTGGAAGCAGTTTTTAGCAGATAAGTTTGCCAATATGAGATGCTATACTGAAAAAGTATACTTGGTGGAGCAATAGTTTTACTGTGATGTTGAGGGAAATATGATGATTTAGCGTATTGATAGCGAAAATATAATAAAACAATATAGTGTGGAGAACTTTTGATATTTTATAAATATTGAAGTTCTCCATTTTTGTATTTTGCATATAAAAATTAAATAAAATAAGGTATATTAAGGTAAAGTATAAATTTTAAATAAATGGGGAATGAGTATGAGCTCAATTATAGGAAAAATAGCAATTTGGATAGGCATCGTAGCTCAAATATATTTTAGTGTCGTTTTTGTTAGGATGATATCTATTAATATTGCTGGAGGATCTGATTACGAAACAATTTTTTTATTAGGATTAATATTGGCTCTTTTCACTGTTTTACCAACCATCTTTACTGCGATTTATATGGAAAGTTACTCTGTAATCGGAGGTGCACTTTTTATTGTTTATGCTATTATTGCACTGTGTTTATATAATTTCCTTTCGTCAATTTTATGGCTGATTGGTGGTATTTTGCTGATTTGGAATAAATACTCAAAAGATGAATCGACAGACGAAAATGAAAAAGTTGATATTGAAAGTACAGAGAATCAATTTGAATCTAAAGATAAAATCACTAAAGAATAAAGAGAATATTTAAGGTAAAGTATAAATTTTAAATAAATGGGGAATAGACATGGAAAAAAATGTAGAAAAATCATTCATAAAGATAGGTTTATATTTTCAAATAGCTTATATAGTACTCATGGCTATAACTTTATGTGGGTTTGTAATTTGCTATGGACTAATTTTCGGCCTTTTCTATTTATTATCAGGTAGCAGAGCTGATTATTTAATAGTAACAATAGTTATATCGGCAATAATTTCTATATTTGTAATTATACTTTCAATCGTACCTGTCATCGTATTGGCATCTGACTTATTTAAAGAAAGGATTTCAAAAGGTGTCATATTAATTGTATTGGCTATTATCGCTTTAGTATTATGCAACTTTGTATCTGCAATACTCTGGTTTGTTTCAGCCATATCTATTTTAGGTAGAAAAAAATTAGTAGCTGCAGCAGATACTACCACTATTCAAAAAAGTAAAGGGAACGCAAATCAAGCATCACATAAAGACACGTGTAAAAAGGAACTTGATAGTCAAGACATGATGGAACATCCTGAGGTTAAAAATCCCACGACTAAAAACCTTGAAGGATTTAACGAAGAAATACATAAAGATGAAGCTACAACTAAAGTTGTCAGTGATAACACGGAACCGCCTATTGAATCAAAAGACCATGTCTCGAAAAAAGATTGATGACAAACTAATCGAGAGACTTAAAAAAATAATATTCAACATAAGAACTTTTAAAACGACATTTAAACGCATTGCCAATCACTAATGGTAGTGCGTTTAACTATACCTTAAATATCTGAATATTTTGTTAAATGGAGCTACCTTTGTTGTACTATTCAAATGAAGAGGAGTAAAATGTAATTAAAGGAAAGAAATTTGAGGAGTGATCTTTATGACAAACAACAAAGTAGCATTAGTAACTGGCGGAGCACAAGGGATTGGTTTTAAAATTGCAGAACGTTTAGTGGAAGATGGTTTCAAAGTAGCAGTTGTTGATTTCAATGAAGAAGGGGCAAAAGCAGCTGCACTTAAATTATCAAGTGATGGTACAAAAGCTATTGCTATCAAAGCAGATGTATCAAACCGTGATGATGTATTTAACGCAGTAAGACAAACTGCCGCGCAATTTGGCGATTTCCATGTCATGGTTAACAATGCCGGCCTTGGACCAACAACACCAATCGATACAATTACTGAAGAACAGTTTAAAACAGTATATGGCGTGAACGTTGCAGGTGTGCTATGGGGTATTCAAGCCGCACATGAACAATTTAAAAAATTCAATCATGGCGGTAAAATTATCAATGCAACATCTCAAGCAGGCGTTGAGGGTAACCCAGGCTTGTCTTTATATTGCAGTACAAAATTCGCAGTGCGAGGTTTAACACAAGTAGCCGCACAAGATTTAGCGTCTGAAGGTATTACTGTGAATGCATTCGCACCTGGTATCGTTCAAACACCAATGATGGAAAGTATCGCAGTGGCAACAGCCGAAGAAGCAGGTAAACCTGAAGCATGGGGTTGGGAACAATTTACAAGTCAGATTGCTTTGGGCAGAGTTTCTCAACCAGAAGATGTTTCAAATGTAGTGAGCTTCTTAGCTGGTAAAGACTCTGATTACATTACTGGACAAACAATTATTGTAGATGGTGGTATGAGATTCCGTTAATAATCATCCACTAATGATAAATAAATCCTTATTGTTAAGTTTAATCACTTAGCAGTAAGGATTTTTTAGTGCACTTAGAAGGGAGTGTATTGGTAGAAAATTAATAAGCGAAGTTCTTAAGTGAGTTATGATGTCACAGTCTAATGCATCAGTTGAAAGCATTATTAGTATTAACACACCCAAGATATTATAAAACATCACAAAAACACCACTATCTAATTTATCTCAATAAAAATTCACAAAGTTATCTCATTTTATTTTTATAAATAAAAAATATCGATAAAAAGCTTACAATACTTTATGTTTTTATGATATATTTTTAATGTATAAATGAGGTGGAAGATTTGGAAAGAGTTTTGATAACTGGTGGGGCTGGTTTTATTGGGTCGCATTTAGTAGATGATTTACAACAAGATTATGATGTTTATGTTCTAGATAACTATAGAACAGGTAAACGAGAAAATATTAAAAGTTTGGCTGACGATCATGTGTTTGAATTAGATATTCGTGAATATGATGCAGTTGAACAAATCATGAAGACATATCAATTTGATTATGTTATTCATTTAGCAGCATTAGTTAGTGTTGCTGAGTCGGTTGAGAAACCTATCTTATCTCAAGAAATAAACGTCGTAGCAACATTAAGATTGTTAGAAATCATTAAAAAATATAATAATCATATAAAACGTTTTATCTTTGCTTCGTCAGCAGCTGTTTATGGTGATCTTCCTGATTTGCCTAAAAGTGATCAATCATTAATCTTACCATTATCACCATATGCAATAGATAAATATTACGGCGAACGGACGACATTAAATTATTGTTCGTTATATAACATACCAACAGCGGTTGTTAAATTTTTTAATGTATTTGGGCCAAGACAGGATCCTAAGTCACAATATTCAGGTGTGATTTCAAAGATGTTCGATTCATTTGAGCATAACAAGCCATTTACATTTTTTGGTGACGGACTGCAAACTAGAGATTTTGTATATGTATATGATGTTGTTCAATCTGTACGCTTAATTATGGAACACAAAGATGCAATTGGACACGGTTATAACATTGGTACAGGCACTTTTACTAATTTATTAGAGGTTTATCGTATTATTGGTGAATTATATGGAAAATCAGTCGAGCATGAATTTAAAGAAGCACGAAAAGGAGATATTAAGCATTCTTATGCAGATATTTCTAACTTAAAGGCATTAGGATTTGTTCCTAAATATACAGTAGAAACAGGTTTAAAGGATTACTTTAATTTTGAGGTAGATAATATTGAAGAAGTTACAGCTAAAGAAGTGGAAATGTCGTGAAAATGACATTGAAGCTGTCCATAATAATAAGGGTTATGCCTATCAAAGAAAATTAGACAAACTAGAAGAAGTGAGAAAAAGCTATTACCCAATTAAACGTGCGATTGACTTAATTTTAAGCATTGTTTTATTATTTTTAACTTTACCGATTATGGTTATATTCGCCATTGCTATCGTCATAGATTCGCCAGGAAACCCTATTTATAGTCAGGTTAGAGTTGGGAAGATGGGTAAATTAATTAAAATATACAAATTACGTTCGATGTGCAAAAACGCAGAGAAAAACGGTGCGCAATGGGCTGATAAAGATGATGATCGTATAACAAATGTCGGGAAGTTTATTCGTAAAACACGCATTGATGAATTACCACAACTAATTAATGTTGTTAAAGGGGAAATGAGTTTTATTGGACCACGCCCGGAACGTCCGGAATTTGTAGAATTATTTAGTTCAGAAGTGATAGGTTTCGAGCAAAGATGTCTTGTTACACCAGGGTTAACAGGACTTGCGCAAATTCAAGGTGGATATGACTTAACACCGCAACAAAAACTGAAATATGACATGAAATATATACATAAAGGTAGTTTAATGATGGAACTATATATATCAATTAGAACATTGATGGTTGTTATTACAGGGGAAGGCTCAAGGTAGTCTTAATTTACTTAATAAGTTCAAATAAAAGTTATATTTTAAAGATTGTGACCAATTGTTACAGTATAACGAGGAATCCCTTGAGACAGTATCAAATGGCATTAAGAAATATGTGCCATCATTGATTTGCATGGCTATAAATACTATTCATCTGATGAGATAGCCATGTTAAGAAATTGAAAGTATAGCATTAAAGGGGTTTGTAACAGTTGAAAATTATATATTGTATTACTAAAGCAGACAATGGTGGTGCACAAACACATCTCATTCAACTCGCCAACCATTTTTGCGTACACAATGATGTTTATGTCATTGTAGGCAATCATGGACCAATGATTGAACAACTAGATGCAAGAGTTAATGTAATTATTATCGAACATTTAGTAGGTCCAATTGACTTTAAACAAGATATTTTAGCTGTCAAAGTGTTAGCACAGTTATTCTCGAAAATTAAACCTGATGTTATCCATTTACATTCTTCCAAAGCTGGAACGGTCGGACGAATTGCGAAGTTCATTTCGAAATCGAAAGACACACGTATAGTTTTTACTGCACATGGATGGGCTTTTACAGAGGGTGTTAAACCAGCTAAAAAATTTCTATATTTAGTTATCGAAAAATTAATGTCACTTATTACAGATAGCATTATTTGTGTTTCAGATTTCGATAAACAGTTAGCGTTAAAATATCGATTTAATCGATTGAAATTAACCACAATACATAATGGTATTGCAGATGTTCCCGCTGTTAAGCAAACGCTAAAAAGCCAATCACATAACAATATTGGCGAAGTAGTTGGAATGTTGCCTAATAAACAAGATTTACAGATTAATGCCCCGACAAAGCATCAATTTGTTATGATTGCAAGATTTGCTTATCCAAAATTGCCACAAAATCTAATCGCGGCAATAGAGATATTGAAATTACATAACAGTAATCATGCGCATTTTACATTTATAGGCGATGGACCTACATTAAATGATTGTCAGCAACAAGTTGTACAAGCTGGGTTAGAAAATGATGTCACATTTTTGGGCAATGTCATTAATGCGAGTCATTTATTATCACAATACGATACGTTTATTTTAATAAGTAAGCATGAAGGTTTGCCAATTAGCATTATAGAAGCTATGGCTACAGGTTTGCCTGTTATAGCCAGTCATGTTGGCGGTATTTCAGAATTAGTAGCTGATAATGGTATATGTATGATGAACAACCAACCCGAAACTATTGCTAAAGTCCTGGAAAAATATTTAATAGACAGTGATTACATCAAAATGAGTAATCAATCTAGAAAACGTTATTTAGAATGTTTTACTGAGGAGAAAATGATTAAAGAAGTGGAAGACGTTTATAATGGAAAATCAACACAATAGTAAATTACTAACATTGTTACTTATCGGTTTAGCGGTTTTTATTCAGCAATCTTCGGTTATTGCCGGTGTGAATGTTTCTATAGCTGACTTTATCACATTACTAATATTAGTTTATTTACTGTTTTTCGCTAACCATTTATTAAAGGCAAATCATTTTTTACAGTTTTTCATTATTTTGTATACATATCGTATGATTATTACGCTTTGTTTGCTATTTTTTGATGATTTGATATTTATTACGGTTAAGGAAGTTCTTGCATCTACAGTTAAATATGCATTTGTAGTCATTTATTTCTATTTAGGGATGATCATCTTTAAGTTAGGTAATAGCAAAAAAGTGATCGTTACCTCTTATATTATAAGCAGTGTGACTATAGGTCTATTTTGTATTATAGCTGGTTTGAACAAGTCCCCTTTACTAATGAAATTGTTATATTTTGATGAAATACGTTCAAAAGGATTAATGAATGACCCTAACTATTTCGCGATGACACAGATTATTACATTGGTACTTGCTTACAAGTATATTCATAATTACATATTCAAGGTCCTTGCATGTGGTATTTTGCTATGGTCTTTAACTACAACGGGGTCTAAGACTGCGTTTATCATATTAATCGTCTTAGCCATTTATTTCTTTATTAAAAAGTTATTTAGTAGAAATGCGGTAAGTGTTGTGAGTATGTCAGTGATTATGCTGATATTACTTTGTTTTACCTTTTATAATATCAACTACTATTTATTCCAATTAAGCGACCTTGATGCCTTACCGTCATTAGATCGAATGGCGTCTATTTTTGAAGAGGGCTTTGCATCATTAAATGATAGTGGGTCTGAGCGAAGTGTTGTATGGATAAATGCCATTTCAGTAATTAAATATACACTAGGTTTTGGTGTCGGATTAGTGGATTATGTACATATTGGCTCGCAAATTAATGGTATTTTACTTGTTGCCCATAATACATATTTGCAGATCTTTGCGGAATGGGGCATTTTATTCGGTGCATTATTTATCATATTTATGCTTTATTTACTGTTTGAATTATTTAGATTTAACATTTCTGGGAAAAATGTAACAGCAATTGTTGTAATGTTGACGATGCTGATTTACTTTTTAACAGTATCATTTAATAACTCAAGATATGTCGCTTTTATTTTAGGAATTATCGTCTTTATTGTTCAATATGAAAAGATGGAAAGGGATCGTAATGAAGAGTGATTCACTAAAAGAAAATATTATTTATCAAGGGCTATACCAATTGATTAGAACGATGACACCACTGATTACAATACCCATTATTTCACGTGCATTTGGTCCCAGTGGTGTGGGTATTGTTTCATTTTCTTTCAATATCGTGCAATACTTTTTGATGATTGCAAGTGTTGGCGTTCAGTTATATTTTAATAGAGTTATCGCGAAGTCCGTTAACGACAAACGGCAATTGTCACAGCAGTTTTGGGATATCTTTGTCAGTAAATTATTTTTAGCGTTAACAGTTTTTGCGATGTATATGGTCGTAATTACTATATTTATTGATGATTACTATCTTATTTTCCTACTACAAGGAATCTATATTATAGGTGCAGCACTCGATATTTCATGGTTTTATGCTGGAACTGAAAAGTTTAAAATTCCTAGCCTCAGTAATATTGTTGCGTCTGGTATTGTATTAAGTGTAGTTGTTATTTTTGTCAAAGATCAATCAGATTTATCATTGTATGTATTTACTATTGCTATTGTGACGGTATTAAACCAATTACCTTTGTTTATCTATTTAAAACGATACATTAGCTTTGTTTCGGTTAATTGGATACACGTCTGGCAATTGTTTCGTTCGTCATTAGCATACTTATTACCAAATGGACAGCTCAACTTATATACTAGTATTTCTTGCGTTGTTCTTGGTTTAGTAGGTACATACCAACAAGTTGGTATCTTTTCTAACGCATTTAATATTTTAACGGTCGCAATCATAATGATTAATACATTTGATCTTGTAATGATTCCGCGTATTACCAAAATGTCTATCCAGCAATCACATAGTTTAACTAAAACGTTAGCTAATAATATGAATATTCAATTGATATTAACAATACCTATGGTCTTTGGTTTAATTGCAATTATGCCATCATTTTATTTATGGTTCTTTGGTGAGGAATTCGCATCAACTGTCCCATTGATGACCATTTTAGCGATACTTGTATTAATCATTCCTTTAAATATGTTGATAAGCAGGCAATATTTATTAATAGTGAATAAAATAAGATTATATAATGCGTCAATTACTATTGGTGCAGTGATAAACCTAGTATTATGTATTATTTTGATATATTTTTATGGAATTTACGGTGCTGCTATTGCGCGTTTAATTACAGAGTTTTTCTTGCTCATTTGGCGATTTATTGATATTACTAAAATCAATGTGAAGTTGAATATTGTAAGTACGATTCAATGTGTCATTGCTGCTGTTATGATGTTTATTGTGCTTGGTGTGGTCAATCATTATTTGCCCCCTACAATGTACGCTACGCTGCTATTAATTGCGATTGGTATAGTAGTTTATCTTTTATTAATGATGACTATGAAAAATCAATACGTATGGCAAATATTGAGGCATCTTCGACATAAAACAATTTAAGTACCGGTAATGCTATACTTTAGAAAATTAAGATTAAGAAGAAAAGGCAATTTCTTATTGAAAAATGGAAGTTGTCTTTTTTAATTCTCTTTAAAAGCGGGAAACAAAAGCAGTTAAATGCCTTTTTGCATTCAATATTAAATATTATATCAATTTCGAATATTTAAATTTTATATAATTGGATATAACAAATAAATAATAATTATTGCAAAACACACCCAAAATTAATTATTATAAAAGTATATTCATAAAAGGAGGAATATACTTATGGCATTTAAATTACCAAATTTACCATATGCATATGATGCATTGGAACCATATATAGATCAAAGAACAATGGAGTTTCATCACGACAAACATCACAATACGTACGTGACGAAATTAAACGCAACAGTTGAAGGAACAGAGTTAGAGCATCAATCACTAGCGGATATGATTGCTAACTTAGACAAGGTACCGGAAGCGATGAGGATGTCAGTCCGTAATAATGGCGGTGGTCATTTTAACCATTCATTATTCTGGGAAATACTATCACCTAATTCTGAAGAAAAAGGTGGCGTAATAGATGACATCAAAGCGCAGTGGGGCACTTTAGATGAATTTAAAAATGAATTTGCAAATAAAGCAACAACATTATTTGGATCAGGTTGGACTTGGTTAGTTGTTAATGATGGCAAATTAGAAATTGTGACAACGCCAAACCAAGATAATCCATTAACAGAAGGCAAAACACCAATCTTACTATTTGATGTTTGGGAGCATGCCTACTATCTGAAATATCAAAATAAACGTCCAGACTATATGACTGCATTTTGGAACATTGTTAACTGGAAAAAAGTTGATGAATTATACCAAGCAGCAAAATAATATAACTTAATATAATTGAGGTGGAGCATCTACAAGGTGTTCCACTTTTTTGTACTTAATATCTTTACTTATTTGTTTTTGTGTAATGGGATAGCACGTAAAAGTGGAAAAATAATAAGATAAATTTCAACTCGAAATACCTTATTATTGTTGACTATAACGATGACCTAAATATTATATACATTAGACAACACTATTAATTAATCAACATATTGACATTAAATAAATTGACAAAATAAGTAATTATTGTGAATCTAAAGTGAAATTTTTATAAAAAAATGTAATGATTCAAAAATTTTGTTGCATTTCTTTTGTAATCGTATGATAATGTAAATGTAATCAAATTGTAATATAAGGGGACAAGACAATGAAAAAATTAGCAACAGTAGGTTCTTTAATTGTAACAAGCACTTTAGTATTCTCAAGTATGCCTTTTCAAAATGCGCATGCCGACACAACTTCAATGAATGTGTCGAATAAACAAAGCCAAAATGTACAAAATCATCGTCCTTATGGCGGAGTAGTACCACAAGGAATGACGCAAGCACAATATACTGAATTAGAGAAAGCTTTACCCCAATTAAGCGCTGGCAGTAATATGCAAGACTATAATATGAAATTGTATGATGCGACGCAAAATATTGCTGATAAATACAATGTGATAATTACAACTAATGTAGGGGTATTTAAACCACATGCTGTTAGAGATATGAATGGCCATGCGTTACCTTTAACAAAAGATGGCAATTTTTATCAAACGAATGTAGATGCAAATGGTGTTAATCATGGTGGTAGTGAAATGGTGCAAAATAAAACAGGTCATATGAGTCAACAAGGCCATATGAATCAGAACACACATGAACCAACAGCCACACATGCAACAAGGTCATATGCAATCATCAAACCATCAAATGATGAGTCCAAAAGCAAATATGCATTCATCAAATCATCAAATGAACCAAAGTAACAAAAAAGTTTTACCAGCTGCTGGTGAAAGTATGACATCAAGTATTCTTACTGCAAGTATTGCCGCACTACTATTAGTATCTGGGTTATTCTTAGCATTTAGACGACGTTCAACAAATAAATAAACATAATACGATTAATAATAGAAAAATCGTGTGATTATCTGAGCGAGCCTAGGACATAAATCAATGTCCTAGGCTCGCTAATGTTATATTGGCAGTAGTTGACTGAATGAAATTGCGCTTGTAACAAGCTTTTCCATTTCTTACCAACTCCCTAAATAGTCATCAAAAAATTTCTTATATTTTAATAATTTTTAATAATCCGATTGTCTTATACGTGTCAGTGTTAATTCAGATATTTCCTGTGGAATATACCACTTATTAATCATAATTGGATAAGGTGTTTGTGCGTACAGTGTTTCAATAATCAGCCAACAATGTGTATCACCATCAAACACGTGACTATGATTTTTGAAGTGGGGCGCTTTGGTAATAGACATTTTTAAATCTGATTGATATGCATTGCTATAAATCGTTTGCTCAACGAATGTCTTCATGTCGTCTTCGTTTTGTGTATTCACTTTAAATGTGTCAATGACATTTAACGGTATAAAGGTAAAGCAAAATGCATCAGCTTGCTTAGAATGATTGTCCTTTTTTTGATAATAGCGTTCCATTGCAATGACGGCAGAAGGATGGTTTGCAAACAAATGATTTGTATATTCACTTTCTAAATCAACACGATAATTAATTGATGACATAGATACGCGAGCTAGCAATATTTGATCAAGTGGATGCTTAAATTGATCCATACTTGAAGCGTGTTGGGCATTTGTTTGTGGAATAACAAAGTGTCCCTTCCCTCTTGTACTCTCTACGATGCCATCTTCGGCTAACAATTTTATAGCTTGGCGCAAAGTCATACGACTGACATCAAAGCGCGCACAAAGTTCCTTTTCAGTAGGTAATGCATGGCCACTCGGATATTTTCCTATTTGAATTTCTTTATATAACGTATTATAAATCGTTAAAAATTTTGGTTGTGTTTGCGTCACGTAGACAACCTCCATAAAGTTACTTAATCACTCTCATCATACAATAATTTTTACTCAAATTGGAAAAATTATAAAAATTAAATATAGATAGGCTTTGAAAATTAGTTTTATACAAGGTTAGTAGCTGTAACTGTAAAATGTTCTTAATATTGTCAAAATGTAATGCTTGAAAGCGCTTTTAAAAAATATTATTATATACATGGTTAGACAAATAGACAAATCACTATACAAATATTGGGAGGAATATTTTATGAAATCAACACCACACATTAAACCAATGAATGACGTCGAAATTGCAGAAACGGTTCTATTGCCAGGAGATCCGTTAAGAGCTAAGTTCATTGCAGAAACTTATTTGGATGATGTGGAACAGTTCAATACAGTGCGAAACATGTTTGGTTTTACCGGAACATATAAAGGTAAAAAAGTTTCTGTCATGGGTTCAGGTATGGGTATGCCATCTATTGGCATTTACTCTTATGAATTAATTCATACATTTGGTTGTAAAAAATTAATTCGCGTTGGCTCTTGTGGCGCGATGCAAGAAAACATTGATTTATATGATGTGATTATTGCACAAGGTGCCTCTACTGATTCAAATTACGTTCAACAATATCAATTACCAGGTCATTTTGCGCCAATTGCTTCTTATCAATTATTAGAAAAAGCAGTTGAAACAGCACGTGACAAAGGTGTACGTCATCATGTAGGTAATGTGTTATCAAGTGATATTTTCTATAACGCGGATACAACAGCGAGTGAACGTTGGATGCGTATGGGTATTTTAGGTGTAGAAATGGAATCAGCTGCATTATACATGAATGCAATTTACGCTGGTGTCGAAGCATTAGGTGTGTTCACAGTGAGCGATCATTTAATTCATGAAACGTCAACAACACCTGAGGAAAGGGAACGTGCATTTACAGATATGATTGAAATTGCACTGTCATTGGTGTAGATGATTATGAATGTTGAATATTCTAAAATAAAGAAAGCAGTACCTATTTTATTATTCTTATTTGTATTCAGTTTGGTTATAGACAACTCATTTAAATTGATTTCTGTAGCCATTGCTGATGACTTAAACATATCTGTAACGACAGTAAGTTGGCAAGCGACATTAGCCGGTTTAGTAATTGGTATTGGCGCTGTAGTATACGCTTCATTATCTGATGCCATTAGTATACGCACACTATTTATTTATGGCGTGATATTAATCATTATCGGATCAATTATTGGTTACATTTTCCAACATCAATTCCCATTACTTTTAGTTGGACGTATTATTCAAACTGCCGGTTTAGCTGCTGCAGAGACATTATATGTGATATATGTTGCAAAGTATCTTTCTAAAGAGGACCAGAAGACTTACCTTGGCTTAAGTACGAGCAGTTATTCCTTGTCATTAGTTATCGGTACATTATCAGGTGGATTTATTTCTACGTATTTACACTGGACAAATATGTTTTTAATTGCATTAATCGTAGTATTTACGTTGCCATTCCTATTTAAATTATTACCAAAAGAAAATAATACGAATAAAGCTCATTTAGATTTTGTTGGCTTAATTCTAGTGGCAACTATTGCTACAACAGTCATGCTGTTTATTACGAACTTTAATTGGTTATATATGATTGGTGCCTTAATTGCGATTATCGTTTTTGCGCTATATATTAAAAATGCGCAACGTCCATTAGTAAATAAATCATTTTTCCAAAATAAACGTTATGCTTCATTTTTATTTATAGTATTTGTAATGTATGCTATCCAATTGGGTTATATTTTTACGTTCCCATTCATAATGGAGCAAATTTATCATCTGCAACTAGACACAACATCACTGTTATTAGTACCGGGTTATATAGTAGCAGTCATTGTTGGTGCACTAAGTGGTAAAATCGGCGAATATCTGAATTCAAAACAAGCGATTATCACAGCAATTATTTTAATAGCACTGAGCTTGATTTTACCTGCATTTGCAGTAGGTAATCACATTTCAATCTTCGTCATTTCTATGATATTCTTTGCAGGTAGCTTTGCTTTAATGTATGCACCTTTACTTAACGAAGCCATTAAAACAATAGATCTTAATATGACAGGTGTGGCTATTGGTTTTTATAATTTAATTATTAATGTGGCGGTATCTGTAGGTATTGCGATTGCTGCGGCTCTAATCGATTTTAAAGCATTAAATTTCCCAGGCAATGATGCATTAAGTTCACATTTCGGTATTATTTTAATTATTTTAGGTTTAATGAGTATTGTCGGATTAGTTTTATTCGTCAGCTTAAATCGTTGGACACAATCTGAAAAATAAATAGATATAAATTCGCGAGATATATTCGTATTTATAGTAAAATTAAATAAAGAGATTATATAACACGAGGAGTAGTAAGTATGAAATTTGAGAAATATATAGATCACACTTTATTGAAGCCTGAGTCAACACGTACGCAAATCGATCAAATCATCGATGAAGCGAAAGCATACAATTTTAAATCTGTATGTGTGAATCCAACACATGTTAAATATGCAGCAGAGCGACTAGCTGATTCAGAGGTGCTCGTTTGTACGGTAATAGGATTCCCATTAGGTGCGTCGACAACTGCAACGAAAGCATTTGAAACAGAAGATGCAATTCAAAATGGTGCAGATGAAATTGACATGGTCATCAACATCGGCGCATTAAAAGATGGACGTTTTGATGATGTACAACAAGACATTGAAGCAGTGGTTAAAGCTGCGAAAGGTCACACAGTAAAAGTGATTATTGAGACGGTATTGTTGGACCATGACGAAATTGTAAAAGCGAGTGAATTAACAAAAGCGGCTGGTGCGGACTTCGTTAAAACTTCAACAGGTTTTGCAGGTGGCGGTGCGACTGCAGAAGACGTTAAATTAATGAAAGATACAGTAGGTGCTGATGTAGAAGTAAAAGCATCAGGTGGCGTACGTAATTTAGAAGATTTCAATAAAATGGTTGAAGCAGGTGCGACACGTATTGGTGCGAGCGCAGGTGTTCAAATTATGCAAGGTTTAGAAGCAGATTCAGATTACTAATATATATAAATTTTGGGAGTGATAGCTATGACAAGACCATTTAATCGTGTACATTTAATCGTAATGGATTCAGTAGGTATTGGTGAAGCGCCAGACGCAGCTGATTTTAAAGATGAAGGTTCACATACTTTAAGACATACCTTAGAAGGTTTCGATCAAACTTTACCAAACCTTGAAAAGTTAGGTCTAGGGAACATCGATAAATTACCAGTAGTAAATGCAGTTGAACAACCAGAAGCATACTATACTAAATTGAGTGAAGCTTCAGTTGGTAAAGATACAATGACTGGTCACTGGGAAATTATGGGATTAAATATTATGCAACCTTTTAAAGTATACCCTAATGGATTCCCTGAAGAGTTAATTCAACAAATTGAAGAAATGACAGGTCGTAAAGTTGTTGCTAACAAACCGGCATCGGGTACGCAAATTATCGATGAGTGGGGCGAGCACCAAATGAAAACTGGTGACTTAATTGTTTATACAAGTGCAGACCCAGTATTGCAAATTGCTGCACATGAAGACATTATCCCATTAGAAGAGTTATATGATATTTGTGAAAAGGTTCGTGAGTTGACAAAAGACCCTAAATATTTAATTGGTCGTATTATCGCACGTCCATATGTTGGTGAACCAGGAAACTTTACACGTACATCTAATCGACATGACTATGCGTTAAAACCTTTTGGTAAAACTGTCTTAGATCATTTGAAAGACGGTGGTTATGATGTTATTGCCATCGGTAAAATTAATGACATTTATGATGGTGAAGGTGTAACAGAAGCGGTTCGTACGAAGAGTAACATGGACGGTATGGATCAATTGATGAAAATTGTTAAGAAAGATTTCACAGGTATTAGCTTCTTAAACTTAGTAGACTTTGATGCATTATACGGTCATCGTCGTGATAAACCAGGTTATGCACAAGCAATTAAAGATTTCGATGATCGCTTGCCAGAACTGTTTAGCAACTTAAAAGAAGACGATTTAGTAATTATTACAGCAGACCATGGTAATGACCCGACAGCGCCAGGTACGGACCATACGAGAGAATATATCCCAGTAATTATGTACAGTCCGAAATTTAAAGGTGGTCATGCACTAGAAAGTGATACTACATTCAGTTCTATCGGTGCAACTATAGCAGATAATTTCAACGTAACATTACCAGAGTTCGGTAAAAGTTATTTAAAGGAATTGAAATAGAATAAATTTAGATATTATAAAAACAGCAGTGAAGTTAACTATAACAATAGTTTTCTTCACTGCTGTTTTTATTATAATAGAGAAACGTAAGACGGTAGGACTTCTTATTTAGGAGTATCCTGATTTAATGTTAAACAATACGTTTTCGGATTGAACCGGAAATTAAATCGACAATTGCGACCATTAGTACTAAACCGATTAATATAATACCTACACGGTCCCAAGAACGTGTTTGAATGGCAAATATGAGTGGTGTCCCGATACCACCAGCCCCAATTAGCCCCAGTATAGAAGCTGAACGTAAGTTTAGTTCAAAGCGATAAAGTATGAGTGATAGAAAGGCAGGCATAATTTGTGGTATGACTGCAAATACGAGTGTTTTAATCTTATTCGCACCACTGGCCTTTAATGATTCTACAGCACTGAAATCTAGACCTTCAATATCTTCAGCTAAAAGTTTCCCAAGCATACCTACGGAATGGATACCTAAAGCTAATACACCTGAAAATGAACCTGGGCCAACAGCTTTGATAAATATAAGTGCCATTACAATTTCTGGGAAGACACGTATAACACTTAAAATAAATTTGCTAACACCTGAAACTGGGCGTAGCTTTACCATATTATTTGCACCTAGAAATGCTAATGGAATACAGATAATTGCGGCGATGAAAGTACCTACAACGGCTATCGCAAAGGTTTCAAGTAAACCACGTAATAAGTCTTCGCCATCTGGTATATAGATATAGCTGATATCAGGATGGAATAATCCGCTGAATATGGATTTTAAGATTTCTAATGATTTACTTTTAAGTTCTAAACTTGGTACACCTGCAAATGCCCAGATGATAATAGCTAAGACGACAATTGCAATAAGCCATCTTTTAATCAATTTTCGTTTGTGTGCTTTTGTGTGAACATTATATTTTGCTATTTCCTGTGTCATGCGAGATGTGCCCTCACTTTCGTACTGATGTAATCAATGACGACGACGATAACTAAAGTAAATAAAATAATCGTTGCTGTTTTTGGATATTGAAATAAACCAAGTGTTTGATCATAAAACAATCCAATACCGCCAGCGCCGACTAATCCAAGCACAGCTGAAGCACGTATATTTACTTCAAATGCATATAATACGTATGACATAAATGACGATATGGCTTGTGGTACAACACCGAAAACAATCCATTTTATTTTATTAGCGCCAACAGCCGTCATTGCTTCCATTGGACCTGGATCTATCGTTTCCAATGATTCATATAATAATTTTCCAATAATACAGATAGTTAAAATAAACAGTGCTAATATCCCTGGAATTTGACCGATTCCAAATACAGCCACAAAGATTGCTGCTAATAACAAATCTGGAATAGTACGAACTATATTTAAAATAAAGCGCGAGGGTATTGAAATCCACTTTTGATGAACGATATTGCTAGCACATAATAACGCAATTGGTATTGAAACGATGCTACCTAATACTGTACTTACGATAGCCATTCGAATGGTATCTAACATTGGCGTTGTAATTTGTTGTAAATACTCGAAATCAGGTGGAATCATTTGTTTGAATAGATCACCTATTTGAGGTATTCCTATCATTAAATCTCCAAAATTAAATCCCGTATAAATGAAGCTCCAAATGATAAGCACAATGATTAACATGAAGGTAAAACTCGTTTTTAAAGAAACCTTTTTCTTTAAAAGGGAGTCATACTTTGTAGGTATTTCTAAAGGCATGTTAGTTCACTCCTAGCTTTTCATCTTCTTTAATTGTACGTCCATATATTTCACTAAATACGTCATCTGTTGCTTCAGATGCAGGACCATCATAGACAACTTCACCATCACGTAAACCAATGATGCGTGTGCCATATTCTTTTGCCAAGTCAACAAAATGTAAATTAATTAAAATTGTGATGCCTAATTCTTGGTTGATTTTTCTTAAATCATCCATAACCTGTTTCGTAGTTAATGGGTCTAATGAAGCAACTGGTTCATCTGCAAGAATAATTTCAGATTCTTGGCATAGCGCACGTGCAATAGATATACGTTGTTGTTGGCCACCTGATAATTCATCAGAGCGTTGATTATATTTATCTAAGATATTGACGCGTTCTAGTGCATCCATTGCCTTAATTTTGTCTTCTTTTGGGAATAAACCTAATACCATTTTCCAAGTAGGGTGATAACCTACACGTCCACTTAGTACATTTCGTAATACACTTGACCGTTTAACTAAATTAAAATGTTGGAAAATCATACCTATATTTCGGCGCATTTCTAATAATGCTTTACCATGGGCTTTAGTGATTGATTTACCTTGGATGAAAATTTCACCTGACGTGATATCATGCAAACGATTTACAGATCTTAATAACGTGGATTTCCCAGCACCAGATAGTCCGACAATAACTGCAAATTCACCTTTTTCAATATTTAAGTTAATATTTTTCAAGCCTACATGACCGTTAGGATAGACTTTACTGACGTTTTTAAATTCGATTTGACTCATGTTTGACACCTTTCTTTAATAAAGAAAAGCCAAGGTAAACTGAAATATCATAGACATTGGGTTTCTGTGTACAAATGGTTTCAAATGTACAGCGACACCTTTCTATATCTGTTTCAGTTTAGCGCCTAGCTTTTCAATATTAATCTAGAATATATCTATTGAACGAAAGCTTTTAATACCAAATTCGCTAATGATTCATTTGTTAAATAATGATTATTTCATATCTTTAACTAATTTTTCGTACTCTCTTACAATGTCGAAATTTGAATCTTTCGTTTCTGTGTATCCTTCATGTGAATAAACTTCGCTAATAATTTTGTGACCTTCTTTTGATTTAGCAATGTCTATAAAAGCTTTTTTCAATTTTTCTTGAAAATCTTTATCCATATCTGGTCTTACAGAAATTGTGTCATTCGGAATAGCTTGTGTTAATTTTAAAATTCGTGTGTCTTTAAATACATTTGGTTGGTCTTTTTTCACAGTATTACGTGCATCGTTAAATACAGCCGCAGCATCTACATCTCCATTTAATAATGAGATAACTGCTTGGTCATGACCTTTAACATTCACAATTTTCATATCTTTAGTTGCATTAATACCTGCTTCGTTTTTTAACATCGCAAGTGGGAATGTATATCCAGCAGTTGATGTTACATCTTGTAAGGCAATTTTCTTACCTTTTAAATCTTTCAAGCTTTTAATTTTTGAGTCTTTTTTAACAAGAATTTCTGATTTATAACTATCTACAAGTTCTTTACTTGCTGAACCATCTTCTTTTACACCGAAACGTTGTGCTTGTAATAATAAATCAGCTGCTTTTTGATCATGTGCTAATGTGTATGCCGTTGGTGGTAAGAAACCAACATCAACTTTTTTAGACTTCATAGCTTCAACAATTGTATTGTAGTTAGTTGATACAGACACTTTAACTGGAATCCCTAATTCTTTAGATAGTAATTTTTCTAATGGTTTTGCTTTAGCTTCTAATGTTCCAGCATTTTGCGAAGGTACAAATTGAACGGTTAATTCTTTAGGTTTGTATCCTCCTGATTTAGAATCCGAATCATTACTAGCGTTCTTTTGATTATCTAAAGAACTTGAGTTTCCACATGCTGCTGCAAAAACAATGACTGCTAACATTAATACAAATAAACACTTAAAATTTTTCATTTGATAACTGTCCCCTTCACATTCTTAATCGTGTAATATGTATGCAATGAAATTACACTTATAGCGTACCACATTTAAATGTTAAAAAGTATTTTATAAAAATGAATTTTAATAACTTTCTTTAAGAGTTTGATAAGATTTTGTAAATTTTTCGTTAAATTGCTCATATGCAACGAATTTTTATCCTATAATTCAAGAACAAATTTATTTTAAAAGGAGCCTCACAAAATGAAAAAAATATATAAGTCATTAACTGTCTCTGCAATTGTTGCAACGGTATCATTAAGTGCTTTACCGCAATCTTTAGCTATAACGCATGAATCGCAACCTACAAAGCAACAGCGAACGGTATTATTCGATCGTTCTCATGGTCAAACAGCTGGTGCTGCAGATTGGGTTAGTGATGGTGCATTTTCAGATTATGCGGATTCAATACAAAAACAAGGTTATGACGTTAAAGCTATTGATGGTCATTCGAACATAACAGAAGCAAGTTTGAAAAGTTCCAAAATATTTGTAATTCCTGAGGCTAACATTCCTTTCAAAGAATCAGAACAGGCAGCAATTGTTAAATATGTGAAACAAGGTGGCAATGTTGTCTTTATTTCAGATCATTACAATGCTGACCGAAATTTAAATCGTATTGATTCATCGGAGGCAATGAATGGTTATCGACGTGGAGCATATGAAGATATGTCGAAAGGTATGAATGCAGAAGAAAAAAGTTCTACTGCAATGCAAGGTGTGAAAAGTTCAGATTGGTTATCTACAAACTTTGGCGTACGTTTTCGATATAATGCACTAGGTGATTTAAATACGAGCAATATTGTTTCTTCAAAAGAAAGTTTCGGTATTACTGAAGGTGTGAAATCTGTCTCTATGCATGCCGGATCGACATTAGCAATTACTAATCCAGAGAAAGCAAAAGGTATTGTGTATACACCAGAACAATTGCCAGCGAAAAGTAAATGGTCACATGCTGTAGATCAAGGTATTTATAATGGGGGCGGTAAAGCAGAAGGCCCCTATGTAGCAATTTCTAAAGTTGGAAAAGGTAAAGCAGCATTTATCGGTGATTCATCACTTGTGGAAGATAGTTCGCCCAAATATGTAAGAGAAGATAATGGAGAAAAGAAGAAAACATATGATGGTTTTAAAGAACAAGACAACGGTAAGCTATTAAATAATATAACGGCTTGGATGTCTAAAGATAATGATGGGAAATCACTTAAGGCGAGTAGCCTAACATTAGATACAAAGACTAAGTTGCTTGATTTTGAACGACCAGAGCGTTCAACTGAGCCTGAAAAAGAGCCATGGTCACAACCGCCGAGTGGTTATAAATGGTATGATCCAACAACATTTAAAGCAGGTAGTTATGGCAGCGAAAAAGGCGCAGATCCTCAGCCAAACACACCAGATGATCATACACCACCAAATCAGAACGAAAAAGTAACATTTGATATCCCGCAAAATGTTTCTGTAAATGAGCCATTTGAAATGACAATACATTTAAAAGGATTTGAAGCAAATCAAACACTTGAAAATCTTAGAGTTGGTATTTACAAAGAAGGCGGACGTCAAATCGGACAATTTTCAAGTAAAGATAACGATTATAACCCACCAGGTTACAGTACTTTGCCAACAGTTAAAGCAGATGAAAACGGAAATGTCACAATTAAGGTCAATGCTAAAGTACTTGAAAGTATGGAAGGTTCAAAGATTCGTTTAAAACTCGGTGACAAAACCTTGATTACAACAGACTTCAAATAAATATATAATAGAAATAAGAAAGATGTTTGTGATTGAAGGAGTGAGTGAGGATGTCAAACATAGCATTTTATGTCGTGAGTGACGTACATGGTTATATTTTCCCAACAGATTTTACGAGTAGAAATCAATATCAACCTATGGGATTGTTACTAGCGAATCATGTTATAGAACAAGACAGAAGGCAGTATGACCAAAGTTTTAAAATAGATAATGGTGATTTTTTGCAAGGGTCACCATTTTGTAATTACTTAATCGCGCATAGCGGCAGTAGCCAGCCTTTAGTTGATTTTTATAATCGAATGGCATTCGACTTTGGTACGCTTGGTAATCATGAATTTAATTATGGATTACCATACTTAAAAGACACTTTACGCAGACTCAATTATCCAGTTTTGTGCGCTAATATATATGAAAATGATAGTACATTGACTGATAACGGTGTGAAGTATTTTCAGGTTGGAGATCAAACTGTTGGTGTGATAGGTTTAACGACACAATTTATTCCCCATTGGGAACAACCAGAGCATATTCAGTCACTTACGTTTCATAGTGCTTTTGAAATACTTCAACAATACTTACCTGAAATGAAGCGACATGCAGATATCATTGTGGTTTGTTACCATGGTGGATTTGAAAAGGATTTAGAAAGTGGTACGCCGACCGAAGTATTAACGGGTGAAAATGAAGGATATGCCATGTTAGAAGCGTTTTCTAAAGATATAGATATCTTTATTACGGGTCACCAACATCGACAAATTGCTGAAAGGTTTAAGCAAACGGCTGTGATTCAACCTGGTACGAGAGGTACAACTGTAGGCAGAGTAGTCTTGAGTACTGATGAATATGAAAATCTATCCGTTGAATCATGTGAATTACTTCCTGTTATAGATGATTCCACATTTACTATTGATGAAGATGACCAACATTTACGAAAGCAGTTAGAGGACTGGTTAGATTACGAAATTACTACATTGCCATATGATATGACGATTAATCATGCATTTGAGGCACGTGTGGCACCGCATCCTTTTACAAATTTTATGAATTACGCTTTATTAGAAAAAAGTGACGCAGATGTTGCCTGTACAGCTTTGTTTGATTCTGCTAGTGGTTTCAAGCAAGTCGTGACGATGCGAGATGTTATTAACAATTACCCATTTCCAAATACATTTAAAGTTTTAGCTGTAAGTGGTGCCAAACTTAAAGAAGCCATTGAACGATCAGCAGAATATTTTGACGTGAAAAATGATGAAGTTAGTGTGAGCGCAGACTTCCTTGAACCCAAACCACAACACTTTAATTATGATATATATGGTGGCGTAAGTTATACCATTCATGTTGGAAGACCAAAGGGACAACGTGTGAGCAATATGATGATTCAAGGTCACGCAGTTGATTTAAAGCAGACATATACAATTTGTGTAAATAATTATCGTGCAGTAGGCGGTGGTCAGTATGATATGTATATCGACGCGCCAGTTGTAAAAGATATTCAAGTTGAAGGCGCACAATTACTTATTGATTTTTTATCAAATAATAATTTGATGCGCATCCCGCAAGTTGTTGATTTTAAAGTTGAAAAGTGACGGATATATGTAAAACTTACTTGATTTTAATCGGGTAAGTTTTTGTTTTTGTTTAAAGCGAGAAAGTATTATCTTTAGACGACGTGATTGAAATGTCACGTCCTGTCAAAATGAATAGTTTATTAAAGTTGTATTTTGATAGAAATTTACTGACACCACAAAAATTATTGAATTATTTAAAAGTTGATGAAACATTTTTGAATCATCTAGCAGGTATTAATTTAAAACTCTTTAAGGATTATGTTAATGAAAATAGAGAATATAATATAACGAATCTATATAAATAAGGCACCAATATTTAAACCTCGAGCTGAAAAGATCATCATTTCAGTTCGAGGTTTTTTATTTTATCCTCTTTGTATGGGTATTCTTTTACTTGAAATTTGTTTTCCTGTTTTTTTATTGTAAATTTTTATTACATAGTATCCTAAGTTATATCCTGACATTTGTTCTCCAGTATTTTTAGTTTTTTAGTAGGAACATAATGGTATTTTTTTGCTGTTAGTGGAACATATTTTTTAGTGTTTTGAATTTCGTTTCATCCATTTGTAAAACTGGATACTCTAATATCCGGTAATAGCCGGTTAAATCGACATAGGATGTCACTAGCTATTCCAAAATTGTCTTTTGACGCTATAACGATTGTTGGGAATCTTAGCATGTCTAACGCAGAGAGACTTTCACATTTTATGAGTACTAATCCTGAAATTCGGCTTTGGGATATTTTACAAACAAACTTTAAAGCTAAAGCTCTTAAAGAAAAAGTTTATATTGAATATGACAAAATAAAAGCAACTCTTTGGAATAGACGTAGTATGCGCGTTGAATTTAATCCTAATAAGCTTTCGCATGATGAAGTGCTTTGGTTAAAACAAAATATCATCAGTTATTTGGACGATGTTAGTTTTACGAGATTAGATTTGGCTTTTGATTTTGAATTTGATTTAAATGACTATTATGCATTGTCAGATAAGTCGGTAAAGAAAACTATATTTTATGGACGTAATGTAAAACCAGAAACAAAATATTTTGGTGTGCGTAATAGTGATAGGTTTATTCGGATTTATAATAAAAACAAGAACGTAAAGATAATGCAGATGTTGAAATTGATTCAACATTTCTATGGCGTGTGGAAATTGAATTAAAACGAGATATGGTTGATTGTTGGAAAGATTGTTTTGATGATTTGCATATTTTAAAACCGAATTTAAAAATGATTGAAAATATACAAGAACGAGCAATGCTTCATTTATTAACTCACGAAGAAGAGGAATGGGGAAATTTAGAAAGACGTACTAAAAATAAATATAGAGATAAGTTGAAAAATATAGCGTCTATTGATTTGACAGATTTAATGAAAATATCTTTAAGAGGAAATGAAAACCAATTGCAAAAACAAATCGACTTTTGGTTGAATTAATTATTATAACTAAAGAACTATGTTCACTTATGCTCATCTACTTAAAATAAGTATTTTTTTGTTGGTTTTTAAAAGTAGTTGAAATGTTTATAATAATATTGAAAGATATTTCTGTTTTCCTTTTGAATAATAAACTTAAAAGAGAATATAAAATAATGCTTATTAAAATTAGGGGTGGAAATATGAAAAGAGATTTTTTTGAAAAGTGGTCGTTTATTTTAAATTTAATTTTATTTTGTGCTTTTTTGTTTTTAGTGGTTCTGATGTTTTATAAGGATGTCGATTTGATTTATATTTTTTGTACATTATTAATATCATTATTACCTTTGCTAAATATTATAAAAAGATATAAGAAAAAGACGGATAATTAATCCGTCTTTTTTTTATGAAAAGAATAGGCTGGGAAATAAATCAATGTTCTATGATCTACGAAGTTATATTGGCAGTAATTGACTGAACGAAAATGCGCTTGTAATAAGCTTTTTTCAATTCTAGTCAGGGGCCCCAACACAGAGAATTTCGAAAAGAAATTCTACAGGCAATGCGAGTTGGGGCGGGGCCCCAACAAAGAGAAATTGGATTCCCAATTTCTACAGACAATGCAAGTTGGGGTGGGACGGCGAAATAAATTTTGCGAAAATATCATTTCTGTCCCACTCCCCAGAAAAGGTTCTACCATTGTCAAAAAAATGCATCTCTACATGTTAGAGTAAATATTGGTCAGCCAACCAAAATAATCAACACGAGGAGATGCTATTTAATGTCATCTGACACAAACAGTTTAGCACATACGAAATGGAATTGTAAGTAACATATTGTCTTTGCACCTAAATACAGAAGACAAGCGATATATGGAAAAATAAAAAAAGATATAGGGATTATATTACGTCAATTATATGAAAGAAAAGGTGTAGAGATAATTGAAGCAGAGGTATGTAAAGATCATATCCATATGTTAGTAAGTATACCACCCAAACTTGGGGTATCATCATTTGTTGGCTATTTAAAAGGAAAAGTAATTTAATGATATTTGATAGACATGCTAACTTAAAGTATAGATATGGAAATAGAAAGTTTTGGTGTAAAGGATTTTATGTGGATACAGTAGGTAGAAATAAAAAAGTGATTGAAAATTATATTCGTAATCAATTACAAGAGGATATCGTTGCAGATGAAATTTCAATGGAAGAATATTTAGATCCTTTCACTGGAGAGAAAAATAAAAAAAGAAAGAAAAAAGAGTAAACCTTTAGGATTGCTGGAATAGTAGTGCAGTTGGCTGACTTGTCAGTGCCCTTTTAGGGCTGGCCAGTAAGGAAGGCTTATAGCCGCAGAACAAACCACCCGTTCACACGGGTGGTTTTTATTTGTAACATCTGTTGATAGGTATCGACAAGGACCTTTTAATGTTGTGTTTTGTGCGATATAACAAGCTTTTTAGGCTATTAAAGAATATTCAGAATTAAATATATAATTATGAATAAATTATGTCATTGAAAAAATTATGATTATAAAATCATTCTAAAAACACCGAAATAACAATGATTTCATGAAAACATTTATTTTAAAATTTGATATTTGTTCAAATAATATTCGAAATTAAACTTTTTTGTATAGAATTTTCTTTATATCCTGAGAGACATGTACTATAATGTTTGTGAAATAATTCACAAAGTATAAAGGAGTGGTTGTATATGTTAACTATACCTGAAAAAGAAAATCGTGGATCGAAAGAACAAGAAGTGGCAATTATGATTGATGCTCTAGCTGACAAAGGGAAAAAAGCATTAGAAGCATTATCTAAAAAGTCACAAGAAGAAATTGATCATATTGTTCATCAAATGAGCTTAGCAGCTGTTGATCAACATATGGTGCTAGCAAAATTAGCACATGAAGAAACTGGAAGAGGTATATACGAAGATAAAGCGATTAAAAATTTATACGCTTCTGAATATATATGGAATTCAATAAAAGACAATAAGACAGTAGGGATTATTGGTGAAGATAAAGAAAAAGGATTAACGTATGTAGCGGAACCAATTGGTGTTATTTGTGGTGTTACGCCAACAACAAATCCTACGTCGACAACTATTTTTAAAGCGATGATTGCAATTAAGACAGGAAATCCAATCATTTTTGCATTCCATCCAAGTGCACAAGAATCGTCGAAGCGTGCAGCAGAAGTTGTATTAGAAGCGGCAATGAAGGCAGGTGCACCTAAAGATATTATTCAGTGGATTGAAGTGCCTTCTATCGAAGCAACAAAACAATTAATGAATCACAAAGGTATTGCATTAGTTCTAGCAACAGGTGGTTCGGGCATGGTTAAGTCTGCATATTCAACTGGCAAACCGGCATTAGGTGTGGGACCAGGTAACGTGCCGTCTTACATTGAAAAAACAGCACACATTAAACGTGCAGTAAATGATATCATTGGTTCAAAAACATTTGATAATGGTATGATTTGTGCTTCTGAACAAGTTGTAGTCATTGATAAAGAAATTTATAAAGATGTTACTAATGAATTTAAAGCACATCAAGCATACTTTGTTAAAAAAGATGAATTACAACGCTTAGAAAATGCAATTATGAATGAACAAAAAACAGGTATTAAGCCTGATATTGTCGGTAAATCTGCAGTTGAAATAGCTGAATTAGCAGGTATACCTGTCCCCGAAAATACAAAACTTATCATAGCCGAAATTAGCGGTGTAGGTTCAGACTATCCGTTATCTCGTGAAAAATTATCTCCAGTATTAGCCTTAGTAAAAGCCCAATCTACAAAACAAGCATTTCAAATTTGTGAAGACACACTACATTTTGGTGGATTAGGACACACAGCCGTTATCCATACAGAAGATGAAACATTACAAAAAGATTTTGGACTAAGAATGAAAGCTTGTCGTGTACTTGTAAATACACCATCAGCGGTTGGAGGTATTGGTGATATGTATAACGAATTGATTCCGTCTTTAACATTAGGTTGTGGTTCCTACGGTAGAAACTCAATTTCACATAATGTTAGTGCGACAGATTTATTAAACATTAAAACGATTGCTAAACGACGTAATAATACTCAAATTTTCAAGGTGCCTGCTCAAATTTATTTTGAAGAAAATGCAATCATGAGTCTAACAACAATGGACAAGATTGAAAAAGTGATGATTGTCTGTGACCCTGGTATGGTAGAATTCGGTTATACAAAAACAGTTGAGAATGTATTAAGACAAAAAACGGAACAGCCTCAAATAAAAATATTTAGCGAAGTCGAACCGAACCCATCAACTAATACAGTATATAAAGGTCTGGAAATGATGGTTGATTTCCAACCGGATACAATCATTGCACTTGGTGGTGGTTCAGCGATGGATGCTGCAAAAGCAATGTGGATGTTCTTTGAACACCCTGAGACATCATTCTTCGGTGCTAAACAAAAGTTCCTAGACATCGGTAAACGTACTTATAAAATAGGCATGCCTGAAAATGCGACGTTCATTTGTATCCCTACGACATCAGGTACAGGTTCAGAAGTAACACCATTTGCAGTTATCACAGATAGTGAAACAAATGTAAAATATCCGTTGGCTGATTTTGCTTTAACACCTGACGTTGCAATTATTGACCCTCAATTTGTGATGAGTGTGCCAAAAAGCGTTACAGCAGATACAGGAATGGATGTACTAACGCATGCAATGGAATCATATGTATCTGTAATGGCTTCAGACTACACAAGAGGTTTGAGTCTACAAGCGATTAAATTGACGTTCGAATATTTAAAATCATCTGTTGAAAAGGGTGATAAAGTTTCAAGAGAGAAAATGCATAACGCATCAACTTTGGCTGGTATGGCATTTGCAAATGCATTCTTAGGCATTGCACACTCAATTGCGCATAAAATTGGTGGCGAATATGGTATTCCGCATGGTAGAGCGAATGCGATATTACTACCGCATATTATCCGTTATAATGCCAAAGACCCGCAAAAACATGCATTATTCCCTAAATATGAGTTCTTCAGAGCAGATACAGATTATGCAGATATTGCCAAATTCTTAGGATTAAAAGGTAATACGACAGAAGCACTCGTAGAATCATTAGCTAAAGCTGTCTACGAATTAGGTCAATCAGTCGGAATTGAAATGAATTTGAAATCACAAGGTGTGTCTGAAGAAGAATTAAATGAGTCAATTGATAGAATGGCAGAGCTCGCATTTGAAGATCAATGTACAACTGCTAATCCTAAAGAAGCACTAATCAGTGAAATCAAAGATATCATTCAAACATCATATGATTATAAGCAATAATCTATCTGATAATAATCATCTAACTCACCTGAAATTACAAAAGTAAAAAATGCCACATAAACTTTAAGTCGATAATCATTATACGGTTATCGGCTTTTATTTATTGCCAAATCTTCAGAGAGATACAAACTAGACAATCATTTTTTTAAATAAAGAAAATATTAAGATTGATACTCATTTCACAAACTATTACTACTTTAGAGTATAATTATTTTTAATTTCATATAAATAAAAAGGCGAAAATAATGCGGTTTAAAAGTAATTAATTGTTTAAACGATATGTAATATGTAAATACTATATATATAATACCAATTTTAATGAAAATTTTTAAGGGAGGTAAATAATGGAAAGTACATTAGAATTAACAAAAATTAAAGAAGTATTACAAAAAAACTTGAAGATTTTAATTATTTTACCGCTATTATTTTTAATTATTAGCGCTATTGTTACATTTTTCGTCTTATCACCTAAATATCAAGCTAATACTCAAATTTTAGTGAATCAAACTAAGGGTGACAATCCTCAGTTTATGGCGCAAGAGGTTCAAAGTAATATTCAACTTGTAAATACGTATAAAGAAATTGTTAAAAGTCCTAGAATTTTAGATGAGGTGTCAAAGGACTTAAATGATAAGTATTCACCATCTAAATTGTCGAGTATGTTGACAATTACAAACCAAGAAAATACGCAACTTATCAACATCCAAGTTAAAAGTGGTCATAAACAAGATTCGGAAAAAATTGCGAATAGCTTCGCTAAAGTTACAAGTAAACAAATTCCGAAGATTATGAGTGTGGATAACGTATCAATTTTATCTAAAGCAGACGGTACAGCAGTTAAAGTCGCACCAAAAACTGTAGTGAATCTAATCGGTGCATTCTTTTTAGGATTAGTTGTCGCGCTTATATATATCTTCTTCAAAGTAATTTTCGATAAGCGAATTAAAGATGAAGAAGATGTAGAGAAAGAATTAGGATTGCCTGTATTGGGTTCAATTCAAAAATTTAATTAAGGATGGTTGCTACTTATGTCAAAAAAGGAAAATACGACAACAACACTATTTGTATATGAAAAACCAAAATCAACAATTAGTGAAAAGTTTCGAGGTATACGTTCAAACATCATGTTTTCAAAAGCAAATGGTGAAGTAAAGCGCTTATTGGTTACTTCTGAAAAGCCTGGTGCAGGTAAAAGTACAGTTGTATCGAATGTAGCGATTACTTATGCACAAGCAGGCTATAAGACATTAGTTATTGATGGCGATATGCGTAAGCCAACACAAAACTATATTTTTAATGAGCAAAATAATAATGGACTATCAAGCTTAATCATTGGTCGAACGACTATGTCAGAAGCAATTACGTCGACAGAAATTGAAAATTTAGATTTGCTAACAGCTGGCCCTGTACCTCCAAATCCATCTGAGTTAATTGGGTCTGAAAGGTTCAAAGAATTAGTTGATCTGTTTAATAAACGTTACGACATTATTATTGTCGATACACCGCCAGTTAATACTGTGACTGATGCACAACTATATGCGCGTGCTATTAAAGATAGTCTGTTAGTAATTGATAGTGAAAAAAATGATAAAAATGAAGTTAAAAAAGCAAAAGCACTTATGGAAAAAGCAGGCAGTAACATTCTAGGTGTCATTTTGAACAAGACAAAGGTCGATAAATCTTCTAGTTATTATCACTATTATGGAGATGAATAAGTATGATTGATATTCATAACCATATATTGCCTAATATCGATGACGGTCCGACAAATGAAACAGAGATGATGGATCTTTTAAAACAAGCGACAACACAAGGTGTTACAGAAATCATTGTAACATCACATCACTTACATCCTCGATATACCACACCTATAGAAAAAGTGAAATCATGTTTAAACCATATTGAAAGCTTAGAGGAAGTACAAGCACTAAATCTAAAGTTTTATTATGGTCAGGAAATAAGAATTACCGATCAAATCCTTAATGATATTGATCGAAAAGTTATTAACGGTATTAATGATTCACGCTATTTACTAATAGAATTTCCATCAAATGAAGTTCCACACTATACTGATCAATTATTTTTCGAATTACAGAGTAAAGGCTTTGTACCGATTATTGCACATCCAGAGCGGAATAAAGCAATAAGTCAAAACCTTGACATACTATACGATTTAATTAACAAAGGTGCTTTAAGTCAAGTGACAACGGCGTCATTAGCGGGTATTTCCGGTAAAAAAATTAGAAAATTAGCAATTCAAATGATTGAAAACAATCTGACACATTTCATCGGTTCAGATGCGCATAACACAGAAATCAGACCGTTCTTAATGAAAGACTTATTTAATGATAAGAAATTACGTGATTATTATGAAGATATGAACGGATTTATTAGTAATGCGAAGTTAGTTGTTGATGATAAAAAAATTCCTAAACGAATGCCACAACAAGATTATAAACAGAAAAGATGGTTTGGGTTATAAACAGCAAATGAGGGGTTTTATGGCACATTTATCTGTGAAATTGCGGCTTTTAATACTAGCATTAATCGATTCACTGATAGTGACATTTTCAGTATTCGTAAGTTATTACATTTTAGAACCGTATTTCAAAACATATTCTGTCAAATTATTAATATTGGCAGCTATATCACTATTCATATCGCATCATATTTCAGCATTTATTTTTAATATGTATCATCGAGCGTGGGAATATGCCAGTGTGAGTGAATTGATTTTAATTGTTAAAGCTGTGACGACATCTATCGTTATTACGATGGTGGTCGTGACAATTGTTACAGGCAATAGACCGTTTTTTAGATTGTATTTAATTACTTGGATGATGCACTTGATTTTAATAGGTGGCTCAAGGTTATTTTGGCGTATTTATCGGAAATACCTTGGAGGTAAGTCATTTAATAAGAAGCCAACTTTAGTTGTTGGTGCTGGTCAAGCAGGTTCAATGCTGATTAGACAAATGTTGAAAAGTGACGAAATGAAACTTGAACCGGTATTAGCAGTCGATGATGACGAACATAAACGCAATATCACAATTACTGAGGGTGTAAAAGTCCAAGGTAAAATTGCGGATATTCCAGAACTAGTGAGGAAATATAAGATTAAAAAAATCATCATTGCAATTCCAACTATTGGTCAAGAGCGTTTGAAAGAAATTAATAATATTTGCCATATGGATGGCGTTGAGTTATTGAAAATGCCAAATATAGAAGACGTCATGTCTGGTGAGTTAGAAGTGAACCAACTTAAAAAAGTTGAAGTAGAAGATTTACTAGGCAGAGATCCTGTTGAATTAGATATGGATATGATATCAAATGAATTGACGAATAAAACTATTTTAGTTACGGGTGCAGGTGGTTCAATAGGATCAGAAATTTGTAGACAAGTTTGTAATTTCTATCCAGAACGTATTATTCTACTTGGCCATGGTGAAAACAGTATTTATTTAATCAATCGTGAATTGCGAAATCGCTTCGGAAAAAATGTTGATATCGTTCCTATTATAGCGGATGTGCAAAATAGAGCGCGTATGTTTGAAATTATGGAAACGTATAAACCATACGCAGTTTATCATGCAGCAGCACACAAGCACGTGCCGTTAATGGAAGACAACCCTGAAGAAGCAGTACGTAATAATATTTTAGGTACGAAAAATACTGCTGAAGCTGCTAAAAATGCAGAGGTAAAGAAATTCGTTATGATTTCTACGGATAAAGCCGTTAATCCGCCTAATGTCATGGGAGCTTCAAAGCGAATTGCAGAAATGATTATTCAAAGTTTAAATGATGAAACGCATCGAACAAATTTTGTTGCAGTGAGATTTGGTAATGTACTTGGATCGAGAGGATCTGTGATTCCACTTTTCAAAAGTCAAATTGAAGAAGGTGGGCCAGTTACTGTGACACATCCTGAAATGACACGTTACTTTATGACAATTCCTGAAGCTTCTAGACTAGTTTTGCAGGCAGGGGCATTAGCAGAAGGTGGCGAAGTATTTGTGCTAGATATGGGAGAACCAGTGAAAATTGTAGATTTGGCACGTAATTTAATTAAGCTAAGTGGTAAAAAAGAAGACGACATACGCATTACTTATACAGGGATTAGACCCGGCGAAAAAATGTTTGAAGAGCTTATGAATAAAGATGAGGTTCATCCTGAACAAGTATTTGAAAAAATTTATCGTGGCAAAGTACAACATATGAAATGTAATGAAGTTGAAGCGATTATTCAAGACATCGTCAATGACTTTAGTAAAGAAAAAATTATTAACTATGCCAATGGCAAAAAGGGAGATAATTATGTTCGATGACAAAATTTTATTAATTACTGGGGGCACAGGATCATTCGGTAATGCTGTTATGAAACAGTTTTTAGATTCTAATATTAAAGAAATTCGTATTTTTTCACGCGATGAGAAAAAACAAGATGACATTCGAAAAAAATATAATAATTCAAAATTAAAGTTCTACATTGGTGATGTGCGTGATAGTCAAAGTGTAGAAACAGCAATGCGAGATGTTGATTACGTATTCCATGCAGCAGCTTTAAAACAAGTGCCGTCATGTGAATTCTTTCCAGTTGAGGCAGTGAAGACAAATATTATTGGTACAGAAAATGTCTTACAAAGTGCTATTCATCAAAATGTTAAAAAAGTCATATGTTTATCTACAGATAAGGCAGCGTATCCTATTAATGCTAGGGGTATTTCAAAAGCAATGATGGAAAAAGTATTCGTAGCCAAATCAAGAAATATTCGTAGTGAACAAACGCTTATTTGTGGTACAAGATACGGTAATGTGATGGCTTCAAGAGGATCAGTAATACCTTTGTTTATCGACAAAATCAAAGCTGGAGAACCTTTAACGATTACAGATCCTGATATGACAAGATTTTTAATGAGCTTAGAAGATGCGGTAGAACTAGTTGTTCATGCATTTAAGCATGCAGAGACAGGAGATATTATGGTTCAAAAAGCACCAAGCTCAACGGTAGGGGATCTTGCGACCGCATTATTAGAATTGTTTGAAGCTGATAATGCAATTGAAATCATTGGTACGCGACATGGAGAGAAAAAAGCAGAAACATTGTTGACGAGAGAAGAATACGCACAATGTGAAGATATGGGTGATTATTTTAGAGTGCCGGCAGACTCCAGAGATTTAAATTATAGTAATTATGTTGAAACCGGTAACGAAAAGATTACGCAATCTTATGAATATAACTCCGATAATACACATATTTTAACGGTGGAAGAGATAAAAGAAAAACTTTTAACACTAGAATATGTTAGAAACGAATTGAATGATTATAAAGCTTCAATGAGATAGGAGAGATTGACGTTGAATATTGTAATTACAGGAGCAAAAGGTTTTGTAGGAAAAAACTTGAAAGCAGATTTAACTTCAACGACAGATCATCATATTTTCGAAGTACATCGACAAACTAAAGAGGAAGAATTAGAGTCAGCATTGTTGAAAGCAGACTTTGTCGTGCATTTAGCGGGTGTTAATCGACCTGAACATGACAAAGAATTCAGCTTAGGAAACGTGAGTTATTTAGATCATGTACTTGATATATTAACTAGAAATACGAAAAAGCCAGCGATATTATTATCGTCTTCAATACAAGCAACACAAGATAATCCTTATGGTGAGAGTAAGTTGCAAGGGGAACAGCTATTAAGAGAGTATGCCGAAGAGTATGGCAATACGGTTTATATTTATCGCTGGCCAAATTTATTCGGCAAGTGGTGTAAGCCGAATTATAACTCAGTGATAGCAACATTTTGTTACAAAATTGCACGTAACGAAGAGATTCAAGTTAATGATCGGAATGTTGAACTAACGCTAAACTACGTGGATGATATCGTCGCTGAAATAAAGCGTGCTATTGAAGGAACTCCAACGATTGAAAATGGTGTACCTACAGTACCAAACGTATTTAAAGTGACATTGGGAGAAATTGTAGATTTATTATACAAGTTCAAACAGTCACGTCTCGATCGAACATTGCCGAAATTAGATAACTTGTTTGAAAAAGATTTGTATAGTACGTATTTAAGCTATCTACCTAGTACAGACTTTAGTTATCCCTTACTTATGAATGTGGATGATAGGGGTTCTTTTACAGAATTTATAAAAACACCGGATCGTGGTCAAGTTTCTGTAAATATTTCTAAACCAGGTATTACTAAAGGTAATCACTGGCATCATACTAAAAACGAAAAATTTCTAGTCGTATCAGGTAAAGGGGTAATTCGTTTTAGACATGTTAATGATGATGAAATCATTGAATATTATGTTTCTGGCGACAAATTAGAAGTTGTAGACATACCAGTAGGATACACACATAATATTGAAAATTTAGGCGACACAGATATGGTAACTATTATGTGGGTGAATGAAATGTTTGATCCAAATCAGCCAGATACGTATTTCTTGGAGGTATAGCGCATGGAAAAACTGAAATTAATGACAATAGTTGGTACAAGGCCTGAAATCATTCGTTTATCATCAACGATTAAAGCATGTGATCAATATTTTAATCAGATATTAGTACACACTGGTCAAAATTATGATTATACATTGAATCAAATTTTCTTTGATGATTTGGAATTAAGACAACCGGACCACTACTTAGAGGCAGTTGGAAGTAACCTTGGAGAAACGATGGGGAATATTATTGCGAAGACATATGATGTTTTATTACGCGAACAACCAGATGCACTTTTAATTCTTGGTGATACAAATAGTTGTTTAGCAGCAGTATCTGCTAAACGATTAAAGATTCCTGTGTTCCACATGGAAGCGGGTAATAGATGCTTTGATCAGAATGTACCTGAAGAAATCAATCGTAAAATTGTTGACCATGTCAGTGATGTGAATCTACCTTATACGGAACATAGCAGACGTTATTTATTAGATGAAGGCTTCAATAAAGCGAATATCTTTGTGACAGGATCACCGATGACAGAAGTGATAGAAGCGCATCGAGATAAAATTAATCACAGTGACGTTTTAAATAAACTAGGATTAGAACCGCAACAATACATTTTAGTATCTGCGCATAGAGAAGAGAATATCGATAATGAAAAGAATTTTAAATCATTAATGAATGCGATAAATGATATTGCCAAAAAGTATAAAATGCCTGTGATTTATTCAACGCATCCAAGAAGTTGGAAGAAAATTGAAGAAAGTAAATTTGAATTTGATCCATTAGTTAAACAGTTAAAGCCATTTGGTTTCTTTGATTATAATGCATTGCAAAAAGATGCATTTGTTGTGCTATCAGATAGTGGAACATTGTCAGAAGAGTCGTCTATTTTGAAGTTCCCTGGTGTCCTTATTCGAACTTCCACAGAAAGACCGGAAGTACTAGATAAAGGTACGGTTATTGTAGGTGGTATTACCTATAACAATCTAATCCAATCCGTTGAACTAGCAAGAGAGATGCAAAACAATAACGAACCGATGATTGATGCTATTGATTATAAAGACACTAACGTTTCGACAAAGGTAGTTAAAATTATTCAAAGCTATAAAGATATTATCAATCGAAATACTTGGAGGAAATGACGATGAGGATAGCGATTGAAAAGATAATTGGTTTGCTGAAAAACCAGTCCTCTAAAGAATCGAATGTTAAGATTCATCGCTTGGCGTATATTACAAACTCAAAATTTGATGGCAATAACTATATAGATAGATGGTGTAAAATCAGGAATTCTCACATTGGTGAATACAGTTATATTGGATTTGGTAGTGATTTTAATAATGTAGAAGTAGGAAGATATTGTTCGATATCTTCGGATGTAAAAATTGGGTTAGGAAAACATCCTACACACTTTTTTAGCTCATCACCGATTTTTTATTCTAATAATAATCCATTTAACATAAAGCAAAAGTTTATAGACTTTAATGACCAACCAAGCCGTACAACAATTAAAAATGATGTGTGGATTGGTGCAAATGTAATTATTATGGATGGTTTAACAATAAATACTGGTGCAGTCATAGCAGCCGGCTCAGTTGTTACTAAAAATGTAGGAGCATATGAGGTTGTTGGTGGTGTTCCTGCAAAAGTGATTAAGAAGCGATTTGACAATAAAACAATTGAAAAACTTTTGGAAAGCAAGTGGTGGGAGAAAACGCCTGACAAACTAAAAGGATTTTCGGTTGAATATTTAAATAAAAAGGATACTTAATGATATGAGAATTTTAAATATTGTATCGAGTAATATTGTTCAAGACCCAAGGGTACTTAAACAAATAGAAACAATTAAAGGCGTTACGGATGATTATAAAATTGTTGGAATGAATAATTCACAAGCTACTAATAAGCGATTGGAAAATTTAGATTGTAATTATCGTTTGTTAGGTAGCAAGGTAGATCCAAAAAATATTCTTTCTAAATTAATTAAGCGTATAAGATTTGCAACAGGTGTTATCCGAGAAATTAAAGCTTATAAACCTGACGTGATTCATGCAAATGATTTCGACGTATTATTAATGGTCTATTTAAGCAATTATAAAAAAGCTAATATTGTTTATGATGCGCATGAAATATATGCGAAAAATGCCTTTATTAATAAAGTTCCACTTATTTCAAAGTTTGTAGAAAGTATAGAAAAACACATAGTAAAACATCGTGTTAATGCCTTCGTAACAGTAAGTCATGCAGCAAAAGAATATTATCAATCTAAAGGATATAAGAAGGAAGCGAATGTTATTACGAATGCACCTATTTTAAATGATAGCAGAGAATTTAAAGAAATCGAAAACTTTAAAGAAATTGTATATCAAGGTCAAATTGTAATGGACAGAGGATATGAAGAGTTTATTATTGCTTCATCAGCTTTTAAACAAAATGCTCCTTCATTCATAATTCGAGGGTTTGGTCCGCATGAAGAAGTGATAAAAGAACTGATTAGTTATAACCCGGAAAATATTAGGTTGGATAAACCAGTTGAAGTAAAAGAATTGGTTGATAAGTTAGCAGAAAGTAATGTTGGTGTTGTCTTGACGAAACCAGTATCTATTAATTTTGAATATACAGTATCTAATAAAATTTTTGAATGTATACATGCTGGTTTACCAGTAATTTTATCTCCTGTCAAAGAGCATATTTATCTCAATGAAAAATATAAATTTGGCATTGTTCTAAAGGAAGTTACGCCGTTAGAAATTGAAAAGGCGGTTAGAAAATTAAGAGATAATCACGATTTGTTTAATCATTTACGTCAAAATGCAATTAAGGCGTCTAAAATTTTGAATTGGCAAATAGAGAGTGAACGGTTAGTAGAATTATATAAATTTTAAAGAGAGGTAGACTATGAAATTTTTTGTACTTTGTGCAATTATCAGCATGAACATATTTATAGTAATCTCTACATTTACTAAAGAAGTATTAGGGTTCCCTATAGAGCCGGTGTATTACTCAACCATGGTTGGTATAGCATTAATTACTACGGTGTTTGCTATTTATAAGATAATTGTCACCCAAGAAATTCCGCGAGGGTTAATATTATTAATTGCTATATGTTTGCTTTATCTAGCTTTTTATTATTTTTCACCAGATAAGGAAGAGAAACTAGCTAAAAATAATATTCTATTCTTTTTAACATGGGCAGTTCCAGCGGCAATTAGTGGTATTTATATTAAATATATAAACAAGGCTACGGTAGAAAGATTTTTTAAATTAGTATTTTTCATATTTTCTGTTTCATTTATTTTTGTAATTTTAATACCAAAACTTACAGGTGAGATACCTAGCTATATCAATTTTGGACTTATGAACTATCAAAACGCTTCGTACCTTTCAGCATTTACTGCCGGATTAGGCATTTATTTCATTATGAAAGGTTCAGTTAAACATAAGTGGATATATGTTCTATTTACAATAATTGATATCCCTATTGTGTTTATACCAGGAGGGCGTGGAGGTGCTATTTTATTAATTCTTTACGGCTTATTTGCATTTATACTTATTACGTTTAAAAGAGGAATACCTATCGCAGTAAAAAGCATTATGTATATTTTTGCATTAAGCATATCTAGTGTATTGATTTACTTTCTTTTTACAAAAGGTTCGAATACTAGAACATTTTCATATCTACAAGGTGGAACACTTAATTTAGAAGGTACTTCTGGAAGAGGACCGATTTATGAAAAAGGTATTTACTTTATTCAACAAAGTTCGTTATTAGGCTATGGGCCATTTAACTATTATAAACTAATCGGAAATATACCACATAACATCATTATTGAGTTGATTCTATCATTTGGCTTATTAGGGTTTTTTATCATAATGATTTGCATTTTGCTACTAGTTTATAAAATGATTAGGAACTATGATCCAAACACTATAGATTTACTCGTTATGTTTATAGCAATCTATCCAATCACATTATTAATGTTTAGTTCAAATTATTTAGTTGTAAGTGAATTTTGGTTTGTGTTGTTCTATTTTATTACAAAAGGACGGCGTCATCATGGCTAAGAAAGTTTTTATTATGGATAGCGTAAAGACAATAATTGGTACGTTGCTTATAGCTTTAGGATTACAATTTTTAGCTTATCCAATTATTAATCAACGAGTAGGTAATGAAGCGTTCGGTTCTATTTTAACGATTTATACAATAATAACAATCACGAGTGTTGTATTAGGCAATACGCTTAACAATATACGATTGATTAATATGAATCTATACAAATCCAATCATTACTACTGGAAATTTGCATCGATACTTTTAATCTCAATTCTGATTGAGAGTATAGCTTTAATTATTGTATTTCTTTACTTTTTTAATTTGAACATCATCGATATTATCTTTTTAATTCTACTTAATATTTTAATGTGTTTAAGGATTTATCTGAATGTATTTTTTAGGATGACTTTAAAATATAATCAGATTTTGTATATTGCTCTTATTCAATTTTTAGGTTTGCTGATAGGACTATTTCTATATTATTTAACCCAAAACTGGATTGTTTGTTTTATTACCAGTGAATTGTTTGCAACGATATATACATTGGTTAAATTACGGGGATTAACTATAGGCGAGTATCAAAGTGAAGATAATAATGTGGTAAAAGATTATGTGATGCTACTGAGTACAAATAGCCTTAATAATTTGAATCTCTATTTAGATAGATTAATCTTATTACCAATTATAGGTGGAACAGCTGTAACTATATCATTTCTTTCAACATTTATTGGGAAAATGTTAGCTACATTTCTATATCCGATTAATAATGTAGTACTTTCATATATTTCTGTAAATGAAAGTGACAATATAAAGAAGCAATATTTGAAAACTAATCTAATTGCTATAGCTGCCCTATGTTTAGTCATGATTATATGTTATCCAATTACAATAATTATTGTCTCTTTACTGTATAACATTGATTCAAGTTTATATTCGAAGTTTATTATTTTAGGTAATATAGGTGTTTTATTCAATGCAGTGAGTATTATGATCCAAACTTTAAATACAAAACACGCATCAATAACATTACAAGCGAATTATATGACGCTTCACACGATTACATTTATATTCATAACTATTTTAATGACAATTGCGTTTGGTCTAAATGGATTCTTTTGGACAACGCTGTTCAGCAACATTATTAAGTATGTGATTTTAAATATTATAGGTTTAAAGTCTAAATTCATTAATAAAAAGGACGTCGATTAGATGAGTGAAAAAAAGATTTTGATTTTATGTCAGTATTTTTATCCGGAATATGTATCTTCTGCGACGTTACCAACTCAATTGGCGGAAGATTTAATTGCGAATCACATTAATGTCGATGTCATGTGTGGATGGCCATATGAATATAGTAATCATAAACAGGTTTCTAAAACCGAGATGCATCGTGGTATTCGCATTCGACGTCTCAAGTATTCGAGGTTTAATAACAAAAGTAAGGTTGGAAGGATCATCAATTTCTTTAGTTTATTTTCAAAATTCGTGATTAATATACCTAAAATGTTGAAATATGATCAGATTCTTGTTTACTCTAATCCACCAATCTTGCCATTAATACCAGACGTTTTACACAGACTGCTTAAGAAAAAATATTCTTTTGTGGTGTATGATATAGCACCTGATAATGCGATTAAGACAGGTGCAACTCGTCCAGGTAGCATGATTGATAAGCTGATGCGTTACATTAATAGACATGTCTACAAGAATGCTGAAAATGTCATTGTCCTTGGTACGGAAATGAAAAACTACTTACTAAATCATCAAATTTCTAAAAATGCTGACAATATCCATGTGATTCCTAACTGGTATGACATGCGTCAATTACAAGACAATCGTATCTATAATGACACATTTAAAGCTTACCGTGAGCAATACGACAAAATTTTATTGTATAGCGGTAATATGGGGCAGTTACAGGATATGGAGACACTTATCTCATTTTTAAAATTAAATAAGGATCAGTCTCAAACGTTAACAATACTTTGTGGTCATGGTAAGAAATTTGCAGATGTCAAAACGGCAATAGAAGACCATCGTATTGAAAATGTTAAAATGTTTGAGTTTTTAACAGGTACAGACTATGCTGACGTATTAAAAATTGCGGATGTATGTATTGCATCGCTGATTAAAGAAGGCGTCGGTTTAGGCGTGCCGAGCAAGAATTATGGCTATCTTGCAGCTAAGAAAGCGTTGGTACTCATCATGGATAAGCAATCTGATATCGTTCAACATGTTGAACAATATGATGCGGGTATCCAAATTGATAATGGCGATGCACATGCCATTTATAACTTCATCAACACTCACTCGAGTAAGGAATTGCACGAGATGGGTGAGCGCGCACATCAACTGTTTAAAGATAAATATACGAGAGAAATTAATACTATGAAGTATTACAATCTGTTGAAGTGAGGAGATAATTATGAAGCGATTATTCGATGTAGTGAGTTCAATATATGGTTTAGTAGTTTTAAGTCCGATTCTGTTAATTACAGCATTACTAATTAAAATGGAATCACCTGGACCAGCCATTTTCAAACAAAAAAGACCGACGATTAATAATGAATTGTTTAATATTTATAAGTTTAGATCAATGAAAATAGACACACCTAATGTTGCAACTGATTTAATGGATTCAACATCGTATATAACAAAGACAGGGAAGGTCATTCGTAAGACCTCTATTGATGAATTGCCACAATTATTGAATGTTTTAAAAGGAGAAATGTCAATTGTAGGTCCTAGACCAGCGCTTTATAATCAATACGAATTAATCGAAAAACGTACAAAAGCGAACGTGCATACGATTAGACCAGGTGTGACAGGACTAGCTCAAGTGATGGGGAGAGATGATATCACTGATGATCAAAAAGTAGCGTATGATCATTATTACTTAACACATCAATCTATGATGCTTGATATGTATATCATATATAAAACAATTAAAAATATCGTTACTTCAGAAGGTGTGCATCACTAATGAGAAAAAATATTTTAATTACAGGCGTACATGGATATATCGGTAATGCTTTAAAAGATAAGCTTATTGAACAAGGACATCAAGTAGATCAAATTAATGTTAGGAATCAATTATGGAAGTCGACCTCGTTCAAAGATTATGATGTTTTAATTCATACAGCAGCTTTGGTTCACAACAATTCACCTCAAGCAAGGCTATCTGATTATATGCAAGTGAATATGTTGCTGACGAAACAATTGGCACAAAAGGCTAAAGCTGAAGACGTTAAACAATTTATTTTTATGAGTACTATGGCAGTTTATGGAAAAGAAGGTCATGTTGGTAAATCAGATCAAGTTGATACACAAACACCAATGAACCCTACGACCAACTATGGTATTTCCAAAAAGTTCGCTGAACAAGCATTACAAGAATTGATTAGTGATTCGTTTAAAGTAGCAATTGTGAGACCACCAATGATTTATGGTGCACATTGCCCAGGAAATTTCCAACGGTTAATGCAATTGTCAAAGCGATTGCCAATCATTCCCAATATTAACAATCAGCGCAGTGCATTATATATTAAACATCTGACAGCATTTATTGATCAATTAATATCATTAGAAGTGACAGGTGTGTACCATCCTCAAGATAGTTTTTACTTTGATACATCGTCAGTAATGTATGAAATACGTCGCCAATCACATCGTAAAACGGTATTGATCAACATGCCTTCAATGCTAAATAAGTATTTTAATAAGTTGTCGGTCTTTAGAAAATTATTCGGCAATTTAATATACAGCAATACGTTATATGAAAATAATAATGCACTTGAAATTATTCCTGGAAAAATGTCACTTGTTATTGCGGACATCATGGATGAAACGACAACCAAAGATAAGGCATAAGTCATCTATTAAATAAAATCAACATACAAATCGTTTTATTTGGAGGTTATAGTATGAAGTTAACAGTAGTTGGCTTAGGTTATATTGGTTTACCAACATCAATTATGTTTGCAAAACATGGCGTCGATGTGCTTGGTGTTGATATTAATCAGCAAACGATTGATAAGTTACAAAGTGGTCAAATTAGTATTGAAGAACCTGGATTACAAGAGGTTTATGAAGAGGTACTGTCATCGGGAAAATTGAAGGTATCTACAACGCCAGATGCATCTGATGTTTTTATCATTGCCGTTCCGACGCCGAATAATGATGATCAGTACCGGTCATGTGACATTTCGCTAGTTATGCGTGCATTAGATAGTATTTTATCATTTTTAGAAAAAGGAAATACCATTATTGTAGAGTCGACAATTGCGCCTAAAACGATGGATGATTTTGTAAAACCAGTCATTGAAAATTTAGGGTTTACAATAGGTGAAGATATTTATTTAGTGCATTGTCCAGAACGTGTACTGCCAGGAAAAATTTTAGAAGAATTAGTTCATAACAATCGTATCATTGGCGGTGTGACTGAAGCTTGTATTGAAGCGGGTAAACGTGTCTATCGCACATTCGTTCAGGGAGAAATGATTGAAACAGATGCACGTACTGCTGAAATGAGTAAGCTAATGGAAAACACATATAGAGACGTGAACATTGCTTTAGCTAATGAATTAACAAAAATTTGCAATAACTTAAATATTAATGTATTAGATGTGATTGAAATGGCAAACAAACATCCGCGTGTTAACATCCATCAGCCTGGTCCAGGTGTAGGCGGTCATTGTTTAGCTGTTGATCCGTACTTTATTATTGCTAAAGACCCTGAAAATGCAAAGTTAATTCAAACTGGACGTGAAATTAATAATTCAATGCCGGCCTATGTTGTTGATACAACGAAGCAAATCATCAAAGTGTTGAGCGGGAATAAAGTCACAGTATTTGGTTTAACTTATAAAGGTGATGTTGATGATATAAGAGAATCACCAGCATTTGATATTTATGAGCTATTAAATCAAGAACCAGACATAGAAGTATGTGCTTATGATCCACATGTTGAATTAGATTTTGTGGAACATGATATGTCACATGCTGTCAAAGACGCATCGCTAGTATTGATTTTAAGTGACCACTCAGAATTTAAAAATTTATCGGACAGTCATTTTGATAAAATGAAGCATAAAGTGATTTTTGATACAAAAAATGTTGTGAAATCATCATTTGAAGATGTATCGTATTATAATTATGGCAATATATTTAATTTTATCGACAAATAAAATGTGTCAAACTAGGGCATACATGATTAAGGAAAGATAAGCTGTCATGTGTTTGAACTTCAGAGAGGATAATGTTATGAAAAAAATTATGGTTATTTTCGGTACGAGACCCGAAGCAATAAAAATGGCACCATTAGTAAAAGAAATTGATCATAATGGGAACTTTGAAGCGAACATTGTGATTACAGCACAACATAGAGATATGTTAGATAGTGTGTTAAGTATATTTGATATTCAAGCTGATCATGATTTAAATATTATGCAAGATCAACAAACATTAGCAGGCCTTACGGCGAATGCACTTGCTAAACTTGATAGCATCATTAATGAGGAACAACCGGATATGATTTTAGTACATGGTGATACTACAACGACTTTTGTAGGAAGTTTGGCAGCATTTTATCATCAAATTCCGGTCGGACATGTAGAAGCTGGACTTCGAACACATCAGAAATACTCACCATTTCCTGAAGAGTTAAATCGAGTCATGGTAAGTAATATTGCTGAATTGAATTTTGCGCCAACAGTAATTGCAGCTAAAAATTTACTTTTTGAAAACAAAGACAAAGAGCGTATCTTTATTACTGGAAATACAGTTATTGACGCATTGTCAACAACAGTTCAAAATGATTTTGTTTCAACGATTATTAATAAACATAAAGGCAAGAAAGTTGTTTTACTAACAGCGCATCGTCGTGAAAATATTGGGGAACCGATGCATCAGATTTTTAAAGCAGTAAGAGATTTGGCAGATGAATATAAAGATGTTGTCTTCATTTATCCAATGCATCGTAATCTAAAGGTAAGAGCGATTGCCGAAAAATATTTATCTGGGAGAAATCGGATTGAATTAATTGAGCCATTAGATGCGATTGAGTTCCATAATTTTACAAATCAATCGTACCTCGTGCTGACAGATTCTGGTGGTATTCAAGAGGAGGCTCCTACATTTGGAAAACCTGTGTTGGTATTAAGGAATCATACAGAGCGTCCCGAAGGCGTTGAGGCGGGAACATCGAGAGTAATTGGCACAGATTATGACAATATTGTTCGAAATGTGAAACAATTGATTGAGGATGATGAAGCGTATCAACGTATGAGTCAAGCGAATAATCCATATGGTGATGGACAAGCATCACGACGTATTTGTGAAGCAATAGAATATTATTTTGGATTGCGCACAGACAAGCCGGATGAATTCGTACCTTTACGTCACAAATAATAAAAAACCCCTAATCATGAAGTTGGTTTAGACAACCAGCGGTGACTAGGGGTTTTTAATATATTTATTTTTGATAGTGGTAGCCAATATCATATTTGAATACTTTATTTGATAATATTGGACTTTGCTGTCCATCGTCATCACTTTTTAAACGTACATTTTTATGAGCTTCTTTAAATACATCGGAATTCAACCAATTATTAAAGCTATCTTCAGATTCCCAAATAGTTAAGATTTTAACTTCGTCTGTATCCTCGGTATTTAATGTTTTAGTGACAAACATTTGTTGGAAGCCTTCAATAGTTTCAATACCTTGTCTATTGTAAAAACGTTCAATCGTTTCTTCCGCACTGCCTTTTTGTAATTGTAATCTATTTTCTGCCATAAACATGGGCAATCACTCCTCTATTTTATGATTTGATTTGGGTAATGTTTTTACAAATGTAAAGAGTACAGCGGTTTGTATGATAACCATTATGATTAATCCTACACGGACTGCAAGAACATCCACCATATAAATTGAAAAACCTATTACAATGTATAAGCTAATTAAAATTTTAATTTTCTGTTGTAGCGTGTAGCCTCGATGTAAATAAAAGTTTTCTACATATTCTTTATAAATTTTTTGATTAATAAGCCAATTGTAAAAGCGATCTGAACTTCGAGCAAAGCAAAAAACTGCTACGAGTAAAAAAGGGGTCGTTGGCAGTAAAGGTAATACGGCACCTGCAATACCAAGCGCTGTAAATATTAAGCCAATGACGATTAAAATAAGTCGCATTGAAAAAACTCCATTCTAGTACTAATGCGCATGTAATATTGTTTTAGTAATATAACTCATGCTAAATATAATGTGTATGATAAGTGCAATGACTCAGTAAAATGAAACGATGTTGAATTATCCTTGTCACATTAACGCATTTTAAGCGCGACTTTCATAACAACCAAACTATTTAATGAGAATTATTCTCAAGTATTATAGTTATATTATGTGTTTTATTTTTGAAAAGTGCAATATGTTTTCGAAAATAAGATTATTTTTATGTGCAAAAACGACGCAAAAGTTTTAAAAATGAGACTTCTGTGAGCTGATTATTTTATAAAATGTAAACGCTTACTATATAATGTGAATCATATCGTTTAAAAGCATTATTAAATATGATGCTAAGAGATTTATATTATAGCCAATAAACAAAGGAGAGATAATATGGCAGTAAACGTTCGAGATTATATTGCAGAGAATTATGGTTTATTTATCAATGGGGAATTTGTTAAAGGTAGCAGTGACGAAACAATCGAAGTGACTAATCCAGCAACTGGAGAAACACTATCACATATTACAAGAGCAAAAGATAAAGATGTCGATCATGCAGTCAAAGTGGCGCAAGAGGCATTTGAATCATGGTCATTAACTTCTAAATCAGAACGTGCACAAATGTTGCGTGATATTGGTGATAAATTAATGGCACAAAAAGATAAAATTGCAATGATTGAAACATTAAATAATGGTAAACCGATTCGTGAGACAACAGCAATTGATATTCCATTTGCTGCAAGACATTTCCATTATTTCGCAAGTGTTATTGAAACAGAAGAAGGTACAGTGAATGATATCGATAAAGACACAATGAGTATCGTACGACATGAGCCGATTGGCGTCGTAGGTGCTGTTGTTGCTTGGAACTTCCCAATGCTATTAGCTGCATGGAAGATTGCGCCAGCCATTGCTGCAGGTAATACAATTGTGATTCAACCTTCGTCTTCAACACCATTAAGTTTATTGGAAGTTGCTAAAATTTTCCAAGAGGTATTACCTAAAGGTGTTGTCAATATACTAACGGGTAAAGGTTCAGAATCAGGTAATGCAATTTTCAATCATGATGGTGTAGATAAATTATCATTTACGGGCTCAACTGATGTAGGTTATCAAGTTGCCGAAGCTGCAGCAAAACATCTAGTACCCGCTACATTAGAGCTTGGTGGTAAAAGCGCCAATATCATATTAGATGATGCTAATTTAGACCTTGCAGTTGAAGGTATTCAGTTAGGTATTTTATTCAACCAAGGTGAAGTATGTAGTGCAGGTTCTCGATTATTAGTTCATGAAAAAATTTATGATCAATTGGTGCCACGTTTACAAGAGGCATTTTCAAATATTAAAGTTGGAAATCCACAAGATGAAGCTACACAAATGGGTAGTCAAACTGGTAAGGATCAATTAGATAAAATTCAATCATATATTGATGCAGCAAAAGAATCAGATGCACAAATTTTAGCAGGCGGTCATCGCTTAACTGAAAATGGATTAGATAAAGGGTTCTTCTTTGAGCCGACATTAATTGCTGTGCCAGACAATCATCACAAATTAGCACAAGAAGAAATATTTGGACCAGTGTTAACAGTGATTAAAGTGAAGGACGATCAAGAAGCAATTGATATAGCTAATGATTCTGAGTATGGTTTAGCAGGCGGTGTATTTTCTCAAAATATCACACGTGCATTAAATATTGCTAAAGCTGTACGTACAGGACGTATTTGGATTAACACTTACAACCAAGTACCAGAAGGCGCACCATTTGGTGGTTATAAAAAATCAGGTATCGGTCGAGAAACTTATAAAGGTGCGTTAAGTAACTATCAACAAGTTAAAAATATTTATATTGATACAAGCAATGCTTTAAAAGGTTTGTACTAGAATAAATATCGTTTCTGAAGCGTGTTTGTAGGTCAGTCTAGCGGTAAGTCTTAACATTTAACGGCGTTGTTTAGATTTTAAGCAAAACAAAATATATAGGAACACGTATCATGATATTAGGATATAATGACTAAAATAATAGCAGTAGGATGGTTTTTAATTGCAAATCATCTTACTGCTGTTTTTAATTATGCTAATTTGCGATGCGGCTATTATAAGGACAGAGTTGTTTATTAATTATGGTGATTTAGAAATATGAAGTTCAATATGCAAAGTCATCGTTTGTTTTAATATGCGGAACAATCATTAAAGTTATTGCGATTTTTTGAACTTAATGAAACTAAACAATAAATTTGAGATACTTTTTTGTCATTTTTATGTAACTAACACAATAATCTCGTACATTATTAAAATTTTCTATATGATAGGAATAAAGCAAAGCGCGAGTGTGCTGTAAAAGTTTTCCAAGGTGATATTACATAAAGCTATAAAGGGTAAAGATTAATGAGTTGTCATGTAAATGACGATGATGTATAAATCATGGTTAATTACGGAAGCATTAATATTAACCTGAGAAGCTATAAAGAATTATTTTTAAAAGCGACAATATTAAATACGACGCATTTATTTAGGAGTGGCAAACGTATGAATGGGAAAAAGGCGAATACGATAAACAGATACAAATATTTTCATCATGTCAATCATCAAAAAATTCAACAAAGTTCTAAAAAGACGCTGTGGGCATCACTAATCATCACATTGTTATTTACAGTGATTGAATTTGTCGGAGGTTTAGTATCTAATTCATTGGCATTACTGTCAGATTCATTTCATATGCTTAGTGATGTATTAGCACTTGGTTTATCTATGTTGGCCATTTATTTTGCAAGTAAAAAGCCGACTGCACGATACACATTTGGATATTTAAGATTTGAGATATTAGCTGCATTTTTAAATGGTTTAGCATTAATTGTAATTTCAATCTGGATTTTATATGAAGCTATTGTACGTATTATTTATCCGCAACCAATTGAAAGTGGCATTATGTTTATGATTGCTAGTATTGGTTTACTCGTCAATATTATTTTGACTGTTATCCTTGTAAGGTCTTTAAAACAAGAAGACAATATCAATATTCAAAGTGCATTATGGCATTTCATGGGAGACTTATTGAACTCTATTGGTGTCATCGTTGCAGTTGTATTGATTTACTTTACAGGATGGCGCATCATCGACCCAATCATTAGTATTGTAATTTCACTCATCATTTTACGTGGTGGTTATAAAATTACGCGTAATGCGTGGTTAATTTTAATGGAAAGTGTGCCTCAACATTTGGATACTGATCAAATTATGGCAGATATTAAAAACATAGATGGCATATTAGATGTACATGAATTTCATTTGTGGAGTATTACAACAGAGCATTATTCATTAAGTGCCCATGTTGTGTTAGATAAAAAATATGAGGGTGATGATTATCAAGCGATTGATCAAGTATCATCATTGTTGAAAGAAAAATATGGCATTGCACATTCAACGTTGCAAATTGAAAACTTGCAATTGAATCCATTAGATGAGCCATACTTCGACAAATTAACATAAATAAAACATTGTAGCGCCTAAAACATTAATCTATGTCATAGGCGCACGTTTCGTTTTATACTTATGTTGCATCATTTAAATGATTTTCGTCAATTTCTTTGATGCTATCTACATCTAACACGACATCTTTAGGTTTCAAAATATGAATATGTTTTTCATCATTTGTATGTAAAATGCGTTCTATGATGTACCTTTGACCGGCCATTGTTTCTACAGCAATCTTTTTGTTTCTAGCTAAACTTGCTACGACAGATTCTTTATCCATAATGATAGCCCCCTATATATATGTTTATTTACTTATACCCTAACATGATTTTTATACTCTTTGAAAATATATTTTACAGAATTTTATCTAAATATTTAAAAAAATATCTTAATATCCTTGTAATCCGATAAGAATTATAGTAATATTTTTTCAACCATTGTTATAGGAGGTCTTATTAATGACATTATTTTTATTAGAAGCTAACAATCTTGATTTTGCATCAACGAAAGAAGAACTAGAAGCAAAGGCAGCATCACTATCTACGAAGACAATTCCAACATTAATTGAAGTACAAGCTACTGAAAATTTAACTCATGGTTATTTTATTGTGGAAGCAAATGACGAAGCAGAAGCTAAACAATTTTTAACAGAAGCAGATATTAGTATTCAATTAGTCAAAGAAGTACGCTTAGTTGGTAAAGATTTAGATGAAGTTAAAAATGGTGATGCACATGTTGATTACCTTGTAACTTGGAACATTCCGGAAGGCATTACGATGGATCAATATTTAGCACGTAAAAAGAAAAATTCTGTTCATTATGAAGAAGTGCCAGAAGTTGAATTTAAACGCACATATGTATGTGAAGATATGTCTAAATGTATTTGTTTATACAACGCACCTGATGAAGAAGCGGTACGTCGCGCGCGCAAAGCAGTTGATACACCGATTGATGGCATCGAAAAACTTTAATAAGACAACAAGTTGATGAGATATATGTATATAGGTTTGGCATGGATTTCGATTGCAGTTAATTAGAATAGCTCAATGCTATAAATGTAAGTAGTTGATATGAAGAAACTAATGAACTAAATGCAAGTATTGTCTAAAACAATCATTTTATTGAAATTTAGTAGAGCTGAAATTAATATAACGTCGTTAATTGAATAACGCTTATGTTATAAGAGCACTCATACCAAACCATAATCATCTATAGATATAACAATTCACGATATAAGGGCTGTGTTTGGCATAGCCCTTTAGATATACACTTAATTCCTATTAAAATAGTAGGGATTAAAAGGGGGCTTGTCATGATTAAAATTCAACAATTACAACATCACTTTGGATCACATAAAGTAATTCATAACTTTAATTTGGACATTAGCAAGGGAGAAATAGTCACTTTCATAGGGAAAAGTGGTTGCGGAAAGTCTACTTTACTCAATATTATCGGTGGATTTATTCATCCATCGTCTGGTCGTGTCATTATTGATAACGAAATTAAACAACAGCCATCTCCAGATTGTTTAATGCTATTTCAACATCATAATTTGCTGCCATGGAAAACGATTAATGACAACATTAGGATTGGATTACAACAGAAAATTAGTGATGAAGAGATTAACGCACAGCTTAAATTAGTTGATTTAGAAGACAGGGGAAAGCATTTTCCCGAGCAACTGTCCGGGGGTATGAAACAACGTGTGGCACTATGTCGAGCGCATGTGCATAAGCCTAACGTTATATTGATGGATGAGCCATTAGGTGCATTAGATGCATTTACACGTTATAAACTTCAGGATCAACTAGTGCAACTAAAACATAAAACGCAATCAACTATTATTTTAGTGACGCATGACATTGATGAAGCTATTTATCTTTCCGACCGCATTGTTCTGTTAGGTGAAGGGTGCAATATTATTTCTCAATATGAAATTACAGCATCACATCCACGCAGTCGTAATGATAGCCACCTACTTAAGATTCGTAATGAAATTATGGAAACATTTGCATTGAATCATCATCAAGTTGAACCTGAATATTATTTATAAGGAGTGAGTGACGATGAAAAGGTTAAGCATAATCGTCATCATTGGAATCTTTATAATTACAGGATGTGATTGGCAAAGGACGTCTAAAGAACGGTCTAAAAATGCCCAAAATCAGCAAGTGATTAAAATTGGATATTTGCCGATTACACATTCAGCTAATTTGATGATGACTAAAAAATTATTATCACAATACAATCATCCGAAATATAAACTAGAATTAGTTAAATTCAATAATTGGCCAGATTTAATGGACGCATTAAACAGTGGTCGTATTGATGGTGCATCAACTTTAATAGAGCTAGCGATGAAATCAAAACAGAAGGGCTCAAATATAAAGGCTGTGGCATTGGGCCATCATGAAGGCAATGTCATTATGGGACAAAAAGGTATGCACTTAAATGAATTTAATAATAATGGCGATGATTACCATTTTGGTATACCACATCGTTATTCAACACATTATCTTTTACTTGAGGAATTACGTAAACAATTAAAGATTAAACCGGGGCATTTTAGCTATCATGAAATGTCGCCAGCAGAAATGCCAGCCGCATTGAGTGAACACAGAATTACAGGGTATTCTGTAGCCGAACCATTCGGTGCACTGGGTGAAAAGTTAGGCAAAGGTAAGACTTTGAAACATGGTGATGACGTTATACCTGATGCGTATTGCTGTGTGCTAGTACTGAGAGGGGAATTGCTTGATCAACACAAGGATGTAGCGCAAGCATTTGTACAAGATTATAAAAAGTCTGGCTTTAAAATGAATGATCGCAAGCAAAGTGTAGACATTATGACGCATCATTTTAAACAAAGTCGTGACGTTTTAACACAGTCAGCGGCATGGACATCCTATGGTGATTTAACAATTAAGCCATCCGGCTATCAAGAAATTACGACATTGGTAAAACAACATCATTTGTTTAATCCACCTGCATATGATGACTTTGTTGAACCGTCATTGTATAAGGAGGCATCGCGTTCATGACACGTCCCACAAATAACAAATTTATATTACCTATTATCACATTTATTATTTTCTTAGGCATTTGGGAAATGGTCATTATTATTGGGCATTACCAACCTGTATTGTTACCGGGTCCTGCTCTTGTAGGAAAAAGTATATGGTCTTTCATTGTTACTGGAGAAATTTTCCAACATTTAGCAATTAGTTTATGGAGATTTGTAGCGGGCTTTGTTGTCGCATTGTTGGTTGCTATTCCATTGGGCTTCTTGCTTGGAAGGAATCGTTGGCTATACAACGCTATCGAACCGCTATTTCAATTGATTAGGCCGATATCTCCGATAGCATGGGCACCATTTGTTGTTCTATGGTTTGGTATTGGTAGTTTGCCAGCGATTGCGATTATTTTTATCGCTGCTTTTTTCCCAATTGTGTTCAATACTATTAAAGGCGTTAGAGACATTGAACCTCAATATTTAAAAATAGCAGCAAATTTAAATTTAACTGGGTGGTCATTGTATCGCAATATATTATTTCCCGGGGCATTTAAACAAATCATGGCTGGGATACATATGGCGGTAGGAACAAGTTGGATATTTTTAGTTTCTGGTGAAATGATTGGTGCACAATCGGGATTAGGTTTTTTAATCGTTGATGCACGAAATATGTTGAACTTAGAAGATGTTTTAGCAGCAATATTCTTTATCGGATTATTTGGTTTTATTATTGATCGATTCATTAGTTATATTGAGCAGTTTATACTTAGAAGATTTGGTGAATAAGGAGAGATGATGATGACTTTAGAAACGCTTATCAAAGAACAATTAGATCCTCATTTAGTAGAAGTTGATGAAGGGACGTATTATCCGAGAACATTTATTCAGCAATTATTTGTAGATGGTTATTTCGGTGAGGCGGCATTGAGAAAAAATGCTGAAGTAATCGAAGCTGTATCGCAGTCTTGTTTGACAACAGGATTTTGTTTATGGTGCCAATTAGCTTTTTCAACGTATTTAGAAAATGCCACGCAGCCACATTTAAATAATGACTTACAACAGCAATTGTTATCTGGAGAAATATTAGGTGCTACCGGATTGTCTAATCCGATGAAGTCATTTAATGATTTAGAAAAGTTGAACCTTGAACACACTTATGTTGATGGACAATTGGTTGTCAGTGGACGTATGCCAGCTGTAAGTAATATTCAAGAAGACCATTATTTTGGTGCGATTTCGAAACATGAATCATCAGATGAATTTGTCATGTTCATTCTACGTGCCAATCAAGATGGTATCACTCTTGTTGAAAAAACCAATTTTTTAGGAGTCAACGGGTCAGCAACGTATCAAATCACATTGAATCAAGTCGTAGTGCCACAATCACAAATTATCACGCATGATGCGAAGCAGTTTGCGGCAACTATTCGCCCGCAATTTATTGCTTACCAAATTCCAATAGGATTAGGCTCAATTAAAAGTTCTTTAGAGTTAATTGATGCATTTTCAAATGTGCAAAACGGAATAAATCAATATTTAGAGTATGATGTTGAAGCTTTTAAAAAACGTTATCGTCAACTTAGAGAGGAATATTATGCAATATTAGATGACGGTAACTTAACTTCACATTTAAATGAATTAATATCATTGAAGAAGGACATCGGCTATTTATTGTTAGATGTAAATCAAGCTTCTGTTGTCAATGGTGGTTCTAGAGCGTACACACCATATTCGCCACAAGTTCGCAAGTTAAAAGAAGGATTCTTCTTCGCAGCATTGACACCGACATTAAGACATTTAGGTAAACTTGAAGCAGAGTTGAAGGGGTAAGTGTGATAAGCTGATTTTTTGTTTAGATGCGTTTGTTGAAACATTTTTTAAAATAATATAAATCTTAGTTTATAAACATTTTCTGTTAATTTGTTATATCCTTTTAACTAGGAAAATATACATTTCGTAATAATAATAATCGTTATCATTGAAAAAGTGTTAATAAGGTGTATAATGAAAATGTGAACAATTAATGAACTTCTTATTTTAAAGAAGGTGAATACTATAGATACGCATACTAAAGAACAACAATTCTCGAATCTAGTAAGATCTTATCGTAAAGAATACGTGGGTAAAGGACCCAATAGTATTCGAGTGTCGTTTAAAGATAATTGGGCGATTGCACATATGACAGGTGTTTTGAGTAAAGTTGAGAGTTTTTACCTAAACGACAAACGCAATGAATCGATGCTCCATTATACACGCACAGAGAAGATTAAACAGATGTATAAAGAAATAGATGTAAATGAGATGGAAAGTCTTGTAGGCGCTAAGTTTGTAAAATTATTTACAGATATTGATTTGAATGATGATGAAGTCATTTCAATATTTGTTTTCGATAAGTCAATAGAATAAGTGTTGCTGGTGTAAGGTACACGGTGCTGTTTGCTAACTTCGCTTTGAATTTAACAATAATTCAAGGGGGTGGTATGTCAAACGGTGCCGTTTTTTTGTCATATTTTTAAAACAAGCAACATGCAACACGTACTTTAAGGAAGTCAAAATTTATCATTTAGGAGAGATGGATATGAAAATCGTAGCATTATTTCCAGAAGCAGTAGAAGGTCAAGAAAATCAATTACTTAATACTAAAAAAGCATTAGGATTAAAAACATTTTTAGAGGAAAGAGGACATGAGTTCATTATATTAGCAGATAATGGTGAAGACTTAGATAAACATTTACCAGATATGGATGTGATTATTAGTGCGCCATTTTATCCTGCATATATGACTCGTGAACGTATTGAAAAAGCACCGAACTTGAAATTAGCAATTACAGCAGGTGTAGGATCTGACCATGTAGATTTAGCGGCAGCAAGTGAACACAATATTGGTGTCGTTGAAGTTACAGGAAGTAATACAGTTAGTGTGGCAGAACATGCGGTTATGGATTTATTAATACTTCTTAGAAACTATGAAGAAGGTCATCGTCAATCAGTAGAAGGTGAATGGAACTTGTCTCAAGTAGGTAATCATGCGCATGAATTACAACACAAAACAATTGGTATTTTTGGATTTGGTCGAATTGGACAACTTGTTGCTGAAAGATTAGCGCCATTTAATGTAACATTACAACACTATGATCCAATCAATCAACAAGACCATAAATTGTCTAAATTTGTAAGCTTTGATGAACTTGTTTCAACAAGTGATGCGATTACAATTCATGCACCATTAACACCAGAAACTGATAACTTATTTGATAAAGATGTTTTAAGTCGTATGAAAAAACACAGTTATTTAGTGAATACTGCACGTGGTAAAATTGTAAATCGCGATGCGTTAGTTGAAGCGTTAGCATCCGAGCATTTACAAGGATATGCTGGTGATGTTTGGTATCCACAACCTGCACCTGCTGATCATCCATGGAGAACAATGCCTAGAAATGCTATGACGGTTCACTATTCAGGTATGACTTTAGAAGCACAAAAACGTATTGAAGATGGAGTTAAAGATATTTTAGAGCGTTTCTTCAATCATGAACCTTTCCAAGATAAAGATATTATTGTTGCAAGTGGTCGTATTGCTAGTAAAAGTTATACAGCTAAATAGAATAAGGATGCTGGGCTAGCGATTAACGCTTTCAATTTTATATAAATGAATCATATAAGCACTACTGCTGTTGTAAAGATGGCAGTAGTTTTTTTATGATTACATCTAAGTATAGTCACGGCTATGTTAGGACAATGATTTAACATTTACGCACATATGTGTTCACTTACGCAATTATTGATAAATTTCATTCATTTGGAATAATATATAGTCATATAGTGCTAATTTTTTTGAGGCATTATATGCAAGATGCATTGTAAAGTCGATGCATTTGTTTGTTAAATAACTTTGTATAACTAAAAATTCTTTGTTTCAACGTATAATCTAATAATAGATTTTATATAAATGGTAGTGTGTATATATGTGGAAAGGGGTGTAGTTATTAATGAAACGCTTAAGTACGACTTTGAAAGTACGATTGATTAGCAATTTTTTACAGCTAATTATTACGACAGCATTTATACCGTTTATAGCACTATATTTAACAGATATGTTAAGTCAATCAATTGTCGGTATATATCTTGTTGGTTTAGTGGTTCTAAAATTTCCATTGTCCATTATATCTGGTTACCTTATTGAGATATTTCCGAAAAAGTTGCTAGTACTTATTTATCAAGCGACGATGGTGATAATGCTTGTGTTCATGGGCGTATTTGGGTCACATCAATTGTGGCAAATTATTGGTTTTTGTGTTGCATATGCCATATTTACAATCGTTTGGGGATTACAATTTCCAGTTATGGACACATTAATTATGGATGCAATTACCGAAGACGTGGAACATTATATTTACAAGATTAGCTATTGGATGACAAACTTATCGGTAGCTATTGGGGCATTGTTAGGTGGCTTGATGTATGGCTACAGTATGTTACTACTTTTCTTAATAGCAGCTTGTATATTTTTAATTGTACTCTTTATTTTATATATTTGGTTACCTCAAGACCGAAATCAAGTAAAGCAAAGTGATGACAAGAGGCATGCAAGTCGTTATCAAAAATTACAAATAATGAATATATTTCGCAGTTATAAATTAGTTTTGAAAGACCGTAATTATATGTTATTGATTTCGGGGTTCAGTATCATCATGATGGGTGAATTTTCAATCTCCTCATATATTGCTATTAGACTAAAGGATCAGTTTGAAACAATAAGTATAGGTTCATATGATATTACAGGTGCTAAGATGTTAGCAATCTTGCTAATGATTAATACGGTCGTCGTCATTTTACTCACGTATTCAATCTCGAAAGTTGTATTGAAAATAGATTTTAAAAAAGCTTTAATCACTGGTTTGCTGATTTATATTGTTGGCTATAGTGGTCTAACCTATCTTAATCAGTTTGGCTTATTAGTTGTTTTTATGATAATTGCGACTGTAGGTGAAATTATTTATTCGCCTATAGTTTCAGAACAACGCTTTAAAATTATTCCTAAAGCTAAAAGAGGAACATATAGTGCAGTTAATGCATTAGGTATTCATTTTTCAGAAACACTAGCTAGGTTAGGGATTGTGTTGGGTGTTTTCTTAACGTCATTACAAATGGGACTGTATATGTTTATCGTTTTAACAATTGGTGCTAGCATGCTTGTTGCTGGTGTATTTGGGGGACAAAAACAAGTGAATACAAATTGAATTTATTTAAATATTTATTTTATGCATCTTTTTATATGGAAAACCTATTAATTTGGTCGTAATTAAAATAGAGATAAATTTATTAAGAATTTGTTAAAATTTAAGGATAACAATTGTTTTATGCGAGTTGTTTGTTTAATATAAACTTGCTTCATGGATATTTTGTAACAACAATATTGAGTTTGCAATGAGATGTGAACAACAGAAAGTGATTAACGATTTGTAGTGTGCTATTTATCGAAGATGTATGTAATTTACATTGAAAAATATACCAATTGTAACGATGATACAAGATGTATTTTAGGGTAGAATATATCGCTCATATGTTGCGAATGGTGTTTTATATTAATCATTACATAACGAGTTAATTAACATTTCGTCGGTTATCATATCATCATGCAATTTCAGTAAGTAATGAGTATTATGATATGAAAGAAGGACTTTTTATGATTATGGGTAATTTGAGATTTCAACAGGAATATTTTCGTATATACAAAAATAATACAGAATCAACGACACACCGTAATGCGTATTGGGTTAAACTCGCTAAAAATGTTGAAGCTACTAAAATGATGTATGCATTATCGACAATTGTGCAACAACATGCATCTATAAGACATTTTTTTGATGTTACTACCGATGACAATTTAACAATGATACTTCATGAATTTCTGCCTTTTATTGAGATAAAACAAGTTCCATCTTCTTCCGCAAACTATGATTTAGAAGCTTTTTTTAAGCAAGAATTAAGTACTTACCATTTTAATGATTCACCTTTATTCAAAGTTAAATTGTTTCAGTTCGCTGATGCTGCATATATACTATTAGATTTTCATGTGTCCATTTTCGATGATAGTCAAATTGATATTTTTCTTGATGATTTATGCAATGCATATCGTGGCAATACTGTTATTAACAATACTCGACAGCATGCACATATAAATAGAAATGATGATAAAGACAATCAAGATGCATCGCATATAGCATTAGACTCAAACTATTTTCGGTTAGAGAATAACTCTGACATCCATATTGATAGTTATTTTCCAATTAAGCATCCATTTGAACAAGCTTTATATCAAACGTATTTGATTGATGATATGACATCAATAGATATGGCATCGTTGGCTGTTAGTGTGTATTTAGCTAATCATATAATGAGTCAACAACATGATGTCACATTAGGTATACATGTACCATCACATTTACCAAATGATTTACACGGAAATATTGTGCCGTTAACGTTAACAATCGATGCAAAAGATGTATGTCAACGTTTTACAACAGATTTTAATAAATGTGTGTTGCAAAATATGTCGCAATTACAGTGCGCGAAGTCTTCGCTTTCACTAGAGACTATTTTTCATTGTTATCATCATATGATGTCTTGTTGTAATGATGTTATTGAGGATGTACATCAAATACATGATGCACATACATCTTTAGCGGATATTGAAATTTTTCCACATCAACACGGGTTCAAAATTATATATAACAGTGCAGCATATGATTTGCTCTCAATCGAGACGCTGAGTGACTTAGTTCGAAATATTTATTTGCAAATTACTGAAGAAAATGGAAATAAACGAACAACTGTAGATGAACTTAATTTGATGACAGAACGTGATATTCAATTATATGACGATATCAATTTAAGTTTGCCTGAGATAGATGATGCGCAAACAGTTGTTACCTTATTTGAGCAACAAGTTGAAGCAACGCCGAATCATGTCGCTGTGCAATTTGACGGAGTGTTTATAACATATCAAACATTGAATGCACGCGCGAATGATTTAGCACACCGTTTGAGAAACCAGTATGGTGTTGAACCTAATGATCGTGTCGCTGTCATAGCTGAAAAAAGTATTGAGATGATAATAGCGATGATAGGTGTGTTGAAAGCTGGTGGGGCTTACGTGCCAATTGATCCGAACTATCCAAGTGATCGTCAGGAGTACATTTTAAAAGATGTAACGCCTAAAGTTGTAATAACGTACCAAGCTTTATATGAAAATGGTAAACAAAATATTAATCACATTGATTTGAATAAGATAGCGTGGAAAAATATTGATAATCTTTCTAAATGTAACACGTTAGAAGATCATGCTTATGTTATTTACACGTCGGGGACAACTGGTAACCCTAAAGGGACACTAATTCCGCACCGAGGTATTGTTCGCTTGGTCCATCAAAATCATTATGTACCATTAAATGAAGAGACGACGATTTTGTTATCAGGAACTATAGCCTTTGATGCTGCAACATTTGAAATATATGGTGCATTGCTCAATGGTGGAAAGCTGATTGTTGCTAAAAAAGAACAATTATTAAATCCAATAGCGGTAGAACAATTAATCAATGAAAATGACGTTAATACTATGTGGTTAACCTCCTCATTATTTAATCAGATTGCTAGTGAACGAATAGAAGTATTGGTACCGTTAAAGTATTTATTAATTGGTGGAGAAGTATTGAATGCTAAGTGGGTGGATTTGCTTAATCAAAAACCGAAGCATCCTCAAATTATTAATGGTTATGGACCAACTGAAAATACAACATTTACAACGACGTATAATATACCTAACAAAGTTCCAAATCGTATTCCTATTGGTAAACCGATTCTGGGTACTCATGTTTATATCATGCAAGGCGAGCGTCGGTGTGGCGTTGGTATTCCTGGAGAATTATGTACAAGTGGCTTTGGGTTAGCTGCAGGTTATTTAAATCAGCCAGAATTGACAGCAGATAAATTTATCAAAGATTCAAATATAAATCAGCTGATGTATAGAAGTGGTGATATCGTTCGTTTGTTACCCGATGGCAACATAGATTATTTATATCGAAAGGACAAACAAGTTAAGATTCGAGGGTTTAGGATTGAGTTGTCAGAGGTTGAGCATGCGCTCGAGCGTATACAAGGTATTAATAAAGCAGTTGTTATTGTTCAAAATCATGATCAAGATCAGTATATCGTTGCTTATTATGAAGCGATGCATACATTATCACATAATAAGATTAAATCACAATTACGTATGACCTTACCGGAGTACATGATACCAGTTAATTTCATGCATATTGAGCAAATTCCTATTACTATTAATGGGAAATTAGATAAGAAGGCATTGCCTATCATGGACTATGTCGATACGGATGCCTATGTAGCACCGAGTACAGATACCGAACACTTGCTATGCCAAATTTTTGCAGATATTTTACATGTGAATCAAGTAGGTATTCATGATAATTTCTTTGAATTAGGTGGCCATTCATTAAAAGCAACGTTAGTGGTGAATCGGATAGAGGCATCTACTGGGAAACGATTACAAATTGGTGATTTATTACAAAAGCCAACTGTATTTGAACTAGCACAAGCGATTGCTAAGGTTCAAGAACAAAACTATGAAGTGATTCCAGAAACTATAGTTAAAGATGATTATGTGCTGAGCTCTGCACAAAAGCGTATGTATTTATTATGGAAATCAAACCATAAAGATACGGTGTATAACGTACCTTTTTTATGGCGGTTATCATCAGAACTTAATGTAGCTCAATTGCGACAAGCAGTGCAGCGTTTGATAGCGCGACATGAGATTTTACGAACACAATATATTGTTGTAGATGATGAGGTTCGACAACGTATTGTGGCAGATGTTGCAGTTGACTTTGAAGAAGTTAACACGCATTTTACGGATGAACAAGAAATCATGCGCCAATTTGTAGCACCTTTTAATTTGGAAAAGCCAAGTCAAATTAGAGTGAGATACATTAGAAGTCCCTTACATGCATACCTCTTTATAGATACGCATCATATCATTAATGACGGTATGAGTAATATACAATTAATGAATGATCTTAACGCACTTTATCAACATAAATTATTGTTACCACTTAAATTGCAATATAAAGACTATAGTGAGTGGATGTCGCATCGTGATATGACGAAACATAGACAATATTGGTTATCTCAATTCAAAGATGAAGTACCTATTTTAAGCTTACCGACAGACTATGTTAGACCAAATATTAAAACGACAAATGGAGCAATGATGTCATTTACAATGAATCAACAAATGAGACAGCTACTTCAAAAGTATGTAGAAAAGCATCAAATTACTGATTTTATGTTCTTTATGAGTGTGGTCATGACGTTGTTAAGTAGATATGCTCGAAAAGATGATGTTGTTGTCGGTAGTGTGATGAGTGCGCGTATGCATAAAGGCACGGAGCAAATGCTAGGCATGTTTGCTAATACGTTGGTATATAGAGGGCAACCGTCACCTGATAAAATGTGGACACAGTTTTTACAAGAGGTTAAGGAAATGAGTTTGGAGGCATACGAGCATCAAGAATACCCATTCGAATGTTTAGTAAATGACTTAGATCAATCACATGATGCCTCACGGAATCCATTATTTGATGTCATGTTAGTACTACAAAACAATGAAACGAATCATGCTCATTTTGGGCATAGTAAATTAACACACATTCAACCCAAATCAGTGACGGCGAAATTTGATTTATCTTTCATCATTGAAGAAGATCGCGATGACTATACAATCAATATCGAGTATAATACCGATTTATATCACTCAGAAACAGTTCGTCACATGGGTAATCAATGTATGATTATGATTGATTATATTTTGAAGCATCAAGATACACTACAAATTTGTGATATACCAAACGGCACGGAGGAACTTCTAAATTGGGTCAATACGCATGTTAACGATCGAATGCTTAATGTCCCGGGAAATAAATCTATCATAAGTTACTTTAATGAAGTTGTCTCACGACAAGGTAATCATGTTGCGCTAGTCATGAATGATTTGACAATGACGTATGAAACATTACGCAACTATGTGGATGCCATTGCGCACATGCTCCTATCAAATGGTGTGGGCAATGGTCAACGGGTTGCCTTGTTTACAGAACGTAGTTTTGAAATGATTGCGGCGATGTTGGCGACAGTTAAAGTAGGTGCATCTTATATACCTATCGATATTGATTTTCCGAATAAACGACAAGGTGCAATTTTGGAGGATGCTAAAGTAACTGCAGTCATGTCTTACGGCGTTGAAATTGAAACGACATTACCAGTCATTCAATTGGAAAATGCTAAAGGCTTTGTTGAATCAAAGGAAAATGAACAATATGATGATTTACATGGCAATCAACTTGAAAACACAGCGATGTTAGATAATGAGATGTATGCTATTTACACATCTGGTACGACCGGGATGCCTAAAGGGGTTGCCATACGACAACGAAATTTGTTGAATTTAGTGCATGCATGGTCAACTGAATTGCAATTAGGCGACAATGAAGTATTTTTGCAACATGCAAATATTGTTTTTGATGCATCAGTTATGGAGATTTATTGTTGTTTGTTAAATGGTCATACGCTTGTGATTCCAGATAGAGAGGAACGTGTTAATCCAGAACAGTTACAACAACTCATTAATAAGCATCGTGTGACGGTTGCGTCGATTCCGTTACAGATGTGTAGTGTTATGGAAGACTTTTATATTGAAAAGTTGATTACAGGCGGGGCAACTAGTACGGCATCCTTTGTTAAATATATTGAGAAGCATTGTGGCACGTATTTCAATGCCTATGGACCATCTGAGTCAACAGTCATCACATCGTATTGGTCACATCATTGTGGTGATTTGATACCTGAGACGATTCCAATTGGCAAACCCTTATCTAACATCCAAGTGTATATTATGTCAGATGGTTTGTTATGCGGTATTGGTATGCCAGGCGAGTTGTGTATTGCAGGTGATAGTTTAGCGATAGGATATATTAATCGTCCAGAATTAATGGCTGATAAATGGCAAAATAATCCATTTGGTAAAGGAAAGTTGTATCATAGTGGTGATTTAGCACGTTATACATCTGATGGTCAAATTGAATTTTTAGGAAGAATAGATAAACAAGTGAAAGTTAACGGGTACCGTATTGAACTTGATGAAATTGAAAATGCAATATTAGCTATTCGTGGTATATCTGATTGTGTTGTAACAGTAAGTCACTTTGATACGCATGATATATTGAATGCTTATTATGTCGGAGAGCAACAAGTGGAACAGGATTTGAAGCAATATTTAAATGATCAGCTGCCTAAGTATATGATTCCTAAGACTATAACGCATATCGATTGTATGCCATTAACCACGAATGACAAGGTGGATACTACGCGTTTGCCAAATCCATCACCTATACAACAGTCTAATAAAGTGTATAGCGAACCCTCTAATGAAATTGAGCAGACATTTGTTGATGTATTTGGAGAGGTATTGAAACAAAATGATGTCGGTGTTGACGATGATTTCTTTGAACTTGGTGGTAACTCATTAGAGGCGATGTTAGTTGTCTCGCATTTAAAACGATTTGGCCATCATATTTCAATGCAGACATTATACCAATATAAAACCGTGCGACAGATTGTTAATTATATGTACCAAAATCAACAATCATTAGTTGCATTACCGGATAATCTTTCGGAATTACAAAAGATTGTTATGTCTCGTTATAACTTGGGTATTTTAGAGGATAGTCTAAGTCATCGACCTCTAGGAAATACACTATTGACTGGCGCGACAGGTTTTTTAGGTGCTTATCTGATTGAAGTACTACAAGGATACAGTCATCGCATTTATTGTTTCATACGTGCTGATAATGAGGAAATAGCATGGTATAAGTTGATGACGAATTTAAATGATTATTTTTCAGAAGAGACGGTTGAAATAATGTTATCAAACATTGAAGTCATTGTTGGTGATTTCGAGTGTATGGATGATGTTGTTTTACCAGAAAACATGGATACGATTATTCATGCAGGTGCTCGTACAGATCACTTTGGTGATGATGATGAATTTGAAAAAGTAAATGTTCAAGGTACTGTTGATGTCATACGTTTGGCACAACAACATCATGCAAGGTTAATATATGTGTCTACGATAAGTGTGGGAACTTATTTTGATATAGACACAGAAGATGTGACATTTTCAGAAGCGGATGTCTATAAAGGGCAACTACTAACATCACCATATACACGGAGCAAATTTTATAGTGAATTAAAAGTATTAGAAGCTGTAAATAATGGCTTAGATGGTCGGATTGTACGTGTTGGTAATTTGACGAATCCTTACAATGGAAGATGGCATATGAGAAATATAAAGACTAACCGTTTTTCAATGGTAATGAATGATTTGTTACAACTGGATTGTATCGGGGTTAGCATGGCTGAAATGCCTGTAGATTTTTCTTTTGTGGATACGACTGCAAGACAAATTGTCGCATTAGCACAGGTCAACACACCACAAATCATTTACCATGTGCTATCACCTAATAAAATGCCGGTGAAATCTTTGTTAGAATGCGTTAAGCGCAAAGAAATTGAACTCGTCAGCGATGAATCATTTAATGAAATTTTACAGAAACAAGACATGTACGAAACGATTGGATTAACTAGTGTTGACCGTGAACAACAACTAGCAATGATAGATACAACATTAACATTAAAAATAATGAATCACATCAGTGAAAAATGGCCAACGATAACTAACAATTGGCTGTATCATTGGGCACAATATATCAAAACAATATTCAATAAGTAAGTAGGGAAAGTTATGACAGTATTTGTAATGCAATTACAGAGTAACTTGAAAAGTATTGAAGAATTAATATCACAAAGTCGTTGGTCATATAAAAAACCGCGTACAGTCAACTATAGATACAATCAAGATAAACTCATGCACAGATTGGGAGATATTTTAGTGCAATATGGAATTCAACATGACACAGGTTTATTACCACATGAATGGCATTATCACATTTCGCCACGAGGTAAGGCAGATATTGTTCAACACAATCGTGATGGACAGCCCATCTATGTGAGCTTATCATATAGTTATCCTTATATCGTGTGTGTTGTCGATAAAGAACCAGTTGGTATTGATATCGAAAAGATATCACAACGTTTAGACTGGCGTACGTTAGTGACGTGTTTCTCTACAAACGAAGCACATCAAATATGTAGTTTAAATGATTTTTATCAAATATGGACACAAAAAGAAAGTTTTACAAAATTGATTGGTGAAGGTTTAATCAAAGGATTGGACATTTATGATATGACACAATCACACTTTTATCAATCACGTGAAGTGAAGTTCAAACAATTTATTTTTGATCAGTTTATGGTACAGGTATGTTTCTTAGGACAGGCACCCTGGGGTTATAAAAAAGTGTCTGTATTTCAGTTATTGAGTAGTTAATATGACGTCTGACAGTATCATTGCGCAGTGATTTTAAACTATACTGCCTAAATGTTTACTGTTAGATGTTTTTTTATTGGAAAAATGAAAGGTGAATACACGATGGCATCATTCAAAATCATGACGAGATTAAAGTAAGTGATAAGGTAAAAATATACTGAGCAATATTGAAATTACCGAAAATAATAGTTTGTTACGACGCATTTGAGACTTTAATGCTCACGTAAGTTGGCTGGAATCATATCATGTCAGTTAATAAAATAACGTGAGCATCAATCATCATACTCAAACGATGATTTAAAACTCACGTTAATGTTAGTCAGTGTATTAATTTAATTTATAGCGATAGACAAAATGTTGTCGCACTAATTCAATTGTCATCATCCAGACGATATGGCCAAAGAATTCTGACAGATGCTCTTGGAATGGTTGATCCCACACAGCAGGTACAGTATGCATGATTGGCATAATGATAAGGTGGAATAATACCCAAATAGCAATACCAAAAACAGCACCTTGTCCCATTGCTAAGTAAGCGTATTTTTTAACTAATATGCAGTAAATAATTGCAATGACGATAGAAAAACTAAAGTGGACAATAAAGCTTACCCAAGGCAATTCCATATTTGAAAATGTATATGTTTGATGCGTAAACTCACTACTAAATCCTAATTGTTGCAATAACTCTTGAGGTGGGTTCGTTGCATTACGTTCTGGTGTGCGAGGTGGAAACATGACCTCCCAACCTAATTTTACAATTCCAGATAACAAGCCACCGATAATTCCAGCATAAATGAATATACCCATTTGTCGTTTCGTCAACTTAAGGACTCCTCTCTATTTACTATCCTCATTATAGTATTTTGTGAAAATAATCACAATAAAAAGCTTTGCAAAACTTAAAATATTTTGATAAACAAATTTGTAAAAGGTTATTAGTTTTTTACATCTCATATTGTATCGTACTGTATTCAAAATTGTTAACGAGATGAACGGTAAATAAATGTTTTAGCGCAATGGATAATCGAACTGGAATCATCTCGCGTGTCAAAACTTGTTAGGCCTTAATTTCATAGTTATGAATTAAGGATTGTTGTGCCAACAAAATCATTATTGTAAATAGATTCAATGATATTTGGCTTGTTTCCTGATGCAATGATAACTTTAGGACAGCCATTTTCAATCGCATTTTTGGCATCTAGCACTTTGGGAATCATACCTCCATAAATATCACCATGTTCAATATATTGATGAATATCGACTAATGGCAATTGAGGTATAACAACATCATTGATGAGTACACCTGCAATATTACTTAATACATAAATAGGCGCTTTTAATGATGATGCAATAAAATAGGCAAGCGTGTCAGCATTAATATTGTAAAATTCTCCATCATGGTTATTGAAACCAATCGAATTGATGATAGGTACAAATTTAGTACATAAATACTGTAAAGCATCCTTATTTAAAGCGGTCGGAACACCGACATATCCATATTGTTGATCAAAAGATGTAATTTCAAACAGCTGTGCATCCAAACCACATAAGCCTATTGCAGAACATTGGTGCTGGTTAAATTGAGCTACTAATGCAGTGTTAACGTCTGCAATGAGCGTGTGTTTAGTAATGGTCATGGTTGCTTTATCAGTCACTCTTAGGCCATTAACAAAGTGTGGCTCGATTTGCTGGTTTGATAATGCTTCATTAATAAATGGGCCACCGCCATGAACGATAATGGGGTAGATGTTGTTTGATCGTAAATGCTTAATGTTGTTAATAATTGATGGATGCATGTCACTAAGTGTACTGCCACCAATTTTAATGACAATAAATTTCATCTAACCAACACCACCTTATGTTCGATATGATGCGTTGATACGCACATAATCATAGGATAAATCACAACCGTATGCAGTCGCTGCAGCGTTACCTAAACCAAGCTGAACGTCAATTGTGACATTTTCATGAGTTAATGTATTCGACATAGCTTGCTCATCAAATAGTACAGCCATACCTTTATCAACGACAGGTATTTGGTTCAGTTGAACATATGTGCAGTTAGGATCAATTTCACATCCGCTGTAGCCAATAGCTGTAATGATTCGACCAAAATTGGCATCTTCGCCAAAAATAGCTGATTTTACTAGATTTGAACTTACGATAGTTTTACCGATTTTTCTTGCATCTGATATTGATTTAGCGCCTGACACATTGACGCTGATTAACTTTGTTGCGCCTTCGCCATCTCTGGCTATAGCTTTAGCTAAAAATGTACAGACAAAATTGAATGCATCAACAAATGTTTCCCATTGTGGATGGTCTTGACTAAGTATTTGGTGTTCAACTTGGTGATTTGCCATGACTAATACCATGTCATTTGTACTTGTATCGCCATCAACAGTAATCATATTAAATGTATGGTCAGTCGAAGATTTTAATAATTGATGAAGTGTATTCGATTCAATCGATGCATCGGTTGTTATAAAAGCAAGCATGGTAGCCATATTTGGGTGAATCATACCTGAACCTTTGGTGCTACCACCAATTGTAACGGTTTTACCATCGATTTTTAGTGATACAGCGATATGTTTTGTACAGGTATCAGTTGTTAAAATTGCCTCGTTAAACGCACCTGGCGTTGCAAAATTAGCATCCTTAATATGTTCGGTCCCAGTCTTAATTTTATCCATAGGCAAATATTCACCAATGACCCCAGTTGAAGCAACAGCAACATGCTCAGATGGTATTTGAAGTTGTTGAGCAACCCATGTTTGTGTTTGTCGTGCATCATCTATGCCTTGTTGACCGGTACAAGAATTTGCATTAGCTGAATTAACAACAAGTGCTTGTAATTTTCCTTTAGACTTTTGTAAAGTGTCTTCAGTGACAATAAGTGGTGCAGCTTTAAACTGATTTAAAGTATATACGGCAGCTGCACTTGCCAAAGACGATGAGTAAATCCACCCAAAGTCTTTTTTGTTAGCGCGTAAACCGATGTGCATACCACCAGCCGTGAAGCCTTGAGGTGTACTGATATCGCCATGTTTAATAATTGAAAAGTTATATTGTTGTGATGTCGTTTCTTGATGTTTCATTCTAACACCCCTTATGGATAAACTGGTGATTGATTTAGGCCAGTCGTCACTTCAAAATCATATAATATATTTAAATTTTGAATGGCTTGCCCACTTGCGCCTTTGACAAGGTTATCAATCACTGATACTAAAATTGCTGTTTGCGTTGTTTCATCTACATAGATGCCGATATCGCAGTAGTTACTACCGAGTACTTCTTTTGTGGTTGGAAAAGTCCCAATATCTCTAATTCTGACAAATGGCTGATTAGCATAATAAGAGGTCATTAATTTATGTAATGATTCAGTCGTATATTCAGATGATAATTTGACATATATTGTTGATAAAATACCTCGTGTCATTGGTACGAGATGTGGTGTAAATATGACTGATACATCTTGACCCGCAATGATAGATAAATATTGCTCGATTTCCGGTTTGTGTTTATGGTTTCCGATTGCATAAGCGCTTAGATTTTCATTCATTTCTGAAAAATGAACACGTTGTGATAATGAACGACCAGCACCTGACACGCCGGTCTTAGCATCAATAATAATAGATGACAAATCTACTATTTTTTCGCTAATAAGTGGATGTAATGCTAATAATGTTGCTGTAGGGAAACAGCCAGGATTAGAAATGAGCTTCGTTCCATTGTTATCAAACGATTGCCATTCTGAAATGCTGTAAATAGCATGATTCAAATCATCTTGTGCTGCAGCAGTTTCTTTGTAATATGCTTCATATATTTCACGATTCTTAATTCTAAATGCGCCAGATAAATCGATAACATGAATACCTTTTTCTACTAAGGGAGGGATACATGTTTTACTTACGGGTGCTGGTGTCGCAAAGAAAATTACATCACAGTCATTATTATCCACTGTAAGTGCTTCGAAATGTTGCATAATATGTTGTAAATGTGGAAATGTTAATTTCAACGGTTCATCTACTTTTGAATGTGAGTAGATGTGTGCAATCGTTACATGAGGATGTGTTTGTAACAATCGAATTAATTCAATTGCGCCATAACCGCTACCGCCAACGATACCTACTTTAATCATCATGAATCCCTCCTATGTCATATATAAATGATTAATTGTTAATTTTTAAAAACGTCTTGAAAAGCTGCAACAATTTGATGGATTTCCTCTTTATCAATGACTAGAGGTGGAGACAATCGAATGATAGTACGATGCGTGTCTTTGCATAAGATTCCACGTTGAATCAGTTGATCCACAAAAGGTGCAGCATCTGTGTTAAGCTCTATGCCTATAAATAAACCACGACCTCTAATTTCTTTAATACTAGGATGTTTAAGTTGTAGCAACGCTTTTAATAAAAATGAACCTAAGCGTTCTGATCGTTCAACCAGTTGTTCATCTTTAAGTACATCAAGCGCTGCCGTCGATATTGCAATGGCTAAAGGGTTACCACCAAATGTTGAACCATGTGTACCTGGTGTTAGAACACGCATGACATCATTATTTGCAAGTACAGCAGATACAGGGTATAAGCCGCCACCCAATGCCTTACCTAAAATATAAATGTCTGGAACGACTTGCTCCCATTCCATAGCAAACCATTTCCCAGTTCTACCAAGACCAACTTGAATTTCATCTGCAATCAATAATATTTGATGTTTATCACATAGTTGACGCACAGCTTGAATATATCCTTTCGGTGGTATATTAACGCCACCTTCACCTTGAATTGGTTCCAAAATAATTGCTGCTGTATTCGGTGAAATAGCTTGTGTTAATTGTTCAATGTCTCCAAAATCTACTGTTGTAGTGCCTTGAAGTAGGGGGTGAAATCCTGCTTTATATGCGTCGTGGTTAGATAGTGATAATGAGCCAAGTGTACGACCGTGAAAATTGTTATTCATAGCGATGATTTCAACTTGTCCGTCAGTAATGCCTTTAACTTCAGAGCCCCATTTTCTAGCAATTTTAATGGCTGCTTCAACAGCTTCAGTACCAGAGTTAAGGGGGAGTACTTTGTCTTTCTTAGCAAGATGACAAATTTTTTCTTCCCATTTCCCGAGATTGTCACTATAAAGGACACGTGAAATGATAGACAACTTTGAAGCTTGTTCTGTCATCGCTTTAACAATTGTTGGATGACAATGGCCTTGGTTTGCAACTGAAAAACCCGAAATGCAATCTATATATTGTTTGCCATCAGTATCCCAAACTTTGACACCTTTACCTTTAGAAATGACAAGCTTAAGTGGTGCATAATTATTAGAGCTATAATAATCAGTTAATTCAATGATTGAATTCATCGGTCTCCCTCCTTTATATTTATACATTTTAAAGAATTAATATTAATATATTACAGTTGTTCAATATAAGTGTCAAATATAAATTTAATAATATAAAGATAAGGTTGTGTTTGTATTAATGTGATTTGTAAAATGAAAGTACTAATATTTTTTGTGGATAATCATTGATATGTATGTATACGATTGCAGTTTAATGTAGTATGAATAAAAAATGCCACAAGCATATGTTTAACATATGACTGTGGCATAGTATTATGCTTGTGGAATTTTACGATGCTTAATTTTATAAATAATGAAGCCGATAATGAAACCAATCAAACTGAGAACAACCCAGCCCATACCAATGTCTGATAATGGTAAATATTTTTGGCTGAAATTAATCAAAGTTTGTGAGAATGATGTGCTTGAAATGAACTCTGGACTAGCTTTTAATCCATCTACTAATGCAGCAATCATTGTAAAGAAAATGGTACATTGATAAATAAGTTTTGAATGATGGAATTTGCTACTAAATAATGTTAGTACAATCAAGGCAATTGCTAATGGATATAAGAACATTAACACTGGGACTGAGTACATAATAATCTTAGTTAAACCAACATTCGCGAATAAGAACGAAATAAAGCTTACAACTGTTGCAATCGCTAGGTAATTCATTTTAGGGAAAAGGTGTTCGAATGTTTCTGAAAATGCCGTAATCAAACCGATGGCTGTTTTTAAACAAGCAACCATAACGATAAGTGACAACAGGACGATACCGTAGTTACCTAAGTAGTATTGAGTAATTTGCGCTAAGGCAATACCACCATTTTCACTAAGTTTGAAATGACCAATACTTAATGTACCCATGATTGCTAGTAGGGTATAAATGATCCCCATCATAATGATACTGATAGTACCAGACTTAATTGTTTCTTTAGCGATATCAGTTGGATTTTCGATACCTAACTTTTTAATCGTTGCAACAATGATAATACCAAATGCCAATGACGCTAGCGCATCTAAGGTATTGTATCCATCTAAAAAGCCGTTAAATAAGGCATGTGATTGATATTGTTTACTAATAGGTGCATCAGATATGCCACCTAATGGATGGATAAAAGCAAATAATAAAATAATTGCTAATAATACTAAGAATACCGGATTTAAAAATTTACCGATATATTCTAAAATTCTTGATGGCTTTCTCGCAAAAAACCATGCAATCACAAAGAAGACGAAGCTAAAAATAAATAAATATAAAGTGATTTGCTTTGGTGATAAAAATGGCGAAAATGCAATTTCAAATGATGTCGTTGCCAGTCTAGGTAAGGCGAAAAATGGTCCGATAACTAGATATAAGGCAATCGTGAAAATGTAAGCATATGTTTTATTAACACGCGATGCAATTTCAAATAAACCAGATGTCTTTGAAATGCCAATAGCAATGATACCTAGAAATGGTAAGCCAATTGCTGTAATTAAAAATCCTAAGTTAGCGATAAAAACGTTAGAACCAGCAGCTTGACCCAAGTGTATTGGGAAGATAAGATTGCCGGCACCAAAGAATAAACCAAATAACATAGAACCTATAAACATGTTTTCTTTAAATGTTAGTTTCTTCTTCATATATGTATTTGTTCTCCTTTTTAGAACTTATAAAAATCTACTTAATTAAGATAATATCAAAAATTAAACATAAAGTGATACATAATTTTGCAATAAATACTAAATTTTTTGAAAATTCCGGAATAAATACTGTTTTTTATGTAGTAGGGGCGTAAGTTAAGAACGATTTAACAGATATAGAATATGTTAAATATAGAAGGTTAGACAACCCGACGTATTAATACTTTGTGAAATAAAGATCCCCCTCAACATGATCGAAGGGGGGAAGTATATGTTTAGTTCAATATATTTAGAAAGTCGTTTGTAGTTATTGTTTGTCCCATCAATGGGAATACATTATCTATTGGAAATTGATGTAGCGTTTCGTTTTGTGCACTCATCATATCTGTAACAAAAAACTGATTGTAGTTTAATTGATAGGCATCTCGCGCTGTCGTATCTACGCCAATATGCGTTGCGACACCACCAAGAACAATCGTATCAATTCCTCGACGTCGCAATTGTAAGTCCAAATCTGTTCCTACAAATGCACTAAAATGTCGTTTGTCTATGACAAAATCGTCATCTCTCTTGTCTAATAAATGATGGAAACGACTGTAGTCGTCGCCTTCTTTTGGTGGTAATGAGATCATTACATTTGGTTGCAATACATCTTTACCATCATAGAAATTCACGCGAACAAAAGCGATAAAGCCATTGTTTTTTCTAAAAACATCTATTAATTTATTAGCGTTTTGAACGACATTTTCAGCTGTATATGGGGCATAATCCATTTTAAGAATACCTTCTTGCAGGTCGATTAACACTAAAGCGGTTTTATTAAAATTAATCATCTTATATCAGAGTCCTATTCGTTTAATAAAGTATTCGCTTAAACTTATACCCTGTATACGATGAAATTATTTATTTTGTTGTGAAAAAGCTTTAGCGATATCGATGAGTTTCTTCGGTGCGTCTTCGACAGCCATTTTGACTTCGACAAAATGCATCACATCGGGATGACCATTAATTGCATTAAACGTGTCTTGTAAATCTTTTGATGATTCAACGTCATGAATTTCAACATTTTTACCACCAAATACAGCTGGTAAAGCTTTATAATCCCACATGTGAATTTCATTATAAGGTTCATACATGCCGTGAATAAGTCGTTCTACCGTATAGCCGTCATTATTAATCACAAATAATACCGGTTTAATATGCTGTCTAATCATAGTTGAAATAGCTTGAACAGTTAGTTGCAATGAGCCATCACCAATTAATAATAAGTTACGACGATCTTTGTCTGCTAATTGTGAACCTAATGTTGCAGGTAATGTATAGCCGATAGAACCCCATAACGGTTGCCCTATAAAAGTATTGTTTTTGTATAATGCTAAATCATAAGCACCAAAGAATGATGTACCTTGATCAGCAATGATGACATCATTTGGTTTTAAGAAATTTTGCATCATTTTAAAATAAGTTTGTTGTGTTAATGGTTCTGTGCCAACAGTATAATCGGGTGATGTTGGACGATGATACGCAGGGAACGTTGCGTTATTCGTATATGAAATATTGGATAACTGTTTTAACAATGATGGTAGAGATATTTCATCATTTGTAACATCGTCAATTTTGATATTGTGATGATTTAACATAACGACATCATCGATATTGAATTGGTATGAAAAACCTGCTGTTGCTGAATCTGTTAATTTGGCTCCAATATTTAAAATTAAATCGCTGTTGTCCACATAATCTCGTATTTTATCTTCGGCAATTTTCCCATCGTAAATACCCATATAATATGGATTTTCCTCATTAAAAGCACCTTTTCCTAATGAAAGTTGTGCTACTGGTATCTGTGTTTGATTTACAAAATCTTCTAATTCTTGATGGAGGTGAAAACTGTTAATTTCATGTCCAGTAATGATGATAGGCTGCTTCGCTTGATGCAGTTTAGTTGCTAATAACTCTATATATGTTGATGCATCCGTATATTTAGTTGCCGTCACTTCAAATGGTGTCGGTATCTCAATTTCAGAGATTGCGACATCGATTGGTAAATGTAAATGAACTGGGCGTCTTTCGGCGATTGCTGTATTAATTAAACGTGGTATTTCGGTTGTTGCATTTTCAGGTGTGATATAACCTTGTGCAACGGTTATATGTGCAAACATTTTTCGATAGTCGTCAAATGTACCTTCACCAAGTGAGTGATGTACATATTTACCGCCTTGTTCAACAGCACGTGTCGGCGCACCTGTAATCGCAATGACAGGTATGCGTTCAGCATATGAACCTGCGATACCGTTGACGGCACTTAATTCGCCAACACCAAATGTAGTAACTAATGCAGCGAGTCCATTAAGACGGGCATAACCGTCCGCTGCGTAACTTGCGTTTAATTCATTTGTATTTCCTACCCAATCTACATTGGGATTGCTGATAATATCGTCTAGAAAAGCGAGATTAAAATCACCAGGAACACCAAAAATTTTATCGACGCCTGCTCGATGAATAGCGTCAATTAAGTAAGCTCCAATGCGTTGTTTCATAAAAAAAGCCACCTTTTCTCTATATTTACACTTAAAATGATAGCCTCGAATATAGTGTAAGGTCAAGGAAGTTGACTTTGTTGTGAAAACGCTAACAATAGTGAACAATTAATATTTTTTAGGAAATGAGTATGAAGGGGGGCTTTAATTGATGATCTTAAAATTCAAAATTTAAGGGGAGAGCGAACTATCAATGATGCTGCAAAATACAATAGCAAAGAAAAAACAGGCGCGTCACCTTATGAAGGTATACGCACCTGTTTATAGTAAGCATTATTTAGCTTCAAATAATTGATCGCCAAATGAAATGTTGCCATGTTCACCTTGTTTAAAATCAAGGTTTGTAATGTTTCCTTGTGTCACGATAATAGGCGTAATATCACTCTTTGCATGATTGCGGATGTAGTCTAAATCAAAGTTGATTAATAAATCACCTTGTTTAACTTCTTGACCTTCCTCAACATGTAAAGTAAAGCCTTCTCCGTTTAATTTAACAGTGTCTAAACCGATGTGGATTAATAGTTCTAAACCACTATCTGATACAAGACCAATTGCATGTTTTGTTGGGAAAATCATTTGTACTTTACCGTTGAATGGTGCACGAACTTCACCTTGTGAAGGTTTGATAGCGATACCGTCACCCATCATTTTTTCGCTGAACACTTGATCAGGCACTTCTGATAATGGTGTTACTTCACCAGTTAATGGTGCATGCACGATATGGCTCAATTCGCTTGTTGCAGATTTATCTTCTGCAACAACAACAGTTTCGTCTTTATCGTCTTCCATAGTAGTAGGATTTTCTACTACTTGACCATTCATAATCTGTTGCATTTCATGTTTGATTTGGTCAGATTTAGGACCAAAAATTGCTTGCATATTATTGCCGACTTCTAATACACCAGATGCGCCTAAATCTTTCAAACCAGGAACATCAACTTTAGATTTGTCGTTAACTTCAACACGTAGACGTGTGATACAAGCGTCTAAATGTTTAATGTTTGCTTTGCCACCCATAGCTTCTAATACTGCATATGGTAATTCAGTTGCTGAAGCAGTAGCCGCTTGTGATTGTTTATCTTCACGACCTGGTGTTTTGTATTTTAATTTTACAATTAAGAATCGGAATACGAAGTAGTAAATAACTGCGTATACAAGACCTACAGGAATGACTAACCACCATTGTGTCTTATTAGGTAGTATACCGAGTAAGAAGTAGTCGATGAAACCACCTGAGAATGTATAACCTAGATGAAGATCTAATAAGTACAATGTTAAGAATGATAAACCATCAAGTACTGCGTGAATAAAGAATAATAATGGTGCTACAAATAAGAATGAGAATTCTAATGGTTCTGTAATACCAGTTAAGAATGATGTTAAAGCAGCAGAACCCATTAAACCTGCTACTACTTTCTTATTTTCAGGTTTAGCTGTGTGATAAATTGCTAAAGCTGCTGCAGGTAAACCGAACATCATAACAGGGAATTCACCTTGCATGAATTTACCAGCTGTCAAATGTGCGCCTTCACGAATTTGTTCGATAAAGATACGTTGGTCACCGTGAATAATTTCACCAGCTGCATTTTTCCATGAACCAAACTCGAACCAGAACGGTGCGTGGAAAATGTGATGTAGACCGAATGGAATTAATAAACGCTTGATGAAACCAAATAAGAATACGGCAACACCAGTATTTGAATCTAATAATCCTGTACTGAATGCATTTAATCCTGATTGAATCGTTGGCCAAATTAATGCCATTGGGAATGCTAAAATAAATGATGTTGTAGCCATCATAATAGGTACGAAACGCTTACCAGCGAAGAAACCTAAATAAGATGGTAAGTTAATGTTATAGAACTTGTTATAACACCAAGCTGCCAGGGCCCCGATTATAATACCGCCGAACACACCTGTTTGTAATGTTGGGATACCTAAAATGCTAGCGTAACCACTCGCTGGATCACCAATATTCTTAGGTGTAACTTGTAAAAAGTCGCCCATTGTTTTGTTCATGATTATGTAACCGACGAATGCTGCGATAGCTGCTACGCCATCACCGCCAGCTAATCCGATTGCGACACCTAATGCGAAAATCATAGGCAAGTTATCAAAAATGATACCACCAGCACCTGTCATTAATTTAGCGACAGTTTGTACGCCACCATTTTGTATAAACGGCAAGTAGTGTTGTAATGATTCACCTTGCATAGCTGTACCGATAGCTAATAACAGACCAGCTGCTGGTAAAATCGCAACAGGTAACATTAGCGCTTTACCAATACGTTGCAATTGACCGAAAAGTTTCTTCCTCACTTGTCCAACCTCCAAAGTTGTATTTATTATTTAAGATTCAATAAAAAAAGACACGAGCAAATAGACTGTGTTGGTAACCATCACAGCTTAATTTAACTCATGCCTAATCTTACTTAGTAACACGTTGGTGTATGTAATTAATGTAAAAGAAGCAATTGACTAAGTAGTATATAAAACTGATACGTTAGTTTATCTAGCTTACCATCACATCTTATTGAATCTTATTTGTTTGCGACTCCTATTTTAGCATGGTGAAGTATGCGTTTTCAATACAATTATTAAATTCAATTTCAAATCTCTTAATTGTTCACAGATTATTATTAAAACATAATATAAGATAATCCTGAATAAAATGTATAAAAGTTATTGTAATAATCCAGCAGTAGCAGCTATTATCAGCACTTAAAAGAAAGGATAATCTTTGATGGTGTAATAATTAACTTGTGACAGAAATATGTAAGATTATTACAATGAACAGGCTTTAACTGATTAATATTGTAATGTGTTTTCTCTTATAGTAAAATGTAAGCGATTACACAAATCAACTATATTTTCCTAATAATTATATTGTTAAGGAGGGCTACTTTGACAGGCTTTTCAGTGTATTTAGGACAACCTTTAGATGAAGCGTATATTAAGCGAATGATTAAACAAGGTTACCAAATGATTTTTACATCTGTACAAATACCAGAAGAAGATGACGAGACAAAATATCATTATTTCACAAAACTACTCAATTTATTAAAACATGAACAAGTGACTTACCTCATAGATGCTAATCCATCTATTTTAACACCATCTTTTTATGACCATCTTCGACAATATGATGCACAATTTATGATTCGTATCGATCATAGTACATCAATTGAGGCAATCGAAGCGATAATGGCACAGGGTTTAAAGTGCTGTTTGAATGCAAGTATTATTTCCCGGGAATTGTTAACAAGCTTACATCAACAATTGAATGATTTTACATTACTTTCATTTTGTCATAACTATTATCCAAGACCAGATACGGGATTATCTGTTGACTTGGTCAATAAGAAAAATGAACTCATTTATCAATTTAATCCAAAGGCACAAATATATGGTTTTATTGTAGGGAGTGATTTGCGAGGTCCTTTGCATAAAGGCTTGCCAACAATTGAAGCAACGAGACATAGTCATCCTGTCGTTGCAGCTAAATTATTACAAGAAACTGGTGTATCTGAAGTGTTAGTTGGAGACTCATTGATTGAAATGAGGCAGGCAAAACAACTTATAGATTTTTGCAAGCATAGGCATTTCACGTTATGTATTGAAGAAGTGTTTGATACGACAGTGACTTACCTTTTCGATATGTGTCATAAAGTACGCCCGGATAATCCGGAAAATGTCATTCGTTCGGAAACGTCAAGACAAATATGTCCACATTCGATTCAACCACAGTTTACGACGCAACGACGCATTGGTTCAGTAACCGTTGATAATTTGAATAACGGACGTTATCAAGGCGAAATGCAAATTGTGAGACAAACGCTTAGTGCACATGACAATGTGAATGTTGTTGCACAAATTATTAAAGAAGACTTACCACTGTTAAGTTGTATCGAGCCGAATGATACATTTGATTTTCAAAAAACTAGGGAGTGTAAGAAGTGATGGAAAATAGTACGACCGAAGCGCGTAATGAAGCGACGATGCATCTTGATGAAATGACTGTGGAAGAGGCTTTAATTACGATGAATAAAGAAGATCAGCAAGTCCCGTTAGCAGTTCGAAAGGCAATACCACAATTGACAAAAGTAATTAAAAAAACAATTGCACAGTATAAAAAGGGTGGACGATTGATTTATATCGGTGCAGGTACAAGTGGAAGGTTGGGTGTCTTAGATGCAGCGGAGTGTGTACCTACATTCAATACTGACCCTCATGAAATTATAGGTATTATTGCTGGTGGACAACATGCTATGACGATGGCTGTAGAAGGTGCGGAAGATCACAAAAAATTAGCGGAAGAAGATTTGAAAAATATAGATTTAACATCAAAAGATGTCGTTATAGGAATTGCCGCGAGTGGCAAAACGCCATATGTTATAGGCGGTTTAACATTTGCTAACACAATCGGTGCTACAACAGTATCTATTTCATGCAATGAACATGCAGTTATAAGTGAAATTGCGCAGTATCCAGTAGAAGTTAAAGTTGGTCCAGAAGTATTAACTGGTTCAACACGTTTAAAGTCTGGTACAGCACAAAAGTTAATTTTAAATATGATTTCAACCATCACAATGGTTGGTGTCGGAAAAGTTTACGATAACCTCATGATTGATGTTAAAGCAACCAATCAAAAACTGATCGACCGTTCAGTGCGTATTATTCAAGAAATATGTGCTATCACATATGATGAAGCAATGGCGTTATATCAGGTATCTGAGCATGATGTGAAAGTTGCGACAGTTATGGGTATGTGTGGCATTTCTAAGGAAGAAGCAACAAGACGGTTATTAAACAATGGTGACATTGTTAAACGAGCAATCAGAGATAGACAACCTTAGGAGGGATTTAAATGACCAAAGAACAACAACTTGCAGAACGAATTATTGCTGCAGTAGGTGGTATGGATAATATAGATAGTGTCATGAACTGTATGACACGTGTGCGTATTAAAGTATTAGATGAGAATAAAGTAGATGACCAAGAACTAAGGCATATTGATGGTGTCATGGGTGTTATACACGATGAACGCATTCAAGTTGTGGTTGGACCTGGTACAGTCAATAAAGTGGCTAATCATATGGCGGAATTAAGTGGTGTTAAACTAGGTGACCCAATACCACACCATCACAATGATAGTGAAAAAATGGACTATAAATCATATGCAGCTGATAAAGCAAAGGCGAATAAGGAAGCGCATAAAGCAAAACAAAAGAATGGTAAGTTGAATAAAGTATTGAAATCAATTGCCAATATCTTTATACCGTTGATTCCTGCATTTATTGGAGCTGGATTAATTGGTGGTATTGCAGCAGTACTGAGTAACTTAATGGTGGCAGGCTATATTTCAGGTGCTTGGATTACGCAACTTATAACAGTATTTAATGTCATTAAAGACGGTATGTTAGCATACTTAGCTATTTTCACTGGTATTAATGCGGCTAAAGAATTTGGTGCGACACCAGGACTTGGTGGCGTGATTGGTGGTACAACGTTATTAACGGGTATTGCTGGTAAAAATATTTTAATGAATGTCTTCACTGGAGAACCATTGCAACCTGGACAAGGTGGGATTATTGGCGTTATTTTTGCCGTTTGGATTTTAAGTATTGTCGAAAAGAGATTACATAAAATTGTGCCAAATGCGATTGATATTATTGTAACGCCGACTATTGCATTGTTGATTGTAGGACTATTAACTATCTTTATCTTTATGCCATTAGCAGGTTTTGTTTCAGACAGTTTAGTTTCAGTAGTTAACGGAATTATTAGTATTGGTGGCGTATTTAGTGGATTTATCATTGGTGCAAGCTTCCTACCGTTAGTTATGTTAGGGCTTCATCATATTTTTACGCCAATTCATATAGAAATGATTAACCAATCAGGTGCTACTTACTTATTGCCAATTGCAGCGATGGCTGGTGCTGGACAAGTAGGTGCCGCATTAGCACTTTGGGTAAGATGTAAACGCAACACAACATTACGTAATACTTTAAAAGGTGCATTGCCAGTTGGTTTCCTAGGTATCGGAGAACCATTAATCTATGGTGTGACTTTGCCATTAGGTCGACCTTTCTTAACTGCTTGTATTGGTGGTGGTATTGGTGGCGCTGTAATAGGTGGAATTGGACATATTGGTGCCAAAGCAATAGGCCCAAGTGGTGTGTCACTATTACCATTAATCTCAGATAATATGTATTTAGGTTATATTGCAGGATTACTTGCTGCGTATGCTGGTGGATTCGTTTGTACATATTTATTTGGAACGACAAAGGCGATGCGACAGACAGATTTGTTGGGTGATTAATGATGACAAATATTTTATATCGCATTGATAAGCAGTTGAGTGATTTTACGAAGACAGAAAAGATAATCGCTGATTACATTTTAAAGAATCCACATAAAATCATTGATATGACTGTGAATGATTTGGCAGATGTTACGAATGTTAGTACAGCATCAATTGTTAGATTTAGTCGGAAAATGACACATCAAGGTTTTCAAGAGCTAAAGATTGCGATATCTCGATACTTACCCGAAGATATTGCAACCAATCCACATTTAGAATTGATTGAAAATGAATCTGTAGAAACTTTGAAAAATAAAATGATTGCTAGAGCAACGAATACGATGCGATTTGTAGCTACTAATATTATGGATGCGCAAATTGATGCAATTTGTGATGTGTTGAAAAATGCCAGGACAATATTTTTATTTGGATTTGGCGCATCGAGTTTGACTATTGGTGATCTTTTTCAAAAGTTATCTCGTATTGGCTTAAATGTCAGGTTATTACATGAAACGCATTTACTTGTGTCAACATTTGCGACGCATGATGATAGAGATTGCATGATTTTTGTGACGAATCAAGGTAGTCATAGTGAATTGCAGTCAATTGCACAGGTGGCCACACATTACAGTATTCCCATCATAACTATATCTAGTACAGCTAATAATCCAGTGGCTCAAATTGCAGACTATGCATTGATTTATGGCAGAACTGATGAAAATGAAATGCGTATGGCGGCTACAACGTCACTATTTGCACAGTTATTCACGGTAGATATATTGTACTATCGATTTGTAGCATTAAATTATCATGCGATTCTAGATTGTATAACCCAATCGAAAATGGCACTTGATAATTACAGGAAGCATCTTGCGACGATAGATTTTAAACATTAGATATTGTGTGCGTTCTAACATAAAGTTAGTTGCAACGTAAACAATTGAAGTTTTTGATGTGATTCAGTTGCTTGATGAAAAATTGTTGCTACAAGTTTGTAAAACTGGCATAGAGGCTATTTTGAAAATGATAAAGGCGTGACAAATTAAAGCAAAGTTCAGATTTGAGCTTTGCTTTTTTCATAGATGGAAATTAAATGCTGAAGAATAATTTTAATGCTAAATGAACTAATACGAAGGTGCTAAAAGCAATTATTATCAAATTAGTGATATGAATGAAATGTTTAAATCGTTTGCGTTGATTGTATTCGGGACTTTTATAGAGTAGGTAGTAGTACATAAAGAGTATGGCTGCGAACATGCCGAATATTGAAGTGAAGTTACCTACAGTGACTGCCATGTAATGATTTAAAGTTAAATAGTAACTTAGACTAATAATAAAAAATAAAATGATTTGATAGGTAATTAACACCATTCAAGTCCCTCCATTAATCGTAGACAAAAAATTTATCAATGATTTGATTATTTGTATTCAAATTTTAGTATACGACTTACCTCAAAGACAAATATTAAAAGATAAGACAATAAAATTAGAATAAATTTACGTTTGAAGATAAAAAACAAACATTTTTCATTAAAGTTTATGATATATTTAGAGCAATAGAAAGTGTATGGAAGGGGATATGAATGGCATACCAAAGTGAATACGCATTAGAAAATGAAATGATGAATCAACTTGAACAATTGGGTTACGAAAGAGTAACGATACGTGATAATAAGCAATTGCTTGATAATTTTAGAACGATTTTAAATGAGCGTCATGCGGACAAATTAGAAGGCAATCCCTTAACAGATAAAGAATTTCAACGTCTGTTAACGATGATTGATGGAAAAAGTATTTTCGAGAGTGCCCGTATTTTACGTGATAAATTACCACTTAGACGTGATGATGAGTCTGAGATTTATTTGTCGTTTTTAGATACGAAAAGTTGGTGTAAAAATAAGTTTCAAGTGACGAATCAAGTATCTGTCGAGGATACATATAAAGCACGTTATGATGTAACGATATTAATCAACGGACTACCCCTTGTCCAAGTTGAATTGAAACGTCGAGGTATTGATATTAATGAGGCGTTTAACCAAGTAAAACGTTACCGCAAACAAAATTACACAGGCTTATTCCGCTACATACAAATGTTTATCATTAGTAATGGTGTTGAAACGCGATACTTTTCTAATAATGATAGCGAACTATTGAAGAGTCACATGTTTTATTGGAGTGATAAACAGAATAACCGTATCAATACATTGCAATCGTTTGCTGAGTCATTTATGAGACCTTGTCAATTAGCTAAGATGATATCGCGCTATATGATTATTAATGAAACAGATAGAATACTGATGGCAATGCGTCCGTATCAAGTGTATGCGGTAGAAGCACTTATTCAACAAGCGACTGAGACAGGGAATAATGGATATGTATGGCATACAACTGGAAGTGGTAAGACGTTGACTTCTTTTAAAGCGAGTCAGATTTTATCACAGCAAGATGACATTAAGAAAGTTATCTTTTTGGTTGACCGTAAAGACTTGGATAGTCAAACAGAAGAGGAATTTAATAAATTTGCTAAGGGTGCTGTAGACAAAACTTTTAATACCTCGCAACTGGTACGCCAACTAAATGATAAAAGTTTGCCACTTATTGTAACGACGATTCAAAAAATGGCTAAAGCGATTCAAGGGAATGCCCCTTTATTAGAACAGTATAAAACGAATAAAGTTGTATTTATTATTGATGAGTGTCATCGCAGTCAATTTGGTGACATGCATCGTCTAGTTAAACAACATTTCAAAAATGCCCAATACTTTGGATTCACTGGTACGCCACGTTTTCCAGAAAATAGTAGTCAAGATGGTAGAACAACTGCAGATATTTTCGGTAGATGCTTACATACGTATTTAATTAGAGATGCCATTCATGATGGTAATGTACTTGGTTTCTCAGTTGACTATATTAATACTTTTAAAAATAAAGCTTTAAAAGCAGAAGATAACAGCATGGTTGAAGCAATTGATACGGAAGAAGTATGGTTAGCGGATAAACGTGTGGAATTAGTAACACGACATATCATCAATAATCATGATAAATATACACGTAATCGTCAATATTCAAGTATATTTACAGTCCAAAGTATTCACGCGCTTATTAAATATTATGAGACATTTAAGCGACTTAACAAAAAGTTGGAACAACCGTTAACGATAGCTGGTATATTTACGTTTAAACCTAATGAAGATGATCGTGATGGTGAAGTGCCATATCATTCACGTGAAAAATTAGAGATAATGATTAGTGATTATAATAAAAAGTTCGAGACGAATTTTTCAACAGACACAACTAATGAGTATTTTAATCATATTTCAAAAAACGTTAAAAAGGGCGTTAAAGATAGTAAAATTGATATCTTAATCGTTGTTAATATGTTCTTAACTGGTTTTGATAGTAAAGTACTGAACACTTTATATGTTGATAAGAATTTAATGTATCATGATTTAATTCAAGCGTATTCACGTACAAATAGGGTTGAAAAAGAATCAAAGCCATTTGGTAAAATTGTAAACTATCGTGACTTGAAAAAAGAGACAGACGATGCACTGAGAGTATTCTCACAAACAAATGATACGGATACAATTTTAATGCGCAGTTATGAAGAGTATAAAAAAGAATTTATGGACGCTTATCGTGAGCTTAAAATGATTGTGCCGACACCACACATGGTTGATGACATTCAAGATGAAGAAGAGCTAAAGCGCTTTGTTGAAGCTTATCGTTTATTAGCTAAAATAATATTACGTTTAAAAGCATTTGACGAGTTTGAGTTTACAATTGATGAAATTGGAATGGATGAACAAGAGAATGAAGACTATAAAAGTAAATATTTAGCTGTGTACGATCAAGTAAAAAGAGCGACGGCTGAGAAAAATAAAGTATCCATTTTAAATGATATTGATTTCGAAATAGAAATGATGCGTAATGATACGATTAATGTGAATTATATTATGAATATATTGAGACAAATTGATCTTGAAGACAAAGCGGAACAACGTCGTAACCAAGAACAAATTAGACGCATTTTAGATCATGCAGATGATCCGACATTGAGGTTAAAACGAGATCTAATTAGAGAATTCATCGACAATGTTGTACCTTCTTTAAATAAGGATGATGATATCGATCAAGAATATGTTAATTTCGAAAGTATTAAAAAAGAAGCGGAGTTCAAAGGATTTGCTGGAGAGAGATCTATCGATGAACAAGCCCTAAAAACAATTTCAAATGACTACCAGTATAGTGGTGTTGTAAACCCACATCACCTTAAAAAAATGATTGGTGATTTGCCATTGAAAGAAAAGCGTAAAGCAAGAAAAGCCATTGAATCTTTCGTGGCAGAAACAACTGAAAAATACGGTGTGTAATGATTCAGCCCCCTCGCTAGATTAGTGTAGGGGGCATTATTATTTTCTATCTTTTGTTAGTTACCATGTGTTTGGCAACCATCATTTGGTTTCAATACAATTTTATAATCGTATGTGTATAGAAATAATGTCTATAGGCATTTAAAATAGTTTATAATATTAACAGGATAAGCATTAAATGTATGTTGAAGGAGGTGCGTAGCTATGGATAATAGAAATATGATTAATCGTGTTTTTAGTCAAAAGATATTACATCAAATTGCAATCAAAAATAAAAGTGATGTTGTTGATGAGGCATATGATTTTTATATACAGGGACCTAAAAATATCAATGTAATACAGAAGATGAAATCTTTATATAACTATCTTAAAAAGTCTTATCGTAACGAATATTTTTACAAAAACACAATACTTAATAAACTCCTTCTAGGACGACATTCTATTAATACAACTACTGCACTTTCTGAGATGCCCATAGGGAAAAGTATTGCTGATTTTATATTGTTAAACGGCAAAGGCGTTGTCTATGAGATTAAAACAGAATTAGATAAGCTGGATAGATTAGATAATCAAATTAATGATTATTATGAAGTGTTTAATTATGTCGTAGTTATTACAAATGACAAACATCTGAATAAAGTTATGGCTAGATACAAAGATACAACAGTTGGAATTTTAGTGTTAACAACTAGAAATACACTGAGTGAAGTTCAAAAACCTAAAGAAAACAATAGTCTCTTAAACACAAAAGCGATGTACAACTTTTTACGAAAAGAAGAAAGAAAAAGAGTTATTGCACAAAATCATATGGATGTGCCAACTTATAATGATTTCACAGAGTATGATGTGTTATTTGACGTGTTTAAAGAAATACCAATGACGAAACTGCATAACAATATGATTTCTGAGTTGAAAAAAAGAGGAAACATGAAAGAATACAAAGATGAATTTTTAGCAGCGCCGGCTGAAATTAAGTTCTTGTTATATTTCGCAAAAATGACAAAGAAAGATAAAAATAAACTATATCATTTTCTTAAGGAGGATTAATATGTATTATCCTTATTTGCGTGGGAAACAAAATGAACTATTTGCAATTAGAGAATTGTTAGAGAAAGGTTTGATTGGTGATTGTATTCAACCTATAATTGAACCAATTAAATATACAACCACATTTAAAAATACTTTGCAATACTGTGGTGAAAAAGCATTCTCTATAAATTTAGTAGTAAATTCAAAGTTAACTGAAGAAGAGATTAGTAACGAAACTGTTGCACATTTAACTGAAATAATAACAAAAAACAAAAGTGTTATTCAAAAAGCTTACTTGGGTCCTTCTGATGAAGGCAATGATAGGTTGAAACAGCAATTTTCAAGTAATAGTTTAGCTATTTTAACAAGTGTAGATGATTGGGAAATGTTTGGAGATAAAAATAAACTTGAAATGGTTTTTGTACCAGATGATAGACACATTAAACGTAAATTGCGTAATATTCCAAACAAAGGCATCATTATGGATCCTTTTAATAAACTAAGTCGTAATGTTGATTATTTAGATAATGATGACGAGTTTTATAGCGACGATCACCTTTATTATAAGGAAGATGGATACGTAGCATTTTCAGACTATTCTGTTATAGGTGGAGAATATGTAGACGGTGGCTTTTCGCCATTAGCTATTGCGATACATATTGTCTATTTTGATGAGGCTAATGAGCTAAGAGTTAAGCATTTTGTCTCTGATTCTAATAATGATAGATCAAATCCAGGTAAAAAGTTTTTTGAGGCTGTAGATAAATTAGTAACATGGTCAAAAAACTTAGATATTAAAAATAGATCTTATGCGCTTGGACAATTTGAAGAATTAAATGAAAATAATAAGTATCCAGGATTAGGTTTAATTAAAAGGTTATCTATCATGCATCACCTAGAAATTATGAATAGATACTTGGAGTCTCAAAATGAAAATATGTGAAAAATGTTTTAATAATACTGAAATCGTAGAAATCATTGCAAATGATAATAGCAAATTTGACAATTGTGATATTGATAACAATCATCTTGGTGTTAAAATATTTGATACGACTAAGGACATAGATAAATTAGAACTTATTAGAGATTATTTAAGACCAGCATTAGAATTATATGATATTAGTATAAATTTACCAGATACTTTTAGCCCAAAAGAAGGTAAAAAGATTGAAATAGCATTAAAAGACGACTGGAGTATATTTAATGTTGAGGAAGCTCAAATAAGTTGTATTTTAAATGAACTTTTTAAAGATGATGAAAATTTAGATAGACGAGTGTTGGAAGATTTAGTAGGCGCTAAAATCATAAACGATAAAAAATATACAAATAAAAATCTAATTGTAGCAAATAATGACTGGGATGGATTTTGTGAGAGCTTGAAGTATAAAAATAGATTTCATAAAAATATGATCAATTTAGAGAATTTAGCGTTCTTTCTCGATATCACTACTAATTACTATAGTATTGAGGAATTTAGAGAAAGATTTGAACCATTATATAGATCTAGAATAGTTAAGTTCATTACAGAGAAAAGTGAACTAATGTCACCACCAAAGGGATTTGCAACGGCAGGAAGATTGAATTCTAAATGGATAAGCGTATTATACCTTAGTACAAAAGAACAGGTCAGTATAGAAGAAGTTAAACCTAAGCATAATGACATTATTTATATAGGTAAGGTTAAGTTACAAAAAAACGTGACAAAAGAGAAATTGAAAATTGCGAATTTAACTAATTTAACTAGTAATGCAATCAAAGCTGGCGATGATGGATTTAGAAAGTATTTTGTAAATTACCAAACATTAAAAAAGATTCATAAAGGAATAACAAATCCAAGCGATGAACAAGGAATAGATTATTTGCCATTTCAATATTTAGCTGATTATATTCGAAGCCTTAAATATGACGGGATAATGTATGAGAGCATATTACAAGATGGTACTTTTAACTTTGTGTTTTTTGATCAAAGTTTATTTGAATGTGTTAATTATGAAAGAAAAAGAGTAAGTGACGTTAAATATACATTGACTAAGCTAAGTTGACACACTCAAAAATCTGAATATTCTAATAAAATATAAATAATCCCCCACACTTCACATAGTGGCGGGGGATTTATTCTGGCGTTAAAATGCCCAAAGTATGGGGGTGACTCTTAAATCATGGCAAAGCACCTAAAACTTGATATGGTGCCGAGCCCTAACTTAGCACAATATAGTTAGTATGACAAAGTCATCTAACATAACACATCAGAAGTCGCGCAATTTATTTCAGACCATACAGTGATAAAGTTGCACAACGCATGACTTTTATTTAGCAATAACTGCTACTTCTGAAATAAGTTGCTTTGCATAGTCTGACTGCGGATGTTTGATAATATCTTCTGTGTTATTCAGTTCAACGATTTCGCCATTTTTCATAACTGCAACGCGATCACATATTTCATTGATAACACCCATGTCATGTGTGATGAATAAATAAGTGATGCCGAAGTCTAACTGTAATTGTTTTAATAACTCGATGATATCTTTTTGAATTGAAACGTCTAAAGCGGACACTGCCTCGTCGCAAACAATCACTTTAGGTTCAACAGCAAGTGCTCTCGCGATACTTACACGCTGACGTTGCCCACCAGATAATTCGTGTGGATAGCGATATAAGAAAGTTTGATCTAGGCCAACCTTTTCTAACAACGATACGACAGTTTTAATAATGTCATCATTATCTTTGACTTTCCCATGAATGATTAGTGGTCGTTTAATCACATCAATGACTTTAAATCTTGGATTAATAGATGCGAATGGATCTTGAAAAATCATTTGTATCTCTTGTCGTAAAGATTTCAATTCATCATCTTTAAATAAACTTAATGGTAATTCGTTATACCAAATAAAGCCTTCTGACACTTCCTTTAGACCGACGACCGTCTTAGCTAATGTCGATTTCCCTGACCCTGATTCACCGACAATGCCTAATGTTTCGCCTTTTCTAATAGCCAAGTTAATATCATTAACTGCTCGGTATAGGCTGCCACTCGGTGATGTGTAATCCACGCTCACGCGATCGAATTTTAATAAAATATCATTGTTTAACGGTCTTGGCGGACGCGTTTGATGAATATCAGGAATCGCATCTATTAAGCGTTTTGTATAGGTATGTTGTGGCGATTTAAAAATACTTTCAACCGTGCCACTTTCAACGACACTTCCATCTTTCATTACAATCACATCGTCGCAAAATTGATACACAGCGCCTAAATCGTGAGTGATAAAAATAATAGATGTTTCTGTGTACTCATAAAGGGACTTCATTAACTGCAGTAATTGATTTTGTGTACTGGCATCTAATGCCGTTGTTGGTTCATCTGCGATTAAAATTTGTGGCTTTAAAATCAATGCCATTGCTATCATGACACGTTGACGCATACCACCAGAAAGTTCATGTGGATAAGCATCAAATTGTCGAGTTGCATGTTTTATACCTACTTTTTCTAAAATGTCTATTGTCATCGACTTTGCTTCAGATTTAGATACACGTTTATGTTGAAATATTACTTCTGTAATTTGTTTGCCAATCGTTAATCTTGGATTCAACGAAGAGAGTGGATCTTGAAAAATCATTGAAATATCCTTACCTCGAATTTGTTGTAACGCTGAAGTTGATAAATTATTTAACGATTGCCCATTAAAAATAATTTCTCCTGTTAATGTGTGATCTGGATAATCTGGTAGTAGCCCTAAAATAGATTTAGCGGTAATACTTTTTCCTGATCCTGATTCACCAACAATACCTAGGATATGTTTTTTTCGTAATTCGAAAGAGACGTTTTTTACCGCTTGAACTGTAGTTTCATCATAATTGAATTGTACATTCAGACTGTTGACTTCTAATAAATTTGACATGATGTTGTGCCTCCCTATTCACAAATGTGTAAATTTATTCTATACTTTTGTATATCATAGTAATCTACTCAAGATTATTTTACAAGGAGTGATTATCATAATTACTTATTTAGAATCTTTTAAGTCGTTGTATCACAAGGCATTTTACAAGTTTGTATTATCGGTATTAAGCTTGCCAATATTTTTATATGCAGTGATAAAGTTTTTCTTTTCTGCTAAGAGGAAAAATTTTTACGCTAATAATTCTGAAATTTCAGAAATTGAACAGGCGTTACATCAAAAATATAAATATTTATCGCAGCAAAAGTCATCCACACAAATACATAAAGAAGCATTAAAAATATTCAAGGCACAAAGTTCTAATACGAGTTCAAAGAATATTGAACAAGCACATTTTTCAACATACTTTGAAAATGTATTATTTCATAAGTTCATCATGATCAAAGTGATATTGGCCTTGCCGATGTTCATCTTATTGACTTTTTATTTACAGCCATTAGTTAGATATATTTTTGAACGAATTGTCATGGCTGTGATTGTCATCATTGGTGTTATTGTCAGTGTGTTTACCATTCTGTATTTTTCACCGCTTGATGCGGCTTATAGCATACTGGGACAAAATGCAACAAAGGCACAGATACATCAATTCAATGTATTACATCATCTTAACGAACCTTATTTTATTCAATTGTGGGATACCATCAAGGGTGTTTTTACCTTTGACTTAGGTACGACTTACAAAGGGAATGAGGTTGTGACTAAAGCAGTTGGCGAAAGAATTCCAATTACAATAATTGTCGCAGTATTAGCGCTAATGGTGGCATTAATTATTGCAATACCAATTGGTATTATCAGTGCGATGAAGCGAAATAGTTGGCTTGATATCACGTTAATGATAATTGCATTAATTGGTTTATCTATTCCAAGTTTCTGGCAAGGGCTATTATTCATTTTAGCGTTCTCATTGAAATTGGATATTTTGCCACCATCTTATATGCCAGAACATCCAATATCGTTGATTTTACCTGTACTTGTCATTGGAACAAGTATTGCTGCTTCTATCACGCGTATGACAAGGTCTTCTGTACTTGAAGTAATGCGCAGCGATTATGTTTTAACTGCTTATGCAAAAGGATTATCGACGACACAAGTTGTTATTAAACATATTTTGAAAAATGCCATTATTCCAATTGTAACGTTAGTTGGTCTTCTAGTGGCAGAGTTACTAGGCGGTTCAGCAGTGACGGAACAAGTATTTAACATTAATGGTATCGGGCGTTATATCGTCCAAAAACAACTAATACCTGATATTCCAGCAGTCATGGGTGGGGTCGTATATATATCAATTGTAATATCTTTAGCAAACTTAATTATTGATATATTTTATGCTTTAATCGATCCAAAATTACGTAGTGAAATCAACGAAAGGAAGTGAGGCATATGGCACAACTTAATTCAAAGATAGCTTCCTTAAAATTATTCGCAAGTTACGCCATAGCAACTTATATTTTAGTTATATTAACGAGTGCATTAAATCTTTTTAAAGGTTATGTGGCCGATACGTTCTATATTGCTGAAACATTGCTAATCGTTTTAACCATCATTTTAATTATTATTTTAACAACGGAACAAACATGGAAGCATCATGACCTATGGCGACGTATCGTCGAAGTGTTGTTATTGTTGATGACATTAACAGGCAACGTATTTACATTATTAATGTTTGTAAGTATTAGACGTTACCAACGTACATCGCAAATACATAGTTATAACGGGTGGGAATCGTTTATACGAAAAACTACTAGACATCGTATTGCGATTATCGGGTTACTTATTTTAGTCTACATGCTGACATTATCAATTGTGTCACAATTTACATTTGATACGACATTGGCTACTAAAAATCAGTTCAATGCACTGTTACATGGACCGAGTCTAGCCTATCCGTTTGGTACTGATGATTTCGGTAGAGACTTATTTACACGCGTAGTTGTAGGAACGAAGCTGACATTTTCAATTTCAATTATTTCAGTAGTTATTGCAGTTATTTTTGGTGTGTTACTAGGCACTATCGCAGGTTATTTTAATCATATTGATAATTTAATAATGCGAATTTTAGATGTAGTGTTTGCAATTCCATCATTATTGTTAGCGGTGGCAATTATTGCATCATTTGGAGCAAGTATTCCAAATTTAATTATTGCTTTAAGTATCGGTAATATACCATCATTTGCACGGACAATGCGTGCCAGTGTTTTAGAAATTAAACGCATGGAATATGTAGATGCAGCACGTATCACTGGTGAAAACACTTGGAATATCATATGGCGTTATATTTTACCGAATGCGATTGCGCCTATGATTGTACGTTTTTCATTAAATATAGGTGTGGTTGTATTAACAACAAGTAGTTTAAGTTTCCTAGGACTTGGTGTTGCACCTGATGTAGCTGAATGGGGCAACATTTTACGTACCGGTAGTAACTACTTGGAAACGCACAGTAATTTAGCTATTGTACCTGGTGTTTGTATTATGTTCGTCGTTTTAGCATTTAATTTTATAGGTGATGCAGTGCGTGATGCACTAGATCCAAGAATTCATTAAAAAGGTAGGGATAGATGTGAAGAAAATCATTAGTATCGCAATTATAGTTTTAGCGTTGGTATTAAGTGGTTGTGGTGTCCCTACGAAATCAGAAGTGGCTCAAAAGTCATCGAAAGTTGAAGTGAAAGGCGAGCGACCAACAATACATTTCCTAGGACAAGCAAGTTATGAAAATGATATGAATATCGTTAAAGATCAATTGGAAAATGCAGGATTTAACGTGAAGATGAATATCCAACCAGATTATGGTAGCTATCGTACACAACGTCAAGCCGGCAATTATGATATCCAAATTGATGACTGGATGACAGTGTTTGGTGACCCGAACTATGCTATGACGGCATTATTTAGTTCTACAGGATCAAATAGTTTATTGAAAGATAAACATGTAGACCAGTTGTTAAATAAAGCTTCTACTCAAAATGAAGCAGATGTTAAACAAACATATAAGCAAATTGAAGATGAAGTTGTATTTGATAAAGGGTATATGGCGCCTTTATATGGATCAAAAAAGAATTTAGTATATGACAATAAAGTGTTAGATAAAAATAGTGTTGGATTGCCAAATTCACGTGCATTAATATGGCAACAATTTGATTACAACAATAGTAGAGAACGAGATACGCGGCCACTTGTGATGACACAACAAGATGGTGAAATTCCTACATTGGATCCAATACGTTCAATTGCGCCGTCAGTATATTCAATTAATATGAATATGTACACAAGGTTATTATTATTAGATGAAAATGATCATTTAACAACGAAAGGTTCGTTAAGTCATGATTATGCTGTGAATAAGGACAATAAAGCATTTTATTTCTTGTTAAGAGATGATGATTATTTTGCGAAAGTGGTCAATGGACAAGCACGTAATACTGGAGAGCGTGTATCGGCTGAAGATGTTAAGTTTTCTTTAGATAGAGCACGTGATAAAAAGTCTGTGCCTAACAATAATACTTACAATATGCACAAACATATAAATGACATCAAGATATTAAAAGATGAGGACATCGATCAGTTGCGTAAAGAGAAAGACAAGGACGATAAATCAATCTATGATAAGTTGATTAAAGCTTATAACGTCAAATCGTTAACGACAGATGGTCAAAAAGTAAATAATAAAGACGGTATTTATCAAATTGTTAAAATTACGACAGATCAATCGATGCCTCGAGAGGTAAATTACTTAACACACTCTTCGGCAGGCATTTTATCTAAAAAATTTGTTAATCAAGTAAATCAAGAATATCCAAAAGGATATGGGGATAGCAGTACAATTCCTGCAAATTCAGATGGGAAAAATGCGCTGTATGCAAGTGGCGCATACATTATGACACAGAAAAATGCATATCAAGCAACGTTTCAACGTAATCCAGGATTCAACGAAACAGAAAAAGGTAGTTATGGACCAGCTAAAATTAAAAATATTACATTGAAGTTTAATGGTGACCCGAATAATGCATTGTCAGAACTTAGAAATCATTCAATTGATATGTTGGCAGATGTGAATCAAAAACATTTTGATTTAATTAAGTCGGATAAAAATTTAAGCATTATTCGCAAAAATGGACGCAAGTCAGTCTTTTTAATGCTAAATATTAAAAAAGGTATATTTAAGACGCATCCAAACTTGAGACAAGCAGTAGTTAATGCGATAGATCAGGATCAATTTATTAAGTTTTATCGTGGCGATAAATTTAAAATTGCATCACCGATTACACCACTTGTCGATACTGGTAACGAGCAACGTCAAGATTTAGAAAAAGTAGAAAAAGCCATTAATCAATAATGTTTTAAATATTTAACAGAAAGTAGGAGGATATAGTATGGTCATTAACTTAAATGACAAACAGACAAAAACATCTAAAGAAGGGTTAATTTCCGTATCACATCCTCTTGCGGCTAAAATTGGTAAGGATGTATTAGATCAAGGTGGCAACGCCATGGATGCAGTGATTGCAATTCAACTGGCATTGAATGTGGTAGAACCATTTGCATCAGGTATTGGTGGTGGCGGGTATTTGCTATATTATGAGCAAAGTACTGGCAGTATAACTGCGTTTGATGCACGTGAGACAGCACCTGAACATGTAGACAAACAATTTTATCTAGATGATTCAGGCGAATATAAATCATTTTTTGATATGACTACACATGGTAAAACTGTCGCTGTGCCAGCAATTCCAAAGCTGTTTGATTATATTCACAAGCGTTATGCTAAATTGTCATTGGAAGATTTAATTAATCCTGCAATTGAACTAGCCATTGAAGGTCATGCAGCCAATTGGGCTACTGAAAAATATTCGCGCCAGCAACACGCACGATTGACAAAGTATCATGAAACGGCACAAGTATTTACGCATGAAAATCAATATTGGCGTGAAGGTGATTGGATTGTACAACCCGAATTAGGTAAGACATTTCAAATATTAAGAGAACAAGGGTTTAATGCATTTTATAAAGGTGACATTGCGAAACAATTAGTCAATGTTGTCAAAGCATGTGGTGGGACAATCACTTTAGAGGATCTAGCCAAATATGACATTCAGATTAAAGCGCCAATCAGTGCAACATTTAAAGACTATGACATTTATTCAATGGGACCATCTAGTTCTGGCGGTATCACGGTAATTCAAATATTGAAGTTATTAGAACATGTCGATTTACCATCTATGGGTCCAAGATCTGTTGATTACTTGCATCATTTGATACAAGCGATGCATTTAGCATATAGTGATCGTGCGCAATACTTGGCGGATGATAATTTTCATGAGGTGCCTGTACAGTCATTAATTGATGATGATTATTTAAAAGCACGCAGTACGCTCATTGATAGCAATAAAGCAAATATTGATATAGAGCATGGTGTTGTGTCTGATTGCATTAGTCATACAGATGTTGAAGAAAATCATACCGAAACAACTCATTTTTGTGTGATTGATAAGGAAGGTAATATTGCTTCATTTACGACATCAATTGGTATGATTTATGGTTCAGGTATCACGATTCCAGGCTACGGTGTGTTATTGAATACGACAATGGATGGCTTTGATGTAGTAGATGGTGGTATTAACGAAATTGCACCATATAAACGACCACTAAGTAACATGGCTCCAACGATTGTGATGTATCACGGGAAGCCAATATTAACAGTAGGTGCACCTGGTGCCATAAGTATCATTGCTAGTGTTGCGCAAACATTAATCAATGTATTAGTGTTTGGCATGGATATTCAGCAGGCTATAGATGAACCTAGAATTTATAGTAGCCATCCTAATCGCATTGAATGGGAGCCTCAATTTTCACAATCTACAATATTAGCATTGATTGCACATGGACATGCAATGGAACATAAACCAGATGCTTATATTGGAGATGTACATGGACTACAGGTTGACCCAACAACGTATGAAGCTTCGGGTGGAAGTGATGATACTAGAGAAGGCACCGTAATGGGTGGCGAGGTGTTAGTGATTAGAAAACAGCCATTACCATATCGGCAAATGTATGATAGTGACGGCTTTCGTCTATATTTCAATGATGTGCAGTTACCTTTATTGGCAGATCAAGTGCGATGGATGCATGACAAATATTGGGTTGATGAAAGTGTTGTTAGAATCATTTTCCCTGAAGTTAGTGCACATATTGAAGATTTAAGAAGTTATGAAAACGCAGGAGAAAATTATATAGATATTGCCTGGTTAGCACGGAAATATGCTTATCAAGTAACATTGAAGGATGACGGTTTATACTTAACTGATGATACATATACTTCAGTGAAACGGAACACAAATGCATACTATAGATATGATCGAGATAGTATCACAAGATAGTTTATACGCTTGATATGAAGTTTGTAGTGGATATGAGCTTTTGTTGAATGAAAGGATTCGATTTCGAACTTTAGCGTGACGCTTGAGTGTAGTAATGTTGGAAATGCTATACGAAACGCTAGTCACCTTTGTAAAATATACAACGCCTCACAAATTCGTTTTTGATGTACATCACAATAGTTAGCCTAAAATCTAATGTAATGTGGTTTGGTACAGTTGAACGAGTTATGTGAGGTGTTTTTATAATATAGGATTTTAATAGATGATTTGGATGTTTCTATAATTACAGCATAAGTATTAATGTTCACTTATTTTATTATAAGTAAGGCTTTCTTTATAAATGATTTGGTCTTTTCCAGGACTTGAAAAATAAAAATAAAGTTTCTGATCTTGATGATTATTGCCTTTTAAATCACTCATTCCCTTTAATTCCACCTTTGTTGATGCGTTTTTAGGAATATTATATCTACGTTTTAATTGTTTAACGTTTGGATTATCGTTCGACAACTTACCAGATAAATTATAATAATCAGTGGTAGGATCATGTGTGACTTTCAAATCATTGCTATTTAAAATGCTTGTTAAATCACCACTTTGAATCAAAAATTGATTGTTTTCGATTTTTTGTTTCAGCGCGGGATCTTTTACGTCTTTTGTGAAAACGATTTTATTATTAACTACTTTTACTGGATAACTTTTGTATGTCGAGTCAGTAGCATTTTTTCTATCGTTTGTAGTTGTGTCATATTCACCAGTTATTTTATGTGTGTTCTTATCTACCTTTAACAACATACGGTCTTCTTTTAAAAGCTCATCTGATCCAACAACTGAATAAGAGGATTCTATATACCATGTGTCTTGATCATTATTTTCATAATGGGGATTATCGTGACCATCAATTTCATAAAGCGTTTCTAAGTTTTTAATAGGATACGTACTTAGTACTTTTTTAAGACCATCTTTCAAATGAATTTGTTCCCACTTCATTGCCAAAAACATATCGCCACTGACTACAATTGAAATAATAATAATTGCTGCTAAGTTTAACCAGAAAATTTTATGTGCTTTCATACATTCCCACCGTTTCTCAAAATACTTCATTAACACTATAATAATATATTTTGAAAAATATTTACATCAGTATTAAAGTGAATATCAAATTTTAAATTTATGAAAATAATAGATATTTATAAAAAGCGGAAAAGAGATACAATAAAAAACTGCATGACGTTTGAGACGTCACACAGTGTAACTAAAAATTTAAAAAGTTGTTGCTAATTTTTCAGCATTATTAATACTAGTTGCTTTAATTTCTTCAGTCTTATGAGGTTCAGCATTGTGTCCTTCAATAATGATTGTTTCATATGATGGCACACCTAAGAATGTCATAATTGTTCTTAAATAACGGTCACCCATTTCAAAATCAGCAGCAGGTCCTTCAGTATAATATCCACCACGTGATTGAATGTGTAATACTTTTTTGTCAGTTAGTAAACCTTGTGGTCCTTCAGCAGAATATTTAAAAGTTTTACCTGCAATTGAAATAGCATCAATATATGCTTTAACTACAGGTGGGAAAGAAAGGTTCCACATAGGCGTTACAAATACATATTTATCTGCACTTAAAAATTCTTCTAAAATGTCACTCAATCTTGAAACTTTCATTTGTTCATCATCAGTTAACGTTTCGCCATTACTCATTTTTCCCCAACCAGTTAATACATCTTTGTCAATAACTGGAATATAAGTTTCAAATAAATCAATATGTTTCACTTCATCATCAGGATGTTGTTGTTGATATGTTTCGATAAATGCTTTACCAGCCGCCATAGAATTTGATACCAGTTCATTAAAAGGGTGTGCTGTAATATATAATACTTTTGCCATTTGAAAATTCTCCTCTGTTTCTGTTATTTTCTTAAGTATAATTATTATACTCGATATAAAATTTAATATCAATCAAAATATTCAAATTACCATCATTTTCTTCATCTATATTTGGCAGTACTACTAAAGTATGAGTGCATTTAATTATGAAATAGTTGATTTAGAATATATACTTAATACCCAAAATATATGAAGGATGGATGCCACTATGACAAAGCGACCAAAACGTATTTTGGCAACAATTATCATTTTTCTTTCACTATTATTTACGATTATTTATATAGATGACATTCAAAAATGGTTTAACCAATATACCGATAAATTGACACAAAATCATAAAGGACAAGGACACTCAAAATGGGAAGACTTTTTTAGAGGGAGTCGGATTACTGAGACTTTTGGTAAATATCAACATTCACCATTTGATGGTAAGCATTATGGCATTGATTTTGCATTGCCAAAAGGTACACCAATTAAAGCGCCGACGAATGGTAAAGTAACACGTATCTTTAATAATGAATTGGGCGGCAAGGTATTACAGATTGCCGAAGACAATGGAGAATATCACCAGTGGTATCTACACTTAGACAAATATAATGTCAAAGTAGGTGATCGAGTCAAAGCAGGTGATATTATTGCATATTCAGGCAATACAGGTATACAAACGACAGGCGCACATTTACATTTTCAAAGAATGAAGGGTGGCGTAGGTAATGCATATGCAGAAGATCCAAAACCGTTTATCGATCAGTTACCTGATGGGGAACGTAGCCTATATGATTTGTAGTTATAGAAGGGTGCCCGCAGTCTAAAAAATTAAGCAATCATTGTGTGAGTATGATACTTACATAATGGTTGCTTTTTTCAATGAAAATCGTAATGCTAAGTCATACTTGTTTGATTTAGATATTACTTAAAATGTAAGACAAGGTTGTTAGCATTGGCAGTGAAATATCGCACATAAAAAACATTATTGTCACACTAGAAAATAGTTGTGCACTATATCAATTTTCTGTATAAAAGTTTAATTCTGACAGTAATGTAAACGTTTACAATTTATGATTGACATTAATAATGACTGAATATATGATTTATGTAAGTATTTGTGCAAACGTTTTCACAAAGTGTATTGCACAATCAAACTGTAAACAAAGTATGGGAGGCATAACATGGCAGAACTAAAGTTAGAGCATATTAAAAAGACGTATGATAACAACAATACTGTAGTGAAAGATTTTAATCTACATATTACTGACAAAGAATTCATTGTATTTGTTGGACCATCGGGATGTGGTAAATCAACAACATTACGAATGGTTGCTGGACTAGAGTCTATCACATCTGGAGATTTTTATATTGATGGGGAACGCATGAACGATGTTGAACCAAAGAATAGAGATATTGCGATGGTATTTCAAAACTATGCATTATATCCACATATGACTGTTTTTGAAAATATGGCATTTGGGCTAAAGCTACGTAAAGTAAATAAAAAAGAGATTGAACAAAAAGTTAATGAAGCAGCTGAAATATTAGGATTAACTGAGTATCTTGGTCGTAAACCAAAAGCGTTATCTGGCGGACAGCGTCAACGTGTTGCTTTGGGCAGAGCTATTGTTAGGGATGCGAAAGTCTTTTTAATGGATGAACCATTATCGAATCTTGATGCGAAGCTTCGAGTACAAATGCGCACAGAAATATTGAAATTACATAAGCGACTTAATACTACGACAATTTATGTTACACATGATCAAACTGAAGCATTGACGATGGCTAGTCGAATTGTTGTTTTGAAAGATGGCGACATTATGCAAGTCGGCACACCTAGAGAAATATATGATGCCCCTAATTGCATATTTGTGGCGCAATTTATCGGCTCACCAGCAATGAATATGTTGAATGCTACAGTTGAAATGGACGGATTGAAGGTAGGAACACACCATTTTAAATTACATAATAAAAAATTTGAAAAGTTAAAAGCTGCTGGCTACTTAGACAAGGAAATTATTTTAGGTATTCGAGCTGAAGACATTCATGAAGAACCAATATTTATTCAAACTTCTCCAGAGACACAATTTGAATCTGAAGTAGTTGTATCCGAACTGTTAGGTTCAGAAATTATGGTACATAGCACATTCCAAGGAATGGAATTGATTTCTAAATTAGATTCAAGAACTCAAGTGATGGCGAACGACAAGATTACACTAGCATTTGATATGAATAAGTGTCACTTTTTTGATGAAAAAACAGGAAATCGTATCGTCTAAGGGGGAGTATTCATGTCTAAAATTTTAAAATGTATCACGTTAGCCGTGGTAATGTTATTAATCGTAACTGCATGTGGCCCTAATCGTTCGAAAGAAGATATTGATAAAGCATTGAATAAAGATAATTCTAAAGACAAGCCTAACCAACTTACGATGTGGGTGGATGGCGACAAGCAAATGGCGTTTTATAAAAAAATTACGGATCAATATACTAAAAAAACTGGCATCAAAGTAAAGCTTGTAAATATTGGTCAAAATGATCAACTAGAAAATATTTCGCTAGACGCTCCTGCAGGAAAAGGTCCAGATATCTTTTTCTTAGCACATGATAATACTGGAAGTGCCTATCTACAAGGCTTAGCTGCTGAAATCAAATTATCAAAAGATGAGTTGAAAGGTTTCAATAAGCAAGCACTTAAAGCGATGAATTATGACAATAAGCAACTAGCATTGCCAGCTATCGTTGAAACAACCGCACTTTTTTATAATAAAAAATTAGTGAAAAATGCACCGCAAACGTTAGAAGAAGTTGAAGCTAATGCTGCCAAACTAACTGATAGTAAAAAGAAACAATACGGTATGTTATTTGATGCTAAAAATTTCTATTTTAATTATCCGTTTTTATTCGGCAATGATGATTATATTTTCAAGAAAAATGGCAGTGAATATGATATTCATCAGCTAGGACTAAATTCAAAACATGTCGTCAAGAATGCTGAACGATTACAAAAATGGTACGACAAAGGGTATCTTCCTAAGGCAGCAACACATGATGTCATGATTGGTCTTTTTAAAGAAGGAAAAGTAGGACAATTTGTCACTGGACCGTGGAACATTAATGAATATCAAGAAACGTTTGGTAAAGATTTAGGAGTAACAACATTACCTACAGATGGTGGCAAACCTATGAAACCATTTCTAGGTGTACGTGGTTGGTATTTATCTGAATATAGTAAACATAAGTATTGGGCTAAAGATTTAATGCTGTATATCACTAGTAAAGATACATTACAAAAATATACAGATGAAATGAGCGAAATTACTGGACGTGTTGACGTGAAATCATCTAATCCAAATTTAAAAGTGTTTGAAAAGCAAGCACGTCATGCTGAACCGATGCCTAATATTCCTGAAATGCGACAAGTTTGGGAACCGATGGGCAATGCAAGCATATTTATTTCAAATGGTAAGAATCCTAAACAAGCGTTAGATGAGGCGACGAATGATATAACGCAAAATATTAAGATTCTTCATCCATCACAAAATGATAAGAAAGGAGATTAGTTATGACGAAACGTAACCCTAAATTAGCGGCATTATTATCTGTTATACCTGGTTTGGGACAGTTTTATAATAAAAGACCCATTAAAGGGACGATATTTTTTATCTTTTTCATCAGTTTTATTTCTGTTTTTTATAGCTTTTTAAATATTGGTTTTTGGGGATTGTTCACATTAGGGACAGTACCTAAGTTAGACGATTCTCGTGTCTTACTTGCACAAGGTATTATTTCTATCTTACTCGTTGCTTTCGCAATCATGCTATATATCATTAATATTTTAGATGCATATCGTAATGCTGAACGATTTAATCGCAATGAGGAAATAAAGGATCCGAAGGCGCGTATGGTGGCAACATGGGACAAGACGTTCCCATACTTACTAATCTCACCAGGTACATTCTTATTGATATTTGTAGTTGTATTTCCATTAATATTTATGTTTGGAGTAGCATTTACAAATTACAATTTATACAACGCGCCTCCGAGACACACATTAGAATGGGTTGGTTTAGATAACTTTAAAACGTTATTCACAATTGGCGTTTGGCGTAAAACATTTTTCAGTGTTATTACTTGGACATTAGTATGGACGCTTGTTGCAACGACACTTCAAATTGCATTAGGGCTGTTTTTGGCAATTATTGTAAATCACCCTGTCGTCAAAGGTAAGAAATTTATCCGTACTGTGTTAATCCTACCTTGGGCTGTACCATCATTTGTGACAATTTTAATATTTGTAGCGTTATTTAATGATGAATTTGGTGCGATAAATAATGATATTTTGCAACCTTTATTAGGTGTAGCACCAGCATGGTTAAGTGATCCGTTTTGGGCAAAAGTGGCATTAATCGGCATTCAAGTATGGCTTGGATTCCCATTTGTCTTTGCACTGTTCACTGGAGTACTGCAAAGTATTTCATCAGATTGGTACGAAGCAGCAGATATGGATGGTGCGTCTAGTTGGCAAAAGTTTAGAAACATCACATTCCCGCATGTCATTTACGCCACAGCGCCATTGTTAATTATGCAATATGCAGGTAATTTCAATAATTTTAATCTTATTTATCTATTTAATAAAGGCGGTCCACCAGTGTCAGGGCAGAATGCTGGTAGTACAGATATCTTGATATCTTGGGTGTATAATCTGACATTTGAGTTTAACAACTTCAACATGGGTGCAGTTGTGTCATTAATTATTGGATTTATTGTTGCTATTGTCGCATTTATTCAATTCAGACGTACAAGTACGTTTAAAGATGAGGGAGGTTTATAAGATGACAAAGAAGAAAAACATATTAAAAGCAATCGGTATTTACAGTTTTATAGCGATGATGTTTGTCATCATTTTATATCCACTACTGTGGACATTTGGCATTTCCCTTAATCCAGGTACGAACTTGTATGGTGCCAAAATGATACCAGACAATGCAACATTTAAAAATTATGCATTCTTACTATTCGATGACAGTAGTCAATACCTGACTTGGTATAAAAATACGCTTATCGTAGCATCTGCAAATGCACTGTTTAGTGTGATATTTGTCACGTTAACAGCATATGCTTTTTCTAGATATCGCTTTGTTGGTCGTAAATACGGGCTGATTACATTTTTGATTTTACAAATGTTCCCTGTATTAATGGCAATGGTCGCAATCTATATTTTGCTAAATACAATTGGATTATTAGATTCTTTATTTGGACTAACACTGGTATATATTGGTGGATCAATACCGATGAATGCCTTTTTAGTGAAAGGTTACTTCGATACGATTCCAAAAGAACTTGATGAATCTGCCAAAATTGATGGTGCAGGGCATATGCGTATTTTCTTACAAATTATGCTTCCATTAGCTAAGCCGATTTTAGCAGTTGTTGCTTTGTTCAATTTTATGGGGCCATTTATGGACTTTATATTACCTAAAATACTATTAAGAAGTCCTGAAAAATTCACATTAGCAGTTGGATTGTTCAACTTTATTAATGATAAGTATGCAAATAATTTCACAGTGTTTGCAGCAGGGGCAATTATGATTGCAGTACCTATAGCAATCGTATTCTTGTTCTTGCAACGCTATTTAGTATCAGGTTTAACAACAGGTGCGACAAAAGGTTAGTTTGAAATTAGGAGTGGGGCAGAATTGATAAAGAACCACTAATGACGATAAAGATTAAAAGGAGGACGTTATGATGACGATTAAAGTTGGAATCATTGGGTGTGGTGGTATTGCGAATGGCAAGCACATGCCAAGTTTACAAAAAGTTGAAAATGTTGAAATGATCGCATTTTGTGACGTAGACATTTCGAAAGCAGCGAGTGCGGCAGAAGCATACGGAACTGACAATGCAAAGGTTTATGATGATTACAAAGCATTGTTAAAAGATGACACGATTGATGTTATCCATGTTTGTACGCCAAATGACTCGCATTGTGAAATTACTGTAGCAGGGTTGCATGCTGGTAAACATGTGATGTGTGAAAAACCAATGGCTAAAACGACAGCAGAAGCTCAAAAAATGATAGATACAGCTAAATCAACAGGTAAAAAATTAACAATAGGTTATCAAAATCGTTTCCGAGCAGATAGTCAATTTTTACATCAAGCAGCGCAACGTGGCGACTTAGGAGACATTTACTTCGGAAAGGCACATGCCATTCGTCGTCGAGCAGTACCAACATGGGGTGTCTTTCTAGACGAAGAAGCTCAAGGTGGAGGACCATTAATCGATATCGGTACACACGCTTTAGATTTAACGTTATGGATGATGGATAATTATGAACCAGAATCAGTGATGGGTTCAACATTCCATAAATTAAATAAACAGCATCATGCGGCAAACGCTTGGGGTTCATGGAATCCAGATGAATTTACAGTTGAAGATTCTGCGTTTGGATTTATTAAAATGAAGAATGGAGCGACGATCATTTTAGAATCCGCTTGGGCGATTAATTCTTTAGAAGTGGATGAGGCAAAATGTTCATTATCAGGAACTAAAGCAGGTGCTGATATGAAAGATGGTCTACGTATTCATGGTGAAGACATGGGTACACTTTATACCAAACACGTTGAATTGGAAAACAAAGGCGTCGACTTTTATGAAGGTAATGAAGTGGATGAAGCTGAAGAAGAAGCAAAAGCTTGGATTGATGCAGTTGTAAATGATACTGAACCAGTTGTGAAACCGGAACAAGCAATGGTAGTTACAAAAATTCTTGAAGCGATTTATCAGTCTGCAAAATCAGGCAAAGCAATTTACTTTGAATAACATCATACGGTAAGGAGGCACATCATGACAAAATTAAAAGTTGGTGTGATAGGTGTTGGTGGTATTGCACAAGACCGTCATATTCCAGCATTGCTGAAACTCAAAGACACAGTCTCATTAGTTGCAGTACAAGATATTAATACAGTGCAGATGATTGATGTTGCGAAGCGCTTTAATATACCTCATGCAGTTGAGACACCTAGCGAGCTGTTTAAACTTGTTGATGCGGTGGTCATTTGTACACCTAATAAATTCCATGCTGATCTTTCTATAGAAGCATTGAACCATGGTGTCCATGTATTGTGTGAAAAGCCAATGGCGATGACGACGGAAGAGTGTGATCGCATGATTGAAGCGGCTAATAAAAATCACAAATTATTAACTGTCGCATATCATTATCGTCACACAGATGTGGCAATTACTGCTAAAAAAGCAATTGAATCAGGTGTGGTTGGTAAACCTTTAGTAGCACGTGTACAAGCGATGCGTAGGCGTAAAGTGCCTGGCTGGGGTGTTTTTACCAATAAAGCGTTGCAAGGTGGCGGTAGTTTAATCGATTATGGTTGCCACTTGTTAGACTTATCTTTGTGGCTACTAGGTAAAGATATGGTGCCGCATGAAGTGCTAGGAAAAACATATAATCAATTGAGCAAACAACCGAATCAAATTAATGATTGGGGAACATTTGATCATACTAAATTTGATGTCGATGATCATGTTACTAGTTATATGACATTTGCCAATCGAGCAAGCATGCAGTTTGAATGTTCGTGGTCTGCAAATATCAAAGAAGATAAGGTTCACGTTAGTTTATCAGGAGAAGATGGCGGTATCAATTTATTTCCATTTGAAATATATGAGCCCCGCTTTGGAACTATTTTTGAAAGCAAAGCTAATGTTGAGCATAACGAAGACATTGCTGGTGAGAGACAGGCGCGTAACTTTGTCAATGCGTGTTTAGGGATAGAAGAGATTGTGGTGAAACCGGAAGAAGCACGCAATGTAAATGCCCTTATAGAAGCGATTTATCGTAGCGATCTTGATAACAAGAGCATACAACTTTAATGATTATCATATATGATACAAAATTCTCAATATAAAAAGAAGGAGTGCTTTTCAATGAAAATAGGTGTATTTTCAGTATTATTTTACGATAAAAATTTTGAAGATATGTTAGATTATGTCTCAGAATCTGGATTGGATATGATTGAAGTTGGAACAGGTGGTAACCCAGGAGATAAATTTTGTAAGTTAGATGAGTTGTTAGAAAATGAAGACAAGCGCCAAGCATTTATGAAGTCAATCACAGACAGAGGCTTACAAATAAGTGGTTTCAGTTGTCATAACAATCCAATTTCTCCAGATCCGATAGAAGCGAAAGAAGCCGATGAAACGTTACGTAAAACAATCCGTTTAGCAAATCTATTAGACGTGCCAGTTGTTAATACATTTTCTGGCATTGCAGGATCAGATGATACCGCTAAAAAGCCTAATTGGCCTGTTACACCTTGGCCAACAGCCTACTCTGAAATTTATGATTATCAGTGGAATGAAAAGTTGATACCATATTGGCAAGATTTAGCTGAGTTTGCAAAAGAGCAAGATGTAAAAATTGCCATAGAGTTGCATGCAGGATTTTTAGTGCATACACCATATACAATGTTGAAGTTACGTGAGGCTACAAATGAATATATCGGTGCTAACTTAGATCCTAGTCATCTATGGTGGCAAGGTATTGACCCAATTGCTGCGATTCGCATATTAGGCCAAGCAAATGCAATTCATCACTTCCATGCTAAAGATACGTATATTAATCAAGAAAATGTAAATATGTATGGTCTAACTGATATGCAACCATATGGTAACGTTGCGACAAGAGCATGGACATTCCGTACAGTTGGTTATGGACATAGTCCATATGTATGGGCAGATATCATAAGTCAACTTATTATTAATGGATATGATTATGTATTAAGTATTGAACATGAAGATCCTATTATGTCAGTAGAAGAAGGTTTCCAAAAAGCTTGTCAAACTTTGAAATCTGTTAATATTTACGACAAGCCAGCAGACATGTGGTGGGCATAATACGAACTCGAGGTTAGTCTGAAGTTTGTCTGAAGTAAGACTGGTGGCAGTGTTGAATAAATGCATATGTCGCCAAGCCATTGCCAAAAATTTCACACCTTAAATCAAGTCATTGTTTGTAAAGAAGGTGTACTTTATATAAGTATATAGCGATGGTCATACCCATTCACAGTAACAATCCTCACCATTGAAAAGAGTATATAACCTTTTCAATAGTGAGGTATATGATAATAAAAAAAGCCTGTTGTCACAATGGTCATAGACACGACATACTTTAAAGGTTTCTGAATATAATATTTCAGAATGCACTTTAAAGATGGACGTCGATGTAGACTAAAGTGATGACAGGCTTTCATCTTTTTAAATATTCATTAATTTCTCTTCTTGTTTAATACGTACATATAAGAAATACGCATACGGTACTAATAAAATAGTTGTATATGTTGCGTGTGTTAATAATAATACACCGATTAATTCAGGAATGATGTTTAAGAAGTAATTTGGGTGTTTTGTAATTTTATATAATCCAGATTTAATAATAGGATGGTTAGGTAAAATGAATAATTTTAATGTCCAAATACCACCTAAAGTTTTAATAACCATAAATAACATGATATAAGCAAAGATTAATATAACTAAGCCAATACCATTTGCAAAGCTAAATGTATCTTTATTAATAAATGCCTCTACACCAGCCAATACATAAATTAAAACGTGTGTTATTGCTAAAAACTTCGAATTTTTAACGCCATATTCAACTGCACCGTCTGCTTTTAATTGTTTTGAGTGATTAATAGATATCTTTAAGCTGACAAGTCTGATACAGAAAAAGATAAGTAATATAGATAGAATCATGATGTCCTCCGTCATTATGTCATATGTATAAGCGTTGATTTTGACAACATAAAGTATTTTATAGATAAAGCTTGTCAAATACTATTAACTATTTATTAATTTTAGTACATAAATATGTTTCTAAGTATGTGTTTATGTTCAGTATTTTGGATAATTTAATAATTTTAAGGATATTAAGCGCTTACACCGACGTGATATATTTGGCTTAACGAAAATGATTGAGGTGACAGAGATGAACTTTTTTGATATCCATAAGATTCCGAACAAAGGCATTCCATTATCGGTACAACGTAAATTATGGCTTAGAAACTTCATGCAAGCTTTCTTCGTAGTGTTCTTTGTTTATATGGCTATGTATTTAATTCGAAACAACTTTAAGGCGGCACAACCGTTTTTAAAAGAGGAAATTGGATTATCTACATTAGAACTTGGTTATATCGGATTAGCATTTAGTATCACGTACGGTTTAGGAAAAACATTACTTGGATATTTTGTCGATGGACGTAACACAAAACGTATTATCTCGTTCTTACTTATCTTATCTGCGATTACAGTTTTAATTATGGGATTTGTTTTAAGTTACTTTGGTTCTGTAATGGGATTATTAATTGTACTTTGGGGACTTAACGGGGTGTTCCAATCAGTTGGTGGACCTGCAAGTTATTCAACGATTTCAAGATGGGCGCCAAGAACGAAACGTGGCCGATACTTAGGATTCTGGAATACATCACATAATATCGGTGGTGCCATAGCAGGTGGTGTTGCACTTTGGGGTGCTAATGTATTCTTCCATGGAAATGTTATAGGGATGTTCATTTTCCCATCGGTGATTGCATTACTTATTGGTATCGCAACATTATTTATCGGAAAAGATGATCCGGAAGAATTAGGATGGAATCGTGCTGAAGAAATTTGGGAAGAGCCGGTCGATAAAGAAAATATTGATTCTCAAGGTATGACGAAATGGGAGATCTTTAAAAAATATATCCTGGGAAATCCTGTTATATGGATTCTATGTGTTTCAAACGTCTTTGTATACATTGTACGAATCGGTATTGATAACTGGGCACCGTTATATGTGTCAGAGCATTTACACTTTAGTAAAGGCGATGCAGTTAATACGATATTCTACTTTGAAATTGGTGCATTAGTTGCAAGTTTATTATGGGGCTACGTATCAGACTTATTAAAAGGTCGTCGTGCAATTGTAGCTATTGGCTGTATGTTTATGATTACATTTGTTGTCTTATTCTACACAAATGCTACAAGTGTCATGATGGTTAACATTTCATTGTTTGCATTAGGTGCGTTAATCTTTGGTCCGCAATTATTAATTGGTGTATCATTGACTGGTTTTGTTCCTAAAAATGCCATCAGTGTAGCAAACGGAATGACAGGTTCATTCGCGTATCTATTCGGTGACTCAATGGCGAAAGTTGGTTTGGCGGCTATTGCTGATCCAACACGTAACGGTTTAAACATCTTTGGATATACATTAAGTGGATGGACAGATGTTTTCATCGTCTTCTATGTTGCATTATTCCTAGGCATGATTCTATTAGGAATCGTTGCTTTCTATGAAGAAAAGAAAATTAGAAGTTTAAAAATTTAATATAAATCGGATTAAAAGTATCGCCAATCTATTGCAATATAGTTGGCAATCCTGCCCCGACGGCATGTGCGTGAAGAGATGAAAGATACTGCTTCTACCCTTGCAAATATATCATCTCTATGTCTCGGGGCAGATCATAATTCCCTGTTATGAAGTATCCTTATTTGCCCGACTTAGGGTGACTCAATGAATTTACTCCTTACAATAAAGACATATAGCGGTGTCAATATTGTAGGGAGTATTGTTTTATATTTAAACTCTCTAAAAAGCGGACTGAAAGAAAAGTGAAAACTTCTCTATCAGTCCGCTTTTTCATAGAACAAAATGGAGGCGCCATAATCATTAGTTATGTGCTAATCTATTTTGCTTGCTTACAATAATCACTTGGCGACATTTGTAAATATTTTTTAAAATGATAGCTAAACATTTTATACTCTGAAAAGCCTACTTTGTCTGCAATTTCATAGTGTTTGTAATGTCGATCTAACAATTGCAGAGATTGTAAAATACGATAGCGATTTAAATAATCGACAATTGTAATACCAACATGATCTTTAAATGTTCGCATCGCATACGATTCACTAACATCGATATGTTGAATTAAATCTGAAACAGTCACTTTCGTTTGATAAGATTGCTTAATTTGATCCACAATCTGGTTTACATAATAATCATCGTATTCTACTTTTAATAGTGGTTGGAAGGCATCATGACAAGATGCTAAGCTACGGCCGTTCTGTGATTGTTGCTCTAATAAGGTACGGACAAGTCTTCCTAAAATAACTTCTAATTGTGCATGGTCTACTGGTTTTAATAAATAATCAAGAACATGATGTTGAATGCCGGCTTTCATATATTCAAAGTCATCGTAACTCGATAATATGATGACATTACAATCTAGATGCGCAATATCATTGAGTAAATCGACGCCATTTTTACGTGGCATACGAATATCAGTAATTACTAATTCTGGCTGATGTTGTTGAATTAGTGATAATGCTTCAACACCATCTTTAGCAGTGTATATTGTATTGAAATGATAGTCTCCCCAAGGAATGATTTGCTTTAATCCTTCTCGAATAATTCGTTCATCATCACAAATAACTACCTTAAACATCTACATTCCCCCTTGAAAGTGGTATTTTATAACAAATTAACGTACCTTGATTACGCTTTGAAAAAATATGGAGTCGTGCATGTGAACCATATTGAATCATTGCTTTATTGTGTAAATGATTTAATCCCAAATGCTTAGTATCAAATACATCATTATTAAGAGATTGGCGTACATATTGCAGGCGAGATGACGACATCCCGATACCATTGTCGCAAACTAAAACATGTAAATTCTGACGTGCCAATGTCAGGCGTATAGTAATGTCCAATGACTCAGTATCTCTACCATGTTTAATAGCATTTTCTATGAGTGGCTGAAGCATCATTTTACCAATTGTCTGGTGACGCGCTTCTTCAGAACTTTCAATATGGAGCTTAATCATGTCATCAAAACGGATGTTTTGTATTGCAACATACTGTTCAATGTAGTTCAACTCTTCGTTTAATTCCACTGTATGTGAGTTTGTACGTAATGAGTAACGTAACATTTGCGATAATTGTTGGACCACAGTTTGTGCTAATTTCGGAGATAACGTAATTAAATATTGTATTGTTTGCATCGTATTGAATAGGAAATGAGGCTGGAATTGGCGTTCTATTTCCTTTAACTGAATATCACGCAAGCGACGTTCTGTATGCTCGATAGAATGGATCAGTTGCTCATTTGATTCAAATAAATCGTAAATATAATTATTAATTTCTTCTAGTTCACTGTTGTTTTTTAAAGGCGTATATGTACCTAGATGACGATTTTTGGCATAGTAAATTTTTTGAATAATCGTTTCGATATCTTTTGTTTGTCGTTTAGCCATATTATCTGCGCTAATGAAACCAAATATTACTAGTAAAACAAGAACTACGGCCATAACAATTAACAACGTGATACCATCTTCAATGTTTTCATGTATATCTTTATAAATAATGAGACGATGGTCAGCATGGTTTAATTTTACAGATTCATTCATAAATCCGAATTGTTGTGGTCTATACTTTTCACCTATAGTAAAACGGTCATCGTTGGCGTATAAAATATTGTCATATTGATCAACGATAAGTGCGAATTGTCGGTTATCTTTCTTAATTTCACTTAAACGTGGGGTGTTAGCCATATAAATTTTAAGCATATATGTACTATTTTTGAATTTAAGCTGATGCGTTGAAAATAAATACATATTTTTAGTGTTTAAATGTTCATAATTATTGGTTATAAACTGATTTGGTCCAGATAATTCATAATAAAGTGTTGCGGGCTGTTGGTGTATTAATTTTAATAATTCACGTTTTGTAGCGGTCACATCATGATGATTTGTTAAATCGAGCTCTTGAAACGAATTATTATGCTGTGTAATAAATGTCTGAATCTGCTTTTCAGTATGATGTAAAGATGACTGACTTTCATCAACATGTTGATGAATCGTACGATGCTCAATCCAAATATAGATGGCATAGAAGCTTACTAGTCCAATAATAATGACTAAAAATACTGGAAAAATAGTAGACGCAAATAACGATCGTCTTAATTGATGTCTATAAGGTTTGTATGCCGTCATTGAATCATCTCCAAAAATTTATGATGTGGAATATCCGGTAATTTAGATTTCGGTATTAAAGGTATGTTCTTAAGATTTTCGATAGACTGATCGCTTTGTTCACTAACATCCTTTCGAATTGACTTGGCATCGAACTCTGCAACTAATCGTTGTTGTACTGAGCGGCTTGTTAAATATTGCACTAACTTTTTACGCTTAGGATGAGGGTGTGCATTTTTAACTAAAGCAATACCATCAACATTTAACATTGTTCCTTCAATTGGATAAACGATTGATACAGGATAACCTTTGTTTTTCCATGTGCGTGCATCTTGTTCGTAGCTTAGACCTGCGTAATATTTACCTTTTGCAACATCTTCAATGACTTTAGACGTCTTTGACAGTTGCATCGCATGGTTTTGGAATTGATGCACATCACTTACTCGATGATGCATGCTATAAATAGCACGCATATGTTGATAGCCTGTCGTTGTTGTATTTGGATTTGAGTACGCAATTTTACCTTTAAGTATAGGTTGTAATAAATCTTGATAACCTCGAATCTTAATATCTCCTTGTAAATCTGAATTCACTACTATAACTGTTGGCATTAATAGAAAACTAGTAACATATTTATTGTTCGAGCGATAATCCTCTAATTGCTGTGTTACAGATGTATCTTGATAGGGAACAAAATCTTCTGGATGATCAATTGTTTCTGACAACACACCACCCATAAAGACATCACCACGCTCCGAAAAATCTTCGTTATGCAAGTTTGAAAGCAGTACTTGAGTAGATCCGTGTTTAATTTCAATTTTGACATGCTCTTGTTTTTCAAATTCATTTAAAATTGGACGAATCAAGTTTGATTGATACGGAGAATAAACTGTTAATACATTTTTATCGGATTCAGAGTGACGCGTATTAGCGCATGCTGATAAAAAAATGAGAAATAATAGCAAGATATAAATTTTTGATTTCATGATATCCCATCAATTCTATGTATATTTTAATACAATAATTTTAGCAATAAATGACGCATAAGTAATGTTAAATATTTAGAAATGTTTATAGATGACTTGTTAAGACGTTGCAAATGTTGTGATAGCACAAAATTTTTGTTTGTCAAGACGATTTACCGAGGCTGTAAAATCAAACTGTTATATTTTATTTGTAGCTGTTATATAAAAATCGGCAAGATATTGAACGGTTCAAAAGTGAATTTTTACGTCAATAAAAGTATTTAATCCAGTCTCTTCATATATAAAAGTAAATCTTTCTAAGTGTTGATTTAACGCTTATCAACAATCATTTTTTATAAACAAATATATACTCCTAAATTAACTTTTAAAGCAATGAAAATAGTGAACATTATAACTGTTGTGTAACAGAATGCAATTAGCATATTACTGTTACACAAATTAGTACAGTTTCTATGTTTTGACATACATTTGATGAAAATTGTACATAATTTATGTGAAAAAAATCACAACAAACATGCTACAATGACTATGAAAACGTTAACATAGCATTTCAAATTCACAACATTATACAGATGGAGGCGTTTAGTATGTTAGAAACAAATAAAAATCATGCAACAGCTTGGCAAGGATTTAAAAATGGAAGATGGAACAGACACGTAGATGTAAGAGAGTTTATCCAATTAAACTACACTCTTTATGAAGGTAATGATTCATTTTTAGCAGGACCAACAGAAGCAACTTCTAAACTTTGGGAACAAGTAATGCAGTTATCGAAAGAAGAACGTGAACGTGGCGGCATGTGGGATATGGACACGAAAGTAGCTTCAACAATCACATCTCATGATGCTGGTTATTTAGACAAAGATTTAGAAACAATTGTAGGTGTACAAACTGAAAAGCCATTCAAACGTTCAATGCAACCATTCGGTGGTATTCGTATGGCGAAAGCAGCTTGTGAAGCTTACGGTTACGAATTAGACGAAGAAACTGAAAAAATCTTTACAGATTATCGTAAAACACATAACCAAGGTGTATTCGATGCATATTCTAGAGAAATGTTGAACTGCCGTAAAGCAGGTGTAATCACTGGTTTACCTGATGCATACGGACGTGGACGTATTATCGGTGACTATCGTCGTGTAGCTTTATATGGTGTAGATTTCTTAATGGAAGAAAAAATGCACGACTTCAACACGATGTCTACAGAAATGTCAGAAGATGTAATTCGTTTACGTGAAGAATTATCAGAACAATATCGTGCATTAAAAGAATTAAAAGAACTTGGACAAAAATATGGTTTCGATTTAAGCCGTCCAGCAGAAAACTTCAAAGAAGCAGTTCAATGGTTATACTTAGCATACCTTGCTGCAATTAAAGAACAAAACGGTGCAGCAATGAGTTTAGGTCGTACATCAACATTCTTAGATATCTATGCTGAACGTGACCTTAAAGCAGGCGTTATTACTGAAAGCGAAGTTCAAGAAATTATTGACCACTTCATCATGAAATTACGTATTGTTAAATTTGCTCGTACACCTGATTACAATGAATTATTCTCTGGAGACCCAACTTGGGTAACTGAATCTATCGGTGGTGTAGGTATTGACGGACGTCCACTTGTTACGAAAAACTCATTCCGTTTCTTACACTCATTAGATAACTTAGGTCCAGCTCCAGAACCAAACTTAACAGTATTATGGTCAGTACGTTTACCTGACAACTTCAAAACATACTGTGCAAAAATGAGTATTAAAACAAGTTCTATCCAATATGAAAATGATGACATTATGCGTGAAAGCTATGGCGATGACTATGGTATCGCATGTTGTGTATCAGCGATGACAATTGGTAAACAAATGCAATTCTTCGGTGCACGTGCGAACTTAGCTAAAACATTACTTTACGCTATCAATGGTGGTAAAGATGAAAAATCTGGTGCACAAGTTGGTCCAAACTTCGAAGGTATTAACAGCGAAGTATTAGAATATGACGAAGTATTCAAGAAATTTGATCAAATGATGGATTGGCTAGCAGGTGTTTACATTAACTCATTAAATGTTATTCACTACATGCACGATAAATACAGCTATGAACGTATTGAAATGGCATTACATGATACAGAAATTGTACGTACAATGGCAACAGGTATCGCTGGTTTATCAGTAGCAGCTGACTCATTATCTGCAATTAAATATGCACAAGTTAAACCAATTCGTAACGAAGAAGGTCTTGTAGTAGACTTTGAAATCGAAGGCGACTTCCCTAAATACGGTAACAATGACGACCGTGTAGATGATATTGCAGTTGATTTAGTAGAACGCTTCATGACTAAATTACGTAGTCATAAAACATATCGTGATTCAGAACATACAATGAGTGTATTAACAATTACTTCAAACGTTGTATACGGTAAGAAAACTGGTAACACACCAGACGGACGTAAAGCTGGCGAACCATTTGCTCCAGGTGCAAACCCAATGCATGGCCGTGACCAAAAAGGTGCATTATCTTCATTAAGTTCTGTAGCTAAGATCCCTTACGATTGCTGTAAAGATGGTATTTCAAATACATTCAGTATCGTACCAAAATCATTAGGTAAAGAACCAGAAGATCAAAACCGTAACTTAACTAGTATGTTAGATGGTTACGCAATGCAATGTGGTCACCACTTAAATATTAACGTATTTAACCGTGAAACATTAATAGATGCAATGGAACATCCAGAAGAATATCCACAGTTAACAATCCGTGTATCTGGTTACGCTGTTAACTTCATTAAATTAACACGTGAACAACAATTAGATGTAATTTCTCGTACATTCCATGAAAGTATGTAACAAAATTTAAGGTGGGAGCACTATGCTTAAGGGACACTTACATTCTGTCGAAAGTTTAGGTACTGTCGATGGACCGGGATTAAGATATATATTATTTACACAAGGATGCTTACTTAGATGCTTGTATTGCCACAATCCAGATACTTGGAAAATTAGTGAGCCATCAAGAGAAGTCACAGTTGATGAAATGGTGAATGAAATATTACCATACAAACCATACTTTGATGCATCGGGTGGCGGTGTAACAGTCAGTGGTGGCGAACCATTGTTACAAATGCCATTCTTAGAAAAATTATTTGCAGAATTAAAAGAAAATGGTGTGCACACTTGCTTAGACACATCGGCTGGATGTGCTAATGATACAAAAGCATTTCAAAGGCATTTTGAAGAATTACAAAAACATACAGACTTGATATTATTAGATATAAAACATATTGATAATGACAAACATATTAGATTGACAGGAAAGCCTAATACACACATCCTTAACTTCGCGCGCAAACTGTCAGATATGAAACAACCTGTATGGATTCGACATGTCCTTGTGCCTGGTTATTCTGATGATAAAGACGATTTAATTAAACTAGGGGAATTTATTAATTCTCTTGATAACGTCGAAAAGTTTGAAATTCTGCCATATCATCAGTTAGGTGTTCATAAGTGGAAAACATTGGGCATTGCATATGAATTAGAAGATGTCGAAGCGCCCGATGATGAAGCTGTTAAAGCAGCCTACCGTTATGTTAACTTCAAAGGGAAAATTCCCGTTGAATTATAAATACAATTCAGACCGAAAAGAAAGCATATGCAACTTCAAGAGTGAAGGGGCATATGCTTCTTTTTCAATTGAGTATTGAGTATTAGCAAGACGTAGTAAGTATATGAGACAACTTCTACAATGGTTGAAGGAAGACGTTTTTGTAAGTAGCTATGCTGATAAAGAATGTGATGTCTTGTTAAAGGTGGGGTTCCAATATCATCATTTAGCTGATGTTGAATGGGTTATTATTTGCTACTTGCATATGAATATGAGTCTTTTCAAATTTTTATTGACCCTGAGTAATGAAAAATATTAAGATGAAACTTAATATTAAAGCAATGCGGAGCGTGATTATGAAGAGAATTAGTAAAGATATATGGGCAGTATTTAAATTACTGTATCAAAATAAAGGGCGTTTTAGCATTAATGCCTTACTATTGCAGTTAATCATGATTTTTATTAGTAGTACATACTTAATTTTACTATTTAATATGATGTTAAAAGTAGCTGGGCAAAGCCAACTTACGATTAACAATTGGACGGAAATCGTTAGTCATCCCGCCAGTGTGATACTTCTTATTATATTCATATTAAGTGTTGCCTTTCTGATTTATGTAGAGTTTTCATTGTTAGTTTATATGGTTTATGCCGGCTTTGATCGACAGATTATTACATTTAAATCCATTTTTAAAAATGCCTTTGTAAATGTGCGTAAACTCATAGGTGTACCAGTTATTTTCTTTGTCATTTATTTAATGTTAATGATACCCATTGCCAACCTAGGACTAAGTTCAGTATTAACAAAAAATATTTACATACCTAAATTTTTAACGGAAGAACTTATGAAAACGACGAAAGGTATAATCATTTACGGTACCTTTATGATTGCTGTATTTATATTAAATTTTAAATTAATATTTACTCTACCGTTAACGATTTTAAACCGCCAGTCGTTATTTAAAAATATGAGACTAAGTTGGCAAATTACGAAGCGAAATAAGTTTCGGCTTGTTATAGAAATAGTTATATTAGAACTCATCATTGGTGCGATTTTAACATTAATTATTTCAGGAGCAACATATCTTGCTATTTGTGTAGATGAAGAAGGAGATAAGTTTTTAGTCTCATCAATTTTATTTGTTGTATTGAAAAGCGCATTGTTCTTCTATTATTTATTTACGAAATTATCATTAATCAGTGTGTTAGTACTGCACTTAAAACAAGAGAATGTATTAGACCAACCGGGCTTAGAATTTAAATATCCAAAACCGAAACGGAAGTCTAGGTTCTTTATAATTTCAATGGTGCTTGCAGTGACATGTTTTATCGGTTATAACATGTACTTACTTTACAATAATACTATCAATACAAATATCTCCATTATTGGCCATCGTGGTTTCGAAGATAAAGGTGTTGAAAATTCTATTCCGTCATTGAAAGCTGCTGCAAAAGCGAATGTCGAATACGTTGAGTTAGATACAATTATGACGAAAGATAAACAATTTGTTGTTAGTCATGATAACAATTTGAAACGTTTAACAGGTGTTAATAAAAATATTTCTGAATCTAATTTCAAAGATATCGTCGGTTTGAAAATGCGTCAAAATGGACATGAAGCAAAATTTGTATCCTTAGACGAATTTATTGAAACGGCTAAACAATCAAATGTGAAGCTACTAGTAGAGTTAAAGCCACATGGTAAAGAACCAGCAGATTATACACAACGTGTTATTGATATTTTGAAAAAGCATGGTGTTGAACATCAATATCGTGTGATGTCTTTGGATTATGATGTGATGACTAAGTTGAAAAAAGAAGCGCCATATCTCAAGTGTGGTTATATCATTCCGTTGCAGTTTGGTCATTTTAAAGAAACATCATTAGATTTCTTTGTCATCGAAGATTTTTCTTATTCGCCAAGACTTGTTAATCAAGCGCACTTGGAAAATAAAGAAGTCTATACTTGGACTATTAACGGCGAAGAAGATTTAACGAAATACTTACAAACCAATGTTGATGGTATTATCACAGATGACCCAGCATTAGCTGATCAGATTAAAGAAGAAAAGAAAGACGAAACATACTTCGATCGTTCTATAAGAATTTTGTTTGAATAATATAAACAAAGACCTCTAAAGTTATCAAGATGATACCTTCAGAGGTCTTTTTAATGTTGCCATCTATGGGATAGGCAATCGTTTCATTCGTTTATATTCATATGACAAGTATTTGTATGGCAATTTGGCGTCACAAACACTTACATGATTTATTGGTGAATTATTAATTGTTTTGTGAATGCAAAGGGTTAGAAATTGAATTGTAAATACTTTCTAATCTTTGTTTCGCTTTAGTCATTTGATCCAAATTTTTAGTGCGTATAGCGGATTTTGCAATATAGTGCGCAGCTAAAATATCGCGTTTTTGAAACGCATCTAAATTTAGGTACGATAATTTATTTAAGTCAGTGTTTGCTATTAATTCATGTAATTGATCTACAAGCGCTTGATGTTGATACGTATGTGATGTAGTTTCAGATTTGCTTGCTAATTTAATACCAGTCGTATCAAGGAGCGCCGCTTTAATACCAGCAACTAAATATGTTTTGATTTTCATTTGTGTTGTCATGCTTTGTTACTCCTTTGATGTACATTAATCAAAAAAATTATACACTATTGTATATTGCAAAGCTAATTAACTATAACAAAAAGATAGTTAATGCTTTGTTTATTCTAGTTAATATATAGTTAATGTCTTTTAATATTTTGTTTCTTTAATGTAGATTGGGCAATTACATTTTGGAGGAATTAAAAAATTATGAAAAAGCAAATAATTTCGCTAGGCGCATTAGCAGTTGCATCTAGCTTATTTACATGGGATAACAAAGCAGATGCGATAGTAACAAAGGATTATAGTGGGAAATCACAAGTTAATGCTGGGAGTAAAAATGGGACATTAATAGATAGCAGATATTTAAATTCAGCTCTATATTATTTGGAAGACTATATAATTTATGCTATAGGATTAACTAATAAATATGAATATGGAGATAATATTTATAAAGAAGCTAAAGATAGGTTGTTGGAAAAGGTATTAAGGGAAGATCAATATCTTTTGGAGAGAAAGAAATCTCAATATGAAGATTATAAACAATGGTATGCAAATTATAAAAAAGAAAATCCTCGTACAGATTTAAAAATGGCTAATTTTCATAAATATAATTTAGAAGAACTTTCGATGAAAGAATACAATGAACTACAGGATGCATTAAAGAGAGCACTGGATGATTTTCACAGAGAAGTTAAAGATATTAAGGATAAGAATTCAGACTTGAAAACTTTTAATGCAGCAGAAGAAGATAAAGCAACTAAGGAAGTATACGATCTCGTATCTGAAATTGATACATTAGTTGTATCATATTATGGTGATAAGGATTATGGGGAGCACGCGAAAGAGTTACGAGCAAAACTGGACTTAATCCTTGGAGATACAGACAATCCACATAAAATTACAAATGAACGTATTAAAAAAGAAATGATTGATGACTTAAATTCAATTATTGATGATTTCTTTATGGAAACTAAACAAAATAGACCGAAATCTATAACGAAATATAATCCTACAACACATAACTATAAAACAAATAGTGATAATAAACCTAATTTTGATAAATTAGTTGAAGAAACGAAAAAAGCAGTTAAAGAAGCAGATGATTCTTGGAAAAAGAAAACTGTCAAAAAATACGGAGAAACTGAAACAAAATCGCCAGTAGTAAAAGAAGAGAAGAAAGTTGAAGAACCTCAAGCACCTAAAGTTGATAACCAACAAGAGGTTAAAACTACGGCTGGTAAAGCTGAAGAAACAACACAACCAGTTGCACAACCATTAGTTAAAATTCCACAGGGCACAATTACAGGTGAAATTGTAAAAGGTCCGGAATATCCAACGATGGAAAATAAAACGGTACAAGGTGAAATCGTTCAAGGTCCCGATTTTCTAACAATGGAACAAAGCGGCCCATCATTAAGCAATAATTATACAAACCCACCGTTAACGAACCCTATTTTAGAAGGTCTTGAAGGTAGCTCATCTAAACTTGAAATAAAACCACAAGGTACTGAATCAACGTTAAAAGGTACTCAAGGAGAATCAAGTGATATTGAAGTTAAACCTCAAGCAACTGAAACAACAGAAGCTTCTCAATATGGTCCGAGACCGCAATTTAACAAAACACCTAAATATGTTAAATATAGAGATGCTGGTACAGGTATCCGTGAATACAACGATGGAACATTTGGATATGAAGCGAGACCAAGATTCAATAAGCCATCAGAAACAAATGCATATAACGTAACAACACATGCAAATGGTCAAGTATCATACGGAGCTCGTCCGACATACAAGAAGCCAAGCGAAACGAATGCATACAATGTAACAACACATGCAAACGGCCAAGTATCATACGGAGCTCGTCCGACACAAAACAAGCCAAGCAAAACAAACGCATATAACGTAACAACACATGGAAACGGCCAAGTATCATATGGCGCTCGCCCAACACAAAACAAGCCAAGCAAAACAAATGCATACAACGTAACAACACATGCAAACGGTCAAGTGTCATACGGAGCTCGCCCGACATACAAGAAGCCAAGTAAAACAAATGCATACAATGTAACAACACATGCAGATGGTACTGCGACATATGGGCCTAGAGTAACAAAATAAGTTTGTAACTCTATCCAAAGACATACAGTCAATACAAAACATTACGTATCTTTACAACAGTAATCATGCATTCTATGATGCTTCTAACTGAATTAAAGCATCGAACAATCGGAAGCATATTTCTAAATTATTTATTCATTATAGTCTTAAACATAACATGACCTAATATATTACTAACCTATTAAAATAAACCACGCACATCTAAGTGATATACGACAATCACAGCAATAATAATTGCTTTAGAAAGTCGTGCCGAACTGGAACTTACAAGTCTAGTTCGAACACACACTGATGTGAGTGGTTTTCTTTATTTTAAACATGAACAATCAGATAAGTTACTAGCATTAGCAAATATTATTAAATCAAAGGGCTTCGATTCATAAAATTTAAAACAATGATTAAAATTAGACGTGTAAATGTTAAATTCTAAAACGGAAATAACCACCATCCCATTAAACCACTTTTTTTGTTCAATCACTATATTTCACACAGCTTCATTAATAAAACGAAATTGCTTCAACCCGCTTCAACTTCAACTGGCTTCAACTTCAGCCTACTTCATTCAATAACAAAACGAATCCGCTTCATCCAAAATCAACCATTCTAACGCACATATTCAAATATAGCAGCTGCACCCATGCCGACACCAATACACATCGTAACCATGCCGTAACGGCTATCGGGACGTCTACCCATTTCATTAAGTAAACGCGCGGTTAACATTGCGCCTGTAGCACCTAATGGATGACCTAAAGCAATAGCGCCACCATTCACATTCGTACGTGATATATCTAGACCTACTTCTTTAATAGATGCAATCGTTTGAGAAGCAAATGCTTCGTTCAATTCGATCAAATCAATGTCTTCAACAGATAGATTGCTGAGTGACAATACTTCAGGAATCGCATATGCAGGCCCAATACCCATAATTTTCGGGTCAACGCCTACTGCCTTAAAACCAACGAATCGTGCAATAGGTGTCACGCCGAGTTCTTTCACTTTATCTCCAGACATTAAAACTACAAATCCTGCACCATCAGAAAGTGGGGCAGATGTTCCTGCAGTCATAGTGCCGTCAGCTTTAAATACTGTACGTAATTTGGCTAATGCCTCCATCGTGGTGTCAGGGCGTATAAATTCATCTTGGTCAAAGATATTTGTGTGTACTTTTGGTCCTGCGTTTGTATATTCAACTGAGTTTACTTGTATTGGAATAATTTCATCTTTGAACCGACCATCACGTTGTGCGTCATAGGCACGTTGATGACTTCTGACAGCATAAGCATCTTGATCTTCGCGTGATACGTCAAATTGGGATGCTACATTTTCAGCAGTTAAACCCATAGGATATGACGCACCTATATCATCATATTGTAAGGTTGGATTGTTTGTGGGCTCGTTGCCACCCATTGGTACGGCACTCATCAATTCAACGCCACCAGCTACAAGTATATCTCCTTGACCAGCCATAATTTGATTGGCTGCAATCGCGATGGTTTGTAATCCTGATGAGCAGTAGCGATTCACTGTTTGACCCGGTACCGTGTCAGATAATCCCGCACGCAATGCAATCGTTCGTGCAATGTTTTGGCCTTGTAATCCTTCTGGAAAAGCCGTACCAACAATGACATCTTCAATCATATTCTTATTGAATTTTCCGTCAATACGTTTCAATACGCCTTGTAATACTTTGGCTGCGACATCATCAGGTCTTTCGTGGAATAATGCGCCTTGCTTTGCTTTCGCTGCGGCTGAACGCCCATAAGCTACAATGTATGCTTCTTGCATGGTTATCATCCTCTCTTAATGACTATCTTTTAATTACGTAATGGCTTACCAGTTTTTAACATATGTGCAATTCTTTCATATGATTTTTTAGATTTTAGTAAGTCAATAAAGCCAATTTTCTCCAACGATTGAATGTAACGTTGATTGATAAATGTATTTCTTGGTAAATCACCACCCGCTAAAATTGTGGCGATATTTAAGGCAATATGATAATCATGGTCGCTAATAAAATGACCCCGTCTTTGCGCATCTAATTGTCCTTGGATCAATGCTTTGAAGTCTTCACCTAAAGCGATATATTGATGTCTAGGATTCGGAATATAGTTTGTTTCTGCTTCATATTTCGCACGTTTGAGCGCAACTTCGACACGTTGTGCTGTATTGAAAATAATCGTATCTGTATCACGTAAATAACCATAACGACGTGCCTCAAAGGCATTTGTAGAGACTTTCGCAAATGCGATATTCGTCAGTACTTTTGTCATGGAAGCTTGTTTGTCATCAAACTTATGCGATGTGCGTAATATGCGATCAGCCATTTCTGCAAGGCCACCGCCACTCGGTAATAAGCCAACACCTGCTTCAACAAGACCGATATATGTTTCACTTGCAGCGACAACAATAGGTGAGTAAAGTACAAGCTCACAGCCACCGCCTAAGGCACGACCTTGAACAGCTGTGACTACTGGTTTCAAACTATACTTCAAACGATTAAAGCTATAATGTAATTTATCAATTGATTGTGCAACGACATCATCTACAAGACCGTCTTCATGCGCCTTTTTCATTAAGAAAAGGTTAGCACCCACACTGAAATTGTTACCATCTGCATAAATAACCATACTTGTGTAATGGTCATTTTCCAGTAAATCAATCGCATCAACTAACGCATCGTTGAATTCATCGGTAATGACATTATTTTTACTTTGTAATTTCAGTAACAGTTGATCATCATGAGTTACGGAAAGTTTGGCATCACCTTTATCCCAAAGTTCATCTTTTACGAAGTGAGAAATAGGTGTTGCATATTCAATGGTCTCATCTTGTTTATAAAAGCCACCATCTAAATCACTAATCCATTGTGGTAAGTCTCCAAGTTCGTCTTCCATACGTGTTTTAACACGTTCGTATCCCATTGCATCCCATAATTGGAATGGACCAAGTTTCCAGTTGAACCCCCAGACAAGCGCACGGTCTATGTCTCGGAAATCATCGGTAGCTTTAGGTACATTGATAGCAGAGTAATAGAAATTATTACGTAATGTCTCCCATAAAAATAGTCCCGCTTCGTCTTGCGCATTGAATATGGTATCAAGGTTATGCACTAAGTCTTTATTAAATTCATTTAAAATTGGTAATTGTGGTTGCGATACAGGTACATAATCTTGTTTTTCAACATCGTAAACAAGTCGAGCTTTAGTTTCTTTATCCTTTTTGTAAAATCCTTGTTTCGTTTTACGTCCGAGTGCGCCATTGTCAAACAACGTATTTACAATTTTGACATCATGAAAATAAGGTGTTTCTTCAGGTACTTGTTGCATGCCTTTAATTACAGACACTGCAATATCTAAACCGACTAGGTCAGATAGCGCATATGTACCTGTTTTAGGACGACCAATCGCTTGCCCAGTTAAAGCATCCACATCTACAATGCTTATCTTGTGTTGCTCGGCGCGATACATAATATCATTCATTGTTTGCGTGCCGACTCTATTTGCGACAAAGCCAGGCACATCATTGACGACAATGACACCTTTACCTAACACATTTTGCGCGAAATTTTTTACATCTAATATAATAGATTCCTTCGTGTGTGACGTAGGTATTAACTCCACTAATTTCATAATACGTGGTGGGTTAAAGAAATGTAGACCAAAGAATCGTTCTTGATCCTTCTCGTTAAATGCTTGAGCAATCGCATTAATTGGAATACCTGATGTATTTGTAGCGAATAAAGCATCTTCTTTAGCATGTTGTAGAACTTGTTGCCAAACAGCATGCTTAATTTCAATATCTTCTTTGACTGCTTCGATATATAAATCAGCATCATCATTTACCAAGTCATCATCAAAATTACCATATGTTAAATGACTCGCTAGATTTAAGTCGAATAGTAGCGGCCGTTTCTTATCTGTAATTTTATCGTAAGATTTTTTCGCAATGAGATTTGGATCGTTTTTGTCCACTACAATATCTAATAGTTTTACTTTAAGTCCAGCATTCACAAAAAGTGCTGCCAGTTGAGCGCCCATTGTGCCTGCGCCAAGAACGGTTACTTTATTAATTGTCATAGTGATTCCTCCAATTTAGTTGAGGATAAGATAACCATTAAGATAATTGGAATAACGTTGCTATTTTATAAAATTAATTAAGTATCTTTGACAGTCATCTTAGCCTCTTATTTAAGGAAAAAGCTTTATGCTTAAAATAAGTCTTTTTTAGTGAAATTAATGCATCTCATATAATTATTTGCTATTTATACGAAAGCAGAATCTCCAGTCAAAGCGCGTCCAATTACTAAGGCATTAATTTCATGTGTACCTTCGTACGTGTAAATCGCTTCTGCATCAGAGAAGAAACGTGCAATATCATAATCGTCAGCTAGTATGCCATTACCACCTGTAATACCGCGGCCCATAGCTACTGTCTCACGCAAACGTAAGGCATTCATCATCTTCGCCGTTGAAGTTGCAACCTCGTCATATTCACCATGTGCTTGCATATTAGCTAATTGAGCACATGTTGCCATTGCTTGAGCTAAATTACCTTGCATCATTGCTAGCTTTTCTTGTATTAACTGATATTTACTAATTGGTTTGCCGAATTGCTTACGCTCAGTGACATAATCTAATGTGGCACGTAAAGCGCCAGCCATACCACCTGTAGCCATATAAGCAACGCCTGCTCTCGTTGAATAAAGAATTTTGGCAATATCTTTAAAGCTTGTTATGTTTTGTAAGCGATCCGCTTCATCTACTTTGACATTAGTTAATTTAATTAGGGCGTTAGGAACAATGCGAAGTGCGATTTTATTATCAATGACTTCAATATCGACGCCATCTTGTTCTGGTCTGACTACAAAGCAATGGGGTTTGCCAGTTTCTTTATTTACTGCGAATACTGGAATGACATCAGATACATGTGCACCACCAATCCATTTCTTTTCACCATTGATAACCCAAGTATCGCCTTGGCGTTCAGCGACTGTTTCAAGACCTCCCGCAACGTCCGAACCGTGTTCTGGTTCAGTTAAAGCAAAGCATGTACGCAGTTCATGTGACTGTAATTTAGGTACATATTTCGCAATTTGTTCTTTGCTACCTCCGAAATAGAAAGTGTTATGCCCTAAACCTTGGTGAACACCGAGTAGGGTAGCTAAGGAAATATCAAATCGCGCGAGTAGGTAAGACATGAAAAACTGAAATAGTTGACTAGGCATTTTGGCGTTTGGACGATCCTTGTAAAGTAATGGATTGTTAAAATAATTTAATTCTCCCAGATCTTTAAAATAGTCCTCGGGTACAGTAGCGTCTATCCAATGTTGATTAATATTTTCACGGTACTTACTTTCTAGCAATGAATCTACTTGTTGTAAAAATTCGACTTCACCGTCTGTTAAACCTTTAGCAATACTAAGTACATCTTCAGGAAATAATGTTTTTAAGACCGTTTCTTTTTCAAATGTCATATAAATTCCTCCTAAAAATAATATGAATACTAATGTGAAATGCATTTAATTCAAAAACAACACGCTTTATTTGTAAACGCTTACACTAAATGTCAAAAATTTTTATCACCTTTAAAGTGTTTGCGAGACTTTGTCATTCATCATTTGTCGAATCGCAAGTTTATCTGGTTTCTGCGTACTGTTTAACGGCATATGTGTCACTGGTACATACATTCTTGGGACTTTATAACCTGCTAAACGACTTCGCATATGTTGATTTAAAATTTCAGCGTAATGAGGTTCATCTTCGCGAAGTATAATGGCTGCAGCAATTGATTCACCATATTTTGGATGATCATAGCCAACGACCACACACCGGTCTACTAGTGGATGCTCAGCTAAAGCATTTTCGACTTCGGATGGTAAGACATTTTCGCCACCAGTTATGATTAATTCTTTTTTGCGGTCAATAATAAATATATCGCCATCGTTGTCCATCTTCGCTAAGTCACCAGTTAATAAATATCGACCATGAAATGCTTTGGCAGTCTCTGCTGGTTTATTCCAATATCCTGGCGTGACATTTTTAGCCTTAATTGCAAGTTCGCCAATCTCACCAGTAGGTACTTCCTCACCGTTATCATCAAGGATACGTGCATCAACGAACATGACTGCTTTACCAATACTCATTGGCTTACGTTTTGAATTTTCCGGTGTATTAACAAGTACAAGAGGTGCTTCAGTTAAACCATAGCCGTTAATAATGTTTATGCCATATTGTTTAAAAGCTGCTTGGATACTTGGTAATGGTTGTGAACCACCTTGGATGATATAATCCATAGCTCTAAAATTTTCAGGATTAAAATTACTAGCACGTAGCGTACTATAATACATTGTCGGAATCATGATAATAAATGTAGGGTGATATTGTGCAATCATGTCATTCAATTCTTCGCCGTTAAAGTAACGTTGAAGAATAAGTGTGCCACCTGACATTAATACTGGTAATACAGTATCGTTAAACCCTAAAACATGGAACATTGGTGTTGATACAATCGTAATATAGTTTGAATTGAACTTATACGTCAGCTCTAAGTTTGCACCGTTATGAACAAATGATTCATATGAGAACATCACACCTTTAGGTGATCCGGTTGTACCACTTGTATAAATTAATGCTGCAAGATCTTGTGGTTCAACAGGTGTTGCTTGAAAAGGTTGGTGATAATCTGGATTTACGATTTCATCATATTGCGCCACATCAATATCCATATGCAATAAGTTTTGGTCAATATCGGTGAGTGAACTTAAATGTTTTTCAGCATAGAAGAGCAGTTTTAATTGTGCATCTTCCACAATGGCTGCAATTTCTTTTGGGTTAAGCCGCCAATTCAATGGTAAAAAAACCGCACCTGTTTTAAAACAAGCAAACAATAAATCTAATATTGCAATATCATTTGGCGCAAAAATACCGATAACATCGCCTTTTTTAACACCTTGAGATGTTAAATAATGTGCCATATTATCAGCGCGTGCATTGAGTTGTTGGTATGTCCAAGATGTTTGTTTTGCGTGATCAATAACGGCAGGCTTGTCATCATCGAAGTCTGAACGCGTTTTTATCCAATCGAAATTCATTAGTATACCCCCTTTAGCTTCACTTTCATACTTTATGAATTGATTGTTTAAGTTGTCCCCATTTTTCTTTGTAAATGCTGGTATCAATTAATTTTAAATGATCAGCAATAATTGGTTTAAAAGCCATTTGATTCAAAATATCTTTATGCAAATCAAGACCTGGTGCAATTTCAATTAGTTTCAAGCCTTGATTGGTGAGTTCGAATACTGCACGATCAGTAACAAAATAGATTTCTTGCTCGAGTGATTGTGAATATTGTGCATTAAAGTCGATATGGCTCACATCTGATACAAATTTCTGGTTTTGTCCTTCAGTTTCAATGTTTAATCGTTGATTATGGCATGAGACATGACTGCCAGCTACAAAAGTACCTGAAAAGATAATTTTATTTACAGATTGCGTAATGTCTATAAAGCCACCACATCCATTTAGTCGGTCATTGAAGTAAGACACGTTGACATTGCCGTATTGATCAACCTCAGCAAAGCTAAGATAGGCAACTGATACACCATTGTTATAAATAAAATCCCATGCTCGATCATGAGGCATGCGCACATCTGCATTGTAATTCATACCAAAATGTTCACGACTCCCAACGAATCCACCGAAAATGCCAACATCTAAAATCGGTTGCACATCATGTTCAACACATTCTTCATGCAATAAATTAGAGAGTTCATTATTGATGCCATAACCGATGCTAATTGTATCGCCATAAGTTAAAAACTGAGCAGCACGTCGGAGAATCAATTTGCGACTATTAAAAGGTAATGCGGGTTCAGGTATTCCATCAATTCGTTCTTCTCCAGACAAGGCTGGTAAATAATGACTTTGAATTACTTGGCGGTGATTCTTTTCATCTTCTGTGACGTATACATAATCGACAAGATTTCCTGGGATAACAACTTCATTCGGTTTTAGTTGATAGTCGTCAACTAAAGCTTTAACTTGTACAATAACTTTCCCATGATTGGCTTTCGCGTTTAATGCGACATGATAACACTCGCTCAAGTACGCTTCTTGAGTTAAATAAATGTTACCTTGTTGATCTGCGTATGTTCCTCTCAGTAGTGCCACATCAACGCTAGGGAATGTGTAATGTAAGTATGTTTCATCGTTGATGGTTACTAATGAAACTAAATCATCCGTTGTTCGTGTATTTACTTTACCGCCACCGTATCTAGGATCAACAGCTGTGTTTAATCCGATTTTAGTAATAACTCCAGGTAATAATTGATTACTCTGACGATAATGAGTTGCAATGATACCTTGTGGTAAAAAATAAGCTTCAATGTCATTATTTTTCATTGCTTGTGCCGTTTTGGAAGAAGCCGTTAAAATACTCATAATGACACGTTTAATCATGCGACGTTCTATAAAATCATCTAAATCCGGTGCGGCACCTAAACTATGAATATCATTCGCTAATATAAACGTTAAATCATTGGGCGTATGATATGTGTCATGTTGCGCTAACACAGCACGTAGAACTTCGGCGGGTAAGTTGGCTACAGCTAATGCTGGTAAACCAATCACATCACCATCTTTAATGATATGTTGTAAGTCGTGCCATGTGATTTGTTTCAAGCAAGTCACCTCCATCACATTTGATAAAATATAGCGTTTTTACACTTTGTGTAAACCCTTACAAGAAATATAACATAACGACGTTTAAAATCAATTAGAAATATCTTTTTATTCTGATAATAGACACAGTATAGACACATTTTGATGGTCGATAACAATTGTAATATCAAGGGTTTGTAATGAATTGAATATCATTAAAATACTTATATAAAAATATTGTTCGGAATATAAAAAGTTAAATAGGTTTTGATTTTTAAATATGAAATACAAAGTGCCCAATCGAACAAAGTATTTATATTAAAATATGGAAAATCCATCAATATTAAATTAAAATAGTTTTATTATGAAAAGTGAAAGTAGGTAAGTCTATGGAAGGTCTTAATCATCGAAGAAATACAGAAAAAGAAGAGACAACACAAACGCAATCAGTTGCACCTAATACAGGTGAAGAGGGGATGTCATCAGCAAGTACACAATCAACTAAGACGTCCGACATACATAATGAATCTATCGATAAACAAATGGAAGCTAAAGCGCATGAAACAGCGCAAAATACAGATTTAAAAAACGAAGCAAGAAGTTTATTTGATAATGCAACCAAATCAATCGGTAGACTAGCGGGCAATGATGAAAGCTTAAATCTTAATTTAAAAGATATGCTTTCTGAAGTATTTAAGCCGCATACTAAAAACGAAGCAGATGAAATATTTATAGCGGGTACTGCTAAAACTACGCCAGCAATTTGTGACATATCAGAAGAATGGGGGAAGCCATGGCTCTTTTCTCGAGTATTCATCGCTTTCACAGTAACATTTATTGGATTATGGGTCATGGCAGCAATTTTTAATAACACTAACGCGATTCCGGGTCTCATTTTTATAGGGGCTTTAACAGTACCATTATCGGGTTTGTTCTTCTTTTATGAATCAAATGCGTTTAAAAATATTAGCATTTTTGAAGTTATTATCATGTTCTTTATTGGCGGCGTATTTTCATTACTAAGTACGATGGTATTATATAGATTTGTCGTTTTTAGTGATCAATTCGAAAGGTTTGGTTCTTTAACATTTTTCGATGCATTTTTAGTAGGATTAGTTGAAGAAACTGGAAAAGCACTCATTATTGTTTATTTCGTCAATAAATTGAAAACAAATAAGATTTTGAATGGATTATTAATCGGTGCTGCTATTGGTGCAGGGTTCGCAGTTTTTGAATCAGCAGGTTATATTTTGAATTTCGCTTTAGGAGAAAATGTCCCATTATTAGATATTGTCTTCACACGTGCGTGGACTGCGATTGGTGGTCATTTAGTTTGGTCAGCGATTGTTGGTGCTGCAATAGTTATTGCGAAAGAACAGCATGGCTTTGAATTCAAAGATATTTTTGATAAACGCTTTTTAATATTCTTTTTATCAGCCGTTGTTTTACATGGCATTTGGGATACATCTTTAACTGTACTTGGCAGTGATACGTTGAAAATATTTATTTTAATCGTTATTGTGTGGATACTTGTATTCATTTTAATGGGGGCAGGTTTAAAACAAGTGAATTTACTGCAGAAAGAATTTAAAGAACAACAGAAAAAAGTAGACGAATAATAATTAAAGCTTATGTTGCTCATATGTTTGTGACATAAGCTATTTTTATAATTTGTCTTTAAAAGAGTGGAATAGGAATACTTTTTGGAGTTAAAAAAGTGTTTCACGTTAAACAAATAGTGACAATTAGATTTATATAAAATGAACATGATTCACTGAAAGTATGTAATAATCATTTTATTGAAATTCATCAAACAGAAATTAATACAATCATATAAGCAAATTAAACCACGCCATAATCATATTGGATGACTTCGGCGTGGTTTTTATAGTTGAAGCAGGGCTGAGACATAAATCAATGTCCCACACTCCCTTATCGTTCAATCGTTGTTCGATAATCGATTAAATAGATACCTTCAGGTGTTACTTTATAATTTTTAACCTTAGAGTTAGCAGCGACTATTTGATCGTTGTAAGCAATATAACTGTTTGGTACATCTCGACTTGATAATTTAATAATATCATTAGAAATATTGTGACGTTCCTTAACATCTACAGTATGATTCAATTGATTAATTAAATCATCGACGTTGCTATTATTGTAGTCTCCTTTATTAATAGCACCATCTTTTTTATATGCTTGATTAAAGAAATAACCTGTATCTCCACGAGGAATTGTTCCGAAACTATACATCGTTGCATCCCATGCAGAACGGTCTTTTAAGTAACCTTCTATGTCATCAACACTTTTAATGTCGATTTCAATATTTGCTTTTTTAGCATCTGATTGTAATACTTGCGCAATTTTCGATAGCTCTGGACGACCGTCATACGTAATTAACTTAATTTTTAAAGGGTGTTCTTTTGTATAACCATCTTTAGCTAATAACATTTTTGCTTGTTCGATATTTTGTTTGGTTAACTTAGGTTCTTTAATATATGGAATTTTATCATTAAATGGACTCGTTGCAGGTTTCGCATAACCTTGATAAATATGATCTGCAATACCTTGTCTATCAATGATATGATCTAATGCTTCACGAACGGATTTAGTCATTTTTTTATTAGTATGATTATACATAAGTAAAGAAGTTCTAAATCCAGATTCTTTTGACACTTTTAAATTTTGATTATTTTCTATGTCTTGAACTTTATTAACTGGGACATCAGTTATTAAATCATCTTTTTGAGATTCTAAATTTCTGACGCGATTATTGCCGTCTTCTTGGTACGTCACAGTAATATGATCAAGTTTCGGTTTACCTTGCCAATAGTCCTTAAAATTCGACAATGATATTTTTCGAGATTGCTTATAATCTTTTATTTGGTAAGGGCCTGTACCAACAGGAGTTTGATTAACATCTGATTTAGCATCTGTATCATAAATTGCCATAAAAGGATTAGCTAATTCAGATACAAGTTCAGGGTAAGCGGAGTTGGTTTTAATTGTCAGTTTTTGACCTTTAGCGGTAATTGATGATATTGGTAATGAATATTTGACCAAGTCGCTTTTTTTCATGCTATTTTCAAGGCTAGATTTCACTTTTTCTGCAGTCAATTTTTGACCGTTTTGAAATTTAATATTATCTTTTAATTCTATATCTAACGTTGTATCATTTGGTTGATGATACGATTTCACTAATGCTTTTTCTATTTTTCCTTGATCATTTGTTTTAAATAATGATTCTGCAGCACCAATCTTAACTGGTACATCTGTTTCATAAGGTGCAATAGACTTTGTTTTTAACGGTAACGAAATATTTAAGTCTTTGCCAGATGAATGCATTGAGCCACATCCTGATAACACTAATACTGCTGAAAATATAGTTGCTAGTCTTTTAAACTTCATTTCATTAACACTCTCTTTCTAATTACTATGTAAAACCCAACAATTAATATTTTAAAACTTTATTTTGTTAAAGTAAAATGTTGTTCAAGTTTAGTAATTATTAAAGTTCAATTAATTGTAGTAATTATGCTTTTTAAAAATAAATATTAGAAATGAAGTTAGCGACATTTATAGTGATTCACGATAAACATATATAACTAAGTATTGAGCAACTGCTGTAGTACTACAGCTTGGTTATGTTTAGTATCTTTTGCTGCATATAACAATAGAACATGATTATGCTGATTTACAATATCCTTTAATTTTTCAAAAGCATCTTTTTGCGCATCCTGATCACGTAATTCTTTTTCATATTTTTCTTTAAAAGCTCCAAAAAGTTTAGGATCATGTTGGAACCATTGTCGCAACTCAGTAGAAGGGGCAATGTCTTTTAACCAATAATCTAGGTTAGCAGTTCTTTTCGAAATACCTCTCGGCCAGACTCTATCGACTAGGATACGAATAGCGTCGGTATTATCTTTATTGTCATAAATCCGTCCAATATCTACGGTCATCTTGTGAACTCCTTTCTTATGAAATTCAGTGAGCATACATCAATGCATGTTGTGGTGGGACGACCAAATAAATTTTGCGAAAATATCATCTCTGTCCTACTCCCAATTAAAAAACAGCCATGACAAAGTAAAGTCATAGCTGTTTTGGTATAGATGTCATTTATTTTTACGTTTAGTTAAATACTTCAAACCAACTGCAAAGACCGTGTACCCGGCTATGGTTTGTATCAATGTTTTAATTAAATTATTATTTTTAACAATAATATTTGCAGTAACAATACTTACGAAATATAATGCAAATACTTTTACGTAACGTTGATTAAGTTTCATATGAGCACTAAACCTCTTTTCTCAGTTATACTGCAACGCTTAGTCTTGGAATAAATGTTTCGTAGTGTACGCGATCCATATCGTAATTTAAAGATTTAAGTGCTTCGATCATAGATTGTAAGAATTTTGTACCACCACAGATATAAATTTCAGGTTTATTTGCTAAAAATACTTGTAATTCTTCAGCACCAATATAGCCTTGTTTATCTTTTAAGTGTGTATATAATTTAGCGTTGTCATGATGGCTTGCGATACTGTTGAAGTTGTCTTTGAAAGGTAAATGTTGTTCATTTTCAGCAACTTGAACCATCTGTGTATCTAAACCTTTGGCAGAGGCAGCTTCATACATAGCTACTAAAGGTGTAACACCAATACCTGAACCTAAGAAAAGTTGTGGTTCAGTCGTATTCTCTAATACGAATCCACCTACAGGCGCAGCTAAATTAATCATATCGCCTTCTTTAATCTCATCGTGTAAAATTGTTGAAACTTCGCCTTCATGTTCTGTTGTGACATCACGTTTAACGCCAAAAGTTAAATGGTTTTTTTCACCTGATACGATAGAATAGTGACGTTTAGCTCTATATGGAAGTTTATCACTAGAAACATCAACTGTGATGTATTGGCCTGGTGTAAATTCACTAAAGTCATATTCTTCAGTTTCAACTGTAAATGATTTAATGTCTTCAGATTCTTGTTTAATATTGGTAATTTTGAATGGTTTAAAACCAATCCACATCATTTGATCATAAATTTCTTTTTCAATTTGGATGAACACATCCGCAATAACGCCATATGCTTTTGCCCAAGCTTGAATGACAGGGTCATTTTCTTCTAATCCTGTCACGTCTTGAATGGCTTTTAATAAATTTTTCCCCACAATTGGATAATGTTCAGCATAAACTTGTAGTGCGCAGTGTTTATATGCGACTGGCATAATGACTGGTTTAATAACACTTAAGTTATCGATATTAACCGCTGCGGCCATTACAGCTTGTGCTAATGCTGAAGATTGCATGCCTCGTTTTTGGTTCGTTTGATTAAACATGTTTAAAAGTTCAGGATGCGCTTTAAACATTTTTGGATAAAAGATTGACGTAATTTCTGTCCCTTTCTCTTTAAGTAAAGGCACCGTTTGTTTGATAATGTCTTTCTCTTGTTCTGTAAGCATGATACTCCTCCTTTAATCTGTATATTTTGATTATTCTACTAAAAATTTCGATATTCAATTAATTGGTTTGAGAAAATATAAATAAAATGGCAAATTTGATAATTGTATGACATTTTTAATTTTTTAAATACTTATCAATAAGCATTGTGTACAATTGTCTGTTTGCACACCGACGATTGAGCGCATTTATTTGACTAATTCAAAAAACATTGTTGTTTTCCTAGAAAAAAGTAAACATGATAATAAAAATGTGAAAGTGTAAATAATCACTGGCGAAGTACGAAGACTAAAGACATCTAAGATGTAATCGTATACAAATTAAAAAGGTGTAAAAATTAAAATAAAATGTGAAATAAATCACAATTTAATATTGACCCAGTACTTAATGCATGTTACATTTTATATGTGAAATAAATCACAAACTTAAAAGCGGATGACACATGACCTTTTAAGTTATGCGTTGAAAATAAAAGAGATGTTTATTTGCTTTTGTATCGTCAATAAGCAGCATTAAACTAACATATTTGAAGCTACATGTATGTTAGTGAATTAATCATAAGGGAGTTTTTGTAATGAACAAATTTAAAGGGAACAAAGTTGTATTAATAGGTAATGGTGCAGTAGGTTCAAGCTACGCATTTTCATTAGTGAACCAAAGCATTGTTGATGAATTAGTCATCATTGATTTAGACACTGAAAAAGTTCGAGGAGATGTTATGGATTTAAAACATGCCACACCATATTCTCCAACAACAGTTCGTGTGAAAGCTGGCGAATACAGTGATTGTCATGATGCGGATCTAGTTGTCATCTGTGCTGGTGCTGCACAAAAACCTGGAGAAACACGTTTAGATTTAGTATCTAAAAACTTGAAAATATTCAAATCAATTGTTGGTGAAGTAATGGCATCAAAATTTGATGGTATTTTCTTGGTAGCTACAAATCCTGTTGATATTTTAGCGTATGCAACATGGAAATTCTCTGGTTTACCTAAAGAACGTGTTATAGGTTCTGGTACAATTTTAGACTCTGCACGCTTTAGATTATTGTTAAGCGAAGCGTTCGATGTTGCGCCACGTAGCGTCGATGCTCAAATTATTGGTGAACATGGTGACACTGAATTACCAGTATGGTCACACGCTAATATTGCGGGTCAACCTTTGAAGACATTACTTGAACAACGTCCTGAGGGCAAAGCGCAAATTGAACAAATTTTTGTTCAAACACGTGATGCAGCATATGACATTATTCAAGCTAAAGGTGCCACTTATTATGGTGTTGCAATGGGATTAGCTAGAATTACTGAAGCGATTTTCAGAAATGAAGATGCCGTATTGACTGTATCAGCATTATTAGAAGGCGAATATGAGGAAGAAGATGTTTATATTGGTGTTCCAGCAGTCATCAATAGAAACGGTATTCGCAACGTCGTAGAAATCCCATTAAACGACGAAGAACAAAGCAAGTTCGCACATTCAGCTAAAACATTAAAAGATATTATGGCTGAAGCAGAAGAACTTAAATAACTTTTTATAAAATCTATACCATCCCAAAAATTGTAAAACCTTACCCAAAAAATTGTATAAAGGGCTATTTGATACAACTATATGTGTCGAGTGGCCCTATTTTTAATGTAGTGAAAGTCGTTGTTGAAATTAAATTCAAATCTGGCACTTAAGCTTTAATCATAGCATTAAGATGATTGTCTAGCAGAGGCGATTTGCGGGCTCACTACAGTGCATGATGAACTTAATGCTTCAAATGTAACATTAAAAATAAAAGCAACGATGTCACTTCTTACTTCGTACATCGTTGCCATTAGTTCTGTTGATATTTCGGTTAGTCTTAATCCCCGAGCAATTCTTCAATTTCATTTTTGATAACTGTAACGTGAGGCCCATAAATTACTTGCACACCAGTGCCTTGCTGGATTACACCTTTGGCACCAGTACTTTCGAGTAATACTTTATCGACTTTGTCATTTTGATGAAGTGTGACGCGTAGTCTCGTTGCACAACAGTCAACGATTTCAATGTTATCTTTGCCTCCCAAACCAGCAACAATAGTTTGTGCTCTTTCAGTAGCCTCAACTTGTTGTGCTGCAGCTTTATCTTCTCGACCAGGTGTTTTGAAATTAAATTTCGTAATTAAGAATCTGAAAACGATGTAATACAAACAGAACCACACAATTCCAATAGGTATGACGTATAGGTAGTTTGTTTTACTATTACCTTGTAGCACACCAAAGAGTAAGAAATCGATAAAGCCTCCACTGAAGGTTTGACCAATTGTAATGTTGAAAATGTCTGCCATCATAAATGCTAATCCATCAAAGAAGGCATGGATTACATAAAGAATAGGTGCGACAAACAAGAAACTAAACTCTAAAGGTTCGGTAATACCTGTTAAAAATGAAGTGAGTGCAGCGGATAACATTAAACCGCCGACAACTTTTTTATGTTCAGGTTTAGCTGTGTGATAAATTGCAAGTGCGGCACCACATAAGCCGAACATCATCGTAATAAAACGGCCTGACATAAAGCGTGACACACCTGAATAATACTTCGTCACATCTGGATCACCAAGTTGAGCAAAGAAGATGTTCTGCGTACCTTGAACTAAGTGCCCTTTGACTTCTAAAGTACCACCAAGTGCCGTCTGCCAAAACGGTAAGTAAAAAATATGGTGTAAACCGAGTGGACCTAACAATCTTAAGATGAAGCCATAAACAAAAGTACCGATGGCACCTGTTTTCGTTACAAATCCACCAACATGATAAATGCCGGCTTGTATGCTTGGCCAAATGAAAAACATCAATACACCTAAAAAGATTGCGGCAAATGCTGTGACAATAGGGACAAATCTAGAGCCACCAAAGAAACCTAAATACGGTGGTAATACCACTTTGTGATATTTGTTGTGAAGTATTGCGGTCATAATACCTGTGATAATCCCGCCAAAAACACCGGTTTCAACCGTTTGTATACCGAGCACCATGCCTTGTCCATTTTGTGCAAGCTGATCTTTTGCCAATGTGCCCGTGATAGTTAATAAGCCATTCATAGTTGCGTTCATAATTAAGAAACCGAGCAGCGCAGCTAAACCTGCAGTACCTTTATCGCTTCTAGATAATCCGATTGCGACACCAATTGCAAAGATGACCGGTAAATTTTGGAAAACAATACTACCTGCAGCTGACATTAATGTAAAAATATTTTGTAATAAGGTAATATCTAAAATAGGGTATGCTTTAACGGTGTTTGGATTACTTAATGCACCACCGATACCCAACAATAGACCTGCAGCTGGTAAGATTGCGATAGGTAACATAAAGGACTTGCCGAACTGCTGTGCTTTTTCAAATAAAGATTTCATCAACATCCCTCCTAATTATTCTCAATATAGCTTTTGAGAAATTTAATATCAATATATATTCTGTGTATGAAAATATTTTTCATAAAAATTGTTTGAATCATGTAACAATCATATAAATTGCTGTTTATATTGTTGTGAAAATGAGTTGACAAAAGTCGGTATAGATATGTAGACATCCTATTTTTAGCGAGGTAGGTTGATAAGGCATATCGGATAAATTTATAAGCCATAAAATAGATAAATAGTGTTTGTATCCAAAAATATGAGAAAGTTAAAACTATTTTTCAAAATAAACATGATTCACCACATAAATAAATATACATAAGCTATCGATAACAACTTAAGAAAGGTGGATATATAAATGAAAAGAAAGATTATTATGGATTGTGATCCAGGACACGATGATGCAATAGCATTAATTTTAGCGGGGGCAATTGACAGTCCACTAGAGATATTAGCTGTAACAACAGTCGCAGGTAATCAATCAGTTGACAAGAATACGACAAACGCCTTGAACGTATTGGATATTATGGGACGCCAAGATATAGCAGTAGCGAAAGGTGCGGATAGGCCGTTAATTAAACCAGCTGCCTTTGCTTCTGAAATACATGGGGAATCTGGATTAGATGGTCCGAAACTACCGTCGACACCATCACGTCAAGCAGTTGCAATGCCAGCATCAGATGTGATTATAAACAAAGTGATGACGAGTGATACACCTGTAACAATTGTAGCGACAGGTCCTCTTACGAATGTAGCAACGGCATTGATTCGTGAGCCAAGAATCGCTGAGCATATTGAATCTATTACTTTGATGGGTGGTGGTACATTTGGAAATTGGACGCCTACAGCAGAATTCAATATTTGGGTAGATGCTGAAGCAGCGAAGCGTGTTTTTGAAAGTGGGATTACTATAAATGTGTTTGGTTTAGATGTAACACATCAAGTTTTAGCCGACGATCACGTGATTGAACGCTTTGAAAGTATCAATAATCCTGTTGCACAGTTCGTCGTAGAATTATTGCAATTCTTTAAGAAGACATACAAGACTCACTTTAATATGGATGGTGGTCCAATACATGATGCTTGTACAATTTTGTATTTGTTACAACCAGAATTGTTTACAATGGTACCCGTTAATATCGACATTGAACATCAAAGTCCACTAACTTATGGCACTATGGCTGTCGATTTAAATCATGTTACAGGTAAGCCTGCCAATGCTTATTTTGCTACAGCAGTTGATGTTGAAGAAGTGTGGAACTTGATAGACCATAAGTTACGTACATACGAATAATAATACTTAATTAAATAGATACAGTTAACCCTAAGGCGCCTGATATAAGCGTCCTTAGGGTTTTTGTATTGGGTTACAATGGTCATGACAATTTGATAATGATTGAGATATGTATGTTAAAAATGCTTCAAAAAAACACAAAACACAAAAATATATGCAAAAATTTCAATTGCTTTATTTTAAAAGATTAAAATCACAAAAAATATAGATATAATTGAAATGTTGTTAAAACATCACAATGATGTACATGCTCATTTTGAAAATATGTGTTCAAAGTGTGTACATCGGTGTGACGATTGATGATAAATTGAGCTCAGATGCTCAAAGGAGAATCGAACATGAACGGGGATAATCAGCAAATACTCAGAGAAATTGTATTGAATCCTACTATTCATGGTAAAGAACTTGAATCGATATTTGGTTTGTCTCGTAGACAACTAGGATATCGCATTCAAAAAATCAATTTGTGGCTTGAACAAGAGGGTTATCCAAAACTTGAAAGAACAAGCCAAGGAAATTTTATTGTAAGTTCTGAAATCATGACGTTATTCAAGCGAGATGTATCGGAGCAGCAAATGTTAAACGGCAACAATGTCATTTTTAGCATAGAAACACGTCGTTATTATTTAATGCTCATGCTTTTTAGTAAGGAAAACGCAATGTCTCTAAACCATTTTTCAATTGATTTACAAGTCAGTAAAAATACTGTCATTCACGATATAAATCATGTGAAAGAGCAATTGGAAAATCATGGTTTGTCACTTAAGTATTCTCGAAAACATGGTTATGAAATTGTTGGTGATGAATTTGAAGTTCGCCGTTTCTTCATTAAGTTGATTGATCAAAGGTTGAATCATGATATTACTAAAAGTGAAGTTTTAAAGGCGCTCAACTTAACATTCGAAGATATCGCATATCAAAAAGACAAGATCAAACAGGTAGAACAATTTTTGAAGAGTCGCTTTATAGACAAATCACTTAGTTCATTGCCTTATGTCCTTTGTGTGATTCGTAGACGAATTCAAAGTGGTCATGTGATGAATCCATTAAATATTAATTATCAGTATTTGAGGGATACGAAAGAATATCAAGCAACGGAGATTATGACGCAACATGAGCCGGATTTGCCAGAAGCGGAAAAGTTATATTTGACATTACACTTACTTTCAACAAGTGTGCAATGGACTGATTTGCAAGAATCAGATAGCATATCGAATTTAACGATGGCCATCGCTCAAATGATTCACCATTTTGAACAAATCACTTTTATTAACATTGAAGATAAGGAGAAATTATCACAGCAACTCTTGTTACATTTAACGCCTGCTTTTTATAGGATTAAATATAACTTAACGGATCGTGATGAATTAATAAATCCTTTACAAGGAAATTATCAATCCTTATTTCATATGGTGAAACAATCATGTCAATCGTTAACTGAATATTTCGGAAAATCGTTGCCTGATAATGAAATAGCATATTTAACCATGTTGTTCGGAGGTAGTTTGAGACGTCAAGATGAAAACTTCGATGGCAAGATAAAAGCTATTATCGTGTGTACACAAGGCACGTCAGTATCACAAATGATGTTATACGAGTTGCGAAACTTATTTCCAGAAATTATTTTCTTAGATGCGATTTCACTTAGAACATTTGAAAATTACACATTAGATTATGACATCGTCTTTTCACCAATGTTTGTCCTAACACATAAAAAATTATTTATCACAAAAGTAGCTTTATCTGAAAATGAGCAACGAAAGTTACGTAAAGAAGTGATGAAGTACATTAATAAGGAATCGGCTGACATTGATAAGGAAATAAACAAGTTAATGGCATTAATTGAACGCACAACGACAGTTAATGACATTACAGAACTACGTGATGGTTTAGAAGATTTTATTGCCAATTATAATTCAATTTCAACCATTAATGGATCGATTGTCACACAAAATAAGACATTAGATTTAGCTGACTTGATACCGGCAAGGCACGTGAAAAGAATGCATCATGTTGAAAATATTGATGAAGCTATTGCTAAAGCAAGTGATGTGTTAGTTGCTAATCATTTTATTGATATTAAATATATTCATGAGATGCAACAGGTATTTGATGATTCGTATATGGTTATCATGCAAAATATTGCTATTCCACATGCATACTCTGAAAAGCATGTACATAAAACAGCGATGAGTATGTTGATATTACAAGAACCAATATACATGTCAGATGGCACAGCAATCCATATTATTGTACCTATTGCTGCTGTTGATAAAGTGACACACTTAAGAGCGTTACTACAATTGAGAGATGTGGCGCAAGACAATGACGCAATTAAGCGCATCATACAAAGTCGCAAAAATTCTGATGTAAATGAGATTTTAAAAAATTATTCAAATAAAGAAGCGAGGGAAAATGGATGGGACAGCAATTAGTGCATAAAGAAAATATAATGCTCAATTTGTCGGCAACTGATAAAGAATCCGTATTGTCACAAATGTCAGATGTGTTATTTCAAAATGGGTTCGTGAAGTCAACGTTTAAAGATGCAGTCATCGACAGAGAAAAAGAATTTGCTACTGGTTTACCAACGCATCTATGTTCGGTCGCTATACCGCATACAGATGTCGAACATATTAACCATAGAACGATAGGTGTGGCTGTTCTAGAAAAAGAAGTGCCGTTTATTGAAATGGGAACACTTGATCAACAGACAGAAGTGAAAATCGTTTTTATGTTAGCAATGGATAAAGTAGATGATCAACTTAAGCTGTTACAACAGTTGATGCAAATTTTTCAAAGTGAAGAAAAATTGGAGCAGATTCTACGAACGAAAGATGAAACAATTTTAGCAACACTAATCAATGATTATTTGGAATATAACTAAAAATTAATTGGAGGAATTGAAAATGAAACAAGTATTAGTAGCGTGTGGTGCAGGTATTGCAACGTCAACAGTAGTAAATAATGCAATTGAAGAAATGGCAAAGGAACACAATATTAAAGTAGATATTAAACAAATCAAAATTACAGAAGTTGGACCTTATGAAGACACTGCAGATTTATTAGTTACAACTGCAATGACAAAAAAAGAATATAAATTCCCAGTTATCAACGCACGTAATTTCTTAACTGGTATTGGTATTGAAGAAACAAAACAACAAATCTTAACAGAGTTACAAAAATAACGGAATTGATATGTAACGTGGGTCGATAACATATTAATATATGCAAATTGCATATAAATGACTATCACGACAAATGATTGTTGATGACATAGAAACGCAGTGACTGTAATTCAAAAGGACTGCAGTCGAATTTAGCAAGGGTTGTCGTTGAAATGACTGTAACGTCAAATGTAATCACAATCGGAAAGTATCGTGACAATGCATATATAACAGGGAGGGTTTAAATATGAGTTACTTCACTGATTTTGTAAGGGGATTTTTAGATTTAGGTGCAACTGTTATTTTACCGGTTGTCATATTCTTGCTTGGCCTATTCTTTAGGCAGAAAATTGGAGCGGCATTTAGGTCTGGTTTAACAATAGGTGTGGCTTTTGTAGGGATTTTCTTAGTCATCGATTTATTAGTTAAAAATTTAGGGCCAGCAGCACAAGCGATGGTTAAAAATTTAGGCGTCAGTCTGAATGTGATTGATGTAGGTTGGCCAGCAACATCATCTATCGCTTGGGCATCATCTGTCGCAGCATTTATTATTCCACTCGGAATCATAGTTAACGTTGTATTGCTAGTAACTAAAGTGACAAAGACGATGAATGTAGATATTTGGAATTTTTGGCATTATACGTTTACAGCAGCAATGGTTTATGCCGTATCAGGCAGTATTTGGCAAGCGTTATTAGCAGCAGTTATTTTCCAAATTATCTGTTTGAAAGTAGCAGATTGGACAGCACCGATGATGAGTGAGTTCTTTGATTTACCAGGTGTATCGATTGCTACAGGAAGTACAATTTCTTATGCACCAGGTATTTACTTAGTTAAATTGTTACAAAAAGTACCCGGTCTGAATAAGTTAGATGCTGATCCTGAAACAATTCAAAAACGTTTTGGCGCATTTGGAGAGTCTATATTTGTCGGCTTAATTTTAGGTTTAGGTATTGGTGTGTTAGCAGGTTACAAACCTGGAGACATCATTAATTTAGGAATGTCAATGGCTGCAGTAATGGTATTAATGCCTAGAATGGTAAAAATCTTAATGGAAGGTTTAATGCCAGTTTCAGAGTCTGCAAGAACATGGCTAAATAAACGTTTTGGCGAACGTGAAATTTATATTGGATTGGATGCGGCTGTAGCATTAGGTCATCCAGCAGTTATTTCGACAGCATTAATTTTAGTACCTATCACTGTTTTATTAGCCGTTATTTTACCAGGAAACCAAGTACTACCTTTTGGTGACTTAGCAACGATACCATTTGTTGTCGCGTTTATTGTTGGTGCAGCAAGAGGAAACATTATTCATTCTGTCATTGTGGGTACGATTATGATTGCAATTTCACTATATATTGCAACAGACGTAGCACCCATTTTCACAGATATGGCGAAAGGTACGAATGTACAAATGCCAAAAGGTTCATCTGAAATTTCAAGTATTGATCAAGGTGGTAATATCGTTAACTATCTTATCTTTAAACTATTTAGTCTATTCAATTAAAAATCGAGGTGTTTGTGGTGAAAGCTTTAGTAAAAACAAGAGAAGGACATGGCAACTTAGAACTTCTTGATAAAGAAGTTGCAACACCGCTAGATGATAAAGTAAAGATTAAAGTACATTATGCAGGAATTTGTGGCACAGATATTCATACTTATGAAGGTCATTATAAAGTTAATTTTCCAGTGACATTAGGTCATGAATTTTCTGGTGAAATCGTTGAAGTTGGAGCAGACGTTAAAGATTTTAAAGTTGGTGACCGTGTCACATCTGAAACGACATTCTATGTTTGTAATGAGTGTGAATACTGTAAATCAAAAGACTATAATTTATGCAACCATCGAAAAGGTATTGGAACACAAGTTGATGGCGCATTTACTAATTATGTCATTGCACGTGAAGAAAGTTTGCATCATATTCCAGACGAAGTATCGTATCAGTCTGCAGCTATGACAGAACCATTAGCATGTGCACATCATGGCGTTTCTAAGATTCAAGTCAATTCAGGCGATGTAGCAGTTGTAATGGGACCTGGGCCAATCGGATTACTTGTAGCACAAGTGTTAAAAAGTAAAGGCGCAACTGTTGTGGTAACTGGATTGGACAATGACAAAGTCAGATTAGATAAAGCAGAAGCATTGCACATGGATTATGTAGTCAATTTACAACAAACAGACTTAAAAACGTATATCAATGGAATTACAGACGGTTACGGTGCAGATGTTGTTGTTGAATGTTCAGGTGCAGTTCCAGCAGCACGACAAGGTTTGGATATTTTACGCAAAAAAGGTTTCTACAGTCAAATAGGTATTTTTAAGGATGCTGAAATTCCATTTGATATGGAAAAAGTGATTCAAAAAGAAATAACAGTTGTTGGTAGTAGAAGTCAAAAGCCAGCAGATTGGGAACCTTCATTGCAACTTATGGCGGATGGTTTAGTAAATGCTGAAGCTTTGGTGACAAAAATATATGATATTTCGAAATGGGACGAGGCGTATCAACATTTAAAATCCGGCGAAGGTATTAAAGCATTACTTAAGCCGCTCGATTTAGATGAAAATGAAGGAGAGAATTAATATGGTAGAATCAATGCTAACTTTTATGCTTGGGCCATTAAGACAAATCACTGATTTTTATATGGAACATTTACTCGTAAGTAATTCCATTGTCATTGCAGGTTATTTTGCGACAGGTATTTTTAAAAAGAAAAAAGTTGTGAATTAAATCAAATTTGAGGTGATTTACAAGTGAAAGCATTGAAATTATATGGCGTGGAAGATTTACGGTATGAGGATAATGAAAAGCCAGTCATTGAAAGTGCGAATGACGTTATTATTAAAGTACGAGCGACTGGCATATGTGGTTCAGACACGTCACGATACAAAAAAATGGGGCCATACATTAAAGGTATGCCATTTGGTCATGAATTTTCAGGTGTAGTAGATGCCATTGGAAGTGATGTTACGCATGTTAATGTGGGCGACAAAGTGACAGGTTGCCCAGCAATACCTTGTTATCAATGCGAGTATTGTTTAAAAGGTGAATATGCACGATGTGAAAAGTTATTCGTCATTGGCTCATATGAACCTGGATCGTTCGCGGAATATGTCAAATTGCCAGCGCAAAATGTTTTAAAGGTTCCAGACAATGTTGATTACATTGAAGCAGCAATGGTTGAGCCATCAGCCGTTGTTGCGCATGGGTTTTATAAATCGAATATACAACCTGGTATGACTGTTGCAGTAATGGGGTGTGGCAGTATAGGTTTGTTAGCTATTCAATGGGCACGAATATTTGGTGCTGCACATATCATCGCTATAGATATAGATGCGCATAAACTAGATATTGCAACATCATTGGGCGCACATCAAACAATCAATTCAAAAGAAGAAAATCTTGAGAAATTCATCGAAAATCATTACGCCAATCAAATCGATTTAGCTATAGAATCATCAGGTGCTAAAGTTACGATTGGTCAAATATTGACGCTACCTAAAAAAGGTGGCGAGGTGGTATTACTCGGAATACCATATGATGATATTGAGATTGATCGCGTTCATTTTGAAAAAATTCTGCGTAACGAGTTGACAGTATGTGGCTCTTGGAACTGTTTGTCCAGTAATTTTCCGGGCAAAGAGTGGACGGCAACCTTACATTATATGAAGACGAAAGATATTAATGTAAAGCCTATTATTTCTCATTTTTTACCGTTAGAAAAAGGCCCGGAGACATTTGATAAATTAGTTAACAAGAAAGAACGATTTGATAAAGTCATGTTTACGATTTATTAGTATGCACCTTTGAGGACGAAAACGCTGGTATAGTTATAGCTATGAAAGTGCGAATGCCGTCTGGTCTATAGATACTATCGAAATAATTCATCTTCGAATATACGTTGATAAATAGCCGGTTTACTTGTGTGAAATATGCTTGTGAATCGGTTGTTTTGCATTTTGTATACTTAAAATGAGATGGCAATATTTGATAATTTTTAAAGTGAAAATCAAGTACAGCCACTTAATAAGATAAATTTATTATAATATATGGTAAAATGATGGCAGTAATAATGAATTTGAAAAAGAGTAAACATTAATACCTTTAACAATTTAATATCGTCAGAGTTAATGATTAACTGCATGGCAAAACAACTTAGAATGGTCAGTTACAAAAATACATTTTTATAAAAAATTATCACACTATTGTGACAACTATCTTTGGATTAATAAAAGAGGCAAGTGAGCAATAGGTTAGGCTTATGTGCGGGCATAGGTCAGTAATGTATAAATGGAAATGATGTAATGACAGAATGGAGGACAACATGATTTATGCAGGTATTTTAGCAGGAGGTATTGGTTCGAGAATGGGGAACGTGCCATTACCAAAACAATTTTTAGATATTGATAATAAACCGATTTTAATCCATACAATTGAGAAGTTCATTTTAGTGAGTGAATTTAATGAGATTATTATCGCAACGCCAGCACAGTGGATTTCCCATACACAGGATATTTTAAAAAAATATAACATTACAGATCAACGTGTCAAAGTAGTTGCAGGTGGTACGGATCGAAATGAAACAATTATGAACATTATCGACCATATTCGCAATGTAAATGGAATTAATAATGATGATGTGATTGTAACTCATGATGCCGTAAGACCATTTTTAACTCAACGTATTATTAAAGAGAACATTGAAGTAGCAGCAAAATATGGTGCAGTAGATACAGTCATTGAAGCAATTGATACGATTGTAATGTCTAAAGATAAACAGAACATACACAGTATCCCTGTAAGGAATGAAATGTATCAAGGCCAAACACCACAATCATTTAATATTAAATTATTACAAGATAGTTATCGCGCCTTAAGTAGTGAACAAAAAGAAATCTTATCAGATGCATGTAAAATCATTGTCGAATCTGGACATGCAGTTAAATTGGTACGTGGAGAACTATACAACATTAAAGTGACAACACCGTATGATTTAAAAGTAGCAAATGCCATTATTCAAGGTGATATTGCCGATGATTAATCAAGTATATCAACTCGTTGCACCGAGACAGTTCGACGTCACATATAATAATGTTGATATTTATGGTAATCATGTCATCGTAAGACCTTTATACTTGTCTATTTGTGCAGCTGATCAAAGGTATTACACAGGTCGAAGAGATGAAAATGTACTACGCAAAAAATTACCAATGTCATTAGTTCATGAAGCTGTTGGTGAAGTTGTATTTGATAGTAAAGGGGTATTTGAAAAAGGTACGAAAGTAGTAATGGTACCGAATACACCTACAGAGCAACATCATATTATTGCGGAGAATTACTTAGCCTCTAGTTATTTTAGATCTAGTGGTTATGATGGTTTTATGCAAGACTACGTTGTGATGGCACATGATCGTATCGTTCCGCTGCCTAATGACATTGATTTGAGTACGATTTCATACACAGAGTTAGTGTCAGTAAGTTATCATGCTATACAACGATTTGAACGTAAATCTATACCTTTGAAAACCAGCTTTGGTATTTGGGGTGATGGTAACTTAGGTTATATTACTGCTATTTTGCTACGTAAGTTGTACCCAGAAGCTAAAACTTATGTATTTGGTAAGACAGACTATAAATTAAGTCATTTTTCATTTGTAGATGACATCTTTACAGTAAATCAAATACCAGATGATCTTAAAATTGATCATGCATTTGAATGTGTTGGAGGTAAAGGAAGTCAAGTTGCACTTCAACAAATAGTTGAACATATTTCACCAGAAGGCAGTATTGCTTTGTTAGGCGTAAGTGAATTACCCGTGGAAGTGAATACACGATTAGTACTTGAAAAAGGATTAACGTTGATTGGTAGTAGTCGAAGCGGCTCTAAAGATTTTGAGCAAGTTGTTGATTTATATCGTAAGTACCCAGACATAGTTGAAAAGTTAGCATTATTAAAAGGACATGAAATTAATGTATGTACGATGCAAGATATCGTCCAAGCGTTTGAAATGGATTTATCGACATCTTGGGGAAAAACAGTATTGAAATGGACGATTTAATAAACCGATGGGGGAATAACAATGACAAAAACGAAACAAGCAATACATATTGATAACATATACTGGGAACGTGTTCAGTTATATATTGAAGGACATAGTGAAGGTGTCGATTTAACATCAGGACAATTTGTTCTGAGGAATTTAACCGAAACAAAAACATTAGAAGCAAATGAAATGAAAATAGACGGTAATACATTTATATGTAGATTCAACGTCGCAATATTAGACGATGGGTATTATTTACCAATGGATAAATATTTATTTGTTTATCATGACCAGTTAGAGTATATTGGACAACTTAATCCAAATATTATTGATCAAGCTTATGCGGCATTAAATGAAGAGCAAATTGAAGAATACAATGAGCTGACTACACAAAATGGAAAAGTGAACTATTTATTAGCGTATGATGCTAAAGTTTTCCGTAAAGGTGGCGTATCACAACATACGGTCTATACCATTACTCCGGAAATAGCAAGTGACGTTAACGAATTTGTATTTGATATTGAAATCACCTTACCTCAAGAGAAATCAGGGGTCATTGCGACAAGTGCACACTGGCTTCATAAACAAGGTCATAAAGCTTCATTTGAAAGTAGAAGTTTCTTATTTAAAGCTATTTTTAATATTACAAAGTTACTACATATTAAAAGAAGCAAAACAATATTATTCACATCAGATTCGCGTCCGAATTTATCAGGGAATTTCAAGTATGTATATGATGAGTTACTACGCCAAAAAGTAGATTTTGATTATGATATTAAAACGGTATTTAAGGAGAATATTACGGATAGACGCAAATGGAGAGACAAGTTTAGATTGCCATATTTACTTGGTAAGGCCGATTATATTTTTGTTGATGATTTCCATCCATTAATTTATACGGTTCGCTTTAGACCATCACAAGAAATTATTCAAGTGTGGCATGCTGTTGGTGCCTTTAAAACAGTTGGCTTTAGTCGTACAGGTAAAAAAGGTGGTCCGTTTATCGATTCATTAAACCATCGTAGTTACACGAAAGCATATGTTTCATCAGAAACCGATATTCCATTTTATGCTGAAGCATTTGGAATTAGAGAAGAAAATGTTGTACCAACAGGTGTACCACGTACTGATGTACTATTTGATGAAGCTTATGCAACACAAATTAAACAAGAGATGGAAGATGAATTGCCAATTATAAAAGGTAAGAAAGTTATTCTATTCGCACCGACATTTAGAGGTAATGGTCACGGTACGGCACATTATCCATTTTTTAAAATTGATTTTGAACGTTTAGCAAGATACTGCGAGAAGCATAATGCAGTTGTGTTATTCAAAATGCATCCGTTCGTAAAAAATAGACTTAATATTTCACGTGAACATAGACAATACTTTATCGATGTGTCAGATCATCGTGAAGTTAACGATATTCTCTTTGTTACAGACTTGTTGATTAGTGATTATTCATCTTTAATATATGAATATGCAGTATTTAAAAAGCCGATGATTTTCTATGCATTTGACTTAGAAGATTACATTACGACGCGTGATTTCTATGAACCATTTGAATCATTTGTTCCAGGTAAAATTGTACAGTCCTTTGATGCATTAATGGATGCTTTGGACAATGAAGATTATGAGGTTGAAAAAGTTGTGCCATTCTTAGATAAACATTTTAAATATCAAGATGGTCGCTCAAGTGAACGTTTAGTCAAAGATTTGTTTAGACGCTAATGTTGGCATATATTACTTGCCATGCAAATGAGTCATAAGGCATAGTTTTCAAGAAGGGTTCTGACAATGAAGTGAGCAACATGTCATGATGAGAAGCAGGACTATACAATGAGAATAACCTTTTGATTTTTCATGCATAAGGCGATTCAATCAAAAGCAATCACCTTCCAACTGAATTGTCATTTTGTAAAATAAAATAATCGATCCAATCGTTATCTAATTCATAAATGTGTAAACACATACGTTATGAATGGATAACGATTTTTTGTTATGTTAAAGTGGTACATTAATCATGTATTTCGTATGATAATTAACGACAAGTGTAATGGTTAAATGTATTTTATGATGAAATGCTATAATAGGCATGGTTACAATGAGCTTGCTCATACATATTAATATAATTACAAAAACACGTCGGAGGTACGACATGATTAAAAATACAATTAAAAAATTGATAGAACATAGTATATATACGACTTTTAAATTACTATCAAAATTGCCAAACAAGAATCTAATTTATTTTGAAAGCTTTCATGGTAAACAATACAGCGACAACCCCAAAGCATTATATGAATACTTAACTGAACATAGCGATGCCCAATTAATATGGGGTGTGAAAAAAGGATATGAACACATATTCCAACAGCACAATGTACCATATGTTACAAAGTTTTCAATGAAATGGTTTTTAGCGATGCCAAGAGCGAAAGCGTGGATGATTAACACACGTACACCAGATTGGTTATATAAATCACCGCGAACGACGTACTTACAAACATGGCATGGCACGCCATTAAAAAAGATTGGTTTGGATATTAGTAACGTTAAAATGCTAGGAACAAATACTCAAAATTACCAAGATGGCTTTAAAAAAGAAAGCCAACGGTGGGATTATCTAGTGTCACCTAATCCATATTCGACATCGATATTTCAAAATGCATTTCATGTTAGTCGAGATAAGATTTTGGAAACAGGTTATCCAAGAAATGATAAATTATCACATAAACGCAATGATACTGAATATATTAATGGTATTAAGACAAGATTAAATATTCCATTAGATAAAAAAGTGATTATGTACGCGCCAACTTGGCGTGACGATGAAGCGATTCGAGAAGGTTCATATCAATTTAATGTTAACTTTGATATAGAAGCTTTGCGTCAAGCGCTGGATGATGATTATGTTATTTTATTACGCATGCATTATTTAGTTGTGACACGTATTGATGAACATGATGATTTTGTGAAAGACGTTTCAGATTATGAAGACATTTCGGATTTATACTTAATCAGCGATGCGTTAGTTACCGACTACTCATCTGTCATGTTCGACTTCGGTGTATTAAAGCGTCCGCAAATTTTCTATGCATATGACTTAGATAAATATGGCGATGAGCTTAGAGGTTTTTACATGGATTATAAAAAAGAGTTGCCAGGTCCAATTGTTGAAAATCAAACAGCACTCATTGATGCATTAAAACAAATCGATGAGACTGCAAATGAGTATATTGAAGCACGAACGGTATTTTATCAAAAATTCTGTTCATTAGAAGATGGACAAGCGTCACAACGAATTTGCCAAACGATTTTTAAGTGATAACTTAAAAACAATAAAAAATTATAAATTAATTAGTTAAGTGATATAAATAATAAACGAAATGTTTGCTTGTATGTTATTATTTGTGTATGAAAACGTCTGATATAATGTAATATAGGTTTAAACAAAATATGCTAAAATATAAGCAAAATATGTATAATTTTAAGTAATACACAGACATTTAGAGTTTTGATTTTAAAATGAGTTTTCAATTGGAAAATGCAACGAAATTTAAATAATTAAATATAGATATAGTTGAATGGAGGAAGTATTTTATGAAATACGCTGGTATTCTAGCTGGAGGTATAGGCTCAAGAATGGGTAACGTACCTTTACCTAAACAATTTTTAGATTTAGACAACAAACCGATTTTAATCCATACATTAGAAAAATTTATTTTAATTAATGATTTTGAAAAAATTATTATCGCGACGCCACAACAATGGATGACGCATACGAAAGATACACTTAGAAAATTCAAAATTTCTGATGAAAGAATTGAAGTCATTCAAGGTGGTAGCGATCGTAACGATACAATTATGAATATCGTTAAACATATTGAATCAACAAATGGTATTAACGATGACGATGTCATTGTGACACATGATGCAGTTAGACCATTTTTAACGCATCGTATTATTAAAGAAAATATTCAAGCTGCTTTAGAGTACGGTGCAGTAGATACAGTGATTGATGCTATAGATACGATTGTTACATCTAAAGATAATCAAACGATTGATGCAATTCCAGTGCGTAATGAAATGTACCAAGGTCAAACACCTCAATCGTTTAATATTAATTTATTAAAAGAAAGCTATGCACAGTTGAGTGATGAGCAAAAGAGTATTTTATCTGATGCTTGTAAGATTATTGTAGAAACAAACAAACCGGTTCGACTTGTAAAAGGTGAGTTATATAACATTAAAGTAACAACACCTTACGATTTAAAAGTAGCGAATGCTATTATTCGAGGTGGTATTGCCGATGATTAATCAAGTATATCAATTAGTTGCACCTAGACAATTTGAAGTTACGTATAACAACGTAGATATTTACAGTGACTATGTCATTGTACGTCCTTTATATATGTCAATTTGTGCTGCCGATCAAAGATATTATACTGGTAGCCGTGATGAGAATGTCTTATCTCAGAAATTGCCAATGTCTTTAATTCATGAAGGTGTTGGTGAGGTCGTATTTGACAGTAAAGGTGTGTTTAATAAAGGTACAAAAGTAGTTATGGTACCGAATACGCCGACAGAAAAAGACGATGTCATTGCTGAAAACTATTTAAAATCGAGCTACTTCAGATCAAGTGGACATGATGGGTTTATGCAAGATTTTGTGTTGCTAAATCATGATAGAGCTGTACCACTACCTGATGATATTGATTTAAGTATTATTTCATATACAGAGCTTGTAACAGTAAGTTTGCATGCTATTCGTCGTTTTGAAAAGAAATCTATTTCAAATAAAAATACATTTGGTATTTGGGGTGATGGTAACTTAGGTTACATTACAGCCATTTTATTACGTAAATTATATCCAGAGTCTAAAATATATGTCTTTGGTAAAACAGATTATAAATTGAGTCACTTCTCATTTGTTGATGATGTCTTCTTTATTAATAAAATACCTGAAGGCTTAACATTTGATCATGCATTTGAGTGTGTGGGTGGTCGCGGTAGTCAATCAGCCATAAATCAAATGATCGATTACATTTCACCAGAAGGAAGCATTGCACTGTTAGGTGTAAGTGAGTTCCCAGTAGAAGTTAATACACGTCTAGTATTGGAAAAAGGACTAACGTTGATTGGTAGTAGTCGAAGTGGTTCAAAAGATTTCCAAGATGTTGTAGACTTATACATTCAATACCCAGATATTGTAGATAAATTAGCGTTGTTAAAAGGTCAAGAATTTGAAATTGCAACAATTAATGATCTTACAGAAGCTTTTGAAGCAGACCTGTCTACATCTTGGGGTAAAACAGTATTAAAATGGATTATGTAAATAGAAAAGGATGAATTAACGTTGGTTAAAAGTAAGATATATATAGATAAAATCTATTGGGAACGTGTTCAGTTATTCGTTGAAGGACATAGTGAAAACCTAGATTTAGAAGATAGTAATTTTGTATTAAGAAATTTAACTGAGACACGTACAATGAAGGCGAATGATGTCAAAATAGATGGGAATCAATTCGTTTGTCGTTTCAATGTAGCTATCTTAGATAATGGTTATTACTTACCTGAAGATAAGTACTTATTAGTGAATGAGCAAGAACTTGATTATATTGCACAGTTAAACCCAGATGTGATTAATGATGCATATCAAAATCTAAAGCCAGAACAAGAAGAAGAATACAACGAATTAGAAACACAAAATGGTAAAATCAATTTCTTATTGCAGACTTACCTAAAAGAATTTAGAAAAGGCGGCATTTCGAAGAAAACGGTTTATACTGTTACACCTGAAATTTCTAGCGATGTTAATGAATTTGTCCTTGATGTTGTTGTAACGACTCCGGAAGTTAAAAGTATTTATATCGTTCGTAAATATAAAGAATTACGTAAGTATTTCCGCAAACAATCATTTAATACAAGACAATTTATTTTTAAAGCGATATTTAATACGACGAAATTTTTCCACTTGAAAAAAGGGAATACGGTGTTGTTCACATCAGACTCTAGACCAACGATGTCTGGAAACTTTGAATACATCTATAACGAAATGTTACGTCAAAATTTAGATAAAAAGTATGATATTCACACTGTTTTTAAAGCGAATATTACAGATAGACGTGGCATCATCGACAAGTTTAGATTGCCATATTTACTTGGGAAGGCAGACTACATCTTTGTTGATGACTTTCACCCATTGATTTATACAGTGCGTTTTAGACGTTCTCAAGAAGTTATTCAAGTATGGCATGCCGTTGGTGCCTTTAAAACAGTTGGCTTTAGTCGTACTGGTAAAAAGGGTGGACCATTTATTGATTCATTAAATCATCGTAGCTATACAAAAGCTTATGTATCATCTGAAACCGATATTCCATTCTACGCTGAAGCATTTGGTATTAAAGAGAAAAATGTAGTGCCTACAGGTGTTCCACGTACTGATGTACTATTTGATGAAGCTTATGCGACACAGATCAAACAAGAGATGGAAGATGAATTACCAATTATTAAAGGTAAGAAAGTCATTCTTTTCGCACCAACATTTAGAGGTAGTGGTCATGGTACAGCACATTACCCATTTTTCAAAATTGATTTTGAACGTTTAGCAAGATATTGCGAAAAAAATAACGCGGTTGTATTATTTAAAATGCATCCATTTGTGAAAAATAGACTTAATATTGCAGACAAACATAAACAATATTTTGTTGACGTTTCTGACTTTAGAGAAGTTAATGATATACTGTTCATAACAGATTTATTAATTAGTGACTATTCATCTTTAATATATGAATATGCAGTATTTAAAAAGCCAATGATTTTCTATGCATTTGATTTAGAAGATTATATTACGACGCGTGATTTTTATGAACCATATGAATCATTTGTTCCAGGTAAAATTGTGCAATCATTTGACGCATTAATGGACGCCTTGGACAATGAAGATTATGAAGGAGAAAAAGTCATTCCATTCTTAGATAAACATTTTAAATATCAAGATGGCCGATCAAGTGAGCGTTTAGTCAGAAATTTATTTGGTAGCTAAGTTTATATAGTAGTCAAAGTGGGAGAGGTATAATGATGAAATTTTCAGTAATAGTTCCAACATACAATTCAGAAAAGTATATAACAGAATTACTTAATAGCCTTGCGAAACAAGATTTTCCGAAAACTGAATTTGAAGTGGTTGTAGTTGATGACTGTTCAACAGATCAAACGTTACAAATAGTTGAAAAGTATCGCAATAAATTGAACTTGAAAGTAAGTCAACTCGAAACAAATTCTGGTGGTCCAGGTAAACCTAGAAATGTGGCGTTAAAACAAGCAGAAGGTGAATTTGTATTATTTGTGGACTCCGATGACTATATAAACAAAGAGACTTTAAAGGATGCAGCAGCATTTATTGATGAACATCACTCAGATGTCTTATTGATTAAAATGAAAGGTGTTAATGGTCGTGGTGTACCACAATCTATGTTTAAAGAAACAGCACCTGAAGTTACTTTGTTAAATTCAAGAATTATCTATACTTTAAGCCCGACTAAAATCTATAGAACAGCATTACTAAAAGATAATGACATTTATTTTCCAGAAGAATTAAAGAGTGCAGAAGATCAATTATTTACAATGAAAGCATATTTAAATGCAAATCGAATCAGTGTGTTAAGTGATAAAGCGTATTATTATGCTACAAAGCGTGAAGGTGAACATATGAGTAGTGCGTATGTTTCACCTGAAGACTTTTATGAAGTCATGAGATTGATTGCTGTAGAAATATTAAATGCAGATTTAGAAGAAGCCCATAAAAATCAAATCTTAGCAGAATTTTTAAATCGTCATTTTAGTTTTTCTCGTACGAATGGCTTCTCACTTAAAGTTAAACTAGAAGATCAACCACAATGGATTAATGCTCTAGGAGACTTTATACAAGCAGTTCCAGAACGTGTAGATGCATTGGTGATGAGTAAATTACGACCATTGTTGCACTACGCGAGAGCGAAAGATATAGACAACTATAGAACTGTGGAAGAAAGTTACCGTCAAGGTCAATACTACCGTTTTGATATTGTAGATGGTAAATTAAACATTCAATTCAATGAAGGCGAACCATACTTTAAAGGCATTGATATCGCTAAGCCAAAAGTGAAAATGACAGCATTTAAATTTGATAATCATAAAATTGTTACAGAGCTAACGTTAAATGAATTTATGATTGGCGAAGGACATTATGATGTCAGACTTAAATTACATTCACGAAACAAGAAGCACACAATGTATGTACCTTTAAGTGTCAATGCGAATAAACAATATCGTTTTAACATTATGTTAGAAGATATTAAAGCGTATTTACCTAAAGAAAAAATTTGGGATGTTTTCTTAGAAGTCCAAATAGGTACGGAAGTATTTGAAGTGCGTGTTGGTAATCAACGTAATAAATATGCATATACTGCAGAAACAAGTGCATTAATTCATTTGAATAATGATTTTTATAGATTAACACCGTATTTCACAAAAGACTTTAATAACATTTCGTTATACTTTACAGCTATTACATTAACGGATTCAATCTCATTGAAGTTAAAAGGTAAAAACAAAATCATTTTAACTGGTCTGGATCGTGGTTATGTATTTGAAGAAGGTATGGCTAGTGTCGTACTAAAAGACGACATGGTGATGGGAATGTTAAGCCAAACATCAGAAAACGAAGTGCAAATCTTACTTAGCAAAGATATTAAAAAGCGAGACTTCAAAAATATTGTTAAGTTAAACACTGCACATATCACTTATCCACTAAATAAATAATAAATGCCCTCAAATCATTGTGAGCCAACATGATTTGAGGGCTTTATTTTGCTGTTTATGACATGATTATGACATTTCCCTGATTTTCATTTTCATATACATTAAATTGTATACACTGGAAATGAGGAGGTTATCTATAATGATAAATAAAAATGACATAGTAGCAGATGTAGTAACTGATTATCCGAAAGCAGCGGATATTTTTAGAAGTGTGGGAATAGATTTTTGTTGTGGCGGACAAGTAAGTATAGAAGCAGCAGCCTTAGAAAAGAAAAATGTAGATTTGAACGAATTATTACAGCGTCTCAACGACGTTGAACAAACGAATACACCAGGTTCGTTAAATCCTAAATTTTTAAATGTTTCATCACTTATTCAATATATTCAATCAGCATATCATGAACCTCTAAGAGAAGAATTTAAAAATTTAACACCTTATGTGACGAAGTTATCGAAAGTACATGGACCTAATCATCCATATTTAGTTGAGTTAAAAGAAACATACGATACATTTAAAAATGGCATGTTAGAGCATATGCAAAAAGAAGACGATGTCGATTTTCCAAAACTCATTAAATATGAGCAAGGTGAGGTAGTAGACGATATTAATACTGTGATAGATGATTTAGTTTCAGACCACATTGCAACGGGAGAATTGTTAGTAAAAATGAGCGAATTAACATCTAGTTATGAACCTCCGATAGAAGCGTGTGGTACTTGGCGACTTGTTTATCAGAGATTAAAAGCACTTGAAGTGTTAACACATGAACACGTACATTTAGAGAATCACGTATTATTTAAAAAAGTATCATAAATAACGCGATTAGAAACTGTTGGCAAAAATAAGTCCAGCAGTTTTTCGCTATGTATAAAAGTCATAATAGTGACATAAACAGCATTATTTGAAAAGAAAAATGGTCAACTTAGCATAAAAATTGATATGAAAATTTAATGGTATAGATAATTAAATAGTAGCGTGTTTTTTTAATAATTTATTCATGAATTTTACATGCACTATTATGATAAAATAAACATAATTATAATTCACTGAGGTGCTATCGTGCTATCGCTAACAATGTTATTACTTGAGCGTGTAGGTTTAATTATTATTTTGGCCTATGTGTTGATGAATATTCCATATTTTAAAAACTTAATGAATCGTCGACGTACATGGAAAGCACGTTGGCAATTATGTATTATTTTCAGTTTGTTTGCCTTAATGTCTAATTTAACTGGTATCGTCATCGATCATCAACATAGTTTGTCAGGAAGTGTGTACTTCCGTTTAGATGATGATGTATCTTTAGCTAACACACGTGTATTAACGATAGGTGTCGCAGGATTAGTTGGTGGCCCTTTTGTAGGTCTATTTGTTGGCGTTATTTCAGGTATTTTCAGAGTGTATATGGGTGGGGCGGATGCACAAGTTTATCTTATCTCATCTATATTTATTGGTATAATTGCTGGTTATTTTGGCTTACAAGCTCAAAGACGCAAGCGTTACCCGAGTATTGCGAAAAGTGCCATGATTGGAATTGTTATGGAAATGATTCAAATGTTGAGCATTTTAACATTTTCCCACGACAAAGCATATGCGGTTGACCTCATATCATTAATTGCACTACCAATGATTATTGTTAATAGCGTTGGTACGGCGATTTTTATGTCTATTATCATTTCAACATTAAAGCAAGAGGAGCAAATGAAGGCTGTTCAAACACATGATGTACTGCAATTGATGAACCAGACATTGCCGTATTTTAAAGAAGGATTGAATAGAGAATCGGCACAGCAAATTGCGATGATTATTAAAAATTTAATGAAAGTATCTGCCGTAGCAATTACAAGCAAAAATGAAATCTTATCGCATGTAGGTGCAGGTAGTGATCATCACATACCAACAAATGAAATATTAACAAGTCTGTCTAAAGATGTATTGAAATCAGGAAAGTTGAAAGAAGTTCATACTAAAGAAGAGATTGGTTGTAGTCATCCGAATTGCCCGCTTAGAGCAGCTATCGTGATACCACTTGAGATGCATGGTTCTATCGTCGGTACATTGAAGATGTATTTTACAAACCCTAATGATTTAACTTTTGTGGAACGTCAACTTGCAGAAGGATTGGCAAATATTTTTAGTAGCCAAATTGAACTTGGTGAAGCCGAAACGCAAAGTAAGTTATTGAAAGATGCTGAGATTAAGTCATTACAGGCACAAGTGAGTCCACATTTTTTCTTCAATTCAATTAACACGATCTCAGCTTTAGTTAGAATAAATAGCGAAAAGGCACGAGAGTTACTATTAGAATTGAGTTATTTTTTCAGAGCGAATTTACAAGGCTCTAAGCAACATACGATTACTTTAGATAAAGAGTTAAGTCAAGTGCGTGCATACTTATCACTCGAACAAGCACGTTATCCAGGAAGATTTAATATCAATATTAATGTTGAAGACAAATATCGCGATGTGCTTGTACCACCATTTTTAATTCAAATTTTAGTTGAAAATGCCATCAAACATGCGTTTACGAATCGAAAGCAAGGTAACGATATTGACGTGTCAGTGATTAAAGAAACTGCAACACATGTACGTATTATTGTACAAGATAATGGTCAGGGTATTTCTAAAGATAAAATGCATTTGTTGGGAGAAACATCTGTAGAATCAGAGTCTGGAACTGGTAGTGCTTTAGAAAATTTAAACTTACGCCTAAAAGGATTATTTGGAAAATCCGCAGCATTACAATTTGAATCGACATCGAGCGGTACCACTTTTTGGTGTGTACTTCCTTATGAAAGACAAGAGGAGGAATAAATATGAAAGCATTAATCATAGATGATGAGCCATTAGCACGTAATGAATTAACATATTTATTAAATGAAATTGGTGGTTTTGAAGAAATTAATGAGGCAGAAAATGTAAAAGAAACATTGGAAGCACTACTGATCAATCAATATGACATTATATTTTTAGATGTCAATTTAATGGATGAAAATGGGATCGAATTAGGAGCTAAGATTCAAAAGATGAAAGAGCCACCTGCGATTATTTTTGCAACTGCACATGACCAATACGCAGTACAGGCATTTGAATTAAATGCGACAGACTATATTTTGAAACCGTTTGGTCAAAAACGTATTGAACAAGCAGTCAATAAAGTGCGTGCGACTAAAGCCAAAGATGATAATAACGCAAGTGCAATTGCGAATGATATGTCGGCGAATTTTGATCAAAGCTTACCTGTTGAAATTGACGATAAAATTCACATGTTAAAGCAACAAAATATTATTGGGATTGGCACACATAATGGTATTACAACCATACATACAACGAATCATAAATACGAAACAACAGAGCCATTGAATCGTTATGAAAAACGATTGAATCCCACTTATTTTATACGTATTCATCGTTCATATATTATTAACACGAAACACATTAAAGAAGTGCAACAATGGTTTAACTATACTTATATGGTAATATTGACAAATGGTGTCAAGATGCAAGTTGGACGTTCATTTATGAAAGATTTTAAAGCGTCGATAGGATTACTTTAACAGTAATCCTTTTTTTTATGCATTTTACCTATGATATTTTGTATTTCGGACTAAAAATCACGCAAATCGAAGTGAGCCATCTATACTTTAGTTAAATCAAACGTAGGAGGCAATGGTCGTGAAACAACAAAAAGACGCATCAAAACCAGCACACTTTTTTCACCAAGTCATTGTAATTGCTTTAGTACTCTTTGTATCGAAAATAATTGAATCATTTATGCCAATTCCTATGCCTGCATCAGTAATCGGTTTAGTATTATTATTTGTATTATTATGTACTGGTGCTGTTAAGTTAGGCGAAGTCGAAAAAGTAGGAACGACACTAACAAATAACATTGGCTTACTCTTCGTACCAGCCGGTATCTCAGTTGTTAACTCTTTAGGTGTCATTAGCCAAGCACCATTTTTAATCATTGGACTAATAATCGTCTCAACAATACTATTACTTATTTGTACTGGCTATGTCACACAAATTATTATGAAAGTTACTTCGAGATCTAAAGGTGACAAAGTCACAAAAAAGATCAAAATAGAGGAGGCACAAGCTCATGATTAACCACTTAGCACTAAACACACCTTACTTCGGAATACTGTTATCCGTTATACCATTTTTCTTAGCGACCATATTATTTGAAAAAACTAATCGTTTCTTCTTATTCGCACCGCTATTTGTCAGTATGGTATTTGGTGTGGCCTTCCTCTATTTAACAGGCATTCCGTATAAGACTTACAAAATAGGTGGAGACATTATTTACTTCTTCTTAGAACCGGCAACAATCTGTTTTGCGATTCCGTTATATAAAAAGCGTGAAGTGCTTGTTAAACATTGGCATCGTATCATCGGAGGTATTGGTATCGGTACAGTTGTAGCGTTATTAATTATTTTAACTTTTGCGAAGTTAGCACAATTTGCCAATGATGTTATTTTATCAATGTTACCTCAAGCAGCAACTACAGCGATTGCGTTACCAGTATCAGCTGGTATCGGTGGTATAAAAGAATTAACATCATTAGCAGTTATTTTAAATGGTGTCATTATTTATGCCCTAGGTAATAAATTCTTAAAGCTTTTCCGAATTACTAACCCTATTGCCCGAGGATTAGCACTTGGAACAAGTGGTCACACATTAGGTGTAGCACCAGCCAAAGAATTAGGACCTGTAGAAGAATCAATGGCAAGTATAGCTTTAGTGTTAGTTGGTGTAGTTGTTGTAGCAGTTGTGCCTGTCTTTGTAGCAATATTCTTCTAAAACGAAAAACCTAAGCAAGATAATAGCAATTTGAGCCATTGTTATTATCGTAAAAAAACGTCTATACTCCAGTTTATAACTGGGATATAGACGTTTTTATGTATTTATTACTTTTTACTAGGAATATAAAACTGTGCATGACGATAATGAAATACGATGTCAGATGAATCAAAGGGTTTGCCAGTCATTGTATAAAAAGTCTGGTGGTAACGTAAACATGGTTCACCTGTAGACAATTGTAGTAATGAAGCTTCACTTGAAGTGAGTTGATCTACATTAAAGAAAATATCTGAAAAACCAATACGAAGTTTCATGTTTGATTCTAAATAGTCGAAGATAGAGCCCTTAGCAATATCATCATTTAAATATTTCACGATTTCTTTATGATAATAAGAATATTCGATACATAAAACATCATCGTCCACGAATCTTAATCGCTCTAAATAGTAGACGGTATCATCTGCATTTAATTGGAGCTCATCTTGTACAGATTTAGGTGGCGTTGCAATCTCCTTAAAAACAAGTACCTTACTTGTCATTCGGTGTTCACCTAAACTTTTAGAGAAACCATTAGTCTTAAAGACGTTGATACGATTGGCATCAGCAATATTTCTCACATAAATACCACTGCCTTGTGCTTGATAGATCAAACCATCTTGTTCCAATAAGCCTAATGCTTTAATGATAGTACTCTTACTTACTTGATAACGTTCTTTTAATTGCGTCACGCTTGGCAATTTATCACCGGGTTTGAAATTAGATTGATGTATAAACGCATTAAGTTGCTTAGCAATATGTTCATACTTTAACAATATTCTGTCCTCGTTTCACTTTGTCTGTAATTATTATAGCACAAAATATTATAATTGTATCGGCGTTTACAAATTGAACCGGTACAATTATAATTGGAGGTAAGTAAATACATTTTCATTCTACTATCAAGTTGAGGGGGTAATATTTATGAGCAATAAATATAAAGAACAAGCCCAAGACATTCTTACAGCTGTAGGTGGTGTCGAAAACATTGTTGATGCAACGTATGATACGAAGTGCATTACAATTCATATGCAACATACAATTCCTTCTACAGCAAATGAAGTGAAACAAATAGTTGATGTGACATCTGTAGCAGAAAATGATACGCAGTTAGTCATAAAATTAAATGGAAATGTCGATGAAGTGTATCAGCAATTACAGCGATTAATTAAGAATGCTAATGTCGAAGAGAGTGAGAATACTGACAATATTAATAGTCAAGATACAAGTTATACACCTCAAGTAAAAGTAACAACACCAATTTTAGTGAAAGCACCAATCGCTGGTCGTCGTATTTTACTTAAAGAAGTAAGAGATTCAATTTTTAGAGAGAAAATGGTAGGTGAAGGCTTAGCAATCAAAGCTCATGAAGAATCCAAAGTAATCGCACCGTTCAATGGTTTAATATCTATGATTGTACCAACTAAGCATGCAGTTGGTATTCAATCAGAAGACGGTGTGGACATAGTCATTCATATTGGCGTGAATACAGTTGACTTGGAAGGTAAAGGGTTCAAGTGCTTTGTAAAGCAAAATGATCATGTTGAAGCAGGGCAAACGTTGTTGCAATTCGACCAGCAATATATACAACAACAAGGCTACAATGCTGACGTTATTGTCGTTATTAGCAACTCTGCCGATTTAGGAAAAGTAGAACTGACAATGAATGAAATCATTACGACTGAAGATGTTATTTTTAAAATATTTAAAAACTAGGAGTGTGTTGTAATAATGACAAAATTACCGCAAAATTTCATGTGGGGTGGCGCTCTTGCCGCAAATCAATTTGAAGGTGGATATGATAAAGGTGGTAAAGGGTTAAGTGTAATTGATGTTATGACGAGTGGTGCACATGGCAAAGCACGTCAGATTACAGAATCTATAGATCCCAATCACTATTATCCAAATCATGAAGGTATTGATTTTTATCATCGTTATAAGGAAGATATTGCCTTGTTTAAAGAAATGGGATTGAAATGTTTACGTACGTCGATTGCGTGGACACGTATCTTTCCGAATGGGGATGAAGATGTGCCAAATGAAGAAGGACTCGCCTTTTATGATCGTATCTTTGATGAATTAATTGCACAAGGTATTGAACCTGTTGTGACGTTATCACATTTTGAGATGCCACTTCATTTAGCGAAACATTATGGTGGATTTAGAAATAGAGAAGTTGTCGATTATTTTGTGCATTTTGCGCGTGTTGTATTTGAAAGATATAAAGATAAAGTTACATATTGGATGACGTTTAATGAAATTAATAATCAGATGGACACATCAAATCCTATCTTTTTATGGACGAATTCTGGGGTAGCATTGACAGAAAATGATAATCCTGAAGAAGTCTTGTATCAAGTAGCACATCATGAACTTTTAGCCAGTGCTTTAGCAGTTCGTCTTGGTAAAGAGATTAATCCGAAGTTTAAGATTGGAACAATGATTTCACATGTACCCATTTATCCATATTCGTGTCATCCGAAAGATATGATGGAAGCACAAATTGCGAATCGCTTACGTTTCTTTTTCCCGGATGTCCAAGTGAGAGGTTATTATCCAAGCTATGCTAAAAAAATGTTGGCACGAAAAGGATATGATGTTGGATGGCAAGAAGGGGACGACAGTATTTTACAGCAGGGCACGGTTGATTATATTGGCTTTAGTTATTACATGTCTACGGCTGTAAAACATGATGTTGATACTACAGTTGAAAACAACATCGTCAACGGTGGTTTGAATCATTCTGTGGAGAATCCGCATATCGCAACGAGTGATTGGGGTTGGGCGATTGATCCAGATGGCTTAAGATATACATTGAATGTGTTATATGATCGTTATCAGTTACCACTTTTTATTGTGGAAAATGGTTTTGGTGCAGTTGATGAAGTGGTAGATGGACATATTCATGATGATTATCGCATTGAATATTTAAAAGCACATATTACAGCAGCGATAGAAGCAGTTGATCAAGATGGTGTAGATTTAATCGGTTATACACCGTGGGGAATCATTGATATTGTTTCATTTACAACCGGTGAAATGAAGAAACGCTATGGTTTAATATATGTTGATCGAGATAATGATGGTCATGGCACGATGGAACGCTTGAAAAAAGATTCGTTCTATTGGTATCAACAAGTGATAGCATCAAATGGAGATAAATTATAAAGGTATATTATAAGTATTTTAGGGTTAGAGCCCGAGACATAAATTAATATAGTAGGACCTACAGTGTTATAATGGCGGGCCCCCAACACAAAGAATTTCGAAAAGAAATTCTACAGGTAATGCAAGTTGGCGGGGCCCAACACAGAGAAATTCGAAAAGAAATTCTACAGGTAATGCAAGTTGGGGAAGGACAGAAATAAATTTTGCGAAAATATCATTTCTGTTCCAATCCCGTGATGTTAAAATTTTAAGAAAAAAATAATGCCACTAACTATGTATAGTGTTAATGTTTGAGTGTTTATGAAAGTCTTTAACCAAAATTGATGACTTACTAATCAACGATAACGATATTGTTAAGTAGATGATTAGTGTCACAAAGAAATTAAAGTGATAGTCAAACATAGATACAAAGTACAGTTAGTGGCATTATATTTAGTGCTCTTTTTTAGCGACAAAAGTAATATAATTCATATCTTTACGCAATTTAGTCATCGTTTTAAACATTTTACAAAACATTGGTCGATTTTCTTTTTTCAAAGCATTGTTGATAATCTTTATAGTTCCAACAATACCTTCGTCATAAATTAAACCTTTTGGTGTCATTAAACTCATTGGACCAGTATGATAATGCACATGATTAAAACCAGCTTGATTATATAAATCTAACCAGCCAAGTTTCGTCTGCGGTGAGACATTGACATTAATTGCTGCAGATAATGATTTAACAACATGTGTGGCATGTGATTCATTAACGATGACAATATCATGTGTTAACAAGATACCCCCAGGCTTTAAGACTCGGTAGTACTCGCGTAATGCTTTTTCCTTTATGGCGATGGGTAACATTGTTAACATTGCTTCATTTAAAACGATATCGAATTGATTGTCATCAAAGGGCAATTTAACAGCATTCGCTTGTTGAACTTGAATATATGATTCAAGACCTGCTGCTGAAATGTTTTCCTGTGCTTTTTCTAATGCTTTCTTATTTATATCAACGCCTTGAATGTGACAGCCATATGTATGAGCTAGATAAATAGATGTTGTGCACATATTACATGCCACTTCTAACACTTGTTTATCTTGTGAAAATGCCCCTTGTTGTATTAACCAATCTGTTGCTTCTTTACCACCGGGGCGTAGACGAGTTTTTCCTAATTTAGCTAAAAATGTATGACCAGCTTCTTTAGACATAGCATAACCTCCTTTTAATTGATAATTATTATCATTAATATAGCATATTTATATGCGATAATTTGGAAGTTAAAAAGATTACAAAAAATTGTCACTTCATTTATAACTAAACATGAGTCAACAAGCATAGGTTTAGTGGAAAATTATTTCTAATAGATGATGTTTTATAAAGATAAAAAAGCACAGCCATGATATACGAATGTTGCATGTTATATGCTAAACCTTCATATCATAGCTGTGTTTGATTCATTTAAACTTGATTTACTTCTTCTAGTAGAGGAATAGATGCTTGCGCGCCGTGTTTTTGTACAGTGAGTGAGCTCGCTTTATTACCAAAATCAATAGCATCTGCTAAGTTATCTTGCGACTTGTTTAAGCGACTGACAAATGCACCAATAAATGTGTCGCCTGCAGCAGTTGTATCAATCGCATTTACTTTATAAGCTTCGATGTGTTGGCTTTGATTTTTAGTAGCAAAATATGTACCTTGCTTACCTAGCGTAATCAAAACAGTCTTAATGCCTATAGATAAAAAGTAATTGGCATTGTCTTTCATAGATTGTTCATTAGTTACTTTAATCCCAGATAACAATTCGGCTTCTGTTTCGTTTGGCACAATAATATCGATTAATGATAATAATTCATTAGGTAATGCTTTCGCTGGTGCAGGATTTAATACTGTCGTCACACCATGTGCCTTGGCAATTTCAAATGCAGATATAATAGCCGGGATGGGTACTTCTAATTGTGCAACGACAAAGTCTGCATTGATTATAGCGTCTTTTGCGTTAATAACATCTTCAGGTGTCATCGTCATATTCGCACCACCATAAACATAGATGGTGTTTTGTCCTTCTGCATTCACAGTGATAAAGGCTTGGCCCGTTTTTGCTTCAGCTGTTTTGATAATATATGATGTATCAATATGAGCTACTTTAAAATCTTCTAAGATGAAATCAGCAACGCCATCAGTGCCAATTTTAGTAATAAATGTTGTGTCTGCTTGCATGCGTGCAGTGGCAATAGCCTGGTTGGCACCTTTACCTCCGCCGAATGCTTTTTGTGCTTCTTCAACATGTAATGTTTCGCCTGGTTGTGCATATCTTTCAACTGTTAAAAATTGATCGACATTCGTTGAACCTAAAATAACAACTTTGTTGGTCATGTGTACGCTCCTTTCAAGTTATAACTTTTAAAAAGTAACATTCGATTCTAATGCAATATTAGAGTAGGGCGTTGTTTCACCAGTACGAATATTACCTTTATTTAATGGGTGAGCTAAGTTACTTTTCATTTCTTCGTGAGGAATGAAAATGATTTCGATTTCCGATGAAATCAATTGTTTAATTTGTTGCAATTGTGTAGGGTTATGTTCTTTTATTTCTTCTGCTAAGTATATTTTTTGGATTTCCATTTCTTCTAACACTGTAGCTAAGACATCAATAAAGCGTGGTAAGTTTTTAGTTACAGCTAGGTCGATACGACGATGATCATTTGGAATTGGCATGCCAGCGTCATTAATCGTTAATAAATCAAAATGACCAATTGTCGCGATTGCTTTTGAAATATGTTCATTTAAAACAGCTGATTTTTTCATGACATCTACACTCCTTATTTTATAAATACTGTAACAGAAGCGGCTACTAAAATGAGTACTAAGCCGATGATTGTAATAACCATTTCTTTTGACGTTTTATGTTGTTTTAAGAAATAAATACCAGTTAATGTAGCAAGCACAACGGATGTTTGAGAAAGAATAAATCCAGTTGCTAAACCATTCATATTAGGTTGTGCTGAAATAAGATATGTTAAAGCACCAAATGCAAAGAAGAAACCTGAAATAATTTGTAACCACGTAATTTTATTACGGAATGGATTCTCTGCTTTCATATTCATAAAGCCATAAATGACTGCAACAATTACCATACCCATTGCTTGAGGTAAAAAGGCAGTTAGGCCATCAATAGAAGTTGCTTGCGGTGCAGCTGAATATAACCAGTATCCAAATTCACCAATTAACAGAAGTACCACTGCACGACGTAAATTTTTGGCGTTACTTGCTTCTTTGCGTTCACTCCAAACTGTCATACGCGCTCCAATTAGAATAACGACTAAAGCTGTAAATCCAATGATTTTATGACCAATGCCTGGCCAATTTCCTAATGCAAAGACACCCCATAAAGATGCGCCTAATAATTGGAATGCTGTTGTGACTGGCATGGCACGAGATGAGCCGACTAATTCGAACGCTTTAAATGTAATGATTTGTCCGAATCCCCATCCTGCACCTGATAATAAGGCGAATAGCAAATTGGTTCCAGTAGGGAAGCCACTTGATGTGACTACGGCTAATAAAATAGCGAAGATTAACGTACCTACAGTAGCACCGATAATTTGATGTACAGGTTTACCACCAAACTTTGAAGCGACTGTTGGGAAGAAGCCCCAGCCAATTAAGGGGCCTAACCCGATAAGTAATGCAACAATGCTCATGTTATACACCTCATGATTTGTTTTTAGTAAAACGTTTTACCAGTGCCATCGTACCATTTTTATTTGTAAAATGCATGCGTTTTCATAAAAACTGAAAACGTTTAAATCATATTTAAAAATTCATACATTATTATTTTAATTTCTTAGTAAAATAATTATGATTAAAAACCCTCAGCATTAAAGCAACGCTAAGGGCCTAACAATGATGAGTATATTTCGGAAGATACGTAGTTAGTTTGAAAGATGATAGCCAGTTGTTGCACGAATTTTTAAAGTCGTTGGTAATTCAATCATATCAATGGATTTATCTAAGTGCTGTAATCGTTGAAGTAATAAGGTTAAAGATGTTTTGCCAATATCAGTTATAGGTTGTGCCACAGTAGTTAAAGGTGGCGAGACGTACGCTGCATAATCAATGTCGTCATAACCTATTAATGAGATATCTTTCGGGATACTGATGCCATGTTCAATTAGTCCTCGTAAAATGCCAATAGCGAGTTCATCGTTAATAGCGAAGATTGCAGTGGCAGATTGAACCATGATGTCATCAACAATGGTTAGCCCACCGCGCTTAGATAATTCAGTATGGACGATTTGTGGTTCTGGCAATTGATTCGCGCGCAAAGTATCGACAAATCCAGCGACACGAGTCGACATATTCGCCATCATGTCATATGGTGCAACAATTATCATATGGTTGTGACCGAGTTCTATTAAATGTTGTGCTGCAAGTTGTCCACCTTGATATTCATTTGTCCGAACAAAATCTGTATAGCCTTGATGGTCATTTTGATCCAGTACGACATAAGGTACATGATGTTTCTTTAGATAGTTATTTAGGGCGTCCGGGGATGATATGTATTGTGCGATAATTAATCCGTCAATACCTCGATCAATTAAATGTTTAATATTGTCATACAAATCAGTTGCTGTAGATGTTAAAAAGCATAAATCAACATCAGATGGTTTATGGTCATGAATACTTTGCATCAGTGCTGAGAAAAACGGATTTGTTAAGCTAGGCAAAATGACGCCAATAGTTTGAATTTTACTGCCGCGCAATTGTTTTGCATGTTTATTAGGGGCATAGCCTAAACGTTCTGAAACAGCATGTACGTTTTTTATCGTTGTTGCGGAAAAACGACTATCATTATGATTTAAAATATGTGACACAGTTGTAACTGATACACCAGCTTCTCTAGCAACATCTTTAATTGACACTTTTTTCATATTATATTCCTTCTCTTTATTGTGTAATTAATCATACAGTTATATACCCGATTATTATATTCATCATATCATGATAAACATTTGATGACATATGAAGACGTGAATGACTTTTATTGTCTACAAACAGACGTCTGAAGTATACGATTAAGGTTGAGACGAGAGAATATATTATTAAGGTTAATACCTTTTAATGATTATGATAACAAGAATTTTAAAATGTTTATTGTGATTAAAAATACAAAAGTCATTATTTTAAAGAATAAAATATTTGTTTTTGAACAAAGTATTAAAAAACATAACGAAATGATGTATATTGAACTATGTGATTGAAAAAATTTTTAATTAAGGCTTGTTAAAACTTAAGAGAGGATGTTTTTAAATGCAATTCAAATTAAAAGAAGAAGAGATTATTAGTTTTTTAGAATTGAAATATCCAGAAAAAGAGTTCGAATATGGTCGTTTGTTAGTTGGACAACATAAACGTGATGATTTAGATGTTTATTACTTTGGTGATACGTTTTTAATGTGCACGATTATTTCATTCAAGACATTTGAAATTAAAGAAACAGTAGAATTATCATATGATGCTGTTAATCGTATTGTGTTAAAAGATGGATGGTTATTTAGAAAAATGAGAATAGAAACAATGCAAAAAGTGTTAAAATACGGTACATCTAAATTAATGTTAACTGATTTTCAAAAAGAGAATTATAATAAATATATTCAAGGTCAGAAACAACGCGTGATATTTGAAAATGGCCATTTTGTCTAATTGATAGTGAATATAATTAGAGTAAGAGGCTGGGACATAAATCCCTAAAAAACAGCAGTAAGATAATTTTCAATTAGAAAATATCTTACTGCTGTTCTCTATTTATACAATACTTCGTATTGAATGGCTTCGCTTTCCTAGGGTGCCGTCTCAGCCTCGGTCTTCGACTGGCACTGCTCCCTCAGGAGTCTCGCCATTAATACTACGTATTAACATGTAATTTTACTTTGAAATACTTTAAAAAAATAAGACACTTTGCCCAACTTACACTACCAATAAAAACTTCTGTTAGAATTCCTCAAAATGATATTTCGCGACATGTTAATGAAATTGTTGAAACGATACCTGATAGCAAATTCGATGAATTCAGACATCATCGTGGCGCAACATCCTATCATCCAAAGATGATGTTAAAAATCATCTTATATGCATATACTCAATCTGTATTTTCTGGTCGTAGAATAGAGAAATTACTTCATGACAGTATTCGAATGATGTGGTTAGCTCAAGATCAAACACCTTCTTATAAAACTATTAATCGTTTTAGAGTGAATCCTAATACTGATGCGTTAATTGAATCTTTATTTATTCAGTTCGCTTATTTTTCTTGGATTTCTTGTATATCATTTTAAAGTGATAAAGATATTTCGAAACATAATTCTTCTATTATATTTAAGATTTAACTGTTTTTGGAATGATCATGTATGCAGACAATGAGCCAAGGATCATCAATACAATGCTGACTATAAATGTTACGGTTGCAGCTACACTTGGTGCATAGTTTAGTTGTAACATACTGAAAACTGTAGTACTTAGTGCTATACCAAAGGAGCCACCTAATGTACCACTCATTTTATATAATCCTGTAGCTAAACCAACTTTTTCATTAGGCATACTGAAAATTGCAATCGTAAGTCCAGGTGTTGCGACTAAACCATTACCTATCGCACATATGACGAAACCAATGATAACTGCAATGACATATTGTGATGCCAATAATTGAGTCATGCTAATAATAGTGATGCCGATGACAGGGAACAACGGACCAATGATGAGCATCAATTTGCCACCGAAACGTAATGTTGCTTTTTCACCTAAACGAATCATCGCAACTGCCACAATGGCATATGGCAATGTAACAAGTCCAGATTGCGCAGCTGATAAACCAAGGTGTGTTTGAGCATATATGAAAAAGACCACTGTTACGCCTAGACCGCTATTTAAAACAAAGTTATTTAAAAATGCACCAATGAACGGACGGTTGCGTAATACTGAGAAATCAATAAAAGGTACTTCATGTCGACGTTCGATGATGATGAATATCAACGTAGTGATGATAAAAATGCTCAGACAAATGATTGAAAATGTACTAAACCAACCTTGTTCGAATCCTTGTGTTAACAATAATGTAAAGCTACCAATCATAACAGCGAAAATCGACATACCTTTGTAATCGAATGGATGACGGTGGCTATGTTGACTTACTTTTTCAGGTGTGCCTTTTAGAAGCAATATGGCAATGAAAGCAATGACTATACTAATGATGAAATTCGTTTGCCATCCGAAATTTGAGGCAATTAAACCGCCGATAACACCAGCTAGGCCGATGCCACCAACAGTACTAATCATTAGATAACTAATCGCTCGTCTTAAATGTTCTCCTTTAAATTGATTATTTAACACGCCAACTGTTGAAGGTAACAAGATAGCTGCTGATAGACCTTGTAAAATTCTACCGATGATGAGCAGTGCAGTGATGTCCGATATAATTAATAGAAGAGATGCAAACATACTGATTATGAGACCCATGTATGTCATTCTCAGTTGTCCTATTTTATCAGCAATATCACCTGCAGCCACCATGAAGATACCTGTGGCGAAGGAAGTTAAACTAATAGATAAATTTAACACGGCAGGAGAGGTTTGATATGTTTGACCAACGAGAGGTCCTATATTAATAAATGATTGTGCAAACAACCAATATGTTAATGCAGACAACATAATCGCAATAATAATATTACTGCGTGGTGAAGATTGTGTGTTATTCACAGATGTCACTCCTTGTAAAAATTAAATATAGAAAGTCATGAGATGAAGTGAACGGATGTATAGATGATCGTTCACTCACACATAAGTCATGATTTCCTTACATATCATACCACAGTTATTGAGAATGAATATCAATTAATTGCTTGTATAATTGATTTTTTATAGTATGTTTAAGTGAAACAGCTTTATTTGAAAGTGATTAAAGTAAATGAAGGTACAGAGGAGTGAGAACAATGTGCACAGGATTCACAATACAAACTTTAAATAATCAAGTACTTCTTGGACGCACGATGGATTATGATTATCCATTAGATGGTTCGCCAGCAGTGACGCCTAGAAATTATCGTTGGAAATCTTGCACTGGCACGACAGGCCAAACGCAATATGGCTTTATTGGCACAGGAACAGATATGGAAGGTTTTATTTATGGTGATGGTGTTAATGAACATGGCGTTGCCATTTCAACACAATATTTCCGAGGTTATAGTTCATATGGATCAACACACAAAGCGGACGCGATGAATATTACGCAAAATGAAATTGTGACATGGATTTTGGGATATACAACAAGCATTGAAGATATGAAACAACAAGCATCCCAAATACATGTTGTAGCTGTATATTTAAATGACATCGGTGAAGTTCCGCCATTGCATTATCATGTTTCCGATGCAACTGGACATACAGTCGAAGTTTCATTTAAAGAGGGTGAAGTGGTTATAAAAGATAATCCTATTGGTGTCTTAACAAATCATCCAGACTTAAATTGGCATTATAGTAATTTAAGACAATATATCAATATTTCTCCTTATCCAGCAACAGCAAATTTATTGGAAGGTGTAACGATTGAACCTTTAGGCAATGAAGCAGGTACATTTGGATTGCCAGGTGGATTTACTTCAACTGAGCGCTTTGTGAGAATGGCATTTATGAAAGCAAACATTGCTCAAAACAATGATAAAGAAATGGATTTAATGAATGCATTTTATTTATTAGATGCGGTAAATATACCGATTGGAATTGTACGTCCGCATGATGCTGACAATCACTATACGATGTATCAGACCGTAATAAATTTAACTACAAGAACGTTATATATTAAGTATTATGGCAGCAATGAATTAGTAGCATTAAAGCTCACAGATGATTTAATTAATAGAAAAGATATGACGATTTTTAAGCCTGAGAAGCATATCACTATTAGAAAGTTGAATGACAATCAATAGCGATTGATAATGGAATTTGGTTGATATGATTTGATGGATGATTACTATCATGCATTAGCGTTGAATCGCGAACATGGACGAACGATTAGTTGTTAATTTTGAAAATTTATAAAAGGTTAAACGAATGCAGTGAGAGATGTCATTTTAATATCAATGTATGGCTATTTTGTAATGACAATGTAATGAGTTTAGTAAAACATTTCGGGAATATTAAATAGTTGGAAAATGAGAATTAAATCCTTTACTCAGTTGTCTAATTCTTTTAGTATGTGCAGTACAGTTTAATTGAAAACTAACTTTAACTTTAATGGAGGATGTTTTATACATGAAAAAATTAACAGCAGCAGCGATTGCAACGATGGGCTTCGCTACATTTACAATGGCGCATCAAGCAGATGCAGCAGAAACGACAAACACCCAACAAGCACATACACAAATGTCAACACAATCACAAGACGTATCTTATGGTACTTATTATACAATTGATTCTAATGGGGATTATCATCACACACCTGATGGTAACTGGAATCAAGCAATGTTTGATAATAAAGAATATAGCTATACATTCGTAGATGCTCAAGGACATACGCATTATTTTTATAACTGTTATCCAAAAAATGCAAATGCCAATGGAAGCGGCCAAACATATGTGAATCCAGCAACAGCAGGAGATAACAATGACTACACAGCGAGTCAAAGCCAACAGCATATTAATCAATATGGTTATCAATCAAATGTAGGTCCAGACGCGAGCTATTATTCACATAGTAACAACAACCAAGCGTATAACAGCCATGATGGTAATGGAAAGGTCAATTATCCTAATGGCACATCTAATCAAAATGGTGGATCAGCAAGTAAAGCGACAGCTAGTGGTCATGCGAAAGACGCAAGCTGGTTAACAAGTCGTAAACAACTACAACCATATGGACAATATCACGGTGGTGGTGCGCATTACGGTGTCGACTATGCAATGCCTGAAAATTCACCAGTTTACTCATTAACTGATGGTACAGTAGTACAAGCAGGTTGGAGTAACTATGGTGGCGGCAATCAAGTAACGATTAAAGAAGCGAACAGTAATAACTACCAATGGTATATGCATAATAATCGTTTAACTGTTTCAGCTGGTGATAAAGTCAAAGCTGGTGACCAAATTGCATATTCAGGTAGTACGGGTAATTCAACAGCGCCTCACGTACACTTCCAACGTATGTCTGGTGGCATCGGTAATCAATATGCAGTAGACCCAACGTCATACTTGCAAAGTAGATAATACAGAAAATCCCAAGTTGCGATATCATACGCAGCTTGGGATTTTTTCGTTTTAATAATAGGTATAAGTCCATTGTTTGTCCTCTAAAACATGTTGATAAAAAGGATCTTGGCCAATTAACTTGATATCATCTGCAAGTGCTTCAACTTCATCTAAATGATGGGTAGTTAATATAATTAAACATTTAGATTTCATGATGTTAAGTAGTTGGTGGATGTCATGTCTAGATTTTAAATCAATACCAACTGTCGGTTCATCTAAAATGAGAATTCGAGGTTGACCTAGTAAACCTACTAATATATTAATTTTACGTTTATTCCCACCGGACAATGTAGATACTTTGGCAGACGTATCATCAAAGTTTAATTGCTGTAAATATTCGTTGATAGTTGTATCGTTAATTGGATTTTTACAAAGTGATTTAAAAAATTTAATGTTTTCAGCCACTGTCATGTGTTCAAATAACGCAATGTCTTGTGGCACATAACCGATGTGATTTTGTATTTGTCTTTGATTCCATTTTTCGCCGAAATAGTTGATAGTTCCATCATTAGCTTTTTCAATACCAGCAATCATACGAAGTAATGTTGATTTTCCAGCACCATTATCACCAAGTAATACGGTTAAACGATTACTATCAAAGGACATAGTTAAATGATTGAAAATCTGTTTGTTACGGTAACGCTTTGAAAGGTTATTAATTTCTATCATCAGTTACGCTCCTTTACATGAAAATAATCAAGTATACGATACCCATAGCAAGTGCATATATAAATGTCATGAATAATCGATGACTTATTGTTTGAATATGGAATAAGATAAAGACGATACCTATCTCATAAATCAATATAAGTAACAGTGATTTTAAGTAAAATATTAAGCTGAGTGGTTGAGACAAATATAGACTAACTGCCAATAGTACCAACAATAACAAAATCGTATGTGTCATTACATAAGTACTATATAGTTTGAAACGGCTTAAATGATATTGTGATAATCGTTGCAATGCTGCTTGTTGGTTTAAACGATAATGAAGTACTACTTGAACAGCGCTAACAAATAAAATCACCGCAAAGATTAAGCTAATTGAAATAGAGTGTTGTGCTTGTTTAGTAAGCGACACAAATTTGATTTTAGATTCAGGTGTATGTTTATGATAGGACTTGTTGATAGCATCGATGGATTGATGCTGTTTCATATCCTCAAGGTGTTCATAAATAATGTTAGGAATTTGCTGCTCATATAATGAACTACTAACAATTTCTACAGCAATACCACCTATAAAGTCATCTCTACCATATAACTGTATCGTTTCTTTTAAACGGTTCTCTTTTAATTTTTGAGAGAAACCTTTAGGAATTTGCATACTTAAAATAGCTTCCTTTTTAGTAACATCATCTTCAATATAGCTTTCATCTTCATCGACTTTTTTAATAGTTACATAGTCAGATTGTTTAATTTTATTGACGAATGATTTTGATGCAGTGGTTTGGTCTAAATCTTGAATGGTAATCGGTATTTTGAAGTTGTCATGTGCTACACGGTAACCGATACCAATAAGTACGAGTGCGATGACAATGGTTGTTACGAGCAAGATGTATTGTAACCATTGCTTGAACACAACAAGTTGTATATAAGGCTTCATTGACGATACCTCCAAACCAATACAGCTAAATTAATTATCAAAAGTGCGATGAAGCTAAGATAGAAACTAGGGTGCAGTTCTAAAATGTAGTTGTTTAAAATAATTTCTAACAATTGATTTGTTACAACTGCGAACGGTTGAATATTGAAAACACCATTTGCTATATGTTGTAAAAAAATCGTAGGTATTGTTAAACCAGATAACACCAGGATGACAATAGCTAATATGACTTTACTAATACTATTCAACAAGCCTGTTGTTAAAAGTTCGATGAGTAATAACCACAGTATTAAAAAGGTAACATAATAGCTTAAATGAATGGCTAACGTTGGCCAATTATATAATTCAAAGATATTCGGAATACTGAACACAATCCAAACTACACCAACGATACTCCATAACATAGTATAAAACCATGTAATCAACGTACGAATGATTAATAAACGCTCTTTAGAAAAATGAAACATTTTCAATCGCGCTTTCAATACAGTATCTTGATTCATTTTCAAAACTGTAAATAAAGATAGTGCAAAGATGAATACCGTTGTTAAAAATCCTGTAATTGCATAATAACTGCCCGTATCGTATAAATGAATCGGTTCTAAGTTAAATGCACCTGAACGGTTTAATCCTGTAATCAGCAAATCAGTCATAACATTGATACTGTCAGAATGTGATGCTTTCGGTGCTAAGTCTTGAAAAGCTAAGATGCCACCCATTGATCGCATAAGACGTTGGTAAACAGAATCTGTTAGCTGAGATAGCACGACACTTTTCATGGATTGTTGATCATATGTATATACTGAAATTGGTAGTTCGCCTTGTTTATAAAATGCCTTGGTCATACCTTTATCAAAAACAAAATAGCCTTGAAGTTTATGTTTTTTTAACAAAGTATGTGCTTGCTTATCATCATATGCTTTAATGCTCACGTTTTTTCCTAGGTTACTCCCTTTACCAATAGAGTTTAAGATTAATTTCGTTTCACTTGATTGATCTTTATCTACGACACCTATATTAAAATGATTGTCATCTTCTGTTACATGTTGGATTGTCGTTAATGTAATAAGGAGTGCCGCTAATATAAATAGTAAATAGATAATCAAATACCACTTTTTCAATAAAAAAGAGTGGTAGATGCGAAACAAATGTATTGTTTTCATTTAACCACTCCTCCAATGATAAGATTGAAAGGCAAGATGACCTTCCAATCTTATTTTTATATTTTAGTTATTTAGATGCCTTTTTTAAAATTGATTCAAACATTTTGCCGCCATTTTTTTCGATTTCTTTTTCAAGTTTTTCACGGTCTTTTGAAGATAGACTATTGAAATCTTTTGCACCACTATCATCAAAATCAATATCTGCTTTCAATTTTGTGCTAGATTTTAAAATGAAATTAATTGGTTCTTCAGCATATTTGATGCCGATATTTAACGTAGATTTCTGAGTGTTATTTTTTACGTCAGAATCTATATTATTTTCAAAAGTGAATTCATTTTCGTCGCTATATTTATCTAATGCGACAGTGATTTTACCTTTATCTTGACGTTTTGTGCCATCTACTTTTTCTTGGTTATCTAATTTGATTTTTGATTCATCATATTCTGTCTTTTTACCAAATTCGTATTTATCATTATATTTATTATCTTTTTCTTTAGAAGATACGCCTTTAATTGTATATTTCGCTTCAGCATACGTGTATTTATCTTGATCGAAATCAAGTGCGTAATCTAGTTTTAACTTATCGTCTTCTAAAGTATTAGTACCTTTGATTTTAGTTTTATTATTTTCTTTGTCTGTAATAGTAATTTCTCGTTTTACAATCGTATGTTTTTCGGTATAAATTTTAGATTGAATTTTAGCAAATTCATCCTTTTTAGTTTCTTTGACATCGTCAATTGCTTTTTTGATGTCTTTTTCAAAGTCTTTTGTAGCACCTTGTTCTTCCATTAATTTTTTAAGGTCTTTATCCTTTTTAGCTTCTTCTAATACAGCTAATGTAATTTTTTTAGTGTCAGCTCTGCTAAGTGTTAACGTGACAGGTCTAACTTTGTACTTTTCACCATTAACCTTAATTTCTTCTTTTTTACCTTTATCAAAATTATCGTCATCTAATTTGTCGACAATAAGTTCGGAATATTTTTCGGCAATTTTGCTGTAGTCACTTTGTTGTGCTTGAGCATTATTAAAAAGAGTATTTAAATTTAGTTGTTGGTTTGTAATACCATTTTCTTTTGCTGTTTCTTCATCTTCACCTGTAAGTTTTGAATAAGTTGATAATAAATCAGAATTATTAACACTATATTTCCCTTTAAATAATGGTGATTCGAAATAATGCTTATCTTTATCTGCAGCTAACTGGAATTTCCCTAATGCAGAGTCTGCGATTGTTGGTTCAAGATTAATCATTGATTTCTCTTTTTTAGGATCATGTCCATATGACATTTTAATTTTCGATGCATTAACAACAGATTTAGGAATGCCAAGCCCTTTAACAATTTCATCTGATGCATCTGCGCTTAATTCTAATGAAGATAAAAACGAATTATCTTTCATCTTTTCTTGGAACTTCACTTCATTTTCAAAACGGTCATTAAAATAATCTTTATACATTTTTGCTGTTTGTTGTTCACTTTTTAGGTATGTATTTTTCGGTGTATTAGCAAAAAATGCATAAACTCCCCATGCGATTCCACCTATTAATAGTAAGACAATAATAATAGGAATTATAATTTTTAACTTTTTAGACATTTTGCTTCCTCCCAATTATTTATGAGTTAATCATATCAGAACAATACATTTTATTAAATGGTTTATTTTAAATTTTGTTTAAATTAATAGAATTTTAGTTATAATAATGTTTAATAAGTTATTGGAAATCTAATAAACTACAAAAAATAGTTTGATTACATAATGATTCTTGAAAAATGTTGGTTAACTTAATAATATGCATTTTTTTGGCGAAGAAGATTTATTTAACTTATAAAAATATTGAAGTAAGATTGGGGAGATTATGAATTTATGGAATTGAAAGTCGATGATTTTGTAAAGAATATAAAAAGACCATACTTGACTGTATTGGGAGTATTTGTAGTTGCAGTTTCATTATTTTTTGACGCGATTATGTTTTTCTACGCTAAACTATATGATAAATTGCCTATGTATTTACTGGTGTTTATGGCCTTTACAGCTGTAATTTTGATTATGATGTACATACAAGAGAAAAATGAAAATTACAAAGTTGAAAAAAGATATGTGGTTAGATATCTCACACTTAACGTTATTGTGGGATATACTTTGCCATTGCTTTTTGTATCTATTTACGTTTTTGGTGTAGTCGGTTTTGGATTTGATGTTTTCAATTATTGTCTAGGTATTATCTTGATGTTATTTATTTCTTGGTTAGGTTTATTTTTATTTTATAAAAACGAATTTGATAGTGAAAATCCTAATCCTGCAGTTAATGCCATAGCAATTATTATAAAATTATTTGCTTTTGGAGGAATATTTTATATAAGTCTAATAGTTCCTGTAACACAGCAAGAAGAGATTTTTATAGGGTTAAGTATATTCATCAATATAATTGTTGATGCTCTTCTTGTTAGGTCATATTTTAATTACGCGTTATATAAGAGTATTAAGAAAGATATCGAAAATGAAGGTAAGACAATGTAAAGGAAAGACATAAAAAATAATAGGAGTCTAACCATGATAATTTTTATTTTAATAACAATATTTGCTATTTATTATATAGCTATGATTGCTAGTTTGTTTAAAAGTGAAGGTTTTTCAATAATAGGTTTAATATTAGATGTTGTTATAATGGGGACATTGATTTTTTACTATTTTATAGGCGCTCGCTTTGTTGATCATGATTTAAGCAACTTTTTAATGTTTATGGATACTGGATCATATATTTTTATGTACTTTGCAATTAAGTGTTTATGGGTGAAACCTAAGGTAGTAAATTATTTGATTGCAAAAGAATTGGGTGAATCTAAAGAGGTCATTGAAGAGCAGGAATTAGATTTACAGACATCAAAGATAAGAGGTATCTACTTTTTCATTATTTCAGTAGTGATGTTAATTATCACTAAATTAAGAATGCAACCTGAGTTACAGGCAGATGCTATATCGATGAATCCTGTATTTATTTTTGTTGGTGTTATAATCATTTTAATTTGGCTAGTACTGGATATATATCGCAAGAAAAAATACGGTATATTCTTATTCAAGACGATAGTGCCACTAGTTGTTACGACTTGGATTATTATAGCTACAATTATACTTTCGTAAACGATTTTGATTAATGGGGAATGTAGAGAACATTTCTTTGTAATTTTATAATCGAATAACATACAAAATAAAGCGACCAATTTTGCAGTGTTACGAATTGTAAACTGCGAACTGGTCGCTTTTTATTGATGTCATGATTAATTTAATGGATGTAATTATATGATGAAACTTCTGAAGCAGAGATGGTTCTTGATGAAACGATATATTCACCAATCCAGTTCATTTCTGAAATTAGAATACTTCCATCAATATTAACTTTTTCAACGTAGGCTACATGACCAAATGGACCATTTACTGTTTGTAAAATTGATCCTCGTGTTGGGTGTCTATCTACTTTGAAGCCATTGCTTGAAGCTTGGCCTGCCCAGTTTTTAGCATCTCCCCAAAATGTACTAATCGTGTGTCCATCTTTGGCACGTTTATCAAAGACATACCATGTACATTGTCCAGCAGTATATAAGTTGTTCTTACTTGTGATAAGAGGCTGATCAATGATTTTACCGTTACCTAATGCTAAAGGTTTACCGTCAGCGGTCTTTGCTTTGTCATTAAATTCGGCGATTTGTAATTCGTCATACAATTCGTCTAAATCGATGCCTGTAATAAGCCCTTTGTTATCTTTTGAAAAAGCGTTATTTAATTCATCGTCATTGTCTTCGACATTCGGTATTGCTGGTGTCAAAGGATTGCTTGGTGACGTTTGAGGCGGTGTGTGTGAATCAATTGCGTCATTAATGTGCGTATACTGACCACTTAATGAAGAATGGTACTGATTGTTGTTAAGATCACGTTGATTTGCGTGTTGATGATTGTCGTTTGTACGTGACTGGTTTTGATGATTGTTGTTTGGCGTGTTGTTTTTGTCATATGTATAAGTATACGCGCCGGTGTCTTTATTCACTTTGAACTGTGCGTTTGGGTGTGCTTTCTTTGCTTCTTCTAATGTTTTGCTATCATTCGTATATGCTTGAGCCGAGTTAGGCGACATACTAAATAAAGTAAGAGTTGTCATCGTCAGTAAAATTGTTTTCTTCATAATAACCATTTAATCCTTTATGTATTTAATTTAATTTTAGTATACACATTTATATTACAAAAATGAATGGTTAATTAAAAATATATGGTTATATTCAATATATTTATTTTAAAAAAGCTAAAAATACTTAAAAAACTATATACATATACTAATAATTTATATATTATTTGAGTAAGGAGCACTTTTTCAAAAAATAGTGTCCCTAAAAAGTTTTGATAAACTTAAAATATTCAGGAGGTTTCTAGTTATGGCAATGATTAAGATGAGTCCAGAGGAAATCAGAGCAAAATCGCAATCTTACGGGCAAGGTTCAGACCAAATCCGTCAAATTTTATCTGATTTAACACGTGCACAAGGTGAAATTGCAGCGAACTGGGAAGGTCAAGCTTTCAGCCGTTTCGAAGAGCAATTCCAACAACTTAGTCCTAAAGTAGAAAAATTTGCACAATTATTAGAAGAAATTAAACAACAATTGAATAGCACTGCTGATGCCGTTCAAGAACAAGACCAACAACTTTCTAATAATTTCGGTTTGCAATAAGCATTCTGAAATTGGCAAAGTCACATTTTCTAATGTGGCTTTGCTTATCATTTTTTTAAGAAAACAACTGAAAGGAAATAAGCATGAAAAAGAAAAATTGGATTTATGCATTAATTGTCACTTTAATTATTATAATTGCCATAGTTAGTATGATATTTTTTGTTCAAACAAAATATGGAGATCAATCAGAAAAAGGATCCCAAAGTGTAAGTAATAAAAATAATAAAATACATATCGCAATTGTTAACGAGGATCAACCAACGACATATAACGGTAAAAAAGTTGAGCTGGGTCAAGCATTTATTAAAAGGTTAGCAAATGAGAAAAACTATAAATTTGAAACAGTAACAAGAAACGTTGCTGAGTCTGGTTTGAAAAATGGTGGATACCAAGTCATGATTGTTATCCCAGAAAACTTTTCAAAATTGGCAATGCAATTAGACGCTAAAACACCATCGAAAATATCGCTACAGTATAAAACAGCTGTAGGACAAAAAGAAGAAGTAGCTAAAAACACAGAAAAAGTTGTAAGTAATGTACTTAACGACTTTAACAAAAACTTAGTCGAAATTTATTTAACAAGCATCATTGATAATTTACATAATGCACAAAAAAATGTTGGCGCTATTATGACGCGTGAACATGGTGTGAATAGTAAATTCTCGAATTACTTATTAAATCCAATTAACGACTTCCCGGAATTATTTACAGATACGCTTGTAAATTCAATTTCTGCAAACAAAGACATTACAAAATGGTTCCAAACATACAATAAATCATTATTGAGTGCGAATTCAGATACGTTCAGAGTGAACACAGATTATAATGTTTCGACTTTAATTGAAAAACAAAATTCATTATTTGACGAGCACAATACAGCGATGGATAAAATGTTACAAGATTATAAATCGCAAAAAGATAGCGTGGAACTTGATAACTATATCAATGCATTAAAACAGATGGACAGCCAAATTGATCAACAATCAAGTATGCAAGATACAGGTAAAGAAGAATATAAACAAACTGTTAAAGAAAACTTAGATAAATTAAGAGAAATCATTCAATCACAAGAGTCACCATTTTCAAAAGGTATGATTGAAGACTATCGTAAGCAATTAACAGAATCACTGCAAGATGAGCTTGCAAATAACAAAGACTTACAAGATGCGCTAAATAGCATTAAAATGAACAATGCTCAATTCGCTGAAAACTTAGAGAAACAACTTCATGATGATATTGTCAAAGAACCTGATACAGATACAACATTTATCTATAACATGTCTAAACAAGACTTTATAGCTGCAGGTTTAAATGAGGATGAAGCTAATAAATACGAAGCAATTGTCAAAGAAGCAAAACGTTATAAAAATGAATATAATTTGAAAAAACCGTTAGCAGAACACATTAATTTAACAGATTACGATAACCAAGTTGCGCAAGACACAAGTAGTTTGATTAATGATGGTGTCAAAGTGCAACGTACTGAAACGATTAAAAGTAATGATATTAATCAATTAACTGTTGCAACAGATCCTCATTTTAATTTTGAAGGCGACATTAAAATTAATGGTAAAAAATATGACATTAAGGATCAAAGTGTTCAACTCGATACATCTAACAAGGAATATAAAGTTGAAGTCAATGGCGTTGCTAAATTGAAAAAGGATGCTGAGAAAGATTTCTTAAAAGATAAAACAATGCATTTACAATTGTTATTTGGACAAGCAAATCGTCAAGATGAACCAAATGATAAGAAAGCAACGAGTGTTGTGGATGTAACATTGAATCATAACCTTGATGGTCGCTTATCGAAAGATGCATTAAGCCAGCAATTGAGTGCATTATCTAGGTTTGATGCGCATTATAAAATGTACACAGATACAAAAGGCAGAGAAGATAAACCATTCGACAACAAACGTTTAATTGATATGATGGTTGACCAAGTTATCAATGACATGGAAAGTTTCAAAGACGATAAAGTAGCTGTGTTACATCAAATTGATTCAATGGAAGAAAACTCAGACAAACTGATTGATGACATTTTAAATAACAAAAAGAATACAACAAAAAATAAAGAAGATATTTCCAAGCTGATTGATCAGTTAGAAAACGTTAAAAAGACTTTTGCTGAAGAGCCACAAGAACCAAAAATTGATAAAGGCAAAAATGATGAATTTAATACGATGTCTTCAAATTTAGATAAAGAAATTAGTAGAATTTCTGAAAAGAGTACGCAATTGCTATCAGATACACAAGAATCAAAATCAATTGCAGATTCTGTTAGTGGCCAATTAAATCAAGTCGACAATAATGTGAATAAGCTACATGCGACAGGTCGAGCATTAGGCGTAAGAGCTAACGATTTGAATCGTCAAATGGCTAAAAACGATAAAGATAATGAGTTGTTCGCTAAAGAATTTAAAAAAGTATTACAAAATTCTAAAGATGGCGACAGACAAAACCAAGCATTAAAAGCATTTATGAGTAATCCGGTTCAAAAGAAAAACTTAGAAAATGTTTTAGCTAATAATGGTAATACAGACGTGATTTCACCGACATTATTCGTATTATTGATGTATTTACTATCAATGATTACAGCATATATTTTCTATAGTTATGAACGTGCCAAAGGACAAATGAATTTCATTAAAGATGATTATAGTAGTAAAAACCATCTTTGGAATAATGTCATTACGTCAGGTGTTATTGGTACAACTGGTTTGGTAGAAGGGTTAATTGTCGGTTTAATTGCAATGAATAAGTTCCATGTATTAGCTGGCTATAGAGCGAAATTCATCTTAATGGTGATTTTAACTATGATGGTCTTCGTACTTATTAATACGTATTTACTAAGACAGGTAAAATCTATCGGTATGTTCTTAATGATTGCTGCATTGGGTCTATACTTTGTAGCTATGAATAATTTGAAAGCAGCTGGACAAGGTGTGACTAATAAAATTTCACCATTGTCTTATATCGATAACATGTTCTTCAATTATTTAAATGCAGAGCATCCTATAGGCTTGGTGCTAGTAATATTAACAGTACTTGTGATTATTGGCTTTGTACTGAACATGTTTATAAAACACTTTAAGAAAGAGAGATTAATCTAATGTTGATGAATAGCGTGATTGCTTTAACTTTTTTAACAGCATCTAGCAATAATGGCGGACTTAATATTGATGTGCAACAAGAAGAGGAAAAGCGAATCAATAATGATTTAAATCAATATGATACAACGCTATTTAATAAAGACAGCAAAGCGGTTAATGATGCGATTGCTAAGCAGAAAAAAGAACGACAACAACAAATAAAAAATGATATGTTTCAAAATCAAGCGAGTCACTCGACTCGCTTGAATGAAACTAAAAAAGTGTTATTTTCCAAATCTAACTTAGAAAAGACTTCGGAGAGTGATAAAAGCCCCTATATTCAAAACAAGCAGGAGAAAAAAATATTCCCGTACATTTTGATGTCTGTAGGGGCTTTTTTGACTTTAGGATTTGTCATTTTTTCAATTCATAAAGGGAGACGAACGAAAAATGAATCAGCACGTAAAAGTAACATTTGATTTTACTAATTATAATTACGGCACATATGACTTAGCAGTACCAGCATATTTACCGATAAAAAACTTAATAGCTTTAGTATTGGATAGTTTGGACATTTCAATATTTGATGTCAATACACAAATTAAAGTGATGACGAAAGGTCAATTACTTGTTGAAAATGATCGACTCATTGATTATCAAATCGCTGATGGAGATATTTTGAAGTTACTATAGGAGGAAAAATAGATGGTTAAAAATCATAACCCTAAAAATGAAATGCAAGATATGTTAACGCCTTTAGATGCTGAAGAAGCAGCTAAAACAAAATTACGCTTAGATATGAGAGAGATTCCTAAGTCTTCAATTAAACCAGAACATTTTCATTTAATGTACTTATTAGAACAACATTCTCCATATTTTATAGATGCTGAATTAACTGAACTACGTGACAGTTTCCAAATACATTATGACATTAATGACAATCATACACCTTTTGATAATATTAAATCATTTACTAAAAATGAAAAATTACGTTACTTACTCAATATCAAAAATTTAGAAGAAGTAAATCGTACACGCTACACATTTGTGTTGGCACCAGATGAATTATTTTTCACAAGAGATGGATTACCCATTGCTAAAACAAGAGGGTTACAAAATGTTGTTGATCCATTACCTGTGTCAGAAGCTGAATTTTTAACAAGATATAAAGCGCTGGTTATCTGTGCATTCAATGAGAAACAATCATTTGATGCTTTAGTTGAAGGAAACTTAGAACTACATAAAGGAACGCCATTTGAAACTAAAGTTATTGAAGCGGCAACGTTAGATTTACTAACGGCATTTTTAGATGAACAGTATCAGAAACAAGAACAAGATTATAGTCAAAATTATGCATATGTACGCAAAGTAGGACATACCGTTTTCAAATGGGTTGCTATCGGTATGACAACGTTAAGTGTTTTATTAATTGCATTCTTAGCCTTTTTATATTTTTCAGTAATGAAGCATAATGAGCGCATTGAAAAAGGATACCAAGCATTTGTAAAGGATGATTATACGCAAGTACTAAATACGTATGATGATTTAGATGGTAAAAAATTAGATAAAGAGGCACTTTACATTTATGCCAAAAGTTATATCCAAACAAATAAACAAGGTTTAGAAAAAGATAAGAAAGAAAATTTACTTAATAATGTGACACCAAATTCAAACAAAGACTACTTATTATATTGGATGGAATTAGGACAAGGACATCTTGATGAAGCGATTAATATTGCCACTTATTTAGATGATAACGATATTACAAAGTTAGCGTTGATTAATAAATTAAATGAGATTAAAAATAACGGAGATTTATCGAATGATAAACGTTCTGAAGAAACGAAAAAGTATAACGATAAATTGCAAGATATTTTAGACAAAGAAAAACAAGTTAAAGATGAAAAAGCGAAATCTGAAGAAGAGAAAGCAAAAGCGAAAGATGAGAAATTAAAGCAACAAGAAGAGAACGAAAAGAAACAAAAAGAACAAGCACAAAAAGATAAAGAAAAACGCCAAGAAGCTGAAAGAAAAAAATAGTATAGGACTGAGGCAAAGACAATGCATAAATTGATTATAAAATATAACAAACAATTGAAGATGCTCAATTTGCGAGATGGTAAGACATATACTATTAGCGAAGACGAGCGTGCAGATATTACGTTGAAATCGTTAGGCGAAGTCATTCATTTAGAACAAAATAATCAAGGTACTTGGCAAGCGAATCATACTTCTATTAATAAGGTGCTTGTTAGAAAAGGTGACCTTGATGACATTACATTACAGCTTTATACAGAAGCTGATTATGCATCATTTGCGTATCCTTCAATTCAAGATACGATGACAATTGGACCAAATGCGTATGATGATATGGTTATTCAAAGCTTGATGAATGCCATCATTATTAAAGATTTTCAATCAATACAAGAATCACAATACGTACGCATTGTGCACGATAAAAATACAGATGTGTATATTAACTATGAACTACAAGAGCAACTAACGAACAAAGCTTACATTGGTGATCATATTTATGTTGAAGGGATATGGCTCGAAGTACAAGCTGATGGTTTAAATGTATTGAGTCAGAATACAGTGGCATCGTCATTAATTCGCTTAACACAAGAGATGCCACATGCACAGGCAGATGATTACAATACGTACCATCGTTCGCCAAGGATTATTCACCGTGAACCGACGGATGATATTAAGATTGAAAGACCGCCACAGCCAATACAGAAGAACAATACAGTGATATGGCGTTCCATTATACCGCCATTAGTAATGATTGCTTTAACTGTTGTCATCTTTTTAGTGAGACCAATTGGTATTTATATTTTAATGATGATTGGTATGAGTACAGTAACGATAGTATTTGGTATTACAACGTATTTCTCTGAAAAGAAAAAGTATAACAAAGATGTTGAAAAACGAGAGAAAGATTACAAAGCTTATTTGGATAATAAATCTAAAGAAATTAATAAAGCGATTAAAGCACAACGTTTTAGTTTGAATTACCATTATCCAACGGTTGCTGAAATTAAAGATATCGTTGAAACGAAAGCACCAAGAATATATGAAAAAACATCGCATCATCACGATTTCTTACATTATAAGTTAGGTATTGCGAATGTAGAAAAGTCATTCAAATTAGATTACCAAGAAGAAGAATTTAACCAACGTCGTGATGAACTATTCGACGATGCTAAAGAATTGTATGAATTTTACACAGATGTAGAACAAGCACCATTAATCAATGATTTAAATCATGGGCCAATTGCATATATTGGTGCACGACATCTCATTTTAGAAGAATTGGAGAAAATGCTAATTCAATTGTCAACATTCCATAGTTATCATGATTTAGAGTTTCTATTTGTGACACGTGAAGATGAAGTTGAAACATTGAAATGGGCACGTTGGTTGCCACATATGACATTGAGAGGGCAAAACATTAGAGGATTTGTTTACAATCAACGAACGCGTGACCAAATTTTAACGTCAATTTATAGCATGATTAAAGAACGTATCCAAGCTGTGCGTGAACGCAGCAGAAGTAATGAGCAAATTATTTTCACACCGCAATTAGTGTTTGTCATTACAGATATGTCATTAATTATTGATCATGTCATTTTAGAATATGTAAACCAAGATTTATCAGAATATGGTATTTCATTAATCTTTGTTGAAGATGTGATTGAAAGTTTGCCAGAGCATGTAGATACCATTATTGATATCAAGTCTCGTACTGAAGGCGAACTGATTACGAAAGAAAAAGAATTAGTTCAATTGAAATTTACACCTGAAAATATTGATAACGTCGATAAAGAATATATCGCGCGACGTTTGGCGAATTTGATACACGTCGAACATTTGAAAAATGCAATTCCTGATAGTATTACATTTTTAGAGATGTATAACGTGAAAGAAGTAGATCAGCTTGATGTGGTTAATCGATGGAGACAAAACGAAACATACAAAACGATGGCAGTACCTTTAGGTGTAAGAGGTAAAGATGATATTTTATCATTGAACTTACATGAAAAAGCACACGGGCCACATGGTTTAGTTGCTGGTACCACTGGTTCAGGGAAATCTGAGATTATCCAATCATACATTTTATCTTTAGCTATTAATTTTCACCCTCATGAAGTTGCATTCCTATTGATTGACTATAAAGGTGGGGGTATGGCGAACTTATTTAAAGATTTAGTCCATTTAGTTGGTACGATTACAAACTTAGATGGCGATGAAGCGATGCGTGCCTTAACATCAATCAAAGCCGAATTGAGAAAACGTCAACGTTTATTCGGAGAGCATGATGTTAACCATATTAATCAATACCATAAGTTATTTAAAGAAGGTATTGCGACAGAACCAATGCCACATTTATTCATTATTTCCGATGAGTTTGCCGAATTAAAATCAGAACAACCTGATTTTATGAAAGAACTTGTATCAACGGCACGTATTGGACGTTCGTTAGGTATTCATTTAATACTTGCGACACAAAAACCATCGGGTGTTGTTGATGACCAAATTTGGTCTAACTCTAAATTTAAGTTGGCATTAAAAGTACAAGATAGACAAGACAGTAATGAAATTTTAAAAACACCAGATGCAGCAGACATTACATTACCAGGTCGTGCGTATTTACAAGTTGGTAATAATGAAATTTATGAATTATTCCAATCTGCATGGAGTGGTGCAACATATGACATCGAAGGCGATAAATTAGAAGTTGAAGATAAGACGATTTACATGATTAATGACTATGGTCAACTTCAAGCAATCAACAAAGACTTGAGTGGACTTGAAGATGAAGAAACGAAAGAAAATCAAACTGAGTTAGAAGCGGTCATAGATCATATCGAATCTATTACAACACGATTAGAAATCGAAGAAGTTAAGCGTCCATGGCTACCACCATTGCCAGAAAATGTATATCAAGAAGATTTAGTAGAAACAGATTTCAGAAAATTATGGTCAGATGATGCAAAAGAAGTGGAATTAACATTAGGACTTAAAGACGTACCAGAAGAACAATATCAAGGACCGATGGTATTGCAATTGAAAAAAGCTGGGCACATCGCGTTAATCGGAAGTCCAGGATATGGTAGAACAACGTTCTTACACAACATTATTTTCGATGTTGCAAGACACCATCGTCCTGATCAAGCACACATGTACTTGTTCGATTTCGGTACCAATGGTTTGATGCCAGTTACAGACATACCACATGTCGCTGATTACTTTACAGTAGATCAAGAAGACAAGATTGCTAAGGCGATACGTATATTTAATGATGAAATTGATCGTCGTAAGAAGATTTTAAGTCAGTATCGTGTCACTAGTATTTCTGAATATCGAAAATTAACTGGTGAAACAATTCCGCATGTCTTTATTCTTATTGATAACTTTGACGCAGTAAAAGATTCACCTTTCCAAGAAGTTTTTGAAAATATGATGATTAAAATGACGCGTGAAGGGCTAGCATTAGACATGCAAGTAACCTTAACTGCTTCAAGAGCTAACGCTATGAAAACACCAATGTACATTAATATGAAAACGCGTATCGCAATGTTTTTATATGATAAATCAGAGGTGTCGAACGTAGTAGGACAGCAAAAATTTGCGGTTAAAGATGTTGTGGGTCGAGCATTGTTAAGTAGTGATGACAACGTATCATTCCATATTGGCCAACCATTTAAACATGATGAGACCAAATCATATAATGATCAAATTAATGATGAAGTATCGGCGATGACAGAATTTTATAAAGGTGAAACACCAAATGATATTCCTATGATGCCAGATGAAATTAAATATGAAGATTACAGAGAATCATTAAACTTACCAGATATAGTTGCAAATGGTGCTTTACCAATTGGATTAGATTATGAAGGTGTTACACTACAAAAAATTAAATTAACTGAACCAGCAATGATTTCATCAGAAAATCCGAGAGAAATTGCGCATATTGCTGAAATTATGATGAAAGAAATTGACATATTAAATGAAAAATATGCGATTTGTATCGCAGACTCAAGTGGAGAGTTTAAAGCTTATAGGCATCAAGTGGCTAACTTTGCCGAAGAAAGAGAAGACATTAAAGCGATTCATCAACTAATGATTGAAGACTTAAAGCAAAGAGAAATGGACGGCCCATTTGAAAAAGATTCACTTTATATTATCAATGATTTTAAAACATTTATTGATTGCACGTATATTCCGGAAGATGATGTTAAAAAGCTTATTACAAAAGGACCAGAACTTGGCTTGAACATTTTATTTGTCGGCATTCATAAAGAATTAATAGATGCTTATGATAAACAGATTGATGTTGCACGTAAAATGATTAACCAATTTAGTATAGGTATTCGTATTTCAGACCAACAATTCTTTAAATTTAGATTTATTCAACGAGAACCTGTTATTAAAGAAAATGAAGCATATATGGTCGCAAACCAAGCTTATCAAAAGATTAGATGGTTTAAATAGCAATGAATTAAATAGGAGGGAGGTATGTTATGAATTTTAATGATATTGAAACAATGGTTAAGTCGAAATTTAAAGATATTAAAAAGCATGCTGAAGAGATTGCGCATGAAATTGAAGTTCGTTCTGGATATTTAAGAAAAGCTGAACAATATAAGCGATTAGAATTTAATTTGAGTTTTGCACTAGATGATATTGAAAGCACAGCAAAGGACGTACAAACTGCAAAATCTAGTGCTAATAAGGACAGTGTAACTGTTAAGGGAAAGGCGCCCAATACGTTATATATTGAAAAAAGAAATTTGATGAAACAAAAGCTTGAAATGTTGGGTGAAGATATCGATAAAAATAAAGAATCCCTCCAAAAAGCTAAGGAAATTGCTGGCGAAAAGGCAAGTGAATATTTTAATAAAGCAATGAATTAATATTGAGGTGAAGATATGGGTGGATATAAAGGTATTAAAGCAGATGGTGGCAAGGTTGATCAAGCGAAACAATTAGCGGCAAAAACAGCTAAAGATATTGAAGCATGTCAAAAGCAAACGCAACAGCTCGCTGAGTATATCGAAGGTAGTGATTGGGAAGGACAGTTCGCCAATAAGGTGAAAGATGTGTTACTCATTATGGCAAAGTTTCAAGAAGAATTAGTACAACCGATGGCTGACCATCAAAAAGCAATTGATAACTTAAGTCAAAATCTAGCGAAATACGATACATTATCAATTAAGCAAGGGCTTGATAGGGTGAACCCATGATGAAAGATGTTAAGCGAATAGATTATTTTTCTTACGAAGAATTAACAATTTTAGGTGGTAGTAAATTGCCTCTCGTAAATTTTGAATTGTTTGATCCATCAAATTTTGAAGAAGCTAAAGCTGCTTTAATTGAAAAGGAATTAGTAACAGAGAATGACAAGTTAACTGATGCAGGTTTTAAAGTGGCTACATTAGTCAGAGAGTATATTAGCGCCATTGTAAATATTCGAATTAATGATATGTATTTTGCACCATTTAGCTATGAAAAAGATGAATATATTTTGTTAAGCCGGTTTAAAAATAATGGGTTTCAAATACGAATTATCAATAAAGACATTGCATGGTGGTCGATTGTACAATCATATCCTTTATTGATGAGACAAGAAAAGTCCAATGATTGGGACTTTAAACAAATTGACGATGAAACATTGGAGAACTTAAATAATGAAAGTATCGATACGATTGGGCGTGTTTTAGAAATTGAAATATACAATCATCAAGGTGACCCTCAACAAAGTTTATATAACATTTATGAACAAAATGATTTGTTATTCATTCGATACCCATTAAAAGATAAAGTGCTGAATGTTCATATTGGTGTCATTAATACATTTATACGAGAATTATTTGGATTCGATACTGATGAAAATCATATTAATAAAGCAGAGGAGTAATGACGTTGAGTGGAAAAATTAGTGTTAAAGCTGAAACGATTGCACATGTTGTAAAAGAATTGGAAAGCATAAGTCAAAAGTATGATGAAATAGCTCAAAACTTTGGAAAAATAGCGCAATTAAATTACTACAGTAGTGAAAAAGCTGCACATTCTATGGAAAATGGCTATAGTAGTGCTGCAACAGTCATTAGTGGTCTCAAAGGTCCATTGAGTACACTCGGTGGTGGCGTCATGAATTCAGCACAAAAGTTCTTTGAAGCAGATGAACATTGGGGTACGGAATTTGCCAAGCTTTACTATAATATTGAGGGATAGGTGCATGACATGACAAAAGATATTGAATATCTAACAGCTGATTATGACAATGAAAAGTCATCTATCCAAAGTGTAATAGATGCAATAGAGGGTCAAGACTTCTTAGATGTAGATACAACAATGGATGATGCGGTAAGCGATGTCAGTTCTTTAGACGAAGATGGCGCAATATCATTAACAAGTAGTGTAGTAGGTCCACAAGGATCTAAATTAATGGGGTATTATCAAAATGAGTTATATGATTATGCATCTCAATTAGATTCGAAAATGAAAGAAATTATTGACACGCCATTTATAGAAGATATAGATAAAGCATTCAAAGGTATAACGAATGTTAAATTGGAAAATATACTAATTAAAAATGGTGGTGGACATGGTAGAGATACCTATGGGGCTTCTGGGAAAATTGCAAAGGGAGATGCCAAGAAAAGTGACAGCGATGTTTATAGCATCGATGAAATATTAAAATCGGATCAAGAATTTGTAAAAGTAATTGATCAGCATTACAAAGAAATGAAAAAAGAAGATAAGAAATTATCTAAAAGTGATTTTGAAAAAATGATGACTCAGGGCGCTTCTTGTGATTACATGACAGTAGCTGAAGCGGAAGAGCTAGAGGAGCAAAAGAAAAAAGAAGAAGCTATAGAGATTGCAGCACTAGCTGGTATGGTAGTTTTATCTTGTATTAATCCTGTTGCTGGAGCAGTAGCTATTGGTGCTTATTCCGCTTATTCAGCAGCAAATGCAGCCACAGGAAAAAATATTGTAACTGGAAGAAAGCTATCTAAAGAAGAACGAATCATGGAAGGACTTTCGCTTATTCCATTGCCAGGTATGGGCTTCCTCAAAGGTGCTGGGAAAAGTTTAATGAAATTAGGCTTCAAAGGCGGAGAAAAATTTGCAGTTAAAACAGGATTGCAAAAGACAATGCAACAAGCAGTTAGTCGTATTTCACCTAAAATGGGAATGATGAAAAACAGTGTGTTGAATCAATCTCGTAACTTTGCTCAAAATACTCATGTTGGACAAATGCTGAGTAACATGCGTGGTCAAGCAACTCATACTGTTCAACAAAGTAGAAATTGGATTGGACAACAAGCACAAAATGTCAAACGAATAGTGAATAATGGACTTGATAAAGAAATAGCACATCCATTTAAACAACAACTTGCACCAGCGGGAATGGGTGGTATAAAATTTGCTGAAACAACTACTTTGAGAAACATGGGTCAAAACATAAAGCGTGCTGTTACACCACAAAATCACGTGACACATGGTCCAAAAGATAGTATGGTGAGAAGTGAAGGCAAACATAGTATAAGTAGCCATGAAATGAATTCATCAAAGTATGTTGAATCACCAAACTACACCAAGGTTGAATTCGGAGAACACTATGCAAGACTTAGACCTAAGAAACTAAAGGCGAATATTGAATACACAACACCTACTGGTCACATATATCGAACCGATCATAAAGGTCGCATAAAAGAAGTTTATGTAGACAATCTCTCTCTAAAAGATGGGGATCGTAATAGCCATGCACAAAGAACTGTGGGGGGAGAGGATAGATTACCAGACGATGATGGAGGTCACTTAATCGCTAGAATGTTTGGTGGTTCAAAAGACATTGATAACCTTGTGGCACAAAGTAAATTTATCAACCGTCCATTTAAGGAGAAAGGTCATTGGTATAATCTTGAGAAAGAGTGGCAAGAGTTCTTAAACTCTGGGAAAGAGGTGAAAAATATTAAAATGGAAGTAAAATATAGCGGTAATAGTCAAAGACCGACTATATTTAAAGTTGAATATGAAATTAATGGTGAAAGAAATATTAGAAGAATATTAAATAAGTAGAGGTGCCAACATGACATTTGAAGAGAAGCTTAGCAAAATATACAATGAAATTGCGAATGAGATTAGCAGTATGATACCGGTAGAGTGGGAAAAAGTATATACAATGGCTTATATAGATGATGGAGGAGGTGAAGTATTCTTTAATTATACTAAACCAGGTAGTGATGACTTGAATTATTACACCAATATACCTAAGGAGTATAACATTTCTGTGCAAGTATTTGATGATTTATGGATGGATTTATATGATTTATTTGAGGAGTTAAGAGATTTATTTAAAGAAGAAGATTTAGAACCATGGACATCATGCGAATTTGATTTTACAAGAGAAGGTGAATTAAAAGTTTCATTTGATTATATTGATTGGATAAATTCAGAATTTGGTCAAATAGGTCGACAAAATTACTATAAGTATAGAAAATTTGGAATTTTACCAGAAACGGAATATGAAATTAATAAAGTTAAAGAAATCGAGCAATATATTAAAGAGCTAGAAGAATAAACTATCTTAATGTAAGACTAAACAATAAAGCTTTGTTTAGTCTTTTTAGCGTTTAAGTAAAAAGCAATAGATACCGTAAAGTTGATGCTCATCAAATAATAATATAAAGATAATTTTAGGTTTTTAAACTTTTAATCGAAAAGAATCTAAGTTTATAGCTTTAAATACGTAATATGCTATTTAAAAAATAATGTATAGGAGATAGATATGACTACTAAAGAAAATATTGATACTCTTCGAAAGCCAGGTGCACAAGCCTTAAGTTTAGCATCATTATTTATGATACTTTTTTCATGTCTAACTTTCTTTTTTGGTTTAGATTATGAAAGGTTTCCAAATTATTTAAAGATAACGACAATTATAGAATTAATAATTATCATAATTAGTTTACTTCAATGGATTAGATTTATAGATTTCGAAAAGGAAAGCGCACAGAAATATAAGAAAATATATGCCCGATTTTTAGTTATTATAAATGTGCTAACTACTATCACCGCAGTATTTGCAACATGTAACCTTTATTATTTTGTTGCTGTACAAAATCATTATGACCTATTCAATTATTGGTTGATGGGTACGATTTCAATCATAATTAGTTATTTGTTATTAGTAATTGGCGGAATGTTCACGTTATTAAAATTACCTAAAGTAACAAAACGTTGGGGTGGTAAAACTAAAACACATTTCGGTTTATTATTAACTGCGTTGAGCTCATTTATATATATTGAAAAAATTATCGAATATATATTGGTTCCTAATGTCGTAGAATCTAAGTTTATAATTATTGTGAGCATGTTGGTTATCGCTGGAGCACAATTTGTGGCATTTCAATTTATTATGCAATACAGTAGATTCTATATTTTTGAATTAAACACTGAAGATGATGACTAAACAATTTTATAAATTCTGTGAAGTATACTTATATATAAGATAATCAACTTCAACGTATATCACCATATTATTTTATACTCAATGATGTGAATGGATTTAAGTGGATTGATATTAAAGTAAAAGTTATGGAATATTGAGGTGTGAATATGGAGTTCTTATTATTAATTGTCGTAGCCGGACTGTATTATATTATATATTTAACTGCTGTGATGTATTCTGAAAAAATAGTAGTATTGCCTATAATCATCTATGCCATTGTGTTTGTAATAATTGGTATCACTTATATCTTTATAGGCGACAGCTATGATCAATTAACAAATTTCAATGTGATTTTGTATATGGGGAGTTTGTTTTATGCATGGATGGCTATTAGAAATCTTTGGAACAGACCACTATTACTAAAATATAAGAACATTACAGATAGTTCAAGTGGAATAGTTAATAAATCTGAATACAATTCAGTTGAAAGCTTACGTATAAATATTGAAATAGCTAAGTATAAAGGGATTATTTCTTTGATAGTAGCTATAGTACTAACGGTATTAATGACATTAAAGTCAACACCTCAAATCACTGCAGAAACACGTGACTTAAGTATCTCATTTTTCATACTCAGCTTATTTATCATTATTATATTTGCAGTTTGGGATTTGTTTATTAGAGTTAGAAAAGGAGCGTTTGCTTTTGTTGTAATAAGGCCAATATTATTTAGTTGTTGGTTATTTATTTTGAATATGATTTTATCAAGATTATTATAATTGTATTACATATAGGTGTGGGTAAATTTTTATTTATGAAATGATAAAAAAGTATATACTATTAATATCTTTTTTACTATAATTATAAATAGTTAAATAAATTGAAAGACAAAATAATGAGTAGGAGTTAATGAGATGGAAAACCAAAAACAAGGCAATGGCTTAAAAATTGCAACATGGGTATTTATTGTATTAACAGTAGTTACACCGCTATTTGGTATTGGAAGTATTGTTTGTAGTATTAATTATAAAAAATACGATGCTGAAAAAGGTTCGAAGTTATTGCAAATTGCAATTATCGTAACAATAATTGCTTTTGTTTTAAATTTATTAGCATATTTAGGTTTAAGATAAGTAAAACGAATTTGAAGAAGCATTAAGCGACATTTGGGTGTTGTTTAATGCTTTTTATTTAACGGAAATAAGTGTAGAGAATAAATTAATAGTTTAATCAAGAGATATTTCGAACACATAGGGGCGATAACATGACTTTCGAAGAAAAATTAAGTGAAATGTATAGCGAGATTGCGAATAAGATTAGCAGCATGATACCGGTAGAGTGGGAGCAAGTATATGCAATGGCATATGTAACTGATCAAGCTGGAGAAGTCATCTTTAATTATACTAAACCAGATAGTGATGAATTAAATTATTATTCAGACATACCTAAAGATTGCAATGTCTCAAAAGATATTTTTAAGAATTCATGGTTTAAAGTTTATCGAATGTTTGATGAGTTAAGAGAAACTTTTAAAGAAGAAGGGCTTGAACCATGGACATCATGCGAATTTGACTTTACAAGAGATGGCAAATTGAATGTATCTTTTGATTATATAGATTGGATAAATACAGAGTTTGATCAATTGGGCCGTCAAAATTATTATATGTACAAAAAATTTGGGGTTATACCAGAAATGGAATATGAAATGGAAGAAGTTAAAGAAATCGAACAATATATTAAAGAGCAAGAAGAAGCTGAACAATAGAGGTGATAACATGACTTTCGAAGAGAAAATAAGCAAATTATATAATGAGATTGCGAATGAGATTAGCAGTATGATACCGGTAGAGTGGGAAAAAGTATATACAATGGCTTATATAGATGATGGAGGAGGTGAAGTATTCTTTAATTATACTAAACCAGGTAGTGATGACTTGAATTATTACACCGATATACCTAAGGAGTATAACATCTCTGTGCAAGTATTTGATGATTTATGGATGGATTTATATGATTTGTTTGAGGAATTAAGAGATTTATTTAAAGAAGAAGGGCTTGAACCATGGACATCATGTGAATTTGACTTTACAAGCGAAGGTAAATTAAAAGTTTCATTTGATTATATAGATTGGATAAATACAGAGTTTGATCAATTAGGCCGTGAAAATTATTATATGTATAAAAAATTTGGGGTTTTACCAGAAATGGAATATGAAATGGAAGAAATTAAAGAAATCGATCAATATATTAAAGAGCAAGATGAAGCTGAAATATAGGGGAGATAACATGACTTTCGAAGAGAAAATAAGCAAATTATATAATGAGATTGCGAATGAGATTAGCAGTATGATACCGGTAGAGTGGGAAAAAGTATATACAATGGCTTATATAGATGATGGAGGAGGTGAAGTATTCTTTAATTATACTAAACCAGGAAGTGAAGATTTGAATTATTATACCGATATACCTAAGGAGTATAATGTTTCTGTGCAAGTATTTGATGATTTATGGATGGATTTATATGATTTGTTTAAGAATTTAAGAAATTTATTTAAAGAAGAAGGACTTGAACCATGGACATCATGTGAATTTGACTTTACAAGAGACGGCAAATTGAATGTTTCATTTGATTATATTGATTGGGCGAATTCAGAGTTTGGACAAATGGGAAGAGAACATTATTACATGTATAAAAAATTTGGAATTTGGCCTGAAAAAGAATATGCCATAAATTGGGTAAAAAAAATAAAAGATTATGTTAAAGAGCAAGATGAAGCTGAACTATAGGGGCGATAATATGACTTTCGAAGAAAAACTAAGTCAAATGTACAATGAAATTGCAAATGAAATCAGTGGAATGATACCAGTTGAATGGGAAAATATATATACAATTGCCTATGTAACTGATCAAGGTGGAGAGGTCATTTTTAATTATACTAAACCAGGTAGCGATGAATTGAATTATTACACATATATCCCTAGAGAGTATAATGTCTCTGAAAAAGTATTTTATGATTTGTGGACGGATTTATATAGATTGTTTAAGAAGTTAAGAGAAACTTTTAAAGAAGAAGGGCTTGAACCATGGACATCAAGTGAATTTGACTTTACAAGCGAAGGTAAATTAAAAGTTTCATTTGATTATATTGATTGGATAAATACAGAGTTTGATCAATTAGGCCGTGAAAACTATTATATGTATAAAAAGTTTGGTGTTTTACCAGAAATGGAATACGAAATGGAAGAAGTTAAAGAAATCGAGCAATATATTAAAGAGCAAGATGAAGCTGAACTATAGGGGCGATAACATGACTTTCGAAGAAAAGCTAAGTCAAATGTACAATGAAATTGCAAATGAAATCAGTGGAATGATACCAGTAGAATGGGAAAAAGTATATACAATTGCCTACGTAGATGATGAAGGTGGAGAGGTTGTTTTTAATTATACTAAACCAGGAAGTGAAGATTTGAATTATTATTCAGATATTCCTAAAGATTGCAATGTCTCAAAAGATATTTTTAAGAATTCATGGTTTAAAGTTTATCGAATGTTTGATGAGTTAAGAGAAACTTTTAAAAAAGAAGATTTAGAACCGTGGACATCATGTGAATTTGACTTTACAAGAAAGGGAAATTTAAAAGTATCATTTGATTATATAGATTGGATTAAATTAGGTTTTGGCCCATCAGGAAAGGAAAACTACTATATGTACAAAAAATTTGGTATTTTACCAGATATGGAATATGAAATGGAAGAAATTCGAGCAGTAGAGAAGTATGTTAAAGAGCAAGAGTAGCAGACATGTTATAAAAGACTGTGCAAAATCACCCTCGTTTTACATTTGATTCAAAGAAGAAGGTAAAAGATAAGATTATTTGCAACTTAAAAAGTCAATTAGCTTATCGGTATCCATACATCATGGATAAATGAGTTCAACTAATTAACAAATCACGATATAAATTTAAAATTGTCATTAATTGAAAAGGTTATTGTAGTGTATTTTATAAAGTTGATGTACATCGACTTATTTTTTAAAACTTATATCAAAAAAATATGAGAAAAGTATATACTATTAAAATGTTTTTTACTATAATTATAAATAGTTAAATATTTGGGAATTAAATAAATATATAGGAGGCAATTTTTAGAGATACATAGCAATGTAAAGGTATCAAATAGTTATTTCATAATTTATTATGATGACATAATTTTCAGTAGATAGTTGTAAATTAACACTGAAATAGATGTTTATATTAAGAAGACTTTAATATCATAATTAATCAAAATCTTGCGTCAAACATTTAAACGAATTTTAAGTTGATAACAATTGGCAAAACATTGTTCAAACATCACAATGATAAAGCATATTATCAGTATTGTAGTGTGTGGAAAATGACAGCCATCTAAGGAGAAAAATGATGAAAAGAATATTGGTAGTATTTTTAATGTTAGCAATTATATTGGCAGGTTGTTCTAATAAAGGTGAAAAGTATCAAAAAGATATTGATAAAGTGTACAAAGAACAGAATCAAATGAATAAAATTGCCTCGAAAGTACAAAACACTATTAAAACAGACATTAAACAAGAAGACAGTAATACACATGTTTATAAAGATGGTAAAGTCATTGTTATTGGTATTCAATTATATAAAGATCGTGAAAAAATGTATTATTTCGCATATGAAATAAAAGATGGTAAGGCAGAGATTAATAGAGAAATAGACCCAATTAAGTATATGAAAGACCATAAAGCAGATTATGAAGATGAAAATGTAGAAGTGGAAAAAGATTAACATAGGCTTTCTTTAAAACTTTTAACCAGTTTCAAAAAGTAAATGAGCTTTAGCGACAATAATTTTTAAAATAAACACGATATAAATTTAAACATTTATATATAAGAACACAAACGCAAGTTTGTAAATAATAATAATAAAGGAGTAAGACAATGGAAAAATCGATCAAAATAATGACAATAATAGGAATTGTTGTTCAGGGTTTAGCAACGGTATTTAGTTTACTATTGATGGTTTTAGCAGCATCAGGTGTAATGACTACAGATGTGTCAACAACAGTTAATGGTGAGGTTGACCCAGTTGATGCAGAAACAGCAGCAGCAATTTTCACTGTATTATTCTTATCCCTATTCATATTTGGAATCATTTCAATTATTTTAGGTGCAATCGGTATGTTTAAAGCATCTAAAAACAAAAAAATGAGTGGTATATTGTTGATTATTGGAGCTGTAATAAGTGGTAACATAATTACATTTGCTTTATGGTTAATCAGTGGTATTAAACTACTTACTAATAACAAGCCTAAAGATGAAATAAGCGACTTATCATAAACATCGTATATTGAAATTTCAAGATTTCTTAAGTAATTAAATAAAGTGCTCTCTTAGAAGTAGATTTTCAGTCAATAACTGCTTTTAAGAGAGCATTTTGTATTTGATAATGCTCATAGCATCGGATAAAAATCATTGACGAACTTTAAAAAAATACGTTAGACAATGCACTTCTAAATATTAAAGGCATCGACTAACGCATTGTTCAAATATAGTTAATTATTTTTATAAAATTGATGATGATCATTCAAGTAAGCATAGAATAAACCTATAATGAGTCCGCCTCCAATATAGTTACCGATAAAAGCCGCAGCGATATTCGAAATAGCTGGTATGAAGTGCAATGTATCAACTTGATAAATTAAACCACCCATAAATAAGCAACTGTTGTAAACGACGTGTTCATAACCCATAAAGGCGAATATGGTAACACCGAACATCATGACAAACATTTTTGCGAGTACATCGTCAATTTGCATGGCAATAACTAATGAAATATTGATAAAGAAATTGGCGAAGATCGCTTTCATTAATATACTTACAAAACCAGTAGACAACGTTTTATGCTCTATAACTGCTGATAACTGATTTAACATATCTGGCGTCATTACATTTGAAAAACGCATGAAACTAAATAAAATAGCAGCACCTAAAATATTTCCTGCAAAGCATAATAAAAATATTTTCAATACTCTAGTTGGTTTAATTACTTTATAATACAGGCCTACAGTAAAGTACATGAAGTTACTGGTTAGTAGTTCGGAGTTTGTAAATAAAATGAGTACTAACGCAAAGCTGAATGTAATGGCACTGGCCATATTCACAATGCCTGGCGGTAAATCTGGTTCGTGTGTTGCTTTAACTGATAATACGAAGACCGTAATAATCCCGATAATAAATCCTGCCATCATCGCGCGTAATAAATAACGTTTTAAATAAACGCTTTGTAATATATCTTTTGTTCTTATCGTTTCGACTACGTTATTTACCCAGTCGTCCCCATAAAAAATCTTATCCCATTTAATATGTTTCTCCTTCACAATGACATCCTCACTTTTCATTTGTTAATCAGAGTATACTATGAATTGCCTTATTTGTGAATAATTTCACAAAATTAATTTTAAAAACTAATATTTTTGAATAACAGCTAGGATTTTTTAACAAATCATTTATTTTAAAATAATCAATAGACAGACGGTATCACTGAAAAGTCATGAATTTCATATAAAAAAGCCTAGTAACGATGGGTCAATCATTACTAGGCAGTGAGCATTTATTAAGTTGTCGCTTGTTTCGGACGGCGTATAAATACATCGATTATGAAACCGATAATAGCAAAGAGCATGAATGGTACAAGCCAAGCTAAATCGATATCTGCTAAAGGTAACATCATAAACGATTTCAAAATAACACCGTGTAATAAGTTGAAACTATTTAGTATTTGTAAAATTGAAATAATCAATGTAATAACAGTTGCGAGTCGATAGGCCCAACTGAATCTGAATGTGCTAAACATGTTAGCAAATGATATGAGTACAAGTGCAATCGACACGGGATATATTAAAGTCAATAATGGGACAGCAATTTTTAAAATCATTTCTAAACCAAGTGTTGTAAATAAGAACCCTATGATAGAGAAAATAAGTGCGAATATTTTATAAGAAAACTTAGGTACGTGTTTCTTAGTAAATGTGGCGCAAGCATTGACGAGTCCTATACATGTTGTTAGGCATGCAAGGATAACCGTCATTCCAAATACGAGGTTACCGAACGAACCAAATAATCGTAATGAGTTGTACGTCAATATATCTGTACCATCTTTAAAGTTTCCTGGAGCTGTTGATGCCCCAACGTATGCAAGTGCAAAGTAAATCATTCCAAGTAATATGGCTGCAATAAGACCTGAAAAGCAGACATATTTTAAAATTTTCATGCGATCTGTGAGGCCTTTAAACTTATAGCCATTGACAATGACTACGGAAAAAGCTAACGCAGCAACAAGATCCATTGTAAAATAGCCTTCCAAACTTCCTGAAATGAAAGGATGTGTTATATATTTATCCTTAGGTGCACTTAGTGCAGATTCAGGGTTGAAAATGACAGCAATACTTAATAGAGCGACCATTAATAGTAATAACGGTGTTAATAATTTACCTAAATTATCAACGATTTTCGATGGATTTAAACTAATCCAGTAAACGATGGCAAAAAAGATTGCTGCGAATATAATTAAAGTCCATTGGTTATGCACAGGTAAAATGTGTCTTGTACCAATTTCGTACGCGACATTTGCAGCACGTGGAATACCGTAAAATGCTCCGATAGACATGTAAATCACGACAGCAAAAATAAACCCGAACCATGGATGTATACGATTGCCTACACTTTCAACACCTTCATCATAAAATGCAACAACAATAACAGTAATAAAGGGGAGTAATATGCCTGTAAGGGCAAAGCCTAGCATACCAATCCACATATTTTGACCCGCTGTATGGCCAAGCATGGGCGGGAATATTAAATTTCCGGCTCCAAAAAATAGTGAAAATAACATGAGGCCCGAAATAATAACTTGTTTTTTCAATGTAATTTCCTTCCTAAAACTAGATATTCATAATAATTTAAAAAATCTGAAAAATAAAAACGTTCTTACTTTATCTTTAAATGACAATACTATGATTCTATTATTTTATAAAAAAGATTGCAATAATAACGTCTTGCTATTATTGGATAATGACAATTAAAGTGTCGTTTTTATGAATTAAAATAGGTGAAAGTAAGTTGGAAATACGTTGGAGCGTTGTGATTTTTATGAGAAATTGTATGAGTGAGGACTGCTATTTATAAAAGGTAAACTATGGATGAGTTTATGGTTGTTCCAATAGGTAAATAAGAGATAGCACACTGTACACATAATGATACGTGGATGAGTGAATATGTCTGATAGGAAGGCCTAGTCACTCAAATGAATTTAAGTTTATTACGTGATAAATCACAAATCTCTCTCATGTGATAGGTCTCCCATTAAATCATGCTTATATGAAATGTTCACATATTTGTTAGCTTTTCAAGAAATAATATTAAATATCTTTTCATAGTATAGCAATATTAAATAAATGCATTTATAATTTTAACTGTATTTTAAATATTAATCATGAGGTGATAAGATGAATAAAATTTCAAAGTATATTGCAATAGCATCATTATCGGTAGCGGTTACAGTTTCAGCACCACAAACGACAAATTCTACAGCGTTTGCCAAAAGTTCTGCTGAAGTTCAACAAACGCAACAAGCTTCTATACCAGCATCACAAAAGGCGAATCTTGGTAATCAAAATATTATGGCAGTGGCTTGGTATCAAAATTCAGCTGAAGCAAAAGCATTATATTTACAAGGTTATAACAGTGCAAAGACACAGTTAGATAAAGAGATTAAAAAGAATAAAGGTAAACATAAGTTAGCTATTGCTTTGGATTTAGATGAAACAGTTTTAGATAATTCTCCATATCAAGGCTATGCATCAATACATAATAAACCTTTCCCAGAAGGTTGGCATGAATGGGTACAAGCTGCTAAAGCTAAACCTGTCTATGGCGCAAAAGAATTCTTGAAATATGCTGACAAAAAAGGTGTCGATATCTACTATATTTCTGATAGAGATAAAGAAAAAGATTTAAAGGCAACACAAAAGAACTTAAAACAACAAGGTATCCCTCAAGCTAAGAAGAGTCATATTTTACTAAAAGGTAAAGATGATAAGAGTAAAGAATCACGCAGACAAATGGTTCAAAAGGATCATAAACTTGTCATGCTATTTGGAGATAATTTATTAGACTTTACAGATCCAAAAGAAGCTACAGCTGAATCTCGTGAAGCATTAATTGAAAAACATAAAGACGATTTCGGTAAGAAATATATCATTTTCCCTAACCCAATGTATGGTAGTTGGGAAGCTACGATTTACAACAATAACTATAAAGCAAGTGACAAAGCAAAAGATAAATTACGTAAAAATGCTATTAAGCAATTCGATCCTAAAACAGGCGAAGTTAAATAATATATGAATTGGACGTCTACATGTACTTAAAGGTATATGTAGGCGTTTTTAAATTGATCCTTAATTTTAAATGTACCGTACAAAAATAATAGACAATTAATTGCATTTTCCATAAATTTGCTTTTAATATAAAAAGTTCGGGTATAATGAAGGATAAGTGTATGTATAACATTACAGAGCGCAACACGACGTACGTGCATCTAAGAATATAAACAATGTTTAAATCATAGTAGTAGGGAGAGAAATGCATGTTTTTAGCTTGGAATGAAATACGGCGCAACAAATTGAAGTTTGGACTAATTATTGGTGTGTTAACGATGATTAGTTACTTGCTATTTTTATTATCTGGATTGGCGAATGGTCTTATCAATATGAATAAAGAAGGCATTGATAAGTGGCAAGCAGATGCCATTGTTCTAAATAAAGATGCCAATCAAACTGTGCAACAATCTGTTTTTAACAAGAAAGATATTGAAAATAAATACAAGAAGCAAGCTACTTTGAAGCAAACAGGGGAAATTGTGTCTAATGGCCATCAAAAAGACAATGTTTTAGTGTTCGGTGTTGAAAAGTCATCATTTTTAGTTCCGAGTTTAATAGAAGGGCATAAAGCGACTAAAGATAATGAAGTGTTAGCTGATGAAACGCTTAAAAATAAAGGATTTAAAATTGGTGACACATTATCACTATCTCAATCAGATGAAAAATTGCATATCGTAGGTTTTACAGAAAGTGCAAAATATAATGCGTCATCAGTCATTTTCACGAATGACGCTACCATTGCCAAGATCAATCCTAGATTGACTGGAGATAAAATTAATGCAGTTGTTGTACGTGATACAAATTGGAAAGACAAAAAATTAAACCAAGAGCTTGAAGCGGTAAGTATTAATGACTTTATTGAAAATTTACCAGGTTATAAACCACAGAACTTAACATTAAACTTTATGATTTCATTCTTATTTGTCATTTCAGCTACAGTTATAGGCATTTTCCTATATGTCATGACATTACAAAAGACGAGTTTATTTGGCATATTAAAAGCTCAAGGATTTACGAATGGCTATTTGGCGAATGTGGTAATTTCGCAGACGGTCATATTAGCACTATTTGGTACGGCATTTGGCTTACTGTTAACAGGCGTTACAGGTGCATTTTTACCTGATGCAGTACCTGTCAAATTCGATGTACTAACATTGCTCGTATTTGCAATTGTGTTAATGATTGTCTCTGTATTAGGAAGTTTATTCTCCATTTTAACAATTAGAAAAATAGATCCGTTAAAGGCGATTGGGTAGGAGGTGTAGCAAATGTTGAAATTTGAAAATGTAACAAAGTCATTTAAAGATGGGAATCGTAACATTGAAGCGGTTAAAGATACAAATTTTGAGATAAATAAAGGTGATATTATAGCATTGGTTGGACCTTCTGGCTCTGGTAAAAGTACATTTCTAACTATGGCAGGTGCTTTACAAACACCGACATCTGGGCACATTTTAATCAATAACCAAGATATTACGACAATGAAGCAAAAAGCATTGGCAAAAGTTAGAATGTCTGAAATAGGTTTTATTTTACAAGCTACAAACCTTGTACCATTTTTAACGGTAAAGCAACAATTTACATTATTGAAAAAGAAAAATAAGAATGTTATGTCTAATGAAGACTATCAGCAACTTATGTCACAATTAGGTCTAACTTCATTGCTTAATAAGTTACCTTCAGAAATTTCAGGTGGTCAGAAACAACGTGTGGCGATAGCCAAAGCGTTATATACGAATCCGTCGATTATTTTAGCGGATGAACCTACCGCGGCGTTAGATACTGAAAATGCGATTGAAGTCATTAAAATTCTACGTGATCAAGCCAAACAAAGAAAGAAAGCATGTATTATTGTTACACATGATGAACGACTTAAAGCATATTGTGATCGTTCATATCATATGAAAGATGGCGTCCTTAATCTTGAAAATGAAACAGTAGAATAGTTTTATTAAGCCGGTACATCATGTGCCGGTATTTTTATGTTTATGTATTATTTGAATAAACTTTCACATTCAATTAATAATAATTATTATCGAAAATCAGAAATATTCCGTGAAATATAATATTTTTTGTAGTAAAATGGCCTCTAAGTATTCAATATTTAAATATGGGGATTGAATATAAAATTATCGTAATGGGGGTCAATGGTTATGGATTTATTGATAGGTACTTTATTTTTATTTTTGGTCTTAGTGATTTTTACATTATTTACATATAAAGCGCCTAATGGTATGCGTGCCATGGGAGCATTAGCTAATGCAGCAATCGCAACATTTTTAGTGGAAGCATTTAATAAATATGTTGGTGGCGAAGTATTCGGTATTAAATTTTTAGAAGAGCTAGGAGACGCTGCGGGAGGTCTAGGTGGTGTCGCTGCCGCTGGATTAACAGCATTAGCTATCGGTGTGTCACCAGTATATGCATTAGTTATAGCAGCCGCGTGCGGTGGTATGGATTTATTACCAGGTTTCTTTGCGGGTTATATGATTGGATATGTGATGAAATATACAGAGAAATATGTGCCGGATGGTGTCGACTTAATTGGATCGATTGTCATCTTAGCGCCATTAGCTCGTCTTATTGCAGTATTATTAACGCCAGTAGTGAATAGTACATTGATTCGAATTGGTGATATTATCCAAAGTAGTACGAATACGAATCCAATTATCATGGGTATCATTTTAGGTGGTATTATTACGGTTGTCGGCACAGCGCCATTGAGTTCAATGGCATTGACAGCATTATTAGGTTTAACGGGTGTACCTATGGCTATTGGTGCCATGGCAGCATTTAGTTCGGCATTTATGAATGGGACGCTATTCCATCGCTTAAAATTAGGTGATCGTAAGTCTACGATTGCAGTAAGTATTGAACCTTTATCACAAGCAGATATTGTATCAGCCAATCCAATTCCAATCTATATTACAAATTTCTTTGGTGGTGCGATTGCTGGTTTAATTATTGCTATGTCAGGTTTAATTAACGATGCGACAGGTACAGCTACACCGATTGCAGGATTTTTAGTTATGTTTGGATTTAATCATCCGACGACAATTGTGATTTATGGTGTAGTAATGGCGATTGTAGGTGCGCTTGCAGGTTATCTTGGTTCAATTGTATTTAAAAAATATCCAATTGTTACTAAGCAAGACATGATTAATCGAGGTGCAGTAGACGCATAGCATCATCATATTGAATAGTAAAAACAAATAAAACATAGTAACGTGATTCAGTCGATGTAACAGTCGATAATGAGTCACGTTTTTTTATAGAAAAATACAAGACATAAAAATGTCATAATTTATTGTCGACAAATATCATACTGTATAAACATTTATCATTTTCTCAAGTACCTTTTACACGATGGAATGAACTTACTTTTTACGAAATTATGCGTATTTTATAAACAAATATCATTGATATAACGGTAAATGTAAGCGTTTACAACAGAAATAACAGCATGCTACGATATTTTTGTAAATTCACTGATTCAAGTATTTTAAGTCAATATGAGGAGGGATGTTATGAGCGATTCTGAGAAAGAAATTTTAAAAAGAATTAAAGATAATCCGTTTATTTCACAACGTGAACTTGCTGAGGCAATTGGATTATCTAGACCCAGCGTAGCAAACATTATTTCAGGATTAATACAAAAGGAATATGTTATGGGAAAGGCATATGTTTTAAATGAAGATTATCCTATTGTTTGTATTGGCGCAGCGAATGTAGATCGTAAGTTTTATGTGCATAAAAATTTAGTTGCAGAAACATCAAATCCTGTAACGTCAACACGCTCTATTGGTGGCGTAGCAAGAAATATTGCTGAGAACTTAGGTAGGCTTGGCGAAACGGTCGCTTTTTTATCTGCTAGTGGACAAGATAGTGAATGGGAAATGATTAAACGATTGTCCACACCATTTATGAATTTGGATCATGTTCAACAATTTGAAAATGCGAGTACAGGTTCATATACAGCTTTAATTAGTAAAGAAGGCGACATGACATATGGCTTAGCAGATATGGAAGTGTTTGACTACATTACGCCTGAATTTTTAATTAAGCGTTCACACTTATTGAAAAAGGCTAAGTGCATTATTGTAGATTTGAATTTAGGCAAAGAGGCATTAAACTTCTTATGTGCCTATACCACGAAACATCAAATCAAATTAGTTATCACCACGGTTTCTTCCCCAAAAATGAAAAATATGCCTGATTCATTACATGCTATTGATTGGATTATCACGAATAAAGATGAAACAGAAACATACTTAAATTTAAAAATAGAATCTACTGATGATTTAAAAATAGCTGCTAAACGCTGGAATGATTTAGGTGTTAAAAATGTTATTGTGACAAATGGCGTGAAAGAACTCATTTATCGAAGTGGTGAGGAAGAAATCATTAAGTCAGTTATGCCATCAAATAGTGTGAAAGATGTTACAGGTGCAGGCGATTCATTCTGTGCTGCAGTAGTGTATAGCTGGTTAAATGGGATGTCTACTGAAGATATATTAATTGCTGGTATGGTTAACGCAAAGAAAACGATAGAAACGAAATATACAGTTAGGCAAAACCTAGATCAACAGCAACTTTATCACGATATGGAGGATTATAAAAATGGCAAATTTACAAAAGTATATTGAGTATTCTCGAGAAGTTCAGCAAGCACGGGAGAACAATCAACCGATTGTAGCATTAGAATCAACAATTATTTCGCATGGTATGCCGTACCCACAAAATGTTGAAATGGCAACAACAGTAGAGCAAATTATCAGGAATAATGGTGCCATTCCAGCAACCATAGCCATTATAGATGGCAAAATTAAAATTGGTTTAGAAAGCGAAGATTTAGAAATACTGGCAACTAGTAAAGACGTTGCTAAAGTATCTAGAAGGGATTTAGCAGAAGTTATTGCGATGAAGTGTGTTGGTGCTACTACTGTAGCGACGACGATGATATGTGCTGCAATGGCTGGTATTCAATTTTTTGTTACAGGAGGTATTGGGGGCGTCCATAAAGGTGCAGAACATACGATGGACATTTCAGCAGACTTAGAAGAACTGTCTAAAACAAATGTCACTGTTATCTGTGCAGGTGCCAAATCAATTTTAGACTTACCTAAGACGATGGAGTATTTAGAAACAAAAGGCGTTCCAGTTATTGGATATCAAACGAATGAATTGCCAGCATTCTTCACTCGCGAAAGCGGTGTTAAGTTAACAAGTTCGGTTGAAACGCCAGAACGACTTGCTGACATTCATTTAACAAAACAGCAGTTAAATCTTGAAGGTGGCATTGTTGTTGCTAATCCAATTCCATATGAGCATGCCTTATCAAAAGCATATATTGAGGCAATCATAAATGAAGCTGTTGTTGAAGCGGAAAATCAAGGTATTAAAGGTAAGGACGCCACACCGTTCTTGTTAGGGAAAATTGTAGAAAAAACGAATGGTAAAAGTTTAGCAGCAAATATAAAACTTGTTGAAAACAATGCGGCGTTGGGTGCTAAAATTGCTGTCGCTGTTAATAAATTATTGTAGGTGATGATACATGAATATTTTATTCGCTATCACAGGGATAGCATTTGCACTATTTGTTGCGTTTTTATTCAGTTTTGATCGTAAAAAAATAGACTTCAAAAAGACGTTAATAATGATATTTATTCAAGTGTTGATCGTGTTATTTATGATGAACACAACGATTGGTTTGACAATTTTAACTGCACTAGGTTCATTTTTTGAAGGGCTAATAAATATTAGTAAAGCAGGCATAAATTTTGTTTTTGGAGATATACAAAATAAAAATGGCTTTACGTTCTTTTTAAACGTATTACTGCCATTAGTTTTTATTTCTGTATTAATAGGCATCTTTAATTATATTAAGGTATTACCATTTATTATCAAATATGTAGGTATCGCTATTAATAAAATAACTAGAATGGGGCGCTTAGAAAGTTATTTTGCTATTTCAACAGCAATGTTTGGGCAACCAGAAGTATATTTAACAATAAAAGATATTATTCCAAGATTATCTAGAGCGAAATTATATACAATTGCGACGTCTGGTATGAGTGCTGTTAGTATGGCAATGCTAGGTTCATATATGCAGATGATTGAACCCAAGTTCGTAGTTACAGCAGTAATGTTAAATATTTTTAGTGCGCTTATCATCGCCAGTGTAATCAATCCCTATAAATCTGATGATACTGATGTTGAAATTGATAACTTAACGAAATCCACAGAAACTAAAACATTGAATGGAAAAACAGGAAAACCTAAGAAAGTTGCCTTTTTCCAAATGATTGGTGATAGTGCGATGGATGGGTTTAAAATCGCTGTTGTAGTAGCCGTAATGTTGTTAGCATTTATTTCATTAATGGAAGCAATTAATATCATGTTTGGTAGTGTTGGTTTGAACTTTAAACAGCTTATTGGCTATGTGTTTGCACCAATCGCATTCTTAATGGGGATTCCATGGAGCGAAGCTGTTCCAGCTGGCTCTTTAATGGCGACTAAATTAATTACAAATGAGTTTGTAGCAATGCTTGATTTTAAAAATGTCCTGGGTGATGTATCAGCTCGAACACAAGGTATCATTTCAGTTTACTTAGTAAGCTTCGCTAATTTTGGTACGGTTGGTATCATCGTAGGTTCAATTAAAGGCATTAGTGATAAACAAGGAGAAAAAGTTGCATCCTTTGCAATGAGGTTGCTACTTGGTTCAACTCTAGCTTCAATCATTTCAGGATCAATCATTGGCTTAGTATTGTAAATGAATCGAAGTACCTAAATTAAATTCATGGCAAAGCTAAACCCCGTCACCAAGTTGGCGCAACAGCGCATCATAACTTAGTGACGGGGTTTTATCATAACAATCTACTTTTTCGTAGCCGTTTTTGAAATGTATGTTGATGGTTTATCTTTTTCAAAAATTGTTAATCCCGTTATATCTTTTTTATGTTTTGAAGGGACAATGAAGCTAAGTATATAAGCAAAGACAAAAGCAACTGTAAATGAAATGGTAGATACATAGAAAGGTGAGTTACCTTTGCCAACACCATTATAGACATAAGCAAAGATGATACCCAATATTAATCCACAAATAACACCGAATGTATTCGTACGTTTAGTGAAAATACCAACTGCAAATACACCAGCCAATGGAACGCCGAATAATCCAGTCACAAACAAGAATAAATCCCATAAGTCATTTGAATTAGAAGCAATTAAGTATAGTGACATTCCAAAACCGAAAATACCTGCAATGATAATAATGAAACGTGCAAAGTTAACTTCGTGTCGCTCGCTACCTTTTCCGAAGAAGCGTTGCTTAATGTCGATTGAAATACAAGCAGATATAGAATTTAAACTAGATGAAATGGTAGACTGTGCAGCGGCGAAAATGGCTGCAATAAGTAATCCTGCTACAAATGGTGGCATCTCAGTCAAAATGAAATATGGCACTACAGATGATGTATTGAAGCCTTTTGGTAAAACAGCTTCATGTGTATAAAATGAATACAGCATTGTACCCATACCATAAAATAAGGGTGCTGAAATTAAAGCTAGGATACCATTTGTCCATAACGATTTATTTGTTTCTTTTAAACTATCAGAAGCTTGATAACGCTGCACGACGTCTTGACTCGCTGTGTATTGATACAAGTTGTTGAAAATATTTCCTAGGAAAATAATTGGAATGGCAGCTGCCGCAGTATTTAGTTTCCAATTGTCTGCACTAATTAATTTTTTGTGCTCAATCGCATCTGCAAAGACAGTGCCGAAACCGCCTTTAATGTTCACAACACCTAGAATAATAATAACTAAAGCGCCGCCTAATAAAATGACGCCTTGAATGAAATCACTCCAAACCACACCTTCGAAACCACCTAAAAATGTATATAAAATACATAGTAAACCAACGAGTGATGCAACGATATAAGGGTTCATGTCTGATACAGATGTGATTGCTAATGTTGGTAAGTAGATAACAATTGCAACACGCCCTAAATGGTAAACGACAAATAATAATGAGCCAATGACACGTATGCTAGGGCCAAATCTAGCTTCTAAATATTCATATGCAGATGTTACCTTTAACTTTTTAAAGAAAGGGACATAGAAATAAATAAGTAATGGAATAATTGCGACGATAGCAATGTTACCAGCGATATATGACCAATCTGTTAAAAATGCTTTCTCTGGTGTCGACATAAATGTAATCGCACTTAACGTAGTAGCATAAATTGAAAAGCCAACTACCCAAGATGGCAAGCGACCACTTGCGGTAAAGAAACTATTGGTACTTTGGCTCGCGCGCTTGGTAAAATAAACGCCAATGAACAACATAGCTAGTAGATAAATGATAACGGCAACCCAGTTTAGTGTGCCAAATCCAACTTCTTTCATGGGCAACATCCCCTTTACAATGTATTGATTCTTTGATGTCTATAAATCGTATTTTGCAATGAGTTGATCTAATGTTTGTCGATGTGCTTCGTTAAAAGGTTTGAAAGGTCTTTTCGGTAATCCTGCATCAATGCCACGATGACGTAATATTTCTTTCAATGTTGGATAAATCCCCATTGATAACACTGTTTCGATAATGTCGTTTGAATCATGTTGCAGTTGGTAAGCTTCTTGAATTTGACCTTGTCGTGCTAAGTCGAAGATTTTTCTTGCACGGCGACCATTAACGTTATATGTAGAACCAATTGCACCATCTACGCCAGAAATCGTAGCTTGAACTAACATTTCATCAAAGCCAGATAAGATTAATTTGTCTGGGAATGCTTTTCTAATACGTTCGAGTAGGAAGAAGTTTGGCGCTGTATATTTAACACCAACAATTTTTTCATGATTAAATAGCTCGCTGAATTGTTCAATAGAAATATTCACACCTGTTAAATCTGGTATTGCATAAATAATCATATTGTTCTGAGTTGCTTCGATAATATCGAAATAGTAATCTCTAATTTCTTCAAAAGTAAATGGATAGTAGAATGGTGTTACGGCAGAAAGTGCATCATAACCGAGTTCTGTGGCATATTTTCCAAGTTCAATGGCTTCATTTAAATCTAACGAACCTACTTGAGCAATCAATTTCACTTTATCCCCAACTGCCTCTTTGGCAACCTTGAAAACTTGCTTCTTCTGCTCTGTATTTAATAAAAAGTTTTCGCCTGAGCTACCATTTACATAAAGACCGTCTAATTCTTCAGTTTCAATGGCATTTTGAGCAATTTGTTTAAGTCCTTGTTCATTTACTTGACCATTTTCATCAAAAGGAACGAGTAACGCTGCATATAAACCTTTTAAATCTTTGTTCATTATGAAGTCCCTCCAAAAATCATTTGATAATATAGTTTACAGCTATAATTGTAAACGCTATCATAAAATGTAACAATATCTTTTTGAAAATTGTAGTCATATTTATGTATAATTAATGAAAATGTTTTTCAAAATCAATAGAAATGGAGTGAGTAAGGTGTATTACATCGCAATCGATATTGGAGGCACTCAAATTAAATCGGCAGTTATTGATAAGCAATTGAATATGTTTGACTATCAACAAATATCAACGCCGGACAACAAAAGTGAGCTTATTACTGACAAAGTATATGAGATTGTAACAGGATATATGAAGCAATATCAGTTGATCCAACCTGTCATAGGTATTTCATCAGCAGGCGTTGTTGATGAACAAAAAGGCGAAATTGTATACGCAGGGCCAACCATTCCGAATTATAAAGGTACTAATTTTAAGCGATTATTAAAATCACTGTCTCCTTATGTCAAAGTAAAAAATGATGTAAACGCTGCATTACTAGGCGAATTGAAATTACATCAATATCAAGCAGAACGGATCTTTTGTATGACGCTTGGTACAGGCATTGGGGGTGCGTACAAGAATAATCAAGGTCATATTGATAATGGTGAGCTTCATAAGGCAAATGAAGTTGGGTATTTATTGTATCGTCCAACTGAAAATACAACGTTTGAGCAACGTGCTGCAACGAGTGCATTGAAAAAGCGCATGATTGCCGGAGGATTTACGAGAAGCACACATGTGCCAGTATTGTTTGAAGCAGCTGAAGAAGGTGATGATATTGCAAAACAAATATTGAATGAGTGGGCAGAAGATGTAGCAGAAGGGATTGCCCAAATACAGGTCATGTATGATCCAGGGCTTATATTAATTGGGGGCGGTATATCTGAACAAGGAGATAATCTCATTAAATATATCGAGCCGAAAGTTGCACACTATTTACCAAAAGACTATGTTTATGCACCAATACAAACGACTAAGAGTAAAAATGATGCAGCATTATATGGCTGTTTGCAATGATAGTTGAAAGAAGGAGTCATTCTAAAATAGAATTTGAAACCGTTACGAGAGATGAGAGCTGTTGTTAGTTCCACACATCACACTCTATCTAGGACCAATCTAAACTATATCAACCAACAGTGTGCCACGGGCAAATTAAATTGAAGAAGCTGAGATATTAAAATTTTAGAAAATGTAAAAAAATATTTGGTATTGAAATTAAAAAAGCACCTAGCAACTCGTTGGGACAATCACGATGATTGTCTACAGTTGCAGGTGGATTTGAATATACTACTAGTTATTTGTTGTCTAGGATAATAGATTTAGTATGTTGATAAGTTTGACTCAGATTCGTATTTTCTAATAAATGATAACTCACGATATCGATTAAAAAGAGTGTCGCAATTTGTGTGTTGATAAATTGATGGTCGGTATTACGCGATTGATCCGTTGTTAAAAGTACTAAATCTGCACAATCTGTAAGTTTACTACCTTCAAAATTTGTGATGGCAACGACATATGCACCATGAGATTTGGCGACTTCCGCTGCAGAAATTAATTCCGAAGTATTACCACTATTTGACATAGCAATAAACATATCCGAATGAGATAGTAGGGATGCCGATATTTTCATTAAATGTGAATCGGTAGTAACATTACCTTTTAGCCCCATACGAATCATACGATAATAAAATTCAGTCGCTGATAAACCAGAGCTACCTAGTCCAGCAAAGAGTATATGTCGACTTGATTGAAGTTTGTCGATAAAGGTTTGGATAATGTCGTTATCAATAAATTCACCAGTTTGTTGAATGATTTGTTGATGATATTTATGAATTCTTTGAATAATTGGGCTATTTTCAATAACTGTCTCTGTCATTTCTTGTTGAATATTAAATTTTAAATCTTGGAAATTCTCATAATCCAGCTTATGACTAAAGCGTGTCATCGTTGCTGGTGATGTACCAATCGCATGGGCTAAGGAGTTAATCGTTGAAAAGGCATCGCTATAACCATTTTGTCTTATATAATTGACGATGCGTTTATCAGTTTTTGTAAATAAATGTTGATAACGTTGAACACGATTCTCAAATTTCATTGTGTCACCCCTTCATCTTAATGATTACTATTATATATGAAAAATATTTTCAAGATAGTAAAAAGCATTGATAAAAATTATCTTAATGATATATTGTAAATGACTTTACGTGAAAAAACGACTTATGGAGTGAGGAATAATGTTACCACATGGATTAATAGTATCTTGTCAGGCACTACCAGATGAACCATTGCATTCATCTTTTATTATGTCGAAAATGGCATTAGCTGCGTATGAAGGTGGTGCTGTTGGTATTCGCGCAAATACTAAGGAAGACATTTTAGCAATTAAAGAAACGGTAGATTTACCAGTTATTGGCATTGTGAAACGTGACTATGATCACTCAGATGTTTTCATTACTGCAACGTCAAAAGAAGTTGATGAACTGATAGAAAGCCAATGTGAAGTCATTGCATTGGATGCAACGTTACAGCAACGTCCGAAAGAAACGTTAGACGAATTAGTATCATATATTAGAACACATGCACCGAACGTTGAAATCATGGCTGATATCGCGACCGTTGAAGAAGCTAAAAATGCCGCACGACTTGGCTTTGATTATATTGGCACGACGTTACATGGCTATACTAGTTATACGCAAGGACAATTACTTTATCAAAATGACTTCCAATTTTTAAAAGATGTACTACAAAGTGTTGATGCAAAAGTTATTGCGGAAGGTAATGTCATTACACCGGATATGTATAAACGTGTGATGGACTTAGGCGTTCATTGTTCAGTCGTTGGTGGTGCGATAACACGACCAAAAGAAATTACGAAACGTTTTGTTCAAATTATGGAAGATTAAATGATAACGATAAAAAAACGAGATGACCATCATTAATTAAAGGCACCTAATTATCTTAGGTGGCTGAATGAATGTAATGGGTTCATCTCGTTTTGTTTGTTTATGATAGTGATTTTATTTTCAACTTTATCCAAAAATAAGTAAAGCGACGGGGATGGTGATTAATAGCGACAACGCCACGCGTAAAAACCAAATGATGATGAGTTTCCAGACAGGTATTTTAATTTCAGTTGCTAGTATACATGGCACTAATGCTGAGAAAAAGATAATGGCTGATACGCTTACTACACCGACGACAAATTTAGTACTCATTGCAGCTTTAGTTACTAACAAAGATGGTAGAAACATCTCTACAATAGAAATCGCTGACGCTTTTGCTAGTAAAGCCTGATCAGCAATTGGGAAAATATAAATAAATGGATAGAAGATATAGCCAAGCCAATCAATGAATGGTGTATAGTTCGCTACAATCAGTCCTAAAAAACCAATCGATAATATAGAAGGTAAAATACCAACAGTCATTTCTAAACCGTCTTTCAAATTGTCCCAAACGTTCTTCACGAGAGATGGTGTTAATGCATTTTGTTTCATCGCCTCTGCATATGCAGTTTTCAGTCTGCTTCCTTCAATAGCAACTTCTTGTTCTCCTTCTTGTCCGTTATAATATTCTGTTGATTCATTGCTGATTGGCGGTAGCCATGCAGTAATTGCAGTCACGACAAATGTGATGACTAAAGTTATCCAAAAGTATAAATTCCAATGCGGCATTAATCCTAAAGTTTTAGCAACGATAATCATAAAAGTTGCTGAAACTGTTGAAAAGCCAGTCGCAATAATCGTGGCTTCTCGTTTGTTGTACATCCCTTGCTTATAGACACGATTAGTAATCAATAATCCTAAGGAATAACTGCCGACAAACGAAGCCACTGCATCGACAGCGGATTTTCCTGGTGTTTTAAAAATAGGTCTCATAATAGGCTCCATATAAACACCGACAAATTCTAATAAGCCATAGCCCACTAATAAAGAAAGCGCAATTGCACCTACTGGAATTAAGATACTTAATGGCATCATTAATTTTTCAAACAAAAACGGACCATAGTTAGCTTTAAATAGTATTGATGGACCGATTTTAAATACATACATTATACCGATCATTGCACCTGCAACTTTAAATAATGTAATGACCAAGTTTGTGATTGAAGTCATAAAAGTACGTCTCACTATTGGTAACGCTGTACCAATTAAAATCATAATCAGTGCAACATAGGGCATAAGTGGACCTATGATTGAGCGAATGGCTAGATGAACATGATCGACGAAAATAGTGTTGTTACCATTAATCGTAAAAGGAATAAAGAAACATAGTATGCCCACTAAACTATAGACAAAAAAACGCCATGCACTTGGTTGTTGTGCATTAGAATGATATTGATTCATTAAAGCAACCCCTTTGTTTAAATGAATACACAAAACTGTATGATGCATCTTCCCCTTAATGAGATGAATCATTATTTTAATTTAGAAAAATCTGAAAACTTACTATAATTGTATAGTTTGAATTATTTTCATACCAATACAAATTAACTAATTATATATAGATTGAAACTATATTACTTAATAAAATATTTATCTTAAATGTTGTTGTGTTGATTCAACACCACAACTAAAAGTGTTTATAAATTATTTGGAAATACACATATTTGTAAATGATTAGTATCGATTTAATATCGTATTATTAAATTTTTATTAATTTTGTAGTCTTAATCAAAAAATAATATATGTCATGTTATATTGAAGGTGCAGTTGTTTTTCATTCTCAAGAGGGGGTCAAAAAAATACTTTTGAGGTGATTATATGTTAAGAGGACAAGAAGAAAGAAAGTATAGTATTAGAAAGTATTCAATAGGCGTGGTGTCAGTGTTAGCGGCTACAATGTTTGTTGTGTCATCACATGAAGCACAAGCCTCGGAAAAAACATCAACTAATGCAGCGGCACAAAAAGAAACACTAAATCAACCGGGAGAACAAGGGAATGCGATAACGTCACATCAAATGCAGTCAGGAAAGCAATTAGACGATATGCATAAAGAGAATGGTAAAAGTGGAACAGTGACAGAAGGTAAAGATACGCTTCAATCATCGAAGCATCAATCAACACAAAATAGTAAAACAATCAGAACGCAAAATGATAATCAAGTAAAGCAAGATTCTGAACGACAAGGTTCTAAACAGTCACACCAAAATAATGCGACTAATAATACTGAACGTCAAAATGATCAGGTTCAAAATACCCATCATGCTGAACGTAATGGATCACAATCGACAACGTCACAATCGAATGATGTTGATAAATCACAACCATCCATTCCGGCACAAAAGGTAATACCCAATCATGATAAAGCAGCACCAACTTCAACTACACCCCCGTCTAATGATAAAACTGCACCTAAATCAACAAAAGCACAAGATGCAACCACGGACAAACATCCAAATCAACAAGATACACATCAACCTGCGCATCAAATCATAGATGCAAAGCAAGATGATACTGTTCGCCAAAGTGAACAGAAACCACAAGTTGGCGATTTAAGTAAACATATCGATGGTCAAAATTCCCCAGAGAAACCGACAGATAAAAATACTGATAATAAACAACTAATCAAAGATGCGCTTCAAGCGCCTAAAACACGTTCGACTACAAATGCAGCAGCAGATGCTAAAAAGGTTCGACCACTTAAAGCGAATCAAGTACAACCACTTAACAAATATCCAGTTGTTTTTGTACATGGATTTTTAGGATTAGTAGGCGATAATGCACCTGCTTTATATCCAAATTATTGGGGTGGAAATAAATTTAAAGTTATCGAAGAATTGAGAAAGCAAGGCTATAATGTACATCAAGCAAGTGTAAGTGCATTTGGTAGTAACTATGATCGCGCTGTAGAACTTTATTATTACATTAAAGGTGGTCGCGTAGATTATGGCGCAGCACATGCAGCTAAATACGGACATGAGCGCTATGGTAAGACTTATAAAGGAATCATGCCTAATTGGGAACCTGGTAAAAAGGTACATCTTGTAGGGCATAGTATGGGTGGTCAAACAATTCGTTTAATGGAAGAGTTTTTAAGAAATGGTAACAAAGAAGAAATTGCCTATCATAAAGCGCATGGTGGAGAAATATCACCATTATTCACTGGTGGTCATAACAATATGGTTGCATCAATCACAACATTAGCAACACCACATAATGGTTCACAAGCAGCTGATAAGTTTGGAAATACAGAAGCTGTTAGAAAAATCATGTTCGCTTTAAATCGATTTATGGGTAACAAGTATTCGAATATCGATTTAGGATTAACGCAATGGGGCTTTAAACAATTACCAAATGAGAGTTACATTGACTATATAAAACGCGTTAGTAAAAGCAAAATTTGGACATCAGACGACAATGCTGCCTATGATTTAACGTTAGATGGCTCTGCAAAATTGAACAACATGACAAGTATGAATCCTAATATTACGTATACGACTTATACAGGTGTATCATCTCATACTGGTCCATTAGGTTATGAAAATCCTGATTTAGGTACATTTTTCTTAATGGCTACAACGAGTAGAATTATTGGTCATGATGCAAGAGAAGAATGGCGTAAAAATGATGGTGTCGTACCAGTGATTTCGTCATTACATCCGTCCAATCAACCATTTGTTAATGTTACGAATGATGAACCTGCCACACGCAGAGGTATCTGGCAAGTTAAACCAATCATACAAGGATGGGATCATGTCGATTTTATCGGTGTGGACTTCCTGGATTTCAAACGTAAAGGTGCAGAACTTGCCAACTTCTATACAGGTATTATAAATGACTTGTTGCGTGTTGAAGCGACTGAAAGTAAAGGAACACAATTGAAAGCAAGTTAAATTCATCTTCTGAATTTAATATGCTATGTAAATCGTGCTGTTATCATGGCACATCAGATATAAGTAGCATCACAGTGTTGAATTTAAAAATAGTAAAGTGAAATAAAGCGCCTGTCTCATTAGCGAAAACTAAAGGGACAGGCGTATCTGTTTATGAGCTTAATAAATTGTATGAATAATATGGTTGATCGAATAACTGTTTATCATGATGATAAATTGAGTTTTTTAAAATAATGATATATTACATCATTGTTATAGCGTTTAAGAAATCAACAACTTTACGATAAATAGTGATTGCTTCGTCATTAGGTCTACGATCAAAATCATGCTCGTTTTTATTCACGCGTTCAAATGTTGAATGTGGAACATGATTCATGATATGTTCGCTTTCCTCAACGGGAACATCATAATCGCCATTACAATGCGCAATGAAAACAGGTGGAAGTGTTTTAAGTTCATCTGGTGCAATATTATATTTTGAATTAGTATAATCAGCAATGTTAATCATATTTATCCATTTACCTGTGCCACGTGCATAAACGTAGATTAAAAAACGTTGTGCGATTTGATCTTGAACAACCGGTGTTGGTGAAGTGAGTTGTGCAATCATTGTTTCGTTTACGCTTTGAGCTATTTTTGCGTAATAACTATTAGTTGTTTTAAAAGGTTCAGTGTTGATGCGACTATAACCATAAAAATCAATAACACCATCAATATCTCTGTCTCGTGCAATTAATAGACTTAAATATGCACCTGATGATCTGCCAAAGGTAAAAATAGGGCAATTAGAATATTGTGATTGAATCGCATCGAATGATGCGTAGACATCCTCAATAATGCAATCGAGACTTACTTCTGGTAATAAACGATAACTTAGTTGAATTAAATCGTAATGTTCCGTAAGGATATCGATATACTGTGGGGATAAATCGTTAGCTTTACCGAACATTAATCCACCACCGTGGATGTAGACAATAGCGCCTTTTGTTGGTTGATTTTTTGCTTTAATAATTGTGTAAGGTAATGCAAATGCATCTTTAGTAATTACTTTATCTTTAATTTCAGTCACGATTTAATAGGCTCCTTATTTTTGATATTGATGTCATTATAACACTGTCTTAAATTTCCATGAAAAATAGTCTTAAGACGATGAGTCATGATAATTCTGTTCCAATTGACGTAAAGCGTCACGGGTATGCTTCTTTAGACCTTCCCCATAATCCATCATTTTAACAATATCTTTAAAAGCAGCATGTGGAATGGCTAAATCTTCTAAATCTGCCATAGAAAATTCAAGATTGATATCATGTGGTCGCTGTTCAGCAAGTTTATGCACAAAGTCAGGTTCTGTGACAAAAGGCGAAGACATGCCGACCATATCTGCATGTTGTAAAGCATCTAAAGCAGACTCTGGAGAATTAATCCCGCCACTTGCAATTAAAGGGATACGACCTGCTAAATGTTCATAGACAATTTGGTTAACTGGTCGACCGAAATGATCACCTGGTGTACGAGACGTATTTTGATAAATATGTCGACCCCAGCTAGCGATTGCTAAGTATTGGATGTTTGAAACGTCCATGACCCAATTGATTAATTGGTTGAACTCGTCAATGGTATATCCTAAATCACTGCCTCTGGTTTCTTCTGGCGTTGCTCGAAATCCTAAAATAAAATTGTCAGGTGCTTCTTTATCAATCACTTCTTGTACCGCACGCATAACTTCTAAACATAATCTTGCACGATTTTTTAATGAGTCGGCACCGTAATGGTCTGTACGTTTATTCGAAAAAGTTGAGAAAAATGTTTGAATCAGCAAACGTTGTGCAATCGAAATTTCCACACCATCAAAACCTGCTTTAATCGCGCGTAATGTAGCATCGCGATACTGCTGAATGATGCTATTGATTTTCTCATGAGACATGGCGATAACATCGTGTTCAATCGGTGAATGCAATGTCATAGGGCTTGGTCCATACACCTTTCCAAAATTTAAAATGGCTTGATTTGAAAAACGACCAGCATGCGCTAGCTGGATAATAGCGAGGCTACCATGTTGTTTCATCGTAGATGCCATGTTAGTTAATCCAGGGATACAAGCATCATGATCAATATTAAAGCCATATTCAAACAATTGACCATAAGGTTCAATGTAAGCAGCGCCGGTGACTTGCATTCCAGCTGAATTAGAGCGACGTGCAGCATAAGCCAAGTCTTCTTTTGTAATATAGCCTTCTTTTGTTGATGTGTTTACGGTCATTGGTGATAATACAAAGCGATTCGAAATTTTGATGCCATTAGGTAAGTGGATTGATTGTAAAAGTGGTTTGTATCGGTACATACTATGATTCCTTTTCTATTCAATATTGTTTTCAAAGTACCATGGAAAGAATGAATAATCAATGATGAACAGTCTTGATAGAATAGAATTGGTACATGGAAAGTATTTTTAAAATTAAACTAATGAATGGCATTTGTAGGTCTGAAAATATGAATATGAAAAAGAAAAATAAAGGCGAAAAGATATAAAAGTTAATTGAAAAACGTTATCATATACGTGGGTATATGAAGAGGGAATGGTATTAAGAACGCTAAAATGTTATGTCGGTTTGACATGACAGGATAAGTTTGGAGATGACGGATTGGTTAAATTAAGCGTATTAGACTATGCCTTAATAGATGAAGGTAAGGATGCACAAAAGGCATTGCAAGATTCAGTGACACTTGCAAAATTAGCAGATCGACTTGGCTTTAAGCGAATTTGGTTTACGGAACATCATAATGTACCAGCGTTTGCGTGTAGTAGTCCAGAACTTTTGATGATGCATACATTGGCGCAGACAAATCACATACGAGTTGGCTCTGGTGGTGTGATGCTGCCGCACTATCGACCTTATAAAATTGCTGAGCATTTTAGAATGATGGCAGCGTTATATCCAAATCGTATTGATTTAGGTATTGGTAATAATCCAGGTACTACTATGGTAAAGCAAGCTTTAGATGGAATAAATCCTACATATGATAGTTACGATGAATCGATTTCGTTATTACGTGATTATCTTACAATAAAGGATAAACCAAGTGCGCATACGTTAGGTGTCCAACCACACATTGATCATTTTCCAGAAATGTGGTTATTAAGTAGTAGCGCAACATCTGCCAAAATAGCTGCCGAACTAGGTATAGGGCTTTCTGTTGGAACATTTTTGCTACCAGATATAAATGCGATACATACAGCGAAGGATAACATTGATATTTACAAAAAACATTTCCAAGCATCAACGATTAAAATGGACGCAAAGGTGATGGCATCTGTATTTGTCATTGTAGCTGATAACGAAGCGGAAGTAGCAGCATTACAACATGCCTTAGATGTTTGGTTATTAGGTAAATTACAATTTGCAGAATTTGAAGATTTTCCTTCAGTAGACACAGCACAAAAGTATAAGCTTAATGATCGAGACAAAGAGATGATTCAAGCACATCAAGCACGCATCATTGCAGGTACACAAGAAAAGGTTAAAGCACAATTAGATGATTTCATTGCTACGTTTGAAGTTGATGAGGTGTTAGTAGCACCGCTTATTCCAGGTATTGAACAGCGTTGTAAAACATTAAAATTACTCGCGGAAATTTATTTGTAGCATTTTAAATAGAAGAGAAAGGATGAAGATAAGATGAAAAAGTTAGCCAATTATTTATGGGTAGAAAAAGTAGGAGATTTGTATGTGTTTAGTATGACACCTGAATTGCAAGATGATATTGGGACAGTAGGTTATGTTGAATTCGTAAGTCCAGATGAAGTTAAAGTGGATGATGAAATTGTGAGTATCGAAGCATCGAAAACGGTCATTGATGTGCAAACGCCATTGTCAGGAACGATTATTGAGCGAAATACAAAAGCGGAAGAAGAACCGACAATTTTAAACTCTGAAAAACCAGAAGAAAATTGGTTGTTCAAATTGGATGATGTCGATAAAGAAGCATTCCTAGCATTACCGGAGGCTTAAATGGAAACGTTAAAATCAAATAAAGCGAGACTTGAATATTTAATCAATGATATGCATCGAGAGAGAAATGACAATGACGTATTGGTAATGCCATCTTCATTTGAAGATTTGTGGGAATTATATCGAGGCTTAGCAAATGTCAGACCGGCATTACCTGTAAGTGATGAATATTTAGCTGTACAAGATGCTATGTTAAGTGATTTGAATCGTCAACATGTTACGGATTTGAAGGATTTGAAGCCGATAAAAGGTGACAATATCTTTGTTTGGCAAGGTGATATCACGACGTTAAAAATCGATGCTATTGTTAATGCTGCAAATAGTCGTTTTCTAGGATGTATGCAAGCTAATCATGACTGCATTGATAATATTATTCATACAAAAGCGGGTGTTCAAGTTCGACTTGATTGTGCAGAGATCATTCGACAACAAGGGCGCAATGAAGGTGTAGGTAAAGCCAAAATAACACGTGGATATAATTTGCCAGCAAAGTATATAATTCATACGGTTGGTCCGCAAATACGTCGATTGCCTGTTTCAAAGATGAATCAGGACTTGTTAGCTAAATGTTATCTTAGCTGTCTTAAATTGGCTGATCAACATAGTTTAAATCATGTCGCTTTTTGCTGTATATCTACAGGTGTATTTGCTTTTCCTCAAGATGAAGCAGCAGAAATTGCTGTTCGAACAGTAGAAAGCTATCTCAAAGAAACAAATTCAACATTGAAAGTCGTGTTCAATGTATTTACAGATAAGGATTTACAACTGTATAAGGAGGCATTTAACCGTGATGCAGAGTAGTAAGTGGAATGCAATGTCTCTGTTAATGGATGACAAGACAAAGCAGGCTGAAGTATTGCGTACTGCGATTGATGAAGCAGATGCGATAGTGATTGGAATTGGTGCAGGCATGTCTGCATCTGACGGATTTACATATGTAGGAGAGCGTTTTACGGAAAATTTCCCAGATTTTATTGAAAAATATCGCTTCTTTGATATGTTGCAAGCGAGTTTACATCCTTATGGCAGTTGGCAAGAGTATTGGGCATTTGAGAGTCGTTTTATTACATTAAACTATTTAGATCAACCTGTAGGTCAGTCTTACCTCGCTTTAAAATCCTTGGTGGAAGGTAAACAGTACCACATTATAACTACGAATGCAGATAATGCTTTCGATGTAGCTGATTATGATATGACTCATGTATTTCATATACAAGGGGAGTATATACTGCAACAGTGTAGTCAGCATTGTCATGCTCAAACGTATCGCAATGATGATTTAATTCGTAAAATGGTTGTTGCGCAACAAGATATGCTTATACCTTGGGAGATGATTCCAAGATGTCCAAAATGTGATGCCCCAATGGAAGTGAATAAACGTAAAGCGGAAGTTGGGATGGTTGAAGATGCTGAATTTCATGCGCAACTACATCGTTATAATGCTTTTCTAGAGCAACATCAAGATGATAAAGTGTTGTATTTGGAAATTGGAATTGGTTATACTACACCACAATTTGTGAAGCATCCTTTTCAGCGTATGACACGTAAAAATGAAAATGCCCTTTATATGACGATGAATAAAAAGGCATATCGCATTCCGAATTCAATTCAAGAACGTACCATACATTTAACTGAGGATATCTCAACATTGATTACAGCAGCACTCCGGAACGACAGCACAACGAAAAATAACAACATTGGAGAGACAGAAGATGTACTTAATAGAACCGATTAGAAATGGAGAATATATTACTGATGGTGCGATTGCACTCGCTATGCAAGTTTATGTTAACCAGCATATCTTTTTAGATGAAGATATTTTATTCCCTTATTATTGTGATCCAAAAGTGGAAATTGGACGTTTTCAAAATACTGCTATAGAAGTGAATCAAGATTATATAGATAAACACAGTATTCAAGTAGTTCGCCGAGATACTGGTGGTGGCGCTGTGTATGTTGATAAAGGTGCCGTTAATATGTGTTGTATTTTAGAACAAGACACTTCAATTTATGGTGATTTTCAACGATTTTATCAACCAGCTATAAAGGCGTTGCATACATTAGGTGCAACAGATGTGGTACAAAGCGGTAGAAATGATTTAACATTGAATGGTAAAAAAGTGTCAGGCGCCGCAATGACATTAATGAATAATCGTATTTATGGCGGTTATTCGCTATTACTTGATGTTAATTATGAAGCAATGGATAAAGTGTTAAAGCCTAATCGCAAAAAGATTGCATCGAAAGGGATTAAATCTGTGCGCGCACGTGTTGGTCATCTTAGAGAAGCACTGGATGAAAAGTATCGTGATATAACCATTGAAGAATTTAAAAATTTAATGGTGACGCAGATTTTGGGAATCGATGACATTAAAGAGGCGAAACGATATGAATTAACGGATGCAGATTGGGAAGCGATTGATGAATTAGCTGATAAAAAGTATAAAAATTGGGATTGGAATTATGGCAAGTCACCCAAATATGAATACAATCGAAGTGAAAGATTATCTTCAGGTACGGTAGACATAACAATTTCTGTTGAACAAAATCGTATCGCAGATTGTCGTATTTATGGGGATTTCTTTGGACAAGGTGATATAAAAGATGTGGAAGAAGCATTACAAGGAACAAAAATGACAAGAGAAGATTTAACGCATCAGTTAAAGCAATTAGACATCGTTTATTATTTTGGCAATGTTACGGTAGAAGCATTAGTGGATATGATTTTAAGTTAATATTGTTATTTTATGTATGCTGAATCATTGGAAGTGTTTGCTTGCTCTTGAAAAGGTGACAATAGTGTTTGGTGAAGGTTGAACATATGAGTGGAAATTATTGCCTTTAACTATTCAAAGTATGATATATATATGGTTTTTGTTTCTAAATGATTGGGTATTTGAAAATAGATGAGTTTAATATTTTAAGGAATATAATGATGTTTACTTTTATAATTCATATAGAATATTAAGCAATATAAGTCTGTTGATATATACAAAATATAATGACTGCTATAATGAGTAATCAATAGACACAAAGAGGAGATTATGTGATGAATAATAAAGTATTAGTAACCGGTGGTACAGGGTTTGTTGGCATGCGAATTATTTCACGATTATTAGAACAAGGTTATGACGTACAAACGACGATACGTGATTTAAGTAAAGCTGATAAAGTAATTAAAACAATGCAAGACAATGGCATTTCCACAGAGCGATTAATGTTTGTCGAAGCGGATTTATCACAAGATGAACATTGGGATGAAGCAATGAAAGATTGCAAGTATGTCTTGAGTGTAGCATCTCCGGTGTTTTTCGGTAAAACAGACGATGCAGAAGTGATGGCGAAGCCTGCAATTGAAGGTATACAACGTATTTTAAGAGCTGCAGAACATGCGGGTGTTAAACGTGTGGTAATGACTGCAAACTTTGGTGCAGTTGGTTTTAGTAATAAAGATAAAAATTCAATCACAAATGAAAGTCATTGGACAAATGAAGATGAACCAGGCTTATCAGTATATGAAAAATCAAAATTGTTAGCTGAAAAGGCAGCGTGGGATTTTGTTGAGAATGAAAATACAACAGTAGAATTTGCCACAATCAATCCAGTTGCAATTTTTGGGCCATCATTAGATGCACACGTTTCAGGAAGCTTTCATTTATTAGAAAATTTATTGAATGGTTCAATGAAACGTGTACCGCAAATTCCGTTAAATGTTGTTGATGTGAGAGACGTAGCTGAACTGCACATTTTGGCAATGACAAATGAACAAGCTAATGGCAAGCGATTTATTGCGACGGCTGATGGACAAATTAATTTGTTGGAAATTGCAAAATTAATTAAAGAAAAGAGACCTGAAATAGCTCAAAAAGTTTCTACTAAAAAATTACCAGACTTTATTTTGAGTCTAGGTGCTAAATTTAATCATCAAGCTAAAGAAGGTAAACTTTTATTAGATATGAACCGCAATGTAAGTAACGAACGTGCAAAAACATTACTTGGTTGGGAACCGATTGCGACACAAGAAGAAGCAATTTTAGCAGCTGTCGATAGTATGGCTAAGTATCATTTAATATAATACAAAACACCGTCCATAAGTAAGTGGCTTTCCTCTTGATAAAAGGGGCATTCACTCAATATGTGACGGTGTTTTATATTTCTACGTTAACACTATTGCTGTTCTTTTTGACGGCCTTTTAATAAAATTGTTGTCGCACCTACGATAATAATAAATAGAATCGCACCAAATAATCCCATATATTTTACTGCGTTACCGAACACGATACCGACAGCTAAAAAGTCTGTATCTGAGAATGTTGTTGCAGCACCACCTAATTCGCCTAAAAATGGCAAGAATAATAATGGTAAAAACGTGATTAGGATACCATTTAGAGCGGCGCCAGCAATAGCACCTTTAATACCGCCTCTTGCATTACCGAATACAGCAGCCGTTGCACCTAAGAAGAAGTGTGCAACTACGCCAGGTAAAATGACGACGCCACCAAATAAGAATAAGATAAACATACCGATGACACCTGTAATAAAGCTGACAAAGAATCCAATTAATACTGCATTTTGTGCATAAGGGAACACAATAGGGCAGTCTAATGCAGGTTTAGAATTTGGTACAAGCTTTTCAGAAATTCCTTTAAATGCTGGGACGATTTCAGCTAAGATTAAACGAACGCCCGTTAAAATAATAAATACACCAGCAGCAAATGTCACACCTTGAATTAATGAAAAGACAATAAAGTTTTGACCATCACTAATAGATTCGTGTACATAACTAACGCCCGCAAATAAGCATGCGATGAAGTAAAGTAATGCCATCGTAATCGAGATACTAATTGTACTTTCTCGTAAGAAACTTAAGCCTTTTGGAAATTTAATCTCTTCCGTTGATTTAGACTTACCTTTGAATAATTGACCTACAGCACCTGCGGCAAAGTAACTGATTGAGCCAAAATGACCTAAAGCTACTTGGTCATTCCCTGTAATTTTTCGCATCGTAGGTTGGAGTAATGCAGGTAATACTGCCATGATTAATCCTAATACGAGTGCGCCGATAACAATCGTTAGCCAGCCTTTAATATGACTGACTGTTAAAATGATTGCTAAAAACGCAGCCATGTAAAATGTATGATGACCTGTTAAAAAGATATATTTTAAATTAGTGAAGCGGGCAATTAAAATATTAACAATCATGCCACAGACCATGATGAGTGCAGCTGTTGTTCCAAAATCTTTTAAGGCTAGTGAGACGATAGCTTCGTTGTTAGGTACGATACCTTGCACACCAAATGCGTGTTGGAATATTTTGCCGAATGGTTCAAGAGATCGAACGACGACATCAGCACCTGCACTTAAAATTAAGAAGCCTAATATCGTTTTAATGGTTCCTGAAGTGATCGTTGCGGCAGGTTTTTTCTGAACGATTAAACCTATAAAGGCAATCAGTGCAACAAGAATGGCTGGTTGACTTAAAATATCGACTATAAAATTAAGGATTGCTTGCATAGGTCGTACCTCCTTTAAATCATGTTAAGTTGTTGTAATTTTTCTGAGAGCTTTTGTTGTAATTCAGCTTTATCTAAAATATTATCAAGAACTAAGACATCCCCTAGACGTTCGGCATTTTCAGCTAAATCTCTACCACAAATAAACAAGTCAGCCATCTCTGGACTTGCTGTCATAATGTCACTATGTTCAACTTCGATATCAGATGGTGCATTAAGTTGCCTAAGTGCTTCTTGTGCGTTCATTTCTACCATAAAACTACTTCCTAAACCGTGGCCACATACTACTAAAATTTTCATATTAATCATGCTCCTTTAAAATGTTTTTAATGTCTTGTGCATTTGTTGCAGTTAATAGTTGCTGGACTGTTTGGTTATCGCCCAGTACGGTTGCTAAATTTTGTAATACAGATAAGTGTGAATGATTGTCGATGGCACTCAATACAAAAATGAGAGATGCGTAGTGATCTTCATCACAAAATGCCACATGTTGATTCAACTTTAATAGACTTAAACCAACTTGATGTACGTCATTGTTCGGTCTTGCATGTGCAATTGCAATTTCAGGTGCGATAACGATATAAGGTCCAAGTTCATTAACGCTATCAATCATTGCTTGAACATAGCCTTGTTCAATAATTTGTTCTTGTAGTAATGGCTGAGAAGCTATAGTTATAGCTTCAGTCCAATCATTTACTTGTTCTTTTACAATGATGCGTGTTGTTGACAAAATGTCTAATGACACGTTATTAAGCCTCCTTTGTCATAGTTAAAGCAATGTGTTGTTTAATTTTAAAAATATTCCCATCTAAGAAATCTTGTCGATATAAGTCGTTGCTTAAGCATTCGCTTAACTGTCCCAATGCCTTTAAATGTGCATTGGGGTGGTCCGTTGCTAATGTAATTACAAGGTGAACGGGATCGTTAGCTTTACTACCAAAGATAATCCCTTCAGTGAAATATGTTAGTGCGAAACCTACACCATTCTGTACATAATCAGTACCAGCGTGAATAAGTGCAATATGTGGACTAATGACCATATATGACCCGAATTGTTCAAATTGTTTTAAAATTGCAGCTGTATAATTTGAATAGACAATGCCATCATTGATTAAAGGTTGCACAGCCACTGCAATTGCGGATTCAATTGATAATGGTTGTTTATTTATAATGATGCGATGTTCAGGCAATAAATCTGCGAGTGACTTGCCATCAGTTGCCATTTTCATGACTCGTTGTTCTCTTGAGTCATTGATAATTTGATTCAATTTTTGACGAGATTGTTGATTGATAAATGGATCGACATGAATAACTGGTACAGCTGATATTTCACAAGGTACTGTTGAAATGACATAATCAATGTTATCTTGCAATAATCGACTTTCTTCCAATTGATAAATGGAATAGGCATCCCAAATGTGAAACTCAGGATACAGGTGATTTAGTTTTGATTTTAAAAGTTGTGACGTGCCTATACCAGAACCACATAGTAAGACAACCTTAATCATTGATTGTTTATGTGTTGCAACACGCTCTATACTTGATGCGAAGTGAATTGTAATGTATGTTAATTCATCTTCGTTGAAGCGAATAGCAGCATCTTGTTCAATTGGACTAATATGCTTGCTAACGGCTTCAATGATTTGAGGATAGCGACGCATAACTTCTTGCCTCAAAGGATTAGGTTGTAGCATATCGTATTTAATACGATGTATAGCTGGTTTGATATGTGTGATCAGACTGGTATGTAACTTGTTGTCTTTTGACATATCAATGCCTAATTCTTGGCTAACACAAGTGATCAATTCATGTATATTTTGCGATAAATCATGGTATTCAAAGGTAATTGAAGATGCTGTATGTTCAGTCATTTTAGAGCCTAGTAAATGTAACGTGATAAAGATAATTTCAGACTCTGGAAATGTGACATTACAACTGCGTTCTAAGTTTTCTATCATTTTTGAAGCAATAGCATACTGATTAGTATGTCGCCATTTATCAATTTCATTGATAGGTATATCGAACGAAAAATTTTCATTTAAACGCTGAATGGCAATGAGTATATGATAGATTAAGCCATCGATAGCCGACTGAACTAAATGATAATTTTCACTATTTAATGTCTTAATAATGGCACGGCGAACCAATGCGATTGATTCTGAATTAAAGATATCCGCCTCTATAAAAGGTGCAGCTTGTTTCATATATTGATGTATAAAGTGTGCATACGCTTTACGATAATGATCTTCCTCACCAATAATATTGAATCCTTTATTGTGGACATAATTTAACTTTAAATGGTATTGATCTAGTTGGGCTTGAATCATTTTAATATCATCTGCAATTGTCCGACGCGAAACATTAACATCTTGCGCAAGTTGCTTTGTTGAAACAGGATCGGTTGTTTCGAATAACTTTAAAGCGATATGTGTGAGTCGTTCATCTTTTGAAAAATGAATTTGATTTGTTAGATTGTGCTCTAATTCATTTAATAGTGTCGCGTGAGCTGTTGTTACTTTGATGCCTGCAGCTTTATTACGGCTGACTTGGTAATGATAAGTTTCAGCATATTGCTCAATATATGCTATATCATATTGAATGGTACGAGGTGATACACCAAGTTGATTAGCAATGGTATTGATTGGAATAAACGTTTGCTCATGAATTAAAAGATACAAAATTTCGATTTGTCTATAACTTAACAACGTAATATCCTCCTATTTGTAATTGTAAGCGATTTCTTAAAAACGTAGATATGCAATCTCTTTCATATTTTAATCCGAAAAATTGCATATCAAAATGTTTATGGCGCAAGATTTTATAGGAACTTTTAAAATAAATTAGATATTCATGTTGACAATTTAAAAATGTCGCAGTATATTTAGTTAGACATCTAACGAAATGGTGGTGCAATAAATGGAATTCACTTATTCGTATTTATTTAGAATGATTAGTCATGAGATGAAACAAAAGGCTGATCAAAAGTTAGAGCAATTTGATATTACAAATGAGCAAGGTCATACGTTAGGTTATCTTTATGCACATCAACAAGATGGACTGACACAAAATGATATTGCTAAAGCATTACAACGAACAGGTCCAACTGTCAGTAATTTATTAAGGAACCTTGAACGTAAAAAGCTGATCTATCGCTATGTCGATGCACAAGATACGAGAAGAAAGAATATAGGGCTGACTACCTCTGGGATTAAACTCGTAGAAGCATTCACTTCGATATTTGATGAAATGGAACAAACACTCGTATCGCAGTTATCTGAAGAAGAAAATGAACAAATGAAAGCAAACTTAACTAAAATGTTATCTAGTTTACAATAAATGATAAGTGTGACTGGTAGAAATCAGTCACTTTGTCTTTAATATTATAGTTAGATATCTAATTGTTAGTAAGCTAATTATTGGAAAAGACAAGGAGTATTGAACAATGAAAGACGAACAATTATATTATTTTGAGAAATCGCCAGTATTTAAAGCGATGATGCATTTCTCATTGCCAATGATGATAGGGACTTTATTAAGCGTTATTTATGGCATATTAAATATTTACTTTATAGGATTTTTAGAAGATAGCCACATGATTTCTGCTATCTCTCTAACACTGCCAGTATTTGCTATCTTAATGGGGTTAGGTAATTTATTTGGCGTTGGTGCAGGAACTTATATTTCACGTTTATTAGGTGCGAAAGACTATAGTAAGAGTAAATTTGTAAGTAGTTTCTCTATTTATGGTGGTATTGCACTAGGACTTATCGTGATTTTAGTTACTTTACCATTCAGTGATCAAATCGCAGCAATTTTAGGGGCGAGAGGTGAAACGTTAGCTTTAACAAGTAATTATTTGAAAGTAATGTTTTTAAGTGCACCTTTTGTAATTTTGTTCTTCATATTAGAACAATTTGCACGTGCAATTGGGGCACCAATGGTTTCTATGATTGGTATGTTAGCTAGTGTAGGCTTAAATATTATTTTAGATCCAATTTTAATTTTTGGTTTTGATTTAAACGTTGTTGGTGCAGCTTTGGGTACTGCAATCAGTAATGTTGCTGCTGCTCTGTTCTTTATCATTTATTTTATGAAAAATAGTGACGTTGTGTCAGTTAATATTAAACTTGCGAAACCTAATAAAGAAATGCTTTCTGAAATCTTTAAAATCGGTATTCCTGCATTTTTAATGAGTATCTTAATGGGATTCACAGGATTAGTTTTAAATTTATTTTTAGCACATTATGGAAACTTCGCGATTGCAAGTTATGGTATCTCATTTAGACTTGTGCAATTTCCAGAACTTATTATCATGGGATTATGTGAAGGTGTTGTACCACTAATTGCATATAACTTTATGGCAAATAAAGGCCGTATGAAAGACGTTATCAAAGCAGTTATCATGTCTATCGGCGTTATCTTTGTTGTATGTATGAGTGCTGTATTTACAATTGGACATCATATGGTCGGACTATTTACTACTGATCAAGCCATTGTTGAGATGGCGACATTTATTTTGAAAGTAACAATGGCATCATTATTATTAAATGGTATAGGTTTCTTGTTTACTGGTATGCTTCAAGCGACTGGGCAAGGTCGTGGTGCTACAATTATGGCCATTTTACAAGGTGCAATTATCATTCCAGTATTATTTATTATGAATGCTTTGTTTGGACTAACAGGTGTCATTTGGTCATTATTAATTGCTGAGTCACTTTGTGCTTTAGCAGCAATGTTAATCGTCTATTTATTACGTGATCGTTTGACAGTTGATACATCTGAATTAATAGAAGGTTAAATATTTCGTCCACTTCTGGCTGAGTATATTTCGGTCGGAAGTGTATTTTTCGAAAAAAATAAATATATGATACGATTATGAAAAAATAAAGTGAGATTGGCATATGTGTAAATCTAAAATACTGTTGAAAAATATTTTTAGTGAAGAATCAGAAGTTAAAGATTTAACTGAAGAAAAATATAATCAAGATTACGAAGCATTAACATTTAGCTTTAAAGAGGAAACATATCAAAGTAGGTTAGCTAAGAAAACACCGACTAAATCGGGATATTTCGTGACATGTTGGACAAAAGACGAAGATAATTATAATCGGCCATACAAAATTGAAGAGTTTGCTGATTACCTGATTGTTGCTGTTATCGATGATGAATTAAATGGCTACTTTCTATTTCCTAGGGAATTATTGGTAGAAAAAGGTATCTTAGCTTCATCTAAGTATCAAGGGAAAATGGCTTTTAGAGTTTATCCTAAGTGGTGTAATCAATTGAATAAAACAGCAGGGCAAACACAAAAGTGGCAATGTAAATATTTTTTTGAATACTAATAAAAAGTCATATGGTTGAACTTATAAGAGATGAATATATCATCTTTCGATAAGATAACCATATGACTTTATTTTTTATCATTTAATGATGAACGGTTTCTTGTCCTACTTTATTCCAAGTGAGGATAAAGCTCAACATTGCAAACACACTAATTGCTGTTAATAAAATAAAACCGACATCCCATCCGAATTTATCAACTACAGCACCTAAGACGATGTTGGCCATTACAGCACCAAACAGATAACCAAATAATCCTGTTAATCCAGCTGCTGTGCCAGCTGCTTTTTTAGGTACATAATCTAATGCTTGTAAACCAATTAACATAACTGGTCCATATATTAAGAAACCAATGGCAATTAATGAGACATTGTCTAACCAAGCATTGCCTGGAGGATTTAACCAATAAATTAATACAAATACTGTGACACCTAACATAAAGAAGAAACCTGCAGGTCCACGACGACCTTTGAATAATTTATCAGAAATGTAACCACATAATAATGTACCAGGAATTCCAGCCCATTCGTATAAGAAGTATGCCCAACCTGATGCTTTTAAGTCGAAATGTTTTTCTTCACTTAAGTAGACTGGCGCCCAATCAAGTACACCATAACGCACGAAATAAACAAATATATTTGCAAAGGCAATTGCCCATACCCATTTATTGTTCAGTACATATTTAAATAAAATTTCTTTTGTAGTTAATTCTGTTTCTAATGTTTTCTTATCGCTTGTAGCAAAGTCATTTTTATAAATTTCGATTGGAGGTAAACCTTGAGATTGAGGTGTGTCTCTAATCAATACGTATGAAATTGCGGCAATGATAAGTGCTAAGAGTGCAGGGTAAATGAATACACCTTCGAAACCTTTTAAATAACCAAAGTTGATAAATGCAGTTGTTGTAATACCCCAAGCAGCAATAGGTGCCATAATACCTCCACCAACATTATGCGCAACGTTCCAAAGGGCAGTCTTACTTCCGCGTTCACTTACACTAAACCAGTGAACGAGAACACGGCCTGAAGGTGGCCAGCCCATACCTTGAAACCATCCATTTAAGAATAATAGGACAAACATAATACCGATACCTGATGTAAAGAACGGTACAAATCCCATTAACAAATTGACGATAGCAGTGAGTGCTAATCCAAGAACTAAGAATATCCGAGCATTGCTCCGATCACTTACAGTACCCATAAAGAACTTACTAAATCCATATGCGATGGAAACAGCAGAAAGTGCAAAACCTAGTTCCGCTTTTGTAAAACCTTGCTCTTGCAATGCCGGCATCGCTAACGAAAAGTTTTTACGTAATAAATAGTACCCAGCGTAACCGATGAAAATACCAAGAAATACTTGGAGACGTAATCGTTTATAGGTATCATCTATCTGATTTTCTGGCAAAGGCTTAATATGCTTTGCAGGTTTAAGAAAATTCATAAAATCCTCCTTAATATGTATTTATATGCATTTTGTGCGATAAACTTATATTAGACATGTATGAAAGCGTTGTCAATATGCTTTTGTGAAATCTTGCATATTTAGTTATTGAAGTATTTTATAAACATTTAGAAAAAATAAATTGCTACACATAAATTTATAATTATGCAATTATTATGTCGTTATACATACTAGCTGTGTATCTACGAATGAGTACAAACATATTTTTATTTGCAAGGGGTAAATGGCATATAACTATCTTTTTTATGTAAGCTGGTATAAAATTTATACTAATAGGAGGGATAGTATGAATATAGTAGGGCATCATCACATATCCATGTATACAAAAGATGCAAAACGTAATAAGGATTTTTACACAAATGTCCTTGGATTACGATTAGTTGAAAAGTCGGTTAATCAAGACAATCCTTCAATGTATCATTTGTTTTATGGGGACGAAGTAGGTACAGCCGGAACAATTTTAAGCTTTTTTGAAATTCCCAATGCGGGTCATAAGCAGCCAGGTACTGAAACGATTTATCGATTTTCATTATTAGTACCAAATCAAGCGGCACTTCATTATTTTGAAAAACGTCTTGAGAATAATGGTATTAAGTCTGAACGTTTGTACTATCTTGGACAAGAAGGTGTTGTCTTTAAAGATGAAGACGACTTAGAAATCATATTGCTTGTTAATGATAGTTTTGAAGTACCACATCAATGGCAACATAACGCTTATAGTGAAATACCTCAAGCATATCAAATTTTAGGAATAGGGCCAGTCGAATTAAGAGTTAGAAATGCAGCGCGTACGGTAGAATTTTTGGAAAATGTCTTAGGTTATCGCAAAAGAGATAATAAATCATTCGATGTGCTGACATTAGCACCACAAGGTTTATATTCGGATTTTGTAGTTATTGAGCAACAGGGACAACGTGAAAGACCTGGACGAGGTTATATCCATCATATTGCAGTTAATACACCACAAATGAGTGACTTAGATGCAATTTACAAGAAATTACAACAACAACCACAAAGTAATTCAGGTATAATTGATCGCTATTTCTTTAAATCATTATACTATCGCCATAATTCAATTATGTATGAATTTGCGACTGAAGCGCCTGGATTTACTATTGATACACCTGTTGAACAATTAGGAAGTCAATTGAACTTGCCTGACTTTTTAGAAGCAGAACGTGAACAAATTGAAAGTAAGTTACACGAAATATAAAGGAGAATGTTTAATGGCCAAATTAGAAATGAATAAAAATACGCCTCTTGAGTTTGGTTTGTATTCCTTAGGTGATCATTTATTGAATCCATTGAAAGGTGAAAAAGTTAGTTATGAGCAACGTATTAATGAAATTATTGAAGCAAGTAAATTAGCAGATGAAGCAGGTATTGATGTTTTTGCAGTTGGTGAAAGTCATCAGGAGCATTTTACAACACAGGCACATACGGTTGTGTTAGGTGCAATTGCCCAAGCGACAAAGCATATTAAAGTTTCAAGTTCTTCAACGATTATTAGTGCAACAGATCCTGTAAGAGTATTTGAAGACTTCGCGACATTAGATTTGATTTCTCATGGTAGAGCCGAAATTGTAGCTGGCAGAGCATCAAGAACAGGTATTTTTGACTTGTTTGGCTATGATTTAAAAGACTATGATGAATTGTTTGAAGAAAAATTAGGTTTACTTTTAGAGTTAAATAAAACTGAGCGTATTACTTGGTCTGGAAAATATCGTCCAGAACTTAGAAATATGAAAATATTCCCAAGACCAATCGATAATATATTGCCAATATGGCGTGCTGTTGGTGGTCCACCTGCAAGTGCTATTAAAGCGGGAAAACAAGGTGTGCCAATGATGATTACAACCCTTGGTGGCCCAGCAATGAACTTTAAAGGTTCTATAGATGCTTATCGTCAAGCGGCAACTGAAGCAGGTTTCGATGCTTCGCCTAAGTCTTTACCAGTAAGTACAGCGAGTCTGTTTTATACAGCTGAAACAACTCAGGATGCTATGAGAGAATTTTATCCACATTTGAATACAGGGATGTCATTTATTCGTGGTGTTGGTTATCCGAAACAGCAATTTGCTAATTCGTCAGATTATCGAGAAGCGCTAATGGTTGGAAGCCCGCAACAAATTATTGAAAAGATATTGTATCAACACGAGTTGTATGGTCATCAACGTTTTATGGCACAGCTTGATTTTGGCGGTGTGCCATTTGAAAATGTTATGAAGAATATTGAGTTAATTGGCAACGACATTATACCGGCGATTAAAAAGCATTTATCAAAATAGGAGGGGCGTCATCATGAATATTGTATTATTGTCAGGTTCCACAGTAGGTTCTAAAACGAGAATTGCTATGGATGATTTAAAAAATGAACTAGAAGTCATCAATGAGGGACATCAAATAGAGTTGATGGATTTACGAGAACTTGAATTAGAATTTAGCGTTGGAAAGAATTATCTAGATACTACAGGAGATGTATATAAATTAACGACGTCGTTAATGCAGGCTGATGTGATTTTTATTGGTTTTCCAATTTTTCAAGCTTCCATCCCTGGTGCTTTGAAAAATGTGTTTGATCTACTTCCAGTCAATGCGTTTCGTGACAAGGTAATAGGACTTGTAGCGACAGCAGGTTCTAGTAAACATTATTTAATTCCTGAAATGCATTTAAAACCAATATTGAGTTACATGAAAGCACATACGATGCAAACGTATGTATTTATTGAAGAGAAAGATTTTTCAAATCAACAAATTGTCAATGATGATGTTGTATTTCGGTTAAAAGCGTTGGCACAATCCACAATGCGAACTGCCAAAGTACAACAACAAGTGTTTGAAGAAGAAAACAACCAATACGACTTTTAAAGTATAAAAATAAGACGCTCGGCACACTAAATTTGTAAGTGTTTGAGCGTCTTTTCATATTAACTATATAGCCAATGAACGACGATAAAGGCAAGTGATGACAAGCATATTGAGGTAATAATGATTGTCATAAGCGGTTTAAGTGCGCGATTTTTAAGATCTTTAAATGCAACATTTAACCCTAAAGCAACCATGGCCATTAATAAGCAAATTGTTGATACAGTATTTAAAATATTTAGCAATGCTGACGGAATAGTTACATATGTATTCACTAAGGCCATAATGACAAATCCAATTAAAAAGTATGGAATGCTTATTCGACCCTTGCTAGATGATTCTGATGAACGGAAACGCATAATTAAAATAAGTACGATGGTTAATGGAATCAGTAAGAATACTCTACCAAGTTTACCAAGAAGTGCAATTTTAAGTGCATCACTACCACCAAAGCCACCAGCTAAGACAACGTGTGCAATTTCATGAAGACTAACACCAGACCAAGCGCCATAAACATTTGTCGTCATTGAAAAGATAGCGTAGATAGCTGTATATATAAGTGAAAATATCGTACCAATCAATGCGATGATACCGATACTAATAGCTGTATCCTTTTCACGTGATTTGAATATTGGAGCGACTGCGGCAATAGCAGCAGCACCACAAACGCCTGTGCCGACACCTAGTAATAATGCGATGTTTTTGTCACCATGCAACAGTTTGTTGACAAAGAGCATCATTACAATACTGAAAATAACGACACCTACATCGATGGCTAATAGTTTACTACCTTGACCGATAATATCGAATATATTGAGTTTAAGTCCATATAGGATGATTGCAAATCTTAATAAATATTTAGATGAAAACGTAATACCTGAGCTATATTGTTCAGGATATCCTCTAAAGTGACGATATAGAATAGCGATTAATATCGCGATAGTTAATGCGCCAACCTTATCTAGGATTGGCAATTTAGCTGCTAAAAAGCTAAATAATGCGACTATAAATGTTAGTGATAGCCCAATCATAAAATGCTTATTTTTCAATGATGCCATGAGCAGTGCCTCCTTTAATAGCATTTTAGCACTGTTTTGTCGTATTTTTAAATATAAATTTGGAATGAATAATAAAGTAGTGATTAAATTAAGTTGTGTGATAGGAAACTTGGACATCAATCAAAGTAATAGGCACTACAACGCTTATTGGCGGGGCCCCAACAAAGAAGCTGACGAAAAGTCAGCTTGCAATAATGTGCAAGTTGGGGATGGGCCCCAACATAGAGAAATTGGGTCCGTAATTTCTACAGACAATGCAAGTTGGCGGGGCCCCAACATAGAGAATTTCGAAAAGAAATTCTACAAGCAATGCAAGTTGGGGAAGGACAACAAATTTAAGATACAATGCGTAACATTAATATGTTATTATAATGATAATTTACAGAATTATATGAAAAATGAATGAGGATGTGATGGTATGTTTGGAATGAAAGTGAATGAACAAATAACATTAAAAATTTTAGAAGCTCATGACACAGAAGCGCTTTTCAATTTAGTCAATCGTTCAAGAAATTCACTTAGGGAATGGTTACCTTGGGTAGATGCAACTGAGCAACCATCAGATACGCGTGCATTTATTAAAAGAGGACTTTTGCAATTTGCTGATGGTAATGGATTTCAGTGTGGCATTTGGTATGAAGGAACGCTAGTTGGTGTCATCGGTTTACATGAAATTAATCACATGCACAGAAAAACTTCATTAGGGTACTATTTAGATAAAGAATTTGAGGGTCATGGGATTATGACACAAGCAGTTGAGGCATTGATAAAGTATTGTTTCGAAGAGCTTGACTTAAACCGAATTGAGATTAGTGCCGCAGTTAATAATGAAAAAAGCCGGGCTATTCCTGAAAGGCTGGGATTTACTAGAGAAGGTATGTTACGTGACAATGAATTACTAAATGGTATTTATTCATCGAGTTACATCTATAGTTTATTAAAATCAGAATACGACCAAAAATGACAAATTAGACTTACAAAAGAGTGATGACATTTAAAATGGCAGCGCTCTTTTATTTAATTTTTGAAAATAAAAGGTTGTTGACAGTATTATTTTATAACAATATAATGATTTTGATAATTATTATCAACTAGATGATGTTTATGGGAGGATGCTTTAAAACAGCCGTTTTAAGTGTAATGTATTATTTTAGCGTGTAGGGAATGCGAAAATAATATTTATAAGAACACATCTATGGGGATAATAGAATTTCTATAATGAGGTGTCAAAATGAAAAAGTTAACAACGCTATTATTAGCATCAACGTTATTAATTGCTGCATGTGGGAACGACGATAGTAAGAAGGATGATTCAAAGACATCGAAAAAAGATGATGGTGTTAAAGCAGAATTAAAACAAGCAACAAAAGCATATGATAAATATACTGATGAACAGTTAAATGAATTTTTAAAAGGTACAGAAAAATTTGTTAAAGCGATTGAAAATAATGATATGGCCCAAGCAAAAGCGTTATATCCAAAAGTTCGTATGTATTATGAACGCTCTGAACCAGTTGCAGAAGCATTTGGAGATTTAGATCCTAAAATTGATGCACGTCTTGCAGATATGAAAGAAGAGAAAAAGGAAAAAGAATGGTCAGGATATCATAAGATTGAAAAAGCATTATACGAAGATAAGAAAATTGATGATGTGACTAAAAAAGATGCACAACAATTATTGAAAGATGCAAAAGAATTGCATGCCAAAGCTGATACATTAGATATCACACCAAAATTAATGTTACAAGGTTCTGTTGACCTATTAAATGAAGTTGCAACTTCTAAAATCACAGGTGAAGAAGAAATTTATTCACATACAGATTTATATGATTTTAAAGCGAACGTTGAAGGCGCACAAAAAATTTATGACTTATTTAAACCTATTTTAGAGAAAAAAGATAAAAAATTAAGTGATGATATCCAAATGAACTTCGATAAAGTGAATCAATTATTGGATAAATATAAAGATAACAACGGCGGTTATGAGTCATTTGAAAAAGTATCGAAGAAAGACCGTAAAGCATTTGCGGATGCTGTTAATGCATTAGGAGAGCCACTAAGTAAAATGGCTGTGATTACTGAATGACAAATTATGAACAAGTTAACGATAGTACGCAATTTTCAAGACGTACATTTTTGAAAATGTTAGGTATTGGCGGTGCCGGTGTTGCAATTGGCGCAAGTGGTGTTGGTAGCATGTGGTCTTTCAAATCAATGTTCAATACACCAGAAGATCCGGAAAAAGATGCGTATGAATTTTATGGTAAAGTGCAACCAGGCATTACCACACCCACGCAAAAAACATGCAATTTCGTTGCGTTAGATTTGAAGTCAAAAGATAGAGATGCAATTAAGGCAATGTTTAAAAAGTGGACGGTTATGGCTGATCGTATGATGGATGGTGATACAGTTGGCAAGCCGAGTAACAATCCTTTAATGCCACCAGTAGATACCGGTGAATCGATAGGATTAGGTGCAAGCAAGTTAACGATTACCTTTGGGATTAGTAAGTCTTTGATGAAGAAAATTGGGTTATCTAGTAAAATTCCCGATGCCTTTAAAGATTTACCGCATTTTCCGAATGATCAGTTAATAGACGATTACAGCGATGGTGATATTATGATTCAAGCATGCTCAAATGATTCGCAAGTATCCTTTCATGCGGTTCATAATTTAGTTCGTCCATTTCGAGATATTGTTAAGGTACGTTGGGCGCAATCTGGTTTTATCTCTGCTAAAGGTAAGGAAACACCTAGAAATTTAATGGCATTTAAAGATGGAACAATTAATCCTAGGAAGAATAATCAACTTAAAGATTATGTGTTTATTGATGACGGATGGGCGAAACATGGAACTTATTGCGTTGTCAGACGTATTCAAATACACATTGAAACGTGGGATCGTACTGCGCTGGAAGAACAAGAGGCTACATTTGGTCGGAAACGACATAGTGGTGCACCGTTAACAGGTGGGAAAGAGTTTGATGAAATTGACTTAAAAGCGAAAGATAGTCATGGCGAGTATATTATTGATAAAGATGCCCATACGAGGCTAGCGAAAGAAGCAAATACGTCAATTTTACGTAGAGCCTTTAATTATGTGGATGGTACGGATGACCGCACAGGTAACTTCGAAACAGGCTTACTTTTTATTGCTTTTCAAAAAGCGACAAAACAATTTATCGATATACAAAATAATTTAGGTAGTAATGATAAATTAAATGAATATATTACACATAGAGGTTCTGCTTCATTTTTAGTATTACCAGGTGTTAGTAAGGGAGGATACCTTGGTGAAACATTATTTGACTAAATTTGTAGCAATGCTAATAACTGCTGCTATGGTGTGTAGCTTTGGGTTACTGAAAAGTCAGGCAGCAGAACAACAAAGTATTAGTGATGTATATAGTGTGATAACGGATGCGAAATCTGCACTTTCTAATAATTCGATATCGAATGACAATAAGCAGAAAGCAATTGAGCAAGTGGTAAGTGCAGTTAAGAAATTATCGCTTGAAGATAATAGTGAAAGTAATGCTGTCAAATCAGATGTGAGAAAGCTTGAAGATGCAAAAGCGAATGATAATCAAAAAGATACACTTTCGCAATTAACGAAGTCATTAATTGCTTATGAAGAGAAATTGGCTAGTAAAGATGCGGGTTCTAAAATTAAACTATTGCAACAGCAAGTCGATGCTAAAGATGCTGCGATGACAAAAGCGATTAAAGATAAAAATAAAGCGGAATTAGAATCTTTGAACAATAGTTTGAATCAGATTTGGACAAGTAATGAAACAGTGATTCGCAATTATGACGCAAATCAATATGGACAAATTGAAGTCGCATTATTACAACTTAGAATTGCAATTCATAAGTCACCATTAGATACGGCAAAAGTGTCACATGCTTGGACAACTTTTAAATCAAATATTGATCATGTCGATAAAAAAAGTAATACGTCTGCAAATGATCAATACCATGTATCACAATTAAATGATGCGTTAGAGAAGGCGATTAAAGCTATCGACGACAATCAATTGTCGGATGCTGATGCTGCGCTTACACATTTTATAGAAACTTGGCCGTATGTTGAAGGTCAAATTCAAACTAAAGACGGTGCTTTGTATACGAAAATTGAAGATAAAATACCATATTATCAAAGTGTATTAGACGAACATAATAAAGCACATGTGAAAGATGGTTTAGTAGATTTAAATAACCAAATTAAAGAGGTTGTTGGCCATAGTTATAGCTTCGTCGATGTGATGATTATCTTTTTACGTGAAGGGCTAGAAGTGTTGTTAATTGTAATGACATTGACTACCATGACGCGTAATGTAAAAGATAAGAAAGGGACTGCAAGTGTGATTGGTGGTGCAATTGCCGGACTTGTACTGAGTATTATCTTAGCAATTACGTTTGTAGAAACTTTAGGGAATAGTGGCATTCTTCGTGAAAGTATGGAAGCGGGATTAGGTATCGTTGCGGTCATATTAATGTTTATCGTTGGTGTTTGGATGCACAAACGTTCAAATGCAAAACGTTGGAATGACATGATTAAAAATATGTATGCTAATGCGATTAGTAATGGTAATTTGGTATTGTTAGCGACGATTGGTTTAATATCTGTGTTGCGTGAAGGTGTCGAGGTTATCATTTTCTATATGGGGATGATAGGTGAGCTAGCGACCAAAGATTTTATTATTGGTATTGCTTTAGCTATCGTTATTTTAATCATCTTTGCATTATTATTTAGATTTATAGTTAAATTAATACCTATTTTCTATATATTTAGAGTGTTGTCGATCTTTATTTTTATTATGGGATTCAAAATGCTTGGCGTAAGTATTCAAAAGTTACAATTATTAGGTGCGATGCCAAGACATGTTATTGAAGGATTCCCAACGATTAACTGGTTGGGCTTTTATCCAAGTTATGAACCATTGATAGCACAAGGTGCTTATATTATGGTAGTTGCTATCTTAATCTTTAAATTTAAAAAATAAAAAACAGGCCGAGTGCCTGTTTTTTTTGTTGCTATATTGGAAATATTCGGTATTGCAGTATAACGATAATCACAGCATTGATTCGTATAAGGTTAATGTGTTGGCGGTTTGCCTCGGCATGTGAACTTAACGATGAACATACTGAACTCAAAGAGCAATATGAGTGGCAATGTGAGTAATATATTTAATGTTAAATCGGGTGGTGCAATGATACTTGCTAATACAAAGCAAGCGAAATAAATATATTTACGATAATGTTTCAATGATGTGGTATCTATAAGACCGAATTTTGCAAGACCCATAAATAATATTGGTAATTGAAATAGAAGACCAAATGTGAATAACCAACGTATGAGTTCAATCAAATATGCTTTAAAGCCAATGACAGGCGAAATGTTTAAAGTTAATGATAATTTTAACGCGAATTGAATGATCATTGGAAAGCCAACATAAAATGCAAAAGCGACGCCAGCACAGAATAATAACACGCTGAAAAAACTATATTTATAAATAAATTGACGTTCATTATTATGTAATCCAGGTGCAATGAATGCCCACAATTGATAAAACATGACTGGTGAAATGAAACAAAACGCGATGAAAAATATAATCATCACGTATATTTGTATCATTTCTGTGAATGAAAATGCATGTAAGGACACATGTGCACGGGTAATATACGTTATGAATGGTGTCATCCACCAAAATGATGAAACATATACGACGATGACCGTAATGACGAACGACAATAAAATTTTTACTAACCGATGGCGTAGTTCGCTAAAGTGAACCAGTAAGGTGTGGTCAGTGCTATTGCTCTCGCTGTTGTTTCGATTCCTTACTGGGTGTATCGTGAGACTCTTTATCTAAATCTTCTGTTGCAGATTTAAATTCTTTTAAAGTAGAACCGATGGCACGGCCAAATTGTGGTAATTTTTTCGGACCAAAAATAATTAAAGCGATAATGCTAATGACGACAAGACTTGTTGGGCCTGTGATGCCTAAAATAAAAGTGTTAGTTATCATGATAATCAACCTCACTCATAAGTAGTATATAGTATTTACTTTATACCGAACGATAATGATTATCAATAAAATTTTATGAAATAATTAAAATGTTGCTATAAATATAGTTTATTGAGGGATTAATTCTGAAATAACAGCTTGGTCTTGCAAGTCGATATAAGTACAAGTGCCCGCTTGAATATCGATATGCCATTTATAAATGCCAGCTTCAGCCATTTCATCACAAAATGTTTCAAAATCTGTTTGCCCTTGTTGATGTCTAGTTAAGACGTCTTGAACTATTGTTTTGTTTGATTTTTGAGCAACAGGATGATTACTTTTTACAGATGACGTAACGATATCATCTTCTGATTGATGTACGTATGTTGCAGTGCCATCTTGAATGTTGACGATATTGTAAGTCATCCCCATATCTTTAAAAGCTTTGAATAGTTTTGGAAAGTCAACACCAGTAAATTGTTGATGTGCTTGTTGAATTGCAGATAATGTAAATGCCATAATAGTCTCCTTTGAATGGTTTGATTTAGTGAAAATGCGTGCATCATACTAAAATTAGAATGCTGTTAATTATGCAGGAAGGTGTAACGAAAGTAAACAATTATGACTTGTAGGCGTTGAGGTGTTTGTTTCAAAATGTCATACATAGGTGGATAATCATATTTTTTGGTGTAGATTTGACAAATATAGTTGTCAAAAAGACGCATATCATTTACAGTGTAATTAAGGAGTTGATGCGATGTGCGTAATCGATTGAAAGAATTACGAGCACGAGATGGCTTAAACCAAACGCAACTTGCTAAACAAGCGGGCGTTTCAAGACAAACCATATCGCTAATTGAGCGAAACAATTTTATGCCATCAGTATTAACGGCAATAAAAATTGCTCGCATTTTCAATGAAACGGTGGAAACTGTTTTTATTATTGAGGAGGATGAGGCATGAAAATACTAAGATATATCGGATATCTTTTACTGGGTGGACTTGTAGGGGGTATCATAGGTGGAATTTTAGGTAATTTTGATGGATTTGGTATTGAGAACTTGACGTTTGCGACATATAACAATGTCGTTGTAATATCGATTGTTGCGACGATTATTATCATATTGGTAGAAGCCATTGTTTTGATGAATCAAAGACGTGCATTGAAGTATAAGCAACTTGTAGATAAAGAGGTAGATATCGATGCAACAGATCAATATGAGTTGCTTGCGAATCGTTATGTTTTAAATGGAAGTATATTAAGTATTCTGCAGACAGTTATTGCTTTTTTAGTATTGCTTATTTTTGTGGTAGGGCACGCTGCAGCAAATGCAATACTATTCTTTTTAATACCATTTTTTGCTAGTGCTATTTTCAATACACAATTTACACTGTTTAATAGAAGGTTTGATGACAGAATACCAAAAATTGCAGATAAGAATTACACTGAAAAGCGATTGGAAATATTGGATGAAGGTGAACGCCATATAGAATTAATTGCATTATTTAAAACATATGCGATCAACTTATCAATATTGATACTAGCCATTGTAGTAATTGGGCTTTATTCAATTACTACTGGAATTAATCAAAGCTTTAGTTTGCTACTTATCATTGCTATTTTCATATATAACGCCTTTAGTTATTTATTGAAGAGAAGACGTTTTTATTAAAATTAAACAAAGAGGAGCATGGATATGACAACATTGTTAAACGTAGATAGTGTGAACAAACAATACAAAGATTCGGATTTTAAATTGCAAGATGCATCTTTAACGATTTCTACTAATGAGACAGTTGGATTAATTGGGAAAAATGGCTCAGGTAAATCGACATTAATTAATATTCTAGTAGGCAATCGACATAAAGATAACGGTAGTATCACATTTTTTGGAGAAGAACATACCGTGGATGATGTCGAATATAAAGAACACATAGGTGTAGTGTTTGATGATTTGAGAGTGCCTAATAAATTGACTATTAAAGATATTGATAAAGTATTTCAATCTATTTATATGACTTGGAATAGTCAAAAATTCTTTGATTTAATCAAATATTTCGAGTTACCACTACAAACTAAAATTAAAACTTTTTCAAGAGGGATGCGAATGAAGATAGCTTTAACGATTGCGCTTTCTCATGATGTGAAGTTATTAATCTTAGATGAAGCAACTGCAGGTATGGATGTTTCTGGAAGAGAAGAAGTAATGGAAATACTAGAAGATTTTGTCGCACAAGGTGGAGGCATCTTAATATCATCGCATATTTCTGAAGATATAGAACATTTAGCTGATAAATTAGTGTTTATGAAAGATGGACGAATGATTTTAACTGAACAGAAAGATATACTTTTAGCACAATATGGAATTGTTACGACAGAAGATAAAGATGTTGAAATTCCTAAGCATTTAATCATTGCTTCTAGATTGTCAAAGGGGAAATATCAAATTTTAGTTAAAGATTATGCAGAAATTGAAAATGCAGAGCCTTTAAAACACATTGATGACGCTACAAAAATCATAATGCGAGGTGAAGTATAATGAAAGGTATGTTCCTAAGTAGTTTTTATGCAACGAGAAAGCAAACATATATTTATTTTATAGTCGCTATTATAGCTGCAGGATACTTTGCAGTATTTAATCCGTTGATGAGTTCGGCAATGGCTGGGGTTATGTTAATCACACCTATTACTGATAATATTAAACATGAAAAAGACTCAAGATGGATGTATTATGTATCTACTTTACCGGTTAAACGTAGTGATTATATTAAGTCATACTTTGCCTTTTATTTAATCTTATTCGGTGCAAGTTTAATGATTGGATTAGTTGTGACTACGATTGTGACCCAAAGTGTGATGATTGGTATTATGTCAGGTTTAATGAGTTTTGGTATCATAGGGGCATACTCTATCATTTTCCCATTGACATTTAAATTTGGCGCTGAAAACTCCAATGTCATTATGATATGTGCATCTATACTACTACTTATTTCTTTCGTGGTCTTTTTCTTTATATATGGTATGGTTAGTGGTGCATCTGCATTAGAATTTGAAAAAATTAGCACTGAAGGATGGCTAGTTGTCATAGCATATGCGGTCATTGGTATAGTTATAACGAGCGTTTCTTATATGTTGTCTATTAAAATTTTTAACAAACAAGAACTATAATTGTCGATTTTGGTGATGATAGTATTTGAAATAATATTTAGAGCAGGTGATAAATCTTTACGATTGTCATCTGTTCTTTTTGGTGTGGAATGAAATGTGGGGGATAAGTATAGGTGACATATCTATATTGATTTATTTGTTTTGAGGTGGTTATGTTGTGTGGGAATTATTTCCTTTTAGATAGCGGGGATTAGAGGATATATGTTATTTATAAGTATCATTTGATGATTGTATAGGCTAACGATTTCCTCGGAAATATTTAAAAACCTCGATCATGTAGCATAACTGAAGTTTGTCACAAAAGTATAATGTGAAGTTCGACACTTTTGGATTCAGTTCAAATACTTTGACCGAGGTAAATACTATTTATTCATGTTTATTACGTAGACGTTGATTTTTAAAATAAATCAGCATGATGCAGAAGGTTGCAACTGATACTGAGATAATCATTACATGGTCGTGACCTTTAAATAAAAGGCTGACAATATAAGACATAACGAGTATACCTAGTGAATATGAAATATACTTCGCGTTTGTCAGTTCATTATGGAAATAAGGCGTGATTAACCATAATCCAATATAGAATATTAAAACACTGATATACATCATATTAATTTCAAACAAGTCATTTAGTTTATTGTTATTACTAAAAACAATTGCAGCATTAATCACACCTAAAGCGATATTGATTAATAGATGCGTATACGATAAACGGAAACCGATAGATGTTAATTTATGATTAATATAATTTTCAGTAATGATCCAATATACACCGAAAAGACTAATTAAAATCATAAATTGGAATATATAAATGTAACTAAAATGATCAATGCTAAATGATGACGAAGCTAAACCAACCAGTACCTCGCCAAAGATAATAATTGTTAGTAACGAAAAACGTTCTACTAAATGCATCATATTAACAGGTGATAATACAAGATATTTCTGAAATGGAATAAGTCCTGTCGCTGCAATGAATACGCCTAAAAATCCAGGGATGTAATGGATACTTTGTGGTAGTACTAATGATAGAAATGATAAAAATGAAATCACAAAGGCTACGCTCGCAAAAGCTTGACATGTACGCTTATCGCCATAATCTAACCCTGTACGTATATGTAATAAATACTGTAATCCGATACTTAAATACATAATTGCCACGCATAAGAAGAATGGGAAGAATGTCTTTTCAAAGTCCGGATATAGGCTGTTAGATAGGAAGACCATGATGAACATATTAAACATCATAAACGAGACGTCTTTGAATGTAACTTGACCAAATCGATTTGTAAAAAATGTTTGATGAGACCACATTAACCATAAGAACAAACTCATGACGATGTATTTGAAAAATAAATCAGCTGAAATGGAACCGTTTTGTGTTGTTAAAATCACATGTGCAATTTTTTGAATGGCATAGACGAAAATTAAATCAAAGAACAACTCATGGAATCCTGCACGCTTTTCAGCTAAATGTTTTGGTGTTAATGCATTAACCATAAAATTTTAACTCCTTTAAGATGTGTAATTAATTTACTAAGTATACTATTTATTTTTTCTAGTGAATAGGGGCAGATTTGGCGATGAAGTGGAAGGAGAGGTGACTGCAAGGTAATTGCGGAATTAACAATCATCAGCGATTTAATATTTGACTGGAGACGTCATGGTAATAAAAAATTGATGAGAAATTGATGGTGAAACCAGCTGTGAATAGCGATGCAATGATAGATAGAATTTAATTAGAGTCATTACGCGAAATGATTAATGATAATTTGTGGTAAATCAAAGCATAATTTTGTACTATAGATGAGGATGATAGAGCATATTTAAGAGGGTGAAATGTTAAAGTGAAACCGTTTACGTTTCCGATTGCCCAAACAAATTACATCATTGTATAATATGATTTGTTAAATGCATAACAAGAATGAAAATGTAACATACGTAGCAATTGGTTTCATAAATTGGATGTTAGTGGCGTATTGGTTCATTAGACGTATTAGTAATAAAATTGTATATATCATAAGGAGATGAATATGACATGACGAGAGTCGTATTAGCAGCAGCATACAGGACACCTATTGGCGTTTTTGGAGGTGCGTTTAAAGACGTGCCAGCCTATGATTTAGGTGCGACTTTAATAGAACATATTATTAAAGAGACGGGTTTGAATCCAAGTGAGATTGATGAAGTTATCATCGGTAACGTACTACAAGCAGGACAAGGACAAAATCCAGCACGAATTGCTGCTATGAAAGGTGGCTTGCCAGAAACAGTACCTGCATTTACGGTGAATAAAGTATGTGGTTCTGGGTTAAAGTCGATTCAATTAGCATATCAATCTATTGTGACTGGTGAAAATGACATCGTGCTAGCTGGCGGTATGGAGAATATGTCTCAATCACCAATGCTTGTCAACAACAGTCGCTTTGGTTTTAAAATGGGACATCAATCAATGGTTGATAGCATGGTATATGATGGTTTAACAGATGTATTTAATCAATATCATATGGGTATTACTGCTGAAAATTTAGTAGAGCAATATGGTATTTCAAGAGAAGAACAAGATACATTTGCTGTAAACTCACAACAAAAAGCAGTACGTGCACAGCAAAATGGTGAATTTGATAGTGAAATAGTTCCAGTATCGATTCCTCAACGTAAAGGTGAACCAATCGTAGTCACTAAGGATGAAGGTGTACGTGAAAATGTATCAGTCGAAAAATTAAGTCGATTAAGACCAGCTTTCAAAAAAGACGGTACAGTTACAGCAGGTAATGCATCAGGAATCAATGATGGTGCTGCGATGATGTTAGTCATGTCAGAAGACAAAGCTAAAGAATTAAATATCGAACCATTGGCAGTGCTTGATGGCTTTGGAAGTCATGGTGTAGATCCTTCTATTATGGGTATTGCACCAGTTGGCGCTGTAGAAAAGGCTTTGAAACGTAGTAAAAAAGAATTAAGCGATATTGATGTATTTGAATTAAATGAAGCATTTGCAGCACAATCATTAGCTGTTGATCGTGAATTAAAATTACCTCCTGAAAAGGTGAATGTTAAAGGTGGCGCTATTGCATTAGGACATCCTATTGGTGCATCTGGTGCTAGAGTATTAGTGACATTATTGCATCAACTGAATGATGAAGTTGAAACTGGTTTAACATCATTGTGTATTGGTGGCGGTCAAGCTATCGCTGCAGTTGTATCAAAGTATAAATAATAAGAAAACAGGTTATCACAACAGTATTAATTACATGTTGGCATAACCTGTTTTTATTTGTTTATGGATTTATTGGGTAATATTAGTCATTTGATGGTTTAATTGCAAATGCTCTAACAGGGAACCCAGGTGCATCTTTTGGTTTAGGGCTGATAGCGTAAATGATGGCGCCACGAGTTGGTAATTGATCTAAATTAGTTAATAACTCGACTTGGTATTTATCCTGACCAAGAATATAACGTTCGCCAACTAAATCACCATTTTTTACAACGTCCACAGATGCATCGGTATCGAATGTTTCATGACCAACAGCTTCAACACGACGTTCTTCAATTAAGTACTTCAAAGCATCTAATCCCCAACCCGGTGCATGTTGTTGTCCGTTCGCATCTTTGTTTTCAAACTTTTCAATATTAGGCCAACGTTTTGACCAATCGGTACGAAGTGCAACAAAAGTGCCAGGTTCAATAGTACCATGCTCTTTTTCCCATGCTTCTATATGCGCACGTGTTACGATGAAATCATTGTTGTTCGCTACTTCTGTTGAAAAGTCTAATACAATTAACGGCAATACCAATTCTTTTAAATCAATGTCTTCTAAATAACGTTTATTCTCGACAAAGTGAATTGGTGCATCAATGTGAGTACCATATTGCGTTACAATATTCCAACGTTGCACATAGAAACCATGATCTTTAACCGTGAATAAAGTTGAAACTTCGCCTTTTTCAAACTCACTAAAACGTGGTATTTCCGGATCAAATGTATGCGTTAAATCAACCCAAGTTGCTTGTTTTAAAGTATTTAATTGTTGCCATAAAGGATATTGTGTCATAAAATCACCCGTTTTTAGTTTATTATATGATAAATGCTGCGATTATTCTTGGCGTTTAGCTTTAACAGCATTCACAAGCACAGTCAATGCATCTTTAACTTCTTCTTCTTTTCGCGTTTTTAAACCACAGTCAGGGTTTACCCAGAATAATGAGCGGTCGATTTGTTGTAGTGAACGATTGATTGCTGTAGTAATTTCTTCTTTTGTTGGAATACGTGGACTATGAATATCATATACACCTAGACCAATACCTAAATCATAATTAATATCTTCAAAGTCTTTAATTAAATCACCATGGCTACGAGATGTTTCAATTGAAATAACATCAGCATCTAAGTCATGAATAGCATGAATGATTTGACCGAATTGAGAATAACACATATGTGTATGGATTTGAGTTTCATCACGAACTGAAGACGTTGCAAGTTTAAATGATAAAACAGCATCTTTAAGATATTGTTCGTGATATTCAGAGCGTAATGGTAAGCCTTCACGTAATGCAGGTTCGTCAACTTGGATAACTTTGATTCCTGCAGCTTCAAGTGCTAATACTTCTTCGTTGATTGCTAAAGCAATTTGATCTTGAACGACTTTACGTGGTAAATCAACACGTTCAAATGACCAGTTTAGAATTGTTACAGGTCCAGTTAACATACCTTTAACTGGTTTATCTGTTAAGCTTTGTGCATAAACTGTTTCATCAACAGTTAAAGGCGCTGTCCATTTTACATCACCATAAATGATTGGTGGTTTTACGGCACGTGAACCATATGATTGCACCCAACCGAATTTAGTTACTAAGAAACCTTGTAATTTTTCTCCGAAGAATTCAACCATGTCATTACGTTCAAATTCACCGTGAACTAATACATCTAAGCCAATGTCTTCTTGAATTTTAATCCATCGAGCAATTTCATTTTTTAAGAATGTTTCATATGCTTCGTCTGTAATGCGTTTGTTCTTCCAATCTGCACGGTATTTTCGAACTTCTCGGCTTTGTGGGAATGATCCAATAGTTGTTGTTGGTAAATCCGGTAAGTTCAAACGTTTTTGTTGTTGTTCAATACGTTGCGCGAATGGTGATTGTCTTGAAGTACGCACGCTTTCGAAATCATAATCTAAGTTTTTGAATGATTGATTTTGGAAACGCTCATAACGTGCTTTTAATTTATCATATTTAACACTATCGTTTTGATTAAATAGGCGACGCAATGCATCTAATTCGTCTAATTTTTCAGTTGCAAAGCTTAAGCCTTCGCCAACACTTGTATCTAATGTTTCATCATCTAAAGATACTGGAACATGTAATAATGAAGATGATGGTTGAATGACAAGTTCATTAGTGTGTGCTAACAATTTATCGATTAAGACTTTTTTAGCTTCAATGTCACTTGCCCATACATTACGACCATCAATAATTCCAGCGTATAATGTTTTTGATTTATCAAAATCTCCAGCTTCAATTTGTTTAAGGTTATAGCCATTATCATGGACAAAGTCTAAACCTATACCACCAACAGGTAAAGAACTTAAGAATTTAAGATGTGCACGTTCAAAGTATGTTTGAATGACTAATTTTTTAGCAACACCAGCTTTTTCGAAATAGTCATAAGCTTCACGTGTAATATTTTCATAGCTTTCGCTGTCGTCTGTAACTAAGATTGGCTCATCAACTTGAATGTACTCAGCACCTGCATCAATTAATGATTCAAACACTTCTTTATAAAGTGGTAATAACGTTTTAACTTTTTCTTCAAAAGTTTGGTGACCGCCTTTTGATAATTTAACAAAAGTAATCGGACCAACAATGACAGGGTGAGCGTTAACGTTTAAAGATTGGGCATATTTAAAGCGATCTAATAATACATTGCGACTCACTTTAGGCTCAACATTGTCCCATTCAGGTACGATGTAATGATAGTTAGTGTTAAACCATTTTATAAGTGCACTTGCAACATGGTCTTTATTACCGCGAGCAATATCAAATAATAAATCATCATCAATAGTTCTTCCTTGGAAACGTTCAGGGATGATGTTGAATAATAATGACGTATCTAATATATGGTCATATAAAGAGAAATCACCAACTGGGATGCTATCTAAGTGATAGTACTTTTGTAATAATAAATTTTCTTTATGTAGATCAGTTAATGTTTGATCTAATTCTTCTTTAGAAATCTTCTTTGCCCAATAACTTTCGATGGCTTTTTTCCATTCTCTTTTTCTACCTAATCTTGGGAATCCTAAGTTTGATGTTTTAATTGTTGTCATAATATTGCCTCCTTGTGAGCAGTAATAGATTTTGAGTATGCTGCAAGTTCTAATGAATCTTCGACATTTTGAAACGGTGTGATAATGTATAAACCATTAAAATATTCATGAACAGTATCGATTAAATCCTTTGAAAGCTTAAGACTTAGTTCTCGTGTTTTGGCTTTATCATCTTTAACTGCTTCAAATTGTTGTAAAATTTCATCTGACATCTTGATTCCTGGCACTTCATTATGCAAAAAGAGTGCGTTTTTGTAACTTGCGATAGGCATAATGCCTATGAAAAATGGTTTGTTCAAGTGCTTAGTGGCATGGTAAATTTCAATGATTTTCTCTTTGCTGTACACGGGTTGTGTTATAAAATAAGACATTCCGCTTTCTATCTTTTTCTCTAATCTTTTGACGGCACCATATAATTTACGAACATTAGGGTTAAAGGCGCCAGCGATGTTGAAGTGTGTACGTTTCTTCAGCGCATCACCGTCAGTGTTAATACCTTGATTAAATCTTAGAGCGAGTTCAGTTAATCCTTTAGAATTAACATCATAGACATTGGTTGCACCTGGTAAGTGACCAACTTTTGAAGGATCACCAGTTATGGCTAATATTTCGTTAACGCCAATGAGCGATAATCCAAGTAAATGGGACTGCAAGCCGATTAAGTTTCGGTCTCGACATGTAATATGTACGAGTGGTTCAATATTGTAATATTGCTTAATTAAGCTAGCAGCAGCAATATTGCTAATTCTGACAGTTGCCAATGAATTATCTGCGAGTGTTACCGCATCTACATTAGCTTTATCAAGTTTAGCGATATTTTCAAAAAATCTATCCGTGTCTAAATGTTTCGGTGTATCCAATTCGATAATAACGGTTGGACGTTCTTGAACCTTAGATGTTAATGATTGTCTAACTTTATTTTGAGATGGATTGAAAAGTGCTTTCGTTGGTATCGGAATCACTTTTTTGTCATTAACAGGTTTAAGTGTCTGAATAGATTCTTTAATAAATTTGATGTGCTCTGGCGTTGTACCACAGCAACCACCAATTAAACGAACACCTTCGCGAATTAGATTTTGAGCAACTTGACCGAAATATTGTGCATTGTCACTATACTTAAATTCACTATTTTCAATATCTAATAAGCTGGCATTTGGATAACAAGATAAGAATGCGTGCTCTGGTAATTCAATATGTGTGAAAGACTCTTGCATATGGTGCGGGCCATGATGACAATTGAGTCCCACGATGTTTGCACCACATTGAACGAGTTGTTTTAATCCTTCATTGATTGCCTGACCATTAACTAAGTAATTTGTGTTTGAAGCGGTTAATTGAGCAATGATTGGAATGTCGTATTTCTTTCTCGTTCGTGAAATGACATTTGTTAACTCTTCTAGGTCGTAATACGTTTCGAAAAGTAGCGCGTCAACGCCTTCTTCAATTAAGGTGTCTATTTGAATTTCAGTATGATAAAGAATAGTTTGTAAGCTGATATCCTCTTGTTTGATACCTCTAAACCCACCAACTGTGCCTAATATATACGTATCTTTATTTGCTGCTTTTTTTGCGATGCGAACGGCGGCTTGATGTATTGCTTTAACTTTATCTTCAAGACCGAATCGTTTTAACTTTTCAAAATTTGCACCATAAGTATTGGTTTGAATGACATCAGCACCGGCTTCAATATATGAACGATGGATGCGTTCAACTTTATCTGGATGGCTAAGATTATATGCTTCTGGACAGGTGTCTAATCCTTCAGAGTATAAAATGGTTCCTATAGCGCCATCAGCTACTAAAACATTATCTTTCAATTGTGTGAGGAATTGACTCATTGAATGCCTCCTTTAATGCGTATTTGATGTCTGCAATGAGTTCATCAGGATCTTCGAGACCAACACTTAATCGGAATAGACCGAAAGTGATACCACGTTCTTGTCTCACTTCTTCAGGTAGTGCAGCGTGAGACATTGTTGCTGGATGTGAAAGGATCGTTTCAACACCGCCCAGACTCACTGAAACGAGTGGTAATGTCAGTGCATCGACAAATTGTTGTGCTTTAGACTCATCAGCTAAACGAAAGCCAATAACGGCACCGCCATTTTTAGCTTGTTCTAAATGAGCAGTAGTGAGTCCCGGATAATAAACTTCTGAAATTTCATCTTGCTTTATTAAAAATGACACGATTTTTTGAGCGTTTTCGACAGATTGTTTAAATCTGATTGGAAAAGTTTTTAAATGTTTAGCAAGTGTCCAGCTATCCTGAGCAGATAACATATTGCCTGTACCATTTTGTATTAAATAAAGAGCGTCACTAATTGCCTCATTATTAGTTATGACAGCACCAGCAATTAAATCGCTATGTCCACTTAAAAATTTTGTAGCACTATGAATGACAATATCAGCGCCAAGTAATAAAGGTGATTGACCTAACGGTGTCATAAATGTATTGTCCACAGCTACCAGTAGTTCATGCTTTTCGGCTATTTTAGAAACAGCTTTGATATCAGTAATTTTAAAACAGGGATTCGATGGTGTTTCGATATAAATTAATTTTGTGTTTGATTGAATGGCACCCTCGATTTGTTCGAGCTTTGTAGTATCTACGGTTGTAAATTCAATATTAAATCGATTCAAAATTTGCTCAGTGAGGCGAAAAGTACCGCCATATACATCATCGGGTAAGATGACATGATCACCAGATTTGAAAGTCAAAAGTACTGCTGAAATAGCAGCAATACCTGATGCAAAAGCAAAAGCGAATTTTCCCTGTTCTAATCGTGCTAACTTCTCTTCTAAAAGTTCACGGTTAGGGTTGCCACTTCGTGCATAATCATATTTAACATCGCCACCAAGACTTGTTTGATGGAATGTTGAAGAATCATAGAGTGGTGGGTTAGCTGAATGATATTCCACACCTCTACGCCAATCGAATATCACTTCTGTCTCTTTTGAAAGTGTCATACAATCTCTCCAATCTGAGCTTTATCTAATGCTTGGATGATATCGCGTTCGATGTCTTCATAATTTTCAACACCTAGTGATAAGCGGATTAAATACTCATCAATGCCACGTTTATCTTTTTCAGCATCTGGCATATCAACATGTGTTTGGGTGTAAGGGAAGGTCACTAATGTTTCAGTACCTCCTAAACTTTCTGCAAAAATGCAAATGTCTAAATTTTCTAATAATTTAGCGACGCTATAGGCCTTGTTAAGTCTTAAACTAAGCATGCCAGTTTGCCCGCTATATAGTACTTCGTCAATTGCTTGAAGTGACTGACATTTTTTAGCAAGTTTTCTAGCGTTTGATTGCGCACGCTCAATGCGTAAATGCAAAGTTTTAAGTCCACGTAACAACAAATAACTATCTATTGGTGAAAGTGTTGCGCCAGTCATGTTGTGAAAATCAAACAACTGTTGCGCGAGTGATTCATCTTTGACGGTTACGACACCTGCTAGTACATCGTTATGTCCGCCAATATATTTCGTGGCTGAATGTAAGACTATATCAGCACCTTCTGCTAGTGGTGTTGAAAGATAAGGTGTTAAAAAAGTATTGTCGATAATTGACAATAAGCCTTTAGCTTTACAAAGTTGATAGTATGGCTTTACATCAATAGCAATCATTTGTGGGTTAGATATTGGTTCAATGAATAATGCAACTGTTTTATCAGTGATTTCTTTTTCAACTTGTTCATAATCTGTAAAATCAACGTACTTAAATTTGATATCGTATTGTTGCTCGTAAAATTCAAATAATCTAAATGTGCCACCATATAAATCGAATGAAACTAAAATTTCATCATGAGGTTTAAATAGATTACATATTAATTGAATGGCTGACATTCCACTTGATGTAGCGAATGATGCAATACCATGCTCAAGTTTGGCAAAACAGGTTTCAAATGTTGAGCGTGTAGGATTTTTAGTACGTGTATAATCAAAACCTGTCGATTGTCCTAGTTTTGGATGCTTGTAGGCAGTAGATAAATGGATTGGATTCGCTATAGCACCGGTTGAATCATCGGTTAATGTGATTTGGGCTAACTGTGTATCCTTCATATTAAGACCCTCCTATAAGAAAAAATAAAAAAAGCTTCCGTCCTTCGTACCCGAATGAATCGGATAAAAAGGACGAAAGCTTATGTTTCGCGGTACCACCTTTATTTGTTATTCCATCGCTGAAATAACCTTATTCAGTACGCATTAAAAGTAAATATGCTTACTGAACAATTATCACAATTAAAGTCAGTAAGTAAGGATATAGTAATGTGCTATCCCATACTTATTAACAAAAAATCGTGCGTAAAGAATCCAGTACGCCATTTAACATCAATGTTAATACTGTATCGCTATAACGGGCGAACCCGTAGACACCTCATATTGGCATCAACACTCCAAGGCCATTTTCAAACACGCTTTCAAAATCTTCTCTCAGCTACTAAAGACTCTCTGTATAAGCAGGGTGTGTTTTACTTTCCTCTTTATTGTGTTTACGTTTCATTAAACTGTTATAAGATATTAATTAGCTTACAGAGTAAAAAAAGATTTGTCAACAATTATTCAGAAAATTTTGATTTAAAAGTTAATTTGTTTGTGAAATTGTAATTGGTATCTTGAAGTTGAAAAATGAATTATTTTTTAAATAAAGTGTGGTTAATGGTTGTCTGACTCATTTAGAATACATAAAATATATTTAACTGTTGTTATCAAATAAAAAGTGATGTGAGTGAATTGTCAAAAAGTGAAGATCAACGTATTACTAAAACAAAAGATGAACAAATTAAGCAAATAGATATATCGGATATCAAACCGAATCCGTATCAGCCCCGAAAAACTTTCGATGAAAATCATTTAAATGATTTGGCAGATTCAATTAAGCAATATGGAATTTTGCAACCAATTGTGCTTAGAAAAACAGTTCAAGGTTATTACATTGTAGTTGGTGAAAGAAGGTTTAGAGCTTCGAAAATTGCTGGTCTAAAATACGTATCAGCGATTATCAAAGATTTAACAGATGAAGATATGATGGAACTGGCGGTCATCGAAAATTTACAACGAGAAGACTTAAATGCGATTGAAGAAGCTGAAAGTTATCAACGTTTGATGACAGATTTGAAAATTACACAACAAGAAGTAGCGAAACGATTGAGTAAGTCGCGCCCGTATATAGCGAATATGTTGAGGTTATTACATTTGCCGAAAAAGATTGCTGACATGGTAAAAGATGGGCGACTGACAAGTGCACATGGACGAACGTTATTGGCAATTAAAGATGAACAACAAATGCTTAGGTTAGCGAAACGGGTTGTTAAAGAAAAGTGGAGTGTCAGATATTTAGAAAACCATGTTAATGAATTAAAAAATGTTTCGTCAAAGTCGGAAACAGACAAAGTAGATATAACTAAGCCTAAATTTATAAAGCAGCAAGAACGACAGTTGCGAGAACAGTATGGTACCAAAGTAGATATATCAATAAAAAAATCGGTTGGTAAAATCTCATTTGAGTTTGATTCACAAGAAGATTTTGTGAGAATAATTGAACAATTAAATCGTAGGTATGGTAAATAGTTACACAATTTTATATAATAACTCTTTGTGCAAGTGTAAATAAATTGTAATCAGTGAACATTTGATTCTAGATATATTGAGACTTTCGTAGGTTGGAAGTATATAAAAATATGAATACAATATTGATATATCATATAGAAGGGAGTAACGCTTATCATGAATCAAGTCATGAATATTATTTCATCTCTATTTGAGCCATTAACAAAAATAGAAACATATGAAAACATTGCAACTAAAATCGCTATGATTGTTATTTATATTATCGTAGCCCTCATAGTTATTAAAATACTGAATAAAATGATTGAACAGGGATTTAAGATTCAAAATAAAAGTAAAAAGAGTAACAAAAAGCGCTCTAAAACTTTAATATCTCTTGTTCAAAATGTAGTGAAGTATATCGTTTGGTTTATAGTTATTACGACGATTTTAAGTAAATTTGGCATTAGTGTTGAAGGGGTAATTGCCAGTGCTGGTGTCGTAGGCTTAGCAGTAGGTTTTGGTGCTCAAACTATAGTTAAAGACGTAATTACAGGATTCTTTATTATATTTGAAAGCCAATTTGATGTAGGTGATTATGTTAAGATAAATAACGGTGGTACAACTGTAGCAGAGGGAACAGTTAAATCAATTGGACTTCGTTCAACACGAATCAATACAATTTCAGGAGAATTAACAATTTTACCAAATAGTAGTATGGGTGAAATAACGAACTACTCAATTACAAATGGTACAGCTATCGTTAAAATTCCAGTGTCTGTCGAAGAAAACATTGATAATGTTGATAAAAAACTAAACAAACTATTTACTTCTTTACGTAGTAAATATTACTTATTTGTTAGTGATCCGGTTGTTATTGGTATTGATGCTATTGAAGATACAAGAGTAATATTGAGAATATCTGCAGAAACAATTCCAGGTGAAGGATTTGCTGGAGCTCGAATTATTCGCAAAGAAGTACAAAAAATGTTTTTACAAGAAGGTATTAAAACACCTCAACCAATTATGACTGCTTATAATCATAGTGAAAACGGTGTTTAGTAGTTTATAATACATGGAGGTCATATTTAATGGCGTCAAAATATGGAATAAATGATATAGTAGAAATGAAAAAACAACATGCGTGTGGAACAAACCGTTTTAAGATTATTAGAATGGGTGCAGACATAAGAATTAAATGTGAAAATTGTCAAAGAAGTATTATGATTCCACGTCAAACGTTTGATAAAAAACTTAAAAAAATCATCGAATCTCATGATGATACACAAAGATAGGAGAATGATTAATGGCTTTAACAGCAGGTATCGTTGGATTGCCAAACGTTGGTAAATCAACATTATTTAATGCAATAACAAAAGCAGGTGCTTTAGCAGCGAACTATCCATTCGCTACGATTGATCCTAATGTAGGGATAGTAGAAGTGCCAGATGCTAGATTACTTAAATTAGAAGAAATGGTTCAACCTAAAAAGACATTGCCGACTACATTTGAATTTACAGATATCGCTGGTATTGTGAAAGGTGCTTCAAAGGGAGAAGGGTTAGGTAATAAATTCTTATCACATATTAGAGAAGTAGATGCGATTTGTCAGGTCGTTCGTGCATTTGATGATGATAACGTAACTCATGTTGCTGGTCGAGTAGACCCTATTGATGATATTGAAGTTATTAATATGGAATTAGTACTAGCGGACTTAGAATCTGTTGAGAAACGTTTGCCTAGAATTGAAAAATTAGCACGTCAAAAAGATAAGACTGCTGAAATGGAAGTACGTATTTTAACAACTATTAAAGAAGCTTTAGAAAATGGTAAACCCGCTCGTAGTATTGACTTTAATGAAGAAGATCAAAAATGGGTGAATCAAGCGCAATTACTGACTTCTAAAAAAATGCTTTATATCGCTAATGTTGGTGAAGATGAAATTGGTGATGATGATAATGATAAAGTAAAAGCGATTCGTGAATATGCAGCGCAAGAAGACTCTGAAGTGATTGTTATTAGTGCAAAAATTGAAGAAGAAATTGCTACATTAGATGATGAAGATAAAGAAATGTTCTTAGAAGATTTAGGTATCGAAGAACCAGGATTAGATCGATTAATTAGAACAACTTATGAATTATTAGGATTATCAACATATTTTACTGCTGGTGTGCAAGAAGTACGTGCTTGGACATTTAAACAAGGTATGACTGCACCTCAATGTGCTGGTATCATTCATACTGATTTTGAACGTGGATTTATCCGTGCCGAAGTAACAAGTTATGACGACTATGTACAATATGGTGGCGAAAGTGGCGCTAAAGAAGCGGGCAGACAACGATTAGAAGGTAAAGAATATATTATGCAAGATGGCGATATCGTTCATTTCAGATTTAATGTATAAACGATAGAGTGAAGTTAATTAAATAGTATATATGTAGAAGAGGCGGAATCAATTGTTCGCCTCTTTTAATTATGCGTATAATTTATTAAAAGAATGGAATAATTTTACTCGCGTTAATAATATCTTGAGTGCTGAAAAATTGTTTGCCTTCGCCAGTATAAGCAGGCTCTAAAACAAGATTAGCCTTTGCACAATAAAGCCATTCAGGATGAATACCACTATTAAGTATCTCTTGGAATTCTTGAAAATCTTTAGACCAATCAATATTTAAATTCATTCCTTACCACCTCACAACTATTATAGAACATATGTTCGCTTTTGTGAAGTGTATTTTTAAAAATATCATAGAAAGTTTCAAATGAATTAATATCAAAAATGATATGAAGAGTAGTTTGAATTATTATTGTAAAAAGTAATGGCGCATGATATAATTCTTTATTGTGAGTAATGAAAATTATTCCTTGCTTATCTGTTTTAAGATTGATAAGCCGTATAGACCACAAGGAGGTGCAAATATAAAATGAGAACATATGAAGTTATGTACATCGTACGCCCAAACATTGAGGAAGATGCTAAAAAAGCGTTAGTTGAACGTTTCAACGGTATCTTAGCTACTGAAGGTGCAGAAGTTTTAGAAGCAAAAGACTGGGGTAAACGTCGCCTAGCTTATGAAATCAATGATTTCAAAGATGGCTTCTACAACATCGTACGTGTTAAATCTGATAACAACAAAGCTACTGACGAATTCCAACGTCTAGCTAAAATCAGTGACGATATCATTCGTTACATGGTTATTCGTGAAGACGAAGACAAGTAATAATTAGAGGGGGCGTTTAAATGCTAAATAGAGTTGTATTAGTAGGTCGTTTAACGAAAGATCCGGAATACAGAACCACTCCCTCAGGTGTGAGTGTAGCGACATTCACTCTTGCAGTAAATCGTACGTTCACGAATGCTCAAGGGGAGCGCGAAGCAGATTTTATTAACTGTGTTGTTTTTAGAAGACAAGCAGATAATGTAAATAACTATTTATCTAAAGGTAGTTTAGCTGGTGTAGATGGTCGCTTACAATCCCGTAATTATGAAAATCAAGAAGGTCGTCGTGTGTTTGTTACTGAAGTTGTGTGTGATAGCGTTCAATTCCTTGAACCTAAAAATGCGCAACAAAATGGTGGCCAACGTCAACAAAATGAATTCCAAGATTACGGTCAAGGATTCGGTGGTCAACAATCAGGACAAAACAATTCGTACAATAATTCATCAAACACGAAACAATCTGATAATCCATTTGCAAATGCAAACGGACCGATTGATATAAGTGATGATGACTTACCATTCTAATAAAAATTAACGAAATTAAAGCGAAAAAATTATCAAAGGAGGCACACAATCATGGCAGGTGGACCAAGAAGAGGCGGACGTCGTCGTAAAAAAGTATGCTATTTCACAGCAAATGGTATTACACATATCGACTACAAAGACACTGAATTATTAAAACGTTTTATCTCAGAACGCGGTAAAATTTTACCACGTCGTGTAACTGGTACTTCAGCTAAATATCAACGTATGTTGACTACAGCTATCAAACGTTCTCGTCATATGGCATTATTACCATATGTTAAAGAAGAACAATAATATATAATTTATTGTCAAACCCCGTAGGCATAGGCTTACGGGGCTTTTTGTGTTTTGGGGTATAGAAAAAGGGCAAAAAAGGATGATGTGAATGTTTTGTGTTCGGAATTTGCACAAAGATATGTTTATATTGCAAAAATAATATGAATTTAGATGCATAAAAAAAGAACTACGCATTTTAAATAAAATGCATAGCTCTTCTTTTTCTTGCATACGAATTAAAATAACTCGCGAGACCTATAAGTCTCTTTCCTCACTAGATAGTTTATACTTTTGGTCTGTTGAAGTCAATAATTTTATCTAAAGCTATAAAAAATCTTTTGATAGCTAATGCATTATTATAATAGCTTTCGTTTCTTTTATATCGCTTTTGAAGTTGGTCCAAATCGTGATATCTTGCTTGGATAATTGCATTACTACAAACTTGATTATGTAATTCTAGCGTAGCGAAAGTATCTATGAAATTTTTTATTCCGAACATGTTTCTAGATATGCCTATATTATTCCCTTTTTCAAATAAATATTGAGGTAATCTACTGTCATAATTTAGATTTGCTATGATGGGTTGGTTATGAGCTGATTTGTTTCTTATATTTTTAACTAAAGGCATTAAAATATTAGCAACTCTCAATTCTTCGTCATTGTACTTCTTGTAATAGAAGTTGAGAAACGAAACGAATTGACCTAGTTGCATGAATTCAATGCAAACCCATGCGGGTGGATTTTGATAGTATTTATTCAACTTCTCGGGTAGTTGTCCTCGTTTATTCATATGCTTGAATATTTCGTTTTTATTTTTGATTTTGGTTTCCATAACTTCTTCTGGTGTTCTTGAATTTGTGTCAAAATTTGAATTGCTATATGATTTATCAATACATAAGAACTCATCTATTATTTTATAACCATCTTCTTGGTTATTTTCTGTTATTAGTTTTAAGACTAGATACTTTAAACTATGTTCAATATCTAAAGTTAAATGCAACATTGTGTATCTTAATTTCATATCTATAGTTGCTAAATCTGATAAATAAGCAAATTCTATGAAATAGCCGCCATTCTTTTTTTCGAAATTTTTTCGGAAATAAGCTAGTTTGAAGAAGTAATTATTTTTTCTAAGAATTTCATTTGCTTTTTCGGTGTCAATAATATTAAAAAATATATTCATCTGTTTTAATTTTGCTATTTGCTCATCAAAATTGAGCATAGGCTTAATTTCTGCTAGTGTATCATCTTTTTCCAATTTTAACTCCCCAATCGTTCAAATTTATTCATCATATCTTTCGCCATCTGATTAGTAACATGTGTGTATATCTCTAGATTTTTTTTATAATCTGAATGACCTACATGCTCTTGCATTGCTTTTAAGTTAATTCCTAATTGAGCAAGTGTAGATATATGCGAATGATGTAATGTATGCGTCGTTATAGGTTTCTTAATAGAACTAATATCAGCGCCCCCCTTTAATAATGTGGCTAATTTTGTTCGAGTCGATAGGGCTACCAGACGTATTTGTGAATATGTACTCTCTATCAATAAACTTATCATTCCAAGCATAAGTGTTCTTAGTAAGTCGATGCTTTGGGTAGTGAGCCCTGTGGCCTTATAGCTATTACTTCTTTCAGTTGTCTCCTTTACTCCGAATGCTCCCGTCTTTTTTCAGTTATCCAATTAACTTTACCGTCGATATCTAGCGTTTTATCTTCATAGTTTATATTTACTCTCTTTATTGCAAGTAGCTCACCGATACGCATGTCATTAGCAATTTGAAACTGTACCATAGCTTTTACCATTTTATAATTACGTTTTGTCGTTGGATATTTTTATACTTAATTACATAGTCGAAACAATCCAGTAACTCCTTAACTTCATTATCTTCTAATGTGTTATTATGTTTAGCTAGTAACGCATCACTATAGGGATATCTATTTTATCTATTACACATATAACTTTGAATTGCTTGCTATTTTAAATTAACAAATTTTATTCTCTTAGATTTTGTCCAATTATGTGTAGACGATTTATAGTTATTAAATTCAGAGTGGTAGCAAATTAAAGTTAATCAAGAGTTAAGATGAATTTAATTCATGAACACGTCTATTATTTTTATAATTGTAGCAAATAAAGCTTTACATCAAGGAGGTAATTAAATATGTTCAAAAAATATGACTCAAAAAATTCAATCGTATTAAAATCTATTCTATCGCTAGGTATCATCTATGGGGGAACATTTGGAATATATCCAAAAGCAGACGCGTCAACACAAAATTCCTCAAGTGTACAAGATAAACAATTACAAAAAGTTGAAGAAGTACCAAATAATTCAGAAAAAGCTTTGGTTAAAAAACTTTACGATAGATACAGCAAGGATACAATAAATGGAAAATCTAATAAATCTAGGAATTGGGTTTATTCAGAGAGACCTTTAAATGAAAACCAAGTTCGTATACATTTAGAAGGAACATACACAGTTGCTGGCAGAGTGTATACACCTAAGAGGAATATTACTCTTAATAAAGAAGTTGTCACTTTAAAAGAATTGGATCATATCATAAGATTTGCTCATATTTCCTATGGCTTGTATATGGGAGAACATTTGCCTAAAGGTAACATCGTCATAAATACAAAAGATGGTGGTAAATATACATTAGAGTCGCATAAAGAGCTACAAAAAGATAGGGAAAATGTAAAAATTAATACAGCCGATATAAAAAATGTAACTTTCAAACTTGTGAAAAGTGTTAATGACATTGAACAAGTTTGAAATTAAGCTAAATTAGTATATATAGTGTTTTATCGCTAATACTTTGAAAGTTAGGTATCTAAAGGTGCCTAGCTTTCTTTGTTATGATTAGCACCATCATATAGAAAATTCTTTAATGACGTTTATGCCGAAATCTACAAAAATAATTTCTCTTTTATGGTTAATCAATATGTTTTTACATTCGACAACCTTAAAATTAACTTCTTTCAATTTCATAATAAAGTCTCTATAAAATAACTTAGTTTAAAAACGATTCGTATCTTTCAGATTCAAATACCATCATTTTCTCCTAATACTTACACTTTAATTACAATTATGTAAGTTGTTTTCAGATACATCCTATTTTATATTTTGTCAGAGGTGATCTTTTGAAAACGATTTTAAAAACAATAACATATCTTGTACTTACTATCATTGGCGCTTATGCTGCTTTATTCATTTTAAAAACAATAGACTCCCATGGTATAACAGATCAATTTAACCCATTAGTAAAGAAGGATGATTCTTATGTTAAAACGACAGAGGTGTCTACTAGAATGGATGATCAACTCCGAAGTTATAGTCAAAGTGTTTTTAATAAAGAAGGGAAAGAGACGCAATTAATGTATACTGCTACATTTGATGTTAAACCGCATAGATACTTGAAAATTACACATAAAGGTCATCATGTAGAAACTTTTGAAGAAGTTGAAAAGGAAGAAGTACCAAAGAAAGCATTAGACAAACTGAGTCGATAATAGCATGCTTATATTACATGGTTCATTTATAAAAGGAGTACGAACGAAAGTAACGCATGACGATTAATTTAAAAATATTTGTAATAATTATGAATAAAATTAAAAACAAGGGGTAATACAATCTATATAGCATATAAGCTTTTGTTATGAGTTTCAAAAATAGGAAGAGAGAGTGATATTATGAAATTAAAATCATTAGCAGTGTTATCAATGTCAGCGGTGGTGCTTACTGCATGTGGCAATGATACTCCAAAAGATGAAACAAAATCAACAGAGTCAAATACTAATCAAGACACTAATACAACAAAAGATGTTATTGCTTTAAAAGATGTTAAAACAAGCCCAGAAGATGCTGTGAAAAAAGCTGAAGAAACTTACAAAGGCCAAAAGTTGAAAGGAATTTCATTTGAAAATTCTAATGGTGAATGGGCTTATAAAGTGACGCAACAAAAATCTGGTGAAGAGTCAGAAGTACTTGTTGCTGATAAAAATAAAAAAGTGATTAACAAAAAGACTGAAAAAGAAGATACAATGAATGAAAATGATAACTTTAAATATAGCGATGCTATAGATTACAAAAAAGCCATTAAAGAAGGACAAAAAGAATTTGATGGTGATATTAAAGAATGGTCACTTGAAAAAGATGATGGCAAACTTGTTTACAATATCGATTTGAAAAAAGGTAATAAAAAACAAGAAGTTACTGTTGATGCTAAGAACGGTAAAGTATTAAAGAGTGAGCAAGATCACTAAAAAGATTCGTTGCATTAACGCTTGTAAAATGTCTTAATTCATATTAATTAATAAAATACCCTCACAACGTAATGTAATATATCCAGTATAGATTTGAAAGGATATATGCCAAACGTGTTGTGAGGGTTTATTTGCATCTATTTATCCATGCGAATATCGACTTCTTCTAAATGTTTCTGATATTCTTTAACCTTACTTTCTAAAAACATTTCATATGGTGCATCAAAGAAGTCAGCTAAATGCATGGCATCTTTAAATTTAGGTTCATGGTGATGATTCTCCCATTCCCAAATTTGATGTGCTTCATATTTAGTACCATATTTCTCATTTAATTGCTGTGCTAATTCGTCAATTTCTAAATTATGTTTAGTTCGTAAGTTATATAAAATATGCATATTCATTGTTCATTAACCTCGCTTCTTGATTTAAAATTCAAAGATGCTCTAATAATATGTGTATATTCTAGTCCTATAACATAAAATAATCAAGCTATGAATTCGGCAGAAAAAATAATGTAAATGTATATGATATTATCGGTACAGAGACTTTAAATAACGATAGCTACATTGAATAAAATTGATATTCAATTACTACTTTTAAAAATATTTGGATAAAAATAATTTGAATTTGTTTTAGAATTGTAAATAAGGGGTACTACTTAGAATAACGCAAAATAAATAGAAAAAGGAGACTGAAAATTATGTTTGGATTTATTGGAATGTTAATTGTCGGTGGCTTAATTGGATGGGCTGCTGGTGCTATTATGGGTAAAGATATCCCAGGTGGTATTTTAGGCAATATTATCGCAGGTATTATTGGATCATGGGTAGGTGGCAAACTATTCGGACAATGGGGTCCTGAATTAGGAAGTATTTACATCTTGCCAGCATTAATTGGTTCAATTATCTTAATTGCAATCGTAACGTTAATTTTAAGAGCTATGCGTAAATAATAAAAAAATTCAATTGGAAATTGAAATAAAGATGGCATTCAGTTGTCATCTTTTTTATTTGCGTGAAAATGGTCAATATGTATTATAATATTTGAAAATGTAGATAAGATAGGATTAAAAAGTAATAAATTAATATGAGGAAATTTTGGAAATAAAAAAGCGAGTATTTGACAAATAAAAAAAGGATGACGTTGGGTTGCGCCATCCAGGAGTATTATGTTCATGAATATAAAAGACTGTGTAGTCATTTAAGAACTACACCCATATAGTAACACATCACTTGATTAAAGACAATACTATTTTTAGAGTCATTAATTTAAAATATGAATTAATTCTTTTTTTAGAATAGAATATTAAGATTGATATCGAATTAGTAGTCAAAGTGTTATGGTAGATATGAAATACATAAGGTAAGGAGTAATATTATGACGATTTATTTAGTTAGACATGGCGAATCAAAATCGAATTATGATAATAAACATTTTCGATCTTATTTTTGTGGACAATTAGATGTGCCGTTAACGGATACTGGCACAAAAAGTGCAGACGATTTATGTGATTATTTTAAAGAGAAACAGATTAAACATGTATATGTTTCAGACTTATTAAGAACACAGCAAACGTTTGAACATATTTTTCCATATGACATTGCATCAACGACTAC
[truncated: 1,668,483 more chars]
