# Supplementary material for: Common and phylogenetically widespread coding for peptides by bacterial small RNAs
Source: BMC Genomics. 2017 Jul 21;18:553. doi: 10.1186/s12864-017-3932-y (PMC5521070; doi:10.1186/s12864-017-3932-y)
Supplement: Supplementary file 6 — mock ORF sequences. (ZIP 3000 kb) [file 12864_2017_3932_MOESM6_ESM.zip › mocks/s_coelicolor_a32.intergenic.srna_mocks.fa.txt]

>Locus:intergenic105_1:66605-66569(-)
AGGCAGAGCCTCTTGGTAGCTCGGGCGTGCGACCCCA
>Locus:intergenic186_1:131163-131265(+)
ATGGACGCGCCGTCGGGATGCCGCATGAAGTGGACACCGGGAGCGACTCCGGTGAGTCGTCGGCGTCCGCCCGGGCGAAGGCGCGCGAGGCGTGCCTGCGGAC
>Locus:intergenic202_1:138714-138747(+)
GGCCATGGCTCCGGACGGCCAGGGGGCGGCGGTC
>Locus:intergenic294_1:197048-197117(+)
CGCGGCGGGGCCGCAGGGGCCGTCCAGCCCTCCTCCGAGCCCTTCGGACCCTGCGGGGCGGGGGGCGGCA
>Locus:intergenic667_1:467010-466935(-)
CCAGCAGCACGGCCGCGACGGCGAGGGGCACGTTCAGCGCGAAGGTGGCGCGCCAGCCGCCCACCGCGATCAGCAG
>Locus:intergenic863_1:609502-609439(-)
ATGGGCATGCCGGAAGGCTCCGTTCCGCAGGAGGGTGGGAGGTTCTGCCATATCTCTACGTCAG
>Locus:intergenic2455_1:1645741-1645681(-)
CGTCGGGGTCGCCGGCTGGGCCGCCCTCGCGGTGGTGTGGATCGACGTACGGGCCGTACGG
>Locus:intergenic2479_1:1659009-1658907(-)
CAACCGGCCGCAGGAGCCGGGAGATGGTGCCGGCGAGGGGGACCGGCCGGGGCGGGGCGGGGGCGGTGGGGAGCGGCCGCGCACCTGCGGCGTGACGGCGGGC
>Locus:intergenic3151_1:2118914-2118815(-)
CAGGTTTTCGAACGGACTTTCGAATGGCGCCGCCGGGCTGTCCGCACCAGGGCACGCCGGGTCTCGCCGAGGCTGTCGGTACAGAAGAACAGGGACGCAA
>Locus:intergenic4324_1:2941165-2941201(+)
CTCGGCGGCCGCCACTGCCCCTTCGGCGAGAGGGACC
>Locus:intergenic4693_1:3173292-3173154(-)
GCGGGGGTTCGTTTTCGGGTGCGGGTGCGTCGTGGTTGCTCGCGCAGTTCCCCGCGCCCCTTTCAGGGGCGTTCAGTGCACGTACCTCAAGGGGCGCGGGGAACTGCGCGACCAGCCCCCGCGCACCCGCACCCGCAGA
>Locus:intergenic4826_1:3276388-3276424(+)
GCCTCGCCGGCCCGTCCCACAGCTGCGGCCCACCGAC
>Locus:intergenic5163_1:3509076-3509001(-)
CCTCCCAGCCGGGCCCCCAACTGCTCCGTCGGCCCGCGGGTCAGCCGGGCCCCCAACTGCTCCTCGGCCCCTCCGG
>Locus:intergenic6161_1:4214728-4214590(-)
GGATGTCCTGGTCGATGGCGTCCAGCGGGCGCGGAGGCGGCGGGGCGCCGGGCTCGTCCGGGCCGCCGCCCTCCCCGGGGCGATCGGCCCGGTCGGCCATTTGTTCAGATGCCACGCGCCCCCGCCTTCCCCTCATGGA
>Locus:intergenic6272_1:4290121-4290196(+)
TGTGCGCCTATAAAGGGAGCGGTACGAAAGCGGGGGATTCGGTGCGCGCTCCATGGGGCGCCCGTCTCCGCCAAGG
>Locus:intergenic6921_1:4690751-4690661(-)
CTGCACGAACACTCCCATGGTGCCCTCTTTGGATGCCCCGCGGGTCAACCGATCGGACGACCCCTCCGTCGCCCGTTCCGTCGCCCACGAG
>Locus:intergenic7186_1:4855663-4855807(+)
CGGACGGCCGGTGACCACGATCGCGGTCACCGGCCGGGCGGCCTTCCCCAGGCGGGCCCTGGGGCCTGTCCGGCGGATCATGCCGCAGACGCGGGGTCTGGCACGCCCATCTGCGGCGTTGTCGTCGGTTGCCGACGCTCCGCGT
>Locus:intergenic7303_1:4922808-4922754(-)
GGGCCTGCCCGGCGGATCATGCCGCAGACGCGGGGGCTGGTGCGCACATCTGCGG
>Locus:intergenic7699_1:5179670-5179592(-)
GTCACCTGTGCGGTCGACCGTCCCGGACGCCCGCCCGAGCACTTGTTCCTTCAACCGCCTCCGCACTCTCAACGATGGT
>Locus:intergenic7731_1:5204461-5204332(-)
ACCCGTACGGCGCGTGACCGGCACGCGAGCGGCTTCGTTGGTCCCGGTGTCCGCGTCAGCCAGGGGCGGGCCCGAAAGAACCACGCGTGGCTCGCTGGAGCGATGAGGCGTACGGATCGTGCCGTGCGTC
>Locus:intergenic7844_1:5288598-5288745(+)
ATGGCCACTCGGCGTGGGAGGTCTGGGAGACGGTGCGCAGGCAGCGTGGGTCCTCGTGGGCTTCCCGTGTGTGTCGGCAGGGGATTGTGCGAAAGGTGTGGCGTCACGTTATCGAGTGACGGCAACGCGTGTCCGTCCGATGCCCGAA
>Locus:intergenic8233_1:5541954-5541921(-)
CGGCGCCGGGCGAACGACGCCGCGGGCCCCGGCG
>Locus:intergenic8354_1:5621410-5621449(+)
GCGAGCCGCCGGGCCAACGGCGGCTCCCCAAACGGGAGAT
>Locus:intergenic8970_1:6044728-6044806(+)
CGCCGGCTCGATCCCGCGGCGGTCCGTGGAATTCCAGCACAGTGCAGGATCTCCAACAAGGCCCGTGGGGCAGGCCGTG
>Locus:intergenic9201_1:6206660-6206603(-)
CAAGTCGTGGATCAAGGTCCGGCCCCGTTCAGCGGCGGGCTCCGGCCTTCGAGATTAC
>Locus:intergenic9264_1:6259649-6259742(+)
GGGCAGATCCCCGGGTGCTTCGATCGAAGACCGGCCCGCATTGCACGGACGCTTCTCCGGCACCGTCCCCTCCGCCACACGGGCGGCGTGGGAC
>Locus:intergenic9281_1:6273620-6273473(-)
AGGGTACGGGCCGCCATGAAACTCGCTAGAGGCTTTTCTCGACAGCATAGGATCATCCACTTCACCACAATCGGCTCGGCATCAGGTCTCAGACTCATGTCAGGCGGATTTACCTACCTGACGTCCTACACCCTTACCCCGGGACAAC
>Locus:intergenic9379_1:6346798-6346693(-)
CGCCCAGCCGTCACCCGCGCGCGCCGTGGCCGTGTCGGGGCCGTGTCGCCCGGGGCATGCGGAGATACCGTGGGCGCCGCGGGGAGGGGACGTGGGGCTACCGCAA
>Locus:intergenic9434_1:6389044-6389131(+)
GGCCCGTCAACCGTGTTCTCGCTCTCGGCGTACGAGGCCCGGGAACTCCACCGGCCGCCCGCACGCTTGCATACAGTGGCGGGACCGG
>Locus:intergenic10242_1:7042744-7042804(+)
GACCCCTTCGGTCCGACGGAGCAGGTGCGTCGCGGCAGCACCCTGGCAGTGACTACAATTC
>Locus:intergenic10276_1:7068815-7068941(+)
GGCCATTCCCCTGGGGCCTCTTATCGCGCGAAAGGTGGTCGTCTCACCAGGGCCGGTCTTGCGTTCCTACCGGCTGCCCCTCGGTGGCAGCGAGCTTGCAGAGCCTGCCGGGTTCATGATGCGGCGC
>Locus:intergenic10377_1:7166545-7166509(-)
CGGGACAGGGCCGGTCACAGGCCGCCGGGCGGGCGTG
>Locus:intergenic10674_1:7419534-7419624(+)
CTCGACGTCGTGTGGTCACACCATCGCCACGCCGTTCCGCCCCGGCAACAGCCCTTCCGCCACGCGGAATTCTCCCGCTCCGGGAGTCCCG
>Locus:intergenic12161_1:8417325-8417193(-)
CCGCTTGCGGGGGCCGGGCGGCGGCGGAGACTGATACGGACGACGGCACTCCGGAAGGCCTGGACGGATGGGCGAGCACGCGGTGCGTCCCGGCGCCGGGACGCGGCACGGCCGACGAGCCGACGCGCCGACG
>Locus:intergenic12402_1:8565168-8565249(+)
CGCCGACACCGTCCGGAATCCCTCACCAGCGACGTGACCGACGGCCCGGACGGGAGCACGTGCGCCCTCGGCGGCGGGCTGG
>Locus:intergenic105_1:66377-66317(-)
CACGCCTTCCTGGCTGGAGGGCCGGGGCGGACAGCCCGAGGGCTACTGCCACCGTCAGATG
>Locus:intergenic535_1:361592-361553(-)
ACCGCGACCCACAGGGACCGGGCCGGTCGGCGCCGGGTTT
>Locus:intergenic1311_1:890534-890432(-)
CTCGGCCCGGTGGGGCGTGTCGGGCATCGTCGGACCGGAGAGCGTTCGGTCACCCGGATCGGCTTCAGGGCACGGGGGAGGGCCGGAGAGCCGTGGATCACCG
>Locus:intergenic1802_1:1196696-1196732(+)
AGACACGGGACAGGCCCGCGGGCACCATGTGGCCCAC
>Locus:intergenic1818_1:1209641-1209734(+)
GGAGTGGAAGGCTGGGAGAAGGCACCGGCTCGAGGCAGGCCCGGGAACCGCGCGGTTCTCCGACGGGTGAGGCCTGTGCCCCGTGCAGCGGCGA
>Locus:intergenic2113_1:1404671-1404635(-)
GCTGTGGCAGGAAGCGGGCCGTTATGCACCGGGCGGG
>Locus:intergenic2217_1:1472060-1471997(-)
TCGTGTCGGGCACGCTGTTGGGTATCTGAGGGTACGGCCGTGAGGTCGCCTTCAGTTGCCGGCC
>Locus:intergenic2549_1:1708086-1708050(-)
ACCCCCACGGGCGTAATCCGCGTTCCACAGCCCCGTT
>Locus:intergenic3036_2:2040594-2040684(+)
TGCCGAATTGAGCTACACCGACCCGAAGTCGATGACGGGATTCGAACCCGCAACCGTCCGATCAAAGGAAGTATCCGCTGCCTGCGCACCG
>Locus:intergenic3036_1:2040661-2040766(+)
GAAGTATCCGCTGCCTGCGCACCGGGCACCCTTGGACTGCTGGGCCTCCCGAGATCAAGTGGGCGGCGGCATGGGATTCTTTTTGCAGAAGAAGTAGCCGCGGCCC
>Locus:intergenic3445_1:2324917-2324842(-)
GCGCCCCTGCACAGCCCCTTGCGCAAGCCCCGTGCACGGCCTCCGTCCACAGGCGCTGTCCGCTCCCCGTGGCGTG
>Locus:intergenic4255_1:2884586-2884553(-)
GCTTCGCGCAGCCTGGGAGGGTACAGCCGCTGTC
>Locus:intergenic4369_1:2970319-2970244(-)
CGGCCGCGTACTTCCGTGGGAGGGCCGCCGGTTCAGCCCCGGGGCGGCCCCCGTCGTCGGTGGCGGCCCGTACCGT
>Locus:intergenic4475_1:3047086-3047029(-)
TGTCGCTCCAACACGTTTCCCCTCGGTCCTGCACGAGTCCCCCGCCGTAGACGGTCAA
>Locus:intergenic4850_1:3297540-3297639(+)
ATCCAGCACGACCAGACTGGTATTTCAACGACGACTCCACCCACACTGGCGTGCGAGCTTCAAAGTCTCCCAGCTATCCTACACAAGCCGAACCGAACAC
>Locus:intergenic5251_1:3610473-3610326(-)
GACGCCCTGAACCACGCCCGCTCCACGGTGTGTGGGTCGACGGCGGACGGGATGCAAGCCACCCCACGCACGCCCCAACGTGCCCGCAGTCGGCAACGGCGCCCCTTCCGCCCGGTGCCGGCCGATCCCCCGCCGGAGGCATCCTCTT
>Locus:intergenic5380_1:3697839-3697986(+)
GCAGCCACGGGGGCCGCGGGAGGGGGGCTCTCCGGACCCTCGATCCGCGCCCCGGCCACTCGGCCGGTCGGCCGGTCCGTCGGTCCGTCGGCCGGTCCGTCGGTCCGTCGGCCGGTCCGTCGGTCCGTCGGTCCGTCGGTCGCTCGAC
>Locus:intergenic5398_1:3710274-3710400(+)
TGGGTGGGTCGGGGGCGCGCCGGGGGGTGTCCGTCCTCGGAACGGCGCGGAATCGGTCACTTGAAAAGGCTCGGGGCGTTGACGCGCCAACCGCTGCGGGCGGACACCCCCCGACACGCCCCCTCCT
>Locus:intergenic5399_1:3710532-3710454(-)
CCGCCCCAGCGGCACGACTGCCCGCAGCTGGGGCGGCGTGGCGGCTGCCCGCAGCTGAGCGGGATTGGACGGTCAGCCG
>Locus:intergenic5809_1:3979531-3979441(-)
CAGCCACGGGCCGCCGCCTGCCGCCCGCGCCGTAGCCGCGGGCAGCCGCAACGCCGCCGCCGCGGGCAGTCGTGCCGCGGAGGCGGGACGG
>Locus:intergenic5841_1:4001562-4001460(-)
CCGACGCGGCGCGGGCGCGCGGGGCCCCCTCCGTTACGGAACCGTGGACGAGCGGCGACCTACCGCGGGGCCGCCCCGCACTATCCTCGGCCTGTTGCTCATG
>Locus:intergenic5919_1:4054168-4054099(-)
GTAGTCGGACGTGCGGTGATCTGCGTCGCTGAGGCAACCCTGACCCCGGCGGGTCCGTCCGGACCGGTGC
>Locus:intergenic6202_1:4243577-4243613(+)
GAACGTCTCCGTCCGCCGGTGCCCGCGAGGGCGGGCC
>Locus:intergenic7139_1:4830431-4830353(-)
ATCCGTCAACCGGCAGGGGAGTTCTCCTCGTGCGGGTCCCGCTTCGCCGGGACGCGCACGGAAGCACACCCCGGCGCAC
>Locus:intergenic8286_1:5584537-5584618(+)
ACCGCCCACAGCGCCGGGCCCCGGCTCAGGACACGCCCACTGGCCCGGCGTGGGCAAGCAGAACGCCGGGCCCCGGGAACCC
>Locus:intergenic8388_1:5651415-5651502(+)
CGTGTCCGCCGACCCACTGCACCGCGCCGGGGCACCCCCGCGCACACCGACGAATCCAGCGCCGAGCGGCCCGGGGACGAGCCCGATC
>Locus:intergenic9281_1:6274818-6274743(-)
CAAGGGGGTGGGAGTCCTCATCTCGAAGCAGGCTTCCCGCTTAGATGCTTTCAGCGGTTATCCCTCCCGAACGTAG
>Locus:intergenic9318_1:6307852-6307885(+)
CGGCTGCGGCCCCGTACGAGACGGATCCTTCCGC
>Locus:intergenic9564_1:6490220-6490352(+)
CGGCCATGCTCGGGGCGTAGCGGACGCCTGCCGGTCGGGTGTACGTCTCGCGCGCGGCGAGCACTGCGGGGGAGGGGCCGGTTGCCAGACGTCTTGCCTGGCAACCGGCTGTCGGCTCGGGCTGGTTGGTCAG
>Locus:intergenic9806_1:6687704-6687833(+)
CGGTCTCGGCCGGGGCTGCACGTACTCCATCAGGATGCGTCGTGGCCCCGGTGCCCTGACCGGCCCGGGGTCCCCCCGCCGCTGACGCACTCGACGCGTCCGGCACGTCCGACGCGCGCGCGGCGGGGCT
>Locus:intergenic9890_1:6754825-6754963(+)
GCGCGGACGTCCGTGGCGGGAAACGGCCACGGCGCAAACCCGCCTCGGGACATCATCGCCGTACCGCCGGTCACTCTGCCAAGGTGGCGTCGCCGGGTGGTCCTCCCGTGGGGGGTGGGGCCGCCCGGCCACCCCACCT
>Locus:intergenic11059_1:7691097-7690953(-)
TCTCGCCGGCCCGTAACAACAGCTCCCATTTCTGTAACGGTGTGCGATCTTGCGTTTGCTGTCGCTCTGACGGGATTCTATAGAAGTCAGGGTATGAGCCTGCAAGTTGAATGCGGCGCATGGGCCTTGGGACAGTTCAACTGGC
>Locus:intergenic11325_1:7881680-7881620(-)
GTCACCGTGACAAAGAGCTGCACCGTGCCCTCCCGCCTGCACCGCCCTCTCACCGACGGCC
>Locus:intergenic11536_1:8016701-8016755(+)
GGAGACCATCGCCGTGTGCGGTGCCCAGATCATCCTCACCTCCCGGGCTTCGTCC
>Locus:intergenic11937_1:8264372-8264234(-)
TCAGCTGAGATGACCCGGCCCCGACGTGAATCACCGTCAGCCCGCCGTCCGTCTCGCACCACTCAAGGCGCTCAGCCGGGTGAACACGCCGCCCGTTCGGGTGCCGGGCCCGCTCCCCGCCGGGCCGCGAACTGGTCCG
>Locus:intergenic148_1:93561-93693(+)
AGAGCGTCGGGGCGCCGGCGGGGTCTGCCGACCTATCCGGCGACGGCAGGGATCTTGTCGACCAGCGGCTGGAGCTGGGTGACGTCGCCCGCGGTTGCCGCCGGTCGGCGACACCGCGAGCGGGACGCCCTGT
>Locus:intergenic159_1:100163-100085(-)
GGTACGACCTTCCGGGAGGCCGGTCACGGTAGCCGCCGCCACTGCGACCGAGGCGGTTTCGGGCAGGCTTCCCGCCGCA
>Locus:intergenic234_1:160227-160329(+)
GCTCCGGGAAATCCGGTCTCGGCCCGGCCGAACAGGTCGGGCCGCCCGGCAGTCGCTCCAGCGCGCCGGTCATGTCTGCCTCCTTTCCACCATTCCATGATCG
>Locus:intergenic416_1:274030-274090(+)
CAGGAGTCTGCCGGGCCGTCACCTGGCGAGGAGACAAAGGGCTCACACAGGCTCTCCCCCC
>Locus:intergenic779_1:549966-549891(-)
CCGGTCGGCCAGGGCCGCCAGGAGCAGCGGCGTGCGGCCCTGTTCGTCGCGCAGTTCCCGGTCGGCGCCGGCCCGC
>Locus:intergenic2053_1:1372713-1372584(-)
CACCGCCCTCGCACCGGAGCCGGCCGACGCGGCGGCATCGGCCACGCCGTGGCCCGGCGGACGCTGGGGCATGCCCGCCGACCCCGCCCGCCTCGTCGCGTGGCTCGCCACGGACGAGGCCACAGGGGTC
>Locus:intergenic2233_1:1485681-1485645(-)
GCCCCGCCGCCGGGTTGTCCCGACTTGAAGGCCCCGC
>Locus:intergenic2737_1:1827097-1827061(-)
AGCCCCTGGTGCCGTAAAACTAACGGCGCTAGTTTGG
>Locus:intergenic2821_1:1881957-1881870(-)
TCTGATGATTCCCGCCTGCCCGGCGACGCCTGGCACGCACGCTCGCCGCGTTGCCGAAGCGCCCGCGTGGCTCCGCCACGAGGGCGCT
>Locus:intergenic3866_1:2596207-2596351(+)
ACGGGTGCGGCACGGATCTTCGGCACCCCCGCGGAACTTGTCACCGCGCTGACAACCTCCCCGCCCCGTACTTGTCTCCAGGGAGACAGGGCAGGGTCTCGCGGTTCCGGGGGGTGTGGATCCCGCGGGACCCCGCCGGCGGACA
>Locus:intergenic4105_1:2782081-2781982(-)
AGGCAAAGCGGAAACGATTTGGTGTTGTGCCCGGTCGACCGTGTAATGTTGGCGTCGCCGCCGGGGAGACCGGGCGGCGGACAACAAGGGGCTATAGCTC
>Locus:intergenic4677_1:3165481-3165388(-)
GATCAGCGCCGCCGTCGTGGTAAATCTTCACGACCGCCCGGCGAACACCACCCGAATGTTCGGCCGGGTGCGCCACCGAGCCGGCAGACCGCCG
>Locus:intergenic5732_1:3933159-3933213(+)
CGGCCCCGCGATTTGCGGCCGCGTGAAGAACCGGAAAGCGGTCCCCGCACGAGCG
>Locus:intergenic5946_1:4070772-4070847(+)
GCTGCTCACCGGGGACGACACCGGCAGCGGAGGGCGGTATGCGAAGGCCTCCGGTGCCCTCGGGCCGCTCCGGCCG
>Locus:intergenic6007_1:4105756-4105720(-)
AATCGCAAGAACGAGCCGGACCGGTCGATTTCGGCGT
>Locus:intergenic6226_1:4258494-4258641(+)
GGCGCGGCCGAAGTCCTGCACCACCCACCGCTCCCCCAGCTCTCGGCAAGAAACCGCTGGTCAAGCTCACCCGGCTCAGATCCGGACGTTCATGGCGGCCCTGCCCCGGGAGAAGGCCGGCGCTCACGCGGCACGTCGCTCTCCTGTT
>Locus:intergenic6339_1:4325939-4325858(-)
CCGAGAGTGCATCTCTGTGGTCCTCTGTCGCTCCCCCCTCTTGGGGACCCCCCTCGTGGGTACACTCGCGAGCAGGGCGTAA
>Locus:intergenic6388_1:4362106-4362139(+)
CTCCAGGTCCCCACTTTCGAGTGGAAACGGGGCA
>Locus:intergenic6465_1:4406812-4406710(-)
TCCGTCCCATCCCACGCCGCCCGAGGGGCCCCAACCCTTAGACTCCCTCGCGTGACACGCTGCGGGCCGATTGGCAAGATGGCCCAGGCGGTCGGCAAGTGCG
>Locus:intergenic6655_2:4530353-4530263(-)
CCGCGTTTCCCTTTCCGGCGGTTCCGACTCTATCAGATCCTTTCGGGCCCTGATTCCCCGTCAGGAGGGGTTGTCGTCCCGGCTGTTGGGC
>Locus:intergenic6655_1:4530565-4530439(-)
ACCCGAACGGAGATCCGATCAGGTCGGGGTATCAACATATCTGGCGTTGACTTTTGGCACGCTGTTGAGTTCTCAAGGAACGGACGCTTCCTTTGTACTCACCCAGGAGACTCTCGTGGGCTTTCCT
>Locus:intergenic6678_1:4551161-4551200(+)
GGACCACGTGGCCCTCGCCGAGATCGAGCTGTGCGGCGAG
>Locus:intergenic7030_1:4756766-4756799(+)
GCTTCAAGGCGAGGGCAAGTAGGGGCGCGGCAGC
>Locus:intergenic8550_1:5761991-5762054(+)
AACCGGTGGGGGGACTGCCCCGCTCACGCGGTTTCCCCGCCCGACGCGCGGCCGCGGCCGGGGA
>Locus:intergenic9434_1:6388999-6389146(+)
GGTACGCCCTCGTCCCGGGGTGCCGTCCCCGCAGCCGCCTCCGGCGGCCCGTCAACCGTGTTCTCGCTCTCGGCGTACGAGGCCCGGGAACTCCACCGGCCGCCCGCACGCTTGCATACAGTGGCGGGACCGGCGGAATTCCGCAGTT
>Locus:intergenic9673_1:6578223-6578148(-)
GTGTGCACTGTCGCAGGCGACTGCCCGAATCCCCTCCCGGCAAGTCCCTGCGGCATTCCGTCGTCAGCGAATCCAT
>Locus:intergenic9949_1:6807580-6807544(-)
AATTCAGGGTCCTCTTCGCCGCGGCCGATACCGGTGC
>Locus:intergenic10268_1:7064264-7064333(+)
CATCCGGCACACGATCCCGGAACCGAAGGACCAGCGGGCCAACCGCCGCCGCAGAGGCAGAGAAGGCGGC
>Locus:intergenic10280_1:7071819-7071909(+)
TACCTGTGTTCGACGGGGCGCGGGGGCTCCGGGTGCATCCGGGTGCATCCGGGTGCGTCGTGTGCTCCTGACGCGACCATGACGATCAACT
>Locus:intergenic10377_1:7166621-7166543(-)
TCACGGTGGTCTGGTGACGCAACCACCGGGAGGACAGTCGGTCCGGTACCTCGGGTACCGCATCAGGACCCGGCCTCGG
>Locus:intergenic10730_1:7470277-7470334(+)
GCTGATCCCGACCCGTACGTGCGCGGCCACGCCCTGCGACCGGCGGCCACTCGGATGC
>Locus:intergenic11843_1:8205453-8205315(-)
CACACCGGGGACCGCTCACCCGCCCGTCACGGATTCTCCATCACGTGCATGTCCCGTCGATCGCGGGTAGTCGAAGGGTTCCGATGCCAACACATCGGGACAGCAAGGGATTTGACGGTTATGAACAGACTTGGGGAGG
>Locus:intergenic11987_1:8294737-8294632(-)
CCCCACCGATCCGATCCGTCGACGAACTCCCCGGTGGCGCAGCGTACTGCGACACCACCAGGTGCTTTGCCTTTTCTTTGCCCATCGGGAACCCTGTGGTTCCCGG
>Locus:intergenic12403_1:8565126-8565066(-)
GAGGCGGCAGGGGCGTGTTCCGGCCAGCGGCCGAGGTGCCGCTGCCTGCCGTCGCTGCCGG
>Locus:intergenic12553_1:8641243-8641105(-)
CGTACTTGCCCCACTGCTCGGCTCCACCGTGCGCCGCGAAATACTCCTGCAAGTGCGCGTTCTCCATTTTCGTTCCCGCCCGAATCCGCGATGACTACGGGCGCGGGCGGGGGTCCGTTCGGCATCCCAGCTCCCCTCT
>Locus:intergenic16_1:11516-11591(+)
CCACCACGCCCGAACGCAACCGCTTCAGCCGTCCCGAGTCCCACTCCCAAAGACGAAACACCAGACCAAAGCAGTC
>Locus:intergenic64_1:35001-35058(+)
GATCTTGCCCTCGAGGAGCTGCCGAAGAAATGGATACGCCATTTCATGGGTGCCCGGT
>Locus:intergenic77_1:40454-40385(-)
CGGCATCGACGTCGAAGTCACCCGACGCGATCCTGCCCAGAAGGGCTTCAAGGTGATTCCGCGGCGCTGG
>Locus:intergenic779_1:549818-549692(-)
TGGCTTGGCGGTCATGGTGGGACGGCTCCACGGTGTCGGGGACGTGTTCCTCAAGCCTGGACCCGCGAGGCGCCGGCAGGAGTCGACGCACCGGCTCCTCCCCGCCCGCCGGACGGACGACGGCCTT
>Locus:intergenic1342_1:908571-908700(+)
AGCGGGTTGCCGGGAAGCGGGTTGCCGTGTCTGCGCCATCTGTCGACTCTCCCGATCGGCTCGCGCGTCGCACGGCTCCCACTGGACTGGAACGGGCCGCACCGGTACAGGAGTCGGACGCGTCGGCACG
>Locus:intergenic1448_1:973211-973298(+)
GAGCACAACTCCGGTTCAGGGAAGGAGAAGAGAGGATGCGCGCCGGGCGGGGAGCCTGCTGCCGTTCGCTCTCCGGCGCTCTCCCATC
>Locus:intergenic1453_1:977481-977379(-)
GCCCGCCGCCCTTCGGCGTCCGGCCAGTGGACCGTCCCCTCCGTGCCCAGCGGAGGGGACGGTCCCGTTCGTGCGCTTTGGCATGCCTTCGCCCACGGCACGT
>Locus:intergenic1656_1:1106245-1106377(+)
GCGCTTTCAGACGGGGCCGACCCTAAGCGGGGACGGATGGCCCGGACAACCCCCACCGTTTGCGGGCCGGGCGTGCGGCTGGTCGACTGGCGCGGGGGGACCGGGACCGGCGGTATCGCGCCGGCCCGCTCTT
>Locus:intergenic1900_1:1268574-1268649(+)
GAGTTGGCCGGACCGCCGCCGGTCGTTCACTTCGGTCGTTCACCTCACCGGAGCGGGCCACCGGGCGCACTCGCGC
>Locus:intergenic2830_1:1889945-1890023(+)
TGTTCCGGCGCAGGGGGCGGATCCAGGGCGGGAACGGCGCCGGGCGGGCCGTCCGCCCCTGCCCGCCGGTCGGCAGGCG
>Locus:intergenic2861_1:1920627-1920567(-)
CACCGGAAAGCATCAGAGATGGTGCCCCCCTTGTGGTCGGTGTACAGGTGGTGCATGGCTG
>Locus:intergenic3346_1:2257959-2257995(+)
CCGGCGGGCGGGGAACGGCGGTGCACGAAGAACGCCG
>Locus:intergenic3812_1:2551958-2552048(+)
CCATCAGTCGAATCCACCGACCGGGACAGCGTCGCCCCAGGTGACACACAGAATCCACGCGTAATCACCACTACTTCTCCACAATTGCGTT
>Locus:intergenic3932_1:2654349-2654493(+)
CCAGTGTGGGGTACGACACATCGCCGCCACGAGGGGCGTGCGGTGACTTTTTGCGTCCGGGGCGTGACCGAGGGGTTACCCCCGGAAAACCGGGATGCCGAGCGGCACCCGGCTCTGACACGATCCCGGGATGTCCGCCTCCTCG
>Locus:intergenic6649_1:4526271-4526181(-)
GCCCCGGGGGCCGCGCTGGGGCGAGCGGCGGCGCGCCCGCGGTGGTGGACCAGTCTGGCAGGGTGCCCGCCTGGCCGACATCCGTCAGACG
>Locus:intergenic7768_1:5231776-5231914(+)
CAAGACCGGAGACATGACCGGAGACAAGACCGTCCGCACGCCGGAGCCCACGACGGAGCCCATGACGGAGCCCATGACGGGGCCCATGACGGAGCCCATGACGGGGCCCATGGAGGGGCCCGTGACCGGACGCGGGACG
>Locus:intergenic7790_1:5249450-5249510(+)
CGGAACGGCGGCCCCCGGCCCCTCCGCGGAGGGAACCGGGGGCCGCCGCGGTGGCGGACCC
>Locus:intergenic8050_1:5420839-5420932(+)
CCGACAACGCCCCGGTGGGCGACGGGCATGCGCCGCTCTGCGCGCGGTACCCGAGGGGCCGGAACCGCGGAGAACAGGAAGAGGAAGGAGGGAC
>Locus:intergenic8162_1:5489556-5489631(+)
GCCCGGGTGAAGGGGCCCTGTCGTGTGCGGCGGCATGTGTGTCGGGGAAACCGGCCTCCGTGCGGTGCGTCTATAT
>Locus:intergenic8171_1:5497974-5497875(-)
CGTTCGGCGGGTCAGAGATCGCGGCGGTGCGGCGTTGCCGGGGAGACTGGCGGGAACGTTCCGAGGCGGAGCCCGAAGCGGAAACCGGGGCGAGGACCGA
>Locus:intergenic8305_1:5593416-5593383(-)
ACAGTCACGCCGAGGCAACGACGGGGACAGGAGA
>Locus:intergenic8385_1:5647695-5647659(-)
TGGTACCGGGTTCTTTTCTTGTCCCGAGGCTCCTTCG
>Locus:intergenic8452_1:5690983-5691037(+)
AATGTAGGTGACGGTGTCAAGACAGCGGAAGACCTCGTCCGTATATCGGTCCTCA
>Locus:intergenic8490_1:5713256-5713292(+)
CCGCTCCCCAAAGAACTACACGCGGAGTACTGTGAAC
>Locus:intergenic8670_1:5833144-5833180(+)
TCAGCACCGGAAACGTCTGCCGCTCGCCGATCACCGA
>Locus:intergenic9073_1:6109756-6109717(-)
GTCTGCGCACCAATGGTCCGATCACCGGGAAGGTACTCGG
>Locus:intergenic9699_1:6599371-6599224(-)
GGCAGTTGGTTCCAGGTACAGCCCGAGGTAGCCACGAAGATGATGGCGGCCAGCACCTCGCGGTCCCCTCGCCGACGGTGCCCTCCACCCTGCGGGCGAACCGGCGCCGGCGGCACCACCCGTTGGAACAAGGCCCACAAGTCTTCCG
>Locus:intergenic9899_1:6760456-6760393(-)
TCGAGCAGAACGCCGCCCTGGGCACCCCCTCTGCACTCCCTTGGCGGCCTCTTGCCCCGAAACC
>Locus:intergenic10054_1:6878203-6878281(+)
TCTGTCAATGCGTATGTCCGGACAATCGAACTGCGCAGCTTCCCGTCACCTCGGCACGGAGCTACGCTCGGCCCGTGCC
>Locus:intergenic10174_1:6991492-6991597(+)
TGGCCTGCCCGGGCGGTCGGGAGACGCGCGGTGGCCAGGAAACTCGCAAGCGCGACGGTCGCAAGACACGCGGGTGTCGAAGTCCTCGACCAACTGGCTGATCGAC
>Locus:intergenic10268_1:7064967-7065000(+)
AGCTCGGGCTCATCGATCCGCGGCGAGCAACCCT
>Locus:intergenic10507_1:7266081-7265979(-)
GCGCCCGGCTTGTCGGCTTCGGTCAGCATCCTCAGCCGCCCCGGGCCGTCCGCCGGTCACCGGCCCGCGCTCTCACCCGGTGAAGAGCTGGGTCGCCTTCCGC
>Locus:intergenic11148_1:7759336-7759483(+)
CGGGGGCCCTTTTCTCTTGGCCTCCCCGGCCTCTTCGCGGTGGGCGGACACCTACTTGACGCCTCTTCGGCGCCGCAACCGCCTCCCGTCTCACCCGGCCACGACGACTGTCCGGGCAACGCCGTCGCGCACCGCCTTCTCTGCCTGG
>Locus:intergenic12404_1:8566476-8566557(+)
TGGGGGTGGGGCCGTGGAGTCGTGGTGGTTGTCACGGGGTTCCCCAACGGCCCGGCCACTGCTGTGCCGGAGGGTTGCTTCG
>Locus:intergenic12470_1:8600889-8601027(+)
GTAAACACGTGGCGGCACCGGGGAAGGCAAGGCGTTCTGGATCATGTGCCGGACGAACTCGGGTTCGGTGTGGCCGCAGTTGACGAATCCGGGACCGCGCCGGCTGCCAGGGTCAGGTGCGGGGGAGGAGCGCGTACGG
>Locus:intergenic13_1:10540-10435(-)
AAGGGCAGTGGCCGTACACGGAGCACGCCCGGAGCGGCTGACGGGATCCGCAGCCATACCTCTGTGGTGAGGACGGCGCGCTGGGCGGGGGCGGCTGCGACCGCAG
>Locus:intergenic73_1:39005-38969(-)
CGCGGAAGCGCCGCAGAGCTCCGCAACCGGGCCGGGC
>Locus:intergenic98_1:60346-60493(+)
TCCCGGGCGGGGGCCCGCTGTGCAGTCCGACGTAAGGCGCTCGGCCGTGCTCTTCGGCCGAGCGCCTTCGTGTGTTCACTCCCCGCTCAAGGACGCCGTCACCCTGCAGCACGCAGGGTCACACCTCACGGATCGGGAGTCAGGACTT
>Locus:intergenic343_1:227069-227009(-)
GACTCTGAGCTGGACACAGTTCTCTCACAGCAGCGAATACAACGAACCGCTGAGGCACCAA
>Locus:intergenic666_1:466881-466956(+)
GCGCTGGCCGTGGCCAACCAGACCGTCGCCGTCGTCGGCCCGCTGCTGGGCGGCCTGCTGATCGCGGTGGGCGGCT
>Locus:intergenic1467_1:983135-983102(-)
TGTACAGCGCAGCCCGCTCAAACCCTCCGCCTAC
>Locus:intergenic1535_1:1027239-1027152(-)
GGGCGGAAGGGGCCGAGTGCCTCAGCGGGGCGACCTCGCATCCGGCCAACGGCCGCTCCTTCCCGGCCACTCGGGGTGACCAACCGGC
>Locus:intergenic1889_1:1262038-1261960(-)
GTGCCCCCGCCGACCGTGTGCCGACGCGTGTCCCGACGCCATTCCCGGCGTGCGTCGTGGCGTGCGCCGGGGCGTGCTA
>Locus:intergenic2463_1:1650910-1650850(-)
CGGCGCCGCCCCCGCGGAAGATCCGCGGCGACGACGCCGGTGTGTGCCGTATGCGGTTGTC
>Locus:intergenic2881_1:1930943-1930886(-)
CCTCCGAGGGCCCTTCGCCCTAGGCCGGCCGGACGGGACCCCGGACCTAGTCCCACCG
>Locus:intergenic3182_1:2134663-2134762(+)
GTAGGTACTGCTTACGCCGGGAGCCCGTTTCGCTCTGCCGAAGCCGGACAGCCAAGGAAGCGTCACCGAAATCCACTGGTGACGCCTCGAGAACCGAGGG
>Locus:intergenic4634_1:3144954-3145083(+)
GGCGGCGGACAGCTCGGCCGTCACCCCGGTCGGCGTGTTCGGGCACGGCGAGCCAGGCGCCGAGGCGGCTGCCGATGCCGACGGCGCGCAGCCGCTGGCGCACGACGGCCTCGGAGAGGAAGTTCTCCCC
>Locus:intergenic4850_1:3297901-3297982(+)
ACCGGGCAGGCGTCAGTCCGTATACATCGCCTTACGGCTTCGCACGGACCTGTGTTTTTAGTAAACAGTCGCTTCTCGCTGG
>Locus:intergenic5123_1:3483541-3483448(-)
CGGGACCATCTCGTCTTCGCGCTCACCGCGGAAGAGGTTCCCGAAGGGCTGCTGCGGCGATGGCACCGGTCACGGCACCGCAGTACCCCCAACG
>Locus:intergenic5370_1:3689059-3689095(+)
ACTTCGTCCCAATCGCCAGTCCCACCTTCGACAGCTC
>Locus:intergenic6195_1:4239804-4239657(-)
GAACACATGTGCCCCCTGTCGCTGACCAGTGTTATCGCAGGTCAGGCAGGGGGCGAACATGTTTTCGGAAGCTGGGTCCAGCCGGTACTTCCGTCACACCGGCGTCAACGCCAGGGGGGTTATCCACAGATCGTCTTTCTTTTCCCCA
>Locus:intergenic6283_1:4295955-4295817(-)
GCGGCACGTCCGCCTCCCTGCGGCGGCGGCGGTTTGCGACGGTGCTCGCTCATCGAACGACTACTCCTCGGGCAGGCGCACCTTTGCGCGCCTGGTAAAGGCGGCTGGTTTCCGGTCCCCCCGAAGTACGGATGCGGCC
>Locus:intergenic6466_1:4407507-4407546(+)
TGTCTGGAGGCGTCGCCTAGTCCGGTCTATGGCGCCGCAC
>Locus:intergenic6847_1:4635307-4635274(-)
GGGCGGTGCACCGTAGGGACGCCGTACGGTGCGT
>Locus:intergenic7684_1:5172406-5172538(+)
AGCCCGTTGGGGGTGCCCCCTCTGGGGGAGTTCGAGGACGAGGCCGTCCGGGCCGACAGCGGGGGTCTGGGGGCGGCAGCCCCAGCGGCGCCCGCACCCACGCAGGGTGCGAAACGAACCGGCGTTCACCGGA
>Locus:intergenic7938_1:5350796-5350940(+)
GTACGGGTGCCTGCGGCGGCCTGTGCGGGGTGGTGGGGGTGCTGTTGCGCTGTTTGTCCGGTGGGTGGGTCGGGGTCGCGCCGGGGGGTGTCCGTCCTCGGAACGGCGCGGAATCGGTCGGCCACAGAACTCCCCTGCGCGGACG
>Locus:intergenic8168_1:5496375-5496438(+)
TCGGAGCCCGGCCGGCCCGTGAGCCGCGCCGGGCCCGTGTCCCTGCGGTCCGGCCACCTGTCAG
>Locus:intergenic8177_1:5500591-5500555(-)
TGCGACTTCCCGTACGTGAGATGCGGAGGGGCGGGTG
>Locus:intergenic8291_1:5586475-5586400(-)
GGGCCCGACCCTAGCGCCCTGCCCTTTCGGGCAAGGTGCGCACCCGGCGGACACCGGACCCTACCCTCCAGTACCT
>Locus:intergenic8307_1:5595718-5595616(-)
CCGGGCGTGGACGCGGGGGCGCGGGCGCCGGTTCGTCCCGCTCGGGCAGGGGCAGGTCCAGCTCGTAGTCGCCCGCTCCGGTCGAGCGGGAGGTCGCCGACGC
>Locus:intergenic9379_1:6346760-6346622(-)
GGCCGTGTCGCCCGGGGCATGCGGAGATACCGTGGGCGCCGCGGGGAGGGGACGTGGGGCTACCGCAACGGATGGGAGACCCGCCCCGTCGAACGGAATGCCGGATGGCAGACTGGGGCGACATCCCGGAGGTTGTCAC
>Locus:intergenic10247_1:7045982-7045904(-)
CGGTTCCTGACCGGTCGCCGTGTCGGCCGCCCGGGAGGACGTCTCCTGCTGGCCTACTGCCCGGCTGATATCACCATGG
>Locus:intergenic10303_1:7089406-7089280(-)
ACCCGGTCCCGCCGCGGTCCGGGACACCGCGGACCTCCTGCTGTCGCGCTACCCGGGCCGTCCCCTGCCCGCCGGACGGCTCACCGGGCGGGAGGCGGCGCCGCCCGTCCGTCTGCGTCACCGCCCG
>Locus:intergenic10545_1:7301011-7300909(-)
CGCACGTGCCGGACGCTCCCGGCAGGGGACGTCGGCTGTCAGACGTGCGTCACGGGCATCCGGTGCCGGCCGCGCAGCGGGCACCGGGCGGCCGAAGACACCA
>Locus:intergenic10697_1:7445195-7445126(-)
CCGGGTGGGGCGCCCTTCCGCTCAAAGGGTGCCCCGCCCGGCCGGGGGTGCGCGCCGCCCCCGTCCCCAC
>Locus:intergenic11035_1:7676698-7676662(-)
AAGAGGGCGTTTATGCAGTTCAAAGCAGGTAAGCGGC
>Locus:intergenic11055_1:7688287-7688212(-)
CTGGCCTGCGCGGCAGCCACCCTTGCCTCGCCGCCTCAGCGCTCCGAGCCGAGCCGACGGCCCCGCGCGCTCGTCG
>Locus:intergenic11338_1:7890314-7890404(+)
GGCGCGACGGAAACGGAGGCGGAGGCGTGGCATGGGCGGAGGTGGAGGGGCAGAGGCGGAGGTGGAGGGGGCGGTGAGACGAAAGGACGAT
>Locus:intergenic11555_1:8028617-8028563(-)
CAGGACCGACGTGCCCTGGAACGGCGTTCCAGCACGGCCAGGGTGGAACGTCGTT
>Locus:intergenic12447_1:8587762-8587672(-)
GAGCGGGTGCTGCTCGTGGCGGTGCGCCATAGCACCGGACTCACCATCCGGCCGCTCGCCCCGCCGTTCGACCGCCTGTGGATCGTGCGAG
>Locus:intergenic448_1:299035-299113(+)
GCGGGGTGGTCAGCGTTCCCGGGGCGGTCGGCGACCGTCGGCGCGGCCGCGGTCGTGGTCGTGGTCGGGGCGCGGTGGT
>Locus:intergenic1075_1:739470-739326(-)
GGTCTTCGCCCGGAAGGCGGCGCGACAGGCGTAGGGCGTGGTGCCCACCACCCGGCGGAACCGCTCGCGGAAGGCCGTGGAGGAGCCGAAACCCGCCTGCCTGGCATCCGTTCGACCGACTGGTCCCCGCTCTCCAGCAGGTACT
>Locus:intergenic1097_1:757405-757267(-)
AATTGCCGATCCCCCGGCCCGTTCCGCCCCTCGACAGTGGCAGCGCCAACCCATCGGCGAGGTCCGCCCGGCGGACGGCCCGAACGCGACCCCACGCGTTCCGGGCCGTGTGCGTCGCCGGGCCGGGCCGGTCGCCACG
>Locus:intergenic1128_1:774689-774758(+)
GTATGGGAGGAGGGTGCTCGACGTCCGGAGGCCCCCGCGGCGGCGACGCCGCGCGGTCGGGTTCGGGAGC
>Locus:intergenic1145_1:784319-784280(-)
GCGCCGCACGCCACGACGCGCCGGTCCGCGCCGGACCACC
>Locus:intergenic1214_1:827105-827252(+)
GGGCGCGGGGCGTCGTGCCCCCTGCCCTGTACCTTGCGGATATCCCGGCTGGGCGGAAACAGTCGGCGGAGCGCCACCGGCCGGTACCGCCCCGGACCGCGCCACCCGTCCCGTCTCCTCAACTCTCCTCCCCTCTCCTCCCACCCCT
>Locus:intergenic1842_1:1222894-1223041(+)
GGGCCCGGCCCGGCGGTGCGCCGCCGCGTTCGCCCTGAAAACAGGCACGCTCCACCGCGAGCTCCCCGAGGAAGGTGCGCACGACCGCGTCCGATCCGCGGCGGAGCCCTGCGGTGGGACGCTGCAGGGCAGTGGGGATCCGTCAGCC
>Locus:intergenic1857_1:1233228-1233126(-)
CGAAGCCGGAGACGACGGGAGATGCCTGAGATGCCCCTCGTCACGTCCCGGTCTGCTGGGCGACCCGTCCGCGGCGGTTCCGCGGGGAGCGGAGGGCGGAGGG
>Locus:intergenic1987_1:1325210-1325123(-)
GGAGCCCACGAACGGCCGACGGAACCCACGAACGGCCGTCGGAGCCTACGAACGGCCGTCGGTGCCTGCCAGGGGCCGCGCGGTGCCG
>Locus:intergenic1990_1:1327292-1327328(+)
CGTCTGGATCAGGCCGGCCGCGGCCGGCGGTGCCTTG
>Locus:intergenic2494_1:1671843-1671903(+)
GCGGTGGCGGTGCGCCACGGCGGTGGGACCGGGGAGAAACGTGTGCGCGGGGCGTGGCTCG
>Locus:intergenic2563_1:1713525-1713447(-)
CGCATGTTCGCGGTGGTGCGCAGGCTCCGGGCTGTCGCTCTATCGGGAGGCCTCACGGGCCATGGTCGGATCAGACCTT
>Locus:intergenic3318_1:2235745-2235781(+)
TTAGGGTTACCAGTGTGTCTGTTCCTTGGACTCTTCC
>Locus:intergenic4084_1:2766533-2766671(+)
GGTCCCACGGGTGGCGACCCGGGATGGGTTTGGGACCCTCGACGGGCCGCTGGTAGTGTGGGTGGCTGTGTCTCTTGCCCTCTCAGCTCGAGGCACTCCTTCAAGAAATCATCGGCACGGGACCCTCGCGGCCTCGTGC
>Locus:intergenic4357_1:2961048-2960988(-)
TCGGGGCCGGCTTTTCCCCTTCTTGCAGCCCGTCCTCCCGGAGCGTTCTCCGGCCGTCTCT
>Locus:intergenic4416_1:3004677-3004752(+)
GCGGGCGCCTCGCCTCGCTTCGGGCGACTCGTGTGCGGTCCCTTGACTGGCAGAAACTTCCCGGATATTGGTGACT
>Locus:intergenic4850_1:3299452-3299551(+)
TGGTCCCGCCAGATTCACACGGGATTTCTCGGGCCCCGTGCTACTTGGGTGTCTCTCAAACGAGCCGTTGACGTTTCGACTACGGGGGTCTTACCCTCTA
>Locus:intergenic5016_1:3412667-3412799(+)
ACCAGTTCGGCCAGAACCCGGCGCACTCCCCAACCCGCGAGTAACGTGCCTGGCTCCCGCCCCCCCCACCTCCTGCGGTCCACCGCTCGGACCCTAGCCGCGCAAGGAGAACCGGGATGTCCTACGACCCGTC
>Locus:intergenic6028_1:4120098-4120188(+)
GCGGGTCCGGCCCGGTGTCGTCGATCGCCGGGAGCGGCACCGGTGTCGGGGCCGGTGCGCGGCGTCCCCCGGTTCCTCCACGGTACTCCCG
>Locus:intergenic6461_1:4401658-4401625(-)
GGCGAGGTAACCAACTATTTGGTTGACACACTTC
>Locus:intergenic6558_1:4461058-4461151(+)
GCGTTCCGGCACTTGGCCCACCGGCATTGCGATGTCAGTGCCGGGTGCCACAGTGGGTGGAGTGAGCAAGAGCGGAAGCACGCAAGAGCAGCAG
>Locus:intergenic7249_1:4890525-4890468(-)
CCGAGGATCTTGCGCACCCCCCTCGCGGCCGGAAACCCGCATTTCAGGCACCGTTTCG
>Locus:intergenic7408_1:5004102-5004138(+)
GGTTCGGGCGGGGAGGTGCCCGGCCGTGCCCTGACGG
>Locus:intergenic7526_1:5088754-5088883(+)
ATACCTTGTGCCTGGGGTGTGCCCTGGCCCTCGTGCGTGTCTACAGCCGCACCGGGGGCCGTGTGTGGCCACCGCATTTCGCGTCTCCTTCCGCCTCGCGGCGGGAGTTCGCGGCTTCGACACACCCGAC
>Locus:intergenic7650_1:5152306-5152396(+)
AGGTATGGTGCGGGCAAAGTCGGCCGGATCTCATCACCGGCCCCGATGCGACTCGACGGATTCCGACGCGAGTCGACATCCCCCGAAGCGA
>Locus:intergenic8607_1:5795965-5795932(-)
GTGCCTTCGCCGTCGCCGGGGTGGCCGGTGGGCT
>Locus:intergenic9969_1:6822450-6822369(-)
GCGGTCAACCTAACGCGGGGTGACCGCTTTGCGCCGCCCCCTCTTGACAACAGCCACGCTCCCCGGGCAACCTTCCATCAAG
>Locus:intergenic10136_1:6969595-6969700(+)
TCAACTGCGCCCTGTGCGACTACGCCTGTGGCTGTTGGACCCGCGCCAGAAGGAGGAACGACGACATGGATGTCCATTCCGCGCCCGTGCCACCTCCGGGGCGCCC
>Locus:intergenic10881_1:7567855-7567780(-)
TCCGAAGACGATTATTTCGCCAACGTCCGCTCCCGAGCACAACCACGGACCAAAGCGACAGTGAAGGCGCTCGCGG
>Locus:intergenic11034_1:7676894-7676969(+)
CTCGGGCTGTACCTGGAACCAACTGCCGCCAGGCTTTGGCCTGTCGGGCGTGACGGCCTTCCGGCGGTTCACCGAG
>Locus:intergenic11758_1:8158390-8158492(+)
CGTGTCCTCCTCGGGCTGGCGCAGCCCAACGGCTGTGGGGGGAAGGGGAGTTCAGGGTCCCCTCTTTTCCCTCCCGCGCCAAGGGCGCACGGGCGTCCCCGCG
>Locus:intergenic11762_1:8161213-8161249(+)
TTCGTGAGAACCCGCCGTACGTCGGCGGACCTGCGAC
>Locus:intergenic11807_1:8183199-8183136(-)
TGCTGTGATCAAGCACACTCGTGGACTCAAATGCGGCAGCGGCAGAGGCGGTTGGTCCGTCCGG
>Locus:intergenic12402_1:8565223-8565349(+)
GCACGTGCGCCCTCGGCGGCGGGCTGGTCGACCTCCTCGCCGGCAAGCCGCACAGCGGCTTCACCCCTGCCCCCTGCGAAGGGCGACCGACCCGGCAGCCATCGCACCGCCGTGGGCCCGGCCGACG
>Locus:intergenic12531_1:8628066-8628012(-)
GGACAGACGTCTCTTGGTTCCCCGGCCGCGACGCCCAAGGATAGATCGGCGCCGT
>Locus:intergenic55_1:29602-29569(-)
GGGCGAGTGCACAGTCCCGCCCGTACTGACGGTT
>Locus:intergenic486_1:329777-329879(+)
CCTTCACCCTCACCGCCGGCAACGTCAACGACTGCACCCAGTTCGAGCAGGTCATGGCCCGCATCCGCATTCAGCGGTGCGGACCCGGCAGACCCAGAACCAG
>Locus:intergenic558_1:387649-387724(+)
CACCTCCTCCACCGCCTCCACCGCCTCCACCGCCTCCGGCGGAGATCACCTACAGCGGACGGTATTCCGTCAATCC
>Locus:intergenic1342_1:908652-908796(+)
CTGGACTGGAACGGGCCGCACCGGTACAGGAGTCGGACGCGTCGGCACGTGAGTTCCCCCCGGATGAATGTGACGCCCGTCACCGGGCAGGGCCGCGGGTGTGCCGGGACCGTACGCGCAGGTGCCCGCCACGTCCTGCGGGGAC
>Locus:intergenic1657_1:1106388-1106313(-)
GGAGAGGACAGAAGAGCGGGCCGGCGCGATACCGCCGGTCCCGGTCCCCCCGCGCCAGTCGACCAGCCGCACGCCC
>Locus:intergenic2390_1:1599388-1599463(+)
CCGGCCGCCGGACCCGGTCGCCGGTCCATTTGCCGGACGCGCGGACGGAACGCGGACGGAACGTCCGACGGCCGCG
>Locus:intergenic2472_1:1656544-1656691(+)
TTAGCTCAGCGGGAGAGCGCTTCCCTGACACGGAAGAGGTCACTGGTTCAATCCCAGTATCGTCCACTGATCCGCAAGGATCACCGATCCGTACGGATCCCCGCGCGATTAGCTCAGCGGGAGAGCGCTTCCCTGACACGGAAGAGGT
>Locus:intergenic2671_1:1788631-1788571(-)
CACGAGGAACAACGCGCCCACGCGCGCGGGGTTACGCCTCCACACCACCCCGGCCGTCCTT
>Locus:intergenic2806_1:1874486-1874540(+)
GAATTGAAGTCCACGGCCGGACGGGATTGCGGATTACCCGGAAATAGGGCGCCGC
>Locus:intergenic3114_1:2097441-2097522(+)
CATGCCCGACGCCGCAGTCGACCTTATAGCACGTGCATTCGAATTGCGGGGGTCGTCCACAACCTTCACCCGAAGGTGTGGC
>Locus:intergenic4097_1:2774537-2774501(-)
ACTGCCGCACGGGCACTACGCCAGGTAACCTCCAGCT
>Locus:intergenic4763_1:3225190-3225085(-)
GGGGGGAGGCCGGAGTGGGACGGGAGGGGTGCGCTGGGGTCGGCTGCGGCATGGGTCCACCGTCGCCCGGCGACGAGATGGGGGTCCAACACCTTCTCCGTGGCCA
>Locus:intergenic4955_1:3370189-3370051(-)
GCGTTCAGCCCTGGGGGAGGCTCCCCGGTTCCGCCGGCGCCGAACGGCGTCACGGACCTTCCGGAGCGGCTCCCGGACCTCCGACGACGCCACGGACGCGCCGCCCCCGGCCGTGAGGCCCGGCACCGTGCGCGTCCCC
>Locus:intergenic5370_1:3688194-3688296(+)
ATCGGTCACCAGGGAATATTTAGGCTTAGCGGGTGGTCCCGCCAGATTCACACGGGATTTCTCGGGCCCCGTGCTACTTGGGTGTCTCTCAAACGAGCCGTTG
>Locus:intergenic5479_1:3761838-3761778(-)
TGTGGTTCTGCGAGAGATCGTGGATCCCGGGCCCGTTCCGGGCATCCGGCGACATTGCGCC
>Locus:intergenic5947_1:4070802-4070673(-)
TCCGCTGCCGGTGTCGTCCCCGGTGAGCAGCGCTGGGCGGACGTCCGGAGACGGGTTGCACACCATGTCCCTGAGCGGTCCGACCTTCCCCCCCCCCGCGCGCCCGGCCCCACCGGGTTCCGTCGGCACG
>Locus:intergenic6341_1:4326725-4326587(-)
GCAGTGGGTGGCCCGGTCTCTTTCTTGGGTTGTGAAGCGCGGCCCCTGTGGACTGAGTGGGGAACTCAGCCGACCGTCCCAGGAACCGCGCCTCTCGCCGGAGGCAGCACCTCCAGCCCCCGGCTACCGCCCACTCAAG
>Locus:intergenic6360_1:4339251-4339341(+)
GCAAGCCAGTTGGCCCCACCCACCCCATTACCTGACGTGTTGGCCGGTGAGTGCCTGCGGGGTGGTGGATGTTGCGAAGAGGTCTCAACTC
>Locus:intergenic6880_1:4662932-4662968(+)
TCGGGGTACGAGACAGGACGCCCCTCAGCCTCACGCG
>Locus:intergenic7136_1:4829295-4829421(+)
GGAGCAGCGTCCAACGGAGCAGCGCCTGCCGGAGCAGCGCCCGCCGAAGTGGCGCCCGCCGAAGTGGCGCGTACCGGAGCAGCGCACACCGCGGCGGCGCCCGCCGGGGTGTCGCGGATCGTGGCGG
>Locus:intergenic7139_1:4830610-4830520(-)
TTGTCCGCCCCGAGCACGGCATCGCGCGCCGCCGCCCGACTCCGGCGCTCCCGCCCGGCTCCCGTCGCCCCCGAGGGAACCGCCGCCGACA
>Locus:intergenic7564_1:5114105-5114144(+)
AATTCCTTGATATGTGCCGCATTGCGTCAAGGAAGGTTCC
>Locus:intergenic8620_1:5808497-5808584(+)
GAACGACCTGGACGCCAGGGGCCGCGTCTGCTCGGCTCTGCCTGGGTCGATGGCGGACGGGATGGGAGCTCCCCGCGCATGCCACTAC
>Locus:intergenic8857_1:5965083-5965005(-)
GGTTGCGGCCCGCTGCGTCCCGCGGGCCGCCGGAGGTTGTCCGGCGGCCCGCGGTCACGCCGCGCCGGCCTTCACCTGC
>Locus:intergenic8978_1:6049104-6049167(+)
AGCGCAACGCTAGAACAAGAACCCCTACGGGGCTTGCGTTCCAGTGGCCTATGGTGTAATTGGC
>Locus:intergenic9265_1:6259635-6259542(-)
CCGAGGACCGGCGGCGGCGGTGCGGTCCGCTTCTCCTCGTACGTCTTGTTCTTCTGTTACCACACTACAAAGGGGCGGCGACAGCGCGCACGTA
>Locus:intergenic9349_1:6326820-6326763(-)
GGACCGTCCGCGGGCGCGTCGACGACTACGACACGGTGGCCGCGCGGTCGCTGCGACC
>Locus:intergenic9567_1:6491962-6491893(-)
GGTGGGCTGCCCGCTCGGCATGCCGGTCGGCCGACCGCTGGGGGCACCACCGCCGCCGCCCATCTGGACC
>Locus:intergenic10137_1:6969818-6969782(-)
AGGCGAGCGAGGCCCGGTTGCCCGTGTAGTGGCCCTC
>Locus:intergenic10157_1:6982513-6982366(-)
CGCGGTTGGTCTGTACGACGAGGGCCACGACCGGGACGTGGTCGAGTTTGGCGTCGTACAGCCCGTTCGGCAGGTGGATCGCGCCGAGGCCGGAGGTCGCCGCGCACACGCCCACCGTGCCGGAGAACTTGGCGTAGCCGACGGCCTG
>Locus:intergenic10479_1:7240766-7240733(-)
CTGCGGGGCGTGGGCGGCTGGTCGCGCTCACGCG
>Locus:intergenic11053_1:7686584-7686548(-)
CGGCGCCCTGTGGCCCGTGCATCCCGTCCGCTGCACC
>Locus:intergenic11346_1:7893879-7893978(+)
CGTCAGGTGGGGCCCGCCGAATCCTTCCCGGAAGCGGGTGTGCGAGTGGCCGCCACGGGTAGGAGGGTGGCAGAGCCCGCCCGTGCGACACGACACGCTG
>Locus:intergenic11938_1:8265161-8265239(+)
ACCCCGCCGCCCCTCGTGTCCGTCCTGCCGCCGTGTCCCAGTGAGGTCGTCCCCGATGTCAGTCACCCCTCCCACCCCC
>Locus:intergenic11980_1:8289592-8289724(+)
GGGCGGGCCGGGCTCGGCGAACACTATGAACGCAACGGCCGAAGGGGTGGCTCCGGATCCGGGGGATTCCTAACATCCCCGCTCGCAGCGCAACTTCGCGCCGGCCCGCAGCAGCACGTACAGGAGCCGCACC
>Locus:intergenic100_1:64445-64592(+)
CATGGCGGAGAACAGGTGAACAGAAAAGTTGTCTCAGAGGGCCGGGTGCACGTCAGGTGCCGCTGTGCGCGCGGATTCACCAAATGCACCCTTGGCGCGTCCTGCATGCGTGGTCCCCCAGCCCGCGGCAACCACCCCTGTCGTGAAG
>Locus:intergenic163_1:103282-103213(-)
CGGAGAGCGGGTGGGCGGCGACCGGCGCGGAACCGTCCGGTACCCGCCCGCGGAGCCGGGACGGGCCACC
>Locus:intergenic486_1:329382-329526(+)
TCGAGCCGTTTCTGGCTCCGCCGCGGATGGGTCGTCCGGTGCGGGATCGCCGGCAGGTGGTCAACGGGATCCTGTGGAAACTGTCCACCGGGGCTGCCTGGCGGGACCTGCCCGAGCGGTATGGCCCGTGGAAGACGGTCTATGA
>Locus:intergenic778_1:550335-550395(+)
CGGCGACGGTGTCACGGCCCGTGCCCACGCGGAGCGCAGGGGGTTCGAGGCCATCGCGGAC
>Locus:intergenic2216_1:1471743-1471776(+)
CTGCCTATGTGTTCAGCAGCGGGTGACAGCCCAT
>Locus:intergenic2592_1:1738301-1738337(+)
ACCGGCCCCAGAGCGCGGCGCGGCAGCACCCCGGCGC
>Locus:intergenic2646_1:1771785-1771845(+)
CGACAACGTTCGCCAAGCGGAAAGCAGCACACCCGCGCCCCGCTGTCGACCCCTGATCGCG
>Locus:intergenic2810_1:1876159-1876195(+)
GGCAGCCGGTCGGACAAATCGCGGCGGACGCCGACGC
>Locus:intergenic3142_1:2113515-2113644(+)
GACGGTGTCCGCATGCCCGAGGCCGGAGATCCGGTCGACGTCGTGACCCGGATGCGCAGGCGCGGGACGGGCTTCGTCTGGCTCGGTCTGCACGAGCCGACGGACCAGGAGTTCGCGGGCGTCGCGGAGC
>Locus:intergenic3336_1:2249820-2249895(+)
AGTTGGGGTACCTCCACTTCCCAGGAAGTGCGGGGAAAGGCCGAGGAGGGCCGGGTGACGACCTATGACGATCAGG
>Locus:intergenic3374_1:2276541-2276667(+)
TGTTCGCGCACTCGACCCGGAACTGGTGGTGGACCGCTCACCCGGCGGCCCACTGACTGCGCGCGACTCAAGACTCGCGAAGGCCGCCCGAGGGGCGGCCTTCGGTGTTTTCGAGCCCGGGTCCGTT
>Locus:intergenic4030_1:2723816-2723903(+)
TCCCCAGCACTGTTCACGGTAAGTGACACGGCCACTACGGACCAGTACGGGAATACGCCATCCTCATCCGCCCGGCGCACGTCGGGCG
>Locus:intergenic4303_1:2919881-2919845(-)
ATGGCTGCGCCGATACCGCCGGTGAAGAGGAGCCGGT
>Locus:intergenic4553_1:3101299-3101218(-)
GTCAGCGTTAACTCCTGGGTTATCAGACCATGTGCAACGGGAGATTGTTCGCGCCCTTCCCGCCCCGCATCCTTGGTCGGAC
>Locus:intergenic4845_1:3290839-3290803(-)
GGTCGCGGCGGCGGGTTGGCAGCCATCGTGCCATGGG
>Locus:intergenic4984_1:3387895-3387988(+)
CACCGCCTACTACGAGGATCCTGGGACGCTCCGTGGTGCTCATGCCATCGAGTATCCACCCGGTTGAGGGGGGTGGATCGTGCGCCCCTTCACA
>Locus:intergenic5266_1:3617405-3617438(+)
GACGGCGGCATACAGCAGCGCCCCCGAACGACCG
>Locus:intergenic5370_1:3690707-3690806(+)
GAGTTCTCAAGGAACGAACGCTTCCTTTGTACTCACCCTCTCGGGCTTTCCTCCGGGCGCTTCCCTTCGGTCTTGCGTTTCCGACTCTATCAGATCTTTC
>Locus:intergenic6406_1:4373882-4374020(+)
CACAGCGGTCGTGATGGGTACGTACTCGGAGAAGGCCGGGGGTGGTTGGGGACCACCTGGAACCCGGCGACGGACCCGGGCGTCCTATCCACCGACGACCGTGCCCCATCCTCCCGTGGCGGAGGCGAAGAGAAATACG
>Locus:intergenic7867_1:5303622-5303568(-)
GAGCGGAGTCCGGCAAGCCGATCAATTCCCGGCGCACGCCGTCACTTCAGAGGAA
>Locus:intergenic8083_1:5438176-5438071(-)
GAGCCCGAGTTCCGCAGGAGATTCGCGCAGGAGATCGCGTCCGCGCGACGCGTGGGCGGGGAGTGGACCGTGCCCGTGCTGGACGCGCACACCGAGGCGGCCGCGC
>Locus:intergenic8801_1:5922192-5922102(-)
GGAAGGCTCCTGCGGTACGCCCCGCACGCACCAAGCAGGACCCACCTCCCCAGCAGTCATCCGCCCACCCAGTTGACGCGGACAGGAGCGG
>Locus:intergenic9544_1:6477044-6477083(+)
GGAGAGTGCGTCGGCCAAGTATGCGCAGGCGTCGCTTCCT
>Locus:intergenic9556_1:6486516-6486573(+)
CCGTACGAACCCCGGAGGCGCCGTTGCGGTCTCTGCGGCGAGGCCGGGGCCACGCAGG
>Locus:intergenic9810_1:6692444-6692522(+)
GCCGCCCTCACCGCTGAGGAGGATCCCGGCCCCTTACATCTACCGGGGCGCCGGGCGGCGAGGACATTGCGCAGGGTTG
>Locus:intergenic9818_1:6696856-6696919(+)
AGGTCTCAGGTCGTGGCCGGGAGGTCGGCAGGTCTTCGGCTGTGGGGGGTCAGGGCGCGCGAGC
>Locus:intergenic9890_1:6754875-6754977(+)
CATCATCGCCGTACCGCCGGTCACTCTGCCAAGGTGGCGTCGCCGGGTGGTCCTCCCGTGGGGGGTGGGGCCGCCCGGCCACCCCACCTCGGAGAACTGTTCG
>Locus:intergenic10157_1:6981840-6981765(-)
TTCGTCACTCGCCCGGTGCACCTCCTGTGCCGCTTGCCCCGGGCGACAACGCATCGGTCCGTCCGATCAGGTCTTC
>Locus:intergenic10160_1:6985322-6985424(+)
CTCACTCGCCCTTGGTTCGGTGTTGCTCCGGTGCATGGACCGCGCTACCGAGGGCACGGCGCCCGCCGCGGGAGTTCCTGCGTCTGTCACTTCGTTGAGGCCC
>Locus:intergenic10905_1:7584747-7584657(-)
CTGCTTCCGGTGGTCTCTGCACGCGCCGCCGACGCCTCAGGCTCCCCGGGAGAGCCGTCCGGTACGGGCGGAGGGTCCGGCGCGGATTTCA
>Locus:intergenic11839_1:8203154-8203022(-)
TGTCCTCCCTCGTCCTGGTCGATCCACCGCCGGGGCCGCTGCGGCCGCCGCGTCGCACCTGGTGCTTCTGGGAGGCCGGGCCCGTCCGCTTCGACCCGGCGGCGACCGTCTCGTGGGAGTGGCTGCGGGTGCA
>Locus:intergenic12226_1:8453797-8453872(+)
GTCGATACAGCGTTCATGGGTCTCACCTCCTCGGGCGGTGTCACGGTCGGGTGCAGGCTACAAGTGCGGTGCTCAG
>Locus:intergenic12303_1:8493409-8493262(-)
CTGGGTGGTCACCGGTCCAGGTGCACAGCGGTTCGCCCGACAGGCATGCCGAATCCGCTCCTACGAGGGAGGGTCGGGCGCAGTTCAGGCCGAGGCCCTGGAGACGAGGACGACTCGGGCGCCGCGCACGGCGGGCGTTTCCACGACA
>Locus:intergenic12527_1:8626030-8625952(-)
GGCACCCCGGCGGGCACCCCGGCGTACACCGCGGGCAACGTGTGGCCGGCCCGACGCGGCGCCCGGCACCGTAAACGTT
>Locus:intergenic12546_1:8638340-8638478(+)
CCGGTGGCGCCCGGCCGAAGGGGATACTCAGATGCAGTCGCCGGTTACCGGCCAGGCCGAACGCGCTCCTTGAGCGGGCACGAAGGCGCGAGGAGCAGCGACGGCCCGCGCCGCCTGCGACGAGGCGGCCGATGCAGCC
>Locus:intergenic77_1:40766-40661(-)
CCGGGAAGCCGAAGGCCGCGACGCCGAGCCGACCGCCTGCGTCCTGGACGCCCAGAGCATCAAGACCTCCGCGAACGTCCCGGCCGCCGGCCAGGGCATCGACGCG
>Locus:intergenic91_1:51806-51752(-)
ACCTGCATGGCCGGATGTGAATCACAGGACGTGTGCGGCGTCGGAGAGACCCCGG
>Locus:intergenic195_1:134281-134245(-)
GGCGGCCTGGCGGAGGGCGCGACACGCGTTCAAACCG
>Locus:intergenic234_1:160220-160319(+)
GACGTGCGCTCCGGGAAATCCGGTCTCGGCCCGGCCGAACAGGTCGGGCCGCCCGGCAGTCGCTCCAGCGCGCCGGTCATGTCTGCCTCCTTTCCACCAT
>Locus:intergenic278_1:187481-187625(+)
GTCGTCCGGTGCGTTGCGCGTACTCCCATCCTGCTGCCCGTCGGCGACCGCGACGGCGAGTTCGGCGGTGTGCGGGGCGACGTGCTCGGCGTGGTACTCGACGAGGCCGACGCCCTGTCCCGCACGTTCGGCGAGCAGGGCCCGG
>Locus:intergenic373_1:245909-245822(-)
GGAGCGCCGTCGACTTTTTCAATGTGGAACACACCCGGCCCGCCCCTGATCAGGGCACGGCGAACGCGGGGAAAAGCCGTACCCAACC
>Locus:intergenic548_1:372807-372885(+)
TGTCGTCGGTTGCCAGGGCTTGGCCCTGTCGCCCTCCTCCGCCTTGCAGCTGCACACACCAGACCCCGCTCGGGCCGGC
>Locus:intergenic731_1:506787-506751(-)
TGTCCGGGAGGGCGCCGTATGGCCGCCATAAAGATAC
>Locus:intergenic1405_1:942966-942888(-)
GTCGCGGAGCGGTTTACCGGCCCGGGTGCGGGCTACGCGGCCCGCAGGCAGTCCCGTACCGACACGTTCCGACCCCGGG
>Locus:intergenic1972_1:1316174-1316234(+)
GACATTAGCGGTCCGGCCACCCCCGCGAGGTGTGGCAATACCCACACGTCGATCTGTCAGT
>Locus:intergenic2003_1:1333765-1333696(-)
CGGGGCCGTTCCGTCGCGGGATTGGTCTTGACCAAGGGGGTGGGGCGTTTTATGGTCGCAGAGAACTGCA
>Locus:intergenic2571_1:1719283-1719151(-)
GACGGCCGGGACGGGAACGGCACGGGTCCCGGTGCCCGGACCCGCTACCCGCGCTTCCGGCTCGGCGACTCCCGGGCCGCCGACTCCGCCCCGCCGCCCAGCCCCTCCGCCCGCTTCCCCGACGCCGCCCCGA
>Locus:intergenic2860_1:1917032-1917068(+)
TGGGACCGACTCCAGCCCCAGGATGCGACGAGCCGAC
>Locus:intergenic2971_1:1993684-1993582(-)
GGGGCGTGTGGGGGCGGTGGTCCCGGCTGGGGCGGGCGGTGGTCCGGTGGCCCTGTGTGTCGCGGGTGCCGGGGGCCCGGTCCTGGCGGGTGGGGGCGCCGCT
>Locus:intergenic3155_1:2120545-2120470(-)
TGGGTGGCGAAAACGGCCGGACGGCTGAGGCGCCGTTCACACTTTGCGGTGAACAGGTGTCAACTATGTCTCAGTA
>Locus:intergenic3422_1:2308621-2308747(+)
CTCGGACGACCCAGGACCCCTGGTTCCGCGAGGGGTCCGCGCTTGCCGTGGACCTTGCTGTCCACGACCTGGTCTTCACCCGGGGCACCCCGCCACGGACGGAGGGTTGCCGGACAGTCGGCCGGGG
>Locus:intergenic4635_1:3144870-3144810(-)
GGAGATCGCCCCCGGCATCGGCAAGATGCTGGACCGGGTCGTCTCCGACGGCGGGCACAAG
>Locus:intergenic4975_1:3380826-3380769(-)
GCTGGTTGCGACTCAGCGGCCCTGCTGGCGCTCCCCGCCCTCGCGGCCCTGGCGACCT
>Locus:intergenic5110_1:3474225-3474258(+)
GCCGGGCGCTCGATCAGATTCACACGAGCGGTGA
>Locus:intergenic5123_1:3483602-3483464(-)
GAAACTCGGATTCCGCGAGGAGGGTCTCAGGCCGCGTTATCTCCACATCGACGGAGCCTGGCGGGACCATCTCGTCTTCGCGCTCACCGCGGAAGAGGTTCCCGAAGGGCTGCTGCGGCGATGGCACCGGTCACGGCAC
>Locus:intergenic5349_1:3675191-3675053(-)
TGTGGGTACACGGGACTCCCAGAGGCAGAGCTTCCATCACGTGCAGTACGGAACCATTCACCCGTCGTAGCGAAGGTGGGGTACCGGAATGCGTCTGAGGAGAATAACGCTTCGTGCAGGCACTGCTACGCCCAGTTGC
>Locus:intergenic5428_1:3723705-3723780(+)
GGGGTGTCACGCCGTACCCGGACGGGCGGGGCAAGACGGTGTGGTTCGAGTGCGTCGGCACGGCGGACGAAGAAGG
>Locus:intergenic6104_1:4171777-4171879(+)
GGTGGTGGTGGTAGGTGTGCAGGAAGTCTGCCAGGGCTGCGGTTCGCTCGGTGTTGCCGGTGTAGGGCCGCTGGTAGGCCCCGCGTCCACGGCATGATCCGCC
>Locus:intergenic6241_1:4270192-4270111(-)
TGTTCTCCACAGATACGCCCGGTTGTCCACCGGCTCCGCCCACAGGACCCGTGGACAAAATTCCTGCCCCGACCTGGGCAAA
>Locus:intergenic6425_1:4383602-4383509(-)
CTACGCCGAGTCCAAGGCATGTGCAAGCGTGCCTCCGTGACTACATCCACTTCTGAGCTGCTGCCCAGGCCGTTTCTGACGTGCTGGCTTCATT
>Locus:intergenic8316_1:5602267-5602396(+)
GCGCTTCAGGCTAGCCCGTCCCGATCGGCCTCGCCCTGGCGGCCGGTCCGGACGGACTGGCTCCGTTCGGTCCGTACGGCCCCGGTACGCTGCGGCCTGGCCCGGTCGGCACGATGCCGATGCCCGTCGG
>Locus:intergenic8322_1:5605058-5605205(+)
CCTTGCGAGGGCGCGCGTGCGGTCAGCGGCGACGGGAAGAAAGCCGGTGCGGCTGCGTCAGCGGCGGGAAGAGCGGGTGGTACTGCACGGTCGACTTCGGTCCATGCCAGCCCCACCTCCTCCGGCCGGTCCCTCGTGAGGGACGATC
>Locus:intergenic8514_1:5726761-5726851(+)
CGCGACGATCCGGTCCGCCGGTGCCGGTCCGCCGTGTCGGTCCAGTCCGGCGGTGCGCCTCGATGCTTCCGCCCGGCGCCCGTGCGTCGCC
>Locus:intergenic8734_1:5872940-5873015(+)
AAACGCCGGACGGGCTGGGGGCTCAACGGCCTCGTCCTCAAGTGCCGGACGGGCTGGGGGGGCTCAACGGTCTCGT
>Locus:intergenic9462_1:6410969-6411116(+)
CGCAAGTGGGACCCCGGACCGGGGTGCGGCGGGGCCACGTCCGACGGGAGCGGGGGCTGTCCGGAGGCAGGACCTCGCACCGAGGGTGGCGCAGCGCCCGGCACGAGGGCGGCACCCGCCGGCCCGTCCGCGGCACGTCCGTACGCGC
>Locus:intergenic10078_1:6898882-6898945(+)
CGATTACTGATCGGGGCTCGCCGACGGCCAACGGTTGGAATTCACGCCGCCCTGTTCGGAACAG
>Locus:intergenic10297_1:7085010-7084974(-)
CGGGGCCCGCCCCCGGGTGCGGGGCGGGCCGGGGTGG
>Locus:intergenic10683_1:7427138-7427099(-)
ACGGCGAATTGCCTCCGATGCGGTTCGCACGTGCGTACGT
>Locus:intergenic12016_1:8315763-8315796(+)
CGGGGAGGGCTTCGGCGCAGGTCCACTTCCGTCC
>Locus:intergenic12414_1:8572784-8572874(+)
CACAGGCGGAACTGCGCGCTGCCGGCATCGAAGCGACCGACATCGTACCCAGCGCCTTCACCGAATTCAGCCCTCCGCAAGAGCTTTGCGC
>Locus:intergenic77_1:40727-40625(-)
CGTCCTGGACGCCCAGAGCATCAAGACCTCCGCGAACGTCCCGGCCGCCGGCCAGGGCATCGACGCGGGCAAGAAGATCGCAGGCCGCAAGCGCCACATCGGC
>Locus:intergenic85_1:45178-45040(-)
TCGCGAACGTGTTTCCCCAGTCTCAAGCGGGGTCCAGTTCGCGTTGTCTACGGTGCGGAACCCGCCGAAGGGGCGAGCGTGGGGGTCCCGCACCGAGCGTGGCCGTGGTGGCGGTTACCCCGGACGTCGCCCTCTTCAG
>Locus:intergenic172_1:121479-121533(+)
ACGCGCGTCGGGGCGGCCCGTCCATCGCGCATGGGTGTCCACAAGGACGACCACG
>Locus:intergenic548_1:372725-372872(+)
CCGCCCCGCCTGGCCGGTGGCCCAGGGGGTGTCGTTTGGATCTTGCCGGGGTCGCGGGGTCTGGTACGCACATCTGCGGCGTTGTCGTCGGTTGCCAGGGCTTGGCCCTGTCGCCCTCCTCCGCCTTGCAGCTGCACACACCAGACCC
>Locus:intergenic667_1:467116-467038(-)
GGTGTGGATCCGCCCGTGGACTGCGCCGTGGACTGCGCAGTGGGCCTCGCCGTGAACCGCGCGGTGGGCTTCGCTTCGG
>Locus:intergenic1570_1:1057225-1057363(+)
CTCCCTGCCTGCGTACGTGCAGGTCAAGGGCTGTATCGACAGCCTACAACGGGCCGCGTGTCCGGACAGCTGTTCTCCGGGCTCTTCAGAACTCACGCTGCCCACTCACGGACCCACCGCGGCGTCGGCCCAAGCCTAC
>Locus:intergenic2167_1:1437533-1437452(-)
GGGCCGGGGCCCGGCGGGGTGTCCGGTGCCTTCGCGCCGTACCGAGCTGTCCTCCGGTCGGCCGGACGGCCTGGTGCCCGCG
>Locus:intergenic2580_1:1728147-1728186(+)
CCACGGCGACGTCGCAGCCCGCCGGGCCGGGGCCCACGGC
>Locus:intergenic2640_1:1767683-1767815(+)
CGGGGAGTCTCAGGGCCCGGCGTCTCGGGACCCGGTGCGTCGGAGCCCGGAGCCTCGGAACGCGACCTCTCGGAGCCCGGAGCCTCGGAACCCGGCCTCTCGGAGCCCGGTGCGTCGGAGCCCTGGGCTTCGG
>Locus:intergenic3200_1:2150537-2150597(+)
CCACGAGCCGCGCGGGGCGCTGTTCCACTGGCGCCCCGCGCGGACTCGCATCCGGCCACAC
>Locus:intergenic3787_1:2537282-2537189(-)
GGCCACGGTCTCGACACGTCCGGCGCCGCACGGTTTACGTGCGGCGCCGGACGCGCAGGAAACAGGAACCATCACCCGGGGAGGGACCATCACC
>Locus:intergenic4298_1:2918570-2918633(+)
CGGCCTCGGGCACCCGCGCACGGCCGAGCGACGGCCCAGTCCGAGGGCGCCGCTCCCCCGCTGC
>Locus:intergenic4546_1:3094973-3095051(+)
CCGCGGCGGTACGGTTCGGTACATCTCGGTCAGTCTGGCAACTGTCGTCAGCACGCGCATGTTGACGGTCCGAATGATG
>Locus:intergenic4595_1:3123124-3122980(-)
CCGTGGCGTACCGAGTCGATGAACAAGCGCCAGCTACTCAGCCGCACGTCCAGCGTGGGGCCGTCGATGCACTTGGAATCGCGTATCAGTGCACCGTGTGGGATGTACGCGCACTCAAGGCATTCAGTGCCGCTGCCCCCGCTGT
>Locus:intergenic4595_2:3123067-3122992(-)
GGGCCGTCGATGCACTTGGAATCGCGTATCAGTGCACCGTGTGGGATGTACGCGCACTCAAGGCATTCAGTGCCGC
>Locus:intergenic4820_1:3273725-3273761(+)
GCTTCCACCGGGTGTGACTTCGCTCTCGCCGTCACCG
>Locus:intergenic5380_1:3697917-3698016(+)
GTCGGTCCGTCGGCCGGTCCGTCGGTCCGTCGGCCGGTCCGTCGGTCCGTCGGTCCGTCGGTCGCTCGACCGATAGGGCTCGCGGGCCGCTACTTCCGGC
>Locus:intergenic6226_1:4258670-4258745(+)
AAGGTGCCTCCCAGGACCCACGCATCGGTTGACGTCAGCCATGGATGCCAAGGGGTCTTCGTGCTGGTGGGGCTAA
>Locus:intergenic6342_1:4327248-4327308(+)
GAACAGGGGGCCTTACGCTCGCCCGGCGAATCGGGCAGGCACTGGTGCTGCCCGCGTTTGT
>Locus:intergenic6571_1:4469933-4469897(-)
GAGCGCAACCTTGCCAAGGTTGAGGTCGCGAGTTCGA
>Locus:intergenic6577_1:4474874-4474838(-)
GCGCAAGCGTCACTCGTACGTGTATCTGGTCGCGAAA
>Locus:intergenic7787_1:5243837-5243747(-)
GGTCCGACGGCCGACGGGTGGGCGGGCGACGCCACCTGGAGCAAGGCGGACGACCGCATGTACGGGGACGGCTTCGAACGGGCGGAAGCAG
>Locus:intergenic8270_1:5571713-5571749(+)
CCCTTGTGCGGCCGTGCGCCGAGAGATGCGCGCGCAC
>Locus:intergenic8323_1:5605292-5605259(-)
GTTCGGGGCAGCACGCAGAGCGTCGCGATCAAGT
>Locus:intergenic8660_1:5828310-5828436(+)
GCACCGCAGGGGCCGCCTCCGTTTCGGGGGCGGCCCCTTCGTCATGGGCGCCTGCCCGTGCCTACGGCCTCCACCCGTGACCCTGCGCCCACGACCACCATCACCTACGCCCCCACCTACGCCTCCC
>Locus:intergenic8697_1:5849204-5849075(-)
TTCGTTCACCCTTCCAGGCTCCCGTCGGAATCCGCCGGGTTCGTCGTCGCCGGTGACGAACCTCCGGTACATCGAAAGATGCAGTGCGGGACCCTTCCCGGGCATCAGGCGGGCGGGGCGCGGGGCGTGT
>Locus:intergenic8762_1:5888437-5888470(+)
GGGCGTGGGGTGGGGACCCGGCGCCGAGCAGCAC
>Locus:intergenic9297_1:6293639-6293537(-)
TCGGTTCGCCCCCCGGCCATCTCCTTCCACGATGACCGCCCCCACACGGACCGGCAAACCGGCGGCGGCACCGCTGAGAGCCCTTCACACCCGCACGCCGGAC
>Locus:intergenic10674_1:7419541-7419631(+)
TCGTGTGGTCACACCATCGCCACGCCGTTCCGCCCCGGCAACAGCCCTTCCGCCACGCGGAATTCTCCCGCTCCGGGAGTCCCGCCGCCGC
>Locus:intergenic10923_1:7602321-7602252(-)
ACTTTTGCCGAATCAGGAATTAGCTTGGCGTCGATCTATGGCGGGTGTCAACCACTTGCCGGAACCCAAG
>Locus:intergenic11132_1:7750968-7751073(+)
GCACCGGCGGGGGAGCGTCCCGTCGGTGCCCCGCTCGGCGGGCCGTTGTCAGTGGCGCGCGCTAGCGTGCCCAGCACTGACACTTCGTCCCGTTCCGGGAGGCACC
>Locus:intergenic11195_1:7799950-7799893(-)
CGGCCATCCCCCCGGCAGAGCCCGCTCCGAGGCCAGTGGTATCCACGTCATCGCCGAC
>Locus:intergenic11325_1:7881334-7881247(-)
AAGCAACCGCTTCCGCCCCCTCTTCACTGTCGAACCGCCGGCCGGGTAAACGGAGCGGCTGTTCAAGAACAAAGGGGAATCCGGGTGT
>Locus:intergenic11765_1:8162197-8162122(-)
CGCCGACGTCCGACGCCGACGTGCGACGGGCTTCGACCGGCCGGCCCACCGCGCCGCCCCTCGCAGCCGCGAACCC
>Locus:intergenic11826_1:8194523-8194670(+)
ACCGGCCACCCGCCCCGACGAACTGGTCCCGCAGGGCGGCGGCGCCCCCGCGGCCGGTCACCGCTGCCCGGCGAGCGCGTCACCGTCGGCCTCCCTGGAGTCCCTGGCGGTGCGGTTGGCGCGCCCGGACTGCACGGTCCCCGCGCAG
>Locus:intergenic19_1:11993-11960(-)
AGGGGGAATCGGCCGCTACGGCGCCCCGGCTATC
>Locus:intergenic149_1:94292-94232(-)
GGGCGCCCCGGACGGCCTCACTGCCGAAAGTTCCGCGCCGAACGTGACGGGCCCACGCTGC
>Locus:intergenic369_1:242919-242790(-)
CCTTCACCGATCACCTCCGGCAGGGCGGGAAGCCGTGCGGTCACCTCGGCCACGTCGCGGCCCCGGCCCCCGTTCGTCCGCCTCTGCCACGAGACCGTGCCGGAGCCGGCCGACGGCGACCGGGCCGGGG
>Locus:intergenic478_1:324092-324191(+)
CACCCATTGGCAAGACGATACGTCTCGCCTTGTTCGTCGGTGCGCCCCCGAGCGCGGTGCACCGTGAACCGGTGGAGATCAACTGATCGGCGCAGCAGTG
>Locus:intergenic1091_1:751710-751563(-)
CTCAGCACCGGTCGGTGCGGGGCGCCGGGGGCGGGCCCCGTGGCTCCGCCGGCCGGCTCCAGGGTCGCAGCCGGGACGGGCGGCGTGCCGCAGCCGGTCAGCGGCCCCTGCCGCAGCCGGTCAGCGGCCCCTGCCGCCCGGGCCCGGC
>Locus:intergenic1291_1:877663-877516(-)
GGTTCGGTGGGCGACCGTGGATCACGGTGCGCCTGCGGCGAAGTCACAGGCCTTGCCGCAAAGATCCGCGGCGAAGCCCGACCCCGGACTGTTTCGCGCGATGGGGGACGCCGGGGGTGCCATGTGCAGTACGCGGACGCCCTCCCGG
>Locus:intergenic1624_1:1087650-1087707(+)
TTTACCGGCGATAACGCTGCGAACCAGCCCGCCGGCCATGACAGCGGGCGACGTGCGC
>Locus:intergenic1802_1:1196470-1196575(+)
GATGGCGGTGACCGGCGGGCTGGCCGGTGGACGGGACGGGATGGCGGTGACCGGCGGGCTGACCGGTGGGGGTGCCGGGTCGCCATCATGGCGCCCACCTGCGGCG
>Locus:intergenic2167_1:1437449-1437413(-)
CGCGCCCGGGGGTGCTGCCCCAGAGCCCTCCCGGGGC
>Locus:intergenic2217_1:1474101-1473999(-)
GTTGAGCGATGCGTAGCAAGGTGTCCTCGCCTCGGCAGCATCCAACTTGTCAGATCCTATCGCTGGATCGCCTTCTGCATGCCCGCAGGACGGTGGTCAAGAG
>Locus:intergenic2571_1:1719436-1719310(-)
GCTGTTCCTCCCCGCCCGGCGCAGACGCCGGCGGGGGAGCGCGGCGAGGCCGCGGAGCCCGGGGCGCCCGGGCGTACCGGTGGGGCCGGCACACCCGCATCCACGGCGGGCCGTGACGGCCGTGACG
>Locus:intergenic2581_1:1728232-1728094(-)
TGGGCGTGGGCGCGCCGACGGGGCCGGTCGAGGCCTGTCCGGGGGCGCCGTGGGCCCCGGCCCGGCGGGCTGCGACGTCGCCGTGGTCCGTCGGTCCACGTGCCGCCGGTCCAGCTCGTCGACGGGCGTTGGCGACCCG
>Locus:intergenic2828_1:1887273-1887309(+)
CACAAGCCTCGTCGGGGCAGGGGTTGCCCAGAGGCCG
>Locus:intergenic2883_1:1933113-1933038(-)
CAGTGGGTGCTTCCGGCACAAACGCCGCGGGGGAGAACCCACGGCGCTGAGCGACGAGAGCAATTCTTAGCGGCCG
>Locus:intergenic3232_1:2177626-2177719(+)
TTTCCGGCCTGCCAGCAAGGAAAGGCTGGGCTTACCTGCGGCTTTACCCCTCCGCACTCATCCGTGATCTTGTCCGCTCATATGTCGACCGGGT
>Locus:intergenic3621_1:2433170-2433068(-)
GCCGCGGTTGGCAGGGAGGCGGCAGCCGCGGGCGGGACTGCGGCGGTCATGGGCCGGGCTTGCGGCGGCCGGGTGCCGGGTGCCGGGGCGCGGTCGGTCGCGG
>Locus:intergenic3694_1:2478053-2478089(+)
AGGCCCGGGCGGGCGCGGATTGTCGGCCACCGGCCGG
>Locus:intergenic4851_1:3296657-3296597(-)
TGTGGGAGAGTAGGACGCCGCCGAACAATTATTGCTGGGAGACCCCGCACCGGGAACGGTG
>Locus:intergenic4992_1:3392909-3392978(+)
CCCCTAGCCGCTCCGGCTCAACTGCCCGGTGCGGCACTTACCTTGGGTCCCCCGCTCCTGCCTTCGGCGC
>Locus:intergenic5318_1:3652125-3652203(+)
GACAACGCCGCAGATGCGCGTGCCGGACCCCGCGACCCCGGCAAGATCCAAACGACACCCCCTAGGACCGCGAGTACGG
>Locus:intergenic6239_1:4268682-4268607(-)
GGACCGTCGCCCGCCGGCCGGTGGCGCCGTCGGCGGCTGTCCACAGGGTGGGGACGAACCCGCAGGTGGGGGCATA
>Locus:intergenic6444_1:4392048-4392102(+)
GAATGCCGCCAGACTGACCGCTGCTTCGTAGGAGGTGGCGGTCTTGTCGTATCTG
>Locus:intergenic7704_1:5182866-5182929(+)
GCAAGCACACGGGCAGCAGCCTCCCGAGGGCGGCTCCGGAGCATCCGGGGCCGCCCTCAGCGGT
>Locus:intergenic7745_1:5212009-5211928(-)
CCCGGGCACGGAGTCAGGGCCGATATCAGGGTCCGACCAGGGTCGAACCGGCTGCCGTCACGGCGCCGCGGCCGTCACCATG
>Locus:intergenic8148_1:5482013-5482046(+)
GGGTACAGCGTGCGGGGCGACGCGGATGTTCCGG
>Locus:intergenic8322_1:5605233-5605365(+)
GTAGGGGAGTGTTCACAGTGTCGGGGACTTGATCGCGACGCTCTGCGTGCTGCCCCGAACCGCTGGGCCAGAGTACCAGTCACCCGACGTGTCAAGGCGCCGCTTTGCCTCTTCCCGACGAGTTCTATGCTCG
>Locus:intergenic8659_1:5826167-5826092(-)
CCGGTTGTGCTGTCCGGCTTCGGTCCTTGCTGTGTGAACCGTGCCGGGGCGGTGGTCCGCCTGAACGGCGGAAGAG
>Locus:intergenic10155_1:6980252-6980165(-)
CACCCGTCTCCTCGTGCCGAAGAGCGGACTCCGAGTCGGATGGGACCAGTTCCTCGCGCAGGGCGCGCGATTCATCTGCGGATCGACT
>Locus:intergenic10260_1:7055988-7056126(+)
GCCAAGCCCGTGCGGGCCACCCAGCCTGCGGTCTGGCGACACAGCGCCTCCCGGTGTCGGCATTGCGCCCCAGCAGCAGGGGCACCCTCGCCGATTCCGGAGAGTTCTGGGTTCGGAGACACGCGCTTGGACCGGTCCT
>Locus:intergenic11055_1:7688427-7688337(-)
CTAAGCGGCATGACCGCCCCGGCAAGGGCGGCGACTGCCCGCCATCACCACGCTGAGTCCTTCCGACGGGCGCATCAACGTGGCAACACTG
>Locus:intergenic12043_1:8332099-8331955(-)
CGAGCACGCGAAGAGCGCGAGGCACAGCTGCGGAGCCGATGCATACATGCGTACGAAGATACGGAGGAGCGGGCTCCGGACGCCACGCCGTCTCGCCATGCGGATGGCGGACGGCGTGGAGCCTCTCTCTGCCGGGCCTCTCCGG
>Locus:intergenic12067_1:8350122-8350086(-)
GGTGTCACCGGGCGACGCGCCCGGTACGAGGAGGAGT
>Locus:intergenic12287_1:8487033-8486994(-)
TCGGCCACTCCTCGGCGGCGCGGCGGTGCTCGCCGTCGCG
>Locus:intergenic12427_1:8577985-8577907(-)
CGCGGCAATGAGACGCCGCGGACAAGGAACCGCAGGAGGTCGTCTGCCGGCTGCGGACGGCCACGGCTTGCGGCTGACG
>Locus:intergenic12490_1:8612318-8612408(+)
AGGGAACTGAGTGTCCTGGTCGTCCTCGCGTCCTCGGCCCACAACGGCGACTCCGCCGTTCTCCGGGGGGCGTATGGCCCCCCAGCGCCCG
>Locus:intergenic292_1:195902-196040(+)
ATCCAGCAGCACCAGGTCGGTGTCGGCCAGGAGCGCGTCCGAAGCCCGGGCGCCGAGGAAGCCGGAGGTGTCGAGGGCGGTGTGCAGGGCGGCCTCCTTGCAGCGGCGCAGGACCGCCGCGGTGAACGCCGGCTGGAGC
>Locus:intergenic486_1:329784-329823(+)
CCTCACCGCCGGCAACGTCAACGACTGCACCCAGTTCGAG
>Locus:intergenic661_1:461298-461196(-)
CCGTCCATGCGACCGTCCATGCGACCGTCCGCCCGGCGGACCCCTCGATCACTCCGGGCGACGAAGAGGATTCACCTCTTGTTAGATCGTTCAACGATCGCTA
>Locus:intergenic779_1:550287-550206(-)
GTCCTGGTGCGCGCGGTCGCCGTCGCCGAGGACGACGGCTTCGAGGAGCGCCGTCCAGCCGAGCCGGTTGACGTGGTCGACG
>Locus:intergenic995_1:689318-689282(-)
CGGGTGCCCCGATCCGGGCCGTCGCACCCGCACGGTC
>Locus:intergenic1090_1:751535-751604(+)
CGGGGAGGCCGGGCCGGGCTGCAGGGAGGCCGGGCCCGGGCGGCAGGGGCCGCTGACCGGCTGCGGCAGG
>Locus:intergenic1101_1:758942-758909(-)
CGGCCACGGCCACGGGCGACGCGGGTACGGCGGA
>Locus:intergenic1924_1:1286618-1286654(+)
TTGGCTCGGACAAGCGGCGTTCAACCGCGCTCAACCC
>Locus:intergenic2454_1:1645244-1645343(+)
TGGGGGACATGGCCTTTCCTTTCCGTGCGGGTGTGCAGGGGTGTCAAGGGCATGACAGATCGAGGTGCGGCTCGGAGGCACCGCCCCCCCGGTACCGAGG
>Locus:intergenic2466_1:1652573-1652630(+)
CTTCGTCCCTTCCATCCTGCACCGTCCGCCCGCCGCGAGGCCATGCCGGGGGACCGAG
>Locus:intergenic2577_1:1726184-1726151(-)
GCACTCCCGCCGGATTCCTCCCGCACGCGGCCGC
>Locus:intergenic2641_1:1767773-1767719(-)
GTTCCGAGGCTCCGGGCTCCGAGAGGTCGCGTTCCGAGGCTCCGGGCTCCGACGC
>Locus:intergenic2641_2:1767813-1767726(-)
GAAGCCCAGGGCTCCGACGCACCGGGCTCCGAGAGGCCGGGTTCCGAGGCTCCGGGCTCCGAGAGGTCGCGTTCCGAGGCTCCGGGCT
>Locus:intergenic2970_1:1993948-1994038(+)
GCGCCCGCCGCGCCCTTCGGGGGCACCAGAGCACCGTCCGCCCCCGCACACGCACCCCGGCCAGAACCGGCCAGTGACCCTCCCCCGGCCG
>Locus:intergenic3142_1:2113923-2114025(+)
TCGGCGGTGCTGCACGCGATCGCGGACCATGTGGTGGACGATTTCCTGAGCGTCATCGAGTCGGTCCAGGAGGACATCGACCATGTCGAGACGGAGGTGTTCG
>Locus:intergenic3478_1:2347610-2347736(+)
GTTCCCGGGCGGGGGCATCGCCGTGTTTCGACCGGGGCACGCTGTGTAAGTCTCGTCTCACCTGCGTCAAAGCGCCCCCGTGCGCCCTTCCCGCCCCCCGTGACGGCCGTATTGTCTAAACGTCAGT
>Locus:intergenic3695_1:2478055-2477962(-)
CCTGCCCGGGGCACCCTGTCTCGCCGGGTTCCTGGAGCGCCCCTGAAAGGGGCGCGGGGAACTGCGCGAGCAACCCCCACCGGCCGGTGGCCGA
>Locus:intergenic3925_1:2646712-2646676(-)
CTGCCGCCTCGCCACCCGGCGTTGTACGGCTCCCCGC
>Locus:intergenic5030_1:3421702-3421780(+)
CTGGACGTACGACCAGATCGAGGCCGAGCTGGGCTGGGCTGCTCCAGGAGTTCGGTGTCGCTGTGGGTGCGTGACCTTC
>Locus:intergenic5313_1:3648628-3648568(-)
TCAGCCGTCCCTTTGGCTGCCCTTGGCGCCGGTTTTGCGCTTCGAGACTTCTGCTTGTTTT
>Locus:intergenic5508_1:3780349-3780424(+)
ACCAGCGCGACGCCCTGGACGCCTTGCTCCGTTCCGCCCCTCGCGCCGAGACGCCGCCCACTCCCGAAGAGCAGCG
>Locus:intergenic6439_1:4388579-4388432(-)
CAAGATCCACCTCGCCGGCGAAGGCGGCTGCCGCCCACTGGCCCTCCTGCTCACCCCCGGCCAATGGGGCGATGCCCCGCAACTGGTCGAGGTCCTGGACCGGATCAGAGTCCCCCGGCCGTTGGGCGGGCGACCCCGGACCCGGCCC
>Locus:intergenic6793_1:4612145-4612001(-)
GCGAGCGGGGCCGAGCGGAGGCCGGGGCCGGGAACGATCTCCCTGCGGCGTTCGTCACACCCCGAGGGGAAGCAGGAGGAAAGCACGGCCTCTGTCGCTTTTCGCGCCGGCATGGCACGATCCCCCGAGCGAGCTATGTTACTGA
>Locus:intergenic7526_1:5088693-5088825(+)
CGGGCGGCGATGCCGGTGTCGCCCATTTGTTTTGACCGCAGCGAATGCGCTAGGTACGCTCATACCTTGTGCCTGGGGTGTGCCCTGGCCCTCGTGCGTGTCTACAGCCGCACCGGGGGCCGTGTGTGGCCAC
>Locus:intergenic7668_1:5161621-5161696(+)
GCCCCGGAGCGGTCCGCCCGCCGGATTTTCCGACAAAGCGTCGGCAAAAGATTGCGTTCCGGGTCTTGCGCGTGGT
>Locus:intergenic8108_1:5453683-5453743(+)
GGAGCCCGAGGGCAGACGCCCCTGGGAACGTTCGCCGGCCCGAAGCGGACCACCGCACGGC
>Locus:intergenic8706_1:5853066-5853102(+)
ACGCCCGCTAATCTCCGGCCGAGAGACGAGAATCAGC
>Locus:intergenic8989_1:6054135-6054045(-)
CCCGATCGGGCCGATCGGGGGTACGGCGGGTGTGTTGGGTGGCCGAAACTCGACCTTGTGGAGCCCTCGGGGGCTCGTGGCGGCTCCGGGT
>Locus:intergenic9208_1:6211735-6211864(+)
CCGTGTCGGGGGGTGTCCGCCCGCAGCGGTTGGCGCGTCAACGCCCCGAGCCTTTTCAAGCGACCGATTCCGCGCCGTTCCGAGGACGGACACCCCCCGGCGCGGCCCCGACCCACCACCGCACGCACCG
>Locus:intergenic10062_1:6883985-6884123(+)
TTTGCCTTCGCCCGCCCCCCGCCCCGCCCCCCGCCCCGTCGCGTCCCGCCCCGTCCCAGGGACCGGTTGCAGGCCGTCGGAGCCGATTGTCAGACCCCGCCCGTAGAGTCGAAGACATCTGATCGGGTGGACGGGCGGG
>Locus:intergenic10161_1:6985684-6985579(-)
CCGGCCGCGCTCCGGCGGCGCGTCCGGCTCAGTGCCGGTGAGGTCACCGTCGAGACCGACACCGCCACGATGCCGGTCGGTGTCGACGGCGAACACGTCGTTCTGC
>Locus:intergenic10796_1:7508354-7508429(+)
GTGCGATGTCCGCGATGCCCGGTCTGGGGGCGCGGTTTGTCGGGCGGGCCCCGAATCCACGATGATGATCGCGGCA
>Locus:intergenic10877_1:7564517-7564454(-)
CCCCTTGCGCCCCACCCCTGCGCCCGCCTGCCCTCCCGTGGCACCGCGTCCGGCAGCCGGAACC
>Locus:intergenic11325_1:7881561-7881414(-)
AGGGAGGTGTGGCCCTGCGCGGGAGGATCGCCGCCCACCAGCAGCCCGGCGGCCCGATCGTGCTCATCCGGGACAAGCTTGACGTCCACAAGGCCGCCGGCCTGCGGAAGCTCACCGAAGCCCGGGCTGCGGGTGGCGTGGACAGATG
>Locus:intergenic12369_1:8549660-8549582(-)
GTCCGGGCCGGCCGGTGGCTCGGTGCGTCGGCCGTCCTGGGTACGGGAGCAGGAGTGCTCGCGTGGCTGTCCCCCGGAG
>Locus:intergenic17_1:11580-11523(-)
TCTGGTGTTTCGTCTTTGGGAGTGGGACTCGGGACGGCTGAAGCGGTTGCGTTCGGGC
>Locus:intergenic72_1:38867-38969(+)
CAGCTTGGCAGGGTGCAGCCGGCGGCGCGCCACCCCCGGCTGAGGCAGCGCGCCGCACACAAGGACAGTGCTGTGCCCGACGATGGGCCGGGCCGTTGCCTGG
>Locus:intergenic153_1:95882-95792(-)
ACTCGCCCTGTTCCACCAGTTGCTGGGTCCGTTTCAGTAGTGGCCCACGACACGGAACTGCTCGGGGCAGCGCTCGCGTCCGAGCACGCCG
>Locus:intergenic451_1:302755-302623(-)
CCCCTTCCAGCGCGCGGAGGACATCAAGTCGGCCGTGAGCTTCCTGGTCACCCGCGACGGGATCGACCCGGACCGGATCGGCGCCGTGGGCATCTGCGCCTCCGGCGGCTACGTCCCCTACGCCGCCCAGACC
>Locus:intergenic944_1:658786-658879(+)
CGACCGGGCGGGTACCCGAGAGGGCCGTTCGGGTCACGTGGTGTTCCGAACGGGTCACGGAGCGCCGGTGCCGCGGGGCGACGGGCGGCGGTGC
>Locus:intergenic1606_1:1076735-1076822(+)
CATCACGTGTCACCGAGCCGAGTCTTGTCCCGGCGAATCGTCGAGTTCCTGACGCACAACCTATTCTCCGGGCCGCCCGCCCCTGAAG
>Locus:intergenic1840_1:1222009-1222045(+)
GTGTCCCATGGCCCCGGGACGCTAGTCCCGAACGGGG
>Locus:intergenic2163_1:1435275-1435212(-)
TCCGGGCGGCGCCGGGCAATACCGGCGCCTCTCGGGCGGGCGCCCGGCTGTACGGACGCCTCTC
>Locus:intergenic2216_1:1469311-1469365(+)
CCCGACTTTCGTCCCTGCTCGACCCGTCGGTCTCACAGTCAAGCTCCCTTGTGCA
>Locus:intergenic2293_1:1529631-1529562(-)
GTCGCACCGAGGGCATCGTACCCGCGGCGGTCATTCCTCCGAAGGGTGCGGGAGGGGTCGTTCCGCGAGG
>Locus:intergenic3365_1:2270301-2270265(-)
GCCGTACGGCCCGCGCGGGTCAGCCGTCGCGGGCCCT
>Locus:intergenic3374_1:2276589-2276667(+)
CCCACTGACTGCGCGCGACTCAAGACTCGCGAAGGCCGCCCGAGGGGCGGCCTTCGGTGTTTTCGAGCCCGGGTCCGTT
>Locus:intergenic3650_1:2452059-2452206(+)
GGGCGGGGGCCCGGGGTTGCCTGGTGCCCGGGGTGGGTGCGGAGCGGGTCGTGCGGCCCGGCGCCACCCGGCCCCCGGGGTGGGTGTGGGCGCGAGGGGGACGCGGCCCGGCGTTGCGGGGTGCCGCTGCGCCCACCCGTGCCGCCCC
>Locus:intergenic3783_1:2535331-2535298(-)
CGGCCGACGAGGACGACTCCTCGGGGCCGCCCCG
>Locus:intergenic3901_1:2625555-2625411(-)
AGGATGTCGGTGAGAAGGTTCATGATCGTGCAGCTCCTTGCGCTGTTCAGGTGCGGGACCCACCGGGCCCCGCCGGGACTACTCGGGACATGTGCGTCAACTACGGTCTGCAGCCCGTTGCTCGCACACCGTAAGTATCGTTGGT
>Locus:intergenic4850_1:3301875-3301935(+)
TCCGATCAGGTCGGGGTATCAACATATCTGGCGTTGACTTTTGGCACGCTGTTGAGTTCTC
>Locus:intergenic4879_1:3321615-3321576(-)
TCGCGTGGACTCGGGGACAGCCGGAGCGCGGTGGGCTCAA
>Locus:intergenic5380_1:3698374-3698449(+)
TCGGCCTGTCGGCCGCTCGGCCTGATGGCCGAGCGGACCGATGGCCGGGTGGCCGAGTGGCCGGGTGAACCCCTGG
>Locus:intergenic5480_1:3763858-3763984(+)
GGGAGCCGCGTACGGCGACCAGCGGGACGCGGAGCGTGGGCGGGGGAGAGCCGCGTACGGCGAGGAGGGGGCGTGTCGGGGGGTGTCCGCCCGCAGCGGTTGGCGCGTCAACGCCCCGAGCCTCCGT
>Locus:intergenic6177_1:4226869-4226731(-)
AAGCCCGGAAGACACACCCAATGCGCGGGTGGCGGAATAGGCAGACGCGCTGGATTCAGGTTCCAGTGCCCGCAAGGGCGTGGGGGTTCAACTCCCCCCTCGCGCACCAGCCGGAAGCCCCCCAGGTCTCGGACCTGGG
>Locus:intergenic6494_1:4424415-4424544(+)
TCACCTGACAGACGTCCGTCGGGCTTTTGGCCGGGCCGCTTCCTGACCCGGTCCCATTCCACCACGCGCCACGGCGGTGCGAAAGGCTTCCGGCCGCCCGGTGGCCCGGTCCGTCGGCCGAGCGTCACCG
>Locus:intergenic6590_1:4482541-4482577(+)
CCTTTCGACGGTCGACCCGCCGGGATAAGTGAGAGTT
>Locus:intergenic6957_1:4711040-4710941(-)
CTTGTGGTTCCTTCCCCACCCGGCCTGCGGGCCTCACCGACCCGGTCCTTCGTTGTCACTCTCACCTTCAGAGTGCTAACGCCAATGATTAGCACTCGGC
>Locus:intergenic8020_1:5395857-5395932(+)
GTCTCATATCAGGCCAGGGGCGGGCCGCCGGTCAAGGGTTCGGTGCGAACCCCGTTCCGGAAAGCCCGGGAAAGCC
>Locus:intergenic9049_1:6096140-6096050(-)
CGAGTGACCCGCGCGTGCGCAAGAGGCGTTTCGGCCGCTGCCGCCCCGGAGGGATGCCGTCCGAGCGGACGCGTCGACGGACGTGACGTTA
>Locus:intergenic9203_1:6207973-6207871(-)
CGAGCGGGGTCTGGCGCGTGCAGCTGCAAGGCGGAGGAGGGCGACAACGCGGAGCCCTGGCAACCGACGGCAACGCCGCAGATGTGCGTGCCAGACCCCGCGA
>Locus:intergenic9733_1:6632412-6632337(-)
TACGCGTACGGCCCGTACGCGTACGACCCGTGCACCCGCGCGTCCGCCCCGCGCCCGTCCGGCGCCCGCTCGGCGC
>Locus:intergenic10725_1:7467718-7467685(-)
TCCTCCTCGGCGACTGCGGCTCAGGATAGCGGCA
>Locus:intergenic11031_2:7674199-7674163(-)
ACTTGGCTAGCACCGTACGAGGTACTCGCGGGTTGCG
>Locus:intergenic11031_1:7674662-7674581(-)
ACAGCGGCCAGGACGTCCCGGTCCCCCCCCGTCCCAGCGCAAAGCCCGACGCGAGTACGAGAACCGGGTCAGCACCCTCGCG
>Locus:intergenic11252_1:7843475-7843553(+)
ACCGCGACCGCGCGGACCGGTGGCTCGCGGAGCAGCGCCGACGCGGGCCGCTTCCTCGTCGCCATCCCGTTCTTCGTGG
>Locus:intergenic11520_1:8006722-8006860(+)
TTGATGCTCGGACACAGACAGGCCAACGGTCGGTTCGTGTCTCGTGGTCGCACGCGGCGCACCACGGGTGAGTCCCGCATGGGAAGTGGCCTCTGGGCGTGTCCCGAGCCTCCAGGGATGGAGCAGGGCAGGTCCGCTC
>Locus:intergenic11600_1:8060573-8060633(+)
CGGGGCGTCAGTGGCGTACACCTGTGGCCCCGGCGCACACCCGGGCGGACGGACACGAAAA
>Locus:intergenic12447_1:8588610-8588463(-)
CACCCAGTTCGAGCAGGTCATGGCCCGCATCCGCATTCAGCGGTGCGGACCCGGCAGACCCAGAACCAGGCCCGAGCGGGTCGCGGCGGACAAGGGCTACTCGTCCACGAAGATCCGCACCTACCTGCGACGTCGCGGCATCAAGGCG
>Locus:intergenic12546_1:8638360-8638465(+)
GGGATACTCAGATGCAGTCGCCGGTTACCGGCCAGGCCGAACGCGCTCCTTGAGCGGGCACGAAGGCGCGAGGAGCAGCGACGGCCCGCGCCGCCTGCGACGAGGC
>Locus:intergenic138_1:90057-90111(+)
CGACTTCACCGGACCGGGTCCCCTGCGACGGACTTCGGCGTAGCGCGCGGCCTCC
>Locus:intergenic279_1:187731-187656(-)
ACGCGGAGATGTCACCGGACAACCGCCGCCTGCGCTTCCTCTCGGCCGGCTCCCGCTCCGCCGGCCCGGCCGCGGA
>Locus:intergenic340_1:226247-226280(+)
CCCGCGGCCTCCTCACTCATCCTGGGCGCGACCG
>Locus:intergenic1090_1:751344-751422(+)
GCCGCCCGTCCCGGCTGCGACCCTGGAGCCGGCCGGCGGAGCCGCGCGCCCGCCCCCGGCGCCCCGCACCGACCGGTGC
>Locus:intergenic1363_1:920354-920318(-)
GGAAGTGCCCGTCATCGCGCTCAACTGGCCGGACGGC
>Locus:intergenic1857_1:1233201-1233102(-)
GAGATGCCCCTCGTCACGTCCCGGTCTGCTGGGCGACCCGTCCGCGGCGGTTCCGCGGGGAGCGGAGGGCGGAGGGTCCGCCGGTGGCCCGCCCGTGCGG
>Locus:intergenic1955_1:1307535-1307472(-)
CCCCAGGGGCTCTGCCCCTTCCACCCCGCCGGGGGCTTCGCTCCCTGGAGCCCCTTTCGGTCTG
>Locus:intergenic2523_1:1686589-1686451(-)
CGCGGGCACGTCGTGGCCGGTCGTGCAGTTCCCCGCGCTCCTGGTCACCCCCCCCGCCGCCGCTGCGGGCAGTCGTGCCTCCCCCAGTGCCTGAGCGGCCTGGGAGGTACCCCCAGGCGGCACGGGTGGGCGCAGCGGC
>Locus:intergenic2843_1:1901220-1901073(-)
GGCATCCACCCGGCGATCCACCCGGGTCGTCCGCCCCGCCTCCCGCGGACCGGCGGGCGCCCGGTGGCCAGGGCACCCGACATGGACACCACCGGCGTGGCCGCCGCACGTGAGGACGCCGGCCCCCTCGACGGGCCCCTGCGGGTGG
>Locus:intergenic3295_1:2218505-2218415(-)
GAACTCGCAAAAGTTCGCCCACTCGTCAGCCGGCGATCACCGGAACCGGCCACCGGGGCCGGCCACCGGGACCGGCGGCGGGATCACCGGG
>Locus:intergenic4500_1:3063859-3063928(+)
CAACCCGCGACGCCGGGACGCGTCCCCACCCCCGCCCCAGCCCCGACGCCGGGCGCCGGGCGCCGGGCGC
>Locus:intergenic4695_1:3174160-3174067(-)
CGGTCCTGCTTCGTCCGGTCCCGGTCCTCTTCCCGGCTCGGGTTCCGGTTCCGGTTCCGGTCCTGTGCCCGGCGCCGGTGCCGGTGCCGGTTCC
>Locus:intergenic4776_1:3231901-3232006(+)
GGGGGTGGCTGCATGTGTGCTCAAGCCCCCCGGTTCACATGCGCCCCAGAAATACGCATGCCGCGCCTCACCATTCCGAATGTTCAAAGCAACGTCAAGGCCATTG
>Locus:intergenic4830_1:3279811-3279913(+)
CCCGGGAGGCCTGCTGCGACGAGGACCGTCCGCTCCTCGCATCCGGCATTCCCGTCTGCTGTCACCCCTTTCAACGTCCGGGCCCCGCGGATGGTGCCGCGCC
>Locus:intergenic5093_1:3461300-3461240(-)
CCGATGCGGTCGATCTCACATGTGGTATCCGGCCCGCAGAGCGTAAGCCCGGAAATATGGG
>Locus:intergenic5446_1:3740625-3740685(+)
CCCATGAAGGGCCACGTCGGTGAAATAAACCTCGAACGGCTCGCGAAGGGCTGCCCCTGGC
>Locus:intergenic5691_1:3896849-3896720(-)
CCTCCGCCCAGAGGGGCAGGACCACCGCCGACAAGGGAGGCCGCCATCCCTTCCCGGGGCGGCGGCCCGGGGTACCCGTGTCGCTGGCCCTCGGCGTCGGCAACAGAGACGCAGCCGCACTGGGCAGGGT
>Locus:intergenic5904_1:4043097-4043229(+)
GTTGAGTCAGGGCCACTCAAGGAGTCGGGCGCACTTCTCCGCCGAGGAGGGACGGCCGGGCAGCGGGGCGGGAGACGGGACGCGGTACACGAGTACCTTTCGGCCAGCCCTGGAACCGTCTGGTTTCGCGATA
>Locus:intergenic6042_1:4134433-4134466(+)
CCCGGTAGGGGGTCGGTCACGGGCCGGCCGCGTC
>Locus:intergenic6177_1:4227195-4227120(-)
GGTCGACGGGTGTCGACGCCTGACGGAGTTCCCGCCGGAGCTCCCCTTCGAACTCCCGCGGGCCTTCGGGATGTGC
>Locus:intergenic6320_1:4315430-4315469(+)
GCGCGGAACCGGAGGACGGTCCGAGCCACGAGGGGGGAGG
>Locus:intergenic6570_1:4469973-4470060(+)
GTTCACCGATCGGTGCGAGCACCAGCCTACCTGATCCCATCGGACCATCGGTACGGCGGTGCAGAGCGGGTGACAGGAATTGCACACT
>Locus:intergenic7171_1:4848018-4847982(-)
GGTGACCCACCGCACGGTTTCCGGTCCTCCATCCGCC
>Locus:intergenic7408_1:5004604-5004730(+)
AGGAAGGGGTGGGCGTGTCGATCGGGTGACGTTCTCGAAGTGCGGGCCGTTGGGAGGAGTGATGGGGTCTTTGGTGGCGGCTCCGGCCCGTTCGCCCTCCGGCTCCGGCTCGTCCCCTCTGGCGATA
>Locus:intergenic7434_1:5022059-5022137(+)
CTCCTCGTCGCGCTACGGCTGTGCTGTCGTAACTCCACCCTCCTCGACCGCAGCGTCCCGGCCCATGGAGCCCGTCGGC
>Locus:intergenic7572_1:5116755-5116830(+)
AAGGGGCCTTGGTGCCGAACGGCACCAAGGCCCCGAGGGATTTGTAACACCATCTGTCGGCTTACTGTGCCGACCT
>Locus:intergenic8130_1:5467046-5467184(+)
GTGTCGTTTGGATCTTGCCGGGGTCGCGGGGTCTGGCACGCGCATCTGCGGCGTTGTCGTCGGTTGCCAGGGCTCCGCCCTGTCGCCCTCCTCCGCCTTGCAGCTGCACGCACCAGACCCCGCTCGGGTCGGCCACAAG
>Locus:intergenic8169_1:5496180-5496078(-)
ACACGCGCGGCACGCGCTGAAGGGCCATGGACCGGGGACGACGGGCGTGGGGACACGGGCCCGGCGCGAGCCGAAGGGCCACGGCCGCGAGAGCCACGGACGG
>Locus:intergenic8409_1:5664839-5664758(-)
TCCGGTATACCGCAGTCAGTGAGGTCACTTCAGCGTTTTGTCGACATGCCCACAGGGAGACAAGTCAAACACAGATCTGCCC
>Locus:intergenic8914_1:6005522-6005612(+)
ACAACGACGGAAACGGGCGGCCGGGACACCGCCGGCCGCCCGCATTCCGAGACCCCGAAACTTCGCCTCCCCCCACCGGCATACGGTGGGA
>Locus:intergenic10481_1:7243796-7243760(-)
GCTCCCACTGGTTCAAGGCTTGTTGCTCCTCCCCCAC
>Locus:intergenic12247_1:8466565-8466529(-)
GGTCCGACACCGACTGCGGAACGGCGCATCGTGGAAC
>Locus:intergenic12246_1:8466597-8466744(+)
GCGGCCGGTGGGGCCGCCGACGACCACGCGCGTTGCTGTCACTGCTTCGCGCCGAGCCCGGTGCATCGCCGGACGAGGCCCGACATGGCGCCAGGCCGCGGCTCGCCCCCGTCCGCGGCCTGCCGGCCACCGGCGACCGCGATCCGGC
>Locus:intergenic12503_1:8617423-8617279(-)
GCCGACGGATCCCTGCAACTGCCCTGCACCGCTTTCCCGTTGAGCCGGGTCGGTGAGGCATGGGCACGCACTGGCCGCAGCCGCGCGCCGTCGTCGTGGCGGATCGAGCCATCCATCCATCAGAACGTGATCGGAGAAAGGAAAG
>Locus:intergenic12552_1:8640465-8640522(+)
CGGTCCTGCCGACGACGCGGTGGAGAGCCACATCATGAGGCACCCGCACCTACGGGCC
>Locus:intergenic424_1:279541-279679(+)
GCTGACGCCGTGTCGGGCCGTTGCGCAGCGAGATCGAGTCCTGACAAGCTGACGGCGGGAACTGTCCTTGTCGGGGAGGGCGCTGGTGAAGGAACGGGCCGAATCACGGTCGGGCCGGCTGTACGAGCGGCGCAGACGA
>Locus:intergenic771_1:546326-546224(-)
GCCGTGTGCTTCTCCGTCGTCCCCGGCCGACGGCCGGGGCGCGGATGCCACTGTGCGGCGAATAAAATGGACTGGCAAGTCCAGAAAAGAGTTCGGTCAGCCC
>Locus:intergenic1616_1:1084193-1084271(+)
TCCCGTCCGCGGACGTCGTACACCCTTCGGCACGGAATCTCCCCGATCCGTGTGGCCGGTGGTGCCGGGGACGGGCGGT
>Locus:intergenic2641_1:1768255-1768108(-)
TCTCCGACGCCGGGGCCGCCGGCTCGACCGCCGCTTCCGTCGCGTGCGCCACTGCCGCCGCCGGTCGGGCCGGTCCGCCGGTGTCCTCCGCGACGTCCTCGGTACTCGTCTCCATGCCCACAGACCTTACGGCCGGGCACTGACAACG
>Locus:intergenic2732_1:1824341-1824488(+)
AGGTGTGTGCTCCCGGGGTTCCTCCCCCCGGCCGGAGGCCGGGGGTGCCGGGCGTCGACCGGCGTGCTGGCCGTACGTGGTCGGCGCCCGGTGGCGCGCGTGGGGGTACCTCCCGCGCCCTTGAGACAGGGGGCGTCCACGGCGTCGC
>Locus:intergenic2836_1:1895880-1895916(+)
GGCGGGTACATCCCCCGATCGGATCAGCCGATGGTCA
>Locus:intergenic3182_1:2134831-2134936(+)
ATACGGGGGCAGCCGGGCAGGGTCAATGCGCGAAGCCGCACACCCGGGGCGGATCGTCGCATACCCGGCACAAAAGCCGTCTCCCGAGGCCACACGGACCCCTGGA
>Locus:intergenic4130_1:2794561-2794690(+)
GCGCCGCATCCCCGCGACGTCCCGCTACGTGCCGTAACGCCCCCGCCCGCGCCCCGGGCGGGGATCCGCCGCGTTCTCGGCATCGCCCGCGCCGATCCGGGCCCGTCACCGCTGGTTTTGCCGCCGTGCC
>Locus:intergenic4180_1:2838676-2838820(+)
ACCAGTCTACGTACCCGGTCCCCCGTAACCGCGGGCAGTCGGGCCGCCTGGGGCGATGGGGGTCCCCCCGCTCGAGCGAAGCCGAGAGTGGGGGAGGGTGGGCGCGGCGGCACCCCGTCAGCGCCGGGCCGGGCGACCCACCCGC
>Locus:intergenic4193_1:2847975-2847873(-)
CCTCCGGGCCCCGTGCGGTCCGGCCACCCCCGGGACCGCACAAAGGCCTCCGGCCCGATCCCTGCGGGACCGGGCCGGAGGCCTCTCGGAGCGGGCGACGGGA
>Locus:intergenic4215_1:2858869-2858800(-)
AGGGGGCGTCGTTTGGATCTTGCCGGGGTCGCGGGGTCTGGCACGCACATCTGCGGCGTTGTCGTCGGTT
>Locus:intergenic4479_1:3049692-3049599(-)
CACGGCACGTCCGTCGACCTCGCCGGGTCCGTACGGCGCCGTCACGATGTGTGTCGGGGGGCCTGTACCTGCTGGTGCTGCTCGTACGGGAGGG
>Locus:intergenic4694_1:3174889-3174976(+)
GCTCATGTCCGTCGTCCCGTATCTGCTCGGGGGTTGATAGAGGGGCCTCAACATCTATCAGACGGGCGCAATCCGCACCGCCGGTCCC
>Locus:intergenic4873_1:3314780-3314720(-)
GGGGCGTCACGGGGTTGTCCATCACTGGTGAAGGGTAGTCCCCGCCGAGGGCGCGTGCCCG
>Locus:intergenic5017_1:3412576-3412540(-)
GGGGTACCTCCGTACTACGGGTCGGGGAGGGTTCGTA
>Locus:intergenic5162_1:3508987-3509050(+)
CGGGGCCCGGCTGACCGGAGGGGCCGAGGAGCAGTTGGGGGCCCGGCTGACCCGCGGGCCGACG
>Locus:intergenic5185_1:3525968-3525890(-)
ATATCGAGGAGAAAGTTGACGCTCCTACCGTCGTGCGGGCAGGCCCGGCGGGCATCGTCTTGCCCGCGTCCACCCCCAC
>Locus:intergenic5186_1:3528628-3528703(+)
GAACGGCACGATCCGGCCAAACCTGCGCAGCGGTGCGGCCGGAGGAGCCGCTTCCGGGCCGTTCGACGGGCGGCCC
>Locus:intergenic5250_1:3610212-3610269(+)
CGCGGGCACGCGCCGCCTCTACGGCGCGGCCCGCCTCCTGTCTTCGCCCCGGCTGGCC
>Locus:intergenic6359_1:4337826-4337751(-)
CGGGCCACGGTCGGCGGACGGGCGAAGCCGGGCCCAATCGGGGCGAAAGCCGCAGCGAACCGGAGTCCTGGCCCGA
>Locus:intergenic7007_1:4741422-4741383(-)
CACCGCCATCCGTGCCGTATCGACGCTACAGGCGCCGCTG
>Locus:intergenic7037_1:4758965-4758875(-)
GGCCAGAAGACCCTGGTGCGGCGGGGACGAAAGAAGTGCGTACAGACACGCGCCCCTTCAGACACTTGCCCCTTCGTCCACAGCAAGGCGC
>Locus:intergenic7562_1:5113513-5113567(+)
CAGTTTTCTTACAGCCACGAACAGAGTGGAATTACTCGGCGCGCAAAGACCGTAG
>Locus:intergenic8250_1:5556590-5556623(+)
GCACTAACCTGCGCGGAAGCACTCCGCCCGGAGC
>Locus:intergenic8506_1:5721509-5721584(+)
CCCGTGCCGCCCCAGCGGCACGACTGCCCGCAGCTGGGGGGAGGGCTGGCAGGCGCGACTGTCCGCAGCTGGGGGG
>Locus:intergenic8861_1:5969494-5969461(-)
TCGGTTGCGCCCCGCTCGATCCCGGCCATCCGGA
>Locus:intergenic8886_1:5983611-5983647(+)
GGTCGAGGCCCGCGGGTCGACCGGCAGCTCCTCGCAG
>Locus:intergenic9281_1:6270426-6270327(-)
GCTGAAAGAGGTTTACAACCCGAAGGCCGTCATCCCTCACGCGGCGTCGCTGCATCAGGCTTTCGCCCATTGTGCAATATTCCCCACTGCTGCCTCCCGT
>Locus:intergenic9530_1:6470168-6470294(+)
CGACTTCAGCGGCGTCCGGAGTTGTGGTGCTGGCTGGGCTTGGTGCCCGCTCCTCTGAACCCATGTGAACGCCCACGGCCAGTTCGAGCCGGACACGCCCCCCGGACCTGGCCTCCGCCGCGGCCAG
>Locus:intergenic10108_1:6947450-6947531(+)
ACTCCGCGGTCCCGCCACCCGGCGGCCGGTGAGTCCCGCGTTCCGCGGCGGCCGGATCTCCGTGTACGTACGACATCCGCGG
>Locus:intergenic10160_1:6985541-6985577(+)
GAGGGCTCGGGGCGCGCCGCGGCACGCCACGGGACAG
>Locus:intergenic11028_1:7672177-7672315(+)
CGAACTCCTCGCTTCGGCATAGGCGTGGGCACGCCAGCCCTGAGCTGGGGCTCCGTTATCCACGAACGCGCGGACACCTCGTTACGCTGCGGCCGTGATCGAGCCCTCCCCGCTGCCAGCTTCTCCAGCCGGGTTCATG
>Locus:intergenic11094_1:7716891-7716981(+)
CCGCGGTCGGCGCACGGCGACGTCGATGGCCTGCCGCACCTGACGGTCCGGGCTCGTCCAGCCCCGTGCGAGTGTCCCTGTCCAACCCCGG
>Locus:intergenic12484_1:8608744-8608804(+)
GGGATGCCGAAGACAGACTTTCCGTGGACAGGTCCCCGGGCTGCTGGAACGTCTCCAGCGC
>Locus:intergenic12539_1:8634502-8634370(-)
GGGTACGCGAACGTGTCACCGATCGAGACCACTGACGAAGCCGACTTCCGTACGCAGTTCGAGACAAACTTCTGGGGCGTGTACAACGTCACCAGGGCCGCCCTGCCGGTACTGCGCCGCCAAGGCGCCGGCA
>Locus:intergenic105_1:66331-66184(-)
TGCCACCGTCAGATGCTGGACGCGATCCGCTACCTGGTCGCGGGCGGCATTTCCTGGCGGGCGATGCCCGCCGACTTCCCCGCCTGGGCCCGGGGCTATGCCTTCTTCCGCCGCTGGCGCGAGAACGGCCCAGTCGCGGAGTTCCACG
>Locus:intergenic129_1:83429-83351(-)
AGCGGCGGTGCAGGCGACGGCAGCCGGCCAGCCACGCCACCGTCCGCTCCACGGTCCAACGGTGACGGCCAAGCCGCTG
>Locus:intergenic132_1:87516-87660(+)
GGTGTACGTGTGGCGGGCCTGACCGGGTGCACAGCGGCCCCGCTGGTCGGTGAACTCATACTGGTTCGGCAGCAGTTGGAGCGAAGAGAAACGAGATGCAGATCGACGCCACCGAGCCGCAGCGGGGTCGGTTCGACATCTCGCC
>Locus:intergenic179_1:126644-126542(-)
GGTAGCCGCGCACGCCATCGCGCCGGTCGTGCCACATGCCCTGGTTCCGGCCGGCCCCACCACATGCTGGTAGCGGGAGCAGTACGGGCTGGGTATGCCGGTG
>Locus:intergenic321_1:218354-218267(-)
AGAGCGCTTTGCGGGGGCCATGCCATGCCCTCTGCACCCACCGCGAATCGGACCGGCAGGCCACGGAGGCGCTCGTCGGCGAGTACGA
>Locus:intergenic633_1:442692-442593(-)
CTGCCGCGGTACTCGAAAGTGAGTACACGCGACGGTCGGTGCGGACGACGACGGGACGGTGGCCGCCCCGTGAGGCTGGAGCGGTTCCCCAGATCAGATG
>Locus:intergenic1035_1:717135-717102(-)
ACTGCCGGGCCCGCAGAGGCGAGGGGCACCCCCC
>Locus:intergenic2255_1:1507768-1507714(-)
CAGCCGGGCGTGGCCGTGGCCCGGACCGCCGGATGGGCGGGGCAACGCTCACGGG
>Locus:intergenic3295_1:2218542-2218503(-)
CCGATCAGGTTACTGATCGGTACGCGCGCGAGTGGGCGAA
>Locus:intergenic4253_1:2884072-2884036(-)
CCCGGCCGCAACGCTTTATGTTACGACAATGCAGTCG
>Locus:intergenic4635_1:3145080-3144942(-)
GAGAACTTCCTCTCCGAGGCCGTCGTGCGCCAGCGGCTGCGCGCCGTCGGCATCGGCAGCCGCCTCGGCGCCTGGCTCGCCGTGCCCGAACACGCCGACCGGGGTGACGGCCGAGCTGTCCGCCGCCCTGCGCGGGGCC
>Locus:intergenic4850_1:3299051-3299156(+)
ACGGAGTTTGATTGGCCTTTCACCCCTAACCACAGGTCATCCCCCAGGTTTTCAACCCTGGTGGGTTCGGTCCTCCACGACCTCTTACAGCCGCTTCAACCTGCCC
>Locus:intergenic4891_1:3329242-3329182(-)
GCGGCGCCCCGTCGGCGCCGGGCCGCGCACCCCACCCCGCGCCGGCACCGACGCCGAGCAC
>Locus:intergenic5380_1:3698154-3698292(+)
CCGTTCGGGCCCGCGAGCCGCTGCTTCCGGCGGCGCCGATTTACGGGGGGGCTGCGCGAGAGGGCTCCCGGCTCTGGATCCGCGTCGACCACTCGGCCGGTCAGCCGGTCGGAGCCGGACCGTCGGCAGGCCGGACCGT
>Locus:intergenic5864_1:4013856-4013892(+)
CCCGAGTCCTCCGAGTCCCCTGAGTCCCCTGAGTCCT
>Locus:intergenic6176_1:4226691-4226766(+)
CACGCGTCACGGGTCACCGCACCCGGACATGCGGAAGCCCCCCAGGTCCGAGACCTGGGGGGCTTCCGGCTGGTGC
>Locus:intergenic6695_1:4559855-4559786(-)
CACCCGCACGGAGCCGCGCACGCCCACGGGGACCCGAACCGGGACACCGGTGCCGCCCCGCACGCCGGCA
>Locus:intergenic7111_1:4811623-4811545(-)
CGACAGCCTCGCACGCGAATCGCCCGGCCGCTGCGATTCGGCGCACAGGGACCCCGAATCAGCGCGCCCCGGACGGCGG
>Locus:intergenic7532_1:5093690-5093792(+)
GGGCGTCGCCGCCGATTCCCGAGTGTTCGCCTCCCCCCGCCTTCCCTCGCTGCCTGCGCCGTGCTTCCGCCGCACGGCCCGCCGCCGCACCGCCCGCTTCGCC
>Locus:intergenic7564_1:5114046-5114109(+)
TTGCAATTCTCCACGTGCTCCGTGCTCCGTGCTCCGTGCATCGTGCTCCGTGCTGCGGGAATTC
>Locus:intergenic7592_1:5127409-5127541(+)
AGGCCAGGCGCCCGGTGGGCCTCTCGCCCCCGGTCCGCGGTTCCGGAAGGGCCCGCACTCCCAGGCAGGGAAAGTCCCGAAGAGGGACATTCATGTCAGCGAGAGTGCGACACGCCCGACCGCGTGGGTCGGA
>Locus:intergenic8130_1:5467078-5467114(+)
CTGGCACGCGCATCTGCGGCGTTGTCGTCGGTTGCCA
>Locus:intergenic8957_1:6033643-6033553(-)
CCCCCTGCGGCCACTGGGCTGCCGGGGGCGGTTTCGTTGCCGGGTGCGGGCCGTACGTGGCTGGTCGCGCCCACGCGGCGGAGCCGCATGT
>Locus:intergenic9530_1:6469988-6470063(+)
CCAGGCCATCGGCGCACGCCTCCACTTGACCGAAGGCACCGTCGATATCACCTGGCCTGCATCTATGCCAACCTCG
>Locus:intergenic9565_1:6490438-6490402(-)
CTCCTGAGGGTCGGCCTGGTAGAAGGCAGCCGGGGCT
>Locus:intergenic9722_1:6622972-6623032(+)
ACCACCGTCGCGCACACCGCCGTTGCCCGCACGGGGCGACGGCGAGGATCTGGAGCACCAC
>Locus:intergenic9761_1:6650296-6650203(-)
TCGCACCCGCCTCGCCTCGCTCCGCCCCGCACCCGCCTCGCCCCGCACCCGCCCCGCTCGCGCCGCCGGGGTGGCCGCGCCCCGCTCGCGCCGC
>Locus:intergenic10246_1:7046285-7046411(+)
AGACGGCGAGACTGTCGATCGTTTCCCTGGCATCGCTTCGCACCGACGGATCTCACTGCGGACGCCATCGGCGAGGTCTGTCACGCCGCAGCGTCGAACAGAGAAGGATCACGGCACCTACGCTGCA
>Locus:intergenic10376_1:7166399-7166546(+)
GCCCCGGGTACGCCGTGGGCGCACCGGGTGCGTGAGAAGGAGAAGGAAGGGAGTGCGGGTGTTGCCGGGCCGACTCGCGCACACGCCCGGTGCCGTCCTGGGGGCGTGCACACGCCCGCCCGGCGGCCTGTGACCGGCCCTGTCCCGA
>Locus:intergenic10483_1:7246138-7246009(-)
GCCTCCCGTTCGCGGTGCCGCCAGCGTGCGACGACGCACCGGCCCGGTGCAACCGGTGTTGCCGCTCCCGCAAAAAAGAGGAGGCCGCCGGGGCCCGGCCCGCAAGGACCGGACCCCGGCGGCTCACCCG
>Locus:intergenic10861_1:7555088-7554998(-)
CCCGCCGCGCGGCCTCCGGGTCGAAGCGGTCCGCGTGCCGGGTCGTCCGCGTGGCGCCACAGGGGCACGGAGCCTGAGCGGGGCGCAGCAG
>Locus:intergenic11033_1:7675474-7675441(-)
GCCGCGCGCGGAAAGAGCTTCCCCGCACGCAGGT
>Locus:intergenic11882_1:8232487-8232544(+)
CCGGAGTTACCCGCGGGGCGGGATGCAAACGCCCCGCGGGTGGAGGACCGGGCCGCGG
>Locus:intergenic12451_1:8591183-8591102(-)
CGTCGTTACCGACGGCGCGACCGCCCACCTGCGCCACATGGCCGAGAACAGGGCATGAACACCGAGGCGGTCACCCAGCAGA
>Locus:intergenic12521_1:8622884-8622809(-)
GGCGCGCCAGTTCAAGTCGAGATTCGTGGAGCACATGGCTCTGCGTCGGCGCTGACCAGTACGTTCCCGAGTAGTG
>Locus:intergenic19_1:12253-12220(-)
GCACTACTCCTGCCTATGCTGGCCCGCGCACGGA
>Locus:intergenic28_1:17382-17487(+)
GCGGCCGGCTCAGCGGCCCTTCGGTGGGCAGACGCTCGCGGTCGCGCCCCAGGAGCTGACATAACCGTTCGTGCCGATCGGCAGCCACACCACCGGACGCAGGACA
>Locus:intergenic98_1:60396-60543(+)
TCTTCGGCCGAGCGCCTTCGTGTGTTCACTCCCCGCTCAAGGACGCCGTCACCCTGCAGCACGCAGGGTCACACCTCACGGATCGGGAGTCAGGACTTGCCCTTGCGGCCGGCGAGTACGGCAAAGACTGCCAGGAGCACTCCACATG
>Locus:intergenic126_1:81486-81543(+)
ACACACCACAGGCGGATCCTCACACGCCGGCACGGGCCGACCCAAGCGGCCAACATCG
>Locus:intergenic649_1:449485-449386(-)
CGAGTGAGTGCGTTGGCCAGAATGAGCTTGCCGAAGACGGGGTGTCATTCGATTCGGGTGGCACAGGTGGGACATGTCGCAAGGGCGACACCGGGGCGAT
>Locus:intergenic780_1:551880-551916(+)
CCGCGGCCCTCCACGGCGACCACCGCGAGCGCCCCGT
>Locus:intergenic822_1:575107-575197(+)
GCCCCGCGTACGGGGGAGAACGCGGGGCCGCACCAGCAAGCTATCGGAGTAATCGGCCGCCTGCCAGACCCGGCGCGTCCCCCGGCCGGTA
>Locus:intergenic1413_1:948579-948477(-)
CGCCGGGGCCTTCGGTTGCTTGCCCCGCCCGGCCCGGCCCGGGTGCGGATGTGCCGGCGCGGGCGTGTCAGGCGGGCGTGCGGGGCGGGGGTCCGACGGGCCT
>Locus:intergenic1569_1:1055880-1055742(-)
CCGCAGGGAAGCCTGTCGGGGCTGCCCTTTGATGCGCCTGCAACCGCACCACATGGCACAGGTTGTAGTAGCCGTCTTGTGCCGTCCAGGGTGGGCGGTCGGCCGTCCGGTCGCGGCGCTCGGGAAATCGCCGTCTGCC
>Locus:intergenic2477_1:1658324-1658198(-)
ACGGGGGTGCGGCGGACGGCAAAATGCCGGCGCAGCTGGGGAGCTGCGCCGGCATTGCTTTTCCCTCCCCGGGCAGCGCCGGGCCGGGCAGCGCGGCGGCGCACCCCGCCTGCGTACCCTCACCCTC
>Locus:intergenic3142_1:2113671-2113752(+)
GAGGACGCGATCGAGGCGCACCAGCGGCCCAAGGTGGAGCGGTACGGGGAGACGCTCTTCGCCGTGTTCAAGACGGTCTGCT
>Locus:intergenic3380_1:2281369-2281405(+)
CTTGATCGGGTCCCGGCGGCCGGGGTCCCGCCGCTCG
>Locus:intergenic3933_1:2654507-2654432(-)
ATGTGGGTCTCGTACGAGGAGGCGGACATCCCGGGATCGTGTCAGAGCCGGGTGCCGCTCGGCATCCCGGTTTTCC
>Locus:intergenic4643_1:3151013-3150953(-)
CCCCTCGCCGGCCGCCTGGGGCTCTCTCGGGGCCCAGCCCTGGTTCGGGGGCTGCGGCTGC
>Locus:intergenic4932_1:3356679-3356757(+)
AGACCGCTCGGAGCAACGCCCGGGGCAAGATCGCCCCGCGGACCGCCCCGCCCCGCCACCCCCGTGTCCGGACCTGCGG
>Locus:intergenic5047_1:3430022-3429875(-)
GTCCTGGCCGACACCTATCCTGGGAGTCGGTCGGACAGCGCGGTCCGCTCTGATTACTTCCCGGACGTCCGGCCCGGTAAGCGGCGCCCGCCGCGCGAGGCCGACCGTCCGGGTTCCCTCCCAGACGAGCTTCAACACTGCAAGGAGC
>Locus:intergenic5165_1:3510140-3510002(-)
GCTCGGCTGCCCCTACCCCCCTGGGGCGCCGCAGCCCGGCTCCTTCCGTGTCACGGGGGCCGGGTCGGCCGCGAGCCGGAGCGGAGCGCCAGGCGGGGCAGAGCGGGGAGGCGGGGCACCCCGAACCTGAACCCCGGGG
>Locus:intergenic5370_1:3690847-3690979(+)
CGTTTCCCTTTCCGGCGGTTCCGACTCTATCAGATCCTTTCGGGCCCTGATTCCCCGTCAGAAGGGGTTGTCTCCGCGGCTGTTGGGCCGTTTCAACGAGGTGAGACTCTAGCGGACTCCCGGCTCCCGAGCT
>Locus:intergenic5943_1:4068828-4068792(-)
CAGCGCGCGCGCCGGGCACGGCAGTGCGTCGTCACGT
>Locus:intergenic6283_1:4295913-4295850(-)
TGCTCGCTCATCGAACGACTACTCCTCGGGCAGGCGCACCTTTGCGCGCCTGGTAAAGGCGGCT
>Locus:intergenic6654_1:4535148-4535187(+)
CAGGCTGATCTTCCCCAAGAGTCCATATCGACGGGATGGT
>Locus:intergenic6996_1:4735865-4736009(+)
CGGGGCAGAGCACGGCGGACGGGACGAGGCGGCCGTTCCGGGGGCCCGCCCCGGTCCGCGGAGCCCGGTCCGGGGACGGCGGACAGGGGCCTGAGCGCACTCGTTGCACGGCGCGGGTCGATTCGCCCCCGGTCGTACCGGGTGC
>Locus:intergenic7885_1:5318257-5318179(-)
AACGGGGGGTGGCGGAGGGTGACGCCCGGCGGCGGAGGGCGCGAGACGCGGAAACGGACGGGCACCGGGAGGTGTCCGT
>Locus:intergenic9318_1:6307908-6307983(+)
GCGGCACGCCTCGGTGACGGCGAGGTGCGCCGCGAAGGCGGGCGGGGCCGTGGAGCGGGCGGCACGCGCGGGCGCC
>Locus:intergenic9471_1:6418512-6418437(-)
ATGCCCTCGCCGATCCGGCCACGGGCCAGAGGGGCGGTCGCCGCCTCGGCGCGCGAAACCCGCCCGCACGGGCGTC
>Locus:intergenic9531_1:6469371-6469335(-)
AGGCAGGGCCCTGCCTCCCCAGTCGGTGACGACCCTT
>Locus:intergenic9684_1:6588025-6588118(+)
ACCCGTCGTACGCAGGGGCCCGTCCCCGGAGAGACAGCTCTCCGGGGACGGGCCCCTGCGGCGTACCACCGGCAGCCGGCCGCGGACACGGCCC
>Locus:intergenic9698_1:6599884-6599974(+)
GTCCTGGCTGTCCGGCTGCCGCCGCCTGCACCGCCGCTACGAGCGCAAGCCGGAACACTTCCTCGCCTTCACCGCCATCGCCGCGACCCTC
>Locus:intergenic9760_1:6650563-6650650(+)
TGCGGCGGGGTGCTGCGGTCGTGCGCGGTCCGGGGACGGAAACCCGGGTGCCCGCGCGTGGCCCGGCGCGGGCCCGGCGTCGTGGCCG
>Locus:intergenic9894_1:6758715-6758748(+)
GTGAAGTTGTTCGACCGGAGCGGGACGGACGGGG
>Locus:intergenic10144_1:6974102-6974156(+)
GCCTGCTCGGGGGAACACCTCGTCCTCGTTGCCCGGTGCGATGCACAGAAGAGGG
>Locus:intergenic10491_1:7250887-7250758(-)
GTGGAGATTACGGCACCGAAACTTACTCAACCGTCAGGAATCTGTCCGACCACTCCCCATGTGAGCGCATTTCCTCTCGCTGACCAGCGCGAACCTGAGCCCTGTTCGATTTTGACGCCCCTCCCGTCCC
>Locus:intergenic12099_1:8375887-8375785(-)
CCCGGCACCTGTCGGCGCTCCGGCGGCCGCGGGCTGCGCGACGTGCCACCGGGTGCCCGCCGGGCACGGCACGGGGCGGGCGTACCGGCCGCGCGGTGGGATC
>Locus:intergenic12437_1:8585415-8585346(-)
CAGCACGCCCCCGCGCACGAGCGAGCACTCCCCCAACAGCGCGCACGGTACGACCTCGTCGTTCCCGAAG
>Locus:intergenic12447_1:8588148-8588088(-)
TCCCAGACACGTGCTGCCCGGTGGCTACTGCCCTCAAGGGTGCCTCCCACGCAGCTGAGGC
>Locus:intergenic87_1:46402-46255(-)
CGTCCGCCGGCCGCTGGAGAGCGCACGTACCGGTGGGATGACCGATGTGCGGACGCCGGGGGAGTGGCCATGGTCCTCGGGACATCGCCGAGCGGTGGTACATCACGCCGGGCACCGTGGGAACCCACATCGAGCACATCCTCGCCAG
>Locus:intergenic371_1:243870-243834(-)
GGAGCGCGTCCGCGATGCCCGCGCCAACGGTTGGCCC
>Locus:intergenic970_1:675976-676051(+)
TCGTACAGGGTGACGCGGTGTGCCCGGCCCAGTATGTGTGCGGCGGTCAGCCCGCCACTCCGCCGCCGACGACGGC
>Locus:intergenic978_1:680286-680424(+)
TGCCGTTACGTGGTGGCCGGCCGCCCCGGTTCGGGGGTCAGCCGCCGGTTCGCTGTCGGCACGGTCTCGGTTCTTCCCTCACACGGGGAATCCGGAGCGGGTCCCGACCCGGATTGGTCACTCACCCGATCGGGTGAAG
>Locus:intergenic1086_1:744364-744454(+)
GCCTACACCGATGCCGTGGTCAGGCGCGGCCTGCCGAACGCACCCGCGAGCGAGGTCGGACGCCGGGTCGAACTGCGCAAGCGCCGGGCCC
>Locus:intergenic1235_1:838817-838718(-)
AGGGCTTCAGCCGAACGATCGTCCCTGTGGGCAATAGGTGGGGCCCGGGGACACTGTCCCGTCCGTACCCACGCTCTGTTCAACGGCGAACCACCGGCCG
>Locus:intergenic1352_1:914485-914524(+)
TTGCAGTCTCGGCACCCCGACAGGGGGGAGTACGAGAAGT
>Locus:intergenic2198_1:1457703-1457850(+)
CCACGGCGCGGGTACCCGGACGGCCTCCCCCTCTGTCATCTCAACCTGAGAGCTTCACCGGGCGAGCCCTGGAGCTCTGCCCGGCTTTCACCGTCGGTGAGAGCGGAAGCCGTCGACACCCGCCCTGCTTTCCAGAGTGACCTCGTCC
>Locus:intergenic2641_1:1767879-1767792(-)
CCCACCGACTCCGCAGAGCCGGGACCCACCGGTCCGAAGGCCACGGGTCCCGAGAAGCATGGGACCGAAGCCCAGGGCTCCGACGCAC
>Locus:intergenic2695_1:1802520-1802457(-)
GGCGCGGGGGACCGCCTGGACCCGACGCCTCCGGGCCCCGGCCGCCTGCGGGGTGCGACTCGCG
>Locus:intergenic3197_1:2147653-2147584(-)
GGGGGCTGGTACGCGCATCTGCGGCGTTGTCGTCGGTTGCCAGGGCTCCGCCCTGTCGCCCTCCTCCGCC
>Locus:intergenic3753_1:2517725-2517665(-)
CCGGCGGGCCTCGTCGCGGGATCCGGCGGGTCTCGGCGCGGGACTTTCGGCCCTCGGTGCC
>Locus:intergenic4369_1:2970411-2970318(-)
GGGGGTGTGAGGGTCCCCAGGGCGCGACTGTCCGCAGGGCGTGACCGCCCGCCGGACCCCGGCCGGTCTACCGCGCCCGTGGTACGCGCGGGCG
>Locus:intergenic4396_1:2987273-2987309(+)
GACGTCGCCGAGCTGCTCGCGACGGAGCTGGTCTCCA
>Locus:intergenic4472_1:3046202-3046259(+)
GTCCGGGAATGGTCTTCCCAACCCCATACCCCCAAGGGTACGGCGGCACGCCTCCTTC
>Locus:intergenic5002_1:3399626-3399758(+)
ACTTCTCCTGGAGACCTGACGAGACGGACGTGCGCCGGGCGACCGGTGCGGAGTCGAGCGTATAGGCCGACACGGACGAGCGGCCCCGGGTTGTACCGAACCGTTGTCGTCCTGGTCACTCGGCCCGCGCGGG
>Locus:intergenic5123_1:3484024-3483886(-)
CTGAGGCCGATAAAGCTGCGCGACCAGCGGACCTGGCGCGAGGTCAACCGGCGCAACCGGGACTGGCTGCGACCGTGGGAGGCCACCATCCCGCCGCCCGGGCCCGGCGGCCCGATCGCGCACCGGCCGACCTACCGGC
>Locus:intergenic5180_1:3519209-3519311(+)
CCACCGCGGGGGCGGACAGCGGCCCGGGGGCGACGGGTCCGGACTCGGCGGACCCGCCGCCCCCGGGCCGGTTGCGCCAGGAGCCTGCGGGGGATTTTTCAGG
>Locus:intergenic5192_1:3532861-3532915(+)
CAAGTGGATGCGATCTTCGTGGGCCGGCCGGTGAAGCGCCTGGACTTCCGTCGTC
>Locus:intergenic5319_1:3652223-3652121(-)
AACACCGGGCGCCCCCTTCGCCGTACTCGCGGTCCTAGGGGGTGTCGTTTGGATCTTGCCGGGGTCGCGGGGTCCGGCACGCGCATCTGCGGCGTTGTCGTCG
>Locus:intergenic5371_1:3691253-3691148(-)
CGGCCCGCCAGAGCTGGGTACACGTACGCGTCATCACGCACCCCACAGTACGCTCCTGGAGGCCGTACGACCCGGGATTTGACACGGCCCTCCCACCCTCCTAGTG
>Locus:intergenic5923_1:4058048-4057988(-)
GTGCCGTGCCCCGTCCCCGCTACCGGCCCGGGGACGCTGGGACGGCGCCGGTGTCCGACCG
>Locus:intergenic6153_1:4203981-4203906(-)
CCCGTAGTACGGGCTCGGCGGCGGCCCGGGTGGGCGTGCCGCGCTCGGACGGGGACCGGGACGGGGTGGCCGGGGG
>Locus:intergenic6438_1:4388751-4388826(+)
GGTCGGCGTCGGCCTGGACCGACTGCAGGATCCGATCCCAGGTGCCGTCCGCCGACCAGCGGCGATGCCGCTCGTA
>Locus:intergenic7486_1:5062808-5062841(+)
AGGCCGGCCCACGTCACGCCAGGCCAGGGGGAGC
>Locus:intergenic8051_1:5420914-5420836(-)
TGTTCTCCGCGGTTCCGGCCCCTCGGGTACCGCGCGCAGAGCGGCGCATGCCCGTCGCCCACCGGGGCGTTGTCGGTGG
>Locus:intergenic8466_1:5699963-5700092(+)
CGGCCGATGTTGCTCCGGGCTGCGGTGCCGAGAGGGCTGAGGGTCCCTCTCAGGCGCCGCGGCCCGCGGGTGCTTCCGGGGGTCTCGCCGGCCGCTTCGCAGGCGGAGGGCGCTGTGGAGCGTGGCTGGT
>Locus:intergenic8607_1:5795950-5795872(-)
CCGGGGTGGCCGGTGGGCTGTTGGTCCGCCGGCGGCGGCTGGCCGGGAGGTGAGCCGGGCCTGAGCCGACGGGCCCGAC
>Locus:intergenic9297_1:6293642-6293561(-)
CCGTCGGTTCGCCCCCCGGCCATCTCCTTCCACGATGACCGCCCCCACACGGACCGGCAAACCGGCGGCGGCACCGCTGAGA
>Locus:intergenic9390_1:6353802-6353928(+)
GCCCGGGGCACCGCCTCCGGGCGGACAGGAAGGTCATGGGGGTGGGACGTGGACGCGCTGTCGGTGTTCGTCGCGCTGCTGTCCGTCGTGCTGTCCGCCGCCCCGCTCGGCCGGCCGGTCGCCCGGT
>Locus:intergenic10215_1:7020751-7020715(-)
GCACCCTCCCCAGTGCCTGCGGCGCACCGGGCCCGGC
>Locus:intergenic10329_1:7127443-7127410(-)
GCCCGGAAGAGGGCTCGGGCACTTCAGCAGGACC
>Locus:intergenic10735_1:7471840-7471750(-)
CTGCGGGTCTCGGGGCCCGTGTCGGGTACCGCCGGACGGTGGCTGATCAGCGACCTTTACAGTGCGTTTAACCTACGGTCTCGTAACCTAC
>Locus:intergenic12044_1:8333536-8333572(+)
GCGGGGGTCAGGCCCGCGCCGCACGGGCTGCTGGGGG
>Locus:intergenic12526_1:8626001-8626145(+)
GGTGTACGCCGGGGTGCCCGCCGGGGTGCCGATTGCCGCGGAGGCCAGACCTCCCTGCTCGTACGCCTCCCCGGCCAGTTCGAAGCTGACCGCCTAGAGCAGCACGCCGGCCCTCGAAGGCCATCACCGTTGCGATCACCCTCTG
>Locus:intergenic148_1:93029-93158(+)
CCCGCTCACCGGCCGTGTCATCAGCCCCGCTCACGGCGCCCACCTCTCTCGGGGCGCGCTGCTGACCGGGTCTTCCAACCGGGCCCGGGGCGCTCGCCTGGCCCGCTCCGACACGATCAACCGGTACGTG
>Locus:intergenic315_1:214792-214756(-)
TCCTTTACGGGATCGCGGCCGACTCGATTTCAGGTAT
>Locus:intergenic478_1:324208-324346(+)
GAACGGCGCCGCCATTGCTCAGAGCGCCCGCGCCGATGCTGTGAGTCTGGGCGTCGCATCGACAACGGATCGGCAGACAGCGGCAGTCCCGCCTGGCGATCCCCCACCGTTTGGAGCTCCCCTTGCCCCTTCGTCGTAT
>Locus:intergenic1075_1:739232-739193(-)
AACGCGCCGCCATCGCCCCGAGGGCGACCTCCCCGGCCAG
>Locus:intergenic1487_1:997874-997838(-)
ATTGCCCGCCCAACCTCCAGGCAATCACCCGCCCCCG
>Locus:intergenic2136_1:1418872-1418977(+)
GTCCTCCGTGCCCTCGTCGGGTGTCCCGACGACGCTAACCGCACGCGCCCGCTTTCCCGGTCAGGCGGCACCGGGGTGTGCGCGGGCCGGCCGGTGACGGACCGGC
>Locus:intergenic2473_1:1656484-1656430(-)
CTCGCCTCTCGGCCACTCCACCAGGAGTGTAGGAGACCCGGGAGGTCTCCTGTTC
>Locus:intergenic2546_1:1703909-1704002(+)
GGGTGTGAACGGAGTACGCGCATCCGCAGCGTGTGCGCGCTGTCGCGGAGAGTTCCGGGCCGGTTGACTGAAGGCCTCGAAAGAGGCCGGCCGG
>Locus:intergenic2581_1:1728323-1728197(-)
TGTGGGGGCCGTCCTGTCCAGCGGGCCGCGGTGTCGTCCGGTCCGTCGGTCCCGGTGCCGCTGGTGGGTTCGTGGAGGGGCGTTGCCGACTTGGGCGTGGGCGCGCCGACGGGGCCGGTCGAGGCCT
>Locus:intergenic2680_1:1795182-1795257(+)
TGTCGCCCCGCTGCCCCGAATGTCCCCCGAAAGGCCGTCGGCCCCGGAGCGCATGGCGTGCACTCCGGGGCCGGCG
>Locus:intergenic2702_1:1807137-1807284(+)
AGGGCGGGGAGAGCCGCGTACGGCGGGACGGGGACGCGGAGCGTGGGCGGGGAGAGCCGCGTACGGCGGGACGGGGACGCGGAGCGAGGGCGGGGAGAGCCGCGTACGGCGAGGAGGGGTACCCGGAGCGTGGGCGGGGAGAGCCGCG
>Locus:intergenic3753_1:2517640-2517550(-)
CGGCGCAGAAGGGGAGTAGCTCTTCGCCGGACCGTCGACATACTGCTCAGCCCGCCTGAGCCGGCGCCCGGAGGCAGGCCTCGTGCGCGAG
>Locus:intergenic4087_1:2767250-2767103(-)
CAAGGCCCCGGCCTCAAGGCCCCGGCCTCAAGGCCCCGACCTCAGGACCTGGCCTCAGGGCCTGAGGTCAGGACCCCGCCCCGGGGCGGCACCTCCCGCTCACACCGAAGGCCCCGGCGTCCGTCCTGGGGAAGGACGGCCACCGGGG
>Locus:intergenic4130_1:2794443-2794545(+)
TTGCCGCGTCGCGCGACGGCTCGGGCTCGTCTCCGCCGCGACCCCGAGGTGCCCTCACCGCGTCCCTGCCCGGCACCACCGTTTCCCGCGGCACCCCGCCGCA
>Locus:intergenic4634_1:3145389-3145470(+)
TCGCGCGGTCGCGGACCGCGCCCGCACTCCCGGCCGCGCCCGCGGTGTCCGCCCCCGCGGCCTCCCCGGCACTCCTGGCACC
>Locus:intergenic5014_1:3408676-3408751(+)
GGGCAGGGCTCGCGGGGCGGAGGCTTGCAGGACAGGGGCTCGCGGGGCGGAGGCTCACCGGGGCAGAGGCTCGCAG
>Locus:intergenic5624_1:3857221-3857353(+)
GCGGTGCTGGTTTCGGAAGCATGGTCACCCGCGCCGGGCGGTGGATCGACCAGCGCTCCTCCCGGCCGGAGGGCCTCACCGAGCTGCTCCAGGCCGCCACCGGGACCGACCGGTCGACCGAGAACCCCTTTTT
>Locus:intergenic6152_1:4203817-4203907(+)
ACGAGGACGCCGGCCGGTACGGCGACGGCGTCCCCGAGGACGACCCGGCCACCGCCGTGCCGCCCGGCCGGACCGAGGCTGCCGAGGTGCC
>Locus:intergenic6413_1:4377284-4377251(-)
GCCGTACGGCGCCCCGGGCCGACCCACCTCTCGA
>Locus:intergenic6527_1:4438694-4438658(-)
CCAACCCAGGTGGCATCCGTGTCGAAGCTGCTCCCAG
>Locus:intergenic6952_1:4708400-4708433(+)
GGTCGCCGCGTGCACCACCGCGAAACAACTTCAT
>Locus:intergenic7138_1:4830366-4830468(+)
TGCTTCCGTGCGCGTCCCGGCGAAGCGGGACCCGCACGAGGAGAACTCCCCTGCCGGTTGACGGATCGTGACCGTTTGCTCACGCTTGTAGCGACGATTCGCC
>Locus:intergenic7986_1:5375846-5375924(+)
GCCGCCGTCACGTCCGTCATTCAGTGGGCGGCTCCGCACGTGCCCTCACCGGCCGTCTGGCCGGCCGCGCGTGTTCGTC
>Locus:intergenic8884_1:5981073-5981142(+)
GCCCCTGGAAGCCTTCCGCGGCCTACTGTTGAGGTGTGCGCCCGCCGTGCCCAGCTGCGGTCGGGGCACC
>Locus:intergenic8887_1:5983619-5983562(-)
GCCTCGACCGCGGCGGCCGGGGGCGCGCACGGGACACCGCCGACGCCCGGCTCACCCT
>Locus:intergenic9094_1:6123255-6123393(+)
CGCCCGGCCCTGTGGACCGCGCCCCGGTTGTGGACAGCCGCGTCACCCGGTACCCCGCGGGTCCCGTACACTTCTGGTGGCGATCCGGGTCACCGGGTCGACTTCGCACGCCCCGACACGAGGCCCCACCAGGTTCGTG
>Locus:intergenic9544_1:6477082-6477142(+)
CTTCGGAGCCCGACGGCACTTCCGGAACGAAGTCTTATGACTGACACGGTGGAACTGCTAT
>Locus:intergenic9723_1:6622822-6622762(-)
CCCGGCGCGGAAACTGACGTCGCATCCGTCCCTCGCCGAACTTGCGCCTCACAATGGACTA
>Locus:intergenic9733_1:6632334-6632259(-)
CGTCCGCCGCCCCGTCCGGCCGCGAGTCCGGACCGTGATCTCTTCGGAACCGTTCCGCGCCGTCGTGCGCGCCCCT
>Locus:intergenic9732_1:6632419-6632455(+)
GCGCGGGACCTGCGGGTCGGGGCCGGGGCCGTCCGGC
>Locus:intergenic10997_1:7653869-7653791(-)
CCCCACCTCATGGAGGTACCCCCTTGCCCCGGCGCACCTAGCTCACGGCCCGGCTGCACGGAGCGAGCGGCAACTCGCC
>Locus:intergenic11106_1:7731982-7732069(+)
GACGCGCTCCGCCTCGTCGGTGCCGCCCCACACGCCCGACGTCTGCCCCGATTCCAGGGCGAAGGCCAGGCACTCGGGGGTCACCGGG
>Locus:intergenic11215_1:7813887-7813824(-)
GGCCGTGCGGCTGCCGACTCAAAACGTTATCGATCGCATGGCCTATCCTTCCTGCATGCACGAT
>Locus:intergenic11265_1:7848169-7848070(-)
GCGGGCACTCGCACACGTGGCGCGACACGAAGGCGCGGCGGCCCCCGCGCTCGACGGCCGTCCGTCCGTTCCTCCGGTCGCGGTGATCGCGGGGAGGTCG
>Locus:intergenic11537_1:8016791-8016647(-)
AGAACTCCTACGAGGGAGGTAGGCAGGCGCAGGTCAGGACGAAGCCCGGGAGGTGAGGATGATCTGGGCACCGCACACGGCGATGGTCTCCACGACAGTCATCAACACACCTCCTTGGATCTCCGGGAGCGGGCCGATCACCGCT
>Locus:intergenic77_1:40888-40852(-)
GGGATCCCCTGGCGGTACCTGCCGCACGACTTCGCCC
>Locus:intergenic76_1:41135-41234(+)
ATCAGACAGGAGCGAAGAGACCGAAACGGACCTTTGAAGGACGTCACCTGCCCCATCTGCCACAACAGACGTCCACTGCCTCAGCCGACCCGGAGCAGTC
>Locus:intergenic231_1:158539-158476(-)
CCGCCGGCCGCTTCCCCGCGTTCCCTGCGGCCCTTCCCGCCGTCTCCAGGACACCACGCGGATC
>Locus:intergenic287_1:191747-191711(-)
GGCCGAAGGTCCCCGCGGATTGGGGCTGTTGAGCCCC
>Locus:intergenic867_1:611897-611840(-)
CCACGTCGACGCCGCAGCCCCGGGCGAGGGCGCCCAGGCCGTGGTCGTAGCCCTGGCC
>Locus:intergenic916_1:641797-641923(+)
GCACCGCCCGGTCCCGCCACGCTGCCATCCGGTGGGCGGCCCCGCGCGCCGGACGGAGCACCCGGGTGGCCGGGCGGACGACAGCGCGCGGATCGGCGCCCGTCGTTGTTCCCTGTGAGGTGTGCGG
>Locus:intergenic1351_1:913725-913635(-)
GGACGGCTTCGGGTTTCGGGGCACGCCGAGAGTCCGGCGTTCTCCCGCCTTCCCCTTCCCCCGCCCGACTGGTGCGTACCTCGAGCGAGCC
>Locus:intergenic1467_1:983140-983065(-)
GGCCCTGTACAGCGCAGCCCGCTCAAACCCTCCGCCTACCGGCTCCAGCCCCTGACCGGATACGGCGCACCGCGGG
>Locus:intergenic2217_1:1471934-1471853(-)
GTGGACGCGAGCATCTGTGGCCAAGTTTTTAAGGGCGCACGGTGGATGCCTTGGCACCAGGAACCGATGAAGGACGTGGGAG
>Locus:intergenic2601_1:1744896-1744860(-)
CAAATGGGCCCGACCATACTCCAGACCCCGTGCCCGT
>Locus:intergenic2606_1:1749498-1749534(+)
GTCCCAAAACGTAACTCACACCGGCCTGTCGGGCCGC
>Locus:intergenic3198_1:2149051-2149156(+)
AGCATGCGGACAGGGCGAATCGGCCTGAATTCAGCCCTTCTTCCCAGCCAGTACCGCTCTGCAATACCCGGTGTCATAACAAGAGAGTCACAGCCTCAGTCAGACC
>Locus:intergenic4505_1:3065874-3065805(-)
CCCGCCCCGTCGAGGATCGCGCGCCGACGGCACCCCGGGTTGGCGGCGAGGGCGGCCAGGGCCCGGGCGT
>Locus:intergenic4579_1:3115309-3115276(-)
GAGCGAGGCGTGAACACTTCGCCCGTGCATGTTC
>Locus:intergenic4867_1:3310735-3310675(-)
CCGGGCGGCACGGGCGGGCGCAGCGGCACACCCGCGAGCGCCGGGCCCCGGCACCGTCTCC
>Locus:intergenic4922_1:3350906-3350996(+)
CGTCGTGAGGTACGGCCACCGTCGCACGGAGCGGAAAGGGCTTCCTGGTGGGTGGGGCGTTCGGGGGTACGCGCGCCCCACCCGGCCCGGA
>Locus:intergenic4973_1:3379230-3379152(-)
GGCGCCGCCGTCGGCCCCCGCCGTGGGGGGTCGGGGCGTACCAGTGCGCCCTCCAGCGCGACCAGCCTGCGGCCCAGCT
>Locus:intergenic5335_1:3663231-3663093(-)
GCGTGTGGGGGTGTGCCGTGCCGACGCCGTACGGCCGGCCGACCAGCGGCGGCGGCCCTGAGCGGGTCGGCTTGCCCGGTCACCACCGAAGAGGGCACTTCTGGGCGGCCCCCCCCGCGTTGCCCGGACCGCTCCGGGC
>Locus:intergenic5370_1:3687041-3687179(+)
ACCCCGGGACAACCACCGCCCGGGATGGACTACCTTCCTGCGTCACCCCATCACTCACCTACTAACCGCTTGGTTCGGCGGCTCCACCACTCCCCTCAACTCCGAAGAGATCAGGGCGGCTTCACGGCCTTAGCATCAC
>Locus:intergenic5370_2:3690988-3691135(+)
GCCGCGTTCTTTCGAACGTGGATTCCTCATTCCGTTAATACACGCACCGACAGAACGACGACGCCGACAACGCGACTCTCGTCGAAGAGTGGTGAGTACTTGCGGAATCGCTGTCCGGGGACCGACCGGGGTCGGCGCTCACGTCGGA
>Locus:intergenic5384_1:3699958-3700018(+)
ATCACCAAGAGCCGCTCGGCCCGGCACACCGTTCCCCCCGGCAACCTCCTAGTACGTCCTC
>Locus:intergenic5490_1:3770192-3770285(+)
TCTGACGGTACCCCAGCGTGGCGGCCCTCAGCCGCACGGGCGGGCCGACGTCCCGTCTGCATCCTCCAACGGCGCGGGGGCCCGAGGGGTTCCC
>Locus:intergenic5588_1:3828971-3829025(+)
CGTCACCACCGACTACGAAACAGAGCCGAACGTTTGGCTCTGTCTCATATTCGGT
>Locus:intergenic7752_1:5218400-5218547(+)
AGCGGCCTGCCCCGCACCGTAGCCAACTCGTGTGGCCGCTGTGAAGGTTGGTGGGTGATATGCCCGATACATTTTCGTGACCTTTCGTTCGGGTGCCTCCGGGGCGGTCACGGGCGTCACTCTTCGTGGTTCCGCTGGTCGCAGGGCG
>Locus:intergenic8233_1:5542155-5542122(-)
CCGCCAAGGAAACCGCAATCCGCATATGCCCGAG
>Locus:intergenic8409_1:5664778-5664649(-)
AAGTCAAACACAGATCTGCCCAACTCCCCTTGGCGGCGCGGCCGTCGCGTTCTCCGGTACATGCGTTCGCACATCACGAAGGCCCGGATTCCTTGTGGGAATCCGGGCCTTCGTGGTCGCTCGCACACAG
>Locus:intergenic9323_1:6309944-6309869(-)
TTCGCCTCCCCTTTCCTTCGCGCGCCCCGCCCGTCGACATGCCGCCGCGCGCTCCCTTGCGAACTCCCAGGACGGT
>Locus:intergenic9429_1:6384107-6384005(-)
CGCGCCTTCGGCCGTACCCCACCGCCGGCGGCGCACGGACCCCCACCACCGGCGAGCAACCCGGCACCCCGTCCTTGCTCGACGCTCCCCGACCAGGCCTGGC
>Locus:intergenic9616_1:6535160-6535292(+)
CGCCCGCCGCGCGATTCACCCGTCCGGCGGACCCGCCTGGCCGGGGAGCGCGGCCACCCGCAGGCTCTGAATGACCTGTCGGGGCCGTCGGGCGCCGGCGGGCAGCTGCCCCGTACGGGGGACACAGAAAGGA
>Locus:intergenic10246_1:7046319-7046394(+)
GCTTCGCACCGACGGATCTCACTGCGGACGCCATCGGCGAGGTCTGTCACGCCGCAGCGTCGAACAGAGAAGGATC
>Locus:intergenic11058_1:7691350-7691494(+)
GTGGAATTCATTTCATCACTGGCTGACGCATCGGGCAGCTGGAGTGGACCTCGTACTTGGCAGTCCAGTGAGGGGCAACTGAAGATATCGGCACAGCGTTCGGATGGGGGCATCGTCCTGACGTGGGGGATATGGCGAGGGGCGA
>Locus:intergenic11752_1:8155915-8155954(+)
GCACCGGCGTCGGCGGATCGTCGCTGGGCAGCGCTTGATC
>Locus:intergenic12002_1:8307143-8307245(+)
CGGGGGACAATCCGTTGCCGTCACCCGTCGCCGTGCCCGACTCCGCTCCTCGTGCCCACCGCCGACCTGCGACCGGCCACCCTCGCCGCCGCCCCCGCCGTCA
>Locus:intergenic12072_1:8355408-8355486(+)
CCAGACCCAGGGTCGGATCAAACGCCGGGAACCCCGGGCGAGCATGGATGTGTACCCCGGTCAGCGCCTCCGCCTTCCC
>Locus:intergenic12433_1:8581360-8581273(-)
GATTGCCTAGAGGCAACAGTCTCCCCTGTCACCCCTGCTTGGCAACCCACCCCATCCCTCCCTCGGACTCCTCACGAAGAAGGCACAA
