# Supplementary material for: Common and phylogenetically widespread coding for peptides by bacterial small RNAs
Source: BMC Genomics. 2017 Jul 21;18:553. doi: 10.1186/s12864-017-3932-y (PMC5521070; doi:10.1186/s12864-017-3932-y)
Supplement: Supplementary file 6 — mock ORF sequences. (ZIP 3000 kb) [file 12864_2017_3932_MOESM6_ESM.zip › mocks/s_coelicolor_a32.overlapping_antisense.srna_mocks.fa.txt]

>Locus:SCO0395_1:416209-416156(-)
TCAGCTCCGGCGCCAGCGAGCCCAGCGGGTCGTTGGAGAGCGCGGCCAGGTGGA
>Locus:SCO0664_1:702754-702665(-)
GCCCAGTACGGGGAGGCCGGACCCGAGTACGGTTGCAGGGTCGCCTCGTGCGGGCCGTACCAGCCGAGGCTCAGCACCCCCTCGTCGGTC
>Locus:SCO0920_1:966641-966659(+)
ACCCACCGGCACCAGCGCC
>Locus:SCO1146_1:1205572-1205715(+)
CCCGACGGGCCGCCGCAGGCGGACAGCGCCGTCCCGGCCAGCAGGGTTCCAAGGGCCGCCATCGCGACCGCCGTACGCCGTCCACCACCACGTGCCATCCGTCCATGGTCCCACTCCCCTCGGACATGCCGTCAGGGACGGCCG
>Locus:SCO1895_1:2029460-2029495(+)
TGGAAGGCGACGGCGATCTCGGGGGCGAAGCAGAAC
>Locus:SCO2550_1:2751362-2751397(+)
CCCGGCTCGCACGCGACGAGCCCGCCGACGGCGACG
>Locus:SCO2600_1:2818629-2818685(+)
CGACGTCCGTCCCTACGCGGAACCTTCCTTACGCCGACGCCGTCGCGGCGGCGGAAG
>Locus:SCO2837_1:3099290-3099192(-)
CAGCTTGTCCCCGTCCGCCGTGAAGTCCAGCGCGATGGACCGCTGATCCACGTCCGTGACGTGGGTCGACGCGCTCGGCCGGATCAGCCGCACCTTCTT
>Locus:SCO3256_1:3606436-3606525(+)
CGACTTTGCGGGCGTGGTCGACGAGCGCGGCAGGGACCGGCACGGCCGTGGGCAGGGCGGGAGTTTCCTCGATCTGCGAGACGACGGGAG
>Locus:SCO3953_1:4352955-4353032(+)
TGGCGCAGGTGCTTCGACAGATACTTGGACACCTTCACCGTGCGTTCTTGTTGCATGGCATCAGCTTGCCTAGTGAGA
>Locus:SCO4529_1:4950255-4950169(-)
ACCGCGGAGATGATGACCCACTCGACCGCGGAGGCCCCGCGGTCCAGCTCGCCGGAGCGGGCGCGCTCCACGCGGGCCCGCAGGAAG
>Locus:SCO6588_1:7299307-7299325(+)
GTGGCGCAGGCGCGGACCT
>Locus:SCO6915_1:7679499-7679374(-)
AGGCGGCGAAGGCGGCGACGAGATCGTGCGGGACACTGGCGGCGAACGAGGCCACCCACAGAAGCGGGGCGCCGAGCACGGGCTCGGCCCACGCCTGCCATCCGTCCGGTCCCGTCTCGTCGTCCT
>Locus:SCO7523_1:8340057-8339965(-)
CGCCGTCCGCCAGCAGGGCGCCCAGGATGTGCTCGGGGCCGATGTAGGAGACGCCGGAGGCCCGGGAGCGGGCGTAGGCGGTGGCGAGGGTGC
>Locus:SCO7700_1:8537511-8537407(-)
AACTGCCCCTCCCACTCCTCGGGATACAGCTGGACCTCGTCCTCGGCCCAGCGCTTGATACGGCGGCTCACCTCCTCGACGCGCACGGGGTCGGGTTCCGGGACG
>Locus:SCO0395_1:416229-416210(-)
GTGGTGGTTGATGTCGTAGG
>Locus:SCO0664_1:702774-702755(-)
GCGACACGAACGCCTTCGAC
>Locus:SCO0920_1:966621-966640(+)
GGACGCCCGCGGCCCGCACC
>Locus:SCO1146_1:1205552-1205571(+)
CCCGGGAGTCCCCGCCGTCC
>Locus:SCO1895_1:2029440-2029459(+)
CGCCCTCGCGCAGCGCCCGG
>Locus:SCO2550_1:2751342-2751361(+)
CCGTCGCGGAGCCGAGTCCG
>Locus:SCO2600_1:2818609-2818628(+)
CGAGTTCGAGGGCGGCGCTA
>Locus:SCO2837_1:3099310-3099291(-)
CCCGTGGGCACCGTCACCGT
>Locus:SCO3256_1:3606416-3606435(+)
GCGGGCGTGGTGGTCGTCGG
>Locus:SCO3953_1:4352935-4352954(+)
GCCCGATCCTCTCCGGCTGG
>Locus:SCO4529_1:4950275-4950256(-)
CGCCGACGATCGCGACGACG
>Locus:SCO6588_1:7299287-7299306(+)
GGGTGACCTGCGGCGAACCG
>Locus:SCO6915_1:7679519-7679500(-)
CGGTGCGGTCGAGCTGAGGG
>Locus:SCO7523_1:8340077-8340058(-)
CAGCCGGGCCGCGCCCGTGT
>Locus:SCO7700_1:8537531-8537512(-)
GGCCCACCGAGAAGCCGTCG
>Locus:SCO0039_1:31763-31638(-)
CGGGGCGCGCCGCCGCGATGGCTCCGTTCAACGCCCCCACCGAGGTACCGGTGGTCATGTCCGGACGGAATCCGCGCTGTTCCAGGGCATGCCCGACGCCCGCGTGAACCGCTCCGCGCACCCCGC
>Locus:SCO0359_1:364429-364343(-)
GCGACGCGGTGCCCCAGGGTGCAGATGAAGACCCGCCCCGCGCCCCACCGGCGCGTCCACACCACGGGGAACTCGACGGGTTCGTCC
>Locus:SCO0632_1:674233-674135(-)
CGCTTCGGCCACCTGCCGGTAGGTCAGGCCGCGGTAGTAGGCGAGGGACACGGACTGGCGCTGGATGTCGGTCAGGGTGCGCAGACAGCGCCGCACCTG
>Locus:SCO0657_1:695813-695760(-)
GCAGCGCGTGCAGGGAGATCCGCACCAGGGGCACGTCCGCGACGGCCAGGACCA
>Locus:SCO0765_1:812318-812461(+)
TCGGTCTCCTCGGCGCCGGCCGGGGCGGCGGGCAGCGCGGTGACGGCCGCCGCCAGCAGGGCCGTCAGGCAGACGAGCGCGGTTCTGCGTCTTTTCACGTCCGGGCTCCTCGGGGGAGGTGGCGCTCGCCGGGAATGGGAGCGC
>Locus:SCO0912_1:957424-957335(-)
TCGGCGAAGGACTGGTCCGCCCAGATCGGCCCCGCACGGCGGTACCGGGCGGGCACCGGGTCGCCGTCGGCGTACCAGCCGACGCCGAAC
>Locus:SCO3025_1:3307953-3308009(+)
ACGTGCCGGATGCCCCGTCGGGCGCGGGTCAGACGCGCACGGTGGCCCGGAAGAGCG
>Locus:SCO3182_1:3486902-3486920(+)
ACGTCGCTGTCCGCGGTGC
>Locus:SCO4028_1:4425313-4425278(-)
TCACGTTCTCGCGCTGGGAGGCCTTCACCAGGGACT
>Locus:SCO4694_1:5119810-5119706(-)
AGGACGTCGTCGGTGCGCAGCGGCAGCGGGCGCAGGATCTGGCGCTGTATGGCCACGGCCGCGGAGTGCAGGCGCACCATCGAGCGCTCGCTGTTGATGCGCCGG
>Locus:SCO5424_1:5894574-5894666(+)
ACCCGCGCCCCCGCGGGCGAGATCAGCCGGGCTCCGTCGCCGCGTACGGCGTTCAGCCCGCCGTCGACCGCCAGGCCGAGCCCCTCCAGTCCG
>Locus:SCO6064_1:6656237-6656202(-)
TGGGGATGCCGTCGTATCCGTGCCAGTGGGCGCTGT
>Locus:SCO6087_1:6685524-6685506(-)
TACTGGCCGGTGCGGGCCG
>Locus:SCO6369_1:7031570-7031481(-)
AAGGCCAGGTCGCGGGCGAGGGAGAGGCCGATGCCCGAGCCCTCCCCGGCGCCGGTTCGGCCGCGGTCGAACAGCCGGGACGCCTCGCCG
>Locus:SCO6841_1:7613390-7613313(-)
GGCCCGACCGAGGACGCTCGCGTCCCCCGGTCACCGGGAATCCGCGATTCCTCCATGTGTCCCCCGCGACCTGGGGGA
>Locus:SCO0039_1:31783-31764(-)
CAGCCACGGGGCGGCGCGGT
>Locus:SCO0359_1:364449-364430(-)
TCTGCGGCACCCGGAGGTCC
>Locus:SCO0632_1:674253-674234(-)
GTGCCGAGCGGCAGCGCGAG
>Locus:SCO0657_1:695833-695814(-)
CCGCTCGTTCACCGACGACA
>Locus:SCO0765_1:812298-812317(+)
AGGTGCCGTTCCTGACCTGC
>Locus:SCO0912_1:957444-957425(-)
TCCGCACCACCCGCGCCAGG
>Locus:SCO3025_1:3307933-3307952(+)
TGCAGCCCGCGCGGGCCCCG
>Locus:SCO3182_1:3486882-3486901(+)
CCAGTCCGCCGACCTTGACC
>Locus:SCO4028_1:4425333-4425314(-)
GCGGGCCAGGTCGCGCAGCT
>Locus:SCO4694_1:5119830-5119811(-)
GTTCGTACGCCCCGTCCACC
>Locus:SCO5424_1:5894554-5894573(+)
TCGGTACCACCGCCACGGCC
>Locus:SCO6064_1:6656257-6656238(-)
GACGTGTTCCAGCAGGCGCG
>Locus:SCO6087_1:6685544-6685525(-)
GGTAGGCGAGCAGCGCCGCG
>Locus:SCO6369_1:7031590-7031571(-)
AGAGTCTGCCCCCCAGAGAC
>Locus:SCO6841_1:7613410-7613391(-)
TAGTGTGAGACTCCTTGTGC
>Locus:SCO0225_1:217186-217239(+)
GCGGCCGTCCGGGCAGTGACGACGAGGCCGCAGTCCCGTACGCAGGCAAGGTGG
>Locus:SCO0237_1:226095-226077(-)
AGGTGCATGACCTCGGTGG
>Locus:SCO0265_1:254318-254262(-)
GGGCTGCCCGGCCGCCGCGCCCAGGTGGTCATCCCGAGGCCGGAGCCAGCACCACGA
>Locus:SCO0434_1:455573-455555(-)
AGGAACAGGAACTCCAGCG
>Locus:SCO0791_1:837638-837495(-)
GCGGCCTTGAGCGACTGCACGACCAGGTCGCGCTCCCGCCCCGGCCCCCGCCAGGCGGCGCGGACGGCCCGTCCGACGGCACACGCCTCCCACCACACCGCGGCCGCGGGCCGCCGTCCCCGGAGTGCCTCCCGGAGGGTGTGT
>Locus:SCO2328_1:2499010-2498918(-)
GCGGGCTGTCCCGCAGAACGTCGACGAGTCGTTCGCCGCACTCCTGGACGGGCACGGCGGCGACCTTCGGGTCGGACATCAGAACGATCTCGG
>Locus:SCO2624_1:2851642-2851719(+)
TTCCACCGGGCCGTGAACGTCTCGGCCTCCGCGCGCCGCTGTCGTCCTGCTGCCATTAGTTCGGGACCCTATCCATCG
>Locus:SCO3003_1:3275678-3275803(+)
CCTCCCACCTCACCGCCGCCGCCCCACGGCGGCCCAGGTGCCACGCCCTCCTCCGCCCCGGGGGCCTCGCCGTCGTACGGGCCGTCGGCCTCACCGTCGTACGGGCCGTCGGCCTCACCGTCGTAC
>Locus:SCO3203_1:3511898-3511863(-)
CGCCGGCCCCCGGGGCGACGTAGACGGTGGTCTCCA
>Locus:SCO3294_1:3644009-3644044(+)
ACGGCCACGGCTGCCACGCCGCACAGCACCGCCGCG
>Locus:SCO5677_1:6179418-6179332(-)
AAGCGGCCGTGGACCGCGCGGAAGGGGCCGAGCAACTGGGCGAGGACGGTGGTGGAGCGCCGGGTGTCGCCGCCCTGGTGCTGGTCG
>Locus:SCO5819_1:6366606-6366508(-)
GTCGGCACCCAGGTCGCCGGAGACGATCATCTGGCCCAGCTGCTGGACGAGTTGCCCGTGCAGTCCGCGGCCACGGTTGCCCGCGGTGCGCCGGCCCAC
>Locus:SCO5965_1:6535620-6535531(-)
GCCACCCGGGCCCAGGCCATGTCCTTGAGCAGACCGAACCCGGTGACGAACACGAGGGCACCCAGGATGACGTGGACGATCCCCCAGCCG
>Locus:SCO6244_1:6867953-6868057(+)
GTACGTCCGCGGCGCGCGCCCCCAGAACGACGTGCACGCGGGCGCAGCCGGCTGTGCGGAGCACTTCGACCGCGTGTTCGACGAGTGGGTGTCCACGATGTTCGA
>Locus:SCO6509_1:7199326-7199415(+)
GGGCCAGGAAACCGATCAGCCACAGGACCAGAACCGCCAGAGCGATCCACCAGAGAACCTTCACCGCGAATCCGATACCGAAAAGGACGA
>Locus:SCO0225_1:217166-217185(+)
TTGCGGTAATGGCGGGTACA
>Locus:SCO0237_1:226115-226096(-)
GGGTGGGGTCCTGTGCGAGC
>Locus:SCO0265_1:254338-254319(-)
CACGTGATCAGCCGCGGCGG
>Locus:SCO0434_1:455593-455574(-)
ACAGCCACGGGGCGACGAAC
>Locus:SCO0791_1:837658-837639(-)
AGGCGATCAGCGCCGCGCCC
>Locus:SCO2328_1:2499030-2499011(-)
CTTGCGCCGGTCGACCAGCA
>Locus:SCO2624_1:2851622-2851641(+)
GGGCCCGGTGCCACTGCTTC
>Locus:SCO3003_1:3275658-3275677(+)
GCCCCACCGCCCCCGCATCC
>Locus:SCO3203_1:3511918-3511899(-)
GAGCGAGCCGATGCCGCGGC
>Locus:SCO3294_1:3643989-3644008(+)
TCCTGGTCGTGGCGTACGCG
>Locus:SCO5677_1:6179438-6179419(-)
GCAGTTCGGGCACGCCGGGG
>Locus:SCO5819_1:6366626-6366607(-)
TCCTCGGGCACCAGCGGGCG
>Locus:SCO5965_1:6535640-6535621(-)
GCGAGGCGAGGACGATACCC
>Locus:SCO6244_1:6867933-6867952(+)
GTCGAGCGCGGCCCGCGCGC
>Locus:SCO6509_1:7199306-7199325(+)
GCCGCCGGCCGTCGTCCCGC
>Locus:SCO1201_1:1273535-1273443(-)
CGCTGGCCGCGTGGACGACCTGCTCGGCGAAGCCCATCGCGTTGCCCGCGGTCCACACGCCCGGCACGCTGGTCCGGCCCGTCGGGTCCACCA
>Locus:SCO1498_1:1600243-1600278(+)
TCGGCGGCGCGGGCCGCGCTGCGTACGTGGACCGTG
>Locus:SCO2451_1:2637606-2637517(-)
TCCACGGCCTCGCCGCCCACCGGAACGCGCACCGCGGTCACGATCGAGCCCAGGGAGAGCACCGCGACCTGCGTGGCGTGCGCGCCGCAC
>Locus:SCO2761_1:3010314-3010457(+)
TCGACGGCCTTCGGCTCGGCGGCGGTGGCCGCCCCCGCCGTGCTGACGGTGCCTATGAGCACCACGAGCGCCAGCAGCCATCTGAGCGCCTTGCGCATGCACCCTCCCTGTGAAACTGATGTCCGCCGGAAGCTATCGGAGCAA
>Locus:SCO2804_1:3061637-3061726(+)
CGGTCGCCAGGTCCGCCTCGCCGGGCGGCAGCAGCCAGGCGGAGCCCTCCACGGGCGGCTCGGGCGCCGGCACGATGCTCAGCCCGCGGC
>Locus:SCO3882_1:4273879-4273826(-)
ACCGCGGACGCTTGCGCGGCGGAACATGGTCCACGCCGCCCAGCGACCACGGAT
>Locus:SCO4556_1:4974967-4974869(-)
GAGGGACGACGTCGCCGTGCCGGCCGCCAGGTCCAGGACCTTCTGCGCCGGGCGGGCGTCGACGGCTCTGGCGACCGCCTTGCGCCACGCCCGGTCCTG
>Locus:SCO4834_1:5266848-5266973(+)
ATCGCCTCGGTCAGCGCGAGCGCGGCCCGCTCCCGCCCGTCGTACAGGTCCGCCGCCTCCTCCCAGGCGGCGAGCAGACCGAGGCGCTCCTCGCCCTCCCCGTTCTTGCGGGCCAGGGCGAGGTGC
>Locus:SCO5492_1:5977195-5977177(-)
GTGAGGTCGCCGACCGGGC
>Locus:SCO5532_1:6028270-6028184(-)
CGGTCGGCGCCGGCCGCGTCGATGTCCCGGGCCAGGCCGGTGAACAGGTCGAGCATCCACCGCTTCTGCCCGGTGATGACCGGGTAC
>Locus:SCO5599_1:6102868-6102764(-)
AGGCCCAGAGCCACCGCGATGCCGGACAGCCGCTGTCCGGTCCGGCTGCCCACCGGGCCCTTGTTCGCTCCGCCGCCGCGCGGGACCGTACGTGTCGTGCTCTCG
>Locus:SCO6106_1:6707023-6707058(+)
GCCTGCACGTTCCCGGCGCCCTCCCAGACCGAGTTC
>Locus:SCO6344_1:7001588-7001644(+)
GACGTGGCGCTCGCCGGTCCGCTCGGGCTCAGTGGGAGGTGCCGGACGGTGCCGAAG
>Locus:SCO7779_1:8607284-8607302(+)
AGCGTCGTGCGGCTGCGGG
>Locus:SCO7786_1:8613030-8613107(+)
AGGTTGAGCGGCCCGAACTCGTGCATGCAGAAGACCACTTCGGGCTCGCCGTCCACGGGTACGACCTTGCCGTCGGCG
>Locus:SCO1201_1:1273555-1273536(-)
CGACGCCGCGCGGTACCCGC
>Locus:SCO1498_1:1600223-1600242(+)
GTTCCGCCCAGCCCCGCATC
>Locus:SCO2451_1:2637626-2637607(-)
GCAGCTGCACGATCGCGTGG
>Locus:SCO2761_1:3010294-3010313(+)
ACAGCAGCCGGTCCTTGATG
>Locus:SCO2804_1:3061617-3061636(+)
GGCCCGCAGCACGGCGGGGT
>Locus:SCO3882_1:4273899-4273880(-)
GGCACGCAGCATTTCGTGCC
>Locus:SCO4556_1:4974987-4974968(-)
GCGCCGGTGCGGGCGAAGGG
>Locus:SCO4834_1:5266828-5266847(+)
AGCCCTCGGTCAGGACGGTC
>Locus:SCO5492_1:5977215-5977196(-)
GGTGGAGCCAGGTCTTCGGG
>Locus:SCO5532_1:6028290-6028271(-)
GCACGAGCGTCCGCGCCAGC
>Locus:SCO5599_1:6102888-6102869(-)
AGCCGCCGAGGAACAGCACC
>Locus:SCO6106_1:6707003-6707022(+)
GCGCCCGCAGCACGTCCAGC
>Locus:SCO6344_1:7001568-7001587(+)
TCGTCGAGGCGACGCTCGAC
>Locus:SCO7779_1:8607264-8607283(+)
ACTCGTCGGCCACTGCCTGC
>Locus:SCO7786_1:8613010-8613029(+)
GGCGGCTGGGGTTCGGCACC
>Locus:SCO0269_1:258242-258117(-)
GATCCAGCAGCCGCAGTCCGTCGGAGCCGGCGGCGACGAGCAGCGAGCGCCAGTCCAGACAGCGGGGGTCGCGCCGGTCGTCGGGTACGCCGACGGGGATGCGGTACGGCAGCAGCCGGGGCACTT
>Locus:SCO0739_1:781615-781650(+)
CGGTCGAGGGCGTCGCGCCAGTTCTCCTCGCGCACG
>Locus:SCO1155_1:1216228-1216281(+)
AACAGGACGGCGTCGTCGAACTCGACCATCGTCTGCTGTACCTGGCCGGCGCCG
>Locus:SCO2652_1:2884139-2884062(-)
AGGCCGATCCAGGCCAGCGCGTGGGCAGCGATGGTCAGCCTGCTGTTGGCGCTCATGAGTCCCTCCTCCCGGCCGCAA
>Locus:SCO2888_1:3142224-3142313(+)
CCGCGCCCGACGCGACCACCTGGGCGTAGACCGCGTCGACGTCCTCGACCTCCACGCTCAGGTCGGGGACGACGGGCGCCGTGCGCTCCT
>Locus:SCO3144_1:3442363-3442398(+)
TCCAGCCGCGACCCGACGCCCAGCTTCATCAGCACC
>Locus:SCO4267_1:4683583-4683672(+)
GCTTGGCGGCCCGGCGCAGCCGCTCCTGCACGAAGGCCGCGGACAGCGACCCCGGATCGTGGTGGAAGAGGGCGACCGCGCAGTAGTGGG
>Locus:SCO4600_1:5024469-5024451(-)
GGGCGCGGCGGGCAGCCGG
>Locus:SCO4690_1:5117866-5117848(-)
CCATCGACGTCGGGGACGC
>Locus:SCO5880_1:6437964-6437872(-)
CATCCTGTTCCGTGCTCACCCGGTGCACGGCGAAGGCGCGCACACTCGGCAGCCGGGGACAGGTCGCGTAGTCGACGTCCCGGACCCAGGCCT
>Locus:SCO6037_1:6628471-6628415(-)
CCTGGGGTGACCGGCGGGCCGGGGGTGCTCAGGCGGGGGTCGCCTCGCTCTGCGCGG
>Locus:SCO6458_1:7146521-7146417(-)
AAGCGCCCCCACACCTCGTCCAGCAGGCCCTCACCCGCCCGCCCGCGCCTCAGCGGGCCGGGGTCGGTTCCGCGCAGGTCCGCGGGCAGGGACTCCGCGCGCGTG
>Locus:SCO6489_1:7182898-7182800(-)
GTCCCAGCCGCGCAGCACGTCCAGGCCCGCCTGGAGCCGCTCCTCGGGGACGGGCCCGCTGGGCGCGACGACGGCCACCCGGGCGCCGGGGGCGAGCCG
>Locus:SCO7477_1:8289822-8289679(-)
CCGAGGAAGACGGCGGCGAGCGCGGCGGCCACCACCGCCGGGCGGCTTCTGCGGTGGGTGGGCCGGGTGTCGTGCGCGGGAGCGGGGGGTGTGGTCAAGGTGCGGCTCCTGTACGTGCTGCTGCGGGCCGGCGCGAAGTTGCGC
>Locus:SCO7750_1:8584579-8584493(-)
GCCTTCACAGTGCTGTCCCCGGTCCCCGGGGTCTCCTCGGCACCGACGGGCGAAGGAGCCGTGAGGTGTTCAAGGGTCCCGGTGAGT
>Locus:SCO0269_1:258262-258243(-)
GACCGGACGGCCGCTCCGCG
>Locus:SCO0739_1:781595-781614(+)
AGATGGCGAAGTGCGGGACG
>Locus:SCO1155_1:1216208-1216227(+)
CCGAACCCGCCGCGGTGACG
>Locus:SCO2652_1:2884159-2884140(-)
CATGGCCCTGGCGCTGGTAG
>Locus:SCO2888_1:3142204-3142223(+)
CTGCGGCTCCCGGACGATCT
>Locus:SCO3144_1:3442343-3442362(+)
GCGCCGCCAGCGCCGCGGCC
>Locus:SCO4267_1:4683563-4683582(+)
GTAGTGCGCCTCGGGCGGCA
>Locus:SCO4600_1:5024489-5024470(-)
TCCCCTGGAGCAGCGCCTCG
>Locus:SCO4690_1:5117886-5117867(-)
ACCAGAGGGTTCAGTAGACG
>Locus:SCO5880_1:6437984-6437965(-)
CTCGAAGTAGTGGAATGGGG
>Locus:SCO6037_1:6628491-6628472(-)
CCGGGGTGGTGACCGGCGGG
>Locus:SCO6458_1:7146541-7146522(-)
GCGGCTCGATCCCCTCGGCG
>Locus:SCO6489_1:7182918-7182899(-)
GGCGCCACGACCGGGTCGAG
>Locus:SCO7477_1:8289842-8289823(-)
CGGAGACGTTGCCGAGGGTG
>Locus:SCO7750_1:8584599-8584580(-)
CGTCCTGCCCGGTGGGCCGG
>Locus:SCO0292_1:285459-285373(-)
CACAGCGCGAGCGGCAGGGTCCGGCGCTCCGGACTCTGGGTGAGCACCAACGGCAGCAGGAACCCGTTCCATATGGTCAGGGCGTTG
>Locus:SCO0895_1:941993-942136(+)
TCGGGTTCGGGGATGCGGGTGCGCAGCCGCGCGGTGCGGGTGGTGGCGCGGCGGTCGTCCCGGGTGCGTGCCGTCGGTGTGCGTGCCGTGGGCGCCATGTCGTTTCCTCCGTCCGCTTCCGGATCACGGGCTTCCGGACCCGTG
>Locus:SCO1893_1:2027604-2027639(+)
CCCGCCGGATCCACGAGGTGGGCGACCCGCATGCGG
>Locus:SCO2483_1:2673741-2673685(-)
GCGGGACCCGGGAGCTTCTTCGTCATGGTCAGCACTCCGAGGTCGAGTCGACGAACT
>Locus:SCO3170_1:3475007-3475060(+)
CTGTGCAACCGGGCGGAGACCTGCTTGAGTTCGTCCGGCTCCAGGCCGACCAGC
>Locus:SCO3284_1:3627296-3627261(-)
GGCTCACCTCGGCGGCCGGCGGGGCGAAGGCCACCC
>Locus:SCO3450_1:3811219-3811296(+)
GCTGTCACTTCGTCTTCCACACGGCGGAAACCCCCTCTGCCTGACCCGCATTCCATCTTCTTCCTTCTTCTTGTGGTC
>Locus:SCO3461_1:3821263-3821245(-)
ACGTACCAGCGCAGCGGCT
>Locus:SCO3561_1:3936992-3937010(+)
GCGGGCGCGGCCGACAGGA
>Locus:SCO3749_1:4119488-4119586(+)
CCAGCCCCAGGAGCGCAGCGCCCGTACGGTCGCGCCGTCGGCGCGGTCCACCAGCGTGACGCCGAGGACGGCGTCGTGTTCGGCGAGCAGGCGGGCCTG
>Locus:SCO4503_1:4924126-4924001(-)
GGCCGCGGCCGGGGCCGCCACCGGTGCCGGTCTGGCGGGCCTCCTTGGCCTCGCCGTAGCGCACCGCCACCGAGACGGCCCGGTCGAAGACGGCGGCCCGGCCGCCGGACTCGGCCTTGGCGCGGG
>Locus:SCO4820_1:5251380-5251469(+)
GGGTCTCGTACATCCGGATCAGCCGGGGCCGGCGCAGCCGGCGCAGCAACTCGACCTCGCGCTCGACCAGGTCCCGCAGGTGGGCCAGCT
>Locus:SCO5620_1:6119025-6118936(-)
TCGACCACCATCGCCCACGCCATCCGAAGGGTCTTGACCTCGGCCGCGCACTGGACGAGGTGTGACTTGCCCTTCTGGCCCTGGCAGGCG
>Locus:SCO6162_1:6765921-6766013(+)
CGGCAGGCGGCGACGAGGTCCCGGTCGGCGACCGACTTGAGCACGTATCCGCAGGCCCCCGACTTCAGCGCCTGGAACAGGTACTGCTCGTTG
>Locus:SCO6692_1:7443331-7443435(+)
ACCAGGCGCCGGAGGCCAGCATCCGCAGGGCACCGGCGCCGGAGGCGCGTGAGGCCAGCCGCTCCTGGGCGACGGCCGCCGCGGCGTAGGCGCAGGCGGACACGA
>Locus:SCO0292_1:285479-285460(-)
CGTACTGGCCCTGGAAGGTC
>Locus:SCO0895_1:941973-941992(+)
CGAGCAGGTCGGGTTCCTCG
>Locus:SCO1893_1:2027584-2027603(+)
CCTGGAGTTCGACGAGGTTG
>Locus:SCO2483_1:2673761-2673742(-)
CGACCGCGCGGCGGTGCACG
>Locus:SCO3170_1:3474987-3475006(+)
CGTGCCAGTGGTCGCTGTCG
>Locus:SCO3284_1:3627316-3627297(-)
ACGGCTGTCGCCCTCCTTGC
>Locus:SCO3450_1:3811199-3811218(+)
GGTCCGCAGAGTCCGGTGGC
>Locus:SCO3461_1:3821283-3821264(-)
TCAGGGCGTCTTCCACGAGG
>Locus:SCO3561_1:3936972-3936991(+)
GCACACCCTTGGGCGCCGGT
>Locus:SCO3749_1:4119468-4119487(+)
GTGTCGCCCTCCGCGTAGCG
>Locus:SCO4503_1:4924146-4924127(-)
GAAGGAGCGGGCGGTCTTCA
>Locus:SCO4820_1:5251360-5251379(+)
GGCGGGGTCGTCGACGGTGA
>Locus:SCO5620_1:6119045-6119026(-)
CGCGCGTGTTCAGCTTCTCC
>Locus:SCO6162_1:6765901-6765920(+)
GCTCGTCGCGCATCGCGGCG
>Locus:SCO6692_1:7443311-7443330(+)
GTTGAGCGCGACCGCCCACC
>Locus:SCO1529_1:1635119-1635030(-)
GCGTACCAGGCCCAGAAGCCGCTGAAGGGCATCTTGAGCAGGAAGAGCACGGCGAGGACCGCCATCGCGAGCAGCAGGGCGGTGGCGAGG
>Locus:SCO2105_1:2262909-2262944(+)
TTCACCTCCGTACCGCGGTTCTCACTCAGTGCCTGG
>Locus:SCO2451_1:2638124-2638068(-)
GCTTCCCCGGTCGCCGCCCGGCGGCGGATCAGTCGGAGTCGGCGTGCGAGTCGGAGC
>Locus:SCO2939_1:3192194-3192286(+)
AGCGCCCAGAGGGTGAGGGCGAGGGCGGAGACGTCCGACACCAGGGGGTGGAGGGTGCCGTCGGGTGTCCGCCACGTCAGGACGGCGCCCGTC
>Locus:SCO2972_1:3233105-3233230(+)
GTGATCTTCTGCGCCGCCTCCGGGTCGTCCCACAGGGAGGGCGCGGCCGCCTGCTCCTCGAGCACGGCGATGTCTGCCCTCAGCCTGTCGAGGTCCAGGACGGCCTCGATCGACTCCATGGTCGAG
>Locus:SCO3491_1:3857847-3857829(-)
CATGTCCCGCTCCCGACGC
>Locus:SCO3559_1:3935503-3935601(+)
CAGCTGCCCCGCCTCGGCGGTCAGCCGCAACGCGGCGCCCACCGCGCGGGCCTCGACGTCGCCACTGAAGTCGCTCCGCCGGCGCACCTCCTCCAGGGC
>Locus:SCO3942_1:4337953-4337864(-)
TGGCGGAACAGCCGGAGAACGGCGAACCACGACAACGCGGAACGACGGCGAAACAGGGCGGCGAGGGCCACGTCCGGCACGTCCGGGACA
>Locus:SCO4893_1:5327424-5327459(+)
ATCAGGGTGATCGGGTCCATGACCGGGTCGGGCACC
>Locus:SCO5094_1:5536190-5536333(+)
ACCGTCTCGACCAGGCGGACGTTCGGGCGGGGCGCGTCGGGCGCCGGGCGGGCGGCGTACACGCCGTCCCAGAACGTGACCGCGTCGGTGGTGCTCATCGGAACTCCTTCAGTCGTTTCGGCCGGCGGCGGGCGACGAGTCGGG
>Locus:SCO5838_1:6391328-6391224(-)
ACGACCCGGCCCCGGTCGTCGGCGGTCACCGGGGGCACCGGACGCGGCTCGGCGGCCGAGCCGGTCCACGCGCCCAGGGTGTCGGCGAGCAGCGCGTCCAGGTCG
>Locus:SCO6530_1:7222697-7222679(-)
TACTCGTCGAACCAGCGGG
>Locus:SCO6707_1:7459886-7459963(+)
TTCGCCACGGACTTGGCGAGCATCGGCTTCACGGGCGGCATGACGGGGAGGTCCATGGTCCGATTCTGTACGCCGTCG
>Locus:SCO7383_1:8195077-8194991(-)
CCGTCGGATGCCTCTATACGTTCACGGAGCTGCTGTCCGCAGAGTGTGGCCGCGGCCTGTTTGGACAGTACGTGCCACACCAACGCT
>Locus:SCO7497_1:8309407-8309354(-)
CCCGGCACAGCGCCGCCAGGTCGGCACCGGCGGGGATGCGGACGTGGAACGGGA
>Locus:SCO1529_1:1635139-1635120(-)
GGGCGACGACGCAGGCACGT
>Locus:SCO2105_1:2262889-2262908(+)
CGAGCGCCTGGGCGCGGCGC
>Locus:SCO2451_1:2638144-2638125(-)
GCCGCGCGCTCATGCGTCAG
>Locus:SCO2939_1:3192174-3192193(+)
CCAACCGCCCGGCCCGGCGC
>Locus:SCO2972_1:3233085-3233104(+)
GGAGGTGCGAGAGCTTGCTG
>Locus:SCO3491_1:3857867-3857848(-)
CCGTGACGCGGAAGGGGGCC
>Locus:SCO3559_1:3935483-3935502(+)
GACTGTCGCCAGATGGACAG
>Locus:SCO3942_1:4337973-4337954(-)
CCCGGCCGGTACGGGGGGCG
>Locus:SCO4893_1:5327404-5327423(+)
CCGGGACCGACATGTTGCCG
>Locus:SCO5094_1:5536170-5536189(+)
CGCCGGGCGGCAGGCCGGTG
>Locus:SCO5838_1:6391348-6391329(-)
CGCCGGGACGGTCCACGATG
>Locus:SCO6530_1:7222717-7222698(-)
CGGGCTCGGGGCGGGGCACG
>Locus:SCO6707_1:7459866-7459885(+)
AGTGCATCCCCGGCGGGATC
>Locus:SCO7383_1:8195097-8195078(-)
GGCAGTGACGCGCCCGTTCA
>Locus:SCO7497_1:8309427-8309408(-)
GTCCGGCGCGGCCAGATACT
>Locus:SCO0514_1:549494-549405(-)
GTACCGACGACCCTCTCCAGCAGCTCCCGCGAGCGCCTGAGCCCCGCCGCGGGCGGGGGCGCCGCCTCCGGGAGGTGTGCGATCAGGTCG
>Locus:SCO1552_1:1660721-1660810(+)
AGTCGACGCCGTGGGACATCGGGATGCGCACCCACGTGTCGGACGCCGCCAGGGCCCGCCGGGTCAGCCCGCTGCCCTCGGCGCCCAGCA
>Locus:SCO1960_1:2098612-2098514(-)
GGTCGGCACCGGGATGCCCTCGGCGTCGTGCCGGCCGGCGTGGGTGCGGGCGCCGGTGGCCGCGACGACCTCGGCGAGCGCCTGCCAGTGGTCGCCGTG
>Locus:SCO2005_1:2147458-2147354(-)
TCCCGCAGCAGGCAGGTCAGCCGGGCGGTGCACACCCGGCGGTCCTGCTCGTCGCTGATCACGACCTCGTACGTCGCCGTCGACCGGCCGCGGTGCACCGGCGTC
>Locus:SCO3729_1:4103846-4103938(+)
GCCATACGGCCATTGTGCCGCCTGCGCCTCCACCGGCCGGGGTCTCGGCGCGTGCCGCACCCGCACGGGCCCACGGCGCCGCCGTCGGCGCCC
>Locus:SCO4166_1:4582493-4582440(-)
CGTCCCACCACTCGTCGGACTGGGCGTCGCCCGACGGGTCGTCCCACCAGCGGT
>Locus:SCO4499_1:4918031-4917888(-)
GCCATGTACCCGCGCCTTCCGAAGACGCTCACGGCGGCGTCCAGCATCTGCTGCTCACGGACCGCACGCGGCATCCGCTTGGTCTTCCCTGCACCCATGCGAATCAGCGTACGGTCCGTGCGGCGGTGTTCAGGACGTCAGCGC
>Locus:SCO4523_1:4944100-4944082(-)
GACCGGCAGTTCTTGCCCT
>Locus:SCO4691_1:5118498-5118463(-)
GCAGTCGGGCGAAGGACGTGTCCAGTCCGCGCTTCA
>Locus:SCO5686_1:6192668-6192582(-)
GGGTCGGCGGCGTTGGACTTGCCGAGCTTGGCGTCGGGGTGCACGACCCCGGCGGCGAACAGCTTGCGCGTCCACTCCAGCGCCTCG
>Locus:SCO5899_1:6465286-6465230(-)
CCCTCGGGCGAACCGGGAGCCGCGGCCCTCAGACGAACGGGGAGCCGCGGCCCTCCA
>Locus:SCO6666_1:7406831-7406849(+)
GCCGCCACCGTGCGGTGCA
>Locus:SCO6737_1:7492299-7492264(-)
CGGCGGACAGGTGGGCCGGGGCCGCCGTCGCGGGCG
>Locus:SCO6843_1:7616088-7616213(+)
GGGGCGGCTCTGGTGGCGTTCTGCCAGCGGGTGCGGACGGCCGCGATGTCGGCAAGAGCGCGGCGGGCGCCGACGACGAGCTGGAAGGGGGTGTTCGCCGGGTCGCCGGCGTACGCCTCGATGCGC
>Locus:SCO7026_1:7812237-7812160(-)
AGGCGACGGTACTGGGGCGTGGTTCCCTGCCGCAGGGAAACGGTGATCAGAGGCATGCCGCCGACGCTAGGAGTCCGG
>Locus:SCO0514_1:549514-549495(-)
CGAACACGGTGGGGAACGCC
>Locus:SCO1552_1:1660701-1660720(+)
CGCCGCGCCGACGTTCAGGG
>Locus:SCO1960_1:2098632-2098613(-)
CCGTCGTCGATCAGGACGTC
>Locus:SCO2005_1:2147478-2147459(-)
CTCCGTCGCCGGGGTTCACG
>Locus:SCO3729_1:4103826-4103845(+)
TCATGCTCTCTGCCATCGGG
>Locus:SCO4166_1:4582513-4582494(-)
ACGCTTCTTGCCGTCCAGTT
>Locus:SCO4499_1:4918051-4918032(-)
CGATCTCGTCCATCGACGCC
>Locus:SCO4523_1:4944120-4944101(-)
ACGAACAACCCGGCTCGTAC
>Locus:SCO4691_1:5118518-5118499(-)
GGGGCGGTGGTCCGCGTTGC
>Locus:SCO5686_1:6192688-6192669(-)
CGGCGGCGAACTTGGGTCCC
>Locus:SCO5899_1:6465306-6465287(-)
GGGCGAACCGGGAGCCGCCG
>Locus:SCO6666_1:7406811-7406830(+)
ACAGCACGGTCCGCCCGGCC
>Locus:SCO6737_1:7492319-7492300(-)
GGGGCTCCGGTCGACGCGCA
>Locus:SCO6843_1:7616068-7616087(+)
CCGGTCGCCGCTGCTGTGGT
>Locus:SCO7026_1:7812257-7812238(-)
TGTGCAGGGCCTCGGAGACG
>Locus:SCO0838_1:885517-885464(-)
ACAGGAAGCACACCCGGCGCTCCTGCCAGAACCGGACGAACTCGTCGTCCGCGT
>Locus:SCO0881_1:927746-927832(+)
CGTCCGAGTCGGCACGCAGGGGCAACTCGTCGCGGCCGCAGCCGAGGTAGAGCATCGAGCCCGGCACCAGGGGCACGCCGTCGACGT
>Locus:SCO1623_1:1737222-1737145(-)
CGGACGACCTGCGCGGTGTGCGGCTTGCGCGGCTTGCGTGCCGGACGGTCTGCCATGACGGCCTCCCTGCTCCCTGCG
>Locus:SCO1943_1:2077272-2077376(+)
GGGCGTCGCTCGCGAAACTCGGCTGCGTCTCGTGTCCGTTGGAGCACCAGAAGGAGATGCGCAGACGCGGCGCGGACTCGCCGCGCTCGGCCTCGCCCATCGGCC
>Locus:SCO3026_1:3310071-3310169(+)
GCTGCCCGCCCCGGCGAGGGTGCCGAGGAGGTCGGCGGCGTGGGTGGCGGCGGCGCCGGGCCCTGCGATCAGTACGGCGCGGGGGCGGCCGTCCGGCTT
>Locus:SCO3202_1:3511282-3511425(+)
CGGTCGGCGAGCTCGCCGCCGTTCGCGCGGACGCTGGTTGCCGAGCCGGAGGTCTCGCCGGCGGCGGACTTACGACGGGCGACGGCACGGGTTGCCATGCGTGCTCCCTTGCGATGGTGGTTCAGCGGGTGGTCCGGTGGACGC
>Locus:SCO3354_1:3714095-3714006(-)
CTGTTGGCGCTATTGATCACGTGGATCGTGGTCTCCGGCGGCGGGGACGGCGGCAAGGGCCGCGAGGACGGGGCCAACGGCAAGAACCCG
>Locus:SCO3559_1:3935405-3935530(+)
TTCTGGCGGGGCCGCCCCACCTGGTCGGCGTTGTCCGCGGCCGCCACCAGGTGCAGCCGGGCCAGCACGCGCAGCGGCGACTGTCGCCAGATGGACAGCAGCTGCCCCGCCTCGGCGGTCAGCCGC
>Locus:SCO3756_1:4129441-4129459(+)
AGCAGCCGGCGCGCGGCCT
>Locus:SCO4088_1:4482212-4482301(+)
GCGAATTCGACGGCGATGCGCCCAGCTCCTCGGCCAGGCGGGAGAGATCAGTCCCACCGCTGTTGTACTTCAGCTGGCGGGCGACCTTCG
>Locus:SCO4552_1:4970340-4970375(+)
GAACCGGCCGCGTCGAGGGCGGTGCCGTACGCCGCC
>Locus:SCO5266_1:5726444-5726426(-)
CTCTCGTCGACGGTCGGGC
>Locus:SCO5673_1:6173695-6173660(-)
CGGCCATGCGGGTGTAGCCGGAGCCGTTGGCGAAGC
>Locus:SCO6274_1:6907385-6907441(+)
TGGGGGCGGAATTCGGGGTCGAGGGCCATCAGTTCGCCGATCGTCCGAGCTGGTTGT
>Locus:SCO7708_1:8544904-8544996(+)
AGCGTGCCGACCGGAGCGTCCGGGACGGTCAGGGCGTCGCCGGGGTGGAACAGGGACTCGTCCACCAGGAACCCGATGTTGGGCATGCGCGGG
>Locus:SCO0838_1:885537-885518(-)
GCCGTCGGCCCGCCGCGTCG
>Locus:SCO0881_1:927726-927745(+)
GCCCAGGAGCATCAGCCCCG
>Locus:SCO1623_1:1737242-1737223(-)
GCGGGGTCAGCCGCTCGGTG
>Locus:SCO1943_1:2077252-2077271(+)
GTCCCAGGTCTCCGGGACCT
>Locus:SCO3026_1:3310051-3310070(+)
GGGGCGAGGCGGGTGACGGG
>Locus:SCO3202_1:3511262-3511281(+)
GGTACATGCCGACCAGATCG
>Locus:SCO3354_1:3714115-3714096(-)
TACTGCTGTCTCTTTTCGCC
>Locus:SCO3559_1:3935385-3935404(+)
GTTCGTCCACCGGCTCGCCG
>Locus:SCO3756_1:4129421-4129440(+)
TCACCCCCGGCGGCGGCGAC
>Locus:SCO4088_1:4482192-4482211(+)
TTGCTCGCCATTCGGCGGTT
>Locus:SCO4552_1:4970320-4970339(+)
TGTCGAAGTCCGCCCGCGTC
>Locus:SCO5266_1:5726464-5726445(-)
GCATCCAGGCGGCAAGAGGG
>Locus:SCO5673_1:6173715-6173696(-)
GTCCCAGCTGTCGGGCACGT
>Locus:SCO6274_1:6907365-6907384(+)
AACTTCTCCTGAGAGCCGGG
>Locus:SCO7708_1:8544884-8544903(+)
GAGCGTGCACGGGCAGCAGC
>Locus:SCO0108_1:90372-90286(-)
GGATCGCGCAGAGCTTTCAAGGACACCGTTTTCTCACATGATTCGGGGTCATGGGTGATCGCCCGCGGCCGTCCGACCATCCCGAAC
>Locus:SCO0375_1:390541-390630(+)
TGGCCAGGGCCACGAGGACCAGGACCACCGGGAGGACAAACAGCAGCCGCCAGTCGGCGACGTCGACGAGGAGGGCGGAGAGGAACATGC
>Locus:SCO1261_1:1331973-1331869(-)
GCCACGCGGTGCGGGCCGATCTCCAGGCCCAGCAGGTGTCCCGCCTCCACCCGGAACCGGAACCGCCGCGCGGGCCGCCCCTGCCGCCGGGCCGTCCCCTCGTCG
>Locus:SCO2120_1:2280968-2281093(+)
CGGTACTCGCCGAGGACCAGCCCGGCGAGCCCGGGGGTGAAGACCGGGTCGCCCGCGGCCGTGCGGCGCACCGCGTCCCTCAGTTCCTCGGTGGAGGCGGACTTCAGCAGGTATCCGGTCGCGCCG
>Locus:SCO2343_1:2512157-2512139(-)
TCCAGCAGCCGGACGCCCG
>Locus:SCO2480_1:2671097-2671008(-)
GCGGCCGACGGTTGCGGCGGGGCGTCGGGACGGGAGCCGCCCAGCAGCAGCCATCCGCCCGAGCAGAGGGCGACCGCGGTGACGGCCGCT
>Locus:SCO2753_1:3000953-3000897(-)
GCGGGCCACCGCGCAACCGGCGGTCCGTTCAGGACCGCGGCCCTCCGGAGGACCCCC
>Locus:SCO3544_1:3918278-3918370(+)
GTGGTCCACACCAGCAGACCGGCCCCGAACAGGGCGAACACCACTCCCGCGAAGATCGCCGGCCCGCTCTCCATGGTCCCCGTGCCCCTTTTC
>Locus:SCO4278_1:4693934-4693899(-)
GCGCGGTGGCCTCGGCGAGGAGGGCGGCCAGGCGGA
>Locus:SCO4291_1:4706711-4706568(-)
CCGTCCCCGCAGCCGGCCAGGGCCAGCGCGGAGGCCGCGATCAGTGCCGCCGTGCCGGCGAGTCTGCTCGTGCGCCGGTGCCGTGTGCGTATGGGCATGGTGCGCCCACCCCCCAGAAAGTTGAAATGTGCACCGCATATCCTC
>Locus:SCO4362_1:4776295-4776197(-)
GTGCACGTCCCGCGCGATCCGGCCGCGCTCGGTGAGGACGGCGGTCCTCGCCTCCGCGCGGGCGGCGCGTTCCGCCGACTCGGCGGCCGAGAGCGCCGA
>Locus:SCO6153_1:6754729-6754806(+)
ACCAGCGCCCGGTACGCCGCCTCGTGCGTGTCCTCCAGCCCCAGCACTCCCAGCATCAGGTGTCGCCCCTCCCCAGAA
>Locus:SCO6237_1:6861053-6861018(-)
CGACGAGCAGCGCCGCCGTGTCGGACAGCGCCGAGC
>Locus:SCO6895_1:7660893-7660875(-)
GCACTGATCGGGTGCGCGT
>Locus:SCO7019_1:7803581-7803634(+)
TGGCTGCCGCCCCGGTTGTTGGTGGCGTCGCCGTCGTTGAAGCGGGCGGTGAGG
>Locus:SCO0108_1:90392-90373(-)
ATCACCCTGCGAGGCCGCAC
>Locus:SCO0375_1:390521-390540(+)
GGGGACCGACTTCAGCGCCA
>Locus:SCO1261_1:1331993-1331974(-)
CCAGGCCGGACAGGAGCGCG
>Locus:SCO2120_1:2280948-2280967(+)
CCGGTTCGGAGGCCAGGCGG
>Locus:SCO2343_1:2512177-2512158(-)
TCAGCTCGGCGGTGGTGTGG
>Locus:SCO2480_1:2671117-2671098(-)
GGTCGGTGGTGCCGGACTGC
>Locus:SCO2753_1:3000973-3000954(-)
CCAGCAACGCCCGCCCCGAC
>Locus:SCO3544_1:3918258-3918277(+)
GGCCGTGCCGCACCCGCGTC
>Locus:SCO4278_1:4693954-4693935(-)
CCTGCGGGGCCGGGGCGGGG
>Locus:SCO4291_1:4706731-4706712(-)
CCGCGGTGGTGCTCGCGTCG
>Locus:SCO4362_1:4776315-4776296(-)
AGGGAGTGCGCGAGGACGTC
>Locus:SCO6153_1:6754709-6754728(+)
CGTCGGCCGCGCCCACCGAC
>Locus:SCO6237_1:6861073-6861054(-)
GGCGTTCGCCGCCAGCTCCG
>Locus:SCO6895_1:7660913-7660894(-)
CCAGGTCCGCCTCGGCCTCT
>Locus:SCO7019_1:7803561-7803580(+)
CGTTGCCGGACTTCTCGTGC
>Locus:SCO0095_1:79590-79643(+)
CGCTGCCTGCCCGTGACCAGGGTGATCTCGCCGCTGGGTGGCACCCGCACTTTG
>Locus:SCO0740_1:782759-782794(+)
ATGACGAGGCCGTCGGTCAGCCACGCGTCCGGGGCG
>Locus:SCO0757_1:803794-803690(-)
GACGCCAGGCGCAGGGGCACCGGCGCCGGGGGAGCGGCCTCGTCGCTGCGGCGCACCACCTCGGCCCACCAGGCCGGCCCGTCCTCGATGTGGCGCAGCAGGACG
>Locus:SCO0886_1:932118-932243(+)
GTGCCGGACACGGCCTCGCGGGCGCCCGCGAGGCGCGGCGCCGAGAAGACGTCCAGGCCGCCTTCCGCGGGCACGACGACGCCGATTCTGCGGCGTCCGCGGTCGTACAGGTGGCGGGTCGCGCTG
>Locus:SCO1289_1:1360017-1359931(-)
GCTTCCTGCAAGGCGCGGCCACGCGCGCGTGCCGGTGCCGAGGCGGCGGGCAGCAGCAACTCCCAGGCCGCGCTGCCGGCGGCGGAG
>Locus:SCO1424_1:1521439-1521582(+)
ACGACCATGGCCGTCGCGAAGGGGTCGGCGGGACTGTGGACCTCGCCGCGGCGCAGCAGGACGGTCGAGGACGGGGTGGTGGACTCACTCATGGACACCAGTCTCGCCCCTCGCGGGGGCCGCCCGGCAGCCGGGGCGGCCGGG
>Locus:SCO1613_1:1726059-1726136(+)
CCGAGCGGGGGTGTGCGGTCTGCCACGGGGAGAGCCTCCTTCTGGCCGGGAGACATAAGGTATTGCCGGGAACCTTTG
>Locus:SCO2667_1:2903222-2903124(-)
CGGGCGGTCGGCGGCGTCCGGGGGCATGGCCTCGGCCATCTCCTCGGCGGACTCCGCGTAGTTCCACAGGCCGTCCGTGCAGACCACGACCACACCGGC
>Locus:SCO2858_1:3115753-3115842(+)
GCGATCGTACGGGGGTCCCCAGCCCGGCCAGGATCTCGCCCGTCGCGACGTCCGGGCGTTCGGCGCGCGTCACGTCGATGTGCTCGGCGA
>Locus:SCO4254_1:4665032-4665014(-)
GGGCCCGATTCGTTCCGCT
>Locus:SCO5783_1:6320987-6321076(+)
CGCCCGCCTCGGGCCCCGTCAGCCGCAGCGAGTGGGCACAGGAATCGGGGTCGTCGGACCGGTACACGTTCACCGTGCGGGCGCCGTCGC
>Locus:SCO6654_1:7390232-7390324(+)
CTGACGGTCCCCGGCCAGTCCGCGTGCTCGTGCGAGCAGCCGATCGTCACCGGCGGCAGCAGGTGCACCGGGTACGCGTCGGCCACCGCCCGG
>Locus:SCO7027_1:7813324-7813359(+)
CCCCCGGCCCAGTTGGCCGAGCCGACCGACGGGACG
>Locus:SCO7162_1:7957696-7957752(+)
GTGTCCACCTGTGGCCCGGCGCCCGCTGTCACGGCACCGGGACGGCCGGGTCGAGCA
>Locus:SCO7831_1:8649618-8649636(+)
CCGCCGTCCTCGATGCCCC
>Locus:SCO0095_1:79570-79589(+)
GTGCTTGGTGGATGCCCACC
>Locus:SCO0740_1:782739-782758(+)
GGTCGGCGCCGGCGGCCTCG
>Locus:SCO0757_1:803814-803795(-)
CGGTCGTTCAGTTCGACGCG
>Locus:SCO0886_1:932098-932117(+)
GCTCGGTGACGGTGGCGTCG
>Locus:SCO1289_1:1360037-1360018(-)
AGCGGACCGCGTCGCGCAGG
>Locus:SCO1424_1:1521419-1521438(+)
AGGCGACCTGGCCGCGTTCG
>Locus:SCO1613_1:1726039-1726058(+)
GGGCGTGCAGTTCCTCGACC
>Locus:SCO2667_1:2903242-2903223(-)
AGAACGCGGGCGGCGTGCAG
>Locus:SCO2858_1:3115733-3115752(+)
CCTCGGACAGCGCCGTCGCC
>Locus:SCO4254_1:4665052-4665033(-)
TTCGGTGCGCATGGGAAGCC
>Locus:SCO5783_1:6320967-6320986(+)
CTTCAGCGCGTCGATCAGCG
>Locus:SCO6654_1:7390212-7390231(+)
GCAGGGTCACGGCGGAGATG
>Locus:SCO7027_1:7813304-7813323(+)
GGTGGCGGGTGGCCGCCAGG
>Locus:SCO7162_1:7957676-7957695(+)
CTGGCCCTGGCCCTGGTCCT
>Locus:SCO7831_1:8649598-8649617(+)
GGTGCTCCGCGGCCTCCACG
>Locus:SCO0249_1:239623-239712(+)
CTCTCTGGTCCATCAGTTCCACGCTGCGCGGGTGCAGGCTCAGTGCCCGCGAATCGCGCTGCGGTTCGGTGCGGCGCTCCAGGACCCGGG
>Locus:SCO0318_1:319200-319325(+)
GCGTTCCCCCCGGTGACGAGGAAGTTCCGTCCCTCGGCGGACGGCAGCCGGTGTACGTCCCACGGTCGGCTCTGGGGTGCGGAGGACACGATGACGGACTCCTTGTGCTCGGGCGGCGTGCTCGTG
>Locus:SCO1778_1:1901644-1901540(-)
GCCGCGCGGGCCGTGTCGACCAGCGCCGCGGGCAGCCGGGTGAAGCGCGGGCCCAGCTCCACGACGAGCGCCGCGATGCCGCGCTCGGCCAGCGTGCGCACGAAC
>Locus:SCO2372_1:2542626-2542661(+)
ACGATCCCCAGCGCGAAGAACCCGGCGACCGCGCAG
>Locus:SCO2731_1:2977943-2977845(-)
GGTGGCCAGGCCCAGCGCGCACGGGCAGGCGATGATCAGGACGGCGACGGCCGCGGTGAACGCGGCGACCGTGTCACCGGTGGCACCGAGCCAGCCGCC
>Locus:SCO3077_1:3371689-3371766(+)
AGCCGCACCAGCGGGGTGTTGCCGACGAGGCTGATCATCGAGTCGTGGAATTGCACCGTGGTCTCCGGATGCCGCAAA
>Locus:SCO3346_1:3704922-3705014(+)
TCCGGCAGGTGCAGCTGGGCGGCGACCCGGCGCAGCACCTGGGTGGCGATCAGCCGGCGGAAGACGGTGGCGGCGGTCTCGTTGTTCACGGCG
>Locus:SCO4304_1:4718510-4718492(-)
GGGTCCGAGACGTCACCGG
>Locus:SCO5199_1:5656012-5656030(+)
TCCTTCTTCTTCAGATCGG
>Locus:SCO5518_1:6011342-6011377(+)
CAGGGCGCCACGCACACCACCGCGTGCGGGGTCTCG
>Locus:SCO5678_1:6180541-6180398(-)
TGGGCCCAGCGCACCGGCACGTCGAGGCGGTCCTCGCCGGCGCGCACGGTCAGCTTGAGCGCCGAGTGGTGGACGAGCGAGGCGAGCGTGGGGGGCATGTGGCCTGGGCCTTCGGGGTCTGCGTCGGGGTGCGGGGCGGCCGCG
>Locus:SCO6110_1:6713061-6713117(+)
GGGCCGGGCGTGCACAGCGGCCCAGGGCTCAGCGGGCGGTCAGCTCGTGACGTGCCC
>Locus:SCO6444_1:7129244-7129155(-)
GGCATGCGGGACTCCACGGTGACCGAGCCCGCCCGCATGCCGCGCGGGAAGAAGGAACCGGGGAAGCTGTCGTTGTGCCAGTTCGGGGCG
>Locus:SCO7303_1:8111540-8111487(-)
CGTACGCGGCGACCACGGCGTGTGCGGCTTCGTCGGCGTCGCCGAGCACCGCGG
>Locus:SCO7497_1:8309564-8309478(-)
AGCGGCACGGCCGCCAGCAGCCGGGCGCGCCCCCGCCAGACGGCGGGACTGTCGCCCGTCTCGGCACGGAAGCGGCGGGTGAAGGCG
>Locus:SCO0249_1:239603-239622(+)
GAGGAACCGGTCGAGCAGCC
>Locus:SCO0318_1:319180-319199(+)
CGGTGAAGTAGCCGATCCCG
>Locus:SCO1778_1:1901664-1901645(-)
GCTGCACCAGCGGCAGCCCG
>Locus:SCO2372_1:2542606-2542625(+)
CGGTCGCCACGGGGCCGAGG
>Locus:SCO2731_1:2977963-2977944(-)
CCGACCAGCAGCGCCGTCGG
>Locus:SCO3077_1:3371669-3371688(+)
TCCCCTTGCTCACGCTGTTG
>Locus:SCO3346_1:3704902-3704921(+)
GTTCGACGCGCAGTTCCGCG
>Locus:SCO4304_1:4718530-4718511(-)
AGAGCCGGTCCAGGTCGGCC
>Locus:SCO5199_1:5655992-5656011(+)
TCTCGCCCCGGTCGCCCTCG
>Locus:SCO5518_1:6011322-6011341(+)
CGTCGGGATCGGCCGAGGGC
>Locus:SCO5678_1:6180561-6180542(-)
GGTCGGCGAGTTCGCTGACG
>Locus:SCO6110_1:6713041-6713060(+)
CGGCCCGCCGGAGCTTCGGC
>Locus:SCO6444_1:7129264-7129245(-)
GCTCCTCGACGACCTCCGCC
>Locus:SCO7303_1:8111560-8111541(-)
CAGTTGGGTGGTGACCCCGT
>Locus:SCO7497_1:8309584-8309565(-)
TGACCGAACCGGACCGCAGC
>Locus:SCO0181_1:170323-170341(+)
TTCGCGCCGAGGATCGAAT
>Locus:SCO0427_1:444917-444792(-)
GCAGGTCCACCGCGGCGACCCGGTGACCGGCCGCCACCAGCTGGGGGACGACGGTGCGGTACGCGGCGCGGCTGTCTCCCATGCCGTGCGCGAGCACGATCAGCGGGCCGGACCCGGTCACTTCGT
>Locus:SCO0503_1:537154-537136(-)
GAGAAGTCCGTGCTCAGGA
>Locus:SCO1459_1:1557129-1557227(+)
GCCGATGGTGCCGTCGAGCAGCTCGTTCAGGTACTCGCCCCAGCCGACGGCGACGGCGGCCACGGACACGCCGTACTCCAGGACCAGGCACCAGCCGCA
>Locus:SCO1788_1:1912920-1913063(+)
GCGTACACCACGCCGTCCAGGTCGAGCAGCGCCGTGTCGTACGCCTCACTCAGGTCCGGCCCACTGCCCGCGGGCCTCGTCCTGACGCTCCGGCTCATTGCGCATCGCTCCTCGTTCGTCGCCTTTCCCCCGATCATCCCCCAT
>Locus:SCO2696_1:2942050-2941964(-)
AGGCGCGGGGCCGTGCGCATCGGGTGGCCGGCGGGCAGCGGCTCGGTGTCGAAGACGTCCACGCCCGCACCCGCGATGCGGCCCTCG
>Locus:SCO3123_1:3424991-3424935(-)
AGCCTGCAGAACGGTTACTGCACAAGGCTCACTGCTCGTCGAACAGGCTCGTCACCG
>Locus:SCO3511_1:3880138-3880061(-)
AGCAGGAGTGGTCCGGTGGCGCACAGACCGACGAGGGCTCCCGTCGTCTTCTTCACGGCCGCCGCCGTTCAGCGCGAC
>Locus:SCO3713_1:4089054-4089158(+)
GCATGCCCAGGGTCGGGTTGGCGACGCCCCAGGCCGCGGACTTGCAGACGAGTTCCTTGTAGAGGGCGGCGATCCGTCCGGTCAGCGCCCCGCGCACGGCCCGGT
>Locus:SCO3880_1:4273260-4273171(-)
GCGGACAGACGGGCGCGACCCTTGCTGCGGCGGGTCGCGAGAATCGCGCGGCCGGCACGGGTACGCATACGCAGCCGGAAGCCGTGGGTC
>Locus:SCO5172_1:5619489-5619454(-)
TCCCGGTGCCCACCGTGTCCGCGGTGCCCCCCGTGT
>Locus:SCO6010_1:6591046-6590957(-)
ATGGCGCCCTCATCGATGGGGTGCACGCCGGCGATCGTCTTGACCAGCGTGGACTTTCCGGCGCCGTTGTCGCCCACCAGGGCGACCACC
>Locus:SCO6198_1:6810110-6810075(-)
ACTGGGCCGCGCCCGAGGCCTGGGCCGCCACCGCGG
>Locus:SCO7338_1:8151807-8151715(-)
GCTGCCCCGGGCCGACGCCGGGCAGGTAGCAGTGCCACACGAAGCCGTCGACGTCGGGCAGCGGGACGGTGCTGTGGTTGCCGTCGTCGTCGA
>Locus:SCO7402_1:8215406-8215459(+)
TTGACGAACTTCGTCGCGAAGGAGGCCTTGGCCGTCGGCCACTGCCGGAAGGCG
>Locus:SCO0181_1:170303-170322(+)
CGGTCCAGTGCTGGTGTGTC
>Locus:SCO0427_1:444937-444918(-)
GCTCGACTCGCCGCAGCCGC
>Locus:SCO0503_1:537174-537155(-)
GTGCGGGCGTGGTCATGCGG
>Locus:SCO1459_1:1557109-1557128(+)
AGGGCCGCGGGGAGGGTGAC
>Locus:SCO1788_1:1912900-1912919(+)
GAGCGATCGCGTTCCCCCCG
>Locus:SCO2696_1:2942070-2942051(-)
CCAGGTGGGGTGTCGCGAGC
>Locus:SCO3123_1:3425011-3424992(-)
CGATCAACAGGCGGTACCGG
>Locus:SCO3511_1:3880158-3880139(-)
TGCCGAGGATCGGCAGTGCA
>Locus:SCO3713_1:4089034-4089053(+)
GACCGGACGGCGCCGGGTCG
>Locus:SCO3880_1:4273280-4273261(-)
CATGACCCGACCGGGATCAG
>Locus:SCO5172_1:5619509-5619490(-)
CCTCTCGCCACCCGCCGGCT
>Locus:SCO6010_1:6591066-6591047(-)
CGGACCTGCCGTCCCACTCG
>Locus:SCO6198_1:6810130-6810111(-)
CCTGGCCACGGCGGCTTCCG
>Locus:SCO7338_1:8151827-8151808(-)
GTGGACCCGGTAGCCGTAGC
>Locus:SCO7402_1:8215386-8215405(+)
CCAGGGCGAGCAGGTCCGGA
>Locus:SCO0254_1:242994-243050(+)
CCGGCGAGCCGTTCACGGTCGAGGGCGCTCAGCTGGTCCCCCGGTCCTCTGCCAGGG
>Locus:SCO0486_1:505475-505510(+)
TCCAGGGAGGAGTGGGCGGCGCGCCCTTCCCGGGCG
>Locus:SCO0742_1:784585-784496(-)
TTGGCGACCACCAGCCCCGACATGGCCAGTAGCGCGCCGGTGATGGCCCGGTCCTGCGCCAGGTCGTCGATCAGCTCCCGCGCCACCAGC
>Locus:SCO1348_1:1424359-1424445(+)
CGGGATCGTCCTCGGCCGCCTGGCCCGCCGCGTCCCCTCCGGCGCACACGCCCTCGACGGCGCGCAGCGCCGCGCGCACCCCGGGCA
>Locus:SCO1753_1:1875108-1875073(-)
TCGGAAATATATCGCCGCCGAGCCACATCTCGTTGG
>Locus:SCO2149_1:2311802-2311927(+)
ATGACCCGGGCACCGTCGGCAAGGTCGAAGGTGGACTGGTGGCAGGGGCAGAGCGCGTGGTGCGTCTGCTGCTCGTACAGGGAGATCGGGCAACCGACGTGGGTGCAGATCTTCGAGTACGCCACG
>Locus:SCO2545_1:2744764-2744672(-)
GGCGCCCCGAGGTGTGCAGTGCGACGGCGGTCATCGGCGCGGCGACCAGCAGCAGCCCGGCGGCCAGCACCAGCCCCATGCCCGCGTAACCGG
>Locus:SCO3381_1:3744175-3744193(+)
TTGACCAGGGCCGCGTCCG
>Locus:SCO4985_1:5423320-5423231(-)
ACGACCGAGCCGGAGCAGTTGCTGAGCGCGACGGTGCCGGCGAAGGACACGGCGCGGACGGCGGGAGCCGCGGGTGACGCGGAAGCCGCG
>Locus:SCO4999_1:5437886-5437782(-)
AGGGTCGCCCACATGCGTGTGCCGCCACCCGGTTCCCTCGCCTCGCCGAAGCCCCAAGTGCCGTCGCATGCGCGGCAGACGCAGGCCAGGACGCGGAGGGCCGCG
>Locus:SCO5141_1:5588761-5588814(+)
TCCGCCACCTCGTGCACCCGGTACACCCTGGCGCCCAGCCACGCCGACACCGCC
>Locus:SCO5611_1:6111217-6111199(-)
ATCTGGCGCAGCGCGTCAG
>Locus:SCO6606_1:7327355-7327432(+)
GCCACCCACGGCTCCAGGGTGCTGAACACCTGGGTGAGCGCCGGTCGGAACATCATCTTGGCACGAGAGCGGGCGTCG
>Locus:SCO6612_1:7334235-7334378(+)
GCCACGTCGAGTTCGACGCCGTTGACCGCGACGCGCCGGAGTTCGACGCCCGGAGGGCGGGGATCGGAGGAGTGGGACGAGGCGACGGGCGTGAGCACGAGAATCCCCTGGGGTCGGCCGAAACAGTTGCAAGAAGCAGTTACC
>Locus:SCO7687_1:8523431-8523333(-)
CCCCGGGTCGTCGAGGACCTCACGGCTCGTGCCGCCGAGCCGGGCCAGTTCCGCGCACAGCACGTCGTCGTCCTGGCGGTGCAGGTGCCCGGTCACCGC
>Locus:SCO0254_1:242974-242993(+)
CATCGCCGTCGCCGGGCATT
>Locus:SCO0486_1:505455-505474(+)
ACGGCCGGTAGTCGGGCAGT
>Locus:SCO0742_1:784605-784586(-)
CCAGCGCGCCCAGCGCCGTG
>Locus:SCO1348_1:1424339-1424358(+)
CAGCCAGCGGAACCGGCGGC
>Locus:SCO1753_1:1875128-1875109(-)
GGCGTTCGCGGTGTGACCGC
>Locus:SCO2149_1:2311782-2311801(+)
CGTGACCGGCGGGACCGAAG
>Locus:SCO2545_1:2744784-2744765(-)
GATCGCGCCGGGCAGCAGCG
>Locus:SCO3381_1:3744155-3744174(+)
CGGCGACCACGTGGTTGTCC
>Locus:SCO4985_1:5423340-5423321(-)
CCTCGGAGGCGGGCAGGCGC
>Locus:SCO4999_1:5437906-5437887(-)
CCGCCGCGCTCGCCCTCGGC
>Locus:SCO5141_1:5588741-5588760(+)
TGTCCAGCACCTGCCGGGTC
>Locus:SCO5611_1:6111237-6111218(-)
TGACACCGCGCTGCCGCCGG
>Locus:SCO6606_1:7327335-7327354(+)
ACTCCGTCCTCAACTCGTGG
>Locus:SCO6612_1:7334215-7334234(+)
CGGGGCCCTCGCCCTGGAGG
>Locus:SCO7687_1:8523451-8523432(-)
GTGAGGACGAGGGAGCGCAG
>Locus:SCO0897_1:943512-943589(+)
GTCGCCGCCGGGGACAGCGGGCGATGCTCGTCATGGCGCACGCTCGGCATCGGCACCGGCAGGCCCGTCACCGGCAGG
>Locus:SCO1421_1:1517666-1517631(-)
GTTCCTCGCGGGTGCGTCGCTCCATCAGCATGTCCC
>Locus:SCO2177_1:2340848-2340762(-)
CCGTCGGCGGTGTCGGCCAGTCCGTCCAGGTGCAGTCCGCGCGTGAGTACGGCGGGGACGGCGGCCGTGGCGACCGCGGCGAGCAGG
>Locus:SCO2260_1:2431184-2431080(-)
CATCCGCCCGGCGTGCACAGCGGGTCGGTCTGCCAGAAGCGGTACAGCTCGAAGCCGCAGTACGTGTCGACCTCGCCGATCCCCAGGCCCCGCAGCAGCGCGTCG
>Locus:SCO3278_1:3622577-3622559(-)
TGTCGCCCGGCCACGGACT
>Locus:SCO4327_1:4738932-4738967(+)
CCGGTGACGGTGGACCCGGTCAGCACGGTGCCGGGC
>Locus:SCO4431_1:4851395-4851520(+)
AGTACGACGCCGCTGAACAGCAGCACCCGCGTCGCCGCGTCCAGCCCGTTCCAGTCCTCCGACTGCCACATCGCGAACCACTCCCCGCCGATCGCGAGGAAACCGGCGCCGAAGAGCAGCATCAGC
>Locus:SCO4968_1:5402220-5402131(-)
ACCGCGAACACGATGAAGCCGAGGACACCGGGGGTGACCTTGTCCTCGTCGAGCTCGGCGAGGGTGACGAGGTGCGTCATTGCCAGGCTT
>Locus:SCO5419_1:5889571-5889515(-)
CGATCCGGAGCGCCGGCCCGCAAGCCGCCTAGAACAGGGCGCGGGCGAGCGCCCGGC
>Locus:SCO5558_1:6056619-6056530(-)
GTGATAAATCCACCCTCGGCCGGAATGTTCTCCATTCCCCGCCAGTCCCGCTTGATCAGAACCACCAGCGGCGGTTTGCAGATCACCGCG
>Locus:SCO6227_1:6850150-6850052(-)
CAGGACGACGCCGTCGTCGGCGAAGGCGGTCAGGACGGGCGGCACGACGGCGGCGAGATACGCCTCCCACCAGGCCGCCGGGTCCGCGGTGGCGGTCAG
>Locus:SCO6347_1:7006089-7006036(-)
ACAGTTCCTCGAAGCTCAGCGGCAGCGGTGCGGTCACGGGCTCGGCCGTCGCCC
>Locus:SCO7532_1:8352253-8352396(+)
CCGGTCAGGGCAAGTGCCACGGCCGCGGCCACGAGGGCGTGTCCGACGGCGTGGCGGGCGGGCAGCGACCGCCCGCTGGAGTTGATCTCGTTGTCCATGCCTCCAGCACAGGCCACCCGCGCCCGGCCCGGGGAGGGCTGTCAT
>Locus:SCO7673_1:8497947-8497929(-)
GTGGTGATCTTGTCGCCGT
>Locus:SCO7696_1:8532380-8532288(-)
GCGCGGGAAGCGCCTTCCCGACGGGCGCCTCCGCGGGCCTGGTCACGTAGCCGTCCCGTTCCAGGGCCTGGAGCAGCACGTTCATCGACTGGC
>Locus:SCO0897_1:943492-943511(+)
CCCGTGCGGGCCCGATGAGC
>Locus:SCO1421_1:1517686-1517667(-)
CTCCTCGAGGACCTCTTCGA
>Locus:SCO2177_1:2340868-2340849(-)
CGGGCTTGCCGCTGCCCAGT
>Locus:SCO2260_1:2431204-2431185(-)
CGTCACCGGCTGAGCGGCCT
>Locus:SCO3278_1:3622597-3622578(-)
TGGCTCATGAGACACCGCCG
>Locus:SCO4327_1:4738912-4738931(+)
GCGCGGCGCGGGCCGCGGTG
>Locus:SCO4431_1:4851375-4851394(+)
ACGGCAGGTGCGCCACGATC
>Locus:SCO4968_1:5402240-5402221(-)
CCCACACCGCCAGGGCCATC
>Locus:SCO5419_1:5889591-5889572(-)
GCCGACGGCGTTTAGGACGC
>Locus:SCO5558_1:6056639-6056620(-)
GCGAATTGTGGTTCACGGCG
>Locus:SCO6227_1:6850170-6850151(-)
GTGTTCTGGAGGTGCGCCTC
>Locus:SCO6347_1:7006109-7006090(-)
GACCAGGCCCGAGGCCAGGG
>Locus:SCO7532_1:8352233-8352252(+)
CGGTGCCGGAGCCCTGACAG
>Locus:SCO7673_1:8497967-8497948(-)
CGTCGCCGGTCTTGGGCTTG
>Locus:SCO7696_1:8532400-8532381(-)
CCGGCCGCGAGGAGTGAGCC
>Locus:SCO0459_1:481067-480990(-)
ACGCGCTGCATGGACGGGGAGACCCGCCGGGTCCGCACGACGCGGGCGCGGAACATCTCCGGATGCTGGGGCGTGAGC
>Locus:SCO1632_1:1748856-1748999(+)
AGCGCCTTCGCGAGCCGGTTGCGGAGCTCACGAAGGTGTTCCGCGAGCGGCATCCGCCCCTCGGGGTCCTTCTCCTTGTTGCGGGCAGGCTTCAGCAACCCACGTTCCCATCTCGTGCGGCGGGCCGGAGATCACCGGCCCTGC
>Locus:SCO2209_1:2374058-2373969(-)
CGCCCGATCAGCGGTCCGAAGTGGGACCAGCCCAGCGCCACGGCCCGTTCGTCCACCTCCACGGTGACCCTGCGCCGGTCGCGTTCGTCG
>Locus:SCO2339_1:2509811-2509936(+)
GCTCCGCAGCGGAACTCGAGATGGACCCGGGAGACGAACAGCCAGTCGTCCGGCGTCGACAGCCGGCACACGGACTTGTCCCTGCCCACCCGCAGCACCGCGTCCGGCTCGCTGGGCGCGTCGGCC
>Locus:SCO2395_1:2567439-2567457(+)
TCCGGGGACGGACCGGGGC
>Locus:SCO2606_1:2827368-2827424(+)
GCTCATCCCACAGACCCGTTTCCGCTGGTCAGTCGGACTTCTTCACCGTCAGCGGCA
>Locus:SCO3118_1:3419933-3419835(-)
GTCGGAGCCGAGGTACCAGTCGCCGGTGTGGTCCAGGGCGTAGACGCGGCCTTCGGCGTCGATGGCGACGAGGGCCCGGCTGTCGGTCTCGGTGCCGAG
>Locus:SCO4451_1:4874188-4874102(-)
GCGTCCCGCATGGCCGTCTCGGTCGGGCCGTCGCCCGTCGGGGTGCGGGTGTCCGCGTTGCCGGTGATCGCCTCCGTGACGTCCCGG
>Locus:SCO4762_1:5174215-5174197(-)
ATGCGGCCCTGGACCTCGT
>Locus:SCO5379_1:5849786-5849751(-)
CCTGCTTCCGCCGCTCGGCAGCGGCCTCAGGCGTCC
>Locus:SCO5521_1:6015146-6015057(-)
AGGGAGCGCTGGAGGGCGGCCGCGGCGTTCTTGCGGTCGGAGTCGCTCGTACGGGAGAGGTGGCGGACTCGGCGGCGGACGGTCGTCTCG
>Locus:SCO5706_1:6217657-6217622(-)
CGAAGGCGCCCTGCGTGCCACCACGGCCACCGGGGC
>Locus:SCO6151_1:6753145-6753092(-)
GCGGATTCGCGCCGATCGCACCCCCGACGGCGCGTACCGCGGGCCGCGACGCCC
>Locus:SCO6187_1:6793091-6792987(-)
CGCAGCCCGCCCCCCGGGCGGCCCTCGGACGGCGCGAAGCCGTGCGCCTCCTTCTCGGCGGGCGTCACCAGGCGGGTGCCGGGAACCGGCGGTCCACCGCGCGGG
>Locus:SCO6527_1:7218612-7218520(-)
ACTCGCGCAGCCAGCGGCGCAGCACCCGGTGGACGTGTTCGGCGCCGACGATCTCCGCGCCCTCGTCGACGGGCGTGGACAGCACGACCGGCG
>Locus:SCO0459_1:481087-481068(-)
GCCCCGGCCCGGTGACCGTG
>Locus:SCO1632_1:1748836-1748855(+)
TGACGACGACGATGGCCAGC
>Locus:SCO2209_1:2374078-2374059(-)
CGCGCAGCAGCTCCACCGCC
>Locus:SCO2339_1:2509791-2509810(+)
TCAGCCGCCAGGTGCCGTCG
>Locus:SCO2395_1:2567419-2567438(+)
GTGGCCGTGGCGGTCAGTGC
>Locus:SCO2606_1:2827348-2827367(+)
GCGATGCGGTGAAGCGGCTC
>Locus:SCO3118_1:3419953-3419934(-)
GTGGCGAGGGCGGCGTCGAT
>Locus:SCO4451_1:4874208-4874189(-)
CCAGGCGGATGGCGGGCATC
>Locus:SCO4762_1:5174235-5174216(-)
TCTCGGCCTTGATCTGGGCG
>Locus:SCO5379_1:5849806-5849787(-)
CCCGGGTCACCGGTGTGCCT
>Locus:SCO5521_1:6015166-6015147(-)
CGCCGTTGTCCCGGCGGTCG
>Locus:SCO5706_1:6217677-6217658(-)
CGCGGGACCGCCGGGACGGC
>Locus:SCO6151_1:6753165-6753146(-)
GCAGGGGCGCAGGATCAGCA
>Locus:SCO6187_1:6793111-6793092(-)
CGGCGTTGAGCGCGGCGGCC
>Locus:SCO6527_1:7218632-7218613(-)
GGGCACCTGCGGACCGTTCG
>Locus:SCO0611_1:651159-651055(-)
GACTCCAGCACGGGGACGCCCAGCGCCACCAGCAGGGGGACGGTGAGCATCGGTCCGCCGATGCCGACCACCCCGGCCGCGACGGCCACCGCGCAGCCCGTCCCC
>Locus:SCO1351_1:1426392-1426249(-)
CCCTCCACGAGGACGAGGACCGAGCCGCTTCCGCCGAGCGCCAGACGCAGGGGAGCCAGCCAGGGGGACCGTTGCACAGCGGCCATGTCGTCGACCATCGCTTTCCTCCGGCCCGTTCGGCCCGTTCGCCCCGTCCGGCCCGAG
>Locus:SCO1711_1:1834109-1834186(+)
GCCAGGCCGCAGGTGGCCTCGCACAGGGGGCAGATACGCAGGGCGGTGCGGGGCACGGGTCCTCCCGGAAGGCGGCGG
>Locus:SCO2538_1:2736433-2736380(-)
CCGACTCCGCCTCCGTCACCACGGCCGCGGCCTCCAGGGACTTCGCGCCGGACG
>Locus:SCO2785_1:3040329-3040294(-)
GCGGCAGCACCGCGTCCGGGTCCATCACCGCGATCT
>Locus:SCO2820_1:3079917-3079973(+)
TCTCCGGCCCCCCGCCCGCTCCTCGGGCTCACTCGGCCGATTCGCCGCGCATCAGGT
>Locus:SCO2971_1:3231571-3231663(+)
GGGTCCGTCGGGTCCGTCGGGTCCGTGGGGTCCGTCGGGTCCGTGGGGTCCGTGGGGTCCGTCGGGTCGCAGTCAGGACCTGTACCGATGTCG
>Locus:SCO3387_1:3751058-3751040(-)
CCGCCGGTGCTGTACGGCA
>Locus:SCO4463_1:4884055-4884020(-)
GGAGTTCGAGCGCGGTCACCGACTCGCCGCCGGACA
>Locus:SCO5098_1:5539309-5539223(-)
AGGTTGACGGCCTTCAGGGACGAGAGCACGGCGGACTCCTGGTTCGGCACGGACGCGGGCACGGGCACGGGCATGGGCATGGGCATG
>Locus:SCO5434_1:5907456-5907474(+)
GTGATGCGGGAGATGCCCA
>Locus:SCO6221_1:6842803-6842714(-)
GTCGCGGCCCGCGCGCCGGTGTCGTCGCACGCCGTGGCCGCCAACAGGGTGATCAGCACGGCGGCCGTCCAGCGGACGGCGGGCGCGAAG
>Locus:SCO6450_1:7135061-7134936(-)
TCTCGACGGCGATGCGGGCGGCGTCGTCCATCGGCCAGCGGTAGACGCCGGTGGAGATGGCGGGGAAGGCCACCGTGCGGGCGCCCAACTCGTCGGCGGTGCGCAGGGATTCGCGGTAGCAGGAGG
>Locus:SCO6846_1:7619683-7619781(+)
AAAGACACGCTCCACGGGGGTGGTCGTCGCGAGGTGGGTAAAGAACTGGGCGACCAGTCGCTCGGGGACCTCCGGTGTGAACGTGGCAGTCCAGTGCGT
>Locus:SCO7217_1:8021585-8021496(-)
ATGGCCACGACCTCGGCCACCGTGAAGTCGAACTCCGCCGCCGCTTCCTGCGGCAGGGCGGCGAGCCGGCGTGCGCTCTCCCGCGGGCTC
>Locus:SCO0611_1:651179-651160(-)
GCGCCTGCGCCGAGGCGAGG
>Locus:SCO1351_1:1426412-1426393(-)
TCTTGCCCAGGCCCGCCGGG
>Locus:SCO1711_1:1834089-1834108(+)
TGCTGCCGTCGACGGTGAGG
>Locus:SCO2538_1:2736453-2736434(-)
CGCCCGGTCCTCGTCCGACG
>Locus:SCO2785_1:3040349-3040330(-)
CGCGATGCGGGAGACCTCCG
>Locus:SCO2820_1:3079897-3079916(+)
TCTGGCATATGCCCTCCGAC
>Locus:SCO2971_1:3231551-3231570(+)
TCGGGTCCGTCGGGTCCGTC
>Locus:SCO3387_1:3751078-3751059(-)
CGTCGTCGAGCGCCGAGACC
>Locus:SCO4463_1:4884075-4884056(-)
CACGATTCCCGCCAGCATGA
>Locus:SCO5098_1:5539329-5539310(-)
CCAGCAGGAACATCACCAGC
>Locus:SCO5434_1:5907436-5907455(+)
GTTCCAGGTAACGCCGGGCC
>Locus:SCO6221_1:6842823-6842804(-)
TGACGCGGTCGGCGGGGACC
>Locus:SCO6450_1:7135081-7135062(-)
GGTTTTGGTGGTCGCCACCG
>Locus:SCO6846_1:7619663-7619682(+)
ACGAGATACGGGACGTCGCG
>Locus:SCO7217_1:8021605-8021586(-)
CCTGGTGCGGCAGTCTGCCC
>Locus:SCO0222_1:215349-215245(-)
CGGATGACGTTCTCGGATGCGTTGTCCCCCATCCGGCTGATGCTGATGACACGGTCCAGGCCGCGGTCCTGGAGTGCGAACTCCAGTGTGGCGTGCGCGGCTTCG
>Locus:SCO0269_1:257363-257310(-)
GATCCTGCTGATGCCGGGCGCAGGCCGCCCGTACGTCCCGCAGCGCCCGCGCGT
>Locus:SCO0567_1:609545-609527(-)
TCGCTGGGGTACGGCTTGC
>Locus:SCO2222_1:2387274-2387218(-)
CGGACCGGGCATCGGCCTTCATCGGCGTTCACATGTCGAGCACGAGCCGGGTGCCGA
>Locus:SCO2511_1:2709028-2709063(+)
TCACCCGGCTCGGCGTCCCACTCCCGTCCCCCGCCG
>Locus:SCO2824_1:3084303-3084226(-)
AGGAGGGTCGGCGGGGGAGTCGGCGCGGGCGCGGGTGTGCGCGGGGACGTGGTCATCGGCGGCCTGTCTCCGGTCGGT
>Locus:SCO2904_1:3156525-3156623(+)
TGCCTTGCGCTGGAGTTCGGCGAGTTCCGTGCAGCCGGCGGTGGCGAGGTCGAGCAGGGTGTTGAGCTCGTCGCGGGCGAAGGGCTCGGCCTCGGCGGT
>Locus:SCO2944_1:3200586-3200621(+)
ATGAACGACTTGGCGAACAGGAAGTCGTTCCAGGTC
>Locus:SCO3906_1:4303417-4303328(-)
ATGCCCTCGGGCTTCTTCTTGATCTCGTACGAGAGACGACGACGGCCCCAGGTGTCGACCTTCTCGACCTTTCCGCCGCCGTCACGGACG
>Locus:SCO4588_1:5010680-5010555(-)
CGGGCGCCTCCACGGGGGCCACCACGGCGGCCTCCTCGCGCGCCCCCTCGCGTGCCGCCTCCGCTGCCGTCGGCACCGGCTCCGCGGCGAGGTGGCTCGAGCCGTCCGGGTCGACCCGGAGGGGGA
>Locus:SCO4850_1:5281710-5281802(+)
AGGATGTCCCGCAGCTCCTCGGGCACCTTGGTCTTCGCCCCGGCGAGCACCGCGCGGTGGATGCCGATGGCCTCCACGCGCGCGTGCTCCGAC
>Locus:SCO5844_1:6398891-6398802(-)
GCGACCTTGGTCAGCGGGGTGTTGGCGAAGGTGGGCGAGGAGACCTGGGCGGCGTGCACCCCCGCCGCGTGGGCGAGGCCGAAGACGGTG
>Locus:SCO5927_1:6495996-6496139(+)
TGCGAGATCAGATCGCCGACGCGCCGCCGGGCACCGTCGTCCACGTCGTCGCCACCGACCCCCGCGGCACCGCTCGACCTGCCCACCTGGTGCCACATGACAGGTCACACCTGTCTCGGCACGCCCCCGGCGAACGGCCGGTGT
>Locus:SCO6062_1:6654875-6654857(-)
ATGTCGTGGGTGACGAAGA
>Locus:SCO6726_1:7480482-7480396(-)
CCGACGGCCGTGGCCTCGGCGACCACGGCGAGGGTCCCGGCGTCCAGTACGACGGCCGCCGCCGCGACGACGTCGCGTTCGTCGTCG
>Locus:SCO0222_1:215369-215350(-)
CGGGTGTCATGCCGAGCTTG
>Locus:SCO0269_1:257383-257364(-)
GTCGCCGCCCATCCCCGGAG
>Locus:SCO0567_1:609565-609546(-)
CCCATCGGGCGTCGGACAGG
>Locus:SCO2222_1:2387294-2387275(-)
GAATCCGGCCCCGAACGGGC
>Locus:SCO2511_1:2709008-2709027(+)
ACGCGGTGGCGTGGCGTACG
>Locus:SCO2824_1:3084323-3084304(-)
GCGGTTCGGCGTCCAGGACG
>Locus:SCO2904_1:3156505-3156524(+)
CTTTCGAGGGTCGCGTCGAG
>Locus:SCO2944_1:3200566-3200585(+)
ACTGGGAGGTGTCACTGATG
>Locus:SCO3906_1:4303437-4303418(-)
GCAGGTCGATGACCGAGTAG
>Locus:SCO4588_1:5010700-5010681(-)
CGTGGGCCGGTCGTACCGTG
>Locus:SCO4850_1:5281690-5281709(+)
AGAGCCACATCAGCTCCGGC
>Locus:SCO5844_1:6398911-6398892(-)
GGAACTCGCCGCCGCTGAGC
>Locus:SCO5927_1:6495976-6495995(+)
GGTCACCCTCCCGCTCCGCC
>Locus:SCO6062_1:6654895-6654876(-)
CCAGTTTGATGGCCTCGTCG
>Locus:SCO6726_1:7480502-7480483(-)
CGTACGGGAAGGAGATCCGG
>Locus:SCO0043_1:35261-35386(+)
ATCCCTGCAGTGGGGTCGGTAACCACCGTGCGGCTGTCGCCCTTGCGAGAGAGGATCAGCCGGCCGAGGTCGTCGAGGGCAAAGACCTCGGGTCCGCCGATGTTGCGGATGCCGTTCAGTGGCGCG
>Locus:SCO2272_1:2442145-2442047(-)
CTCGCTGGTGATGGCGGTGAAGTCCTTGCCGAGGCCGGAGGCGGCCCCGGCGTCCACCGCCCCGGCCGCCTCGATCAGCGACCCGGCGCCGGAGTCCTC
>Locus:SCO2765_1:3016093-3016004(-)
TTCTGGAGGGTGGCCACCAGGTCGTTGAAGAGGTCCAGCTTCAGGGCCTGGACGCGTTCCCTCGGACTGTCCTGCCCTGCCAACTCCTCG
>Locus:SCO3220_1:3533344-3533421(+)
AGGGCGACCGCGCCGATCGCCGCGGTGAGCGCCGTGGCGCGCAGGATTCCACGCATGGTCGTGTCCTTTCCATCGGTG
>Locus:SCO3314_1:3665460-3665552(+)
AGCAACCGCCGCACCCGGGCCTGCTCGGTGCCGACGGTGTCGAGGACGACGTCGAAGCGGCCGAGCGCGGACAGCGCGGTCGTCCGGTGGTCC
>Locus:SCO3448_1:3809931-3809987(+)
TCCGCAGTGTGTGCTCGCATCCAATGTGTCACCTCCCTGACCATGCCTTCGCTTGTC
>Locus:SCO3734_1:4107915-4107933(+)
ACGTGCGGGAACAGGGTGC
>Locus:SCO4206_1:4615837-4615923(+)
GCAGCGTCCAGGCGTCGTGGACGTGCATCGGATAGGCGTACTCGGTGTAGTGGGCGTGGAAGACCTCGACGACGCCGGGGACGCGGG
>Locus:SCO5142_1:5590006-5589917(-)
GCGCCCGCCAGCGCGGACTCCAGGTCGGCGATCCGGGCCTCGCGCTCGGCCAGCTCGGCGCCGAGGCGGCCGAGGGCGTCGTCGACGTCG
>Locus:SCO5772_1:6309767-6309910(+)
GCCCGCCGTACGAAGTCGAGGAGCTGGGCCTGCGTCGGGGCGGGCGTGGACGCGGACGCGGATACGGGAGAAGCGGGAGAAACGGAGGGGAGGGACACGGGTACCGTCCTGGGAGTTCGCAAGGGAGCGCGCGGCGGCATGTCG
>Locus:SCO6050_1:6641723-6641741(+)
GGGCGCATGCGCTCCTTGG
>Locus:SCO6844_1:7617677-7617712(+)
CCTGCGCAGACGGTGGGAACGGGCCGATCGGTCGCG
>Locus:SCO7092_1:7880648-7880613(-)
CGACTTCCTCTCTGGCATTGGCAGATGCATCCGAGA
>Locus:SCO7113_1:7902930-7902826(-)
GTCGTCGAGGCGTCGGCGGCATGGCCGTGGGCCGCGGTGTGGTGCGCGGCCGGGACGCCCGCGGCGGCCACGGTCTCCCGGGCGGCGGCGGAGACCGGGACGGCG
>Locus:SCO7371_1:8184779-8184832(+)
TCGGCGTCGTCCGCCGCGCAGCCCTCCAGGTCCTTCATGATCTGCTCGGCCCCG
>Locus:SCO0043_1:35241-35260(+)
CGCCCTTGACGGCCGCGAAC
>Locus:SCO2272_1:2442165-2442146(-)
GGCGCGGCCTCGGCCAGGGC
>Locus:SCO2765_1:3016113-3016094(-)
CCGCCTTCGCGTGCCGACCC
>Locus:SCO3220_1:3533324-3533343(+)
AGGCGGCCGTCGTCGGGAGC
>Locus:SCO3314_1:3665440-3665459(+)
CCATGCGCCCGCCCGGCGCC
>Locus:SCO3448_1:3809911-3809930(+)
GCGGGGCCCACGACGGTCAT
>Locus:SCO3734_1:4107895-4107914(+)
CGCGGTCGACGGGGCCGAAG
>Locus:SCO4206_1:4615817-4615836(+)
GGCGCCGTCGTCGACGATGA
>Locus:SCO5142_1:5590026-5590007(-)
GGTGGGCCGCCGCGGCCCGG
>Locus:SCO5772_1:6309747-6309766(+)
CCAGTTGGGCGTCGGCCGCC
>Locus:SCO6050_1:6641703-6641722(+)
TGTACGCCCGCTCCAGGTCC
>Locus:SCO6844_1:7617657-7617676(+)
GCCCGCCTCCGGGCCCACCT
>Locus:SCO7092_1:7880668-7880649(-)
GGCTCCCCGAACCTCTCGTC
>Locus:SCO7113_1:7902950-7902931(-)
CGACGGTGACCAGGGTCGCC
>Locus:SCO7371_1:8184759-8184778(+)
TGCCGATCAACCGGTCGAAC
>Locus:SCO0197_1:187113-187131(+)
GGCCAGGGCACCCAGGAAC
>Locus:SCO0758_1:803953-803810(-)
GACTCCGCGTCGCGGGGCCTGGCCTTCTCGATCTCGCGCAGAACCTCCTCGACCGCGGTCTCGGGCTGCTTGTGGTCGTGCTCGCCGTCCTGGGACACGGGGTCCTCCTTCTCGCTTCTCGTCGTACGGCTCCTGCTTGCGGTC
>Locus:SCO0789_1:835780-835682(-)
CAGGGAGCCCGCCCGCTCGCGCAGCTCGGTCAAGGACAGCCCACCGAGCACCCCCGCGGCGGTACGGAAGGCCCGGACACGGTACGTCGGGGCCTGGGA
>Locus:SCO1418_1:1514584-1514495(-)
TGGGCGTCCGGCACGATGCTCAGCGTGGCGTCCATCGCGGCGCCGATCACGAGCACGTTGGAGACGGTGCCGAGGCCCGGCCGCTGGCGC
>Locus:SCO2621_1:2847996-2848031(+)
GAGTTGATCGTGTCCGCTATCGAGTCCAGGAAGCGC
>Locus:SCO2914_1:3164394-3164447(+)
ATGCCCGCGCCGGCCGGGATGCCGATGACCGCGAAGGCCTCCACGAAGGGGCTG
>Locus:SCO3155_1:3456895-3456809(-)
GGGTGCCGCAGCGTCAGGTGCATCCAGCCGCCGGTGCGCTCGGCGACCATCCCCTTCAGCGTGTACTTGCCCCTGTTGTTCGTGTTC
>Locus:SCO3256_1:3606483-3606575(+)
GTGGGCAGGGCGGGAGTTTCCTCGATCTGCGAGACGACGGGAGGTTCGGGAGCCGGGCGCGGCTCAGCGGCGGCCGTCTCGGGCGCGGGGTCC
>Locus:SCO3340_1:3697618-3697695(+)
GCCGCGTTGAAGGAATGGGCCCGGGCGCTGTGGTCGGCCTGCGGAGGTGTCGTCATGCGGCCATGGTGGCCCGGTGGA
>Locus:SCO4841_1:5273876-5273980(+)
TGTCGCCCTCGGCGAACACCTTGCCGAGCGCCGCCTCGTGGCCCTCGGGGTCCAGCGCGTCGAAGGCGACCGTACGCACCTCGGCGCCGAGCCCGCGCAGTTGCC
>Locus:SCO5096_1:5537871-5537996(+)
CCGACGACGAGGGTGTCGCGCCGGGCCGCACGGGCCGCCTCCACCGCCGCCGCGCCCTCGGTCCAGTCGGCCAGCATCCGCCGGGCGTGCGGCAGCAGGGCCGTGCCCGCCTCGGTGAGGGTCACG
>Locus:SCO5295_1:5769362-5769380(+)
CGCTCCGGTTTCGACCAGG
>Locus:SCO7186_1:7986477-7986388(-)
AGCGCCCAGCCGACGGCGAGGAAGAGAGCCGCCCACCTGGCCCACCGCCAGATCGCCATGGTTCCTCGCGCACGGGATTCCTGCCGAGTC
>Locus:SCO7281_1:8087922-8087957(+)
GCGGTGCCGACGCTCAGCAGGAACTGCCCCATGCTG
>Locus:SCO7641_1:8471133-8471077(-)
CAGGTAGGACGGAGGCGGGCGGGAAAACTCATCGGTGACCCGAGGACCGACCGGCGT
>Locus:SCO0197_1:187093-187112(+)
TGCGGACGAAGACCTCCACG
>Locus:SCO0758_1:803973-803954(-)
CCCGGTGCTCGCCCTCGTCG
>Locus:SCO0789_1:835800-835781(-)
CCGACCCCCTTCAGGGACTC
>Locus:SCO1418_1:1514604-1514585(-)
CGATCCGCAGCGTCCAGCCG
>Locus:SCO2621_1:2847976-2847995(+)
CGGCGGGCTAGAACTGGATC
>Locus:SCO2914_1:3164374-3164393(+)
TGAGCACCACGAAGTTGACG
>Locus:SCO3155_1:3456915-3456896(-)
GCAGCTGCGTGTCCTCGTAC
>Locus:SCO3256_1:3606463-3606482(+)
CGGCAGGGACCGGCACGGCC
>Locus:SCO3340_1:3697598-3697617(+)
TGGCGGCGTACTGGGCGGCG
>Locus:SCO4841_1:5273856-5273875(+)
GGCCAGCAGCACCAGGTCGA
>Locus:SCO5096_1:5537851-5537870(+)
GGCCGGGGCTGGTGCTCATG
>Locus:SCO5295_1:5769342-5769361(+)
CTGGCTCGGCGGCCGACGGA
>Locus:SCO7186_1:7986497-7986478(-)
CCAGCTTCACGACCGAGTTC
>Locus:SCO7281_1:8087902-8087921(+)
GCAGCGCGTAGCGCTTGCCC
>Locus:SCO7641_1:8471153-8471134(-)
CTGCCTCGGCCTTCGTTCAC
