# Supplementary material for: Common and phylogenetically widespread coding for peptides by bacterial small RNAs
Source: BMC Genomics. 2017 Jul 21;18:553. doi: 10.1186/s12864-017-3932-y (PMC5521070; doi:10.1186/s12864-017-3932-y)
Supplement: Supplementary file 6 — mock ORF sequences. (ZIP 3000 kb) [file 12864_2017_3932_MOESM6_ESM.zip › mocks/s_coelicolor_a32.overlapping_sense.srna_mocks.fa.txt]

>Locus:SCO2272_1:2441268-2441327(+)
AACCTAAGCTCAAGCCGACTGACACTGGCGGTCGACCCGAGAGGACGGACGGAAAAGTGC
>Locus:SCO4383_1:4799771-4799899(+)
CTGGATCAGGCCGGCCGCGGCCGACGGTGCCGTGTGGCCGACCCCGGACCCCGCGACCCCGGCAAGATCCGAACGACACCCCCCAGGCCAGTACGAGGCCGTAAACAGCCCGCGTTGGAGGAACCGTGT
>Locus:SCO2272_1:2441248-2441267(+)
TAGCGAACAAAGGTAAGGCT
>Locus:SCO4383_1:4799751-4799770(+)
GTCGTACTAGGGGGTGTCGT
>Locus:SCO1876_1:2009413-2009472(+)
TTCGGTCTGCCGTACGGTGTCCGGCATCCGGGAAGCCGCTGCGAGGAGAGCCCGCCGTGG
>Locus:SCO5678_1:6180319-6180447(+)
GTGAGGCAGAATCGACACAGGTCGTTCATACGCGGCGGCCAAAAGATCACGGAGACTCCACACCGGGCCGCGGACACCGCGCGGCCGCCCCGCACCCCGACGCAGACCCCGAAGGCCCAGGCCACATGC
>Locus:SCO1876_1:2009393-2009412(+)
TCCCGCGGGGGTCGTTCGGG
>Locus:SCO5678_1:6180299-6180318(+)
CGGGCACGCGGGATCGTACA
>Locus:SCO6543_1:7236996-7236937(-)
CGCCCTTCTTCGACCGTTGAGTGGGCGGGAGTGGTGGCGAGGACTGGGGGAACCGCATGG
>Locus:SCO7832_1:8650081-8650209(+)
CGCGACCGCGAGCGTCTGCCCACCGAAGGGCCGCTGAGCCGGCCGCCTGGCGCGCAGGCCCGCCCACCGGCCGAGGTCCGGTGGGCTGCGTCGTGTTCCTTCGCACCCCCGGAGATCTTCTCCTCATGT
>Locus:SCO6543_1:7237016-7236997(-)
TCACGCCCTTGTGGCGCTGC
>Locus:SCO7832_1:8650061-8650080(+)
GGTTATGTCAGCTCCTGGGG
>Locus:SCO0511_1:546233-546361(+)
GAACTCTTTTCTGGACTTGCCAGTCCATTTTATTCGCCGCACAGTGGCATCCGCGCCCCGGCCGTCGGCCGGGGACGACGGAGAAGCACACGGCTGAGACGGCAGGCGAGGAGCAGGACATGTCGATGC
>Locus:SCO1770_1:1889945-1889886(-)
AGGCTCCCCGGACCTCGGAGGAGACCTCCGACGACCCGGACGACGGTGTCTTCAAGGTGC
>Locus:SCO0511_1:546213-546232(+)
CGGCACCGTACGGGCTGACC
>Locus:SCO1770_1:1889965-1889946(-)
TCCGCCCCCTGCGCCGGAAC
>Locus:SCO5069_1:5511146-5511274(+)
GGGGTGACACCCCATTCTTGCACCGCCGCCGGGCTGCGTCGTTTGACAGGAAGTGGGGGGTGGCCCCATATTCGAAAAAGCGGAGGGGCACCCCGTTTCTGCCGCACGACACAGGAGACGAAGGCATGC
>Locus:SCO6078_1:6674000-6673941(-)
TCGTGCTGGAACATGGACGCGCTACATCACGGTGAGCAGACGAAGGGGAACCGTCCGTGC
>Locus:SCO5069_1:5511126-5511145(+)
TTCTTCCTCGCCGACGAAAC
>Locus:SCO6078_1:6674020-6674001(-)
TCCCCAGCGGAATGATCCCC
>Locus:SCO2206_1:2371331-2371459(+)
CTCCTGTCGCGGTCGGGGCGCCGTCCGGACCTCCCGGCGACACCCTCGAACACTGCTTCTATTTTACTGCCCACCACTGACAAAAGCCCCTGCCCACAAGGCCTTTCGGGACCGCTGGGACCCACGTGG
>Locus:SCO4444_1:4866561-4866502(-)
AAGGCGGAGGAGGGCGACAGGGCCGAGCCCTGGCAACCGACGACAACGCCGCAGATGTGC
>Locus:SCO2206_1:2371311-2371330(+)
CGGCAGCGGGCACAGGCATC
>Locus:SCO4444_1:4866581-4866562(-)
GGTCTGGTGCGTGCAGCGGC
>Locus:SCO2569_1:2774555-2774496(-)
CCCGGTCGCCGGGGCCGGACTGCCGCACGGGCACTACGCCAGGTAACCTCCAGCTCATGT
>Locus:SCO7576_1:8400842-8400714(-)
TGCACCTTCCCCCCGCTTCACCTTCCGAACCTGGAGCGCCTTCTTCCGATTGATCTCGTTCAACTAGTTGACATGCACAGGGAAGGGCTACAACGCTGCAAGTCCCCCACACCAAGGAGGACCGTGTGC
>Locus:SCO2569_1:2774575-2774556(-)
CGGTCGCGACCCTGTGAACG
>Locus:SCO7576_1:8400862-8400843(-)
ACGCACGGCATCCGGCGGGT
>Locus:SCO0840_1:888756-888697(-)
AACGGGACGGGGCTGACGCGTCCGGGCCAAGGTCGACCCTTCTATACGCTGATCACGTGG
>Locus:SCO2469_1:2659476-2659348(-)
TGGCGGCGGGACAGGCATGCCCGGATCGCGGCTCTCCATGGCCTGATCGGGTCACTGCCCCTTCCCGCACCACGCCACGTGCGGGACGCTCGCACGTGGCGGCACCCTGACGAGGAGGCAGACAAGTGG
>Locus:SCO0840_1:888776-888757(-)
CACCGTGACCCCTTCCCCCG
>Locus:SCO2469_1:2659496-2659477(-)
TGACGGGGCATCCATGAGAC
>Locus:SCO1346_1:1423238-1423110(-)
GGTGTCCCGTTGACACCGGGTGCCAGGGCTTCTAGCGTCACGTCTGCGGAAGGTACTAAGCGGTCGCTCACCGCAGGGCGCACGCTCCGCACGGGCCGCATCCCCAGGACGAGGAGAAGCAGCGAATGT
>Locus:SCO1776_1:1898376-1898317(-)
GCGGAGGACGAGCGCACCGCACCCCAGACCGCGACCACGGGAGCCCCCTCTTGGCCATGC
>Locus:SCO1346_1:1423258-1423239(-)
GTAATGGATCACACCGGCCC
>Locus:SCO1776_1:1898396-1898377(-)
CGACACCCGGGACGACCGGG
>Locus:SCO1751_1:1873046-1872918(-)
TCTGGCGAGTCACTCGCGTTCCGTTGCACGGCCCGGAGCTCCCCCCGCTCCTCTCCGGCCGAGCCGCAGGGGAGTCCCCACCCCGCGGCCCGCCGGACGCGAGGGAACATCTTGGAGGTACGTACATGT
>Locus:SCO7430_1:8244070-8244129(+)
TACGATCGTCCGGTCCGCCTCCGACCTGCGCCGATCACCGCTGGGAGCCCCGACCCGTGC
>Locus:SCO1751_1:1873066-1873047(-)
CGATGCCCGGTCTCGCGTAC
>Locus:SCO7430_1:8244050-8244069(+)
GCCGGGACACCGGCCCCGAG
>Locus:SCO1593_1:1703912-1703853(-)
ACCCCGTGTGAAGACCGACGCACTACGCTGTCGGCACCGATTCACCGGGGGCACCCATGC
>Locus:SCO4060_1:4451528-4451656(+)
TCCAGGGGGCCCTTCGATTTCGTGCCCGGTGAGGCACTGGCGGAGGATACGAGATTCGAACTCGTGAGGGGTTGCCCCAACACGCTTTCCAAATGTTCGTACGGGGGTCCGGAGCAGGCCGTACCGTGC
>Locus:SCO1593_1:1703932-1703913(-)
GATGCGCGTACTCCGTTCAC
>Locus:SCO4060_1:4451508-4451527(+)
ACGTCGAAGGGCCCCCTGTT
>Locus:SCO3791_1:4168033-4168161(+)
CCTGCCTTGACGCCTCGCCGCCCGCATGCCAGACCCTGCACAAGATCACAAGCTGGGACCGCTAACCTTACGTGTCCGTCCTGGCCAGGGATTGACGGCACCAACTCACTCGAAGGGTTGCGCACATGG
>Locus:SCO5157_1:5604902-5604843(-)
GGGTGGTTCCATCCGTCACCGGCCCTCGTTCGCTGCCCGCCGCGAAGGAGCCTGCCATGT
>Locus:SCO3791_1:4168013-4168032(+)
AATTGCGGCGACGACCGGAT
>Locus:SCO5157_1:5604922-5604903(-)
GGTCAGGACGTCCTCATTCC
>Locus:SCO0768_1:818321-818449(+)
TCGCCCCGACGCGGAGTGCGCCCCCTCGTTTCCCGGGCCGTACCGCGGGACACTCGCAGTACGGGGGCCTGCGGTACCGGTCGCCCCGGGACCGCGGGTGAGTCCGACGGGAGTGTGGAGAAACGATGG
>Locus:SCO4114_1:4515139-4515080(-)
TACGAATGCCGCGTGGTTATGCCAGCGCGGCAGCCGTCTGTGTCGAGGGGTGGCGCATGT
>Locus:SCO0768_1:818301-818320(+)
GACGACGAGGCGTGAGCCCG
>Locus:SCO4114_1:4515159-4515140(-)
GCGGCGAACTACGCTGGGTT
>Locus:SCO0370_1:380746-380687(-)
ACCAGCGCGGCCCCGCCGCGGGCCTCCGCAGCACACCACCAACCGGGAGCACAGCCATGC
>Locus:SCO5057_1:5497981-5497853(-)
AAGGCCGCGTTCGGCGGGTCAGAGATCGCGGCGGTGCGGCGTTGCCGGGGAGACTGGCGGGAACGTTCCGAGGCGGAGCCCGAAGCGGAAACCGGGGCGAGGACCGAGGCACTGGCGGAGGCACCATGG
>Locus:SCO0370_1:380766-380747(-)
CCTCGCCCAGGGCTGATCAC
>Locus:SCO5057_1:5498001-5497982(-)
GCAGTCATGGCACCCATCGT
>Locus:SCO1780_1:1906283-1906155(-)
GTGCGTTGTGGCTGGTCGCGCCCTTCCCCGGGCCCCCGACGGCACAACCCGGCCCGGCGTGACAGGGGCGGCCTGTGTGCGCTTTCCGGCCTCGACCTCGTATGGTCGTGTCCGTGCTTGAGGAGATGC
>Locus:SCO3255_1:3606319-3606260(-)
CGCGACACGAAAGGAGATCGACCGACATGCCTGCCCGCGACTTCTTCCACTCCGTCATGC
>Locus:SCO1780_1:1906303-1906284(-)
CCGGTGCGTCGCGGGCTGCG
>Locus:SCO3255_1:3606339-3606320(-)
CCCACCTCGGATGACATGAC
>Locus:SCO5098_1:5539102-5539161(+)
GGGCAGCGGGGTGTCGGTTCGGCACCTTCGGTGCCCGCACCCGACCGCACCCGACTGTGC
>Locus:SCO5498_1:5984691-5984819(+)
CGTTTAACGGCCACGGGGCCCGGCCCCATAGGATTGGGCAAAACCGATTGGGCCGAATCGACGGGGACAAGCGACTTGTCCCGGCCGAAGTGCCCCGACCACACACTCACCCAGAGGAACGCTGCATGC
>Locus:SCO5098_1:5539082-5539101(+)
CACGGCGTTCGACGACTGAG
>Locus:SCO5498_1:5984671-5984690(+)
AGCCGCCCCCCGGGGGAAAC
>Locus:SCO5498_1:5984691-5984819(+)
CGTTTAACGGCCACGGGGCCCGGCCCCATAGGATTGGGCAAAACCGATTGGGCCGAATCGACGGGGACAAGCGACTTGTCCCGGCCGAAGTGCCCCGACCACACACTCACCCAGAGGAACGCTGCATGC
>Locus:SCO7577_1:8400915-8400974(+)
TGGAGCCGCTGCCACCTTCCATCGATGTACACCACGGCCCGTGGAAGCGGAGGGACATGC
>Locus:SCO5498_1:5984671-5984690(+)
AGCCGCCCCCCGGGGGAAAC
>Locus:SCO7577_1:8400895-8400914(+)
TCCGCCGTCAATTACGATCC
>Locus:SCO1280_1:1352032-1351973(-)
GCGGTTCCGGCCTCGCAGCCCCGCAGACCCTCAGAACCCGACCAGGAGGTTCCACCATGC
>Locus:SCO3009_1:3283748-3283620(-)
CCGCAGGCCACACCTCTCAAATCCGAATGCTGTGCTGCGGGTTTTACCGTCATCACCCGCACCGGTGGAGTGGAGATCTCGCCCGCGGGGGAGGAGGTGGACGTCACCGAGTCCGAGGTTTCGGGATGG
>Locus:SCO1280_1:1352052-1352033(-)
CGGACCGCGGACTCCAGTCC
>Locus:SCO3009_1:3283768-3283749(-)
TGTTCGGTTGTGAGGCAAAG
>Locus:SCO1202_1:1273644-1273703(+)
GGCGCGCTCGGACGCCGCGGGGTGTACGCCCGCCCGCTCCGGTGCACCATGACTGCATGC
>Locus:SCO6201_1:6815372-6815500(+)
GCTGCCCACTTACATTACTTCCAGATCGTAGAAAACAAATTTCGCTATACGGAAGTTGCTACGGAAGAAGCTCACCGCGGGGCGCGACGGGAGTGCGAATCCGACAGCCGGATCAGGAGTACTCGATGG
>Locus:SCO1202_1:1273624-1273643(+)
ACCCGGGAAGGGCGTACGCG
>Locus:SCO6201_1:6815352-6815371(+)
TCCTCTCTTGACGGCCCCCG
>Locus:SCO2371_1:2539451-2539579(+)
CGATTGCCCCCGCGAGGTACACGATGGGGAACCGGCGGGGGAATCGGCGCAGAAACCCGGGAGGAACCCGGGGAGAAACCGGGGAGAAACCCGGAAAAACGGCCCTCTGACAGCGAAGGAACAGCGTGG
>Locus:SCO4750_1:5162728-5162787(+)
CCCGGGTTGTCCACAGGGCGTCCGACGCGGGCCCCGCGGCGCCGTAGGCTGTTTGCGTGC
>Locus:SCO2371_1:2539431-2539450(+)
TTACCCCACGGTACAGATGA
>Locus:SCO4750_1:5162708-5162727(+)
TGCCGGGCCCGGCGGGTGTC
