# Supplementary material for: Common and phylogenetically widespread coding for peptides by bacterial small RNAs
Source: BMC Genomics. 2017 Jul 21;18:553. doi: 10.1186/s12864-017-3932-y (PMC5521070; doi:10.1186/s12864-017-3932-y)
Supplement: Supplementary file 6 — mock ORF sequences. (ZIP 3000 kb) [file 12864_2017_3932_MOESM6_ESM.zip › mocks/s_enterica_sl1344.intergenic.srna_mocks.fa.txt]

>Locus:intergenic111_1:75046-75004(-)
CGGATGTCTTTAAACGGACTATTCTTAACGCGAAAACAACGGC
>Locus:intergenic145_1:94706-94589(-)
TTACGTCACAATCCACTCAGGGCCGTCTGGAAACGGATGCTGGCCCTCTTTTTTATCAACAGTTCATCCGGGGCAGGCAAGCCGTTGGAATGTGCGCGCGCAGGCAGTAAGCCCTTCG
>Locus:intergenic217_1:158153-158102(-)
CGCGTCAGTATTCCACTCACGTCATTGCCACCTGATATGCCCCTCATGGGCT
>Locus:intergenic311_1:220887-220848(-)
CCGATTCTCTATTCTTCCGCCAGACGACAGAAGAAGAAAT
>Locus:intergenic405_2:290308-290266(-)
CCTAACCGCTGGCAACAAAGGATAAGGGTTGCGCTCGTTGCGG
>Locus:intergenic404_1:290291-290429(+)
TTGTTGCCAGCGGTTAGGCCGGGAACTCAAAGGAAACTGCCAGTGATAAACTGGAGGAAGGTGGGGATGACGTCAAGTCATCATGGCCCTTACGACCAGGGCTACACACGTGCTACAATGGCGCATACAAAGAGAAGCG
>Locus:intergenic405_1:291636-291585(-)
TCCCCCCATATTCAGACAGGATACCACGTGTCCCGCCCTACTCATCGAGCTC
>Locus:intergenic405_3:292913-292865(-)
GAACCGGATTTACCTGGAACACACACCTACACGCTTAAACCGGGACAAC
>Locus:intergenic598_1:424139-424187(+)
GGTCTGCCTGATGTTTGTGGAATCGAAGGCCCAGTATACCTGAATCTGC
>Locus:intergenic628_1:440174-440213(+)
TTCATTTCTGATTCTTGCTATAGTACTAATATTGTGACTT
>Locus:intergenic653_1:455621-455588(-)
AAGGATAACTCATCATCCAGGGGTTTATTAGGGG
>Locus:intergenic717_1:491361-491283(-)
TACGGCTATACAACGCGTCAATATCATCACCTGCCTGGCATACCGATGCGAAAGAAAGCCCAAGCAGAAGCAAAAGATT
>Locus:intergenic905_1:610572-610434(-)
AATTTCTTTTTTGTTGGTGCGAAATGGATATTCCACATATTTATTACTCTTACGCAAAATAGCCAGTCAACAGGGAGGTCTCATTCTTTATTATTGCTCCACTGTGTGGTGTGTAGATCTGGCTATTTCACAATCTTTA
>Locus:intergenic929_1:623435-623387(-)
TTCAGTATTTTCAAAAAGGTGAATCAGACCTGGTATCTGTTATCCGTTT
>Locus:intergenic1025_1:694340-694268(-)
AGACGCTTACATTTCAGGCAAAAAAAACCGGCAACTCGCCGGTTTTTTTACTCTGCGGAGCAAGCGCATCGCG
>Locus:intergenic1127_1:765478-765406(-)
CTCAAAATGGAAAATAATAATCGTTTTATGCCCCATATAAGGCGGACAACGCATATTATGATGTTTGCCCACC
>Locus:intergenic1183_1:808858-808741(-)
ATTTGCGGCCTTCCATCGTACTATCCCCTCGGGAAGGAAACAGTAATGATGAAAAGTTACAAACATGTTAATAAAAAACCCAAATTGATCCCGCAAATATATTACGCCGTAAAACCCT
>Locus:intergenic1183_2:808885-808840(-)
GTCACACGCATGCCCCAATACAAATTTATTTGCGGCCTTCCATCGT
>Locus:intergenic1202_1:819128-819257(+)
ACAACGGAGCCGTTTACGGCGACGGCCCGAAGGGCGAGCGAAGCGAGTCATCCTGCACGACCCACCAATGTAAAAGAGGGCGCTGGCGGCGCCTTTTTGCTATCTGCAATATGGAAGATTCGAACCTGTC
>Locus:intergenic1260_1:863476-863611(+)
AAAAAAGACTCTGGTCTGGGGATAACCAGCACACTGCTGGAATTTTACCCCGCGACTGTCTATGTTTTACCTCTAAATAGCGTGGGGTATCTGCCGATAGCCATTATACACTGGAGTGTTACTGTTTTTTCATCCA
>Locus:intergenic1339_1:925032-924981(-)
CTTTCCCCGAAGTCGATCGATACGTTTTATCTTGTGCCTGACCGATGCTACT
>Locus:intergenic1351_1:933078-933042(-)
AAAATCAACATGCAGCGGGTCGAGAATAAAGATTATT
>Locus:intergenic1395_1:957137-957008(-)
CCACGGGCCGCCATCGGAAACTATCCTGGCCTGATAAGCGCAGCGCCATTGAGCATTCTACAGTTTGTCATCAGTCTCAAACGCCTGCATCAACAGGCGATTCGGACTAATACTTGCCGGGTGACGCTAA
>Locus:intergenic1492_1:1024550-1024598(+)
TATTCGACCGAAAACTGGAAAACGTTTCGCATTTTTTGCTGCGTCTTAC
>Locus:intergenic1512_1:1046166-1046220(+)
CGAGGTTCCATTATAGTTACAGAAGGGAAATCCGCTATCAGGTTAACGGCAGATT
>Locus:intergenic1713_1:1168017-1167900(-)
CTTTTTTTAACAATTCATTCATTTTTAAGCTTGCAACGCAGGTCACATTTAACGCGGTTGCACAAAGTTGCAACATGGTGGATATTTTCCGCTAACTATTGGTTAGCAGATAGAGCGA
>Locus:intergenic1730_1:1180955-1181078(+)
TCGGACACCTCACCAAATTGTCGCTCCAGCATTACTGGAACGGGCGCTAATGTAGGGAAATATCCATTCTACGTCAATCAACTTTTTTCAAAAAAAAGCGCGTTTATACAAACTTCCACCAATC
>Locus:intergenic1829_1:1231371-1231242(-)
AAGGCAGCCTGCGGTTGCCTTTTGCCAATAATTCGCACACATTGCGGGTTACAGACTTATTTTCGCTCAAGACGAGTCAGTATGACAGGCTTGAAGACCGAAGAGCATAGTTTAAGATGGCTCTCATCAT
>Locus:intergenic1834_1:1233398-1233452(+)
CAGCGTGCCAGACGTTTACAGGTAACGGTATATAACCGAAAAGTGACTGAGCGTA
>Locus:intergenic1915_1:1284684-1284570(-)
GCGGATATTTCCCTTGATCTATTTGCTATATTTTTATGCATGTTATTCGTATACAAAACAGGACCATCAATTGGTGTGATATCATTTTTTATTGCATTAATTATTTATATCATTC
>Locus:intergenic1939_1:1295523-1295397(-)
GTGATGATTTTTTTAGCCGTACTGTTCTCATTGCTGACAGGATGCACAAGTTATAAAAACACGGCATGGGGAATATATCCGGCTTCAACGGATATTTGTCCGTCAGGTACGACATCAACAGGAGGGT
>Locus:intergenic1981_1:1317209-1317158(-)
TACCACTATAATAGCCGTAAACCTGTATATCTCCTGACTGGATTAACCTTAC
>Locus:intergenic2068_1:1368834-1368897(+)
TGTTGGGATTCAGGTTCTGTAGAACAGAAAGATGCAATCTCCCTTTTTTTAGTGTTACCATCAT
>Locus:intergenic2196_1:1460286-1460355(+)
GGTATTACTATTTCTCCAGTGAAAAAACAGTTGTTAACGGCGCATTGCTGGCAAGCTGTTTTTCCACCTG
>Locus:intergenic2245_1:1484985-1484868(-)
CGGACGATTCAACCAGAAGAGTTATATGTAACAGATTATTACAAAGCTCTTGTCTGGAGAGGAAAGATAGTGAACATTACCTGCCGTTTCCCCTCCAATATAACAATCGGACGGATGA
>Locus:intergenic2348_1:1550091-1550124(+)
TTGCTTAATATTCTGCGGGTAAATTCATGTTTGT
>Locus:intergenic2464_1:1627165-1627225(+)
CGAGGTCATATCTATGACCATAAATCCCTGCAGGGATTAACCCTGATTAATTATTGCGCAA
>Locus:intergenic2564_1:1692160-1692268(+)
CTTTTTTTGCGTTGTTCAATAATTTCGAACAAAGGGTTCGATATATTGCGCTATCCCTGCGACATATTTGTGAATAAAGTGTCAACAAGCAACGGGGCACGCCCCTTCA
>Locus:intergenic2622_1:1723672-1723783(+)
TATCTTCACTATACAGGGAACAACCAAATAACTGACAACACAAATCAAGCCGAGACCCGGAATTCGGCTATACAGGCGCTCTATTCAATTCAGGCCCAGAAACAGTCCGGTA
>Locus:intergenic2654_1:1740472-1740511(+)
TTACGTGGCGGGCCGAAGTGCGATACACTTTGCAAATTGA
>Locus:intergenic2771_1:1810286-1810217(-)
CGCTTCGCCCTTCGGGTCGTTGCCTGCGGCAACGCTTTCTCGCTGACGCTCGAATCGAACCTTAGTCGAA
>Locus:intergenic2792_1:1832802-1832835(+)
GTTCAGTTTTCAGGCCTGATAAGCGTAACGCCAT
>Locus:intergenic2850_1:1867738-1867795(+)
ACTAAAGCTGCACCTTATAACCAGTCTGGCCTGCAGATGCAAGTTTTACCGCCGCTGA
>Locus:intergenic2895_1:1889505-1889457(-)
CGGCGCAACATTAACATATTTTTAGAATATAAAACAACAGCGATAAAAT
>Locus:intergenic3043_1:1958408-1958369(-)
TTGAACTATTTTGGAGAAACGGTGCTATACGTAACGGTCA
>Locus:intergenic3242_1:2088521-2088602(+)
CCATCGCTGACCGCTGGGGCAAGGCGCAGTGCCGGAAGCACCGATTTGAATGGAACGGCGAGCACCGGCTGGTGCGCTTTAC
>Locus:intergenic3267_1:2114205-2114109(-)
AATATCGGAAAAGCAAAAATTTGCTATCGCAACACGATTTTTCCGGGAGACAGGTTCGCAGGTTGCCAACAATTTACAGGCGGCACTTTTTATAGTG
>Locus:intergenic3424_1:2249535-2249577(+)
ACTGGCATATCACCCCATCCGCGTGTTTTAACTTTTTCCTTAA
>Locus:intergenic3516_1:2308195-2308285(+)
CATCATGATCAGACCTGCCCTCAGACATTCCGAAGACAAGGCTGGAAACAGAAGGGACAACACAGCACACTTCCCCCCTCCGGGCGACATG
>Locus:intergenic3524_1:2312046-2312151(+)
TGCCGAATGGCGACGTGTGGCGTCTTATCCAGCCTACAACACACGAACGTAGGCCTGATAAACATAGCGCCATCAGGCATTCAGGTCGTTTCCCCCAACGGCTACT
>Locus:intergenic3700_1:2445476-2445539(+)
CACATAGTATGCCATTGGCTGAAAAATACGCAAAATGGCATAGACTCAAAGGTATTTCTTCCAT
>Locus:intergenic3807_1:2515447-2515303(-)
ATGGCGGTTAGTCAGGCGAAAACAGGGATTTATTTTACTATACGTATCCGGTTCGCTGCCTTATTTACGGTTTCATCGCGGCAGCTTGCCGGAAAGGATCCTCATTTTCGGGGAAATATCCCTGAAAAACACCGCAATATGACAT
>Locus:intergenic3818_1:2522879-2522996(+)
ACAGTAAAAGTGTATTACAGATCACTAATTTTGAATCTCGTCACAGGTCCTTATTATAGTGTGTGTTGGATCTCGTTTTCTTTACGGCTGTTGCATAGAATGTGCACGAAAATTAAAC
>Locus:intergenic3834_1:2533426-2533486(+)
GGATTTAATTTGACTCCTTTTTATAACGACCATCGCCCCTTGCTGACCAATACACTTTTCA
>Locus:intergenic3968_1:2618659-2618707(+)
TATTACCTTTCTCCTGCAGCCTTTATTCGCCTTTTTATTCTTTGTTATC
>Locus:intergenic4206_2:2799613-2799700(+)
CACCAGAGAATGCTTTGGTGGTGGGGCTCCCACTGCTTGTACGTACACGGTTTCAGGTTCTTTTTCACTCCCCTCGCCGGGGTTCTTT
>Locus:intergenic4206_1:2802211-2802328(+)
AAGAGCAGGTGCGACGCGGCTTGCAGCTCACCGTCGCGAGGTGGCGTATATTACGCTTTCCTCTTTTTGAGTCAAGCCTTTATTTTCGCTTTCCTCACAGACTTCTTAACGAAGCTTT
>Locus:intergenic4274_1:2850246-2850282(+)
AAAAGCCCCGAACGCCACGACGTTCGGGGCAACAAGC
>Locus:intergenic4293_1:2863847-2863736(-)
ATAATTTTAGCACTGGTAAATGACGGTTTAGCTCCGGAGTTAGTTCCTGGGGGAAATTATGGATACTATTGGTTCATATTAATCAGGAAGAGGCTCCGCATATTTTTTGGTT
>Locus:intergenic4351_1:2908412-2908376(-)
TTGCCTTTTCACTCCCTTTTCGCCATTTTCATTCATT
>Locus:intergenic4372_1:2922822-2922897(+)
GACGATCCGGGGGCATCCCTGCTGAGGCAGGCGGCCTGCACACCGTGCAGTACCGTACCCCACCATACCTCAACTC
>Locus:intergenic4394_1:2938651-2938696(+)
GGTACGTTTACCTCATTGTCTGAAAGGTTATTTGCGAAGTTATCAT
>Locus:intergenic4447_1:2971840-2971798(-)
GAGGCTTGTTACGGCGATATCATGCGTTTCTGGACTTTTCTGA
>Locus:intergenic4486_1:2999440-2999533(+)
GTCTGGGATATAGTCTGGCACTATCAAAGAAGATATCCCACTTGCAGGCAGAGAATCAGCCCAAAAAGCCATAATAATAGCGGAGGGGGTGCTC
>Locus:intergenic4567_1:3067673-3067631(-)
CAGTTTATCGCGATATACGAGACGATAGTTTGTCAGTATAAGT
>Locus:intergenic4634_1:3116953-3117019(+)
AGAAATAATTCGGTTTATCCCCGCTGGCGCGGGGAACACGCTCATGTCAAACGCCATCAGCGTTCCG
>Locus:intergenic4674_1:3144956-3145052(+)
GCACATTTTAGGATCTGTAAGCCGGATAAGGCGCTCGCCGCCATCCGGCTTTTGTTGCCTGATGTCGCTTCGCTTATCAGGCCTACGGATAGCGCTA
>Locus:intergenic4720_1:3184521-3184659(+)
TCGGTTTTATCCACAGATTGTGCCAATAACTTACGCACTATTTGTCTGAATTTTCGATTTTCGTCGCACGTCAAGGCTGTAAATGGAAACAGTAGTGGCGGTTTTACACAGTTATCCCAACTTTCTGTGGATAACATAG
>Locus:intergenic4809_1:3237711-3237642(-)
ACGAGATTTTCGACATTTTTTCCACATTTAATATTAATTTATGTTGTGATAAATCGTATCAGCTTCATTT
>Locus:intergenic4813_1:3241676-3241535(-)
ATGACTCAGCAGGAATACCAACGCCGTCGCCAGGCATTACTGGCGCAAATGCAGCCCGGCAGCGCCGCGCTGATCTTTGCCGCGCCGGAGGCGACGCGCAGCGCAGACAGTGAATATCCGTATCGCCAGAGTAGCGACTTCT
>Locus:intergenic4902_1:3292007-3292100(+)
CACCCTTTTGCTTTGCAATCAGAAATTGTTTGCAAATATTTGTCACAGGTAACAAAAAAAGCCCGCCTCTCATTGATAGAATCACACCAAATCA
>Locus:intergenic4906_1:3295804-3295867(+)
GGAAAGAAAGGGGCAAACCTCGCGCAGTCAGGCGACAGTGAAGACAATATAAAGGCGCTATGTT
>Locus:intergenic4964_1:3337637-3337733(+)
CTCGCTACGCTCGCCCTTCGGGCCGCCGCTAGCGGCGTTCAAAACGCTAACGCGTTTTGGCGAGCACTGCCCAGGTCCAAAATGGCAAGTAAAATAG
>Locus:intergenic5045_1:3382988-3382901(-)
TTGCTGACATCGCGATTGTTGGTGAGTGGCCTGTCTGGCGCAAGGGCTTTCTCCCGCCGATTTTGCGTTACTGGATCGCCCACGCAAA
>Locus:intergenic5118_1:3425599-3425695(+)
TTTGACGCGTATCACAACAAAAAAGGGCGCACTTTGGTGCGCCCTTTTCTCAACTTCTGTCTTCTACGTTATCCCATAGCCTGCTCACTCTGCGCCT
>Locus:intergenic5130_1:3435715-3435757(+)
CTGATCCCACTTACGTGGGCCATCGGCGGTTTGCTCTCTGTTG
>Locus:intergenic5131_1:3435776-3435719(-)
GGGAAACCCACGACCAGTGCAACAGAGAGCAAACCGCCGATGGCCCACGTAAGTGGGA
>Locus:intergenic5271_1:3515935-3515866(-)
GTGAACCTCCCCAGGCTCTACGGGACGCTCTCCCAACCGACGGCGCGCGGGCACAGCAAGAGCATGGCGA
>Locus:intergenic5377_2:3588352-3588313(-)
AACGCCGTAGCGCCGATGGTAGTGTGGGGTCTCCCCATGC
>Locus:intergenic5377_1:3588427-3588367(-)
GTTTCTGGCAACAGAATTTGCCTGGCGGCCGTAGCGCGGTGGTCCCACCTGACCCCATGCC
>Locus:intergenic5520_1:3664450-3664513(+)
AGCGTTGCCGAATGGCGACCAGAACAACATATCCGGCCTACAAATTGCTCTACTTTCAAACAAT
>Locus:intergenic5552_1:3688324-3688408(+)
TTCCACAAAGATGAAAGCGTTACCGCCGTGCGCATTTATCTCCCCACGCGCCTCGCAAGCGCACTAATCCTCTACTGCAATCAGC
>Locus:intergenic5613_1:3736731-3736677(-)
TTTTTTTTTGGGTTTTGTTTCAGCCTGGCTTACTTGTCATTTTGTCCCCGGGAAG
>Locus:intergenic5699_1:3796890-3796743(-)
GGACCTCCGGCTTGCGTCGTAAAAGATACGGGTGTTGCCCGGCTGTCTATTAAGCGTAGACATTCGCTTCGATACCTGAGTGGCAAAGTGTGCGATAGATCACATTTTGCAATTTGTCTCTCAAGAAAAACACTTCATAACTTACTGA
>Locus:intergenic5776_2:3858110-3858239(+)
CAGGGAGATTGTTCACAAGGAATTGAAGTTATGTCGAAATCATCATGGTTATTACTTTTGGGTTTATGCGCCAGCGGCTCCGCGCTTGCGGCATCCTCAGAATCCGCTTTTCTGGCGCAACATGGGCTGG
>Locus:intergenic5776_1:3858113-3858239(+)
GGAGATTGTTCACAAGGAATTGAAGTTATGTCGAAATCATCATGGTTATTACTTTTGGGTTTATGCGCCAGCGGCTCCGCGCTTGCGGCATCCTCAGAATCCGCTTTTCTGGCGCAACATGGGCTGG
>Locus:intergenic5796_1:3869117-3869171(+)
AATCAGATAAGACGGCAAGTAAACGACATAACGTCATACTGGAATTTCCTGATTT
>Locus:intergenic5909_1:3944798-3944708(-)
ATTTTATCACAATCTCTACGGCGTCGTGTCTTTGCCTGCGCTCCACTTTGCGAGGCGCTACGCAAGAACAAAATCGGGGCGTCGATCTCTC
>Locus:intergenic5942_1:3970030-3970087(+)
AGTATTTGCTTATTATTAAGACTAGTTCTTGCATATAATACGAAAGGAAAGGTGGATA
>Locus:intergenic5947_1:3973002-3972915(-)
GTATGCCAGAAATTCCTGGTGAAGCTTATTACGCAGATAGCGTTTATTTTGCGGGCAGCGCCCCCGGATAATGCTTCGCCACGATATC
>Locus:intergenic6004_1:4012493-4012526(+)
CTTAACGATAAGCGCGCGGCTGTTCAAGCCTTGA
>Locus:intergenic6079_1:4074834-4074744(-)
GCGATAAAGGGTGTGGTCACCTGTATCGAGACAGGAGGTCAGTTTCAGGCCACGCTTCGTTCCCTGGTTGACCGGGGGCGTAGGGAAGCTG
>Locus:intergenic6157_1:4123494-4123437(-)
TCAGTTAATGATAGTGTGACGAATCACACTGGGTTTCCCCATTCGGGTATCGCCGGTT
>Locus:intergenic6157_2:4123902-4123806(-)
AAAGGTACGCAGTCACACCCCGAAGGGTGCTCCCACTGCTTGTACGTACACGGTTTCAGGTTCTTTTTCACTCCCCTCGCCGGGGTTCTTTTCGCCT
>Locus:intergenic6184_1:4146284-4146353(+)
GGTGAAATAAAGTCAACCTTTGTTGGCGAAGTTAACATCAGCACCTCGTTGGTTAATGCTACACCAACAC
>Locus:intergenic6290_2:4219884-4219932(+)
AACCGAGATTCCCCCAGTAGCGGCGAGCGAACGGGGAGGAGCCCAGAGC
>Locus:intergenic6290_1:4222875-4222923(+)
GCCCTGTCGGAAGACAGGGCCTTTTGTTTTATCTGTGGTCTGTCGGTGA
>Locus:intergenic6460_1:4324660-4324765(+)
GGGAACTGCTGGCGCAGATCTATCCCTGGTAACACTCATCGAAAACATTTTTATCAGATAGTGCGTGGAAGCGGTTACAGAATTTTCATAAAAAGTGTGATGGATC
>Locus:intergenic6518_1:4373736-4373787(+)
AAACTGGAGGAAGGTGGGGATGACGTCAAGTCATCATGGCCCTTACGACCAG
>Locus:intergenic6519_2:4374998-4374878(-)
CCTACTCATCGAGCTCACAGCACATGCGCTTTTGTGTACGGGGCTGTCACCCTGTATCGCGCGCCTTTCCAGACGCTTCCACTAACACACATGCTGATTCAGGCTCTGGGCTCCTCCCCGT
>Locus:intergenic6519_1:4376629-4376506(-)
CGTTATAGTTACGGCCGCCGTTTACCGGGGCTTCGATCAGGAGCTTCGCTTACGCTGACCCCATCAATTAACCTTCCGGCACCGGGCAGGCGTCACACCGTATACGTCCACTTTCGTGTTTGCA
>Locus:intergenic6573_3:4415815-4415770(-)
CTTTCCTCTTTCAGAGTCAACCCTGAATTTCAGGATTTTTCTCTTC
>Locus:intergenic6573_1:4418261-4418204(-)
ACAGCACATGCGCTTTTGTGTACGGGGCTGTCACCCTGTATCGCGCGCCTTTCCAGAC
>Locus:intergenic6573_2:4420640-4420601(-)
AGGAGCAGCCCCCCTCAGTTCTCCAGCGCCCACGGCAGAT
>Locus:intergenic6574_1:4421977-4422022(+)
CACTCCTTTTTTGCTTACTTCTATTCTAATGCAAATGCTGTCGTGA
>Locus:intergenic6601_1:4440481-4440448(-)
GGAGGAAGAAAAAATCAAACTCTTACATTGCTTA
>Locus:intergenic6606_1:4448700-4448823(+)
ATATATGCAATATTTGCAGCGCAAAGTGATTACATTTTCATCGGAAATAGCGCGCGAAAAGGGACTAATCACGTTGCGCTGAAAATAAATATCCTCCAGCAATTTGCCCGGTGGCGCTTCTGCG
>Locus:intergenic6742_1:4563586-4563676(+)
CCAGCATACGATCTGAGTTTTCGGGAATGCTCATCGGGGAAGACGGAGGTTTTCACCGGGAACGCGTGCCACCATGAAGGTGTTCACTACT
>Locus:intergenic6752_1:4570153-4570213(+)
AGGCGTAGCACAAGCTCCATTGCTACAAACATAATTTTATTTAAGTGTCAGGAAAATTCCG
>Locus:intergenic6783_2:4587195-4587114(-)
CCCGTGTCCTTGGTTCGATTCCGAGTCCGGGCACCACTTATTCAGAAAACCCAGCCTATGGCTGGGTTTTTGCTTTTCTGGG
>Locus:intergenic6783_1:4587238-4587145(-)
GTTGCCCGGATAGCTCAGTCGGTAGAGCAGGGGATTGAAAATCCCCGTGTCCTTGGTTCGATTCCGAGTCCGGGCACCACTTATTCAGAAAACC
>Locus:intergenic7147_1:4812594-4812546(-)
CCTGCCGTGCGTTCTCTCGCTTTATTCATTTTTTGTGGATCACCGCACA
>Locus:intergenic174_1:116395-116512(+)
TATAATGATGCTGGTGTAGACAGCAGATATAATTATCCTATAACTGCTAATTTTGAATCATTTTTATTTACAGTTTTTACCCATGTATTAGCCGTTTTGTGTCAAGTCTGTTTTCATA
>Locus:intergenic200_1:135774-135891(+)
CGTGATAGCGAGCGGTTAAGGTGTCCGTCAAACCGTGATGACAGGTATAAAGTGGAGGCAAGCCGTGGAAATGTTGTCTGGAGCCGAGATGGTCGTCCGATCGCTTATCGATCAAGGC
>Locus:intergenic204_1:139781-139871(+)
TTTGGCTTGCACGCTGGGCGGAAATTAATCAACGCAGATATTCGCCGTAAACATTGGCTTTTTTACTTAGGTAAGCGTTGTGACTTGCTTG
>Locus:intergenic405_1:289510-289462(-)
GAGTCTGGACCGTGTCTCAGTTCCAGTGTGGCTGGTCATCCTCTCAGAC
>Locus:intergenic405_2:291763-291727(-)
CTCCCACTGCTTGTACGTACACGGTTTCAGGTTCTTT
>Locus:intergenic404_1:294344-294395(+)
AGAAGACAACAATTTTCAGCTCAGATTCAGAGTCCGAAGGATTTTACGCTGA
>Locus:intergenic462_1:338092-338161(+)
GAGAAATATTATATAGAGAAATATAAAACCAGAACCGGAACCATAGGTGAAAAAATTCCCTCAACAAATA
>Locus:intergenic502_1:357053-357158(+)
TTACACACGCCAGAACGGCAAAAGAGTCCCCAAATCGGAGTAATCTGGATTTGGAGCGCTCACATTAGCACCACGGCAGTTTTTCGCAAGTCCCCGTGTGTACGTT
>Locus:intergenic509_1:362076-361995(-)
CGCGCTAAAAACCAGTGTTTAGCGGAATCCACGCCTCTTTTTGTATGCTTTATACTACCCGCAGGCGGAGAAAGTGGTATTC
>Locus:intergenic784_1:528266-528356(+)
ACTAACCGAACACCTTCGGGATGGATACAACTAACTAACCTGGTACTTCCCACGTCACCTTATGATTTAACTATAATCTACTCTAAAAAAC
>Locus:intergenic798_1:539173-539299(+)
GCCTTCTGTTTGATAACGATTCGCATTATGCAACGTACTATTTTAATCATCATTGGCTGGCTGGCGGTAGTATTAGGGACATTGGGCGTGGTTTTGCCCCTGTTGCCGACTACGCCGTTCATTTTAC
>Locus:intergenic904_1:610594-610711(+)
TGGATTATACCTGGTCTGATTTCTCGGAAAAGTCTTGCGAAATGCGAATTATGGATAGCGGGTAGGATATTCTGTGACGTTATAGAAAATTTGTTCGTGGTGGAGCTATTTTCTTTAG
>Locus:intergenic912_1:613805-613847(+)
ATATCGAGATGTGTTGCGGCGCTGGAAACAGAATGGCCACGCT
>Locus:intergenic1127_1:765232-765160(-)
TTGACAGAAGAAATTCCGACTCAGCGCAATTTTAGTTATCGCGGTTTCTGCCTGTATATCGTAGTACTCAACT
>Locus:intergenic1134_1:774111-774156(+)
CGCTGGCGGTTTTTTTATGCGCCAGGGTCTACACTGTTTAACGCTA
>Locus:intergenic1243_1:844878-844839(-)
TCAGGGGTTTCCCAGCGGTTATTCATACCCATTAACGATT
>Locus:intergenic1500_1:1032031-1032166(+)
CGCAAAGATGAATACTCACGTCTGCTCATCAGTGGCGGCTTTCTCGTACCGTTACGATTTTCCTCATTTTTCTTTTCTTCCCTTGATCTGATACGGGTGACATCTGTCCATACGACGCTCATTATTAAAGCAGTAG
>Locus:intergenic1506_1:1043615-1043681(+)
TGCCAGCCGGTATCATGTCTGCTTAAAGGTAGAAGTGTATTAACGATAACATTGACCTGTAGACCTG
>Locus:intergenic1514_1:1047932-1048016(+)
CAAGATGTGGTAATTCAGAGGGTTGTAATTAATTTTATTTACTTATTGATAATAAAACTGACATTCAGGCGAAAAAAAAGGCCAG
>Locus:intergenic1669_1:1138599-1138539(-)
TCAGGACAGGTTCTGTTCCCCTTCCCTGCCACAGGGCTGTGGTTATCAATACAACCTCAAT
>Locus:intergenic1673_1:1141382-1141325(-)
CAGGCGTTATTGGCGCAGCCAGTTTGGACACGGACAGCGCGCAAAAACCGGAGCGTAC
>Locus:intergenic1767_1:1199783-1199696(-)
TTAACAACAATTGTCGATTTAATCGCCACTCTCCTGCTACATATTTTTGCTCAACGCAAAAAGATGCGAGAATACGGGGAATTGTTCG
>Locus:intergenic1799_1:1214336-1214294(-)
CGCGTTATCGCCGGAATAAACGCAAAATGCGTCGCTATTTATT
>Locus:intergenic1917_1:1285927-1285882(-)
ACTTACTGCAGATATGCACACGCATTATTACTATGTTTCCAGGATA
>Locus:intergenic1952_1:1305920-1306016(+)
AGGAGTAAACCCCTCCCTTGTTTATACTCTTCATACTTCAAGTTGCTTATGTGTTGGCTACGGATTACTCGGCCCATCCATGGGCCTCGCCCTGACG
>Locus:intergenic2371_1:1560885-1560846(-)
ACTAAATATGCGCTTCAGCGCATGAGATATATGACGGTCA
>Locus:intergenic2407_1:1585873-1585744(-)
GGTAAATATATCGAAGTCTGGCATTATCCTGACGGGCATAAGGAACTGCGGCTGAATGGCGTTCTGCTCCCCTATTCCACCTTCGACCGGTTGTCGGAGGTGGACCCCGTCGCAATTGTTGATAATAAAA
>Locus:intergenic2425_1:1600399-1600279(-)
TATCAAAACCCGGCCTGTGTGTCGGGTTTTACTATTTGTGACACCGTCACAAATAACATCTTCCATTTCTTCTACCAATCACGTGGTATTGCACTATTTTCATTAGAGCCCTTTCACTATA
>Locus:intergenic2565_1:1692196-1692136(-)
ACCCTTTGTTCGAAATTATTGAACAACGCAAAAAAAGCCCCAATGTGGTACTCTATACCTA
>Locus:intergenic2611_1:1716269-1716131(-)
CCAGTAATAATTGTTAACTATTCTTCCGCTGGCGGCATCGGTATAGCTTTCCATCCCAATATAGCCATCAACAGACTGCGTATAGCGCTCAATTCAGCCATCCAGTTGATAAAACTCTTCGTCGTACTCTTTTTTTTCG
>Locus:intergenic2623_1:1723675-1723627(-)
GATAAACAGTACTCATGGCTAACGGTCTGTTTTGGATTGCTAACTATCC
>Locus:intergenic2743_1:1792467-1792404(-)
GCTGACAATTCGTCAGCCCTTCTTTTAGGTGAGGTTACCGTGTCACTTTCTTTGTCGTCGGTTC
>Locus:intergenic2762_1:1805691-1805760(+)
TATATTGGTATAATTAAGACAAATACTTATAAATCTGCCGCAGATAGTAACACTCGTCGGGAAAGGCCGG
>Locus:intergenic2807_1:1841485-1841437(-)
AATGTGAAGTGTGTGGGTATAGCTTATAGCGGTATATTTATACCCATTA
>Locus:intergenic2819_1:1851799-1851730(-)
ACAGAATTTATCGGCGCGCGCGTGGAAAACGGGGTATACAGACAAAAAATCCACGCCGGGACGTGGATTT
>Locus:intergenic2887_1:1885769-1885721(-)
ACGTCATTTCACTCTTTGGCCGTTTTGCGCCTGTCAATCTGGCATATCT
>Locus:intergenic2935_1:1910932-1910878(-)
TTAAAAGCAGCCATACAGATATGTTACCTAAAAGCAATAATAATCACCTGGTATC
>Locus:intergenic2960_1:1919017-1919056(+)
CAGGAATCAAACTTACAACCTTCGCATTACGAATTAGTAG
>Locus:intergenic3160_1:2030414-2030459(+)
CAATGCCGAAACCGGCGGCGCGGGTCAACGCCTTTTTATTCCAAAA
>Locus:intergenic3166_1:2034791-2034887(+)
TTATTTTATCATTACCCACATTACCGGCATTTATGCCGGTTTTTTTTATGTTTTTTCATAATCAAAGCATCAAATACATATAAAAAACAAATTATAT
>Locus:intergenic3171_2:2037152-2037101(-)
GTGCGGTTTGATACAAACTTATCTGAAGTAGTGATTGTAATATTTCTCATCA
>Locus:intergenic3171_1:2037374-2037311(-)
ACGATGAGGCGCATGTATCCTGGTTTACGACATCAGAAAATGTGGCGCGTTTATTGCCCGGCAG
>Locus:intergenic3371_1:2200889-2200847(-)
ATAATGTCAAGAATATATTTAGGAAATATCGCAGGTGGAGTGG
>Locus:intergenic3383_1:2211789-2211747(-)
GCCACCGATTTCAGCAGGACGCTGAAACGGGAAAGCCCCTCCC
>Locus:intergenic3408_1:2239724-2239757(+)
ATACTGTCTGTGCCAGACAATGTAAATTTACAGT
>Locus:intergenic3796_1:2509495-2509591(+)
TATCGATATCACATAAAGAAAATATTGAGACAAAACTTACCCTTTTATTTCTGTTGGCATCCAGAACAACGTTATTTGAATAATAACGGGTCCGTCG
>Locus:intergenic3798_1:2511262-2511316(+)
AAGCGCCGACATTGTCGGCGCTATCTATTCACTGGCATCGTATATACCCAAAATA
>Locus:intergenic3807_2:2515262-2515157(-)
AGGAAAAACCACAAAATCAAAAGGGGATTATTTGAGATAAGGTTTATTGACAGGAAATTATCGTCGGCTGCGTCACGTTACGTAAATTCAATGATATCAATTTGTT
>Locus:intergenic3807_1:2515250-2515208(-)
AAAATCAAAAGGGGATTATTTGAGATAAGGTTTATTGACAGGA
>Locus:intergenic3948_1:2604148-2604187(+)
GGCCGATGCGCCCTGAGGACCACACAGCGGATTGTTGACA
>Locus:intergenic4014_1:2671535-2671673(+)
ACATTGTTTTTATTCCGCTCTTTTCCGCTGTCCTGCAAACGGGCATTATTTTCTCTTAATAAAATCCTATTTTTTATCGGTAAATACTTTACGTCCGGTATAAGGAGTATCATTACCGCTGTTTTTGTTTTCACCGGAA
>Locus:intergenic4177_1:2777425-2777380(-)
CCCCGCCACCCTCCGCAAACCTACGACAAAATCCTCTCAAGATCCC
>Locus:intergenic4207_2:2798470-2798422(-)
CCCCAAACCGACACAGGTGGTCAGGTAGAGAATACCAAGGCGCTTGAGA
>Locus:intergenic4207_1:2800454-2800397(-)
ACTGATACGTCCCCTTCGTCTAGAGGCCCAGGACACCGCCCTTTCACGGCGGTAACAG
>Locus:intergenic4351_1:2908494-2908371(-)
ATTGCTTCAACTTCGTATGTTGTTTATGTTTCGGAATTTTTCGGGCAAGTCCGTTCCCCTTCTTCTCCCTTCCTTTCAGCCTTTGCCTTTTCACTCCCTTTTCGCCATTTTCATTCATTCTGTT
>Locus:intergenic4379_1:2927831-2927738(-)
GGAGATTTTTATTTTTTGCGGGGAAGGGAAGGCGCAAAAAGGGTGGTGATGATGTTGATATGGAAGGGGTTTTCGTATCTTGTTGATTTTTATT
>Locus:intergenic4386_1:2933114-2933150(+)
CGCGTTCCGATAAACTTTAGCCTGCTCTGCAATGTCG
>Locus:intergenic4404_1:2949103-2949193(+)
CACTTAGGCTTAGGGGGGGCCTTAGGATCGGGAGGCGTCGAGCTGACAACGCACGAACAGGCACTTATACATCCAGGCATAGCGTTTTCCT
>Locus:intergenic4406_1:2950573-2950696(+)
CAGCCAAATAAATATATTGGCTTATACTCGTCATACTTCAAGTTGCATGTGCTGCGGCCGCGTTCCCTCACCCCAGTCACTTACTTTAGTAAGCTCCTGGGGATTCGCTCGCTTGCCGCCTTCC
>Locus:intergenic4411_1:2953735-2953648(-)
ATTTTATCTCCTGAGAGTATATTCTTCCCGGTAAGTGCGTTATTTTTCATGCTTGCCTTTCGTTATCAATTTAAGCAATCCGATATAA
>Locus:intergenic4462_1:2983415-2983541(+)
CCGGTGGCTTTTGCATCGGGTTGTAAGGCCGTTTACCCGGCTTTCGCCCCTCCCGCTTATCGTTCTCTCCTGATTTTTTCATGCAGGCACTCACGCTTTTCTCGTCATTCCTGGATTTGCCGCAGGC
>Locus:intergenic4464_1:2984286-2984319(+)
GTTACTGCTGGCCTTTCTGACAACAGGTCGGCTC
>Locus:intergenic4481_1:2996783-2996666(-)
GAAAACTTATCTTATTCCCACTTTTTCCGTCTGGACGCGGGTTGCTTAACGGCGAACAGCGTCTGCGACGAATATTCCTTAAATACACAAAATCATTCAAGCCGCATCAAAGCGGCAA
>Locus:intergenic4531_1:3035712-3035637(-)
TGTGACGAAATGAACGCGCGTTGGAATGTAATTATTGGCTATAATAATAAAAAAATCGGATTTAAATCATCTCTGT
>Locus:intergenic4717_1:3181340-3181211(-)
GATTCACGGCGCAGACAACACGCCTGCAAGATGAAAGACAATGCGTATACATATCTTTTAACGGTAATCGGCATCTCGCTTTTAACCCTTGTGCTATTATTCGCACCTTTGGAGCGTCTGCAACGCGCAG
>Locus:intergenic4721_1:3184353-3184239(-)
TACTTCTTCACAACTATATCCACAGAAAAGGTGAATAAAATGGCGCAAGGGCGTCATCATCTGTTTATAACTCGGCTATTTACTGTGAGTTATTCAATTGTTATTAGGCTGTGTC
>Locus:intergenic4727_1:3186917-3186827(-)
GCGCGGCGTAATTGTTACCGGGCGTGGTCGCCACGCACCGTTACGGGACGCAGCCTGAAGGCTTGCAGAACGCTGACCTCGATCACAGGCC
>Locus:intergenic4803_1:3232819-3232690(-)
CCTTTTCAGCTTGTTAATAAAATGCGCTTTGTTTGTGTCGGATGCAGTGTGAGCGCCTTATTCAGGCTACAAAGTGTTACTAATTCAATATATTACAGTAAATCGTTGGCTCCTGTCAGGCAACCTGGCG
>Locus:intergenic4821_1:3245337-3245280(-)
GCTGGCGCAAACGTTCATATTGCCGTGATAATTTTTTTTGATATGTTGAAGGACGGAT
>Locus:intergenic4822_1:3246240-3246276(+)
GGATTTCATCTGTACCGACGGCAAATTTATGTCATAG
>Locus:intergenic4939_1:3315106-3314977(-)
ACAGGCCTGATAAGCGAAGCGCTACCGGGTTCTAACGGCCACCTTCGGGTGGCCGTCTTCATTACCCTTATCGGTAAAAATACGCGTTGGTTTTATACCAGCGCGTTATCATTTAGTTTGCCTGATTATT
>Locus:intergenic5045_1:3382934-3382871(-)
CGCCGATTTTGCGTTACTGGATCGCCCACGCAAAATGGCCTGCTGGTCATAACGCTTTGTACAG
>Locus:intergenic5298_1:3536207-3536255(+)
TGGCATAATCAGGCGCGGGCATGGAGCCTGGAGCCAACACCCTACGGAA
>Locus:intergenic5323_1:3550116-3550062(-)
TGTTTTTCGCCGCTGTCGTTTAAAAAACAAAAGAAAATCAATTGCTTAATAAATT
>Locus:intergenic5377_1:3588053-3587936(-)
GCCAGACATCAAATAAAACAAAAGGCTCAGTCGAAAGACTGGGCCTTTTGTTTTATCTGTTGTTTGTCGGTGAGTAGTCTCCTGAGGAGGACAAATCCGCCGGGAGCGGATTTGAACG
>Locus:intergenic5376_1:3590081-3590168(+)
CGTCCCCCCTTCGCAGTAACACCAAGTACGGGAATATTAACCCGTTTCCCATCGACTACGCCTTTCGGCCTCGCCTTAGGGGTCGACT
>Locus:intergenic5377_2:3590870-3590798(-)
TGGAGGACCGAACCGACTAATGTTGAAAAATTAGCGGATGACCTGTGGCTGGGGGTGAAAGGCCAATCAAACC
>Locus:intergenic5377_4:3591808-3591766(-)
TCGAATCCCCTAGGGGACGCCACTTGCTGGTTTGTGAGTGAAA
>Locus:intergenic5377_3:3592883-3592739(-)
AAATCCCCGGGCTCAACCTGGGAACTGCATTCGAAACTGGCAGGCTTGAGTCTTGTAGAGGGGGGTAGAATTCCAGGTGTAGCGGTGAAATGCGTAGAGATCTGGAGGAATACCGGTGGCGAAGGCGGCCCCCTGGACAAAGACT
>Locus:intergenic5376_2:3593042-3593183(+)
TCCCCGCTGAAAGTACTTTACAACCCGAAGGCCTTCTTCATACACGCGGCATGGCTGCATCAGGCTTGCGCCCATTGTGCAATATTCCCCACTGCTGCCTCCCGTAGGAGTCTGGACCGTGTCTCAGTTCCAGTGTGGCTGG
>Locus:intergenic5639_1:3757075-3757036(-)
AAATTTAGCTATTCCAAAATAATAAAAATCGGGTATGTTT
>Locus:intergenic5683_1:3787411-3787315(-)
ACGCTGTCCATCATTGAAATTCCCCTTACTATCCCCCATTCTAGATCTCATCGCGAGAGCGCCAAAAGCGCGCTCCACTCACCTTCTTCTACAGGAC
>Locus:intergenic5710_1:3804097-3804154(+)
GCAAGCAAAGCGTACCCGGCGGTACAATCAGGCACGTCCTTCCGCCTCATCTCATTGT
>Locus:intergenic5766_1:3854004-3854052(+)
CCGATCAATGTTACTTACAAATTTCAGAGTTTTCCCTGGAATTTTCTTC
>Locus:intergenic5943_1:3969936-3969858(-)
CAACTGGATTTGAAGTCCAGCCGCCTCACCGGAGACGACGATCTTCCGCGCCTCGATTGCTACATGGAGGCGCGCGCAT
>Locus:intergenic6156_1:4121754-4121847(+)
CTGGAACTGAGACACGGTCCAGACTCCTACGGGAGGCAGCAGTGGGGAATATTGCACAATGGGCGCAAGCCTGATGCAGCCATGCCGCGTGTAT
>Locus:intergenic6157_1:4123665-4123611(-)
GTCACCCTGTATCGCGCGCCTTTCCAGACGCTTCCACTAACACACATGCTGATTC
>Locus:intergenic6157_2:4126211-4126178(-)
CAGGGAGAACTCATCTCGGGGCAAGTTTCGTGCT
>Locus:intergenic6163_1:4130329-4130248(-)
ACCACCACGCTAATCACGACCAGGCTAATCACTCGTAGAAGGGCTGTCATTTTTGTCTATTCTTGCATCTTGTTCGAAGGAA
>Locus:intergenic6204_1:4162834-4162981(+)
CAACTGGTTTGGGACCAGTGGGTCGGAGGTTCGAATCCTCTCTCGCCGACCAATTTTGAACCCCGCTTCGGCGGGGTTTTTTGTTTTCTGTTCCTTTTCAACCCCTTATCCCGCACGTGTTGCCATTATGATTTGTTGGCGATATCCC
>Locus:intergenic6261_1:4197295-4197178(-)
AACCACACTGTCCTGCACAAAATAGAATTGTGCTGTATAAACGTCCAGTTTAAAAGGGATTTCCTGCGAGGCGCCACGCAAAAAGAAAAGGCCGAACGCGTCGGCCTTTGCAAAAGAG
>Locus:intergenic6291_1:4218885-4218834(-)
GGTCCGCTTGCTCTCGCGAGGTCGCTTCTCTTTGTATGCGCCATTGTAGCAC
>Locus:intergenic6290_1:4220376-4220487(+)
ACTAACTGGAGGACCGAACCGACTAATGTTGAAAAATTAGCGGATGACCTGTGGCTGGGGGTGAAAGGCCAATCAAACCGGGAGATAGCTGGTTCTCCCCGAAAGCTATTTA
>Locus:intergenic6470_1:4331055-4331103(+)
GCAAAGAAGTTTAGATGTCCAGATGTATTGACGTCTATTGTGGTAGTGG
>Locus:intergenic6519_1:4372522-4372489(-)
TTCACTCTTGAGACTTGGTATTCATTTTTCGTCT
>Locus:intergenic6519_2:4376935-4376812(-)
TGTCCGCAACCCGGATTACGGGTCCACGTTAGAACATCAAACATTAAAGGGTGGTATTTCAAGGTCGGCTCCATGCAGACTGGCGTCCACACTTCAAAGCCTCCCACCTATCCTACACATCAAG
>Locus:intergenic6533_1:4385830-4385770(-)
AGACGCCTGCGGTCTTCGACGGAGGCCTGGATAGGCCAGGCTCCAACGAACAAATTCTTTC
>Locus:intergenic6572_1:4420140-4420173(+)
CATGGAGCCGACCTTGAAATACCACCCTTTAATG
>Locus:intergenic6572_3:4420633-4420702(+)
CTGCTCCTAGTACGAGAGGACCGGAGTGGACGCATCACTGGTGTTCGGGTTGTCATGCCAATGGCACTGC
>Locus:intergenic6572_2:4420658-4420727(+)
GTGGACGCATCACTGGTGTTCGGGTTGTCATGCCAATGGCACTGCCCGGTAGCTAAATGCGGAAGAGATA
>Locus:intergenic6623_1:4461276-4461213(-)
GCTGTTACTGAGCCTAAACTCAGCATAAAAAATCCGCATAATCCCAACGTTGACAGTCCAGGCC
>Locus:intergenic6655_1:4482739-4482679(-)
CCCAAATGCTCTGCAATTTCTGCTGGACGTGATAATAATTGTAGGCAGGAATTCGGCCTTC
>Locus:intergenic6705_1:4534968-4534860(-)
CGGCCTACGACCCTACCCCTGCCCTCTCTCAAACCGGGAGAGGGAAATATAAAAAACCCTCCCCCAAAGGATTTCGTGTTACAGGAAGGCGGCAAGCGAGCACACCCTC
>Locus:intergenic6736_1:4558876-4558927(+)
ACGGGTTATCGCCAATGCTGCTATTATCGTGTCTTATCGTTGAGTGTAGAAA
>Locus:intergenic6778_1:4585897-4585948(+)
CGTGCTGTTTGTTATTGGTTTTGTTGGTATTTCTTACAAACAGCGCTCCCAC
>Locus:intergenic6782_1:4587175-4587271(+)
GAATCGAACCAAGGACACGGGGATTTTCAATCCCCTGCTCTACCGACTGAGCTATCCGGGCAACGGGGCGCATTAAACCGTAAAGGGGCGCGGTCGT
>Locus:intergenic7036_1:4734874-4734967(+)
GCGGCAGGCAAAAAGAACTCACTCAGTGTTATATTCCCGAAAGGTGACCGTGAACAATGCCATTTTTGCATCATCACTACGGGTTCTTGTGTTG
>Locus:intergenic7065_1:4752226-4752178(-)
ACGTTGCTGGAGACGCATTTGCGCACTACGGACTCGAACGTATTAAAGA
>Locus:intergenic7096_1:4781475-4781586(+)
CTATTGCCTTTCCTTTCATCTGGCCTCACTAGCGAAACGGCGCGCATTATTATTTTGTTGGTTGACCAGTTTCGCGTTTTTGGTGTGCTACGCGTGCTATCCCTCTTTACAA
>Locus:intergenic7144_1:4810536-4810575(+)
GACGATCCTTGTTGCGCGGGGCGTCATAACGACTTCACTG
>Locus:intergenic7177_1:4831472-4831415(-)
TGGGGGTTCAAGTCCCCCCCCTCGCACCAAAACCACGTTGATATTGCTCGCACTGGGC
>Locus:intergenic7187_1:4837320-4837182(-)
CCGACGACGAAGACGATTTTCGCCGCGCCGGCAGCCGTACCAGCCAGTCCACCAAAACCCAATGCGGCGGCAATTAACGCGATAACCAGAAATATAATGCCCCAACGAAACATAAGCCTCTCCTTTACCATAGTTAATG
>Locus:intergenic87_1:57322-57241(-)
CCCGGAGGCACAAAGGACGATAAAACCGTAGGCCGGATAAGGCGTTTTCACCGCCATCCGGCACCACGTTTGCCTGATGGCG
>Locus:intergenic87_2:57328-57259(-)
GTTTTGCCCGGAGGCACAAAGGACGATAAAACCGTAGGCCGGATAAGGCGTTTTCACCGCCATCCGGCAC
>Locus:intergenic132_1:88488-88593(+)
AACAATATTGAAAATTTTCATATTTGGCATATTTCTTTCAATATTGGTGAGGTGCGTAACACTATTGAAAGTTACGAATATCAATGTGTGACATTTTCAATATTGG
>Locus:intergenic145_1:94714-94597(-)
GTGCCATGTTACGTCACAATCCACTCAGGGCCGTCTGGAAACGGATGCTGGCCCTCTTTTTTATCAACAGTTCATCCGGGGCAGGCAAGCCGTTGGAATGTGCGCGCGCAGGCAGTAA
>Locus:intergenic271_1:196508-196466(-)
ACAGGCGGGTGTCTAAGCTTAGACCCTGCCCTAACGGGAAGGT
>Locus:intergenic334_1:242865-243003(+)
AAAATTAACTGGCATCGTCGTTATCGTTCACCGCAGGGTGTAAAGACGGAGCATGAGATCCTGCGGATTTTTGAAAGCGATCGCGGGCGGATTATCAACTCTCCGGCTATACGCCGTTTGCAGCAAAAAACGCAGGTTT
>Locus:intergenic405_1:290876-290729(-)
CAAAGCACGGGAGCGAATCTGGTAGGCCTGAGTGGACTTGAACCACCGACCTCACCCTTATCAGGGGTGCGCTCTAACCACCTGAGCTACAAGCCTGTAGAGGTTTTACTGCTCGTTTTTCATCAGACAATCTGTGTGAGCACTGCAA
>Locus:intergenic405_2:291818-291689(-)
CGTATCCTCAGCAAAGGATGCGGATGTGGAGTTCACCACTGGCTTAGTGGTGGGGCTCCCACTGCTTGTACGTACACGGTTTCAGGTTCTTTTTCACTCCCCTCGCCGGGGTTCTTTTCGCCTTTCCCTC
>Locus:intergenic404_1:292180-292288(+)
GGGGGTAGAGCACTGTTTCGGCTAGGGGGCCATCCCGGCTTACCAACCCGATGCAAACTGCGAATACCGGAGAATGTTATCACGGGAGACACACGGCGGGTGCTAACGT
>Locus:intergenic477_1:341326-341212(-)
ATCGTTGCAACATTGTTTATATTTAAACATACATCTCCTAACTCGACGGTAAGATTATTAGTTAACTTTTCCTCGCAGGGAAGATCTTTAATGGAAAATCTTGTTTTCCGAAACA
>Locus:intergenic695_1:477262-477217(-)
TATATCACTATCACGGACATCTTGCGCATTTCCCCTTACCATTGCG
>Locus:intergenic764_1:521698-521758(+)
TATCCAGTTTACCGTAGGCCGGATAAGCGCAGCGTCATCAGGCCATTAACGCCGCATAGCG
>Locus:intergenic779_1:526884-526791(-)
AATGATAACTGTTATGCTAATTCGTGGTTAATCTGTTACTTTTTTCACGTTACACCTCCCTTTAAAATGGGCTGTTACTACCCCTATGTCGCAG
>Locus:intergenic905_1:610614-610503(-)
AATCAGACCAGGTATAATCCATATTGTTTTTACTTAATCAGAAATTTCTTTTTTGTTGGTGCGAAATGGATATTCCACATATTTATTACTCTTACGCAAAATAGCCAGTCAA
>Locus:intergenic1177_1:800802-800691(-)
ACCGCGCCTTGTCTCGCTCTGAACATCTCGATTATTACTAATCATATGGCAGTTTTTAGAGGTTTCCTGCACTTCTATTGCCTGATGGCGCTGCGCTTATCAGGCCTACGGG
>Locus:intergenic1203_1:818337-818244(-)
TTCGCCTCGCCCTACAGGCCGTTGCTGACGCAACGTTATCCTTCACGTTTTATTCTCGTTTCCACCGAACGATTGGTGGGTCGTGCAGGATTCG
>Locus:intergenic1260_1:863434-863569(+)
TACGTTGACATAAAACTTTCATCATCCGACTTGACAAATGTTAAAAAAGACTCTGGTCTGGGGATAACCAGCACACTGCTGGAATTTTACCCCGCGACTGTCTATGTTTTACCTCTAAATAGCGTGGGGTATCTGC
>Locus:intergenic1301_1:897489-897438(-)
TGCGCTATTACTTCGTCATTTTTTGTCATATTTTTTCTCATTTTTTACATTA
>Locus:intergenic1317_1:908162-908120(-)
TGCGCCCTTTGTCTGGGCGCACCCGTCTTACCGGACCTACGCG
>Locus:intergenic1350_1:932922-933060(+)
GTGTCATATTTTTCTGATCTCCATTTTAGATCAGACAGGCTATTACTCAGGGATTCCGGCGCGAAGAATGGAACATACTCTAAAAAGTACTCGGCGGATTCAAGTCGGTATCACTCCGTTAATAATCTTTATTCTCGAC
>Locus:intergenic1428_1:981573-981663(+)
CCCCAGCTAGGCTGGGGGTTCCGGAAAGCTTTCAGCTTTAAGCCAGTTATTAAAACCCCTTTTGATTTGTTAAAACATCTTGCGGTCTGGC
>Locus:intergenic1430_1:982462-982537(+)
CGCAGGCTCGTCGTTTGTCCAACTGGCTGCGCCGCTACTCAGCCCATCCCTGGGCCTCGCCCCTTCGGGGCCAGAG
>Locus:intergenic1450_1:993805-993892(+)
ATTACACTCCTGTTAATCCATACAGCAACAGTGCCGGGGCAACCCGGTGCTGTTGTCCGTTTTAGCATCGGGCGGGAAAAGCCTGGAA
>Locus:intergenic1791_1:1210971-1210911(-)
TATTGTGTAGAGTGGGCATATATACCCGCCATACTTCGAGCTGCATGTGCGTTAGCTTTTC
>Locus:intergenic2062_1:1365411-1365468(+)
TTACTGCCCGTAGTATTATTAAGCGCATGTACTACATCGTATCCTCCCCAGGATACAA
>Locus:intergenic2066_1:1366732-1366774(+)
GTAGCGGTAGGACTAATAATAACCGGCGGCGAGAAATACATAA
>Locus:intergenic2280_1:1512412-1512463(+)
TTATTTTCAGTAGGTTATAGAGAGTTTGTAACGGTTTTATTCTGCTGGGGTA
>Locus:intergenic2549_1:1680603-1680543(-)
CATCAAAGGGAATGGATTGAATATACCATAAGATATCAACTGGATATGAGTGCAGCGACAC
>Locus:intergenic2709_1:1775397-1775301(-)
TTCTCATTATTTTGTTCAAAAAAAAGCCCGCTTAACAGGCGGGCCGGGTATCGTTTGGCTGATTACAGCTGTTCATACACCGCCCGCTATCAGGAAG
>Locus:intergenic2760_1:1804604-1804673(+)
TTCTCCGCTGACGACCCCAGGCATAAAAAAAGCGCCGGATTTACCAGCGCTTCTGTTAAAAAATTTATAA
>Locus:intergenic2818_1:1851735-1851771(+)
CACGTCCCGGCGTGGATTTTTTGTCTGTATACCCCGT
>Locus:intergenic2887_1:1885837-1885699(-)
GTTATGTTTAGCTTCCGTTTAATTAGAATGGGGTATAGGGCAGCAGCCCGTTGTATGGATCGTCACCGACGTCATTTCACTCTTTGGCCGTTTTGCGCCTGTCAATCTGGCATATCTTGCCATAGCCTTACTTTGTTTA
>Locus:intergenic2952_1:1916178-1916217(+)
AGGCTTAATAGTGATGCCAACAAAAGCGATCGCGAAAAGT
>Locus:intergenic3102_1:1996780-1996876(+)
TATATGCATCACGCGGCAACGTTTATTTTGTGGGTAACCCCTCCGCTTTTTGATCAAAAAACAACCACTGCTATTTTTAGCGTAGCTTATGGTATAC
>Locus:intergenic3196_1:2060853-2060916(+)
ATTTTTCGCGGGTATAAAAATTCGAGGGGGCGGGCAGTCCGGAAGACGTCAGGTCACAGGGATT
>Locus:intergenic3248_1:2091433-2091559(+)
TTTAGTTCTTCTACTGTATCCATTAGAAACTCTATAGTTACTATTTTGGTTTACTTATTGTACATCCTTGTTTCGAATGAAAGAAATCAATCTTTTGGGAAAGAACGGATCAAGATCACTGGAAATA
>Locus:intergenic3385_1:2223097-2223043(-)
GTTCGTCGTGGTTTTCGGGATACCGCTCGGCCAAAGGAAAGAGGGCAGTGTGTTA
>Locus:intergenic3417_1:2244805-2244769(-)
AACCGGCGGCGTTCGTCGCCGGTTTTTTATAAGCAAG
>Locus:intergenic3574_1:2342507-2342555(+)
GCCAGTGATGCGCTGGTATCAGATGCGGCGGCGTGGGTGGATGCCTCCG
>Locus:intergenic3603_1:2363151-2363109(-)
AAGATGTTGCTAAAGGGCCTGCGGGCCCTTTTTTCATGCCTTA
>Locus:intergenic3621_1:2378930-2378843(-)
TGCGGTTGCAAAAGCGTAAGAATCGCTAAATGCGCGTCTGATAAGGCCTGGAGAGGATGTCAACAATTCATAAAAAAAAATCAAAATT
>Locus:intergenic3822_1:2526762-2526810(+)
GGAGTAAATTTGGTGGAGCTAAGCGGGATCGAACCGCTGACCTCTTGCA
>Locus:intergenic3835_1:2533536-2533413(-)
ATACAGAAGCGATCTAAATTTATCGATATTAAATGGCTATTGATGACACGTGAAAAGTGTATTGGTCAGCAAGGGGCGATGGTCGTTATAAAAAGGAGTCAAATTAAATCCGATAGAACAAGGA
>Locus:intergenic3980_1:2625190-2625238(+)
TCGCCTCAGCCAACCTACGCGCCACGTCGGATAAGGTGTAGCCATAATC
>Locus:intergenic4018_1:2673742-2673775(+)
TATATGGGTTGTAGGCCTGATAAGACGCACGGCG
>Locus:intergenic4098_1:2728963-2729020(+)
GGTGTATTAATTGATAGGTCTAACAGGCTTGAATTACTTTTCTTTAAAAACTACTGCA
>Locus:intergenic4145_1:2760505-2760466(-)
AGAGACACGCCGCGAGCGTGTTTTTTATTGTCGTTTGTAT
>Locus:intergenic4169_1:2770896-2770845(-)
TCTTCATGTGTCAGCTGCGCGCCGCGAATCAGCGTCAGCTCGTTTTTTACTT
>Locus:intergenic4206_1:2798640-2798757(+)
CCTTCTCCGTCCCCCCTTCGCAGTAACACCAAGTACGGGAATATTAACCCGTTTCCCATCGACTACGCCTTTCGGCCTCGCCTTAGGGGTCGACTCACCCTGCCCCGATTAACGTTGG
>Locus:intergenic4273_1:2838416-2838344(-)
AATTTTAATTTTTTCTTCTTTTTCTCTTTTAACATAAAAACAATACTTTTTGTGAAGGTATTCAGCAATATTA
>Locus:intergenic4338_1:2896495-2896564(+)
GGACGGACACGACCGGCACTGTATGGACTTTGTGAGGTAGCCCGATGCACACCGCTTTTTCTTCCCCGTC
>Locus:intergenic4339_1:2896537-2896501(-)
GGGCTACCTCACAAAGTCCATACAGTGCCGGTCGTGT
>Locus:intergenic4386_1:2933048-2933093(+)
TGTCTTTGTTCTGAATCATACTCTTTACACAGAAAAAAAACACTTT
>Locus:intergenic4404_1:2948753-2948882(+)
GTAATGGCGGGATCGGATACGATTGTAGCCATTCGATATTTGATGATGAAAGTGATGTTGGCACCAACATACAAAGCGCCTGGTAATATTTATCAGGCGCTTTGCAGACAGAAAACCATCAAACATCAGT
>Locus:intergenic4406_2:2950573-2950654(+)
CAGCCAAATAAATATATTGGCTTATACTCGTCATACTTCAAGTTGCATGTGCTGCGGCCGCGTTCCCTCACCCCAGTCACTT
>Locus:intergenic4406_1:2950724-2950817(+)
ACATCATTTAAAATAATAAACACGGCATTCGTTTTAATACTACGTTCTGGACTCATCCCACTCATTAGCAGAAAACCTATTAAAAAGCGTGTTC
>Locus:intergenic4476_1:2992404-2992500(+)
GCCCTTCGGGCCGTTGCTGACGCAACGTTATCCTTCCTGGTGCCAGCGGTGATTATAACTATCTTATCTGCATCTTCATCGCTGAAAGTACGGAGAA
>Locus:intergenic4608_1:3094405-3094492(+)
GGACGGGATTGCCGCGACAACGCCGGCAAATGTACCACATTTGCCGGATGTTACGTATACCCGAGTAAGGAGAACATAATCTCATTGT
>Locus:intergenic4635_1:3116524-3116455(-)
TTTAATTTCGTCGCTAAGCTGCGTGTTCCCCGCGCCAGCGGGGATAAACCGCAGGTTATGCGCAAAAATT
>Locus:intergenic4661_1:3136406-3136352(-)
GTTTTTTACGGGCGTTTTCATGTAATCAAGCGACCTGTTTCACATTCTTCTCTTT
>Locus:intergenic4665_1:3138537-3138441(-)
GGCGATTCTATCTTCGTCGACAGGGAGTCGTACAACGAAGCGAACGTCAGGATGATGACGCTTCAGCAGGACACGCCAGGATGGTGTTACAAGGAAA
>Locus:intergenic4772_1:3216696-3216735(+)
TGCCCATGGCTTCTGCCCGGTTTGCTCGGTCTGGCTCGGT
>Locus:intergenic4819_1:3243949-3243832(-)
CCTGCCTCAACATCTCTTCGTGTAACGCATACATTCTGTTTTCGAGCCTTGCCGCAATTGGTAATTAAAGGCAGCGTTGCGTGTTGTACAGCAATAAAAGGAATTTACGATAAGGGCT
>Locus:intergenic4823_1:3246290-3246248(-)
TATTTTTTTCCGCACTATGACATAAATTTGCCGTCGGTACAGA
>Locus:intergenic4824_1:3247321-3247378(+)
CGACGCGCCATTGGCTATTTTTTGCTGGCGACAAGGCGATTCAAAACGCTCACCGTAT
>Locus:intergenic4855_1:3267543-3267492(-)
TCCTGCATACCGAGCGAGCATACCAAACGACCGCTATTCGTCGACAGACGCG
>Locus:intergenic4963_1:3336915-3336882(-)
TCTTTAACGGTGGATAACCGTCTCCCTGCAGCCT
>Locus:intergenic4981_1:3344829-3344796(-)
CTTATGTGGGTAAAAAGAGGGCAGGCGGCTGTCT
>Locus:intergenic4991_1:3351926-3351830(-)
CTATTTCGCGCCAGTCCTGCATATAAGGCGATAATCTCCTTCATTTTCGCTATAGATACGGCTTATAATCCCCGACCTTTGATTATTTTTTTGCCAA
>Locus:intergenic5037_1:3379560-3379512(-)
GGAGTAAAGGCGTTGATGAAGGTAATCAATAGCGTTATAGTTAACCCGC
>Locus:intergenic5053_1:3389219-3389099(-)
AACGATAGTAACGGCATCAGTGTCGCTACGCAAAGTAGTCGACATCAATCGGAATCATCTGTGTCGCCTTTGCCGCTACGTCAAACTTTTACGCCCGTCAAATTGCTCGTTGCATGGCAAT
>Locus:intergenic5067_1:3395153-3395012(-)
ACCCCTGTCGCTGACTTGCGTAAGCGCCGGGGATTTACTCTCTTGCCGCCTGGACGCAGCATGAATGATTTTGTGTATATGCTAATGCATAAACGAAAACAAGCCGCGCATTCCTTTCGGAAGCACGGCCTTACAACTACAA
>Locus:intergenic5130_1:3435760-3435844(+)
CTGGTCGTGGGTTTCCCCCCCAGGCGTTACCTGGCACCCTGCCCTATGGAGCCCGGACTTTCCTCCCCTCCGCCCGTCTCCCCGA
>Locus:intergenic5345_1:3564928-3564880(-)
CGGGCAGGATTATCCCTGGATTGTCCTGCCTCTCCGACGCGAGAATACG
>Locus:intergenic5348_1:3568295-3568412(+)
CGCGCAATGAAGCAGGCATACTACCAAAATGGATCTATCTGGCAATTTATTGCGTTGCATCGGCATCACGTTTTAATTAGCGAGTATAGTCTTCGTAGCTATTTTTCCAATCTACCAT
>Locus:intergenic5377_1:3587925-3587808(-)
ACGGCCCGTAGGGTGGCGGGCAGGACGCCCGCCATAAACTGCCAGACATCAAATAAAGCAAAGGGCCCAATCGAAAGACTGGGCCTTTTTGCATTTATCTCTCTATGGAAAAAGTTAT
>Locus:intergenic5377_2:3593765-3593636(-)
GCGGATGTGAATCACTTCACACAAACAGCCGGTCGGTTGAAGAGAAAAATCCTGAAATTCAGGGTTGACTCTGAAAGAGGAAAGCGTAATATACGCCACCTCGCGACGGTGAGCTGCAAGCCGCGTCGCA
>Locus:intergenic5508_1:3657224-3657302(+)
GGCTTAAAGCTGAAAGCTTTCCGGAACCCCCAGCCTAGCTGGGGGTTTTCCATAGACAATAAAGGCCGCTTATTATTAA
>Locus:intergenic5510_1:3657629-3657719(+)
GACTGCGCAGATACAAAAAAACCGGGATTTTCCCGGTTTTTTTACAGGTCTGATAAACGGTACGGCACAGGTGCCTTGTCCAACTTACGCT
>Locus:intergenic5537_1:3677968-3677935(-)
CACTGTGACTCCTGTCACGCAGCGGCGGTTATTA
>Locus:intergenic5560_1:3691554-3691602(+)
GCCCGATGGCGCTTGCGCCTGTCGGGCCTTGTCAGCCCCACCGTAGGCC
>Locus:intergenic5774_1:3857494-3857533(+)
CTGCGTAAGGACCGTTTTCCCCGCCCGATTACTGGCCTGG
>Locus:intergenic5834_1:3896466-3896556(+)
GATTCAGTGCCAGATTGCGCAGTATCTACACTACAGGGTCCGGCTACCTCTGCCGCTACATTAACAAACCTCGGGCTTTCAGCCTGCGCGA
>Locus:intergenic5841_1:3900724-3900676(-)
CAAATAAGCGACCGCGGGAGTCAGACGCGGGTCCCACATGGAGGATCTA
>Locus:intergenic6017_1:4019358-4019295(-)
GTAAGAACCTCGCTTCGGCGAGGTTTTTTGTTTTCCGGCATTGTGAAATGCGTGATCATCAATC
>Locus:intergenic6067_1:4066715-4066643(-)
TTAGGCGTCTGCTCACCTTTACCTATTAATTTTTTCAATATGCGCGCGAAAGCGTACAGGAGTTCCCCAGGAT
>Locus:intergenic6077_1:4072590-4072464(-)
GAAAGTTTTCTACCGATCCTAGAGACTTCTAGGATCGGTAGAAAACTTTCTAGCGCAACCCTAAAAGTACTCAATAAGTTAGTGTCTGGCGAAACGCTCGACAAGGCTATAAATCAAAGCCTAACGC
>Locus:intergenic6077_2:4072590-4072485(-)
GAAAGTTTTCTACCGATCCTAGAGACTTCTAGGATCGGTAGAAAACTTTCTAGCGCAACCCTAAAAGTACTCAATAAGTTAGTGTCTGGCGAAACGCTCGACAAGG
>Locus:intergenic6076_1:4072566-4072683(+)
TCTCTAGGATCGGTAGAAAACTTTCTAGCGCCTCCTCTAGTAAAGAGTAAAAAACGAGCAAAAAACATTGCTCGTTTTTTTCATCAACGGAAGACAAATCAAAAATACATAACGTTTA
>Locus:intergenic6093_1:4084844-4084802(-)
CAGGCCCACGTTGTAGGCCGGATAAGCGTAGCGCCATCCGGCA
>Locus:intergenic6157_1:4123686-4123629(-)
TGCGCTTTTGTGTACGGGGCTGTCACCCTGTATCGCGCGCCTTTCCAGACGCTTCCAC
>Locus:intergenic6203_1:4160957-4160894(-)
CATGTCGTGTTTGCAACGGTTCCGGTAGTACCGGTTATTGTTATGGGTACATCGATTGTTGCGA
>Locus:intergenic6290_1:4217868-4217901(+)
GGCTCACCAAGGCGACGATCCCTAGCTGGTCTGA
>Locus:intergenic6290_2:4218752-4218842(+)
CAAAGGAGACTGCCAGTGATAAACTGGAGGAAGGTGGGGATGACGTCAAGTCATCATGGCCCTTACGACCAGGGCTACACACGTGCTACAA
>Locus:intergenic6290_3:4218884-4218929(+)
CCTCATAAAGTGCGTCGTAGTCCGGATTGGAGTCTGCAACTCGACT
>Locus:intergenic6496_1:4354627-4354690(+)
TCGAAAACCGATGTCCTCAAGCGATTATTGCCGGATAGCGGCGCTTTGCGCCTTATCCGGACTA
>Locus:intergenic6518_1:4373656-4373785(+)
GTTAAGTCCCGCAACGAGCGCAACCCTTATCCTTTGTTGCCAGCGATTAGGTCGGGAACTCAAAGGAGACTGCCAGTGATAAACTGGAGGAAGGTGGGGATGACGTCAAGTCATCATGGCCCTTACGACC
>Locus:intergenic6519_1:4377651-4377582(-)
AAAATCGTCTCTCAACCGCCAAAACATCTTCGGCGTTGTAAGGTTAAGCCTCACGGTTCATTAGTACCGG
>Locus:intergenic6549_1:4398268-4398217(-)
TTTTGTCATCGTCAGCAACGGAAGCTGACCAAGGCAAAGTATCCCTTCCTCA
>Locus:intergenic6572_2:4417177-4417321(+)
AACTGGAGGAAGGTGGGGATGACGTCAAGTCATCATGGCCCTTACGACCAGGGCTACACACGTGCTACAATGGCGCATACAAAGAGAAGCGACCTCGCGAGAGCAAGCGGACCTCATAAAGTGCGTCGTAGTCCGGATTGGAGTC
>Locus:intergenic6573_1:4417621-4417564(-)
TCGCAAGACGCCTTGCTATTTACTTTTCATCAGACAATCTGTGTGAGCACTGCAAAGA
>Locus:intergenic6573_2:4417701-4417578(-)
CTAGGGGATTCGAACCCCTGTTACCGCCGTGAAAGGGCGGTGTCCTGGGCCTCTAGACGAAGGGGACGTATCAGTCTGCTTCGCAAGACGCCTTGCTATTTACTTTTCATCAGACAATCTGTGT
>Locus:intergenic6572_1:4419303-4419348(+)
TCCAACGTTAATCGGGGCAGGGTGAGTCGACCCCTAAGGCGAGGCC
>Locus:intergenic6572_3:4420314-4420368(+)
AATGGCATAAGCCAGCTTGACTGCGAGCGTGACGGCGCGAGCAGGTGCGAAAGCA
>Locus:intergenic6606_1:4448828-4448876(+)
CCGGGCCGGTGTTTATGCACCTTTTGCAGGCTGGATAAGGCGAAGCCAC
>Locus:intergenic6625_1:4463270-4463147(-)
TATAAAACTGTGGGGATAAAGACGGACAAGCGGAATTATCTTATAAAAAAAGCCGATGTGAATATCGGCCTTTTTATTATCTTATTCTCTTTTTGCCGGATGGCGGCGAAACGCCTTACCCGGC
>Locus:intergenic6635_1:4470554-4470506(-)
GATAAGCGCAGCGCCATCAGGCACATCTCCGGCCAGGAAGTTTCAACGC
>Locus:intergenic6773_1:4583103-4583037(-)
TACAACACGCGTAACGCAGATGTCATTACGATAAATTTAGAAGGAATAGAACCGGAGTATCAAACCG
>Locus:intergenic6938_1:4678743-4678782(+)
TGCCGCTCAGTATTGAAAAAGAGTAGACGCATATCCTTAA
>Locus:intergenic6943_1:4681451-4681397(-)
GATAATCTACCTATGTCCACATCAGATAGTTGTTATAATACGGGTTACATATTAC
>Locus:intergenic6961_1:4695306-4695267(-)
TTATGCATCGCTTCAGCCCCAAAAACACAGAGACTTATCA
>Locus:intergenic7090_1:4777802-4777862(+)
ACCCTTGAAAAAACATCTTTCACCATCGAAAGGCTGCAGGAACGCTATGATCTTCAGGAGG
>Locus:intergenic143_1:94130-94088(-)
AGACTCCTGTTCCTTATACCTCATCATTTATACCTAATCATAA
>Locus:intergenic189_1:126794-126686(-)
CGGGGTGCCGCGCTCATGCGCGCGCTGAGAAAATACCCGTCGAACCTGATCCGGATAATGCCGGCGAAGGGATTTGAGGCTACCTCTCAAGTCCTTTGCCACTCTTTAA
>Locus:intergenic198_1:134098-134149(+)
TGTTTGAAATATTTAGGCATTTTTGTTTGCAAATTGGTTAGGGGAATGGCCT
>Locus:intergenic200_1:135660-135711(+)
CGATTATTTATTACCAGGTGTGATTCAGACGGAGTATTTCTCCATTTCTTCT
>Locus:intergenic205_1:139664-139541(-)
GACATATTGCACCGTGTTAACAGTGCCTGTTTAACGTGTGCGGTGCCTGCTATACCAGCGCCTACGAGCGACTGTCGCGCCAAAGACAAAAAGTGGCTGTTAATTCGACGATTTCTTGCCTGCT
>Locus:intergenic305_1:216969-216933(-)
TCACAGGGTTGTCAAGTGTTACGTTTAGATAATTGCT
>Locus:intergenic349_1:252946-252856(-)
TTCAGGAGCGTACATAAGTACGTGACTGGAGTGAACGAGCGCAGCCAACGTAGAAGCAACTTGAAGGATGAAGATAAATACGTAGGCCGGA
>Locus:intergenic361_1:259147-259078(-)
ACGGCTAACCTGACCGAAAAAAGCCAAAAACCTGCGATCAGGTGGCGCAGACTATATCACCGAAGCCCAA
>Locus:intergenic387_1:278736-278619(-)
AGGCCGCCGCTAAAGGCAGCCAGAATACGGCGAGAAGAGAGTAACGAGGTATTCAACGTGAGAGTGGTCATGATCCATGCTTATAGTGACTTAGCCCGGCAACGTTACCTGGCGAGCG
>Locus:intergenic405_1:289020-288963(-)
ACGCGGCTTTCGCTCACCGTTGCGAGGTGGCGTATATTACGCTTTCCTCTTTCAGAGT
>Locus:intergenic405_2:294499-294439(-)
GCTCCGTCCTGTGTCTTTTACACTGATACGGCGTTGGCTGCTCTTGCGAGCGTCAGTCACA
>Locus:intergenic517_1:365722-365596(-)
ACAACCTGTACGCGTAGCGTGAAATTTTGTTGCGCAGGATCAGCAAGCGTAGCGGCGGAATTTGACCATTTTATTACCGCAACAATTAAACATATTTTTTTAAAAAAATTCTCACTTTGTCATAAAT
>Locus:intergenic674_1:466439-466487(+)
CGCTTCGCTCCACCCAACGGAATCCGCAATATAAATGAATTATTGGTTT
>Locus:intergenic798_1:539123-539171(+)
GGTTTTCAATTCAACACCCCGATGAAAATAAGACAGGCTGTGCTACAGT
>Locus:intergenic800_1:540296-540344(+)
ACTGCTATTTTAGCCAGAGAGACAACCTCGCTGTATCGGCGAGGTTGTG
>Locus:intergenic805_1:543397-543337(-)
AATGCCATTTTTAATGGTAAAAATACGTTGAGGGTGAGATGGGGACAAGCGGGTGTGATTT
>Locus:intergenic808_1:546210-546327(+)
TTATCCCGCAAGCCTGATAAGCGTAACGCCATCAGGCAATCGGTGCCGGATGGCGGCCTGAACGCCTTATCCGGCCTACTGGCATCGTTAGCGCCATTCGGCAAATTCTCGTCTTACC
>Locus:intergenic963_1:649002-648945(-)
CAATCTTTACGCGCCAGTGCCCGAAAAGCTAAATATTCGGAATTAAACTTGCCTGTAG
>Locus:intergenic970_1:655663-655729(+)
ACCGGGGTTTCTGATCGCAGCCAACAAAGAGGCAGCTTGAAAGATGAAGTGTATATAAGCCTTTATC
>Locus:intergenic993_1:672444-672315(-)
TTCAGAGTATTGATAATGAAGAAGGTGTTTTACCCGGTGCGTTCCCCAGGCATAAACACCGCAGGCCCGAATAGCTTACACTATCGGGCCATTTACGATGGCCAGTTAACTGGCCTTGCAGGTGTGCTTA
>Locus:intergenic993_2:672459-672342(-)
TTATTAACAGACGGTTTCAGAGTATTGATAATGAAGAAGGTGTTTTACCCGGTGCGTTCCCCAGGCATAAACACCGCAGGCCCGAATAGCTTACACTATCGGGCCATTTACGATGGCC
>Locus:intergenic1100_1:748547-748637(+)
CGTTCTGCGGCGTTTTTTCTCTGCATTTCTAAGTCGATTCTCTTTTTTGCGAGGCGAATTAATTATTCTCTGAAAATTATTGATCTGATAA
>Locus:intergenic1142_1:780574-780613(+)
TTCTGTTCTCTTAATGTCAGGAAGAGGGATTTATTCAATA
>Locus:intergenic1313_1:906004-905929(-)
CCTAATGGGATAGGCTCTAAGAGTATATATAATTTTCACATTGCATTCGGAAAAAATAAAAATTACCTTGTTAACA
>Locus:intergenic1351_1:933004-932875(-)
TTAGAGTATGTTCCATTCTTCGCGCCGGAATCCCTGAGTAATAGCCTGTCTGATCTAAAATGGAGATCAGAAAAATATGACACAAGCTGTTGCATAACATGGATAAAATGGGTAGTCATGCTAGCGAGAT
>Locus:intergenic1432_1:983419-983470(+)
ATTGTACTGGTACCACGCCTGTCTGCTGTGCCCCAGGAACTGACATGCACGC
>Locus:intergenic1477_1:1015246-1015183(-)
GTAGGTTTACCCTCTCGGCTGCGTTATATTACGGGGCGCCTTTGCGGCCCCGTTTTATTTATTT
>Locus:intergenic1551_1:1066202-1066148(-)
CGACACACGGACGCGGTTAAAAATTGTCGGCAGCAGCATCAAAGGGATACGCAAA
>Locus:intergenic1730_1:1180472-1180595(+)
GCAAAAAGCCCGTACTTCTGTACAGGCTCTCAACTTAAATATGGCGGTGAGGGGGGGATTGACTCGCTGCGCTCGCCCTTCGGGCAGTCTCCTCGCAAGCTCGTCGTCTGTCCAACTGGCTGCG
>Locus:intergenic1985_1:1320642-1320513(-)
TGCGAAAAAACGAAAGGATGGCATATCATGAATATATTCGATCACTATCGCCAGCGTTACGAAGCTGCCAAGGACGAAGAGTTCACACTGCAGGATTTTCTTACCATTTGTCGGCAAGATCGCAGTGCTT
>Locus:intergenic2146_1:1418308-1418341(+)
TCGAAAGAGCGTGCAGAGGAATGTGTGCTCGCGT
>Locus:intergenic2155_1:1423175-1423088(-)
TCGTCGAGGGTAGAGACTGATAAGCGAACGCTGTCCGGCTGCATATACTCACTGAATCGTGCAAGCCCAACTATTTTACGTTCACCCC
>Locus:intergenic2165_1:1432963-1432921(-)
CGCAGTATTGCTCATCATCGACAAAATCCATACGGATGCCCTG
>Locus:intergenic2258_1:1495389-1495527(+)
CTACAGATTGATAATGCTCTGGAAATTTTGCAAAAACGGAGTCATTACGTTGCAACTTCGCGAGAGCGCGGGAGAAATTTTGTATCATTCTCTTTAACGCGCCCCCGGTCAGCTCACGGGGGCGTCTCTGTTATCGCCT
>Locus:intergenic2284_1:1515525-1515612(+)
CATCCTTTACGCTGCCTCTTTGTTGGCTGCACTCAGAAACCCCGGTCACATCGTTATCTATGCTCCCGGGGATTTCTTCCCTTGCCGC
>Locus:intergenic2345_1:1548717-1548594(-)
ATAAGTAGAAAAATCCGAATGCACGCCCTCTTTATATTCAGACAACTTAACCCCATAAATTTAACTGGCTGTCATCAGAAGTTCAGGATTCATTTTCAGGCGGTTGTTCGACAGTGCCGAACAA
>Locus:intergenic2375_1:1562956-1562923(-)
GCCCTTCTTATTTTTGTGTATAATTTGTTACGTT
>Locus:intergenic2410_1:1586650-1586788(+)
CGCTGCGCGAATTCTGTTGATTTGCACCCGCTTATCCTGCACACGATTTCACGCAGCACACGCCACGCAGGCATAAAAAAACCGGCCACTGTGACCGGTTCGTCGCGCAGGTTTTTGGCTCAGTGGGTTTTACCCTGGT
>Locus:intergenic2475_1:1633726-1633648(-)
CTTTTATTTATTTGGCCGTTCAGGCCTGGATTATCTTTTTTACAATTAAGTTCCGAAACTTCTTCGGGACTCGATTGCG
>Locus:intergenic2487_1:1643643-1643532(-)
GTTGGCGGAGAGGGGGACCTCCCCGCCAACATGCGCAGCAAGTACTCAAAGGTTGAACACCTCAAGCAAACCAGCCGAATCTCAACGAGATCAGACCCAAAAGTCCTGCAGC
>Locus:intergenic2555_1:1683710-1683677(-)
AGACTTAGACCAGAATGGACATCTAACGCAATAA
>Locus:intergenic2565_1:1692203-1692149(-)
ATATCGAACCCTTTGTTCGAAATTATTGAACAACGCAAAAAAAGCCCCAATGTGG
>Locus:intergenic2759_1:1803679-1803637(-)
GCTCGCTCACCCCAGTCACATAGTTATCTATGCTCCTGGGGAC
>Locus:intergenic2771_1:1810133-1810088(-)
GGAAGGATGACTCAGCGCTGCGCGCTTCGCCCTTCGGGTCGTTGCC
>Locus:intergenic2840_1:1865276-1865333(+)
TCCAATTACACATTATTTCATTTCCCGCTAGTGGCGCACGAATTGAATTGGTTTACAC
>Locus:intergenic2848_1:1866968-1867031(+)
CTTTTGGTTTTTCTTTGGATTTTTTCCTTCGTCTTCGGGTGTCTTATCAGGCTTCCTGGGCTGA
>Locus:intergenic2940_2:1913148-1913190(+)
TTAATGTGCCACTGGTTAGAAATCAGTAATACGATTTTATCAG
>Locus:intergenic2940_1:1913175-1913289(+)
AATACGATTTTATCAGGCTGGTGCTCTGGCCTGTCAGGATTTGAGGTATCCACCCGGTTTACCAGCCCCCTGTATTTGGCACCAGTGGAACCCACTTCCCGATCCAGGATATCCA
>Locus:intergenic2982_1:1925531-1925660(+)
TATAACCAAAAAGACCGGAATACAGAAATTCGAGGAAATTTCGAGGAATTTCGAGGGGAAACACATAACCCATTGATTTATAATCTAAATAAAAAGAGACCGAATACGATTCCTGTATTCGGTCCAGGGA
>Locus:intergenic2983_1:1925605-1925557(-)
CAATGGGTTATGTGTTTCCCCTCGAAATTCCTCGAAATTTCCTCGAATT
>Locus:intergenic3071_1:1980030-1979991(-)
GTGTTGACGTACCCCTATTCAGCAGTGTGGAATAGAAAAA
>Locus:intergenic3094_1:1992165-1992234(+)
AGACTGACCAAAACCGCCATTCACGAAAACCTGAAATTATCTGTAGTTGACCTGTTATTAAGACAATATT
>Locus:intergenic3098_1:1993010-1993103(+)
TCCGGGCTCGGGAAAAATTGGAGGCGCGTTCCGGAGTCGAACCGGACTAGACGGATTTGCAATCCGCTACATAACCGCTTTGTTAACGCGCCAA
>Locus:intergenic3137_1:2014092-2013975(-)
CTGATCGTGGACGGCGTTTTTTGCAAAGTGGAACAAGACTCACTCCCGGGTCAGCAAACTCGAAAAATTGACGGTCTCATTATTTGTGGTTTCGAATTTTTCTATGCGCTAAAAACCG
>Locus:intergenic3171_1:2037422-2037302(-)
CCCCGTTCTCTAACCGGTTTTGGTCGCACAAGATCACAGGAACCTCTCACGATGAGGCGCATGTATCCTGGTTTACGACATCAGAAAATGTGGCGCGTTTATTGCCCGGCAGGCGTTGTGA
>Locus:intergenic3204_1:2063967-2064063(+)
TCCCCCTGTCCGGGAGACTGTTTACCCGGGTATCGGGTGAGTGGAAAAAGAAAAGGCCGCCAAACAGCAGCCTGTGAATGGTTGCCGCGCGGTGGCG
>Locus:intergenic3222_1:2075880-2075976(+)
GGAGAAACTTTCACCGTGAGGGTTAAACACTCGTTTCTTCAGGTAACAAGTGCGCTGGCTACGGCGTGGAGCGTTGATGAAAAGAAAGCTGAAGGAG
>Locus:intergenic3242_1:2088146-2088287(+)
ACATGCGGGAAGGCGGCGGGCGGGAAAAATCAATCGCGGAAGTTTTTGAACTGGAACGGCTGGCCCAGATTGCCGCCGCGCATCAGCACCATCGCTGCCTGCAGATCGTCGCGGGATTTACCGGTCACACGCACTAACGTAA
>Locus:intergenic3262_1:2111724-2111763(+)
GCTGCGGGGGATTTTCACCCCCTTCCCTACCACAAATGTG
>Locus:intergenic3265_1:2113145-2113076(-)
CAATGGGAGACTTTTGATATTGTCATTGTACTTTTTATCAGGGCCAGGATAATGGTAATAAAAAGTGAAT
>Locus:intergenic3471_1:2277910-2277799(-)
TCAGGCTACTGTACCCGAAGACGTAGCGCAAGAAACCGCCGTCTGATTGCGGAGATTTTCAGCATGATTTCCCTTGTATCGGGTCGCGGAAGAGGAGAGTCAGGCCGGATAA
>Locus:intergenic3510_1:2305301-2305364(+)
TTCAGCTTGCGTCAGCACGCCCTGGTAACAAACTGGAATGCTATTTTGATTTTTCGTGTCGATT
>Locus:intergenic3632_1:2392108-2392162(+)
TATGTGTTGGCTACGGATTATTTTGGGTATAAACGCGGATGTCTCTTTGCAATAA
>Locus:intergenic3686_1:2437240-2437288(+)
GTTTCTCTGCTCTTTACGGCAGATGGGCGCCACATCGATTCATGGGGAG
>Locus:intergenic3787_1:2499959-2499887(-)
TTTTTCAATTGTGATCTTAGAAACGAGATCTGGCTGGCAAAATCGGCGGGCTTAACGGTCACCCGATCGCGCG
>Locus:intergenic3826_2:2529820-2529955(+)
CCCTTACAAGGAGGGGGTCGGCGGTTCGATCCCGTCATCACCCACCACTTCGGGTCGTTAGCTCAGTTGGTAGAGCAGTTGACTTTTAATCAATTGGTCGCAGGTTCGAATCCTGCACGACCCACCAATGTAAAAA
>Locus:intergenic3826_1:2529961-2530078(+)
CCTAAAGGCGCTTTTTTGCTATCTGCGATATGGAAGATTCGAACCTGTCGCAGGTTCGGGTCTTGCCTGATGCGCTGCGCTTATCAGGCCTACAGACGACACCGCACACGTAGGCCGG
>Locus:intergenic4017_1:2672683-2672650(-)
CCAGCGCCCGTTTGCGAGACGGCGGAAAGGGCCG
>Locus:intergenic4041_1:2684126-2684081(-)
ATGAAAATAAATTGTTATAAAAATCAGTTGAATATTACTGTTACGC
>Locus:intergenic4139_1:2756465-2756426(-)
AACCCAGTGGCTGAAAAGTTTGGTGTTGGAACGAACCCCC
>Locus:intergenic4168_1:2770832-2770913(+)
GAGCAAGGCAAAGAAGTAAAAAACGAGCTGACGCTGATTCGCGGCGCGCAGCTGACACATGAAGAGCGCGATTACTGCTCTG
>Locus:intergenic4191_1:2786869-2786824(-)
ACAATAAATTCCCTTCATCACCCTTTTTGTGGTGTGGTTTTTATTG
>Locus:intergenic4190_1:2786953-2786995(+)
ACGCAGGATTTTGCACTGCAGAAAGAAGCAGTTAAGCTAAGGG
>Locus:intergenic4206_3:2796911-2797037(+)
CGGCGTTTCACTTCTGAGTTCGGCATGGGGTCAGGTGGGACCACCGCGCTAGTGCCGCCAGGCAAATTCTGTTGCCAGAAACGAATCTTTTACACCGATGCTGCGTTGGCTGCATTCGTAAAGTCAG
>Locus:intergenic4206_2:2799795-2799891(+)
GTCCCGCCCTACTCATCGAGCTCACAGCACATGCGCTTTTGTGTACGGGGCTGTCACCCTGTATCGCGCGCCTTTCCAGACGCTTCCACTAACACAC
>Locus:intergenic4207_1:2800313-2800274(-)
TCACGTTTGAGATATTTGCTCTTTAAAAATCTGGATCAAG
>Locus:intergenic4206_1:2802321-2802381(+)
GAAGCTTTTCTGACCCGGCGGCCTGTATGCCGTTGTTCCGTGTCAGTGGTGGCGCATTATA
>Locus:intergenic4420_1:2960155-2960215(+)
TCATGTGTCAGGCCGGGCAACCCCGCCAGCATCACTTTCCCCATAACGCTCTCATTTTACA
>Locus:intergenic4624_1:3109040-3109136(+)
ATTAATAATGTCGTTCAAATTCTCTCCTGTAGTAAACTTTATCTGTTTAATAAAAAAGAGAGAATTGAACGATATATTTTACTCCGGATATTGAATA
>Locus:intergenic4664_1:3138484-3138577(+)
CATCCTGACGTTCGCTTCGTTGTACGACTCCCTGTCGACGAAGATAGAATCGCCTGTTTCACCTTGTCTTACAAGACGCTTACAGACAATACCT
>Locus:intergenic4717_1:3181244-3181157(-)
TTATTCGCACCTTTGGAGCGTCTGCAACGCGCAGGCGCGCTTATCAATCGCTATCTCTTCAGCGAAATAACAAGAAATTGTGGTGACA
>Locus:intergenic4726_1:3186843-3186939(+)
CAGCGTTCTGCAAGCCTTCAGGCTGCGTCCCGTAACGGTGCGTGGCGACCACGCCCGGTAACAATTACGCCGCGCAGCCTGCAATTTTACTTTCCCT
>Locus:intergenic4728_1:3188056-3188098(+)
TCAGTGCCCGGTGGCGCTACGCTTCCGGGCTTACAGAGACAAT
>Locus:intergenic4842_1:3259161-3259197(+)
GTTTTGGGCTACGCCGGAAAATTTGCCAACAATTTAC
>Locus:intergenic4876_1:3278631-3278685(+)
ATTACGCCGCCCCGGTCGGATAAGGCGGCGCATCAGCATCGCCATCCGGCAATCT
>Locus:intergenic4934_1:3312316-3312367(+)
GAACGTTATTCCGCTGGTTGCAAAGCAATAGAGGGTTTTGGCCCGCTGTGGC
>Locus:intergenic5007_1:3361478-3361415(-)
CGTTGCCGTCAGTTAACCTTGTCGCCGCAGGCGATGTACAGAAAAAAAGATTCTTTTTTTGCCT
>Locus:intergenic5037_1:3379489-3379420(-)
TTCCCCACCGGCGGTAAATCAGCGATGTTTAACGCATTTCTCATCACGGCGCGCCGTGACGGAACGCGGA
>Locus:intergenic5270_1:3515311-3515356(+)
TTTTTAGTCTCCTTTGGCGATGACCTGGATCAATCGTCCCGGAAGG
>Locus:intergenic5360_1:3576230-3576374(+)
AGTAATGCTGTCCGGGTTGTTCTGCAGCATCCGCTAACCCTCTCTTCAGCGCAGCTGGAAAAATTTATCCGTGCCATTCATGAACACAAAAGCGCATCTGTGCGCCCCCTTCCGACTGGCAATGGAGAAAAATCACGCGCAGCGG
>Locus:intergenic5465_1:3626327-3626279(-)
GCGGCGGTTTTTTTTATTCAGGCCGGATATATTACTCACCATAATTTGA
>Locus:intergenic5508_1:3657221-3657326(+)
ACTGGCTTAAAGCTGAAAGCTTTCCGGAACCCCCAGCCTAGCTGGGGGTTTTCCATAGACAATAAAGGCCGCTTATTATTAAGCGGCCTTTTTAAATCATATCCCC
>Locus:intergenic5613_1:3736615-3736558(-)
CTGACCGCGACGCCGACGGCCGATCTTGAGGCATCTGCTTTTGTAGGCCCAAAAAGGC
>Locus:intergenic5765_1:3850631-3850526(-)
CCTTCAACCCGCCTTGACGGGCCCGCTAAAAGGACAATAGTTAATACAGGGCTGATGCCCGACATCCTTCATTCAATGACAATAATATCGCCGAATTCGGCTCTAC
>Locus:intergenic5794_1:3867714-3867753(+)
AGCGCTACGCTTACCGGGCTAATCACGACTACAGGCCGGG
>Locus:intergenic5883_1:3931837-3931744(-)
TACATCGGGTTTAGTAAAGTTTATAAGCGTCTTTTTCAGAAATGGACTCGTCTCGACCCACTACCCTATTCCCAGCGCATCCTTAATATTAGAG
>Locus:intergenic6159_1:4128040-4127989(-)
CACGCTCCTAATTCTTTGTCTGAGCTATTTATGGCGCGGAGTATTAGTTACG
>Locus:intergenic6301_1:4227366-4227282(-)
ATTTTCAATGAGTTGTTAACATCACGTTTTTCTGATTATCTGATTCATGCCGTTATCATAATGTGGATAGTTGTTACGAGTGTTT
>Locus:intergenic6353_1:4262976-4262904(-)
CAACCGCATTCCATTTTTTGCGAACCTCTATCCAGAATCATTATCCCCTCGTTTCACCACTTTCCATCCCCAA
>Locus:intergenic6361_1:4269424-4269391(-)
AAGAACACACACACCAACATTATGGTATTCTGTT
>Locus:intergenic6373_1:4276498-4276417(-)
ATGCGGCTTTGCCTTATCCGGCCTACAGGACGGTGCGCATTTTACCGTAGGCCCGATAAGCGTAGCGCCATCGGGCAACAGG
>Locus:intergenic6524_1:4381689-4381806(+)
CAGCCTTCCAAGCTGATGATGCGGGTTCGATTCCCGCTGCCCGCTCCAAGATGTGCTGATATAGCTCAGTTGGTAGAGCGCACCCTTGGTAAGGGTGAGGTCGGCAGTTCGAATCTGC
>Locus:intergenic6549_1:4398310-4398262(-)
ATGCGAAAAACGGGAGATTGTTATCGACCTCCCGTTTTTTTATTTTGTC
>Locus:intergenic6573_2:4415853-4415805(-)
GGCTTGCAGCTCACCGTCGCGAGGTGGCGTATATTACGCTTTCCTCTTT
>Locus:intergenic6573_1:4416055-4415965(-)
GGCCTGCCGCCAGCGTTCAATCTGAGCCATGATCAAACTCTTCAATTTAAAAGTTTGATGCTCAATGAATTAAACTTCGTAATGAATTACG
>Locus:intergenic6607_1:4448774-4448705(-)
AACGTGATTAGTCCCTTTTCGCGCGCTATTTCCGATGAAAATGTAATCACTTTGCGCTGCAAATATTGCA
>Locus:intergenic6637_1:4472115-4472067(-)
TATGCGCGATCCCTGACTGGGGTAAATCCTCCACCCCCCGGCTTTTTTA
>Locus:intergenic6709_1:4537380-4537344(-)
ATTGCGCCATTATCTTTAATGGCGATTTTTTATCGTT
>Locus:intergenic6838_1:4617183-4617240(+)
AGGCGAGTGAAGGCAGCCAACGCAGTAGCGGTTCGAAAGACGAAGATTATGCGGGAAT
>Locus:intergenic7036_1:4734853-4734943(+)
GTCCTGAGTAAAGCCTGCCCTGCGGCAGGCAAAAAGAACTCACTCAGTGTTATATTCCCGAAAGGTGACCGTGAACAATGCCATTTTTGCA
>Locus:intergenic7051_1:4745306-4745168(-)
GTTCTACTTTTTCCCGCAGCTTGCCTGAGCTTAACGCGTAGCCAAAAGCGCCACGCGTCAGGTTACGCACTACATCATTCGAGGAATACCAGGCGGTCTGCCGGATGGCGGCGGAAAGGACTTATCAGGCCTACGGGTC
>Locus:intergenic7186_1:4837199-4837346(+)
GAGAGGCTTATGTTTCGTTGGGGCATTATATTTCTGGTTATCGCGTTAATTGCCGCCGCATTGGGTTTTGGTGGACTGGCTGGTACGGCTGCCGGCGCGGCGAAAATCGTCTTCGTCGTCGGGATCGTGCTCTTCCTGGTCAGCCTGT
>Locus:intergenic150_1:97963-98032(+)
ATTGATATTACAGTCATTACAGGCAAATTTAGCGCAGCGCCGCCCGACAAGAAGGCCTTAAACCGATTGG
>Locus:intergenic205_2:139629-139506(-)
GTGTGCGGTGCCTGCTATACCAGCGCCTACGAGCGACTGTCGCGCCAAAGACAAAAAGTGGCTGTTAATTCGACGATTTCTTGCCTGCTTGTAACAAAACAATACAAAGGAAAAGACTCGTTAC
>Locus:intergenic205_1:139629-139512(-)
GTGTGCGGTGCCTGCTATACCAGCGCCTACGAGCGACTGTCGCGCCAAAGACAAAAAGTGGCTGTTAATTCGACGATTTCTTGCCTGCTTGTAACAAAACAATACAAAGGAAAAGACT
>Locus:intergenic405_2:289660-289573(-)
CGGGTAACGTCAATTGCTGCGGTTATTAACCACAACACCTTCCTCCCCGCTGAAAGTACTTTACAACCCGAAGGCCTTCTTCATACAC
>Locus:intergenic405_1:292077-292026(-)
TTTTCAACATTAGTCGGTTCGGTCCTCCAGTTAGTGTTACCCAACCTTCAAC
>Locus:intergenic404_1:292195-292312(+)
TTTCGGCTAGGGGGCCATCCCGGCTTACCAACCCGATGCAAACTGCGAATACCGGAGAATGTTATCACGGGAGACACACGGCGGGTGCTAACGTCCGTCGTGAAGAGGGAAACAACCC
>Locus:intergenic423_1:304601-304511(-)
CAGTCTGCTTCTGCGCTGAACATGTCCCGATCCCGGTTAAGCACCGCCATGAGGCCGCGCCTTAAATGTCAGTGGGATCAAAATAGCCATG
>Locus:intergenic487_1:347581-347476(-)
GCTGATATCCAGCTTTACTGGCGCCAGGGGAAGATATCTGCGCAAGGCAATAATTCCGGCGCAACAACAACCACTCCCGCTGGGCCTCTGTACATTCAAAATCTCC
>Locus:intergenic509_1:362017-361960(-)
CGCAGGCGGAGAAAGTGGTATTCTCAGTCGCATCTCGTAAGAGTTATCAATTCCGCTA
>Locus:intergenic561_1:397757-397673(-)
TTCAAAATTATGTTGATAGCCGGCGTCATCGCCGCCATCGGGGGCGTGATTTACATGGCCGGCGAAGCACTATGGGATAAAGACA
>Locus:intergenic727_1:497892-497823(-)
AATAAATTGTTAAGTAATTGTTTTATTTTTACATTGGTTATACCAATTATCCCTCAACATCCCACTTACA
>Locus:intergenic915_1:617679-617589(-)
ACGAGATCCAGGCTGAGGAGCACCATAAACAGATTAAACGCAATTAGTTATTTGCATATTAGCGTCACGTACTGCGGATGGCGCAACGTCG
>Locus:intergenic1026_1:695423-695480(+)
AGGGCCATAAAGCAGCCTGACAGCCCGGCAAAATGTAAAATAGTTGTTGTTTTGTGCT
>Locus:intergenic1086_1:737524-737599(+)
GCGTCTTTAAAACTGGCTGGGGTACGAGGATTCGAACCTCGGAATGCCGGAATCAGAATCCGGTGCCTTACCGCTT
>Locus:intergenic1113_1:756476-756329(-)
CTACAAATTTGTAACTTTCGCACCCATCCCTGTACAATGTCCGGGTGTAATCAGGTGGCGCCAGAATTTGCAGGCAAAACCACAGTTTTATTAACATCTGCGAGAGACTTGCGGTTTTCATTTCGGCATGGCAGTCCTATAATGATAC
>Locus:intergenic1202_2:818941-819019(+)
AACCTGCCGCAGGTTCGGGTCTCACGTAGTGAGACAACGGAGCCGCTTGCGGCGACGGCCCGAAGGGCGAGCAAAGCGA
>Locus:intergenic1202_1:819116-819155(+)
TCATGCAGTGAGACAACGGAGCCGTTTACGGCGACGGCCC
>Locus:intergenic1312_1:906309-906450(+)
TTTATATTCCTTTATTGTTCAACAAAAGGAATAAATATGAGCATTTTGGAACGCTTTTTTGGCCGTAAAGAAAAAAACTCATCTAATATACAAGGTGTTTTAGTAGCGAATGCTGAAGTTGATAACCCACTAAGTTTAGTTG
>Locus:intergenic2016_1:1338826-1338880(+)
TCGCTTTTTCCTCTTTTTAGCCACCGATTATGCGGAAATATTCACTTTTCATGCA
>Locus:intergenic2245_1:1484961-1484871(-)
TATGTAACAGATTATTACAAAGCTCTTGTCTGGAGAGGAAAGATAGTGAACATTACCTGCCGTTTCCCCTCCAATATAACAATCGGACGGA
>Locus:intergenic2375_1:1563106-1563055(-)
TCAATGATATGCCCTGTTTTCTGCTGTAATAACAAGGGGGTTACCAGTAGAG
>Locus:intergenic2411_1:1586982-1586886(-)
GGTGAAATGGAAGTGGCCAAAGGGATGCTGCGCACGCTGATTAAAGTCACGTTCGGTTATCCTGCGATTTTTGACGAGGTTCGGCAGGAATGCCAAA
>Locus:intergenic2424_1:1600358-1600397(+)
GTCACAAATAGTAAAACCCGACACACAGGCCGGGTTTTGA
>Locus:intergenic2527_1:1666667-1666538(-)
CTGTACCGCCACAAAGGCGGTACAGGTTGCGGAAATAGCCCTGACATAAACTCATTCGTGAGCTGCTGTTTTTGTGACACGGCCTTTTCATCGTTCTATTTTTGCAACAGTCCTTCCTGTTTATCCCTCT
>Locus:intergenic2541_1:1676333-1676279(-)
ACCCGTCGGCGGTGTATCGCAGTTGTGATGTTACGTTCTTACAAGACTGACATCT
>Locus:intergenic2558_1:1686486-1686531(+)
TTGCTTATTTTATTTGTCATACAAATAAGTATAATACCCGCTTCCG
>Locus:intergenic2660_1:1746744-1746840(+)
CGGCATGAGACCATCCGTAAAGCCAGGTTTTTCTTGTCAGGCAGAGGGGAAAAATCAAGGCGAGTTAATGTTGTTACACCATTGCGAGGCATTTCAC
>Locus:intergenic2661_1:1746937-1746889(-)
GTTGCTATTCGCTTAAAGGTCGTTCGGGGGATCTGGACAGCCTGTAGCG
>Locus:intergenic2677_1:1756765-1756705(-)
CCTGAATTAACGATTCACGGAATTAAGCTCACTATAACTATAGTTAAAATAAAACCTGTTA
>Locus:intergenic2691_2:1764426-1764381(-)
TTCATCTTCGCTTCTCGCCTGTTAGGTTTCTCCTCTTTTAGCAATT
>Locus:intergenic2691_1:1764804-1764687(-)
CGCCCCCGATTCAATCTGGTGACGATGATAACACCCCGGATACGACCGTTTTTCGGTCTGTTCCGCAACACTGGACGCCCACACCGCAGCAGCGGGCATTTATTGATGCTTTTGCTGA
>Locus:intergenic2771_1:1810169-1810100(-)
GGGGATAAGATACGCGACGGGAGTGATGGTGGTGGGGGAAGGATGACTCAGCGCTGCGCGCTTCGCCCTT
>Locus:intergenic2773_1:1812215-1812152(-)
GTACTCTTTGTTTTTGGGTTTATTCAGCATCTGTGCGAGTTTTTTGTAAGCAGAAAAATGATGA
>Locus:intergenic2774_1:1819110-1819170(+)
ATCAAGGCGGACAGGGATGCAAATGGCGCGCAAACCTCCTGCATACTCCTTTGGGAGGAGG
>Locus:intergenic2778_1:1825030-1825120(+)
TTTGCAGCCTTTTCTCGTGCTTCCAGGAATATCCTTATTTTTTCCGCAGAGCGTCCCGGGATTTTATCCACGCATTTGGCGGTACCCGGTT
>Locus:intergenic2936_1:1911400-1911538(+)
GCGTCAGTCGTGACATCCGGCGTGTTACGACTGCGGGTTATCCAATTTAGAGACCATAATGAGAGTCTGACTGCGAGAGTTACCCTGTGCAGTCCGACCGACGCAGCAACGTTTGACACGATTCTCGACAACAGCATCT
>Locus:intergenic3080_1:1986303-1986336(+)
CGAATCCGTAAGTTATTCCAGCCATTGACAGTGC
>Locus:intergenic3123_1:2006829-2006781(-)
GGGGGAAGTGAAAAATTTTCTAAAGTTCGAAATTCAGGTGCCGATACAA
>Locus:intergenic3179_1:2041756-2041621(-)
TGTCGTTGTGCCATCAACCTGACAGCCGGTACAAATAGCCCCCTCTTGTGTACTGACCTGAAAATATACTCACCCCTTAACCACGGAGTTAACCGGATGAGTGATTTTCACCACGGCACGCAGGTCATCCAATTTA
>Locus:intergenic3204_2:2064018-2064126(+)
AAAGGCCGCCAAACAGCAGCCTGTGAATGGTTGCCGCGCGGTGGCGGCGTTTTCCCCGGTTTGATATTGTTGATTCGCCAAAAACACAACGTTAAACGGGGTAAAAATG
>Locus:intergenic3204_1:2064307-2064379(+)
TATTACCTGCTGGACAACGAAAAGGCACTTCACCACCTTATTTTTCAAATCACAAAGTGGAAATTGGAGGATA
>Locus:intergenic3213_1:2070128-2069999(-)
CAGTGGTACAGCACACCAGAAGGGTACGTTCTGCGTATTAGCCTGGTCGATCGCGAATGTCAGAAGGTTGTCTGTGAGCCTCTTGGGCGTAATTACCGCGTCAACATGCCTCTTATTGCCTTTCGTTCCG
>Locus:intergenic3266_1:2114460-2114523(+)
GCTTTCCCATTATTTTCTGATGCTCAACAGCAAGTCAGCCATTCTTTTTCCTCGCATCTTCTTA
>Locus:intergenic3355_1:2183267-2183228(-)
ATTTTACTTGCCATATTGCACCAGGGCAGCGTGTACGCTC
>Locus:intergenic3381_1:2210181-2210085(-)
AGGGGCGTGACTTTAGCGAAATGTCGTCGCGGCGACAACTGGAATATGAAAGCAAGGCGTTACGTGCGATTAGCGTTTATGCTGAAAGGTCAAATAA
>Locus:intergenic3403_1:2233839-2233743(-)
AGTTGGCAAAAATGGTCGGTCAGTACCAGGCTTATTGCGACCCGCAATCTGCGGGGCAGGACTATTCACCTTCCGATACCCTATCGGAACTTACGGG
>Locus:intergenic3612_1:2374166-2374304(+)
CGGGTGCCGCATGCTCTCTTCATTTATAAGCGTGGTCTCGGCGTTTATTGGCGATCGGCTTCAGAGGCGACACAGGGGAGATCGGGGCCTGGCCAGGAAGAGGTTAGAAAATCAATACCTCCCGTGTATACCCGTCATA
>Locus:intergenic3979_1:2623684-2623636(-)
TGTATAATGCCGCGGCAATATTTATTAACCTCCCAGGTGAGATATTGCC
>Locus:intergenic3982_1:2631428-2631557(+)
CGCTCCAGACAATACTGTAAGTCCTGTTCAATTTTTAAATTTCCCTTTAATAACGTTCACGAAGCAAACTGGATTTTGATTGGGCTGCAAATAGCCTTTAAATGCTACATTATCAATGAGTTAAATAATA
>Locus:intergenic4049_1:2691270-2691213(-)
AACCTTATGTTACCCTTGCCAGCGCAACCGTTTACCGCCAGACTATCGCCTCCAAACG
>Locus:intergenic4103_1:2730551-2730434(-)
CATATGAGAGTGAGTTCATGTGCTATTCAAATCCTTACTGGCTCCCATCCACTGGGAGCGCAGGCCGGGCGCCTGATTAGGGCAGGAGTACCGCGACAGCAGGTAACGATTATTTATG
>Locus:intergenic4176_1:2777631-2777667(+)
CCTCGCTTTTTTCCTGTAAAACACCGCAACGCAGGAA
>Locus:intergenic4180_1:2780495-2780534(+)
CAGGTTAGAGTGTCTATGTTTCGTAAAGTTCCGTTACGCA
>Locus:intergenic4206_1:2796839-2796935(+)
CCCTTCGTTTTATTTGATGCCTGGCAGTTCCCTACTCTCGCATGGGGAGACCCCACACTACCATCGGCGCTACGGCGTTTCACTTCTGAGTTCGGCA
>Locus:intergenic4206_2:2798752-2798878(+)
CGTTGGACAGGAACCCTTGGTCTTCCGGCGAGCGGGCTTTTCACCCGCTTTATCGTTACTTATGTCAGCATTCGCACTTCTGATACCTCCAGCAACCCTCACAGGTCACCTTCGCAGGCTTACAGAA
>Locus:intergenic4207_1:2800727-2800655(-)
GTAATCGTGGATCAGAATGCCACGGTGAATACGTTCCCGGGCCTTGTACACACCGCCCGTCACACCATGGGAG
>Locus:intergenic4206_3:2801656-2801794(+)
GCCTTCTTCATACACGCGGCATGGCTGCATCAGGCTTGCGCCCATTGTGCAATATTCCCCACTGCTGCCTCCCGTAGGAGTCTGGACCGTGTCTCAGTTCCAGTGTGGCTGGTCATCCTCTCAGACCAGCTAGGGATCG
>Locus:intergenic4206_4:2802167-2802209(+)
TCCGTATCTTCGAGTGCCCACACAGATTGTCTGATAAATTGTT
>Locus:intergenic4262_1:2833434-2833485(+)
TTCAAGGGAAGTACTCACATTGTCATCAATCTTCGCTACAAGGACCTCAGAA
>Locus:intergenic4345_1:2904306-2904240(-)
AGTTTGTCGAAAGATGCCGATCTGGCAGCAAAAGGCGGTGACATCTTATCGTTACAATTTCGGTACA
>Locus:intergenic4405_1:2948512-2948476(-)
CCGTTTCCGTTTTTTTATTACCAGATTTTTGTGGTCG
>Locus:intergenic4406_1:2950664-2950793(+)
AGCTCCTGGGGATTCGCTCGCTTGCCGCCTTCCTGCAACTCGAATTATTTAGAGTATATAACATCATTTAAAATAATAAACACGGCATTCGTTTTAATACTACGTTCTGGACTCATCCCACTCATTAGCA
>Locus:intergenic4456_1:2978285-2978390(+)
TTCACCTGGATTCCCCCAATTCAGGTGGATTTTTGCTGGTTGTTCCAAAAAATATCTCTTCCTCCCCATTCGCGTTCAGCCCTTATATCATGGGAAATCACAGCCG
>Locus:intergenic4626_1:3110136-3110190(+)
TTTAAAATCCGGCTGCCTGCCGGATTTTTCATAGCAGCAAGTATAATCATACCGC
>Locus:intergenic4635_1:3117992-3117929(-)
CCGATGCCGTCTGTGACTCATCCATTACCTTGCATTGTTTATTTTCTCTATGTGAATTTCGATG
>Locus:intergenic4771_1:3215300-3215231(-)
GTGAACTTCTATTTTTGTCAGTTTTTATTTTCCAGTTTATTTATTATTAAATACTGTTTCTGGCCTGGAT
>Locus:intergenic4809_1:3237766-3237655(-)
TCTAATTTCACCGCTTATTTCGCATTATATTTTCTAATGCCACTATTTTTTGCGAACGAGATTTTCGACATTTTTTCCACATTTAATATTAATTTATGTTGTGATAAATCGT
>Locus:intergenic4855_1:3267395-3267326(-)
AAACGACGCGATGCCTCCGCAACCCACATAGTGAATATGCTATTCCATAAAGTCATAGATATCGTCAATC
>Locus:intergenic4891_1:3286159-3286111(-)
GGGGCTATCTTTGGAAGACCTCTCGCACAACCAACACTATTATCTTGCT
>Locus:intergenic4923_1:3304468-3304354(-)
AGACTTAATTTCTGGCTCAGACAGGATTTGCTAAATAACGTTTCAATAGCGTCATGCGCTATGCAGAAAACCGGCGTATCAATAGATACAGCCTGCTCTCGGCATTCTGCCCGCA
>Locus:intergenic5053_1:3389189-3389144(-)
CAAAGTAGTCGACATCAATCGGAATCATCTGTGTCGCCTTTGCCGC
>Locus:intergenic5062_1:3393437-3393470(+)
ATCGTCTCCAGGCTGTTGTGGATGCCCGTCGTTT
>Locus:intergenic5066_1:3394976-3395015(+)
TCTTTTGAGAGCGGGCTGCTCTCAATTCAGATCGAGTTGT
>Locus:intergenic5206_1:3482435-3482483(+)
CAGCGTCTTTCTTTCGGAATATTGGTACCGAGGACGGGACTTGAACCCG
>Locus:intergenic5270_1:3515634-3515676(+)
CAAAAGATTCAAAAAGTTATCTGTGCTACAGCACACTTTTGCA
>Locus:intergenic5322_1:3549927-3550020(+)
CCTCCGTCGTCGTACGGCGGAGGCACCTTTTTGTCCTCTCCCCTCGCCGCTTTCCTGTACGCCTATCATTTGGCAAATCATGCCCTTAAACATT
>Locus:intergenic5376_1:3587264-3587390(+)
TACATGCAGGCGCGGCAATGCCGCGCTTTCAGTAATAATATAAAGGTCGTAAGGATACTCAGCGACGTAATCTGTTCAGCCTGTCCCCCGAAAGTTAACACGATAAAACGCTCTCTTTTCTTACTCG
>Locus:intergenic5377_1:3587349-3587289(-)
GGACAGGCTGAACAGATTACGTCGCTGAGTATCCTTACGACCTTTATATTATTACTGAAAG
>Locus:intergenic5546_1:3685300-3685339(+)
TGTGTTGTTGATTATTTACTCTTTCCTTCGTTGGCTAAAC
>Locus:intergenic5567_1:3698128-3698095(-)
GTTAGTGAACCTCCCGCTGCTGAATATTTCAGGT
>Locus:intergenic5591_1:3715031-3714995(-)
ATTATGCTCTCACCTGGTCATTGTGCGTTCAGAGTAA
>Locus:intergenic5733_1:3829811-3829730(-)
CGTAATATCAGCAGCAAGCCGGGTTTACCCGGTGAGGCGCAATGTTGCGGGGGTTTGATCCCCGGCGGCATAGGTTGCTGGA
>Locus:intergenic5768_1:3854878-3855001(+)
ATTTACCACGATACGGCTGCCGACAACGGGAAAATCGGCTGGTCGATTATTGCTAAGCGGGTTAATAATAAGCCTGTTCCGGTTGGCGCATGCCGCGCTTACCTTTTGATTTACGGAGAGTCGC
>Locus:intergenic5831_1:3891979-3891937(-)
AGATTGTGGAACTTTATCGCACGGCGATGTAACGCCTTTGCCC
>Locus:intergenic5963_1:3985761-3985707(-)
GGAGGGAATGATGGATATTCCCGAGTCGATAAAATAAAACCCACTCAAAATAGTG
>Locus:intergenic5964_1:3986644-3986701(+)
CATTATTGGGATGACAATCGTCACAAGGGGAGATTGCTGCCCACCGGTTCGGCAAGCA
>Locus:intergenic6029_1:4028822-4028777(-)
CTTATCCGGCCTACGCACTGTGTTAAATCCAGGCTGGATAACGCGC
>Locus:intergenic6049_1:4051946-4051889(-)
CGCCACGCTGTAGGCTCAACAAACGTCGCCCTCCGGGCAACCCAATTTAAATATAAAA
>Locus:intergenic6157_1:4121736-4121688(-)
TCAGACCAGCTAGGGATCGTCGCCTTGGTGAGCCGTTACCTCACCAACA
>Locus:intergenic6156_1:4124029-4124089(+)
GGGCAGGTTGAAGGTTGGGTAACACTAACTGGAGGACCGAACCGACTAATGTTGAAAAATT
>Locus:intergenic6199_1:4154604-4154562(-)
CGATACGCACAATGCCGCTATTCACGCCAAAGAACGTATTTTC
>Locus:intergenic6204_1:4162910-4162943(+)
TTTTTTGTTTTCTGTTCCTTTTCAACCCCTTATC
>Locus:intergenic6255_1:4193782-4193665(-)
CTATCCGCCTGGTTGTCATTCATACGGAGAACCTTTTTATTATCAAGATCGCCAAATAGCCAGATCCTGAAAAAGACAGCGCGGAAAATAAGAAAAAGGGAAATGAGAAAAAAGAGGA
>Locus:intergenic6305_1:4231643-4231592(-)
GCTCCTGACCCTCATCCTGAGTCGTTGATCCTGTTAGCGTCCTCGCTATGTG
>Locus:intergenic6362_1:4270378-4270471(+)
ATCGTTTTTATGCTGGACCGCAGCTTATTCCAGCCATTCACGAGGCGCTTGCTACCCGGTAATACTTCGAACGAAAAAAGCGCCCCTGGGGCGC
>Locus:intergenic6376_1:4280237-4280279(+)
ATTGCGCACAGTCTAAAAAAGCCCTCAAAGACCTACCTTCTCG
>Locus:intergenic6519_1:4376109-4375986(-)
TACGGGAATATTAACCCGTTTCCCATCGACTACGCCTTTCGGCCTCGCCTTAGGGGTCGACTCACCCTGCCCCGATTAACGTTGGACAGGAACCCTTGGTCTTCCGGCGAGCGGGCTTTTCACC
>Locus:intergenic6525_1:4381776-4381665(-)
CAAGGGTGCGCTCTACCAACTGAGCTATATCAGCACATCTTGGAGCGGGCAGCGGGAATCGAACCCGCATCATCAGCTTGGAAGGCTGAGGTAATAGCCATTATACGATGCC
>Locus:intergenic6572_1:4417066-4417183(+)
CTGTCGTCAGCTCGTGTTGTGAAATGTTGGGTTAAGTCCCGCAACGAGCGCAACCCTTATCCTTTGTTGCCAGCGATTAGGTCGGGAACTCAAAGGAGACTGCCAGTGATAAACTGGA
>Locus:intergenic6573_2:4418289-4418145(-)
CACGTGTCCCGCCCTACTCATCGAGCTCACAGCACATGCGCTTTTGTGTACGGGGCTGTCACCCTGTATCGCGCGCCTTTCCAGACGCTTCCACTAACACACATGCTGATTCAGGCTCTGGGCTCCTCCCCGTTCGCTCGCCGCT
>Locus:intergenic6573_1:4420846-4420795(-)
CGCTGCGCTTACACACCCGGCCTATCAACGTCGTCGTCTTCAACGTTCCTTC
>Locus:intergenic6573_3:4421489-4421402(-)
CGGCCATCCGGCGGTGCAGGTTGCCTGATGGCGCTGCGCTTATCAGGCCTACATTTTTACAGTTACCGCACACGCAAAAAAGCCCGTC
>Locus:intergenic6606_1:4448745-4448832(+)
AATAGCGCGCGAAAAGGGACTAATCACGTTGCGCTGAAAATAAATATCCTCCAGCAATTTGCCCGGTGGCGCTTCTGCGCTTACCGGG
>Locus:intergenic6621_1:4459751-4459703(-)
GACACGGCAGCGGGTGAGCGCTATCAGGCAATACGCTGCCGGATGGCGA
>Locus:intergenic6635_1:4470565-4470517(-)
ACCGTAGGCCTGATAAGCGCAGCGCCATCAGGCACATCTCCGGCCAGGA
>Locus:intergenic6655_1:4482774-4482726(-)
CTCATCATTCGGTTAGGAATAGCAGGTGTTATTCGCCCAAATGCTCTGC
>Locus:intergenic6714_1:4545643-4545685(+)
TATCCGGCCTACAGCGAAAGAGAATGTAGGCCGGATAAGGCGT
>Locus:intergenic6851_1:4629442-4629379(-)
ACAGCATCGGTCCCAGCCCTTCGAGGACTAATACCAGAGCAAGCGCCAACCAGATTGTTGAATT
>Locus:intergenic6962_1:4697328-4697409(+)
ATTGTTCTGCAACCTGAACGATACAGCGTCAACGCATTGTTTGCTTTTCAGAACGGCAAAATAAAACGATCCGTTTTTCGCA
>Locus:intergenic7037_1:4734947-4734854(-)
ATGATGCAAAAATGGCATTGTTCACGGTCACCTTTCGGGAATATAACACTGAGTGAGTTCTTTTTGCCTGCCGCAGGGCAGGCTTTACTCAGGA
>Locus:intergenic7079_1:4772815-4772695(-)
GACGAAATCGGAGAACCATCCAAAAAGCACCTTGATCGTTACCTGGAACCATTCGTTGTGAGCATCACAGACCGGAGTGCCTGGCTGGCTATTATTGGCGGGATCAAGGGGCTGGATGGTT
>Locus:intergenic7116_1:4791142-4791175(+)
GAAAGTGAAGCGCAGGCGAATAACGGATTGAGAA
>Locus:intergenic57_1:34874-34841(-)
CATAAATTTAATATGCATATTATTATCGCCACCC
>Locus:intergenic132_1:88402-88447(+)
TTTGATTTTTGCTTTATTTATCAATTGATTGGTTGTGGTTTTTTAA
>Locus:intergenic150_1:97915-97957(+)
AGATGCTGTTGGCGCTGCGCTTATTGGGTCTGTATCATCATGT
>Locus:intergenic162_1:108229-108289(+)
CCTAACTTACTCATCTTCGCTGCGCCAGTGTTAATCCTGCCGTTTAGCGTCTGTGGTGTTA
>Locus:intergenic247_1:181007-180890(-)
GACCTCTTTATTTGTATCCGGCGGTCCGGGGTACTTGATCGCCCATCATCCACCGGGTCGTTCTATCCGCCCGTATCTTACAAAATTGTTAACAATTTTGAAACAACAAACGGATCAC
>Locus:intergenic271_1:196484-196373(-)
CCTGCCCTAACGGGAAGGTCAAGCCAGCAACACGTCTTTACCATTCCTGACAGCAATACAATAAGAATGAAAACGCCGCGACCAATCCTGATAATAAAAGTCGTCGCTACGT
>Locus:intergenic334_1:242954-243047(+)
GATTATCAACTCTCCGGCTATACGCCGTTTGCAGCAAAAAACGCAGGTTTTCCCGCTGGAGCGCAATGCCGCGGTGCGTACTCGCCTGACGCAT
>Locus:intergenic350_1:254150-254276(+)
TACACACGATGGACGGGAGCGACAAATCTCACTTTGTGTAACAACACACACGTATCGGCACATATTCCGGGGTGCCCTTTGGGGTCGGTAATATGGGATACGTGGAGGCATAACCCCAACTTAATCT
>Locus:intergenic405_1:293601-293508(-)
CAAACATTAAAGGGTGGTATTTCAAGGTCGGCTCCATGCAGACTGGCGTCCACACTTCAAAGCCTCCCACCTATCCTACACATCAAGGCTCAAT
>Locus:intergenic437_1:316745-316703(-)
TATTTTTCCGGTACCGATAATGTATTTAGTTATTTTATGAATT
>Locus:intergenic455_1:329615-329546(-)
GCTTACCAGATTCGCATTGCATTTTATAGAAATTTGATTAATAACCAGCACACCGCCAGTCATATACTTT
>Locus:intergenic466_1:339320-339416(+)
GGGCTGAAAGGGGGATGGAACCGATATCATTCTCCGCTGAATCCTATTACAGATAGTGATCCTCTTGGCCTTATTACTTGTGGTGCTGATAGAGGTG
>Locus:intergenic467_1:339388-339340(-)
GCCAAGAGGATCACTATCTGTAATAGGATTCAGCGGAGAATGATATCGG
>Locus:intergenic504_1:358490-358538(+)
CTTTTATTGCCCTGGATTAGTCTGCCATTTCCTGATTTTTTAATTCATA
>Locus:intergenic561_1:397643-397583(-)
CCTCCACCGTCGGTACCGGTTGCTAAAGCCCTTAGCCGTACACTCGCGCCTACGGCGGAAT
>Locus:intergenic653_1:455576-455522(-)
GGAGGAGAAGCGGCTCCGCTTATCCGGTCTACCGTTGCCTGCAGACCGGATAAGG
>Locus:intergenic675_1:466804-466759(-)
GTTCGCGGCTATCCTCAACTTGTCTGGAGTCAAGTTAGCCCCCGTA
>Locus:intergenic675_2:466832-466796(-)
TATTGCCGCCTTTGTTGCAATGGCAACGGTTCGCGGC
>Locus:intergenic695_1:477322-477250(-)
GGCTTGTCGTGGAGAAATAGTACAGCAGCCCATACCTACGGCTGCATCCAGGCGCGGAAGTATATCACTATCA
>Locus:intergenic798_1:539367-539481(+)
TGGCGGTTATCTGCGCCACTGGCAGCGCTATCGGGCCATGCCGCCGGGAGCGAAACCGCGAGCGATCGCGTTGATATTGCTGACCTTTGGTATTTCGCTGTGGCTGGTGAATATG
>Locus:intergenic905_1:610792-610729(-)
TACATAACAAATACTAAACAATTAGTCTTTCATATTATTTTTATACTTAAAAACAACAGTTTAA
>Locus:intergenic1087_1:737780-737714(-)
TTCCCTGGTTCGAATCCAGGTACCCCAGCCATCGAAGAAATCATCTGGCTACGTAGCTCAGTTGGTT
>Locus:intergenic1182_1:808499-808550(+)
GGGTTTGAAATTACTCTTTGCAAAAACAAAAAGTTAACAAAAAATTCACCAT
>Locus:intergenic1266_1:869577-869610(+)
CAATTAATTATTCCCGACTACCCCTTTATAGCGA
>Locus:intergenic1285_1:886469-886421(-)
CTGAAGCGCCTTATACCAGGCGGCGATTTGCGCTTTCAGCGCAGCGGTC
>Locus:intergenic1339_1:925081-925042(-)
TTTAGTAACACGCTGAAAAAGTATCTGAAACTTCATTCTG
>Locus:intergenic1424_1:978632-978719(+)
AACCTCACCAACTCTCGACATTACAATTTAGAGAAATCAGGCGAGGCGTCAAGCATCAGGCAGGGGGGATCGGGTAAAAATGAATCAA
>Locus:intergenic1619_1:1113957-1113909(-)
GTTTCCCTCATATTTGTATCTGGTGGAAAAGAAAACAGTGATTACAAAA
>Locus:intergenic1673_1:1141496-1141379(-)
GGGATAACCACCGCTTGTGGGAGAAGAGTCGATACGCTGAAGATTTTTATTCCCGCCGCGATGTTTGCTCGCCATAAATCGCGGCGATTAATACAATCTAAGAGCCTATCCCACCAGG
>Locus:intergenic1695_1:1154996-1154879(-)
ACCGAGGGTGGGCTTTCTGCCCACCCCGGATTTACATGCACCCGGTATAATACCAGAATGCCTCTGACATACTTCCCTCAACGGAAGAAATATAGCCTTTCACCGCGCACAACCCGAT
>Locus:intergenic1786_1:1208412-1208550(+)
TTCCCCTCCCGGGAAATAAAAGATGAGCGTCTTCTATTCTGCGGCGGCGTTTCGTTTTTTCCTACCGTTAGCGGGACAATATTTTTTTATCAAAAGTCCTTTTTAATCGAGAGTTTTCATCAAAATGTGGCAGCAATTC
>Locus:intergenic1822_1:1229344-1229383(+)
ATTTCGGCGCGTTTAAGGACGAACAGATGGCCAATACTAG
>Locus:intergenic1828_1:1231302-1231380(+)
TTGAGCGAAAATAAGTCTGTAACCCGCAATGTGTGCGAATTATTGGCAAAAGGCAACCGCAGGCTGCCTTTTTCTTTGA
>Locus:intergenic1927_1:1290359-1290320(-)
ATTCACCGCATAAGAAAAATCTACAACTCACAAGTAATAA
>Locus:intergenic1952_1:1305950-1306070(+)
TCATACTTCAAGTTGCTTATGTGTTGGCTACGGATTACTCGGCCCATCCATGGGCCTCGCCCTGACGGGCCGTCGCACGCGACGTTCAAATCTGCTCCCGGCAGATTTGTCGTTCACCCCA
>Locus:intergenic1977_1:1314557-1314440(-)
TCAAGGAGCAATACCGACACAACGATAATGATAAAAATGGCGAAAAACGACGCCGTAATCATCAGCGCTTCAAGAAACGGTGGATCGTACATAATTGTATCCTCAGGAAGACAACAAT
>Locus:intergenic2106_1:1392327-1392366(+)
GTGCGAAGCATATCATCATTTTTTAACATGAAACGTGCGA
>Locus:intergenic2232_1:1479109-1479151(+)
AAACTAGCAAGGTCAGGAAGGGGCGTTTGCCCTTCCAGAAGCA
>Locus:intergenic2345_1:1548803-1548761(-)
ACCATCACATGGCGGAAGATATATTTTTTGAAAACATCAACAG
>Locus:intergenic2384_1:1571766-1571835(+)
TCCCAAACCACTATAGTTAGTGTGGGCATCATATGTTGCATTTCTTGTCTTTCTCAACGTGTTTTAGTAG
>Locus:intergenic2411_1:1587248-1587194(-)
GTATACCGTCTGGTAGCGGAAGTCTGGCATTTGATAGTTTTTGAAGCAATTGTCG
>Locus:intergenic2427_1:1600828-1600771(-)
AGAGGAGGGGTATTATTTTCTGTGTTCTACATTAACGGGTTAACGCGCAGATGTAGAG
>Locus:intergenic2435_1:1604495-1604372(-)
CCCGTTCAATACATAAAGGTGGCTAATATTAGTAGCTTGACAAATAAGCAGGGAAAGGAATTCAGGTGTGTCGACAGACTCACCAAAACTAAAGAAGAAAGTGATATCCGGCGGCATTCACCGC
>Locus:intergenic2464_1:1627048-1627135(+)
GACGATATGTCAATCAACAAAATTGCTCAAAGGCATACATTTTCAGGAGAAAATGAGAATAACAGGCGCAACGGCCTGATCTTATGCT
>Locus:intergenic2558_1:1686553-1686595(+)
CCTGCGTCACGGGTCCTGGTTAGACGCAGGCGTTTTCTGTATG
>Locus:intergenic2621_1:1722292-1722202(-)
CACCGTACAGTACTGTCAGTAATCTGTCTCCGGTGTCGCGTGCACGCAATTTATTTTTTTCAATTCTTTCAAAACGTTAACTATATTAATA
>Locus:intergenic2680_1:1758198-1758243(+)
GGGCACCGGAAGTGGCGCAAATTGGATAAACGGCGTGCATTCTACC
>Locus:intergenic2822_1:1853998-1854094(+)
TCGAGCGTCGCATTTCTGAACACTGATTTATCTCGCGGACATAAAAATTTATTTATCGCTATTAAGTTCTTTCTACCGATGCCGATAACCCAACGAT
>Locus:intergenic2864_1:1872647-1872698(+)
AGATGTTTTAACAAATCAAAAGGGGTTTTAATAACTGGCTTAAAGCTGAAAG
>Locus:intergenic2886_1:1886022-1886079(+)
AATCGATTCGCTTGCGGACGGCGATTCAAAAAATACATCTGTCAAGTTGATGTGTTGA
>Locus:intergenic3000_1:1933119-1933161(+)
AGCTGTGTTTATATACAGTATATTGCAAGGCAGCAAGAAAAGC
>Locus:intergenic3037_1:1954633-1954498(-)
TGTCGATACCGCATGAAACGGGCAAGTTATCGCTCCCATGCTGGATTGACTCTTATCGTGCGGCAGAATTTCCAGTATAATAGCCGCCTTTTTTCATCCAGTTGTGACATACAGCTAAAGCTGCGACTTCGTCGCC
>Locus:intergenic3202_1:2062339-2062420(+)
CACAGGATTCCGGCCCACAGAAAGGCACCGATCACCAAACCGGCATCCTCAAGGGTCATCCTGAAAGGTTCTGTGTTCAGAA
>Locus:intergenic3266_1:2114299-2114371(+)
GCATCACATTTTGCGTCTTTCGCCATATCAAATAAAAATACTCTCGTCACTAACAAAAATGTAAAAATGAAAT
>Locus:intergenic3313_1:2145091-2145043(-)
ATGACACTAACCGACGTTTTAATACGCGTCGGTTATTTTTTTGCTTCAA
>Locus:intergenic3370_1:2200464-2200608(+)
AACTGGCATCATTCTGAAAAAAAATCAATTCATCCGCAGGCTATTGACAGAATAATAAAGGCTTATATTCAGGCTTTCAGGCACGCTACCGCCCCTGGCTTCTTAGCTACCAATACACTGATTATTCTAAATTTTCGCATTCCCC
>Locus:intergenic3480_1:2285436-2285493(+)
CCACCAGGCGTTATTGGCGCAGCCAGTTTGGACACGGACAGCGCGCAAAAACCGGAGC
>Locus:intergenic3481_1:2285610-2285472(-)
TTTACTTGCCATTTTGGACCTGGGCAGTGCTCGCCAAAACGCGTTAGCGTTTTGAACGCCGCTAGCGGCGGCCCGAAGGGCGAGCGTAGCGAGTCAAACCTCACGTACTACGTGTACGCTCCGGTTTTTGCGCGCTGTC
>Locus:intergenic3510_1:2305088-2305121(+)
GAATTGAAACGATTCAGCCGCTATGAGAAAAAAA
>Locus:intergenic3513_1:2306681-2306645(-)
TTGCGCAGAGATAAACTCTGCGCTGAAATGTGTCGAA
>Locus:intergenic3548_1:2328482-2328599(+)
CAGCCTGGTAGCGCACCGTCATGGGGTGTCGGGGGTCGGAGGTTCAAATCCTCTCGTGCCGACCAAAATTCCTCGAAGAACCAGCCTGTTACGGCTGGTTTTTTTATGCCTGTTTTCT
>Locus:intergenic3746_1:2474207-2474345(+)
AAAAATATTCAACGCCATCACACTTTTTATCTCTTCGGGCACGACCAGAAGAGCTGCCATCGGCCTGATAAGCGCAGGATACCCGGTTCATTCCTTCTGCCGGATGGCGGCGTAAACGCCTTATCCAGCCTACAGAACT
>Locus:intergenic3807_1:2515477-2515408(-)
TCAAACACCAGCGCGTTGAGTCATCACGTCATGGCGGTTAGTCAGGCGAAAACAGGGATTTATTTTACTA
>Locus:intergenic3807_2:2515579-2515486(-)
GTCTCAAACCGCGTGCCTCACGCGGTTTTTTTCATTGCCTTTCCTGTGCATGAATGCTTCAACTGTCTGAATTATTTCACTTTACTCTTGCTGA
>Locus:intergenic3808_1:2516783-2516846(+)
AATTGCAGCAATGCCGTCGGGCAGGCTGTGCAAAATAGGTATACGACCCCGTGTAAGGAAGAGA
>Locus:intergenic3875_1:2557996-2557921(-)
CCGTTACGACGGTTGGTGATGAGAATTGTTTTACTTTTCATTTCAATACGTGACACATCGCCATTATGCCATTTTT
>Locus:intergenic3925_1:2591255-2591216(-)
TCATGCGCTTTTACAGCATACTTTTTGTGCCAACGCCGGA
>Locus:intergenic4206_1:2797045-2797132(+)
CTTCTGTATGCTCCTTCCTTTCCTTCATTTGCCGCCTTGCCTCAGCGTAAAATCTTTCGTTCCCGAAAATCCGGAATCACTGCTGAAA
>Locus:intergenic4206_2:2797239-2797275(+)
TCAACGTCGTCGTCTTCAACGTTCCTTCAGGAGACCT
>Locus:intergenic4207_1:2800696-2800600(-)
CGTTCCCGGGCCTTGTACACACCGCCCGTCACACCATGGGAGTGGGTTGCAAAAGAAGTAGGTAGCTTAACCTTCGGGAGGGCGCTTACCACTTTGT
>Locus:intergenic4278_1:2855146-2855185(+)
CTGGATTCGACGGGATTTGCGAAACCCAAGGTGCATGCCG
>Locus:intergenic4335_1:2894140-2894077(-)
AGAAAGATAGAGGCCATGGGTGGCTCTATGTTGAATGAGATCATGTTAACGAGAATGATCAATA
>Locus:intergenic4338_1:2896596-2896743(+)
TCTGATACCGTTCACGAGCGCTTTATCCGTCTGCCCGAAGTGATGCATTTATGCGGCCTGTCCCGCTCGACCATTTACGACCTCATCAGCCGGGAAGCCTTCCCGAAACAAATCTCCCTCGGTGGTAAAAACGTGGCGTGGGCGCAGT
>Locus:intergenic4378_1:2927787-2927892(+)
CACCCTTTTTGCGCCTTCCCTTCCCCGCAAAAAATAAAAATCTCCAACAAACTCAACCATCTCCCCCACCAATTACAAGGACGCCAGCCACTTTTTAGTTGTTTGA
>Locus:intergenic4394_1:2938548-2938644(+)
GCCGGAAAGTCTGCACAGAACACGATCTGCCGCCGGACACCATTAAATTGCCCCGCAACGTGTTATCAATACTACTCCCTACGTTTCCCGTTACCTT
>Locus:intergenic4398_1:2943811-2943868(+)
GCCACGATTTACGCAAAAGAAAGCCCGCAAGCGGCTGTTCATGTAACAGCCGCTTTAG
>Locus:intergenic4456_1:2978177-2978306(+)
ACGGGCATGGGAAATAACGTTACATTTCCCATGCCTTTATTTCAAGCAATAGGGAGTCAAATCGCGCAAATATTACAACATGTCCTACACTCAATACGAGTGACATTATTCACCTGGATTCCCCCAATTC
>Locus:intergenic4476_1:2992689-2992812(+)
GCTGACGCAACGTTATCCTTCCTGGTGCCAGCGGTGATTACCGCTATCTTATCCGTATCTTCATCACTGAAAGTACGGAGAATATGGTGCATCCGGGAGGATTCGAACCTCCGACCGCTCGGTT
>Locus:intergenic4573_1:3069785-3069737(-)
TTAACTTCGGTTTATCGCGATTGCATTATTTTAATCTCACTGATTACGT
>Locus:intergenic4616_1:3099773-3099863(+)
CCCGCTGGCGCGGGGAACACGAATCTAATGCAACAGATGAATAAACACGTAACGGTTTATCCCCGCTGGCGCGGGGAACACTCTTTATCGT
>Locus:intergenic4634_2:3116537-3116678(+)
GGTTTATCCCCGCTGGCGCGGGGAACACTGCCAGTGACTACAGAAGCGTCTCTATCGGGGCGGTTTATCCCCGCTGGCGCGGGGAACACACCGATAAACAACCGCATAGCCTCTTTCGTTTCGATTTATCCCTGCTGGCGCG
>Locus:intergenic4634_1:3116929-3117019(+)
ACATCGAATCGAAACCCCAGCCACAGAAATAATTCGGTTTATCCCCGCTGGCGCGGGGAACACGCTCATGTCAAACGCCATCAGCGTTCCG
>Locus:intergenic4635_1:3116976-3116943(-)
GCGGGGATAAACCGAATTATTTCTGTGGCTGGGG
>Locus:intergenic4664_1:3138142-3138193(+)
TCTGGCGCGAAGAATAACAAAAAAAAGGGAGCACTGTATAAACAGTGCTCCC
>Locus:intergenic4713_1:3179430-3179376(-)
TACCCTTCGTCTCAATCTTCGGCGCGCATTCCTGAAATTTTGCAACGCGCTGCAA
>Locus:intergenic4717_1:3181272-3181176(-)
CGGCATCTCGCTTTTAACCCTTGTGCTATTATTCGCACCTTTGGAGCGTCTGCAACGCGCAGGCGCGCTTATCAATCGCTATCTCTTCAGCGAAATA
>Locus:intergenic4837_1:3253798-3253753(-)
CCCGTTTCGCTTATTCTAGCTGAAGCGTTTCAGTTAATTAAATGTT
>Locus:intergenic4855_1:3267119-3266993(-)
TGTTTCAACGTGCCTAATCCGCGTCTTCATCAATTTTTTCCTGTTTTAAATCAATGGATTAATTTGCCAATTACGTCTAAAGGCGGCTCACTCCTCATCGCTTTAGCAGCGACCCGGATGATCAAAA
>Locus:intergenic4963_1:3336896-3336842(-)
GTCTCCCTGCAGCCTTACGCAATATTTTTACTACATCTATTCATTTACTCAGTAA
>Locus:intergenic4965_1:3337632-3337551(-)
ACCTCACGTACTACGTGTACGCTCCGGTTTTTGCGCGCTGTCCGTGTCCAAACTGGCTGCGCCAATAACGCCTGGTGGGATA
>Locus:intergenic5037_1:3379611-3379551(-)
ATTGTAGTGCGATATGTGGACGCCATAAACCAGAATTGTGTGACGTCATACGGAGTAAAGG
>Locus:intergenic5291_1:3532839-3532782(-)
GCATTTCAGACCAGGAATATCTCTTTTTCCTCATTTCCAGAATCGACTCACCACAAAG
>Locus:intergenic5377_1:3591120-3591069(-)
GCGAAAAGAACCCCGGCGAGGGGAGTGAAAAAGAACCTGAAACCGTGTACGT
>Locus:intergenic5500_1:3647910-3648039(+)
CATTTTAATTGTTATCACAAAATCATTTGTACTGCATCGCGGCGGCAACTGAGCAACAAATTCGTCAGGAACGAATTTGAACAGCCGCTGGCTGCCTTCGGTGAGGGACAAGGATGTCCCTCATTAATCC
>Locus:intergenic5751_1:3841886-3841826(-)
TTCTCGCCGATTGAATTGTATTTTGCGACTAAGGGATTGACGGGCGTGCGCCTGAGCAGTA
>Locus:intergenic5800_1:3871625-3871694(+)
AGCACCTCAGGGAATAGTCTTAATCCGAAACTATGTCAAGTATTAACGATAACAGGCAGCAATAATGCCA
>Locus:intergenic5871_1:3923924-3923840(-)
CAACCTTTTTTGTTAGGGAAAATCTGGAAAGCCGTAAAGAATTGTCATAGACATCAAGCATTCGTAATTGCGCTTTACTCTTATT
>Locus:intergenic6251_1:4189296-4189248(-)
GGAACACCCATTGTAGCGGAGAGTGAAGTTGACAACTGGTCAACTAACA
>Locus:intergenic6291_1:4219078-4218955(-)
CACAAAGTGGTAAGCGCCCTCCCGAAGGTTAAGCTACCTACTTCTTTTGCAACCCACTCCCATGGTGTGACGGGCGGTGTGTACAAGGCCCGGGAACGTATTCACCGTGGCATTCTGATCCACG
>Locus:intergenic6303_1:4230630-4230501(-)
ACTTTTCTTGCGCACAATAAAAAACGCCCCAGTCATAAACTGACTGGGGCGGCTAAAATATTCAGCCAAATCCGATTACGTGAAGTAAAAGGTCTGAAAGATAGAACATCTTACCTCTGTACCCTACGTG
>Locus:intergenic6315_1:4237026-4236975(-)
AAAATCCGACAAATTTCGCGTTGCTGCAAGGCAGCAACTGAGCACATCCCCA
>Locus:intergenic6373_1:4276519-4276411(-)
TACCTCCCAACTCAACGCCGGATGCGGCTTTGCCTTATCCGGCCTACAGGACGGTGCGCATTTTACCGTAGGCCCGATAAGCGTAGCGCCATCGGGCAACAGGGAATTT
>Locus:intergenic6471_1:4331141-4331093(-)
TTCCTGGCTGAGTCGGTGAAAGTCAGGCCACAGATTAACCACTACCACA
>Locus:intergenic6546_1:4397884-4398013(+)
TTATTAAATAACAATTTTATTTATACAGATATCTGTCAGATTACATCTGGCTTAAATTTTTGTCAGCCCAGATGCGTTTTCCATCAAGTAACGTTACCATCGGCGTCCGGCCGCAACACATTTTTCCCTG
>Locus:intergenic6550_1:4403943-4403991(+)
TTATGTAAGCTCCTGGAGATTCACCGACTTGCCGCCTTGACGCATCACG
>Locus:intergenic6573_2:4419462-4419372(-)
TACACGCTTAAACCGGGACAACCGTCGCCCGGCCAACATAGCCTTCTCCGTCCCCCCTTCGCAGTAACACCAAGTACGGGAATATTAACCC
>Locus:intergenic6572_1:4419515-4419632(+)
AGGCACTACGGTGCTGAAGCAACAAATGCCCTGCTTCCAGGAAAAGCCTCTAAGCATCAGGTAACATCAAATCGTACCCCAAACCGACACAGGTGGTCAGGTAGAGAATACCAAGGCG
>Locus:intergenic6573_1:4421248-4421215(-)
AACAAAAGGCCCAGTCTTTCGACTGAGCCTTTTG
>Locus:intergenic6583_1:4429600-4429495(-)
CGAGCCATACTGGCACAAAGCGTGCTGGCGGAAAAGAGAACAACGGGCAACATGAGACATGTTCAGCTTGCCACCCACTTCTGTCGCTTTGCCGGATGGCGGCGCA
>Locus:intergenic6689_1:4523652-4523583(-)
TTATTTGTGACTATTGTTGGCAAAATAAGACGTGAACCAAATGGAGGTTTACGGTGCATGAATTTATCAA
>Locus:intergenic6795_1:4595210-4595099(-)
AGCGGTAAAAACGCTACTTATCTCACGTTTACCCAAGGTTTAGAACATCCTGCTATAAGAAAAGGCGTGTGTGATACGCTTAAAAATGTCTGTCGTCACCTGACGTTACAAT
>Locus:intergenic6874_1:4642203-4642266(+)
TTGTGCACAGGTAAACGCATAAGGGCGCAAAGCAATGTAAAACTGACTAAAAATCAATCTACTG
>Locus:intergenic23_1:11547-11493(-)
TGTAATAAGGGCGAAACGTGCGGTTTCAACTACCCTGAATCGTTTTTTTTCAGAC
>Locus:intergenic110_1:75003-75084(+)
TGCCGTTGTTTTCGCGTTAAGAATAGTCCGTTTAAAGACATCCGGGCCAACGGCATCCATTTGCGTGACGTAATTGCCATTA
>Locus:intergenic132_1:88419-88554(+)
TTATCAATTGATTGGTTGTGGTTTTTTAACTTTTTTAAGTATCTGGCGTTCAATATTGTTGAGCCAGCAAACAATATTGAAAATTTTCATATTTGGCATATTTCTTTCAATATTGGTGAGGTGCGTAACACTATTG
>Locus:intergenic369_1:264896-264863(-)
ATCCCATTTGCACCCGAAGGTACAGCTCTTTGCG
>Locus:intergenic405_1:292148-292082(-)
GCTTTCGGGGAGAACCAGCTATCTCCCGGTTTGATTGGCCTTTCACCCCCAGCCACAGGTCATCCGC
>Locus:intergenic476_1:341144-341231(+)
ATCAGTCTGGCCTGTGTCAGTCAGCTCTTAGTGTTGAGACTCTCGTTGGAGCGTTATAATTGCTTTTCTGTTTCGGAAAACAAGATTT
>Locus:intergenic498_1:354686-354725(+)
TTATGCTTCTCGCCTGTACTGCTATCCGGTACACTGCATA
>Locus:intergenic695_1:477336-477231(-)
AGCAAGCTATCTAAGGCTTGTCGTGGAGAAATAGTACAGCAGCCCATACCTACGGCTGCATCCAGGCGCGGAAGTATATCACTATCACGGACATCTTGCGCATTTC
>Locus:intergenic701_1:482746-482683(-)
CGTGGACTGATTTATTTCTCTTTCATCGTTTTGTCATATAAGCCGTTTAGCGTAAAAAGCAAAC
>Locus:intergenic799_1:539573-539450(-)
CGCTTTTGTTGCTTTTCATCAATCACCGGTATCCGCCACATAAAAATCAGCAGACAGGCCAAAATAACCAACAGCAGCACCCGCACCCACATCATATTCACCAGCCACAGCGAAATACCAAAGG
>Locus:intergenic854_1:579583-579625(+)
TGCCTGAATCTGGAAACACCGAAAGCAATAAAAGAGGTTGTAT
>Locus:intergenic912_1:613570-613666(+)
CGCCACACGGCCATCAGAAGCGCATTCAGGACTCTATCTTTTGTCATTCATGGTTGCAGTGACCAATTGAATCTATTGCGGCTTTTTTTTATATGTC
>Locus:intergenic913_1:613854-613758(-)
GTCGTTGAGCGTGGCCATTCTGTTTCCAGCGCCGCAACACATCTCGATATTACTACCCACAGTCTTTACGCCAGGATAAAGAAGTACGGGTCGAACT
>Locus:intergenic988_1:669652-669724(+)
ACACTTAGCCAGCATATACGCTATGGATTTCGAGTTGCAGACAATACGTCTGTAATTTGCAAGACGAGTCGTA
>Locus:intergenic1087_1:737479-737368(-)
GCGGTAAGGCACCGGATTCTGATTCCGGCATTCCGAGGTTCGAATCCTCGTACCCCAGCCACCTTTAAAAAGCTCGCTTCGGCGAGCTTTTTGCTTTTCTGCGTTTATAAAT
>Locus:intergenic1177_1:800717-800636(-)
TGGCGCTGCGCTTATCAGGCCTACGGGGTTGCGCCTGTAGGCCGGATAAGACTGTACGTCGCCATCCGGCAACCACTACAAC
>Locus:intergenic1246_1:849503-849563(+)
GCTTGCAGTAAAACCACGGGCCGCCACATCTGCTGCGGCGGCCCGTTTATAAGCCTGAACC
>Locus:intergenic1430_1:982460-982586(+)
CTCGCAGGCTCGTCGTTTGTCCAACTGGCTGCGCCGCTACTCAGCCCATCCCTGGGCCTCGCCCCTTCGGGGCCAGAGCAAGCTCTGTTCAAAAACGCTCCCGGCGTTTTTGTGTCGAACCCCGGTC
>Locus:intergenic1448_1:992864-992897(+)
TTATCATCACAAACTTTAATTAAAATCGGTAACT
>Locus:intergenic1540_1:1061997-1062057(+)
TGGCGAAAATGGGATGAAGATTTTTGTTCATATTCACATTTTACAACCTTCAGTTTCTTTA
>Locus:intergenic1562_1:1071245-1071281(+)
TTTGTCAAACAGAATTCACTCAGCACGCAATCAATTA
>Locus:intergenic1564_1:1072755-1072803(+)
GGGCGCCACGGGTGGCTTCGGGCTCGCGGGAATCGGCTGATTTTTGATT
>Locus:intergenic1714_2:1170423-1170492(+)
TCGCGAATGGTAATGTCCGCACCAGGACACATTGTTTACAGTAGTTACAACACCCTGTACGGACATTCTC
>Locus:intergenic1714_1:1170540-1170591(+)
ACTGACCATACCCATGACGTCATATGTGGTGCGCGTAGCCGTGTGTGGCGTC
>Locus:intergenic1759_1:1192542-1192488(-)
ATAATAAGTAAGCACTTCCCCCTTTGTGTGCTTATATCGATCCGATCCATTTTAA
>Locus:intergenic1771_1:1202327-1202273(-)
CCAGTTCTTGCCGTTGCGCGGTTATCAGGGGGAAATATCTCGAAACTTCTGAAGC
>Locus:intergenic1781_1:1205802-1205763(-)
GGAGGGCGCGCTCGCGCCCTTTTTTTTACGTGCAAACGAA
>Locus:intergenic1920_1:1287587-1287626(+)
ACTGAAAACATTCTGCAGCCTTTCAGGCAAAGCCTCATAG
>Locus:intergenic1929_1:1291354-1291261(-)
CTGGCGCACTTTTCGTCAGTAAACAGGAATACTACAGCATTCATCGTATTGATGCCGCTTTATCTCCCGTTCTTCAGGGAATTAACGACAATTT
>Locus:intergenic2106_1:1392376-1392454(+)
TGTGAGGTTAAAAGAAAACATCAAAGATATGTCGGCTATGTATTTTTGTCTGATAATACGCTATCGACAGGTAATCTGA
>Locus:intergenic2112_1:1396382-1396430(+)
GCTTTCAATGAATATGGAACATATTCATGTCAGATAACTATTTATTTTA
>Locus:intergenic2119_1:1399714-1399672(-)
GTGTTAATTATTATTCATTATCTTCACACTTATCAGAAAAATT
>Locus:intergenic2155_1:1423181-1423076(-)
CTTATTTCGTCGAGGGTAGAGACTGATAAGCGAACGCTGTCCGGCTGCATATACTCACTGAATCGTGCAAGCCCAACTATTTTACGTTCACCCCGTCATATTACAT
>Locus:intergenic2165_1:1432966-1432909(-)
CCACGCAGTATTGCTCATCATCGACAAAATCCATACGGATGCCCTGGTATGCCGCACC
>Locus:intergenic2410_2:1586960-1587056(+)
CCTTTGGCCACTTCCATTTCACCCGCCATAATTCGCCGGCGTCCAGGTCGTTATGATACTGACAATACACTGGAAAATCTGACGGTCAAAGCAGCAA
>Locus:intergenic2410_1:1587154-1587250(+)
ATAGGCTTTCCTGAACAATGTGATTGTTTGAGTAACTTTACGACAATTGCTTCAAAAACTATCAAATGCCAGACTTCCGCTACCAGACGGTATACAC
>Locus:intergenic2486_1:1643610-1643661(+)
GCATGTTGGCGGGGAGGTCCCCCTCTCCGCCAACACCCGCCTATTTTTTCAC
>Locus:intergenic2533_1:1671667-1671556(-)
CATTTTACCATTTCAAGTTACAACTGTTTTATTTTACTGATGATTCAACTGCCGTTAAGCGTGTTAAGCCGCGATCTGGTCGGGGATATGCCAGCTCATGTCAATCCGTTCT
>Locus:intergenic2558_1:1686582-1686618(+)
GCGTTTTCTGTATGGAATACGCCATCCCCTCTGATAG
>Locus:intergenic2770_1:1809698-1809743(+)
TTGAATTACCCCTGGTGGGGTTCCCGAGCGGCCAAAGGGAGCAGAC
>Locus:intergenic2771_1:1809980-1809911(-)
GACGGGAGTGATGGTGGTGGGGGAAGGATGACTCAGCGCTGCGCGCTTCGCCCTTCGGGTCGTTGCCTGC
>Locus:intergenic2773_1:1812329-1812290(-)
CTCCGCTTCGGCGGAGTTTTTTTATGGCTGTTTGCCGGAG
>Locus:intergenic3069_1:1978697-1978568(-)
ACGGTGTGGACAAACACTCCAGCAGCGGTAAGTCATTACCGCTGCTTTTTTTTGCCTTGCCTTCGCGTTAATCGCCCGACTGCGCATCCTGTCATAGTCAACAGCGGAAGGATGATGTCGTGCTTATCTT
>Locus:intergenic3099_1:1993191-1993128(-)
GGTCGGGGTCGCGAGTTCGAGTCTCGTTTCCCGCTCCAGTTTAAAAGCATTGGCGTAAAGCGGA
>Locus:intergenic3160_1:2030401-2030458(+)
GTAGCAAAACGCGCAATGCCGAAACCGGCGGCGCGGGTCAACGCCTTTTTATTCCAAA
>Locus:intergenic3202_1:2062372-2062423(+)
ACCAAACCGGCATCCTCAAGGGTCATCCTGAAAGGTTCTGTGTTCAGAAGTC
>Locus:intergenic3410_1:2240295-2240358(+)
CCTCATCCAGAGGGGGAAATACAGCCCCATGTTACTTTTTTATTAGCCCTTAATCACTCTATCC
>Locus:intergenic3465_1:2274580-2274532(-)
TTATGTCTCTGCCTGAAAAGCCATTGTACATTTTATCGCTCACTCTACA
>Locus:intergenic3516_1:2308245-2308389(+)
GAAGGGACAACACAGCACACTTCCCCCCTCCGGGCGACATGCCATCGCGTATTCTCGTTGAACGCGGGGCGGAAAGCGGGCGAACAGTATCACCTTTTTTGCACCAGCAAAAGTGACAATTCCACTTGCCTGGATGGCCCGGCGC
>Locus:intergenic3525_1:2312197-2312149(-)
CGGATAGTCATGCTTTTCTGTGATGCGCAGGAAAGCGTATTGTCGCAGT
>Locus:intergenic3827_1:2530105-2530045(-)
TGTGCCGGATGGCGACTAACGTCTTATCCGGCCTACGTGTGCGGTGTCGTCTGTAGGCCTG
>Locus:intergenic3881_1:2561705-2561585(-)
CTTACCGGGCCTACGGATTCGCTGCTGTCTGTGGTTGGTAGCCCGGACAAGGCGCGCCAGCGCCGCCTCCGGGGAAGCGCGCGCACAACGTGCAAAACAGTTTTGTCATCAGATCATGAGG
>Locus:intergenic3880_1:2561605-2561674(+)
ACTGTTTTGCACGTTGTGCGCGCGCTTCCCCGGAGGCGGCGCTGGCGCGCCTTGTCCGGGCTACCAACCA
>Locus:intergenic4017_1:2672932-2672815(-)
CCAACAGGGCGGCCTCCTGGCTTACCTGCTCTGGACGTTGAGCGTTACGGGAACAGAATTACCTGGGTAGCTTCTGTCTGCGTGAAGACACAACGTGCCAGAAACAAGAAGCACGACA
>Locus:intergenic4064_1:2705814-2705871(+)
AGCGCTAGTTTATTGCCGGATGGCGGCGTAAACGCCTTATCCGGCCTACCGCTTGACG
>Locus:intergenic4206_1:2797246-2797285(+)
CGTCGTCTTCAACGTTCCTTCAGGAGACCTAAAGTCTCAG
>Locus:intergenic4269_1:2836710-2836638(-)
CGTGCCTGTAAGCCAGATAAACGTAGCGCCATCAGGCAAATTCGTACCAAATGGCGGGGGAGAGGTTTGCAGG
>Locus:intergenic4279_1:2855199-2855124(-)
GGCCAACCGCCCCTCGGCATGCACCTTGGGTTTCGCAAATCCCGTCGAATCCAGAATCAGCCCCAATGTGTAAGGT
>Locus:intergenic4279_2:2855243-2855153(-)
GTAGGTTTCGTCGTTTGCGACTATTTTTTTGCGGCTTTTTACGAGGCCAACCGCCCCTCGGCATGCACCTTGGGTTTCGCAAATCCCGTCG
>Locus:intergenic4378_1:2927600-2927717(+)
AAGATAGAATACAACAAGCTTCATGCTTCTTTTTTAGATAGTTTGTTGTTCGTGCCTATCGTACACTTTGCGACTGTTCGTTTTGCATCTATTCCAAGCATCAATCAATACAATAAAT
>Locus:intergenic4420_1:2960164-2960281(+)
AGGCCGGGCAACCCCGCCAGCATCACTTTCCCCATAACGCTCTCATTTTACACCCCTTCTTGCCGTTGTCAGGCTCGTGGCGCCGTTAACCTCACCCTTTGCATTGTTAAATATTTGT
>Locus:intergenic4476_1:2992272-2992410(+)
CCCTTCGGGCCGTTGCTGATGCAACGTTATCCTTCTGATGCCAGCGGTGATTACCGCTATCTTATCTGCATCTTCATCGCTGAAAGTATGGAGAATATGGTGCATCCGGGAGGATTACTCGCCTTACGGCTCGCCCTTC
>Locus:intergenic4477_1:2993076-2993040(-)
AGGTTCGAATCCTCCCGGATGCACCATCTCTTACCTG
>Locus:intergenic4578_1:3072127-3072160(+)
ATTAAGATCGCAGGCCAAAAAAACGAAGCCGTAA
>Locus:intergenic4616_1:3099580-3099676(+)
GCGCTGGAACGCGTCGGCGCGGGGAACACAATTAAAGCCGAGGGTGGCACCGCGCCTTATTCGGTTTATCCCCGCTGGCGCGGGGAACACGCACCTC
>Locus:intergenic4634_1:3116584-3116635(+)
GTCTCTATCGGGGCGGTTTATCCCCGCTGGCGCGGGGAACACACCGATAAAC
>Locus:intergenic4634_2:3116964-3117072(+)
GGTTTATCCCCGCTGGCGCGGGGAACACGCTCATGTCAAACGCCATCAGCGTTCCGGCATCGGTTTATCCCCGCTAGCGCGGGGAACACAATCGCCAGCCTCGGAAATA
>Locus:intergenic4717_1:3181253-3181184(-)
CTTGTGCTATTATTCGCACCTTTGGAGCGTCTGCAACGCGCAGGCGCGCTTATCAATCGCTATCTCTTCA
>Locus:intergenic4812_1:3241506-3241596(+)
TTCCGGTTCGTTAAAACCGGTGAAATACCAGAAGTCGCTACTCTGGCGATACGGATATTCACTGTCTGCGCTGCGCGTCGCCTCCGGCGCG
>Locus:intergenic4862_1:3271827-3271944(+)
TTGTTCAGTCTTCAGCGCCATTGCCGGCTCTGGAATCCTGAGAAGCGCCGAGATGGGTATAACATCGGCAGGTATGCAAAGCAGAGATGCAGATTGCGGGGGACATGCGCGCACCAGA
>Locus:intergenic4948_1:3322821-3322935(+)
AGGAATGGGGGCAGCGTAACCAGCCGCAAAAAGTATCGATTAGTCGAAAATCAGGAAACGGATGCGCCAACGAGGCGAGCGTCACCGCCTGCGTCAGAAAAGTTAAGAATAATTT
>Locus:intergenic5119_1:3425573-3425432(-)
ATAGTAAATAGAAAAGAATTCTTAACCCACAAGAAATGCAGGCGTTTTATTGGTAAGTTTTTCTCTTATCGTGCGCGTATGATTTTCTTATTACAAGAAAGTACCTGCACCTCACGTTCTGCATATCGCCTTGCTGCGGCAC
>Locus:intergenic5334_1:3554583-3554628(+)
ACATCGCCGCAGAGAAGGGCAAGAGACGCCAGGCGAGAGCGACATA
>Locus:intergenic5346_1:3566026-3566074(+)
ACTTTACCAACCACACGCAGCAGCGACAAGGCGCAAAAATCATCTGCTA
>Locus:intergenic5360_1:3576224-3576272(+)
GTACTTAGTAATGCTGTCCGGGTTGTTCTGCAGCATCCGCTAACCCTCT
>Locus:intergenic5360_2:3576477-3576519(+)
AATAGAGAGAAGTTACGGGAATTTGTAAGCGCGTACAAAACCG
>Locus:intergenic5376_1:3589381-3589528(+)
CTCCCACCTATCCTACACATCAAGGCTCAATGTTCAGTGTCAAGCTATAGTAAAGGTTCACGGGGTCTTTCCGTCTTGCCGCGGGTACACTGCATCTTCACAGCGAGTTCAATTTCACTGAGTCTCGGGTGGAGACAGCCTGGCCATC
>Locus:intergenic5376_2:3590776-3590833(+)
CGGGGAGAACCAGCTATCTCCCGGTTTGATTGGCCTTTCACCCCCAGCCACAGGTCAT
>Locus:intergenic5377_1:3592333-3592210(-)
ACTGCCAGTGATAAACTGGAGGAAGGTGGGGATGACGTCAAGTCATCATGGCCCTTACGACCAGGGCTACACACGTGCTACAATGGCGCATACAAAGAGAAGCGACCTCGCGAGAGCAAGCGGA
>Locus:intergenic5376_3:3593300-3593423(+)
TTGCGACGTTATGCGGTATTAGCCACCGTTTCCAGTAGTTATCCCCCTCCATCAGGCAGTTTCCCAGACATTACTCACCCGTCCGCCACTCGTCAGCGAAGCAGCAAGCTGCTTCCTGTTACCG
>Locus:intergenic5514_1:3661051-3661138(+)
CTAACTAATTACACCTTCTCCGGCTGTGGAGAAAGCTCCGACAGCATCCTGCGCTTTAGGCTGTGCCGCGTTGCTTTACGGCGCATTT
>Locus:intergenic5591_1:3715084-3715027(-)
CTGCTCATCGGTCTAATACATCGCCAAAATTGTGCGCTGCCTCACAGGATAAGATTAT
>Locus:intergenic5629_1:3749204-3749111(-)
CCCGAGAATAATGTCGTACCTATCCGTGCCGTAGCTCCCACTTTTCTTTTCCGGCGCTTTCGCTGCCTTGCCATCTCTCTGTCGCCTTACTATC
>Locus:intergenic5792_1:3866157-3866199(+)
CTTCGATATAATTCAATAGAATTAATATTTACGGGAAATGCCT
>Locus:intergenic5797_1:3869400-3869316(-)
TGGCGAATGATGACAAATTATTTTGCGCCTGAAACGTTATGCGAAATTCATCACAGCAAACGGCGGATGACAATTGTCATTTCTT
>Locus:intergenic5864_1:3918636-3918774(+)
GTAACAACTCCCGACGTAGTGATTAAAAAACCAGGAAAGGAGTATACCTGTGCAGTGGCGCAAATACAGCCAGAGCGTGCACTGGAATGCATTTTTGCGGGGCGCTACGAAAAAAAATCACGCTATTACTTGCCTTCTC
>Locus:intergenic5934_1:3962499-3962544(+)
CGCAATCGTTTGCTTTTACCATCTGGTCAGATAAAATCACCGCTTT
>Locus:intergenic6034_1:4031751-4031820(+)
ATGGGTCTGAATACGTACTTTTCAAGTATTTTAATCCGGCTTTTTTTTGCAGTTTATTGGCTATTGCATA
>Locus:intergenic6157_2:4121528-4121495(-)
GCAGCAAGCTGCTTCCTGTTACCGTTCGACTTGC
>Locus:intergenic6157_1:4121874-4121757(-)
GTACTTTACAACCCGAAGGCCTTCTTCATACACGCGGCATGGCTGCATCAGGCTTGCGCCCATTGTGCAATATTCCCCACTGCTGCCTCCCGTAGGAGTCTGGACCGTGTCTCAGTTC
>Locus:intergenic6291_3:4217991-4217853(-)
CAGGCTTGCGCCCATTGTGCAATATTCCCCACTGCTGCCTCCCGTAGGAGTCTGGACCGTGTCTCAGTTCCAGTGTGGCTGGTCATCCTCTCAGACCAGCTAGGGATCGTCGCCTTGGTGAGCCGTTACCTCACCAACA
>Locus:intergenic6291_1:4220076-4219947(-)
GGATGGTCCCCCCATATTCAGACAGGATACCACGTGTCCCGCCCTACTCATCGAGCTCACAGCACATGCGCTTTTGTGTACGGGGCTGTCACCCTGTATCGCGCGCCTTTCCAGACGCTTCCACTAACAC
>Locus:intergenic6291_2:4221896-4221842(-)
CAGACTGGCGTCCACACTTCAAAGCCTCCCACCTATCCTACACATCAAGGCTCAA
>Locus:intergenic6363_1:4270370-4270310(-)
TGTATGGCCTCGCCACTATACGTGATTCCGTTATCAAGAGAGGCTGTAAAATTGAGAAAAT
>Locus:intergenic6447_1:4318499-4318448(-)
TATAGTGTCGATTGTATGAAGCCCCGCTCTCGCTGTCCAGCGACATACCGCG
>Locus:intergenic6519_1:4375795-4375705(-)
ACGTTCGCTGCCGCAGCTTCGGTGCATGGTTTAGCCCCGTTACATCTTCCGCGCAGGCCGACTCGACCAGTGAGCTATTACGCTTTCTTTA
>Locus:intergenic6519_2:4376094-4375968(-)
CCGTTTCCCATCGACTACGCCTTTCGGCCTCGCCTTAGGGGTCGACTCACCCTGCCCCGATTAACGTTGGACAGGAACCCTTGGTCTTCCGGCGAGCGGGCTTTTCACCCGCTTTATCGTTACTTAT
>Locus:intergenic6572_1:4417039-4417129(+)
GGGAACTGTGAGACAGGTGCTGCATGGCTGTCGTCAGCTCGTGTTGTGAAATGTTGGGTTAAGTCCCGCAACGAGCGCAACCCTTATCCTT
>Locus:intergenic6573_1:4419819-4419690(-)
GCGTCACACCGTATACGTCCACTTTCGTGTTTGCACAGTGCTGTGTTTTTAATAAACAGTTGCAGCCAGCTGGTATCTTCGACTGACTTCAGCTCCATGAGTAAATCACTTCACCTACGTGTCAGCGTGC
>Locus:intergenic6694_1:4527335-4527380(+)
GCCCCGGTTGTCGTAAATGTAGCACAAGGAGATAACGTTGCGCTGT
>Locus:intergenic6742_1:4563556-4563649(+)
TTTGTCCCAAAAACTCAGATCTCCCGCGCGCCAGCATACGATCTGAGTTTTCGGGAATGCTCATCGGGGAAGACGGAGGTTTTCACCGGGAACG
>Locus:intergenic6779_1:4585637-4585589(-)
ATGAGAGGAAGGTTAAAACAAAGGCTGCTCCAGTTGAAGGATGTGATTT
>Locus:intergenic6934_1:4675927-4675975(+)
TTTCGTTTCCGCCTCATCTGGCGCGTCGTTGCGGAGCATAAACGACAAA
>Locus:intergenic6963_1:4697420-4697378(-)
ATCCGTAGTTCTGCGAAAAACGGATCGTTTTATTTTGCCGTTC
>Locus:intergenic6974_1:4703784-4703817(+)
AGGCGCGTTGGCTGCCTGCAACCCGAATTATTCA
>Locus:intergenic6998_1:4715303-4715342(+)
ATCCACAGAGGCCGGGGAAGCCATAACAGGTTTATTCATC
>Locus:intergenic7029_1:4731770-4731653(-)
TCTCTTTATACGAGAAAAATGGCTGCCATACTACCCTTACTCTCATCGATTTTGCGCCAGCGCATGTTTATCGCCAGCGGTGTTTCTATATTGTTAATAGTTCGCCCAACTTTATGCA
>Locus:intergenic7121_1:4794281-4794152(-)
GTACCTTTTCAGCATTGCGAGGCGCGACGGAAGATAAATCCTGTTATCTGTAATGCACATGCATTTTCGGAACTGAGCACGCAAAATACCAGCCTGCGCACCCTGCCTTTATCTTTATTAACCAGACAAA
>Locus:intergenic7131_1:4798102-4798054(-)
GAACATTCCCATTACAGTCTATTTTCAGCTGGACTTTTCTTTTATTTAC
>Locus:intergenic7137_1:4806197-4806155(-)
TACAATTATCTTACGATTATACCTGGATTGTTGGAAATAGCTT
>Locus:intergenic7144_1:4810577-4810664(+)
GCTAATCGTGATATTAATGGCGCGCATCCCATAAAGTTTTCCCTTTCCAGGCCGAAAATTCTGTATCTGTCTAGCGGAAAGAGAAAAC
>Locus:intergenic7244_1:4874092-4874155(+)
ACGTATATCAACTATGAACTCAATAAAAATTCTGATGCAATATTGAACGGCAGTCCAGTTTCGG
>Locus:intergenic200_1:135768-135891(+)
GCCAGGCGTGATAGCGAGCGGTTAAGGTGTCCGTCAAACCGTGATGACAGGTATAAAGTGGAGGCAAGCCGTGGAAATGTTGTCTGGAGCCGAGATGGTCGTCCGATCGCTTATCGATCAAGGC
>Locus:intergenic200_2:135804-135894(+)
AACCGTGATGACAGGTATAAAGTGGAGGCAAGCCGTGGAAATGTTGTCTGGAGCCGAGATGGTCGTCCGATCGCTTATCGATCAAGGCGTA
>Locus:intergenic405_1:291723-291606(-)
ACTCCCCTCGCCGGGGTTCTTTTCGCCTTTCCCTCACGGTACTGGTTCACTATCGGTCAGTCAGGAGTATTTAGCCTTGGAGGATGGTCCCCCCATATTCAGACAGGATACCACGTGT
>Locus:intergenic405_2:293682-293595(-)
CTCTTTAGGAGGAGACCGCCCCAGTCAAACTACCCACCAGACACTGTCCGCAACCCGGATTACGGGTCCACGTTAGAACATCAAACAT
>Locus:intergenic493_1:350182-350131(-)
GACCGTTTTTTGGGCTTCGTTTATGTAATCGTTATATCACACCCTATACCGT
>Locus:intergenic502_1:357127-357187(+)
GGCAGTTTTTCGCAAGTCCCCGTGTGTACGTTTACAATTTTCCCGCCGCTTTCGTCGTCAT
>Locus:intergenic598_1:424151-424208(+)
GTTTGTGGAATCGAAGGCCCAGTATACCTGAATCTGCAGGCAGATGTTTTACGAAAAC
>Locus:intergenic743_1:508006-507958(-)
ACGCGGCGCACAAAAGCCTATTGTGACAAGAAACGAGGGCAATTGTCAG
>Locus:intergenic908_1:612065-612131(+)
TATTTTCGACCCCTGAATCTATCAGGATATTATGGGCATCATTGTGGCAGCGTTAAAAAAATGCCTG
>Locus:intergenic914_1:617944-617992(+)
CATCTTATTTCTCCGGTGTGGGTTAATAAGAGAAATAATAAAACAGTTG
>Locus:intergenic1049_1:711297-711204(-)
GGAACTGCGGTAATTTGCCTCAGTCGTGTCGCATTTTGCGTCACCTCCTCACGGACGCCTGGCGCGACAAATGTTCTACCCCCTGTTTTGACGT
>Locus:intergenic1086_1:737928-738048(+)
TACCCCATCCGTACAACGCTTATCGGTGAATGGTGCGGGAGGCGAGACTTGAACTCGCACACCTTGCGGCGCCAGAACCTAAATCTGGTGCGTCTACCAATTTCGCCACTCCCGCAAAAAA
>Locus:intergenic1100_1:748688-748739(+)
TTTTCATGCCTATGGAAAACAAGTCAATTTTCTTTCTGGCGGTCTGCTTCCC
>Locus:intergenic1182_1:808228-808267(+)
CCATTAGTCGTCGGGAAAGGGAAGTTGGGGCAGGGTAATC
>Locus:intergenic1261_1:863234-863141(-)
AATCAGCTCCTGACGTTTTCGCCGGGCGATAAAAAAAAATTATCGCTATTTTTGGCAGATTATTGGCTAACGAGAAGGGAAAAATTGAGGCGTA
>Locus:intergenic1303_1:898679-898598(-)
CATATCGCGCTATCTTATTCAATTAACATCACTTTTCCGGCTTATTGCACCAATAATGCGCGTGCGGCGCGATACATTCATC
>Locus:intergenic1307_1:901045-900976(-)
GTTGCGAACCCAATACCTTTTTTACGCATAATCAGGCAGGTAATGACCCTTCGCGCCAGGGTTAGCACAT
>Locus:intergenic1310_1:904198-904240(+)
TCCCTTACGGTTCAGTGTAGCCCTTTGTACAGGGCGCGATCTT
>Locus:intergenic1428_1:981552-981648(+)
GTTTTTTTGTCTATGGAAAACCCCCAGCTAGGCTGGGGGTTCCGGAAAGCTTTCAGCTTTAAGCCAGTTATTAAAACCCCTTTTGATTTGTTAAAAC
>Locus:intergenic1492_1:1024623-1024659(+)
TCCGCGCCGTATAGCACAAAATCCCCTCCAGACAATG
>Locus:intergenic1597_1:1097346-1097298(-)
ATCTGTGATAGTGTCCATCAAAATTTAAGTGGACACTATCATCGCCGGA
>Locus:intergenic1696_1:1156274-1156364(+)
GGGACCCCAAAAGGTTTCTCCACTAAGTGTAGGGTAAACCTGAAAAGTGCGTATGAAAACACCAGTTATATCATTAGTAAGAATAAATTAC
>Locus:intergenic1730_1:1180855-1180972(+)
TTCTGTACAGGCTCTCAACTTAAATATGGCGGTGAGGGGGGGATTCGAACCCCCGATACGTTGCCGTATACACACTTTCCAGGCGTGCTCCTTCAGCCACTCGGACACCTCACCAAAT
>Locus:intergenic1864_1:1251932-1252070(+)
GTGAGCGCTTCTCCATCACTCGCTTCGGAGTTGTCCGAATCCTTCAGCTTTACCGCCTCATCCCGCATTTTTCATCCTCATTCCGATTGGCTTTGTTCGCATACTGGTTGCAAAATTGTTACCAATAGCAACGAAGGAG
>Locus:intergenic1913_1:1282654-1282612(-)
CAGCTTTCAGGGGGGTCTCAGGTTATCATGACGATCGGGGTAA
>Locus:intergenic1914_1:1284735-1284828(+)
ATATCTATTTTATTCATCATTTTTAGGTCGGGCAGTGCTCGAAATTCTTACGTACAACGTATACGCTCCGGTTTCTGCGCGCTGCCCGGCTTCA
>Locus:intergenic1939_1:1295538-1295484(-)
ACGCCGCCAGGGCTCGTGATGATTTTTTTAGCCGTACTGTTCTCATTGCTGACAG
>Locus:intergenic1938_1:1295828-1295888(+)
CGTCAAAAACGGCCTTTAGCTCACGTTGGCGCTCCCGACGTTTGTGCGTATGATGTTTTTA
>Locus:intergenic1994_1:1326655-1326724(+)
AACCTTTGCGCGGCTGATTCGCCTCACTCTTCCTTTCGGCTTGAAACCACATGGGGGCGCCGCCCCGAAT
>Locus:intergenic1994_2:1326686-1326728(+)
CCTTTCGGCTTGAAACCACATGGGGGCGCCGCCCCGAATTTTA
>Locus:intergenic2045_1:1358378-1358345(-)
TGCGCGAACAGAATCGCTAAAACACAGCGCTTCA
>Locus:intergenic2226_1:1476610-1476688(+)
GCACTATGTCTGAAAAAATGTCTATTGGTAAGCAAATTTAGCAATACATTTGTTTTGAGAATACAAATACTGCACACTA
>Locus:intergenic2262_1:1498846-1498885(+)
GCCCTGTTTCAATGTGGAGATCAATGGGAGGTATTAAACC
>Locus:intergenic2286_1:1516889-1517012(+)
TTATGGACAATATGTTCAGCGCTTTTTTCTCCACGCAAACGCATCTTCACTCTACCTCCTTTTTCCTGCTTATCGGCGAGCAGCACTGGCGTAACGCACTTTAGTCTCTCACTTCTGCCTGAGC
>Locus:intergenic2309_1:1529099-1529063(-)
CTTTTCTCTCATTGCGGCCTATTTTTATCTACAAAAA
>Locus:intergenic2481_1:1636619-1636532(-)
TTATCCCTTAGACTTCTTCACGCGTCTACTTTACGGGGTCTATACGCAAGCAAACGGCGGAAGAAAGGCAAAAAGGCGCGAATTCTCG
>Locus:intergenic2499_1:1650218-1650149(-)
ATAATTTCTTTGAGTTATTATTCCACACTTCAAATTAGCGAAAACGGTTTGTCAATAAGTGCGATAAGTT
>Locus:intergenic2533_1:1671610-1671484(-)
AGCGTGTTAAGCCGCGATCTGGTCGGGGATATGCCAGCTCATGTCAATCCGTTCTGCATAATGAATTCAGGTCGGATCACACTTTATAAATTCTTCTCCCCGGAATGGATGAGGTTTTCTACACTCC
>Locus:intergenic2581_1:1702847-1702802(-)
CGCGTATTCCACGTAAATAATCAGCGAGTTGACGTTAAAACGTTAT
>Locus:intergenic2622_1:1723748-1723793(+)
CGCTCTATTCAATTCAGGCCCAGAAACAGTCCGGTACCCATACTGG
>Locus:intergenic2670_1:1753169-1753253(+)
GGCAAAGGCCGTTTCTTTTCTTCTTCTCCCTTCCGTCATGCTCTAAGTTTAATCTTATTCAAGCGCCCCATTTCTTGTTATTTTT
>Locus:intergenic2761_1:1804657-1804552(-)
AGAAGCGCTGGTAAATCCGGCGCTTTTTTTATGCCTGGGGTCGTCAGCGGAGAACTCAGGCAAAAAAAATCCCGCCAGCGGCGGGATTTTAAGCATCCAGGAAGTA
>Locus:intergenic2818_1:1851714-1851843(+)
ACAAATCATTGCGCTAAAATCCACGTCCCGGCGTGGATTTTTTGTCTGTATACCCCGTTTTCCACGCGCGCGCCGATAAATTCTGTCTCAATAAAATGTCTGTTTGTTCGCAAAATAGCGGTTCAATCAC
>Locus:intergenic2887_1:1885749-1885677(-)
CGTTTTGCGCCTGTCAATCTGGCATATCTTGCCATAGCCTTACTTTGTTTATTGCGTTACCGCCTGCATCCTT
>Locus:intergenic2907_1:1894736-1894679(-)
GAAACAAGTGAATCATTCCTAAAAACATATAATGCCGCTACAGTTACTCCTGGTTTAA
>Locus:intergenic2941_1:1913360-1913273(-)
GTGGTTATCATCCAGACAAGGCGCTTGAGGTTGCTCATGTCTTTTGGGGAAAGAGGTTCGGTGGTGGGTACTGGATATCCTGGATCGG
>Locus:intergenic3148_1:2024908-2024947(+)
TCTAAGGTGACTATTCGTGTTCCGTCTGATTATGGTGAGT
>Locus:intergenic3194_1:2058476-2058599(+)
CATGCACAGCGCCCCGGCAACAACAAAACCCGCCGGGGGATAAATCAGCCAGGCACCATACGCCAGCAAAAGCGCACCCAGCACGCCCACCAGAGGCGCGAGAATCAGCATGATCATAATTACC
>Locus:intergenic3213_1:2070071-2070014(-)
TGTCAGAAGGTTGTCTGTGAGCCTCTTGGGCGTAATTACCGCGTCAACATGCCTCTTA
>Locus:intergenic3212_1:2070054-2070150(+)
ACAGACAACCTTCTGACATTCGCGATCGACCAGGCTAATACGCAGAACGTACCCTTCTGGTGTGCTGTACCACTGTCCTGGACGAGGGCAATGAAAA
>Locus:intergenic3232_1:2081685-2081832(+)
CTCAGAATTATTTGCCAAGTGCCTGCCAGTTTTTCACGTTTCATCAGACGCTGGTACATAGCCATTGCGGTAAGGTCACAGCATTTGACTTGTGCAATTACAGACAAAGTTGCGCCATGCCGGAGCAAAGTAGGAATTAGATCAAAAC
>Locus:intergenic3570_1:2341071-2341104(+)
CTGACATGGCGGGCTTCAGAAGGTGCAGAAGAAA
>Locus:intergenic3612_1:2374163-2374211(+)
ATTCGGGTGCCGCATGCTCTCTTCATTTATAAGCGTGGTCTCGGCGTTT
>Locus:intergenic3613_1:2374355-2374316(-)
GGCCCAGGGATGGGCCGAGTAACTCGCAGCCAACGCACAT
>Locus:intergenic3675_1:2425303-2425255(-)
GAATTCGTTGAAAATCTGTTCCTGAAGTACAGGCGTCATCGGCGAAGTC
>Locus:intergenic3960_1:2610562-2610679(+)
GCAATTTTAAGGGTGAATGACCTGTCCCGACCGCCTGTCGTAAACCAAGTGCTGGATATCCTTTTCTTTTTTACCAACAGGGAAATTTTCAAGCAGCGACCGAAACCATGCAAAAAAA
>Locus:intergenic4160_1:2768375-2768423(+)
GTAAAGCATCATTTTACCAACAAGTCAAACAACACATGCCTACCTACAA
>Locus:intergenic4187_1:2785646-2785607(-)
GACAGTACCCGATATGAAATATTTAAAAAAATGAATGTTT
>Locus:intergenic4207_1:2802280-2802163(-)
TCAAAAAGAGGAAAGCGTAATATACGCCACCTCGCGACGGTGAGCTGCAAGCCGCGTCGCACCTGCTCTTTAACAATTTATCAGACAATCTGTGTGGGCACTCGAAGATACGGATTCT
>Locus:intergenic4215_1:2808519-2808477(-)
TGTTTCCTTTGTGTACGTAAGTACAGTACCCGTACTGTTTTAA
>Locus:intergenic4229_1:2817750-2817708(-)
TCCTGTTGTTTGAAATGTAGTGCAGTGGTGTGCATCTTGGTCG
>Locus:intergenic4244_1:2825971-2826034(+)
CAATTTGCCGCCACCACCAATAAAAAAGGGGTCAGCAATTCGCTAACCCCTTGTTTTACAACAC
>Locus:intergenic4404_1:2949132-2949228(+)
GGGAGGCGTCGAGCTGACAACGCACGAACAGGCACTTATACATCCAGGCATAGCGTTTTCCTTTTCAAACAATTCGCTTTAGTTGGAAGTTCTACTT
>Locus:intergenic4405_1:2949182-2949140(-)
ATGCCTGGATGTATAAGTGCCTGTTCGTGCGTTGTCAGCTCGA
>Locus:intergenic4443_1:2970425-2970344(-)
ATAAACAGCCAAACGGGAAACCTACAGATATACCGTAGGCAGAATAACCTGAAACACGCAGGGGGTAATGAATATAACCTTC
>Locus:intergenic4456_1:2978297-2978408(+)
CCCCCAATTCAGGTGGATTTTTGCTGGTTGTTCCAAAAAATATCTCTTCCTCCCCATTCGCGTTCAGCCCTTATATCATGGGAAATCACAGCCGATAGCACCTCGCAATATT
>Locus:intergenic4522_1:3028797-3028860(+)
TTTTACACCTTATCCCTCTTTAGCACTATCACTGCATATTGTCGCCATTTCGCAAATAAGAATT
>Locus:intergenic4617_2:3099512-3099464(-)
AGATTTAGTGTTCCCCGCGCCAGCGGGGATAAACCGAACGAATTGAGAC
>Locus:intergenic4617_1:3099654-3099564(-)
GCGGGGATAAACCGAATAAGGCGCGGTGCCACCCTCGGCTTTAATTGTGTTCCCCGCGCCGACGCGTTCCAGCGCACGTTACTCGATCGTG
>Locus:intergenic4661_1:3136412-3136340(-)
GCAGCAGTTTTTTACGGGCGTTTTCATGTAATCAAGCGACCTGTTTCACATTCTTCTCTTTTTACTCCTCCTG
>Locus:intergenic4721_1:3184740-3184635(-)
TTTTTGTGTTGTTTCTTCGTGTTGCGCAACGCTGAAGCGGGTTTTCCAATTCTGGTCACTGACAATAAACAGGATCTTACACTATGTTATCCACAGAAAGTTGGGA
>Locus:intergenic4775_1:3218052-3218019(-)
TCGGACGGCTATTATCAGCTGGCGACTCCGGTAA
>Locus:intergenic4809_1:3237558-3237510(-)
AATTCAGCCTTATGGTTTAGCGCCTGGTTCGGTGGTAAGTTCAGGAGCA
>Locus:intergenic4985_1:3347147-3347018(-)
TTTTTTTTCCGCCACAATCACACATCCATAAATATTTTATATGCATTAAGTAAATTCATAATAAATATGAATAATTATTCACAAAATCAGAATAATTCTGCGCTTGTGTGTGGGGGAAATATACTGTTAA
>Locus:intergenic5158_1:3452083-3452152(+)
GCGCTGGCTCACATTTCCTTTCGAAATTTAGCGTTCACCTTTCGCAATCCTTCGTTTAAACTAGTTACAG
>Locus:intergenic5202_1:3479112-3479226(+)
GGCGGTCTGGTGTACCTTCCGAAAGAATTTTTTTCAAATCCAGCTACGAAGGACATAATCTTCACAGTATATTTGAAAAAGAACTCTAAGGGAAAGTGGTTGCGGGGGCCGGATT
>Locus:intergenic5293_1:3533702-3533666(-)
TCATTTTTCATGCACGCTCAGAGAAAAGGAAGTCACA
>Locus:intergenic5376_2:3588829-3588889(+)
TGCGTCCACTCCGGTCCTCTCGTACTAGGAGCAGCCCCCCTCAGTTCTCCAGCGCCCACGG
>Locus:intergenic5376_3:3589526-3589574(+)
ATCATTACGCCATTCGTGCAGGTCGGAACTTACCCGACAAGGAATTTCG
>Locus:intergenic5376_1:3590996-3591140(+)
ACAGAATATAAGTCGCTGACCCATTATACAAAAGGTACGCAGTCACACCCCGAAGGGTGCTCCCACTGCTTGTACGTACACGGTTTCAGGTTCTTTTTCACTCCCCTCGCCGGGGTTCTTTTCGCCTTTCCCTCACGGTACTGGT
>Locus:intergenic5475_1:3631158-3631095(-)
TCCCCAGCGGCGGACATAGAGTACGTTCCTGAGTTGAACAAACGCTGTCAACGTAGAAGCGGCC
>Locus:intergenic5520_1:3664394-3664532(+)
AAGCGGGTTTGGCAACTGAATAAATCACCAAGCCTGATTGTTGCAAAACCCGAGTTAGCGTTGCCGAATGGCGACCAGAACAACATATCCGGCCTACAAATTGCTCTACTTTCAAACAATTGTGCGCAATCCGCAGAAC
>Locus:intergenic5615_1:3737645-3737519(-)
TGTGATTGTCACCATAAAGTGATGGCAGAAACCAAAAAAAAACAAAAATGTAATATTAATATTGCTAAAATTACGGAAAAAACGGTGATAAAGCTTAAAGTGGTAATAACCATGAAATTCAGATGGT
>Locus:intergenic5635_1:3755202-3755157(-)
AACAGGCAGGCCAGATGCTTTCTCTTTTTTGTGTCATTTACCAGGT
>Locus:intergenic5732_1:3829644-3829752(+)
GCGGCTATCCTTAAAGTGTTTGGGTTCAAGTTAGCCCCCGTCAGGTTGCCAGGTTTATACCAGTCAACGTGCGGGGGTTTTCTCTATCCAGCAACCTATGCCGCCGGGG
>Locus:intergenic5742_1:3835687-3835744(+)
ACGCCGGATGGCGCTGCGCTTATCCGGCCTACACAACACCGGGGCGCAGCGCTCTTTT
>Locus:intergenic5766_1:3854066-3854117(+)
ATAATCAACCGCCACGGTCGCTGTGGTAAAAATAAAAAAGTGATAAGGATTT
>Locus:intergenic5776_1:3857991-3858126(+)
TCCCTGCCTGATGGCGGGGATTTTTTTTATTCCAATTCCCCCCTCTCCCCCAGCATAACTTTGCATTACTTTACCCTGCGTCCCTTTGACCTTTCCCTTAGGGGAACCCCTATAGTAGGCAGGGAGATTGTTCACA
>Locus:intergenic5782_1:3860896-3860947(+)
AGAACCGGATTGGTACCCGCATCAAGTCTGGCAGTACCGCCAGCGTTAATGT
>Locus:intergenic5906_1:3943852-3943921(+)
CATCGCGCAGTTCTATTGAACTCTCGATTGCCAGGCCCAAATGCCAAACCCGAGATTCTCAAAGGTGGCG
>Locus:intergenic6156_1:4122569-4122686(+)
GCGATTAGGTCGGGAACTCAAAGGAGACTGCCAGTGATAAACTGGAGGAAGGTGGGGATGACGTCAAGTCATCATGGCCCTTACGACCAGGGCTACACACGTGCTACAATGGCGCATA
>Locus:intergenic6157_1:4123429-4123378(-)
TTCATATCACCTTACCGGCGCTTATCGCAGATTAGCACGCCCTTCATCGCCT
>Locus:intergenic6205_2:4163151-4163013(-)
AAAAAACAGGCGCAGGCATTAAAAAAACGTAGAGAATTCACGCGATTGTCATCCCCCCGCCGCTGGCGAGGTTTTAGCGTGTCGCCCGGTGGAGACAGAACAGGATGCTTTTTACAAAGTGATTATAAATCAATAGATT
>Locus:intergenic6205_1:4163142-4163031(-)
GCGCAGGCATTAAAAAAACGTAGAGAATTCACGCGATTGTCATCCCCCCGCCGCTGGCGAGGTTTTAGCGTGTCGCCCGGTGGAGACAGAACAGGATGCTTTTTACAAAGTG
>Locus:intergenic6255_1:4193702-4193648(-)
GCGGAAAATAAGAAAAAGGGAAATGAGAAAAAAGAGGAGATAGAGGCGCTGTTAA
>Locus:intergenic6255_2:4193800-4193746(-)
GCTCTGCTTCCGGGGACGCTATCCGCCTGGTTGTCATTCATACGGAGAACCTTTT
>Locus:intergenic6267_1:4201964-4201910(-)
CGCCCGCCCTATTCACATACTTTTACATACGACCGGGACGACATTGACTTGCGGC
>Locus:intergenic6291_1:4218250-4218187(-)
GCCAGTTTCGAATGCAGTTCCCAGGTTGAGCCCGGGGATTTCACATCCGACTTGACAGACCGCC
>Locus:intergenic6290_1:4222964-4223003(+)
GACGCCCGCCATAAACTGCCAGGCATTAGTTTAGTGAAGA
>Locus:intergenic6361_1:4269438-4269348(-)
TCTTTTAACCATATAAGAACACACACACCAACATTATGGTATTCTGTTACAACTCCTCCCGGATGGAGGAAAATTTATCCAATTCTGAACC
>Locus:intergenic6362_1:4270351-4270480(+)
TATAGTGGCGAGGCCATACAGGTTTTAATCGTTTTTATGCTGGACCGCAGCTTATTCCAGCCATTCACGAGGCGCTTGCTACCCGGTAATACTTCGAACGAAAAAAGCGCCCCTGGGGCGCTCTTTTGGC
>Locus:intergenic6379_1:4281472-4281343(-)
TGCTTGCCGGATGGCGCTACGCTTATTCTGTCTACCGCTCGCCGCCGTAGGCCAGGTAAGGCGCAGCCGCCATCCGGTATTAAAGGGTATAATTATCAGCATATTGGCGACGAAAACGTTGATAGCGTTC
>Locus:intergenic6397_1:4292613-4292556(-)
GACAAACTGGAGATAAAAAAAACCCCCACATCATGTGGGGGAAGACAGGGATGGTGTC
>Locus:intergenic6518_1:4373046-4373079(+)
TTGACGTTACCCGCAGAAGAAGCACCGGCTAACT
>Locus:intergenic6519_1:4377361-4377328(-)
AGGAGCAGCCCCCCTCAGTTCTCCAGCGCCCACG
>Locus:intergenic6920_1:4662143-4662260(+)
ACAGTGAAACCCGATATCGTTCCAACCGTCGCCAGAAGAAGGCGAAACCGCCCCATCCGGCCGATTTTTTGCGAGTGTTCACAGAAAGGTGAATCATGCCATGAAAGCTATTATCAAA
>Locus:intergenic6961_1:4695108-4695048(-)
ATCAATCAATTAAAACAAAAAACACAACAAAAAACGATCATGCCCGTTGCCCGGAAATGCC
>Locus:intergenic7064_1:4752183-4752279(+)
AATACGTTCGAGTCCGTAGTGCGCAAATGCGTCTCCAGCAACGTGAACTGGTCGACGGAACATTCGACAGCGTTATTTTCTGAGCTTACAGGTTTTC
>Locus:intergenic7090_1:4777686-4777731(+)
TGGATTCTTTGCGCAAGCCAGCAGAATGACAAAGGGCGATGGGTTA
>Locus:intergenic7092_1:4778855-4778951(+)
ATTACGCAAGCCTCTTTACTTTGCTTATCATTTATATTTAATGTAAATATTCACGCAACACCATTAAAAAATAAGAAAAAATGGCTCACTGTTGAAC
>Locus:intergenic7111_1:4789251-4789110(-)
CTCCTTTTTTCCTGCTCCCAGCTCCGGCCTGCGTCAACACCTGTTTCTTTGCTTTTTTACCTCGCGTTATACCGTCCACGGTTCCCCGCGCCTCCGGCAGTAGCGAGGATGGTGATTTTTCGCGCTGCTATGCAAGAAACGC
>Locus:intergenic7187_1:4837314-4837239(-)
ACGAAGACGATTTTCGCCGCGCCGGCAGCCGTACCAGCCAGTCCACCAAAACCCAATGCGGCGGCAATTAACGCGA
>Locus:intergenic40_1:24322-24418(+)
GTTTTATTGCTTCTGACATTTATATCAGAACAAGAAGACACTTTTTTTCGCATAAGAAAAAGTCGTGATATTGCTGTGAAGAAATATCAGCAGCCGT
>Locus:intergenic53_1:33363-33306(-)
ATAGGTTATCCTGGCTGGTATAATCTGGCACCATCATTTAAGGCGCAGATTAACCTTG
>Locus:intergenic132_1:88461-88527(+)
CTGGCGTTCAATATTGTTGAGCCAGCAAACAATATTGAAAATTTTCATATTTGGCATATTTCTTTCA
>Locus:intergenic217_1:158168-158051(-)
CCTAACTGTCGCCAGCGCGTCAGTATTCCACTCACGTCATTGCCACCTGATATGCCCCTCATGGGCTTACGGAATCAAAACAATTTGCGCACAAATCTTATCATTAAAGCGTACGCGC
>Locus:intergenic249_1:182670-182559(-)
GATGATGACAAAGTAAGGAGAGGTATTTCTTATGAAACAATTAGTTGGTCGAAAATGACAGACAAAGGCACTACCGACGGCATAAGCTTTGAAAAACGTACTGCTGCGGAAA
>Locus:intergenic361_1:259244-259208(-)
TGTCGTGCGCTGTCTGCGCACGCCGGGAACGTACTCG
>Locus:intergenic372_1:266475-266520(+)
GATTGCGGCAGGCCGTGTTATTATTGCCTTTTTGTATATTTGGACA
>Locus:intergenic404_1:290144-290261(+)
AGAACCTTACCTGGTCTTGACATCCACAGAACTTTCCAGAGATGGATTGGTGCCTTCGGGAACTGTGAGACAGGTGCTGCATGGCTGTCGTCAGCTCGTGTTGTGAAATGTTGGGTTA
>Locus:intergenic467_1:339409-339280(-)
ATCAGCACCACAAGTAATAAGGCCAAGAGGATCACTATCTGTAATAGGATTCAGCGGAGAATGATATCGGTTCCATCCCCCTTTCAGCCCTATTGGATCCTGACTGACGAACCAGCCACACTCCGGTACA
>Locus:intergenic573_1:407893-407776(-)
AAAACGATAACCTTCAAGTCAACGCGGTTTACGGGACGGGGGATTAGCACAGGGAGAATGACCGCAACGCTCGCTGCGCGGCGGCCATTTTATATGGTCTATCAAAAAGATAACCGTT
>Locus:intergenic890_1:603356-603473(+)
TCATTAAAAGAGTTTGCGGCTATTTTTTATTTAGCGAAATGTTTAATTTATTACCGTGACGAAATGTCATATTCGCAAAGATTAATTACTGCGTCTGATACTCAGGGGAGAAACAGAA
>Locus:intergenic905_1:610804-610681(-)
TCTTTCTGTTATTACATAACAAATACTAAACAATTAGTCTTTCATATTATTTTTATACTTAAAAACAACAGTTTAAACTACTCAATGTCAACTCTAAAGAAAATAGCTCCACCACGAACAAATT
>Locus:intergenic920_1:619627-619666(+)
AAAACTAGAGATAACCATTTCTGTATCTGTTCACTATATT
>Locus:intergenic1073_1:728317-728254(-)
AAAACTAAATGGGACGGGACTCCTGTCCTCTCGATTGTCGCTCAGCACGGACAGACTATAAGCC
>Locus:intergenic1087_1:737792-737735(-)
TTGATACCGGCATTCCCTGGTTCGAATCCAGGTACCCCAGCCATCGAAGAAATCATCT
>Locus:intergenic1100_1:748873-748924(+)
TCAGCGCTACTTTTTATTTTTTCGCTGTTCGCTTTTGTCGGCAGCAATTTAT
>Locus:intergenic1113_1:756479-756341(-)
TTGCTACAAATTTGTAACTTTCGCACCCATCCCTGTACAATGTCCGGGTGTAATCAGGTGGCGCCAGAATTTGCAGGCAAAACCACAGTTTTATTAACATCTGCGAGAGACTTGCGGTTTTCATTTCGGCATGGCAGTC
>Locus:intergenic1190_1:812289-812394(+)
AGCCTCATTCCCACGCGTATAGTAGCAACGTTTAAAAGCTCTACTTTTGTTGCATTACCGGGATGTAAAGTGAATACAAGGCGATATACAACGGCATTCTTGAGGC
>Locus:intergenic1226_1:833522-833603(+)
GATCTGATCAAGAGACAGGGCTATGCCGGAGGATATTTATTGGAAACCGATGAGATAGGCCACCGTGTCATTAATCGAAATA
>Locus:intergenic1291_1:890228-890180(-)
TCCTTTACGCTCATGCTTTTTAGCGTTCTGCGTCGCAGAATGTGCCGTT
>Locus:intergenic1449_1:993037-992968(-)
CACATACATAACACAGTTTTTTCTTCCTCGAATGTTTTCGCAAAACAGCAGGTGATTGTCAAAGCAAAAC
>Locus:intergenic1466_1:1009019-1009115(+)
CCTGGGTTCCAGGCGGAGACCACGGTATTAACAGGCGCCGGGGGCAGCAATAGTTGTCAGACCTTCAACCCAGCAGCAGATAAGCGACTCTGTATTT
>Locus:intergenic1665_1:1136404-1136371(-)
CCACTACGTATGGACGTCAGGATGCCTCCCCGCC
>Locus:intergenic1730_1:1180775-1180916(+)
CTGCGCCAGTTGTCGAACCCCGGTCGGTGGTTCTCATCCCCCCTTAGTTTGGGGGATACATATAAGCAAAAAGCCCGTACTTCTGTACAGGCTCTCAACTTAAATATGGCGGTGAGGGGGGGATTCGAACCCCCGATACGTT
>Locus:intergenic1820_1:1227844-1227982(+)
GCCTGTATTTCATACGGAAACACAGCGCAATTATCAGGGAAGCAGCCTGGGCATTACTCTCCAGAGAAGATCCTATCTACCGGTAAGGACTGCAACCCGCAGCCCGCTAACTGTCTGAAAAATCAATACGTCTTACGCC
>Locus:intergenic1864_1:1252011-1252059(+)
ATTCCGATTGGCTTTGTTCGCATACTGGTTGCAAAATTGTTACCAATAG
>Locus:intergenic1884_1:1265795-1265834(+)
CTGCCGCTTGAAGCCGCGAATTTTACAACAAATTGCCAGA
>Locus:intergenic1913_1:1282775-1282724(-)
AACCATCACTTTTTATTAAAAAATTCTCCTGATAATAACAATAAATCTGGTA
>Locus:intergenic1927_1:1289932-1289869(-)
TCCAGGAAAATTTTTCAGAGTGAATCTTGTGAGATCTGGCGTTATTTACACCAGATTTTCCTTC
>Locus:intergenic2122_1:1401581-1401635(+)
ACAGAATCACACTATTTTGTGCAATATTATTTGTTCGTTGCAGATATCGCGGTGT
>Locus:intergenic2396_1:1581621-1581666(+)
AACAACATTTATCGAGTTAATTTTCACCCTTTGAAAGGCCAACGTA
>Locus:intergenic2464_1:1627057-1627102(+)
TCAATCAACAAAATTGCTCAAAGGCATACATTTTCAGGAGAAAATG
>Locus:intergenic2481_1:1636616-1636508(-)
TCCCTTAGACTTCTTCACGCGTCTACTTTACGGGGTCTATACGCAAGCAAACGGCGGAAGAAAGGCAAAAAGGCGCGAATTCTCGGTCTATTAAGCCCCGTGTTTCCAC
>Locus:intergenic2533_1:1671661-1671514(-)
ACCATTTCAAGTTACAACTGTTTTATTTTACTGATGATTCAACTGCCGTTAAGCGTGTTAAGCCGCGATCTGGTCGGGGATATGCCAGCTCATGTCAATCCGTTCTGCATAATGAATTCAGGTCGGATCACACTTTATAAATTCTTCT
>Locus:intergenic2621_1:1722302-1722245(-)
CTGATCACTACACCGTACAGTACTGTCAGTAATCTGTCTCCGGTGTCGCGTGCACGCA
>Locus:intergenic2806_1:1841466-1841577(+)
ATACCCACACACTTCACATTGTTTCTTATCGTTAATCCGATACGCTTTTTTCACATTATTTCTGGCGGTATACGCCGGTGCAAAGTGAATCGGGCTCGTTTCCGCGCTCGCG
>Locus:intergenic2849_1:1867254-1867158(-)
GATTGTTTACAATTCTTTAATTTACGCTGGGCGGCCCCTGAAGCCAGGAATTGCGTGCAAATTCCGTCACCTGGCGTTATCACTGCCTTCTCTTCTT
>Locus:intergenic2898_1:1893011-1893098(+)
GCATCCAGACACATTTTGAAGGATATTGAATTAAAAAGCCCCGCTTTTAGCGAGGCTTTATATCTGAGGCTGACGCGACAAACGCATC
>Locus:intergenic3063_1:1974143-1974101(-)
TCGCCCGCGCCCAGCCCCTGCATTTTGCGCCGGCATCGCCGCT
>Locus:intergenic3123_1:2006883-2006745(-)
ATGCGCGGAATAATGATGCATAAAGCGGCTATTTCGCCGCCTAAGAAAAAGATCGGGGGAAGTGAAAAATTTTCTAAAGTTCGAAATTCAGGTGCCGATACAAGGGTTACGGTGAGAAACCGTGGGCAACAGCCCAATA
>Locus:intergenic3155_1:2026442-2026307(-)
ACGCTAACTGGAACCGATCCCGTCGCTTCCAGGCAGCACATGCGTTGTCACACTTTTGCTACCGAACTATTAGCGTGCTTAATCATTCATGTAAAAAATATTTACTTGTCATGCAAAAAAATTGCAGATAAGGTAA
>Locus:intergenic3188_1:2053191-2053233(+)
GCGGCGCAGCCAGTAGTTATTCTCATCAACATTTCGACCTCCT
>Locus:intergenic3215_1:2072227-2072179(-)
TTTTTTGCGCATTGTGCAAATCAACTTGCGCAAGTTTGCTGTATGAAAT
>Locus:intergenic3268_1:2114888-2114942(+)
CCCGTGTGGCAACGCCGGAACAACAGGCCATCCCTGGTCAACCCCAACCTATACG
>Locus:intergenic3316_1:2147143-2147185(+)
TTCAATTTAAACACCACCATCATCACCATCATCCTGACTAGTC
>Locus:intergenic3384_1:2223346-2223463(+)
GAAATTATCCAGCGCTGGTTAAGCAACCATTTTTATCGTTGGATCATTGGTGACTTTCCTCATGTTTATCCTGTGCGCTCCGTCGCCGATTATGCCGTTTATTTTAGCGCTGATGCAG
>Locus:intergenic3441_1:2261276-2261213(-)
CTTCTCCTCTCGCGTTTAGGCTTATGGCAAACTGCGGTTTTTATTCTGTTTTTACCGCCTCGTC
>Locus:intergenic3480_1:2285539-2285620(+)
GCCGCCGCTAGCGGCGTTCAAAACGCTAACGCGTTTTGGCGAGCACTGCCCAGGTCCAAAATGGCAAGTAAAATAGCCCTAA
>Locus:intergenic3548_1:2328494-2328590(+)
GCACCGTCATGGGGTGTCGGGGGTCGGAGGTTCAAATCCTCTCGTGCCGACCAAAATTCCTCGAAGAACCAGCCTGTTACGGCTGGTTTTTTTATGC
>Locus:intergenic3721_1:2458064-2458013(-)
GTGAGTTTTCATCAGGTGACAGCAGGCGAAAGACGCTATATTTTGGGAAGAA
>Locus:intergenic3791_1:2502339-2502285(-)
TCGTTTGACGTGCTGTTAAAATCGCTCACACCTAAACAGGCGGATACGGTAGCGT
>Locus:intergenic3801_1:2512175-2512136(-)
ATCCGAAGCACTTACTTGAGTAAGCTCATCAGGGTAACTT
>Locus:intergenic3834_1:2533511-2533556(+)
TCGATAAATTTAGATCGCTTCTGTATTAATACAGAGGGAAAACAGT
>Locus:intergenic3906_1:2577541-2577583(+)
AGTTGCCAGACCGCAAGATGTTTTAACAAATCAAAAGGGGTTT
>Locus:intergenic4080_1:2717059-2717110(+)
ATAGCCAAAACGACATCCCATAGCGCCTGCACCTGCGATTGCAATTTTCATT
>Locus:intergenic4086_1:2719703-2719775(+)
TGGCGCTATGCTTATCAGGCCGACAATATATCGGCCTGTAGGTCAGATAACGTGTTTACGCCGCCATCCGGCA
>Locus:intergenic4176_1:2777621-2777681(+)
CTGGAAAACGCCTCGCTTTTTTCCTGTAAAACACCGCAACGCAGGAAAAGCGCATGCTTAT
>Locus:intergenic4206_1:2800697-2800769(+)
TATTCACCGTGGCATTCTGATCCACGATTACTAGCGATTCCGACTTCATGGAGTCGAGTTGCAGACTCCAATC
>Locus:intergenic4262_1:2833403-2833466(+)
CTTCGCTTATTATGGGGATCAGATTCAGGGTTTCAAGGGAAGTACTCACATTGTCATCAATCTT
>Locus:intergenic4270_1:2837602-2837650(+)
GATTTTTGCACCTCATCAGGACGTAATGGGGTGTTTTCGATATCAGATT
>Locus:intergenic4373_1:2922720-2922603(-)
GCTGGCGCAGCGGTGTGCGTCGGCGTCACTTTGTTTTGCTTCGCCTCCAAAGTGACGCGCCGCCGTTTCAGGCAACCTGTTTACTGGCGCAGAGATACGCTCCGTCTAAAGAGGCGGT
>Locus:intergenic4404_1:2948842-2948932(+)
TTATCAGGCGCTTTGCAGACAGAAAACCATCAAACATCAGTTTCTCGTTCTCCAGGAACTACTGGAAAATATGGCAACCCACAGTTATTGG
>Locus:intergenic4405_1:2949095-2949026(-)
TTAAAAGGTTATTGTGTTACATGTACTAGTCAGGAGGATATTCGTCCACCTAAAGAGGGTGAACCAAAGC
>Locus:intergenic4730_1:3191867-3191993(+)
TGGGATCACCACTCTATCAACCTGACTCGCTGGCCTGCCAGCAGACAATCGCAACAGCGCTTCGCAAACTGTAACGAAAGATTTGTATTGTCACTTTACAGACGCATTTCTCCCGTGCAGGTCACAT
>Locus:intergenic4744_1:3200909-3201035(+)
TATGCGGTTACCCAGATAAAAATTGGAGCTTGTTTTAGAACGAGGTCTGATGTGCGAATTGAATTAAAAGCGGTATGCGTCTGCAATGCCCGACGCGGCAAGACGTTCCGCGCTATAACGAAAAAGG
>Locus:intergenic4799_1:3230002-3229912(-)
GTCTGTTATCATTCATTCTGCACCAAGTGGCATGTAAAGCGTACGCAAAATTCCAGGATGCTCGCGTGTCGGAGCAAGAACACATTCAGAT
>Locus:intergenic4812_1:3241556-3241613(+)
ACGGATATTCACTGTCTGCGCTGCGCGTCGCCTCCGGCGCGGCAAAGATCAGCGCGGC
>Locus:intergenic4854_1:3267549-3267627(+)
ACGTCAGACTGGTTTCCGCATTCGAGACTGGCTGACTGGAGGTTCACAGTTTCCCAATCGATCAATATACCAAACATCC
>Locus:intergenic4985_1:3347120-3347027(-)
ATAAATATTTTATATGCATTAAGTAAATTCATAATAAATATGAATAATTATTCACAAAATCAGAATAATTCTGCGCTTGTGTGTGGGGGAAATA
>Locus:intergenic5062_1:3393303-3393393(+)
CTGGGGATCGGCCCACAAGGGTTGACCGGCAATAGCTCGGTTGATGGGCTTACATATCGAATCCGCCGCGCGTCACCCTTCCACCATTGGC
>Locus:intergenic5064_1:3394571-3394631(+)
TCGAATGCGGGTGGATGTATACCCTCAGTCCCGACTTCGTGTATACTCCCTCCCCTTATAA
>Locus:intergenic5078_1:3405184-3405217(+)
TGCCCTGGCTCACCTTTTTCTCACGCCGCCGCTA
>Locus:intergenic5131_1:3434993-3434900(-)
GTCCACGACGCTATACCCGAAAGAAAGCGGCTTATCGGTCAGTTTCATCTCTTCATAAACCCCGTCAGTGTAAGCTGGCGGGTTTTTGCTTTTA
>Locus:intergenic5137_1:3439170-3439137(-)
GCGCCCAGTATCATGGGCGTATGCTCAAAAATAA
>Locus:intergenic5320_1:3549301-3549391(+)
ACACAGGCATGTTTCTTGATAACGAAATTTGATAAAATTCCGCTCTTTCATAACATTATTTCAGCCTTAAACAAGGCAGACTGTTTGCATA
>Locus:intergenic5377_3:3587478-3587439(-)
AGCCTGTTTGTAATGCGGCTTACGATGCTATCAAGCTATA
>Locus:intergenic5376_1:3588930-3588966(+)
CTCGCGTACCACTTTAAATGGCGAACAGCCATACCCT
>Locus:intergenic5377_4:3589644-3589605(-)
TCAGCGCAAGCGAAGCTCCTGATCGAAGCCCCGGTAAACG
>Locus:intergenic5377_1:3592131-3592074(-)
CAGAATGCCACGGTGAATACGTTCCCGGGCCTTGTACACACCGCCCGTCACACCATGG
>Locus:intergenic5377_2:3593342-3593246(-)
GATAACTACTGGAAACGGTGGCTAATACCGCATAACGTCGCAAGACCAAAGAGGGGGACCTTCGGGCCTCTTGCCATCAGATGTGCCCAGATGGGAT
>Locus:intergenic5474_1:3631166-3631214(+)
GAGATATTCTTGTCCCTCACCAAAGGCGGCCTGAATGATTTTGTGTATC
>Locus:intergenic5476_1:3633263-3633311(+)
CCGGGCAGTGCTCGAAATCCTCACGTACTATGTGTACGCTCCGGTTTCT
>Locus:intergenic5479_1:3634052-3633947(-)
CGCCTCATTTCACCAGAGAGGGCAGTATGCAAGGCGCGCGCAATACCCCACAGAAATCGCGTGAACCTCTGCATCAGCCGAATTAATCGTGGTAGTGTGGCAACAC
>Locus:intergenic5633_1:3753711-3753669(-)
CAGAAGATAAGTTATCCCACCGCCCGCACGCCGGGCGGGTTTA
>Locus:intergenic5699_1:3796800-3796752(-)
TGCGATAGATCACATTTTGCAATTTGTCTCTCAAGAAAAACACTTCATA
>Locus:intergenic5775_1:3857627-3857579(-)
TTACTAAACTGCTTTAATGGTCTGTACGTCAAACCGTTGAGCACATTAA
>Locus:intergenic5831_1:3892024-3891910(-)
AATTTCACCCGTATTCTTTGCGCCTTATTCAGGCGACTCACGATGAGATTGTGGAACTTTATCGCACGGCGATGTAACGCCTTTGCCCGGTGGCGCGGACGCTTACCGGGCCTGC
>Locus:intergenic5948_1:3974232-3974268(+)
TGGCGGTTTTATCCAGGCGTAAAGACTGTGGGTAGTA
>Locus:intergenic5980_1:3997171-3997240(+)
GGTCGCGAAAATGCGGACTGTAACCGGTTTCTGTTCGCTAAAAGCGCGTATTCTGGAGCGAATTTACGCG
>Locus:intergenic6157_2:4125180-4125051(-)
GTATCTTCGACTGACTTCAGCTCCATGAGTAAATCACTTCACCTACGTGTCAGCGTGCCTTCTCCCGAAGTTACGGCACCATTTTGCCTAGTTCCTTCACCCGAGTTCTCTCAAGCGCCTTGGTATTCTC
>Locus:intergenic6157_1:4125240-4125111(-)
ATACGTCCACTTTCGTGTTTGCACAGTGCTGTGTTTTTAATAAACAGTTGCAGCCAGCTGGTATCTTCGACTGACTTCAGCTCCATGAGTAAATCACTTCACCTACGTGTCAGCGTGCCTTCTCCCGAAG
>Locus:intergenic6157_3:4125977-4125908(-)
CGAACAGCCATACCCTTGGGACCTACTTCAGCCCCAGGATGTGATGAGCCGACATCGAGGTGCCAAACAC
>Locus:intergenic6290_1:4222866-4222995(+)
AAACGAAGGGCCCTGTCGGAAGACAGGGCCTTTTGTTTTATCTGTGGTCTGTCGGTGAGCACTCGTTGCGCAGCAACGGCCCGGAGGGTGGCGGGCAGGACGCCCGCCATAAACTGCCAGGCATTAGTTT
>Locus:intergenic6290_2:4222916-4223039(+)
GTCGGTGAGCACTCGTTGCGCAGCAACGGCCCGGAGGGTGGCGGGCAGGACGCCCGCCATAAACTGCCAGGCATTAGTTTAGTGAAGAAGCCCATCCTGACGGACGGGCTTTTTTGCGTGTGCG
>Locus:intergenic6309_1:4234069-4234027(-)
ATGTGCCGGATGGCGCTAATGCTTATCCGGCCTACAGGTTGTC
>Locus:intergenic6518_2:4373733-4373820(+)
GATAAACTGGAGGAAGGTGGGGATGACGTCAAGTCATCATGGCCCTTACGACCAGGGCTACACACGTGCTACAATGGCGCATACAAAG
>Locus:intergenic6518_1:4377745-4377868(+)
CCGAACTCAGAAGTGAAACGCCGTAGCGCCGATGGTAGTGTGGGGTCTCCCCATGCGAGAGTAGGGAACTGCCAGGCATCAAATAAAACGAAAGGCCCTGTCGGAAGACAGGGCCTTTTGTTTT
>Locus:intergenic6544_1:4396590-4396623(+)
TTAGCTGACAGCGATTGCAACGCTAAAAAACATG
>Locus:intergenic6550_1:4403898-4403982(+)
GCGCTGCCTCTTCGTTGGCTTCGTCCGCTCACTCCAGTCACTTACTTATGTAAGCTCCTGGAGATTCACCGACTTGCCGCCTTGA
>Locus:intergenic6573_2:4416122-4416062(-)
CACCCGTCCGCCACTCGTCAGCGAAGCAGCAAGCTGCTTCCTGTTACCGTTCGACTTGCAT
>Locus:intergenic6573_1:4416479-4416359(-)
CGGTTATTAACCACAACACCTTCCTCCCCGCTGAAAGTACTTTACAACCCGAAGGCCTTCTTCATACACGCGGCATGGCTGCATCAGGCTTGCGCCCATTGTGCAATATTCCCCACTGCTG
>Locus:intergenic6572_1:4416936-4416990(+)
GCCCGCACAAGCGGTGGAGCATGTGGTTTAATTCGATGCAACGCGAAGAACCTTA
>Locus:intergenic6606_1:4448682-4448751(+)
GCTAGTTTTCCAATATACATATATGCAATATTTGCAGCGCAAAGTGATTACATTTTCATCGGAAATAGCG
>Locus:intergenic6727_1:4551436-4551376(-)
GCGCCTTGCTTACCGGGCCTGAGCGGCCCTGCCACCGACAATATTGTGCCAATTTCGAACT
>Locus:intergenic6823_1:4606599-4606548(-)
ATCGGGCGCCTTCTGGAGGGTAAAAAAAGTGATTTCAGATGGTTTAGTAATT
>Locus:intergenic6839_1:4617121-4617073(-)
AATCCTGCGATTGGTGGTTTGTACTTAACAAGTACTTTCAAATTTTGGA
>Locus:intergenic6851_1:4629670-4629526(-)
AAAATCACCGTTTGCTTAAAAATGGATTCTACCATCGCTTTTTCAGATATACAGCACTTTTTGCACTCAATCTGCGGCAAATCCGACCACTTTTTGCTCAGCCAATCGTTTTCCTCAACATGTAGTAGACCACAACTCCCGCGAC
>Locus:intergenic6998_1:4715304-4715397(+)
TCCACAGAGGCCGGGGAAGCCATAACAGGTTTATTCATCTCTTTTCCAACGACTTCCCGCAATCCTGACCCAGGTTATCCACAATTCACCTTGT
>Locus:intergenic7078_1:4772425-4772500(+)
TCATATCTACCCTCTGAAGACTGCTATGCAGCTCGCAAAAAAACAAACGATGATTGTAATGGGGGAAGGGGCGGGA
>Locus:intergenic7089_1:4776660-4776573(-)
AGCCTCCCTTTGAGATCACACTTTTCACTCCCGGTTATTCACTTACAGAAATCAGGTGTTATCATTCACGACGTAAATACCTTTCAAC
>Locus:intergenic7120_1:4794146-4794185(+)
AAAGAGTTTGTCTGGTTAATAAAGATAAAGGCAGGGTGCG
>Locus:intergenic7160_1:4822806-4822839(+)
ACGGCGTTTATCAGGGCGTCCCGGCGTGGCGCAC
>Locus:intergenic36_1:20003-20036(+)
TCAAGCCCTGGTTTACCGGGGCTTTTCTCCACCA
>Locus:intergenic182_1:121438-121561(+)
TGTGGACATTCCAGCCATAGTTATAGACACTTCTGTTACTTAATTTTATCGCCTGAACTGTACGCTTTTGTTACAAAGCGCTTTTCACAAGCGGGGTTGATACGTGCTTTCATCAAGCGCAAAG
>Locus:intergenic223_1:162122-162032(-)
TGCGCCAGGGTGGATGAAAACCTCGGCGCGTTATCACTGACCCTAAGCCCGCAGGAGCTGACGGCAATTGAGGCGGTTTTTCCTCACGACG
>Locus:intergenic294_1:211418-211469(+)
CCCTGTCGTTTACCTTGGCTAAGCAGGCGCTTGTGGCCTGCTTTGGAAATTC
>Locus:intergenic404_2:292322-292355(+)
GCTAAGGTCCCAAAGTCATGGTTAAGTGGGAAAC
>Locus:intergenic405_1:293673-293586(-)
AGGAGACCGCCCCAGTCAAACTACCCACCAGACACTGTCCGCAACCCGGATTACGGGTCCACGTTAGAACATCAAACATTAAAGGGTG
>Locus:intergenic404_1:294434-294530(+)
AAGTATGTGACTGACGCTCGCAAGAGCAGCCAACGCCGTATCAGTGTAAAAGACACAGGACGGAGCACAAAGAATTTGCCTGGCGGCACTAGCGCGG
>Locus:intergenic439_1:317486-317357(-)
AGGAGCAGTGCAAAAGGCATAGCTACCGCACATAACCACCCAGTGGGGTTACGCCATTTATTCACTGTAAATTCCTTTAAAATCAAAACAATAAAACCAGCCAGACATAACATCTGGCCGGAAAAACAGC
>Locus:intergenic487_1:347319-347274(-)
GATGGGGGAGGATTCGGTATGCAGCACTTTCATCCTGGTCTCTGGC
>Locus:intergenic799_2:539499-539451(-)
CAGCACCCGCACCCACATCATATTCACCAGCCACAGCGAAATACCAAAG
>Locus:intergenic799_1:539646-539577(-)
TGCGCCTGTGCTCGAAAACGGTCGAATTTACTGGCTGTGAACGACAATTGCAACAGCGATTCGTGTGCTT
>Locus:intergenic911_1:612949-612883(-)
ACGAATATCGTCTTTTCTGGCGCAATGCCAGGTTCCAGGAAATCGCCTGGACACATCTCAGCACGCA
>Locus:intergenic1097_1:744473-744392(-)
CATCCACTGGCTAACACAGAAAACTTATTTTATGATTCAAAAAATCAGGACGGATTGAACACGAACCCTGGATATCCAGGTT
>Locus:intergenic1183_1:808111-808036(-)
CTCTATAATTATTATAGCGAAGATTCTGTTATCACCTTCACAGATTCACCCTCAATTTCTACGTCACTCATAGTGA
>Locus:intergenic1202_1:818513-818651(+)
TCAATTGGTCGCAGGTTCGAATCCTGCACGACCCACCAATTTTCTAATTGGTGCCGAGTAAAAATATTTCAGGTAGTCCCACCGTATGGGTCGTTAGCTCAGTTGGTAGAGCAGTTGACTTTTAATCAATTGGTCGCAG
>Locus:intergenic1202_2:818867-818984(+)
AATCCTGCACGACCCACCAATGTAAAAAAGCGCCCTAAAGGCGCTTTTTTGCTATCTGCGATATGGAAGATTCGAACCTGCCGCAGGTTCGGGTCTCACGTAGTGAGACAACGGAGCC
>Locus:intergenic1203_1:819359-819290(-)
AGCCCCGTATCTGATGGCGGCGTAACGTCTTATCTGGCCTACGTGAGCGGTGCCGTCTGTAGGCCTGATA
>Locus:intergenic1350_1:932931-932982(+)
TTTTCTGATCTCCATTTTAGATCAGACAGGCTATTACTCAGGGATTCCGGCG
>Locus:intergenic1352_1:934598-934658(+)
AAAAATCGTTATGAAGGAAGCGTAACGGGATGTTATTGCATAAACTTTAAAAACTTTACCA
>Locus:intergenic1520_1:1051715-1051853(+)
CAGGAAGCAAGACTTTATAACAATATACCATTAAAACGGCATTTAGTGAGTAAGGGATGCTCCTACCCGCTGACTTTCCAGTTTAGTGTTGTTGGCAAAATTCAGGATTACGCTGAACTGGAAAGATTATTTCTGAGAC
>Locus:intergenic1549_1:1065656-1065602(-)
ACATTTCCATATATCGCCATGCTAACTTTGTCTCGATCTTCCTGTGATTTTGCTG
>Locus:intergenic1591_1:1092791-1092749(-)
GAAAATAAAACGGACAGGGAAAGCCCTGCCGCCAGAGAAATTA
>Locus:intergenic1640_1:1126160-1126205(+)
CATACATCGGTATGGGATGAATGGTTGCTATGTCAGGTTTGTCGTA
>Locus:intergenic1820_1:1227788-1227911(+)
TTCGCGTCGCCAACCTCACGGTTATCGTCAGCTCAAAGAGGCGCAGAGTGTCGGTTGCCTGTATTTCATACGGAAACACAGCGCAATTATCAGGGAAGCAGCCTGGGCATTACTCTCCAGAGAA
>Locus:intergenic1953_1:1306078-1306027(-)
TATATGACTGGGGTGAACGACAAATCTGCCGGGAGCAGATTTGAACGTCGCG
>Locus:intergenic2057_1:1363013-1362956(-)
ACCCTCCCGAAGCATTCATTTATTTATATAACTTTACATCGCACTTCTTTAAATAAAG
>Locus:intergenic2159_1:1430654-1430621(-)
AGATCAAACCAACAGAATATAACAGTCTTCTCTA
>Locus:intergenic2303_1:1525370-1525331(-)
CGCCGGATAGCCTCTCGCTATCCGGCAGTATCATTATTGT
>Locus:intergenic2397_1:1581700-1581664(-)
TACGGCGATTGTTATATAGCCGTATTCTGCAGTATAC
>Locus:intergenic2848_1:1867021-1867075(+)
TCCTGGGCTGATCCTTTGAAACGCGCAACGGTTGGTTATTCATGGGGTAACTCCT
>Locus:intergenic2898_1:1892996-1893086(+)
ATCGCTAACGAGAGCGCATCCAGACACATTTTGAAGGATATTGAATTAAAAAGCCCCGCTTTTAGCGAGGCTTTATATCTGAGGCTGACGC
>Locus:intergenic2903_1:1893691-1893595(-)
GTAGAAAAATGGCTTTTCAGCAGTGACGTTGTCAGGAGTCCGTCAGCGCGTGAGGATATATCTTTCGCAATTTTGTTGCATAAACGTGCTGTCAATT
>Locus:intergenic3052_1:1965294-1965351(+)
GAGTCCGGCAACCTACCTCACCATTTTATAAAACAGCGTTTCTATTTATTCAAAAAGA
>Locus:intergenic3174_1:2039749-2039893(+)
AGAGGGGGATTTGAACCCCCGGTAGAGTTGCCCCTACTCCGGTTTTCGAGACCGTCCCAATATTCTTATTTAACATTAACTTATCTAATAACACGAGAAAAAAGTAGCATTTTTGTACGCAGTATTTTCAGAAAGTTAGCCTACT
>Locus:intergenic3205_1:2064026-2063990(-)
GCGGCCTTTTCTTTTTCCACTCACCCGATACCCGGGT
>Locus:intergenic3378_1:2205931-2206018(+)
ATTAACCTGGATGTAAGGAAGGGGGGCGCCGAAACGCCAAACGCGGCAATTATAGGGATTTCAGCAGCGCGATACCAGTCCGGCGCTA
>Locus:intergenic3403_1:2233909-2233870(-)
AATTTTGACCGATCTAACACTTTTTCGGACGTGAATCGAG
>Locus:intergenic3686_1:2437570-2437603(+)
ATTTTCTTGATCTGTGACACGCTTTTGTTAATTC
>Locus:intergenic3732_1:2464062-2464179(+)
TTGCAGACTTTTTCATGCAGGTCTTATGCCATTTTCACGTCAGCAAAACGATTCGACGTTAAATTTGTTAATAAAACGTTGCAATATTGTCCTGATGTTGAAGATAGCAGGTATGACG
>Locus:intergenic3733_1:2464267-2464225(-)
TGTTGCCCTGTTTCAGGGCAATTTTGTAACCGCGATCATATCC
>Locus:intergenic3928_1:2594812-2594929(+)
ACTACTTTATCAAATTGGGTTAAAAAACAAACAATTGCATATGCACAAAATAGGATTTATACCGCGAAGTATAAACAAGCCACATCTGGAACGTTTTGGAATCATTATTCACATTCAC
>Locus:intergenic4007_1:2657769-2657706(-)
CGCTGTAAATGCGTTGGCGATAAATTATCGGTTCAAATATTATTTTTGCTAATGCCGCGTGCAG
>Locus:intergenic4066_1:2709883-2710024(+)
GTGTGCGCAAGGGGGGAAACGGCCGTCATTATAAAGAATCTGACGCGCCGACGAAACCGTTTGCGTAGAAATAAAATCACCGCTTTTTCTTGTCATACGGTGCGGCTATCGTTGCGAATAAGTTGCCAACTGGCGCATTGTT
>Locus:intergenic4167_1:2770587-2770527(-)
TGCCCCGGACGGCTACATTCGTGGGCGTCCTGCCTGGGTGGTTCGTTGTTGCTATGGAATA
>Locus:intergenic4177_1:2777574-2777529(-)
AGTGTAGAATGCGGCGTTTCAGTTAAAACAGACGTTAAGCTCAGAA
>Locus:intergenic4193_1:2787768-2787720(-)
GGTCAGACAAGGCGCTTTCGCGCCGTTATCCGGGCGATAAAACGGCGAG
>Locus:intergenic4206_2:2797788-2797875(+)
CGTGCTCCTCCGTTACTCTTTAGGAGGAGACCGCCCCAGTCAAACTACCCACCAGACACTGTCCGCAACCCGGATTACGGGTCCACGT
>Locus:intergenic4206_1:2799454-2799574(+)
CTCCCCTATTCGGTTAACCTTGCTACAGAATATAAGTCGCTGACCCATTATACAAAAGGTACGCAGTCACCCCACCCCAAAGCATTCACCGCTTGTTTTGTGTGTTGGGCGTCGCAAACGA
>Locus:intergenic4207_1:2802396-2802327(-)
GCTCTAATAACTCCCTATAATGCGCCACCACTGACACGGAACAACGGCATACAGGCCGCCGGGTCAGAAA
>Locus:intergenic4350_1:2908156-2908282(+)
AAAAAAGGTGGTACAGGGTGGGACAAGTGGTACACGCAGAGCTGGCGAGGGTTACAGCGTCCCACCTTAGAGAATTTGATTAAAAAAAAGTGGTACAGGGTGGGACAGCCGTTGCTAAATCTGTCCC
>Locus:intergenic4373_1:2922368-2922329(-)
TCATTGATAATAAATAACTTTATTATCATGATGCAGTATG
>Locus:intergenic4388_1:2934667-2934763(+)
ATCCAGCGCGTAGAATTAACCTTCAGGCAAATTGAGAACTTCAGCAAATCGACAAACCAGTTCGAAGTGAGTTGGGTTATCAACCCACAAATAGCAT
>Locus:intergenic4477_2:2992252-2992138(-)
CGTTACTGCCCTGCAATCGCTTTTCCCCCTTATCCTGAATATACCTCTTCATCTCTATTAGCGACAAAATCAACCAATTGCGATAAAGTACTGTCTGGTTATTCGGTTTGCGAGA
>Locus:intergenic4477_1:2992343-2992247(-)
GATGCAGATAAGATAGCGGTAATCACCGCTGGCATCAGAAGGATAACGTTGCATCAGCAACGGCCCGAAGGGCGAGTAATCCTCCCGGATACGTTAC
>Locus:intergenic4617_2:3099511-3099478(-)
GATTTAGTGTTCCCCGCGCCAGCGGGGATAAACC
>Locus:intergenic4617_1:3099951-3099867(-)
AACCGTTGCAGGGCGATATTGTTGTTGGTGAATGGGAGTGTTCCCCGCGCCAGCGGGGATAAACCGCGTCGCGGAAAATTTCGCA
>Locus:intergenic4616_1:3099910-3100021(+)
AACACTCCCATTCACCAACAACAATATCGCCCTGCAACGGTTTATCCCCGCTGGCGCGGGGAACACACTTCCTTCAGTCTTAACGATAATCCGCAACGCGGTTTATCCCCGC
>Locus:intergenic4630_1:3114826-3114874(+)
AATTTTCTGGAAATTCTTAAATTAATTGCCCGTCACAAGGCGGAGAATG
>Locus:intergenic4635_1:3116715-3116670(-)
GCTTACGCTATTTACGACGTTATTGAGCAGTGTTCCCCGCGCCAGC
>Locus:intergenic4634_1:3116754-3116880(+)
GCCTTCGGCACTGACGTCACCGTCAACGGTTTATCCCCGCTGGCGCGGGGAACACGTCGCGTTCGTTGCCGGTATAGACCAGCGTCACGGTTTATCCCCGCTGGCGCGGGGAACACATCGAATCGAA
>Locus:intergenic4635_2:3117698-3117575(-)
ACCGTTATCCCAATATATTTCGCTATCAGTTACATCGTGTTCCCCGCGCCAGCGGGGATAAACCGGGCTTTGGTGAAGATTTCTGATTTGGTCATTTGTGTTCCCCGCGCCAGCGGGGATAAAC
>Locus:intergenic4634_2:3117905-3117947(+)
AATTTATCAGCGCTTTTATACACTCATCGAAATTCACATAGAG
>Locus:intergenic4664_1:3138638-3138701(+)
TACATAAGAAAACGGGGCTCAGTATCCGCTGATATCCTGGCGATCTCCTACAGACTTTGTAAGA
>Locus:intergenic4693_1:3156930-3156894(-)
GTAAATGTACAGGAAGTGAAAAAGGGTAGTCTCGCTA
>Locus:intergenic4730_1:3191577-3191724(+)
AGGTTCGAAAAAAAACCTGCGCATCCGCGCAGGTTGGTGCAAGAGACAGGTACGAAGAGCGTACCGAATAATCTCACCAATCAATACCTCTGGGATCTTGATTGTGGGCTTCGCGCGTCTGCATCGCCAGTCCGAAAACGCAAAGGAA
>Locus:intergenic4773_1:3216854-3216737(-)
CATCAGACGGATTTCCTGTCGCGCGGTCTCAATTATCTTAAGAACAAGCTGGAGATCTGTACCTTCCGGATAAAATCCTGCCTCAATGATGGCTGCGTAAGTATGCGGTACTGGCGCA
>Locus:intergenic4775_1:3218112-3218016(-)
CACAAATTTACAGCAATTTTCCGTGTCGGCCCCACAGTACACAGGGTTTCAATACCTATGTCGGACGGCTATTATCAGCTGGCGACTCCGGTAATGA
>Locus:intergenic4809_1:3237714-3237663(-)
CGAACGAGATTTTCGACATTTTTTCCACATTTAATATTAATTTATGTTGTGA
>Locus:intergenic4948_1:3322665-3322713(+)
TCTCGGCCCGAAGATTGCAAACAGGGTTTAAACGCAAACTTTTGCAATA
>Locus:intergenic5029_1:3374782-3374713(-)
ATATTAATCGTTCTGGTGGTAGTAGGGTATATTTGCCATATGAAGCGTTATTGCAGAGCGTTTCGGCAAG
>Locus:intergenic5037_1:3379486-3379438(-)
CCCACCGGCGGTAAATCAGCGATGTTTAACGCATTTCTCATCACGGCGC
>Locus:intergenic5044_1:3382830-3382923(+)
GTCATAAGACCGGGGATTTTTTTATCTTTTTTCCACCTTGTCTGTACAAAGCGTTATGACCAGCAGGCCATTTTGCGTGGGCGATCCAGTAACG
>Locus:intergenic5069_1:3397103-3397010(-)
GACGGTATCCACACTTATTCGTTTGATTGGTGTCGACGGTATAGCTGTCGACATTTAAAGCGAGGGCATACTTATATTTTGGCCGCTGCCTCTC
>Locus:intergenic5100_1:3417617-3417698(+)
ATTCGTAGCAAAGCCGAGCGCGCGCTGAAAGAGAGCCGTTACCGCCTGGGCGAAACGGGTGATGTGATTGCCAAACAGACTC
>Locus:intergenic5130_1:3435327-3435387(+)
CATAGCGTCGTGGACAGTCATTCATCCTGCCGCCCTGTAAAAGCAAAAACCCGCCGAAGCG
>Locus:intergenic5202_1:3479105-3479198(+)
CCGCAACGGCGGTCTGGTGTACCTTCCGAAAGAATTTTTTTCAAATCCAGCTACGAAGGACATAATCTTCACAGTATATTTGAAAAAGAACTCT
>Locus:intergenic5207_1:3482433-3482361(-)
AAAGCGTCTTTTTTTTCGTCTGTTGAAACTGCTCTCAGAGAGGAGGTTGAAGCACGCTTACACGCGTCCCTGG
>Locus:intergenic5296_1:3534852-3534900(+)
CCCCTTTTTGCGATTTGCCGCGGGTTTTGTTCAGGCCTGGTTCACCCTC
>Locus:intergenic5376_1:3588331-3588460(+)
CTACCATCGGCGCTACGGCGTTTCACTTCTGAGTTCGGCATGGGGTCAGGTGGGACCACCGCGCTACGGCCGCCAGGCAAATTCTGTTGCCAGAAACGAATCTTTTACACCGATGCTGCGTTGGCTGCAT
>Locus:intergenic5377_1:3592871-3592766(-)
TCAACCTGGGAACTGCATTCGAAACTGGCAGGCTTGAGTCTTGTAGAGGGGGGTAGAATTCCAGGTGTAGCGGTGAAATGCGTAGAGATCTGGAGGAATACCGGTG
>Locus:intergenic5537_1:3677997-3677886(-)
ATCTGGACAAAATCACGATTGACGAAAAACACTGTGACTCCTGTCACGCAGCGGCGGTTATTATGGCAGGAAACCTACTTTTGTTGTGGAAAATGTTCTGAAAACGTTAAAA
>Locus:intergenic5566_1:3697977-3698016(+)
CGCGCCGATTCCTGTCAACGACACCCAGTGTTACGCATAA
>Locus:intergenic5622_1:3743592-3743640(+)
TCATCATCATGGCGAAATAGAGGTACACTTAAAAAGAGGCCTCATCGGG
>Locus:intergenic5685_1:3788959-3788881(-)
TTCCGGGAAGTAAACAAGTTAGCCGATAGTTTACCGCAGATCCGTAGAGATTACCCCAGTACCGCCATGTTGTTTCGCG
>Locus:intergenic5779_1:3859015-3858964(-)
GATAATTTGATAGAATGTCTAAGGTTAAATTCAGGAAGAATACGACGAACAA
>Locus:intergenic5788_1:3864605-3864662(+)
AGATGTAGCGTAGAAAGTCGGATTTTTCCAGTGAGCCACCGCGCTGGAACTCTATTGA
>Locus:intergenic5796_1:3869419-3869461(+)
TTTGATAGTATCCATGAGTCCAGGTTCACTTTTGCAGGATATA
>Locus:intergenic5842_1:3901354-3901444(+)
ACCCGTTGTACGGAGGATGTCTTGAGAGCATCGGGCTATATTCCGAATTTTTCATGGAACTATTTACACCGCTTATATACAAGTTCATTTT
>Locus:intergenic5853_1:3912742-3912688(-)
ATTGCGCTAACATTTTTATTATTAAGCGAACGCAGGATCCAGAAAGTTGATGTTG
>Locus:intergenic5949_1:3974596-3974488(-)
GATATCTTTAACCATTCATCCGGCTTCGGCCAACTTAATTACGGCGATGTTCTGATGCTCAGTGAGACGGGATTTACACATAGAGATTCCTTCGTTAGCAGATCGATGA
>Locus:intergenic6017_2:4019364-4019247(-)
TACGCTGTAAGAACCTCGCTTCGGCGAGGTTTTTTGTTTTCCGGCATTGTGAAATGCGTGATCATCAATCCCGGCGATTACCGGAGGGCGCTACGCTTATCACGCCTATACTCAAAGC
>Locus:intergenic6017_1:4019682-4019553(-)
GCGATCCCTTTTGCGAGGAATAGTGTGCGTGTTGACATAACACAGTGTGCTCACGAGGGGGTTAAGGCGCTGACGGCACCACCCGTTTCAGCCAGGACTTCGTTGCGCCGGTTTACGATGCGGCCCCCGC
>Locus:intergenic6157_1:4125102-4125030(-)
CCATTTTGCCTAGTTCCTTCACCCGAGTTCTCTCAAGCGCCTTGGTATTCTCTACCTGACCACCTGTGTCGGT
>Locus:intergenic6157_2:4126779-4126662(-)
TTTGATGCCTGGCAGTTTATGAATCACTTCGTGATTCACCCTTCGGGCCGTTGCTTCGCAACGTTCAAAAGCTTTCGCTTTTGTCCTACTCTCTGTCGAGTAGTGAACTGCCCCGAAA
>Locus:intergenic6167_1:4133492-4133432(-)
CCACAGGTGCGTTGGCTGCCTCACTCACCCCAGTCACTTACTACAGTAAGCTTCTGGGGAT
>Locus:intergenic6291_3:4217465-4217375(-)
AGAGCAGTGCCGCTTCGCTTTTTCTCAGCGGCGCGGGGTGTGCATATTACGCTTTCCCGCTTCAGAGTCAAGCGTTTATTTTCGCTTTTCT
>Locus:intergenic6291_1:4221121-4221058(-)
ATCGACTACGCCTTTCGGCCTCGCCTTAGGGGTCGACTCACCCTGCCCCGATTAACGTTGGACA
>Locus:intergenic6291_2:4221123-4221084(-)
CCATCGACTACGCCTTTCGGCCTCGCCTTAGGGGTCGACT
>Locus:intergenic6381_1:4283463-4283406(-)
GCAATCGTTATAAGGTTACCAGGCTGCGTAATTTTTAAACTCATGCAAACGGAAGGGG
>Locus:intergenic6411_1:4300447-4300405(-)
CACGTCTTCGCCAGCAGGGGACGTTTTACCGTCCCCGGCAGGG
>Locus:intergenic6508_1:4364279-4364318(+)
TCAGCGACGCCGGGTTTTTTTACGCAAAAAAAAAGCGGAC
>Locus:intergenic6519_1:4375843-4375714(-)
TCGCTTCGCTCCGTCAATCGTCAACTCCGTAAAGTTGTCTTGGGTGATACGTTCGCTGCCGCAGCTTCGGTGCATGGTTTAGCCCCGTTACATCTTCCGCGCAGGCCGACTCGACCAGTGAGCTATTACG
>Locus:intergenic6518_1:4377827-4377890(+)
ATAAAACGAAAGGCCCTGTCGGAAGACAGGGCCTTTTGTTTTTGTCTGTTTCTGCCGGATGGCG
>Locus:intergenic6566_1:4409593-4409728(+)
TTAACCCGCTTCAGGCGGCAAAAAGCGAGTAAAAATGACTCGCATAACCCGCCTGGCGAGTCATTTTTACCCATCCGTATCCGAAAGGGTGTGCGACAACGCGCGGTTATGCGGAGCGAAGAATGGCATGATCTCT
>Locus:intergenic6573_1:4419134-4418996(-)
AACGCTTTGACGTCGCTTCGCTCCGTCAATCGTCAACTCCGTAAAGTTGTCTTGGGTGATACGTTCGCTGCCGCAGCTTCGGTGCATGGTTTAGCCCCGTTACATCTTCCGCGCAGGCCGACTCGACCAGTGAGCTATT
>Locus:intergenic6625_1:4463252-4463147(-)
AAGACGGACAAGCGGAATTATCTTATAAAAAAAGCCGATGTGAATATCGGCCTTTTTATTATCTTATTCTCTTTTTGCCGGATGGCGGCGAAACGCCTTACCCGGC
>Locus:intergenic6636_1:4471824-4471872(+)
TTTGGTGATGTACACAGAGGTGGTTTAACGGTCTCTAGTTTCTTTATAC
>Locus:intergenic6673_1:4491915-4491858(-)
TATCTGACCATAACGCCAGTAACGGTCAAAAGGAAGGATTATCTGCGGTTTTGTTACG
>Locus:intergenic6694_1:4527290-4527359(+)
CACCCGTTTTGTATACGTGGAGCTAAACGTTTGCTTTTTTGCGGCGCCCCGGTTGTCGTAAATGTAGCAC
>Locus:intergenic6772_1:4582851-4582893(+)
TGTAACACGTTAGTGAGGTTCTTACTGTGCGTATCCGTTAGGT
>Locus:intergenic6939_1:4678735-4678687(-)
TTTCAGTATTGCTTTAACGTCTCCCGGCGAGCGGAATGCGCTTTCGATG
>Locus:intergenic7250_1:4875708-4875762(+)
GCATCCCCTTATTTTTTGGGGACTAACAAATCCCGTGTATTACTCTTTAATGTAA
>Locus:intergenic57_1:34936-34894(-)
TTTTGTGACACGATACGATTTTCTCTGGAAAAAAGACGCTATT
>Locus:intergenic142_1:94057-94102(+)
CGGAAAAAAACATATCGCAGGGCATTTATCCTTATGATTAGGTATA
>Locus:intergenic217_1:158183-158045(-)
CAGAAGTATCGTCTGCCTAACTGTCGCCAGCGCGTCAGTATTCCACTCACGTCATTGCCACCTGATATGCCCCTCATGGGCTTACGGAATCAAAACAATTTGCGCACAAATCTTATCATTAAAGCGTACGCGCTACAGC
>Locus:intergenic325_1:237188-237134(-)
AACGTAGGCCGGGTAAGGCGAAGCCGCCACCCGGTTTTTTTTTGGTTCATACCAG
>Locus:intergenic405_1:291782-291710(-)
CACTGGCTTAGTGGTGGGGCTCCCACTGCTTGTACGTACACGGTTTCAGGTTCTTTTTCACTCCCCTCGCCGG
>Locus:intergenic467_1:338935-338902(-)
CTCCGAGGGGTGTTTGATCCTGATTGCAGAGACG
>Locus:intergenic487_1:347729-347669(-)
AGCAAAACATCGCCAGATTATTCTTACTTGAGTCCCCCACCCGGCTCGACATTATTTGTGA
>Locus:intergenic523_1:370211-370154(-)
AGACACCTTGATACTATGTACCCAACTCCGCCGGGATATCAAAGAGAACATCGCCTTT
>Locus:intergenic561_2:397681-397564(-)
ATAAAGACAACGCCGTCGGCCCCCCGGCCAGCGCGCCGCCTCCACCGTCGGTACCGGTTGCTAAAGCCCTTAGCCGTACACTCGCGCCTACGGCGGAATTCACCGGTTTTCTGGCCGC
>Locus:intergenic561_1:397700-397577(-)
GCCGGCGAAGCACTATGGGATAAAGACAACGCCGTCGGCCCCCCGGCCAGCGCGCCGCCTCCACCGTCGGTACCGGTTGCTAAAGCCCTTAGCCGTACACTCGCGCCTACGGCGGAATTCACCG
>Locus:intergenic717_1:491372-491255(-)
TTTCTGCGCAATACGGCTATACAACGCGTCAATATCATCACCTGCCTGGCATACCGATGCGAAAGAAAGCCCAAGCAGAAGCAAAAGATTCCATTTCCGTTTTATCATTTTTCATTCC
>Locus:intergenic745_1:510123-510027(-)
AAAACGAACAAACGGCAATTCTCAGAAATGGAAAAGGCCGCGAAAGCGGCCTTTGTGGGATACAACGTTTTGCAATTTTTTGCGAAGCGCCTCGACG
>Locus:intergenic808_1:546281-546350(+)
CGGCCTACTGGCATCGTTAGCGCCATTCGGCAAATTCTCGTCTTACCTCTCGCAGCAATTAGTTCTTCTT
>Locus:intergenic905_1:610852-610747(-)
ACATCGTCCCCTGTTCCTCCTCGTTTTTCGAGGTCTCCAGCGTCAACATCTTTCTGTTATTACATAACAAATACTAAACAATTAGTCTTTCATATTATTTTTATAC
>Locus:intergenic987_1:668615-668552(-)
GTGGTTATAAAAGTGTACGTTATGTCCGCCTTTACTGTAATTATTTACTCGCTAAAATATTCAT
>Locus:intergenic1086_1:737485-737599(+)
GATACCCCAATTGTCGTACTTCTTGCGCTCATTAGCAGAGCGTCTTTAAAACTGGCTGGGGTACGAGGATTCGAACCTCGGAATGCCGGAATCAGAATCCGGTGCCTTACCGCTT
>Locus:intergenic1087_1:737660-737516(-)
CCATATTCAGAACACGTCGAGGTATTCGACCGGTTCGAAAATAATTTGTTGGGGTATCGCCAAGCGGTAAGGCACCGGATTCTGATTCCGGCATTCCGAGGTTCGAATCCTCGTACCCCAGCCAGTTTTAAAGACGCTCTGCTAA
>Locus:intergenic1086_2:738196-738283(+)
CCTCTTTTTCATCGAAAAACGTCGGAAAGTGTCTGTTTGGTTAGGTTGCGAACAGCGTGGCGCAATATTCGGCAATTATTGGTTATTA
>Locus:intergenic1202_1:818825-818912(+)
TTGGTAGAGCAGTTGACTTTTAATCAATTGGTCGCAGGTTCGAATCCTGCACGACCCACCAATGTAAAAAAGCGCCCTAAAGGCGCTT
>Locus:intergenic1261_1:863443-863395(-)
TGTCAACGTATCCCCCTTCCTTTACAACCATTGATTTTATATAACTTGC
>Locus:intergenic1342_1:927790-927913(+)
CCGCTAAGCTGCTGGCCGCCACTCTGGATAAAGACATCAAAATCTTTAAAGAGGGGGGGCGTTCTGCCAGAATTATGGCACTGGCTCTATTTTCTTCCTGTCGACCGCCAGTCAGATCTATCTG
>Locus:intergenic1458_1:1001655-1001736(+)
TCGCTTTCTCCTCTTCTAAAAAGCGCCTTCGGGCGCTTTTTTTATGCCAGTTTGATACCGGACAATAATCCCTACCCTATTA
>Locus:intergenic1653_1:1130584-1130512(-)
ATTCCCCTCTTCCAGCCCTGCTTATGCAGGGCTTTATTTTTTGCTACACTGCCGTCCGTGTTGATTACGCAGT
>Locus:intergenic1655_1:1131789-1131642(-)
TATTCTATAGCGCCTAAAAAAACAAAGGGGCTACCTTTCGGTAACCCCTTGTTTAATCTGGCGGAAGCGCAGAGATTCGAACTCTGGAACCCTTTCGGGTCGCCGGTTTTCAAGACCGGTGCCTTCAACCGCTCGGCCACACTTCCGG
>Locus:intergenic1679_1:1144324-1144285(-)
CACATCGGTAAACACGATTATTCAGGTATTAATAATTCTG
>Locus:intergenic1706_1:1162162-1162201(+)
ATCAGGTGTGTAGCGATTCGCTACGTCTATTTAAAGATAT
>Locus:intergenic1746_1:1186533-1186602(+)
TTTTTTAATCGCACATCTGACAGCTGCCCCCATAAAATAAAGGCACCAGAAGTACTGACAGATGTTGCAC
>Locus:intergenic1864_1:1251917-1251953(+)
CGGCTGCTCGCGCCGGTGAGCGCTTCTCCATCACTCG
>Locus:intergenic1913_1:1282756-1282720(-)
AAAATTCTCCTGATAATAACAATAAATCTGGTAAGGC
>Locus:intergenic2013_1:1336989-1336932(-)
TTTAGTTATGACCCTCGCCCCGTTATGAATTTACTTAGCAGCGTCATTTTTTTCTTGC
>Locus:intergenic2168_1:1436469-1436559(+)
CCTGTTGCAAAATCTTTGGCACTTGATCACTATCGCAGTACATATAGTTTCATCAGAAGATTAATCGATGGTGTTATCATTAGGAAGATAA
>Locus:intergenic2237_1:1480315-1480222(-)
CTGCACCTTTGCCGGTACACGACTTTTCGCCAGACGCGAAAGAGACATAGCATAAAACGGCGGATTCATCCGCACCAGTGCTTAAAACAAGATT
>Locus:intergenic2259_1:1495849-1495720(-)
GTCCAGGCATTGAAGGACAATCACGCGACAGGCATCGTACAGCTCAATCAGCATAATTTGCAGGTAATTATCGGCCCGCAGGTTCAGTCGGTAAAAGATGAAATGGTTGGCCTGATGAATACCGTTCAGG
>Locus:intergenic2340_1:1545577-1545631(+)
GGTGGTCTATACCGATCATGTTTCTGGTTGCAGATACGTTTGCCAGGGATTACCC
>Locus:intergenic2375_1:1562653-1562605(-)
GGTAGTTTTATAGAAGGATGTTTTTTATTGTTCGTGAGCCATGCTCCTT
>Locus:intergenic2735_1:1788999-1788891(-)
GTAAAGATACCGACTTTGTTAAACATGCACATTTTGTGTGGTGTTTTTGTGCGATATCATCTTTTAAATGCCGCTATCGGCAATGCCTTATTGAATATGATTGCTATTT
>Locus:intergenic2770_1:1809784-1809901(+)
CCCCCACCACCATCGCTTCCGTCGCGTATCTTATCCCCGTTAAGCATAGTGTCTCATATCTCTCTGTACGGGAAGGATGAGAAGCTTCTACCAGGGTTCGATTCGAGCGCAGCGAGAA
>Locus:intergenic2771_1:1809937-1809859(-)
CGCTTCGCCCTTCGGGTCGTTGCCTGCGGCAACGCTTTCTCGCTGCGCTCGAATCGAACCCTGGTAGAAGCTTCTCATC
>Locus:intergenic2770_2:1810060-1810102(+)
TCGAGCGCAGCGAGAACGCGTTGCCGCAGGCAACGACCCGAAG
>Locus:intergenic2887_1:1885921-1885870(-)
AATGAGAAATTTCGAAGTGTAAAATATCCTGGTTACATCTCTTTGCAAAGGA
>Locus:intergenic3021_1:1946607-1946559(-)
GCGCTCATCAGACCTGGGCGATTTTGTAGGCCCGGTAAGCGCAGCGCCA
>Locus:intergenic3043_1:1958451-1958358(-)
CCTACGTTCCCGGGGATTTGCTGCGTTGCCGCCTTGCTGCAACTTGAACTATTTTGGAGAAACGGTGCTATACGTAACGGTCATTCGGCAATCC
>Locus:intergenic3122_1:2006825-2006936(+)
CCCCCGATCTTTTTCTTAGGCGGCGAAATAGCCGCTTTATGCATCATTATTCCGCGCATTATTTTTGCAAAATTATCATTAAACTTTGCCTCCAGATTGCCGATAACGCGCT
>Locus:intergenic3231_1:2081141-2081090(-)
TTCGAGTGGTTTTTAGTAAACGAGAGTGAACCTGAAGAAGGGGTTAATCAGT
>Locus:intergenic3347_1:2176406-2176358(-)
AGTGCACTGGTAGCTGATGAGCCAGGGGCGGTAGCGTGTGTAACGACTT
>Locus:intergenic3410_1:2240361-2240487(+)
TTCAAACTGCCTTTTTTGTTGACTGCCTTCACTACCCGATTCGCTCTGGATCTCGCCCTTTTGAAACTACCGCATACCACATTAAAATTTATTGCAGAAAGATTGTCATCCCGGTCACTTATTATTG
>Locus:intergenic3427_1:2250291-2250195(-)
CTTACAGCGAGGCTGTCTTTTTTCGGAATTCATAAAGAAAAGACGCTGCCGAAGCAGCGCCCTGAGCGACTTTACCAGTCGATGCAATACATTATGC
>Locus:intergenic3563_1:2335421-2335325(-)
AGCTTAAACCCGCCGTCGAGCGGGTTTTGTCGTTTCTGGGCCTGGGATTCGTTGGGCCTGGCCTATCCCGCAGTTATCGATTGGCTCGGCTTCTTTT
>Locus:intergenic3616_1:2377182-2377242(+)
GATATATTAGATCCGTTAATTTTGAATAAATTAATTACAATGGAGCCGGGTTTAACCATGG
>Locus:intergenic3670_1:2422008-2422044(+)
GGTATTGCTCATCAGCCTCAACCGCCGATAAATCGGC
>Locus:intergenic3710_1:2454329-2454377(+)
CACCTTTTAAAAGTAGAGTTGGTCTGCATCACGCACGGGCGTAATGTTA
>Locus:intergenic3730_1:2463007-2463049(+)
TGTCTTTCCAGGAGATCTTTACAGATCCGATGCGACTATCGTG
>Locus:intergenic3813_1:2519809-2519764(-)
CATCGGCATTCCTTAATACTCAACATAATATCAACGTCAGAAGGAA
>Locus:intergenic3826_1:2529982-2530099(+)
TCTGCGATATGGAAGATTCGAACCTGTCGCAGGTTCGGGTCTTGCCTGATGCGCTGCGCTTATCAGGCCTACAGACGACACCGCACACGTAGGCCGGATAAGACGTTAGTCGCCATCC
>Locus:intergenic3867_1:2554223-2554172(-)
ACTCCTTTAGCGCTGGTTATAAATATGATGACCATAAGAAAGTCATTAAATT
>Locus:intergenic3982_1:2631844-2631913(+)
CTGCGGCTGCGTTCCCTCACCCCAGTCACTTACTTTAGTAAGCTCCCGGGGATTCGCTCGCTTGCCGCCT
>Locus:intergenic4006_1:2657675-2657735(+)
TTGTACAAATTCTGGCGTAAGGATGCCACGTCTGCACGCGGCATTAGCAAAAATAATATTT
>Locus:intergenic4056_1:2697598-2697640(+)
TTTCTCAAAGCCCCTTTCGTCACCTGCTATAGCGTAGCGGGAG
>Locus:intergenic4098_1:2728676-2728817(+)
TTTACCATTGCTTCTGGTGCTGTCGGCAACGACCTTTTCGGCATTGGTGATGGCTGCCAGTCATTCTCCCCACCAGATAATACAAAACATTTTTCCAGTGGCTGGCCGCCAGATATCCTGAAGCAACTGAATTGGTCTCAGG
>Locus:intergenic4206_1:2801946-2802003(+)
CCCAGACATTACTCACCCGTCCGCCACTCGTCAGCAAAGCAGCAAGCTGCTTCCTGTT
>Locus:intergenic4254_1:2829783-2829816(+)
GCCGCAGCGACACAGTTACAGAATTTCGCCACAG
>Locus:intergenic4335_1:2894233-2894149(-)
GAAACGATTATAATTTTTTGGTTATATCAATTGATAAAGCAAGCACATCAATTTTTTCTCCTTAAGCCTACATGGCTACACAGCG
>Locus:intergenic4372_1:2922277-2922322(+)
CGCGGCATTCTCTGGACAATATTTTCCCAATCTTCTGATGCTCATG
>Locus:intergenic4405_1:2948420-2948369(-)
AATTACTATATAGACGTAACCTGGCAAGGATGTGAGCTTGAGGGCAACAGCG
>Locus:intergenic4477_1:2993045-2993006(-)
TACCTGATACGGCTTTCACCGCGGTATCAAAATCTGCAGT
>Locus:intergenic4573_1:3069786-3069690(-)
ATTAACTTCGGTTTATCGCGATTGCATTATTTTAATCTCACTGATTACGTATCATCAGGGAGTTTGCTAAATATATCCATGATTCTCTTTTTTGCCG
>Locus:intergenic4577_1:3071119-3071086(-)
TCAGCGGAAGCTCTATCCCGAAGGGGCTTTGTTG
>Locus:intergenic4616_1:3099914-3099962(+)
CTCCCATTCACCAACAACAATATCGCCCTGCAACGGTTTATCCCCGCTG
>Locus:intergenic4625_1:3108898-3108850(-)
GAAGAAAAAGGCGGAAAAATTTATAATAATTATTCGTGGGGTAAATATT
>Locus:intergenic4634_1:3116391-3116433(+)
CTAACCATTTCCAGAACTCGTCCGGTTTATCCCTGCTGGCGCG
>Locus:intergenic4634_2:3117083-3117146(+)
CGCGGTTTATCCCCGCTGGCGCGGGGAACACAGGAACTAAACAGCCTGACCGTTGAGGATCTGC
>Locus:intergenic4671_1:3141848-3141815(-)
AGTCAGGTAAACGTTTGCCTGGCAATCTATTTAT
>Locus:intergenic4692_1:3156741-3156798(+)
CCGTTGAGGTTCTACCAGCAAATACCTATAGTGGCGGCACTTCCTGAGCCGGAACGAA
>Locus:intergenic4751_1:3203922-3203856(-)
GTTGGGGGCGTTTTAAGCAGATGGATGTCGTGGAGGCGGAGGGCCGGGAGCGTTGCGATCCCGGCAA
>Locus:intergenic4843_1:3259325-3259235(-)
TTAGCGCCTGGGTTAAGTATAAAGAAAAGCATGGCAGGCAAGTTAGCTAATTGCGCAACATACGAGCATGATCCGGAGATTTCTGAAGCGG
>Locus:intergenic4940_1:3316526-3316613(+)
CGGACCGGTCAAAATCTGGCGGCAACTCCCGCCTTTAATATTCTTGAAATAAATACATCAACTCATTTCAAGTTGAATGGTGAATGCT
>Locus:intergenic5020_1:3370765-3370894(+)
TGCGCTTATCAGACCTGTGCCCTTGTAGGTCTGGTAAGCGCGGCGCTACCTGTCATAAAGCCGCGCCTGAACGTAAGACAACGTAAAGATCCTGCTATTCCGCCGCATTCTCGCCTTTTCTCGCTTCAAT
>Locus:intergenic5046_1:3383144-3383234(+)
TTCCTTTACTTTAGGTCGAAAAAAAAGCAGCGTCAACCGCGAGATACGCGTCGAAACAAAATGTCCGACGCGCCTTCAAAATCAGCGCCCG
>Locus:intergenic5131_1:3435542-3435485(-)
CACGACAGAACCCGGCTTATCGGTCAGTTTCACTTCTTCATAAAACCCGCTTCGGCGG
>Locus:intergenic5376_1:3588302-3588356(+)
TCCCTACTCTCGCATGGGGAGACCCCACACTACCATCGGCGCTACGGCGTTTCAC
>Locus:intergenic5376_2:3591125-3591263(+)
CCCTCACGGTACTGGTTCACTATCGGTCAGTCAGGAGTATTTAGCCTTGGAGGATGGTCCCCCCATATTCAGACAGGATACCACGTGTCCCGCCCTACTCATCGAGCTCACAGCACATGCGCTTTTGTGTACGGGGCTG
>Locus:intergenic5376_3:3591609-3591669(+)
GTTTCTTTCGATTCATCGTCGTGTTGCGAAAATTTGAGAGACTCACGAACAACTTTCGTTG
>Locus:intergenic5497_1:3643464-3643425(-)
GTGATAGTAATGTTCATTGCATTTTTTAATGTGATGTTTG
>Locus:intergenic5520_1:3664466-3664601(+)
GACCAGAACAACATATCCGGCCTACAAATTGCTCTACTTTCAAACAATTGTGCGCAATCCGCAGAACCAATACGTCTGCATCAGCGGACATTCAGCCGTTTATCATCGGTCTTATGCACACCTTCGGCAAGGCAAA
>Locus:intergenic5604_1:3731207-3731288(+)
GCAAGCAGAAAGTCCAGTGGCGATTATCAGGGAATTTGCGTTAGGAAGGGAATCATTTCCGTCGCTGTTTTATTGATCCTAA
>Locus:intergenic5670_1:3779715-3779760(+)
AAGCACGAAGTACATCAAAAAAAGTCTATATTTCACTTTGCCCGCG
>Locus:intergenic5685_1:3788849-3788798(-)
TCATCAAACCGTCAACTGCGCAGGCCAGCATCGCCTGTGGGCAAGGTAGTAG
>Locus:intergenic5830_1:3892070-3892145(+)
ATAAAAAGCACATCTGGTTCATTTCCTGATGTGCTTTTTATAAAGCAACGCAATAATTGTATTGCTTCATTTGTTA
>Locus:intergenic5870_1:3923920-3923983(+)
GGTTGGCGAATGACACCAACCTTTTACGATGAAACGTATATCAGACCCGATAAAATTATCGGGT
>Locus:intergenic5945_1:3971317-3971221(-)
CAGCCTCACCTGTTTTTATGTTTTAGTATAATAACATCTCTTGCCTGCAATCTTGCCCGCTTTAAGCGGGCAAAGGTTACGCCTTTTATCACGTTTT
>Locus:intergenic6156_1:4121183-4121225(+)
AGCGGGGTTCAGACCAGAACCTCACGGAGAAAAGCGAAAATAA
>Locus:intergenic6157_3:4122188-4122068(-)
GTCTTTGTCCAGGGGGCCGCCTTCGCCACCGGTATTCCTCCAGATCTCTACGCATTTCACCGCTACACCTGGAATTCTACCCCCCTCTACAAGACTCAAGCCTGCCAGTTTCGAATGCAGT
>Locus:intergenic6157_1:4123971-4123878(-)
TCGGTTTCCCTCCGGCTCCCCTATACGGTTAACCTTGCTACAGAATATAAGTCGCTGACCCATTATACAAAAGGTACGCAGTCACACCCCGAAG
>Locus:intergenic6157_2:4125102-4125012(-)
CCATTTTGCCTAGTTCCTTCACCCGAGTTCTCTCAAGCGCCTTGGTATTCTCTACCTGACCACCTGTGTCGGTTTGGGGTACGATTTCGTG
>Locus:intergenic6291_1:4217502-4217379(-)
TTCGAGTGCCCACACAGATTGTCTGATAAATTGTTAAAGAGCAGTGCCGCTTCGCTTTTTCTCAGCGGCGCGGGGTGTGCATATTACGCTTTCCCGCTTCAGAGTCAAGCGTTTATTTTCGCTT
>Locus:intergenic6362_1:4270315-4270453(+)
CTCAATTTTACAGCCTCTCTTGATAACGGAATCACGTATAGTGGCGAGGCCATACAGGTTTTAATCGTTTTTATGCTGGACCGCAGCTTATTCCAGCCATTCACGAGGCGCTTGCTACCCGGTAATACTTCGAACGAAA
>Locus:intergenic6519_1:4375607-4375478(-)
GTTGTTTCCCTCTTCACGACGGACGTTAGCACCCGCCGTGTGTCTCCCGTGATAACATTCTCCGGTATTCGCAGTTTGCATCGGGTTGGTAAGCCGGGATGGCCCCCTAGCCGAAACAGTGCTCTACCCC
>Locus:intergenic6572_2:4415424-4415541(+)
GAATTTTTCGTGAAAAACTCAGCTAACGCCCCTTATGGGGTATTCTCATTTTGCGGCGACATTGTAACGAAAACGTTTGCGCAACGCTCGCGAATTTTTCTTTTTAAATTCTGGCCCC
>Locus:intergenic6572_1:4420007-4420046(+)
ACTCGCTGTGAAGATGCAGTGTACCCGCGGCAAGACGGAA
>Locus:intergenic6607_1:4448695-4448656(-)
ATTGGAAAACTAGCGTTATTTTTTACTTTAACTTCGCCCT
>Locus:intergenic6679_1:4497545-4497476(-)
TGTAAACGCGTGAGTGTACCATTTCCACGTAGCATTTTAATAGCTGCGATGCAGGTTCCAGGTCACTCGC
>Locus:intergenic6778_1:4585476-4585587(+)
GGCGTGATAAAAGTTCCGCGCGATAAAAAGGCTTGTACCTGGCATTATAAGACTCGCGTCCTGCAGAAACAGGGCAGGGAAGGGCTCGGCGGTTTTAATCAGGTATATCTGT
>Locus:intergenic6838_1:4617544-4617673(+)
CTTATCTACAGTAAAATTATCCACAACGAATATCGCGTTGGGGCACGTTTTGTTCCGCTTTCGTCAGATCCTTGTAAACAGACTTATCCACAGGGCGGCCCATTACTCCTGGAATGCAAAAAATTATACC
>Locus:intergenic6879_1:4644333-4644285(-)
CCAGGCTATTTCAAATATCATCTTTTCAAATCAATTTGTATCGGAATAG
>Locus:intergenic6923_1:4663922-4663853(-)
CGGCCCAACAGTTTTAAGGCGCAAATTTTAATGCCATATGACTATAGACCATATCTACGTCGTTTCCAGT
>Locus:intergenic6953_1:4687543-4687489(-)
AAACGCTTTTACTGCATACCGCGATGCAAATTAACCTTTGATGGACAACATATTA
>Locus:intergenic7006_1:4720099-4720162(+)
TCCCGCGATGGAGAATTTTCCTTTTCCGGTAAGCCTGCCTCTGCTGTCTTACCGGTGTGTAAGA
>Locus:intergenic7049_1:4742838-4742805(-)
AGATCATTATACTCAGCGGATTCACCTCTCAGAA
>Locus:intergenic7096_1:4781466-4781592(+)
GTGTATTGTCTATTGCCTTTCCTTTCATCTGGCCTCACTAGCGAAACGGCGCGCATTATTATTTTGTTGGTTGACCAGTTTCGCGTTTTTGGTGTGCTACGCGTGCTATCCCTCTTTACAAATGCTA
>Locus:intergenic7110_1:4789176-4789293(+)
GACGGTATAACGCGAGGTAAAAAAGCAAAGAAACAGGTGTTGACGCAGGCCGGAGCTGGGAGCAGGAAAAAAGGAGAAATAAATTTGACGTTAGTCAATTTCACGCCACTTAATTATC
>Locus:intergenic7147_1:4812561-4812456(-)
TGTGGATCACCGCACACCTTCACTCAACGTTGGATTAGCGCGCGATATCAGAAAAGAGAGGAGGAAGCGGCGCACGGCCTGGCGTATGAATCACGCTGCACCATGC
>Locus:intergenic7177_1:4831336-4831288(-)
CGCACCAACGAGGCGATATCAAAAAGTAAGATAACTGTGCGAAGGTGGC
>Locus:intergenic34_1:17876-17993(+)
AGCAAACTGATTCAAGGCGATACAATTACTGAAACTACTCATGCAGCGAATGGTTTTGACCCTGCAACAAGCGATGATAAAATAAGCTATACTTCCGCTCGTGTTGCGAAACCGGTAT
>Locus:intergenic132_1:88467-88596(+)
TTCAATATTGTTGAGCCAGCAAACAATATTGAAAATTTTCATATTTGGCATATTTCTTTCAATATTGGTGAGGTGCGTAACACTATTGAAAGTTACGAATATCAATGTGTGACATTTTCAATATTGGTGA
>Locus:intergenic189_1:126844-126790(-)
CTCTTGATTGCTGCCCGGCAACAAAATCACTACACTAACGCCGAACTCAACGGGG
>Locus:intergenic247_1:181000-180910(-)
TTATTTGTATCCGGCGGTCCGGGGTACTTGATCGCCCATCATCCACCGGGTCGTTCTATCCGCCCGTATCTTACAAAATTGTTAACAATTT
>Locus:intergenic311_1:220914-220797(-)
TTCTCCGCAACATACAGGCGCAAAGGCCCGATTCTCTATTCTTCCGCCAGACGACAGAAGAAGAAATCTCTCAATTTACTCTTTTGCCGGATGGCGATTAACGCCTTATCTGGCCTGG
>Locus:intergenic343_1:248049-248004(-)
CGCTTGCCAGGCCGTATAATAGAAAATCATAATATTCAATGGAGTT
>Locus:intergenic360_1:259169-259316(+)
GGATACACAAAATCATTCAGGACGCATCGGGACGGCAGGCGAGTACGTTCCCGGCGTGCGCAGACAGCGCACGACAGGGGCGATGACGCGCGGTCATCCGCGAAGCGAACCGAAGAGAATGTGTATAAAGGCTTCAGTATTCCTGAGT
>Locus:intergenic422_1:304420-304471(+)
TCAAGAAGTTCCACCGTCTATCGTGGAATCTGGCGCAAATGGGCCTACGCCT
>Locus:intergenic487_1:347565-347493(-)
ACTGGCGCCAGGGGAAGATATCTGCGCAAGGCAATAATTCCGGCGCAACAACAACCACTCCCGCTGGGCCTCT
>Locus:intergenic526_1:372188-372236(+)
ATAGCTAAAAGCTTAAATTGTGAATATTTGGCTACCCGGATATTCGTTG
>Locus:intergenic621_1:436955-436895(-)
TTCGTTTTTATTTTGCTCTGTATTACCCAGAAGAAAATAAAAACGAAGCGGCTATGTTATT
>Locus:intergenic717_1:491340-491259(-)
TATCATCACCTGCCTGGCATACCGATGCGAAAGAAAGCCCAAGCAGAAGCAAAAGATTCCATTTCCGTTTTATCATTTTTCA
>Locus:intergenic738_1:504974-505010(+)
AGCACAGCTATACTATCTGATTACCTGGCGGACACTA
>Locus:intergenic771_1:523836-523791(-)
GGATGCTGGTTTCTTGCGCATCCGGGCTTTCCTCCCCCCTTATTCC
>Locus:intergenic798_1:539326-539464(+)
TCGCCTCGTTTCCATGCCTGGTTGTTATACCGCTCATGGTTTGGCGGTTATCTGCGCCACTGGCAGCGCTATCGGGCCATGCCGCCGGGAGCGAAACCGCGAGCGATCGCGTTGATATTGCTGACCTTTGGTATTTCGC
>Locus:intergenic905_1:610635-610539(-)
TTTCGCAAGACTTTTCCGAGAAATCAGACCAGGTATAATCCATATTGTTTTTACTTAATCAGAAATTTCTTTTTTGTTGGTGCGAAATGGATATTCC
>Locus:intergenic911_1:613003-612916(-)
TACGGTCAGGCACTCCTGAGTCAATGGCTTTTGTTCTGGTTGCTGACTAAGTGTACGAATATCGTCTTTTCTGGCGCAATGCCAGGTT
>Locus:intergenic913_1:613836-613713(-)
TCTGTTTCCAGCGCCGCAACACATCTCGATATTACTACCCACAGTCTTTACGCCAGGATAAAGAAGTACGGGTCGAACTCCTCCACCAATAAAGAAATAAAGAGCAGTCAGATGATCAGACCGG
>Locus:intergenic979_1:662918-662873(-)
TCATTCAAATGCCCTCTCCTTATTCTGGAGAGGGCTATTGATGTAA
>Locus:intergenic1033_1:697864-697798(-)
TTTCGTCCCCATATACTATGCATCAGTAAAACTCCCGCCCTGTGGCGGGAGTTGTTATTTTTTTTAC
>Locus:intergenic1086_1:737589-737622(+)
CCTTACCGCTTGGCGATACCCCAACAAATTATTT
>Locus:intergenic1171_1:795352-795295(-)
TGGCGACGCAACCCTCGCCATCCGGTACATTTTCCCTTTTTTCTTATCCTCATTATTT
>Locus:intergenic1173_1:797196-797142(-)
AGGGTATTCCGGAGACCTGGCGGCAGTATAGGACGTTCACAAAATCATTACAATT
>Locus:intergenic1384_1:951794-951833(+)
ATCTTCCACTATGGCAATGCGTTGCCGCGCGGGTCGCGGC
>Locus:intergenic1428_1:981526-981565(+)
TCGTACAAACCGGGCCTTAGCGCCCGGTTTTTTTGTCTAT
>Locus:intergenic1431_1:982251-982209(-)
AGCCGGAGGTTTTTCAGATGCGCCTATAAGGCTCTCTTACCAG
>Locus:intergenic1501_1:1032168-1032117(-)
TGCTACTGCTTTAATAATGAGCGTCGTATGGACAGATGTCACCCGTATCAGA
>Locus:intergenic1618_1:1113889-1113952(+)
TCGTGTAGTGTGATTGCACATTTTGTAATCACTGTTTTCTTTTCCACCAGATACAAATATGAGG
>Locus:intergenic1625_1:1116571-1116433(-)
ATTACGAAACTTGCATGGCGTGATCTGGTTCCGGATAGCGAAAGCTATCAGGAGATATTTGCACAGCCACACGCGACTGACGAAAACGACACCTTACTCAGTGATACTCAGCCACGACTGCAATTTGCGCTTGAGCAAC
>Locus:intergenic1655_1:1131297-1131264(-)
TTTTATTATTCTCCTTTATTAATTACATCTGTCA
>Locus:intergenic1669_1:1138589-1138445(-)
TTCTGTTCCCCTTCCCTGCCACAGGGCTGTGGTTATCAATACAACCTCAATAAAGAGAAAATAAAGGATGCCGGCAAAGAATATTGCTGGCTCGATCACTTTCTCGGTTTCCAATCCAGGGTCAATTCATCCCATAATGCGTTAT
>Locus:intergenic1720_1:1174313-1174364(+)
TTTTATCTTCCCATCATTCAGACGATACGATATTCAGATCAAGTAATAGTTT
>Locus:intergenic1776_1:1204218-1204323(+)
CATTCATATTTTTTTAGGATGTTGTGCAATTATTTTGAGGGTCAGGTGAAATATTCATCAGTTGCGCAAATAAAAAAGCCGGGGCGACCCGGCAAACATACATCAC
>Locus:intergenic1820_1:1227898-1228003(+)
TACTCTCCAGAGAAGATCCTATCTACCGGTAAGGACTGCAACCCGCAGCCCGCTAACTGTCTGAAAAATCAATACGTCTTACGCCATTGCTGCGTTGATGATCGGT
>Locus:intergenic1915_1:1284994-1284943(-)
CCAGGTACTAAGGCACTGCTTGAAGACAGCGAATCGCTATTTCATTCTCTGA
>Locus:intergenic1969_1:1310509-1310380(-)
TTCTGGCGCCCCCTGAACAGTGAAGGTAATAGCATGAGAGTGGGTATCCTCTTCCCTGTCGTCATTTTCATTACGGCAATATTATTTTTGGCATGGTTTTTTATTGGCGGTTACGCCGCGCCGGGAGCAT
>Locus:intergenic2004_1:1331653-1331734(+)
CTTGGTGAGGATAAAGCATTAAGATGTGGCTATCGTAATGACCCATCAGGCAGTTGTCAGCAGGAATCACTGCCTGCGCTGT
>Locus:intergenic2245_1:1485407-1485359(-)
ATGGTCGGAGTGCGTCCGTCACGCCAGCGCGCTCCCACCTTCGGCCTGG
>Locus:intergenic2258_1:1495365-1495461(+)
TTAATAAAAGTGCGCACCATTATACTACAGATTGATAATGCTCTGGAAATTTTGCAAAAACGGAGTCATTACGTTGCAACTTCGCGAGAGCGCGGGA
>Locus:intergenic2279_2:1510864-1510795(-)
TCCCGCGCCTTAGTGGCTTTCACCATTTTTATGCGTTTTGCCATAATAATTATTCTTCCAATTTCATTTT
>Locus:intergenic2279_1:1510987-1510891(-)
CGCCATCCGGCACTTTCTCGCGGGATGCCAGTTCCGTCAAATATCGCGATGAATCTCACTTTTCGCTTTTTTGGCGATAAATCTTATCCAGGCCGTT
>Locus:intergenic2406_1:1585685-1585826(+)
GCGATTATTGTCCAGTTTTCTCTGGGCCTGGCGCGCAACTCCAAGCACATGACCCAGTCTTTTATTATCAACAATTGCGACGGGGTCCACCTCCGACAACCGGTCGAAGGTGGAATAGGGGAGCAGAACGCCATTCAGCCGC
>Locus:intergenic2410_1:1586529-1586637(+)
GGTGCGCATAATGTATATTATGTTAAATTCACCAGAACATTTAAAAGACATGTTAAAGCGGCTGGATTCGTGTATGTCAAAAAACTTCTGGCCCATAAGTTTGATCCCT
>Locus:intergenic2735_1:1789032-1788915(-)
ATTACGTTATTGGAAAGGGCATTTAACTGCAATGTAAAGATACCGACTTTGTTAAACATGCACATTTTGTGTGGTGTTTTTGTGCGATATCATCTTTTAAATGCCGCTATCGGCAATG
>Locus:intergenic2940_1:1913200-1913296(+)
CTGGCCTGTCAGGATTTGAGGTATCCACCCGGTTTACCAGCCCCCTGTATTTGGCACCAGTGGAACCCACTTCCCGATCCAGGATATCCAGTACCCA
>Locus:intergenic3071_1:1980011-1979951(-)
CAGCAGTGTGGAATAGAAAAAGTGAACATTAGGTTATTAATTAAACAAAGTAAAAGCCATG
>Locus:intergenic3222_1:2075781-2075898(+)
GACGGATCGGTGATTGTTGATAGCAATCTGGTAACACAGTTCTATCCAGACTACAAAAGCGGCGGCGAGTTAACAGTCATCGAGACTATTTCAGCCACCGGAGAAACTTTCACCGTGA
>Locus:intergenic3233_1:2081995-2081947(-)
GGACTCGAACCAGTGACATACGGATTAACAGTCCGCCGTTCTACCGACT
>Locus:intergenic3242_1:2088146-2088221(+)
ACATGCGGGAAGGCGGCGGGCGGGAAAAATCAATCGCGGAAGTTTTTGAACTGGAACGGCTGGCCCAGATTGCCGC
>Locus:intergenic3324_1:2156998-2157058(+)
AGCAAAAGCGATAAATCAATAAGAATAGAGATAAAAAAAAGCCCGGTATTAAACCGGGCTT
>Locus:intergenic3382_1:2211880-2211997(+)
TCGCCATTCAGAATAATCCCGACCGTGTTCCATAATTCCTCCATTTTTCTCCCTTCCCTGCTGACTACAATAGAGGAAGCAACATTCCGCAAAACGTTTCAGGATGAGAAACTTATAC
>Locus:intergenic3578_1:2344097-2344190(+)
TTAATAAGAAATTTCCTGCCAGTAAAGATAGTCTGGACTTACGGGTGCAAGGGCGCAGCAACATATGCCACACTTCTGTTATGTCACATTGTCC
>Locus:intergenic3616_1:2377136-2377175(+)
GAAATATACAATAACAACAATAAAGTATGTAAATTTTCTT
>Locus:intergenic3632_1:2392032-2392125(+)
GCCCCTCCGGCGCCATTACCCTACTCACCAGGGACGATTTTCCATCAGACATATACCCTTCATACTTCAAGTTGCTTATGTGTTGGCTACGGAT
>Locus:intergenic3786_1:2499910-2499964(+)
CCCGCCGATTTTGCCAGCCAGATCTCGTTTCTAAGATCACAATTGAAAAAACTTA
>Locus:intergenic3869_1:2555146-2555113(-)
ATGGAGTGTAAGACTCCATATTCAAAAGGAGACA
>Locus:intergenic3941_1:2600622-2600538(-)
ATTTCGCACCACAATTACAGGCCGGCGTCTCCGGCAGGCGTAGCAGGAAATGAATACTTATCGTTAATTCACACCCAGGAGTGTT
>Locus:intergenic4092_1:2723168-2723258(+)
ATGATTAAAAGTGTAGCCCAGCTTCCGTTGAAGCCGATTAATTACGATGGGGTTCATGCGATACCAATAAATGAATGCGTCAACAATCCAG
>Locus:intergenic4096_1:2726543-2726582(+)
AGACAACGTGACTGCGGTAATCCATCCCACCGGATTGTCT
>Locus:intergenic4206_2:2797599-2797668(+)
GAACTCTTGGGCGGTATCAGCCTGTTATCCCCGGAGTACCTTTTATCCGTTGAGCGATGGCCCTTCCATT
>Locus:intergenic4206_1:2798807-2798924(+)
TTACTTATGTCAGCATTCGCACTTCTGATACCTCCAGCAACCCTCACAGGTCACCTTCGCAGGCTTACAGAACGCTCCCCTACCCAACAACGCATCAGCGTCGCTGCCGCAGCTTCGG
>Locus:intergenic4273_1:2838592-2838505(-)
TGCCTGACTAGTGCTTTCGTATTAGATGATATAGTCAGAAAAAAATCTTTCTGCAAATTAAGATCTATTGATAAAGGTGTTAGTGCGT
>Locus:intergenic4320_1:2881081-2881150(+)
CCTTTCACTGCCACGGAACACAATACTGTATATATAACCACTGTTTATAATTACAGTATATTAGAAAGTT
>Locus:intergenic4335_1:2894015-2893958(-)
TCTGTCAAGCTTGAAATGGAGTTCCAAATGATAGCATCATTACTTGCTAACGAATACG
>Locus:intergenic4351_1:2908292-2908169(-)
TCGGAAAAGTGGGACAGATTTAGCAACGGCTGTCCCACCCTGTACCACTTTTTTTTAATCAAATTCTCTAAGGTGGGACGCTGTAACCCTCGCCAGCTCTGCGTGTACCACTTGTCCCACCCTG
>Locus:intergenic4372_1:2922095-2922206(+)
TTCTGCATACCCAATTCTGTTCGTTTAAGTATTTTAGGTACGGCTGAGATAGCGTGGTTTGAACCATCAGAACAATTAAAATCTACACCCGCAAAGGCTCGCTTTAGCGAGC
>Locus:intergenic4411_1:2953563-2953506(-)
GTATCCCGTGTTAAGGCGATCTTTAAGCCTGTTGTCAGCAAGAACCACTGTACCCGTT
>Locus:intergenic4463_1:2983675-2983612(-)
TCAGCCGATATAGTAACGACAGTGACAAATAAAGTAAATGTATTATTAATACAAAATCATTCTT
>Locus:intergenic4569_1:3068883-3068835(-)
ACCTATGTAACAGCATCGTCGCCACCATACATGCAGGCTAAAAAAGAGT
>Locus:intergenic4617_1:3099334-3099199(-)
TATCAAGGCCTAGTGTTTCCCGCGCCAGCGGGGATAAACCGGGTTAACCAGGGGTTTTTCCCCACTATTTCGCGTGTTCCCCGCGCCAGCGGGGATAAACCGAGGGGCGTTCCGCAGTCGACAAGGGCTGAAAAAT
>Locus:intergenic4616_1:3099343-3099385(+)
CGCACCTCGTCACGGTTTATCCCCGCTGGCGCGGGGAACACGT
>Locus:intergenic4616_2:3099857-3099995(+)
TTATCGTCAATGCGAAATTTTCCGCGACGCGGTTTATCCCCGCTGGCGCGGGGAACACTCCCATTCACCAACAACAATATCGCCCTGCAACGGTTTATCCCCGCTGGCGCGGGGAACACACTTCCTTCAGTCTTAACGA
>Locus:intergenic4694_1:3157239-3157275(+)
AAGCTGTTTGTGCTATTTAAAGCGGACTCCGTAACAG
>Locus:intergenic4730_1:3191777-3191867(+)
GGCGAAACAAAAAAAAACCTGCGCATCTCTACGCAGGTTGGTGTAATTCGTGTGATCAACAATGACGTTGATTCCACCTATCAATACCTCT
>Locus:intergenic4805_1:3235778-3235745(-)
GAGTTAGAGACAATCACGATTCACTGCACGTTTC
>Locus:intergenic4817_1:3242992-3242914(-)
GAGATGCCGCCGCAGGCTGTAACCCTTGAACCCTTGGTTCAAGGTGAATGTGTCGTCACAGTTTTAAGGCTTCTCGGAC
>Locus:intergenic4977_1:3342952-3342889(-)
TCCCGGACGCAACAAACGCAGACTTTTCCACGGAAATTGTCTGCATATATGTCCATCCCCGGCA
>Locus:intergenic5066_1:3395089-3395128(+)
TTCATGCTGCGTCCAGGCGGCAAGAGAGTAAATCCCCGGC
>Locus:intergenic5130_1:3435044-3435173(+)
GACGGGTTTTATGAAGAGGTGAAACTGACCGATAAGCCGCTTTCTTTCGGGTATAGCGTCGTGGACAGTCATTCATCCTGCCGCCCTGTAAAAGCAAAAACCCGCCAGCTTACACTGACGGGTTTTATGA
>Locus:intergenic5317_1:3546602-3546557(-)
AGATCCCACTCCTGCATCTTTCCTGAGAAACGATTTGACTTAGTTT
>Locus:intergenic5360_1:3576316-3576373(+)
CAAAAGCGCATCTGTGCGCCCCCTTCCGACTGGCAATGGAGAAAAATCACGCGCAGCG
>Locus:intergenic5374_1:3586851-3586893(+)
CTTTATCTCCGCTATTCCCCCTCTCCGCTTACCTCTGCATTCT
>Locus:intergenic5376_2:3588976-3589102(+)
CTTCAGCCCCAGGATGTGATGAGCCGACATCGAGGTGCCAAACACCGCCGTCGATATGAACTCTTGGGCGGTATCAGCCTGTTATCCCCGGAGTACCTTTTATCCGTTGAGCGATGGCCCTTCCATT
>Locus:intergenic5376_4:3589125-3589176(+)
CCTGCTTTCGCACCTGCTCGCGCCGTCACGCTCGCAGTCAAGCTGGCTTATG
>Locus:intergenic5376_3:3590074-3590188(+)
CCTTCTCCGTCCCCCCTTCGCAGTAACACCAAGTACGGGAATATTAACCCGTTTCCCATCGACTACGCCTTTCGGCCTCGCCTTAGGGGTCGACTCACCCTGCCCCGATTAACGT
>Locus:intergenic5376_1:3590092-3590188(+)
CGCAGTAACACCAAGTACGGGAATATTAACCCGTTTCCCATCGACTACGCCTTTCGGCCTCGCCTTAGGGGTCGACTCACCCTGCCCCGATTAACGT
>Locus:intergenic5448_1:3618215-3618326(+)
AAGTGTCGGATAGAAATTAAGCGCTTTATTCTTATGCGAGCACGATTCCAGATGGTACGCATGGGATGGCGACGCGCATCTTTTCTTTGGAAGGCATCAGGCAAACCTGGCA
>Locus:intergenic5478_1:3634050-3634098(+)
GCGCAATTTTATTTCGCCAGACGACCAATTGAACGTAAAATCACATATT
>Locus:intergenic5629_1:3749071-3749029(-)
GCATGTCATGTTACCCCCGCGAACATAAAACGCGTGATATCGC
>Locus:intergenic5675_1:3782147-3782018(-)
ACCATTGAGCTACTGGCGTTTCTTATGCCGCCGCGTCACCCGCGTCCTGCGAACTCTATGCGCGGGGCTAGCTCAGCCGTTTACCATAACTATCCTTACATTATAGCGACCAGGATAATCCGTCAATCTG
>Locus:intergenic5777_1:3858200-3858146(-)
CCGCAAGCGCGGAGCCGCTGGCGCATAAACCCAAAAGTAATAACCATGATGATTT
>Locus:intergenic5797_1:3869324-3869234(-)
TCATTTCTTATCTATATATTACGGTTTTTTGTTTATTTGCCAGGATTCGATCGCGATCGCTTTTTTCTTCTGTGGTTTTCAGCGTTTTTTT
>Locus:intergenic5843_1:3901456-3901369(-)
GGACTACCGTTAAAAATGAACTTGTATATAAGCGGTGTAAATAGTTCCATGAAAAATTCGGAATATAGCCCGATGCTCTCAAGACATC
>Locus:intergenic5842_1:3901411-3901453(+)
AACTATTTACACCGCTTATATACAAGTTCATTTTTAACGGTAG
>Locus:intergenic5914_1:3947935-3947983(+)
TTTCATCATTTACGAAATTTACGGACAAAAAAAAGGCGACTTTTCAGTC
>Locus:intergenic6101_1:4090323-4090203(-)
AAGGCCGTCGACAGACGGCCTTTTTTTGTGCGCTGTGACAGGCGCTGTTCTTTCTCTATGGTGGCTGAAGAGCGACTAAGAGGTGCTACGCCTGCCTGCGCTACGGGCACCCGGTCACATT
>Locus:intergenic6162_1:4130092-4130161(+)
AGTGCGCCAAAAGGGGGAGGAAAACGTGAAAATTTTTCAGTTGCTAATTTTTCTTATAAAAAACAAAGTA
>Locus:intergenic6188_1:4148409-4148448(+)
GCCACGTTTTTACGTGGCGTTTTTGTTTTGCGATTCATCC
>Locus:intergenic6317_1:4238546-4238489(-)
GCACAGATTTCGCTTTATATTTTTACGGCGACACGGCCAGCAGAATTGAAGATCTCGT
>Locus:intergenic6469_1:4330342-4330309(-)
GTTTCACGTAGCAAAGCGCATATGAATAATAATA
>Locus:intergenic6516_1:4369445-4369487(+)
TCCAAGCCCGAAGACCTGCCGGCTAACGTCGCATCTGGTTTTT
>Locus:intergenic6519_2:4372558-4372495(-)
ATGCTCAATGAATTAAACTTCGTAATGAATTACGTGTTCACTCTTGAGACTTGGTATTCATTTT
>Locus:intergenic6519_1:4373328-4373202(-)
CCTGAGCGTCAGTCTTTGTCCAGGGGGCCGCCTTCGCCACCGGTATTCCTCCAGATCTCTACGCATTTCACCGCTACACCTGGAATTCTACCCCCCTCTACAAGACTCAAGCCTGCCAGTTTCGAAT
>Locus:intergenic6525_1:4381820-4381697(-)
AGTGGTGCTGATAGGCAGATTCGAACTGCCGACCTCACCCTTACCAAGGGTGCGCTCTACCAACTGAGCTATATCAGCACATCTTGGAGCGGGCAGCGGGAATCGAACCCGCATCATCAGCTTG
>Locus:intergenic6550_1:4403890-4403962(+)
CATCCTTCGCGCTGCCTCTTCGTTGGCTTCGTCCGCTCACTCCAGTCACTTACTTATGTAAGCTCCTGGAGAT
>Locus:intergenic6606_1:4448640-4448733(+)
CAGATTTTATGTAAACAGGGCGAAGTTAAAGTAAAAAATAACGCTAGTTTTCCAATATACATATATGCAATATTTGCAGCGCAAAGTGATTACA
>Locus:intergenic6655_1:4482775-4482715(-)
CCTCATCATTCGGTTAGGAATAGCAGGTGTTATTCGCCCAAATGCTCTGCAATTTCTGCTG
>Locus:intergenic6671_1:4490463-4490415(-)
CCAATGCGCGATACAAGCCGGATAAGCGCAAGCGCCACCCGGCCCGCCG
>Locus:intergenic6778_1:4585909-4585957(+)
TATTGGTTTTGTTGGTATTTCTTACAAACAGCGCTCCCACGAAGGCCCC
>Locus:intergenic6823_1:4606604-4606556(-)
GGCGTATCGGGCGCCTTCTGGAGGGTAAAAAAAGTGATTTCAGATGGTT
>Locus:intergenic7111_1:4789197-4789128(-)
TTTTACCTCGCGTTATACCGTCCACGGTTCCCCGCGCCTCCGGCAGTAGCGAGGATGGTGATTTTTCGCG
>Locus:intergenic7145_1:4810474-4810438(-)
TACCGGTACGTCCGACCGCTTAAACCGCCATACAACC
>Locus:intergenic316_1:229835-229943(+)
GTGCGAGAGCTGTCCTGTCACGTTTTATCGAGGGAACTCTGCTTTTATTTTCAGCAAGAAGCAGGTGTTATTTTTGTATCGATAAGTCATGAGCTATTTCAGTGGCGCG
>Locus:intergenic334_2:242758-242848(+)
GATTTACTCGCGATAAGTCAGTTTTGGGGGCATAGTTTATCATGCGCTTATGGGGAAGCGCATTTCTCAGGCGGGGAGAGGATATGGCATC
>Locus:intergenic334_1:242883-242994(+)
CGTTATCGTTCACCGCAGGGTGTAAAGACGGAGCATGAGATCCTGCGGATTTTTGAAAGCGATCGCGGGCGGATTATCAACTCTCCGGCTATACGCCGTTTGCAGCAAAAAA
>Locus:intergenic350_1:254156-254237(+)
CGATGGACGGGAGCGACAAATCTCACTTTGTGTAACAACACACACGTATCGGCACATATTCCGGGGTGCCCTTTGGGGTCGG
>Locus:intergenic405_1:291594-291504(-)
CATCGAGCTCACAGCACATGCGCTTTTGTGTACGGGGCTGTCACCCTGTATCGCGCGCCTTTCCAGACGCTTCCACTAACACACATGCTGA
>Locus:intergenic405_3:291788-291650(-)
GTTCACCACTGGCTTAGTGGTGGGGCTCCCACTGCTTGTACGTACACGGTTTCAGGTTCTTTTTCACTCCCCTCGCCGGGGTTCTTTTCGCCTTTCCCTCACGGTACTGGTTCACTATCGGTCAGTCAGGAGTATTTAG
>Locus:intergenic405_2:293076-293043(-)
TTCACCCGAGTTCTCTCAAGCGCCTTGGTATTCT
>Locus:intergenic487_2:347535-347412(-)
GCAATAATTCCGGCGCAACAACAACCACTCCCGCTGGGCCTCTGTACATTCAAAATCTCCCATAACCAAAAGCCAGCGGGTAGAAGCCCTGCGCCAGTGACCTGCTGCCTCCAGATTCTGCGCA
>Locus:intergenic487_1:347835-347790(-)
GGTTCATTGTCATGCGCCCGTTCTGCAAAGGCATTCTCCTTTTCTG
>Locus:intergenic766_1:522661-522709(+)
GAGGTAGGGCAGAGTATAACGCAATTTTGCAAGTGGTCCGATGGGTACA
>Locus:intergenic1080_1:733751-733814(+)
ATTATTCACGCCATAGGGAAAAGGCGCAAGCATTGCAATGAAGATGGGGATGAAGAGAGAAAAT
>Locus:intergenic1087_1:737905-737809(-)
TTTTTGATACCGGCATTCCCTGGTTCGAATCCAGGTACCCCAGCCATATTTCTTCGAGTTTGCGGTTCACCGCGACGGTATTGGGGTATCGCCAAGC
>Locus:intergenic1086_1:738205-738298(+)
CATCGAAAAACGTCGGAAAGTGTCTGTTTGGTTAGGTTGCGAACAGCGTGGCGCAATATTCGGCAATTATTGGTTATTAATCGTTTTTCCGAAA
>Locus:intergenic1133_1:773616-773556(-)
CCGCCCGCCAATTTTTGCGAAATCTTTGCAGCCAAAAAATTACCTTTCTCAGGAGTAAAAC
>Locus:intergenic1183_1:807475-807442(-)
TCCCGGATGCTTCACCCGTACTTTGCCACAAACA
>Locus:intergenic1202_1:818963-819017(+)
CACGTAGTGAGACAACGGAGCCGCTTGCGGCGACGGCCCGAAGGGCGAGCAAAGC
>Locus:intergenic1243_1:844853-844811(-)
TACCCATTAACGATTAAACACAGAAAATATCGGCAGGAAAAGC
>Locus:intergenic1293_1:890680-890626(-)
AATATACCACCGCGAATTCCCTGCCTCGCTCGTTTGATCGGCTCTCTGAATGACA
>Locus:intergenic1299_1:896675-896627(-)
CGTCGGTCACTGAAGCGAACGCACCTGCAACTTGATGTACACAGGTATA
>Locus:intergenic1338_1:925197-925311(+)
ATAGTCGAATTCACTCCTGAAACAGGTACGGAATGTCGGCCGTTTACTATTCTGAAACGTTATTTATATCAAATAATTAAATTTTATTTTTATCTTTGTTATTGTAACAATAAAT
>Locus:intergenic1349_1:932374-932329(-)
ATGTCTGACCTGACCCCCTGTCAGCGGTCACCAGCGTCCTACCAGA
>Locus:intergenic1367_1:943764-943686(-)
TATTTGGATGCTGTATGCAATACGATTGCACCCTTAATTCATGATAAAAACAGTAGCGTAAATTACCATTTCTTTCAAC
>Locus:intergenic1395_1:957126-957063(-)
CATCGGAAACTATCCTGGCCTGATAAGCGCAGCGCCATTGAGCATTCTACAGTTTGTCATCAGT
>Locus:intergenic1467_1:1009111-1009051(-)
ACAGAGTCGCTTATCTGCTGCTGGGTTGAAGGTCTGACAACTATTGCTGCCCCCGGCGCCT
>Locus:intergenic1551_1:1066235-1066154(-)
ATAGGACTCCCTCTGCCACGTAACCCCCCTGAGCGACACACGGACGCGGTTAAAAATTGTCGGCAGCAGCATCAAAGGGATA
>Locus:intergenic1590_1:1092739-1092850(+)
ATGTCGCGCGTAATTTCTCTGGCGGCAGGGCTTTCCCTGTCCGTTTTATTTTCCACTGCTGCCGTTGCCGATAACGGAAGAGGAAGCGGCAACAGCAATATTGAAAACCAGA
>Locus:intergenic1693_1:1153865-1153778(-)
TTTGGCAACGAGGAGCCGGTACAGAGGATATTACTGATGGCCGGCAGACAAAGAAACGCATTGCTTTTAACACTGTATAAATTCCATC
>Locus:intergenic1714_1:1170178-1170217(+)
ATATATGTTCAATATTCAATGGGTTATGGATGTTTTCAGC
>Locus:intergenic1730_1:1180739-1180859(+)
GCAGTCTCCTCGCAAGCTCGTCGTCTGTCCAACTGGCTGCGCCAGTTGTCGAACCCCGGTCGGTGGTTCTCATCCCCCCTTAGTTTGGGGGATACATATAAGCAAAAAGCCCGTACTTCTG
>Locus:intergenic1767_1:1199780-1199723(-)
ACAACAATTGTCGATTTAATCGCCACTCTCCTGCTACATATTTTTGCTCAACGCAAAA
>Locus:intergenic1820_1:1227886-1227949(+)
CAGCCTGGGCATTACTCTCCAGAGAAGATCCTATCTACCGGTAAGGACTGCAACCCGCAGCCCG
>Locus:intergenic1884_1:1265801-1265837(+)
CTTGAAGCCGCGAATTTTACAACAAATTGCCAGACGA
>Locus:intergenic1925_1:1288734-1288644(-)
AAACATGTCATTAAGCAAACTCGCCATATAATCAGAACATATCGCATTGTGCTTCACAGTCCTCACGTGACGCTCCATCCGCAATACGGTT
>Locus:intergenic1984_1:1320758-1320809(+)
ACGTGTCCGGTGATACACCTTCTTAACATTAAGCGTAGATGGCATTTGCAAA
>Locus:intergenic2145_1:1416683-1416635(-)
ATTTTACTATCTAATTGCGGATTATCTAAGAAGAATCCGATGGAAGCCC
>Locus:intergenic2406_1:1585781-1585877(+)
CAACCGGTCGAAGGTGGAATAGGGGAGCAGAACGCCATTCAGCCGCAGTTCCTTATGCCCGTCAGGATAATGCCAGACTTCGATATATTTACCGATG
>Locus:intergenic2653_1:1739394-1739331(-)
TTTGCTGGCGAGGTAAAACGAAACAATTTCTTTATTATCAGTGGTATGAAAAGTTGGCACGCAA
>Locus:intergenic2709_1:1775315-1775264(-)
CCCGCTATCAGGAAGTGCGCCACCAACCGTGTAATGCAAATGTCGCTGCCAT
>Locus:intergenic2734_1:1788927-1788999(+)
CGGCATTTAAAAGATGATATCGCACAAAAACACCACACAAAATGTGCATGTTTAACAAAGTCGGTATCTTTAC
>Locus:intergenic2782_1:1825892-1825940(+)
ACGCCAGTCGAGGAGGATTTTTGCTTTTTACGGAAATTAACTTTTTGTT
>Locus:intergenic2881_1:1880788-1880728(-)
GTGTCTTACGCGCGTAAAGTTAAGTATATACACGTTGCCCTTCAGGCTGCCTCTTTGGGGG
>Locus:intergenic2987_1:1927609-1927576(-)
TTTTGTTGCCGCCAGAAGGTACTAAGAGTCCGCG
>Locus:intergenic3063_1:1974154-1974115(-)
GTGCCTCTTCATCGCCCGCGCCCAGCCCCTGCATTTTGCG
>Locus:intergenic3122_1:2006825-2006894(+)
CCCCCGATCTTTTTCTTAGGCGGCGAAATAGCCGCTTTATGCATCATTATTCCGCGCATTATTTTTGCAA
>Locus:intergenic3232_1:2081605-2081653(+)
CCTGTATCAACCATTTTCACAAAATATTTCACGTCTAAAGTTCATTCTA
>Locus:intergenic3379_1:2206067-2205929(-)
GCTTTTACGTCGCGACGTCGAATGCGCCGCCAACAAATTCACCGTGGCATAGCGCCGGACTGGTATCGCGCTGCTGAAATCCCTATAATTGCCGCGTTTGGCGTTTCGGCGCCCCCCTTCCTTACATCCAGGTTAATCA
>Locus:intergenic3427_1:2250340-2250289(-)
AGTATTGGTGTGGCCAAGAATTCAGGGATTATAGGCTTTGGCGAGGGGACTT
>Locus:intergenic3552_1:2329560-2329629(+)
AAACGTTCCCTTTTCCCATTCTCAAAATTTACAGGGTGCGATTGCGAATGTGTCCGGTACCGCTTAATCC
>Locus:intergenic3578_1:2344100-2344223(+)
ATAAGAAATTTCCTGCCAGTAAAGATAGTCTGGACTTACGGGTGCAAGGGCGCAGCAACATATGCCACACTTCTGTTATGTCACATTGTCCGAAAAAAGCGTCCAGACCAGTATTCAACTTCAG
>Locus:intergenic3671_1:2421540-2421483(-)
CGTGAGTGTCGGCACGGCTTAATGGATTGCTGTTTGGTGGGTTGTAAAAGGAAGTATC
>Locus:intergenic3786_1:2499862-2499979(+)
CTTAAAAATGATCTAAAACAAAAATCGCGCGATCGGGTGACCGTTAAGCCCGCCGATTTTGCCAGCCAGATCTCGTTTCTAAGATCACAATTGAAAAAACTTATAAACATACTTGCAA
>Locus:intergenic3867_1:2554277-2554184(-)
ATTCTCTTATTCCCTTTTCAACTTTCAAATCATCAAACGGTATATAAAACCGTTACTCCTTTAGCGCTGGTTATAAATATGATGACCATAAGAA
>Locus:intergenic3921_1:2586979-2586943(-)
CAAACCTCACGTACTACGTGTACGCTCCGGTTTTTGC
>Locus:intergenic3950_1:2605629-2605668(+)
GGAACGATATTTCACGACGTTGGTCAAAGGGCTATCTCAA
>Locus:intergenic3971_1:2619340-2619211(-)
TGTGCCAGCTACCGGGAGTTTAACCACGCTGAAGGCTATCGGGTTTTGTATTCGGTCGAGGGAATCTTAGTAACCGCGCATGTGATCTTATCACCCAGGCAGGATATCCCGCGGTTGCTCTTTAAGCGTC
>Locus:intergenic4101_1:2730186-2730138(-)
AATTCTTCTGCCGGCACGGCACAGAAGGAAATTATCTCTCCGGCTTACT
>Locus:intergenic4143_1:2759583-2759526(-)
CCTTTCAGAAGTGCGTCATTGGGAATTATCAGTATGACTTTTTTCTGCGATGCTATAG
>Locus:intergenic4176_1:2777262-2777304(+)
AGATTCTGTGTCCATCATAGGATATGGACGCACTGGTGGACAC
>Locus:intergenic4176_2:2777630-2777678(+)
GCCTCGCTTTTTTCCTGTAAAACACCGCAACGCAGGAAAAGCGCATGCT
>Locus:intergenic4206_2:2799743-2799812(+)
GAGTATTTAGCCTTGGAGGATGGTCCCCCCATATTCAGACAGGATACCACGTGTCCCGCCCTACTCATCG
>Locus:intergenic4206_1:2799917-2800034(+)
CCCCGTTCGCTCGCCGCTACTGGGGGAATCTCGGTTGATTTCTTTTCCTCGGGGTACTTAGATGTTTCAGTTCCCCCGGTTCGCCTCATTAACCTATGGATTCAGTTAATGATAGTGT
>Locus:intergenic4325_1:2885680-2885635(-)
GAGGACATCGACTCTGGTTTGATTACCTGCCTCAGTAAGGACGTTA
>Locus:intergenic4341_1:2900346-2900310(-)
TTCAGTGGCTTAATCGGTGAATGGTCGGTGAACAGTG
>Locus:intergenic4388_1:2934431-2934506(+)
TATTACGCGGGTAGGATCAAGCTTCCTTCAGTCTTTTGGGGATCATACCGTGCACCTTATAGGGATTTCACGGTAA
>Locus:intergenic4441_1:2969579-2969474(-)
TTTCGGCCCACCCATTCGGGGCTGTACGATATCGCCTGGTGTGAACATCACGCCCTCCTGTTGAACAATGGTATAAACCCGCCTTCAGTCTACTACACACTTACCG
>Locus:intergenic4566_1:3067659-3067713(+)
TATCGCGATAAACTGACATCCCCCTCCTGCCCCACATGTTGGCATTCTTACGATA
>Locus:intergenic4634_1:3116578-3116683(+)
AGAAGCGTCTCTATCGGGGCGGTTTATCCCCGCTGGCGCGGGGAACACACCGATAAACAACCGCATAGCCTCTTTCGTTTCGATTTATCCCTGCTGGCGCGGGGAA
>Locus:intergenic4634_2:3117158-3117299(+)
GCTGGCGCGGGGAACACACCGGACAAATCTTTTTTTTCCTGTTCCTGTTCGGTTTATCCCCGCTGGCGCGGGGAACACGGGCACTATGAACGGATCGGCGCTGATGCCGGCGGTTTATCCCCGCTGGCGCGGGGAACACGGT
>Locus:intergenic4665_1:3138374-3138227(-)
AGAGCCGATCAGGATGTTCGGCGGGTCTGGATGACCAGGGACGCTTCAGGAAGAAGCTATCACATCGGGCGATGTGCGCAGGATGCAAACGTTCAGGATGAACAGGCCGTAAGGTCACAGGAAAAGTTGTCACGGATGAGCAGGGAGC
>Locus:intergenic4680_1:3148042-3148114(+)
CGTTTTCGTGGCAATAATTTAATTCGGGCATTCAGCCTGTGGTTTTTTAAATTAAACATCTCAAACGGTCATT
>Locus:intergenic4713_1:3179444-3179405(-)
GCGTCGGTTTTTTTTACCCTTCGTCTCAATCTTCGGCGCG
>Locus:intergenic4824_1:3247284-3247380(+)
GTTCATCACAAAATCATTGCGTTCAGGCGGCAAAAAACGACGCGCCATTGGCTATTTTTTGCTGGCGACAAGGCGATTCAAAACGCTCACCGTATTA
>Locus:intergenic5066_1:3395074-3395191(+)
ATATACACAAAATCATTCATGCTGCGTCCAGGCGGCAAGAGAGTAAATCCCCGGCGCTTACGCAAGTCAGCGACAGGGGTGAGCAAACGTAGCCAACACTACGGCAGCCTGAAGAATG
>Locus:intergenic5101_1:3417691-3417574(-)
TTTGGCAATCACATCACCCGTTTCGCCCAGGCGGTAACGGCTCTCTTTCAGCGCGCGCTCGGCTTTGCTACGAATCTTACTCAACTCTTCTTTCGACTTTTCGCCCGAAGAGCTCAGC
>Locus:intergenic5104_1:3419163-3419202(+)
GGGAATAGCGCCTCGCTTTTGTCATCTGAAGGAGAGAGAC
>Locus:intergenic5130_1:3434393-3434450(+)
TTACGGGACATTTTATCGACAATTCCAGCGTTAAATTTAAAACGTAATTTCTCAAATT
>Locus:intergenic5202_1:3479298-3479427(+)
AAATTCTACTCGTTTTGGGCAAAATTTGCAAATACTGCTGGGATTTGGTACCGAGGACGGGACGTAAAATCTGCGCACAGTATAGTGACCTGGCATGAGTTATGTCAACCCTATTCCCAATATGCAGATG
>Locus:intergenic5323_1:3550220-3550178(-)
AAGTATACACTAATCACGCGATTAATTAATACCACGCTAATTG
>Locus:intergenic5353_1:3571355-3571265(-)
GTGTGGCTATCTTCTGCCATTTTCGGGCAAAAAACAAAATATACCTTCATTGCTCGATTGTCACCCTTTCTGCGAACGAAAATCGCCGTTG
>Locus:intergenic5376_1:3589595-3589643(+)
TTACGGCCGCCGTTTACCGGGGCTTCGATCAGGAGCTTCGCTTGCGCTG
>Locus:intergenic5377_1:3592318-3592222(-)
CTGGAGGAAGGTGGGGATGACGTCAAGTCATCATGGCCCTTACGACCAGGGCTACACACGTGCTACAATGGCGCATACAAAGAGAAGCGACCTCGCG
>Locus:intergenic5710_1:3804142-3804199(+)
CTCATCTCATTGTTTCAGCATATAAATCCAGTAATTAACTTTTATTTAACCAGAAACC
>Locus:intergenic5744_1:3837795-3837846(+)
GTTATCCATAAGCCGTGTGCAAAAAAGAGTTATACGGACGTTGAAAAACACC
>Locus:intergenic6076_1:4072514-4072583(+)
TTATTGAGTACTTTTAGGGTTGCGCTAGAAAGTTTTCTACCGATCCTAGAAGTCTCTAGGATCGGTAGAA
>Locus:intergenic6157_1:4121802-4121757(-)
TTCCCCACTGCTGCCTCCCGTAGGAGTCTGGACCGTGTCTCAGTTC
>Locus:intergenic6156_1:4123081-4123165(+)
AGGCCCAGGACACCGCCCTTTCACGGCGGTAACAGGGGTTCGAATCCCCTAGGGGACGCCACTTGCTGGTTTGTGAGTGAAAGTC
>Locus:intergenic6157_2:4124735-4124600(-)
CAGGAACCCTTGGTCTTCCGGCGAGCGGGCTTTTCACCCGCTTTATCGTTACTTATGTCAGCATTCGCACTTCTGATACCTCCAGCATGCCTCACGACACACCTTCACAGGCTTACAGAACGCTCCCCTACCCAAC
>Locus:intergenic6157_3:4124753-4124636(-)
GCCCCGATTAACGTTGGACAGGAACCCTTGGTCTTCCGGCGAGCGGGCTTTTCACCCGCTTTATCGTTACTTATGTCAGCATTCGCACTTCTGATACCTCCAGCATGCCTCACGACAC
>Locus:intergenic6156_2:4126320-4126449(+)
ACCTTACAACGCCGAAGATGTTTTGGCGGATTGAGAAGACAACAATTTTCAGCTCAGATTCAGAGTCCGAAGGATTTTACGCTGAGACAAGGCGGCAAACGCAGCGACGGAAGGAGCATACAGAAGTATG
>Locus:intergenic6171_1:4138808-4138760(-)
CACAACGTTATGTTGCGGTTTATGCAACGTCAAAAACCGGAGGTCTGTC
>Locus:intergenic6205_1:4163449-4163383(-)
GCGCTTCGCTTACCGGGCCTACCGCCTACACAAAATCATTCGAGATGCATAAAAAAACGCCTGCCCG
>Locus:intergenic6290_2:4218313-4218457(+)
GGAGGAATACCGGTGGCGAAGGCGGCCCCCTGGACAAAGACTGACGCTCAGGTGCGAAAGCGTGGGGAGCAAACAGGATTAGATACCCTGGTAGTCCACGCCGTAAACGATGTCTACTTGGAGGTTGTGCCCTTGAGGCGTGGCT
>Locus:intergenic6290_1:4218647-4218773(+)
ACAGGTGCTGCATGGCTGTCGTCAGCTCGTGTTGTGAAATGTTGGGTTAAGTCCCGCAACGAGCGCAACCCTTATCCTTTGTTGCCAGCGATTAGGTCGGGAACTCAAAGGAGACTGCCAGTGATAA
>Locus:intergenic6291_1:4221775-4221658(-)
TTCACAGCGAGTTCAATTTCACTGAGTCTCGGGTGGAGACAGCCTGGCCATCATTACGCCATTCGTGCAGGTCGGAACTTACCCGACAAGGAATTTCGCTACCTTAGGACCGTTATAG
>Locus:intergenic6377_1:4280386-4280293(-)
AAAAGCGGGAAATGCGGACGACATCACACCGGCCTATTAGTAGAAACTGTGAACGCTATCACGTTCATCTTTGCCTTGTTGCCAGCGGCTCATT
>Locus:intergenic6377_2:4280426-4280384(-)
AAGCGCGCAAACATGGTCTTTTTTTCAAGAAAAGGCGGGAAAA
>Locus:intergenic6446_1:4318488-4318530(+)
ATCGACACTATATATTGTGCGCGTTTACGTGAAGCGTCGCCTT
>Locus:intergenic6518_1:4372270-4372312(+)
GCCACCACTGACACGGAACAACGGCACACAGGCCGCCGGGCCA
>Locus:intergenic6518_2:4374321-4374417(+)
CTTGTCTCAGGAAAAATTATCGGTAAAGAGGTTCTGACTACACGATGGGGCTATAGCTCAGCTGGGAGAGCGCCTGCTTTGCACGCAGGAGGTCTGC
>Locus:intergenic6519_3:4376865-4376739(-)
CCATGCAGACTGGCGTCCACACTTCAAAGCCTCCCACCTATCCTACACATCAAGGCTCAATGTTCAGTGTCAAGCTATAGTAAAGGTTCACGGGGTCTTTCCGTCTTGCCGCGGGTACACTGCATCT
>Locus:intergenic6519_1:4376923-4376800(-)
GGATTACGGGTCCACGTTAGAACATCAAACATTAAAGGGTGGTATTTCAAGGTCGGCTCCATGCAGACTGGCGTCCACACTTCAAAGCCTCCCACCTATCCTACACATCAAGGCTCAATGTTCA
>Locus:intergenic6519_2:4377174-4377105(-)
GGCGGTATCAGCCTGTTATCCCCGGAGTACCTTTTATCCGTTGAGCGATGGCCCTTCCATTCAGAACCAC
>Locus:intergenic6573_3:4416336-4416207(-)
TGTCTCAGTTCCAGTGTGGCTGGTCATCCTCTCAGACCAGCTAGGGATCGTCGCCTTGGTGAGCCGTTACCTCACCAACAAGCTAATCCCATCTGGGCACATCTGATGGCAAGAGGCCCGAAGGTCCCCC
>Locus:intergenic6573_2:4418315-4418228(-)
GGTCCCCCCATATTCAGACAGGATACCACGTGTCCCGCCCTACTCATCGAGCTCACAGCACATGCGCTTTTGTGTACGGGGCTGTCAC
>Locus:intergenic6573_1:4418743-4418605(-)
ACGAGGCGCTACCTAAATAGCTTTCGGGGAGAACCAGCTATCTCCCGGTTTGATTGGCCTTTCACCCCCAGCCACAGGTCATCCGCTAATTTTTCAACATTAGTCGGTTCGGTCCTCCAGTTAGTGTTACCCAACCTTC
>Locus:intergenic6621_1:4459715-4459664(-)
TGCCGGATGGCGACGCAGGCGCCTTATCCGGCCTGTCGCTGCTCCCGGCGTA
>Locus:intergenic6689_1:4523452-4523413(-)
CATCTTTACTCCTTTCTTTTGATAAATAACTTGATATTTT
>Locus:intergenic6853_1:4631032-4630978(-)
ACAGCAATGTATCACACTGTTAGCCCGGCAAGCAAAATATCTGCCAGGCGTACCA
>Locus:intergenic6945_1:4683490-4683403(-)
TGCCGATATTATTATGGATCAATTAGTTACGTAGAGGTGGTAAACACTGGGGAGGTTTCAACAGGGTATATCCTGTGCGCACTCGCTG
>Locus:intergenic6998_1:4715283-4715343(+)
CATATTTGTAAGAACAGGTTATCCACAGAGGCCGGGGAAGCCATAACAGGTTTATTCATCT
>Locus:intergenic7084_1:4774464-4774497(+)
ATTTGTTGGATACTTTTAAATGGAGGTATACCTC
>Locus:intergenic7100_1:4784069-4784102(+)
AAGGTATTTAGCAAGAATCCAGTTATAGCAGATT
>Locus:intergenic132_1:88330-88387(+)
GATGGGTATTCACTTCGGGTGATTCTGTTATCTTTGTCACACTTTTTTGCGTTGATTA
>Locus:intergenic155_1:100783-100672(-)
TCGACTGACGAAAAGAGGATGAGCACGAAAATTTTTCGTTCTGCTGGCGACGCCACTCATTTGATGTGGAGCGCCAGCATTACAGTAGTTCAAAAACAGCCAATTAGCAGTA
>Locus:intergenic202_1:138242-138302(+)
GCGGTTGCCGGAGTGATCAAACTGCGCTTAGATGTTAACGATTTTAACCCATGCCGACATA
>Locus:intergenic271_1:196384-196351(-)
TCGTCGCTACGTTCTCAGTATGCTAACGTTGACT
>Locus:intergenic312_1:223448-223565(+)
GTAATAGTGCCGGGTGGCGCTGTGCTTACCCGGTCTACACCGTTACGACCCCATTATGTGCGACGTAGGCCGAATAAGACGCTTACGTCGCCATCCGGCAAATCCTCCATAAATAACA
>Locus:intergenic334_1:242800-242896(+)
TGCGCTTATGGGGAAGCGCATTTCTCAGGCGGGGAGAGGATATGGCATCGATCGATTTCCGAAATAAAATTAACTGGCATCGTCGTTATCGTTCACC
>Locus:intergenic342_1:248054-248183(+)
GGTATTTGGCCCGCTTTTTTTTCCTGGCGCCAGCCCATTGACTGCAACGTTATCTTCTTTTGCCAGTTTCGGCGTGGGATTTATCTCCCGACCGCTGGGCGCGCTATTTTTTGGCAACAGGGGAGATACG
>Locus:intergenic405_2:291732-291594(-)
TTCTTTTTCACTCCCCTCGCCGGGGTTCTTTTCGCCTTTCCCTCACGGTACTGGTTCACTATCGGTCAGTCAGGAGTATTTAGCCTTGGAGGATGGTCCCCCCATATTCAGACAGGATACCACGTGTCCCGCCCTACTC
>Locus:intergenic405_1:293144-293087(-)
AGTAAATCACTTCACCTACGTGTCAGCGTGCCTTCTCCCGAAGTTACGGCACCATTTT
>Locus:intergenic506_1:360299-360440(+)
GGTGTTACTGGCGCTGTTATAGGGCTGTCTGGCTATTCGCGTGTAGCCGCAGCGCTATTTCAGCGCATCCAGGAGAGCTTATCTGGCAATGGATACCCGATATTCCATATTGATAGCCCGTCCAGAAATGGGACGGGCATTT
>Locus:intergenic561_1:397645-397585(-)
CGCCTCCACCGTCGGTACCGGTTGCTAAAGCCCTTAGCCGTACACTCGCGCCTACGGCGGA
>Locus:intergenic621_1:437094-437058(-)
AAAGTATTACTTACCGTTAGCAATAGATGTTTTATTG
>Locus:intergenic771_1:524052-523959(-)
GAAAAGAACAGTGTGGAGAGGCACAAATGGGTGGGGGCCCTGCCAGCTACATCCCGGCACACGCGTCATCTGCCTTGGCTGCTTCCTTCCGGAC
>Locus:intergenic962_1:648959-649007(+)
AATTCCGAATATTTAGCTTTTCGGGCACTGGCGCGTAAAGATTGTTTCG
>Locus:intergenic1134_1:774105-774186(+)
CCGCCACGCTGGCGGTTTTTTTATGCGCCAGGGTCTACACTGTTTAACGCTATTCGCCGTGACGTTTCATCTTTCAGGAGTT
>Locus:intergenic1226_1:833358-833451(+)
CTGACTTACGAAACGAGAATATCAACAGATTACGTACTTTTTGTAGGTCCGTGGTTGGAACATTGCCACCTGGTTACACGTTGTCAGCAGCCTC
>Locus:intergenic1312_1:906309-906453(+)
TTTATATTCCTTTATTGTTCAACAAAAGGAATAAATATGAGCATTTTGGAACGCTTTTTTGGCCGTAAAGAAAAAAACTCATCTAATATACAAGGTGTTTTAGTAGCGAATGCTGAAGTTGATAACCCACTAAGTTTAGTTGTTG
>Locus:intergenic1313_1:906378-906330(-)
CTTTACGGCCAAAAAAGCGTTCCAAAATGCTCATATTTATTCCTTTTGT
>Locus:intergenic1489_1:1022333-1022261(-)
AACGTCCACCTGGCTCCGTGCCGGATGGGGTTGTTTAACATACCCGCTGTCAATCCTTTGCAACGGGGGTACT
>Locus:intergenic1590_1:1092779-1092905(+)
CCGTTTTATTTTCCACTGCTGCCGTTGCCGATAACGGAAGAGGAAGCGGCAACAGCAATATTGAAAACCAGACCCGGATTTATACCGGCACCGACCGTGGGCAGAAACAGCACCGCGAGGCAAAGGG
>Locus:intergenic1654_1:1131494-1131632(+)
ATCAATACGTATTCAGCCAGTTTTGTGTTGAAGAAATGGTCAATGTGCCGCTATTTCAGGCAATTAACGAAATTTTGCCTGTTTTTCACGCAAACGAACACATTCGGTCTTTACATGGCGCACCGGGATGTTTATAGTG
>Locus:intergenic1669_1:1138532-1138442(-)
AAAATAAAGGATGCCGGCAAAGAATATTGCTGGCTCGATCACTTTCTCGGTTTCCAATCCAGGGTCAATTCATCCCATAATGCGTTATTCA
>Locus:intergenic1713_1:1168299-1168191(-)
GGTTCTCCAAATTTATTTATTGGCACTACCGTAGCGTGCCGTTTTGTACCCTGCCGGAACGTGGCAAGGGTGTTATGTTTACCAGGGCGACCGTATCCTGCCGGAAGCG
>Locus:intergenic1887_1:1267219-1267168(-)
TTGCAAATCTACAACATCATCCGCGGTAGTCCTTCTTTTATTTTTACCTGTA
>Locus:intergenic1914_1:1284101-1284140(+)
CATGAGCGCATACTTCTTGAGGTAGGCAGTAACTGCTTTT
>Locus:intergenic1914_2:1284806-1284893(+)
TTTCTGCGCGCTGCCCGGCTTCACACTGGCTCCAACAAGTACGCCCGCTGGAATAGATTCCTGGCGTCACATAACTTCACCTGGTTAT
>Locus:intergenic1920_1:1287564-1287615(+)
AATAAATCTTTTAGATTTTCGCCACTGAAAACATTCTGCAGCCTTTCAGGCA
>Locus:intergenic1952_1:1305989-1306046(+)
CGGCCCATCCATGGGCCTCGCCCTGACGGGCCGTCGCACGCGACGTTCAAATCTGCTC
>Locus:intergenic1965_1:1309794-1309698(-)
TTCGGTACGACATTGCTCACATTGCTTCCAGTATTATTTGCCCGCCTCACCGAGTGCGGGCTTTTTTTGCTAACCGCTATCTATCCCATGTCGAATT
>Locus:intergenic1985_1:1320566-1320530(-)
AAGAGTTCACACTGCAGGATTTTCTTACCATTTGTCG
>Locus:intergenic2054_1:1361883-1361925(+)
CGGCGGATGCGCCGCCCGTTAACCGATTTTCCGTTATCCCCCT
>Locus:intergenic2131_1:1409151-1409112(-)
TCTAAATCACCAGGATATAACAGCATGTTAGTGATAATGA
>Locus:intergenic2278_1:1510933-1511071(+)
GATTCATCGCGATATTTGACGGAACTGGCATCCCGCGAGAAAGTGCCGGATGGCGGCTTATCAGGCCTGCCGTTGAACGATCGTGTAGGCCTGATAAGGCAGGTATGCCGCCATCCGGCGAGAAAGCCTGATGGCGACG
>Locus:intergenic2375_1:1563361-1563244(-)
TATTGCCATCCTTGTTATAGATTTCTGCTGCGTTGGCGGCTCCAGCCATCATTACGGCTGCGGCTACCGCAGATAACACCACTACTTTTTTCATTTTATATGCCTTATTTGTCTTATT
>Locus:intergenic2628_1:1725573-1725606(+)
AGGCGAATATCACACGGTTGCCGTCTACGCTCCG
>Locus:intergenic2676_1:1756643-1756685(+)
CAGGAAGTGACTATCACCTGCGTGATATACCCCTGCGCAATCA
>Locus:intergenic2938_1:1912276-1912339(+)
GTGAAAGATTCGTATTATACGCACAGCCCAGTTTACAGTTTATATAACAGCGCTATATGTTTTT
>Locus:intergenic2957_1:1918093-1918003(-)
AATATAATCGCTGTGTATTACCGGGTCTGTATTCCAGCTTATCCACCCCGCATTAGCCGGAGCTCAGTAAGGCATCAGGAATTATTTGCGT
>Locus:intergenic3123_1:2006943-2006817(-)
GTAGTTAAGCGCGTTATCGGCAATCTGGAGGCAAAGTTTAATGATAATTTTGCAAAAATAATGCGCGGAATAATGATGCATAAAGCGGCTATTTCGCCGCCTAAGAAAAAGATCGGGGGAAGTGAAA
>Locus:intergenic3133_1:2012908-2012863(-)
CGGCGCACAAGACGACCTTGTCTGATTTCTTTTATGCGTTGTAGAT
>Locus:intergenic3195_1:2058589-2058466(-)
ATCATGCTGATTCTCGCGCCTCTGGTGGGCGTGCTGGGTGCGCTTTTGCTGGCGTATGGTGCCTGGCTGATTTATCCCCCGGCGGGTTTTGTTGTTGCCGGGGCGCTGTGCATGTTCTGGTCGT
>Locus:intergenic3210_1:2067461-2067524(+)
CCACTCCACCAGCATTCTCTTTACCTGGCTGTCGTCCTCCCAGACTCCTGCGTGAGTCAGTGCG
>Locus:intergenic3210_2:2067471-2067504(+)
AGCATTCTCTTTACCTGGCTGTCGTCCTCCCAGA
>Locus:intergenic3223_1:2075960-2075891(-)
TTCATCAACGCTCCACGCCGTAGCCAGCGCACTTGTTACCTGAAGAAACGAGTGTTTAACCCTCACGGTG
>Locus:intergenic3468_1:2276828-2276870(+)
AGACATAGCAGGCCCGTAAACTACGGTTCCATTACATTGTTAT
>Locus:intergenic3471_1:2277865-2277796(-)
ATTGCGGAGATTTTCAGCATGATTTCCCTTGTATCGGGTCGCGGAAGAGGAGAGTCAGGCCGGATAAGAC
>Locus:intergenic3604_1:2364690-2364738(+)
TTCAACCGGATGCTTCGCATTCGGTTTTTTTTACCCTTTTTCAGACACA
>Locus:intergenic3612_1:2374245-2374362(+)
GATCGGGGCCTGGCCAGGAAGAGGTTAGAAAATCAATACCTCCCGTGTATACCCGTCATACTTCAAGTTTCATGTGCGTTGGCTGCGAGTTACTCGGCCCATCCCTGGGCCTCGCCCC
>Locus:intergenic3621_1:2379089-2379035(-)
GTGAAAGAAAAATATCCCCCCGCTTATCCACAACGCCACGTTGTGACTAACTCTG
>Locus:intergenic3660_1:2416396-2416453(+)
GGACCCTCCCTGTTAAAAACCCCACATTATACGGGGTACTGCCCTAAAAAAGCAGTAC
>Locus:intergenic3700_1:2445369-2445408(+)
TGCGAGGGACAACGTTCAAAACATTTTGTCTTCGATACCC
>Locus:intergenic3732_2:2464013-2464061(+)
TACCCCTCAAGTGGCGTCATTTTCTTATGTTTTACGTGGCGTTGTGTGT
>Locus:intergenic3732_1:2464062-2464179(+)
TTGCAGACTTTTTCATGCAGGTCTTATGCCATTTTCACGTCAGCAAAACGATTCGACGTTAAATTTGTTAATAAAACGTTGCAATATTGTCCTGATGTTGAAGATAGCAGGTATGACG
>Locus:intergenic3796_1:2509424-2509505(+)
AGCGTAAAAGCGCCCACTCTGGCGAAACGACTACAGCATGAGAAAAGTCGATTTGTGATCCCGTTCATAAATATCGATATCA
>Locus:intergenic3807_1:2515606-2515459(-)
ATCAGGCAATTAAACATTCTCTTGTCAGTCTCAAACCGCGTGCCTCACGCGGTTTTTTTCATTGCCTTTCCTGTGCATGAATGCTTCAACTGTCTGAATTATTTCACTTTACTCTTGCTGAGCGAAAGGTCAAACACCAGCGCGTTGA
>Locus:intergenic3807_2:2515576-2515489(-)
TCAAACCGCGTGCCTCACGCGGTTTTTTTCATTGCCTTTCCTGTGCATGAATGCTTCAACTGTCTGAATTATTTCACTTTACTCTTGC
>Locus:intergenic3916_1:2584713-2584758(+)
GCTAAGGCGGTATCTTCCTTGCGCGCCTCAGGGTTCTCAATCAGAT
>Locus:intergenic3918_1:2585470-2585506(+)
GGACGTACAGCCATATTTTTCTGTCACTGCCATGACC
>Locus:intergenic3991_1:2648693-2648621(-)
ATATTAGAAATAAATAACAGCTTTCTTTTTATTTATTATATCAATATTATAAATCTGTTTCATATTAAACTTT
>Locus:intergenic4017_1:2672427-2672388(-)
CTGAACGGTAGGCCGGATAAGCGTGAGCGCCACCCGACAT
>Locus:intergenic4026_1:2678317-2678407(+)
AACAAACCCCACACGCAGGCGACCACGGTGGGGTTATACCTTCTTACTTCGCGCCGCAGATGCGTTGTCTGCGCGGGTTCCCCCAGTCATT
>Locus:intergenic4206_1:2798685-2798742(+)
AACCCGTTTCCCATCGACTACGCCTTTCGGCCTCGCCTTAGGGGTCGACTCACCCTGC
>Locus:intergenic4207_1:2800011-2799951(-)
AGGTTAATGAGGCGAACCGGGGGAACTGAAACATCTAAGTACCCCGAGGAAAAGAAATCAA
>Locus:intergenic4206_2:2801456-2801543(+)
GCCCGGGGATTTCACATCCGACTTGACAGACCGCCTGCGTGCGCTTTACGCCCAGTAATTCCGATTAACGCTTGCACCCTCCGTATTA
>Locus:intergenic4270_1:2837609-2837648(+)
GCACCTCATCAGGACGTAATGGGGTGTTTTCGATATCAGA
>Locus:intergenic4406_1:2950583-2950706(+)
AATATATTGGCTTATACTCGTCATACTTCAAGTTGCATGTGCTGCGGCCGCGTTCCCTCACCCCAGTCACTTACTTTAGTAAGCTCCTGGGGATTCGCTCGCTTGCCGCCTTCCTGCAACTCGA
>Locus:intergenic4616_1:3099578-3099632(+)
GTGCGCTGGAACGCGTCGGCGCGGGGAACACAATTAAAGCCGAGGGTGGCACCGC
>Locus:intergenic4617_1:3100246-3100129(-)
TCTTTAATAATAAGGAATTGTTATCTTACCGTTGGTAGTTTGTTATGTAGTAAAAAAGGGCTTTTAGAACAAATATATAGTTTTAGTGTGTTCCCCGCGCCAGCGGGGATAAACCGTG
>Locus:intergenic4775_1:3218231-3218168(-)
CTTTACGCATCTCAAAGCGGGCGTAGTTCAATGGTAGAACGAGAGCTTCCCAAGCTCTATACGA
>Locus:intergenic4808_1:3237764-3237815(+)
AGATTATTTCAAACGAGGAAAGCCCCCCGGCGCGATAGCCGGGAAAGCAAAG
>Locus:intergenic4808_2:3237802-3237847(+)
CCGGGAAAGCAAAGTGTGACGGGTTTCAAACTCTTGCTGGCGTGCA
>Locus:intergenic4854_1:3267166-3267271(+)
TGGCATAATAGCCATTTCGAACTGGTAACCACGACGATTACGCTGGAAGACGGTTCAACTGGCACCGGATATACCTATACCGGCGGAAAGGGAGGGTATGCAATTA
>Locus:intergenic4909_1:3296825-3296756(-)
CGCCTCGCTTCGTCAACGAAATTTCTTCAAATCAACGTAGACTGCACAATCTATCACCACTTTGTTGTTA
>Locus:intergenic4969_1:3339265-3339196(-)
GTTGAACACCCTTTAAGCGTAGACACTTTTACTACCGTAAGAGGGAGAATCAGAACGATCCTTATGCTTC
>Locus:intergenic4991_1:3351967-3351904(-)
CCAATTTCAAACACCTCAGGCCAGGCCGTTGAAAGTTGTTTCTATTTCGCGCCAGTCCTGCATA
>Locus:intergenic5020_1:3370843-3370888(+)
CAACGTAAAGATCCTGCTATTCCGCCGCATTCTCGCCTTTTCTCGC
>Locus:intergenic5041_1:3380421-3380370(-)
CATTGCGTTACAATATCATGTGACCCATATCTCCTTAAGTCCGAAAAGCGAT
>Locus:intergenic5062_1:3393297-3393393(+)
AACCGTCTGGGGATCGGCCCACAAGGGTTGACCGGCAATAGCTCGGTTGATGGGCTTACATATCGAATCCGCCGCGCGTCACCCTTCCACCATTGGC
>Locus:intergenic5130_1:3435393-3435510(+)
TATGAAGAGGTGAAACTGACCGATAAGCCGCTTTCTTTTGGATATAGCGTCGTGGACAGTCATTCATCCTGCCGCCCTGTAAAAGCAAAAACCCGCCGAAGCGGGTTTTATGAAGAAG
>Locus:intergenic5186_1:3466746-3466830(+)
TCTCCAGTCATTTATAGTGTGACTATCTCTCAATACGCTGCACTGTACCAGTACACGAGTACAAAAGAAATAAAAAAAGCCCCGA
>Locus:intergenic5230_1:3494641-3494731(+)
ACGCATACGGTAACGTTTATCTGCGGCGTTTTTTCAGTACAATCAGGGTATATTTCTAACCATAAACCCTACGTTACCTCATTCAGACATG
>Locus:intergenic5264_1:3510255-3510297(+)
GACACAGATCGCAGGCCGGATAAGGCGTTCGCGCCGCCATTCG
>Locus:intergenic5376_1:3593039-3593087(+)
TCCTCCCCGCTGAAAGTACTTTACAACCCGAAGGCCTTCTTCATACACG
>Locus:intergenic5591_1:3715091-3714998(-)
ATGGAAACTGCTCATCGGTCTAATACATCGCCAAAATTGTGCGCTGCCTCACAGGATAAGATTATGCTCTCACCTGGTCATTGTGCGTTCAGAG
>Locus:intergenic5613_1:3736824-3736770(-)
TTTCCTTGCATCCAGGGGAACCCCTACGGAGAACCTGAAAGCACGACATTGCTCA
>Locus:intergenic5762_1:3849642-3849702(+)
CATGTGTTACGCAGACGCTTCGCTAACCCCCTCCCGCTGCGGCTGGCGAATAGTGGTGGAA
>Locus:intergenic5783_1:3860972-3860906(-)
GATTGGCAAGAATTATTTCAGGAATACATTAACGCTGGCGGTACTGCCAGACTTGATGCGGGTACCA
>Locus:intergenic5925_1:3954286-3954253(-)
TCCGCTTTTATCGCGTCGTTGCAGCAACCCACCA
>Locus:intergenic6130_1:4105952-4106000(+)
GTACTCTGTGAACGAGCTGGGATCTACCTGTGGAAAAATGTGGGATTAA
>Locus:intergenic6157_1:4123917-4123782(-)
CTGACCCATTATACAAAAGGTACGCAGTCACACCCCGAAGGGTGCTCCCACTGCTTGTACGTACACGGTTTCAGGTTCTTTTTCACTCCCCTCGCCGGGGTTCTTTTCGCCTTTCCCTCACGGTACTGGTTCACTA
>Locus:intergenic6157_2:4126082-4126034(-)
TCTCGTACTAGGAGCAGCCCCCCTCAGTTCTCCAGCGCCCACGGCAGAT
>Locus:intergenic6211_1:4167765-4167723(-)
GTGATCAATTTAACACCTTGCTCATTGACCGTAAAGAAAGATG
>Locus:intergenic6291_2:4221895-4221775(-)
AGACTGGCGTCCACACTTCAAAGCCTCCCACCTATCCTACACATCAAGGCTCAATGTTCAGTGTCAAGCTATAGTAAAGGTTCACGGGGTCTTTCCGTCTTGCCGCGGGTACACTGCATCT
>Locus:intergenic6290_1:4222341-4222437(+)
GAGACAGTTCGGTCCCTATCTGCCGTGGGCGCTGGAGAACTGAGGGGGGCTGCTCCTAGTACGAGAGGACCGGAGTGGACGCATCACTGGTGTTCGG
>Locus:intergenic6291_1:4222621-4222546(-)
CCGGTTAGCTCAACGCATCGCTGCGCTTACACACCCGGCCTATCAACGTCGTCGTCTTCAACGTTCCTTCAGGAGA
>Locus:intergenic6314_1:4236901-4237024(+)
ACTCCTGACGCCTTTCACGCTGCTGCTGCGTTGGCTGCCTTCGCTTACCCCAGTCACATCGCTATCTATGCTCCTGGGGATGTGCTCAGTTGCTGCCTTGCAGCAACGCGAAATTTGTCGGATT
>Locus:intergenic6386_1:4287905-4287956(+)
TTAATTAACTATAATGAACCAACTGCTTACGCGGCGTTAACACTGTGCCGCT
>Locus:intergenic6519_1:4377560-4377512(-)
CTTACACACCCGGCCTATCAACGTCGTCGTCTTCAACGTTCCTTCAGGA
>Locus:intergenic6528_1:4384308-4384419(+)
CGTTGCATAGGGCGCGAAATTGACATACAATTTCGCGCCTTTTGTTTTTATGGGCCTTATGCCCATAAAGCGATATTTATCACGGGGAGCTTCTTTGAAGCGATACTACCCA
>Locus:intergenic6572_1:4417054-4417183(+)
GGTGCTGCATGGCTGTCGTCAGCTCGTGTTGTGAAATGTTGGGTTAAGTCCCGCAACGAGCGCAACCCTTATCCTTTGTTGCCAGCGATTAGGTCGGGAACTCAAAGGAGACTGCCAGTGATAAACTGGA
>Locus:intergenic6573_1:4417428-4417374(-)
CACTCCCATGGTGTGACGGGCGGTGTGTACAAGGCCCGGGAACGTATTCACCGTG
>Locus:intergenic6694_1:4527305-4527344(+)
CGTGGAGCTAAACGTTTGCTTTTTTGCGGCGCCCCGGTTG
>Locus:intergenic6706_1:4537032-4537101(+)
TTTTGTTTAGTATTTGGGCGACAGATCACGCAAAAAGGGAACTGTGCAAATAAGCAGCAATCTATTTTTT
>Locus:intergenic6712_1:4544130-4544163(+)
CATAAAAACAGCCAAAAGCCCTGTTATGAAAGGG
>Locus:intergenic6742_1:4563526-4563568(+)
TCAGGCCGAATACTCTGCTTTTTACGCCATTTTGTCCCAAAAA
>Locus:intergenic6825_1:4607834-4607729(-)
CCGATTGACGCCGCCTTCTTTTTTACGAAGGTCAGCGATAAAAAAATCAACACAGGATTGATACCTAAATGGCATCAAAGCTCCAGCCTTATGTTGTGGCAAACAG
>Locus:intergenic6838_1:4617176-4617272(+)
GTGACTCAGGCGAGTGAAGGCAGCCAACGCAGTAGCGGTTCGAAAGACGAAGATTATGCGGGAATAGCTCAGTTGGTAGAGCACGACCTTGCCAAGG
>Locus:intergenic6850_1:4629438-4629552(+)
GCTGTATCCCGGCGCATGGAAAAAAATGGTTTCGGCACTGGCGCAACTGCCGGAAAATGTTTTACGTCGTTTTGGCGGCGGACTTGTGGTCGCGGGAGTTGTGGTCTACTACATG
>Locus:intergenic6920_1:4662152-4662230(+)
CCCGATATCGTTCCAACCGTCGCCAGAAGAAGGCGAAACCGCCCCATCCGGCCGATTTTTTGCGAGTGTTCACAGAAAG
>Locus:intergenic7044_1:4740902-4740950(+)
GCTTCTTGTGGTGGATTTAAATGCGTTGTCATGATGCCTCCCGTAGGCC
>Locus:intergenic7079_1:4772806-4772677(-)
GGAGAACCATCCAAAAAGCACCTTGATCGTTACCTGGAACCATTCGTTGTGAGCATCACAGACCGGAGTGCCTGGCTGGCTATTATTGGCGGGATCAAGGGGCTGGATGGTTTAGATAAAAAGAACATCT
>Locus:intergenic7147_1:4812594-4812465(-)
CCTGCCGTGCGTTCTCTCGCTTTATTCATTTTTTGTGGATCACCGCACACCTTCACTCAACGTTGGATTAGCGCGCGATATCAGAAAAGAGAGGAGGAAGCGGCGCACGGCCTGGCGTATGAATCACGCT
>Locus:intergenic149_1:95717-95633(-)
TACTCTATAGTGCTGTGTTCGTGCCTTTTCCCTTCAGCTACGGTGATTACCCTATGCCGCTACAATAAAATCGCCCCGAAAGAAA
>Locus:intergenic174_1:116308-116425(+)
GTCGCGTGCGACGGCCCGTCAGGGCAAGGCCCATGGATGGGCCGAGTAATCCGTAGCCAACACATAAGCAACTCGAAGTATGAAGGGTATAATGATGCTGGTGTAGACAGCAGATATA
>Locus:intergenic174_2:116481-116541(+)
ATTAGCCGTTTTGTGTCAAGTCTGTTTTCATACATTAAGTATTTTTCAGAAAGGCGCTTGT
>Locus:intergenic211_1:151138-151042(-)
GCCATTAACTCCAATACCCGCCATACTTCAAATTGCAGATGCGTTGGCTTGCCTGCAACCCAAATTATTGAGGGTAGAAAAACCCTGCGATGCAAAA
>Locus:intergenic343_1:248121-247986(-)
AACTGGCAAAAGAAGATAACGTTGCAGTCAATGGGCTGGCGCCAGGAAAAAAAAGCGGGCCAAATACCAGCGCGCTTGCCAGGCCGTATAATAGAAAATCATAATATTCAATGGAGTTTCCTATCCAGGCGGAAAC
>Locus:intergenic404_2:289240-289282(+)
AACAGGAAGCAGCTTGCTGCTTCGCTGACGAGTGGCGGACGGG
>Locus:intergenic404_1:290180-290261(+)
CAGAGATGGATTGGTGCCTTCGGGAACTGTGAGACAGGTGCTGCATGGCTGTCGTCAGCTCGTGTTGTGAAATGTTGGGTTA
>Locus:intergenic405_1:293376-293289(-)
GCAGGTCGGAACTTACCCGACAAGGAATTTCGCTACCTTAGGACCGTTATAGTTACGGCCGCCGTTTACCGGGGCTTCGATCAGGAGC
>Locus:intergenic476_1:341120-341165(+)
GGAGAGCTTTTTCATGCCTGTATAATCAGTCTGGCCTGTGTCAGTC
>Locus:intergenic484_1:346065-346119(+)
CTTCCTGTATCAGTGAATAAGGCGAATACTGTATATCAGGTTCGAGGATGTATTG
>Locus:intergenic494_1:350975-351113(+)
CCGCTAGCGGCGGCCCGAAGGGCGAGCGTAGCGAGTCAAACCTCACGTACTACGTGTACGCTCCGGTTTTTGCGCGCTGTCCGTGTCCAAACTGGCTGCGCCAATAACGCCTGGTGGGATAGGCTCTTAGTCAGAATAC
>Locus:intergenic745_1:510095-510044(-)
TGGAAAAGGCCGCGAAAGCGGCCTTTGTGGGATACAACGTTTTGCAATTTTT
>Locus:intergenic823_1:556424-556388(-)
GGCGCATTGCGCCCTTTTCTCCAACGCGCTAGCATGA
>Locus:intergenic1033_1:697870-697801(-)
TGTGATTTTCGTCCCCATATACTATGCATCAGTAAAACTCCCGCCCTGTGGCGGGAGTTGTTATTTTTTT
>Locus:intergenic1097_1:744488-744425(-)
CGTAATCACCCCTACCATCCACTGGCTAACACAGAAAACTTATTTTATGATTCAAAAAATCAGG
>Locus:intergenic1111_1:755777-755738(-)
CCGGTTGGCTTTTTTATATCCTCCTCTTTCCTGCCGCTTG
>Locus:intergenic1171_1:795211-795157(-)
GTTTTTGTTGTTCCTGTTATCGCTGCTCATTTCCCTTATTTTTCTCTATCTGCAC
>Locus:intergenic1440_1:986845-986878(+)
ACCTTTTATCCAGCCGCCCTTCAGGGCGTGAGGA
>Locus:intergenic1591_1:1092898-1092787(-)
CCTCGCGGTGCTGTTTCTGCCCACGGTCGGTGCCGGTATAAATCCGGGTCTGGTTTTCAATATTGCTGTTGCCGCTTCCTCTTCCGTTATCGGCAACGGCAGCAGTGGAAAA
>Locus:intergenic1683_1:1148630-1148573(-)
GTGCGTCTTACCCGGCCTACGGTTCGGTATTGCTTCGTGCATCGTTTTTTTGTAGGCC
>Locus:intergenic1715_1:1170635-1170566(-)
CTGAGGGTTGGCTTCCTTGTAAGCCTTAGCTTGCTTTTTGAAACGACGCCACACACGGCTACGCGCACCA
>Locus:intergenic1718_1:1172543-1172576(+)
TATCAAGTCTGCGGCATGAAAAAAAGCGCGATGT
>Locus:intergenic1721_1:1174532-1174412(-)
ATAATGCTATCGGCAAATACGAGACCCAGGCCTGAAGCCTGTTTGAACGCAATATCGGATATCTGCTATTTCAGGTATCCGGCAGGACATACGTCTGGGCATCACCATTGGTGGAGCATAA
>Locus:intergenic1730_1:1180628-1180673(+)
CCCCCCTTGGTTTGGGGGATACATATAAGCAAAAAGCCCTTACTTC
>Locus:intergenic1893_1:1270939-1270882(-)
AACAAATCAAAAGGGGTTTTAATAACTGGCTTAAAGCTGAAAGCTTTCCGGAACCCCC
>Locus:intergenic1914_1:1284773-1284914(+)
TCGAAATTCTTACGTACAACGTATACGCTCCGGTTTCTGCGCGCTGCCCGGCTTCACACTGGCTCCAACAAGTACGCCCGCTGGAATAGATTCCTGGCGTCACATAACTTCACCTGGTTATCCACAAAAGACTCAATAAATA
>Locus:intergenic2168_1:1436719-1436815(+)
GATAGAATCGCCTGTGACAAGGTATATGTAGACAGCATCCTGATATTGTACAAGAAGAGTATAGTCGAAATAAATGTGAATCAGGCTTTTTACGGAT
>Locus:intergenic2849_1:1867214-1867166(-)
AAGCCAGGAATTGCGTGCAAATTCCGTCACCTGGCGTTATCACTGCCTT
>Locus:intergenic2898_1:1893061-1893109(+)
CGAGGCTTTATATCTGAGGCTGACGCGACAAACGCATCAAATCAGTGGT
>Locus:intergenic2952_1:1915859-1915922(+)
TTTCGGAAATTTCGGATTATTGATCATAAGCAACTGATTTATAAGAAAAAAAGAGACCGAATAC
>Locus:intergenic3074_1:1983085-1983118(+)
ATCATATTGAGACTCACAAACGGTCTCATTAGTC
>Locus:intergenic3133_1:2012978-2012924(-)
AATAACCCTGGATTTTTCATCGGCTCAGACAAAATTAAAACGGTATACGTTATAT
>Locus:intergenic3160_1:2030470-2030530(+)
AATGCTCGCCAGCATAATAATTTTGACGTTTACTATATTCACCCTTTTTATTTCACCGTGA
>Locus:intergenic3359_1:2186200-2186155(-)
CCGGTAAGCGCAACGCGCCATCCGGCAATGAATAACAATAACGATG
>Locus:intergenic3409_1:2239842-2239794(-)
CAGCAACATATCCGCCAGCAAGTTTGCCAGAACCGAATAGGTTTTGAGA
>Locus:intergenic3453_1:2268396-2268291(-)
GCCCGGCGCAGGAATCAGAAAATCATCTTAAACACGCCCGTTACCACCAACAGCCCAATCAGAAAAATAATTAAGATTGCCCATAGAAGAATTTTCATTGTTTGTC
>Locus:intergenic3579_1:2344166-2344070(-)
TGGCATATGTTGCTGCGCCCTTGCACCCGTAAGTCCAGACTATCTTTACTGGCAGGAAATTTCTTATTAAAAGTCATAGCGTCTAAAGCTTGTCATT
>Locus:intergenic3605_1:2364416-2364365(-)
TATTCGTGTTGGATTATTCTGTATTTTTGCGGAGAATGGACTTGCCGACTGG
>Locus:intergenic3670_1:2421872-2421989(+)
TACGGAACCGCCCAACATCCGGCTCTTCGTTCGTCGGGACGTGTTGGGTTTCGGCTACGCCTCACCCAACGAGTCTATGGTCTCTATGCGTCACAGGTTTTCATAAGTTGGATGCAAT
>Locus:intergenic3670_2:2421893-2421926(+)
GCTCTTCGTTCGTCGGGACGTGTTGGGTTTCGGC
>Locus:intergenic3674_1:2425122-2425236(+)
TCCTGCCAGTGCTCACACAAAACGCAGCGCGTTTTGAACGTCCGTAAGGACGGCCCCGTAGGGGTGAGCTTCGCGAATCATCCTCACGTACTTCAGTACGCTCCGGTTGCTGTGC
>Locus:intergenic3827_1:2529526-2529460(-)
AGAGTTGAAAATGAGTCAACGCATTTTCTAAAGTTTTTGTTTGTTCGTCGTAAAATTAAACAAAACG
>Locus:intergenic3826_1:2529970-2530057(+)
GCTTTTTTGCTATCTGCGATATGGAAGATTCGAACCTGTCGCAGGTTCGGGTCTTGCCTGATGCGCTGCGCTTATCAGGCCTACAGAC
>Locus:intergenic3949_1:2604289-2604160(-)
GCGGCATTTTTATTGTCGGAACCTACAAAATTCTCGCTGCTGAAGGAAAACTGTATTGTAGAAATTGATTCCGCTACCGCCAATCAGCTTAAAGGCGTGCGATGTCAACAATCCGCTGTGTGGTCCTCAG
>Locus:intergenic4020_1:2675284-2675323(+)
CCCCGGGAGCATAGCAAACTATGTGACTGGGGTGAGCGAA
>Locus:intergenic4141_1:2757719-2757572(-)
GGCGCTCTTTCCTTATGTGTCACCAGTGCGCTTGATGTGGTAGGCCTGCCGGTTTCCATTTCGCCTTTCGTTGGCGGAATTATTGGCTTTGTCGGTGTGGACAAGCTGCGCGAAATCGCAATTAGCGCACTCAAAAAACGTGCAGGGG
>Locus:intergenic4143_2:2759034-2758986(-)
ATTCGGCGGCCTTTTTTATTTCCCCTCATAACTGAGAGGACCCACACAA
>Locus:intergenic4143_1:2759294-2759234(-)
CCTGCAATCCCAATAGCTAAACTCCTCTTAAGAAGAGGAGAGATTAGAATGAAAGAAGGCT
>Locus:intergenic4180_1:2780679-2780724(+)
GACGCTAACACCCTGCCCTATAAAATATTTTTTGCCGTTTATCTCT
>Locus:intergenic4206_1:2796902-2796941(+)
TCGGCGCTACGGCGTTTCACTTCTGAGTTCGGCATGGGGT
>Locus:intergenic4206_2:2800335-2800461(+)
ATTAGGGCAGGTGACTTTCACTCACAAACCAGCAAGTGGCGTCCCCTAGGGGATTCGAACCCCTGTTACCGCCGTGAAAGGGCGGTGTCCTGGGCCTCTAGACGAAGGGGACGTATCAGTCTGCTTC
>Locus:intergenic4206_4:2800411-2800534(+)
AAAGGGCGGTGTCCTGGGCCTCTAGACGAAGGGGACGTATCAGTCTGCTTCGCAAGACGCCTTGCTATTTACTTTTCATCAGACAATCTGTGTGAGCACTGCAAAGTACGCTTCTTTAAGGTAA
>Locus:intergenic4206_3:2801370-2801493(+)
TCTACGCATTTCACCGCTACACCTGGAATTCTACCCCCCTCTACAAGACTCAAGCCTGCCAGTTTCGAATGCAGTTCCCAGGTTGAGCCCGGGGATTTCACATCCGACTTGACAGACCGCCTGC
>Locus:intergenic4214_1:2808444-2808540(+)
ACGCGCCTTCGGGCGCGTTTTTTGTTGACAGGATTAAAACAGTACGGGTACTGTACTTACGTACACAAAGGAAACAGTTATGAAGCTCACCCGGTTT
>Locus:intergenic4335_1:2893991-2893862(-)
CAAATGATAGCATCATTACTTGCTAACGAATACGTAAGTGCCTTTGGATATATTGTTGGGGTGATCTCTGGATGTATAGCAATATATCAGACTACACAAGTAACCAAGAAGAATAATGAGATAAAACAAC
>Locus:intergenic4338_1:2896235-2896277(+)
GGGTGTAACTGTTCACCGACTGTTCACTACTGTTCACCCTTCT
>Locus:intergenic4395_1:2938574-2938526(-)
GATCGTGTTCTGTGCAGACTTTCCGGCGTTAAATCCCGTATCACCTGCG
>Locus:intergenic4442_1:2970342-2970402(+)
CAGAAGGTTATATTCATTACCCCCTGCGTGTTTCAGGTTATTCTGCCTACGGTATATCTGT
>Locus:intergenic4483_1:2997347-2997314(-)
GCCCTTTTGGCATTTCTCCCTGTTAAGGTTTTTT
>Locus:intergenic4487_1:2999247-2999130(-)
TGTAAATTTAGCGACATGGTACTGCTATTTAGTCAAGTGCTACCTCTTTCATTCTGCATAAATAACCTGCTGGCATTTTTTCGGAATCCGACTCGTAAAATCGACAGCTCGTCCCCAT
>Locus:intergenic4632_1:3115318-3115375(+)
ACGCGTGGGCTGGATGTCAAATTGATTCCAGCCTATCCACACGACGTTTCATCAGTGA
>Locus:intergenic4670_1:3141845-3141917(+)
GACTCCTCTTACCGTGATTTATCGGCTCAAACTCTCATTCTTCGCAAGAATCCACTAAAAACCTTGATTTTTA
>Locus:intergenic4820_1:3245375-3245426(+)
GAAAATACCGGGAATAACTTTTTCTTTGGAGGGATCGGCAGGGCAAACGATT
>Locus:intergenic4855_1:3267733-3267622(-)
GGAGAGAGGGAATCAGGCTTCGTAAACGCTCAGCTTATCCCAGTCAAACTCTACGCCAATGCCGTAGGTGTCCGGTGCCACGGCGCGATAATTGTCGACCACCAGCGGATGT
>Locus:intergenic4923_1:3304435-3304291(-)
AATAACGTTTCAATAGCGTCATGCGCTATGCAGAAAACCGGCGTATCAATAGATACAGCCTGCTCTCGGCATTCTGCCCGCAGCGCCAGACGAACGCTATTGCGAAATGTGAGTCATGTCTCCGCATCAGAAATGATAACTACAG
>Locus:intergenic4934_1:3312513-3312606(+)
AAAAGCAAATATCAACTTAATTTTTACTTATTTAATAAAAAAATCCAAATTGATTTACATCAATTAACACACACAAAAACATTAAAAATCAAAG
>Locus:intergenic4941_1:3316728-3316620(-)
AAATTTTTCTCATGTCAACCTTATTGTCTAAATTGGCTAACCAAATCACAAATATCATCATTCACGGTCTGCCAATTTTATTTATTTGATCTGTGTCAATTTTTGCTGG
>Locus:intergenic5094_1:3415612-3415651(+)
TATAAAGTGTCAGCCTGTGTAAATCCTCTCGCCACCCTCC
>Locus:intergenic5130_1:3434830-3434923(+)
GTGAAACTGACCGATAAGCCGCTTTCTTTCGGGTATAGCGTCGTGGACAGTCATTCATCCTGTCGCCCTGTAAAAGCAAAAACCCGCCAGCTTA
>Locus:intergenic5230_1:3494677-3494725(+)
GTACAATCAGGGTATATTTCTAACCATAAACCCTACGTTACCTCATTCA
>Locus:intergenic5353_1:3571288-3571249(-)
TTCTGCGAACGAAAATCGCCGTTGGGCAATGTAAAGTCGC
>Locus:intergenic5376_1:3587366-3587441(+)
ATAAAACGCTCTCTTTTCTTACTCGCCCATCCCGATGGTATTTATTCTATTCCTTGTCCGATGCAGACAAAATTAT
>Locus:intergenic5377_1:3587996-3587945(-)
TGTTGTTTGTCGGTGAGTAGTCTCCTGAGGAGGACAAATCCGCCGGGAGCGG
>Locus:intergenic5639_1:3757213-3757075(-)
TTCGGGGGTTTTGTTTTTTGTAGGCTGGATAAGGCGTTTACGCTGCCATCCGGCAATACGTTTGCCCGATGGCGCTTCGCTTATCGGGCCTACGGACCCTTCCTCTCCCCCACCGACACAAATCTGTTATCTGGATGTA
>Locus:intergenic5733_1:3829850-3829760(-)
AGATTGCACGTTAGCGCCGTGCCGGGACGGGGATTTTGCCGTAATATCAGCAGCAAGCCGGGTTTACCCGGTGAGGCGCAATGTTGCGGGG
>Locus:intergenic5772_1:3857063-3857135(+)
ATCGATAGCGCTTCCTGGCGGCGCGTCGCCCCCCACCCGCAAGTTTCCCGACTATTCTTAAGAGGCTTCGATG
>Locus:intergenic5776_1:3857982-3858045(+)
CATTTTGAATCCCTGCCTGATGGCGGGGATTTTTTTTATTCCAATTCCCCCCTCTCCCCCAGCA
>Locus:intergenic5779_1:3858825-3858687(-)
TTAATCTGTCCAGGTTTTTGGGGTCAGTACAAAGTGAGCCCACCTCTGCCATTCTTGTGGCGTTATGCATTCTCAAGGCACTCTGTTAATTTTATCTTGTTGGCGTTTTATAGGCCCGATAACCCATTATGTTATCGGG
>Locus:intergenic5797_1:3869316-3869238(-)
TATCTATATATTACGGTTTTTTGTTTATTTGCCAGGATTCGATCGCGATCGCTTTTTTCTTCTGTGGTTTTCAGCGTTT
>Locus:intergenic5852_1:3912552-3912669(+)
GCTTATCAAGCTCAGTCATTACAAAATGATAGCGCCATCATTTTGTATTATGCATTTCCCCAGATATTTTTGGATCGTGATCCATTTTGCAATAAATCCTGCTTTTTATACGACATAT
>Locus:intergenic5906_1:3943819-3943948(+)
GTATCGGCGCCTCGTCAGGCTTTACAGCCTGGTCATCGCGCAGTTCTATTGAACTCTCGATTGCCAGGCCCAAATGCCAAACCCGAGATTCTCAAAGGTGGCGTAGTATACGCTGACCCGGCGATATGCT
>Locus:intergenic6015_1:4018979-4018937(-)
GGCGGGGTTTTTTGTTTAAGACACCTTCCCGGAACGTCGGCTC
>Locus:intergenic6077_1:4072513-4072465(-)
GTTAGTGTCTGGCGAAACGCTCGACAAGGCTATAAATCAAAGCCTAACG
>Locus:intergenic6106_1:4094903-4094951(+)
CTAGTTTATCGAATAAAAATTGAGAGGATAAAAAAAAACCAGTCCGCAA
>Locus:intergenic6125_1:4102207-4102168(-)
GTTTTACGCTTAAATATCAAAAAGATGAAAAGGCATGAAT
>Locus:intergenic6156_1:4124960-4125029(+)
GCTGAAGCAACAAATGCCCTGCTTCCAGGAAAAGCCTCTAAGCATCAGGTAACACGAAATCGTACCCCAA
>Locus:intergenic6156_2:4126437-4126527(+)
ATACAGAAGTATGTGACTGACGCTCGCAAGAGCAGCCAACGCCGTATCAGTGTAAAAGACACAGGACGGAGCACAAAGAATTTGCCTGGCG
>Locus:intergenic6162_1:4130063-4130189(+)
GAAGCGAAAAGAAGGAAAACAGGATGTAGAGTGCGCCAAAAGGGGGAGGAAAACGTGAAAATTTTTCAGTTGCTAATTTTTCTTATAAAAAACAAAGTACTTTTAGGCATTCACCTGCATTATCTGA
>Locus:intergenic6186_1:4146912-4147035(+)
GTTTTATCCGTCACTTCCCGTTTTTTCTCGCACGAGAAGTGGAAAGATTCCTGGCTCTTCGCTCATTCCGTCTTGTCGTTTCAGTTCTGCGTACTTTCCTGTGACCAGACAGCGAACAGACATG
>Locus:intergenic6267_1:4202024-4201907(-)
GAATTATTAGGGCCGCATTATACACATTATCCTTCACGCTGCCTCTTTGTTAGCCGCTTTCGCCCGCCCTATTCACATACTTTTACATACGACCGGGACGACATTGACTTGCGGCCTG
>Locus:intergenic6279_1:4207531-4207495(-)
CGCAATACAAAGCCTGTAGATATTCAATATCATAAGG
>Locus:intergenic6291_1:4220245-4220116(-)
GTCGCTGACCCATTATACAAAAGGTACGCAGTCACACCCCGAAGGGTGCTCCCACTGCTTGTACGTACACGGTTTCAGGTTCTTTTTCACTCCCCTCGCCGGGGTTCTTTTCGCCTTTCCCTCACGGTAC
>Locus:intergenic6290_1:4222549-4222585(+)
CCTGAAGGAACGTTGAAGACGACGACGTTGATAGGCC
>Locus:intergenic6519_3:4373067-4372977(-)
CTTCTTCTGCGGGTAACGTCAATTGCTGCGGTTATTAACCACAACACCTTCCTCCCCGCTGAAAGTACTTTACAACCCGAAGGCCTTCTTC
>Locus:intergenic6519_2:4374563-4374521(-)
GAACAACTTTCGTTGTTCTGTGTTTCAATTTTCAGCTTGATCC
>Locus:intergenic6518_1:4375935-4376004(+)
CATGCTGGAGGTATCAGAAGTGCGAATGCTGACATAAGTAACGATAAAGCGGGTGAAAAGCCCGCTCGCC
>Locus:intergenic6519_1:4376097-4375992(-)
AACCCGTTTCCCATCGACTACGCCTTTCGGCCTCGCCTTAGGGGTCGACTCACCCTGCCCCGATTAACGTTGGACAGGAACCCTTGGTCTTCCGGCGAGCGGGCTT
>Locus:intergenic6550_1:4403886-4403928(+)
ACTTCATCCTTCGCGCTGCCTCTTCGTTGGCTTCGTCCGCTCA
>Locus:intergenic6572_1:4418640-4418730(+)
ACTAATGTTGAAAAATTAGCGGATGACCTGTGGCTGGGGGTGAAAGGCCAATCAAACCGGGAGATAGCTGGTTCTCCCCGAAAGCTATTTA
>Locus:intergenic6688_1:4523214-4523268(+)
GAAACATTGTTTCTATTTCATTGTTTTTGTGAACTATATCACAAAAACCAGCTTG
>Locus:intergenic6839_1:4617316-4617268(-)
TCAAATTTTGGAGCGGGAAACGAGACTCGAACTCGCGACCCCGACCTTG
>Locus:intergenic6851_1:4629484-4629403(-)
GTTGCGCCAGTGCCGAAACCATTTTTTTCCATGCGCCGGGATACAGCATCGGTCCCAGCCCTTCGAGGACTAATACCAGAGC
>Locus:intergenic6922_1:4663704-4663746(+)
GCGATTGATGCTTTTTCCCGCAAAGGGGATGCCAGTTTGCGGG
>Locus:intergenic7064_1:4752171-4752234(+)
GCGAGCCTCTTTAATACGTTCGAGTCCGTAGTGCGCAAATGCGTCTCCAGCAACGTGAACTGGT
>Locus:intergenic7072_1:4761824-4761893(+)
CAGCGTGACGTTTTCGAGTTCGAGGTTATCCAGCTCTTCGAGGAAACGCTTATCGGGATCGTGCCAGAAA
>Locus:intergenic7091_1:4777736-4777679(-)
AATTGTAACCCATCGCCCTTTGTCATTCTGCTGGCTTGCGCAAAGAATCCATACAATA
>Locus:intergenic7098_1:4783449-4783506(+)
AGCCGAAAGACGTCCCGAAACGCAGTAGCCGCCTTTCGGCGGCTACTTAAAGAGGGAT
>Locus:intergenic7100_1:4784069-4784162(+)
AAGGTATTTAGCAAGAATCCAGTTATAGCAGATTGTCGGTATTTAATCTGGTATACAGAGACACCAACGAAATGGCTGGAAAATGGAACGTTCT
>Locus:intergenic7100_2:4784086-4784173(+)
TCCAGTTATAGCAGATTGTCGGTATTTAATCTGGTATACAGAGACACCAACGAAATGGCTGGAAAATGGAACGTTCTTTCATTGTTGG
>Locus:intergenic7184_1:4836068-4836185(+)
CCGGGCGCGGCATCCGCCGCGCCTTCGTACTTTCCCTGCCTTTTTAACCGCTTACGGAATGTTCTTAAATCCCGCGTTTTTTCTCCGATCTGCCTGTTTTTTATACGCACCGACAAGC
>Locus:intergenic7214_1:4856272-4856323(+)
GGATGGCGATGCAATGCGTCTTATCCGGCCTACGGATTGATACGGATTGATG
>Locus:intergenic7231_1:4865692-4865596(-)
TCAGTCGGGTTGCCGGAAAGGAGATCGTCGCGGGCCAGCGCCGCCAGCAGCGTTGCGGTGTCAATCAGCGTCCCTTCCGTCGCGCGGCGGACGCCCG
>Locus:intergenic149_1:95464-95425(-)
TTACAGGGGGTTAAGTTTCTTTTTAGCTGGCAGTGCATTA
>Locus:intergenic174_1:116431-116575(+)
CCTATAACTGCTAATTTTGAATCATTTTTATTTACAGTTTTTACCCATGTATTAGCCGTTTTGTGTCAAGTCTGTTTTCATACATTAAGTATTTTTCAGAAAGGCGCTTGTTCGAATCTGTTACTTATTTCTCGGATTAACAAAA
>Locus:intergenic390_1:280610-280670(+)
GTGGGTAAAAGATTCGTTAACAGCCTTTTAGCGCGGTTTTCGCTACAATGGGCGCCTGATT
>Locus:intergenic467_1:339259-339190(-)
ATGCAGGCCCGTTTCATCGTCAAAATACGGCCCCGGCAGCCGGCTGCTCATCACCGGCCGGGGCTGGCCG
>Locus:intergenic674_1:466670-466787(+)
GGCGCAATGTTGCGGGGGCTTGATCCCCGGTGGCCTTGTCGCTGGAAAGAGAAAACCCCCGCACATTGTTCGGTATTCACCGGCAACATTACGGGGGCTAACTTGACTCCAGACAAGT
>Locus:intergenic674_2:466831-466942(+)
TATGACGCTCACAGAGTTGAGCATTACTATCTGGCACGATCTGGCGGCACCAACGCTGGTCGGGATTGCGACAGGTCTGTTTTTAGGCTGGTGGCATCGCCGGAAGTAATGT
>Locus:intergenic737_1:503557-503428(-)
TTCTTTGTTCTTTGTGCCGCACACGACGACGCAAATGCCATTCTCAGGCGCAAGCCGCTAATCAGCGTTGTGCCGCCCTTCATTAGTATATACACAAAATCATTCGAGCTACATCAAGGCGGCAACTCGT
>Locus:intergenic771_1:523891-523858(-)
AACGCGCAGGCGCATTATCACTGCTATATCGTGC
>Locus:intergenic905_1:610620-610545(-)
CCGAGAAATCAGACCAGGTATAATCCATATTGTTTTTACTTAATCAGAAATTTCTTTTTTGTTGGTGCGAAATGGA
>Locus:intergenic1049_1:711204-711144(-)
TGCGTGTTTGGGCTATGCTATGCGGATCTAAACACCACCTCTAAAGCTACATTTGTAGCTG
>Locus:intergenic1087_1:737998-737905(-)
CGCCGCAAGGTGTGCGAGTTCAAGTCTCGCCTCCCGCACCATTCACCGATAAGCGTTGTACGGATGGGGTATCGCCAAGCGGTAAGGCACCGGT
>Locus:intergenic1086_1:737910-738000(+)
TGCCTTACCGCTTGGCGATACCCCATCCGTACAACGCTTATCGGTGAATGGTGCGGGAGGCGAGACTTGAACTCGCACACCTTGCGGCGCC
>Locus:intergenic1467_1:1009065-1009017(-)
CTGCCCCCGGCGCCTGTTAATACCGTGGTCTCCGCCTGGAACCCAGGCA
>Locus:intergenic1551_1:1066300-1066258(-)
AAAAGACAAAAGTTCTATTCCCTTAGCATCAGTTATAGTCACC
>Locus:intergenic1559_1:1069688-1069640(-)
ATAACGCCACCTGGTACCGTTGTGGTGTCTGGCCCGGCGGCTATCTGTA
>Locus:intergenic1683_1:1148626-1148578(-)
GTCTTACCCGGCCTACGGTTCGGTATTGCTTCGTGCATCGTTTTTTTGT
>Locus:intergenic1777_1:1204148-1204058(-)
GTGAATAGCCTTATTAATTGGTATACTGAAGTTGCTTCAGAAGAAAAACACGCATTGAACCTCGAGAACCGTTGTCTTATAACACGTACCA
>Locus:intergenic1912_1:1282497-1282611(+)
ATTGTTAAAAACAAAAACGGGGACTTAACGTCCCCGTTTTTATTATTAGTATTCGAACGGTTATCAAAACTTTATCAAAACTCCCTCAATTCAGACCGCAATAGTAGTTCATCCT
>Locus:intergenic1995_1:1326735-1326648(-)
TGCCCTTTAAAATTCGGGGCGGCGCCCCCATGTGGTTTCAAGCCGAAAGGAAGAGTGAGGCGAATCAGCCGCGCAAAGGTTGTGCAGA
>Locus:intergenic2146_1:1418497-1418575(+)
ACGGTTTGTTATTACGCTGTTTACGATGTCGCTGGCGATAACGCCGCCCGAACAGGGGCGGCGTTGCGCAACAGCGGGT
>Locus:intergenic2147_1:1418556-1418517(-)
CGCCCCTGTTCGGGCGGCGTTATCGCCAGCGACATCGTAA
>Locus:intergenic2226_1:1476544-1476673(+)
TGTTCCTTTGCGTCAGACATCGATGCTTTAGTTTTAGCCAAAACTGAAGCTACAGGTGCCAAGTGCGCACTATGTCTGAAAAAATGTCTATTGGTAAGCAAATTTAGCAATACATTTGTTTTGAGAATAC
>Locus:intergenic2295_1:1519520-1519373(-)
CGCCGGGCTGGTTTCACGCCACGACTCACTGTTCACCACAGACCTGTCAAGCTTGATACGCCCATAACTTCTCTGATTGCATCCAGCGCCAGAAGCGTAAATACCACCCAGATTATCGGATTCATATACGGTGTGCCTGTTATTCTGG
>Locus:intergenic2300_1:1523200-1523233(+)
TTTGCGCTAACTCAAGCTGATTGCCCTTGCCATA
>Locus:intergenic2464_1:1627126-1627231(+)
ATCTTATGCTGCTTCAATATCGTCAGGTGGTTTATCGTTCGAGGTCATATCTATGACCATAAATCCCTGCAGGGATTAACCCTGATTAATTATTGCGCAACGCAAT
>Locus:intergenic2465_1:1627471-1627378(-)
AAAAATTCCTTATGCCGCGACGGGCGCTCACCAATCGATTGCCTGCAATGGCGAATGCCGCTTTTCCCTGATTCTGTGACAGGGATAAAACCGC
>Locus:intergenic2557_1:1685381-1685285(-)
GGCGATATGATTGAGGTTTTTGAAGCGTTTGGCTGGACCTTACTTTTAGGCGGTCTGGCAGTGGCAGTACTGTTTATCACTGCACTGGATAGAAAAC
>Locus:intergenic2770_1:1810362-1810467(+)
ATATCTCTCTGTACGGGAAGGATGAGAAGCTTCGACCAAGGTTCGATTCGAGCGCAGCGAGAAAGCGTTGCCGCAGGCAACGACCCGAAGGGCGAAGCGCGCAGCG
>Locus:intergenic2886_1:1885777-1885813(+)
GATCCATACAACGGGCTGCTGCCCTATACCCCATTCT
>Locus:intergenic2955_1:1916566-1916515(-)
TTGTTTGTTTCACAAGGAGATAGAAAAAACTATAGCTTTGCGCCGGGGCGGA
>Locus:intergenic2967_1:1920363-1920318(-)
AGATCGCCGCAGACCCTGATGGCACAGGCTGGACGCTATCGTTTTT
>Locus:intergenic3102_1:1996515-1996650(+)
GTCCTTATATTAGCTGGTTTTATCTCAACTTTGAAACGTAAAAAAACACCGGGTATTCGATTTTGCTCTCGTTTTTGGAAATTATGTTGTACGTCATGTGGCAACTGCCAACGTTGTAGCCCCTTCTGGCGGCGCT
>Locus:intergenic3174_1:2039805-2039847(+)
CCAATATTCTTATTTAACATTAACTTATCTAATAACACGAGAA
>Locus:intergenic3194_1:2058416-2058479(+)
ACCTCCGCCGACAGACTGCTGTGTACGGTCGAGATATCGCGCCACCAGCCACGACCAGAACATG
>Locus:intergenic3216_1:2073398-2073479(+)
AACTCTTATCGTTGTGGTGAATGCGGCTCAGCGCACGCGGGTAAGGTTGAAGCTGATAGTCGATCCTCTGTAGTTAAGCACC
>Locus:intergenic3233_1:2082112-2082058(-)
ATGTCAAAAAAACCCGGCAAACCTTATCAGATCAACCGGGTAAAGATAATTTCTT
>Locus:intergenic3243_1:2088433-2088337(-)
TCGGGCGGCATGTTCATGCCCAGCAGGTTGTCGTCGTCGTCAAAGCTGAACTCCTCGTGCAGGGCGTTCCAGCGCGGGTCTTCCGGCAGGCGGTGTT
>Locus:intergenic3253_1:2093721-2093670(-)
GAACTACAGAGGAATCGTGTGGGGTCGTATATTAGCGGCGGAAAAATTTTTG
>Locus:intergenic3355_2:2183283-2183172(-)
CCTGACCCACAAGGCTATTTTACTTGCCATATTGCACCAGGGCAGCGTGTACGCTCCGGTTTTTCCGCGCTGTCCGTATTCAATCTGGCTGCGCCAATGATGCCTTGTGAAC
>Locus:intergenic3355_1:2183285-2183243(-)
AACCTGACCCACAAGGCTATTTTACTTGCCATATTGCACCAGG
>Locus:intergenic3402_1:2233869-2233926(+)
ACTCGATTCACGTCCGAAAAAGTGTTAGATCGGTCAAAATTAATGCTCAATGGTATTT
>Locus:intergenic3522_1:2311208-2311289(+)
GTTTTGCCTCGCCAGATAATTATTCTCATTGCGAATAAATTTGTGCGTTCCGCCACAGATTTGTGCACAAAGAATTGTCTCA
>Locus:intergenic3557_1:2332470-2332401(-)
GACATTTCTTCATTTGTTCTCAGGGACAACCCTGCCGGGATCTATACCTCTCTGCCCGGTGGCGCAATCT
>Locus:intergenic3604_1:2364459-2364501(+)
GTTTCAAAATATGAATTTTACGGAACTTTTTTAAAGCAAAAAT
>Locus:intergenic3687_1:2437476-2437413(-)
AAAATCCCCCCTGGTCGAAGAGTCATTTTCTCCAGGATGGCACTTAATGTTAATGGTGATGAAT
>Locus:intergenic3740_1:2470480-2470531(+)
AAAATAAGCTTTTTCTCATTTTCGTCATTGAGTTTGCTATTCATCACAACGA
>Locus:intergenic3787_1:2499823-2499775(-)
GACTGGAGAGGCGAATGCCGGGAGCGTAAAATATCCCCATCGTTTATCT
>Locus:intergenic3852_1:2544961-2545000(+)
GCAGTGCACTGCCTGATGGCGCTACGCTTATCAGGCCTAC
>Locus:intergenic3922_1:2589343-2589379(+)
TTATTAACTGACGAAGGCGGGGTCGGCAATGTTCATC
>Locus:intergenic4064_1:2705339-2705378(+)
AGAAGAATAAAAAAGATGCTAACCGAGGGAAGCGCCAGAT
>Locus:intergenic4096_1:2726411-2726498(+)
TCAGCATACGATCTGCTGATCAACATACGATGTTACATCACAATAGAGGTCTATACGATCTATAAACCTATAAACACGGTTACAGTCA
>Locus:intergenic4137_1:2755961-2755865(-)
ACAATAACTGTTCGGTTTTTTCCAGGGTCCTTTCCGGGAATTCTGCCTGTTACGGGGCGGCAGCGTCGCAGGATTTCACTCCTTATGAAAATTTTCA
>Locus:intergenic4143_1:2759682-2759610(-)
CCAAACAAATTCAAGCCTCGCCATCGTGCGGGGTTTTCCATTTCTAAGTCTGCCAATCGGTATTTTTTGCGCT
>Locus:intergenic4207_2:2799649-2799541(-)
AGCAGTGGGAGCCCCACCACCAAAGCATTCTCTGGTGTTGAAGGCCCTGCAAAGCAGCATCGCGGTGGCGGAGCGTCGTTTGCGACGCCCAACACACAAAACAAGCGGT
>Locus:intergenic4206_1:2800697-2800826(+)
TATTCACCGTGGCATTCTGATCCACGATTACTAGCGATTCCGACTTCATGGAGTCGAGTTGCAGACTCCAATCCGGACTACGACGCACTTTATGAGGTCCGCTTGCTCTCGCGAGGTCGCTTCTCTTTGT
>Locus:intergenic4207_3:2800878-2800791(-)
AAGTCATCATGGCCCTTACGACCAGGGCTACACACGTGCTACAATGGCGCATACAAAGAGAAGCGACCTCGCGAGAGCAAGCGGACCT
>Locus:intergenic4207_1:2802265-2802148(-)
CGTAATATACGCCACCTCGCGACGGTGAGCTGCAAGCCGCGTCGCACCTGCTCTTTAACAATTTATCAGACAATCTGTGTGGGCACTCGAAGATACGGATTCTTAACGTCCTCGGACG
>Locus:intergenic4213_1:2807914-2807869(-)
GCCATATTTGACTGGATGCGTTGCAGTGAAATCATTTCTGTTGCAT
>Locus:intergenic4339_1:2896571-2896433(-)
GGCGGAAGACGGGGAAGAAAAAGCGGTGTGCATCGGGCTACCTCACAAAGTCCATACAGTGCCGGTCGTGTCCGTCCGGCTTCGGGTAGCTCCTTATTATGTCTATATTTTTCCTCAGGTCATGTGAGATTTTCGTGGA
>Locus:intergenic4373_1:2922232-2922172(-)
ATTATCCAGAAATGCCGCCCGCAAAGGCTCGCTAAAGCGAGCCTTTGCGGGTGTAGATTTT
>Locus:intergenic4404_1:2948829-2948862(+)
CGCCTGGTAATATTTATCAGGCGCTTTGCAGACA
>Locus:intergenic4404_2:2948872-2948941(+)
CAAACATCAGTTTCTCGTTCTCCAGGAACTACTGGAAAATATGGCAACCCACAGTTATTGGGTTTTACTG
>Locus:intergenic4440_1:2969495-2969540(+)
AAGGCGGGTTTATACCATTGTTCAACAGGAGGGCGTGATGTTCACA
>Locus:intergenic4460_1:2981864-2981987(+)
TGCCGGATAAGGCGCAGTTCATGCGCCGCTATCCGGCCAACGCAATCTCTCCTCAAAGCGCACGATTCATCACGTCACCGTTCCCCTTTATTCATCAACATCCGCTATGATTGTTTTCCCAGGA
>Locus:intergenic4476_1:2992344-2992377(+)
TTCATCGCTGAAAGTATGGAGAATATGGTGCATC
>Locus:intergenic4566_1:3067601-3067652(+)
ACGGCCTCCCAGACTTGGGAAATAGCCGAAACTTATACTGACAAACTATCGT
>Locus:intergenic4617_1:3100010-3099968(-)
CCGCGTTGCGGATTATCGTTAAGACTGAAGGAAGTGTGTTCCC
>Locus:intergenic4681_1:3147963-3147891(-)
GGTAGTCGTCTGGTTTATCGTGGCGAATTAATTGATGTGAATCACAAAATATCGTTATTTAAATTCCCTTCTC
>Locus:intergenic4721_1:3184719-3184653(-)
TTGCGCAACGCTGAAGCGGGTTTTCCAATTCTGGTCACTGACAATAAACAGGATCTTACACTATGTT
>Locus:intergenic4730_1:3191948-3192044(+)
TTTGTATTGTCACTTTACAGACGCATTTCTCCCGTGCAGGTCACATTTGCCCGACACGGCGGGGCAAGAGGCTTGAACAGACGTTCATTTTCCGTAA
>Locus:intergenic4771_1:3215514-3215391(-)
CCGTTATATACCCTTCATACTTCAAGTGGCTTATGTGTTAGCTACGGATTACTCAGTCCATCCATGGGCCTCGCCCTGACGGGCCGTCGCATGCGACGTTCAAGTCTGCTCCCGGCAGATTTGT
>Locus:intergenic4821_1:3245403-3245286(-)
CCAAAGAAAAAGTTATTCCCGGTATTTTCATCTGCTATTTCCCGCTGTATGCGATTCCTTCACGACGCTGGCGCAAACGTTCATATTGCCGTGATAATTTTTTTTGATATGTTGAAGG
>Locus:intergenic4846_1:3261196-3261313(+)
TCCCGCGTCGTTAGGCCCGACGAGGAAGGGTTTGAATTTGTTTACGGCTCAAAGTTTACTCTGACAGACCGCATTATTGAAGTCAGTTTAGCCAGGTACAGTAGACAACGCCCGAAAA
>Locus:intergenic4854_1:3266766-3266817(+)
AAAAATCGGCCACAAATTGGCATACCACCCATACAACCCGTAATCATTAAAC
>Locus:intergenic4855_1:3267751-3267622(-)
GCCGCCAAAAACAAGCCCGGAGAGAGGGAATCAGGCTTCGTAAACGCTCAGCTTATCCCAGTCAAACTCTACGCCAATGCCGTAGGTGTCCGGTGCCACGGCGCGATAATTGTCGACCACCAGCGGATGT
>Locus:intergenic4906_1:3295656-3295698(+)
CCCGATGCCTTGCCCAACGAGATGCCGGGTCAAACTGGATACC
>Locus:intergenic4991_1:3352108-3352054(-)
CAGTGTCGTGAGCAATTCAGCGAAGTTTTTTTATATATTACTGATAATGTGATGT
>Locus:intergenic5065_1:3394710-3394593(-)
CTTATTTCAAAATGGTGCGGAATTTTACTGCAATTGCTGCTGCTTTGTAAAGCACCGCGGCCTTTTTTGAAAGGGACTTTTATAAGGGGAGGGAGTATACACGAAGTCGGGACTGAGG
>Locus:intergenic5118_1:3425551-3425614(+)
AAGAATTCTTTTCTATTTACTATTGGTTTAATGTTGTTATTTTCTCTATTTGACGCGTATCACA
>Locus:intergenic5230_1:3494563-3494686(+)
CACAATAGGGCGCGAATATTACGCAAATTGCACGGCTTTGACAAGTGCTACCATCAATACATGAAGAAAAAAAACACAACGCATACGGTAACGTTTATCTGCGGCGTTTTTTCAGTACAATCAG
>Locus:intergenic5259_1:3507664-3507607(-)
GTCAGGTTGATGGCCAGGTTCGGAGCGCTAACTGTACAAATGGCCCGTTGTGTCACAC
>Locus:intergenic5377_1:3587397-3587307(-)
GGATGGGCGAGTAAGAAAAGAGAGCGTTTTATCGTGTTAACTTTCGGGGGACAGGCTGAACAGATTACGTCGCTGAGTATCCTTACGACCT
>Locus:intergenic5376_1:3591135-3591261(+)
ACTGGTTCACTATCGGTCAGTCAGGAGTATTTAGCCTTGGAGGATGGTCCCCCCATATTCAGACAGGATACCACGTGTCCCGCCCTACTCATCGAGCTCACAGCACATGCGCTTTTGTGTACGGGGC
>Locus:intergenic5455_1:3621025-3620977(-)
AACCAAAATCCCGTGCTCTCTCCTGAAGGGGAGAGCGCTATAGTAAGGA
>Locus:intergenic5537_1:3678007-3677917(-)
AGATTTACGTATCTGGACAAAATCACGATTGACGAAAAACACTGTGACTCCTGTCACGCAGCGGCGGTTATTATGGCAGGAAACCTACTTT
>Locus:intergenic5639_1:3757151-3757094(-)
TGCCCGATGGCGCTTCGCTTATCGGGCCTACGGACCCTTCCTCTCCCCCACCGACACA
>Locus:intergenic5641_1:3758208-3758160(-)
AATCACTGTCTGATAAAAGAGTGGGTGATATTCTCGTTGCTCATCGGCT
>Locus:intergenic6066_1:4066573-4066711(+)
GATCTTCTGTTTCTCACAGATTCTTCCCTATTTATCCACAGGACTTTCCAGGAAAGGATAAGTGTAATCGATCCTGGGGAACTCCTGTACGCTTTCGCGCGCATATTGAAAAAATTAATAGGTAAAGGTGAGCAGACGC
>Locus:intergenic6066_2:4066617-4066680(+)
TTTCCAGGAAAGGATAAGTGTAATCGATCCTGGGGAACTCCTGTACGCTTTCGCGCGCATATTG
>Locus:intergenic6092_1:4084779-4084848(+)
AACGCATTTTACGACGTTGCCCCTGCCGGATGGCGCTACGCTTATCCGGCCTACAACGTGGGCCTGCGGT
>Locus:intergenic6095_1:4086018-4085979(-)
CATATAACTGTCATCAATTTGTCCTATTTTGCTCATCGTA
>Locus:intergenic6128_1:4105246-4105303(+)
TTATTAGGATCGCGCCAGGCTGTGGATAACCCGGATCCTGTAATAAAGATCAATGCGT
>Locus:intergenic6157_1:4121265-4121217(-)
GGGTGTGCATATTACGCTTTCCCGCTTCAGAGTCAAGCGTTTATTTTCG
>Locus:intergenic6157_3:4123174-4123120(-)
AAGGCAGGTGACTTTCACTCACAAACCAGCAAGTGGCGTCCCCTAGGGGATTCGA
>Locus:intergenic6157_2:4123909-4123852(-)
TTATACAAAAGGTACGCAGTCACACCCCGAAGGGTGCTCCCACTGCTTGTACGTACAC
>Locus:intergenic6188_1:4148469-4148514(+)
TGGTCATCGGGATATGCGCTACAGAGTAACACCATGCACAATACAC
>Locus:intergenic6203_1:4160948-4160879(-)
TTTGCAACGGTTCCGGTAGTACCGGTTATTGTTATGGGTACATCGATTGTTGCGAATATTTTCTTAAATT
>Locus:intergenic6223_1:4173488-4173440(-)
TTTATAAAATCTGAAAAGCGGCGCGTTGCCATGATTATTGCGCATTTAC
>Locus:intergenic6291_1:4220524-4220398(-)
TGCTCTACCCCCGGAGATGAATTCACGAGGCGCTACCTAAATAGCTTTCGGGGAGAACCAGCTATCTCCCGGTTTGATTGGCCTTTCACCCCCAGCCACAGGTCATCCGCTAATTTTTCAACATTAG
>Locus:intergenic6291_2:4221793-4221652(-)
CCGCGGGTACACTGCATCTTCACAGCGAGTTCAATTTCACTGAGTCTCGGGTGGAGACAGCCTGGCCATCATTACGCCATTCGTGCAGGTCGGAACTTACCCGACAAGGAATTTCGCTACCTTAGGACCGTTATAGTTACGG
>Locus:intergenic6400_1:4294809-4294926(+)
CCGCCATCCGGCAATCCCTCAGATTTATTCCTCGAAGTTATAGCCAATCTTTTTTTATTCTTTAATGTTTGGATCTCTTTCTGGCACGCTTTGCTCATCACAACACAACATAAGCGAG
>Locus:intergenic6471_1:4331041-4331008(-)
AAACCGCAAATAGCCGTTAAAATTATATGCATTA
>Locus:intergenic6491_1:4348479-4348431(-)
GCTACCTCCTTTTATGCTGTAGCGAGAGAATCGTTATGGGAGAGAGGCA
>Locus:intergenic6519_2:4373043-4372950(-)
GCTGCGGTTATTAACCACAACACCTTCCTCCCCGCTGAAAGTACTTTACAACCCGAAGGCCTTCTTCATACACGCGGCATGGCTGCATCAGGCT
>Locus:intergenic6519_1:4377909-4377825(-)
AGGCCGGATAAGGCGGAGCCGCCATCCGGCAGAAACAGACAAAAACAAAAGGCCCTGTCTTCCGACAGGGCCTTTCGTTTTATTT
>Locus:intergenic6582_1:4429498-4429552(+)
GCCGCCATCCGGCAAAGCGACAGAAGTGGGTGGCAAGCTGAACATGTCTCATGTT
>Locus:intergenic6729_1:4552200-4552062(-)
AGCGTCGCCGTCGAGCGGAGGGAGGGGCGCGAACGCTATCCCTCATACAAGCGTAGCAGGTTTACTTACACTGTCCGGTTACGGACTGTACAACCGAACCTGTTGACGCCTGAATGGGCAGTTAATGACCTTTTTACCC
>Locus:intergenic6933_1:4675226-4675187(-)
TTTAACATTCACGGAATGAATAATACTTTACCTGATTTTT
>Locus:intergenic7055_1:4747705-4747669(-)
AGAGACGAATATGCCATTAATAATTATTGCGGCAGGC
>Locus:intergenic7103_1:4784893-4784773(-)
TTTACGTCAAGGTCAGAAACACACTATCAACTTGATGTGTATATAAAAAATGCCGTTTTATTAGCGGCTATGCGTAAAAATCATAACGGGTGTAAGGGCCACGCGTTATCGCCTTTTCAGG
>Locus:intergenic7135_1:4805012-4804916(-)
CGCCGGAGAACGATACTCTTCAGGAAAACATTAGGAAAGAAGCAGTTACTCTCTGATTGTTCGTTGATCACACACAATATGAAGTCTACCATGGGTC
>Locus:intergenic7187_1:4837314-4837254(-)
ACGAAGACGATTTTCGCCGCGCCGGCAGCCGTACCAGCCAGTCCACCAAAACCCAATGCGG
>Locus:intergenic148_1:95376-95415(+)
GTCTTTTATCTTGTTATAGTCACCTCTTTATGTTGTTGTC
>Locus:intergenic201_1:135840-135768(-)
CACGGCTTGCCTCCACTTTATACCTGTCATCACGGTTTGACGGACACCTTAACCGCTCGCTATCACGCCTGGC
>Locus:intergenic270_1:196372-196510(+)
AACGTAGCGACGACTTTTATTATCAGGATTGGTCGCGGCGTTTTCATTCTTATTGTATTGCTGTCAGGAATGGTAAAGACGTGTTGCTGGCTTGACCTTCCCGTTAGGGCAGGGTCTAAGCTTAGACACCCGCCTGTTC
>Locus:intergenic548_1:389719-389767(+)
GATTTCATATCCATTATCGAATATATCAGGTTATATTACCTCCGCAGTT
>Locus:intergenic560_1:397600-397684(+)
AGTGTACGGCTAAGGGCTTTAGCAACCGGTACCGACGGTGGAGGCGGCGCGCTGGCCGGGGGGCCGACGGCGTTGTCTTTATCCC
>Locus:intergenic561_1:397802-397697(-)
TGGCCGACACGCTGCGGTAAAGAGGGAAACGACATGCGTAGAACATTCAAAATTATGTTGATAGCCGGCGTCATCGCCGCCATCGGGGGCGTGATTTACATGGCCG
>Locus:intergenic810_1:548379-548466(+)
GAAACTGCGATCTCGTCGTCCGATATTGAAACGCCATCGTCCGTCGCGCGCAGCAGGGGGAATGTGCTACCATGCAGCGCTCCGTTAT
>Locus:intergenic872_1:590750-590798(+)
TTTACCCTCCCGGATATATACCGTGAAGCGCACATTAACACTGCTCGTG
>Locus:intergenic913_1:613836-613740(-)
TCTGTTTCCAGCGCCGCAACACATCTCGATATTACTACCCACAGTCTTTACGCCAGGATAAAGAAGTACGGGTCGAACTCCTCCACCAATAAAGAAA
>Locus:intergenic1101_1:748779-748734(-)
ACATATTTAATTGCTTTCTGTTACATTCGACTGCTGGTGGGGGAAG
>Locus:intergenic1252_1:854123-854192(+)
ATATGTCTGATTCTTATCTGTGGGTCTGCGGCGGTGCCTGATAGTGGCGTTTTAGCGTTATTTGGCGATG
>Locus:intergenic1301_1:897520-897439(-)
GAATATCACCTCGTTATTCACCTTTTATTATTGCGCTATTACTTCGTCATTTTTTGTCATATTTTTTCTCATTTTTTACATT
>Locus:intergenic1339_1:924889-924826(-)
AGGTGCAAAGGCTCCAGTATATTTTTAAAGGATTTTTGGCATAATGAACGAGCAGGCATAGTGA
>Locus:intergenic1342_1:927832-927949(+)
TCTTTAAAGAGGGGGGGCGTTCTGCCAGAATTATGGCACTGGCTCTATTTTCTTCCTGTCGACCGCCAGTCAGATCTATCTGCTGATGGTCATCCGATAAAAGGTCATTTTCTACCCC
>Locus:intergenic1425_1:978773-978704(-)
ACCATCCGCGACATCTGTCACATTCCCGGCAATAGCGTTAACTGCTTCAAATTTTTGATTCATTTTTACC
>Locus:intergenic1434_1:984020-984110(+)
TATACACACTTTCCAGGCGTGCTCCTTCAGCCACTCGGACACCTCACCATATTGTATTGCTGCCTGACCACTTGGGGGGCAACGGGGCGCT
>Locus:intergenic1448_1:992765-992834(+)
CAGAATTGTAGGGAATTTACAGACGTAAAAAAAGAGCATAACGATTTTGTTAACAATATGTGTAATAGCA
>Locus:intergenic1449_1:993022-992935(-)
GTTTTTTCTTCCTCGAATGTTTTCGCAAAACAGCAGGTGATTGTCAAAGCAAAACATCGATTTTTAGTACAACATGCCAGTTATTCAT
>Locus:intergenic1489_1:1022320-1022281(-)
CTCCGTGCCGGATGGGGTTGTTTAACATACCCGCTGTCAA
>Locus:intergenic1534_1:1060784-1060823(+)
GCTTTGGTCGGTTGGACCGGACAGGGCACGCCCGCTTCGG
>Locus:intergenic1557_1:1069425-1069377(-)
TCACCTCCGATAGCTCGGATGGCGCAGTGTGTGATGAAAGGGGCAGGCT
>Locus:intergenic1747_1:1186830-1186737(-)
AATTTGTATGATTTTTTAAATCTATGCAATAACAGCGAAATGTACAACTTTACTATCAAATCTAAACTTCAAAAAAACCCAAAAACAACATTTT
>Locus:intergenic1770_1:1202177-1202297(+)
GAAAATGGCGTGGAAAAGCGCCGAATGCAACTTATAAATAAGAATTTGAATGATATTTATTTTTATTTCAATAATTTTGATGTTGTTTGCGGTTCAGCTTCAGAAGTTTCGAGATATTTCC
>Locus:intergenic1820_1:1227822-1227876(+)
AAAGAGGCGCAGAGTGTCGGTTGCCTGTATTTCATACGGAAACACAGCGCAATTA
>Locus:intergenic1864_1:1251932-1252070(+)
GTGAGCGCTTCTCCATCACTCGCTTCGGAGTTGTCCGAATCCTTCAGCTTTACCGCCTCATCCCGCATTTTTCATCCTCATTCCGATTGGCTTTGTTCGCATACTGGTTGCAAAATTGTTACCAATAGCAACGAAGGAG
>Locus:intergenic1874_1:1258497-1258539(+)
ATCTCTTTTTGTTTTACGCCGCACTCTACGCGTCACCCTTCAG
>Locus:intergenic1914_1:1284257-1284374(+)
TGCTGGACTTCACCGGTGCTTCAGATGAAGCGACCTTCACAGTCATCAAGTGGCCTGTATTACCACAGGAGTGATTTACTGGCTATCGATATTCCTGCTCATATCAATGACAGTATTT
>Locus:intergenic1914_2:1284718-1284766(+)
CATATTACCTCTTTAAAATATCTATTTTATTCATCATTTTTAGGTCGGG
>Locus:intergenic1925_1:1289097-1288968(-)
TCCTTAATACTACTTATTATTTACGGTGTGTTTAAACACCTGCAGTACCGATCCGGCATTCAGTTATCGCCACTATGCCGAATCGACAAAACCACGAATAATTCACCGCTATCGCTCCTGATGTGTTTAC
>Locus:intergenic2147_1:1418362-1418233(-)
TCCCCTTCCCGTTGGGCTGAAACGCGAGCACACATTCCTCTGCACGCTCTTTCGATGTCACCTATCCTTAGAGCGAGGCATCATCACTTTAGCAACACAGGCTTAGCTTCCGGGCCGTGCGCGCCCGAAG
>Locus:intergenic2402_1:1584140-1584191(+)
GATGTAACAACCGAAGTCAGCCTTGCAGATGGTGATATTATTTTACTTGGTG
>Locus:intergenic2406_1:1585811-1585859(+)
AACGCCATTCAGCCGCAGTTCCTTATGCCCGTCAGGATAATGCCAGACT
>Locus:intergenic2566_1:1693406-1693442(+)
AATGTAAATACGACCTTCGTATTCAGAAATTACCCAT
>Locus:intergenic2655_1:1740478-1740424(-)
CACGTAAAAATGTCGGTGGATAACTGGCGTAAATGTCGTCAATTAGCCGGAGAAA
>Locus:intergenic2816_1:1850041-1850170(+)
AGAGGTAAACCGGGGTCAGCGCCGTCTGACTCCGGTTATTTTTATCTTTTTACGCGCCTGGTGAAGACGTTTCCCCGCCGACAGGACGACATAACATTGATACATGTCGTTATCATAACGTTTACTTTTA
>Locus:intergenic2849_1:1867151-1867112(-)
CGCGCCTTGTCGCTGCGCTCGCGCACGTATGGCGGCGACT
>Locus:intergenic2887_1:1885793-1885736(-)
AGCCCGTTGTATGGATCGTCACCGACGTCATTTCACTCTTTGGCCGTTTTGCGCCTGT
>Locus:intergenic2894_1:1889574-1889637(+)
GCGCGTACGGACCAGCCGCCGCTGGTCAGGCGAGACCATAGGCGCATCAACTGCTGTGTATTTC
>Locus:intergenic3155_1:2026507-2026465(-)
ATTTTCCGTTGCAACGGCGGGCTTATTTCCAGGAAAAGTCCTA
>Locus:intergenic3216_1:2073407-2073530(+)
CGTTGTGGTGAATGCGGCTCAGCGCACGCGGGTAAGGTTGAAGCTGATAGTCGATCCTCTGTAGTTAAGCACCCGTCTGGCGTGCAACCTTCGCCAGATACCGGGAGGCACCCGGCACCACAAC
>Locus:intergenic3242_1:2088487-2088613(+)
GACCACCACTATGAGTACGACGAGTTCGGCAATCCCATCGCTGACCGCTGGGGCAAGGCGCAGTGCCGGAAGCACCGATTTGAATGGAACGGCGAGCACCGGCTGGTGCGCTTTACCGACGTGCGCC
>Locus:intergenic3514_1:2307499-2307550(+)
AATAACAATACATTCACACTGGTTATATCGATCGGTAAATACATCAATGATA
>Locus:intergenic3522_1:2311187-2311301(+)
CAATCGGGTAATCTCAAACTCGTTTTGCCTCGCCAGATAATTATTCTCATTGCGAATAAATTTGTGCGTTCCGCCACAGATTTGTGCACAAAGAATTGTCTCAAGCTGTGCAGGT
>Locus:intergenic3532_1:2320023-2320080(+)
TGTGACTTTTTACATAAATGGATTTTACATAAAATAAACATAAAGGAGGAAAATGATG
>Locus:intergenic3605_1:2364531-2364462(-)
ATTTTGTCTATTTGTGCTTATTTTTACTTGATTTTTGCTTTAAAAAAGTTCCGTAAAATTCATATTTTGA
>Locus:intergenic3612_1:2374166-2374256(+)
CGGGTGCCGCATGCTCTCTTCATTTATAAGCGTGGTCTCGGCGTTTATTGGCGATCGGCTTCAGAGGCGACACAGGGGAGATCGGGGCCTG
>Locus:intergenic3786_1:2499862-2499985(+)
CTTAAAAATGATCTAAAACAAAAATCGCGCGATCGGGTGACCGTTAAGCCCGCCGATTTTGCCAGCCAGATCTCGTTTCTAAGATCACAATTGAAAAAACTTATAAACATACTTGCAACATTCT
>Locus:intergenic3794_1:2504762-2504840(+)
CTTGTCAAATCGTCGGACAAGAGTACATTTATTACGCCAGAGAACTTGACGCATTTTTACCTTATATTGAAGTTAAGAA
>Locus:intergenic3827_1:2530033-2529976(-)
GCATCAGGCAAGACCCGAACCTGCGACAGGTTCGAATCTTCCATATCGCAGATAGCAA
>Locus:intergenic3844_1:2540847-2540883(+)
TTCCCATCAGCATATAGATATGCGAAATCCTTACTTC
>Locus:intergenic3971_1:2619592-2619544(-)
ATCGTAGTGAATGTCATAACCCAACCGAGCCAGGGTACATTACGACCAA
>Locus:intergenic4021_1:2675252-2675156(-)
GGCAGCCTTTGGCTGTGCAAATTCGTTCCCGACGAATTTGTCGCTCACTTGCCGCCTTCCTGCAACGCGAATCATTTAGCAAAAGATCTAACGGGCT
>Locus:intergenic4102_1:2730354-2730414(+)
TCTGGTTGTATTGTCATGTGCGCATATTTAAGCCAGTTTAGAGACTGGGAATTTTCTGTAC
>Locus:intergenic4138_1:2756594-2756642(+)
ATTTCTGAAACTCCCCCGCAGGTAAGCTCCTTTTCCCTCCTGCGGGAAT
>Locus:intergenic4169_1:2771066-2771024(-)
CCCCGGGCCAGAGATAGCGCCCATTGGGTGAACTTTGGTTTTT
>Locus:intergenic4206_3:2797920-2797974(+)
TGCAGACTGGCGTCCACACTTCAAAGCCTCCCACCTATCCTACACATCAAGGCTC
>Locus:intergenic4206_4:2798640-2798682(+)
CCTTCTCCGTCCCCCCTTCGCAGTAACACCAAGTACGGGAATA
>Locus:intergenic4206_2:2801329-2801422(+)
TGTCCAGGGGGCCGCCTTCGCCACCGGTATTCCTCCAGATCTCTACGCATTTCACCGCTACACCTGGAATTCTACCCCCCTCTACAAGACTCAA
>Locus:intergenic4206_5:2801668-2801737(+)
CACGCGGCATGGCTGCATCAGGCTTGCGCCCATTGTGCAATATTCCCCACTGCTGCCTCCCGTAGGAGTC
>Locus:intergenic4206_1:2802160-2802271(+)
TTAAGAATCCGTATCTTCGAGTGCCCACACAGATTGTCTGATAAATTGTTAAAGAGCAGGTGCGACGCGGCTTGCAGCTCACCGTCGCGAGGTGGCGTATATTACGCTTTCC
>Locus:intergenic4362_1:2914825-2914867(+)
CGTTTTTTAGTCATTAAGGTGAATAGCGGTATTTTATGGCTAT
>Locus:intergenic4394_1:2938559-2938646(+)
TGCACAGAACACGATCTGCCGCCGGACACCATTAAATTGCCCCGCAACGTGTTATCAATACTACTCCCTACGTTTCCCGTTACCTTGC
>Locus:intergenic4404_1:2948594-2948711(+)
AGGTTTTACAAAACAGAAATAGATAAAATAAAACTATTTTTCAGATCGTTAATCACAAGAAACACCCAGGTAAGATGGTATAGCACGGTTCAGGGTTCACCGCCGCTTCCCTGCCGAC
>Locus:intergenic4404_2:2948774-2948903(+)
ATTGTAGCCATTCGATATTTGATGATGAAAGTGATGTTGGCACCAACATACAAAGCGCCTGGTAATATTTATCAGGCGCTTTGCAGACAGAAAACCATCAAACATCAGTTTCTCGTTCTCCAGGAACTAC
>Locus:intergenic4624_1:3108901-3108934(+)
GAAGAAGCGCTCAAAGAGGCTTCCTCCAATGCCT
>Locus:intergenic4843_1:3259343-3259196(-)
GCGCCCGTTGCAGATGAATTAGCGCCTGGGTTAAGTATAAAGAAAAGCATGGCAGGCAAGTTAGCTAATTGCGCAACATACGAGCATGATCCGGAGATTTCTGAAGCGGTAAAAGGATGTTCCATGTACATGACGCGCGGCTTGGGGT
>Locus:intergenic4854_1:3267525-3267585(+)
GCTCGCTCGGTATGCAGGAATTACACGTCAGACTGGTTTCCGCATTCGAGACTGGCTGACT
>Locus:intergenic4988_1:3349455-3349494(+)
GGGGCTGTATACAAGCATCATGCCTTAATCATTAAGGTAA
>Locus:intergenic5007_1:3361487-3361442(-)
GGTAACTCGCGTTGCCGTCAGTTAACCTTGTCGCCGCAGGCGATGT
>Locus:intergenic5084_1:3410299-3410380(+)
CTTCAGGGGTATCCGGAACATCTCCTTGCCCAGGTGCGCGCCTTAATCGCCGAGCAGCGCCTGGGAGCAGTGCTGGAAAAAC
>Locus:intergenic5093_1:3414203-3414077(-)
TCATATTCCTTGTATTGTGTTGCTGGTCATCCCCTGCACGCTCTTACGGCGCATCTTTCAGGATGTAACAAAGTGTTTGCCTGGTTGAGTATAAGGAAAGTTGAAGGTTCGGGAAGCGAAATATCCT
>Locus:intergenic5214_1:3488054-3488105(+)
TTAACCTCTTATTACAACTGTGTTAAAAACAGCGTCAGGATACTCTATATCC
>Locus:intergenic5348_1:3568237-3568333(+)
AACTCCGACGGTTATAAACAGTATGAAAAAGCGAATCTGAAGGCGGAATTCGCCACGGCGCGCAATGAAGCAGGCATACTACCAAAATGGATCTATC
>Locus:intergenic5370_1:3582225-3582291(+)
CACAATATCGCCAAATCAATAATAAAAACAAATAAATTAATAAAACACATTCATATAAAATATATAT
>Locus:intergenic5376_1:3593066-3593159(+)
CCGAAGGCCTTCTTCATACACGCGGCATGGCTGCATCAGGCTTGCGCCCATTGTGCAATATTCCCCACTGCTGCCTCCCGTAGGAGTCTGGACC
>Locus:intergenic5467_1:3627382-3627265(-)
TCTTTATGTTGTCTCCGTCGGCGGATTCTACTTAACTTTACCGGCTTTCACAGCAACCATTACGCGCACTACGAAACTAATTTAAACAAAAAGAGTCTGAAAAGAAGTGATAATAGGG
>Locus:intergenic5496_1:3643474-3643534(+)
TTTAAATGCATCACAAAAGCGCCTAAAATCTGCCCGCTTAACGCGCCCTCCACGCGCTTCA
>Locus:intergenic5591_1:3715106-3714965(-)
AGAGCGGATAACCCAATGGAAACTGCTCATCGGTCTAATACATCGCCAAAATTGTGCGCTGCCTCACAGGATAAGATTATGCTCTCACCTGGTCATTGTGCGTTCAGAGTAAACAGCATTAAATTCTTTATGTGGAATTTGT
>Locus:intergenic5670_1:3779842-3779902(+)
GATTTACATACCGGGCTTTTATTATTGCTTGCTCTGGCTTTTGTGCTGTTCTACGAAGCGA
>Locus:intergenic5686_1:3789827-3789884(+)
TGGAACCTTTCACCTTCAGGTATACAATCGCGAATATTTTGGCGGGTAGCGCAGAATC
>Locus:intergenic5707_1:3801824-3801707(-)
ACGCCGATAACAGCGGGTGCAGTGGGGCAGAGAAATGCATGTACATACACGGTATTGTCATTGACCCATCGTCGCGGTTTTCAGGCGGATTGGCTATTTTTTAACAAAATGTGCTACT
>Locus:intergenic5780_1:3859828-3859918(+)
GCACAACCACCATGTATAGCAAACGGTATACATCAAGTCGTCGTTTTTCATTTTTTGAATACTGATGTTCGCTTTGTGCCAGAAGCGGAAA
>Locus:intergenic5782_1:3860837-3860927(+)
ACTCTCGTAACTGATACTGGTACCATCAATGACGGTATTGCCAGCCCTGATCTGAATGAAGAACCGGATTGGTACCCGCATCAAGTCTGGC
>Locus:intergenic5802_1:3873964-3873997(+)
CACCGCCTGACCCCCATTTGCGCCCCGCCATTTG
>Locus:intergenic5944_1:3971111-3971156(+)
TACCAACAACAGTCACCTTGTCTCCAGGCTGTCGATATTCTACGGA
>Locus:intergenic6023_1:4024396-4024339(-)
GTGATTAATCTGTTCTTATTGGACAGAAAAACAGCACACCCTGACAAACGATATAATT
>Locus:intergenic6157_1:4125670-4125574(-)
CAGTCAAACTACCCACCAGACACTGTCCGCAACCCGGATTACGGGTCCACGTTAGAACATCAAACATTAAAGGGTGGTATTTCAAGGTCGGCTCCAT
>Locus:intergenic6291_2:4218103-4218070(-)
CTTCTTCTGCGGGTAACGTCAATTGCTGCGGTTA
>Locus:intergenic6291_1:4220582-4220519(-)
CCGGTATTCGCAGTTTGCATCGGGTTGGTAAGCCGGGATGGCCCCCTAGCCGAAACAGTGCTCT
>Locus:intergenic6315_1:4237026-4236990(-)
AAAATCCGACAAATTTCGCGTTGCTGCAAGGCAGCAA
>Locus:intergenic6363_1:4270448-4270313(-)
TTCGAAGTATTACCGGGTAGCAAGCGCCTCGTGAATGGCTGGAATAAGCTGCGGTCCAGCATAAAAACGATTAAAACCTGTATGGCCTCGCCACTATACGTGATTCCGTTATCAAGAGAGGCTGTAAAATTGAGAA
>Locus:intergenic6410_1:4300400-4300454(+)
CTTCACCCTGCCGGGGACGGTAAAACGTCCCCTGCTGGCGAAGACGTGAGGTGCG
>Locus:intergenic6519_1:4375138-4375015(-)
GTTTCAGGTTCTTTTTCACTCCCCTCGCCGGGGTTCTTTTCGCCTTTCCCTCACGGTACTGGTTCACTATCGGTCAGTCAGGAGTATTTAGCCTTGGAGGATGGTCCCCCCATATTCAGACAGG
>Locus:intergenic6572_1:4415883-4415916(+)
AGACAATCTGTGTGGGCACTCGAAGATACGGATT
>Locus:intergenic6573_1:4416136-4415992(-)
TCCCAGACATTACTCACCCGTCCGCCACTCGTCAGCGAAGCAGCAAGCTGCTTCCTGTTACCGTTCGACTTGCATGTGTTAGGCCTGCCGCCAGCGTTCAATCTGAGCCATGATCAAACTCTTCAATTTAAAAGTTTGATGCTCA
>Locus:intergenic6573_3:4416139-4416001(-)
GTTTCCCAGACATTACTCACCCGTCCGCCACTCGTCAGCGAAGCAGCAAGCTGCTTCCTGTTACCGTTCGACTTGCATGTGTTAGGCCTGCCGCCAGCGTTCAATCTGAGCCATGATCAAACTCTTCAATTTAAAAGTT
>Locus:intergenic6573_2:4418477-4418372(-)
ATTATACAAAAGGTACGCAGTCACACCCCGAAGGGTGCTCCCACTGCTTGTACGTACACGGTTTCAGGTTCTTTTTCACTCCCCTCGCCGGGGTTCTTTTCGCCTT
>Locus:intergenic6597_1:4439003-4438958(-)
GTCTGGCTCGATCCTGACCCGTTGATAACAAACACAACATACTTGC
>Locus:intergenic6665_1:4486806-4486710(-)
CCGGGAAGCCCTTTCTTTTTTTGTTCGGCTGTATGTAGGGTACAGCGCGATGAATTCGTTACCTGCGCAATCATGACAGATTTAATAATCGATTCCT
>Locus:intergenic6673_1:4491960-4491897(-)
ATTCAAAATATTATAATTATTAAGATGAGTCTTTGCTCAAAAAACTATCTGACCATAACGCCAG
>Locus:intergenic6696_1:4528791-4528824(+)
TGCCTTCATTCTGAAAAACGGGCGGCGTTGGCCG
>Locus:intergenic6705_1:4534987-4534939(-)
AACGCGAACGCGTTTTATCCGGCCTACGACCCTACCCCTGCCCTCTCTC
>Locus:intergenic6791_1:4593108-4592997(-)
ATTACGGTAGGAATTCTGAACCAGCATATGATCTCGTTTATCAGGCCGATGGAGGGGATAATCGTCGGTCAGAAAACATTCGAAATCACATATATCCTGTGTGTTTTAAAGT
>Locus:intergenic6795_1:4595192-4595117(-)
TATCTCACGTTTACCCAAGGTTTAGAACATCCTGCTATAAGAAAAGGCGTGTGTGATACGCTTAAAAATGTCTGTC
>Locus:intergenic6839_1:4617012-4616904(-)
AGCTATTCCCGCAAATTTGTTGCTGTCGTAATTCGCATTTCTGCGTCGTTACGGGAGGCGCATTATACGAGAAATCCATTTAGCTGCAAGCCCCTGAACGCATTTTTTC
>Locus:intergenic6908_1:4655264-4655315(+)
GATATAACACTCATTTTAAACATAAAATTAACATTGTATTTGAATCTTAGTA
>Locus:intergenic6938_1:4678800-4678839(+)
ACTAAGAGTGTTCCGCCGGTTGCCGTATGCGGGACGAAAA
>Locus:intergenic7020_1:4726315-4726363(+)
AAAAAAGGTGACGGCGTGCCTGATGGCGCTGTGCTTATCAGTCCTGTCA
>Locus:intergenic7036_1:4734816-4734858(+)
TGCTGGCGAGCAGAAAAAGTCATTTTCATGATATTCTGTCCTG
>Locus:intergenic7079_1:4772768-4772696(-)
ACCATTCGTTGTGAGCATCACAGACCGGAGTGCCTGGCTGGCTATTATTGGCGGGATCAAGGGGCTGGATGGT
>Locus:intergenic7084_1:4774240-4774357(+)
GCACGTCTTGCGACATATTGTGGCAGAAACTTAATGGCGAAATTAAGAGCCTATCCCATTAGGGCTATTTTACTTGCCATTTTGGACCTGGGCAGTGCTCAAAATCCTCACGTACTAC
>Locus:intergenic7176_1:4831389-4831440(+)
GCGCGTCTACCAATTCCGCCACCTTCGCCCAGTGCGAGCAATATCAACGTGG
>Locus:intergenic155_1:100810-100663(-)
CCACTATACGTAAAGCGCAATCTTTCGTCGACTGACGAAAAGAGGATGAGCACGAAAATTTTTCGTTCTGCTGGCGACGCCACTCATTTGATGTGGAGCGCCAGCATTACAGTAGTTCAAAAACAGCCAATTAGCAGTAAAGTTTGCA
>Locus:intergenic174_1:116760-116793(+)
TTTGACTTTCGGGTGCGGGTGTTTTTATCAAAAT
>Locus:intergenic313_1:223721-223610(-)
ATGAAAGTGAATGATAACGTAAACGATAATTATTATTATAACCGCAGCATGATAGGCGAAATATCGTCGCAATGGCAAGCGATACGCGGCCCTACGAAAACTAAGGGGTTAA
>Locus:intergenic342_1:247740-247773(+)
ACGAAAAATTGGTTTTTCGCCACCAGTGTATACA
>Locus:intergenic423_1:304320-304203(-)
GGACTCGAACCCGCGACCCCCTGCGTGACAGGCAGGTATTCTAACCAACTGAACTACCGCTCCGTGATGTTCCCGCTGGGAACGAGGCGAATATTACGGTTTGCGGTGTCGCCCGTCA
>Locus:intergenic504_1:358339-358417(+)
GCCATTAATATTTTATCACTATTACGATTGCGCCATCTAAATTTCAGTATTACTATACCCGCGTTTTCTCATTCTCAAT
>Locus:intergenic544_1:386424-386484(+)
CTGTTGGGTATTGATATTTTCTTGTCTATTTTCGGCACAGGGAGTGCCATCTTGCTATCAT
>Locus:intergenic566_1:401105-401198(+)
CGACAGGCCGGTCGCGATACGCTAGCCACGCTTCGCTTTTCTTTGCGTGAGATAATCCCCATAAAAAGTGTGACAAATCATGTGTCAGTAAGCT
>Locus:intergenic605_1:429912-429864(-)
GCGATCAGCGCCCAAACAAACGCCGACATGAAAAACGGCCCTGGCTTTG
>Locus:intergenic632_1:441205-441274(+)
AATATTGGAGTTATTTGGAATCTTTACACAATACGTTGCTCATCTGCTGCTACGCTTTCTGAGATTTGTA
>Locus:intergenic674_1:466733-466823(+)
CATTGTTCGGTATTCACCGGCAACATTACGGGGGCTAACTTGACTCCAGACAAGTTGAGGATAGCCGCGAACCGTTGCCATTGCAACAAAG
>Locus:intergenic737_1:503557-503428(-)
TTCTTTGTTCTTTGTGCCGCACACGACGACGCAAATGCCATTCTCAGGCGCAAGCCGCTAATCAGCGTTGTGCCGCCCTTCATTAGTATATACACAAAATCATTCGAGCTACATCAAGGCGGCAACTCGT
>Locus:intergenic799_1:539722-539683(-)
TGCCTGCTAAGTACGGTGTTACTCACGGCGCAATACTTTT
>Locus:intergenic913_2:613598-613556(-)
CTGAATGCGCTTCTGATGGCCGTGTGGCGACGTAATCACCCGC
>Locus:intergenic913_1:613899-613782(-)
GGTAAACGTTATCCCGAAGAGTTTAAAATTGAAGCGGTAAGACAGGTCGTTGAGCGTGGCCATTCTGTTTCCAGCGCCGCAACACATCTCGATATTACTACCCACAGTCTTTACGCCA
>Locus:intergenic915_1:617820-617724(-)
TCGCGCATCAGCAAATGGCTCAGACACAGAAACCCAGCGCCCCGGCTACTGTGGAAAATGCGACATCCTTTTCTGAAATGGACGACTATGAAAAAGC
>Locus:intergenic932_1:626397-626526(+)
ATGATGACTGCTGAATGGCATTTATGCAAATCAGGACGCCTGCGCTTCAGGCATAATCAGCAACAGACGGGTAAAAGCGCCTCTGGGGTTATCCATACGCTATATTTTATCCTGCGCCCTGTAAACGTCG
>Locus:intergenic1087_1:737494-737365(-)
TTGGGGTATCGCCAAGCGGTAAGGCACCGGATTCTGATTCCGGCATTCCGAGGTTCGAATCCTCGTACCCCAGCCACCTTTAAAAAGCTCGCTTCGGCGAGCTTTTTGCTTTTCTGCGTTTATAAATTCC
>Locus:intergenic1172_1:797293-797335(+)
CGCACGCAGACCGGAGGAAGGAAATCCCGTCGTCTTTCTGGCT
>Locus:intergenic1176_1:800987-801071(+)
CCACGGCGAAATACTCGTCATAGTTCACGTTGCATGTGCGTTGGCTGCACTTGCTCACCCCGGTCACTTACTGGATGTAAGCTCC
>Locus:intergenic1359_1:937564-937495(-)
TCATGTTGCCGCCAAATAAGACAATACTGCTTTTCCTCCCTGTTACGCTGCATTTATGCTCAGTTTGCAC
>Locus:intergenic1378_1:947300-947369(+)
CTTCCGATAATCAGGCAGTCGCTGCCAGCGCGGCTGCTGTTTACACTTTTTTATGCTGCTATTAACCTTT
>Locus:intergenic1435_1:984091-983968(-)
AGTGGTCAGGCAGCAATACAATATGGTGAGGTGTCCGAGTGGCTGAAGGAGCACGCCTGGAAAGTGTGTATACGGCAACGTATCGGGGGTTCGAATCCCCCCCTCACCGCCATATTCAAGAAAG
>Locus:intergenic1488_1:1022283-1022334(+)
GACAGCGGGTATGTTAAACAACCCCATCCGGCACGGAGCCAGGTGGACGTTA
>Locus:intergenic1647_1:1128382-1128343(-)
TTGCCCCTCTCATCTGTGCTACCCTACGCGCCATTTCGTT
>Locus:intergenic1657_1:1132637-1132604(-)
GCGTTACCTGTATGTGGCACATTAACTAAAAACA
>Locus:intergenic1672_1:1141321-1141378(+)
ACGTGTACGCTCCGGTTTTTGCGCGCTGTCCGTGTCCAAACTGGCTGCGCCAATAACG
>Locus:intergenic1672_2:1141340-1141391(+)
TGCGCGCTGTCCGTGTCCAAACTGGCTGCGCCAATAACGCCTGGTGGGATAG
>Locus:intergenic1730_1:1181037-1181097(+)
TTTTTTCAAAAAAAAGCGCGTTTATACAAACTTCCACCAATCTGTGGTTTTAATAAGCGAA
>Locus:intergenic1746_1:1186921-1186990(+)
TGGACAGCACAAAGACAAAAAAAACGAAGTGTGTCACGTCTTGTGCGTATTGCCCCACATGGGAAGCATA
>Locus:intergenic1983_1:1318678-1318624(-)
TTAATGCCCGGTGGCGCTTGCGCTTACCGGGCCTACAAAGTAATGTTCTGTAGAC
>Locus:intergenic2068_1:1368502-1368550(+)
CAGAGAAAGAGCTATCACTCGACGAGTAATTCATCTCACATCGTGCCGC
>Locus:intergenic2122_1:1401654-1401696(+)
GGCTTATGTAACAATGCGGCGAAAAAAGTTAAAAAAAAAGCCC
>Locus:intergenic2145_1:1416591-1416528(-)
GCTTCTTTGAGCGAACGATCAAAAATAAGTGCATTCCCATCAAAAAAATATTCTCAACATAAAA
>Locus:intergenic2325_1:1538605-1538566(-)
GTTACGGTTATCCGGCCATTCTTGTGTATATGCCAGGCAT
>Locus:intergenic2339_1:1544793-1544739(-)
GCACATTCCCGCCTAAAAAGCCGTGAGCTTGATCAAAAACAAAAAAAATTCGCAA
>Locus:intergenic2425_1:1600334-1600286(-)
TTTCTTCTACCAATCACGTGGTATTGCACTATTTTCATTAGAGCCCTTT
>Locus:intergenic2591_1:1706894-1706837(-)
CAACGTCAAGCGATGGGCGTTGCGCTCCATATTGTCTTACTTCCTTTTTTGAATTACT
>Locus:intergenic2594_1:1709555-1709612(+)
TTCTCCGTGTTATTACCGCGGACAGCGTTATCGCCCGTTCTCTTGCAGAATCCTGAGC
>Locus:intergenic2661_1:1747004-1746911(-)
AGTTCCGTTCTTTTCTGCGAATCGCCGGGGGCACATTCGCTACAGATTTACCGATCAATTATTGAGAGTTGCTATTCGCTTAAAGGTCGTTCGG
>Locus:intergenic2771_1:1810175-1810103(-)
CTTAGCGGGGATAAGATACGCGACGGGAGTGATGGTGGTGGGGGAAGGATGACTCAGCGCTGCGCGCTTCGCC
>Locus:intergenic2770_1:1810213-1810309(+)
AAGCTTCGACTAAGGTTCGATTCGAGCGTCAGCGAGAAAGCGTTGCCGCAGGCAACGACCCGAAGGGCGAAGCGCGCAGCGCTGAGTCATCCTTCCC
>Locus:intergenic2776_1:1820953-1821004(+)
CCATGCTGTGTCTGTCTACTCCTTCCCGTCGCAGATACCTCTCTACAGCGGC
>Locus:intergenic2894_1:1889514-1889640(+)
GGAGTAGCCGATTTCCAGACTCCGGAAATGTACGTGTCAACATACTCGTTGCAAAACGTGGCGCGTACGGACCAGCCGCCGCTGGTCAGGCGAGACCATAGGCGCATCAACTGCTGTGTATTTCGTC
>Locus:intergenic2950_1:1915291-1915333(+)
TCCGTTACTGGAGTGAACATATCAAAGACAGGCAATTACACAA
>Locus:intergenic3025_1:1948485-1948437(-)
ATCTGGACTTTTTATTTATTATTCTTACAGAAAATGTTATTGAATTATA
>Locus:intergenic3102_1:1996549-1996639(+)
AACGTAAAAAAACACCGGGTATTCGATTTTGCTCTCGTTTTTGGAAATTATGTTGTACGTCATGTGGCAACTGCCAACGTTGTAGCCCCTT
>Locus:intergenic3148_1:2024773-2024836(+)
ATATATCCACTGCCCCTTATTTGTTTTTACTTCACTCACATAACGCAACATTCACTTTACTTTA
>Locus:intergenic3179_1:2041696-2041630(-)
AAAATATACTCACCCCTTAACCACGGAGTTAACCGGATGAGTGATTTTCACCACGGCACGCAGGTCA
>Locus:intergenic3204_2:2064193-2064247(+)
TATTCACTGGCAGGAACCAATAACTACCGCGCCAGCCAGGTATGGTATCGAATCG
>Locus:intergenic3204_1:2064205-2064349(+)
GGAACCAATAACTACCGCGCCAGCCAGGTATGGTATCGAATCGGACAGATATTCACCCTTGAATGCGTCCTCGCTGAATACAGAAGATGCTGCTCATCAGATTATTACCTGCTGGACAACGAAAAGGCACTTCACCACCTTATTT
>Locus:intergenic3268_1:2114857-2114908(+)
CTGGTGGAACAGATCATGGCGCAGGTGATTGCCCGTGTGGCAACGCCGGAAC
>Locus:intergenic3410_1:2240381-2240432(+)
GACTGCCTTCACTACCCGATTCGCTCTGGATCTCGCCCTTTTGAAACTACCG
>Locus:intergenic3473_1:2279066-2278925(-)
ATAACGCGTTTTAATGATCTAAAATCTACCGCCAGCCTAAGCATTGAAAGAAGGGTATTCTGTGAAAGAATTCACAAAAAAATGAAACCAGAATGCAAAACAGCATTTGTTCCTTATATCATAATAATAACTATTCTCAATT
>Locus:intergenic3486_1:2288833-2288908(+)
CGTGTTCTCCTGCAGGTGTGGCGCCTCTGCCCTGCATGGGGCAAAGTTTGTCAATATTGTGACAGTGTGATTATTG
>Locus:intergenic3515_1:2307858-2307741(-)
ATGCCGTTTTTGATAAACGTGCAGGGGCTTACGTTATATCCCGAAATAGTCTGCAAAAGCTGCGCCTCAAATTACCTCCTTTTACCATTAAATAGCGTAATACATGATTCCCTTATTT
>Locus:intergenic3550_1:2329149-2329185(+)
TACCACTCGATCCATTCGTTAGCCTGCTTCATCGTCC
>Locus:intergenic3690_1:2439390-2439480(+)
ACCTTTAATACTCAGTATTTCCGAAATAGCCGACGCGACACTAATGATGAATGCTTATCTCTCATAAAACAGATAATTTATGACAACATAA
>Locus:intergenic3790_1:2502405-2502453(+)
TCTAACGAAACAGATAAAAACGAGCGTGATCATTTTTATTTTTTCGGAG
>Locus:intergenic3984_1:2639508-2639553(+)
GCCAGCTACAAGGGATACCCAGGTTGGGCGCCGCAAAGCGTCACCC
>Locus:intergenic4093_1:2723376-2723334(-)
TTTAGGTTGGCGCCGTTTGGTCGCCACGGCACACGAAACAGCG
>Locus:intergenic4119_1:2744709-2744676(-)
CAGTCCGCCCCGGTTCCGGGGCTTCTATGGAAAA
>Locus:intergenic4137_1:2755864-2755768(-)
GAGAAAAGCCAGATCCGTTCTTCTTATTGTTTATTTCCTGTTTTTAAAGGTTTTTTTAGAAAAAAAGAAAGGATCTGCTGGATAACGTTTTTAGTTA
>Locus:intergenic4279_1:2855447-2855309(-)
TACTACATGCTTAGTCAGTCTTTACATTCGCCTGGCACCTGCGGACGGACACGCCACTACCAGACTAGCCTGATTCGTTTTAACGCTTCAACCCCAGGCAGGGCATCCGCGCGATCTCTTTTGGGTTTGACCTCTCTTG
>Locus:intergenic4351_1:2908388-2908250(-)
ATTTTCATTCATTCTGTTTTTGAGGTGGTACAGGTGGGACAAGTGGTACAACCGCGCCAGCCGTGGCTTTGCGCTGTACCACCTGAAAAATGCCAGTCGGAAAAGTGGGACAGATTTAGCAACGGCTGTCCCACCCTGT
>Locus:intergenic4373_1:2922860-2922824(-)
GCAGGCCGCCTGCCTCAGCAGGGATGCCCCCGGATCG
>Locus:intergenic4447_1:2971858-2971771(-)
TTCATATTTTTACCTGCTGAGGCTTGTTACGGCGATATCATGCGTTTCTGGACTTTTCTGAAAGCGTTGATAACGCGCTATCGGGTAA
>Locus:intergenic4497_1:3004159-3004114(-)
GCGTTGGCTTTCCTCGCTCACCCCGGTCACGTACTGATGTACGCTC
>Locus:intergenic4616_2:3099177-3099210(+)
TATCCCCGCTGGCGCGGGGAACATTTTTCAGCCC
>Locus:intergenic4616_1:3099412-3099532(+)
TTGCCGGTTTATCCCCGCTGGCGCGGGGAACACAGGCGAATAATCTCTAATAGTCTCAATTCGTTCGGTTTATCCCCGCTGGCGCGGGGAACACTAAATCTGGCGTCGAGACATTCGAAAT
>Locus:intergenic4634_1:3116827-3116866(+)
ATAGACCAGCGTCACGGTTTATCCCCGCTGGCGCGGGGAA
>Locus:intergenic4730_2:3191774-3191912(+)
TCAGGCGAAACAAAAAAAAACCTGCGCATCTCTACGCAGGTTGGTGTAATTCGTGTGATCAACAATGACGTTGATTCCACCTATCAATACCTCTGGGATCACCACTCTATCAACCTGACTCGCTGGCCTGCCAGCAGAC
>Locus:intergenic4730_1:3191971-3192040(+)
CATTTCTCCCGTGCAGGTCACATTTGCCCGACACGGCGGGGCAAGAGGCTTGAACAGACGTTCATTTTCC
>Locus:intergenic4747_1:3202401-3202353(-)
AGCGTCATTTCCTTTGTGATAAAACTCACTTTTTTTAAACAATCAAGAA
>Locus:intergenic4808_1:3237460-3237508(+)
CGAAACCTGGCATCGACGCCCTTTTTCCTGCGCCGACGCAAACGTTCTC
>Locus:intergenic4819_1:3243967-3243850(-)
CATCCTTTCTCTGGTTTCCCTGCCTCAACATCTCTTCGTGTAACGCATACATTCTGTTTTCGAGCCTTGCCGCAATTGGTAATTAAAGGCAGCGTTGCGTGTTGTACAGCAATAAAAG
>Locus:intergenic4902_1:3292016-3292127(+)
GCTTTGCAATCAGAAATTGTTTGCAAATATTTGTCACAGGTAACAAAAAAAGCCCGCCTCTCATTGATAGAATCACACCAAATCACAACGGCAAATGTGCCTTTTAAAACAT
>Locus:intergenic4934_1:3312429-3312546(+)
TATCCCTGGTGCCGGTATCACAGCGTCGTTATTCAAAAATTGACATTTCAGAATAATAATCAGCTATATATAAAAAACACATCAAAAAGCAAATATCAACTTAATTTTTACTTATTTA
>Locus:intergenic4949_1:3323044-3322957(-)
TCATTCTCGTCGGGATATCGGCGTGGGTGCCGATATCCCGCCTGTTGTGTTTACCAGCGAAGGGCTATCAGCCTGCCATTTACTGGTA
>Locus:intergenic5101_1:3417725-3417602(-)
AATCATCGGCGCGGGCGGCGGCGACGCGAGTCTGTTTGGCAATCACATCACCCGTTTCGCCCAGGCGGTAACGGCTCTCTTTCAGCGCGCGCTCGGCTTTGCTACGAATCTTACTCAACTCTTC
>Locus:intergenic5353_1:3571327-3571246(-)
AAAAAACAAAATATACCTTCATTGCTCGATTGTCACCCTTTCTGCGAACGAAAATCGCCGTTGGGCAATGTAAAGTCGCACA
>Locus:intergenic5376_1:3588366-3588453(+)
CGGCATGGGGTCAGGTGGGACCACCGCGCTACGGCCGCCAGGCAAATTCTGTTGCCAGAAACGAATCTTTTACACCGATGCTGCGTTG
>Locus:intergenic5377_2:3590692-3590584(-)
CCGATGCAAACTGCGAATACCGGAGAATGTTATCACGGGAGACACACGGCGGGTGCTAACGTCCGTCGTGAAGAGGGAAACAACCCAGACCGCCAGCTAAGGTCCCAAA
>Locus:intergenic5377_1:3593853-3593718(-)
GGGATGAAAAATCAACAAACAGAAAAAAAGATCCAAAAAACGCTTGTGCAAAAAAATGGGATCCCTATAATGCGCCTCCATCGACACGGCGGATGTGAATCACTTCACACAAACAGCCGGTCGGTTGAAGAGAAAA
>Locus:intergenic5604_1:3731211-3731259(+)
GCAGAAAGTCCAGTGGCGATTATCAGGGAATTTGCGTTAGGAAGGGAAT
>Locus:intergenic5699_1:3796729-3796624(-)
AATCCTATTTTCATGACGCCCGCCCCAGACCTAAAATCAGAACATTCGTTTCATAGCGGTATCACTACGTCACCGCATGGCGTGGATTCACAAGCAAAGGTAACGT
>Locus:intergenic5744_1:3837318-3837411(+)
GCTTCAGCATCCCTGACTTCTTCAAGGAAATACTCATTCTTCTGCTCCAATTGTGATGTATGTTGTTTTGCCCTTTGCAAAGGCTTTTACCGCC
>Locus:intergenic5763_1:3849791-3849686(-)
TCGAAACGCAGTGATAACAGCTCTTGTGGCGGAAGTAGGGTGCTAACCTTCTGCGTTATCTTTGCGCTGTTAATTATCTCGCTGGCACTTTCCACCACTATTCGCC
>Locus:intergenic5773_1:3856881-3856764(-)
TTAAGCATTGATGCAGATAAACATAATTTTCCGCTACAAGATCGCGTGGAAAGGGTATCCTGCAAGCCTGACCTGGACTATCCTTGTAAGCCGTCAGGCACGCAGGTGTCGTTGTGCG
>Locus:intergenic5783_1:3860889-3860799(-)
AGATCAGGGCTGGCAATACCGTCATTGATGGTACCAGTATCAGTTACGAGAGTTTGGCATCATCCAAAGTATGTCCCGCAAAGGCAACTGC
>Locus:intergenic5835_2:3896431-3896350(-)
TTGCGTCACATAAATATAGGGGGTAGAGAGGTAATTGATGTGATATTGATCACAAAGTGGCTGTGTAAAAAAACAACGAATC
>Locus:intergenic5835_1:3896428-3896383(-)
CGTCACATAAATATAGGGGGTAGAGAGGTAATTGATGTGATATTGA
>Locus:intergenic5964_1:3986961-3987003(+)
ATGATGCCTGCACGTAAAAAAATAAAACAACATGACGAGGAAA
>Locus:intergenic6066_1:4066563-4066659(+)
CTGAGCAAGAGATCTTCTGTTTCTCACAGATTCTTCCCTATTTATCCACAGGACTTTCCAGGAAAGGATAAGTGTAATCGATCCTGGGGAACTCCTG
>Locus:intergenic6078_1:4074720-4074783(+)
TCAAATCCCATAAACAATTCCCCACAGCTTCCCTACGCCCCCGGTCAACCAGGGAACGAAGCGT
>Locus:intergenic6157_1:4122201-4122129(-)
CACCTGAGCGTCAGTCTTTGTCCAGGGGGCCGCCTTCGCCACCGGTATTCCTCCAGATCTCTACGCATTTCAC
>Locus:intergenic6157_2:4122259-4122130(-)
CATCGTTTACGGCGTGGACTACCAGGGTATCTAATCCTGTTTGCTCCCCACGCTTTCGCACCTGAGCGTCAGTCTTTGTCCAGGGGGCCGCCTTCGCCACCGGTATTCCTCCAGATCTCTACGCATTTCA
>Locus:intergenic6171_1:4138840-4138783(-)
AACAGGAAATTTATTGCGGAAATTGATATATTCACAACGTTATGTTGCGGTTTATGCA
>Locus:intergenic6255_1:4193815-4193770(-)
GCAATAAAAGCCGCCGCTCTGCTTCCGGGGACGCTATCCGCCTGGT
>Locus:intergenic6291_1:4217582-4217528(-)
TTAAACTTCGTAATGAATTACGTGTTCACTCTTGAGACTTGGTATTCATTTTTCG
>Locus:intergenic6290_1:4218255-4218315(+)
TTGAGTCTTGTAGAGGGGGGTAGAATTCCAGGTGTAGCGGTGAAATGCGTAGAGATCTGGA
>Locus:intergenic6315_1:4236996-4236933(-)
GCAGCAACTGAGCACATCCCCAGGAGCATAGATAGCGATGTGACTGGGGTAAGCGAAGGCAGCC
>Locus:intergenic6353_1:4262951-4262891(-)
CTCTATCCAGAATCATTATCCCCTCGTTTCACCACTTTCCATCCCCAACGAACCAGGTTAT
>Locus:intergenic6519_1:4373039-4372943(-)
CGGTTATTAACCACAACACCTTCCTCCCCGCTGAAAGTACTTTACAACCCGAAGGCCTTCTTCATACACGCGGCATGGCTGCATCAGGCTTGCGCCC
>Locus:intergenic6518_1:4373761-4373887(+)
TCAAGTCATCATGGCCCTTACGACCAGGGCTACACACGTGCTACAATGGCGCATACAAAGAGAAGCGACCTCGCGAGAGCAAGCGGACCTCATAAAGTGCGTCGTAGTCCGGATTGGAGTCTGCAAC
>Locus:intergenic6545_1:4396517-4396460(-)
TTAACTTTACTTTTATTCCAGAAATGGCATCATATTTATAATTCCTGTAATAAGAGCA
>Locus:intergenic6573_1:4416825-4416702(-)
CGTTTACGGCGTGGACTACCAGGGTATCTAATCCTGTTTGCTCCCCACGCTTTCGCACCTGAGCGTCAGTCTTTGTCCAGGGGGCCGCCTTCGCCACCGGTATTCCTCCAGATCTCTACGCATT
>Locus:intergenic6714_1:4545626-4545674(+)
CCGGATGGCGCTTTGCTTATCCGGCCTACAGCGAAAGAGAATGTAGGCC
>Locus:intergenic6772_1:4582848-4582884(+)
CGGTGTAACACGTTAGTGAGGTTCTTACTGTGCGTAT
>Locus:intergenic6851_1:4629463-4629349(-)
TTTTTTTCCATGCGCCGGGATACAGCATCGGTCCCAGCCCTTCGAGGACTAATACCAGAGCAAGCGCCAACCAGATTGTTGAATTCATTTATCGCCCTTATAAAAGAAAACCACC
>Locus:intergenic7019_1:4725702-4725663(-)
ATGAGTAAATCATGCATTAATCGCTTGATCCCAAAACAGA
>Locus:intergenic7145_1:4810442-4810403(-)
CAACCACTCACTGATTTACCTAACTTTACGCGCGCGATGA
>Locus:intergenic23_1:11504-11462(-)
TTTTTTTCAGACTCACCACTGCGGTTGACTACAAGATGGGGTC
>Locus:intergenic25_1:13590-13548(-)
TTTTATCTGCCCTTAACATGCATACACGGGCGGAGAGGAAACC
>Locus:intergenic63_1:40116-39978(-)
GTTATCGCACGGTCTGATTACGATATATTTGCCGATAGACCCGGCTGCGGAATACAGCCTAAATTAATTGCACTATATATATATTCGATTTGTCTTATATTTCTTCCATTAACATCGTTTTATCGTAGAAAATTATTCA
>Locus:intergenic238_1:173251-173368(+)
AATTATTCGCCTGCGAGCTTTTTTTTGCGTAGCAGGATCACGCCGCTGATATGGATAAAATGGTTATACGTGGGAAACTGTGAGGCAGATAACACCCTCCCCGGACGGGGAGGGCGGA
>Locus:intergenic372_1:266434-266482(+)
CCTTGTAGTTGCCATTCTTTTCCGGCCTGTCACATTCATACGATTGCGG
>Locus:intergenic405_1:292278-292224(-)
CCGCCGTGTGTCTCCCGTGATAACATTCTCCGGTATTCGCAGTTTGCATCGGGTT
>Locus:intergenic404_1:293849-293912(+)
TACTCCGGGGATAACAGGCTGATACCGCCCAAGAGTTCATATCGACGGCGGTGTTTGGCACCTC
>Locus:intergenic467_1:339424-339289(-)
GCCAGAATCACCTCTATCAGCACCACAAGTAATAAGGCCAAGAGGATCACTATCTGTAATAGGATTCAGCGGAGAATGATATCGGTTCCATCCCCCTTTCAGCCCTATTGGATCCTGACTGACGAACCAGCCACAC
>Locus:intergenic633_1:441323-441254(-)
CGTCGTAATTCCCGGGCAAATATTCACACGCTCACCGCGCTACCTGCCCTACAAATCTCAGAAAGCGTAG
>Locus:intergenic760_1:519835-519871(+)
GCACCGTCGTGGTGCGTTTTTCTTTCCCTGTTTCGAT
>Locus:intergenic814_1:551551-551590(+)
GTAATAGTTTATGACAATTTCAATCAGGATGTTTATAAAA
>Locus:intergenic928_1:623442-623565(+)
CTAAATGTATTCTGTAGGGTGTCGTACTTTTCGTCCAGAGTTATTCACATATTTTATACCCGGCGTCTGTCACCCGTAACGTTCTATATCGGCGCGCACTCTTTTCTTTTTACTCCCCACGACA
>Locus:intergenic1010_1:687265-687325(+)
GTATACATCGTAAGGAGTATTTTGGTGGTAAATTTTGATTTATTTCACAAAGCGTTAGATG
>Locus:intergenic1086_1:737757-737880(+)
GGTACCTGGATTCGAACCAGGGAATGCCGGTATCAAAAACCGGTGCCTTACCGCTTGGCGATACCCCAATACCGTCGCGGTGAACCGCAAACTCGAAGAAATATGGCTGGGGTACCTGGATTCG
>Locus:intergenic1087_1:737965-737896(-)
CCGCACCATTCACCGATAAGCGTTGTACGGATGGGGTATCGCCAAGCGGTAAGGCACCGGTTTTTGATAC
>Locus:intergenic1183_1:807493-807397(-)
AAAGCCAATAATTTTATATCCCGGATGCTTCACCCGTACTTTGCCACAAACAATAAAGCCATAAAAAAGGCCACCGTAAAGGTGGCCAACCATGTCG
>Locus:intergenic1312_1:906031-906124(+)
GGGCAGTGCTCGCCAAAACGCGTTAGCGTTTTGAACGCCGCTAGCGGCGGCCCGAAGGGCGAGCGTAGCGAGTCAAACCTCACGTACTACGTGT
>Locus:intergenic1590_1:1092830-1092869(+)
ACAGCAATATTGAAAACCAGACCCGGATTTATACCGGCAC
>Locus:intergenic1623_1:1114805-1114760(-)
CAGCGTACACGTGTTAGCTATCCTGCGTGCTTCAATAAAATAAGGT
>Locus:intergenic1723_1:1175731-1175692(-)
ACAATTTCAACAATGACAATGACAAAATGTGACCAAGCGC
>Locus:intergenic1730_1:1180502-1180583(+)
CAACTTAAATATGGCGGTGAGGGGGGGATTGACTCGCTGCGCTCGCCCTTCGGGCAGTCTCCTCGCAAGCTCGTCGTCTGTC
>Locus:intergenic1730_2:1180671-1180800(+)
TTCTGTACAGGCTCTCAACTTGAATATGGCGGTGAGGGGGGGATTGACTCGCTGCGCTCGCCCTTCGGGCAGTCTCCTCGCAAGCTCGTCGTCTGTCCAACTGGCTGCGCCAGTTGTCGAACCCCGGTCG
>Locus:intergenic1844_1:1237828-1237897(+)
GAGACAGACATTAATAAAAAGGTCCGCTTGTCGGGCCTTTTTTATCAGGCATATCACCTCTTGTTCTGCG
>Locus:intergenic1850_1:1242386-1242431(+)
GTATTTATTTTACTCTGTGTAATAAATAAAAGGGCACTTAGATGTC
>Locus:intergenic1913_1:1282738-1282684(-)
ACAATAAATCTGGTAAGGCACTTTCAAAAAATAGCCAAATCACACATTATTAAGA
>Locus:intergenic1938_1:1295795-1295912(+)
ATTCCTGGCGTCATTTCCCTTGCGTTTTATCCCCGTCAAAAACGGCCTTTAGCTCACGTTGGCGCTCCCGACGTTTGTGCGTATGATGTTTTTAAAAGATCGTCATACTTTCTGTTCT
>Locus:intergenic1980_1:1317201-1317252(+)
ATAGTGGTAGTATGTATAATTGCCTTGTTAGTGATAAATCAGCCCGTGACTC
>Locus:intergenic2017_1:1338761-1338671(-)
ACCGCCCCGTTCTGGCGCATCTGCACGCAAACCGTGCCATTTTCGCGCTATAGAAAACACCATACGCTTCCATTGGCCGAATCTGACGATG
>Locus:intergenic2124_1:1403268-1403328(+)
AAGCATCCCTTCCTGTGCGTAGACCGCTCGCGCTCGCCGGGTTGGGCGCCACCGTTCACAA
>Locus:intergenic2245_1:1484922-1484838(-)
AAGATAGTGAACATTACCTGCCGTTTCCCCTCCAATATAACAATCGGACGGATGAGTCTGACTCATCACGCGCCAGACAATCCCT
>Locus:intergenic2258_1:1495374-1495470(+)
GTGCGCACCATTATACTACAGATTGATAATGCTCTGGAAATTTTGCAAAAACGGAGTCATTACGTTGCAACTTCGCGAGAGCGCGGGAGAAATTTTG
>Locus:intergenic2370_1:1560942-1561038(+)
GTTCTACAGGGCAGGGAACCCGTGTATCACCAGAAGCTTGCAACCTTGATCTGGATCACGTTTAATGACAGTGCTTTTTCACCAGCTGAAGATAATC
>Locus:intergenic2407_1:1585852-1585762(-)
CATTATCCTGACGGGCATAAGGAACTGCGGCTGAATGGCGTTCTGCTCCCCTATTCCACCTTCGACCGGTTGTCGGAGGTGGACCCCGTCG
>Locus:intergenic2661_2:1746780-1746675(-)
ACAAGAAAAACCTGGCTTTACGGATGGTCTCATGCCGTCGTATTAGCGTTGTTCGGCGTAGTATGTAAATTTCCTTATAGCAATAGAAGAACATTCTCAAAACATA
>Locus:intergenic2661_1:1746798-1746681(-)
ATTTTTCCCCTCTGCCTGACAAGAAAAACCTGGCTTTACGGATGGTCTCATGCCGTCGTATTAGCGTTGTTCGGCGTAGTATGTAAATTTCCTTATAGCAATAGAAGAACATTCTCAA
>Locus:intergenic2725_1:1785444-1785393(-)
CTTATTACTTCATTGTGGGTATATTCATCACGCTTTTATAACCATAACGATG
>Locus:intergenic2762_1:1805648-1805690(+)
CAGTATATCAGTACCAGAACAAGCCTCAGGTCCAAAAAGGACT
>Locus:intergenic2771_1:1809495-1809450(-)
GAAGGATTCGAACCTTCGAAGTCGATGACGGCAGATTTACAGTCTG
>Locus:intergenic2862_1:1872046-1872133(+)
ATAGCCGGAGGTTTTTCAGATGCGCCTATAAGGCTCTCTTACCAGCCGCGCCCTAACAGGCGCATACGATCTGACATTTGCATCAAAC
>Locus:intergenic2873_1:1878114-1878021(-)
CTCATTTGCTTTTCATTTGAATGGTTCAAGACTGCCACAATGTGGCGCCGCCGTCACCTCTGTAACTGGCGTAAGCCTTTCTACCCTGACATAA
>Locus:intergenic2898_1:1893014-1893071(+)
TCCAGACACATTTTGAAGGATATTGAATTAAAAAGCCCCGCTTTTAGCGAGGCTTTAT
>Locus:intergenic3213_1:2070116-2070005(-)
ACACCAGAAGGGTACGTTCTGCGTATTAGCCTGGTCGATCGCGAATGTCAGAAGGTTGTCTGTGAGCCTCTTGGGCGTAATTACCGCGTCAACATGCCTCTTATTGCCTTTC
>Locus:intergenic3410_1:2240289-2240406(+)
AAGCCCCCTCATCCAGAGGGGGAAATACAGCCCCATGTTACTTTTTTATTAGCCCTTAATCACTCTATCCCCTTCAAACTGCCTTTTTTGTTGACTGCCTTCACTACCCGATTCGCTC
>Locus:intergenic3604_1:2364699-2364816(+)
ATGCTTCGCATTCGGTTTTTTTTACCCTTTTTCAGACACACCCGGCTGATTTATGCTACCTGCCTAAAACTATCACGGTTATTCACTACACTCCCCTGCTCGACCGTTCGTAAGACAT
>Locus:intergenic3651_1:2401627-2401585(-)
TATTTTTTAACGCATTTAGCTGAACCCTACTGGATGAAGATTA
>Locus:intergenic3670_1:2421418-2421511(+)
ACAGGTAACCGATTTACCAAAAGTGAATATATAAGATGGGGGACTATCTGCACTGTGCCCTCGCCGATACTTCCTTTTACAACCCACCAAACAG
>Locus:intergenic3692_1:2440956-2441004(+)
ATTGCATCTTCATCTCCCTCCCCGCACAATGAAGTCTGCCGCAGTGAAA
>Locus:intergenic3798_1:2511379-2511469(+)
GGGGTGAGCGACAAATCTGCCGGGAGCAGATTTGAACGTCACGTGCGACGGCCCGTCAGAGCGAGGCCCATCGATGGGCCGAGTAATCCGT
>Locus:intergenic3916_1:2584684-2584723(+)
CGGAACAACCCCAGATTCAGAACAACACAGCTAAGGCGGT
>Locus:intergenic3918_1:2585476-2585509(+)
ACAGCCATATTTTTCTGTCACTGCCATGACCATA
>Locus:intergenic3928_1:2594987-2595041(+)
ACTTATTATCCCGCAGACGATACTATTGATTATTTATTCGAATTTCGCGTTAAAG
>Locus:intergenic3951_1:2605656-2605587(-)
TTTGACCAACGTCGTGAAATATCGTTCCACGCTCCGACACTTCATAAGTGTAACTGTGATGAGCACAGAC
>Locus:intergenic3960_1:2610583-2610730(+)
CTGTCCCGACCGCCTGTCGTAAACCAAGTGCTGGATATCCTTTTCTTTTTTACCAACAGGGAAATTTTCAAGCAGCGACCGAAACCATGCAAAAAAAATCGCCCGGATAACCAGGGCGCAGACCACGCTCGCAAACGTTTGCTTTCCC
>Locus:intergenic3984_1:2639471-2639582(+)
ATACAAAAACGTAAAAATACATCGCTACCGGAACAGCGCCAGCTACAAGGGATACCCAGGTTGGGCGCCGCAAAGCGTCACCCAACATTCAAACGCGCTCCCGGCCCCATTC
>Locus:intergenic4012_1:2670547-2670613(+)
ACAGCCTCTTCTACTTGTCCCTTTTCGGGAAACGTCCGACAATTTGACCATAATCAGGTAACAATGG
>Locus:intergenic4015_1:2671657-2671609(-)
AACAGCGGTAATGATACTCCTTATACCGGACGTAAAGTATTTACCGATA
>Locus:intergenic4021_1:2675362-2675254(-)
TTTTGCGTCATGATCCTCGCCGCAGGTGCGTTGGCTACGTTCGCTCACCCCAGTCACATAGTTTGCTATGCTCCCGGGGATGATGAGGGACATCCTTGTCCCTCACCAG
>Locus:intergenic4097_1:2726717-2726663(-)
TGCGCTTTTTCAATCTATATGTCAATACCAAGCTATCATTATTACATTTATTTTC
>Locus:intergenic4137_1:2755997-2755934(-)
TCAGTCAGCGTTAAAATGATTAATTGTTATATTGTAACAATAACTGTTCGGTTTTTTCCAGGGT
>Locus:intergenic4206_1:2796707-2796845(+)
GGTGGGTTGTGCTCTTATCAGTTCTACAAGAGCACCAACTTCGTAGGCGGGATAATTCCTGTAGGCCGGATAAGGCGGAGCCGCCATCCGGCAGAAACAGACAAAAACAAAAGGCCCTGTCTTCCGACAGGGCCCTTCG
>Locus:intergenic4244_1:2826012-2826045(+)
GCTAACCCCTTGTTTTACAACACGCTTTGGATGT
>Locus:intergenic4279_1:2855522-2855450(-)
TTTCACGTAACCCCTTGTTTTATTTGGTGGAGCTGGCGGGAGTTGAACCCGCGTCCGAAATTCCTACATCCTC
>Locus:intergenic4292_1:2863816-2863873(+)
GCTAAACCGTCATTTACCAGTGCTAAAATTATACACTCAACCATCAAAAAAATAGCCA
>Locus:intergenic4330_1:2889850-2889988(+)
GAATTTCGGACGCGGGTTCAACTCCCGCCAGCTCCACCAAATCATGATCCGGATACGTCCGGTGAAGTACAGAAAGCCCGCACAGCACAAGCCCTGCGGGCTTTTTTGTGTCTGTCGTTGTCCGAGAACATCCGGCTAA
>Locus:intergenic4389_1:2935043-2934968(-)
ACGGGCATCATAAGAGAGATGAACACTGATAAAGTACTTTCTCCTGGGATACCGGAACAGTCCAAGAAAGAGGGCA
>Locus:intergenic4456_1:2978369-2978420(+)
ATATCATGGGAAATCACAGCCGATAGCACCTCGCAATATTCATGCCAGAAGC
>Locus:intergenic4524_1:3032434-3032476(+)
GGCGCTGGAAGGATTTCCTCTGGCAGGCAACCTTATAATTTCA
>Locus:intergenic4635_1:3117099-3117039(-)
AGCGGGGATAAACCGCGGAGGATGGAATATTTCCGAGGCTGGCGATTGTGTTCCCCGCGCT
>Locus:intergenic4634_1:3117204-3117333(+)
GTTCGGTTTATCCCCGCTGGCGCGGGGAACACGGGCACTATGAACGGATCGGCGCTGATGCCGGCGGTTTATCCCCGCTGGCGCGGGGAACACGGTAAAGCCACACCATTTTTTATTGACCTCGCCGGTT
>Locus:intergenic4670_1:3142066-3142114(+)
TCGGGATCACTGATAGATTCATCACTTAAATGTATCTTTCCGCCCGAAA
>Locus:intergenic4730_1:3191682-3191805(+)
GGGCTTCGCGCGTCTGCATCGCCAGTCCGAAAACGCAAAGGAATAAACGGAAATGCAACGAGTTGTGTAAATTATCCGTTACTGTTACAGGTTCAGGCGAAACAAAAAAAAACCTGCGCATCTC
>Locus:intergenic4777_1:3219217-3219121(-)
GCCCTGACAGAACGCAGACGAGCGCCATTGTGCCGTGAGTCGATATTATGCTGGCATATCGGATATTCGCGGCATCATCATCCACGCGGCCCCTTTC
>Locus:intergenic4868_1:3275447-3275498(+)
CTTCCTCCTGCCACAGGAGGAAGCGTTTTTCTTGCAGTCCCTCTTCCGTCGC
>Locus:intergenic4871_1:3276061-3276013(-)
GTCTGTATGCAATCAGTCCGCTCAGGAAAGTTCCCGGACGTTTCGGGAA
>Locus:intergenic4876_1:3278684-3278741(+)
CTATTGCCCGATAAGGCAGCCGTCCTTTGGCAAAAGACGGCTTATATGAGTGACAACC
>Locus:intergenic5093_1:3414085-3414046(-)
AAATATCCTGGATTTTTTGCTGTGATCATGTTTTATAACT
>Locus:intergenic5095_1:3415539-3415482(-)
TCAATTCGCTTTCCATCACAGCCTATGGATTGGGAGATTCAGATCTATCGTTACGCCG
>Locus:intergenic5202_1:3479136-3479193(+)
GAATTTTTTTCAAATCCAGCTACGAAGGACATAATCTTCACAGTATATTTGAAAAAGA
>Locus:intergenic5206_1:3482360-3482480(+)
GCCAGGGACGCGTGTAAGCGTGCTTCAACCTCCTCTCTGAGAGCAGTTTCAACAGACGAAAAAAAAGACGCTTTTCAGCGTCTTTCTTTCGGAATATTGGTACCGAGGACGGGACTTGAAC
>Locus:intergenic5520_1:3664471-3664597(+)
GAACAACATATCCGGCCTACAAATTGCTCTACTTTCAAACAATTGTGCGCAATCCGCAGAACCAATACGTCTGCATCAGCGGACATTCAGCCGTTTATCATCGGTCTTATGCACACCTTCGGCAAGG
>Locus:intergenic5639_1:3757192-3757075(-)
AGGCTGGATAAGGCGTTTACGCTGCCATCCGGCAATACGTTTGCCCGATGGCGCTTCGCTTATCGGGCCTACGGACCCTTCCTCTCCCCCACCGACACAAATCTGTTATCTGGATGTA
>Locus:intergenic5679_1:3784469-3784421(-)
GCCTACGATTCTCAATTATTTGTAGGCTGGATAAGGCGTAAGCCGCATC
>Locus:intergenic5906_1:3943897-3943957(+)
AAACCCGAGATTCTCAAAGGTGGCGTAGTATACGCTGACCCGGCGATATGCTCAAGTCCCG
>Locus:intergenic6079_1:4074967-4074880(-)
TTTCACTCTCTTACGCTCTTAAAAGTGACGCCGCGTTTTGCACATTCAGCAGGAAGTACGGACGGAAAGCCTTCGGCAATGCCGTCCG
>Locus:intergenic6085_1:4080499-4080385(-)
CGCAATCGTTGCCGTACTAACAAATTGAGTGAAAAAAATTACCACACAACTGCGCCAGGTGTCGCATTTTGGTATAGGATAACGGCGAATTTTCCCTCCTTTCTCCGGAAATTGA
>Locus:intergenic6156_1:4121935-4122025(+)
GAAGCACCGGCTAACTCCGTGCCAGCAGCCGCGGTAATACGGAGGGTGCAAGCGTTAATCGGAATTACTGGGCGTAAAGCGCACGCAGGCG
>Locus:intergenic6157_3:4122129-4122087(-)
CCGCTACACCTGGAATTCTACCCCCCTCTACAAGACTCAAGCC
>Locus:intergenic6157_1:4123870-4123807(-)
CCACTGCTTGTACGTACACGGTTTCAGGTTCTTTTTCACTCCCCTCGCCGGGGTTCTTTTCGCC
>Locus:intergenic6157_2:4126333-4126192(-)
CGGCGTTGTAAGGTTAAGCCTCACGGTTCATTAGTACCGGTTAGCTCAACGCATCGCTGCGCTTACACACCCGGCCTATCAACGTCGTCGTCTTCAACGTTCCTTCAGGAGACTCTAAGTCTCAGGGAGAACTCATCTCGGG
>Locus:intergenic6255_1:4193687-4193624(-)
AAGGGAAATGAGAAAAAAGAGGAGATAGAGGCGCTGTTAATCAGGTCAGGCACGGGCGCTACCC
>Locus:intergenic6255_2:4193858-4193777(-)
ATGAGAGCGCTGGGCGATCATGACAGGAAAAACGATCTGCGAGGCAATAAAAGCCGCCGCTCTGCTTCCGGGGACGCTATCC
>Locus:intergenic6291_1:4221083-4220996(-)
CACCCTGCCCCGATTAACGTTGGACAGGAACCCTTGGTCTTCCGGCGAGCGGGCTTTTCACCCGCTTTATCGTTACTTATGTCAGCAT
>Locus:intergenic6316_1:4238660-4238696(+)
ACATTGGTGCAACAGAACGCAAGCCACCCTTTTAACG
>Locus:intergenic6517_1:4369456-4369327(-)
TTCGGGCTTGGAGGGTTATCCGTTGGCTGGATAGCAGAAATGATGACTTCCCGCCGGAGGCAGTGTCTGCTTACGCTCTCATCTCACCTTTCCTTACCGCTGCGCGTCAGCTCCAGATTTTCACTGGATT
>Locus:intergenic6519_2:4372869-4372743(-)
CCTCTCAGACCAGCTAGGGATCGTCGCCTTGGTGAGCCGTTACCTCACCAACAAGCTAATCCCATCTGGGCACATCTGATGGCAAGAGGCCCGAAGGTCCCCCTCTTTGGTCTTGCGACGTTATGCG
>Locus:intergenic6518_1:4373134-4373230(+)
GGCGTAAAGCGCACGCAGGCGGTCTGTCAAGTCGGATGTGAAATCCCCGGGCTCAACCTGGGAACTGCATTCGAAACTGGCAGGCTTGAGTCTTGTA
>Locus:intergenic6519_1:4376844-4376775(-)
CTTCAAAGCCTCCCACCTATCCTACACATCAAGGCTCAATGTTCAGTGTCAAGCTATAGTAAAGGTTCAC
>Locus:intergenic6551_1:4403818-4403770(-)
AAGAGTAATTCTGCTTTATGCTGCTGCCTTTACGGGCGGCGCACATCCA
>Locus:intergenic6572_1:4416498-4416603(+)
GCAGAAGAAGCACCGGCTAACTCCGTGCCAGCAGCCGCGGTAATACGGAGGGTGCAAGCGTTAATCGGAATTACTGGGCGTAAAGCGCACGCAGGCGGTCTGTCAA
>Locus:intergenic6573_1:4418841-4418793(-)
CCCGTGATAACATTCTCCGGTATTCGCAGTTTGCATCGGGTTGGTAAGC
>Locus:intergenic6601_1:4440480-4440435(-)
GAGGAAGAAAAAATCAAACTCTTACATTGCTTATTATTTTCCATAT
>Locus:intergenic6744_1:4565051-4565084(+)
AGCCGCGCTGGACGGCAGATCCGGCGTTTAACCT
>Locus:intergenic6755_1:4572896-4572848(-)
TGGAGCAACATCGCCTATGCCTTTGAATTAGACGCCTCATCAGGGATAA
>Locus:intergenic6770_1:4582371-4582449(+)
CAAAATTATTCTGAAAAATATTTCAAAAGAAAACTAATATATAGCTATATAATTATTTGCGAACTTAAGGTATCAGGTG
>Locus:intergenic6778_2:4585708-4585741(+)
ATATCAGGCGCAAAAAAACAGACTTGCGCTAACA
>Locus:intergenic6778_1:4585780-4585819(+)
ACAGCGTTACATCGTGTTTTTACCGGCTTGCCTTTGTGTC
>Locus:intergenic6783_1:4587186-4587057(-)
TTGGTTCGATTCCGAGTCCGGGCACCACTTATTCAGAAAACCCAGCCTATGGCTGGGTTTTTGCTTTTCTGGGAATGGAAATCCGTAGCCCCCATCTCTGGCCTGACTAGCTATAACGAGAAGGCCAGAT
>Locus:intergenic6939_1:4678840-4678768(-)
CTTTTCGTCCCGCATACGGCAACCGGCGGAACACTCTTAGTGTATTACACTGATTACTTTAAGGATATGCGTC
>Locus:intergenic6966_1:4699885-4699936(+)
CACCCTACGTTAAATTGTACTAACGGATTACGGTTATTTACCCACTCATATA
>Locus:intergenic7041_1:4736262-4736229(-)
CATATCCCTGAATTACAATCTATTAGAATTAATA
>Locus:intergenic7161_1:4822800-4822764(-)
GGCCCTTTACCCGCCAACACGGCATTAACCCGATTTT
>Locus:intergenic7187_1:4837414-4837270(-)
GTCCGCTGGACTGGCTTGATAGCAATATATCTTTACAGATGCCTGCTAGGGTCGTTTACGGCCCATGAACAGGCTGACCAGGAAGAGCACGATCCCGACGACGAAGACGATTTTCGCCGCGCCGGCAGCCGTACCAGCCAGTCCA
>Locus:intergenic81_1:52611-52572(-)
AGAAGGCTAAAAGGGCATATTCCTCGGCCTTTGAATTGTC
>Locus:intergenic339_1:245979-245916(-)
GAGTTGTGGGGGGTTTCACAGAAAAGTGTTGCCCCCTTCCATGGCGGAAGGGGGACAAAGGTGA
>Locus:intergenic405_1:292173-292056(-)
GAATTCACGAGGCGCTACCTAAATAGCTTTCGGGGAGAACCAGCTATCTCCCGGTTTGATTGGCCTTTCACCCCCAGCCACAGGTCATCCGCTAATTTTTCAACATTAGTCGGTTCGG
>Locus:intergenic423_1:304474-304357(-)
TCCAGGCGTAGGCCCATTTGCGCCAGATTCCACGATAGACGGTGGAACTTCTTGAAGACGAAAAAAAACCGTATCCCTTTTACAGTGATACGGTTTTTTTTACTTCACAGGATGTATA
>Locus:intergenic487_1:347390-347339(-)
GGTGTTATCTTATTTCTGCTCAAAATCAGCACCATCATTTGGGATATAGCCT
>Locus:intergenic561_1:397702-397633(-)
TGGCCGGCGAAGCACTATGGGATAAAGACAACGCCGTCGGCCCCCCGGCCAGCGCGCCGCCTCCACCGTC
>Locus:intergenic694_1:477148-477184(+)
GACTGTTTGACTCTCTGTAATGGCAGTACAAGTCTAT
>Locus:intergenic738_1:504880-504976(+)
GATTTTATCTCCCCTTTCGTTTTTCCTGTAAACACGCCGTTGAATGTGTGGGAAACATCCCCATATACTGACGTACATGTTATAGGTGGTATGGAGC
>Locus:intergenic834_1:565249-565306(+)
TCAAGTTGCCTGTGCGTTCGTTTACTCCAGTCACATAGGTATCTATGCTCCTGGACAT
>Locus:intergenic905_1:610807-610714(-)
ACATCTTTCTGTTATTACATAACAAATACTAAACAATTAGTCTTTCATATTATTTTTATACTTAAAAACAACAGTTTAAACTACTCAATGTCAA
>Locus:intergenic923_1:621233-621188(-)
TCTTTCAGACGCCAGCATATTTGTCCTAGCGTATTTTTATGGTCTG
>Locus:intergenic928_1:623465-623591(+)
GTACTTTTCGTCCAGAGTTATTCACATATTTTATACCCGGCGTCTGTCACCCGTAACGTTCTATATCGGCGCGCACTCTTTTCTTTTTACTCCCCACGACATCTTTTTTTACACGATAACGTTAACG
>Locus:intergenic1072_1:728167-728260(+)
ACTCCGAAAAAAAAGGGTAGCAGCGCTACCCTCGAAGATTGTTGCCCGGCGATTTGCGGCTTCAGGCCCGATGGGGAACGACCATCAGGCTTAT
>Locus:intergenic1197_1:815316-815280(-)
CAAATACACAAAACCACCAGGACCAGTAACAACTCAA
>Locus:intergenic1202_1:818929-819043(+)
ATGGAAGATTCGAACCTGCCGCAGGTTCGGGTCTCACGTAGTGAGACAACGGAGCCGCTTGCGGCGACGGCCCGAAGGGCGAGCAAAGCGAGTCATCCTGCACGACCCACCAATG
>Locus:intergenic1285_1:886453-886315(-)
CAGGCGGCGATTTGCGCTTTCAGCGCAGCGGTCAATGCCATGAGAAAACCTGAAGTACTGTATAAACAGCCACTATTGTGTCACATTTCAGGGGCGGGAAGTACCTTTTTTACCGGTTCTGGAAGGCGGCTCGCAACGC
>Locus:intergenic1299_1:896744-896627(-)
TATCTCTACCCTGAATACTTCGAGTTGCAGGAAGGTACAAACGCAGCGAATCCGCAGAAGCCTGACTTCCGTCGGTCACTGAAGCGAACGCACCTGCAACTTGATGTACACAGGTATA
>Locus:intergenic1317_1:908179-908113(-)
TGCCCGCTTAACTGCGGTGCGCCCTTTGTCTGGGCGCACCCGTCTTACCGGACCTACGCGCCAGGAT
>Locus:intergenic1342_1:927802-927940(+)
TGGCCGCCACTCTGGATAAAGACATCAAAATCTTTAAAGAGGGGGGGCGTTCTGCCAGAATTATGGCACTGGCTCTATTTTCTTCCTGTCGACCGCCAGTCAGATCTATCTGCTGATGGTCATCCGATAAAAGGTCATT
>Locus:intergenic1477_1:1015215-1015167(-)
CGGGGCGCCTTTGCGGCCCCGTTTTATTTATTTTCGCTAAACGGCGAAA
>Locus:intergenic1552_1:1067144-1067189(+)
TTCCATCATCACGACTGCACAACCGAGCAGGCCGACACGCTGATAT
>Locus:intergenic1720_1:1174328-1174388(+)
ATTCAGACGATACGATATTCAGATCAAGTAATAGTTTTTGTTAATCTCAATGACGGTAATC
>Locus:intergenic1770_1:1202234-1202288(+)
TATTTTTATTTCAATAATTTTGATGTTGTTTGCGGTTCAGCTTCAGAAGTTTCGA
>Locus:intergenic1980_1:1317022-1317109(+)
CGTGGGATTTTGATTTTTCGGGTCCATGGCTTTTTTGCAAACTACAACCCCCTGATTCTCTGCAATTACCGCCACCTCCTGGTGAGTA
>Locus:intergenic1985_1:1320594-1320531(-)
CGCCAGCGTTACGAAGCTGCCAAGGACGAAGAGTTCACACTGCAGGATTTTCTTACCATTTGTC
>Locus:intergenic2125_1:1403150-1403105(-)
GGTTTGCATGTTCACGTCGCGCCAACGTTCTGGCGCAAAGACAAAG
>Locus:intergenic2195_1:1458549-1458507(-)
ACCACCTTGACATGGTGGGGGTCGATGGTTCGAGTCCATTCAG
>Locus:intergenic2236_1:1480258-1480309(+)
GTTTTATGCTATGTCTCTTTCGCGTCTGGCGAAAAGTCGTGTACCGGCAAAG
>Locus:intergenic2244_1:1485007-1485151(+)
GTTAAATTTCTTCATTTGAAGAATGGCAGATTTTTACACTGCAAAAAGGCCATTAGTTTGGGTGAAAGGCGATATCTTCTGCTATTTAAGGTGAAAAGCAGTGATATAGGCCATTATCTGAAAAAATGGCAGAGTAATGTTTTGT
>Locus:intergenic2402_1:1584107-1584215(+)
GGCGTCAATAACTCGCCAACCCTTATCAAGCGTGATGTAACAACCGAAGTCAGCCTTGCAGATGGTGATATTATTTTACTTGGTGGCCTTGCTGAACAGTCGGATGGAT
>Locus:intergenic2464_1:1627434-1627482(+)
TCGATTGGTGAGCGCCCGTCGCGGCATAAGGAATTTTTCTGTCAGGACA
>Locus:intergenic2511_1:1658490-1658448(-)
ATCGGTAAACCAGGCTATTTATGTGATCACGACCAACAACGAA
>Locus:intergenic2677_1:1756689-1756635(-)
AACCTGATTGCGCAGGGGTATATCACGCAGGTGATAGTCACTTCCTGTTATTTCG
>Locus:intergenic2695_1:1766487-1766397(-)
CCGGCAGATTTGTCGCTCACCCCAGTCACATCGTTATCTATGCTTCTGGGAACTCACTCCCTTGCCGCCTTTAAGCAACTCGAATTATTTT
>Locus:intergenic2696_1:1769409-1769472(+)
TTTGCACACACGCGCTATAGCACGACGGAATTTTGGTCGAATGTCAAGCAATTCTGTTGCCAGA
>Locus:intergenic2823_1:1854098-1854002(-)
GACTATCGTTGGGTTATCGGCATCGGTAGAAAGAACTTAATAGCGATAAATAAATTTTTATGTCCGCGAGATAAATCAGTGTTCAGAAATGCGACGC
>Locus:intergenic3053_1:1965273-1965204(-)
GCTCTGGCAATGGCAGAAACAAAAAGGTTTCCGCCCAGCTTAGCTTTTACTGTAGCGAATCGACTGCGTC
>Locus:intergenic3156_1:2029054-2029171(+)
CCCCTGATGGCTTACGGTAGCCAGACCTCATCAAGGGATACCACTCAATCCTGGCATAACCAGGTAGCAGCATGTCGCAGCGCGACGACTCTTTTTCTCCACAGCAAAACGCCCGGCA
>Locus:intergenic3186_1:2050906-2050945(+)
GGACAGCCTCCAACTCCAGCTCCAGAAAATCGGATATCGC
>Locus:intergenic3204_1:2064208-2064286(+)
ACCAATAACTACCGCGCCAGCCAGGTATGGTATCGAATCGGACAGATATTCACCCTTGAATGCGTCCTCGCTGAATACA
>Locus:intergenic3231_1:2081017-2080975(-)
ACCAGTGACATACGGATTAACAGTCCGCCGTTCTACCGACTGA
>Locus:intergenic3242_1:2088351-2088384(+)
GAAGACCCGCGCTGGAACGCCCTGCACGAGGAGT
>Locus:intergenic3347_1:2176331-2176298(-)
AAATACCACATTAAATACGCCTTATGGAATAGAA
>Locus:intergenic3408_1:2239649-2239772(+)
TTTCTCAGCCTTCACAAAGAAGGGCACCCCGAGTCGTCAAGCCCCACCGTGTTAAGCGGGGTTTCGCTATTAAGCATACTGTCTGTGCCAGACAATGTAAATTTACAGTCAGCGGCGGACGATA
>Locus:intergenic3418_1:2245472-2245577(+)
TGCAATATAATTGCAACAAATAATCATTGCTTATCATTATTTTGTAAACTTATTAATTTCCGAAATTTACTGCCCTTAAATATAAACACAACAAATAAAAAAGCCC
>Locus:intergenic3427_1:2250326-2250278(-)
CAAGAATTCAGGGATTATAGGCTTTGGCGAGGGGACTTACAGCGAGGCT
>Locus:intergenic3544_1:2326218-2326305(+)
CGGGCGGTATTCAACCACCGCCTGCCGGAAGACGCAAGCAATCGCCCTGTCATTTCAGGCGTTATCCGTAACGCGAATGATTTAGGGG
>Locus:intergenic3579_1:2343863-2343752(-)
TCCTGGATGTGCCTGAACAACACTCGCGGCGTTTTGAGCACCCGTTGGGGCGACTCAAGGGGAGAACGTAGTGTGGATGCTATATCAGCCGTTTCTGTGAGCGTAAGCGTGG
>Locus:intergenic3604_1:2364668-2364764(+)
CTGAATGTCTGTTTACCCCTATTTCAACCGGATGCTTCGCATTCGGTTTTTTTTACCCTTTTTCAGACACACCCGGCTGATTTATGCTACCTGCCTA
>Locus:intergenic3670_1:2421668-2421716(+)
AAACATTTATCCGGGAAACGGGTCACGAAAACAGTTGGGAGAGTTGTTC
>Locus:intergenic3761_1:2484151-2484070(-)
AAAAAGAAAGTTACTTTCTTTTTCACTCTGAGAATAGTGCCAGAAAGAAAGCAAAATTTCGCGAAAAAGAAGAAATATTTTT
>Locus:intergenic3786_1:2499768-2499819(+)
GGGTGCCAGATAAACGATGGGGATATTTTACGCTCCCGGCATTCGCCTCTCC
>Locus:intergenic3839_1:2535494-2535452(-)
CCTGAAAGTCGGTGCAGCTATTTTGCGTTTTTCGCTTTGAGAA
>Locus:intergenic4012_1:2670466-2670529(+)
CGCGAGAAATTTTATTGTGTAAGTCCGTATTACTGTGATGATGCGAAAATTTTACGCAGAAATG
>Locus:intergenic4053_1:2694260-2694218(-)
GGCATAAAAAGCAGCGCAATAAGCAGGGGAACGGGGAGGAAAA
>Locus:intergenic4180_1:2780453-2780588(+)
CTTTCGAAACGCCACTCCATAAGCCGCACTATGAGCAAGCAACAGGTTAGAGTGTCTATGTTTCGTAAAGTTCCGTTACGCATTTGTTTTTGTTTGTCATGTTGTAGACAGGTCTTATCTTCCATTATAAGTCTAC
>Locus:intergenic4206_2:2796751-2796823(+)
AGGCGGGATAATTCCTGTAGGCCGGATAAGGCGGAGCCGCCATCCGGCAGAAACAGACAAAAACAAAAGGCCC
>Locus:intergenic4206_1:2800733-2800817(+)
ATTCCGACTTCATGGAGTCGAGTTGCAGACTCCAATCCGGACTACGACGCACTTTATGAGGTCCGCTTGCTCTCGCGAGGTCGCT
>Locus:intergenic4206_3:2801605-2801746(+)
TTATTAACCGCAACACCTTCCTCCCCGCTGAAAGTACTTTACAACCCGAAGGCCTTCTTCATACACGCGGCATGGCTGCATCAGGCTTGCGCCCATTGTGCAATATTCCCCACTGCTGCCTCCCGTAGGAGTCTGGACCGTG
>Locus:intergenic4279_1:2855495-2855366(-)
TGGAGCTGGCGGGAGTTGAACCCGCGTCCGAAATTCCTACATCCTCGGTACTACATGCTTAGTCAGTCTTTACATTCGCCTGGCACCTGCGGACGGACACGCCACTACCAGACTAGCCTGATTCGTTTTA
>Locus:intergenic4293_1:2863812-2863755(-)
GGAGTTAGTTCCTGGGGGAAATTATGGATACTATTGGTTCATATTAATCAGGAAGAGG
>Locus:intergenic4354_1:2910819-2910864(+)
CCGTTTCAATACCGAAATGGTGTATTTTTCAGAAAAAAAACCACCT
>Locus:intergenic4372_1:2922286-2922322(+)
CTCTGGACAATATTTTCCCAATCTTCTGATGCTCATG
>Locus:intergenic4394_1:2938319-2938367(+)
ATTGGTTATCAAAAACCTTGGTTTTCAAGAACCAATAAATCGTGTGGCT
>Locus:intergenic4395_1:2938825-2938768(-)
AAATCGGGAAAGATGAGAGCGTTAAGCGGTGAAGTTTGGTTTCAGGCTTATTTACGCG
>Locus:intergenic4405_1:2948981-2948909(-)
AAAGACCTGGGGGTAACACAAAATCCCTGGCAAGACCCGACAGTAAAACCCAATAACTGTGGGTTGCCATATT
>Locus:intergenic4437_1:2968520-2968478(-)
CGACTGGCAGGCTCAGGTAAACTGACTATGCTTAGAGATAAAA
>Locus:intergenic4477_1:2992789-2992693(-)
TCCTCCCGGATGCACCATATTCTCCGTACTTTCAGTGATGAAGATACGGATAAGATAGCGGTAATCACCGCTGGCACCAGGAAGGATAACGTTGCGT
>Locus:intergenic4538_1:3042332-3042422(+)
GTTAGTACTAACAGCAGAATTACTGAAACAGTAGATTCTATCCTAACGACTTGTATTAGTTATTATAACTTTTCACCCTGTAAGAGAATAC
>Locus:intergenic4567_1:3067683-3067644(-)
AGGGGGATGTCAGTTTATCGCGATATACGAGACGATAGTT
>Locus:intergenic4635_1:3116526-3116466(-)
GTTTTAATTTCGTCGCTAAGCTGCGTGTTCCCCGCGCCAGCGGGGATAAACCGCAGGTTAT
>Locus:intergenic4821_1:3245495-3245378(-)
CCCGCCAGGCGTATTTCCTGCCGCGTAAAAAATTCGGTCAGGGCAAATTTGGTGACATGTATCACGTTTAATCGTTTGCCCTGCCGATCCCTCCAAAGAAAAAGTTATTCCCGGTATT
>Locus:intergenic4855_1:3267534-3267411(-)
CCGAGCGAGCATACCAAACGACCGCTATTCGTCGACAGACGCGCCGCCTTCAACCAGCCATTTTCCACAGCGGCAGTTTTTCACGTTTGCCTTTCAAATCCCAAAGGGCGATATCCACCGCAGA
>Locus:intergenic4934_1:3312313-3312460(+)
GATGAACGTTATTCCGCTGGTTGCAAAGCAATAGAGGGTTTTGGCCCGCTGTGGCCAAATACAATTGAGGTTATACTGAACGCTCTCTGCCATATTCAATCCCTTTTATCGCAAAGTATCCCTGGTGCCGGTATCACAGCGTCGTTAT
>Locus:intergenic4934_2:3312343-3312466(+)
ATAGAGGGTTTTGGCCCGCTGTGGCCAAATACAATTGAGGTTATACTGAACGCTCTCTGCCATATTCAATCCCTTTTATCGCAAAGTATCCCTGGTGCCGGTATCACAGCGTCGTTATTCAAAA
>Locus:intergenic4940_1:3316547-3316580(+)
GCAACTCCCGCCTTTAATATTCTTGAAATAAATA
>Locus:intergenic5021_1:3370832-3370784(-)
AGGCGCGGCTTTATGACAGGTAGCGCCGCGCTTACCAGACCTACAAGGG
>Locus:intergenic5047_1:3383219-3383180(-)
AAGGCGCGTCGGACATTTTGTTTCGACGCGTATCTCGCGG
>Locus:intergenic5094_2:3415561-3415609(+)
CGTAACGTTATATGTAGATGGCGTCTGCCGCGGCGCTCGGTCAGCGTAA
>Locus:intergenic5094_1:3415754-3415829(+)
GCTTGCTTACTTCACAACTTAACAAGGAATAGTTCAGGCCGCGAATTTGCCGTTTCCGCAACGCTGATAAAAACTC
>Locus:intergenic5130_1:3435661-3435766(+)
CACGGACTGTTACCAGCCGCGCGGTGCGCTCTTACCGCACCCTTTCACCCTTACCTGATCCCACTTACGTGGGCCATCGGCGGTTTGCTCTCTGTTGCACTGGTCG
>Locus:intergenic5320_1:3549286-3549355(+)
TATTTGCGAGGCGTGACACAGGCATGTTTCTTGATAACGAAATTTGATAAAATTCCGCTCTTTCATAACA
>Locus:intergenic5322_1:3549955-3550003(+)
TTTTGTCCTCTCCCCTCGCCGCTTTCCTGTACGCCTATCATTTGGCAAA
>Locus:intergenic5356_1:3573355-3573448(+)
AATCTCAAAAGGCCGGTGAATCCGGCCTTTTTTATTTCTGGGGATAGCGATGCCCCATCATGTACAATTCCCGCTTTCTTCACCCATAAGGGAC
>Locus:intergenic5376_2:3588280-3588397(+)
ACTAAATTTGATGCCTGGCAGTTCCCTACTCTCGCATGGGGAGACCCCACACTACCATCGGCGCTACGGCGTTTCACTTCTGAGTTCGGCATGGGGTCAGGTGGGACCACCGCGCTAC
>Locus:intergenic5377_1:3592913-3592865(-)
GCACGCAGGCGGTCTGTCAAGTCGGATGTGAAATCCCCGGGCTCAACCT
>Locus:intergenic5376_1:3592896-3593025(+)
GACAGACCGCCTGCGTGCGCTTTACGCCCAGTAATTCCGATTAACGCTTGCACCCTCCGTATTACCGCGGCTGCTGGCACGGAGTTAGCCGGTGCTTCTTCTGCGGGTAACGTCAATTGCTGCGGTTATT
>Locus:intergenic5474_1:3631080-3631170(+)
ACATGCCATTCTTCAGGCCGCTTCTACGTTGACAGCGTTTGTTCAACTCAGGAACGTACTCTATGTCCGCCGCTGGGGATTAATGAGAGAT
>Locus:intergenic5523_1:3668117-3668066(-)
TATAAAGGCAAGCCAGACGCATTGATATACCCGTTAACGCGACGGGTGATAA
>Locus:intergenic5732_1:3829810-3829879(+)
CGGCAAAATCCCCGTCCCGGCACGGCGCTAACGTGCAATCTGCGTGACGCTTCGCAGACGATTACTTTTA
>Locus:intergenic5783_1:3860974-3860905(-)
TTGATTGGCAAGAATTATTTCAGGAATACATTAACGCTGGCGGTACTGCCAGACTTGATGCGGGTACCAA
>Locus:intergenic5880_1:3930825-3930858(+)
GCGCTGATACTTATTACGGTATCAGCGCGTTTTC
>Locus:intergenic5906_1:3943825-3943954(+)
GCGCCTCGTCAGGCTTTACAGCCTGGTCATCGCGCAGTTCTATTGAACTCTCGATTGCCAGGCCCAAATGCCAAACCCGAGATTCTCAAAGGTGGCGTAGTATACGCTGACCCGGCGATATGCTCAAGTC
>Locus:intergenic5955_1:3981148-3981115(-)
CATTCCTTGTTGTTGCCTTTCACTGATAGTCACT
>Locus:intergenic6017_1:4019877-4019748(-)
CCCGCTCCCCTTCGGTGCGGCTTGAATCTGAATTACTTAAGGTATTTCAGAACAGCATCAAGCAGTTGCAGTGCTGCAACAATGAGTTTCAGGATAAGAATGGTGATATCCACTACGCTCATACGCGTCT
>Locus:intergenic6128_1:4105390-4105450(+)
GTGAACAACGGTTATTCTTTGGATAACTACCGGTTGATCCAAGCTTTCCACCAGATTTATC
>Locus:intergenic6156_2:4122601-4122661(+)
AGTGATAAACTGGAGGAAGGTGGGGATGACGTCAAGTCATCATGGCCCTTACGACCAGGGC
>Locus:intergenic6156_1:4122629-4122755(+)
ACGTCAAGTCATCATGGCCCTTACGACCAGGGCTACACACGTGCTACAATGGCGCATACAAAGAGAAGCGACCTCGCGAGAGCAAGCGGACCTCATAAAGTGCGTCGTAGTCCGGATTGGAGTCTGC
>Locus:intergenic6156_3:4122763-4122817(+)
CTCCATGAAGTCGGAATCGCTAGTAATCGTGGATCAGAATGCCACGGTGAATACG
>Locus:intergenic6325_1:4246405-4246354(-)
TTGTTCTGCCCGCTCATTCATCCTGAATCAGACTCCCGATATCCCGCCCCTA
>Locus:intergenic6448_1:4318800-4318911(+)
CATATTTCACGTTATGGCGGCGTTGGCTGCGTGCGTTCACCCCAGTCACATAGTGGCCTATGCTCCTGGGGATTCACTTACTTGCCGCCTTGCCCTGACGCGAAATCTATAG
>Locus:intergenic6472_1:4334859-4334916(+)
ACATTATGGCGTGATGCTTTTTACATTCTCAACCCGGACATCCATCCGGGGGTAAGGA
>Locus:intergenic6518_3:4373767-4373854(+)
CATCATGGCCCTTACGACCAGGGCTACACACGTGCTACAATGGCGCATACAAAGAGAAGCGACCTCGCGAGAGCAAGCGGACCTCATA
>Locus:intergenic6518_1:4374074-4374113(+)
AACCGTAGGGGAACCTGCGGTTGGATCACCTCCTTACCTT
>Locus:intergenic6518_2:4375720-4375816(+)
AGCTCACTGGTCGAGTCGGCCTGCGCGGAAGATGTAACGGGGCTAAACCATGCACCGAAGCTGCGGCAGCGAACGTATCACCCAAGACAACTTTACG
>Locus:intergenic6519_1:4375849-4375792(-)
TTGACGTCGCTTCGCTCCGTCAATCGTCAACTCCGTAAAGTTGTCTTGGGTGATACGT
>Locus:intergenic6532_1:4385748-4385868(+)
CGGTTCAAAGGACGAAGTCATAGAAAGAATTTGTTCGTTGGAGCCTGGCCTATCCAGGCCTCCGTCGAAGACCGCAGGCGTCTCGCAAGAGGCTTAATCCCCTGCGTAGACGGTGACAGAA
>Locus:intergenic6573_1:4418470-4418332(-)
AAAAGGTACGCAGTCACACCCCGAAGGGTGCTCCCACTGCTTGTACGTACACGGTTTCAGGTTCTTTTTCACTCCCCTCGCCGGGGTTCTTTTCGCCTTTCCCTCACGGTACTGGTTCACTATCGGTCAGTCAGGAGTA
>Locus:intergenic6742_1:4563444-4563525(+)
TCAGAATTATGCCCCTTTAGCCGGGAGGAAACCGGGAATCCGGACACAGAATCCGTCGATATTGTAGAGCGTAGCCTGACTA
>Locus:intergenic6743_1:4563560-4563506(-)
ACAAAATGGCGTAAAAAGCAGAGTATTCGGCCTGATAGTCAGGCTACGCTCTACA
>Locus:intergenic6773_1:4583083-4582993(-)
TGTCATTACGATAAATTTAGAAGGAATAGAACCGGAGTATCAAACCGAAAGGTTTTCTACTCATTTAGAGATTCAGGACCAGGCTGTGCGC
>Locus:intergenic7103_1:4784769-4784730(-)
TCGATTGGTTACATGAGCGCTCATCAGCCTTCGCAAGCCG
