# Supplementary material for: Common and phylogenetically widespread coding for peptides by bacterial small RNAs
Source: BMC Genomics. 2017 Jul 21;18:553. doi: 10.1186/s12864-017-3932-y (PMC5521070; doi:10.1186/s12864-017-3932-y)
Supplement: Supplementary file 6 — mock ORF sequences. (ZIP 3000 kb) [file 12864_2017_3932_MOESM6_ESM.zip › mocks/s_enterica_sl1344.overlapping_antisense.srna_mocks.fa.txt]

>Locus:SL1344_0128_1:151122-151012(-)
CCCGCCATACTTCAAATTGCAGATGCGTTGGCTTGCCTGCAACCCAAATTATTGAGGGTAGAAAAACCCTGCGATGCAAAAGGCACCGCCACAAATTATGTCCGGGCAACC
>Locus:SL1344_0390_1:445696-445755(+)
ACGGTATGCTGTGCGCAGGATGACACTCGTGTTACTCCACGGCAAACGCTTTGTCCAGTT
>Locus:SL1344_1088_1:1196661-1196602(-)
TATTTTTCACCTCACTCCAGACCTGAAGACCTTATCTCGCTGACGATGTTCGTCCCTGCA
>Locus:SL1344_1133_1:1236523-1236488(-)
AGGCGGTCGAACGACCGCCTGGAGATGTTCACTTAC
>Locus:SL1344_1497_1:1605010-1604888(-)
TACACTCTTCGGCCATACCGCCATCTACCGTGTAACCGGCATTTTTCACGTTGCGGCATAAGGTTTCATTGCCCGTATTGCAATACTCACAGTGTCCGCATCCTTCATAAAACCACGCGACAC
>Locus:SL1344_1569_1:1686563-1686691(+)
GGGTCCTGGTTAGACGCAGGCGTTTTCTGTATGGAATACGCCATCCCCTCTGATAGATGCCTTGTTTGCCTTAAGCAGTTAACCCCGCCTGAAGCAAACGTCATACAGGACGGTCAGTCACGCTTACGC
>Locus:SL1344_1599_1:1718038-1718181(+)
ATCCTTTTTAAAACATTAATTCGCATCAGAGGTTGCGGTATTACCCTTAGCATTTCCCTTATCAGAAATAATTCTGACGCGGATATATTTATTCTGAAGCGATTCCCCATTAAGACTATAAGGAAGAAGCCAGGTGGCCTTTGT
>Locus:SL1344_1836_1:1952900-1952962(+)
CAGGAAGCCGAACTTCTCGCGCTGCTCCTGCTCATTGATACCGAGAATACCAAATACGGTTTG
>Locus:SL1344_1841_1:1958382-1958314(-)
ATACGTAACGGTCATTCGGCAATCCATCACGGTTTACGCGCAATCAGCACCGCGCGCTGCGGGGCGGGA
>Locus:SL1344_1981_1:2083402-2083283(-)
CTCATGCTCTGCCACCTGTTTACGCCCGGCCTGTTGCAGAACAGCGCGCAGCGAGGCCATTTCATTTTGCAGCGTGCGTTTGCCGATCCCCTGCGCCAACCTTTCATGAATATAGCTTTC
>Locus:SL1344_2169_1:2286959-2287006(+)
GGAAACGGTTACAGCCATTTTGTTAATGAATGTGATCCAGATCGTTAT
>Locus:SL1344_2487_1:2656695-2656754(+)
GTGTTCAGTGCCGTCGTTAACGTGGTCAAGCATCACGTATTCAATCGTCACGCGCCCCTG
>Locus:SL1344_3155_1:3364599-3364694(+)
GCGGCGTCATGTCGGATTCGCTTATCCGGCCTGCGGCATGCAGACCAGATAAAGCGTGCAACAACCGTTACACGTCGAGATCCGCGAGATCGCCTT
>Locus:SL1344_3270_1:3489232-3489116(-)
CCCTCGTTTTACACAGATTTTGTGTTCGACTTTAGGATATCCTTAACGCGGCAGCGAGATTTTACGCTCTTTAGTTGGGCGATACAGCACCAGCGTTTTACCGATGACCTGTACGTT
>Locus:SL1344_3356_1:3575696-3575652(-)
TTTGCCGCTCCCAGTTTCAGCGCGGCAATCGCTAGAATGCCTGAA
>Locus:SL1344_3492_1:3709504-3709584(+)
TCGGAGGCTGCATCTTTATGGGATTACGCGCCATTCGCGACATCGGCAGGGAAACGGCGATGCCAGGCCTCAAACCCGCCG
>Locus:SL1344_3841_1:4103164-4103229(+)
ATTTGTAGGGCGGGCAAGCGAAGCGCCCCCGCCAAATTAGTGTTATCAAGCGCTACGACGCAGCAT
>Locus:SL1344_3857_1:4120933-4120977(+)
GCTAATTGTTGTGCGCTTAAAGGCATGAATGTTCTTCCTTTCTCT
>Locus:SL1344_3866_1:4137238-4137197(-)
AGGAGATCCTCCAGAGAAGATCCCACTCATCGAATTTCTTTT
>Locus:SL1344_3923_1:4198807-4198712(-)
TCAAGAAGTGTAACAGATTGGGCCAATTTGCCCTACTCTGCGCCAGGACTAAACTACTCCGTATGGGTTAACTTAACTGCTGCTTCACCCGTTCAT
>Locus:SL1344_3932_1:4205179-4205141(-)
GGAAGTCGCGTAAATCGTGATATTTCATGGCGTCCATTG
>Locus:SL1344_4076_1:4367097-4367029(-)
CTCAGCGCTCAGTTGGCTGAATGCGGCTTCCACCAGCGAACGCCGGGTTTTTTCTTTTTGTTGCGCTCT
>Locus:SL1344_4162_1:4467977-4467870(-)
CACTTATGGTCGTATTTTGGCGCTCTTCGGAGCGCTTTTTTTATGCGTTATAGACAGCGGCTAATTTATTGCCACGCCATACGTCCGTTACGGTGTGGCGACGCCTAT
>Locus:SL1344_0128_1:151142-151123(-)
TTACGCCATTAACTCCAATA
>Locus:SL1344_0390_1:445676-445695(+)
CATTATTATGCTATGTCATG
>Locus:SL1344_1088_1:1196681-1196662(-)
AAATACCGGCATCACGCCGG
>Locus:SL1344_1133_1:1236543-1236524(-)
GGGACAAAAAGATAAAACTC
>Locus:SL1344_1497_1:1605030-1605011(-)
CGCATAATCCGCGACGACAA
>Locus:SL1344_1569_1:1686543-1686562(+)
TCCTCCTTCGCCTGCGTCAC
>Locus:SL1344_1599_1:1718018-1718037(+)
TTTCGACATACGCACTGTTG
>Locus:SL1344_1836_1:1952880-1952899(+)
CCGTATTTCAACGCATCCAA
>Locus:SL1344_1841_1:1958402-1958383(-)
TATTTTGGAGAAACGGTGCT
>Locus:SL1344_1981_1:2083422-2083403(-)
AGCGATTTATTAGTCAGCCA
>Locus:SL1344_2169_1:2286939-2286958(+)
GTGAGAAACATCACAGGGAT
>Locus:SL1344_2487_1:2656675-2656694(+)
AGCTCCGCCAGTTGATGCGC
>Locus:SL1344_3155_1:3364579-3364598(+)
GCAAGTGTCGCCATCAGGCT
>Locus:SL1344_3270_1:3489252-3489233(-)
CTCTCCTGCTCGTGGAAAAC
>Locus:SL1344_3356_1:3575716-3575697(-)
CGATATCAATACCAATCGCC
>Locus:SL1344_3492_1:3709484-3709503(+)
CAGTATATATACCCTTCTCG
>Locus:SL1344_3841_1:4103144-4103163(+)
TTCGCTTATCGGGCCTACAA
>Locus:SL1344_3857_1:4120913-4120932(+)
AGGATAGATTTTTCTGTGCG
>Locus:SL1344_3866_1:4137258-4137239(-)
GTACCGTTATGGGAAAAGCC
>Locus:SL1344_3923_1:4198827-4198808(-)
CTGCTTATCGATAAAAATGT
>Locus:SL1344_3932_1:4205199-4205180(-)
CTGCTGCTCAAGTAGCGTCA
>Locus:SL1344_4076_1:4367117-4367098(-)
CTCAGGCTGGCAAAACTCCG
>Locus:SL1344_4162_1:4467997-4467978(-)
CCCTCAAGTTATGTTATCCC
>Locus:SL1344_0190_1:220821-220705(-)
GCGATTAACGCCTTATCTGGCCTGGAGGCAACGTATAACACGTCACGAATACTTCTTCGTGCGCCGCGTTGGGGCCGTATTCGCCGGATCGTCCGGCCAGACATGTTTGGGGTAACG
>Locus:SL1344_0331_1:378414-378479(+)
TCTGGCTTGCCTCAGGGATACGATCGTATCCCTGAATATTTCCCATCAAAACTCAGGAGTAAAATC
>Locus:SL1344_0497_1:563436-563531(+)
GCAAGCGCCTTATCCGGCCTGAGGACGACAGGTAGGCCAGATAAGCGCGCCATCAGGCAAGAGAGGATTAATACAGTAGCGCGTACAACTGGCGGC
>Locus:SL1344_0655_1:729539-729586(+)
TTTTCAGGCCGGATAAATGAAGCGCTATCCGGCCTGGGGAGAGATTAT
>Locus:SL1344_1592_1:1713108-1713049(-)
GGCAGCGCCATCCGGCAGGACGCAAGAGGGATTAATCGTCCTCGTCGTCCAGTTCAACCG
>Locus:SL1344_1697_1:1825552-1825472(-)
GGGAGCTTTTCCCGCGTACAGATTCAAAATGTCAGCACTTTGTCCGCTGCCAGCGTCCATTGCGCCAGCTCGACCAGCGTT
>Locus:SL1344_1739_1:1867169-1867276(+)
GCAGTGATAACGCCAGGTGACGGAATTTGCACGCAATTCCTGGCTTCAGGGGCCGCCCAGCGTAAATTAAAGAATTGTAAACAATCAGCCGTTTTGCCGAAGACTTAT
>Locus:SL1344_1752_1:1878475-1878597(+)
TATTCGTCTTCATCCTCAAAACGCGCCACTATCCGTTCGCCGGTATGGTTGGCGCGAAGTTCGCCCGCCACCTGGGCAATCGCTTCTCCGCTACTCATACCTTGCGACATCAATTCCTGGATA
>Locus:SL1344_2310_1:2452360-2452419(+)
GTTCTGGTTAAGCGTATTCAGCTCTTCGCGCGGGAAATAGCCTTTAATCGCCAGGGTACT
>Locus:SL1344_2465_1:2616297-2616262(-)
CAGACGCCGCGGCGCGGCGTCTGGCTCACAATTTAC
>Locus:SL1344_2623_1:2807922-2807794(-)
GAAAGCAGGCCATATTTGACTGGATGCGTTGCAGTGAAATCATTTCTGTTGCATCAGATACCGAATAAAAAAACGGCAGCCGGAAGGCTGCCGTTTTGCTTGTTTGTATTGCTTCAGGTGTTTTTGCTG
>Locus:SL1344_2651_1:2829942-2829898(-)
AGGGCAAGTAAAGCAAAAACGGGCATAGTTGTGTCGACAGTTGAC
>Locus:SL1344_2775_1:2963177-2963115(-)
CCACGGGGTAATCGCGGCGGTGACGCCGATGGGCTGTTTAATCACCAGCAGCCGTTTATCGGC
>Locus:SL1344_3579_1:3811528-3811623(+)
GGCGCAGGGGTCAATTATGCGCAAACACCCGCAGTCCTGGAAGGGACTACGGGCATAAGTGGCGAGATTAGGAGGAAATTTCGTGCGTTTTGCCAT
>Locus:SL1344_3601_1:3844301-3844339(+)
GTAAACACGCTGGCATCAAAGCATGAAGGTTTTTCATCC
>Locus:SL1344_3953_1:4236737-4236778(+)
GCATCGGGCTGTATGCCGCTTGCCATTCAGCAGTCTCCTGGA
>Locus:SL1344_4135_1:4443154-4443198(+)
ACTCAGGGAATTTGCCGATGGCGATCAGCTCGCCCTCGTCGTCGA
>Locus:SL1344_4168_1:4474743-4474600(-)
CAGATGACCATCGTATTACCACCAGATTTCCATCTGGGCGCCGAAGGTCCACTCATCGCTATCGCCACGGCTGTTGGTGGAAATGCCGGAGTTAGTCGCTGCGGCATAACGGGAAATGTTATCGCCGTCTTTGATATAGCCCCA
>Locus:SL1344_4203_1:4527031-4526963(-)
CATTTCTACCCGCGCTTTCCATGCGTTGATATGGTCGAGATGAGCGATTCCGCCTCGGGCAAGCAGCGC
>Locus:SL1344_4226_1:4551364-4551474(+)
CTCGTTAAGTGTAGTTCGAAATTGGCACAATATTGTCGGTGGCAGGGCCGCTCAGGCCCGGTAAGCAAGGCGCTACCGGGCAATGACACGGTAAATCAGTTCTTTTTCACG
>Locus:SL1344_4367_1:4701731-4701790(+)
CGCCACAGGCTGGCGCGGTCATTTGCGGCAATTACCCTTCGTTTTCCGCCAGCTCGCGCA
>Locus:SL1344_4455_1:4798201-4798320(+)
ACGCGAGGTTTTTTTACCGCCGCTGGCGGCGCGTTCGGCCTTAATTTTTTCCAGCAGGGCGGCGGCGCTGTTTTCACCGCTGATAAGTTCAGGGTTTTCCGCACGCCACTGGGCGGTCAG
>Locus:SL1344_4491_1:4839362-4839294(-)
CCTGCCGGACGGCGGCTGCGATGCCATCAGAGCCGAAACAAGGTAATGGTATTGCGATACAGCGTATCG
>Locus:SL1344_0190_1:220841-220822(-)
ATTTACTCTTTTGCCGGATG
>Locus:SL1344_0331_1:378394-378413(+)
TGACAATGGTACATGCTGAG
>Locus:SL1344_0497_1:563416-563435(+)
GATAGTTGCCGGATGATGGC
>Locus:SL1344_0655_1:729519-729538(+)
GAATGGGGGAAAAAGGAGGA
>Locus:SL1344_1592_1:1713128-1713109(-)
GAATAGGGTATTGGCCGGAT
>Locus:SL1344_1697_1:1825572-1825553(-)
CCGGAAGTCTATCCTGACGC
>Locus:SL1344_1739_1:1867149-1867168(+)
GCGTCAGGGAAGAAGAGAAG
>Locus:SL1344_1752_1:1878455-1878474(+)
TCGCGGCGGTATAAGCCGGT
>Locus:SL1344_2310_1:2452340-2452359(+)
TGGCTGGGAAGACGGGTGCC
>Locus:SL1344_2465_1:2616317-2616298(-)
TATCTGAGATTCAGTAAAGA
>Locus:SL1344_2623_1:2807942-2807923(-)
CTTTTACTTGAGGAATGGCT
>Locus:SL1344_2651_1:2829962-2829943(-)
GGCTGAAGGAGTAGGCGACA
>Locus:SL1344_2775_1:2963197-2963178(-)
ATCATTGCCGAGGGAAAGTT
>Locus:SL1344_3579_1:3811508-3811527(+)
GCATCATGCTGTATGCTTTG
>Locus:SL1344_3601_1:3844281-3844300(+)
CATCGCGGAAGCGGTAAGCA
>Locus:SL1344_3953_1:4236717-4236736(+)
ACGAATTGAGGATCTGCCCA
>Locus:SL1344_4135_1:4443134-4443153(+)
CGGCAGCAGCGGTTTGTACG
>Locus:SL1344_4168_1:4474763-4474744(-)
GCTTGCGCCCCTCGTTACGT
>Locus:SL1344_4203_1:4527051-4527032(-)
GCTCGCTGCCAGGCTGGACG
>Locus:SL1344_4226_1:4551344-4551363(+)
GTTACCTCAGGTAAGAGATG
>Locus:SL1344_4367_1:4701711-4701730(+)
GGGTGGATTTGCCTGTACCG
>Locus:SL1344_4455_1:4798181-4798200(+)
AATAAAGGTCAGGCTTTTTT
>Locus:SL1344_4491_1:4839382-4839363(-)
CGCTATATTTGTAAGCGTCG
>Locus:SL1344_0210_1:245959-245912(-)
GAAAAGTGTTGCCCCCTTCCATGGCGGAAGGGGGACAAAGGTGATTAC
>Locus:SL1344_0539_1:605572-605534(-)
CGGGAAATCGCCCTGCAAACCAGGTTGTCTTCTTCATCG
>Locus:SL1344_0566_1:636471-636536(+)
AGAAAGGTGAAAAAAGCCGGACGGGCGTCCGGCTTAGGCAGGGGATTAAACTTCCGTCAGTGTGGT
>Locus:SL1344_1123_1:1228395-1228276(-)
GATGCGATAAATCATACTTTTTGGTACCCCTTTCAGTTGGGTGCGCAAAAAGTTATCAATGCGTTGCCCCGCTTCGTCAGCGGCGATAGCAACAATTTTTACGGATGGCGTTTCTGTTTT
>Locus:SL1344_1225_1:1325531-1325674(+)
CTGTGTCATCTCAACTTATTTGGAGATGTGAGCAATCAGGTCCAGTACTTTGTTGGAGTAACCGGTTTCGTTATCGTACCAGGAGACCAGTTTCACGAAGTTGTCGTTCAGCGCGATGCCTGCTTTAGCATCGAACACGGAAGT
>Locus:SL1344_1822_1:1941554-1941459(-)
GCCTCTCGTAAGAGAGGCTTTATGCTGACAAACCCTGTACTACCTGATGAACAGGCGTGGGGGAGTTTTACTCAACGGTCAAAATACGCGTGGTAT
>Locus:SL1344_1855_1:1974190-1974249(+)
CCGGATGGCGCGACGCCATCCGGCAACGTTATTACGCGACGTGTGATGCTGCGATATCCA
>Locus:SL1344_1993_1:2096556-2096618(+)
CAGCATTCGCTCACGGCGGCGCGCGGAAAAAATGCCATCGCAGGTATCGGCCAGCCCATCCAG
>Locus:SL1344_2341_1:2482555-2482623(+)
GAGCGCCGCGCCTACCAGCGCTATCCAGGCCGTCGGCGCCAGCCACAAGAGCAGCAACCCTGCCGTCTC
>Locus:SL1344_2409_1:2555249-2555359(+)
TTTTATGCTGTTCTGCCTGATGGCGCTGCGCTTATCAGGCCTACCAATCGTAGGTCGAATAAAGCGTTTGCGCTGCCATCCGACAGGGTTTTACCTTATAGCGCTAACAGG
>Locus:SL1344_2682_1:2869011-2869070(+)
ATCGCACACATCGTTTCGCAGAATATCCACTTCAAAGGTGAACAGTTTTTCGCGCAGCTC
>Locus:SL1344_2864_1:3051664-3051732(+)
TTTTTCTCCCTTTATTTTGGCAGTTTTTATGCGCGACTCTGGCGCAGAATAAAACGCGAAGCATCCGCA
>Locus:SL1344_3066_1:3274106-3274065(-)
GCAAGAAAGCAGACAAAAAATGTCATGGCCTTGTTGGAACGC
>Locus:SL1344_3095_1:3301264-3301184(-)
ATTCAACGCTCACATAACCGCATTCAGCCAGTGACTTTCAGGATGAAGTTTCTCAGCGTTGGCGATGTATCGCCGCGCCGG
>Locus:SL1344_3384_1:3606522-3606644(+)
ATGCGGAAACCAGCGGCGTTCAGAGCACGAATAGTAGATTCGCGGCCTGGACCCGGACCTTTAACCATAACTTCCAGATTCTTGATACCGTATTCTTTCACGGCGTCAGCGCAACGCTCTGCT
>Locus:SL1344_3393_1:3611159-3611203(+)
CTTCTTCCTTCAGCACGTTGGCAATTGCCACTTTCAGCTTGGAGG
>Locus:SL1344_3596_1:3835634-3835762(+)
CTGTATTGCTCACAAATCTTATCCCACGCAAACTGCATCGCGGATAAAGCATTACGCCGGATGGCGCTGCGCTTATCCGGCCTACACAACACCGGGGCGCAGCGCTCTTTTAATTATTCGACAGAGACG
>Locus:SL1344_3613_1:3855984-3856100(+)
GGCCCGATAAGCGCTGGCTTGCGCTTATCGGGCAGACTGTCATTACTGGGTCGCGTTTACCGCCGCCGTCCAGGCCTGATTAAACGCCTGATGCTGCGAGGCCAACGGCCCAATCAA
>Locus:SL1344_3625_1:3866196-3866231(+)
GCCTTTCAGCCAAAACTGAAAGGCATTCTGACTTAT
>Locus:SL1344_3692_1:3943229-3943273(+)
GTTTCAACTTCGGGTAATTCAGGCATAACGTCTCCGGCTGTGTGG
>Locus:SL1344_4068_1:4354643-4354750(+)
TCAAGCGATTATTGCCGGATAGCGGCGCTTTGCGCCTTATCCGGACTACGGGAGAGAAGCACGCCAGGCCCGATAAGCGTTAGCGTTATCGGGCAACATACAGGCTAT
>Locus:SL1344_4084_1:4381153-4381212(+)
GACGAATATACCAGATACAGAAGATTGCTTTCTATCGACGGAGCGTTGAAATGCCGCGTC
>Locus:SL1344_4245_1:4577743-4577648(-)
CTGACGCAACAGCGGGCACGATGGCGGCACAAGTATTACGGCACGCCATCAAAACCCGACCAATACCTCAGAAAAACAACCGCTTATTCTCAGGCT
>Locus:SL1344_0210_1:245979-245960(-)
GAGTTGTGGGGGGTTTCACA
>Locus:SL1344_0539_1:605592-605573(-)
GCTTAACGGTGATACATAGC
>Locus:SL1344_0566_1:636451-636470(+)
TGATCATTGAGGAACCTGGC
>Locus:SL1344_1123_1:1228415-1228396(-)
CGCACCTCGCCTTTACGCAA
>Locus:SL1344_1225_1:1325511-1325530(+)
TGAGTCGCTCTTACCAATGA
>Locus:SL1344_1822_1:1941574-1941555(-)
TATCCCATCAAATAAATAAA
>Locus:SL1344_1855_1:1974170-1974189(+)
AAGCATAACGGTGAATATTG
>Locus:SL1344_1993_1:2096536-2096555(+)
CGACTATCACGCATAATCTC
>Locus:SL1344_2341_1:2482535-2482554(+)
AGTGAACACCCTGCCCCGGT
>Locus:SL1344_2409_1:2555229-2555248(+)
GCGGAGGCGGGGATGGGCAT
>Locus:SL1344_2682_1:2868991-2869010(+)
AGTTGCAGGTTCATGCTGAT
>Locus:SL1344_2864_1:3051644-3051663(+)
CCACATTACTAATTAACATA
>Locus:SL1344_3066_1:3274126-3274107(-)
AAAGTAATCCTGCCAGGGCT
>Locus:SL1344_3095_1:3301284-3301265(-)
TGGTTACGTTTCAAATGATT
>Locus:SL1344_3384_1:3606502-3606521(+)
TCACATCAGTAATATTAGTG
>Locus:SL1344_3393_1:3611139-3611158(+)
TTTAAAATCTTCAATAAAAC
>Locus:SL1344_3596_1:3835614-3835633(+)
CACGGCCTGGAACCGTGAGT
>Locus:SL1344_3613_1:3855964-3855983(+)
AGCGGCGGGATAACGCTACA
>Locus:SL1344_3625_1:3866176-3866195(+)
AATTAATATTTACGGGAAAT
>Locus:SL1344_3692_1:3943209-3943228(+)
GTTCAATACCCCGGCGGCTG
>Locus:SL1344_4068_1:4354623-4354642(+)
AACGTCGAAAACCGATGTCC
>Locus:SL1344_4084_1:4381133-4381152(+)
CTATCCCTGAGAAGCAATGT
>Locus:SL1344_4245_1:4577763-4577744(-)
GTAATAGTAAACTGTGCCCG
>Locus:SL1344_0149_1:173119-173181(+)
GTAATTAACAAACAGCATGATAGCGCCAAAAATAATGTTACATCCGGCGTCACCCATGCCATA
>Locus:SL1344_0547_1:614266-614334(+)
CGGGGAACATTAATTATACATGAATGTTATTTAATTATTTCCGTAATATTCTCATTTGTCCTCGCCCCT
>Locus:SL1344_0713_1:797038-796991(-)
AATTGTTACAAACGACACCAGAAAAAGCATATAATGCGTAAAAGTTAT
>Locus:SL1344_0888_1:984149-984244(+)
ACATATTCACTGTCGTTTGCTCATGCAATAGACATAATCCCCGCCCAAACTGGCGCGGGGAGGCAAATTAACGCTGTGAATCCAACATTTCGTTGT
>Locus:SL1344_0977_1:1081771-1081706(-)
GATTTATTCCTGAAAAAAATGCCCCAAAACAGGACGAGAGGTGGGTTATGCCTGAACAGTAATATC
>Locus:SL1344_1475_1:1580976-1581020(+)
ACATCTGTAGTGGTGTATCTTGTCATCGTCTCTCCGATATGTGTA
>Locus:SL1344_1608_1:1728796-1728680(-)
CAGAAGGCATGGGGATTAAGCGAGCGCCTGATGCCGCCGTTCTCATTGCTGTGTTTTCAGCCAGGCGGCAATATCCTGTGTCGGCAGATGATGTTGTGCATTCCAGGTGTCACTCAT
>Locus:SL1344_1651_1:1772634-1772714(+)
CGGCCTATAGACCGCGGTAGAGATTACCCGTTGTTATTACGCCCACCGGAGCGGCGTCCGCCAGCTATCTGGCTGTGGCGT
>Locus:SL1344_1739_1:1867178-1867288(+)
ACGCCAGGTGACGGAATTTGCACGCAATTCCTGGCTTCAGGGGCCGCCCAGCGTAAATTAAAGAATTGTAAACAATCAGCCGTTTTGCCGAAGACTTATTCTGCCCACGAC
>Locus:SL1344_1743_1:1869901-1869842(-)
ATCTTTGATCAGCGCCTGATTCAGTGTCGCATCGCCCTGAATGACGTTTACAAAATCGTA
>Locus:SL1344_1746_1:1872034-1872141(+)
ATATCCTCCGGCATAGCCGGAGGTTTTTCAGATGCGCCTATAAGGCTCTCTTACCAGCCGCGCCCTAACAGGCGCATACGATCTGACATTTGCATCAAACTTCGTTAC
>Locus:SL1344_1952_1:2060976-2061098(+)
GTCTTAGCCTTATGGCATGGCCAGCACAGACTTTGCAGATTACTGTCTGTATCCGTGCCGCCATGCGCTTTGGGAATAATATGGTCGACAGTTTTCGCCTCACGTACCACACCGGAACGCAGG
>Locus:SL1344_2044_1:2143055-2142936(-)
GGCGGCAAAAGGTTCGGCTTCGGCGAAAATCGCCACCACTTTGTCGCGGACCTGCGGGTTTTCACGCAGCACTTTCAGGTTATCCAGGCAGTGCTGGCGGTTAATTCCCAGCCGGTCGGC
>Locus:SL1344_2139_1:2254976-2254908(-)
GGCACGCAAAATAAAACTGTAACCTGCCAGCATCACGCCGCCGATACCGCCAATAGCCATCAGCAGGAA
>Locus:SL1344_2634_1:2817787-2817746(-)
AGCGGGATTGATTTTGCATCTGACATATCGCATTATCTCCTG
>Locus:SL1344_3039_1:3246075-3246119(+)
TACCAACGCCCACAATGGTGCCGGGCTGTACATACTGAAGTGCCG
>Locus:SL1344_3160_1:3370761-3370618(-)
CCAGCGAATAACTTATCAATGCCGGAATGGATTGCCGTTATTGCTGTTGGCGCGAGCGGCGGTCGGCTGTACTGCTGGCGCGGCGCTATGAGCATTATAACCGTCTGCGGCAGCATCCTGATCTGGCGTTTCCGGCGCTACGCT
>Locus:SL1344_3220_1:3435883-3435918(+)
GGCGCGCAGTATAGTGGGTTCGCGCGACTTTGTCAC
>Locus:SL1344_3356_1:3576143-3576015(-)
AAAGAAGTTATTTCAGGCATTCATTTGATGAATTTAATGATGTCTCGGTGCCTGAAAGGCGTTAAGGCAGTTGTGTGGAGAAAAGCGTGGCCGGGCGACCACGCTGACAAGAATTATTTCTTACGGCCA
>Locus:SL1344_3622_1:3864480-3864518(+)
TGGCTATCATCACAGAACAGAAATACTTCATTATCATTT
>Locus:SL1344_3813_1:4074617-4074558(-)
AACACTGGTGTCTATAAAAGTGCAGCAGAAATTATTTGTCTTTTTGTTTTTGTAATTTAT
>Locus:SL1344_3992_1:4274903-4274962(+)
CCCGGTAAGCTTGCGCCATCGGGCACACGACTTACTGCAGATAGAACACCTCTTTTAGCT
>Locus:SL1344_4357_1:4689566-4689471(-)
AATTGTGATATGCCGGATAGGACGCTTAAGCATCGCTATCCGGCAGGAGTTTTAATACGCGGAAGGTTTATTTGTAGAAATCAGGTTTTGAGGGTA
>Locus:SL1344_0149_1:173099-173118(+)
CCAAAAATATCCGTATAAAA
>Locus:SL1344_0547_1:614246-614265(+)
CGCCCGTTACCCATTGGTGG
>Locus:SL1344_0713_1:797058-797039(-)
ATTTGACAAACATTAAACAA
>Locus:SL1344_0888_1:984129-984148(+)
AAAACGGTCAAGCAGAATTT
>Locus:SL1344_0977_1:1081791-1081772(-)
GTCTCTTTCTTTAAAAACAT
>Locus:SL1344_1475_1:1580956-1580975(+)
CGCCAGCGCCGCAGATCAGT
>Locus:SL1344_1608_1:1728816-1728797(-)
CGCCCGCCGCCTGATGCTGG
>Locus:SL1344_1651_1:1772614-1772633(+)
CCCTCTTGTCTGATGATCCT
>Locus:SL1344_1739_1:1867158-1867177(+)
AAGAAGAGAAGGCAGTGATA
>Locus:SL1344_1743_1:1869921-1869902(-)
AAGAGATTTTCAGTACGCTT
>Locus:SL1344_1746_1:1872014-1872033(+)
TTTGGTTCGCGCCAAAATAA
>Locus:SL1344_1952_1:2060956-2060975(+)
ACTTCAGACGCTCACGGGCT
>Locus:SL1344_2044_1:2143075-2143056(-)
TGGGCATCAACGTTATCCGA
>Locus:SL1344_2139_1:2254996-2254977(-)
GCTGACGCGCGTGCTTACCC
>Locus:SL1344_2634_1:2817807-2817788(-)
GTAAGTTTTGTGCGTCATGC
>Locus:SL1344_3039_1:3246055-3246074(+)
GTGTGCGGCCGTTGAGCCTG
>Locus:SL1344_3160_1:3370781-3370762(-)
CAGGTCTGATAAGCGCAGCG
>Locus:SL1344_3220_1:3435863-3435882(+)
GCGACTGTCTGGTCAGCTTC
>Locus:SL1344_3356_1:3576163-3576144(-)
TTATCCAGACGGATAGTGAC
>Locus:SL1344_3622_1:3864460-3864479(+)
TGTGCATCCCACCAGAGCGA
>Locus:SL1344_3813_1:4074637-4074618(-)
GTTCTGGGCATAATCAACAA
>Locus:SL1344_3992_1:4274883-4274902(+)
ACAAAAAATAAAACCGTAGG
>Locus:SL1344_4357_1:4689586-4689567(-)
CCGGATAAAAGAAGATAATA
>Locus:SL1344_0083_1:94707-94802(+)
CATGGCACCTTGCTGGCGCTCTCTTATTATTTCATGCCAGTGCCCTCGTTATGGCGCAATCAGAGCTTTATTTCGTCGCATCGTTATAAACTTCGG
>Locus:SL1344_0692_1:777484-777440(-)
AGTTGTTCCAGCTCGGTGTTTTTCATCATCGCTCCCTTTAACCCA
>Locus:SL1344_0901_1:1001682-1001623(-)
AGGCGCTTTTTAGAAGAGGAGAAAGCGAGGATTAGCCGATATATTCCAGTCCGTTCATGT
>Locus:SL1344_0938_1:1050083-1050124(+)
TTTTTATCCCAGGCGTCAAGCTTCATATCGCAAATAACCTCT
>Locus:SL1344_1181_1:1286717-1286752(+)
GTTAGCGGCACTCTCTTCACAGCGGTGTCCTGCTAC
>Locus:SL1344_1377_1:1477457-1477576(+)
AGTGTTGCCGAGGAATCCGCCCAACACCGCGCCGCCGATAGCGCCAATCACGTTAGAATCATCACCGCCCTGAATTTGAACCGGACGAACGTTAACGATAGTACCGTACGTTACATTCTG
>Locus:SL1344_1397_1:1497619-1497684(+)
TCTGTTATAAGCTTAGCAAGAGTTGTTAAAAAATTCAGTACGTTGCTACAGCTTGTTATAAACACG
>Locus:SL1344_1903_1:2020557-2020498(-)
AAAGACGCGGATAATCATGCTACCTCTGGCGTTAGGCGAAGATATCCACTGCGCCATTGC
>Locus:SL1344_2210_1:2332455-2332565(+)
CAAATGAAGAAATGTCCGGGTTCTGATTCGCGCCGTTGCCCACGTCCCGTTGTGCGGCCGATTTCAATTGAACGTTTCGAGCACATGATTTTTATCTATTTATTCAGATAT
>Locus:SL1344_2436_1:2580478-2580434(-)
ACCGCCAGTTTATCGCTGGCTGCCGCAACCTGCTGTTCCTGCGTA
>Locus:SL1344_2461_1:2609723-2609791(+)
AAGTCGGCTTTTAATTATTTATTCACTTATTTGGTACCAAAAATCTTATCGCCGGCATCGCCAAGCCCC
>Locus:SL1344_2497_1:2672904-2672951(+)
GCAGGTAAGCCAGGAGGCCGCCCTGTTGGGCGGCTTTCTTTTCTTCAG
>Locus:SL1344_2699_1:2880598-2880714(+)
TTGCCAGTGCAAGGATTTAAATTCTTACGCTGGCAACGTTCCTTAGTGCAGCCAGCTGTCGTCCTCCCAGACCTGCTGCATGATTTCCATCACTCGCTTTTCATCTTCATCCAGTTT
>Locus:SL1344_2740_1:2917363-2917431(+)
TTTCGCGTCAGCAATGGCCTGCTCCAGACGCGCCAGCGCAGCGCCATCAATCCGCGACATCGCCTGATT
>Locus:SL1344_2742_1:2918430-2918573(+)
TACAACTCGAATTATTTAGTGTATGGGTTCACAATGTCCGGAAACCGGATGCGCTTTAATCGCGCGGATCGCCTCTTTCAGCCGGTCGGATTTCATGCCAAAGACGCTCTGAATGTTGTTCCCGACCTCAACGACGCCCGCCGC
>Locus:SL1344_2921_1:3103988-3104110(+)
ATACGAAGAAATTCGGTTGGCCGCTGCTGGCGGCGATGGTGGTTCAGCAAGTCATTCTGCTCCTGGCACCAGCAGAAAATATCGTCTGCAAGAGAAAACAGGTTGACCGAACCATCTAACAGC
>Locus:SL1344_3067_1:3275613-3275554(-)
ATAATGTCTATCGAGCTTGAGGTTCGCCTGGGCGAGATTTTCCCGCAGACGACGCATCAC
>Locus:SL1344_3135_1:3342908-3342828(-)
ATATATGTCCATCCCCGGCAACTTTACACAATTCTGGCGAAGCCGGCGGCTAAATCAGCGATCAAATCATCAACACTCTCT
>Locus:SL1344_3356_1:3576143-3576015(-)
AAAGAAGTTATTTCAGGCATTCATTTGATGAATTTAATGATGTCTCGGTGCCTGAAAGGCGTTAAGGCAGTTGTGTGGAGAAAAGCGTGGCCGGGCGACCACGCTGACAAGAATTATTTCTTACGGCCA
>Locus:SL1344_3506_1:3729846-3729953(+)
TGCACCCCTGGTTTAACACAAATTTCCCCGCCGGATGGCGGCGCTGACGCGCCTTATCCGGCCTACAGAACCACACGCAGGCCCGATAAGCGCTGCAATAGCCACTAC
>Locus:SL1344_3606_1:3848953-3849015(+)
TGCCGCACCTGCTTCAGTGTTAACAGAAACCAGTGTCGCATCGTCTGTATCACCAACGCCATT
>Locus:SL1344_4221.0_1:4546575-4546670(+)
ATGCATCTAATCAGGCCTACAGTAGACGCAGGCCGAATAAAGCATTCTGATGCCGCCATCCGGCAGATCAACCCATTGCGCTTTCGCGCAGGCGGG
>Locus:SL1344_4449_1:4794381-4794343(-)
CCGCATCATGCGGTGTTGAGGTCGTCGATTTTTTCATGG
>Locus:SL1344_0083_1:94687-94706(+)
CTGAGTGGATTGTGACGTAA
>Locus:SL1344_0692_1:777504-777485(-)
TGTTCAGCTTGTCGTTAATC
>Locus:SL1344_0901_1:1001702-1001683(-)
GGCATAAAAAAAGCGCCCGA
>Locus:SL1344_0938_1:1050063-1050082(+)
GCTGCAATAATGTCAGAATG
>Locus:SL1344_1181_1:1286697-1286716(+)
ACCTGTTGTCGTGTCAAGAG
>Locus:SL1344_1377_1:1477437-1477456(+)
CGACCCGTACCGCCGCCGAT
>Locus:SL1344_1397_1:1497599-1497618(+)
CCGCCTGGAGGAGTTTTACG
>Locus:SL1344_1903_1:2020577-2020558(-)
TGTCCACGACAAAGCGTGGA
>Locus:SL1344_2210_1:2332435-2332454(+)
GGCAGGGTTGTCCCTGAGAA
>Locus:SL1344_2436_1:2580498-2580479(-)
GTATTTCCGCGCCAAAATTA
>Locus:SL1344_2461_1:2609703-2609722(+)
CAAAAAAAAGCCGACTCTTA
>Locus:SL1344_2497_1:2672884-2672903(+)
CGTAACGCTCAACGTCCAGA
>Locus:SL1344_2699_1:2880578-2880597(+)
GCCTTGCTCGTTGTTCAACC
>Locus:SL1344_2740_1:2917343-2917362(+)
GCGCCAAAAACAAATACCGC
>Locus:SL1344_2742_1:2918410-2918429(+)
TCACGCGCTTGCCGCCTTGC
>Locus:SL1344_2921_1:3103968-3103987(+)
AGTATTCCAGCGCCCAGCGG
>Locus:SL1344_3067_1:3275633-3275614(-)
TACACCAGTTTCGGCTCCGG
>Locus:SL1344_3135_1:3342928-3342909(-)
TTTCCACGGAAATTGTCTGC
>Locus:SL1344_3356_1:3576163-3576144(-)
TTATCCAGACGGATAGTGAC
>Locus:SL1344_3506_1:3729826-3729845(+)
ACGCAAAAAAAGGGTGACGA
>Locus:SL1344_3606_1:3848933-3848952(+)
ATACCGATGCCCACGCCAGT
>Locus:SL1344_4221.0_1:4546555-4546574(+)
AATGCCTGATGGCGATGCTA
>Locus:SL1344_4449_1:4794401-4794382(-)
GCGCAAAAAGGTTTTAAACA
>Locus:SL1344_0853_1:947065-946997(-)
CGAACTGGCGTTAATAGCAGAGAGATCGGCCGCCAGCGGCAGCAACGCGGAAGGCCTGACCTCCGCCAT
>Locus:SL1344_0978_1:1082202-1082167(-)
GGCCAGTTGCCGGACAAAATGAAGCTCATTATTCAG
>Locus:SL1344_1152_1:1253880-1253927(+)
TCGCGATGCATCGCGAGGCTTTTTTGTCGGTCAGCTATTCACGCTTAC
>Locus:SL1344_1183_1:1288054-1288176(+)
TTCCTGGCGTCATTGACTGGTGCGGACATCATGGGTTTTGTCGTCGGGCAGGACGGTGAACTAATCTGCCTGGCTTGCTTTTTATCAGTATTTGTAGGTGGTTGCGGGGTTTTACTACCAAAA
>Locus:SL1344_1483.0_1:1585804-1585911(+)
GGAGCAGAACGCCATTCAGCCGCAGTTCCTTATGCCCGTCAGGATAATGCCAGACTTCGATATATTTACCGATGGCCCGGCGACTGTGCTCGCTGTCCTCAATCTGTG
>Locus:SL1344_1631_1:1749819-1749703(-)
GGGGCAGCACAGCCGTGCCGCCCGCTAATAAACTTAATGCGCTTACTTCAGTTCCAGTTCATTCATTGCCGCAATGCTGAACCCGCCGTCAACATGGACGACTTCGCCAGAAATGCC
>Locus:SL1344_1748_1:1874564-1874692(+)
TTAATTACGCAACTGAAAGGTTGCGAAGCGCGTCACTATTTATTTTTATTATGTCTCTATGAATGCAGAAACAGCGGACCAGCCGCTGTTTCTTTTATTGATAAAACAAAGAGTTACTCTGTTACTATC
>Locus:SL1344_1926_1:2038737-2038799(+)
GACCGCTTTAATGATAAAGGTCACCACCCCGAATATGTCGAGCGTGTCTTCACTGCCGACAGG
>Locus:SL1344_2250_1:2385153-2385073(-)
CAATGCCATCAGGCGGGGTTGTTTTATAGCAACCCCTCATCGGTCAGTGTTTCCATACATTTTTGTAATAAAAATAGCGGA
>Locus:SL1344_2503_1:2678520-2678639(+)
ATCTTTCACATTCGGGTTGGAGAATTTAAACCCTTCGTTCAGACCTTCTTTTACGAAGTCCAGCTGTGTACCGTCCAGAAATTGCAGGCTCTTGCCGTCAACCACTACCTTAACGCCTTT
>Locus:SL1344_2611_1:2787777-2787682(-)
CTACCGCCCGGTCAGACAAGGCGCTTTCGCGCCGTTATCCGGGCGATAAAACGGCGAGTCGCCAACGTTATTCACTCTCAGCCGGTAATACTGGCG
>Locus:SL1344_2646_1:2826046-2826189(+)
AGCGTGAATGCGTTATCAGTTAAGACGCTCTTTGATACGAGCCGCTTTACCAGTACGCTCACGCAGGTAGTACAGTTTAGCTTTACGAACAGCACCACGACGTTTAACAGCAATGCTGTCAACTACCGGAGAGTGAGTCTGGAA
>Locus:SL1344_2722_1:2900337-2900227(-)
TTAATCGGTGAATGGTCGGTGAACAGTGAACACTTTACTGTTCACTTTTGCCGTTTTGCAGGTAAAAAAAGACCGGCGATGCCGGTCAGGGAAGGTTATTTCGCTATGGGG
>Locus:SL1344_3039_1:3245452-3245517(+)
GCCCTGACCGAATTTTTTACGCGGCAGGAAATACGCCTGGCGGGATCATTTTACGATGGTTTTCAC
>Locus:SL1344_3064_1:3272314-3272358(+)
AGACTCATGGTAGAATCTTCTGTCATGACTATTCCGCACAACAGT
>Locus:SL1344_3090_1:3296428-3296369(-)
ATCGCCGGTCATCCCTTCATGCATCGCGCCGAAAATACCGGTGCCGCTGGCGCAAAAAAG
>Locus:SL1344_3175_1:3387680-3387748(+)
TCATCAGGCGCTTTCTACGGTTCTGATTATCGTTTTCCGCTGTGCAACCAGAACGGCTGCTGGTTGATG
>Locus:SL1344_3548_1:3772031-3771993(-)
TTAATGTTGACACTTTTCCCAGAACGACCTGGTACATAT
>Locus:SL1344_3726_1:3981864-3981805(-)
ATGGGGCTATTTAGCCTCTTCAGGGCGTTATTTATGCGCGTTGAGAATCCAGCAGTTCAT
>Locus:SL1344_4072_1:4362806-4362711(-)
TATCCGGCCTACAATTTCTGTTCACATAGGCCCGATAAGACGCAGCCGCCATCGGGCGAACAAATAGTTAAGCCAGAATACGCGTGCCAATCGGCG
>Locus:SL1344_4379_1:4712056-4712015(-)
TCCAGACGGACGTTCAGCGTGGCCATTATGCCTCCAGTAGAA
>Locus:SL1344_4380_1:4712393-4712349(-)
AAACGGGCAGAGTCGATTCTGGGGTTCAATAGCACATCAGCCAAC
>Locus:SL1344_4498_1:4846447-4846506(+)
GAAGGGGGCCAGAGCAGGCCCCCTTCATCGTTTATTTCGTCAGCACTTCCCACTGTAAAT
>Locus:SL1344_0853_1:947085-947066(-)
AGAAAGGCTTTTACCGTCAA
>Locus:SL1344_0978_1:1082222-1082203(-)
TCAGGCCGCCGGAACTCCCG
>Locus:SL1344_1152_1:1253860-1253879(+)
CACAATAAAAAGAAAAAGCC
>Locus:SL1344_1183_1:1288034-1288053(+)
TTCTGGAGAAAGTATTCCCT
>Locus:SL1344_1483.0_1:1585784-1585803(+)
CCGGTCGAAGGTGGAATAGG
>Locus:SL1344_1631_1:1749839-1749820(-)
GAGTGGTGAGTGAGGGGAAT
>Locus:SL1344_1748_1:1874544-1874563(+)
TAACTCAGCGTACCAGTTTA
>Locus:SL1344_1926_1:2038717-2038736(+)
GAGCGCGAACATAATCAACT
>Locus:SL1344_2250_1:2385173-2385154(-)
CAGCGTAAGTCTGGTAAACG
>Locus:SL1344_2503_1:2678500-2678519(+)
CTTTCGCCGCAACCACACTC
>Locus:SL1344_2611_1:2787797-2787778(-)
CCGGGCCAATGATGTACTTT
>Locus:SL1344_2646_1:2826026-2826045(+)
TTACAACACGCTTTGGATGT
>Locus:SL1344_2722_1:2900357-2900338(-)
TATTTTTAATATTCAGTGGC
>Locus:SL1344_3039_1:3245432-3245451(+)
TGATACATGTCACCAAATTT
>Locus:SL1344_3064_1:3272294-3272313(+)
TGCCAGTGTCAGCAACCTTC
>Locus:SL1344_3090_1:3296448-3296429(-)
TTAGCGATCAAAATGTTTGG
>Locus:SL1344_3175_1:3387660-3387679(+)
TAAGCCTGATAAGCGCAGCG
>Locus:SL1344_3548_1:3772051-3772032(-)
GTCGGGCAATTGACCTGCGC
>Locus:SL1344_3726_1:3981884-3981865(-)
AAGTAAAATAGCCCCATTAA
>Locus:SL1344_4072_1:4362826-4362807(-)
CTGCCGGATGGCGCTACGCT
>Locus:SL1344_4379_1:4712076-4712057(-)
CCTCATTTTTGAGTTTGTCA
>Locus:SL1344_4380_1:4712413-4712394(-)
AGCAGTCAGGAAGACCGTTT
>Locus:SL1344_4498_1:4846427-4846446(+)
GCGATAAAGAGTAAGATTGT
>Locus:SL1344_0068_1:80381-80274(-)
TCCAGGAATGACCTTACGCAAGATAAAAAAAGGGTTTCTTTACAGAAACCCTTTCAACATTATATTACAGGTCCGGTTAGAGCAATATCCGCCGGACCCTTTGTTTAC
>Locus:SL1344_0681_1:760909-761052(+)
CTTGTGATATCTGACTTATTCGCTCTGAGTCGCCAGATGTCGGCGGCAGGTGAGGGCGTCGCATTCGATACGCACCACGCAAACCGCTTTCATCATATCTTCCCGATAACTGAAGGTTTTTCCCGGATCGGTCTGACGCATAAT
>Locus:SL1344_0745_1:832518-832471(-)
AGCCCGGACAGGCGCAACGCGCCGCCTCCGGGAAAGGAACAGATTTAC
>Locus:SL1344_1310_1:1415877-1415912(+)
ACGATGTGCGCCATTTTATATTGTGCGTCAAATTAT
>Locus:SL1344_1344_1:1448437-1448393(-)
AAATGCTCCATGAAGATAATCTCGGTAAGAGAAGTCTTCGGCCAA
>Locus:SL1344_1362_1:1465772-1465816(+)
TTCGCTACATCTTTAATTGTTGCCATTACATTTCACTCCAGACCC
>Locus:SL1344_1568_1:1685768-1685727(-)
GCGCCTGATTGTTGTGTATGCTTCATTGTTCTCTCACTAAAT
>Locus:SL1344_1836_1:1952611-1952706(+)
ATTGATGAGGCTCCCCCTTGCGGGCCGCCGCGATATCACGCGAATGATGTCGTGTACATTGTTCATATCAGTTATTCTCGGCTTTCTTCACAACCT
>Locus:SL1344_1844_1:1960457-1960338(-)
CTGTTGCACCTGTTCAGCGAGAAAAGCCGGTTCGAGGAAAATATTGATAAAGCCAGGGCCGGCGATTTCAACCTTGCTGGCGATGCCGCTGAGATCCAGATGAGTCAGCACCTGCTCTGC
>Locus:SL1344_2302_1:2441643-2441738(+)
ATCCGGCCTACCGTTCTTCCCGTAGGCCTGATAAGCGTAGCGCCATCAGGCCTTTTCCTGTCTGGGGTTAAAACGGAAACAACATTGGAATCATCA
>Locus:SL1344_2669_1:2860365-2860403(+)
ATGGCGACCAGTGAAAGATGGTGGCGATATCCGCCACAA
>Locus:SL1344_2787_1:2972994-2973053(+)
CATCCCCGCCGCGACATTCAGCCCATCGGCATCGACCGGAATCGGCGCCAGCGTAATCCC
>Locus:SL1344_2823_1:3012673-3012741(+)
GCGTATTCTACGCGCAATCGCAGAAATCAGAAAAGCAGCGATGCCGTTGAATCCAGCGCCGCGCGACGG
>Locus:SL1344_2848_1:3035884-3035943(+)
TACCTTATCACAAATCGCCAGCAATGGGGGTTCACCAGTCAATTGCCTCTTTGTTTTCCC
>Locus:SL1344_3067_1:3276043-3275984(-)
CGCTCAGGAAAGTTCCCGGACGTTTCGGGAACTACCCGGCGACCAGTGGTTCACCGCAGT
>Locus:SL1344_3190_1:3403418-3403534(+)
CTACCGGGCGGATGTCATTACCATTGCTACCTACAAATAAACTTAATGCAGTACCGTGACCGCATCCTCCAGCCGGCTGGCACGGTGTTTTACCATTGCGGAGACTTGTGCGCTCTC
>Locus:SL1344_3619_1:3859894-3860004(+)
GTTCGCTTTGTGCCAGAAGCGGAAATTGCTCATTGTAGCGGTTTACTGAGTTCAACAAGGCAAAAGAACAATGCTGCCTTTCTGCAGGCTGACTATTATTTCGCCAAACAT
>Locus:SL1344_3697_1:3946398-3946330(-)
AAACACCATTTGCGCGATACGTTCGCCCGGTTCAATGGTAAAACTGTCCTGACCACGGTTCCAGATCGA
>Locus:SL1344_3804_1:4063720-4063848(+)
CAGCCAGTTCGTCTACCGCCAGCGCGCAGAAAGCGGAGCGTACACGAAGTACGTGAGCATTTCGAGCACTGCCGGGAGGCGAAATGGCAAGTAAACCAGCCCCTTTTCAGATTCTACAGCCTCATTGGC
>Locus:SL1344_3837_1:4100354-4100434(+)
GCTCTTAATTCAAGCAACGCTTACTACGCGACAGCGAACATCACGTACAGACCCAGACCTACAGCGATCATCGGGATAGCA
>Locus:SL1344_3879_1:4151914-4151852(-)
TTGCCCGTCACCATAAGGATTATGGGCGCGGCTCATGGTTTGATATTCATTTTCGTCGTGCAG
>Locus:SL1344_4345_1:4672498-4672563(+)
CGCCACCCTCGGGTGGCGTTGTTTTTTACATTCTGGCTGATGGCGCTAGCGCCGGGCATGGTGAGC
>Locus:SL1344_4349_1:4678599-4678477(-)
CCAGCCCATCCAGCAATTTCTGATGGATGCCGCCGAAACCGCCGTTGCTCATCACCAGGATGTGATCGCCAGGCTGTGCGGTTTTCACCACCATTTCCGCCAGCGTATCGACATCGCCACTCC
>Locus:SL1344_0068_1:80401-80382(-)
TGGTTACGGAAACGGACTTC
>Locus:SL1344_0681_1:760889-760908(+)
CCTCCAGGCCGGATAAGGCG
>Locus:SL1344_0745_1:832538-832519(-)
ACAGATCCATGCAATCCGGT
>Locus:SL1344_1310_1:1415857-1415876(+)
GACGGACAAAAAAATGGCGC
>Locus:SL1344_1344_1:1448457-1448438(-)
AGTGAAGTAAAACTCATAGC
>Locus:SL1344_1362_1:1465752-1465771(+)
TAGTGGAAACGTTTGCCCGT
>Locus:SL1344_1568_1:1685788-1685769(-)
TGAATGGGTTATAGACTTTT
>Locus:SL1344_1836_1:1952591-1952610(+)
GCTGTTGGGTGACGCCGCGC
>Locus:SL1344_1844_1:1960477-1960458(-)
AGACGATCGGAGGCCAGCGC
>Locus:SL1344_2302_1:2441623-2441642(+)
CGGATGGCGGCTAACGCCTT
>Locus:SL1344_2669_1:2860345-2860364(+)
CGGCATAACGTCAGTGATGG
>Locus:SL1344_2787_1:2972974-2972993(+)
CGCCCCTGCGGGCAATCCCG
>Locus:SL1344_2823_1:3012653-3012672(+)
CCATCCGGCAATGCTTTGTG
>Locus:SL1344_2848_1:3035864-3035883(+)
ATTTGCTGATATATACACCA
>Locus:SL1344_3067_1:3276063-3276044(-)
GTGTCTGTATGCAATCAGTC
>Locus:SL1344_3190_1:3403398-3403417(+)
TCCGCCCGGTAAGCCTGTTG
>Locus:SL1344_3619_1:3859874-3859893(+)
TTCATTTTTTGAATACTGAT
>Locus:SL1344_3697_1:3946418-3946399(-)
TCGGCCTGAACGACCGGAAC
>Locus:SL1344_3804_1:4063700-4063719(+)
GTCCAGGGGCGTGTGTGTCG
>Locus:SL1344_3837_1:4100334-4100353(+)
CTAGTTAACCTTCTGATATT
>Locus:SL1344_3879_1:4151934-4151915(-)
TGTAAAATGCGCGCGCATGA
>Locus:SL1344_4345_1:4672478-4672497(+)
AACCAGCCCTGAACTGAACA
>Locus:SL1344_4349_1:4678619-4678600(-)
TACGTTCTGAGCTTTTTTCG
>Locus:SL1344_1165.1_1:1272860-1272780(-)
GGCGACCGCCGGGCTGACGCAAACTATCCACAACGATCGCCGCCAGGTTTGGCGACATCGTTATATTGCGGATCGCCCGGA
>Locus:SL1344_1394_1:1494340-1494245(-)
TTATTGATGCTAACGCCCTCTCTCCGCCTGCGGTTTAATGCTATCCCAGGCGGAGAAATGCGACATCTCAGGCAAGACACAGCGTCGCGCGATGTT
>Locus:SL1344_1557_1:1674422-1674529(+)
GTGACGTTTGCTTATCGCGAAAAGCATCGCCTTCGTCACATTTTCACAACATTCATTCCAGAAAATTCAGAAAAGCGCCAGCGGAAAATCCGCTGGCGGATGAATCAG
>Locus:SL1344_1596_1:1716118-1716071(-)
GTCAGAAACAGCGACATGGTATTTCTCCTGTTACGCAATATCAATCAA
>Locus:SL1344_1844_1:1961942-1961877(-)
GTCCGTTATCCGGAGTCAGGCCTGATGATGTTAACGACGGCGCGTTTACATGCGTTCTACGGTTTC
>Locus:SL1344_1875_1:1993350-1993409(+)
CGATCGTTTGCTGAAATTTGCGGCGAAACGATCACTGATCAAGCAAATCTCCGCGTGCAG
>Locus:SL1344_1877_1:1996346-1996465(+)
CCATTTTACCGCATCCTCTCCGCAGCACGCTTCACCGACAACTTTAATGCCCTTTATATCTTCAAGAATGCGTCGTATCCCTGCGCGCACCAGTTCGTGGTCATCAACAAGAAGAACGTT
>Locus:SL1344_1944_1:2054587-2054709(+)
GCTTTTTTGGCCCACGTCCGGATCTGCTCCGGGTACGTCGGCGTTACGCCAAAGTCATCAGCCGGAACATCGACACGCCGCCGGATAACAATGCGCTGGTCAAGTTCGCCCGGGTCGGGCAAA
>Locus:SL1344_1955_1:2062879-2062941(+)
ACGCTGCGATTTATACTGAATGGCGTTGTCGCGGTAATGGTCTGTTGTCCATGCAAGTACAGC
>Locus:SL1344_1962_1:2067659-2067787(+)
AGCGCTCTGGTATTTACGACCAACAGCGCTAATGAGGTGACGACCGGCCAGCGGCCCCTTGTTAGGGGCGCGCCAGTAAGTGTTCACGCTCGGAGGGAATGGGAGTACCAGCCTCATGCAACCTCCCGC
>Locus:SL1344_2246_1:2381496-2381386(-)
GGGATGAGCGCCGGATGGCGGCGCAAGCGCCTTATCCGGCCTACAAACCGTACAATCGTAGGCCGGGTAAGCATAGCGCTACCCGGCACTATTCATCAGATCTTACAAGCG
>Locus:SL1344_2322_1:2461988-2462026(+)
CGCCCTGTAAAATTACGCCTGAAAACCCGTACAACATGC
>Locus:SL1344_2361_1:2501464-2501607(+)
TTTATTTACTGCCGTTTATTCCGAGTCGATCTCTTTGAGTTCGTCCTGAATCGCCTGCGCGTTCGGGTTTTCCTGCGGCTTGAGTTTTCCGCCATTGGCGATAAAGTCATGACGCTGGAAGTACGCCTCGCGCACCATAATATA
>Locus:SL1344_2434_1:2577021-2577089(+)
CGATCTGACATTTGCATCAAACTTCGTTACTTACGGCCCGTAAACGGGCTGCCCGGATACGGGATCGAT
>Locus:SL1344_2516_1:2691177-2691221(+)
AGCCAGCGCGTGGAATGCAATGCCATGATTCCCTCCCGTTTGGAG
>Locus:SL1344_2607_1:2783771-2783712(-)
TTCAACCGCCCGGCAGTCAAAGTTCTCTTCTTTTATATATTGCAGCAGACGGCCCGTCGT
>Locus:SL1344_3185_1:3399020-3398925(-)
AGGGCGCTTGCGCATGGCCTGATAAAAAAACGCCGCCTTGCGGCGGCGTTTATACGTGTGCGGCGAATTAATCGTCGAGGAAGCTGCGCAGCACTT
>Locus:SL1344_3317_1:3534634-3534675(+)
TCTGGTTTAGCTGTAAAAGTTTTCATTAAAAGCTTACCCAAA
>Locus:SL1344_3425_1:3630773-3630817(+)
TGGCGAACCCCCGACTCAAAACGCGATCAAGCCATTCTTTCAGTA
>Locus:SL1344_3435_1:3639907-3639942(+)
CGGATGCGCTACGCTTATCCGGCAATCCGCCATCAG
>Locus:SL1344_3613_1:3855984-3856100(+)
GGCCCGATAAGCGCTGGCTTGCGCTTATCGGGCAGACTGTCATTACTGGGTCGCGTTTACCGCCGCCGTCCAGGCCTGATTAAACGCCTGATGCTGCGAGGCCAACGGCCCAATCAA
>Locus:SL1344_3700_1:3947962-3948021(+)
AAAAAAAGGCGACTTTTCAGTCGCCTTAAAATCAATTTTCTAACGCCGCCTTCTGCGTCG
>Locus:SL1344_3979_1:4263181-4263113(-)
ACCACAATCTGGATGCTGAGCCATAAAAACCTGAAGCTTATGGTATTCATCATCATCGAGCAGTTTTTT
>Locus:SL1344_1165.1_1:1272880-1272861(-)
ATAAGAACATCGCAATGCCC
>Locus:SL1344_1394_1:1494360-1494341(-)
GGCCGAGGCGTAAGATTGCT
>Locus:SL1344_1557_1:1674402-1674421(+)
TAGATAGTCATCGGCACTTC
>Locus:SL1344_1596_1:1716138-1716119(-)
TTTTTTCGAAAATAAAACTT
>Locus:SL1344_1844_1:1961962-1961943(-)
GTGGCAATAAAAAGGCCTGA
>Locus:SL1344_1875_1:1993330-1993349(+)
ACGATATTTTTCGTCACTCA
>Locus:SL1344_1877_1:1996326-1996345(+)
TCAACGGCGTTAGTACGGCA
>Locus:SL1344_1944_1:2054567-2054586(+)
AAGCTGCCGCACCGGGTTGC
>Locus:SL1344_1955_1:2062859-2062878(+)
AGACTATGACTGGCGGTATC
>Locus:SL1344_1962_1:2067639-2067658(+)
TCAATGATCGCCACGCAGGC
>Locus:SL1344_2246_1:2381516-2381497(-)
CATTGAAGTGAATCCTTTAT
>Locus:SL1344_2322_1:2461968-2461987(+)
CAGTTCCAGCGTGACGATCG
>Locus:SL1344_2361_1:2501444-2501463(+)
GTGAGCATTGCGCTCACCTT
>Locus:SL1344_2434_1:2577001-2577020(+)
CGCGCCCTAACAGGCGCATA
>Locus:SL1344_2516_1:2691157-2691176(+)
AGGTGAAATAACTGAGCGCC
>Locus:SL1344_2607_1:2783791-2783772(-)
GCTTCGTCAAGGATCAGTGT
>Locus:SL1344_3185_1:3399040-3399021(-)
AGAAATTCTGCAGGCCAAAT
>Locus:SL1344_3317_1:3534614-3534633(+)
ACCAGTCGCGTTTTACGGTT
>Locus:SL1344_3425_1:3630753-3630772(+)
TTGGTTTCCCCCTGGTCCGC
>Locus:SL1344_3435_1:3639887-3639906(+)
AAAAGGTTAAGACCGACCGC
>Locus:SL1344_3613_1:3855964-3855983(+)
AGCGGCGGGATAACGCTACA
>Locus:SL1344_3700_1:3947942-3947961(+)
ATTTACGAAATTTACGGACA
>Locus:SL1344_3979_1:4263201-4263182(-)
CCCGTTTCCTGAATGACATC
>Locus:SL1344_0338_1:388191-388111(-)
TTTTTCCGTAGCGAGTTCCTGCATTATTCAGCCACCAGATCGCTCGCGGATCCGCTTTCCCCCTTGAGCAAACCATTTTGC
>Locus:SL1344_0869_1:962082-962038(-)
ATTTCACGCGCTTTACGCAGCTCTTTCTCATACGCGCCGGAACGT
>Locus:SL1344_1164_1:1269584-1269540(-)
AAAAAACGCTCAAGTAGTTTATCCATGCAGTCACCCTCACTTTTC
>Locus:SL1344_1199_1:1304223-1304101(-)
TGGGGATGTGCGCTTTGGCAAAATCCACAAAGCGTACGACCGCAGGCAGCAAAATATGCCAGTCCTGTTGCTCCAGACCTAAATATTCACGCTGCGCCGCACGCAACGTGGCAGCATAATCTT
>Locus:SL1344_1445_1:1550689-1550561(-)
CTGAATAAGACATTATGGGACCTTTTGTCCCCCAGGCGCTTTTACAAGACCCATGGTATCAGGCCAGCCGCGTGCCCCGTATGGCTGACCTGGAGATTGCCGGTTAGCGCGCGTTATTTTTGCAGTCGG
>Locus:SL1344_1470_1:1574159-1574094(-)
CCACCGCATGGCATGACCGCCATGCGGTGTTATTCATCGACAAAATTAGCCGCCGACAATCTTTCT
>Locus:SL1344_1750_1:1876068-1876211(+)
ATACTCCGTAACAAATTACTCGGCGGATGGAATCGCAAGAAAGCGAACGGCACGGGCGATATCACGCGTGCGCGGCGCAGGAGGCAGGCTGGCGAGAAACGTGGCGCCATAGGGCCGCATCACCAGCCGGTTATCACAAATCAC
>Locus:SL1344_1769_1:1894445-1894561(+)
CTACCACTGCTACACGGGAAGGAAATCTCTGGTGTAAAACGTTTACCAGGGAATAAATTTATTGATGGCGCAAATACCGCTGAAAAATTGTACATCCTGATCGCACATGATATTAAA
>Locus:SL1344_1958_1:2064421-2064516(+)
GACAGGCTAAAACCTGATTACATGCCAGCAGAAGCTGCGCAATTTCTCCGCTCGCTGAAACTGCCAGTCAATCATTATTCTGTTGACGATTTCTCG
>Locus:SL1344_2283_1:2419392-2419357(-)
GGATGCCTGTACTGTAGGCATCCCCTGTTACGTCAG
>Locus:SL1344_2318_1:2458843-2458748(-)
AAGGGTGCCGGACGCAGGTTTTTTCCGTGTATACACCTCTACATCATACATGATGTATGCTACCGCGTTACGCTTTCGTACTGTTACAGTGCAGTT
>Locus:SL1344_2384_1:2531232-2531291(+)
TGGCGAACATCCTCTCGCCAGTCAAATAAAATTAATGTGCTAATGATTTGGTCGACAGTT
>Locus:SL1344_2405_1:2551703-2551762(+)
CGCCCAGCGAATATTCGGCAACGTCACGCGGCGAAACATTTGCCAGCCGGATGCGCCCAG
>Locus:SL1344_2415_1:2559877-2559839(-)
CGTCACTGGTTACTACTTTCCGTGTATTTGTTTGCATTG
>Locus:SL1344_2620_1:2805007-2805069(+)
AAGAGGTTCGATGAATTGGTTGTCGTGCCCCAGCGCGAGCGACTGGGCATCGGCAAGAGCAAG
>Locus:SL1344_3035_1:3241671-3241730(+)
AGTCATGACATGGCCTCCATTTCGTTTTTTCTTAGTGTAGCGTCGGTTTACGCACTTCCG
>Locus:SL1344_3208_1:3422314-3422246(-)
GCGTTCTTCGTTGTGCGTCATCGCGTGGAACGTACCGTGAATCGACTGCAAATAGGCGCGCGGCCCGTG
>Locus:SL1344_3279_1:3496268-3496315(+)
AACCCCCGCATCGCGTTCGCGGGGGTTGTTCAGCGTACAGAAGGTTAT
>Locus:SL1344_3279_2:3496286-3496354(+)
GCGGGGGTTGTTCAGCGTACAGAAGGTTATTCGCCTTTCACGCGTTCAATATTCGCGCCTAGCGCGCGC
>Locus:SL1344_3281_1:3497972-3498082(+)
AGCGCGGTAAAAGTGCCGGATGGTGCTGCTAACGCAACTTATCCGGCCTACGGGGATCATGCGAAGTGTAGGCCGGATAAACCATCCGGCATTCATTACATACGGGGAAGT
>Locus:SL1344_3345_1:3564846-3564887(+)
GGGCCACGGCTAAAAATTGGCTTCATAGGCTATGCGTATTCT
>Locus:SL1344_4433_1:4778865-4778758(-)
GCTTGCGTAATTATGACGCTACTGACAAAGAGACCATGGTCTTCGTATCGGATGAAACGTGAGATCCCATTAATGAATGGGATCTATTTTATTATTACTTCCTGTCAA
>Locus:SL1344_4457_1:4801546-4801665(+)
CTCGGCCTTGATACGCGCCAGCGCGTGATCGACACGCTCGTCAAACGGTTTGAGCGCATCGCCCACCGCCGCGCGGCGGATATGGCCGATCAGGCGGGCGGCAATATCTTCGTTGCGCGT
>Locus:SL1344_0338_1:388211-388192(-)
ATATATCGTGCTATTGAATT
>Locus:SL1344_0869_1:962102-962083(-)
CGCCAAGTTCCTGAAAAGCG
>Locus:SL1344_1164_1:1269604-1269585(-)
TATCCAGCGATACGTAGTGT
>Locus:SL1344_1199_1:1304243-1304224(-)
GGCATCTTATGTGAACTGCG
>Locus:SL1344_1445_1:1550709-1550690(-)
TAAACGATACGCAACCAGAC
>Locus:SL1344_1470_1:1574179-1574160(-)
CCATTGATTTACGGCAAGCT
>Locus:SL1344_1750_1:1876048-1876067(+)
AAAATAGCGCGCATCTTACC
>Locus:SL1344_1769_1:1894425-1894444(+)
CTCAATGTAGAGACGTCATT
>Locus:SL1344_1958_1:2064401-2064420(+)
ACAGTCTGTTTATTATTTCA
>Locus:SL1344_2283_1:2419412-2419393(-)
TTGTCTCACTAAGCGTCAGG
>Locus:SL1344_2318_1:2458863-2458844(-)
GTCAGGTTTTTAATACGAAT
>Locus:SL1344_2384_1:2531212-2531231(+)
CCTTGTTCATAAAAATGGAC
>Locus:SL1344_2405_1:2551683-2551702(+)
AACACCACGCCGTAGAGTAG
>Locus:SL1344_2415_1:2559897-2559878(-)
CAGATGGGGATGCCATTTGG
>Locus:SL1344_2620_1:2804987-2805006(+)
AGCAAGGCGCTCATTAAATG
>Locus:SL1344_3035_1:3241651-3241670(+)
CGGCGTTGGTATTCCTGCTG
>Locus:SL1344_3208_1:3422334-3422315(-)
TCTCCGCAGGTTAACGCCTC
>Locus:SL1344_3279_1:3496248-3496267(+)
AGAGTAAGTGCCTGTAAAAC
>Locus:SL1344_3279_2:3496266-3496285(+)
ACAACCCCCGCATCGCGTTC
>Locus:SL1344_3281_1:3497952-3497971(+)
AAAGATTACGCTGATAAATC
>Locus:SL1344_3345_1:3564826-3564845(+)
TAAGGCGAATCTGTAGCGAC
>Locus:SL1344_4433_1:4778885-4778866(-)
ATGATAAGCAAAGTAAAGAG
>Locus:SL1344_4457_1:4801526-4801545(+)
TGCTCGTCGCTCCAGTCGTT
>Locus:SL1344_0005_1:5069-5134(+)
CGATTTGTAGGCCGGATAAGGCGTAACCGCCATCCGGCGATGCCGTTACTGCTCGTAGCGTTTAAA
>Locus:SL1344_0065_1:74873-74838(-)
TACCACAACCACATCACGAAGGTATTTAGTCGCTAT
>Locus:SL1344_0210_1:246028-245900(-)
GACAGGTCTCGACATTGTGCAAATGCACAAAACGGTGCAAATAAGTATGGAGTTGTGGGGGGTTTCACAGAAAAGTGTTGCCCCCTTCCATGGCGGAAGGGGGACAAAGGTGATTACTGCATCAGCAAA
>Locus:SL1344_0320.1_1:370151-370104(-)
TTGACTTACCCCGCAGCTAAACGCTTGCGCGGCTGTTTTCTGCACTAT
>Locus:SL1344_0358_1:412098-411988(-)
CGTAACGCCAGATTGCCTATGCGCAATGATAAAAAATCACCCAAAGCGGCAGAAAACCGGGTTAGCGGCGGATATTACCGCTCTGGCGGGGCGCGTTACGCACAGTGGCGG
>Locus:SL1344_0443_1:504511-504467(-)
AGCGTCGCTACCACTGGCAGACGACCGATAAACTCAGGAATCAGA
>Locus:SL1344_0504_1:571492-571448(-)
ACGCAGACTTTTTCTATTTCAATCATATTCACCTCAGAAATTGGG
>Locus:SL1344_0624_1:697675-697713(+)
GTACCACTTCAACCACCTGATCAACCAGCTCAGGTAACG
>Locus:SL1344_0682_1:761448-761516(+)
ACCGTTACCGCAGCCCGGGCGCGCCATCAGCCGTGTTTATTTTTCAATTCAAAACGCGGTGAGACCAGG
>Locus:SL1344_1107_1:1211863-1211744(-)
AACGCCCAAAATCGCCGGCCCCATCTGTTTGACCACCCGCATCGCCCCGGTGTCGCGAAAGTTAATGCGCGGCAGCACCAGCATACCGATCTTTTTCAAATACGGAAGTTGATACACCAG
>Locus:SL1344_1211_1:1310946-1310866(-)
ATATCCCGTCGGACCGCAGGTTGTCACTTTTTCGTATCAGGGTGCTCTCTGCGCCATAATGTCCACTCATCAATGATTTCG
>Locus:SL1344_1259_1:1360547-1360663(+)
ACTGAAAAATGCCGGATAGCCCGTATCCGGCATGGGCTGTACCTATACCGCAAGCAGCCGATCCATCGCTTTTTGCGCAGTAGCCAGGTGCTGACCGCCAAACAGCCTTGCCCGATT
>Locus:SL1344_1352_1:1455559-1455500(-)
TATTGTTCGCATATTATTTTTCTTATCAGGTTTACGCTGTATTTTTGCAAAGATACCAAC
>Locus:SL1344_1384_1:1484044-1484166(+)
CCAAGAGCGATTACGCCCAGCACCATACGTGCGATATCCTGGTTGTGCAGCAGCCAGGTGGCGACCGCAATCAGAACGACAATACCCACGATGGTCAGCAGCAGATTACGGAAGTTGATCGGT
>Locus:SL1344_1417_1:1521894-1521799(-)
ATACTCGCCGTCAACTTTTTGCTTAGCCGTGTGATTAACTGCACATTTTCACCCTTTTTAAGCGTAATTAATCCCGTCGGGCAGCCAGTAATAGCA
>Locus:SL1344_1979_1:2082198-2082157(-)
CCGCCAGCGGTATCGGTTAATGCCATAGGAGGGGGCTCCATT
>Locus:SL1344_2757_1:2938057-2937962(-)
TTCGGTTTATTTATGCCACACGCCTGTATTACAAAAATGTTATATCCATCCTGTTGTAATTTTTATTTTAATTCATTCGTTTTTTTATGCGGCTTG
>Locus:SL1344_3533_1:3757145-3757252(+)
TCGGGCAAACGTATTGCCGGATGGCAGCGTAAACGCCTTATCCAGCCTACAAAAAACAAAACCCCCGAATTCACATTCGAGGGTTCATTGGCAATTCGCGAAGATTAC
>Locus:SL1344_3899A.1_1:4173041-4173100(+)
CCCATTGATGCTAAAGACATGAATACCCTGACCTTGCTGGCTATCACGCATAAAATAGCC
>Locus:SL1344_4097_1:4398233-4398174(-)
AAAGTATCCCTTCCTCATTATTGCCCAGCCTTCACCCCTTCATCAGTAACTGACGACCGG
>Locus:SL1344_4286_1:4614204-4614347(+)
CGCCTAGCGTATCTGTCAGTCGTCCGTATCAGAAAAGTTTTTACGCGTTTTTACCTGCGCCATACTTTCAAGAATTCGGTGATAATTTTCGAAACGGGTTTCCGCAATAGCGCCGTTCTCTACCGCTTCGCGAATGGCGCAGCC
>Locus:SL1344_4490_1:4837804-4837742(-)
AATAAGGTTTCCTCCGCGTACAAATCGCAGCGGATCAAAAAATTCGCGCCTGGTGGTATAGCG
>Locus:SL1344_4511_1:4862272-4862340(+)
AACGCCGTTATCAATCACCACCCAACTGAAGGTGGCGTCATCGTCAATTCCGGCTTCAATGGCTACCCA
>Locus:SL1344_0005_1:5049-5068(+)
CCGGGCCTATGGGGTGGTGT
>Locus:SL1344_0065_1:74893-74874(-)
TGTAATCAATTAATCTTGAT
>Locus:SL1344_0210_1:246048-246029(-)
AGCACAAGCATAAGGAAGAT
>Locus:SL1344_0320.1_1:370171-370152(-)
AAAGAGAACATCGCCTTTCT
>Locus:SL1344_0358_1:412118-412099(-)
AGAGATGACGGACCACTATG
>Locus:SL1344_0443_1:504531-504512(-)
CTTCTTCGCTGAGTTCATTC
>Locus:SL1344_0504_1:571512-571493(-)
CGCGACCGGCGGTAAAATCG
>Locus:SL1344_0624_1:697655-697674(+)
ATCACCAGGCGCATGGCGCT
>Locus:SL1344_0682_1:761428-761447(+)
AGAGTGAAAATGCCCGGACT
>Locus:SL1344_1107_1:1211883-1211864(-)
AGGGAGATCTGACTGACGGA
>Locus:SL1344_1211_1:1310966-1310947(-)
TTATCAGATTGTTCTTAATC
>Locus:SL1344_1259_1:1360527-1360546(+)
CCTTGTTAGGCTTCATGTAA
>Locus:SL1344_1352_1:1455579-1455560(-)
CACGACCTGGAACGCTATTA
>Locus:SL1344_1384_1:1484024-1484043(+)
TACCGAAGATAATGACGATG
>Locus:SL1344_1417_1:1521914-1521895(-)
TGCTATGGTGAAACACTTCA
>Locus:SL1344_1979_1:2082218-2082199(-)
TACCCGGATCGGTCTGCGTG
>Locus:SL1344_2757_1:2938077-2938058(-)
CTGTCTTTTTTGTATACCCT
>Locus:SL1344_3533_1:3757125-3757144(+)
GCCCGATAAGCGAAGCGCCA
>Locus:SL1344_3899A.1_1:4173021-4173040(+)
CGCTCGGTGACTTTTAGCGG
>Locus:SL1344_4097_1:4398253-4398234(-)
CAACGGAAGCTGACCAAGGC
>Locus:SL1344_4286_1:4614184-4614203(+)
AAAGGGGACGATTCTAACGA
>Locus:SL1344_4490_1:4837824-4837805(-)
TCCACCAGCCAGTCGAGGTC
>Locus:SL1344_4511_1:4862252-4862271(+)
GATCGCGCTTCACCGCGCTG
>Locus:SL1344_0055_1:63504-63551(+)
AATTTGGATGAAAATGGGATACGACATGCGTATCCCATCCACTATTAC
>Locus:SL1344_0542_1:610351-610395(+)
ATAATGATAACAGATGCAGGTTTCATTGTTGTATGCCTCAGACTG
>Locus:SL1344_0657_1:732132-732197(+)
GAATGTAGGCCGGATAAGGCGCAAGCGCCGCCATCCGGCAAGCTACTATTCTGCAATCTTCTCGGC
>Locus:SL1344_1007_1:1114431-1114493(+)
AGCGCGGCCTTTGCCTTCGCCGCCCAACCAGCCCAGGTAGAATCCCACCAATTGCCACATAGC
>Locus:SL1344_1277_1:1379368-1379309(-)
ATAGACTATAAAATTTATATCGTCTGCGAGGTTAAATTCGCCGTGCCTGCCAGAAGTTTT
>Locus:SL1344_1311_1:1416273-1416332(+)
AGCGCGAGCTGCGTCGTCTTTAGCAGCCTGAACGTCGGAACGCATTGCGTTCACGTCGTT
>Locus:SL1344_1323_1:1430948-1430983(+)
GGGTTACCCGCCGTTAGCGATGCGCAGGGTTATCAG
>Locus:SL1344_1723_1:1851776-1851681(-)
GGAAAACGGGGTATACAGACAAAAAATCCACGCCGGGACGTGGATTTTAGCGCAATGATTTGTCGCCTTAACCTGGATAGATACCGCGATCTTTAC
>Locus:SL1344_1866_1:1985377-1985505(+)
CGGCCTACACCGTTTCTGATCTGTTTGCCAGAGGTGGTGCCTGTCGCTACTGGCGTATTATCGGCACATCATGCCAGCCGACAGGCGCGAAACGCCTCTGTCTTGTCTGGGCATTACCCCAGCATCTCA
>Locus:SL1344_2001_1:2102417-2102485(+)
CGCCGGAAAGCGCTGCGCGGTCATCATATGATCGAGACAGGCATAAGCTGCGAATGCGTGATGGCTGGC
>Locus:SL1344_2611_1:2787046-2787005(-)
TCGTGCCAGGTTAACTCAGTCGCCATCTCGCTCTCCTGCGAA
>Locus:SL1344_2689_1:2871559-2871597(+)
CCTGTTCCGGTGCCTGTTCGGGCGCAACAAACTTCATGC
>Locus:SL1344_2762_1:2946200-2946244(+)
GCCCCGGTTCGTTATAGGTATTTGCCCCTTCGGCGGAGCGATAGA
>Locus:SL1344_2999_1:3203947-3203840(-)
GCGCAATTTACCATAAATAGCGTCAGTTGGGGGCGTTTTAAGCAGATGGATGTCGTGGAGGCGGAGGGCCGGGAGCGTTGCGATCCCGGCAAAAAAGAGCAATATCAT
>Locus:SL1344_3175_1:3387675-3387734(+)
CAGCGTCATCAGGCGCTTTCTACGGTTCTGATTATCGTTTTCCGCTGTGCAACCAGAACG
>Locus:SL1344_3188_1:3401055-3400933(-)
ATCGCTGACGTCGACCACCGCCCTGTCCATGACGACCACAGCCGTGTCCGTGACGGTGCTCGCCGCCGCAACTGGCGTTCTCATGCTGATGCGCGCTATGGCAGCCTTCATGCTGATGTTCTC
>Locus:SL1344_3220_1:3435820-3435930(+)
TCCTCCCCTCCGCCCGTCTCCCCGAAAGGACGACGACGAAGCGGCGACTGTCTGGTCAGCTTCGGCGCGCAGTATAGTGGGTTCGCGCGACTTTGTCACCCTGCGCTGCGC
>Locus:SL1344_3258_1:3473888-3474007(+)
GATGCCCGCTTTTACTGCGTCTTCATCTTTGTCGTTCAAAAAGGTGACAAACACTTTGGCATAGGCCAGGTCACGGGACATTTCGACACCGGAGACGGTAGTCATCATGCCCAGGCGCGG
>Locus:SL1344_3307_1:3525816-3525932(+)
CCCGTAAGGGGCTGCGTTCGGAAGACTGCTCCGGCAAGAGATTCAGGCCGCCAGCAGACTGGCGCGTACTTTCACTACCACTTTCTTGATGTCATCCGGCTCACCCACTGCACATCC
>Locus:SL1344_3779_1:4033611-4033691(+)
CACGCCACCGGGCCGTCAGGGCATTATTTCTCCTGCGCCAGCCGGATACTGCGCTCTATCACCGCCCGCCGGGCGTCACCC
>Locus:SL1344_4237_1:4566642-4566785(+)
GCCGGGCCTGCCAGGTTATTTCGCGCAGTTAGCGCACTGTTTGCTGACAATCTGCTGGAAGAAATCGTTGCCTTTGTCATCCACCAGGATAAAGGCCGGGAAATCTTCTACTTCAATTTTCCAGATAGCTTCCATGCCGAGTTC
>Locus:SL1344_4322_1:4650281-4650376(+)
TTCCGCGAAAAAAGCCCCCTGCTCAGGGGGCAAATCAACTATGGCTTTTTCGTTGGTTTTCCTGATGCTAGCGATAAATATTCGCGCTGGCGTGTA
>Locus:SL1344_4398_1:4732282-4732214(-)
CAGGCGCCGCCATCCGGCACAAAATATTACGCCATCAGCATTTTCACAACCGCTTTACGTACCCGCGCC
>Locus:SL1344_0055_1:63484-63503(+)
CTTACTTTTCTTTCAGAAAA
>Locus:SL1344_0542_1:610331-610350(+)
TTACAATAGGGTGTTCGTCC
>Locus:SL1344_0657_1:732112-732131(+)
ATCAGGCCTACAAAAGGCAT
>Locus:SL1344_1007_1:1114411-1114430(+)
TTCACTTCGCCCACGCCCAG
>Locus:SL1344_1277_1:1379388-1379369(-)
CAACCGGCGATATGTTAAAA
>Locus:SL1344_1311_1:1416253-1416272(+)
TGGTTGTCCAGACGCTGGTT
>Locus:SL1344_1323_1:1430928-1430947(+)
CGATTGTCACCATGGCGGGC
>Locus:SL1344_1723_1:1851796-1851777(-)
GAATTTATCGGCGCGCGCGT
>Locus:SL1344_1866_1:1985357-1985376(+)
GCAACGCGAAGCAGCTTATC
>Locus:SL1344_2001_1:2102397-2102416(+)
CTTTCTACGGCGCCGACGCG
>Locus:SL1344_2611_1:2787066-2787047(-)
GTTTCTCATCAGCCAGCACA
>Locus:SL1344_2689_1:2871539-2871558(+)
CGTATTTTTGATGACCTCCG
>Locus:SL1344_2762_1:2946180-2946199(+)
CACACCGGCATAATAAGCCC
>Locus:SL1344_2999_1:3203967-3203948(-)
TATAAAACACACAAAAAGAA
>Locus:SL1344_3175_1:3387655-3387674(+)
TACCGTAAGCCTGATAAGCG
>Locus:SL1344_3188_1:3401075-3401056(-)
AAGTTCCCCGTGGCCAAAAA
>Locus:SL1344_3220_1:3435800-3435819(+)
GCCCTATGGAGCCCGGACTT
>Locus:SL1344_3258_1:3473868-3473887(+)
GACGCTTCCTGCAACGCTTT
>Locus:SL1344_3307_1:3525796-3525815(+)
CGGCACATTCACCACGCAGC
>Locus:SL1344_3779_1:4033591-4033610(+)
ATAGCCAGGCCCGATGGCGC
>Locus:SL1344_4237_1:4566622-4566641(+)
ATAACGCGGCCCGGGAGAAC
>Locus:SL1344_4322_1:4650261-4650280(+)
GTCTAATTCCGGAGCCATCT
>Locus:SL1344_4398_1:4732302-4732283(-)
GCCTACAAGATCGCAACGTG
>Locus:SL1344_0059_1:69706-69626(-)
TGTTCCTTGTTAACGGTGTTACGTCATATGGTTTCAGTGTGTCTGGCGGCATGCCGCTGCAGATATGCCAGGGTGCCAGCA
>Locus:SL1344_0732_1:818069-818004(-)
ACGACGCGACCAGAAAAAAGGCGTTTTCTGGTCGCATGGTACGCATTACATCGCGTTAAGACGCTT
>Locus:SL1344_0785_1:874251-874207(-)
TTACTCATTATACCCATCATCACCAACCTGAATAAAAAACCTGCA
>Locus:SL1344_0898_1:998008-997865(-)
ATCCGGCTTACAGGTTTACTCAAAAGGCGGCGGAGCCAGCACTTCACGATTACCGTTATGCCCCTGAGCGCTGACAATACCCTGCGCTTCCATCTGTTCGATAATACGCGCCGCACGGTTATAGCCGATGCGGAACTGACGCTG
>Locus:SL1344_0987_1:1091375-1091253(-)
GGAAGGCGTACTCCGTTTCGCTGGTCGTCGCCGTTGTCACCAGACGAACCGGATCGCCCTCGTTCCCACTGCCTGTGGTCAGCCTCACCACAAAACGCACATCTTTTACCACCCGCGGCGTGC
>Locus:SL1344_1009_1:1116846-1116778(-)
GATCAGCTCCCCTTCGCGGTGCTTTTTCACCAGATATTTCCATTTCCAACCGCTTTCAAGATTTTCAAG
>Locus:SL1344_1243_1:1345927-1345892(-)
ACAAGACCGGCGGTCTTAAATTATGCGGAAAGTTAT
>Locus:SL1344_1445_1:1550680-1550573(-)
ACATTATGGGACCTTTTGTCCCCCAGGCGCTTTTACAAGACCCATGGTATCAGGCCAGCCGCGTGCCCCGTATGGCTGACCTGGAGATTGCCGGTTAGCGCGCGTTAT
>Locus:SL1344_1535_1:1652501-1652560(+)
GAAGCGCAAACTAACGAAATAGTTTTCCCGCTTAATCACGTGGGTAATGGATCAGCGAGT
>Locus:SL1344_1638_1:1757047-1757142(+)
GTCTGGATTACAAAAATAGACAAAGTTGACTTTTACGCCACGGTAATTTACAACCGTGGCGTTTTCATTAGCCGCCAGCTAATTTTACTTTCATTC
>Locus:SL1344_1688_1:1810512-1810607(+)
CAATCAATCTTCATCGCCCCCACAGGCAGACTTCACTCCATGGCGCCATGGCTTATTGGTTATCTTATCAATACTTCTTCCTGGCAATCTTTTTCG
>Locus:SL1344_1866_1:1985377-1985505(+)
CGGCCTACACCGTTTCTGATCTGTTTGCCAGAGGTGGTGCCTGTCGCTACTGGCGTATTATCGGCACATCATGCCAGCCGACAGGCGCGAAACGCCTCTGTCTTGTCTGGGCATTACCCCAGCATCTCA
>Locus:SL1344_1982_1:2085637-2085518(-)
TTCAACAAGTTTACCGGTACGTTCGCTCCAGCGGCGATCGGCTCCCTGCTTTTTATCGTCTTTATATTCGGTGGTATAGGTGAGTTTGCCCTGTTCATTCCAGTGCTTAGCGTCCCCATT
>Locus:SL1344_2289_1:2428032-2428070(+)
TGGCTATCAGGCCACAGATATAAAAAGCGAATTCCATTG
>Locus:SL1344_2349_1:2489720-2489767(+)
GTCAATAGCGGAAGGCGGCAAGCGTCGCCTTCCGGCCCACGGCGTTAT
>Locus:SL1344_2553_1:2735094-2735162(+)
TTAAACGAAAGAGACCGGAAATCCGGTCAGTTTGTGAAGTTGTTCCCCGACCGGGAAACCATCACCAGC
>Locus:SL1344_2999_1:3203938-3203828(-)
ACCATAAATAGCGTCAGTTGGGGGCGTTTTAAGCAGATGGATGTCGTGGAGGCGGAGGGCCGGGAGCGTTGCGATCCCGGCAAAAAAGAGCAATATCATGCACTAACGCGC
>Locus:SL1344_3046_1:3253618-3253659(+)
CCATTAATCGCTATGCGTACGGTCATAGGTCTCCTGCAAGGC
>Locus:SL1344_3450_1:3659958-3660017(+)
CACGATACGGTCGACTGGCTTGACCATCAGGTGGACATCAATAGGCGCGGTAATACCGTA
>Locus:SL1344_3833_1:4096921-4096983(+)
AATCAGGCTGCCGCCATTATCGGTTGCGGCTTTCATCGCCACCATTCGTGCGGCCTGCTCGCT
>Locus:SL1344_4111_1:4409016-4409132(+)
ATGGAATACCGGATGGCGAAGCCGCCATTCGGCAAACATGCTTTACCAGTTTCCCATACCCATGTGACCGCCGCCGCGATGATAACCGCCGCCATAGCCGCCGCAACCGCCATAGCC
>Locus:SL1344_4142_1:4449347-4449391(+)
CGTAGCGCTTGTCGCGCGAGGCCAGCGGCGCGGTATCCACGCTGG
>Locus:SL1344_4463_1:4808117-4808176(+)
CGGGGTCGCTGTGCGCTACCCGGCATCAGTTTTAGTGGTGTGAAGAGATCTTCACGCCGC
>Locus:SL1344_0059_1:69726-69707(-)
TTAATGATTTTCATTAGTTA
>Locus:SL1344_0732_1:818089-818070(-)
CTCAACTGCTTAGGAATCGC
>Locus:SL1344_0785_1:874271-874252(-)
AAAATTGTTTGCCACATAAT
>Locus:SL1344_0898_1:998028-998009(-)
ATGGCAGCCTGCACAGCGCC
>Locus:SL1344_0987_1:1091395-1091376(-)
GTCACCCAGTGGCAGTTCGT
>Locus:SL1344_1009_1:1116866-1116847(-)
CTGGCTTCCACGTAGCGGGT
>Locus:SL1344_1243_1:1345947-1345928(-)
CCTCAACGATTGTGTTGTCG
>Locus:SL1344_1445_1:1550700-1550681(-)
CGCAACCAGACCTGAATAAG
>Locus:SL1344_1535_1:1652481-1652500(+)
AATGGCGGCTATTGTAGTCA
>Locus:SL1344_1638_1:1757027-1757046(+)
AATACGTTTATTCTTTTCAG
>Locus:SL1344_1688_1:1810492-1810511(+)
ATAATCTCCCGGCAGCGCCT
>Locus:SL1344_1866_1:1985357-1985376(+)
GCAACGCGAAGCAGCTTATC
>Locus:SL1344_1982_1:2085657-2085638(-)
TCATTAGCAAACATAACCTC
>Locus:SL1344_2289_1:2428012-2428031(+)
CACTCGCAGGGTCGCGAGGA
>Locus:SL1344_2349_1:2489700-2489719(+)
AGCGGTGAAGTAATGGGTCA
>Locus:SL1344_2553_1:2735074-2735093(+)
ATAGTCATATCTGTTCCTTG
>Locus:SL1344_2999_1:3203958-3203939(-)
CACAAAAAGAAGCGCAATTT
>Locus:SL1344_3046_1:3253598-3253617(+)
TACGCCCGATGCGACCAAAG
>Locus:SL1344_3450_1:3659938-3659957(+)
CCAGCGGCGGCAAAGTCGGG
>Locus:SL1344_3833_1:4096901-4096920(+)
TATACCAACTGCAGCTCTTT
>Locus:SL1344_4111_1:4408996-4409015(+)
CCGCAAGCGAAAAGCTTTTG
>Locus:SL1344_4142_1:4449327-4449346(+)
CGCGCCGTCGGAAAACTGCA
>Locus:SL1344_4463_1:4808097-4808116(+)
CTTATCCGGCCTACACTAGC
>Locus:SL1344_0305_1:352031-352078(+)
AGAAAAAGCCCCGCGAAAGCGGGGCAGGAAAGACACGAGACTGATTAT
>Locus:SL1344_0675_1:755692-755820(+)
CCTGCTCTCCTGAGATGCGATAGCGTTTTTTACATTAAATCAACATCAAGCGGCAGGAAAGAGGAGGATATAAAAAAGCCAACCGGGCGGTTGGCTCTTCGAAAGATTTACACTTATTTAGTCGCGTCA
>Locus:SL1344_0868_1:961614-961658(+)
GTTGAATACGGTAGTCGTAAAATTGTTGAGCCACGCTGTCCGGGC
>Locus:SL1344_0899_1:998540-998421(-)
CACAAAATTATCGCCGTCCTGCTTAATATTATACTGCTGCCAGTCGCTGGCCTGGTTGCGGGCAATCAGCATAAACGGTGTATTTCCAGTGGCATCTTTCAACCACGTGGCGGTAGCCTG
>Locus:SL1344_1197_1:1302538-1302422(-)
AGCTCTATGCTCTATCCGGTTGAGCTAATGGCGGAAGAAAAATTACGCGGCCATTTTAAGGCAGGCGTCTGCGCATTGGCTGCATGCCCGCGCGCAATTCTGGCAATGGTCGTGATC
>Locus:SL1344_1441_1:1545641-1545784(+)
ACCGGGTATAACCCCTTAGCTACGGTGGACGCTGAGCCCTGCGAAGGATTGGGTAACAGGCATCATTTCAACGGTATTAATATTCACATGCGCGGGGAGCGTGGCCACCCACCATACCGCTTCGGTAATGTCTTCTGGCGTGAG
>Locus:SL1344_1614_1:1734678-1734743(+)
CGGGCGCTGCGGCGTAAAGCCAGGCCGTCAGCGCCATGTGAAAGGTCATTTCTCAGGCGACGACTT
>Locus:SL1344_1651_1:1772634-1772714(+)
CGGCCTATAGACCGCGGTAGAGATTACCCGTTGTTATTACGCCCACCGGAGCGGCGTCCGCCAGCTATCTGGCTGTGGCGT
>Locus:SL1344_1671_1:1791575-1791516(-)
GCGCAATCAGACGCCATCCGGCCTGAACCGCTTATTCGCGCCAGAGAATATGGCACAGCT
>Locus:SL1344_1682_1:1804575-1804507(-)
GGGATTTTAAGCATCCAGGAAGTAAATTATTCCTTGATCAGGAAATCTTCCAGTTGCTTACCTTGTTCT
>Locus:SL1344_1781_1:1908083-1908045(-)
CATCCAGGTAACATACAAAAAGTACCAGCGCGAACATTA
>Locus:SL1344_1940_1:2051526-2051588(+)
GGAACCATCCAGGCCAATCACGTCGTCACGAACTTTGGTGTTCATGGGGACTTCAATCCCTCC
>Locus:SL1344_2561_1:2744941-2745063(+)
GCCACCGTGGCACTGGCCGGCGCAACGGTCACGCCGGATACGCTGACTACGTCAGGTGTATCCTCCTCCGCAAGAGAAGGACGCCCGACGCCGGTGATTTTTACGCTGCGTGTCATCACCTCT
>Locus:SL1344_2665_1:2855521-2855631(+)
AAACGTAGCCCCTTTTTCTTTGGTAGTGGCGGCAAAATGGCGACAGCGTGTCGGACTGGCGGCAACAAAAAACCCGCCATTAAAGCGGGTTCTGTTCAGAAACTCATGTGG
>Locus:SL1344_2690_1:2871622-2871717(+)
GTGGACGGAATTTTGATGTGGCAGTGCCTTTCGCCATCCCGTGCCGCCCGTGCGCGGGGCACGTTCGTTAGCGGCTGTCATTGCGCAGTCTGCGCT
>Locus:SL1344_3155_1:3364599-3364694(+)
GCGGCGTCATGTCGGATTCGCTTATCCGGCCTGCGGCATGCAGACCAGATAAAGCGTGCAACAACCGTTACACGTCGAGATCCGCGAGATCGCCTT
>Locus:SL1344_3299_1:3511657-3511701(+)
CTGAGCACTACGCCAATTTTTTTCATGGTGAACATCCTCCTGCAA
>Locus:SL1344_3876_1:4148419-4148360(-)
AAAAACGTGGCGTTTTCAGGTAAAGACCAGGTTATGAGCGCTTCATCATCTCGAAAAAGT
>Locus:SL1344_3911_1:4184069-4184034(-)
AGAGAAACTGCAATGTTTAAAACACAATCCAATCAG
>Locus:SL1344_3925_1:4200059-4200000(-)
CTGGCGTTGAAACCCGTGGCGCAGGAATTTAGCCCCGCCACGCACGACCTTACCGATACT
>Locus:SL1344_4008_1:4291857-4291898(+)
TCATCAACTAACAGGATTTTATTCATTGTTTACGTACCTCCG
>Locus:SL1344_4033_1:4313929-4313997(+)
CAGCATAACGTGGCTGGTCTCTTTATCCATCGGCAATCCAACGGCTTTTTCCAGCTCGCCGTTTTCAAT
>Locus:SL1344_4166_1:4470516-4470623(+)
TTCCTGGCCGGAGATGTGCCTGATGGCGCTGCGCTTATCAGGCCTACGGTGTGTTGTAGGCCGGATAAGGCATTTATGCCGCCATCCGGCACAGGCTCACGGCATTAC
>Locus:SL1344_0305_1:352011-352030(+)
GCAATAATAAAAAAGCGGCA
>Locus:SL1344_0675_1:755672-755691(+)
GTAACTGGCGAAGCTCCATT
>Locus:SL1344_0868_1:961594-961613(+)
GGCGATATCATTGCTGTGGT
>Locus:SL1344_0899_1:998560-998541(-)
TTGCTGGCTTTCGGCGTCAG
>Locus:SL1344_1197_1:1302558-1302539(-)
CCCCGAACCTTAGAGGTAGA
>Locus:SL1344_1441_1:1545621-1545640(+)
AGGGATTACCCGGCCCGCAG
>Locus:SL1344_1614_1:1734658-1734677(+)
TTGACAGCATGGCGGAAAAA
>Locus:SL1344_1651_1:1772614-1772633(+)
CCCTCTTGTCTGATGATCCT
>Locus:SL1344_1671_1:1791595-1791576(-)
TTAAACAGGCTTGCCGGAGG
>Locus:SL1344_1682_1:1804595-1804576(-)
AAAAAAATCCCGCCAGCGGC
>Locus:SL1344_1781_1:1908103-1908084(-)
GACAATATCCTCGCATCCTC
>Locus:SL1344_1940_1:2051506-2051525(+)
CTGGTTTCCTTGTAGTCAAC
>Locus:SL1344_2561_1:2744921-2744940(+)
GCGTGGTGGTGGCTCCGGCA
>Locus:SL1344_2665_1:2855501-2855520(+)
TAAAACAAGGGGTTACGTGA
>Locus:SL1344_2690_1:2871602-2871621(+)
TTCTCCTGAATAAGTGGGCG
>Locus:SL1344_3155_1:3364579-3364598(+)
GCAAGTGTCGCCATCAGGCT
>Locus:SL1344_3299_1:3511637-3511656(+)
CGTCATAGACGCCGCATCCG
>Locus:SL1344_3876_1:4148439-4148420(-)
GCAAAACAAAAACGCCACGT
>Locus:SL1344_3911_1:4184089-4184070(-)
CGCTATTTTCAGCGCCTGCG
>Locus:SL1344_3925_1:4200079-4200060(-)
GCTTCAGCGGCATAACGCTG
>Locus:SL1344_4008_1:4291837-4291856(+)
GGGAAGTCAGCTCTCGGTCA
>Locus:SL1344_4033_1:4313909-4313928(+)
ACCATCTGCGGGTTCCCGCA
>Locus:SL1344_4166_1:4470496-4470515(+)
TTCCTCTACAGCGTTGAAAC
>Locus:SL1344_0315_1:364449-364333(-)
ATTGTGCCTGATGGCGCTGCGCCATCAGGCATGGCAGCAGGGTTATGCCGACAGTTTTACCGGCTCGTCGTTGAAATCGTCAGACGGCTCCAGCGCCAGCTCCATAGAAATCAGCAG
>Locus:SL1344_0358_1:412047-412000(-)
GAAAACCGGGTTAGCGGCGGATATTACCGCTCTGGCGGGGCGCGTTAC
>Locus:SL1344_0478_1:542623-542504(-)
TTCAATGCGGCGCGCCGCATCGTTGAAGGCCGCAGCGACCAGATCTTCCAGCATCTCTTTGTCATCTTCCAGCAGGCTTGGGTCAATTTCCACGCGGCGGCAGTTATGCGCGCCGTTGAT
>Locus:SL1344_0656_1:731983-732021(+)
TTACTGTGTCACTACTGTGTGAATTGTCGTCGCTCATGG
>Locus:SL1344_0697_1:781064-781023(-)
TCTTGCGTAAGATATTTTCTTTTCACAAAACAAATCCATCAT
>Locus:SL1344_1006_1:1114162-1114127(-)
CTGCGGAGGTTTCTTTTTCTAAAGAGACAGAATCAG
>Locus:SL1344_1165.0_1:1270942-1270847(-)
TTTAACAAATCAAAAGGGGTTTTAATAACTGGCTTAAAGCTGAAAGCTTTCCGGAACCCCCAGCCTAGCTGGGGGTTTTCCATAGACAAAAATTTA
>Locus:SL1344_1327_1:1436876-1436832(-)
GCCAGCATGAATCCCTCCTCAGACATAAATGGGAGTTTCTATCAA
>Locus:SL1344_1466_1:1568437-1568505(+)
CAGTCCCGCTACCGGATTATGTCCATAGTAACGATGGGCCTCTTTTTCGAGGAAAAAATACCAGCGGAT
>Locus:SL1344_1586_1:1705115-1705183(+)
ACTCCGCTGAGACGCCATGCTATCGATCATTTTAATAGCCGTACCCGGCATGACTTGCCTTTGATCTTC
>Locus:SL1344_2064_1:2165230-2165337(+)
TATATCAAATATGATTTTTCATTAAAAAGAAAAGTCAGTAACGTAAATCTAGCTGAATCCAGAAAGGTTAAATCTACATTTAATCTCAATATAATAACTTACTACTAC
>Locus:SL1344_2362_1:2503310-2503266(-)
GTGGGAAGGGCGAAGGGCCAGAGAAAGTCGCTCCAGGGCAGCGTG
>Locus:SL1344_2409_1:2556086-2556208(+)
AGATGGGCGTCCGGAAATTTGACTTCGAAGGTCGCCAGTTTATCGGCAAATGTTCTGCTGGCCGCGCGCAGGGCGTCCAGGTCGCCTTTCACATTGGCTTCAATCCAAATTGCCGCACGGCAA
>Locus:SL1344_2739_1:2916776-2916835(+)
AATAAGAAAGGGTGTTCCCACTTCAATAATATCAACGTCATCAACCACCTTATCCATAAA
>Locus:SL1344_2740_1:2916887-2916967(+)
GTTGGTTTCCTTGTGTCGAATGACTATTCGAGGTTGGCGTGCAGCGCAAAGCCTTTGGTTAAGCGATATCCCGTCGACTGC
>Locus:SL1344_3220_1:3435820-3435930(+)
TCCTCCCCTCCGCCCGTCTCCCCGAAAGGACGACGACGAAGCGGCGACTGTCTGGTCAGCTTCGGCGCGCAGTATAGTGGGTTCGCGCGACTTTGTCACCCTGCGCTGCGC
>Locus:SL1344_3309_1:3527530-3527592(+)
CAACGCCTCAACGGCTACCGGCCGTTGCCGAGCGGTTCCATCAACGGCGATAATAGCTGCGCC
>Locus:SL1344_3577_1:3809849-3809706(-)
GCAAGAGCGAATGACTTACTGCGGCATCGCGTCGTGCGGAATAATGGCCCCACGGTACTGAATCACCGTGCTGGCCGTCAGGTGTCCGCGCTTCGCGGCATCCGTCGCGCTGCCGCCCGTCAAACGAACGGCCAGATAACCGGC
>Locus:SL1344_3726_1:3981864-3981805(-)
ATGGGGCTATTTAGCCTCTTCAGGGCGTTATTTATGCGCGTTGAGAATCCAGCAGTTCAT
>Locus:SL1344_3745_1:4000797-4000892(+)
GGCTATTCATACGATCATGAGTGCAGGAAGCCTCTACAACTTCCTGCGCTGTTTGACGGGAATTGCACTATACTGACTCACCAAAGCCATCAGCAA
>Locus:SL1344_3875_1:4146741-4146682(-)
AGCGCCTTTGTCATTCGACGTATAAAAGGTATTACGCCAGATTGGCGTCGAGAAACTCTT
>Locus:SL1344_4174_1:4481261-4481133(-)
TCCGGCCTACAAATTAATCATCTCAGGAACTGCATTCCCGTAGGCCTGATAAGCGCAGCGCCATCAGGCTACACGATTGCCGGATGGCGGCTTACAAGGAGATTAAAAAGAGACTACAACCATTCCCCG
>Locus:SL1344_4508_1:4857694-4857759(+)
GTTTGTAGGCCGGGTAAGCGCAAGCGCCACCCGGCATTCAGACATTTATTTGGCAATACGCTTGTA
>Locus:SL1344_0315_1:364469-364450(-)
TACCAGTTCTGATAAGTCGC
>Locus:SL1344_0358_1:412067-412048(-)
AAAAATCACCCAAAGCGGCA
>Locus:SL1344_0478_1:542643-542624(-)
ATCTTCTCTTTTTGCGTCTC
>Locus:SL1344_0656_1:731963-731982(+)
AAAAAATCCCTTTTTACTGT
>Locus:SL1344_0697_1:781084-781065(-)
ACAGCAGTTTTTCAATCTCT
>Locus:SL1344_1006_1:1114182-1114163(-)
ATAAAGGCGAAACCTCCGCA
>Locus:SL1344_1165.0_1:1270962-1270943(-)
GTTGCCAGACCGCAAGATGT
>Locus:SL1344_1327_1:1436896-1436877(-)
ATGGAATGCCTTTTAAAACT
>Locus:SL1344_1466_1:1568417-1568436(+)
CAGAAATAGAACATTACCGC
>Locus:SL1344_1586_1:1705095-1705114(+)
TAATCTGCAGGCGTCTCAGC
>Locus:SL1344_2064_1:2165210-2165229(+)
GCTATCCAAATTTATTTATA
>Locus:SL1344_2362_1:2503330-2503311(-)
CGCAGATATTTCCGGCAAGT
>Locus:SL1344_2409_1:2556066-2556085(+)
CAAACGCCACAACGGCCCCA
>Locus:SL1344_2739_1:2916756-2916775(+)
ATCGCGTTCACGCCTTCCCG
>Locus:SL1344_2740_1:2916867-2916886(+)
AGGGCAAGCTGTAATTTCAT
>Locus:SL1344_3220_1:3435800-3435819(+)
GCCCTATGGAGCCCGGACTT
>Locus:SL1344_3309_1:3527510-3527529(+)
TGGTGATGAATGCGCGCCAA
>Locus:SL1344_3577_1:3809869-3809850(-)
GGTAAGCGCAGCGCCACCGG
>Locus:SL1344_3726_1:3981884-3981865(-)
AAGTAAAATAGCCCCATTAA
>Locus:SL1344_3745_1:4000777-4000796(+)
TTTTACCGATGGTCTGTTAA
>Locus:SL1344_3875_1:4146761-4146742(-)
TGACAGACGCCTGACCATAC
>Locus:SL1344_4174_1:4481281-4481262(-)
GATGGCGACGTAACGCCTTA
>Locus:SL1344_4508_1:4857674-4857693(+)
CAACGTACTGGAATCGCTGG
>Locus:SL1344_0055_1:63435-63563(+)
TACGGTATTTTCTTGCATTCGGCATCACCGGAACCTGAACCAGTTCATACTTACTTTTCTTTCAGAAAAAATTTGGATGAAAATGGGATACGACATGCGTATCCCATCCACTATTACATCGCCAGCACG
>Locus:SL1344_0271_1:317396-317280(-)
ATAAAACCAGCCAGACATAACATCTGGCCGGAAAAACAGCCGTTAAATTTCTTTGTTGGCCTTGAAGTCGTAGCCTGCGGTGATGGTGCCGCCGCTGCCGCCCTGCTGGTTCTGCAC
>Locus:SL1344_0448_1:510973-510911(-)
AACAAACGTGATGAGCGCATCGGCCACCACCTGCCCTTCTGGCTCCAGCGTAATCGTCTGGCT
>Locus:SL1344_0488_1:555345-555389(+)
TCGAGTAACTTAACTGCGGGTGTCATAACGTTCCTTCTTACTACA
>Locus:SL1344_0596_1:670104-670036(-)
GTCGGCAACGTCACCCAGTTCAGTCGGGCAAACAAAGGTAAAATCGGCCGGGTAGAAGAAGAAGACGCT
>Locus:SL1344_0753_1:840456-840515(+)
GGGCTGATCGCCATAAACGGTGGCAGAGGAGCTAAAAATAAGGTTTTTAACGTTGGCCGC
>Locus:SL1344_0893_1:987391-987471(+)
AATAAAAAATGTGCCGAAAACATTCACTTCCGGGGCAAAAATAATGTCCGCGGCACCCAAAAACGGGAGGCCAGCGGCTGT
>Locus:SL1344_1255_1:1358294-1358335(+)
ATGTTCGCAATTAATGGAAAATTCATCCCCGTTCTCCTGATT
>Locus:SL1344_1634_1:1755408-1755349(-)
GCACAGGCTGTTCTCCCTATTATCGTCGCCATTAACGCATTTTTTTCGTCTGATAACGTT
>Locus:SL1344_1722_1:1849987-1849949(-)
TCAGCAGAATGCCGACAAACCACAGTAAATACCACATCG
>Locus:SL1344_1784_1:1909513-1909608(+)
GAATATATAGTTTCAGAAAATCTGCTATTAATTCATATGGTTAATAGCAGTATTGTATTTACTACCATCAGGAGGCATTCTGAAGATACTTATTCG
>Locus:SL1344_1876_1:1993954-1993989(+)
AGTGAAATTACCCCTATGTTGCTACAGTGGCCTCAA
>Locus:SL1344_2097_1:2202640-2202735(+)
GGCCTGCTTACCAGGCAGGCCGGAGGCGCGTTAGCCTCGCCATCCGGCTCTGCCCTTTGGCCAAAAACTACAGCTTATTCAGCAGCTTCTTCACAT
>Locus:SL1344_2582_1:2762116-2762223(+)
GCTCTTTTCTGTCCTTATGCCCCGCTTCTGATAATCCGATACCAGCGTGTCGGCCTGCTCGGTTGTACAGTCGTGATGATGGAACCAGGAGTATTTCATCGCCATCAC
>Locus:SL1344_2645_1:2825864-2825745(-)
ATCAACAGCCCCCGGTTTTACTATAAAACGCGAGAGCGTTTCGAATGTGATAAATGTACAACCGCAGTTGATGTTTTGGCATTGATGGTACCGTTCTTTCGTTTCAGTACTCAGATATCG
>Locus:SL1344_2938_1:3126598-3126657(+)
AGGCCTACCGAAGTCGGTAAGCCGGTAATCATTACATGCGCTCGAACAGAACCATTGATT
>Locus:SL1344_3008_1:3212507-3212572(+)
CCCCTCCGTGGACGGCTTCTCCCTGTCGTTATTTACCGCGTGAAATCACAGGTATTTCAGGGTGTA
>Locus:SL1344_3074_1:3280634-3280777(+)
ACGCCGCCATCTTCGCTACAGTCGTCCCTGCGCCTGACGCCATTGCGCGCTCTGGGCGAATGTCATCATCCCCTGCTGCTGCCCGGTTTGTATCACGTGGGCCAACTGATGGAGTTTGCCTTCACGGATCAAATTCCCTGTGGC
>Locus:SL1344_3300_1:3512573-3512695(+)
CCGGTCATCGCGACATCCACGCTGTTCCCCAGTTTTTCCAGTACCGAACGCGCCACGATCACGTTCAGTTCAATATCTTCGACCAGCAGAACATGCAGCGCGGGCAGCGGCATGTCGTCTTCA
>Locus:SL1344_3673A_1:3923893-3924003(+)
GCTTTCCAGATTTTCCCTAACAAAAAAGGTTGGCGAATGACACCAACCTTTTACGATGAAACGTATATCAGACCCGATAAAATTATCGGGTCTCTATACCCTTCATACTTC
>Locus:SL1344_3837_1:4100351-4100419(+)
ATTGCTCTTAATTCAAGCAACGCTTACTACGCGACAGCGAACATCACGTACAGACCCAGACCTACAGCG
>Locus:SL1344_4038_1:4319049-4319093(+)
TCCCGGTGTTGTCGGCATAGAGATGATCGCCGGAGAAGAACGTCA
>Locus:SL1344_4226_1:4551415-4551462(+)
TCAGGCCCGGTAAGCAAGGCGCTACCGGGCAATGACACGGTAAATCAG
>Locus:SL1344_0055_1:63415-63434(+)
TTGGTATTTAAATATTTAAT
>Locus:SL1344_0271_1:317416-317397(-)
ATTCCTTTAAAATCAAAACA
>Locus:SL1344_0448_1:510993-510974(-)
TGCGTTTTTAAATCAATACA
>Locus:SL1344_0488_1:555325-555344(+)
TAAACGGAATCTTGTTTTTT
>Locus:SL1344_0596_1:670124-670105(-)
TTCTGCAGTTCTTCGTAATG
>Locus:SL1344_0753_1:840436-840455(+)
CTTTCGACGTAAGGGATCTT
>Locus:SL1344_0893_1:987371-987390(+)
GGCAGCAATTATAACACCCC
>Locus:SL1344_1255_1:1358274-1358293(+)
GCAGAATGACGAACACCGCA
>Locus:SL1344_1634_1:1755428-1755409(-)
AAATAGGGCTATGCCTGTCT
>Locus:SL1344_1722_1:1850007-1849988(-)
CAGTGTCGACAGTGAGCACA
>Locus:SL1344_1784_1:1909493-1909512(+)
AAAAGCGTCGCCATAAAAAC
>Locus:SL1344_1876_1:1993934-1993953(+)
ACGGGTAACTATCTGTTGTC
>Locus:SL1344_2097_1:2202620-2202639(+)
AACGTCTGTTCGCCTGCCCC
>Locus:SL1344_2582_1:2762096-2762115(+)
GTAATGAAGTCAGGGTTCAG
>Locus:SL1344_2645_1:2825884-2825865(-)
ACAGGGTGGGGGGGCGCTGG
>Locus:SL1344_2938_1:3126578-3126597(+)
CGTCCTCTCCTTAAGGGACC
>Locus:SL1344_3008_1:3212487-3212506(+)
AGATATAAAAGCCGTCCGAT
>Locus:SL1344_3074_1:3280614-3280633(+)
CAACACTTTACAACCCCCCT
>Locus:SL1344_3300_1:3512553-3512572(+)
ACATCTCCAGCGCCGCCTTG
>Locus:SL1344_3673A_1:3923873-3923892(+)
GTCTATGACAATTCTTTACG
>Locus:SL1344_3837_1:4100331-4100350(+)
TATCTAGTTAACCTTCTGAT
>Locus:SL1344_4038_1:4319029-4319048(+)
CGGGTCTTCGGAAAGGATAA
>Locus:SL1344_4226_1:4551395-4551414(+)
ATTGTCGGTGGCAGGGCCGC
>Locus:SL1344_0115_1:135560-135513(-)
AGCAGAATAAACCAGAATTTGTTTCTGATTTATTCTGCCCGGTTTTAT
>Locus:SL1344_1056_1:1161044-1160925(-)
CTGACCGCCAATCGGCGTTCTCTCATACTGGTCATGGAGCTGATAGGGTTTAAAATCCAGCGCCGTCAGCAGCGACGCGATATTGGAATCATGCCCCACCAGCACGGTAACCTTCGGCGC
>Locus:SL1344_1153_1:1256304-1256426(+)
ATCAGCAGGCCGAGGTCGCGCAGCTTCACATCGCTTTGTAGCAGTTTATGCGTACCGATCAGAATATCGATCTTACCCTCGGCGGCTTCCGCCAGGATTTGTGTCTGCTCTTTGGCGCTGCGA
>Locus:SL1344_1184_1:1289774-1289646(-)
GAAGAGAGTATGACGAAGAGAGAAAAGACAGGCAGGTACGTGTCACTGGTAAAGAAGCCCTGTTTTATTGACTGGCGGTGCGGAAGGCGAACCTTCCGCATAGCTTATGCTTTTCAGAAACGGTATCCA
>Locus:SL1344_1363_1:1466242-1466322(+)
GCGTACCTTCTGCGTACTCAGACTTATGCGGCGAGATTTTTCGCAACAAATTCCCAGTTAACCAGCGCCCAGAAATGCTCC
>Locus:SL1344_1486_1:1590159-1590118(-)
TTCTTCTTGTTTTGTGATGCACTCATAATGGAGCTCCGGTCA
>Locus:SL1344_1595_1:1714711-1714770(+)
TGGCGGGTTGTTAGCGCCTTCCTTACGGTGATCAACGGCTCTTTTCATTCACCGTCATGG
>Locus:SL1344_1635_1:1755566-1755522(-)
CCAGCAACAAGGATATCCAGCACGGTATCAATGCGTGCGGCAATT
>Locus:SL1344_1841_1:1958423-1958328(-)
CCGCCTTGCTGCAACTTGAACTATTTTGGAGAAACGGTGCTATACGTAACGGTCATTCGGCAATCCATCACGGTTTACGCGCAATCAGCACCGCGC
>Locus:SL1344_1928_1:2041605-2041495(-)
TCACATCCACGATATCGATCGAAATCGTCAGTATGGTCTTTACGTTTAGCTTTGCCGAAACATTGCTCGCGTTTATATCATACGTTTGCAAATAATTATCTCCAGGAGCTG
>Locus:SL1344_2471_1:2620476-2620541(+)
AATTCACCTTTACCTGTTCATGAAAACACAGGAAGGATTATCGGCTTATTCCCACTCAATGGTAGC
>Locus:SL1344_2542_1:2721753-2721821(+)
CATGTCTTTACGCGCTTCAATACCAATGGTTTTGATTTTGGCGCCTTTGTTGCCAATCACCATCTTCTT
>Locus:SL1344_2722_1:2900346-2900239(-)
TTCAGTGGCTTAATCGGTGAATGGTCGGTGAACAGTGAACACTTTACTGTTCACTTTTGCCGTTTTGCAGGTAAAAAAAGACCGGCGATGCCGGTCAGGGAAGGTTAT
>Locus:SL1344_3232_1:3449340-3449296(-)
CAGGCCACAATTACTTTACGTTTCATAGGGTATTCCTCATTATTA
>Locus:SL1344_3257_1:3472717-3472752(+)
GCAGCGCTCTCTTATCGCAAGACGAAGCGACATTAC
>Locus:SL1344_3258_1:3473762-3473821(+)
GTTGGACATACGCATCCCTTCCACCAGCGAGTTGTCGTAGAAGAAGGTCAGTTCCGGCAC
>Locus:SL1344_3311_1:3529521-3529664(+)
CCCGGCATTATGCTGTTACGCCTTTTCTTCCATCAGTTGTTGAGCCAGCGCCTTGAGCGCCGGCAGGTATTTTTCATCAACAGGCGCGAACGGTTTACGACACAGCGGCACCGATACCACGTCCATATAATGCAGGACCGTTTT
>Locus:SL1344_3467_1:3679730-3679662(-)
TTCAAAGCCGCCATCCGGCCTGTTCCTTACAGCTTCGGTCCGGCGCTAACCAGCGCTTCGCCTGCCGGG
>Locus:SL1344_3765_1:4020866-4020771(-)
ATATGTAAACAAAAGCGGCAACAAATGTTGCCGAGAATGTGTTACGTCTGCGGCTGTCATTGGGCGATCATGACAGACGGAGTAAAATCGCCCCGA
>Locus:SL1344_3865_1:4136971-4136855(-)
AGGCCCACTTTACTTTGTGGGCCCGAAAAACTAAACGCTGAATTAACCCGCCAGAAAGAACCGGAACGCCGGGTTATTGCTCTCATCATGGCATTCATAGCCCAGCTCATGCAGCCG
>Locus:SL1344_3899A.0_1:4172963-4173001(+)
CTGTTCGGTAAAGCTGGCTGCCAATCCACGTATAAACTA
>Locus:SL1344_4079_1:4370741-4370679(-)
CTCCCATCCCGCGCTGGTTTGCCATGTACCATGACGACCAAACTGGGAGTTGTCATCACTGCG
>Locus:SL1344_4167_1:4473312-4473253(-)
TGGTTTTGCGTTTCGTTTTTTTATGGAGGCCTTAAACACCCGGCTCTTGATGCAGACGAC
>Locus:SL1344_0115_1:135580-135561(-)
ATTTTTGATATACGCTAAAA
>Locus:SL1344_1056_1:1161064-1161045(-)
TGCCAGCGTTGGAAGACAAG
>Locus:SL1344_1153_1:1256284-1256303(+)
AACGATGCTCTTCATCGACA
>Locus:SL1344_1184_1:1289794-1289775(-)
ATGTACAGCGTCACTATGAC
>Locus:SL1344_1363_1:1466222-1466241(+)
CCCTCTCTAAAACGCAGAAG
>Locus:SL1344_1486_1:1590179-1590160(-)
CTAAACCCAATGACAGCGTT
>Locus:SL1344_1595_1:1714691-1714710(+)
CCGAGGCTTCCCTGTCCGGA
>Locus:SL1344_1635_1:1755586-1755567(-)
TGATGGCCGAGTGGTAATCG
>Locus:SL1344_1841_1:1958443-1958424(-)
CCCGGGGATTTGCTGCGTTG
>Locus:SL1344_1928_1:2041625-2041606(-)
ATTTAATGGAGGTACGCGCG
>Locus:SL1344_2471_1:2620456-2620475(+)
TCTGTAAAAACAGAGGGTTA
>Locus:SL1344_2542_1:2721733-2721752(+)
GGCGCTTCAAACATCTCCTG
>Locus:SL1344_2722_1:2900366-2900347(-)
AGGTATTTTTATTTTTAATA
>Locus:SL1344_3232_1:3449360-3449341(-)
AGGTTGCAACCGCACCGCCA
>Locus:SL1344_3257_1:3472697-3472716(+)
TAAGCGGCGGTATTCTACTC
>Locus:SL1344_3258_1:3473742-3473761(+)
TTCACCACGTTAGTTACCAG
>Locus:SL1344_3311_1:3529501-3529520(+)
GGCCGGGCAAGCGTAGCGCC
>Locus:SL1344_3467_1:3679750-3679731(-)
CTCAACGCCGGATGACGCCG
>Locus:SL1344_3765_1:4020886-4020867(-)
GCAGACGAAGGAACGGCAGG
>Locus:SL1344_3865_1:4136991-4136972(-)
GAAGATAATATCTGGATATC
>Locus:SL1344_3899A.0_1:4172943-4172962(+)
CTTATCCGGGCAGGGGGATG
>Locus:SL1344_4079_1:4370761-4370742(-)
AAGCGATAACCTTCTATAAA
>Locus:SL1344_4167_1:4473332-4473313(-)
CCACCTTCTAAAACTGCGAA
>Locus:SL1344_0153_1:180199-180080(-)
CGTAACGTGCGGGATCATCACCCAGTTACGGCTCAGGTTCGCGCCAGAGATTTTCTGGATACGGCCCAGTTCCACTTCTTCAACTTCACCAAACTTGCTGAAGTCCACTTTCGGCCACGG
>Locus:SL1344_0916_1:1021433-1021368(-)
ATTATAGCGGGCCGGCGAGAAACCAGCCCGAAAGATGACAATGATTTACTTTTTATCTTCGGCAAT
>Locus:SL1344_1107_1:1212721-1212605(-)
TGCCTTGTAGGCCTGATAGCACAGCGCTATCAGGCACTGAATTTACGCCGTCCGGCGAACAAACTCTTTCACTTTAAAGCCCAGCACGGCAAGCGCGGCGAAATAGGCCGCGATACC
>Locus:SL1344_1377_1:1477223-1477285(+)
GCGTGGAGAGACGGTAACCTGGCTGCCGTTGCTGGCCAGCACGACACGCTGACCTGCCGAGAA
>Locus:SL1344_1438_1:1542959-1542921(-)
GAAGCGTCGCCTTTGCCGATAAAAGCCTGTTTTGCATTT
>Locus:SL1344_1491_1:1599451-1599486(+)
TCTTTTTCGTATCTGCGTGTAAAACCGTGGAATTAT
>Locus:SL1344_1700_1:1827237-1827317(+)
CCTACACAAGCTAAAAACCGCAATCAGTTCTCGGTATCCAGCTCGTCGAAGCTTTTCACCAAATCATCAATCGCTTTTATC
>Locus:SL1344_1796_1:1919164-1919259(+)
AAAATGGCACACCCTATAAAGCATCCACAGCACATATTTGGGTGGCACGCACCGTGGAAATACTGCATTACCCTAACACAGGGAATTTTCTGTACA
>Locus:SL1344_1862_1:1981543-1981665(+)
GCCTTGAGCTGCGCCAGTTTAGGCGGCAACGGCCCGGCAGCCTGCAGAGCAATCTCATCGGGCTCAATACCGATAGGATACACTTCTGTCTGGAAGTCTTTACCCCACGCGATATGCTGCTTG
>Locus:SL1344_1981_1:2083119-2083078(-)
CACTTCTCCTGTGATTTTGAGAACACGAACAGTCTCCGGCGT
>Locus:SL1344_2111_1:2227397-2227269(-)
TTTTCTCGTTCTGATGACAGGTCAGATCCGCCTCACCTGATGAGGCGGCTTGAGGAGAGTCCTCACTTTAAGGGCGGGCATTGTAGCGCCGTGGGAGAGGGGAGTAAACCACCTTACACCATTGAGTTG
>Locus:SL1344_2220_1:2342964-2342905(-)
CGTTTTATTATTGCTGCGACAGATTGCTTACTCATTTACCTGCCACTGCAAACATTTTTT
>Locus:SL1344_2360_1:2500130-2500086(-)
AACAGGGTTTTCTGGCTCATGACCATAACCTCATTGATTATTTTT
>Locus:SL1344_2587_1:2764399-2764467(+)
CTGGTAATGGCTTTTCCCGAGGTCATTTTGTTCTTCGACATAGCACCAATAGCGCCCGATTTCATCCGG
>Locus:SL1344_2623_1:2807835-2807767(-)
CTGCCGTTTTGCTTGTTTGTATTGCTTCAGGTGTTTTTGCTGTTAGCGGCAATAATTTTCGCGACTTTG
>Locus:SL1344_2974_1:3174130-3174177(+)
GCGCATCATAGTCGAAGCCTTTTAATGGCGCGATTTTCATACAATCAA
>Locus:SL1344_3025_1:3228639-3228749(+)
AGCCTGATAGCGCAACGCCATCAGGCTCGCACGTGCTGTTCTCGTAGGCCGGATAAGGTGCGACAGCGCCGCCATCCGGCACGGGCATCCGGGAATTATGCCTGTCCCACA
>Locus:SL1344_3161_1:3371330-3371271(-)
CGGCATCCAGAAACTGCCGCTGGATTGTTGGGCCTGCGCCTGATTTTCCGGCGCCATGCC
>Locus:SL1344_3170_1:3380132-3380176(+)
TATCAACAGGACGCCCCTCCGCCTGCATTCTGGCAAAACTGCGCG
>Locus:SL1344_3599_1:3841641-3841546(-)
GAAGCGAGAGAACGTTGCGTCAGCAACGGCCCGCAGGGCGAGCCACGTAGTGGCGAGTCATCCTCTATCACCGGCAGGTTGACGCTCTCACCACCA
>Locus:SL1344_3922_1:4197274-4197167(-)
ATAGAATTGTGCTGTATAAACGTCCAGTTTAAAAGGGATTTCCTGCGAGGCGCCACGCAAAAAGAAAAGGCCGAACGCGTCGGCCTTTGCAAAAGAGAGGAGAATTAC
>Locus:SL1344_4198_1:4522582-4522523(-)
CACCTGATAACAGCGACAAGCGCTGCTTATTTTACATTAATAATTTATCCGGAGAACAAT
>Locus:SL1344_4425_1:4767553-4767696(+)
GCCCTGAAATGGGGGTTACTGAAGACGAATCCGGTCACCTGCCTCAATAGCTGCCAGCAGCGAAGTACGAAGCGTATCCAGCGCTTTTTCCACCTGTTCGGCGGTTTCCAGCACTTCGCCACCGGTGGCTTTGCGCATCTCGCT
>Locus:SL1344_0153_1:180219-180200(-)
ATATCGGTTTTGTCGAAGTG
>Locus:SL1344_0916_1:1021453-1021434(-)
AGATGCGGAATAATTGCGCA
>Locus:SL1344_1107_1:1212741-1212722(-)
TTGCGCCTTTCCGGCCTGAA
>Locus:SL1344_1377_1:1477203-1477222(+)
CACACGTAAAGCCTGGTTTA
>Locus:SL1344_1438_1:1542979-1542960(-)
CGCCGCGCGATCGTAATCAG
>Locus:SL1344_1491_1:1599431-1599450(+)
CGCTGTCACTTAACAGGCAT
>Locus:SL1344_1700_1:1827217-1827236(+)
CCGGATAGTATCTTATCCGG
>Locus:SL1344_1796_1:1919144-1919163(+)
GCTTCACCATGTTTGACACA
>Locus:SL1344_1862_1:1981523-1981542(+)
TCTTCACATTTTTCAGTTCC
>Locus:SL1344_1981_1:2083139-2083120(-)
CACCACCTAACTTGCCCATA
>Locus:SL1344_2111_1:2227417-2227398(-)
GAGTTCTGGTTTAAACATCA
>Locus:SL1344_2220_1:2342984-2342965(-)
GGCCGTTTACCTTACCAGAA
>Locus:SL1344_2360_1:2500150-2500131(-)
CTGCGAGAGCAGACTTTGTA
>Locus:SL1344_2587_1:2764379-2764398(+)
CCATTCCATGAGCAGTTCCA
>Locus:SL1344_2623_1:2807855-2807836(-)
AAAAAACGGCAGCCGGAAGG
>Locus:SL1344_2974_1:3174110-3174129(+)
TAATCAGTCCGTGACGAAGA
>Locus:SL1344_3025_1:3228619-3228638(+)
TATCACGTTAAAAGCCGGAT
>Locus:SL1344_3161_1:3371350-3371331(-)
ATCATGTAACCTGCCATAAG
>Locus:SL1344_3170_1:3380112-3380131(+)
ATTGCCGGTTACCGCCTGGA
>Locus:SL1344_3599_1:3841661-3841642(-)
GCAAGAGGTTCGACTCGAGC
>Locus:SL1344_3922_1:4197294-4197275(-)
ACCACACTGTCCTGCACAAA
>Locus:SL1344_4198_1:4522602-4522583(-)
TCTTTTTTATTAAGCAGTAC
>Locus:SL1344_4425_1:4767533-4767552(+)
GCAAAGGGCAGCAGAGCGCT
>Locus:SL1344_0109A_1:128747-128667(-)
ACACATGATGTCTGCAATTGGCTTCAATCGGTCGCCTCCCACTGCATCAGTTCCGCGAGCATTTTTAAGCGCTGCGGTGCG
>Locus:SL1344_0111_1:130226-130348(+)
ATCTCTTCTGCTCGCAGGGCGACGACAGTATCAAAGGTCGCGCCGTCATCGGTTTTCAGCGTTTTCCAGTACTCGACGGCTTCGTCAAAATCGCGGCCCTTCGGCGCGTGCAAACGCCCTTTT
>Locus:SL1344_0817_1:908099-908209(+)
TACCGGGCCTACGTATCCTGGCGCGTAGGTCCGGTAAGACGGGTGCGCCCAGACAAAGGGCGCACCGCAGTTAAGCGGGCAGGGCGGTACGACCGTCAAACATCTATACCT
>Locus:SL1344_0905_1:1007355-1007320(-)
GACTCACGTCCTGCATACGATTCAGAGAACAGTCAG
>Locus:SL1344_0977_1:1081156-1081088(-)
ATTATCTTCTGCATCTGCCGTCAGTTCTCCCGGCTGCAGGTCTTTTACGTTTGCCAGCCTCAGCCAGTT
>Locus:SL1344_1124_1:1230146-1230003(-)
TCACGACACATTCCTTTAATTAACGCCGCCAGCATCAGCCGCATCTTGTTGACTATTTATAAATTCAACCATCTGCTGAGTAAGATGGTTTATATCATTCTGCGTAATGAAAAAATTAAATTGTTGATCCTGAAAGTGTTCTTT
>Locus:SL1344_1310_1:1415936-1415998(+)
GTCCAGACGTTGGTTCGCGCGAGCAGCATCGTCTTTAGCAGCCTGAACGTCGGAACGCATTGC
>Locus:SL1344_1362A_1:1466249-1466154(-)
AGGTACGCCTTCTGCGTTTTAGAGAGGGATAGAATAGAGGAGACGCCCACCCTCAGAAGAGAGGAAATCAGTGCAGAGCGGCCGTTAATCCACCTG
>Locus:SL1344_1394_1:1494340-1494245(-)
TTATTGATGCTAACGCCCTCTCTCCGCCTGCGGTTTAATGCTATCCCAGGCGGAGAAATGCGACATCTCAGGCAAGACACAGCGTCGCGCGATGTT
>Locus:SL1344_2120_1:2236290-2236231(-)
GTCGGTAATAATGTCAGCAACCGTGCGCCGTTCATAGTGCCTCCCGCCGTTGACGATAAC
>Locus:SL1344_2650_1:2828277-2828405(+)
CATTTACTCGCTCCGCTCGCCCTTCGGGCCGCCCTAAAGGGCGTTCAAAACACTATCGTGTTTTGTCGAGCACACTCCGGCGTCAAAATGGCAAATAAGGTAGCCCGATATATTTATCTACCCGGGAAG
>Locus:SL1344_2654_1:2832820-2832939(+)
ACCGTTCAGCGTATAGCCTTTCTGCATAATACCCAGCACATTGCCTGCCGGAACCTCTTCCGACTCCACCATCGCAATCGCCTGATGCACGTTCGGGTCCAGCGGCACGTTGGTCTCAGC
>Locus:SL1344_2900_1:3085779-3085741(-)
CGCCGGTCGCACCGGTCATCCCCACAATCAATCTCATTT
>Locus:SL1344_3494_1:3711565-3711681(+)
ATCCGGGGCGGTTTATACCGCCCTTTTCGCCACATACCGCATTCACTCGCCGGGTTTTGTACAGCCGGGCATATGATTAGTGATACGGTAGCGATCGACACTTATTTGGGTAATAAA
>Locus:SL1344_3522_1:3747037-3747081(+)
CAATGGCCGCCGCTTCCACCAGCGAGCGGGGAATGGATTGCAGCG
>Locus:SL1344_3649_1:3895467-3895526(+)
CGTGAGTTTGCTCAGGCGGACATAATGCGCGTCAAGCCTTTGGCGCTTCGGTGCGGGCAA
>Locus:SL1344_3839_1:4101842-4101883(+)
TTTCGACTCACGAGCGACACAGACATCACGTTTTTACTCCTG
>Locus:SL1344_3891_1:4164621-4164686(+)
TACCCGCAAGCAACAACACAAAGAGCAATAATACTTTTAGCATCATTATTCTCCTTGCGGCGCGGC
>Locus:SL1344_3941_1:4223018-4223125(+)
GACGGGCTTTTTTGCGTGTGCGGTAACTGTAAAACCGTAGGCCTGATAAGCGCAGCGCCATCAGGCAACCGGCACTGCCGGATGGCGGCTCCGCCTTATCCGGCCTAC
>Locus:SL1344_3995_1:4277625-4277684(+)
CAGCGCCAGACGCGCGGTGTAATCGCCGCTGGCCTCAAGCTGACGCAGTTGATCTGTGGG
>Locus:SL1344_4093_1:4391369-4391325(-)
TTCAGAAACTTTAATAAATCTTTCACGGATTTGCTCCCGTCGGAG
>Locus:SL1344_4341_1:4665756-4665824(+)
GACAAGTTCCCCCTACGCCAGCGTCGTCACGCGTCAGGCGGCAGGCAAACGCCGATCCCGCCAATCCCG
>Locus:SL1344_4479_1:4828104-4828057(-)
TGGCACCCTGATTCCCCGAACAAGCACGGCGCATCCGGCGCGGGCTAT
>Locus:SL1344_0109A_1:128767-128748(-)
GCCTACACCAATACTCAGTC
>Locus:SL1344_0111_1:130206-130225(+)
CCCAGGTCACCTGCGGCGCG
>Locus:SL1344_0817_1:908079-908098(+)
ACGCCCGGTGGCGTTGTGTT
>Locus:SL1344_0905_1:1007375-1007356(-)
CATAAACAAAGAGTATGCAA
>Locus:SL1344_0977_1:1081176-1081157(-)
TTCTCGTCATCAAGATAGTT
>Locus:SL1344_1124_1:1230166-1230147(-)
CCCCCGAACATTGCTTCACC
>Locus:SL1344_1310_1:1415916-1415935(+)
CAGATGCGGAATACTTTGTT
>Locus:SL1344_1362A_1:1466269-1466250(-)
CATAAGTCTGAGTACGCAGA
>Locus:SL1344_1394_1:1494360-1494341(-)
GGCCGAGGCGTAAGATTGCT
>Locus:SL1344_2120_1:2236310-2236291(-)
GCGGACGCCGGGTATGCAGG
>Locus:SL1344_2650_1:2828257-2828276(+)
GCGTACACGCAGTACGTGAG
>Locus:SL1344_2654_1:2832800-2832819(+)
ATCGCCGCGCGAATGGTACG
>Locus:SL1344_2900_1:3085799-3085780(-)
TAGCTCGACGCCAAGCGGCG
>Locus:SL1344_3494_1:3711545-3711564(+)
TTCAATGGCGTCGTAATAAA
>Locus:SL1344_3522_1:3747017-3747036(+)
ACGAATCGGCCCGGCGCCGT
>Locus:SL1344_3649_1:3895447-3895466(+)
CGACATAAGGGGGATTGTAA
>Locus:SL1344_3839_1:4101822-4101841(+)
ACAGAAGCTTACGAGCAACG
>Locus:SL1344_3891_1:4164601-4164620(+)
TATCATCGGGCCGACCACGA
>Locus:SL1344_3941_1:4222998-4223017(+)
TGAAGAAGCCCATCCTGACG
>Locus:SL1344_3995_1:4277605-4277624(+)
AGAGATTTTTGCTCTTCCAG
>Locus:SL1344_4093_1:4391389-4391370(-)
CTTCGGTTTTAGTCTGCGCT
>Locus:SL1344_4341_1:4665736-4665755(+)
GAGGGTTCATTTTCAACTCC
>Locus:SL1344_4479_1:4828124-4828105(-)
ACGTGTGCCAATAACGTGCC
>Locus:SL1344_0216_1:252935-253063(+)
TACGCTCCTGAAGATTCACTCTCTTGCCGCCTTGAGGCAACTCGAATGATTTTGAGTAAAGGTGTAATTTGTAGGCCTGATAAGATGCGAAGGCATCGCCATCAGGCAAAACATTATTCGTCGTGTGTG
>Locus:SL1344_0516_1:583471-583427(-)
TTCTTAATAATTAAATCAAAAGACATAACAAACTCCTTGTATGGA
>Locus:SL1344_0534_1:601945-602004(+)
GACGCTTTGCGTCGCTATCCGGCACTCTGTATCAGGCCACGACGTTCACACTTTGGCCTT
>Locus:SL1344_1152_1:1253879-1253944(+)
CTCGCGATGCATCGCGAGGCTTTTTTGTCGGTCAGCTATTCACGCTTACAGCGACTGCGGTTTCGC
>Locus:SL1344_1515_1:1629062-1628967(-)
GCGATGCGGTGTTGGCGGCAACGCGCATTAAACCCGGCAGGCCTGGGGCTGCCGGGGAAGGGGAATGTTATGTCGCTGCTTCTTCTTTCAATACGA
>Locus:SL1344_1601.1_1:1722149-1722033(-)
GAGAAGACTTTTCAGATGAAATGCGTGGATGGTACGAAGTCATTACAGTACAGGGATGTAATAATAAAGATCGACAATGGATTCATTATTCTGTTGCTTTTGGACGGATGCCAAATG
>Locus:SL1344_1609_1:1728820-1728879(+)
CTACCTTGCGTTAACAAGAAACCAGTACGCATCAGTGCTTCACGATATACATTGTACGGC
>Locus:SL1344_1715_1:1844289-1844170(-)
GTGCTGCGGCCAACTGGCCGGTTCCCATTTCTCGGTATTGGCGGTGGCCAGGTCGCCGTTTTTCAGGTTGGTCATAAGCCTGTCGAAAAAATACTGCAGCTTACCGACGGCCCATTGCGC
>Locus:SL1344_1719_1:1847027-1846968(-)
CACATGCCAGAGATGGCGCAATGCTGTGGCGTTGATTTGGCTTTCGCCATACCCGGAGAT
>Locus:SL1344_1895_1:2012820-2012677(-)
AGCGGGAGTATGCGCTTATTTTTGAATCAGATAACGAATTGTCGGGCCATCCTGTTGGATATCCAGCACCGTATAGCCGTGATTGCGCGCATCCAGTGGAATATTATTAATGGATTGCGGACAGTCGCTCACCACTTCCAGGAT
>Locus:SL1344_2461_1:2609705-2609752(+)
AAAAAAAGCCGACTCTTAAAGTCGGCTTTTAATTATTTATTCACTTAT
>Locus:SL1344_2658_1:2836740-2836808(+)
CACCGTTATCCGGCAAAAGAGGCTAATTATCTACCAGCCGATTTTTCGGCGCGCTGGCGGCGTAATGCT
>Locus:SL1344_2999_1:3203947-3203840(-)
GCGCAATTTACCATAAATAGCGTCAGTTGGGGGCGTTTTAAGCAGATGGATGTCGTGGAGGCGGAGGGCCGGGAGCGTTGCGATCCCGGCAAAAAAGAGCAATATCAT
>Locus:SL1344_3183_1:3395042-3394947(-)
TCCTTTCGGAAGCACGGCCTTACAACTACAACTCGATCTGAATTGAGAGCAGCCCGCTCTCAAAAGATTAGTACAGACGAGTACGGCGTGCGTTTT
>Locus:SL1344_3198_1:3414726-3414664(-)
CACGAGGTTTTTGGTGGTTTCATTACCATGACGCAGGGCAAATCCCAGACCGACGGCCCATAC
>Locus:SL1344_3489.1_1:3708411-3708479(+)
ATCCCGACGAATGGTTTGCGGGCTGACAGAAAAATGCTCCACCAGCTCTTCCGTACTGACGTACCCCTG
>Locus:SL1344_3751_1:4006002-4006124(+)
GTAAAATCTACATCAATAATACCGGGGCAGAGATCAATGTTGATACGATTTTCAATCAACATGACTTTTTCATCGCCAATACAACGAAGGCGTTTAAGAAATAAAACATCTTGTCCCGGTTTG
>Locus:SL1344_3918_1:4190287-4190331(+)
CGCCAAGGGTTTTGGTCACCACCAGACCCTGGCGCTCAACGCTTT
>Locus:SL1344_3919_1:4191343-4191305(-)
CGCGAGGAAAACCAAGGGTATGAGTCAATATTGTCATTT
>Locus:SL1344_3952_1:4234200-4234310(+)
GCCGGGCATGATCATACTGAACTCATCGGAACAGTAAAGCGCAAAATAGCAGCGTTTTGCGCTCAATTATTAATCTTTACACTCGCGGGTAATGTTTACTCCATTCCCAGC
>Locus:SL1344_4091_1:4386944-4386864(-)
AGGCTGCAACCGGAAGGGTTGGCTTATTTAACTTCAACTTCAGCGCCAGCTTCTTCCAGAGATTTTTTCAGTGCTTCAGCG
>Locus:SL1344_4251_1:4582312-4582353(+)
GGTGAGGGATTAAATACTTTTAGCATGATAATTTCCTTTTAT
>Locus:SL1344_4488_1:4836092-4836057(-)
AAGGCGCGGCGGATGCCGCGCCCGGAAAGGGATCAG
>Locus:SL1344_0216_1:252915-252934(+)
ACTCCAGTCACGTACTTATG
>Locus:SL1344_0516_1:583491-583472(-)
TTTCTAAGATGACAGTACCG
>Locus:SL1344_0534_1:601925-601944(+)
AGCGTAATCAGGCCGGATAA
>Locus:SL1344_1152_1:1253859-1253878(+)
CCACAATAAAAAGAAAAAGC
>Locus:SL1344_1515_1:1629082-1629063(-)
AGGCTGACTAAGCATTGGGC
>Locus:SL1344_1601.1_1:1722169-1722150(-)
TTTTATTACCGTTCTGAAAA
>Locus:SL1344_1609_1:1728800-1728819(+)
GCATCAGGCGGCGGGCGTGG
>Locus:SL1344_1715_1:1844309-1844290(-)
GTAAAACCGATGCCGCGGCA
>Locus:SL1344_1719_1:1847047-1847028(-)
TTAAGGGCGTCCAGACAGCG
>Locus:SL1344_1895_1:2012840-2012821(-)
GGTCTCCCGCCGTAACGTAC
>Locus:SL1344_2461_1:2609685-2609704(+)
GTTATGAGTGGTTTTATTCA
>Locus:SL1344_2658_1:2836720-2836739(+)
CAGGTGTGGTACGGCTTTCA
>Locus:SL1344_2999_1:3203967-3203948(-)
TATAAAACACACAAAAAGAA
>Locus:SL1344_3183_1:3395062-3395043(-)
AACGAAAACAAGCCGCGCAT
>Locus:SL1344_3198_1:3414746-3414727(-)
ACGGCGTTAGACATATCGTT
>Locus:SL1344_3489.1_1:3708391-3708410(+)
TGTTCCGCCAGATCGTTAAG
>Locus:SL1344_3751_1:4005982-4006001(+)
CTGAAAATAAATTCTCCCTG
>Locus:SL1344_3918_1:4190267-4190286(+)
CAGGCGGCTCCACAGACCAT
>Locus:SL1344_3919_1:4191363-4191344(-)
CAACTCGCGACGCAGGCCAA
>Locus:SL1344_3952_1:4234180-4234199(+)
CATAATGAATCCCCCCGTTT
>Locus:SL1344_4091_1:4386964-4386945(-)
AGCCATCAGCCTGATTTCTC
>Locus:SL1344_4251_1:4582292-4582311(+)
CAATGCTCCCCACCTGGACA
>Locus:SL1344_4488_1:4836112-4836093(-)
AAAAAGGCAGGGAAAGTACG
>Locus:SL1344_0183_1:213248-213292(+)
AGCAGTGAAATGGTGGTGGGTTTCATAACGTTTCCTGATGGTAAA
>Locus:SL1344_0361_1:415479-415363(-)
CCCGCCGGAAACCCAGGCGGGTATTTTTATGATGCAATGCTTTTATTTCTTTTTATAAATATCAGCCGTACCATGAATTTTATTTTCTGTCTGCCCGGACGTCAGCACCACCACATC
>Locus:SL1344_0387_1:442991-443110(+)
CAACACTTCATCCTTCAGGGAATCTTTTTCCGTCTTCTTCAGCTTGCGTCCCTGATCGGCTTCCAGTTTCTGGATTTTCGCCTCCAGTGCCTGTTTGATCACTGGCGATGGCAGGATTTT
>Locus:SL1344_1219_1:1317227-1317292(+)
GTTAGTGATAAATCAGCCCGTGACTCATTACGGGCTGATTTATGGTTATGCACTTTGATTGGCGCT
>Locus:SL1344_1281_1:1382184-1382279(+)
GCGCGCGGAGAGAAAAGGGCGGGTAACGCATCGAAGAAACGCCCATCCCGGCAGGATGGGCGAGCTATTAAAAGCGGCTGTCTACCGCCGCGGCAA
>Locus:SL1344_1530_1:1646763-1646810(+)
TTTCCAACAGGCGTAATGATTAGATTTCGCAACAAAACGCCGTTTCAG
>Locus:SL1344_1563_1:1681168-1681124(-)
TATCCAATAGAATATTTATTTAATTCATTGAGGTTATTGAGCGTT
>Locus:SL1344_1748_1:1874610-1874705(+)
TATTATGTCTCTATGAATGCAGAAACAGCGGACCAGCCGCTGTTTCTTTTATTGATAAAACAAAGAGTTACTCTGTTACTATCGTCTGAACCTCCG
>Locus:SL1344_2133_1:2250210-2250130(-)
ATGCAATACATTATGCCTGCCAGTTATTTCGCTTCTTTAAAACCAGCAGCTTCCAGCAGCGTCTGGGTTTGTTTCATGCTG
>Locus:SL1344_2981_1:3181267-3181374(+)
ATGCCGATTACCGTTAAAAGATATGTATACGCATTGTCTTTCATCTTGCAGGCGTGTTGTCTGCGCCGTGAATCCACAGTCACTCTCTTTTCCCGCTCCAGTCGTTAC
>Locus:SL1344_3101_1:3307946-3308014(+)
CGGTTCCTGACCCGCAACAGTGAGTTCCACTTCCCCTTCCAGCACGGTTGCGTGCTCGGTAAAGGGATA
>Locus:SL1344_3103_1:3311174-3311031(-)
TCATTTTCAGGATGGTTAATAACGGACCATGACAGATTTAAGTTCGGTATAGTCATCAATAAACGCGCTGCCAAATTCACGACCTATGCCCGATCCTTTCATCCCTCCAAAGGGTACCGCGGGATCGAGGAAGGTATGCATATT
>Locus:SL1344_3329_1:3546664-3546723(+)
AGCGCCTGCGATGCTCACGCAGGCGAAAAGATCAGGCAGAAGGGTCACCAACATAGCGGG
>Locus:SL1344_3625_1:3866115-3866243(+)
CTGCTCAGCAATAATATAAAAATCAGAAAACACACATACTTACTTCGATATAATTCAATAGAATTAATATTTACGGGAAATGCCTTTCAGCCAAAACTGAAAGGCATTCTGACTTATGACATCAACGGC
>Locus:SL1344_3644_1:3889265-3889155(-)
CGCTTCGCTTATCGGGCCTACAAGAATTTATCGCAATATACTGATATTGCAAATATTGTAGGCCGGATAAGGCGCAGCCGCCATCCGGCACAGTATTACCGCTCGTTAACC
>Locus:SL1344_3670_1:3918903-3918862(-)
ACCATAGGTTTTTTAGAAACCGACATTGCGACAACCTCATAC
>Locus:SL1344_3703_1:3951637-3951602(-)
CGCCCTGGACGCGCCGCCGGTGAGTTATTTCATTAT
>Locus:SL1344_3879_1:4151336-4151214(-)
CAAAAATGCGCTCATCCGGAATGTTCTCCCGCAACAGATTCTGCCGCGAGTTTTCCGTCGGCGCAAAGTGGTACATCGCCAGATGTCCGGTCAGCGTGCGGTTTGCCTCTTCCGGCCAGGGGG
>Locus:SL1344_4198_1:4521954-4521895(-)
TATGTCTATAGACAGTCGGTTAATAATCATCGGAGATTGAGCATCATACTGATAACTCAC
>Locus:SL1344_4266_1:4595674-4595606(-)
TTCGTATGTTCAGTGTCGTTCGCGGATTACGCTTCAACAATTGCCAGAATGTCGCTTTCAGACATGATC
>Locus:SL1344_4345_1:4672512-4672571(+)
GGCGTTGTTTTTTACATTCTGGCTGATGGCGCTAGCGCCGGGCATGGTGAGCTCTTATTC
>Locus:SL1344_4456_1:4801148-4801186(+)
GTTTCCACAGCTTGGCGACCAGATCGTTATTGTTCATTG
>Locus:SL1344_4512_1:4862700-4862638(-)
CTCGCCTTTTGCTGTCAGGGGACTGTCCGATTGGCCCTGAATACGTCGCTCGGCGTTCCACTG
>Locus:SL1344_0183_1:213228-213247(+)
TCTCTTGCTTGCATTTCTGC
>Locus:SL1344_0361_1:415499-415480(-)
GGTTGCCAGGAATAAATATA
>Locus:SL1344_0387_1:442971-442990(+)
GCGCGCGGCAGCAACGAATG
>Locus:SL1344_1219_1:1317207-1317226(+)
GTAGTATGTATAATTGCCTT
>Locus:SL1344_1281_1:1382164-1382183(+)
AATTCTGCGGAGTGATATAC
>Locus:SL1344_1530_1:1646743-1646762(+)
TTTGCTAACTGTTATGGTGC
>Locus:SL1344_1563_1:1681188-1681169(-)
AGTAAGCCATTCCTCGAGGG
>Locus:SL1344_1748_1:1874590-1874609(+)
AGCGCGTCACTATTTATTTT
>Locus:SL1344_2133_1:2250230-2250211(-)
CTGAGCGACTTTACCAGTCG
>Locus:SL1344_2981_1:3181247-3181266(+)
GCACAAGGGTTAAAAGCGAG
>Locus:SL1344_3101_1:3307926-3307945(+)
TCGCCTGGTGAAAAACGTAT
>Locus:SL1344_3103_1:3311194-3311175(-)
GTATGGTTGATCTGCCTGCA
>Locus:SL1344_3329_1:3546644-3546663(+)
AGAATTGAAGAATTGGTTGA
>Locus:SL1344_3625_1:3866095-3866114(+)
AATAGCGATGAAAAAGGCGC
>Locus:SL1344_3644_1:3889285-3889266(-)
CAAGAGGTAATGCCCGATGG
>Locus:SL1344_3670_1:3918923-3918904(-)
AGCCATCCAGAATCACCAGT
>Locus:SL1344_3703_1:3951657-3951638(-)
TAGATAATTTAAAAGAACGG
>Locus:SL1344_3879_1:4151356-4151337(-)
GATAACGGTATTGCCAGTGA
>Locus:SL1344_4198_1:4521974-4521955(-)
GCGACACGTTGCCCCGCAGG
>Locus:SL1344_4266_1:4595694-4595675(-)
CATTTTCTCTTTCCCTTAAA
>Locus:SL1344_4345_1:4672492-4672511(+)
TGAACACGCCACCCTCGGGT
>Locus:SL1344_4456_1:4801128-4801147(+)
GTCACGCAGGTTGTCGCACA
>Locus:SL1344_4512_1:4862720-4862701(-)
CCTACCTGCATGGCCTGCTG
