# Supplementary material for: Common and phylogenetically widespread coding for peptides by bacterial small RNAs
Source: BMC Genomics. 2017 Jul 21;18:553. doi: 10.1186/s12864-017-3932-y (PMC5521070; doi:10.1186/s12864-017-3932-y)
Supplement: Supplementary file 6 — mock ORF sequences. (ZIP 3000 kb) [file 12864_2017_3932_MOESM6_ESM.zip › mocks/s_enterica_sl1344.overlapping_sense.srna_mocks.fa.txt]

>Locus:SL1344_1072_1:1181083-1181208(+)
GTTTTAATAAGCGAAAACTGCTTTTTTTGCCCGCGCCGGGAAATTTGCTATGCTGCACATCCCGTTGAAAACGCTGATAACAGGCGCAATCACATTCCGCACAATACTGCTCAGGAGATAACATGG
>Locus:SL1344_1110_1:1214366-1214229(-)
TTCAGCCGACAGCTTAAATGCCTTCACGCGCGCGTTATCGCCGGAATAAACGCAAAATGCGTCGCTATTTATTGCGTTGATGCTTGCTTCACACGGGTAGAATCCTGTCATGACATCAACCAGGGGGAAGTACCATGC
>Locus:SL1344_1620_1:1739361-1739266(-)
ATTATCAGTGGTATGAAAAGTTGGCACGCAAATTGTATTAATCACATAGCAGGGCATCGCCCGTTATCAGAACATTATGTGAGGATTGAATTATGG
>Locus:SL1344_1796_1:1919478-1919374(-)
GCTATGTTTGTTATCCATCTGGAAGGTTATCTGGCTGATAGCATCAAGCGCCAGTTGTGGCCATTGCTTCAGTACCCAGTGTGCCACTACAGTGCCACTACATTG
>Locus:SL1344_1861_1:1980374-1980421(+)
GTAAAGCTAAAGCACAATCTCATATTCTTGCAATCAAGGAGCGAGTTA
>Locus:SL1344_2478_1:2645339-2645295(-)
TTGGTCTGTCCATCGACTACAAACGCAAATAAGTTGTCCTCAACA
>Locus:SL1344_2490_1:2659579-2659454(-)
GGCGCTGTTCTTTGGCACGTCAGGCATTATCGGCTCGGTAGTCATTGCGCTGGCTTATCTGCGCAACGCTGGCGCCGCAATGCGCTGCGCTGTGGTGGTGGTCGCACTGATGGTGCTGATTCGCCT
>Locus:SL1344_2657_1:2836227-2836265(+)
CGTACTGCTCAGGCCCGAAAAGGAACCCAATCACTATGC
>Locus:SL1344_3210_1:3422837-3422748(-)
AGGGATTGTGGCGCACAATGTCGAACAATCTATTTCGAATTTGTGTTCGCTGGCGTGTCGCTCAATGCAGCAGACCGACAAGCAGATCAT
>Locus:SL1344_3731_1:3988519-3988516(-)
GCGC
>Locus:SL1344_3956_1:4240703-4240668(-)
ATAAAAAAACCCCGCCGAGCTTTCATTTCGGCAGGG
>Locus:SL1344_4402_1:4735508-4735455(-)
AACATCCTGTTATCCGGGAATCACTTATTATTCAAGGAAGTTATAAATGAAACG
>Locus:SL1344_1072_1:1181063-1181082(+)
CAAACTTCCACCAATCTGTG
>Locus:SL1344_1110_1:1214386-1214367(-)
CTCCTCCGCAAATGGCAAAA
>Locus:SL1344_1620_1:1739381-1739362(-)
TAAAACGAAACAATTTCTTT
>Locus:SL1344_1796_1:1919498-1919479(-)
CCGATACAGACAGGATAGCT
>Locus:SL1344_1861_1:1980354-1980373(+)
GCAGAAATGCGATAAACAGA
>Locus:SL1344_2478_1:2645359-2645340(-)
TAGCGACGGTGTCCAGGGCT
>Locus:SL1344_2490_1:2659599-2659580(-)
TGGCAGCATAGCAACACGCT
>Locus:SL1344_2657_1:2836207-2836226(+)
CGGCATATTAATATGAGCCA
>Locus:SL1344_3210_1:3422857-3422838(-)
ACGGCGGTGACCGGAAACGA
>Locus:SL1344_3731_1:3988539-3988520(-)
TCCCATGCTGTTTTACCATG
>Locus:SL1344_3956_1:4240723-4240704(-)
TTATCCCTTTCTCAACGTGA
>Locus:SL1344_4402_1:4735528-4735509(-)
CTGATATAAATAATCCCGGA
>Locus:SL1344_0687_1:771642-771571(-)
GATGTTTGTGGTCTGGGCCGGCAGCGTGCTAACCACTCTGTTAACGCTCGCTATGGTAACAGGACAAATAGC
>Locus:SL1344_0830_1:925899-925902(+)
AAAT
>Locus:SL1344_0841_1:937535-937440(-)
CTTTTCCTCCCTGTTACGCTGCATTTATGCTCAGTTTGCACGGGGATGAGCTGGCTATCCCTTTTGATTTCATTGCTCCGAGCCTGGATGTTATGC
>Locus:SL1344_1597_1:1717068-1716979(-)
TTTTATGACGCCAACAACAACACAGGATTATATCTCATTGGGTCAGGAACACGCTGTCACCTTTGGCAAAACGCAACTGACCCTCAAACC
>Locus:SL1344_2145_1:2261406-2261453(+)
GCGCTATGCTTAACGCTGATATTTTGTCCCACCACAAGGAGTGGAGAA
>Locus:SL1344_2484_1:2652618-2652574(-)
TCGCCGCGCATTTGCGCACTTTATTGGGCTAAGGAGAAGGACAGC
>Locus:SL1344_2561_1:2744724-2744689(-)
ATAACCCTCTCTTATCAGTCCGCCCCGGTTCCGGGG
>Locus:SL1344_2597_1:2770994-2771098(+)
CCGACCAAAGTTCCACCGGAAAACTACACAAAAAACCAAAGTTCACCCAATGGGCGCTATCTCTGGCCCGGGGATCTTACATCTAAAAAAGAGGATCTCACATGG
>Locus:SL1344_3053_1:3259334-3259387(+)
CAACGGGCGCATTTCAAAATAATATTGATTCGTATGGAAGAGAAAAATGAAAAT
>Locus:SL1344_3481_1:3697962-3697825(-)
AGTGGCGGCGATCACACTTTTATGCTCATCCCCGCTCCTCCTCCCTCCCTAATCATTGCCGGGAGGAGGAAGGTCAACATCGAGCCTGGCAAACTAGCGATAACGTTGTTTTATTACCCGAGGACGGATTTCCTATGT
>Locus:SL1344_4394_1:4726702-4726577(-)
CATAAACGTAACCTACTGGCTGGAAGTATTGCTCTCCTTCCTGGTGCCCTCCTCTTCCGGTCTTGCCGTATTGACAATGCCCATTATGGCGCCGTTAGCGGATTTTGCCCACGTACAGCGGGATTT
>Locus:SL1344_4439_1:4783684-4783722(+)
GAAACGCGATTTTATAATTTGCTGCCCAAAAATACGTGG
>Locus:SL1344_4493_1:4841873-4841748(-)
TCTGAATCAAATTATCCCGCCGTCACCGTCTGTTCTTCGAGCGATAAGCGCATCAGGATCAAAGTCGGTTTGCCGCCATTTTCTACAATAGCGCATCGTCCCGGCATAAAGAGGAAACGAAGATGC
>Locus:SL1344_0687_1:771662-771643(-)
GCCCAGTGGCGTAACCCGGT
>Locus:SL1344_0830_1:925879-925898(+)
AGCGTTCAGTCATGAAGGGC
>Locus:SL1344_0841_1:937555-937536(-)
CGCCAAATAAGACAATACTG
>Locus:SL1344_1597_1:1717088-1717069(-)
CAAACGTTAAAAGGAGAAGT
>Locus:SL1344_2145_1:2261386-2261405(+)
AAAGCGTATTGTCATACAAA
>Locus:SL1344_2484_1:2652638-2652619(-)
GGCAGTGGCGCAGGACAGCG
>Locus:SL1344_2561_1:2744744-2744725(-)
GCAGTGACAGTGACGGCGTC
>Locus:SL1344_2597_1:2770974-2770993(+)
GGCCCATACGTCCGGTGACA
>Locus:SL1344_3053_1:3259314-3259333(+)
CCCAGGCGCTAATTCATCTG
>Locus:SL1344_3481_1:3697982-3697963(-)
GGCGCGTTTATACAGGGGTA
>Locus:SL1344_4394_1:4726722-4726703(-)
GGCCTCTCTACCACTATTTT
>Locus:SL1344_4439_1:4783664-4783683(+)
GATAACATCTCACTGACTTT
>Locus:SL1344_4493_1:4841893-4841874(-)
TTTGCATTACTGTAATGAGA
>Locus:SL1344_0647_1:721174-721299(+)
AGGCCGCGGAGCCGGATAACGAAGATGCGCACTATTACCTGTGCAAACAGCGTTTGCTCTGCGGTGAAGGGGAAAGCCTGTTGGCCGACCTTTGCGATTTCTGGCAGCGTTATCCCTCCACGCAGG
>Locus:SL1344_0671_1:750813-750769(-)
GCGGCTATATCGCGGCAGAAAATAAAGCCTGAAAAAACCACGGGC
>Locus:SL1344_0804_1:895473-895378(-)
ACAGCTCTTTCCGTGACGGATAAGACACTTTCCGCCATTTCCGCGCCGGATAGAGCATTTGACTATTTACACCACGGTAACAGGAACGACATATGC
>Locus:SL1344_0813_1:904163-904300(+)
CAGGGAATTCAGATGTGTACGAAATCACGTTTTTTTCCCTTACGGTTCAGTGTAGCCCTTTGTACAGGGCGCGATCTTATTTCAGACTTGTGGCATAATAAGCGGTTTGTCACATCTTTTTTCAGGATAAGCTTGTGT
>Locus:SL1344_1757_1:1885750-1885625(-)
CCGTTTTGCGCCTGTCAATCTGGCATATCTTGCCATAGCCTTACTTTGTTTATTGCGTTACCGCCTGCATCCTTTGAGATGTTGTGGGCGCCGTTTAGTCATTCCTTAAGCAGGAGCTTGTCATGG
>Locus:SL1344_2244_1:2377762-2377833(+)
GTTTATTGGCAATTCGCTACAGACTGGATTTTACCGCTGAATATATCACCAGCTCTAACCGTGGACATGCCA
>Locus:SL1344_2319_1:2459209-2459212(+)
CAAC
>Locus:SL1344_2615_1:2790247-2790300(+)
AAAGCGTTTAAAATTATCCGGTCACTTCTGTGTAAGGGAAACCGGTATGAGCCA
>Locus:SL1344_2832_1:3021604-3021557(-)
CAACGGCATGTTTTCGTCAAAAATGACAATCACCTGAGGAATGCCTGG
>Locus:SL1344_2952_1:3144959-3145063(+)
CATTTTAGGATCTGTAAGCCGGATAAGGCGCTCGCCGCCATCCGGCTTTTGTTGCCTGATGTCGCTTCGCTTATCAGGCCTACGGATAGCGCTATTTCGCAATGC
>Locus:SL1344_3174_1:3385459-3385370(-)
CTGTCCGATGGACGTCATGACCAACGGCGAACGCGAAATCGACGGGCGGCAGTTTTATCTGCGCCTGGCGCAGCGCATTATGCATCTGTT
>Locus:SL1344_4093_1:4395564-4395599(+)
GTAATCGTTAAATGGTGGAGGGGTATTTATCCCTCC
>Locus:SL1344_4450_1:4795006-4795044(+)
GCTGCCTTAATGACGATAACAAGGAGACATGTGATATGG
>Locus:SL1344_0647_1:721154-721173(+)
CGATATTGCTCGTCGCTGGC
>Locus:SL1344_0671_1:750833-750814(-)
GCTGTTTGTACGTCTGAGTC
>Locus:SL1344_0804_1:895493-895474(-)
TGAGGACGCTCACCGGGCCT
>Locus:SL1344_0813_1:904143-904162(+)
TATAGGTGCATTCCAGTAAA
>Locus:SL1344_1757_1:1885770-1885751(-)
GACGTCATTTCACTCTTTGG
>Locus:SL1344_2244_1:2377742-2377761(+)
ACACCTGTTGATCTCAGCAC
>Locus:SL1344_2319_1:2459189-2459208(+)
GGATTTAATTCATGCCAGCG
>Locus:SL1344_2615_1:2790227-2790246(+)
CGTCACAGCATAAAATAGCG
>Locus:SL1344_2832_1:3021624-3021605(-)
AAGTGTCGAAAATGACATTT
>Locus:SL1344_2952_1:3144939-3144958(+)
CCTGCGATTAATTCTCAGCA
>Locus:SL1344_3174_1:3385479-3385460(-)
GATCTCATCTTCCTGCATGA
>Locus:SL1344_4093_1:4395544-4395563(+)
CTGGGCGGTTCTGATAACGA
>Locus:SL1344_4450_1:4794986-4795005(+)
TGTTCTGAGCGGCATTTACG
>Locus:SL1344_0159_1:185752-185856(+)
CGGGCATTTACCCTACTAACTACTGTCTCACAGGAGCGTGAAGAGAATCGCCCATCAACAAAAGCGCCGCATTATGACAATGAGAGCGAGGAGATATCGTCGTGC
>Locus:SL1344_0202_1:236606-236677(+)
CCCTGGAGATTACGGTACAAAGCGATGATTATGGTTGCCCCTGGCTGGCGTCGAGCCATATCGTTGCTACCA
>Locus:SL1344_0347_1:397675-397550(-)
ACAACGCCGTCGGCCCCCCGGCCAGCGCGCCGCCTCCACCGTCGGTACCGGTTGCTAAAGCCCTTAGCCGTACACTCGCGCCTACGGCGGAATTCACCGGTTTTCTGGCCGCGCCGGAAACCGTGG
>Locus:SL1344_0460_1:523664-523539(-)
GCTTGCCGGTTCGCCTCGGGCGGCGCGTCAGGTCGGCGGAGTTTTAAAACGTCTGCCGGAAGGCAGCACTTTACCATGGCATCGGGTGGTGAACCGCCACGGCGCAATATCACTTACCGGGCCGGA
>Locus:SL1344_1196_1:1300846-1300811(-)
GTAAAATCTCTGCCGACAATACCGGGAACCCATGGG
>Locus:SL1344_1865_1:1984716-1984811(+)
TTTATTGTGCATAGAGGTAAGAATGTGACAACGGCCCGTTGCATTCTCGTCTGTCATGCACATCAACACTTTCTGGAAATAAGGATATTGTTATGG
>Locus:SL1344_1911_1:2024960-2024998(+)
GGGAATTATCGTTACGCATTGAGTGAGGGTATGCCATGT
>Locus:SL1344_2167_1:2285379-2285332(-)
CGGGCATTTTTTTACGCTATACCCTACATAATAAAACCGGAGCTACCA
>Locus:SL1344_2885A.1_1:3071008-3071005(-)
AACA
>Locus:SL1344_3168_1:3378587-3378543(-)
ACCGCCAGGCGCATGAGCGCAAAGCCAGCTGATCGAACGGATCAT
>Locus:SL1344_3230_1:3447488-3447541(+)
TATAAATTCTTTCGAAGAAGAAAAACGAAAGAACTCGGAGATAAAAGTGAAAGA
>Locus:SL1344_4181_1:4487393-4487304(-)
ACCCTTCCTGTTTCATGCCGCTGCGGGCGGCGTCGGTCTGATCGCCTGCCAATGGGCAAAAGCGCTGGGCGCGAAGCTTATCGGTACCGT
>Locus:SL1344_4226_1:4551928-4551791(-)
CGTGGCGCAGACCCTTTTATAAAAGCGGCAATAGTCCCGACAACGCTAAGGATTTTGTGTATAATTGCGGCCTTTTTCGGCGATCTGCCATTTTTGGGCGCGTTTGCCCCCGCTGACTTTTTGAGGATACCAACATGT
>Locus:SL1344_0159_1:185732-185751(+)
TATTGTGCCTTATGCGGTAC
>Locus:SL1344_0202_1:236586-236605(+)
GAGGGGGTGTGGTTCTTTTA
>Locus:SL1344_0347_1:397695-397676(-)
CGAAGCACTATGGGATAAAG
>Locus:SL1344_0460_1:523684-523665(-)
ACCTACGGCGATGTCGCCCG
>Locus:SL1344_1196_1:1300866-1300847(-)
GCAGATAAACGCGTCATGCA
>Locus:SL1344_1865_1:1984696-1984715(+)
GAGTTCTTCTGCTAAGAGTA
>Locus:SL1344_1911_1:2024940-2024959(+)
TGGTGAGTTATTCAGGTAAG
>Locus:SL1344_2167_1:2285399-2285380(-)
GCGTTAACGTGCTGAACAGC
>Locus:SL1344_2885A.1_1:3071028-3071009(-)
CAAAGCAAAAGTTTAAAATC
>Locus:SL1344_3168_1:3378607-3378588(-)
GATTGAAGATCTGGTGGCTT
>Locus:SL1344_3230_1:3447468-3447487(+)
AAAACAACATTACGAAAGCC
>Locus:SL1344_4181_1:4487413-4487394(-)
TATGAAGTGAAACCCGACGA
>Locus:SL1344_4226_1:4551948-4551929(-)
TGTAAACCATTGCTGACTGG
>Locus:SL1344_0280_1:327702-327705(+)
TGTA
>Locus:SL1344_0409_1:468776-468880(+)
CACAAAGGCACCGATCCTTTATCTCAAAAGCGCTCCGCCTTTGTTGTCGCGCCAGTTCAGGGTAAAATAACATTTCCTAAATCATCTGGTCAGGACGCCGTATGC
>Locus:SL1344_0438_1:499596-499558(-)
ACAAGACCCGGCAGAAGCCGGGTCTGTAGATGCCTATGT
>Locus:SL1344_0987_1:1092663-1092707(+)
TTTCCCGGTCGGGGAGCAACTTCACAAACTGACCGGATTTCCGGT
>Locus:SL1344_1008_1:1116525-1116400(-)
ATCAGGAGATATTTGCACAGCCACACGCGACTGACGAAAACGACACCTTACTCAGTGATACTCAGCCACGACTGCAATTTGCGCTTGAGCAACTTATACAGCCGTGGGCATCATCCTCTTTTATGC
>Locus:SL1344_1634_1:1755374-1755409(+)
TTAATGGCGACGATAATAGGGAGAACAGCCTGTGCA
>Locus:SL1344_1770_1:1894921-1894992(+)
CACGCGGCACCAGCACGGCGCAATATCTCCATACCAACAGCGGCATTATTGGCTTTTCCGACTGTCCCATTT
>Locus:SL1344_1796_1:1919469-1919374(-)
GTTATCCATCTGGAAGGTTATCTGGCTGATAGCATCAAGCGCCAGTTGTGGCCATTGCTTCAGTACCCAGTGTGCCACTACAGTGCCACTACATTG
>Locus:SL1344_2469_1:2619525-2619662(+)
AATAATTTAGGTCGTTTCGTTGGTCGTAATGTACCCTGGCTCGGTTGGGTTATGACATTCACTACGATTTATGATATCCAGCGTAATATTAAAGATACATTTAATCGTGTGGCGGTTCCTAAAGATCGCATTAAGTGG
>Locus:SL1344_3427_1:3633338-3633385(+)
TCAACAATTACGCCTACGGGGATAGGCTCTAACGCACGGGGCGGACGA
>Locus:SL1344_3489.1_1:3708573-3708520(-)
GAATGCCGCTATCCGGCGCAAGGTTGGTTACTTTCAGAGATTATTCATGAAACA
>Locus:SL1344_3493_1:3711019-3711108(+)
AGTCCGACTCACCGCAGGCGATCACTCGCGATTATACCCTTGATATTCATGATGAAAACGGCAAAGCGCCGCTGCTTTCCGTGTTTGGCG
>Locus:SL1344_0280_1:327682-327701(+)
CAGTTGCCCGGCGAGGGCGC
>Locus:SL1344_0409_1:468756-468775(+)
TAATGGTAGTGCGCTATACG
>Locus:SL1344_0438_1:499616-499597(-)
AACGCCCGTTAATAGCAACA
>Locus:SL1344_0987_1:1092643-1092662(+)
CGTCTGGCCGCTGGTGATGG
>Locus:SL1344_1008_1:1116545-1116526(-)
GGTTCCGGATAGCGAAAGCT
>Locus:SL1344_1634_1:1755354-1755373(+)
TATCAGACGAAAAAAATGCG
>Locus:SL1344_1770_1:1894901-1894920(+)
ACAGTGCCATTACCTGACCG
>Locus:SL1344_1796_1:1919489-1919470(-)
ACAGGATAGCTGCTATGTTT
>Locus:SL1344_2469_1:2619505-2619524(+)
CATTACAGCTAAGCTCAACG
>Locus:SL1344_3427_1:3633318-3633337(+)
TGTCCGGCCCCAAACTGGCT
>Locus:SL1344_3489.1_1:3708593-3708574(-)
TTTTCCAGGCCGGGTAGGGC
>Locus:SL1344_3493_1:3710999-3711018(+)
CCGTCCGCTGTGCGATGATG
>Locus:SL1344_0228_1:266486-266539(+)
GCCGTGTTATTATTGCCTTTTTGTATATTTGGACAGGAAGAGTATTTTGACTAC
>Locus:SL1344_0396_1:455635-455673(+)
CAAGGTGGCCCCATTTTCAGTAGAGGGGATACGAGATGT
>Locus:SL1344_0688_1:771804-771801(-)
CGCT
>Locus:SL1344_0813_1:904163-904300(+)
CAGGGAATTCAGATGTGTACGAAATCACGTTTTTTTCCCTTACGGTTCAGTGTAGCCCTTTGTACAGGGCGCGATCTTATTTCAGACTTGTGGCATAATAAGCGGTTTGTCACATCTTTTTTCAGGATAAGCTTGTGT
>Locus:SL1344_1110_1:1214354-1214229(-)
CTTAAATGCCTTCACGCGCGCGTTATCGCCGGAATAAACGCAAAATGCGTCGCTATTTATTGCGTTGATGCTTGCTTCACACGGGTAGAATCCTGTCATGACATCAACCAGGGGGAAGTACCATGC
>Locus:SL1344_1343_1:1447148-1447237(+)
TATTTCTTACTGTCCTTACGTTCTTTCTTACGGCATGTGATGTGGATCTTTATCGCTCATTGCCAGAAGATGAAGCGAATCAAATGCTGG
>Locus:SL1344_1573_1:1693388-1693341(-)
ATTTCTATACTGTTGGCTGGTATCACTATTCGCGAGAGTAACCAGGTA
>Locus:SL1344_2188_1:2308981-2309025(+)
AAGAGCGCCGTTATATGGGGCGCGCGGATTAAGTTTCACATTTTT
>Locus:SL1344_2307_1:2449075-2449110(+)
GTAACAGTAAAAGCTAATGCCGGATGGCGGCGTGAA
>Locus:SL1344_3126_1:3336762-3336667(-)
GAGAATGCATTATATATTCTCCGCGCCTTGCCGATAACGAGAGTGCGTCATCGTCTGATGACTAATCTCTTATATTCAGCAAGGAAATTCATATGC
>Locus:SL1344_3357_1:3576590-3576694(+)
GATCTACAACAGTGGATTGTTCAAAGTTTGGCCTTTCATCTCGTGCAAAAAATGCGTAATATACGCCGCCTTGCAGTCACAGTATGGTCATTTCTTAACTCATGC
>Locus:SL1344_3937_1:4214222-4214347(+)
GGCCGTTTATGCCGCACGGTATTGGTCATCCGTTGGGTCTGCAGGTACACGATGTGGCCGGGTTTATGCAGGATGATTCCGGTACGCATCTCGCCGCGCCGTCCAAATACCCGTATCTGCGCTGCA
>Locus:SL1344_4459_1:4806350-4806421(+)
AGCGTTATGAGAATGGAGAATATCGTTGGCAGACCCTCGGCCTTGTTCATGGCATTGTGGTCATTCTGGTTG
>Locus:SL1344_0228_1:266466-266485(+)
CATTCATACGATTGCGGCAG
>Locus:SL1344_0396_1:455615-455634(+)
TATCCTTTAAATCTCTGTGG
>Locus:SL1344_0688_1:771824-771805(-)
GACATTTATTCCTGCCCTGG
>Locus:SL1344_0813_1:904143-904162(+)
TATAGGTGCATTCCAGTAAA
>Locus:SL1344_1110_1:1214374-1214355(-)
TGGCAAAATTCAGCCGACAG
>Locus:SL1344_1343_1:1447128-1447147(+)
CATGAAGGTTCATCGTATAG
>Locus:SL1344_1573_1:1693408-1693389(-)
ATTAGGCGAACCGGAAGGCT
>Locus:SL1344_2188_1:2308961-2308980(+)
GAAAATCCGCATTCATATCG
>Locus:SL1344_2307_1:2449055-2449074(+)
CAGGCTTCTCAGCAGCAGCA
>Locus:SL1344_3126_1:3336782-3336763(-)
GCGGTAACTGTAAAAAAATG
>Locus:SL1344_3357_1:3576570-3576589(+)
GTTTTTAAGCACGATTCATT
>Locus:SL1344_3937_1:4214202-4214221(+)
GGTGGAAAATGATCTCACCG
>Locus:SL1344_4459_1:4806330-4806349(+)
CCGACACCTGTCACGTCAGG
>Locus:SL1344_0719_1:804180-804305(+)
CTCGCCAGATCCTGGGTCGCCTGCGTGAAGGAAACAGCGCGGGTAAAGAGACCAGCGCGAAATCTGAAGAGAAAGCGTCTACGCCGGCACAGCGCCAGCAGGCGTCGCTGGAAGAACAAAACAACG
>Locus:SL1344_0767_1:854188-854226(+)
CGATGGCAGACCGATAATAATGAGGAGTCATTGCTATGC
>Locus:SL1344_0987_1:1092663-1092707(+)
TTTCCCGGTCGGGGAGCAACTTCACAAACTGACCGGATTTCCGGT
>Locus:SL1344_1104_1:1208556-1208651(+)
ATGACGATTTGCGCTTTTCACAGAGCCTGGTTGCGCAGGTATAGTAATGTTACTGGCGTGCTGAAGACGTTACAGGAAGGAGTAGGTATAGAATGT
>Locus:SL1344_1676_1:1796307-1796218(-)
AGCGATTCCGACGCTGTTTATTCTTATTACCATCTCTTTCTTTATGATGCGCCTCGCGCCGGGGAGTCCTTTTACCGGCGAGCGCGCATT
>Locus:SL1344_1874A.1_1:1992987-1992850(-)
GGATTTAAAATCCCTCGGCGTTCGCGCTGTGCGGGTTCAAGTCCCGCTCCGGGTACCATGGGAAAGACAAGAATAATCAAAGCAATAAGCAGTGTCGTGAAACCACCTACGGGTGGTTTTTTTGTGCCTTCAATTTGT
>Locus:SL1344_2009_1:2108838-2108767(-)
CGCACAAACGCAGGGGATTACCCGTTCAATGGCCGCCGTCGATATCGCTATCGCCGAGGAGGAGAAAAACAA
>Locus:SL1344_2373_1:2519878-2519753(-)
ATCCGGCTTTTACTGTTTGCCGCTGTAAACATTGTTTTCCAGGCTTTCATCCCCACCGTGCTGGACAGCCATCGGCATTCCTTAATACTCAACATAATATCAACGTCAGAAGGAAAGCTGTCATGC
>Locus:SL1344_2648_1:2827448-2827445(-)
GCTA
>Locus:SL1344_3096_1:3301292-3301257(-)
ATAATTATTGGTTACGTTTCAAATGATTATTCAACG
>Locus:SL1344_3226_1:3443209-3443313(+)
ATGATCACAATCATGTGTGGCAATGATCGTTACATTACTTTCAAAACGAAGGTTATTTTTATTTTAAACTTTAATTTCGAAAGTTATAAACGGAGACCACTATGT
>Locus:SL1344_3425_1:3631095-3631042(-)
CTGAAGAATGGCATGTATCGACCCAAAACAACCGGGAGGGGGATTGATGTCTCA
>Locus:SL1344_3509_1:3734531-3734484(-)
TCCGTGGTAAACTGGGCAAATCTATCCCTTTTATACCTTTCAGGACGA
>Locus:SL1344_0719_1:804160-804179(+)
GGAGGGGACGACTGTCACCT
>Locus:SL1344_0767_1:854168-854187(+)
GGCGTTTTAGCGTTATTTGG
>Locus:SL1344_0987_1:1092643-1092662(+)
CGTCTGGCCGCTGGTGATGG
>Locus:SL1344_1104_1:1208536-1208555(+)
ATGTGGCAGCAATTCAAAAA
>Locus:SL1344_1676_1:1796327-1796308(-)
ATTTTACGCCGCTGTCTGGA
>Locus:SL1344_1874A.1_1:1993007-1992988(-)
GTGGAATCGGTAGACACAAG
>Locus:SL1344_2009_1:2108858-2108839(-)
GATCCGCGCGTGGTGCGCGC
>Locus:SL1344_2373_1:2519898-2519879(-)
GGTTACACTCGCCAGGCGGT
>Locus:SL1344_2648_1:2827468-2827449(-)
CCAGGTAGTCACCGCTGAAG
>Locus:SL1344_3096_1:3301312-3301293(-)
TTAGACACAAAATCGGACCA
>Locus:SL1344_3226_1:3443189-3443208(+)
ATTATCCTGCTTTTGTGTTG
>Locus:SL1344_3425_1:3631115-3631096(-)
GCTGTCAACGTAGAAGCGGC
>Locus:SL1344_3509_1:3734551-3734532(-)
TTTGTCATTAATTCCGCATG
>Locus:SL1344_0144_1:168256-168152(-)
AGCGAAAATCTTCAGAATCCGCCTTCCCGTTTTACCTTTTGCCGCTCGCCCGCTCTTCCCGCGTTTGCCACAGTAGCGCCAGCTAACTCAAGGAGCGAACAATGG
>Locus:SL1344_0653_1:728282-728157(-)
TGTCGCTCAGCACGGACAGACTATAAGCCTGATGGTCGTTCCCCATCGGGCCTGAAGCCGCAAATCGCCGGGCAACAATCTTCGAGGGTAGCGCTGCTACCCTTTTTTTTCGGAGTAGATGTATGT
>Locus:SL1344_0743_1:829233-829236(+)
CCGC
>Locus:SL1344_1083_1:1188925-1188996(+)
AAGGTAAAAAGCAAATGCACCGGATTGACCTTCGGCAGGCATCTGGATTACCGCAGGATATTCAGTCCATTG
>Locus:SL1344_1084_1:1189107-1189154(+)
CCTGCTGTACACTTTGCAGATAAGGTGAGACAAAGGGGGGGGGGGTTA
>Locus:SL1344_1731_1:1860875-1860837(-)
CAGAAGATTGTTCTTTTACTATTAACGGAGTGGCTATGC
>Locus:SL1344_1780_1:1907803-1907892(+)
CGGATTTATGTATGCAACTGGACGCCTGGGATGCCGAAACCAGCGTTCCCGCCATTCTCAACGGGGAACATTCCGTTTTGTTCCGTACTC
>Locus:SL1344_2743_1:2920163-2920216(+)
CAGAAAGGGATAAAAGAGGAAATCGCGTTCGGCGGGAGGCCATCATATGAGTAT
>Locus:SL1344_2744_1:2923877-2923912(+)
TTGAATCTCACTAATACAAGATGTTTCATTCCTTTT
>Locus:SL1344_2891_1:3078052-3078096(+)
GGGATTGCGGGGAGCACGCCCCATCATCGTAGCCAGTCCGGGAGC
>Locus:SL1344_3953_1:4236896-4236759(-)
GAGTTGCCGTGGAAACTTTCAGCCCATCCCAGGATGGGCTTTTTTCTCCACCAACAATCTGATCTCACGCGCTTTTTAGTGGTAAAAAGCTATAATGCACTAAAATGGTGCAACCTTTTCCAGGAGACTGCTGAATGG
>Locus:SL1344_4154_1:4458795-4458700(-)
AAACATTTTTTAAAGTTATTTATTAAAGCCCTTTTCGTTCTTCCACTATGGGGAAAAGCGATACTTCTCTCTCAATTATCAGGAGATAGAGTATGC
>Locus:SL1344_0144_1:168276-168257(-)
GTTGCCGTGTCATGTAACGC
>Locus:SL1344_0653_1:728302-728283(-)
GGGACTCCTGTCCTCTCGAT
>Locus:SL1344_0743_1:829213-829232(+)
CGCCATCCGCGGCATGTCCG
>Locus:SL1344_1083_1:1188905-1188924(+)
TGATTTAACCTGCCTACGCG
>Locus:SL1344_1084_1:1189087-1189106(+)
AGAGCGACTCTGTTGAAAGC
>Locus:SL1344_1731_1:1860895-1860876(-)
CTGGGTTATCAAGATGTAAT
>Locus:SL1344_1780_1:1907783-1907802(+)
AATCCCCTGTAAATCCGATC
>Locus:SL1344_2743_1:2920143-2920162(+)
GCAATCACGCCAGATACCGT
>Locus:SL1344_2744_1:2923857-2923876(+)
CAGGTATACGGGTATACTGA
>Locus:SL1344_2891_1:3078032-3078051(+)
TGATTTTTTACGTTCGCAAT
>Locus:SL1344_3953_1:4236916-4236897(-)
GAAAGGCGTCAGGAGTTTTT
>Locus:SL1344_4154_1:4458815-4458796(-)
GGCATTTGACGCCATGCGCT
>Locus:SL1344_0078_1:90418-90471(+)
ATTTCGGGCAGGATGCGAAGGTATCCTGCCGCTGACAGGAGTACGTATGTCCGA
>Locus:SL1344_0533_1:601895-601848(-)
TCTGCGTTCCAACTGCTAGCATGGCTATTTCCCTGTGAACGATCGCTA
>Locus:SL1344_1072_1:1181071-1181208(+)
CACCAATCTGTGGTTTTAATAAGCGAAAACTGCTTTTTTTGCCCGCGCCGGGAAATTTGCTATGCTGCACATCCCGTTGAAAACGCTGATAACAGGCGCAATCACATTCCGCACAATACTGCTCAGGAGATAACATGG
>Locus:SL1344_1259_1:1361484-1361446(-)
CTTATGATCTGGCAGACAACGTGGGGAGAGACATTATGT
>Locus:SL1344_1366_1:1468585-1468541(-)
GCTGGCCGTTACCTTTGCCGACGGACAAATAACGAGGCTAACAAC
>Locus:SL1344_1517_1:1629441-1629406(-)
GTAAATAGGGTATGGAGGGGGAAACCCCTCCAGTCA
>Locus:SL1344_1725_1:1853935-1853810(-)
GATTGTTTTTGGTTTGATTGCCGGCGTTATCGCCAAATTGCTTATGCCGGGGCGCGATGGCGGGGGATTTATCCTGACCTGTATTCTCGGTATCGTCGGGGCGGTCGTTGGCGGATGGCTGGCGAC
>Locus:SL1344_2151_1:2269470-2269375(-)
AGCGTGGCGTTTGCGCCGCCACCCGGCAAAAAGTTTTGCTCATCGCAGAGAGGCGTTATGATAGCGCCTCTTTTTTTGCTGTGGATACCGATATGC
>Locus:SL1344_2828_1:3016147-3016144(-)
ATTT
>Locus:SL1344_3159_1:3369192-3369067(-)
AAAGTTGGCGTTACGTGCCATACGAGCCTTAATTGGCACCAATTTACCACAAGGGTGATAAAACAGCAGTCAACCACCCTTGAAATTCATCATTTAATCATTATTGCTAGCAGGGCAGCACAATGC
>Locus:SL1344_3502_1:3723385-3723314(-)
GAAGATCTGGAACCCGGAATCCGATCTGCTGCTGGCGTCGCGCTACACGCGCGATACCCTGGAAGAGAAGGC
>Locus:SL1344_3578_1:3811476-3811372(-)
TTTAGGTTCTCGCGGTCTAACACGAAGTGTTTTTACGTCATATTCAGGCATCCCTGCCGGGGCTGTCTTTTTATTACCAGGATTGTTGATCAGGGGTTCACATGC
>Locus:SL1344_3781_1:4036080-4035991(-)
GGCCGCCATGCTGGTGGTGCTGCTGGGCACCCTGCTGCCGCTGGTGCACAAACAGCTGGGGCTGGGCAGCATTTCGGTGGGGGAGCCGTT
>Locus:SL1344_0078_1:90398-90417(+)
CTGCCTTAGCGCGATAAACC
>Locus:SL1344_0533_1:601915-601896(-)
GATAATCATCCACTTAATCC
>Locus:SL1344_1072_1:1181051-1181070(+)
AGCGCGTTTATACAAACTTC
>Locus:SL1344_1259_1:1361504-1361485(-)
AACCGCATTTTTGCACTAAC
>Locus:SL1344_1366_1:1468605-1468586(-)
TCGCTGGAAGCGCCTGGGCG
>Locus:SL1344_1517_1:1629461-1629442(-)
GATGTTATTCGCATTGCTCT
>Locus:SL1344_1725_1:1853955-1853936(-)
CAAATGGGAATTATCGCCTG
>Locus:SL1344_2151_1:2269490-2269471(-)
TTGAGCACTTTACGTGACGT
>Locus:SL1344_2828_1:3016167-3016148(-)
GGCGGTGTGGAAGAAAGAAG
>Locus:SL1344_3159_1:3369212-3369193(-)
AGCAGAATCCGCCACTGCAA
>Locus:SL1344_3502_1:3723405-3723386(-)
ATACTGAACGGCGTGGATGA
>Locus:SL1344_3578_1:3811496-3811477(-)
TTCACTTCTTCCGTGACATT
>Locus:SL1344_3781_1:4036100-4036081(-)
GGCAACAACGTCCTGCTGAT
>Locus:SL1344_1124_1:1229341-1229388(+)
CGGATTTCGGCGCGTTTAAGGACGAACAGATGGCCAATACTAGCTGGA
>Locus:SL1344_1997_1:2100236-2100147(-)
GCGCTGGTGTCGATGGATGGCGATACCTTTTGGATTTTTGTTGGTCGGCGTGATAACGATTATCTTCAGCATCAGCCGCGAGCCGCAAAT
>Locus:SL1344_2539_1:2719782-2719747(-)
TTAGATTTGCCGGATGGCGGCGTAAACACGTTATCT
>Locus:SL1344_2777_1:2966541-2966544(+)
GCGA
>Locus:SL1344_2915_1:3097977-3098114(+)
CGGCCCAAAAACCAATATCAAAAAATGCTTAACGTACCGGATTGCCAGCATTTAGGAGCAAATGAAATTGTATTAACACGATCGCGGTTTCATACTAGCCACGTAAAATTTTGTTCTGTATTTAAGGACTCATTATGT
>Locus:SL1344_2930_1:3118737-3118684(-)
ACGAAATCTGCAATAATTAACGATTATCCCCTTAATAGAGAACGCTATGCAGTA
>Locus:SL1344_3597_1:3837941-3837897(-)
AAAAGCGCACGCAGGCCAGGGTCAAAAGTTAGTTTTTGTGATCGC
>Locus:SL1344_3762_1:4019009-4018914(-)
ACGATTCCAAAACCCCGCCGGCGCAAACCGGGCGGGGTTTTTTGTTTAAGACACCTTCCCGGAACGTCGGCTCAGAATAAAAGGAATGGAGCATGG
>Locus:SL1344_3799_1:4057652-4057723(+)
AATATATGTCGGCGGTACTCCTCTCCTTTGCTGTTGCTTTCTGTACGATGGGTACGCCCGTTGCCTGGACGT
>Locus:SL1344_3927_1:4202014-4202052(+)
CCTAATAATTCATCATCTATCACAGAGGAACATGTATGG
>Locus:SL1344_4154_1:4458804-4458700(-)
CCATGCGCTAAACATTTTTTAAAGTTATTTATTAAAGCCCTTTTCGTTCTTCCACTATGGGGAAAAGCGATACTTCTCTCTCAATTATCAGGAGATAGAGTATGC
>Locus:SL1344_4297_1:4626909-4627034(+)
AGACGCAGCCTGAAAGATGATGTCTGTAACGGCGGTTCGTCTGAAGCATGGAGTAATTTCGCCTTATCCTCTGAGGTCGAAAGACAACGGGGATCACCGCATAACAAATATGGAGCACAAACATGG
>Locus:SL1344_1124_1:1229321-1229340(+)
CACTGTTTATTCTTGCGATC
>Locus:SL1344_1997_1:2100256-2100237(-)
CTATTGCGCATATCCCTCTG
>Locus:SL1344_2539_1:2719802-2719783(-)
GCTACGGTCATTCTGGAAAG
>Locus:SL1344_2777_1:2966521-2966540(+)
CTATTCCCTTAGCCGCCGCG
>Locus:SL1344_2915_1:3097957-3097976(+)
AGTTCCTCAAAGGAATAACG
>Locus:SL1344_2930_1:3118757-3118738(-)
CGCTGTGCATGACCGGGCAG
>Locus:SL1344_3597_1:3837961-3837942(-)
CTCGTTGTTTAACTGGAGCG
>Locus:SL1344_3762_1:4019029-4019010(-)
CCGTAGGGTCCGGAACACAC
>Locus:SL1344_3799_1:4057632-4057651(+)
CGGCACCATAACCGAACATA
>Locus:SL1344_3927_1:4201994-4202013(+)
GATAATGTGTATAATGCGGC
>Locus:SL1344_4154_1:4458824-4458805(-)
TTATTTGTTGGCATTTGACG
>Locus:SL1344_4297_1:4626889-4626908(+)
GGTAAAAAAGCCGCCACTCA
>Locus:SL1344_0667_1:745120-745209(+)
TCTGGCCGCCGGTACAGCATGGCATCCATGCGGGCGGTGAATGGATCGTTTCCGCAGGCGCGCTGGGTTCCGGTATCTTTGGCTTCATCA
>Locus:SL1344_0968_1:1073436-1073480(+)
GTGACGAAGGGCAAGAGGAAGAGCAGGAATAGTTTAGCCTCTGCC
>Locus:SL1344_1008_1:1116504-1116400(-)
CACACGCGACTGACGAAAACGACACCTTACTCAGTGATACTCAGCCACGACTGCAATTTGCGCTTGAGCAACTTATACAGCCGTGGGCATCATCCTCTTTTATGC
>Locus:SL1344_1379_1:1479122-1479175(+)
CAGGAAGGGGCGTTTGCCCTTCCAGAAGCAGGAGAGCTTTCGGGATATGCCTAT
>Locus:SL1344_1502_1:1611498-1611533(+)
CTAATAGCGACGGGCGGGCCGATATTGATATTAAAT
>Locus:SL1344_1537_1:1655181-1655056(-)
GCATTTTTTTGTCGGGCGCCGCGTTCAAATTGTGCTGTCGTTACCATTTTTAGTGCATCCAGAATGATTTCGTTTTGCTATTATTTCCTTTGCATCATTGCGAAGACTAAAGGGATCGTTTCATGC
>Locus:SL1344_2023_1:2121626-2121751(+)
AGGATTATGAGCGGCTGTTTCCCGGCCATCCCATCAGCGAGAAAAAAGCGCTGCTGCAGCCGGGACAATACGCCGCGGAGCAAACCGTCACTCTGGTGGGACCGAAAGGGCAGCTCAAAAATGTGC
>Locus:SL1344_2221_1:2343780-2343685(-)
ATCAGCCGTTTCTGTGAGCGTAAGCGTGGCGTAGAAAATTTTAAATATGTTAGCCGGTTAAAAATAACTATTGACATTGAAATGGTGGTGGAGTGT
>Locus:SL1344_2433_1:2576613-2576566(-)
ACAAAAAATTGCCACGATGACGGCAGTTTCAGTGGAGACGGTGAGCAA
>Locus:SL1344_3793_1:4050896-4050893(-)
TCTC
>Locus:SL1344_3922_1:4196374-4196412(+)
TCTTCTGACAAACCCGATTCACAGAGGAGTTTTATATGT
>Locus:SL1344_4022_1:4304384-4304313(-)
CTTAGGAATCGGCGCCGCCCATATGTTGATGGAGTCACTGCGGCCACAGCAACTGCTGGCCGTCGGCTTTGG
>Locus:SL1344_4154_1:4458837-4458700(-)
TTTATTTATTCGTTTATTTGTTGGCATTTGACGCCATGCGCTAAACATTTTTTAAAGTTATTTATTAAAGCCCTTTTCGTTCTTCCACTATGGGGAAAAGCGATACTTCTCTCTCAATTATCAGGAGATAGAGTATGC
>Locus:SL1344_0667_1:745100-745119(+)
GGCCGCTATTTTCGGTTACG
>Locus:SL1344_0968_1:1073416-1073435(+)
CGGAGATGATGATGACAACG
>Locus:SL1344_1008_1:1116524-1116505(-)
TCAGGAGATATTTGCACAGC
>Locus:SL1344_1379_1:1479102-1479121(+)
TATCGGTAAACTAGCAAGGT
>Locus:SL1344_1502_1:1611478-1611497(+)
TGGCTGGCAACGCGGCGGCG
>Locus:SL1344_1537_1:1655201-1655182(-)
TGTAAGTCTCGCTGCGTTCG
>Locus:SL1344_2023_1:2121606-2121625(+)
TCATATCCACCTGTCCGCAC
>Locus:SL1344_2221_1:2343800-2343781(-)
GAACGTAGTGTGGATGCTAT
>Locus:SL1344_2433_1:2576633-2576614(-)
GAATTTTGTTATTTACTCCG
>Locus:SL1344_3793_1:4050916-4050897(-)
TAAACTGGTGAAAAAAGGCT
>Locus:SL1344_3922_1:4196354-4196373(+)
AGGTAAAGTGTCTCTTTGCT
>Locus:SL1344_4022_1:4304404-4304385(-)
GATGCCGATATTGGTCTGCG
>Locus:SL1344_4154_1:4458857-4458838(-)
CTACCCCCTGCCCCGAAAGC
>Locus:SL1344_0207_1:241949-241824(-)
CGCCGGGATTACGCCCGTTGGCGTCAGCAGCTATTCCGACTACCCGCCCGAAGCGCAAAAAATAGAACAAGTCTCTACCTGGCAGGGAATGAATCTGGAACGCATTGTGGCGCTGAAGCCGGATCT
>Locus:SL1344_0319_1:369096-369093(-)
CGAA
>Locus:SL1344_0396_1:455536-455673(+)
CAGGCAACGGTAGACCGGATAAGCGGAGCCGCTTCTCCTCCTGGAGCCTCCTCCCCTAATAAACCCCTGGATGATGAGTTATCCTTTAAATCTCTGTGGCAAGGTGGCCCCATTTTCAGTAGAGGGGATACGAGATGT
>Locus:SL1344_0538_1:605165-605236(+)
ATAAAAGTCATATTGAAGGAAAAAACGTTCTGCAACTGGCGATTCTGTCGCGCATCAAACTGTTCGTGCGTC
>Locus:SL1344_0620_1:694233-694277(+)
TTCAGGCTGAAAAACTCTCGCACAAAGAGTAATTGCGCGATGCGC
>Locus:SL1344_1100_1:1205748-1205695(-)
TCCTTTGTTTCCGGCAAAAAGACTATTCCTCAGCCGGAGCTTATTAATGACTGC
>Locus:SL1344_1505_1:1615185-1615147(-)
CAAGCGTCCAAATTTGAGTTTTTGAAGGGAGAGTTATGT
>Locus:SL1344_1909_1:2023804-2023893(+)
TCGTCGCGGTATTCATCGCAATTATCGTTGCCGGCCCGTGGATGCTCAACCTGCTGCTGGATTACGTGCGCACTCTGTTCAGCAATTTAC
>Locus:SL1344_2592_1:2768254-2768207(-)
GACCGGGATTCCCCCCGATCACATTCGTTCAGTTTTCGAACTTACAGG
>Locus:SL1344_2834_1:3022727-3022762(+)
TTAATGCCGGATAGACGCTCGCGTCGCCATCCGGCA
>Locus:SL1344_3803_1:4063807-4063682(-)
GCCATTTCGCCTCCCGGCAGTGCTCGAAATGCTCACGTACTTCGTGTACGCTCCGCTTTCTGCGCGCTGGCGGTAGACGAACTGGCTGCGACACACACGCCCCTGGACGAATGTACTAATATATGT
>Locus:SL1344_3953_1:4236863-4236759(-)
ATGGGCTTTTTTCTCCACCAACAATCTGATCTCACGCGCTTTTTAGTGGTAAAAAGCTATAATGCACTAAAATGGTGCAACCTTTTCCAGGAGACTGCTGAATGG
>Locus:SL1344_4369_1:4703768-4703863(+)
TCATACTTCAGGCTGCAGGCGCGTTGGCTGCCTGCAACCCGAATTATTCAGGGTATTACACTTATCGTTAATAATAAAAAAGGAAGTGAGCAATGC
>Locus:SL1344_0207_1:241969-241950(-)
AATACGGAGCTCGCTTTTGC
>Locus:SL1344_0319_1:369116-369097(-)
GGACTTTTACGCCAGCGGCC
>Locus:SL1344_0396_1:455516-455535(+)
TCTCTGCCTTATCCGGTCTG
>Locus:SL1344_0538_1:605145-605164(+)
GAAAGCCATCCCGTCGGTCG
>Locus:SL1344_0620_1:694213-694232(+)
GAAAGACGTCGACGGTAGCG
>Locus:SL1344_1100_1:1205768-1205749(-)
AACGAAAACGTTTCCGCTTA
>Locus:SL1344_1505_1:1615205-1615186(-)
CGTAGGATCCTGAAGCTGGA
>Locus:SL1344_1909_1:2023784-2023803(+)
GCTGTCGTTTATCCCTAAAA
>Locus:SL1344_2592_1:2768274-2768255(-)
ACAATTTCCAACTGGAAAAA
>Locus:SL1344_2834_1:3022707-3022726(+)
GAGATTGATGAAACTGAAGA
>Locus:SL1344_3803_1:4063827-4063808(-)
GAAAAGGGGCTGGTTTACTT
>Locus:SL1344_3953_1:4236883-4236864(-)
AACTTTCAGCCCATCCCAGG
>Locus:SL1344_4369_1:4703748-4703767(+)
TCGCCGGACAATAATACCCG
>Locus:SL1344_0060_1:69882-69971(+)
GCGTTGAACGCGCGCTGGTTAGCGTCGATGACAAAGGCGCGCTGGAGTGCATTTTACGCGCCCGAGTGCAGGCGGCGGCGTTACGCGCTG
>Locus:SL1344_0216_1:253877-253839(-)
ATTGCCGAAATCATCGGCACTGATGGACAGAATTCATGG
>Locus:SL1344_0234_1:274077-274181(+)
GTTGATGTGATTAAACGCAACGGCATGTTCTCCCTGACACTGTATCAACTGCCAGGCGTGTGGCCAGGGCAGGCAGTGAACTACCCTTCAAGGAGAAAATTATGG
>Locus:SL1344_1124_1:1229266-1229391(+)
CACTTTTCTCATAATATTTTTGTTTTGCTGTATCCGACGCATTTTTACCGTTGTGCACTGTTTATTCTTGCGATCCGGATTTCGGCGCGTTTAAGGACGAACAGATGGCCAATACTAGCTGGATGC
>Locus:SL1344_1518_1:1632880-1632915(+)
ATAAATATCCGGCAAATATCCGGCAATAGCGGGGAA
>Locus:SL1344_1770_1:1894849-1894852(+)
GCGG
>Locus:SL1344_1982_1:2085336-2085407(+)
CCAAAGAAGAATCCTCTTTTGATAGTGAAGGCCGTAAACATGGTGCGGTCAAAGAATGGTTCAGCAACGGAA
>Locus:SL1344_2019_1:2119049-2119174(+)
TCATTTTGCAGCGCGACGATGGCGTACTGGTCAGCAACCGGCTGGAAAAATCGCTACCGATTGTCGATGAAGTTCTGTACATCGACCGCATTCCGCTGGGGATGCTGGCGGCGATTGAAGTCGCCG
>Locus:SL1344_2377_1:2522927-2523022(+)
CCTTATTATAGTGTGTGTTGGATCTCGTTTTCTTTACGGCTGTTGCATAGAATGTGCACGAAAATTAAACCTGCCTCATATTTGGAGCAAATATGG
>Locus:SL1344_3079_1:3284922-3284966(+)
ACTCTCTTCTTGAGTTGTTTCTCGCGGAATAACAAGGATAAGCCT
>Locus:SL1344_3598_1:3840551-3840414(-)
CGAAAATTTGCGCACAGGGTAGCATATTTACCAGACGGTAACGTTTGCTTTTTTTCAGTGAGGATCGTAAAAAACCCTTCATTAAAACGTTTTAATGGGGTATTTTGGCGCAAATTTATTCCTCAGGAGGCGATGTGG
>Locus:SL1344_3829_1:4093781-4093734(-)
AACGTGAAACAGTATAAATTCGTTCTCAAATTACAGTCAGGACGCGTA
>Locus:SL1344_4297_1:4626985-4627038(+)
TCGAAAGACAACGGGGATCACCGCATAACAAATATGGAGCACAAACATGGCGTG
>Locus:SL1344_0060_1:69862-69881(+)
CGAAACGCTGGCGAAGCTGG
>Locus:SL1344_0216_1:253897-253878(-)
TTGTCAGCACTTACACAATT
>Locus:SL1344_0234_1:274057-274076(+)
GAAAAATGAGACGCCGATGA
>Locus:SL1344_1124_1:1229246-1229265(+)
CAGGTTATCTGCCCGAATCT
>Locus:SL1344_1518_1:1632860-1632879(+)
AATCTGGCATGGCAATTTGA
>Locus:SL1344_1770_1:1894829-1894848(+)
GTGGATAGGCCTGCTGATGA
>Locus:SL1344_1982_1:2085316-2085335(+)
CTGGTATGAAAATGGGCATC
>Locus:SL1344_2019_1:2119029-2119048(+)
CGGATACCAGATTACCGGCG
>Locus:SL1344_2377_1:2522907-2522926(+)
TTTTGAATCTCGTCACAGGT
>Locus:SL1344_3079_1:3284902-3284921(+)
GCACGGTAAACTGTTTTTAA
>Locus:SL1344_3598_1:3840571-3840552(-)
GCCATCTGCTTCCTGACCTG
>Locus:SL1344_3829_1:4093801-4093782(-)
GAAAAAAATGTAGTATTTTC
>Locus:SL1344_4297_1:4626965-4626984(+)
TTTCGCCTTATCCTCTGAGG
>Locus:SL1344_0244_1:284290-284255(-)
GTAATTTCACGCCCTTCTCTTTTGACATCTCTTGCA
>Locus:SL1344_0843_1:939573-939484(-)
CCTGCTCACACGCGCCGATGTGGAGATCATCGCCTGTGGAAAAAACAGCGCCTACACGCTGAAACGCTACGACGATGCGTTAAAAGCCGT
>Locus:SL1344_0895_1:991698-991651(-)
AACATTGCCCTGCCTGAAATTCCAATAACTCACCTGCTAAGCGTGCAA
>Locus:SL1344_1266_1:1368297-1368160(-)
ATCGGGAAGATAGTGATGAGTAATGATTATAGACTACCAGATTCAGAATATCTTGCCAGAAGATTTTCCGTACCACACCTTATTTGCCTGATGGTAATATTTTTAATACTAAGCATTTTTTCTAAAGGCTCTATATGC
>Locus:SL1344_1538_1:1655246-1655202(-)
TTGCTACGATGCTGGCGAGAAAAACGGCCTGAGCGATGCAAGTTC
>Locus:SL1344_2452_1:2602729-2602634(-)
CTGCATACAACAATCAGAACGGCTTTGGTCGCTTGCTTTTATTGCCATACCAAACGTACCATTGAGGGACTTGTTTGCACAGAGGATGGCCCATGT
>Locus:SL1344_2455_1:2604160-2604107(-)
GGGCGCATCGGCCATTTTTGGCCCACAAAAAGGGGCGACAGCGGAAATGGTGAA
>Locus:SL1344_2549_1:2730665-2730703(+)
TCTATAGTAAAGGATGCTGTAACCGTAAGGATAGTGTGC
>Locus:SL1344_3195_1:3410829-3410933(+)
ATCGGCGCGTTCACATTTCGCTCATTGCCTGCCGCCACGTCAAGGATGACGATCTGTAGAGGGTATTTTTTATCCACCGCCAACGGAACCGCGCAACGACCATGC
>Locus:SL1344_3257_1:3473577-3473506(-)
CCGCGCCGGGCATACCGGCGCGCTGGACCCGCTGGCGACCGGCATGTTGCCGATTTGCCTCGGCGAAGCGAC
>Locus:SL1344_3323_1:3540857-3540732(-)
TATCGGCGGCGCGGACGGCCCGACGGCGATTTATCTGTCGGGCAAGCTGGCGCCGGAGCTGCTGGGGGCCATCGCGGTGGCGGCGTACTCGTATATGGCGCTGGTGCCGTTAATCCAGCCGCCGAT
>Locus:SL1344_3805_1:4066460-4066335(-)
GTGAAAACCGCAGACAGCGGTTCGTGCGTCACCCTTCATGCAGGGTCTTATCGACGTGCGCCAACAATCATTAATGTATCAGCCTTTGTCATTTATCGACTTTTGTTCGAGTGGAGTCCGCCGTGT
>Locus:SL1344_4200_1:4524229-4524232(+)
CCCT
>Locus:SL1344_0244_1:284310-284291(-)
GTGTTTGCGCTGGAACCACG
>Locus:SL1344_0843_1:939593-939574(-)
TTCCAGGCGGTTGTCGAACA
>Locus:SL1344_0895_1:991718-991699(-)
CTTTATTTTTGCGTCGTTGT
>Locus:SL1344_1266_1:1368317-1368298(-)
GTCAATAACACGGTTTTGAT
>Locus:SL1344_1538_1:1655266-1655247(-)
CAACCGTATCAAACTGCGCT
>Locus:SL1344_2452_1:2602749-2602730(-)
AAGGAAACCATAAAAAAAAC
>Locus:SL1344_2455_1:2604180-2604161(-)
AATCCGCTGTGTGGTCCTCA
>Locus:SL1344_2549_1:2730645-2730664(+)
GTAATGAATAACGTTTAATA
>Locus:SL1344_3195_1:3410809-3410828(+)
TTTAACGGCGTGGGCATAAA
>Locus:SL1344_3257_1:3473597-3473578(-)
AAGCGCATCTACAATGCCAA
>Locus:SL1344_3323_1:3540877-3540858(-)
CAGGCGGCGGCCATCGGCAT
>Locus:SL1344_3805_1:4066480-4066461(-)
CGCGATCGTTTGAAAGATCC
>Locus:SL1344_4200_1:4524209-4524228(+)
GGTGACCAACACCTTTTTCT
>Locus:SL1344_0217_1:254258-254296(+)
CATAACCCCAACTTAATCTATAGAGGTTTTAAATCATGG
>Locus:SL1344_0872_1:965081-964956(-)
GCCGCGCTGGGTGCGTTCGCGCACCACGCCCATCGCTCTGGAAAATTTACTCTACTACCTGGTCGGCTTACTGGACCACCCTGCTCGCGAGCATCGTATTCTGGAAGCCGCCGGGCCGCAGGTATT
>Locus:SL1344_1274_1:1376377-1376424(+)
ATACCCACCGTAAAATCACGCTACCTCTTTTCAGCTGAATGGATAACA
>Locus:SL1344_1414_1:1518735-1518640(-)
TATCTGATTTTACTCCCACTTTCTTACCGTCACGTCTATAGTAGTACTGAGGGTTTGTTGTTAATAATCATAATTACCCACCAGAGTGTGATATGC
>Locus:SL1344_2014_1:2114439-2114564(+)
AAAAGACAATTTAGTCATATTGCTTTCCCATTATTTTCTGATGCTCAACAGCAAGTCAGCCATTCTTTTTCCTCGCATCTTCTTATAGTCCCAACTATCGGAACACTCCATGCGAGGTCTTTATGC
>Locus:SL1344_2678_1:2867025-2866954(-)
ATTTCACGCCAGAAGTGCGGACGGACGTGTGGCAGATGCCAGCGCAACCAGTCCGGCTCCTGCAGAGGTGGT
>Locus:SL1344_2889_1:3075509-3075465(-)
GTCATTTACACGAAACGACAGTCACAGCCTGAAAAGCCTGTTCCG
>Locus:SL1344_3599_1:3840433-3840570(+)
ATAAATTTGCGCCAAAATACCCCATTAAAACGTTTTAATGAAGGGTTTTTTACGATCCTCACTGAAAAAAAGCAAACGTTACCGTCTGGTAAATATGCTACCCTGTGCGCAAATTTTCGCAGGTCAGGAAGCAGATGG
>Locus:SL1344_3701_1:3949695-3949730(+)
ATAATTCTGGCGCTCAATATGTCACAGAGCCCGCCT
>Locus:SL1344_3783_1:4038432-4038343(-)
GCAGGGGGAGGGCTACCGCATTATGTACCTGCATGTCCCGGCGGCCATCTGGTCGATGGGTATCTATGCGGCGATGGCGGTGGCGGCGTT
>Locus:SL1344_4146_1:4454223-4454170(-)
TTCCGGCAAGCAGCCTGTTACCGGGCAACTTATACGAGACACTATTTTGGCCAA
>Locus:SL1344_4260_1:4588771-4588768(-)
TTGC
>Locus:SL1344_4493_1:4841852-4841748(-)
GTCACCGTCTGTTCTTCGAGCGATAAGCGCATCAGGATCAAAGTCGGTTTGCCGCCATTTTCTACAATAGCGCATCGTCCCGGCATAAAGAGGAAACGAAGATGC
>Locus:SL1344_0217_1:254238-254257(+)
TAATATGGGATACGTGGAGG
>Locus:SL1344_0872_1:965101-965082(-)
AACCTGCCAATACTCACGCC
>Locus:SL1344_1274_1:1376357-1376376(+)
TTTTTTCTTTCAAGTAAAGG
>Locus:SL1344_1414_1:1518755-1518736(-)
CTATCTTTCCTGAGTGTAGT
>Locus:SL1344_2014_1:2114419-2114438(+)
TATCAATAAGTTATAAAAGC
>Locus:SL1344_2678_1:2867045-2867026(-)
GGCCCTACGGGAGCCTATGA
>Locus:SL1344_2889_1:3075529-3075510(-)
AAGAGGACGGATAGTCTGGC
>Locus:SL1344_3599_1:3840413-3840432(+)
GCCACATCGCCTCCTGAGGA
>Locus:SL1344_3701_1:3949675-3949694(+)
GAGCAAATCCAGAATATTGA
>Locus:SL1344_3783_1:4038452-4038433(-)
TTCGCCCCGGCGGACTACCA
>Locus:SL1344_4146_1:4454243-4454224(-)
TCACTCCTTCCCTGTCCTTT
>Locus:SL1344_4260_1:4588791-4588772(-)
TGTTTTTGTTATGGGGGCGA
>Locus:SL1344_4493_1:4841872-4841853(-)
CTGAATCAAATTATCCCGCC
>Locus:SL1344_0569_1:638457-638504(+)
TGTGCGGTGCGGGAGCCGCTGACGAGTTTGATAGAGGGGAGAGCACGA
>Locus:SL1344_0988_1:1092994-1093032(+)
GCCTGCCTGCGGGCGGGCTTTTTTATGGAGGCAATATGC
>Locus:SL1344_1725_1:1853923-1853798(-)
TTTGATTGCCGGCGTTATCGCCAAATTGCTTATGCCGGGGCGCGATGGCGGGGGATTTATCCTGACCTGTATTCTCGGTATCGTCGGGGCGGTCGTTGGCGGATGGCTGGCGACGATGTTTGGTAT
>Locus:SL1344_1762_1:1889274-1889277(+)
TATA
>Locus:SL1344_2619_1:2796749-2796645(-)
CGAAGTTGGTGCTCTTGTAGAACTGATAAGAGCACAACCCACCCAATCATTAACGATGAACTATCCTTTACACGTGCTTATATAAGCAGTGAGGATTTTCATTGG
>Locus:SL1344_3034_1:3241594-3241499(-)
CGCCGGAGGCGACGCGCAGCGCAGACAGTGAATATCCGTATCGCCAGAGTAGCGACTTCTGGTATTTCACCGGTTTTAACGAACCGGAAGCCGTGC
>Locus:SL1344_3105_1:3311798-3311709(-)
GGAAACGATGTCGCTGAACTTCACGAAAATCGAATGGCAAATCACTGCCGAGAAATCAGACGGCGCTCAGCAGGAGTCCAGAACGTCAGT
>Locus:SL1344_3576_1:3807912-3807877(-)
GTAACGCCAGACTGTTCCCGTAATACGTGGTATTAC
>Locus:SL1344_3590.1_1:3830107-3830151(+)
TTGAACGCGCCAGCAGAAAAGCAGCATTCTGACGATTGCTCGGCG
>Locus:SL1344_3646_1:3890873-3890998(+)
GGTGAATTTTTCGCCAATGATTTCCCGCTTTACGACAGCAATCACGAATTACTTTCCTTTACGTTTCTCCGTCTGGTTTTAGCCATACTAAACAGGTGCCTGTTTAACGTACGGAGAACACTATGC
>Locus:SL1344_3805_1:4066472-4066335(-)
TTTGAAAGATCCGTGAAAACCGCAGACAGCGGTTCGTGCGTCACCCTTCATGCAGGGTCTTATCGACGTGCGCCAACAATCATTAATGTATCAGCCTTTGTCATTTATCGACTTTTGTTCGAGTGGAGTCCGCCGTGT
>Locus:SL1344_3991_1:4274304-4274375(+)
AACCTATTAGCGTCATTGCCAGAAGTCTGGTACGCGAACGCCAGCGAACCGGACTGTCGCTGGCGGAGATTG
>Locus:SL1344_4485_1:4832806-4832859(+)
GACAGATTTGCTATATTTGCGCCCCTGATTACAGGAGCGTTTCGCTATGACATC
>Locus:SL1344_0569_1:638437-638456(+)
CTTATTGCTGTTGCCGTAAA
>Locus:SL1344_0988_1:1092974-1092993(+)
GAGATGTGAATGAATCTGAA
>Locus:SL1344_1725_1:1853943-1853924(-)
ATCGCCTGGATTGTTTTTGG
>Locus:SL1344_1762_1:1889254-1889273(+)
TATCGACGATCTGGAAAAAA
>Locus:SL1344_2619_1:2796769-2796750(-)
TACAGGAATTATCCCGCCTA
>Locus:SL1344_3034_1:3241614-3241595(-)
CGCCGCGCTGATCTTTGCCG
>Locus:SL1344_3105_1:3311818-3311799(-)
GGCGCCGGCGGTAAGCCGGT
>Locus:SL1344_3576_1:3807932-3807913(-)
GAAGAGGTGATTCTGACCCT
>Locus:SL1344_3590.1_1:3830087-3830106(+)
CGACGATATTATTCATGACC
>Locus:SL1344_3646_1:3890853-3890872(+)
CCACAAGGGTAGACGGTGCT
>Locus:SL1344_3805_1:4066492-4066473(-)
ACTGCGTGAAGTCGCGATCG
>Locus:SL1344_3991_1:4274284-4274303(+)
CGTTGGATGCTTTATGACAC
>Locus:SL1344_4485_1:4832786-4832805(+)
TAGTTTGATGGCGCAGATTC
>Locus:SL1344_0180_1:209744-209791(+)
GACGCTTTTGCTACAATGACGGCGTTTTTTCGCCTCGGTTATGATATA
>Locus:SL1344_0211_1:245946-246071(+)
GGGCAACACTTTTCTGTGAAACCCCCCACAACTCCATACTTATTTGCACCGTTTTGTGCATTTGCACAATGTCGAGACCTGTCATCTTCCTTATGCTTGTGCTCTGCTCACAGGAGGGATTTATGG
>Locus:SL1344_0278_1:322913-323002(+)
TTAATCTTTCAGGTAATGACTTTTTTAAATTTTGGGTGTCTGGTAATCAACGGGATAAACTCAGGGCGGGTGTCTATCTGCTCGGCGTGG
>Locus:SL1344_0689_1:773771-773875(+)
CGGTACTATTTTAATCAGGTAACGAGGTTCAATTTTTCGGTGCTATTCACCGATTCAATCTATACCGGGGCGGGTAGCGTCGGTATAAAGGGGGGAAACGTATGG
>Locus:SL1344_0841_1:937577-937440(-)
GTCTTAAATCTCTTCATGTTGCCGCCAAATAAGACAATACTGCTTTTCCTCCCTGTTACGCTGCATTTATGCTCAGTTTGCACGGGGATGAGCTGGCTATCCCTTTTGATTTCATTGCTCCGAGCCTGGATGTTATGC
>Locus:SL1344_0950_1:1061923-1061852(-)
CACATCTGTGAGAAAGTGGGCCTCTGGCACGTCTGTAGCCAGCGGAGAGCGCTTGAAAAGGTTATCGGCGGT
>Locus:SL1344_1312_1:1418171-1418133(-)
TTTGTACTATCGGTCCGAAAACCGAATCCGAAGAGATGT
>Locus:SL1344_1584_1:1703815-1703910(+)
TCGTTCCAATATTTTTCGGGTCGTGATGATATCTTAAGTAATACGGATGACAGAATAAAGACGCTTTTGAACCATTGCATATCTTGCCATAAAAAC
>Locus:SL1344_2793_1:2978141-2978185(+)
TCGAAACCGAAGACGAAGACTGGAATTTTTAACCTTACGGGCATG
>Locus:SL1344_2802_1:2989077-2988952(-)
GGACGAGCAGCGTGTTGCCGACGCCTGGAAAGCGGCGATGGCGGATGTGCTGAAAGTGCAGGATCAAAACCAGATCCCGGAGCTGAACGTTTACCAGTGCGGTACGTATCAGATGCACTCGCTCAG
>Locus:SL1344_3612_1:3854956-3855009(+)
CCGGTTGGCGCATGCCGCGCTTACCTTTTGATTTACGGAGAGTCGCATGAAGCC
>Locus:SL1344_3810_1:4070888-4070923(+)
GTAAGTTTTAGTCCACCCTCGTCAGTGAACGTTCAC
>Locus:SL1344_3817_1:4078762-4078765(+)
CCGT
>Locus:SL1344_0180_1:209724-209743(+)
TTTTGATCAATACCATTGAC
>Locus:SL1344_0211_1:245926-245945(+)
CCCCCTTCCGCCATGGAAGG
>Locus:SL1344_0278_1:322893-322912(+)
ATCCCTGACGCCGGATGCGC
>Locus:SL1344_0689_1:773751-773770(+)
TAGTAAAATTACACCGAAAG
>Locus:SL1344_0841_1:937597-937578(-)
CAACGTTATTTTATGCCATT
>Locus:SL1344_0950_1:1061943-1061924(-)
CGGCGCGTAATGCTTTCTCA
>Locus:SL1344_1312_1:1418191-1418172(-)
CATGAAAAAGACGAAAATTG
>Locus:SL1344_1584_1:1703795-1703814(+)
TTCTTTAGTCATACATCTCT
>Locus:SL1344_2793_1:2978121-2978140(+)
TTATGTGATGGGGAAAACAG
>Locus:SL1344_2802_1:2989097-2989078(-)
ATGAGCCTGATTGGCACGCC
>Locus:SL1344_3612_1:3854936-3854955(+)
GGGTTAATAATAAGCCTGTT
>Locus:SL1344_3810_1:4070868-4070887(+)
TCCAGCTTCTGTATCGGTAA
>Locus:SL1344_3817_1:4078742-4078761(+)
GCAGCCGCTGGCGGGTAAGC
>Locus:SL1344_0590_1:663983-663858(-)
GATAGGCGTCGGCGGCGGCGCGCTGCTCGATACCGCCAAAGCGCTCGCCCGCCGTCTGGCGCTGCCGTTTGTCGCTATCCCGACAATCGCGGCAACCTGCGCCGCCTGGACACCGCTTTCCGTCTG
>Locus:SL1344_0597_1:670707-670745(+)
GCTTGCATGATGATGTTTTCAGAGAGGGAAGAAGAATGC
>Locus:SL1344_0905_1:1006083-1006178(+)
AACTTGCGGATCGCCCATGCGGAGCCGATTGACAATGTTTTTGGCGATGGCATGATGCGCATGAAATTTGAACTTCCTCACGGTTTTTATTCATGT
>Locus:SL1344_1110_1:1214366-1214229(-)
TTCAGCCGACAGCTTAAATGCCTTCACGCGCGCGTTATCGCCGGAATAAACGCAAAATGCGTCGCTATTTATTGCGTTGATGCTTGCTTCACACGGGTAGAATCCTGTCATGACATCAACCAGGGGGAAGTACCATGC
>Locus:SL1344_1548_1:1663538-1663627(+)
GGGATTTTCACTATATTGCCAGCCGTTATCCCGGTATGGTTCGCGGCCATGGTTGTATTGACTTCGACGACAGTACGGAAGATAAAGAAT
>Locus:SL1344_2410_1:2556960-2556913(-)
GAACCCGCACTCCAACCAACGTTAATTAATAAAAGAAAGGAAGTGAGA
>Locus:SL1344_2510_1:2684114-2684167(+)
AATTTATTTTCATTTGTTTTTCCTGAATATTACTGTGGAGTATGTGATGGCTAT
>Locus:SL1344_3085_1:3289287-3289391(+)
GTTGCCGGATGCAAGCATGAAGCGCACTGCGGAAAGTTCCGGTTTACACCCTGCGGCCTCTGTGCTGCAATCTTGCCCCCGGCAATAATGAATGAGTTTCCATGC
>Locus:SL1344_3159_1:3369192-3369067(-)
AAAGTTGGCGTTACGTGCCATACGAGCCTTAATTGGCACCAATTTACCACAAGGGTGATAAAACAGCAGTCAACCACCCTTGAAATTCATCATTTAATCATTATTGCTAGCAGGGCAGCACAATGC
>Locus:SL1344_4255_1:4584172-4584137(-)
CTGAAGGTGAAAGTCTTCCCGCAAACTGGCCACAGC
>Locus:SL1344_4348_1:4676110-4676066(-)
AACGCTTTATCCGCGAATACCCGGACGCGTAATTTTTACCACCAT
>Locus:SL1344_4369_1:4704038-4704041(+)
TGGA
>Locus:SL1344_4454_1:4797807-4797736(-)
CGCCACCGGTACCGAGGTGGATGTGAGGGTGATGAACGGCTGTATTGTGCTGACGGCACAGCAGCCGCAACC
>Locus:SL1344_0590_1:664003-663984(-)
AACGACGATCGTCAGGTGGT
>Locus:SL1344_0597_1:670687-670706(+)
AATGCAGTCCCGCGAAGTCG
>Locus:SL1344_0905_1:1006063-1006082(+)
AATCAAATCGATAGTCTCAA
>Locus:SL1344_1110_1:1214386-1214367(-)
CTCCTCCGCAAATGGCAAAA
>Locus:SL1344_1548_1:1663518-1663537(+)
TGCAGAGGCAACCGTGCGCC
>Locus:SL1344_2410_1:2556980-2556961(-)
GAATAACGGCACTTTTTGGC
>Locus:SL1344_2510_1:2684094-2684113(+)
ATTCAACTGATTTTTATAAC
>Locus:SL1344_3085_1:3289267-3289286(+)
ACGGGCATTATCCAAAGTTA
>Locus:SL1344_3159_1:3369212-3369193(-)
AGCAGAATCCGCCACTGCAA
>Locus:SL1344_4255_1:4584192-4584173(-)
GATCACCCCAAACTTAATTA
>Locus:SL1344_4348_1:4676130-4676111(-)
CCATATGGTTGACGATGTGG
>Locus:SL1344_4369_1:4704018-4704037(+)
CAAAATGCGCGCGGCCGCGC
>Locus:SL1344_4454_1:4797827-4797808(-)
TGGCTGGAAGCCGCCGGTTT
>Locus:SL1344_0083_1:95110-95057(-)
ACTGATATTGCGCAAACCTTATCATCAATGCAACAGGAACAGAACTATGAAAAA
>Locus:SL1344_0354_1:407999-408037(+)
TATTGCCAAGTGAATGTAACTAAGGGAGACATGTTATGC
>Locus:SL1344_0396_1:455548-455673(+)
GACCGGATAAGCGGAGCCGCTTCTCCTCCTGGAGCCTCCTCCCCTAATAAACCCCTGGATGATGAGTTATCCTTTAAATCTCTGTGGCAAGGTGGCCCCATTTTCAGTAGAGGGGATACGAGATGT
>Locus:SL1344_1865_1:1984674-1984811(+)
CGCATAAGGGACTGGCGGAACGGAGTTCTTCTGCTAAGAGTATTTATTGTGCATAGAGGTAAGAATGTGACAACGGCCCGTTGCATTCTCGTCTGTCATGCACATCAACACTTTCTGGAAATAAGGATATTGTTATGG
>Locus:SL1344_2141_1:2256278-2256153(-)
ACTGATGGCATTATTGGGTCTGGAAAGCGCGCTGCGCGATCGCTATCCGCATCAGCTTTCCGGCGGGCAACAGCAGCGGGTCGGCGTTGCGCGGGCGCTGGCTGCCGATCCGCAGGTATTGCTGAT
>Locus:SL1344_2198_1:2321156-2321085(-)
CCTGGGCGGGACGCTGGTATTTGCCGCTGCGGCGGTCGCCTGTGCGTTGGCGCAGACTATCGATCAACTGAT
>Locus:SL1344_2487_1:2656416-2656381(-)
TTGATAGCAGTTGCGCCACGGGGCATTCATTATACC
>Locus:SL1344_2774_1:2962657-2962701(+)
TGGACGCATTACACGCCGCATTTACCCGTTAACCCTTCAGACAGG
>Locus:SL1344_3034_1:3241603-3241499(-)
TCTTTGCCGCGCCGGAGGCGACGCGCAGCGCAGACAGTGAATATCCGTATCGCCAGAGTAGCGACTTCTGGTATTTCACCGGTTTTAACGAACCGGAAGCCGTGC
>Locus:SL1344_3080_1:3286143-3286048(-)
GACCTCTCGCACAACCAACACTATTATCTTGCTAATTATCATCCTGGTTATGATAATCGTGGGTGTCATGTCTCTGGACGGGAGGTCCACAAGTGG
>Locus:SL1344_3822_1:4083424-4083335(-)
CATTCTGCTTTCCGCGCCGTCAATTGTTGTGGGGCTGTTTGTTTACACCATCGTGGTGGCGCAGATGCAGCACTTCTCCGGCTGGGCAGG
>Locus:SL1344_3912_1:4184056-4184103(+)
ATTGCAGTTTCTCTCGCAGGCGCTGAAAATAGCGCCTGTTTTGATTTA
>Locus:SL1344_4106_1:4405690-4405693(+)
CGAT
>Locus:SL1344_0083_1:95130-95111(-)
AAATAATTTCGTTACGGATT
>Locus:SL1344_0354_1:407979-407998(+)
TTTTATAACGGCCAGGTAGA
>Locus:SL1344_0396_1:455528-455547(+)
CCGGTCTGCAGGCAACGGTA
>Locus:SL1344_1865_1:1984654-1984673(+)
CGATAAACAGGAAATGAGAT
>Locus:SL1344_2141_1:2256298-2256279(-)
ATTAACGATCGTATTGATGA
>Locus:SL1344_2198_1:2321176-2321157(-)
CTCGGGCGTAAGCCGGTCAT
>Locus:SL1344_2487_1:2656436-2656417(-)
GTGATTGACATCAAGGCTAT
>Locus:SL1344_2774_1:2962637-2962656(+)
GCTGCGTGCGGCACGCAGCG
>Locus:SL1344_3034_1:3241623-3241604(-)
GCCCGGCAGCGCCGCGCTGA
>Locus:SL1344_3080_1:3286163-3286144(-)
GGCCGGGGCTATCTTTGGAA
>Locus:SL1344_3822_1:4083444-4083425(-)
ATCATTCGCTTTATTAACGA
>Locus:SL1344_3912_1:4184036-4184055(+)
GATTGGATTGTGTTTTAAAC
>Locus:SL1344_4106_1:4405670-4405689(+)
CCGTTATCCGCTTGATGCGG
>Locus:SL1344_0361_1:415434-415469(+)
ATAAAAGCATTGCATCATAAAAATACCCGCCTGGGT
>Locus:SL1344_1234_1:1335520-1335476(-)
CCGACGCCATGCTGGCGCAGGGCGTCATTTAATCCCGTCGTCAGG
>Locus:SL1344_1564_1:1681651-1681740(+)
TTCCACTACAGAAGATACTCGACGTACTGGTCTTTATTCTTCGGGGAATTCCAATACTTATTGCTGTTTTTCTTGTTTATTTTGGATTGC
>Locus:SL1344_1660_1:1782636-1782683(+)
CTGCGAGTCTTCTGGCTCGCAGTATTTTGCCCAGGAGAATTAGATTTA
>Locus:SL1344_1665_1:1786624-1786627(+)
TGGC
>Locus:SL1344_1798_1:1920055-1920180(+)
CTTCTCCCTGCGGAAAAAGAAATGCAGTATAGCCAGCGTGGTGCTTTTGCTGAAACCAGGCGCGAGCAACACGGCAATGATGATCGGCGTCAGAATGAGTTCGGAATCGGCATTGGCAAACAAGGC
>Locus:SL1344_1990_1:2093584-2093546(-)
CTTTGCAGCCTTACGATTTCTCGCTCATTATTGAAATGT
>Locus:SL1344_1990_2:2093683-2093546(-)
CGGAAAAATTTTTGTCAAACCCCATTTAACCTCTTACAGATTCGATTGCGGGTTATCTCATCACTTTGTTGCATTTGCAGACATTTTTTCTGCAAAAAGCTTTGCAGCCTTACGATTTCTCGCTCATTATTGAAATGT
>Locus:SL1344_2045_1:2143980-2143855(-)
CGTAGCGCGCCTGATGTACGTAATGGGGCGCGACGGCGTATTCCCGAAAAGCTTCTTCGGTTACGTTCATCCGAAATGGCGTACGCCAGCGATGAACATCATCCTGGTCGGGGCGATCGCGCTGCT
>Locus:SL1344_2240_1:2371355-2371302(-)
ACCTTAGTCACACTCTATTTACATCCTGAGGCGGAGCTTCGCCCCTTTGAAATA
>Locus:SL1344_2495_1:2670692-2670763(+)
TTGACGCCCGTATGGCGCCGCCAGGACAGGAACATCGTGATATGGCGGGCGAATATCGCGCCGGACATATTC
>Locus:SL1344_3085_1:3289296-3289391(+)
TGCAAGCATGAAGCGCACTGCGGAAAGTTCCGGTTTACACCCTGCGGCCTCTGTGCTGCAATCTTGCCCCCGGCAATAATGAATGAGTTTCCATGC
>Locus:SL1344_4478_1:4826599-4826703(+)
AGGATAATTAATCCACTCGGCTTATATTTCTTTGCGCTCATTGTTAATAGTGTTTTTATTAATGGGGCAATGAAAAGTGGCGGCGTGGGTGCGGAGGAATTATGC
>Locus:SL1344_0361_1:415414-415433(+)
GCTGATATTTATAAAAAGAA
>Locus:SL1344_1234_1:1335540-1335521(-)
CGCCGGTTTCGTGAAAGTCG
>Locus:SL1344_1564_1:1681631-1681650(+)
ATTACGGCGACTATCCCCTC
>Locus:SL1344_1660_1:1782616-1782635(+)
ACATGCTTTTATCAAGCAAT
>Locus:SL1344_1665_1:1786604-1786623(+)
GATTATTATGGCCATTGTGC
>Locus:SL1344_1798_1:1920035-1920054(+)
TTTCCATACTCATTTACTCA
>Locus:SL1344_1990_1:2093604-2093585(-)
GACATTTTTTCTGCAAAAAG
>Locus:SL1344_1990_2:2093703-2093684(-)
GTGGGGTCGTATATTAGCGG
>Locus:SL1344_2045_1:2144000-2143981(-)
GGTATGGCTGCGCATGCAGG
>Locus:SL1344_2240_1:2371375-2371356(-)
GGGCTACGTCATTTACCGCT
>Locus:SL1344_2495_1:2670672-2670691(+)
TGATCCGGAAATACAGATTC
>Locus:SL1344_3085_1:3289276-3289295(+)
ATCCAAAGTTAGTTGCCGGA
>Locus:SL1344_4478_1:4826579-4826598(+)
ATATTTTTAAAAATAAAACA
