# Supplementary material for: Common and phylogenetically widespread coding for peptides by bacterial small RNAs
Source: BMC Genomics. 2017 Jul 21;18:553. doi: 10.1186/s12864-017-3932-y (PMC5521070; doi:10.1186/s12864-017-3932-y)
Supplement: Supplementary file 6 — mock ORF sequences. (ZIP 3000 kb) [file 12864_2017_3932_MOESM6_ESM.zip › mocks/s_meliloti_1021.intergenic.srna_mocks.fa.txt]

>Locus:intergenic3_1:460-385(-)
GTTGATAAGGCGGGACAAAAACAGCTAACGGCGGCGCCTGGCTTCAGGCAAGTGGAAAAGCGGCGACTTGTTCACA
>Locus:intergenic22_1:13462-13612(+)
ATCGGAAACAAGCCGGCCGGAAAGTTCTGGCCGGTTTTTTCTTTTGCCGTTAAGAGGTTAATCGACGTTTTGAAATTCGGGATTGCCCCTCACCCTAACCCTCTCCCCGCAGGCGGGGAGAGGGGACTGGAGCGGTGCGGCATATCCCTTC
>Locus:intergenic74_1:52145-52178(+)
ATTCTACTCCGTTTCGAGGCCCGGTTGCCGAGAC
>Locus:intergenic82_1:56245-56392(+)
GAAGGTGGCGGCAGCCGGTTGAGGGGCAACCGAGACCGAGCGGGGTTGAGGCGGTTGGGTTCCCGAGGGATCCCCTTCATGAGCAGTATCCGCCGCACCGGCGCGCAAGAGATATGTGCATGCCGTAGCTCCCCACAAGGGGGAGGGG
>Locus:intergenic82_2:56323-56401(+)
ATGAGCAGTATCCGCCGCACCGGCGCGCAAGAGATATGTGCATGCCGTAGCTCCCCACAAGGGGGAGGGGCTCGGCGCT
>Locus:intergenic107_1:73383-73323(-)
CACTTGAAGGGTTACAGCGGCCTTTGCGCGTCCGGTGAGACGCATGGCGCTGTAGGGATTT
>Locus:intergenic110_1:81683-81749(+)
GGGCTTCGGTTCGGGCTGATTGAAGATGGGTGTGAGTTCTCGTCGATTCAAAGTCAACGTGATTTAA
>Locus:intergenic111_4:82141-82072(-)
ACTCACGCGGCATGGCTGGATCAGGCTTGCGCCCATTGTCCAATATTCCCCACTGCTGCCTCCCGTAGGA
>Locus:intergenic111_3:84133-84004(-)
CTGTCCGGTGATGCGCGGTCAGGCAACACCAATCCGACACGACCATCAGAGGCGCGTTCCGAAGAACACCCCAACAACGATCATGCCTCAAAGGACAAGACTTCCCTCCTACCTCCAGACCCTCTTCCAC
>Locus:intergenic111_2:85864-85744(-)
CGTCTTAGGGGCCGGCTAACCCTGCTCAGATTAACTTTAAGCAGGAACCCTTGGTCTTTCGGCGAGAGGGTCTCTCACCCTCTTTATCGTTACTCATGTCAACATTCGCACTTCCGATACC
>Locus:intergenic111_1:85909-85795(-)
CCCACGAATATTAACGTGGTTCCCATCGACTACGCGTGTCCGCCTCGTCTTAGGGGCCGGCTAACCCTGCTCAGATTAACTTTAAGCAGGAACCCTTGGTCTTTCGGCGAGAGGG
>Locus:intergenic111_5:86533-86464(-)
CACGAGAACTGGCGTCCCCGCTTCAAAGCCTACCACCTATCCTACACATGCCGACACGAATGCCAGTGTA
>Locus:intergenic200_1:147102-147186(+)
ACCGCGGCCTTCCGCAGGACCCCTCCCCACAAGCTAAGGCATATACATATCTGCTCCTCTGGCGGGAGCCGTTGCCACGGAGAGA
>Locus:intergenic201_1:147204-147102(-)
AGCGAGAGCCAGCCGGTTTCTCTCCGTGGCAACGGCTCCCGCCAGAGGAGCAGATATGTATATGCCTTAGCTTGTGGGGAGGGGTCCTGCGGAAGGCCGCGGT
>Locus:intergenic200_2:147491-147554(+)
TCTGCCCGTGGCGTTCGTTTTGGGCATGCGAAGGTCAAACCATTGTCGTCTGCCCCAAGGCAAT
>Locus:intergenic215_1:158605-158524(-)
GGGGCCCTTCCGGCCTCTGCTTCAGAACCACTAAAATTCTCCGGGTCCTCGAAAACGAATCTTCAACAGTCGCCGTGTATTT
>Locus:intergenic290_1:201561-201687(+)
GGCATTGCCGGAGCCCTGAAGTTCGGCGCCGAACACTCACGCAAACGTTACGCATTTGTAATGCGCGATTCGGTCGGCCTATCCTTGAAATGCCACATTTCAATCCACAAATCATGTCGAGCGGCAC
>Locus:intergenic295_1:204229-204088(-)
CGGAAATCGATTTACAAGCGAAGTGTCGCGGCGATGCGCGTGTCCATCAGCAGCGGCCGGTTGGAGGCACGCCAAGCGCATCGCGGTTCTGCCGAGGTGGCGATGCCCATTCTGCGTATTGAAAGAAACATGCTCGGGACGA
>Locus:intergenic295_2:204253-204127(-)
CGGGGCTTCTGCGCGATTCCCCGGCGGAAATCGATTTACAAGCGAAGTGTCGCGGCGATGCGCGTGTCCATCAGCAGCGGCCGGTTGGAGGCACGCCAAGCGCATCGCGGTTCTGCCGAGGTGGCGA
>Locus:intergenic301_1:207117-207000(-)
CAGATTGTTCAAAACCTTGCATCGGCGCTGGCTTCCCGGGTCCGGACCTTTGGAAGGCTGAACGCCGTCTTGCATCTGGTGCAATGCTGCAATGCAACATTCGCACTATTACCTCAGC
>Locus:intergenic313_1:216672-216618(-)
CCCCAATCGCCTGTGGGAAAGCCGTTTTTTTCGGCCGCATCGGAACTTTCCCCGA
>Locus:intergenic313_2:216734-216671(-)
AGGGTGTTCTGTCCGCCTCTCCCCCGCCTGCGGCGATTCCGTATCCGGGCTGCGCATTTCCGCC
>Locus:intergenic323_1:224746-224641(-)
ATTTGGCCCTCCTCGGGTTTAACCCCGAGGACCAGCCACCTGCCGGCGCGGGGAATTGCCCCTCACCCTGACCCTCTCCCCGCGCGCGGGGAGAGGGGACTTACGA
>Locus:intergenic334_1:235360-235462(+)
TGCCGCCACCTTCTCCCCGCAGGCGGGGAGAAGGGATATGCCGCGCCCACTCGCTCCCTCGGGCGGGCGGTGAATGCGGGGTTCAGTCGGCGCCGCTTGTCCC
>Locus:intergenic367_1:255180-255147(-)
GAAAGTGTCAAAACGTCTCACTCCGGGGTTGATA
>Locus:intergenic409_1:280790-280721(-)
CGTGATTGCCACGCTGCCCACGGCGGTTGGATGAGGCCCCTCCCTAACCCCTCCCCACAAGGGGGAAGGG
>Locus:intergenic441_1:299012-298946(-)
CACAGGAATCCAGCCAGGCCAAGTCATTGGGCTGAAAAGACTCTTCCGCGCCGCAGATGCGGCGCTG
>Locus:intergenic443_1:300535-300415(-)
CGCCCGTGCATCCCCGCCTCCCTCATTCCTGTGCTCGTCACAGGAATCCAGCCAGGCCAAGTCATTGGGCTGAAAAGACTCTCCCGCGCCGCAGACGCAGCGCTGCTGGATCCCTGTGACG
>Locus:intergenic446_1:301815-301866(+)
AGGAAACATCGAGCTGCGTCGTCGCGCAAGCGCCGCGATCGATGCCTTCACG
>Locus:intergenic450_1:303160-303259(+)
AGGTCGGAAACTTCACCCGCGAAGTCAAGCCCGCCGCCACTTGAAACGCCGTGTCGCCCGTGGTCATTCATTGCGGATCGCTCAAGAAGATCAGAAGCCT
>Locus:intergenic461_1:308926-308869(-)
TTCCTCTATCGGGAGTATTGCGGTGCACCATTTCTGCCGGACCTCGCCACATTGCTGA
>Locus:intergenic463_1:309826-309784(-)
CCTCTAGGTCGATCGAGGGACGGAGACGGCGCCGCGAGTCACC
>Locus:intergenic470_1:315614-315722(+)
TGTCAGCCCAAGGAGCACAGGAATGAGGAGCTTTGTGGAGGCGTGCGCGTTACGCCAGCGTCCGCTTGTGGGTATCCGAGCGATTTCACCGACACGCAACAAAAAAGGC
>Locus:intergenic477_1:318498-318453(-)
TACTCCATTGTTCTTGATATGCGAAACAGGCAGACGAAGCCCATTT
>Locus:intergenic481_1:319213-319159(-)
CCGCGCCAGCCCTGCCAGCGCGGGTTTCCCAACAATTTCAGAAACGGTCTTGGGA
>Locus:intergenic501_1:329265-329118(-)
GGCACAAGCTGCGCGAGACTATCCCCGAGGTACGTACCTAGCAAGCCGTGGCGAGGTCAGAAAAACCACGAATGCAGGTGTCATTCGATGGCGAGCTGGCCTATGTTTTTGCCGCAATCCTCCCAATCGCAGCTTGTTTTCATCCAAC
>Locus:intergenic551_1:356032-355963(-)
TTTATTTTTAAAATCAACAGGTCTTCAGACATTCCTAATGAGAACTTAACGGTTGAAGCACGTTTTTGCC
>Locus:intergenic550_1:356100-356217(+)
GGCGCGCCGGCCCGCGCAGCGACGCCTCTCGCAAATAAAATCATTAAAATTTTCGCCTTGCATGAAAAATCGGGAATCGAGACCGTTGAATTCTTGCTACTAGCGCCAAGGTTGTGGA
>Locus:intergenic573_3:365472-365361(-)
CGCGCCTGCAGTCTCGCATTTGGGGAAGAGGGCTCAAAACCCCTTGCTTTTGCGGCTCTCTTTCTGCCATTTTGCCCGTCCACATCCTTCCGGCCGAGCGGCCGGGGCACGC
>Locus:intergenic572_1:365363-365501(+)
GTGCCCCGGCCGCTCGGCCGGAAGGATGTGGACGGGCAAAATGGCAGAAAGAGAGCCGCAAAAGCAAGGGGTTTTGAGCCCTCTTCCCCAAATGCGAGACTGCAGGCGCGGCCCGCCCTTGCCCCGGGCTCCCCGCTCA
>Locus:intergenic573_2:365426-365390(-)
CTTTTGCGGCTCTCTTTCTGCCATTTTGCCCGTCCAC
>Locus:intergenic573_1:365557-365455(-)
GGCCCGATCATTCCGATCGACCATTCCGGCCAAACCGGGTTCGCGCCCTTTATGAGTGAGCGGGGAGCCCGGGGCAAGGGCGGGCCGCGCCTGCAGTCTCGCA
>Locus:intergenic578_1:369908-370058(+)
GGATCAAACCCGTATGCGCTAACATTGGCATTAGCGGTCACCCGCCCCTCATCCGCCTGCCGGCACCTTCTCCCCGCAGGCGGGGAGAAGGGACAAGCGGCGCCAACTGAACCCCGCATTCACCGTCCGCCCGAGGGAGCGAGCGGGCGCG
>Locus:intergenic579_1:370011-369963(-)
GGCGCCGCTTGTCCCTTCTCCCCGCCTGCGGGGAGAAGGTGCCGGCAGG
>Locus:intergenic580_1:371388-371436(+)
GGGCTTCCTTCCAGAGCGGGAACGCCTTGGATCGATGGTGCTGAAGGAA
>Locus:intergenic593_1:378428-378362(-)
GCCAAGCCTACCAAACCGCCCGCGCTTTGCGACAGGGGGCGGAAGCGCTATACCACCATCGAGGCAC
>Locus:intergenic627_1:399324-399234(-)
CGCCTTCCAATTTCATTATTCCGATGCCGTCATTTCTGGCGGCCTCATCTTTTATGCCCGCCCGCCACGGCCGCTCGAAAGCCATGCCGCG
>Locus:intergenic659_1:415378-415321(-)
TCAGTTTCCCACGGAACATGCTATCTGCCTCAGCCGCGGCAAGCTAGGGTAGTCTGCA
>Locus:intergenic675_1:426726-426690(-)
TATCCGCAAGCATTTATAGACGACAACAACAAAGAGG
>Locus:intergenic702_1:446027-446117(+)
TCCCGCCCGAGCGCGAAGATTTTCCACAAAGCGCGCATTTTCCGGAAAGCGGAACGTCGCTGCGATGCCGATATAAAGATATATTTATGTC
>Locus:intergenic722_1:457855-457924(+)
GCCACCTTCTCCCCGCACGCGGGGCGAAGGAGACTCGCGGCGCTCGCTCGATTCGTGCCGCTTGTCCCTT
>Locus:intergenic750_1:476096-476144(+)
GGGGAGAAGGGACTCGTGGCGCCGCCTAGCCGCACTATCGAGAGGCGTC
>Locus:intergenic753_1:477202-477169(-)
TGTTGCGTCCGGATCATTCCATCCGCCAGAGAGT
>Locus:intergenic784_2:502262-502367(+)
TGCCCCACTGCAGTGGGTTCTGGGTCTGTTGCAACCGGGTTTGGCGCAACCGCCCTTGGATCTACAGCCGAGGCGACGGGGGCCTCAGCAATAGCGATCGGCGGCC
>Locus:intergenic784_1:502318-502399(+)
TGGATCTACAGCCGAGGCGACGGGGGCCTCAGCAATAGCGATCGGCGGCCTGGCGACTTCTTCTGGGGTTTCCGGCATTGCC
>Locus:intergenic803_1:515658-515529(-)
GTCCGGCCTGTCGTGGAGAAACATTCGGCCATCAGGCTAATTTGCCGGATGGATGTTCGGCGATGGCACGCGTATTTTCTGCCACGACATCAGGGCGTCGAAAGCGCCCGCTACCGTTCCGTGGAGGACA
>Locus:intergenic803_2:515609-515570(-)
TGGATGTTCGGCGATGGCACGCGTATTTTCTGCCACGACA
>Locus:intergenic820_1:523563-523680(+)
ACCGTACGGTTCCACCCCGATCCGGGTACGGCCATGCAGTACCTTAAAGCTTTACCGCGATCGCACTCCGATCACGGCACCCGCTCGCTTCGCGTGGGGCTGTCCGCATCCAGCCCAC
>Locus:intergenic844_2:540698-540731(+)
GCGAATTGCCGAGTCTTCCGATTCCTCGGGCTGC
>Locus:intergenic844_1:540740-540791(+)
GAAAAATGGTGCCGCTTACGGGCATTGAAGTACCCTATATCTCGAAATCATT
>Locus:intergenic848_1:544439-544580(+)
GCTTCGTCGGTTCCCTTTCATGGCATTCGGTCGGTTCCCTTTCGACCACTTTCTCTTATATTTCGGGTGTGGTGTGCAATGATCAGCCAGAATACCAGTAGCGAAGGGCATCTTCCCGGCAATGACGACACGTGCGAGGTCG
>Locus:intergenic848_2:545492-545642(+)
AAGCGGCCGAATGGTCCGCGACAGCCCGACCGACTTGGGTCTTCATCGACCAACCATTACGCGAGGGTTTGTTCCCCTGCGAACTCACGCTGTTCGACATGCGTTGCCGCTAAGCTGCTGCACCGCACATCGGCCTTGGACGGGCAGTTGC
>Locus:intergenic860_1:561258-561390(+)
TGGGCCCCGCGGGTGGCTACGCCGGCGACTGACGTCGCGCTAAGGCGCAAATTGAGGAAGGCAGCGGCAAGGGCAAGGGGGATAAAAAGGTGGATCGGATTTTTGCCGCACCGACTAAGTAGCTGTTTTTGCA
>Locus:intergenic862_1:562651-562765(+)
ATGCTTCCTGAAGTCCATCGGTTCGGAAAGACACGCAGCAACCCGAAGACAACGGCGACCTTTGCGCCTCCGATAAGACGCCGCGATACCGCAAAGCGGTGCGTGCTCCGGCAAT
>Locus:intergenic871_1:567835-567754(-)
CGTCTCCGCGACAGGCTTGTCGTAAGCCCCGGCAAATTCGAAAAGAATGCGGCTCCGGCGCTGCGAAGCGCCGGAGCCTGTC
>Locus:intergenic884_3:576369-576495(+)
GCCAGTCGCCCCACGCCGGCTATCACGTGCTTGGCGCCCAAGGGGTGCTTCGACGCAGAGCAAATGCCGGCGGAGAAATTCGTCCATGACGGGATCAAATGGAATGGCGGACGGTTGTACCGGTGCG
>Locus:intergenic884_2:576385-576421(+)
CGGCTATCACGTGCTTGGCGCCCAAGGGGTGCTTCGA
>Locus:intergenic884_1:576539-576587(+)
GCGAGCGGTTTCCGCCCGCATCCCGCATGCAGTTTTTGGAATGGGTCAT
>Locus:intergenic892_1:580086-580212(+)
AACAAAAAAACCGGCCGCGAAACGACCGGTTTGACACCCGGCCTTTTTAGCTACTTGTTTAACGTGGCTGCAAGCCGACCGGCCAAATCACCACGGGATAAAGCTCCAATACTGCCTGGCCGCGCTT
>Locus:intergenic945_1:611444-611378(-)
ATCCGGCCTGCCGGCCACCTTCTCCCCGCAGGCGGGGCGAAGGGACAAGCTGCGAACTCCCGGCGCA
>Locus:intergenic947_1:615102-614982(-)
TCGTACTCCTTGCATTTGGTCAAGCTCCGCGGATATCGGCGGGTGATCTTGAACTTAAGACTGATGCGCCGGCCGATTTCCAACCAAATGGACTTGCCCTATGCTGGCCGCGGAGGAGTGA
>Locus:intergenic950_1:616965-617034(+)
TCCGACCGATCGGTGCGGCGGACCTTTAACCACACAACCGAGAATAGGTGCTGCGGGCAGGCGAACAGCG
>Locus:intergenic962_2:625815-625872(+)
TGTCACGCTGTTTCTGGATGGCATCGTTGCACTTGTGCCGCTATTATTCAAGCGTATA
>Locus:intergenic962_1:625906-625984(+)
CAACAACGGTCATCCCCGGGAGCAACGCATGAGCCCAACCGGTTCGCAGGCAATGACGATCTGGCTGAACGGCACGGCG
>Locus:intergenic971_2:632754-632706(-)
CGAAAAAGGGGCAGCCCTCGTAGAGGCTGCCCCTTTGCCGGGATCGACA
>Locus:intergenic970_1:632719-632764(+)
AAAGGGGCAGCCTCTACGAGGGCTGCCCCTTTTTCGTCGGAAATTC
>Locus:intergenic971_1:633065-632945(-)
TGGGAACGTGAGCCGCAGAAAGCGGCGGTCGAGAATTCGAACATGTCACTCTCCTTTGGCTGGCCCGGCATAGGACGCCAGGCGCTCATGAACAAATCGAAGCGGACTCCTTCCGCTTCCC
>Locus:intergenic975_1:634268-634223(-)
CTCCGGGAAAACTGCGTCACGGTTTTCCGCCGGAAGTGCGTAGCCA
>Locus:intergenic993_1:652859-652814(-)
GCATCGACGTGTGGCGCGACTACAACGGGCGAACTTCGCCGCTGCA
>Locus:intergenic1015_1:662637-662517(-)
GTTTGGTTCTCCCGTTCTTCGGATCCCCGAGAACATAGTTTCCCTCTTCCTTTACAGGAAACTGCTTCGATCCTGATCTCGGATCTAGACGATATACGCGCACCCCTACCCCCATTTCTTG
>Locus:intergenic1031_1:677820-677775(-)
GCAGGGAAAGCGAGGACCCGGAAGGCCCCGCCTGCCGCCGGTTGCA
>Locus:intergenic1068_1:696155-696236(+)
AACCCGAGGAGAGGGGCAGCCTCATGTGATCGAGGGCTTGGCCGCCACCCAATTGAAACGACTGAACTGGTGGATCCACTCT
>Locus:intergenic1072_1:701882-701921(+)
TTAGCGATTCCGGTTAAGAGGCAGGAGGCATTAACTTTCA
>Locus:intergenic1072_2:702005-702071(+)
GTACCGGTTTCGGTCCGGTATCCACTTTCACTGAAATCACTGTGGGACGGACGATGGCGGGCGCTTC
>Locus:intergenic1073_1:702110-702017(-)
GCGGCCGGTCACGCCCACCCGATGAGAGCAGCGCGCCCGGAAGCGCCCGCCATCGTCCGTCCCACAGTGATTTCAGTGAAAGTGGATACCGGAC
>Locus:intergenic1084_2:710565-710664(+)
GCGCGGGCTAGGGCCTGTATACATCTGACCCTCCCGCGGGACCATTGCCTTGGGGCAGACGACATTGGTTTGACCTTCGCATGCCCAAAACGATGCCACG
>Locus:intergenic1084_1:710753-710825(+)
AACGATGCCATCGGCAGACCGCAAAACTGGAAGCCAGCCGGTTTCTCCCCACGGCTCGGCTCCCGCCAGAGGA
>Locus:intergenic1085_1:711221-711158(-)
GTCCTTGGGATCAAACCCGTATGCGCTGACATTGGCATTAGCGGTCACCCGCCCCTCATCCGCC
>Locus:intergenic1086_1:713341-713377(+)
CCGGCCCGCGCCGGCGCAGCGGGCCTTCCGGGAGTAT
>Locus:intergenic1087_1:713431-713341(-)
GGATTCTTTAGCCAGACTCCTCCGCGTCATCGCCAGCCGGAGCTAGACTCGCCAATACTCCCGGAAGGCCCGCTGCGCCGGCGCGGGCCGG
>Locus:intergenic1119_2:734040-734004(-)
TCAGGGTGCGGTCGCTCAGTTCGCGACCGCCTTTCCG
>Locus:intergenic1119_1:734055-734010(-)
CGCTTGAAGGTTCGGTCAGGGTGCGGTCGCTCAGTTCGCGACCGCC
>Locus:intergenic1142_1:752550-752616(+)
CATACCAATCGAAACAAGCGGGCGAAAGAATGCCTGGGCATCGTTCCGCCCGCGCCCTGCGATAGTG
>Locus:intergenic1149_1:755979-755829(-)
GGTGGCGGCAGCCGGTTGAGGGGCAAGCCCGACCGAGCGGGGTTGAGCCGGTTGGGTTCCCGAGGGATCTCTTTCATGAGCAGTATCCGCCGCACCGGCGCGCAAGAGATATGTGCATGCCGTAGTTGTGGGGAGGGGTTGGGGAGGGCTG
>Locus:intergenic1161_1:765021-764877(-)
GGCGCGGCATATCCCTTCTCCCCGCCTGCGGGGAGAAGGTGGCGGCAGCCGGTTGAGGGGCAATCCCACGCTCGGCCTTCCCTCGAACCGCCAGGTTGTGGGGGAGGTGGCCGGCAGCCCAGAGGGGGTATAGCCCGCCAACCAC
>Locus:intergenic1178_1:778365-778470(+)
TTGCGAAACACTGCCGAAAGCAGGCGTTTCGCGAAGCGCCGCCGGCGGCTCGGCGGCCGGGGCTCGAACCTCTCGTCCCAGGGACGGTTCCTCGAGGCCATATCGA
>Locus:intergenic1194_1:787469-787520(+)
CGCGCGGAAGAGTTCTTTCAGCCCAAGGACTTGGTCTGGCTGGATCCCTGTG
>Locus:intergenic1203_1:797217-797172(-)
ATGCCCATTAACCTTCCGCGCCGAAAGACGTGGCCGAGGCCGTCCC
>Locus:intergenic1218_1:807150-807237(+)
CGGCTCGTGCTTCCGGCGGGCGAACTCAGAACCTCGAACGGTGGTGAGCACTTTCGAGGTCGAATGCTTCCCTTCGACAGCACAGCTT
>Locus:intergenic1226_1:813215-813257(+)
AGATATACGCTCCACTTTCCCCGCCGTCGGCCCCTGGGCCGGC
>Locus:intergenic1233_1:815826-815763(-)
TCCGTGCGGGCTGCAGTTCCGCGCCATTTTCAGATCCGCGGTAACCTGATGTGGCGCTTTTCGT
>Locus:intergenic1234_1:816797-816848(+)
GTTTACGGTCTTCCAAATATGTCGCGATGGTATCTTCATTGTCTTCCCGGAA
>Locus:intergenic1236_1:817271-817328(+)
AGGGGTGGAGCTCTCGTCTCCACCCCTTTCCAGTTGCGGTGTGACGCTCTGTTCCCTT
>Locus:intergenic1245_1:820406-820277(-)
GTGCTCACCGGCCCGCGACAAGGTCGCAATTTACTTGCGGTGGTACGGAACCCCTCCCCTAGGGTCATGCTCATTGGGGATCTATGCAAAGGCGAATTTGCAGGCGGGGTGACGGAGAGAAAGGATGTAT
>Locus:intergenic1257_1:825815-825668(-)
CGACCGCCTCCTCCGCACCAGGAACCACGCCGCGGCTGGCCCGTTCTCCTTCTGCCGAAAGGAGAAGACGATGAGTACCAAGGATACCAATGCCACTCCGGAACAGTCGGAACCAGCCGACGTCCGTCAGCCGGCAAACCGAAAGAAG
>Locus:intergenic1260_1:828691-828766(+)
GATGCTTCGGCTGTCGCCTCGTGGGGTGATCGCAACCCCATGGAACGTGTTTTCTGGCCTTTGGCTGTCGTTGTCA
>Locus:intergenic1263_1:829506-829383(-)
ACGCAGCGACTGGAGCGGCGTTGGACCATTATCCCAACCCTGCGCATATCGAACTGGTCCCGCTGGGAAAGCGTGCTCCCGATAAGGCGGCCAAACCAAAAAGGCGGAAACACACGAGCACGGC
>Locus:intergenic1263_3:829464-829419(-)
CGCATATCGAACTGGTCCCGCTGGGAAAGCGTGCTCCCGATAAGGC
>Locus:intergenic1262_1:829556-829643(+)
GGCAGCACCCGCGCCGACTACTTTTGTCTTGATCTCGATGGACCCCTTTTTGTAACCATCTTTCTCAGCATATGCGGTGAACTCCGTG
>Locus:intergenic1262_2:829740-829812(+)
TTTTCCGTGGTTCCGCGGGTGATGGATCCGCAACCTGACACCGCAACCATCACGGTCAGCGCCGAAAATATTC
>Locus:intergenic1263_2:830371-830314(-)
AGGCTCAACCCAGAAGCAGAAGGACACAGCCCGGCCGCATTTTTTTGGCAAAAGGTAT
>Locus:intergenic1263_4:830483-830408(-)
TGGCGCGACTGTACCAGCGCCGCTTCTTTTCGCCAAACTTTTTTTGAAACCATAGCGGAGCGGGCGACCCCGACCG
>Locus:intergenic1323_1:869027-868889(-)
GCGGTTTCCATGTTCGGCGCTTACCGCTTCCATTTGGTTTCCGTAGGTCTTATTGCTCCGGCCCCCGCCACAATCCGCGGAAATATAAGTTGGCTGCCACGTCTGGCCCTCGGGAGGGGCCGTTGCCGCGGAGAAATCC
>Locus:intergenic1322_1:869009-869081(+)
CGCCGAACATGGAAACCGCTGGCGGCCTTCGCGATCTCTGCTTCGTGGCCGGCGGCGTTAAACAAAAAGGGCG
>Locus:intergenic1352_1:887061-887094(+)
CGGCGCGTTGCACTACTGCATGTTTCCTTTAATC
>Locus:intergenic1361_1:890509-890476(-)
GTAAATATCCGTGCGGCCGCTCCTGGCACCTCGT
>Locus:intergenic1386_2:910063-910192(+)
GCTCAGGAATTGAGCAGCGCAGTCTCTTGCGCATCCTCCGCAGTCGAAGGGCAACTCCTTGGAAAATCTGGTTTTTTCCGGAAGGTTCCAACTGGCACGCATTGTGCATATTCAGTTCCGTGTCCAGAGG
>Locus:intergenic1386_1:910078-910150(+)
AGCGCAGTCTCTTGCGCATCCTCCGCAGTCGAAGGGCAACTCCTTGGAAAATCTGGTTTTTTCCGGAAGGTTC
>Locus:intergenic1413_1:923889-923847(-)
CGGCTTGGCTCGAAGCGGGCAAGGCAAGCACCGTTTAATTGCT
>Locus:intergenic1419_1:927404-927290(-)
CGCCGCAGGAGCCGCGGACGAAGACCTCCCCGGAGGATTTTCTTGCCGCGCTGCGCCAAAAAAGCCATTCTATTCTTGAAGACTTGCGCCCGATTTCCAATCGGCTCCGGGCCAA
>Locus:intergenic1460_1:954883-954931(+)
ACCGCGTCCGGGAAGGCGCCGGGCAGGTCCCTTGCGGACGGCTCCAGAG
>Locus:intergenic1462_1:958555-958621(+)
CTTCTGTACACCGACCTCAAGAGGCAAAGTCGACGGCCCGATTCCGCCCAGGATTGTACCGACGGAG
>Locus:intergenic1464_1:959522-959555(+)
AACGATGCCGTCGGCAGACCGCATAACTGCGAGC
>Locus:intergenic1517_1:991921-991888(-)
TCGTGCGGCATTTTTGCACAAAGCGGAAGTTTTC
>Locus:intergenic1532_1:1001428-1001515(+)
CCCGCACGCGGGGAGAAGGGGCAAGCGGCGAACGCCCCGGGGTCTTTCCCGAGCGCTCGCTCTAGAACTGGAGCATGCCGCTTGTCCC
>Locus:intergenic1539_1:1003918-1003813(-)
TCTGCCCCGTCAGCCGCTCATTGCGCGATGGGGCGGCACGTTCCTCCTGCAGCCCCCGGCGTGAGAGATGCTCGAGTGACTGCCGCTTGTCCCTTCGCCCCGCCTG
>Locus:intergenic1545_1:1010506-1010464(-)
CAGGGACTGACGCAAAAGCGCCTGCAGCGCCGCGCGTCTCATT
>Locus:intergenic1544_1:1010493-1010604(+)
TGCGTCAGTCCCTGGCAAATCGCGCGGCCATTCTTGTCACCGTGGCAATTTCACGTCGGTATCGGAAATTTCGGTTGGGGGGCGTGGACCGGTCGATTTTTGATTTCGCCGC
>Locus:intergenic1573_1:1028140-1028107(-)
CTGAAAGGCGCAATTCGGGGCGCAAAACCGCGCG
>Locus:intergenic1574_1:1029360-1029435(+)
ATTCCCTGGTTCGAATCCAGGCGCCCCAGCCATACCCCCACACCCCCGCAAGCGTCGACAGTGAAGGAACTTCCAT
>Locus:intergenic1575_1:1029497-1029449(-)
TATTCTGAAGCCGCGACCTGCCACGCTCATCACAGGCAGCTTCTTCTTC
>Locus:intergenic1580_1:1033617-1033665(+)
GAAACCTGCGGCGCGGAAGGGCCGGAATCCCCCGGTTTTCCTTGCGGTC
>Locus:intergenic1581_1:1034079-1033929(-)
GGCAAAGCTACGCCGGACCCGCACCGTCCGGTTGGCGGGGCCTATCGCTATCGCGATCAAGACCTGAGGCCGCGCGTCACCCGGCTAAGAAGCCGGATCAACAACAACAATAATCGGGGGATTGTTTCAGCTGGTCGGAGTGGAGTGATTC
>Locus:intergenic1606_1:1051526-1051637(+)
AGATCCGCGAGTTCGCGTTCATTCATACGGGAGAGATCCGGATGCTGGAGAGGGTCGCGCATCCAGTCGGAAGCGAGTCCTCGAACAGTCTCGGACGAGGCCCCGGGGCGCT
>Locus:intergenic1613_1:1056128-1056047(-)
TGCTCCATTCCGAGGGCCGGATCAAGGTGCTTCGAAAGTGAATCGTTGCGAAGCCGTCTCGAATGGTTATCGGCAAGTCGGA
>Locus:intergenic1613_2:1056104-1056056(-)
AGGTGCTTCGAAAGTGAATCGTTGCGAAGCCGTCTCGAATGGTTATCGG
>Locus:intergenic1627_2:1061779-1061638(-)
CATCCCTGTGCTCGTCACAGGGATCCAGCCAGACCAAGTCCTTGGGCTGAAAGACCTCTTCCCGCGCCGCCGACGCGGCGCCGCTGGATCTCTGTGACAAGCACAGGGCGAGAGAAGCGCCATCATCCATCTCGCAGCAACC
>Locus:intergenic1627_1:1061804-1061735(-)
CCTGCCGCGGCTTGTTTGATCTCCTCATCCCTGTGCTCGTCACAGGGATCCAGCCAGACCAAGTCCTTGG
>Locus:intergenic1652_1:1072139-1072232(+)
TTCCCGTATCGAAGAGCGCACCTTCGGGCACAAGCCCGCCGCAATCGCCCTTTAGCGATTCGACCGTCGGAATCGATAGGAATAATATTCAAAA
>Locus:intergenic1658_1:1077467-1077542(+)
TGCGAAGGGGACCCTCGCGATCAGGCACTGAGTGCCGCTCGTGGCAGGCAGGCCTCACAGATCGCAGCGATGTGGC
>Locus:intergenic1679_1:1091117-1091084(-)
TCCACAACGACACTTTGCATTTACTGCATTAACA
>Locus:intergenic1684_1:1093420-1093507(+)
GGAGAGCGGCCGTTTATTCTTTCATTAAGTCGGGGGTGCGAGATTCGGGTCATCACGAGGCGGTCGTCCGCGACGACGCGGAACGGTC
>Locus:intergenic1695_1:1099595-1099520(-)
TTGCCCGCGAGTTTACTGCTTCTTGGCCTGGCGGCCAGCCGGGGCAGTCGGCTGCGGTCCGCGGCCGTCCAGCCTT
>Locus:intergenic1702_1:1104160-1104286(+)
TTGGCAAAAATCCCACGCTCCGAGGCCGCGTCAGCGCATCTCACTCCGCGGGAGGAACGGTCTTCTGTGCAGCCTCGCCGACCGTGCGCATTTCGCGCCACTCGTTCTCGAACCGCTCGAGCAGCGA
>Locus:intergenic1723_1:1124465-1124360(-)
CCGGATTTACCGTCGCCGGCACCACATTCGTGCGTAAATCTCGGATCTTGGCTTTTCACCATCACGAGCGCCCTCTACAAATCAAAAGAGCAAGCGCAAGCAGGAC
>Locus:intergenic1762_1:1144758-1144815(+)
GGCGCAGACAGTATATTACGCGTACGTAAAGGTAAATATCCGCGCGTTGCCTTGCAGG
>Locus:intergenic1766_1:1146704-1146806(+)
AATCGACGCAGAGAAAGAATTCCCCCGGAAGAAGTCAGTGCACTTGGCGTTGTGACGTTTCATGCGCGACGGACAAGACCTTTCCCGATTGCCCGATGCGGTC
>Locus:intergenic1770_1:1148401-1148464(+)
TTCAGCAACAGGGATCAGGGAAGGGCAGGGCAAAGGAGTCGATCTGGTAAGTTGGTCGTTGCGC
>Locus:intergenic1774_1:1150763-1150844(+)
ACAATCTCAACGCGTTGGCGGCGCACTTTGCGTTGCAGTACAGCAACAGCCCGCAACCCAACTTGTGAGCTGCGGGCTTTCT
>Locus:intergenic1782_1:1156003-1156042(+)
CCCGGCGCCCATTGCGGTCTCGCTCGAGGGCGTCGATTGC
>Locus:intergenic1783_1:1156054-1156021(-)
TTTCGTTTCCGCGCAATCGACGCCCTCGAGCGAG
>Locus:intergenic1784_1:1157683-1157803(+)
CGGAGGACCTGCATCCCTTCCTCATTTCTGTGCTTGTCACAGAGATCCAGCAGCGCCGCGTCTGCGGCGCGGGAGGAGTTCATTCAGCCCAAGGACTTGGTCTGGCTGGATCCCTGTGACG
>Locus:intergenic1787_2:1162742-1162694(-)
GAGATGACGGAAGCGGAGAGATTGCAGTCCTGCGAGACGTTTCCTGGGC
>Locus:intergenic1787_1:1162778-1162697(-)
AGACGCGGCGCTGCTCTCATCTCTGTGACAAGCACAGAGATGACGGAAGCGGAGAGATTGCAGTCCTGCGAGACGTTTCCTG
>Locus:intergenic1823_1:1184260-1184200(-)
TTTTGCCGGATTGCGACGTCTTCCAATGCGGGTTCCGAGGTCTTAGACGTGCCTCCTCAAG
>Locus:intergenic1841_1:1197989-1197917(-)
AAACAGCCCGCCAATACGTTCCTCGTTCGTGCGGCCCCCAAGGTGGCTCGGACGCGCACAGAAACGTACTGGC
>Locus:intergenic1840_1:1198316-1198442(+)
CATAAGCGGAGCCGATCGTTCCTCCAACAACTACCCCTATTGCACTACCAACACGCCCCGCACTGGGATTGTTGTTGCCTGACCCGCCTGACCCACCTGAACTTCCCATCGCAGTTCTCCAATCCAG
>Locus:intergenic1852_1:1208895-1208946(+)
GCAGTATCCGGCTGCATTCGCGAATCTCCTTCCCCTCCGATGATTTCCAGAT
>Locus:intergenic1862_1:1216615-1216702(+)
CACGGGTCAAGGAAAATGGACGAAAAATCTCCGGCTGTCGAGCGCCGGAATCATAGTGAGCGCTTGTATAGAACTATAAGAAACGTTA
>Locus:intergenic1881_1:1228737-1228656(-)
GTCTTGCATGAAAGTGCTTTCGGCCAGAGCATTGCGTCGGCCGTTTGCGGCGCGGGGCACTTGGATGTATTGCTGCCGATAT
>Locus:intergenic1917_1:1248244-1248208(-)
CTTAACCCACCCTCGCCCTCATCTCTGTGCTTGTCAC
>Locus:intergenic1921_1:1251257-1251140(-)
AGTGGCCCTGACCCGCCCTTACCGCATCGATCATGCGGTCTTGTCATTGTTTGGCCGCATGTATTATGCATTTGCCTCACATTGACACCTACGGCGCCGCGCGTCTTGCGTGACGCGC
>Locus:intergenic1927_1:1258315-1258177(-)
CGCGGATCTGGCAAATCTTCAAAGCAAGCGGCAAATCTACTCATCGAGACCTCCAAGGCAGCGGAGGACTTCATGAATCGATTTGCCGCAACAAAACAACCACTTATTCGCTATATGCGATTCCCCTGCCCCTTGTGGG
>Locus:intergenic1934_1:1263277-1263331(+)
CCGGACTTTTTCGGGAAGGCAAGAGGCTCGCGCCACTGCTGCCGCGATCGCTCGA
>Locus:intergenic1937_1:1263917-1263863(-)
TTCGGGCGGAGCAAAGAGGCGCGTGGGAGGCCGCGCCTGCTCCGTGACTCGTCAG
>Locus:intergenic1973_1:1288113-1287966(-)
AGGTCAAGTCCGGCAGCGCTCACGGGGCAAACGGCCTGTGGCCGGCAGAAGGTGCTGACCACAGTCGAATTCACGAAAAAAGCAGGATCGGGCGCGCCTCTGCGCTTGCACTCCTCGCTTCTCCGTGCCAATCGCATCCGCAATCAGC
>Locus:intergenic1972_1:1288082-1288184(+)
GTTTGCCCCGTGAGCGCTGCCGGACTTGACCTTGGCGCGCCCCAAGCCCTATCTCGTCCGAACGAACGACGCGGAAGGTGCGGTGTGCCGCGCGCAACGGGGG
>Locus:intergenic1991_1:1301053-1300912(-)
GGTTTTGTCAAGGCCGCGGCGGCGCCGGCGGCAAGAGCGCTGCCCCGGTCGCACAAGTTGCCCGCTTCGACCACAGCCGCAAGCGGTACGGCGCAAATTTGGACACGAGTGGTCACAAATTGCTACTGTTCCCGCGCGTCAG
>Locus:intergenic2005_1:1310311-1310245(-)
GAGAAGGCACAAGCGGCACTCTCGAACACTTGTTTCACCCCGGTGAAGGGATGCGGAGCACCGCCAC
>Locus:intergenic2016_1:1314992-1315055(+)
GTCGGGCGCAATCCCTGCGTGTCCGACCTTTGCTGCTTTTCGCGCCATGTAGTTGCAGCGCTGC
>Locus:intergenic2019_1:1316847-1316784(-)
GCAATATCCGCTATGCGGATTGCGTCATTTCCGCCATCCGCCGCGCCGGGTTCGCAGAGCCGCC
>Locus:intergenic2039_1:1327859-1327811(-)
TACCGAAGCGGGCACGAATTGCAATGGCCGATCTGCCAATCGTTACTCC
>Locus:intergenic2053_1:1333668-1333548(-)
CGAAGGAGACAGACGCGAGTTTCTAAAGACTTGCGGCCGCTTCGCTGCCGTCACACCGCCTGCCGTGACAATGTTGCTTTCAACGAGCCTCACCTCCGACGCCATCGCAGCCTCGGGCAGC
>Locus:intergenic2052_1:1333561-1333636(+)
GCGATGGCGTCGGAGGTGAGGCTCGTTGAAAGCAACATTGTCACGGCAGGCGGTGTGACGGCAGCGAAGCGGCCGC
>Locus:intergenic2062_1:1341382-1341433(+)
TCGAATGTCCTTCCGATCCATGACGCATGCCGCCCTCTGGTTGCAGCGGAAA
>Locus:intergenic2091_1:1356432-1356351(-)
GGACGGATGCCGTCCGTCGATACGGAGATACTATCCTCAGGCCGAGCCGCAGGTGAAATATGCCCGCACACCCACAAGCGGA
>Locus:intergenic2115_1:1376558-1376492(-)
AGCGTGGATAAGCTCGGGGACCTTCGACATCGTCACGTACGACCGAATAATCCGCTACCCGCCCCTC
>Locus:intergenic2114_1:1376747-1376813(+)
GGCAGGCCGGATGAGGGGCGACGAAACCAGCCCTATCCGTTGTCTCCCGGCAGGTCACCGCTCGCCC
>Locus:intergenic2114_2:1377953-1378034(+)
GCCATTCTCTTCTCAAGTGGCCGTCTCCCTTTTTCGGTACTTCCTTTTTTTGCATTGCGGCAAAGTGTCTCGCCGCGGAATT
>Locus:intergenic2155_1:1402521-1402380(-)
CGGAGCACGCTGGATAAATCCCGGTCACAGGCCGAGAGCGATTACCGAGATGCTCACGATGAAAAGGCTCATCGAGGCGAAGGCAGCAAGATCACGTACGAAATCAGCCATAACTTGTCTCCTTTCCGCTACTGTTCCCTTT
>Locus:intergenic2156_1:1406163-1406307(+)
TTCTCTGTGCTTGTCACAGAGATGCAGCAGCGTCGCGTCTGCGGCGCGGGGAAGAGTTCTTCCAGCCCAAGGACTTGGGCTGGCTGGATTCCTGTGACGAGCACAGGAATGAGGAGATCAAATAAGCCGCGGCGGGTATCCCGAA
>Locus:intergenic2166_1:1411814-1411883(+)
TCGAAACGCCGCTTCGAAAGAGGCGGCGTTTTCGTCTCTTCCGTTCGTTTCAGGTTCAAGCGCCGGAAAA
>Locus:intergenic2181_1:1426795-1426651(-)
CCAGTATCTCCGCCTCGGAGGCAGAAGCGCAACGTAAACCATTTGTTAAGGTTAATATTCACAGTGAAAGCCGGCTTGCGGCCGCCTGTCCAGCGCTCTACAGCGAGTTCTGCGCACCTCATAGGGCGCGCGGCGCTGCGTGCGT
>Locus:intergenic2216_1:1444594-1444732(+)
AGTCACATCAAAGACCAAACAAGAATGCCAATGTCCTGGACCTCTGGAAGAGGCCCGATGAATGCGCCCGCTTGCGGGCATCCGGTGAAATTCACCATCAAGAACTCCGGCCACCGCCGGAAATTTGCGAACCAGTATA
>Locus:intergenic2222_1:1450629-1450752(+)
CGCCTGCGGGGAGAAGGTGGCGGCAGCCGGTTGAGGGGCAACCCCGACCGAGCGGGGTTGAGGCGGTTGGGTTCGCGAGGGATCCCTTTCATGAGCAGTATCCGCCGCACCGGCGCGCAAGAGA
>Locus:intergenic2227_1:1452607-1452529(-)
CGAAGCAAAAATAACCGCGAAAAAGAGATATGGTGCCCCCAGAGAGACTCGAACTCCCGACCTACTGATTACAAATCAG
>Locus:intergenic2252_1:1464208-1464289(+)
TTCGAATGCCGGACGAGATTGAACTACCCATTGATTGACGGGGTCGACTGGCCATCGGTTCCCGTCCGTTGCAGGCCCGGAT
>Locus:intergenic2254_1:1468509-1468638(+)
CTGATTGTCCGCGGCAGGAACAGGGCCGCACCCGATGCGGTTTTAGCTGTTTATGGGGCAGGGGCCGGCGCCCGGGATTTGCCGGCACCCTCGCCAAGCTCAGGGCTTAAATGCCCGCAAAGGAGACAGG
>Locus:intergenic2257_1:1472945-1472852(-)
GCGCATCGACGCCAAACACATCGACCTGAAAAAGCCGCCCGGATCGCTGCAGGCGGCTTTACTGTTTCACCAGGGAGGGCAGATACCCTCCCCT
>Locus:intergenic2313_1:1495506-1495467(-)
GCGCGGCGCTGTAGGCCTCCCAAGGACGCAGGCAACGTTC
>Locus:intergenic2316_1:1498954-1499041(+)
GAAATTTTGCCCCTCATCCGCCTGCCGGCACCTTCTCCCCGTTTTAGACGGGGAGAAGGAACAAGCCGTTGGCGCAACGAGTCCCCTT
>Locus:intergenic2316_2:1498985-1499018(+)
CTTCTCCCCGTTTTAGACGGGGAGAAGGAACAAG
>Locus:intergenic2332_1:1506913-1507042(+)
CGCGGTAGGACGCGAGGACTATCCTCTGAACTACGGCGCATAATGGCTCGGCGTCATGCCTCGGGCCGCAGCGTCGTCCAGGTCTCTGCTCCGTGCCGATGCGGAGCGCCCGCCAACGCATCGATATGGC
>Locus:intergenic2355_3:1518868-1518781(-)
CACGCCCCAGCACGACTTCTCTACTGTTTTGTCCATGATGTCTCCGAATACCGAAGCCCGGTAACCATTAAGTCGTGTGGCCGTTCAA
>Locus:intergenic2355_1:1519087-1519021(-)
AACCCTAAGCGATCCTATGCCGATCCATCAGGCGACCGACCGACATTGGATTCTGTTCGTGCGACAT
>Locus:intergenic2355_2:1519093-1519024(-)
GGATCGAACCCTAAGCGATCCTATGCCGATCCATCAGGCGACCGACCGACATTGGATTCTGTTCGTGCGA
>Locus:intergenic2365_1:1524784-1524670(-)
GGGCCGATTTTCTCCGGGCGGCGCAGACCCGTCACGCTTCACCCAATATTAACCAAGTTGGACGAGCCTTGGCTGCGAGCGAATTCCGCGCGGCGAGGTCATCCAGTGGCCTTCG
>Locus:intergenic2374_1:1529899-1529944(+)
AAGCGGCGCCGGGTGTCCGGATCTCAACGGGCCTTGGAACACTTGG
>Locus:intergenic2380_1:1532526-1532583(+)
CCCTGCAGGCTTGGGTTCCGTTGGCGGGTTCCGGGGCTTTCGGGTCTCGGCTTAGCAG
>Locus:intergenic2387_1:1536772-1536697(-)
GCCGCTTGTCCCTTCTCCCCATCAAGATGGGGAGAAGGTGGCGGCAGCCGGATGAGGGGCAGCCGCGTCATGAGCG
>Locus:intergenic2397_1:1541722-1541581(-)
CAACGCTCTAATGCCGAAGATCGCCGGGACCAATACGCCAAACGACGCAATTTCGCAGCTACTACAATCAATCCGCGTAACGGGGAGAAACAATTTGTTTCGGCGCCCGCCGGCTTTTGCCCTTCTTTGGAAAGAATCGGAC
>Locus:intergenic2447_1:1578982-1578862(-)
GAGCGCCCGTGCATCCCCGCCTCCCTCATTCCTGTGCTCGTCACAGGAATCCAGCCAGACCAAGTCAGTGGGCTGGAAAGACTCTCCCGCGCCGCAGACGCAGCGCTGCTCTCATCCCTGT
>Locus:intergenic2449_1:1580759-1580678(-)
ATAGTTCTCATAGGTGCGCGGATATCGAGGAGATGGCGCGCAGTCCCCAAACGAGGTTGCGGGAGCGCCCGTGCTTCCCCGC
>Locus:intergenic2449_2:1580799-1580709(-)
AGCACAGGGATGAGGGGAGAGAGGGTCCCGGTCCCTCGGAATAGTTCTCATAGGTGCGCGGATATCGAGGAGATGGCGCGCAGTCCCCAAA
>Locus:intergenic2448_1:1581006-1581039(+)
CTCCACCCTCATCCCTGTGCTCGTCACAGGGATG
>Locus:intergenic2448_2:1581414-1581558(+)
CTTAATTTCCCACGGCCTATGAGAAGTATTCCGAGGGACCTCACCCGTTCCACCCTCATCCCTGTGCTCGTCACAGGGATCCAGCAGCGCCGCGTCTGCGGCGCGGGTGAGTCTTTTCAGCCCAAGGATTCCGCCCGGCTGGATT
>Locus:intergenic2485_1:1598814-1598724(-)
GGAACTCGGTTTAGTCTATGTGCACTGCACAAAAAGTCAAGTTCAGTGTGCAATGCAATAAAACACAGTTCTTGCAACGACTTGATGAAGA
>Locus:intergenic2505_1:1607725-1607647(-)
CAAGGCGTCGAGCGCACCGCAATGCGCTCACCGGCGGAACGATCCGGATTTCTCCCGGAAAATCCCATGCCTTACGTGT
>Locus:intergenic2531_1:1628202-1628070(-)
CCCCGCAGGCGGGGAGAAGGGATATGTCGCGCCCGCTCGCTCCCTAGGGCGGACAGTGAATGCGGGGTTCAGTCGGCGCCGCTTGTCCCTTCTCCCCGCCTGCGGGGAGAAGGTGCCGGCAGGCGGATGAGGG
>Locus:intergenic2534_1:1631100-1631157(+)
GTGTTAGAGCGCAAGTGCATTGCCCCTGCCGAAAAAAACAAATCTGTGCAAGAATTTA
>Locus:intergenic2549_1:1641141-1641054(-)
ACAGGAAAGCGACGCCGGCCGGCGACTCCGTCCCCTCGGGGCGGAACAGCGGCTTGCGGCAAGCCTGAAGATCGCCTGTCATGGCATG
>Locus:intergenic2549_2:1641105-1641069(-)
CGGGGCGGAACAGCGGCTTGCGGCAAGCCTGAAGATC
>Locus:intergenic2573_1:1656820-1656763(-)
AGAGCAGCGCCGCGTCTGCGGCGCGGGGAAGCGTTCTTTCAGCCCAAGGACTTGGCCT
>Locus:intergenic2587_1:1666279-1666222(-)
TCGAGTATTGCTTGGCTTGAAGACGGCGCCCTCGGGCGCCGTTTTCGTTTCTTGGAAG
>Locus:intergenic2590_2:1667189-1667294(+)
CGGCGTTCAGGGCGGTGCGGACAAGATTGCCGACTGCATGGCCCAGGAAACAACGTATCGGAGGTCTGCAATCTCTCCTCTCCTCATCTCTGTGCTTGTCACAGAG
>Locus:intergenic2591_3:1667595-1667481(-)
TCCTCCTCCCAGCGCGCCCGATACGGATTGGCGACACTCCTCCTCCCGGTTGCCAATCAGATCAAGCAACGCCCGCTGGACCTCCTCCCCCAGCGGGCGTTGTTTATTTCTGCCT
>Locus:intergenic2591_2:1668040-1667947(-)
TATCTTCCATGTGGACATTGCACTGCACAAATCGATTTGAGGCCACTATATTCCAATCATCGAGGCGCCGCGGTGATAGCCGGCCGGGCGCCGG
>Locus:intergenic2591_1:1668103-1668007(-)
CCACTGGATCCGCGCCATCCATTGTCGGGACGGCGGACGGCCATCCGCGTTGCGCAATCCGCATATCTTCCATGTGGACATTGCACTGCACAAATCG
>Locus:intergenic2590_1:1668359-1668509(+)
GGGTATGGTGAAATTGGTAGACACGCCAGATTTAGGTTCTGGTGCCGCAAGGCGTGGGAGTTCAAGTCTCTCTACCCGCACCAGGACGATATAGCAGTCACGCGTCGGTATTCGGCGCTGAGGAGGGCCGGCAAGGCGCCATTTTGCTTGC
>Locus:intergenic2596_1:1674836-1674893(+)
CCTCTGTCCCTTTGCCTGAGATTGTTATCCCTTCGGCGAGCGCGAACGCTTCTCTCCA
>Locus:intergenic2597_1:1675458-1675341(-)
GCAGTCCAGTCGCCGTTTTCGGCCGGCAGGCTTTCATCGGGCGCCGCCGGCAGGAGCACGGAGGCGGCGAGCCGGCAGGCTTCGCAAACGGGAGCAGATGACGACGACTTGCCGTGGC
>Locus:intergenic2596_2:1675486-1675612(+)
GGTGCTTCTGCCCCTGCGCCTGCTGCCGCCACCGCGCGGCCCGCCGGCCCAGCCGTAAATCTCCTCGAATCCAACCCAGAATTTCTTGCGCCGCTATGCGGCATTGACCCACGAAGGCCGCGTTCCG
>Locus:intergenic2603_1:1679784-1679742(-)
ACGGAGGCGGCGCAGTCGCAGCGCCTCCGTTTTTGCCGTGCGA
>Locus:intergenic2609_1:1685574-1685529(-)
GACGCGGCGCTGCTGGATCTCTGTGACAAGCACAGAGATGAGGCAG
>Locus:intergenic2622_1:1696012-1696069(+)
CGGACTTTTCAGCTCAACAGCCGAATCTCTTTTTGTCCACCAGATCACGATGTCTTTA
>Locus:intergenic2628_1:1698586-1698715(+)
GCGGGCCATAAACGCCGGGCAAAATGCCGACAAAAAAAGAGGGCCACAAGAAACTTGGGCCCTTTCAGTTGTGAAGGTTTCAAACCTCCAGAGGGGAACAGCTGCTGCAGCGGCTGGGGAGGAGAAAGCC
>Locus:intergenic2629_1:1698837-1698768(-)
TTCTTGTGGCCCTCTTTTTTTGCCTGGCGGAGCCCCACAGCCCTCAGTTGCGAAAATCTTGGGAACGGCT
>Locus:intergenic2629_2:1698838-1698787(-)
TTTCTTGTGGCCCTCTTTTTTTGCCTGGCGGAGCCCCACAGCCCTCAGTTGC
>Locus:intergenic2628_2:1698801-1698906(+)
TGGGGCTCCGCCAGGCAAAAAAAGAGGGCCACAAGAAAAACTTGGGCCCTTGTAGTTGTGAAGGTAATTAAAACCTCCAGAGGGGAACAGCTGCTGCGGTGGCACT
>Locus:intergenic2632_1:1701331-1701460(+)
GTCATAAGACGCTCCAGGGCCCGTGCGTACAAGGTTTTTGTGCATGCAACTGCAAGCGCTCTCGTATCGGCATTCGGTTACGTGCTACCCAAGCACGGAGAAAGCGCCGTGAAGGCCGCCGCCGGGCGGC
>Locus:intergenic2646_1:1708808-1708856(+)
CAGCCTGAATCGGACATTCAGGCTGCGTTCACAAGCGTAAATCCGCAAT
>Locus:intergenic2652_1:1714986-1715061(+)
GAAACTTTGACATGTTCACGTATTGTTTCGGACCAGGCAAGCCGTTACACCTATTCTGGTAACGTCGTTCACGTTC
>Locus:intergenic2659_1:1718918-1718807(-)
TGCCTCCAGGAAACTTCTCGCCGGAAGTTTCACAAGCGATCCCATTCTTCCCCTGATGCGATCGCTTCTACAAGCCGGACGGTCTCCCCTGCCCGTCCGGCTTTTTCTTTGC
>Locus:intergenic2669_1:1724712-1724604(-)
ACGAGCGGCCTTTCCTTGACACGGGCAAGAACCAGGGCACCGGTTCCAGAAAGACCGAATGCTCTGTCTCCGCCTCACGGATTAGGCGTCTCCGAAGCCACTCTTCGTA
>Locus:intergenic2676_1:1729035-1729119(+)
TTAACACCCAAGCGCGTGTCGGCCAAGCCTTGCAACGGATACGACCGCAAGGATGAAACCTCTTGCGACCGGAACCGGCGTCTGA
>Locus:intergenic2686_1:1734621-1734753(+)
GTGGTCTTTTTCCTAGGCAGGAAGACAACGCGCCGAGGGTTAGCTTATGCAAGCAGCTGCTATATGGTTTCAGATGTCCGCTACGCCACTTACGCTCTTGCAGGTGAACGAATATCTGCAAGAGATGGGTGCA
>Locus:intergenic2701_1:1744290-1744227(-)
TGCCGCCCGTCGCTCCGGCGGCCCATAATCGTCTCTATCGTACATTGCGAGATCCTCTCGGACG
>Locus:intergenic2702_1:1744824-1744914(+)
GGCACGCCTGGAATGCACGCAAATGCTCCGGAGCAAGTTGACGCTGCGATCAAAGCTGCTAAAAAGCCAGCCGTTGGTGAATGGGCAGCAA
>Locus:intergenic2702_2:1745253-1745367(+)
GGCGCTGAAGCTGGGCGACGTCATTCCGCAGTTGCTGTTTGCATCCACGCACTTGAATTCGCACATTGGAGTTTTCGGCTCAGACAAAAAATCCCCGAATGGGGGTGCCGCTATG
>Locus:intergenic2706_1:1748811-1748946(+)
GATGCATTCGGCAAGTGGAATGCACTGGCGCGGTCGGCCGAAAACTCTTATACAATCGTTGACCAGTGGGGTCGTAGCTCAGTTGGGAGAGCGCCGCAATCGCACTGCGGAGGTCGAGGGTTCGACTCCCTTCGGC
>Locus:intergenic2706_2:1749295-1749373(+)
GCCCCGAATTCCGAGCGATCGCCATCGACACGCCGGATCGCGGGGCGGATCGGCATTCAACAGCAAGCGAAATTCACGG
>Locus:intergenic2748_1:1768852-1768921(+)
CTTTCGGTCTCGCCAGATCAACCCCGGACATTTCTGAAGGTTCCTCATGGCCCTGCCGGCCCGTTCGAGG
>Locus:intergenic2768_1:1777547-1777580(+)
CAAATGAGGCATTTGAATGGCCCCGATTCCGGAA
>Locus:intergenic2772_1:1780350-1780434(+)
GCCCGACAGCAGAGCAAATGCCGCCTGGAACGACGGCGTTTCACTGCATCGGGTGAAAAGCTTCTTTCCGCGGGGATAACCACCG
>Locus:intergenic2782_1:1787178-1787319(+)
CGGTCAGCACGGGTTTATGAAGTTGGTGATCGCGATCTGACGCAGCAGCACGCGGCGGATTCTGTTGAAATTCGGGATACCCGCCGCGGCTTGTTTGATCTCCTCATTCCTGTGCTCGTCACAGGAATCCAGCCAGCCCAAG
>Locus:intergenic2790_1:1796713-1796815(+)
CGAGGACAGGAATATGCAGCAAATCTAAAATGCTGCAGCGACCATTGCGCGTCCGACAAACGCGCGGCGCCGCAGGTGCCTGTTGAAAGCCTTGGTAGCGAAA
>Locus:intergenic2817_1:1819183-1819117(-)
ACGAGCACAGGGAGGAGGAAATCAAACAAGTCGCGGCGGGTATCCCGAATCTCAAGAGGCCTAGACC
>Locus:intergenic2822_1:1821439-1821475(+)
CATAAGGATGCGGTCGCGACGTCCGTTTGTAGCCCAT
>Locus:intergenic2823_1:1821560-1821515(-)
TCATTATCGAACATGGCAGCACTCCGGTTGAGTGCGAATTGCAGCA
>Locus:intergenic2826_1:1823011-1823071(+)
GGCTCATCGTCGCGGCCAAGCCGACCCGGCTTTTCCGCAGCTTCCCTCACGGACGCCGTGG
>Locus:intergenic2826_2:1823371-1823458(+)
TACGCTGCGCTGCCGGCTGCGATATTGTTCGCATGGAAGGCTGCAGCAAAGCCATCGGCGATTGTTGCAGAGAGATCGCGAGGTCCGA
>Locus:intergenic2829_1:1824162-1824123(-)
GAGGTCGGAAAAGCGCATAGACTTTTTCCGCACCCCGCTC
>Locus:intergenic2844_1:1836286-1836376(+)
GCTTTCCTCCCTTTTGAACCGTCCGATTGCGTTGCGCGCGCAATTCGTGCGCATCACGGCGGATCGAACAGCGTCAAAGCTCCTCCCCAGA
>Locus:intergenic2853_1:1840453-1840420(-)
ATCGTCCGCTGCTGCACGAAGCCGGCCCTGTGCT
>Locus:intergenic2859_1:1845360-1845288(-)
ACCGGCGCGCAAGAGATATGTGCATGCCGTAGCATCGAAAATGGAGAAGGTGCCGGCAGGCGGATGAGGGGCG
>Locus:intergenic2858_1:1845335-1845371(+)
CATGCACATATCTCTTGCGCGCCGGTGCGGCGGATAC
>Locus:intergenic2876_2:1855266-1855317(+)
CAACCAACGATTGCGAAGCGGCGGAAGTCGGTTGGCGTCATCCGCGATGCCG
>Locus:intergenic2876_1:1855343-1855475(+)
ATATCTCGGCAGAAGGTGGCTGTCACTTCGATAAGCCGGACGCGGCGTCACCCTCCCCGAAGAAGTATCGCCAGGCCGCGCTTGACGACATCAGCAAAGTCACGCCAAGCGCACTTCGCCCTTTGCGGCAGAG
>Locus:intergenic2881_1:1857856-1857784(-)
CGAAGCCGCCTTTGCGAGGCGCTTCTTATCGGCTTCCTTCGTGTAGATCTCGGCCATTGCGAGCGGTGGATGT
>Locus:intergenic2889_1:1862696-1862597(-)
GGTAAATTTCGATTTTCCTTGGAAAAAGATCGGGAGCAAACGCAGGCGCTATTCGGAAGCGAAATGGTGCGCTTTCAGGGTAAGAAATTGGTACGCCCAA
>Locus:intergenic2928_1:1888679-1888733(+)
TCCGAGTTAAAGGATCATACAGTAGCTACGAAGCCGTCCGGCACCTGTCAAATCT
>Locus:intergenic2975_1:1915794-1915716(-)
CTGTGGTTGTTGGCGCTCTTGGGAGGCGCATTGGGAATTTTCTCAGCGGGTCCATATCCGAAAAGAAGACAATTAACAA
>Locus:intergenic2992_1:1923834-1923876(+)
CCGTCGCCGGACCGCGGCTTCCCGGAGCAAACTGCGCCGCCGC
>Locus:intergenic3010_1:1936906-1937053(+)
TGTGAGGTGAGCGGCTCCCGGTCTGCAGACCGGGCGCAACGAGCCGATTCCGAGCCCGCCGCCTTGGCCCAAAGTTTCGGCCAAGCATGCTTTGCCTTGCTGGCTCACAGTGCTATAGGGCTCTGGATTTCTCCCACCGTCGGAATGC
>Locus:intergenic3012_1:1938318-1938360(+)
CGCCAGGATTTTGGAAACCCGGCCTCGCGCCGGGTTTCTTTTT
>Locus:intergenic3024_1:1948001-1948127(+)
CTTCACCCCCGCGCATCAAGCGCGTCGCGTTCAATCAAGTCACGCTTTCCGCCGGCCGAGCCGTCGGAACCACAGGCTTTTATCGTTCGCATATCATGCTGTCCAGCGGGCAGCAAAAAACCGGCCG
>Locus:intergenic3037_1:1956712-1956658(-)
TGGAACGTCAAACGGCTGGCGCCGTGGGCGGTGAGCGGTGTTTCGGCGTTAAAGA
>Locus:intergenic3036_1:1956696-1956792(+)
AGCCGTTTGACGTTCCATGGGCGAGCACGGCGGCGTTTCGGATTGCGACATTTGGTGCGCGACGGGCGTCGGTTCAATGGGCCCGCCGGATCAAAAA
>Locus:intergenic3053_1:1964567-1964447(-)
GCTGCGGCTTGTCGCTATTGTGCATGTCGTTGTCCCAAAACCGCTGCGCACTTTTGGGCCGGATGCCTTAAAACCTGTCATCAAACGCGATCTGCCCAACCGCCGCGGCAATTTGAGGCTG
>Locus:intergenic3067_1:1979840-1979759(-)
TATCCGGAGGTCATGGTCCGCTCGCGGGCGTCATTTCCGGGTTGCATTTTTCAAGATAAAGAATGCGGGGCGACCCGCTTTC
>Locus:intergenic3075_1:1983642-1983495(-)
GGGATGCACTTCCGTTCGCGGATTTCCCTACTGAAAACCGCCGATTCGATGTCGCCGCCACAGTCCATATTTTCAGCTGCTTGGCAACGGTGCCACGGCGACAGCGACAGTCTACCGCAATCAAGGCCTCGGCGGAGGATCGGGACAA
>Locus:intergenic3093_1:1993430-1993361(-)
CTTGCGTGGACCCGAGAGCGCGTTTGTGAAATCGCGTTCACGTCCGGTGCTGATAGATGTCGTGCCTTTT
>Locus:intergenic3110_1:2005985-2006030(+)
AAATTCTTGCGCGGCCACAGGAACCAGGCGGCGGCGGCGCCGTTTC
>Locus:intergenic3153_1:2031526-2031490(-)
ATAACCAAACGACAAACCATGCAGCAACTTAAAGGGT
>Locus:intergenic3169_1:2040005-2039870(-)
CAACACGAGGAGGCGCTGGGCGTGAAGTCGCAGAACCGCAGATTTCGGATTGTCGGCGGCAGCGGCGCAGGCCCGGGCTCTGCTGGAAGGCGCTTTGGCTTCGGTCGCTCCGGAGTTCCTGCCCGGCGAAAAAGGC
>Locus:intergenic3185_1:2048504-2048450(-)
CGCGTGAGGACTTCGAGAAGGCCATGCGTGCCGCCAATGACCCGCGCCGAATCCG
>Locus:intergenic3203_1:2058917-2058821(-)
GGGGTAGTTAGCGTATCCTTGGACGCGTTCTTACGGCCGCCTCTTGCAGCGACCCTCTCGAGCAATTCGACGGTCCGGAAAGGCCCAGCACCGGGTG
>Locus:intergenic3207_2:2061187-2061103(-)
TCGGGGAAAAGACGTCTACGATGCCGCTTGCGGCAGTCCCGGCGTCAAGCCAGGCTCAAAACGAAAGTCCAGTCTCCGGGATTGA
>Locus:intergenic3207_1:2061264-2061132(-)
TGTGTCCGCGCCCCCGGGAGGAAGCGAACGTGTCGTCTTCAGCGAAATGCGCTGAAAGGCGTCGAGTGGTCACGATATCGGGGAAAAGACGTCTACGATGCCGCTTGCGGCAGTCCCGGCGTCAAGCCAGGCT
>Locus:intergenic3211_1:2062928-2062895(-)
GTGATTTGCTACAAGCCTCGGACCGCTGCCGCAT
>Locus:intergenic3230_1:2073076-2073127(+)
TTGCCACCTCTCGAATCGCGTGAAATCCCCTGCACGGGCTTTATTTTCCACG
>Locus:intergenic3241_1:2079937-2079829(-)
CGTCTGCCGCTGTCCCCTTCGCCCCGCCTGCGGGGAGAAGGTGTCGGCAGGCGGATGAGGGGCCCTTTATCGATCTACCCCCTCTTGAGGGCCCTTGTGGGGAGGGGTA
>Locus:intergenic3252_1:2087573-2087669(+)
GCAAAAGGTTTTCTTGTGATGGGCACCGCGGAATGCGCCGGCGGCTCACGCCCATTTGCCGCCCTCGCCCGCCACGCCTGCGCCGACAAAAATCAGC
>Locus:intergenic3252_2:2087619-2087718(+)
CACGCCCATTTGCCGCCCTCGCCCGCCACGCCTGCGCCGACAAAAATCAGCGCAGGCGGCACGATTTCACCGTGCTCTCGGCGAGGGAAGATCAGCCCCG
>Locus:intergenic3254_1:2089259-2089349(+)
AACTCAACCTGCGGGTTGCGCCCTTCGCATTGCAGCAACGAAAATGCTCGACATTGCTACTGTATCGTTACAGATTTCCGGCTGAACATCG
>Locus:intergenic3259_1:2092798-2092684(-)
TTGTGCGGCATTAGGGCGCAAACTCGACTCAGATCAAGGCTCTGCGGGGCTGGATCGGGCAGAACACGGGGCATGAGGCGATATATCCCGTGGATTCGCTTCGGACGCATTCAGA
>Locus:intergenic3266_1:2098467-2098605(+)
GGGAGAGTAGGCGTGGCATGCCTTTCGCCTTCCAATCAAGGCTCATCTTGTTGCGACGCTTGGAGCGAAGCGAGAGGCCAACCGCACCTTTCTCCCCCCTTGTGGGGGAGATGGCCGGCAGGCCAGAGGGGGCCTTTTT
>Locus:intergenic3270_1:2101603-2101687(+)
CATTCGTTTCGCGCTCAAGTAAAAATGCCGATGCCGCCTGTCAAGCGCGGGGCGCGACAGGCGGCATCGGGAAAGGGGCCGATCC
>Locus:intergenic3304_1:2130765-2130876(+)
AGCTCCAAGCCAAGAGAAGGGGAAAGGTTGTCCATGGCTAGTCACGCAATCGAGGTGAAGAACCTCTACAAGATTTTCGGCCCGCGCGGGGAGGATTACGTCAAGCTCGTCG
>Locus:intergenic3332_1:2142851-2142908(+)
GCCGCGCAGCGCACCTCAAATCCCATCTGGCGCAAATTCTTGTCGCGATCCGCTGATG
>Locus:intergenic3354_1:2153453-2153507(+)
CCGGCAATCTGGTCAGGAATCGGGTGGAAACACGCCGGCAATTGGCGAGACTTCC
>Locus:intergenic3363_1:2157418-2157373(-)
TCGTCGCTTTCGTGCATGTCGTCAGCCCCAAACCGCTGCGCACTTT
>Locus:intergenic3364_1:2158535-2158598(+)
AACTGCCGGTGCCACGTCAACGCCCATGACGGACCCTGCGTCATCCGCGCCGGCGTTTTCTCCT
>Locus:intergenic3375_1:2164352-2164238(-)
GCGTCTTATCAGACGCGCAAAGGTCGCTGTAGCGCTTTGATCTGCTGCATGTTTTTGACCTTTGATCGGTTACGATCAAAGGAAACATGCACTACAGCGCCGCGCGTCTTATCAG
>Locus:intergenic3376_1:2165323-2165365(+)
CTGCCTTCGCCAATGGCGCCGGCGCGTCAGGCCTTGTCTTCGG
>Locus:intergenic3382_2:2171115-2171187(+)
CCCATTCGCCGACACCGAATCAAACGCGCGATCCCACTGGAAGGTTCGCACGGGGTTCCTCATGCATCGGCGG
>Locus:intergenic3382_1:2171192-2171240(+)
CGGCCATTACATCCTTCAAAGATTCCTGCCTATGCAATCGAAATATCGC
>Locus:intergenic3400_2:2179618-2179765(+)
CGGCAAGCCCAACTCGGCGCCCGAGCCTCCGCGACTGTAAGCGTCTCCGCGAGGAAAACATGCTGCGTGCACTCGTCTTCATGCTTTTCGCCACCGCTGCAGTCTCCGCGTCTGCGGCCGGGCGAACCGGCGACTCCCGCTTTCTCGT
>Locus:intergenic3400_1:2179907-2179991(+)
GTCCACACCGATCCTGACGCTCCCGCCCCCTGTTGCGTCTTCGCCGACGGAACGGAAGAAGCATTCATCGGAGACGGAACGCCGC
>Locus:intergenic3401_1:2180410-2180263(-)
CAGACGCGGCGCTGCTGGATCTCTGTGACAAGCACAGAGATGAGGGATTGCAGTCCTGCTCTGATCCTCCAGAGGCGATCTCGAAGCGTCCGGCGCTCCCCCCGGCGCGGCGTGCTCCCTCACTTCCGATTCATGGTTCACGGCGATG
>Locus:intergenic3400_4:2180616-2180658(+)
ACCGCGGTCGTTTTTCGAATTACCCACGGGAAATCATTTCTAT
>Locus:intergenic3400_3:2180880-2180925(+)
GATGTCGGGTGGCGCTGCGTGCCGAGGCGAGAACACATTGCTTTGA
>Locus:intergenic3422_2:2193036-2193144(+)
GTCGGTTCTTCGAGCGAAGCGGATGCCCCTCATCCCGCTGCCGCGACCTTCTCCCCTTTTCTGACGGGGAGAAGGGACAAGCCTCGGCCTCACCGCTCGCTCTTGAGGG
>Locus:intergenic3422_1:2193270-2193327(+)
CAATCGAAACGAAAAGCCACTTCGGGAGACAAGACATGGAACAATTGCTCACAGCACA
>Locus:intergenic3437_1:2201508-2201397(-)
GGGGCGCTGGCGTTGCAAGGTCGCGAGCGGTGCGGCACCGCAGAGTTTTGCACCCGACGTCGCGGCGTCGGCAGAGGGGATCTTCGTAACACCGCGCTACCCGAACCTAACC
>Locus:intergenic3440_1:2204509-2204581(+)
CAATGGCCGTGCCCCCAACCTGATGGCGGTCGCTTTGCGAGAGTTCGAAATTCCCCTGCCAGCCGGTGGTTAG
>Locus:intergenic3443_1:2206347-2206197(-)
ACCGCTATTTTTGACGAGATCGGTGGCCTTGGTCCAGTAACTTTTCAGGGCGATTTGTTACGAACTACGACCGATTCTTGCGCAAGAGGCGGCTTGAAGAGCGTTACACCCCGGGCGCCTCCGGGAATCCCGCCTTTTGTAAAGATTTCAT
>Locus:intergenic3447_1:2210442-2210292(-)
TCCCTGCAATCTTTGCGAGGGGCCGCATTCGGGAGTATTCTCTCCTGCAGCAAGAAAAAAACGGGGCGCAGCGCGTCTCCAGACGATGCTTGTGCCTCTTCAGCGATTGTGAATGCCCGCGAAAAAATCCGCTCCCAAGACGGGAGGGAGT
>Locus:intergenic3518_1:2253012-2253123(+)
ACGTCTTTTCAGATGGACCGCGTGTTTTGCCGAGAGGCAGCTTCCAATGGAACAGAAGAACCCTCTTCTTACGAGGGAGATATTCGGAAGTCCTTTTCCATTCGACGCCACT
>Locus:intergenic3531_1:2260912-2260870(-)
ATCACGTCGGAAAATGCGAGACAGACAGGTCGCCCTGAAGCAG
>Locus:intergenic3541_1:2266582-2266513(-)
CACGCGGACGCGGTGACGCAGGTAGATCGATGGCGCTGGCCGGGTTTTCCGCGCGGCTGGTCCCTTCGAC
>Locus:intergenic3541_2:2266607-2266526(-)
AAGCAGGAGCTTGCCGCCTTCGGACCACGCGGACGCGGTGACGCAGGTAGATCGATGGCGCTGGCCGGGTTTTCCGCGCGGC
>Locus:intergenic3568_1:2283950-2284094(+)
AGGATGATGCATGAACATCGTTCGGCTGCAACGAACTACAGCGCAGCGCGACCTGATCGAGACGCGCAACACGCGAACCTTCTCTTGAAGATACGGCGGAATTCCGAAGCGTCCAAACACGATTTCCTGATCCGGGCAGCGAACC
>Locus:intergenic3571_1:2284645-2284609(-)
ATCATCGAGGGGCTGGTGTACGCACTGGCCCCTTTGG
>Locus:intergenic3592_1:2292450-2292492(+)
AGGACTTGCGGCAGTTTCCCGAATCGAATTGGCAGCCGCTTGA
>Locus:intergenic3601_1:2300085-2300016(-)
ACGGATTTGCGAAAGCGGAGGCGGGAGAGTGAGCTCTCGCGTATTTTCCTTGTCGCGCCGGACCGGTGCC
>Locus:intergenic3600_2:2300025-2300121(+)
CCGGCGCGACAAGGAAAATACGCGAGAGCTCACTCTCCCGCCTCCGCTTTCGCAAATCCGTCTCGGGCGCTTTGGACGGCTTCGAAGATCGATCCGG
>Locus:intergenic3600_1:2300227-2300293(+)
CGTCAAAAAATTACCGCCGGTGATACCGGCTTGTCACAAGTCCGGCCAACTGCACCGGCGCCGCAGC
>Locus:intergenic3605_1:2305444-2305408(-)
GAAACAGCCGCCGGCGACGAACAGAATAACCGAGCCA
>Locus:intergenic3642_1:2326910-2327045(+)
ACGCCCCGCTTCGCTGATATGGCTCCTGCATCGTCAAAATGCTACAGCGACAGTTGCGCGTTCGATAAGACGCGCGGCTGCGGGCGCCAGCCCCGCGAAAAGGCAATTGCACAAATTTTGGCTGCAAGCTCTATCT
>Locus:intergenic3677_1:2357246-2357096(-)
ACCGCCGGACGGGGCGGCAGCGCCGATTTCTCTGGCGCTCGCTGCGCCGGTCGTTTAATGAGCCTCTGCCAGTTGGCCGGGCAGCCGCGCCTCGCAAGTGCCGAAAGGCCGCGGGGCGAGGAAAGTCCGGGCTCCACGGAAACACGGTGCC
>Locus:intergenic3691_1:2365966-2365843(-)
TACACTTTGATGACGAGGTTTCGCACAGGGGCTTGCAGGGATTCGGGTATTGCCTCTCATCTGCCTGCCGGCATCTTCTCCCCGCAAGCGGTGCGAAGGAGAGTCGCGGCGACCACCAGGCCCT
>Locus:intergenic3704_1:2376895-2376973(+)
GAGCAACAAGCTGCGATTGCCTTTCCCACCCAAATCGATTTGATATCCGTACGGCATCCGCAAGTGGGGGAGAGCGCAT
>Locus:intergenic3709_1:2380715-2380622(-)
TCCTTTGATCGGATACGATTAAAGGAAACATGCAGTAGAGGGCGGAGACGGGGCTGGGAGCTTGCCGCTTGTCCCTTCGCCCCGCTTGGGGGGA
>Locus:intergenic3742_1:2403918-2403978(+)
AGGGAAGGGATTGCCCCTCAACCGGCTGCCGCCACCTTCTCCCCGCAGGCGGGGAGAAGGG
>Locus:intergenic3742_2:2404178-2404262(+)
TGCGGCCACTCCGGAGTAAATCCGCGAAGGGCCGGACAACAAGAGATATGTGCATGCCGTAGCGTCAAAACGGGGAGCACCCGGC
>Locus:intergenic3742_3:2404239-2404338(+)
GCGTCAAAACGGGGAGCACCCGGCACACCGCCCCCCAGACGAAAACACCCGGCATTGCTGCCGGGCGTCTCGCTGCGTGCGCATGAGGGAGGATCAGCAT
>Locus:intergenic3781_1:2432272-2432158(-)
TGTTCTCCCTCGTCCATTCTGGTCCGCGCGGCAGATCGCTCCTCAACGATCCACTGCGGAGCTCTCGGGCAGTGTCTGCCCCTCTCCTCGGGTCTGCCCCTCACCCTAACCCTCT
>Locus:intergenic3820_1:2470937-2470982(+)
GTATGGCAAGGGCTTGAACCTCATTCCTGTGCTCGTCACAGGAATC
>Locus:intergenic3829_5:2475615-2475468(-)
GGCATCGTTGCGGGCAGGCGTGACCGGCGGCCCGGTATTGTTGGGCCCGTCACCGGAGACGTCGATGACCCGTCGCGCGCCCGAAAAGGCGTTCGAATCGATGAGGCCCGTGCCGAAAAGAATCGCATTGGAGATCGAGGTGCCGCGC
>Locus:intergenic3828_1:2475476-2475581(+)
CCTCGATCTCCAATGCGATTCTTTTCGGCACGGGCCTCATCGATTCGAACGCCTTTTCGGGCGCGCGACGGGTCATCGACGTCTCCGGTGACGGGCCCAACAATAC
>Locus:intergenic3829_1:2475708-2475654(-)
GACGCATTCGGCGTAATACTGGTCGAGCGGCCCGGTCGAGACCGACGGGCGGATG
>Locus:intergenic3829_8:2475754-2475709(-)
CCTCGGGTTCATGGACGGGCAGGACGAAGGAGCCGGGGCCGCCGAT
>Locus:intergenic3829_7:2475871-2475784(-)
GCTTCTCGCCTATCATGCAATCTGCCGCAGCTTCGCCGGCCGCCAAACGGAGCGCCGGCTCGGGTGTCAGGCCGCTTACTTCCAGGAT
>Locus:intergenic3829_4:2475913-2475802(-)
GATCCAGCTCCGGGTAGACCCTGTCGAGAAAACCAGGCCGCAGCTTCTCGCCTATCATGCAATCTGCCGCAGCTTCGCCGGCCGCCAAACGGAGCGCCGGCTCGGGTGTCAG
>Locus:intergenic3829_3:2476076-2475926(-)
TTGGGCTGGCTGGATTCCTGTGACGAGCACAGGAATGAGGAGATCAAAAAAGCCGCGGCGGGTATCCCGAATCTCAACACGCCTTGGAGCGGAGGCGATCTATGGTCGGGCGGGGGAAAAAGCGCGCTGCGGGAAGACCCGCGGCGCGTTG
>Locus:intergenic3829_6:2476103-2475962(-)
GGGGAAGAGTTCTTTCAGCCCAACGACTTGGGCTGGCTGGATTCCTGTGACGAGCACAGGAATGAGGAGATCAAAAAAGCCGCGGCGGGTATCCCGAATCTCAACACGCCTTGGAGCGGAGGCGATCTATGGTCGGGCGGGG
>Locus:intergenic3829_2:2476220-2476070(-)
CGCAAAGCGCGGTGCGGACAATGTTGCCGAGCGCGTCGATCAGCGCGGGGAGGACTGCAATCTCTTCCTCATCTCTGTGCTTGTCACAGAGATCCAGCAGCGCCGCGTCTGCGGCGCGGGGAAGAGTTCTTTCAGCCCAACGACTTGGGCT
>Locus:intergenic3836_1:2480255-2480357(+)
GTCCGCGGAGCTTCCGCATCGTTGTTCGCCGGCCGTTTTGATGCTATTATCAACGGGCTCGATCGAGGGTGCCGTAACCCCGCTGCAGATCGTTCGCCGGAGC
>Locus:intergenic3865_1:2491014-2490960(-)
CAATGTCAAAATTGGTCCGCAGCCACTTATCTGAGGCTGCGAATCCTACATGTGA
>Locus:intergenic3872_1:2496649-2496715(+)
TCACCTACCTGGGGAAGAGACCGAAAGTGGATTCCGAGTCTTCGGCTACGGCCAGAAGGGCCAAACC
>Locus:intergenic3878_1:2498714-2498786(+)
CCGGCCAAACTGAACGGCACCGGAACCCTCCGTTCATGCAGTATTCAGGTTGATCACGCCCCTGACGCGCGAC
>Locus:intergenic3882_1:2499916-2499949(+)
GGTTCGCTCCATGATGGGCGGATCGTACAGCAGC
>Locus:intergenic3887_1:2501216-2501156(-)
CAAACGATGCCGTCGGCAGACCGTATTGGAAGCGAAAGCCAGGCGGTTTCTCTCCGTGGCA
>Locus:intergenic3901_1:2511827-2511782(-)
GTCTCTATCCCGTTGTGGCCGAAAGCGAGGCTTGAAAGCCGGTCGG
>Locus:intergenic3919_1:2520585-2520444(-)
TTCCGTCGCTCATGGGTATGCCGCAACTTTGTGCAGCCTGGTTTCCCGGTCCAAGCGCCTGATATCGCTTGTCGTTCACGCAGCGCACTGGTCCGAGGGACCATCGCCTTCATGCCTACAGAAAAACTGCAGGATATATTGC
>Locus:intergenic3919_2:2520840-2520762(-)
CCGGAGTGGGTTGCGTCTCCGGCCCGCTTTTATTCAAGATCTTCCCGTGTTCGCAGATTGCCCGAACACAGTAAGAGTG
>Locus:intergenic3926_1:2522783-2522894(+)
GTCGGGCAGAAATCGATAAATCGGCCGCGCATTGCCGGCGAACAATATAGGGAAGACTTCGTCAGCTTCCGTCAGCCCGGGCAACGCTTGACGACGGCAATATGTTTCATCC
>Locus:intergenic3930_1:2524270-2524309(+)
TGCGTAAATTTGCACGTCTTCGATCTGGATGCCTGCGACT
>Locus:intergenic3933_1:2525152-2525020(-)
TTGCCGGTCAAGCCGGAAAGGCTGCGCCAAAAATGCCGGAGACCGTGCAGCACATGCGCCGCGGTCACCCATTCTCATTCAAGGGGCTACCCGTTTTGCCACGAACGACGAGCCGACGTCCAATCAGACGCGC
>Locus:intergenic3958_2:2540637-2540772(+)
GCGACCGGGCCAACCGACCCGTGGCTGATCGACGCTCACAAGCGAAGCGCGCGGAAAGAATCCACGCTTCCTCCTCCGCTTGGACAGCGTTCTGCGGCGCAAACGGGCGCCGAACTCTGCAACGGCATATTCCCCC
>Locus:intergenic3958_1:2540717-2540762(+)
TGGACAGCGTTCTGCGGCGCAAACGGGCGCCGAACTCTGCAACGGC
>Locus:intergenic3962_1:2543122-2543251(+)
AGAGGGGACCTGAGAGGGCGCGGCATACCCCTTCTCCCCGTCAGAACGGGGAGAAGGTCGCGGCAGCGGGATGAGGGGCAGGCGTGCCCGCAACCGCTCTGCATCGCCACTGCCCAGAGGCGGAGCATCA
>Locus:intergenic3986_1:2559562-2559610(+)
CAGCACGCGTCCGTCCTCCCCACCGAATTCGGACACGGCCTTCCATCGC
>Locus:intergenic4005_1:2567111-2567051(-)
GAGATCCCATGGGCGCGTTGTCGGGTGCGATCGAACACAACGGCGTCCCCTCTCCCCGCGC
>Locus:intergenic4009_1:2569213-2569150(-)
CCATCTAAAGATGCGAATTCCTGGATTCGGGTTGTTGGAGATCAGGCAAGCCGTTGCAACGTAT
>Locus:intergenic4092_1:2620496-2620559(+)
CCTCATGCGTTGATCTACAATGCCGGCGTGTACATCGCGCCGCCGCGTGTCCTATCGGGCGCAC
>Locus:intergenic4105_1:2625481-2625379(-)
ATTATCCGCGGAACCTTTTTTCGCCTCGTGCATTATGGCGATAACCGGACGGTGACGCACATCGCCCCCAATGTGACGTCGGAGGCATACCGCCGGTTGCCAA
>Locus:intergenic4128_1:2642629-2642686(+)
CGGGCGGGCGGTGAATGCGGGGTTCAGTTGGCGCCGCTTGTCCCTTCTCCCCGCCTGC
>Locus:intergenic4149_1:2658781-2658715(-)
GGGGCTTTTTCTTGCTACAGTGAAGACTTCCAGGAGGAAGCGGATGCGGGGGCGCGAACCATGCACG
>Locus:intergenic4152_1:2660613-2660661(+)
GGTTCGGCCCTTTCCCTACCCTATTGGCCGAGCAGATCGCGCACGCGCG
>Locus:intergenic4187_1:2679178-2679145(-)
GGAGCCTCAGCGGCATCCGGGATTCCGACCGCTA
>Locus:intergenic4193_1:2683286-2683247(-)
GCTGCCGCTCTCGTCGGGCCGAGACATGGAGAGCCGGAAG
>Locus:intergenic4196_1:2687899-2688028(+)
CCGGCCACGTCAGACGCGCTGCCTCGGCGACATTTTGAAAAATTCAACATCAGCTTATCCCTAAACCGCTTCCGGTTTAAGGTCCGTGCAATTGGCTGCGCCGCCCCGGGGATACCGAGGCGGCGGCTCG
>Locus:intergenic4206_1:2693719-2693857(+)
TGGGTCACGGCGATGTCCGATGGCTGGGAAGCGCGCCGCAGAACCGGCGCGCGGCAAGCCAGCTATCAGAACCGCGCCGCGAGCGACAGCCGAATTCGCCCGATAGGCGAAAAACGACCACACGCGAAAACGTGCGGCC
>Locus:intergenic4233_1:2711075-2710988(-)
GATATCGCGAGAAAATACACCCGGCGGGGCGGCGAGGTACAAGCTTTTCCTCGAACAGGGAGTCGGCAGGCTGATGCGTCGCCGAAAC
>Locus:intergenic4257_1:2725474-2725366(-)
GAGTGCTGCACCTCTTCTCGCGGGCCCCCTCTGCTGCATGTCTCCCTTGATCGCCGATCAAAGGAGACATGCAGCAGATCAAAGTGCCACAGCAACTTTTGCGCGTCTG
>Locus:intergenic4270_1:2735756-2735852(+)
GTTCATTTAAACACCAAAGGCGCTCTATCCTTTTGGAACTACGCACTCCCCGACGAATACCGCCCCACACTTTTCCACATCCCGCTCTATTGCAGCG
>Locus:intergenic4277_1:2740329-2740215(-)
GATTGCGGCAAAGGGCCAGAGCAATTCCAGGAAAAGTGCGTAGCGGTTTTCCGTCCGGGATTGCGGCAAAGGGCCAGAGCGATTCCAAGAAAGGTGCGTAGCGGTTTCCGTCCGG
>Locus:intergenic4298_1:2756530-2756647(+)
AGGTCGGATCGACCTAACATCATGAGAGCGGAATCGGCCGGAGAACCGCGTACACTTTTCCTCATCCCGCTCTCACTAATTTGCCCCTCATCCGGCCTGTCGGCCACCTTCTCCCCGC
>Locus:intergenic4304_1:2761130-2761181(+)
CGGCTGCGAACCGTCGGTCTTCGATTTTGCTGTCCGGGAGCCGATTGCGGCC
>Locus:intergenic4369_2:2808516-2808453(-)
GACATCAACCGAGACTCCGCAAGTAGTGGCGAGCGAACGCGGACCAGGCCAGTGGCAATGAGGA
>Locus:intergenic4369_3:2808902-2808824(-)
AGGAGGATAGGTTTGCCAAATCCAGCAAAGACGATGAGCATTGGCAATGAGAACGATCAAGTGAAAGAAGGGCATTTGG
>Locus:intergenic4369_1:2809084-2809036(-)
TCGCTCGGCGTGACTTTTGTGAGGACCATATCGAACACGTCGATGGCAT
>Locus:intergenic4369_4:2809695-2809602(-)
AGTTCGAGTCTGCCCGGGCCCACCATTCGCTTATGCGAATGTGTCCTGACGCTGTCGCGATCTAAAGATCGCTTCGCTCCGGACGGGCCGCCGA
>Locus:intergenic4368_1:2809899-2809956(+)
TATTGCGTTCGATGGTCACCTGACTGGTGCCATCTATGTTCTAAAAAGCACGGGAAAG
>Locus:intergenic4368_2:2811851-2811992(+)
TATAGACCCCAGCCCTCCAACACGTCAACAGGCTTCTTCAAAAAAAATGACAGTTTTCTGACAAAGCCCGGAAAAGCAGGGTTTTGCGGGTCGCAGATTCTTTTTCGAGCCGCTCCCTCAGCCTGTGGATACATAATTTCGC
>Locus:intergenic4374_1:2818052-2818097(+)
CTTCGGGATTCCAAGCCCTTTCTTTGCTCTTCCGGAAAGAGAAGTG
>Locus:intergenic4380_1:2822468-2822606(+)
GCCGCGGCCTCTGCATGCATCCTCGAAGCGAAATCGATCCGAGGACAAGACCATGCAGCAGTTCCAATCACTACAGCGACGTCTTCCGTGTCTTTTCAGACGCGCGGCGCCGGGTCGCGAATCCCAAATCAAATGCCTG
>Locus:intergenic4382_1:2824004-2824133(+)
AAAAGCTTGAGGAGACTTCTCGGACATCAGCAAGTCGCCGCCTCGGGGAGCGGAAAGTCGCGGCGTCTCTTAGCGGATCAGGGGGCCGCGTGCAATGGCCGTCAGAGCGGCGGCCCAATCGCGCTGGACA
>Locus:intergenic4406_1:2836711-2836798(+)
CGTCGGACAAGTAAGCCGCAACAACGCTTTTCCTTGTTGTTGCGGCGTCTGTCGAGCCGACCCCCCGTGCCGCAGGCAGACCGCCGCC
>Locus:intergenic4416_1:2843889-2843925(+)
TTTAACGGGCGCCCGGGCGACATGTTCGCCGCTCTGC
>Locus:intergenic4434_1:2850459-2850498(+)
CGATGCCCGAGAGAAGCCGGCCTTGCGGCTGTGCTTGCCA
>Locus:intergenic4450_1:2860213-2860288(+)
AGAGACAAGCGGCGCCAACTGAACTCTGCATTCACCGCCCGTTCGAGGGAGCGAGCGGGCGCGGCATATCCCTTCT
>Locus:intergenic4450_2:2860262-2860328(+)
AGCGAGCGGGCGCGGCATATCCCTTCTCCCCGCTTGCGCAGGGCTGTCCGGGGAAAGTTCCGGGTGA
>Locus:intergenic4451_1:2860360-2860285(-)
TCTGACGGGGCATGCGCCTGCGACATTTCGATTCACCCGGAACTTTCCCCGGACAGCCCTGCGCAAGCGGGGAGAA
>Locus:intergenic4478_1:2875317-2875407(+)
TTGACTGGCGGGCCACCTGTGACTATAGAACCGCGACTTTCCAATAATGGCCAACAGGAACGCGGCCTGGGCTCTGGGCCCGCTACCGCAT
>Locus:intergenic4490_1:2881469-2881508(+)
CCACGCGCGCTTGACCCCGGGGGCGCGTTCGGATGCGGTC
>Locus:intergenic4491_1:2881539-2881482(-)
GTGCGTCATGAAGCTCGATTCAAAATATTTCGACCGCATCCGAACGCGCCCCCGGGGT
>Locus:intergenic4518_1:2897497-2897569(+)
CGGCGCTGCTCTCATCTCTGTGACGAGCACAGAGATGAGGGTGAGGAGAGATTGCAGTCTTCCGATAGGTGTC
>Locus:intergenic4549_1:2917394-2917292(-)
GGGCGCGAGCAAGGTTCACCAAAACGGCTTGCCGGATCTGCGAGGGAGTGCCGCCCTCCCGTCCACTCGATGAGCTTTCTTATTTTTCGAGCGCGCTCTATCA
>Locus:intergenic4551_1:2918956-2918911(-)
TGCCGCCGTGCGGCCTCAAGCGTGAAACAGGGTGCCGGTACAGGAG
>Locus:intergenic4553_1:2920098-2919948(-)
TTTCGCTTCGACTGGAATTCGCGACAGCGAGGCGCCGGATCAAACGGGCGTCCACGTGTATGCTCCCGGAATAAACGGGGGCGTCACGAAGTTTGCGGGCGGCGCGGCTCATGTCTGCGGCGCGGGGCAGGGGGGGCGCTTTCAGCCACCG
>Locus:intergenic4560_1:2923033-2923150(+)
TGGCTGGATTCCTGTGACGAGCACAGGAATGAGGAATCAAGAGAGAAAGCCTTGCCCTATCGGAAGATGGGGCAGGTGATCGCTTGGGTAAGCCCCGCGTGGCCCCATAGGACCGGCT
>Locus:intergenic4568_1:2926725-2926794(+)
CCTGGATTGTCCTCCCTGGAGATCAGCTTTCAAGCCTGCGGCTGGCCCCTTCTCCCCGCATGGCGGGGAG
>Locus:intergenic4590_1:2940312-2940462(+)
CGGGAGGCGATGGCGTACGAGGGCAGGCCCCTTGTCCTTTCGCCCCGCTTGCGGGGAGAAGGTGACTCGTGGCAACGGTTTCACTCCCTGACGCCGGGAGGCGATGGTGTTCGAGGGGCAGGCCGCTTGTCCCTTCGCCCCGCTTGCGGGG
>Locus:intergenic4592_1:2942051-2942144(+)
CTTCGGCCGGGTCGCCTGAAGCATGAACGCAAAACCGGCGCGCACCACTGCTTCATTGAAACCGTGAGCATCCAAAAAATGCCGCCGCCCCTTC
>Locus:intergenic4598_1:2946631-2946715(+)
TCATTTGTCCTGTTCGTAACCGATTATCCCGCCCTGGATCGCGTTGCGCAGTACATTTGCCGATTCCGAGGCGGGGTGCCGCACA
>Locus:intergenic4600_1:2947456-2947498(+)
TCGGGGCGCCTGCTACACCAGCACTTTGCGGCGAGAAAGCGGC
>Locus:intergenic4628_1:2969032-2969155(+)
CATGGAAACTTGCGAATAGCGGCCGCGTGGATTGCGGCTCTCATTTGGTCGCTAACCTGCCACCATTTGACAGGTCTGTCACCCTTGAAAAAAGGCAATTCGGCAGAGGCAGGGCGCGGCAGGA
>Locus:intergenic4633_1:2970857-2970710(-)
CCGGGAAAGCTCCATAAAGCGTCGCGATACGCGAACGAGTCGCGAAGTATTGCAAAAAGCGGCGGCCGCATGGTTCCAGCCGGAGGCCGTTTTGCGCTATGGCAGGGGCATTCCGATCATGTAAAAGCGGTTCGGTCTGCCCGGAAGG
>Locus:intergenic4632_1:2970869-2970956(+)
TTACAGCATCCAGTGCAGATGCCGAACCGCTTCACGCTGGCGCCGGGCTTCCTCGCATCCGAGACGATATGTGTCCGGGATAGCTGCG
>Locus:intergenic4644_1:2978306-2978375(+)
GGCGAAGGAGATTCGCGGCGACTTTCAGTCCCCTCTCCCCGTCGGAACGCTATGGCATACACATATCTCT
>Locus:intergenic4648_1:2981408-2981519(+)
CGATGCCGCCGGGCCTTTTTGCATGGCGCCGCCTTGCTGCCCCGACAATTGTCAGGGAGACAAGTTCGCTGTTTCAGCAGCGCCGGCGACGACTTTAAATCTGCGCCATCTG
>Locus:intergenic4681_1:2999126-2999069(-)
ATTTTGGGAAATCGGCGAGCAAGCCGCCGTGTTCCAGTTTTCCTCGGGTCGCTCCCGC
>Locus:intergenic4682_1:2999796-2999943(+)
TCATCCGGCCTGCCGGCCACCTTCTCCCCGCAAGCGGGGCGAAGGGAACGAGCGGCAGGCTCCCATCCCTCCTCGGCCGTTGACAATGGCGCAAGGAACGTAGGGAGGGGACGAAGTTGGCGCCGCGAGTCCCTTCGCCCCGCTTGCG
>Locus:intergenic4693_1:3005503-3005386(-)
GAATGCCAAATTTGTTCGGTTTGGAGGAACCAGTCGGTTCCTTTGCGCGCAGACTCTGCTCGGCGGTCGCTCGAAAGGCGCCCCAGGTCCTGGCGTCCATCGCGCTGGTTTGCTCCCT
>Locus:intergenic4722_1:3031469-3031517(+)
CGGCCCGCACGCAGTTGCCGCATGGCGCTTTTCGCACGGCGGCAAGCCG
>Locus:intergenic4748_1:3048303-3048369(+)
ACCCTTCGCCGAAGGCCAAAGGCTCCTTCCGCGCAAGCATTGCCTCGAAGCCGCCCTCGATCATCAG
>Locus:intergenic4749_1:3048396-3048345(-)
GTTGAAATAACGAAGCCGCCATCGATGCTGATGATCGAGGGCGGCTTCGAGG
>Locus:intergenic4759_1:3054376-3054334(-)
GAATTTTCCGGGGCGTCAGTCGTCTCTTCCAGTCATTTCGAGG
>Locus:intergenic4764_1:3057098-3057164(+)
TTCGCGTTCCCCCACGCGACCGTCCGTCGCCGACCGCAACGACACATCCAGAACAACCGGAGGACCG
>Locus:intergenic4796_1:3085555-3085618(+)
GACAGCTGGCGACGGTCAGCCGCCGCACTCGCGTGCTCCGTAAACGGAAAGCCGATGGCTTTCG
>Locus:intergenic4798_1:3086649-3086706(+)
GGCCTAGAGCACTTCCAGGAAAAGCGTAGCGGTTTTCCGTCCGGAAGCGCGCAGTTTC
>Locus:intergenic4811_1:3095072-3094955(-)
TATCCGCTAAAGCCTTGCCGCCAGAACCCTCAAAAAGTCAACTGGGGGGAGCTCGGACACCGTCGCCAGTCGGCGACTGTAACGTCGCGCATAGCACGGGGACACATATCCGAAACGC
>Locus:intergenic4830_1:3105583-3105625(+)
CCGGAGACCCGTCTACCAAGCGCGTTTTCGCCTGCATGCCGGA
>Locus:intergenic4834_1:3108375-3108429(+)
GACCTTCTCCCCGTTCCGACGGCGAGAAGGGGTAGGCCGCGCCCCAGGGTTTGGC
>Locus:intergenic4842_1:3111965-3112016(+)
CTGCGGTTGTCGAGCCTGAAAGCTACTCTGCCGCCGAAGAGAAACCATCTGC
>Locus:intergenic4853_1:3119146-3119047(-)
ACCTCGCCCTTTTTCATTGACATTTGCCACCGCGGCCTTAGGCCACGTCCTCAGACGAGGGCGAGACCTCCCATGGTCCGCCTTACCATTGAATCGAACG
>Locus:intergenic4865_1:3127126-3127012(-)
TTCCGCCCACATCCCGCTCCAGCGCTTTACGCGCTTTCGAGATCGCTGCAATATCCCGTCTCGTCGAAGCTGTCGGAGGCGCGCGGAGCAACGCGCGGGCGGCGCATGAACGATC
>Locus:intergenic4900_1:3159876-3159927(+)
CAAAATACCGAAGCGTTATTTCTTGGGAAATATCACGAACGGGGAGACTTGG
>Locus:intergenic4909_1:3164871-3164781(-)
TTGCGCGTCGCGCAACTCGATACCCCGGAAGAACGGTGCCGCCGCCTGGCGGTTCCGGCTGGGTCCGGGGTTCCTCCGCCCCGCCTGCCAT
>Locus:intergenic4943_1:3188166-3188073(-)
CCCCATCCAATCCCAACAAGCCCTACGAAGACAGCCAGAAACGTCCGGCACAATAGTCGAGGCAAATTAAGTTTTGCTGAATTGGCAAAGATCA
>Locus:intergenic4942_2:3188114-3188228(+)
TTGTGCCGGACGTTTCTGGCTGTCTTCGTAGGGCTTGTTGGGATTGGATGGGGCGTGAAACGACAAGAGCGGGATAAGGAAAAGTGTGTGCGGTTTTCCGCCCGCGCCCCGCGTC
>Locus:intergenic4942_1:3188117-3188243(+)
TGCCGGACGTTTCTGGCTGTCTTCGTAGGGCTTGTTGGGATTGGATGGGGCGTGAAACGACAAGAGCGGGATAAGGAAAAGTGTGTGCGGTTTTCCGCCCGCGCCCCGCGTCTCAACTTTTTAGAAT
>Locus:intergenic4946_1:3190389-3190533(+)
AAGCATGAACGTGACCGGTTCCAAGAGGTGGAGACGCGGGATGCGGGCGGAAAACCGCACACACTTTTCCTCATCCCGCTGATTGGGCCGACCGGCAAGGGCGGAGGGAAGGACGCTTCCCTCAAGATCTTCGCAACCGCTGTGC
>Locus:intergenic4974_7:3208190-3208250(+)
GCCTTTTGGCGTTTATGTGTATGTGTTTGGTTGCGGGGGCAGGATTTGAACCTGCGGCCTT
>Locus:intergenic4975_1:3208728-3208605(-)
CGGCCGGGGCGACAGACAGAAGACGTGTTCAAAAGAAGTGAAAAACTTCACCAGCTTCTCAAAATCGGTTCGAGCCTGCAGCGCAGGCTCAATCTTGCGCTTTGCCGACCTGGTGGTTCTGGCG
>Locus:intergenic4975_2:3208682-3208643(-)
TTCACCAGCTTCTCAAAATCGGTTCGAGCCTGCAGCGCAG
>Locus:intergenic4974_6:3210836-3210932(+)
CAAGTCATCCCAATCTATTGCAACAGATGCGGGTTCGGTCCTCCAGTTGGTGTTACCCAACCTTCAACCTGCTCATGGCTAGATCACTCGGTTTCGG
>Locus:intergenic4974_4:3212021-3212126(+)
CAGAGGCGCGTTCCGAAGAACACCCCAACAACGATCATGCCTCAAAGGACAAGACTTCCCTCCTACCTCCAGACCCTCTTCCACTTCCGGTCGGCTAGACCATCCA
>Locus:intergenic4974_5:3212042-3212189(+)
ACCCCAACAACGATCATGCCTCAAAGGACAAGACTTCCCTCCTACCTCCAGACCCTCTTCCACTTCCGGTCGGCTAGACCATCCATGGCTTCTTCGGGACTGGGCTCGGACGTCTCAGGCAACCTTTCGATCACCATCAACACCTGGA
>Locus:intergenic4974_2:3212206-3212254(+)
TTCTCTTCACAATGTAAGCAGAACAGGCATCCGTCTCACGATGGAGACG
>Locus:intergenic4974_3:3213659-3213704(+)
CCAGTGAGCCGCCTTCGCCACTGGTGTTCCTCCGAATATCTACGAA
>Locus:intergenic4974_1:3214381-3214519(+)
CGACGAGAACTCACACCCATCTTCAATCAGCCCGAACCGAAGCCCGAACCGAGAAAACTGGTGTTAGTCTCTTGTCAAAACGTGACCGCCAAAGTCTCTTTCCAGAACCCAAATCTCTTCAGGTCCCGCGAGCTCCGCC
>Locus:intergenic4974_8:3214532-3214667(+)
CTTTCTCTATATTCAATTGTCAAAAAACAGACGAGAAACAATCCCGTCGACATTCCAACAAGACCAAAACCTCAAAGGCCCAGTCCCGACAATCAGCATCCGCTAATCTTGGAAACCCTAGAGCGAAGGACATCGT
>Locus:intergenic4997_1:3232466-3232430(-)
TGGATAACGTTTTTCCCGTCTATCGTAAAGCTTTCAG
>Locus:intergenic5004_1:3237162-3237276(+)
TGCCGGCCACCTTCTCCCCCGCAGGCGGGGCGAAGGGACAAGTGGCAGCGCCTTGCACCATACGAGCGCTGCTACGAAACAGAGGTTCGGGCGAGAAAGTCCCTCTCCCCGTCAG
>Locus:intergenic5018_1:3246543-3246621(+)
CGAATCGCCGCTTCGGGGTGGATGCGGCGGGCGGTCATCGTTAACAGATGGAAAACTATGTCCTGCTACGGTGGCCGAC
>Locus:intergenic5090_1:3298654-3298783(+)
TGCCACCGCTTTCAGTTAAAGAAAACTCGCAGCGAACCGCTGCCTTGCAGAAAGCAGGGTTTGTCACGGTTCCAACCGAGTTTCAACGCGCGCGATATCCGCCATGGAATTTCCTGCTGCGGAGATGCGC
>Locus:intergenic5095_1:3301350-3301296(-)
GAAGAAGTCATTCCAATGCCCCTCAATGTGTTGCCTATTCCTGTAGTATTACCTC
>Locus:intergenic5094_1:3301400-3301523(+)
GGCTGCGGAGGAGGCTCCGGCGGTCCAGGCGGTCCAGGCGGTTCAGGCGTTCCAGGCGGGACGACCAACTTCACGAAGTTTCCGCTCGAAACGGGCAAGACCACGACTTTAAAAGGAAACGGCC
>Locus:intergenic5201_1:3361639-3361531(-)
AGAGCTTTTAGCAGTCGGCCACGGGACTGTCAGGAATTCTATGCGGTGGGCCGGTTTCATCAGTTGAAGAACCGCTCGCCAAAGATGACGGCGAACTGTGTCTTTGCCT
>Locus:intergenic5204_1:3364229-3364373(+)
TGGTTTGGCCGAGCGACTGCAGCGTCTTCAGCATGGAATTGCACACTGGCGGGGGATCACCCATGTGGAGTACACAGCCCATTCCAGGCGTCGCTTCGTCAATGCCTAAGGCAAGAAAGAAGGGGCGGCCCGCCGGCAGGCTCAA
>Locus:intergenic5204_2:3364389-3364428(+)
CTACCGTTGAAGGCCGAATGCGGGACGAACAGCGGGACAA
>Locus:intergenic5208_1:3367163-3367196(+)
CGGTCAACCCCCGCATTTGCCAAGATGTCAGGGA
>Locus:intergenic5213_2:3370303-3370198(-)
CCAGTGACCAGGTCTGAGAAATGGCGGCGATCTGCTCCTCCAACTCTTTTTTGCGGGCCTCTGCCTGTTCCAGTCGATTTAAGTAGCTCTGAAAAGCGATTTGCTG
>Locus:intergenic5213_1:3370487-3370403(-)
GTCTTGGTTATTCCCCGCGGTCGGACGGAACCGCCGCTTGAGTGCTCGCCCCGGACTAATCCGAGGTATGCCATGAGCTTTCGCG
>Locus:intergenic5212_1:3370416-3370518(+)
GGCATACCTCGGATTAGTCCGGGGCGAGCACTCAAGCGGCGGTTCCGTCCGACCGCGGGGAATAACCAAGACGGGCAACGCGGCCGTTCACGCCTTGCTCTTC
>Locus:intergenic5220_1:3375209-3375344(+)
ATCACTTATGGAGGATCTATGCGGCGAACTTCTAATCGGGGCGACCGAGCGTGGGCTTTCTGTCCAGGCAGGACCCTGGGTTCTCCTCCGAGCGTCCGGCTTCGTGGCAGGCTGGGCAGCGCGTCACTCATCTCTT
>Locus:intergenic5223_1:3377430-3377325(-)
AAAGCGTTGCGCGAACTCGTGACGGGTCTGGTCGATGAGGTCAGGAGTTGTCAGCGGAGGCCACGACCCTTCGCGCCGAGAACGCGGCCCATCGGGAAGACAATGC
>Locus:intergenic5225_2:3378002-3377951(-)
TCGTCTCGTTCACAACGCCCATCGCATCGAACTAAACGGCGAGAGCCTACGC
>Locus:intergenic5225_1:3378761-3378689(-)
GGTCCATCGGGAACTCAAGCGCAAGCACATGACGCTGCAGATCCTGTGGGACGAATACATCAGCCGACATCCG
>Locus:intergenic5231_1:3382539-3382431(-)
TACGGTACCAGGATGCCAGCGTGCGGCTCTGAATACCGGACGGTTCCTCCAGGCTCTCGGCCGCCTTCTCCGACGGAAGATCGCATCCAAATCAGGATAGCTTATTCCT
>Locus:intergenic5230_1:3382673-3382820(+)
CGTCGGCGACCATGGGCAGCTATAGGCGATCGGGGCGGCGCACCGTTCAGGGGAGGAGATCGGCCATGCCGAGCTTTCGGAAGTCCGCCGGTGGGCGCGCGTCTGGCGGCGGGAGGCATCGGTGGCCGCGTATCAACAGCACGGCAAT
>Locus:intergenic5231_2:3383130-3382998(-)
GACAAGTATAGCAACGTTTCGTCCCTCAGGAGGCAGCCCTTCCACCGCAGACGCGCGGCGGACTGCACGAGATCCGCATCCTCATTTCAGTGCCGATTGACATATCGTGGGGGAATCGTCTTGAATCGCGGCG
>Locus:intergenic5256_1:3401109-3401157(+)
GCAACGACCGCATACTCGGGCCGGGCGGGCGGAGACGTCCTTATTCTGG
>Locus:intergenic5260_1:3406592-3406715(+)
TTCCGAGATGCTAGTCGAAGTGCAGTACCCGGTACTCTCGACCACCACGGGACGGCGAACAAGAACCTCGAGCACGGTCCATTGCACCCTGGTTCCGCAGCCCACACCGGGCCCGCGGTTCCGA
>Locus:intergenic5262_1:3407439-3407580(+)
GGCCAGTTTAATGCTAACAGGCGCGACACTCGCGGCTTACGCTCGCAAGAGGCCGAAGCAAAGACACCCCCGTGGCGGCAGGGAACATGTTTTCGCTCTTACGGAAAAAGTTTCGAAATAATCCGCGTCCGCGGATCATTAG
>Locus:intergenic5264_1:3408653-3408779(+)
GCGGATATCGGCAGACTGGCCGGCAATGTTGCGCTCGTGTCGGAAAAGCGCACCGATACGGTCGAGAGCCTCTCGCGCGATCTCGGATTTGTTCGAGGTCCAGATATCATAGAAGTCACGTCGCCAA
>Locus:intergenic5266_1:3409781-3409841(+)
TATCCGGCAGGCGTTGCCAATCGGCCGGTTACTTCAAATATCAGCAAGCACGCGGAAAACC
>Locus:intergenic5269_1:3410593-3410509(-)
CTAAGTGGGGGAGCATGTCCGGGCCTTTCGGGGGCTAATTCAGTGCGAAGAACCAAACGACCGGCCAACAAAGAATGCCATTGCT
>Locus:intergenic5277_1:3416410-3416275(-)
GTTCTCCAGCGTCAGTTCGCCAATCTTGGTGTGCGTTGTTTTGACATCGACTGTGGGACCGCTGGCTCTGCCTTGGCTTCATCGCCGAAAACGCCCGTCGCCCCCTCAAGGAGCTGGTCTTTCCACTGCTTGATCC
>Locus:intergenic5276_1:3416600-3416666(+)
AGGCAGAAGGGCTGCAAACCGGACGGTTACCGTCGCCCGAACACGTCGAAACCGGCACCGGGTCTGC
>Locus:intergenic5280_1:3427704-3427842(+)
ATAGGATCCGATTCCTTTAAAAGTTGCAAAGCAATCCTCTCTGCGGGGGCACGGACGTTTAGGAGGGGCCCGGCAACGCGCTGGTTTCGTCGCAGGCAATGCCGACGTACTCCTACCAGCAATGGACTTTGCCCGCGAC
>Locus:intergenic5285_1:3430205-3430067(-)
TTTGTAGCTGGGGCACGTGCCGGGGAAGAATCATCGTACTACGCCTGCTGCAAGAAGTGCGACTACAAGAATATGACTTGCTCAGGCTGTAAGACTAACAAACTGCTTTGCGGTAGTACCGAGCATAAAGCCGCGTGCA
>Locus:intergenic5284_1:3430176-3430224(+)
TTCTTCCCCGGCACGTGCCCCAGCTACAAATGGATTAGCACTAAGGAGC
>Locus:intergenic5286_1:3432793-3432841(+)
AAAGCGTCATCGTTGCTGAGTGATACCTTTAGAAGTAAAATGCTGCGGC
>Locus:intergenic5289_1:3434512-3434476(-)
GGGCAAACTGGCCAAACATGTGGCAAAATTGGAGCAA
>Locus:intergenic5289_2:3434570-3434510(-)
CATGGGAACGACAACCAAGGACCTAAGTTTCTTGACCGCATTGCACAGTGGGGAAACTGGG
>Locus:intergenic5292_1:3438100-3438175(+)
GTCGTGCACGAAGCCAATGTAGACGTCACAGTAAAGATGGTGAAAATAAACTCGCGCGCATCGCGGCCCCGTACTC
>Locus:intergenic5307_1:3446566-3446524(-)
GAGGTTTCATCCAGTCTCGTAAGTCCAAAAGTTAGGAGACCCT
>Locus:intergenic5313_1:3451368-3451323(-)
CCTTGCCCCGCATTCGACGCGGAAGAGGCCTGGCGTTTGCCGCTTG
>Locus:intergenic5314_1:3452402-3452489(+)
TCCTCCATGACTTGTAATTCCGGCAGCGGTGCCTGCGACATTTTTACACAGGGGCGCCCTGGAGGCCTCAAGCGCAAGGCGGACTTCG
>Locus:intergenic5332_1:3465212-3465311(+)
GAGAGCTATTGGCAGCCTTTGCGGATGTATGTCCGCAAAGGCTATGCGGCAAACCGGCGGCGAGAAAGGAGCTCGCAATATTGCTTCAGCTTTGGGGCCA
>Locus:intergenic5336_1:3467416-3467497(+)
TTGAGATTTCGAAGGGCCGCACCATTTTTTGGTCCTACGGCACCGCGCCTCGATAAGGCGCGGCCGCTATCTGCAGGATCTG
>Locus:intergenic5340_1:3468686-3468749(+)
TCCCTCGGGCGGGCGGTGAATGCGGGGTTCAGTTGGCGCCGCTTGTCCCTTCTCCCCGCCTGCG
>Locus:intergenic5354_1:3479729-3479855(+)
ACGGTGCGGCATCGCCGCCGCGCGGCAGTGGACCGCACCGAAGAAGGCGCCCCGACCGCCACCCACCATACCTACAGCGCCGCGCGTCTTATCAGACGCGCAAAGGTCGCTGTAGCACTTCGATCTG
>Locus:intergenic5411_1:3509069-3508943(-)
CTGCCGGCACCTTCTCCCCGCAGGCGGGGCGAAGGGACAAGCGGCAGCGCTTCGCCTTGGTCCCCTCTCCCCGCGTGCGGGTTTATCCCTGAAACGGCGGGCAGGGCCAAATCGCCTGCACCGAGCG
>Locus:intergenic5414_1:3510674-3510767(+)
TGCTCGTTAGAGCACTTCCGGGAAAATGTGGAACCGTTTTCCATCCGGAAGTGCGTCGTTTCAACGCGATTGCCGCGTGGGGAGACCCCTACAT
>Locus:intergenic5426_1:3522282-3522345(+)
GTGATGACTTCCGAAGCCACCGACCGGGCCCCGCAAAGGTATAAAGAGAGCCCGGAGGTCAACA
>Locus:intergenic5427_1:3522339-3522294(-)
CCTCCGGGCTCTCTTTATACCTTTGCGGGGCCCGGTCGGTGGCTTC
>Locus:intergenic5465_1:3545291-3545210(-)
TGTTCCAGAATCCTGAACGAGAGTTCTAAGGGGAGGCGCAAGATATGGTTGCCGATTGGCGTATTTATTCCCCGTGGACCCT
>Locus:intergenic5465_2:3545684-3545600(-)
CTTTCCGGCGCCCTTCGGGGCGCCGGATTCGTTTCGGCCCTGGCACTAGATATTGTGGTGAACGAAAGGGGAAAACGTTCCCGCC
>Locus:intergenic5483_1:3554280-3554190(-)
CGCGAAGAAACGGCCGGTATGTTTTTGGCTTGCCCTCATCCGGCCTGCCGGCCACCTTCTCCCCGCAAGCGGGGCGAAGCAGATTCGCGGT
>Locus:intergenic5506_1:3570702-3570768(+)
CGCCCGCGGCTTGCACCTCCACGACGATCGGGAAAAGACTGTCCGCGGGTGAAAAGCACTGGGGCTG
>Locus:intergenic5553_1:3615802-3615769(-)
GGGACCCGACGTTCAGGGAGGAATGTCCGGACCG
>Locus:intergenic5553_2:3616062-3616023(-)
GCAAAGGGGGCAACCCTTTGCTGCGGAAAAATCCTTGGCA
>Locus:intergenic5553_3:3616229-3616133(-)
ACACTTATGCATAGGGATTTGACGGCCCATATTGCGAGGGACTTTCGTGGAAAATCCGGCGCCGCAGGCCGTCCGCCTGCAAGCCGGATTTTTCGCG
>Locus:intergenic5585_1:3640896-3640800(-)
TCTTTGTCGATGTTCCGGAAATTCTGCCGGGCGCGAGCGCCCGCGCGTGATAGCTGGCGTGACCTTCACCACGAAACGCCCCAAGCGTCAAGTTTTG
>Locus:intergenic2_1:146-260(+)
ATTAAAATCAATCCTCATCCTATCCAGTCCGCGTCAATCTCCGGCAAAGAGGCGGGAGAGATTCCGGCCGAATTGCGCGGTAAGCGGGGAAACCCGGTAAAACACTGCAGAGTCA
>Locus:intergenic74_1:52231-52327(+)
CTTGAGTATAAAGGTGGAACAAATTGTGGCGAAGTGCAAAAGCACCTGATCCGGTTTCCCCGCAATTGGCCTCGCAGGTGGGTTTCCGGAAGCTGCG
>Locus:intergenic82_1:55921-56068(+)
CGGTGTCCGCAAAAGGCCCCTCCCCAACCCCTCGTCACAACTACGGCATGCACATATCTCTTGTTGTCCAGCCCTTCGCGGACTTACTCCGGAGTGGCGGCATCTGTATTTCCAGCAGTGGCGAGGCTTGCGGATGGGTCCTTGGGAT
>Locus:intergenic91_1:61326-61227(-)
TGCGAAGAGCGAAGGCGGTATTTCGGCCCTCTCCGCAACGCCCGAAAACGATGTTGCTCCGATAGCCCGGCTGGCCCAAAGTCATCGGAGAGTGCAGACA
>Locus:intergenic91_2:61477-61438(-)
GAGGCCTATGTAAGTCGCAGCCGCGCGATTGCAAATGTGC
>Locus:intergenic110_3:81232-81280(+)
TATAGGTCTCATCCCCAGAAGCGCCGAAAGCCCGCAAAGCGGACCCGTA
>Locus:intergenic111_2:81315-81246(-)
AAAGCACGCGAAAAGACGTCCGACGCTGCTACCAATACGGGTCCGCTTTGCGGGCTTTCGGCGCTTCTGG
>Locus:intergenic111_1:81480-81444(-)
CATCCGCTAATCTTGGAAACCCTAGAGCGAAGGACAT
>Locus:intergenic111_3:84518-84431(-)
GATCCATGGATCAAAGCTCATTCGCAGCTCCCCACGGCTTTTCGCAGCGTATCACGTCCTTCATCGCCTGTGCATGCCAAGGCATCCA
>Locus:intergenic111_4:86072-85958(-)
TTCCTTCAACATAGTTCTCTCAAGCGCCTTGGTATACTCTACCTGACCACCTGTGTCGGTTTCGGGTACGGTCTATACGGTGGAGCTATTTCCTGGAACCGCGTCCCCGCCCGGA
>Locus:intergenic110_1:85963-86014(+)
GCGGGGACGCGGTTCCAGGAAATAGCTCCACCGTATAGACCGTACCCGAAAC
>Locus:intergenic110_2:87767-87800(+)
TTGCTTCGCAAAACTCGGACAAGATTTTGCTTCG
>Locus:intergenic112_1:91150-91216(+)
AGCAATTTTCGCCAAGGCGCCACGTTCTCGCAATTCGATGGCCGCAGCGCCATATCGGAATTCAAGA
>Locus:intergenic123_1:96040-95965(-)
CGTACCCGACTGTGGTCGTGTTACGGAAGCAGTTTTCATGCCAACTTCCAGCCCCGGCAGGAATGGACTACAGCAA
>Locus:intergenic157_1:113733-113634(-)
GCGCCGCTGCGGCAGCGATTCGCACGCGTTGGTGCGGCTTCCCGCTCTGGCGCGATGGGCGGTAATGGCGGCGTTGGAGTAAGGCGGGTCTCGGCCTCGA
>Locus:intergenic164_1:119128-119185(+)
GGAGGGGCTAAATTCCACTTGCGCGGCCGGCAAGGCGTAGAGAGGATTTCCCAAATCG
>Locus:intergenic176_1:129831-129873(+)
AAGAGCAATGATAGAGCAAACACCTGCGGCAACGAATTCAAAT
>Locus:intergenic201_1:147250-147208(-)
GACAAGCGGCTTGACCTCACCTCCCGAACGATGCCGCATAATT
>Locus:intergenic211_1:157216-157177(-)
GCCAGAGGGGGTGCGCCTCCGACGACATGCATCAATTGCA
>Locus:intergenic247_1:175049-174992(-)
CGGGGAGAGGGGACGTACGCCACGGCGCGCCTGCGTGTGGAGATGGTGCGAAGGCGAA
>Locus:intergenic290_1:201740-201788(+)
GAGGACAAAGGCCTCATCCCCCTCTCCGGGCCTTTGTCCCGCTTTCAAA
>Locus:intergenic313_1:216780-216735(-)
ACGTTGCTGTCAGGTAGGATGAAAGCCCGGCCAAGGCAAGGCGGAA
>Locus:intergenic322_1:224460-224592(+)
GGCAAAAAAGTGAAGATCACCAAGGCGTTCGGCCTCGCGGCTTGGCAGGGTCACGCAGATTTGATTTGGATTAGGACGCTCGGCGAGCGGCCCCTCATCCCGCTGCCGCGACCTTCTCCCCGCAGGCGGGGAG
>Locus:intergenic322_2:224606-224648(+)
GACCCGCCCGCGGCCCGATGCCTCGGCGTTCCACGTCGTAAGT
>Locus:intergenic326_1:228783-228912(+)
CGCTTCGATCCGCCCGTTACGGGCGCGCGGCGCCGTAGCGCCGGTGCCCGAGCAATCCATGACGCCGTCCCGCATGCGATACGTTTGCACATGTCGGGGAGGGTGCGCGGACAGCGTCCACACACCCCGG
>Locus:intergenic346_1:242503-242545(+)
CTTCGCTTTTCCCCATCCAGCCGGATCGACCGCCGGCTGCAGA
>Locus:intergenic354_1:248748-248799(+)
AGGCGGAAAACCGCACGCACTCCATCCCGCTCCAGACGCAGCAAGATGGTGC
>Locus:intergenic404_2:277019-277100(+)
TCAAAAAGCCTAGGGTATTGTAAAGGGCGCCACAGCGCCGCGCGTCTTATCGGACGCGCAACCGTCCAGCGGACCGGGTGGG
>Locus:intergenic404_1:277094-277181(+)
GGGTGGGCCGGGATCGCGGATCAACCAATGGCCCGTCATGGGGCAGGATTGCAGGATGCTTCGGCGCCTGCTTGCCGAAGCGGCTGCT
>Locus:intergenic404_3:277178-277223(+)
TGCTATACGCAGCGCGGCAAAGCGGTATGCGGCCGGTTTTCTTTGA
>Locus:intergenic414_1:283460-283514(+)
AGCGCAACCTGTCATCCGCGGCTGCGATGCGGGCTGCGGCTCGTGACGTTCCAAG
>Locus:intergenic427_1:291133-291031(-)
TGCAATCTCTCCTCCTCCTCATCTCTGTGCTTGTCACAGAGATCCAGCAGCGCCGCGTCTGCGGCGCGGAGAAATGTTCTTTCAGACCAAGGACTTGGTCTGG
>Locus:intergenic427_2:291253-291193(-)
ACGGCTGCTGCGAGATGGATGATGGCGTTGAAGCTCCGGTCGGTTTTGCCGGCACGCATGG
>Locus:intergenic428_1:292903-292936(+)
TGCGCCACGCGGCAGTCGTCGCGCCGCCCCCTTG
>Locus:intergenic432_1:294172-294277(+)
ATGTCACTGGAATTCTTGCCCTATCATCGTGGACCCGGCCGCGCTTTACCGCGCTTTTTCGCGATGCGAGACGAAAACTTCAAAATGCCTGTTGACACTTCGGTCA
>Locus:intergenic433_1:294475-294349(-)
TCGCTTCGAAACTCTGAAAGCAAAAAAGCCCGGAAACCCGGGCTTTTTTTGACTTCCGAACCGCAAAAGCGGTTCCTGAAAATGGAATGGTGCCCAGAAGAGGACTCGAACCTCCACACCCTTTCGA
>Locus:intergenic440_1:298944-299013(+)
GGCAGCGCCGCATCTGCGGCGCGGAAGAGTCTTTTCAGCCCAATGACTTGGCCTGGCTGGATTCCTGTGA
>Locus:intergenic443_1:300612-300498(-)
GGTGCGGTCCCTCGGAATACTTCTCGTAGGCCGTGCGGAAGGAGATGGCGCGCAGTCCCCAAACGAGGTTGCGGCAGCGCCCGTGCATCCCCGCCTCCCTCATTCCTGTGCTCGT
>Locus:intergenic442_1:300655-300724(+)
GCTGCGTCTGCGGCGCGGGAGAGTCTTTTCAGCCCAATGACTTGGCCTGGCTGGATTCCTGTGACGAGCA
>Locus:intergenic442_2:300761-300893(+)
GCAACCTCGTTTGGGGACTGCGCGCCATCTCCTTCCGCACGGCCTACGAGAAGTATTCCGAGGGACCGCACCCGCTCCACCCTCATCCCTGTGCTCGTCACAGGGATCCAGCAGCGCCGCGTCTGCGGCGCGG
>Locus:intergenic445_1:301492-301381(-)
GCCCAAGGCGCAGCTGACGCGCAGCGCGCAAGACTCACCTTCGATCCTCAGGAATCCAGCCAGACCAAGTCCTTGGGCTGGAAAGACTCTTCCGCGCCGCAGACGCGGCGCT
>Locus:intergenic480_1:319183-319219(+)
TGGGAAACCCGCGCTGGCAGGGCTGGCGCGGGTTTTT
>Locus:intergenic501_1:329316-329271(-)
GAGGCAGACTCCTTTTCGTGCGCGGCGCGAAGGACGCGCGACACTC
>Locus:intergenic512_1:335592-335679(+)
CGGGCGGGCGGTGAGTGCGGGGTTCAGTTGGGGCCGCTTGTCCCTTCTCCCCGCCTGCGGGGAGAAGGTGCCGGCAGGCGGTTGAGGG
>Locus:intergenic518_1:338387-338498(+)
GGGCGGCCCATATTGCGGTGCCTTGTCGCGAAAAATCCGGCTTGCAGGCGGACGGCCTGCGGCGCCGGATTTTCCACGAAAGTCCCTCGCAATTTGGGCCGTCAAAACCCTA
>Locus:intergenic540_1:348570-348657(+)
GAGCGGCTTTGCCCCGCGGCGACGCCAGCCATTTTCCACCGTCGCTCTTGGCGCGACGGATTGGTGGATCGGGGCGGGGTGGCCTTGC
>Locus:intergenic571_1:364148-364055(-)
GGCGGGCTTTTTCATATGTACCCGTCGCGCATCGTTCATGATCTGTCGCTTTTAGACGCAGTCGGACTTGTTTTTGCCGCAGATGGAAGCACAT
>Locus:intergenic574_1:366909-366987(+)
CTAACCACGGTACGCATTCTACATCTTGCGGGCTTTTCTGCGGTGCCGCTCGTCGCGAAGACGAGGGGCGGAGCATCGC
>Locus:intergenic574_2:367027-367060(+)
TCGAAGGAACTATGCGCATCGTGGATCCAGATCG
>Locus:intergenic579_1:369889-369784(-)
CCTCGCCACAGCTGGAAATGCAGATGCCGCCACTCCGGAGTAAGTCCGCGAAGGGCTGGACAACAAGAGATATGTGCATGCCGTAGCGTCAGAACGGGGAGAAGGT
>Locus:intergenic578_1:370044-370185(+)
GAGCGAGCGGGCGCGGCATATCCCTTCTCCCCGCCTGCGGGGAGAAGGTGGCGGCAGCCGGTTGAGGGGCAACCCGACCGAGCGGGGTTGAGGCGGTTGGGTTCCCGAGGGATCCCTTTCATCAGCAGTATCCGCCGCACCG
>Locus:intergenic668_1:420686-420833(+)
AAAAATCCGGCTTGCAGGCGGACGGCCTGCGGCGCCGGATTTTCCACGAAAGTCCCTCGCAATATGGGCCGTCAAACCCCTATCCATAAGTGTCCACAGGTCCTAGGCCGCGGGCATGAGCGAGCGGATGTTTCGAGAGCGTATGAGG
>Locus:intergenic668_2:420819-420966(+)
CGAGAGCGTATGAGGGCTGGCGCGGGCACGGGGTCGGGGGCCGGCAGGACCGCATCAGCGGCGCCCGCGGTGAACCTCGGTGCCGCCGTCATCCGGCAGCGCCGGCCGTTGGGCGATCCTTCGGCAGGGGGCGCGCGCGTCGCCTATG
>Locus:intergenic671_1:423149-423092(-)
TGCAACAACATAGTGACACCAGGGCAGTATACAACCCCGACCCCGGCCCGGTGCCCCG
>Locus:intergenic714_1:452900-453002(+)
GGTGAAGCTCCCTCATGGAGCGCCAGATGCCGACCGGCATGGAGGAGCGGCCGAACCGGAGTTGGCCTTCTCGCTGACCTGATTAGACGATCAAAGATTAAAA
>Locus:intergenic732_1:466599-466635(+)
TATTCGGTATTTCGAACAATTCGGTTATTGAAAATGG
>Locus:intergenic773_1:489633-489525(-)
ACCAGGAACGTATCGGAGGACTGCAATCTCTCCTCACCCCTCATCTCTGTGCTTGTCACAGAGATCCAGCAGCGCCGCGTCTGCGGTGTGGGGAAATGTTCTTTCAGCC
>Locus:intergenic780_1:493526-493589(+)
TCCTGTGGTTGTAAACAAAACAGCTATTTGCCGGCAGTCGGGCCCGGATTCGGCAGGGCCCCGC
>Locus:intergenic784_1:501893-501977(+)
GCAAGACACTGGCATCCGGACGCGGGGGCGAACAGCTCACTCCGCCGCCGGTTGATGGCGGTGCTGCGGCTGTCGTGCCGGGTGC
>Locus:intergenic800_1:511776-511809(+)
GTTAAACCCGAGGAGAGGGGCAGCCCTTTGTTCA
>Locus:intergenic822_2:524956-525100(+)
CGGCCGCCCTTCCCGCAAGTGCCGAGGTCTTTGACAAGGCATCGAAAACCTGCGCAATTTTCAGGGCGGGGCGAGGAAGGCGCGAGGTGCTTCTTGCCCGCGTTCCGCTCTGGCTTCTCAGAACCGATCGCGGCGCAGGCCGGAT
>Locus:intergenic822_1:525000-525144(+)
AAAACCTGCGCAATTTTCAGGGCGGGGCGAGGAAGGCGCGAGGTGCTTCTTGCCCGCGTTCCGCTCTGGCTTCTCAGAACCGATCGCGGCGCAGGCCGGATTTCGTGGAGCGTTCTGAGGCTCGCCGCTTCGACCGGTGGGCCGC
>Locus:intergenic844_1:540653-540719(+)
CGCCCGGCGGCACGCGCCGTCGGGATTACTGCCCAGCCAACATCGGCGAATTGCCGAGTCTTCCGAT
>Locus:intergenic848_1:544310-544415(+)
AGCTCTTGTGGCGGCTTATCGAACAGAGGAGAAGCGGACGTTGAACACAGATCAACGGGCGGCTGCATAAAACAGCTTCCCAGTTCCCCTTGTTGGTCGGGAGCGG
>Locus:intergenic848_2:544803-544860(+)
CCTCACGTCTCGAACCACGTCAATAGGTCGGCAGAAAGCAGAAGATGCGGCCCCCTGG
>Locus:intergenic907_1:586682-586592(-)
GAAAAGTGTGCGCGGTTTTCCGCCCGCATCCCGCGTCTCAACGTCTTGGAATCGATCACGGTCATGTTTTTAGGTCGACCAGACCTAAAAA
>Locus:intergenic915_1:591403-591346(-)
ATCCCGCTCCGATTGATAATGCGCGGCCCGAGGAAACGCCGCCGAAAGGGAGATCAAG
>Locus:intergenic921_1:597479-597359(-)
GCGACACTTTCTCTCATGCGCTCCCGGGCCAGAGCTGTCAACCTTTTCAGGGACATGCGCGGCCCCGCAGGCACGCCTGCGGCCTTATGGCACCACGACATGCGCGGAACCGCTGAAACGG
>Locus:intergenic921_2:597614-597473(-)
AATTGTGCAATGTTTCACTATTCTCAAGCTTCACGCGCCCGAAGAGGCGCACGGCGCTATCCTTCGAAGTGGTACATGATCAACCACGGACGGGGATGTATTGGTGGACCGTTCGCGCCCCTGAGGGAGAAACGGGCGACAC
>Locus:intergenic946_1:615092-615173(+)
AAGGAGTACGATTTCCTCACACGGGGCTTTGGTCTAGATTCCTACCGGCGGTTGCCGCGCAAGACAGGTGCGGGTGGCCCTT
>Locus:intergenic951_1:617029-616936(-)
TTCGCCTGCCCGCAGCACCTATTCTCGGTTGTGTGGTTAAAGGTCCGCCGCACCGATCGGTCGGATTTTACCGATTGGCCGTACCGTCGTCGAA
>Locus:intergenic989_1:652167-652122(-)
AAGGTGTACCTCAACGACCTCATCATGGGGCAATCGGGAGGAAATT
>Locus:intergenic1011_1:661350-661275(-)
CACAAGACAACAATCAACGACAACGAGGCCCTCGTTACCGGCGTGGTGACGGGGGTCTTCGTTTGTCTGGATGACA
>Locus:intergenic1014_1:662937-663048(+)
GGTGATAAAGCTCTGCAGGGAGTGATCGTGACGGAAGGTATGCTCGGAGCAGTCGCAGGTGTTGCAGCTGTTGTAGTAACCGTTTTGCAATGGATGTTCGCCGTTCGTAGTG
>Locus:intergenic1017_1:664579-664528(-)
CTTCACTGGAGACGGCAGGTTGAGATTTCTCGCAGCCGCTGTCCAATCCTCA
>Locus:intergenic1029_1:677066-677027(-)
TCCCTCGCGACATCAAGCAATCCTACCCAAAGACGGAAGA
>Locus:intergenic1084_1:711416-711530(+)
AAGTTCGCGCAAGTTTCGTGGCCTAGCTTCGCTTCCGGGGCTGGTAGATTCGCGGCTAATGCAGAACGGCTGAGCGCAGGCCGTTTTTCCAGCAAACCCGAATGTTGGATCTGCG
>Locus:intergenic1087_1:713966-713891(-)
AAACTGTACATCGCCGCCCCCAAAAAGACAGGGCGTCCCGTTGCGCGATTACTTGGCAACCTTGCCCTGCGCATTC
>Locus:intergenic1093_1:717275-717128(-)
CCCGCGCCGGCTGCCGCACACCCACCCTTGCGCAGGGACCTGTCCGGGGTTCACCACAACAGCGTGCGCTTGCGTCTGCTGCCACGATTCCCTCGCGAATTCGGGTCGAGCGGTAACCGGAAGCGTCGTTCAGATTGTCGCCTGCTGA
>Locus:intergenic1092_1:717195-717321(+)
CAGCAGACGCAAGCGCACGCTGTTGTGGTGAACCCCGGACAGGTCCCTGCGCAAGGGTGGGTGTGCGGCAGCCGGCGCGGGTCAACAGAAATCGGAAACCAAACGCGATATACCGGCAGGCTGGAGG
>Locus:intergenic1146_1:754691-754778(+)
TCTCGGCAATGCAAAAGCCGGAATCGTCGATGCGCCCCAGGGAGCAAGGCGATCTCTCATCGGTGCAACGAAATTGCCGCGTCGGAGG
>Locus:intergenic1178_1:778275-778425(+)
CCGGATGCGCGGCGCTTTCATTTGACGCCGCCTGCGCAGGAAACAGCAAAGCTGCCGGCGCAACCTTCACTTGTGTCCGCCGGTTGCCGCTTGCGAAACACTGCCGAAAGCAGGCGTTTCGCGAAGCGCCGCCGGCGGCTCGGCGGCCGGG
>Locus:intergenic1180_1:779477-779555(+)
ACCGGCCGGCGCTGGGGCCGGCCGGTCCTTGTCTCATTTGCGTCGACCTCGGCCGGCGCGCGCCTCGCGGACCGCCGGC
>Locus:intergenic1181_1:779606-779534(-)
GGTAGCACTCATCCTTTCCGCCCTGAGTTGCAGCCACTTCAACCGGCAGAGGCCGGCGGTCCGCGAGGCGCGC
>Locus:intergenic1186_1:782934-783021(+)
CGCAGGCGGACGTCGTTATACGACCGCGAGTCCCGAAACGTCACAGGAATCCAGCCGGCCCAAGTCCTTGGGCCGATCGAACTCTTAC
>Locus:intergenic1194_1:787582-787630(+)
TCAAAGCATTTCCAGGAAAAGTGTGTAACGGTTTTCCGTCCGGAAGTGC
>Locus:intergenic1221_1:809158-809116(-)
CATAAGCGGCGCACTGGCAAAAAGGAAGAGGGGCGCTCGCCAG
>Locus:intergenic1232_1:815840-815945(+)
GAAGTCCTCAAAGAAAGGCGCCGTGCCAGCGGGGGTCGCCCCCGCCGAAACGACGCAACCTCACGGTCAAATCGCTTCGAAGCTGAAGGCGCTCTACCAGGCGGTG
>Locus:intergenic1254_1:824967-825081(+)
CGTTGGCTCCGGGACCTTCAGACGACGTGGACGGCTGACGAGGATGCCGCCGTGGTCGTCTCAGAGCGATATGCGTCACGAGGAGCAGCGTGCAACGGTCCTAGGACCTTTAACC
>Locus:intergenic1255_1:825058-824992(-)
CACGCTGCTCCTCGTGACGCATATCGCTCTGAGACGACCACGGCGGCATCCTCGTCAGCCGTCCACG
>Locus:intergenic1257_1:825773-825626(-)
GTTCTCCTTCTGCCGAAAGGAGAAGACGATGAGTACCAAGGATACCAATGCCACTCCGGAACAGTCGGAACCAGCCGACGTCCGTCAGCCGGCAAACCGAAAGAAGCATCGGGACGAGGAGTCGATCGCACCACCAGCGGTCCAGCCT
>Locus:intergenic1263_5:829358-829241(-)
TCTTCAGCGAACACAGGCCCGCCGCTCTTGACCGGCGGGCTTGTCGAGCGCCCCGCCATACCTCTCCTCGCAGCATCGTCGTTGCCTGCCATTCATCCGGCGTTCAGGGCCGATCTTC
>Locus:intergenic1263_3:829706-829646(-)
TATAAGTACTTCTATAGGAAAGTACTGCCCTCGTTCTCCATGCACGATCGAAGTCAACCGT
>Locus:intergenic1263_1:829705-829654(-)
ATAAGTACTTCTATAGGAAAGTACTGCCCTCGTTCTCCATGCACGATCGAAG
>Locus:intergenic1263_4:829724-829679(-)
GTCACCCAGCGATGCAAGTATAAGTACTTCTATAGGAAAGTACTGC
>Locus:intergenic1263_2:830345-830294(-)
CAGCCCGGCCGCATTTTTTTGGCAAAAGGTATTTGCATCGGGCGTTCTTTTG
>Locus:intergenic1303_1:857742-857670(-)
CACCGGCAGGATTCCTTCGACGTCCGGTTTACGCCGCGTGTGGCCCCTCATCCCGCTGCCGCGACCTTCTCCC
>Locus:intergenic1310_1:861908-861962(+)
TCGGTGCCGCCTCGGAGCCGAGTGGCACCGGGTCCAAACGCGAAAATCTTTCCGT
>Locus:intergenic1323_1:869064-868920(-)
GCCGCCGGCCACGAAGCAGAGATCGCGAAGGCCGCCAGCGGTTTCCATGTTCGGCGCTTACCGCTTCCATTTGGTTTCCGTAGGTCTTATTGCTCCGGCCCCCGCCACAATCCGCGGAAATATAAGTTGGCTGCCACGTCTGGCC
>Locus:intergenic1327_1:871308-871266(-)
CTGTCAACGATCATGGCCGGCAAAAAATCTCGGAGCCTATCCT
>Locus:intergenic1334_1:877608-877662(+)
GTGAATTGCACTCAGGCTCTTCATCCGGTAAAACCTGCCCGAAATTTGGCGGATT
>Locus:intergenic1346_1:882731-882815(+)
TCCACAGCTGCCCCTCATCCGCCTGCCGGCACCTTCTCCCCGCAGGCGGGGCGAAGGGACTCGCAGCACTGCCTTCGCCACGATG
>Locus:intergenic1386_1:910198-910267(+)
ACAATAAGACAGCGCCCAAGAAGGTCGCGACAAGGGCCGCCGCCGATCGCCTGTGATCCCGGATGTACGG
>Locus:intergenic1388_1:911780-911846(+)
TCATCGGATGAATCTGCATCGTGGAAAATCGTGTGGCGGCTGATCCTACGAAATCATCACGGTTCAT
>Locus:intergenic1404_1:919421-919484(+)
TTGTCGCCCGCCCCAAGGCAATGGTCCCGCGAGAGGATCAGATGTGTATATGCCCTATCGCAGG
>Locus:intergenic1407_1:920273-920240(-)
CGGGGGCTTGAAGGGAATCGGGCGAGTATGCGAG
>Locus:intergenic1406_2:920241-920313(+)
TCGCATACTCGCCCGATTCCCTTCAAGCCCCCGGCTCGGTTTGCGGCGGTTGCCGGGGGGAACCAGCGCCGCC
>Locus:intergenic1406_1:920304-920343(+)
CAGCGCCGCCCCGTGGGGCAAAGGGCGGATGCTGGAATTT
>Locus:intergenic1419_1:927410-927266(-)
ACGCGGCGCCGCAGGAGCCGCGGACGAAGACCTCCCCGGAGGATTTTCTTGCCGCGCTGCGCCAAAAAAGCCATTCTATTCTTGAAGACTTGCGCCCGATTTCCAATCGGCTCCGGGCCAACCAGCGGTGGCGCCTCGAAGCGTA
>Locus:intergenic1460_2:954558-954594(+)
CGGGCCGTGTCGCAGAATGGCCACTCGCCTTCGCGCC
>Locus:intergenic1460_1:954652-954715(+)
TTGTTATGGATAATATTGCATGCCTTCGTGCCGATTGTGTCGCGTCTGGCTGTCGTCTTTCTGG
>Locus:intergenic1462_1:958512-958602(+)
GTCGTAAATCTCAGCCCCGGCCCCAATCTGCGCGAGGCGAACACTTCTGTACACCGACCTCAAGAGGCAAAGTCGACGGCCCGATTCCGCC
>Locus:intergenic1477_1:969877-969802(-)
ATTCAACGGCGATTACCTCTAATAAAGAGCCGTTCCGACGACCCATCAACAATGCGCGCGCCTGTCTCCGGCGCGC
>Locus:intergenic1494_1:981170-981251(+)
TGTCACAGAGATCCAGCAGCGCCGCGTCTGCGGCGCGGAAGAGTTTTTCAGCCCAAGGACTTGGGCTGGCTGGATTCCTGTG
>Locus:intergenic1511_1:988509-988476(-)
ACCCGGCGAGAGCGGCTGCCGCAGAGCCGCTCCG
>Locus:intergenic1517_1:991899-991764(-)
GCGGAAGTTTTCGCACAGGAGACCTCGCAACCGGTCGAAAGCCCTCCCACGCACCGGCGCCCGCGCGCGGACCGGTCATTCGCCGCCCCATTTGCGGGCAGCCACGCTCACCGGCGGAGAGAAAGCGGCCCTCGGC
>Locus:intergenic1544_2:1010567-1010633(+)
TTGGGGGGCGTGGACCGGTCGATTTTTGATTTCGCCGCTGCTATAGACGATGCCCGAAGGTCAAGAA
>Locus:intergenic1544_1:1010691-1010778(+)
TCGCCCGTTGAAGCCGGCTGCGGCGAGTTTGGCTTGCTACAAGCCGATATCATCGCGGTTCGGGAGTTCGTCCGTTCAGTAGAGGTTG
>Locus:intergenic1566_1:1025773-1025842(+)
CAAGGGCGTTCCGGCTACCGGATATCCCCCTCATCCGGCCTGTCGGCCACCTTCTCCCCGCACGCGGGGC
>Locus:intergenic1567_1:1025974-1025917(-)
GCACCTTCTCCCCGCAAGCGGGGCGAAGGGACGCGCCGAGCACGCCCGATCCCTCATC
>Locus:intergenic1567_2:1026027-1025928(-)
CATCGTGATCATAGCGGCTCCGCCGGCCGCGATTGCCCCTCATCCGCCTGCCGGCACCTTCTCCCCGCAAGCGGGGCGAAGGGACGCGCCGAGCACGCCC
>Locus:intergenic1574_1:1029244-1029283(+)
AAGCATTGTGAGCGCGCACGAGCTTTGCTAATCAGGCGCT
>Locus:intergenic1580_1:1034105-1034171(+)
GGCTTGTTCTCGAATCTCCGTCTTATCGGAGTGAACAATCGGCGCGAATATGCTTCAAAGTGCAAAC
>Locus:intergenic1589_1:1038327-1038282(-)
CGCGCGAAGACAGCTGGCGGGTTTAATCGTAAGACAATAATCTACT
>Locus:intergenic1606_1:1051455-1051584(+)
CGGGCGTTGGTTACCTTTGGACGCAGAGATTCTCCGTCGCAGAGCGGGGCCATGGCCATCCGGGGAACGGCAGATCCGCGAGTTCGCGTTCATTCATACGGGAGAGATCCGGATGCTGGAGAGGGTCGCG
>Locus:intergenic1652_1:1072208-1072244(+)
GAATCGATAGGAATAATATTCAAAATCAATAATTTAG
>Locus:intergenic1659_1:1077515-1077449(-)
GCCTGCCACGAGCGGCACTCAGTGCCTGATCGCGAGGGTCCCCTTCGCACGAATGAGCGAGGGCCCC
>Locus:intergenic1669_1:1082609-1082507(-)
CTGCCACAGAGCAGCGACACGGCAAAGCACCAGGATCGGGCGAAAGGATCAACTTTTGCAACGCATTACAACAAATACCGCACCTTGCGCGGGAGCGTGCAGC
>Locus:intergenic1680_1:1091822-1091969(+)
CCGTCGGGAACGCGCAAGCGAACACCTGAGTTGTGTCATAAAAGCCGGCCGGTTCAGGCCGGCTTTTTTTTCGACGTTCAGTATTTCATTGAAACACTGACACACTCTAACCCTTCGAGGCTACGCACTTCCGGACGGAAAACCGTTA
>Locus:intergenic1684_1:1093060-1093120(+)
CCATCCTCTTTTGCCTTCGGCTGCGGCCGTGGTGTTTACGCTTCGAAACTAGCGCGGGAAT
>Locus:intergenic1702_1:1104271-1104385(+)
ACCGCTCGAGCAGCGATTGCGGAATTCTGGATTGCGGTGATACCGGCGGCTTGTTGGCGAGTGTCTTCATCCGGCTCTCCTTTGGGCGAGAATGTTGGACTGGGCGGACGATTCC
>Locus:intergenic1710_1:1111445-1111493(+)
GGGATGCGGGCGGAAAACCGTGCACACTTTTCCTTATCCCGCTCTGGGA
>Locus:intergenic1712_1:1112056-1112089(+)
GTAAGGTCCCGTCCGTTACATCTGACGGCACAGG
>Locus:intergenic1721_1:1121599-1121542(-)
CGCCATAAACTCCCGGCAATCCGGCTATCATTTCCCAACGATGAAATATGGTTAACAA
>Locus:intergenic1727_1:1127174-1127030(-)
AGCCTTTCCCGCTGCGTCATTTCACCATTCCCTGTCGCAATCGACAGCGCCCCGGAACTTCGTTACAGCCACTCTCGATTCCGTTTTGACGGAGTGACGAAGTTCATCGGCCGAAGCCGAAACGAAGCCGCTCCTTATCCCCTCA
>Locus:intergenic1737_1:1132327-1132288(-)
GACAACTCGCGGGCCAACCGATACCTGTTCGGACCGGTGC
>Locus:intergenic1762_1:1144702-1144783(+)
TGGAGCGCGATCTCCTGCAGCGCCGCACGGGTTAACGGGCGAACGAAGATCACTCCGGCGCAGACAGTATATTACGCGTACG
>Locus:intergenic1770_1:1148330-1148465(+)
CCCCCGTCGCTAAAGGATTTTCTTAACGCTTTGTTAATTCCCTCGGGCCGTCTGGGGCGATTTTGTGTCGTTTCAGCAACAGGGATCAGGGAAGGGCAGGGCAAAGGAGTCGATCTGGTAAGTTGGTCGTTGCGCG
>Locus:intergenic1774_2:1150724-1150871(+)
CAAGAAACCACTGGCAATGAAACCAGTGCTTATAGTCAAACAATCTCAACGCGTTGGCGGCGCACTTTGCGTTGCAGTACAGCAACAGCCCGCAACCCAACTTGTGAGCTGCGGGCTTTCTTTTACCTGACTAGAGCGGGATGCATTT
>Locus:intergenic1774_1:1150763-1150865(+)
ACAATCTCAACGCGTTGGCGGCGCACTTTGCGTTGCAGTACAGCAACAGCCCGCAACCCAACTTGTGAGCTGCGGGCTTTCTTTTACCTGACTAGAGCGGGAT
>Locus:intergenic1782_1:1155920-1156061(+)
GCTCCATTACAGCCGATCGGCCGGCGAAAACCTAGCACATTTGTCAGCTTGCTTGCCGGCCGGCGCGTGCGCGTTCCCCGAAACCCGGCGCCCATTGCGGTCTCGCTCGAGGGCGTCGATTGCGCGGAAACGAAAGCGAAAT
>Locus:intergenic1785_1:1157753-1157678(-)
CGCGCCGCAGACGCGGCGCTGCTGGATCTCTGTGACAAGCACAGAAATGAGGAAGGGATGCAGGTCCTCCGATACG
>Locus:intergenic1789_1:1163718-1163634(-)
AAATGCCACGTCTGTGGAACGCTGCCATCGGGTCACAGACACTGCCTGTATTTCGTGATAATTTCGAACACGTATCCAGCAACAA
>Locus:intergenic1805_1:1174797-1174659(-)
CGCCTACCTGCGATTCGTGGTGGCCGGCCGATCATGCGCCGGGTGACAGAGCGGTGCCGATCCCTTGTAACACTCGTATACCTACCGGTAACATCGTCACGCCACATTGTCGCGGCAAGCCCGTCGCGAGAGGAGGATA
>Locus:intergenic1805_2:1174746-1174665(-)
CGGTGCCGATCCCTTGTAACACTCGTATACCTACCGGTAACATCGTCACGCCACATTGTCGCGGCAAGCCCGTCGCGAGAGG
>Locus:intergenic1804_1:1174738-1174786(+)
TCGGCACCGCTCTGTCACCCGGCGCATGATCGGCCGGCCACCACGAATC
>Locus:intergenic1823_1:1184208-1184166(-)
CTCCTCAAGAATGACAGTCAGCAGGAACAATTCGACTATGTGT
>Locus:intergenic1823_3:1184330-1184204(-)
CGTCCGGTGCGGCGGAAGCAAACTGTAGCCTTTCCGCTACACTTGCTGTGCGCCTCAATTCTATTGTCGCTTTTGCCGGATTGCGACGTCTTCCAATGCGGGTTCCGAGGTCTTAGACGTGCCTCCT
>Locus:intergenic1823_2:1184297-1184231(-)
CCGCTACACTTGCTGTGCGCCTCAATTCTATTGTCGCTTTTGCCGGATTGCGACGTCTTCCAATGCG
>Locus:intergenic1824_1:1185174-1185210(+)
ATGGGGAGGCGTGGGCGTTGCGATCGATTCCGCTTGC
>Locus:intergenic1840_2:1197972-1198110(+)
CGTATTGGCGGGCTGTTTCGGGTAAGCAGGCCAGCTGGCTTGGCTGGCGTTGAGCCGCAACGAACCCAAAACATTTCGTCCCAACTGTCGCTGCCAAGTCATTGCCGCCAACCACACGCTAAAACGCGGCAAAGCAAAA
>Locus:intergenic1841_1:1198088-1198010(-)
GTGTGGTTGGCGGCAATGACTTGGCAGCGACAGTTGGGACGAAATGTTTTGGGTTCGTTGCGGCTCAACGCCAGCCAAG
>Locus:intergenic1840_1:1198350-1198386(+)
CCCTATTGCACTACCAACACGCCCCGCACTGGGATTG
>Locus:intergenic1849_1:1206688-1206610(-)
TTTCGGGAAAAGGCTGCTAAGTTTGTTAAGAGAGTGATAAGAAGTAACCGGCCTGTCTGCCCGTTCAGTTGCGGTTCAG
>Locus:intergenic1852_1:1209149-1209200(+)
ACGCGCGGGGCCACCCGGCGACTATATTGCGACGGCTGCATGCAGACTTGGA
>Locus:intergenic1864_1:1218554-1218665(+)
TTTTGCCGGCGCCTCCATTGCGTCGGCGGGAAGCCGGGCCTATCTGTCAGGAAAAGCGGCGTCTTCCTTAAAAGGCGCCGCTTTTCATTGAAGCTGGTGTGGGACGATGACG
>Locus:intergenic1889_1:1236077-1235954(-)
GGATCGGATCCGGGCTTTTTGTTTGCGGGCAAATCCTCGCGGATCCTACTGCATGTGTCCTTTAATCGGATCCGATTAAAGGACAAAAACATGCAGCAGATCAAAGTGCTACAGCGACCTTTGC
>Locus:intergenic1900_1:1240565-1240601(+)
GCAGCAGGGTCCGGGCGGTTCATCTGCACCTGCTCGC
>Locus:intergenic1923_1:1256123-1256057(-)
CGGACGGCTACAGTGACCGACATTCGCGACGTCGGCGGTGATCGAAGCTGTGGGGCGCACCCTTCTC
>Locus:intergenic1950_1:1272093-1272216(+)
CACGACAGTCCTCATTTCCCGCCATCTGGGGTCTCGGCGCGATCGATTCTAGTGGTCGAAGCGGGATGCGGGCGGAAACGCCGAACGCCTTTCCTCATCCCCTCCGGGTTCAGCTGTACAGAAT
>Locus:intergenic1984_1:1296625-1296712(+)
GCAGTTGAAGCCCGCGGGGCCGGGCGGCGGCGATCAGCCCTCGAAATGTCTCGGCTAAGCTCAGATTCGGGCGGAAAGTTGTCGTCGA
>Locus:intergenic1991_1:1301011-1300873(-)
CCCCGGTCGCACAAGTTGCCCGCTTCGACCACAGCCGCAAGCGGTACGGCGCAAATTTGGACACGAGTGGTCACAAATTGCTACTGTTCCCGCGCGTCAGCCACGGTTAAACAGGGGCAAGGGTCGCGTATCGCGCGAG
>Locus:intergenic1990_1:1300935-1301040(+)
TTTGTGACCACTCGTGTCCAAATTTGCGCCGTACCGCTTGCGGCTGTGGTCGAAGCGGGCAACTTGTGCGACCGGGGCAGCGCTCTTGCCGCCGGCGCCGCCGCGG
>Locus:intergenic1995_1:1303679-1303631(-)
CATAGCGACGCGCGGTTCGCCGCACACGGCTCTTCATCCCGCTGCGCGA
>Locus:intergenic1994_1:1303651-1303720(+)
CCGTGTGCGGCGAACCGCGCGTCGCTATGTCGAACGGAACTCCGCCCCTCATCGCCCGCAAGCGGGGCGA
>Locus:intergenic2004_1:1310169-1310298(+)
ATCCTCGCGCGGTGCAAAGTGCCCCTCATCCGGCCTGCCGGCCACCTTCTCCCCGCAAGCGGGGCGAAGGGGACTCGTGGCGGTGCTCCGCATCCCTTCACCGGGGTGAAACAAGTGTTCGAGAGTGCCG
>Locus:intergenic2004_3:1310170-1310233(+)
TCCTCGCGCGGTGCAAAGTGCCCCTCATCCGGCCTGCCGGCCACCTTCTCCCCGCAAGCGGGGC
>Locus:intergenic2004_2:1310205-1310313(+)
GCCGGCCACCTTCTCCCCGCAAGCGGGGCGAAGGGGACTCGTGGCGGTGCTCCGCATCCCTTCACCGGGGTGAAACAAGTGTTCGAGAGTGCCGCTTGTGCCTTCTCCC
>Locus:intergenic2026_1:1321042-1321177(+)
GAGGCGCAGCCTGCAGGCCAGCACGGGTCGTTTACGGGTGATGTCGCCCGCAGCGAAGAAAGCTGGACCGTTTCGACTGGTTGGTACTGCGCCTTGTTGTGTCCGACCAGGATCTCGCGCCGTGCCAACGGTCACG
>Locus:intergenic2030_1:1322575-1322608(+)
CACCAATATCGAAGATTGCGGTACGGCAAATGCC
>Locus:intergenic2035_1:1325082-1325022(-)
TTCGCACTTTCCTCCGTTACAACCTGCGGGCTCATCCCTGCCGCAGGCCCCTCTCTCCGCG
>Locus:intergenic2042_1:1329121-1329229(+)
GCTTACAATTCGGTTGTCACGCCGACGAAAAGCAGTATTTTGGCCCGACTCCAGCCAAGGGGCCGTTGCGCCGAGACATTGCATGCCGGCCCCACTATCAGAAGGAACT
>Locus:intergenic2053_1:1333318-1333270(-)
CGCAGGATACTGGGTCCAGAAAGGGAGGATGGAATGCAGTCGGCTCGAA
>Locus:intergenic2101_1:1362924-1362801(-)
CAGGCGCCGCCCAAGGCTCTTGGGAGTACTCACCGTCCGGGCGGAGGCCCGATCACCGGTTGCAACGACTCTCCCCATCAAATCCGAATGCTATGCCCCTTGTTCCAACATAGCATTAAGGATT
>Locus:intergenic2105_1:1367391-1367241(-)
TTTCCACCCCTTTCATGCTGGTTCGAAACGACTGTCTTCTTAAGGCGGGGCTGCGAGAGCAATGCCCACGTCTTGCCATTCCCAATTGCGCCTAATCCCTTGGAATGCAAGGGTTGCAGCATGCTTTTACAACAAAAAAGACCGGCAGAAC
>Locus:intergenic2110_1:1370912-1370993(+)
GGCAGTTGGCGTTGCGATGCTGCTCGCATTCAAGCATTCCGTGGATACCCGGTCCCGCGGCCATTGACGAAAGCGGCGGCGC
>Locus:intergenic2114_1:1377933-1377978(+)
GTTCGAGCCCCGTCACTCGCGCCATTCTCTTCTCAAGTGGCCGTCT
>Locus:intergenic2115_1:1378081-1378030(-)
CGGGGCAATGCGCGCAATCGCGGGAAACCGGGCCTCCCGGCGCCAGGAATTC
>Locus:intergenic2149_1:1398420-1398300(-)
ACAGGCAGGAAGACCAAATTCTTGCCGAAATTCGCGGTCAAGTCTTGGGAGGATAAGATCTTAGGCGCGCTTGTTCGCTGCCGCCGGAAACGGATTAAAGATCACGCGACACTTAAAAACA
>Locus:intergenic2155_1:1402633-1402507(-)
TTCTTGTCCGGCGTCGAGGATATCCTGTTTCCCGTCCCAACTGTCCAGTCTCAAGGACGGGCCGCCGGGGTTTTTGCCCGGCTGTGGTGTTTACTGCGTGTTCGACAGGACGCGGAGCACGCTGGAT
>Locus:intergenic2191_1:1430966-1430876(-)
GCTTCCACTGAAAAGCGTGCATGGGCCGGAAACGTAAACCCCGCTCTTCTCACGAAGAACGGAACGTTTTCCTGCGTTCTGATGAACGCTA
>Locus:intergenic2191_2:1431108-1431033(-)
CACACATGGGGCACTGGACAATGCCGGCTCTGGCAGCCGGTCTTTGCAACCTTGACGATTGCGCGACGATCTCCTA
>Locus:intergenic2213_1:1440885-1440831(-)
AAAACAGCCCAGAGCTCCAACGCCATCACCCATCTCGCAGCAGCCGTCATAAACT
>Locus:intergenic2212_1:1440923-1441052(+)
ACCTATCGGAAGACTGCAATCTCGCCTCACCTCGTCTCTGTGCTTGTCACAGAGATCCAGCAGCGCCGCGTCTGCGGCGCGGAAGAGTTTTTTCAGCCCAAGGACTTGGTCTGGCTGGATCCCTGTGACG
>Locus:intergenic2219_1:1446713-1446671(-)
CCCGAACGCTCGTTTTCCGCGAAGGAAGCCGACCTCGCCAAAC
>Locus:intergenic2227_1:1452643-1452529(-)
TCGGCGCCAAATCCGAGTGCGGATCAACACCAAAACCGAAGCAAAAATAACCGCGAAAAAGAGATATGGTGCCCCCAGAGAGACTCGAACTCCCGACCTACTGATTACAAATCAG
>Locus:intergenic2226_1:1452575-1452674(+)
CCATATCTCTTTTTCGCGGTTATTTTTGCTTCGGTTTTGGTGTTGATCCGCACTCGGATTTGGCGCCGATTCCTCTGGGCGGCAGCGTACTACGGCCACA
>Locus:intergenic2230_1:1454231-1454273(+)
CGACGATCGGTGCAGCTCGTCGTCCATTGGAGGGCGACGATTG
>Locus:intergenic2234_1:1456428-1456518(+)
GCAGATCGAGGGGCGGCGACAAACGGCGCCGGTTCTTACGCGATCTCAAATGCTTGGTCGATTGATCCCGACAGAAAAATGGAGGGATGCC
>Locus:intergenic2238_1:1459162-1459255(+)
GCACGCACGATCGATCTTGCGCAAAGGCGCAAAGTACCTAACCTACGGAACGGCGCATACAGTACAGTCGCTGCAGCACGTCTTCTTCTGCGTG
>Locus:intergenic2248_1:1462800-1462848(+)
TTTCGGGGCCGGAAATTCCGGGCCTACCGCCCGGAACTCCTGTCCGAGA
>Locus:intergenic2252_1:1464229-1464289(+)
AACTACCCATTGATTGACGGGGTCGACTGGCCATCGGTTCCCGTCCGTTGCAGGCCCGGAT
>Locus:intergenic2331_1:1505716-1505647(-)
ACCTTCGCCCCACCGCGGGCAGTCAGGGTGCCTCGGCACCCGACAACGACAACAGGCGAAAGGAGCTACC
>Locus:intergenic2332_1:1506599-1506653(+)
CGGCAAGAGTCCAGCGTTTCCAGTGGTTCGCGGGGAGCCGATCGAAATAGTTTTG
>Locus:intergenic2333_1:1507000-1506871(-)
CAGAGACCTGGACGACGCTGCGGCCCGAGGCATGACGCCGAGCCATTATGCGCCGTAGTTCAGAGGATAGTCCTCGCGTCCTACCGCGTCCAGCAACAACGTCGTGAAGGAGGATTAAAAATAAAAAAAC
>Locus:intergenic2362_1:1523714-1523846(+)
AGCGTTACCAATCGGTTTATGATGAATGATTGGTTGCCCGCCACAGGTCGTTTTGTTCAGGATCGGCACCTTCAGCCCGCACTAGATCATGACGTTTTGGTAGGCTCGGCCGAAAACCCCGCGCATACTCCCC
>Locus:intergenic2377_1:1531152-1531023(-)
CCAATGTTTATCGGGCGGGCCGCATTTGTAGCCGGTTCAGTGCTATATCTCGATCATGGTGTCAGTCTTTCAGCGACCAGATGTGAGGCCGGCACCGGCATGTTTCGATGGCCGAATCGCTTCGGTTCAA
>Locus:intergenic2396_1:1541586-1541685(+)
ATTCTTTCCAAAGAAGGGCAAAAGCCGGCGGGCGCCGAAACAAATTGTTTCTCCCCGTTACGCGGATTGATTGTAGTAGCTGCGAAATTGCGTCGTTTGG
>Locus:intergenic2407_1:1549132-1549087(-)
GAACGACGCCGGCCTCACCGTGGGGCCGCGTCAAATTTGGCGCCTC
>Locus:intergenic2415_1:1555083-1554987(-)
GTATGCGCTGACATTGGCATTAGCGGTCACCCGCCCCTCATCCGCCTGCCGGCACCTTCTCCCCGCAGGCGGGGAGAAGGGACAAGCGGCGCCAACT
>Locus:intergenic2414_1:1555396-1555510(+)
GTCTTCATATTCGTACTGCGTATTGGAGCGGGCGCGGGATTATGGTTTGCAGTTTCTCCTGCAGCCCGCTCCAACTCAATTCAGGGCATGAGCGATGTGGACACGGCATCACAAG
>Locus:intergenic2417_1:1555942-1555864(-)
TCCTCCCAATGGTTAGCCTTTGGCGGCTACCATAGGGAAAGAAAAGCGCGGCAGCAATGCCATATTTGCATGGCTATTA
>Locus:intergenic2434_1:1567187-1567226(+)
CGCGCGTCGAAAAGGCTTGGCAAGCAGAAGAACAATGTCT
>Locus:intergenic2447_2:1579008-1578885(-)
CGCGCAGTCCCCAAACGAGGTTGCGGGAGCGCCCGTGCATCCCCGCCTCCCTCATTCCTGTGCTCGTCACAGGAATCCAGCCAGACCAAGTCAGTGGGCTGGAAAGACTCTCCCGCGCCGCAGA
>Locus:intergenic2446_1:1578918-1579050(+)
ACTTGGTCTGGCTGGATTCCTGTGACGAGCACAGGAATGAGGGAGGCGGGGATGCACGGGCGCTCCCGCAACCTCGTTTGGGGACTGCGCGCCATCTCCTTCCGCACGGCCCATGAGAAGTATTCCGAGGGAC
>Locus:intergenic2447_1:1578993-1578918(-)
CGAGGTTGCGGGAGCGCCCGTGCATCCCCGCCTCCCTCATTCCTGTGCTCGTCACAGGAATCCAGCCAGACCAAGT
>Locus:intergenic2462_2:1588264-1588390(+)
CGGCCGCCCCTCATCCGCCTGCCGGCACCTTCTCCCCGCGAGCGGGGCGAAGGGACTCGTGGCGGGCGCCTTGGCTGCCATAGTCACCAGCATTTCGTAGGGCATGTCCCCTCTCGCCGGGTGCGGG
>Locus:intergenic2462_1:1588300-1588354(+)
CGCGAGCGGGGCGAAGGGACTCGTGGCGGGCGCCTTGGCTGCCATAGTCACCAGC
>Locus:intergenic2479_1:1596227-1596161(-)
CGCGGCATGTTTGCCGCTACACATTTTCGCCAAAGCTCACTATGGTGCCGGCAAAATCGACACCCCA
>Locus:intergenic2505_1:1607721-1607637(-)
GCGTCGAGCGCACCGCAATGCGCTCACCGGCGGAACGATCCGGATTTCTCCCGGAAAATCCCATGCCTTACGTGTGGAATGGCCA
>Locus:intergenic2507_1:1608613-1608541(-)
AGAACAAGGCCGTTCAGATTCTACATCACAAACGGCCTCGTCCCGATATTTCATGCGTACGGCAGCGCTTCGT
>Locus:intergenic2509_1:1609868-1609811(-)
AGATCGGCGCGCGTGTGCAGGCATCTGGCGCACACCGGCGTAAAGGCAAAATCCGCTG
>Locus:intergenic2514_1:1612833-1612890(+)
GACTGCCGGTGTAGTCCTTATATCGGGCTCGAAGCGGGACTATCATGCGGCGGTGCGA
>Locus:intergenic2538_1:1635221-1635266(+)
CGGCAGCAATGCCGCGGATTTTCTAGTTTCTCGCCCGTGCCGCGAA
>Locus:intergenic2539_1:1635635-1635515(-)
GCATTCCAAATCATGCGACCACCCAGCTCGATGCCGCGCTTGAGGGAAGTATCCTCACGATTGCGTGAAATGGCAAACTGCAAACCCCGGGAAAGGCCCGGCGGGGACGGTCACCGGATTT
>Locus:intergenic2573_1:1656963-1656846(-)
CGCATTAGAGTTACCGCCCGGTTAAAGGCGGCACCGTTTTGGCGAAATGCTAACCATAGCCGCGCCGGAGCGGGCGTTCTCCGGTCATACATCGGAGGTCTGCAAACTCTCCGCACCT
>Locus:intergenic2591_2:1667037-1666965(-)
CCGCGGTTAACGCCGTTGAAAAGCTTTGCACGTCGCGCATGGGTGCGATGCAGCATTATCTCTGTAATCCCGG
>Locus:intergenic2591_1:1667983-1667890(-)
CATCGAGGCGCCGCGGTGATAGCCGGCCGGGCGCCGGCGGGAATGATCGCCCGCAGCGGGAAGTCCCGCAAAGATCCGGGCTTAAGCTCGACAG
>Locus:intergenic2597_1:1674995-1674845(-)
GGATTCGACCTCGTTGGGAGAAACCGGTTCGATCCGGTGCCGAAGGAGCAACCGCCCCGGAAACTCTCAGGCCAAAGGACCAGCAAGGTGCCGGTAGGACTCTGGAGAGAAGCGTTCGCGCTCGCCGAAGGGATAACAATCTCAGGCAAAG
>Locus:intergenic2596_3:1674944-1675004(+)
GTTGCTCCTTCGGCACCGGATCGAACCGGTTTCTCCCAACGAGGTCGAATCCAGATAACGG
>Locus:intergenic2596_1:1674976-1675063(+)
CTCCCAACGAGGTCGAATCCAGATAACGGCGAAGGCCGGATTTTGGCAAGGGCCTATGTCGCGACCAAACATATTTTTGTCGCCCTGA
>Locus:intergenic2596_2:1675160-1675244(+)
GAGCGGAAATGGGGAATTGCGATGCGGCTGCTCGCAGCCTTCGCACTCCTATTCCTGTCCTTCGCCCATAAGCCAGCCCTTGCGA
>Locus:intergenic2596_4:1675208-1675337(+)
CTATTCCTGTCCTTCGCCCATAAGCCAGCCCTTGCGAAAGCGGCCGGCCCGGCGATTTCCGGCGAATATCTTCTCCCCGACGGCACCTTCGCCGATATCTGCTTCGGCACGGGCGGCGTCGATCATGACG
>Locus:intergenic2602_1:1679468-1679534(+)
AGGTACGGGGGCCTATGCGCAAGATCGTGTTGTTGCTCGCACTCGCCACGCTGGCGGCGTGCTCGCA
>Locus:intergenic2642_1:1706819-1706948(+)
GCGCGGCGCTTCATATCGATCCGCGGCCTCCGGCGGGTTGGGGTAAAGGTGAAATTCTGCAGTAAAGCCTCTTTACCTCAACCGCGATTGAGGTCGTATCAGTGCCGGCTCCATACCAATTACACGGGGC
>Locus:intergenic2659_2:1718854-1718728(-)
CTTCTACAAGCCGGACGGTCTCCCCTGCCCGTCCGGCTTTTTCTTTGCGCAGCTGCATATAGAACAGAAAGCTCCAGCAACACGCCGATGCCGTTCAGAGCATGGGCGCGCCTTGTATCTTTTCGGT
>Locus:intergenic2659_1:1719288-1719228(-)
CTTTTGTCACGGACGGCCGCGGACCGCAAGGGTTGTACGATCCTTGCGCCCTGTTCCCCGG
>Locus:intergenic2666_1:1723543-1723615(+)
TTCCTGAGCCACGTCGTCGCCGACGACCTCCACCGACGGAAACGAAATGAGCTTGCCGGCGGCGATGGTTTCA
>Locus:intergenic2671_1:1726023-1725975(-)
GCTTCTCAATTACGGCCCGATCGACAACGATGGCTCGGTCACCGTGCGC
>Locus:intergenic2672_1:1727270-1727318(+)
GCTTCGCAGCGTGATTCTATTTCGAACGGTGACGGTTGGATCGCGAGCT
>Locus:intergenic2676_1:1729110-1729158(+)
CGGCGTCTGATCGACTGGTTCGGGGAAGCAGCGGAGACAAGGAGCGGCA
>Locus:intergenic2686_1:1734657-1734732(+)
GGGTTAGCTTATGCAAGCAGCTGCTATATGGTTTCAGATGTCCGCTACGCCACTTACGCTCTTGCAGGTGAACGAA
>Locus:intergenic2688_1:1735610-1735661(+)
CCCTGCTACACAAGCGGATCACATAAGATAGATTATGGAACTAAGGCCTGTC
>Locus:intergenic2700_1:1744176-1744227(+)
GCAACTCTGAGGCTCCGTTACCGGTTGGCGTGCTGCCCGTGTTCCGCCCGGC
>Locus:intergenic2709_1:1750444-1750387(-)
TTGAACCGGCGTACAAGGATTTGCAGTCCTCTGCGTCACCACTCCGCCACGAGGCCTC
>Locus:intergenic2710_1:1751845-1751914(+)
AGACGGAAGAGGTTGCCCACGCTCCGGACGACGTCCACGAAGAGAGAAACCCGGAGGATCATGTGGTCTC
>Locus:intergenic2715_1:1752962-1752872(-)
CCTACGAGAAATCAGCCCGACAAAATGAAAAGAGCCATTCGGGCTTTGCCGCGAATGGCTCTTTCGAAACTGGCTCCCCGGGCCGGATTCG
>Locus:intergenic2721_1:1755569-1755467(-)
CTACAGGCAAGGAATAGCGTTTCGCAGCTTTCCTGTCCCGGGCAAAAAACGTCTCTGCCGTCAATCGACGGGCGGGAAGCGGAGATTGCGGGGCAGGCGCTTG
>Locus:intergenic2756_1:1771860-1771908(+)
GTGTCGGCGGCGTGGCCGTCGAACTGCAGCAACGCTTATCGCCGACAGC
>Locus:intergenic2802_1:1806441-1806495(+)
GCCCCACGCCGCTCTCCTCCAGAGTCTCCCGCGTCCGTTACGATTCTCCGCCTTC
>Locus:intergenic2816_1:1819277-1819412(+)
GATGAGGGTGAGGAGACATTGCAGTCCTCCGAAAGCTTTCCTAGGCCAGGCAGTCGGTACTCAAGGAATTCAAGTGCATCGCGCCAGGCGTACCCAACAAAACCGACCAGAGCTTCAACGCCATTACCCATCTCGC
>Locus:intergenic2817_1:1819521-1819416(-)
GCTCCCATACCGGGCCTTGAGGCCCGGCGGAGTGGCCGGACATATGCACGCAGGCTTTGCGCCGGTCAACCCAAAAATTGCATTGAGGCCCGAGTTTATAACGGCT
>Locus:intergenic2823_1:1821644-1821506(-)
CAGGGGAGTTCGTCGTTCGCCTTCACCCAAGCGACAGGCCTGCTGGTCTCATGGCCGCATTCGGGGCAGGGGATGCCGATCTCTTCATTATCGAACATGGCAGCACTCCGGTTGAGTGCGAATTGCAGCACAACCTATT
>Locus:intergenic2827_1:1823415-1823307(-)
TGCAGCCTTCCATGCGAACAATATCGCAGCCGGCAGCGCAGCGTATCGGACCTTTGGCCAGCCAAGAGCCTTATGACACCGGGACCAAAGTCCGGCAGATCAGTGATAT
>Locus:intergenic2858_1:1845320-1845458(+)
TTTTCGATGCTACGGCATGCACATATCTCTTGCGCGCCGGTGCGGCGGATACTGCTCATGAAAGGATCCCTCGGGAACCCAACCGCCTCAACCCCGCTCGGTCGGGGTTGCCCCTCAACCGGCTGCCGCCACCTTCTCC
>Locus:intergenic2858_2:1845410-1845548(+)
ACCCCGCTCGGTCGGGGTTGCCCCTCAACCGGCTGCCGCCACCTTCTCCCCGCAGGCGGGGAGAAGGGATATGCCGCGCCCGCTCGCTCCCTCGGGCGGACGGTGAATGCGGGGTTCGGTTGGCGCCGCTTGTCCCTTC
>Locus:intergenic2875_2:1853721-1853676(-)
TCCAATATGCGTGAAAGGTTTCGCTCGGCGGCGTGCCTCAGACCTT
>Locus:intergenic2875_1:1853954-1853870(-)
TTGCAGAACCTTCAGCACACTACCCAATCGTTTTCTTTCCAGTTTCTAGTCCCGTATTCTCTTCGGATGATGCACTTTGCTCCGG
>Locus:intergenic2888_2:1862276-1862396(+)
ATCTCTTGCCGAAAAAACAAAATAATCGCCTCTCATCACTTGCATGAACCCGATGCCCTCTCTATAAGCCGCCTTGTCTTACAGCGGCTTGCGCCTTTTCAGAGGTACAAAGGTTGCTGCA
>Locus:intergenic2889_1:1862648-1862600(-)
CTATTCGGAAGCGAAATGGTGCGCTTTCAGGGTAAGAAATTGGTACGCC
>Locus:intergenic2888_1:1862685-1862799(+)
TCGAAATTTACCGCTCGCGGTCTCTTGCGAGAATCCGAAGCGCTCTCTATAAGCCGCCTTGTCTTACAGCGCGTGCGCCTTTCGGAGCACAAAACGCTGCAGCAGGCGCCCATCG
>Locus:intergenic2928_1:1888504-1888645(+)
TCGGGCCGCCGCGACGCAAGCGATGGCCGGATCTTTCATTCGCCCCATTTAGATCGATACTCGTCTCACCAAATCACCATGCTTCGCCTCTCGCGGGAGCGAGAAGACTCGCCATTTCCCCTTTGCGCAAGATTGCTTATGG
>Locus:intergenic2989_1:1920775-1920712(-)
TGTCGGCGCGTAGGGCGGTGCGGACAAGGTTGCCGAGCGCGTCGGTCAGCGTGGGGAGGACTGC
>Locus:intergenic2993_1:1923863-1923797(-)
TTGCTCCGGGAAGCCGCGGTCCGGCGACGGCTCACCTGCTTCTTTGCCGGTTTACGGAAGGCCGCCT
>Locus:intergenic2994_1:1924448-1924574(+)
AAGCAATATGCCGCGCATCTAATTTTCAATACGCTTCATGAGCGGGCGGCGAAATTCACGCCAATCATGAATCGCCATGGACGAGCGGGCGCGCGGTCTCGCATGCAGCCCTGTCCGGGGTGCGGCC
>Locus:intergenic2995_1:1924641-1924506(-)
AATAAACTCAGTCTTTTGTTGTGTCGGATCGAAAAGGACGCAGTACTTGCCGGTGGAAATCGGAGCAGGCCGCACCCCGGACAGGGCTGCATGCGAGACCGCGCGCCCGCTCGTCCATGGCGATTCATGATTGGCG
>Locus:intergenic3024_1:1948061-1948175(+)
CCGTCGGAACCACAGGCTTTTATCGTTCGCATATCATGCTGTCCAGCGGGCAGCAAAAAACCGGCCGCAGGTGACGACGGCCGGTTTTGCATGCTTCAACGAGACGGTTGTTCCC
>Locus:intergenic3030_1:1951770-1951803(+)
TATATCTCTTGCGCGCCGGTGCGGCGGATACTGC
>Locus:intergenic3039_1:1957606-1957522(-)
TCGGGAATGATGAGCGGTACGGTTGATTTGCCGATATCCCAACCGGGGCGCGGGCATCCGCGTAGCGTCTGGAGCGATATAGGAA
>Locus:intergenic3057_1:1972142-1972100(-)
GCCGGCAGGCGGATGAGGGGCTGGAGCAGTCCACCTCATCCTC
>Locus:intergenic3072_1:1983040-1983103(+)
TCGGGGCAGGTTCGGGAGTACGCGCAATGGCGAGAGGGAGACACCAAATGGTTTAGCGCGCCGC
>Locus:intergenic3103_1:1999728-1999689(-)
AATCGGGAAGCCGGTGCAGTTCCGGCACGTGCCCAACGCT
>Locus:intergenic3111_2:2006043-2005920(-)
GGGATGAATGGCGGAAACGGCGCCGCCGCCGCCTGGTTCCTGTGGCCGCGCAAGAATTTCTGCACTTCGTGTAACGGTCCGAAAACACGGAGCTTTTCGGAATTTTTCCGCCGGATCTCGATTG
>Locus:intergenic3111_1:2006036-2005985(-)
ATGGCGGAAACGGCGCCGCCGCCGCCTGGTTCCTGTGGCCGCGCAAGAATTT
>Locus:intergenic3113_1:2008646-2008568(-)
CATCTCCGAGTATTCTGTATTTGTTTCCGATTGTCCCTGCAGCTTCAGGGTGCGCCACAATCGTTAATTTTCTTATACT
>Locus:intergenic3121_1:2013978-2013897(-)
TTTCTGGTAGGATGGCTTTCCAAGCCCCCTGTTAACGTTTATAAGCCCGCATCCGCGAAAGTAGTCCGCCCGGGCGTTGTGG
>Locus:intergenic3204_1:2059633-2059723(+)
CGATCACCGCGATGGCGGGAAGTCGGGCCACTGAAGGATTGGTTGCAAGAGCGCTCGACCGCAAATGACCAGGACGTCGTGCCGGCTTTTC
>Locus:intergenic3207_1:2061161-2061065(-)
CTTGCGGCAGTCCCGGCGTCAAGCCAGGCTCAAAACGAAAGTCCAGTCTCCGGGATTGAAAACGCCCGAACAGAGATAGGATTGGCAGTATTCCGCG
>Locus:intergenic3209_1:2061620-2061584(-)
CGCTCTCCAATGAAAAACGGCGCCTCTTGCGAAGCGC
>Locus:intergenic3215_1:2064569-2064479(-)
AAACACAATTTTGCTTCTGTCCGCCGCCGCTGCGGCCGACCGGATATCTTCGCCGGAAGGGGCGCTAGCTCATCGCCGAACAAGCCCTTAT
>Locus:intergenic3216_1:2065300-2065450(+)
TGCGACCTTCGCAATCGCGCGGTCCAGCCTCGAAATAAGTCGGAAATCTTCGCCAAACCGCCCGATTTCTGTCGTGAAGGCTTCATCTTGCGGGGTTATATTTTAGTCCGTCTCACAAAAACCAATATCGAATGTTTAAGGTCCCATCAAA
>Locus:intergenic3230_1:2073200-2073272(+)
TTCGACTTTCGTCTGAGACCCCGCCCCTATCCCGGAAAATCGGCCGTCGCACTTGAAAGCAGGCTTGAAATGG
>Locus:intergenic3241_1:2080038-2079975(-)
TGCCCCTCATCCGGCTGCCGCCACCTTCTCCCCATTTTGATGGGGAGAAGGGACAAGCGGCCGG
>Locus:intergenic3254_1:2089076-2089133(+)
AAAATACAATTTTTGGTAGCACATTCCTGTGAGAAAGGTATCGACGAAGCGTCTGGTC
>Locus:intergenic3258_1:2092456-2092549(+)
CAGGAGAGCCGGCCACGGGGCGCAATCGCGCGCGTGCCGGCCCTTCGAATTGATCTGCGCGTGTCTGCCGCCCCCCAAGGAAATCAGGGATCGG
>Locus:intergenic3267_1:2098458-2098392(-)
GGGAGATGGCTGGCAGGCCAGAGGGGGTCTATCCCTTCCGCGCAACTCTCGCGCGACAACGACATAT
>Locus:intergenic3301_1:2128900-2128789(-)
CGACTTGAATGCCAGGCTCGGCACGGCATGTCGCAATTGAGCAAGCGTGCGAGAAATTTTCGCACGCTTGAAGAAGGCCGGAAATGCACCGTGACCGCCGGTGACGCAATCA
>Locus:intergenic3302_1:2129499-2129556(+)
CTGGCAGCTTCAGCGCGGGAGCGGTTAGCCGGCGCTCCATCCACCATGTGTGGCCGCA
>Locus:intergenic3312_1:2133136-2133214(+)
TCTCGAAATAACACCTCTTCAATTTGCCACCGCTGCCACATCAAAAAAATCGAATTGTTTTGCAGGAATACTTCTGTAA
>Locus:intergenic3327_1:2140969-2140882(-)
GCCCCGCGTAAATGCTCCCATGCGACAGCGGTAGCGCATTATTCCGCGGTTCGGAATCTGCCGCCTGCAAAATTATGCAGCACTTCAA
>Locus:intergenic3347_1:2150577-2150538(-)
TCCTTGGCCGTCGACACAAGGTTCGGCTATTCGAAGCGGT
>Locus:intergenic3363_1:2157435-2157300(-)
ATGCGACGCACTTCAGGTCGTCGCTTTCGTGCATGTCGTCAGCCCCAAACCGCTGCGCACTTTTGGCGACATGCATTAAGGCTCGCATATTCGTCGCTTGGAATATGCGCTTCAGCTTGTCGAATTGCGACATTGG
>Locus:intergenic3386_1:2172693-2172750(+)
CGATCTTGCGCTGGTCGGCCTGCGTCGCGCCGCGTGCGCCGGCAAGCTCACTTCCCAC
>Locus:intergenic3386_2:2172721-2172757(+)
GCCGCGTGCGCCGGCAAGCTCACTTCCCACGATGCCG
>Locus:intergenic3389_1:2173994-2173865(-)
TGCTTGTCACAGAGATCCAGCAGCGCCGCGTCTGCGGCGCGGGAAATGTTTCTTCAGCCCAAGGACTTGGTCTGGCTGGATCCCTGTGACGAGCACAGGGATGAGGTAATCAAACAAGCCGCCGCGGCAT
>Locus:intergenic3396_1:2177803-2177905(+)
ACTTTTGCGCGCCTCCAAAGTCGTGGGTGCGCTACAAAGCACATCGTTCATTCTACCGAATGCGAAAAGGCAGAATATGTTCCACGCCCCTCGCGACCCATAT
>Locus:intergenic3401_2:2179727-2179622(-)
CGCGGAGACTGCAGCGGTGGCGAAAAGCATGAAGACGAGTGCACGCAGCATGTTTTCCTCGCGGAGACGCTTACAGTCGCGGAGGCTCGGGCGCCGAGTTGGGCTT
>Locus:intergenic3400_1:2180189-2180264(+)
CGCCTCGCGGATTCGGGAGACGCGGAAGGCGCATCGCCGGCCGTACACGGCGCCGCGGCGTTTGGAACGCGCAGCA
>Locus:intergenic3400_2:2180305-2180353(+)
GCCGGGGGGAGCGCCGGACGCTTCGAGATCGCCTCTGGAGGATCAGAGC
>Locus:intergenic3401_1:2180478-2180397(-)
CATCACTGTGCTCGTCATAGGATCCAGCGAGACCAAGTCCTTGGGCTGGAAGAACTCTTCCCGCGCCGCAGACGCGGCGCTG
>Locus:intergenic3403_1:2181383-2181350(-)
TTATCTGAGTTCAACGCAGGCTTCCTCGATCGTC
>Locus:intergenic3417_1:2187255-2187198(-)
CGAAGATCGGCTATTGACGGCGCCGCTCTTTGCCGCTCTTTTCTGACATGCGAGCTCG
>Locus:intergenic3423_1:2193257-2193110(-)
AGATGCGCCCCACGTTACGCATGTCGAACGGAACTTCGCCCCTCATCCGCCTGCCGGCACCTTCTCCCCGCGAGCGGGGCGAAGGGGACTCGCGGCGCCGCTCTACCCTCAGCCCCTCAAGAGCGAGCGGTGAGGCCGAGGCTTGTCC
>Locus:intergenic3434_1:2200295-2200391(+)
GCTCTACCAACTGAGCTAATCACCCGACCGGAACCGCTTCGCAGCGGTCTGGTGGGGCGTATAATGGCGTTCGCCGGGCTTGTCCAGCGCCCTTTGC
>Locus:intergenic3436_1:2201467-2201536(+)
TGCGGTGCCGCACCGCTCGCGACCTTGCAACGCCAGCGCCCCGGCGGCAAGGCAAAATGCCGCGGCAGCG
>Locus:intergenic3442_1:2206350-2206458(+)
AATCAGGGAAATGATTTCAGTAGCAATTTAGATCGGAGCTCGCTTCAGGGTGAACTCCGATTGCGAGGATGTACCCGGTCGAGCTCGCGGCGGCCCCCGGGCGGAGAGT
>Locus:intergenic3449_1:2212005-2211957(-)
TGTGTGAGCGGTAATTCGTGCGTAGTTTCCGGTCCGCTCCAAAGTGCCG
>Locus:intergenic3460_2:2221539-2221689(+)
AGTTTGCCCTCGGTCGGAGAAAGATCGCGCCGAGGGATAGAGCGGGTGTTTTACAGGGATGTGACAGCGAAAAGCCGGAAGAACCTCAGCTCGTCCGCCGGCCGGAGCATTCCCCCGAATGTTTTCGAACGATCCCTCGAGAATATTATTT
>Locus:intergenic3460_1:2221660-2221774(+)
TTTTCGAACGATCCCTCGAGAATATTATTTGCGATTCAAATCAGCGGCTTGATCGTATTTTCCGGACGGGGTGAGGCCCTCGCACAATTAAATTCGGTTCATCCATTGCATATCT
>Locus:intergenic3472_1:2226840-2226969(+)
AAGCAAGTCGAAAAGAGCGAAGTGCTGTATGATCGTGGACATAGTGCTCCTCCTACCCACAATGGTATCAGAACACAATTTTCGCGTTTTTGGAAGAAAATTCGCAGAATAACTGCCGAAGGAGAACTCT
>Locus:intergenic3495_1:2239590-2239557(-)
CCCGGATCGTTCCGCTGTCTCGTTGGAACATCGA
>Locus:intergenic3530_1:2260988-2261090(+)
TTAGATCAATGTCAATCGGCGGGCAGTTGCAAAACGCGCAACCGGGCAACCTTTCCCCTTCGACGAGCGTTAGGACGCGCCTTCTTGTGTTGCAAAGACAATG
>Locus:intergenic3534_1:2264619-2264661(+)
TGGCACAGTTTTTTGCACTGCACCTTGAATTGGGGCGGCCGAT
>Locus:intergenic3546_1:2271141-2271228(+)
ACGCTGACAACAGCGCCGCGCGTTCTATTGCATGCGCAAGCACGCGTAACCCCGCAGCCTCGCCCAAGCGGACGGGGCTTTCTTCTAC
>Locus:intergenic3550_1:2272467-2272509(+)
ACAGGCCCGACCTTCCTCATCATCTCAACCCGCCGCGCCAGTA
>Locus:intergenic3555_1:2274019-2273956(-)
GCCCCGCTTGCGGGGAGAAGGTGCCGGCAGGCGGATGAGGGGCAATCGGGGCAACGCTCGCCAT
>Locus:intergenic3554_1:2274009-2274042(+)
GCAAGCGGGGCGAAGGGACAAGCCTCGAACTCTC
>Locus:intergenic3589_1:2291267-2291180(-)
CTATTTCGCCCCCATCAAAAGCCGGTCTGCACAGGCCGGTTTTTGGTGGAGGCGCCGGGTACCGCCCCCGGGTCCAATGGGTTTATTG
>Locus:intergenic3596_1:2294407-2294476(+)
CTCGCGGGGCGAAGGGACAAGCGGCGCCGACTGAACCCCGCATTCACCGTCCGCCCGAGGGAGCGAGCGG
>Locus:intergenic3597_1:2294541-2294433(-)
GGGTTGCCCCTCAACCGGCTGCCGCCACCTTCTCCCCGCAGGCGGGGAGAAGGGATATGCCGCGCCCGCTCGCTCCCTCGGGCGGACGGTGAATGCGGGGTTCAGTCGG
>Locus:intergenic3624_1:2315242-2315311(+)
CATGCGAAAAGGCCCGCTTTCGCGGGCCTTTGCAGAAACCGTGCGTGGCGATCCTCGGGGCGGAATGAGG
>Locus:intergenic3625_2:2315307-2315244(-)
ATTCCGCCCCGAGGATCGCCACGCACGGTTTCTGCAAAGGCCCGCGAAAGCGGGCCTTTTCGCA
>Locus:intergenic3625_1:2315385-2315253(-)
TCGGATCGACCTCACGAACGTGATCGATTCGAAGAAGTTAGCGCGGGATGCGGGCGGAAAGCCGCACCCACTTTCCTCATTCCGCCCCGAGGATCGCCACGCACGGTTTCTGCAAAGGCCCGCGAAAGCGGGC
>Locus:intergenic3630_1:2319166-2319214(+)
GCGGCGAACCGCCCACAGCGCCGCGCATCCGATCGGACGCGCCGAAGCC
>Locus:intergenic3632_2:2320348-2320393(+)
GTTCGATTGACCCGCGCTGATCCTGCCGCCAAAAACGGCACGAAAG
>Locus:intergenic3632_1:2320419-2320500(+)
ATCGCTGAAGCGACCAACCGGTTCTTGTCCGGAATCGAGGTAGTACGATCGTTCCAGAACGTCGTAATTACATTCGCTGATC
>Locus:intergenic3633_1:2320872-2320728(-)
GTCGACTTGCGAGGATATCTCTCAAACGGAGCATGCAGAGGTAGGAGCGGCGATGCTGAAAACCGATACCCGCCAAGCGAATTGGCGCCGTGCCAATCCAGGGAAATACGATGCTCATCTCGCTGTGCAGCGAGCAGTGAAGGCA
>Locus:intergenic3642_1:2326910-2327048(+)
ACGCCCCGCTTCGCTGATATGGCTCCTGCATCGTCAAAATGCTACAGCGACAGTTGCGCGTTCGATAAGACGCGCGGCTGCGGGCGCCAGCCCCGCGAAAAGGCAATTGCACAAATTTTGGCTGCAAGCTCTATCTTGT
>Locus:intergenic3645_1:2327766-2327625(-)
AGCCGGTTGAGGGGCATCCCGTGTGACCCGTTACAGCGGCGCGCGTCTTATCAGACGCGCAAAGGTCGCTGTAGCACTTTGATCTGCTGCATGTTTTTGTCCTTTAATCGGATACGATTAAAGGAAACATGCAGTAGTTTAG
>Locus:intergenic3653_1:2334153-2334012(-)
GTGCCTCCAAACTCTTATTTTCAAGATCGGAATTGGGGACGCATACGATTCGATCGGGCGCTGTTAGTTCGAAGACGAGATTTCCGCCGGCTGCGCGGGTCCCGGTACTTCGTCTTGTGTCTTGAGCAGCGTGGCACCCTTT
>Locus:intergenic3656_1:2339569-2339719(+)
CCGCGAAACGCGCTTCGGCGACACCCGTCAAGAATCAACCAGAGACAAGATTTCCTAGCTGAATCAGAGCTTTCTGTGGCTTGCAAGGGAAATAATCTTAGGAAAGGTAGAGCCCGCCTGCGTGTGCAGGCGGGCTCTACAAGGCCTTGCG
>Locus:intergenic3676_1:2356966-2357116(+)
GTTTGCCGTGCCGTCCATGTCGCCATGTCCGCGGTGGGCTCTTACCCCACCCTTTCACCCTTACTCCGCAAGCGGAGCGGTCTGCTTTCTGTGGCACTTTCCCTGGGGTCGCCCCCGCCGGACGTTATCCGGCACCGTGTTTCCGTGGAGC
>Locus:intergenic3676_2:2357104-2357161(+)
GTTTCCGTGGAGCCCGGACTTTCCTCGCCCCGCGGCCTTTCGGCACTTGCGAGGCGCG
>Locus:intergenic3677_1:2357246-2357129(-)
ACCGCCGGACGGGGCGGCAGCGCCGATTTCTCTGGCGCTCGCTGCGCCGGTCGTTTAATGAGCCTCTGCCAGTTGGCCGGGCAGCCGCGCCTCGCAAGTGCCGAAAGGCCGCGGGGCG
>Locus:intergenic3682_1:2361011-2361104(+)
TTCTCGCGATCCACAGGCCTGTCATTTAATTTCCATCGGATTTGGGTTAGACCACCGCTATCTTTGATCCAAGGCAAGGAATTAGAATGCGGTC
>Locus:intergenic3700_1:2374112-2374184(+)
CCTCATGCCTGTGCTTGTCACAGGCATCCAGCCACGACGCGTCCGCGCCGTGAAGGACTTTTGTTCTTGGCTC
>Locus:intergenic3709_1:2380989-2380938(-)
TCTCTCTCTCATCCCTCGAGCACTGAGGAGGTTGGCAGGCATACCGCGATGC
>Locus:intergenic3720_1:2388847-2388994(+)
TTCACAATGAATTCCCCTCCCCAACCCCTCCCCACAAGGGAGGGGCTAGTCGAGGCACCCTTTCCGCCACTCGAAGCGTCGCCATTTACGGAAACGTCGAGTTGGGCAAGATGGCGCCGCAGGCTAAGCCCCTCCCCCTTGTGGGAAG
>Locus:intergenic3737_1:2399049-2398941(-)
GCAACGCGCGGGTTTTCAATCGCTTCAATGCCAAGGCGCGCGGCCATGCCGGCCGCGCGCCTTGGAATGCCGGAGGGCTGCCGCGAGTCTCCTTCGCCCCGCCTGCGGG
>Locus:intergenic3742_2:2403793-2403931(+)
AATTTGCAGAACCTTCAGCACACTACCCTGATGAATGGATCCCGGGATCCCTCGGGAACCCAACCGCCTCAACCTCCCTCGGTCGTCATCCTCGAGATTTGCCGTTTGCAGACCTGGTGGGTTCGAGGGAAGGGATTGC
>Locus:intergenic3742_1:2404006-2404078(+)
GCCGGCGGTGAATGCGAGGTTCAGTCGGCGCCGCTTGTCCCTTCGCCCCGCTTGCGGGGAGAAGGTGCCGGCA
>Locus:intergenic3799_1:2449203-2449131(-)
AGTCTCCCCAGTTTCATGCCGTTAGCGGCTTTGTTCCCGGATCGAAGCGTGCCTTGGTTTCTCCGTATTCGCA
>Locus:intergenic3801_1:2450485-2450398(-)
CTCGGGGCTCCCTCTCGGGCTTCATTTCATCGAGCGGGCGCGGCTTACTCGTCCCCTCTCCCCGCCTGCGGGGAGAGGGCTAGGGTGA
>Locus:intergenic3820_1:2470956-2471052(+)
CTCATTCCTGTGCTCGTCACAGGAATCCAGTCAGCCCAAGTCCTTGGGGTGAAAGGACTCTTCCCGCGCCGCAGACGCGGCGCTGCTGGATCCCTGT
>Locus:intergenic3828_3:2475132-2475282(+)
CACGATAGCATTGATCCTGGCTCTGAGCGGGAGCCCGATACAGACGGCAGCCATGGCCGCCGACGTCGACGTGGAGCTGTTGCTGGCTGTCGACATGTCCGGCTCGATGGACATGGAGGAGGCACGCGTGCAGCGCTCCGGCTATCTGCAG
>Locus:intergenic3828_4:2475199-2475232(+)
GACGTGGAGCTGTTGCTGGCTGTCGACATGTCCG
>Locus:intergenic3828_1:2475295-2475391(+)
CCCGATTTCATCAATGCGGTCCAGGGCGGGCTCCTCGGGCGGATCGCCATCGGCTATTTCGAATGGGCAGGGCTCGTAAACGAGGCCTCCGTCGTAA
>Locus:intergenic3829_2:2475442-2475352(-)
GCTTGGCGGCGAAGGCTTCGGCGTCGGCAGCATTTTCGATCACCTGCCAGTTTACGACGGAGGCCTCGTTTACGAGCCCTGCCCATTCGAA
>Locus:intergenic3829_1:2475669-2475528(-)
GACCGACGGGCGGATGAGGATCGCAAGCCCATTGATGATGATCCCGCGCGATACGGCATCGTTGCGGGCAGGCGTGACCGGCGGCCCGGTATTGTTGGGCCCGTCACCGGAGACGTCGATGACCCGTCGCGCGCCCGAAAAG
>Locus:intergenic3828_2:2475961-2476036(+)
CCCCCGCCCGACCATAGATCGCCTCCGCTCCAAGGCGTGTTGAGATTCGGGATACCCGCCGCGGCTTTTTTGATCT
>Locus:intergenic3886_1:2501033-2501162(+)
AAGGATCGGTTTTTACGCGTAGGCGAAGGTGGTCTGCCCCTCACCCCTTTAACCCGAGGAATAACCCTCGACCTCGCTTGCGGGCTAGGGCATATGCGGATCTGCTCCTCTGGCGGGAGCCGTTGCCACG
>Locus:intergenic3887_1:2501254-2501137(-)
AGGGGGGAGACGACAAGCGGCTTGACCTTCACCTATCCCAAACGATGCCGTCGGCAGACCGTATTGGAAGCGAAAGCCAGGCGGTTTCTCTCCGTGGCAACGGCTCCCGCCAGAGGAG
>Locus:intergenic3891_1:2504006-2503952(-)
GGCGGGTACGCGGCGTGCCCGGACCTCCGAGTGGCATTGATTACCGGGCGCCGGC
>Locus:intergenic3898_1:2510957-2511053(+)
CTAAAGCCAAGGGGTAACGCTTGTCGGCCGGCGCGGCGCGGGTCGTTTGCCGTCAGCCGCCCAGGGAAGGCGCGCCCGCCGAAGCGGGCGCTGCGGC
>Locus:intergenic3918_1:2520513-2520591(+)
GACAAGCGATATCAGGCGCTTGGACCGGGAAACCAGGCTGCACAAAGTTGCGGCATACCCATGAGCGACGGAATTTGGC
>Locus:intergenic3919_1:2520887-2520806(-)
TCGCGACCAGCCGCAGGAAGGAATAACAGCCTCCCCCCGTTGGCCGCCCGGAGTGGGTTGCGTCTCCGGCCCGCTTTTATTC
>Locus:intergenic3928_2:2523680-2523713(+)
CAAAACGCGTCGAGAGTAGAGGGCACGAGTGGTG
>Locus:intergenic3928_1:2523706-2523751(+)
GAGTGGTGTGGCTTTGCGGCTCCTCGTGCCCTCTCGCGCGCCCCGA
>Locus:intergenic3932_1:2524930-2525020(+)
ACAGCGGCCATTGCGCGTCCGCCGGACGTGCGGCACTGCAGGGAAGGCGCCCGAGAGTCACACAACGATTCAAAATGTTACGCGACCTGTG
>Locus:intergenic3940_1:2529311-2529452(+)
ATGATTCTGATTCAGCGCGGCTGCTTAAACGACTCTGCGATAAAGGTTTTTTGCCAGTGTCCACAGGTGGAAAACTTTTCAGTTTTTGTTAACCGTGACGCCAGCGAAGTGAAATGCGTCGGGCGACGGCGGGGTGGCCGAT
>Locus:intergenic3941_1:2529540-2529441(-)
CCTGCCTCACGCCGGCCTTCGGTCGTCGTCGACCATCGAACCGCGTGCCTTTGCGGTTCTCACGGAGGCGGATGCGGCGCGGGGCCAAATCGGCCACCCC
>Locus:intergenic3957_1:2539535-2539424(-)
GCGCAGCAGGCGCCCACCTGTCGCAATTCTGAAACAGTCGGTGCCATCAACCGCGGCGCCGCCCTACCGGAAATGCGCATTCGGCCTCACTCTTCCTTCCACAGCAACCGCA
>Locus:intergenic3967_1:2544511-2544400(-)
GCTTTTCGCGCATTTCCGATTGCCTCCGGAGGCGAGTTTCACTTGAATGCGCGGGATCGGAGGGCGATATTGGCAATACTGGACGCGGAAAACGCAGCGCGGTTTGCCACCC
>Locus:intergenic3984_1:2558472-2558505(+)
AAACGCACTGTTCGGAATTTCACATCTATCGGCC
>Locus:intergenic3998_1:2564038-2564086(+)
CTGATCAACACCGAGGAACTGCCCCGAGCCGCCGCGACCTTCTGCCCAT
>Locus:intergenic4054_1:2603601-2603640(+)
ACGCATGACCGCCCAATTTTGCAGAACTTGACGCACACAA
>Locus:intergenic4097_1:2621609-2621552(-)
AGGGGACTCGCGGCACGGTTCGCCCCTCGGTTATCAAGGAGGATGGTGAGCCCGAGGC
>Locus:intergenic4104_1:2625317-2625431(+)
CAGCCAGTGCCGAGGGAAGGGCACTGGCTGAGCTTTGGCAACTCACTGAGGGGGGATGTGAGTTGGCAACCGGCGGTATGCCTCCGACGTCACATTGGGGGCGATGTGCGTCACC
>Locus:intergenic4114_1:2632945-2633062(+)
AACGCGCGCCATGAATTGGAAAAGTCAGAGCGGAACGCGGATCGAAGGCGGGTTTGCCCCTTTCCCCGTCCCGCTCTGGAGGTAGCCGGAGCGTTCACTGTTTCCAGCAGACGCTCCG
>Locus:intergenic4145_1:2656526-2656469(-)
CTCCTCATCTCTGTGCTTGTCACAGAGATCCAGCAGCGCCGCGTCTGCGGCGCGGGAA
>Locus:intergenic4170_2:2668123-2668249(+)
ACCTTGACAAACCAGAGTGGTTCACAAACAGTCCTATCGAACCACGGGAGTTACCTAGGTCGGGTCGACCTACATGGCCGTGATCTATTCCAAGAAGTCGAGACGCGGGATGCGGCCGGAAAACCGC
>Locus:intergenic4170_1:2668195-2668231(+)
CATGGCCGTGATCTATTCCAAGAAGTCGAGACGCGGG
>Locus:intergenic4179_1:2674200-2674119(-)
GCTGCGCGGGTCACTTGCCGCGGCGGGCCCGGGGCTTCCCACCAAAGTAACGCGCCTCGCTTCATTGCCGCTTTCAGCCCTT
>Locus:intergenic4186_1:2679555-2679672(+)
TTGAACCACCATTGGGCAGACAGTGAGGAGTTTCGTCACTGGAACATGCGCGTTCGCGAGACGCTTCTCCCTGACGTTTCGGCGAGCCCTACCTTGAAACTTGTGTTCGTATTCAATT
>Locus:intergenic4188_1:2680482-2680629(+)
GTGCCCGCTTATACTGCGCCAACAGCCCGCTTTCCCTCGGGATTAAGAATTGCTGCATTAGACGCGGGCGACGTCGTTGTCCGCGTCCATCAGAAGATTCATGGTGCGATCTTCTTTGGGCCGGCGCCCGGTGCGACACCCCAAGGCC
>Locus:intergenic4193_1:2683218-2683170(-)
CCGCTAGTTTTTCGACTGACGCGGGATTTGCGCGGCATCGCGCCAGCGA
>Locus:intergenic4276_1:2739880-2739979(+)
ACGTGCGGCGGACGCCGACCGGCTCTCCCACTCTCACGCAAGGACGATGCTAGACAATGCCATTTCGTAATTCAACTACATTTTTTGCGGGTCCTGCTTG
>Locus:intergenic4304_1:2761126-2761273(+)
CCCTCGGCTGCGAACCGTCGGTCTTCGATTTTGCTGTCCGGGAGCCGATTGCGGCCCCCCCCCGCTACTCCCGGATTTGATGTCCCAGCCCAGTCTGTTATATCAGAAAGTCTTTTTGTAACGTTGTACGTACATCGTAATCAGAATG
>Locus:intergenic4369_1:2805519-2805405(-)
GAGATTTTGGCTCGCAAAACTCAGACGAGATTTTGCTTCGCAAAACTCGGACAAGATTTTGCTTCGCAAAACTCGGATAACGCGGGGTGGAGCAGCCCGGTAGCTCGTCAGGCTC
>Locus:intergenic4369_5:2805794-2805644(-)
GCGCAGGCTCAATCTTGCGCTTTGCCGACCTGGTGGTTCTGGCGGGGTGGCTGCACCCGTTCCCATTCCGAACACGGCCGTGAAACGCCCCAGCGCCGATGGTACTTCGTCTTAAGACGCGGGAGAGTAGGTCGCTGCCAGGTCTGCAAAA
>Locus:intergenic4369_3:2805755-2805722(-)
TGGCGGGGTGGCTGCACCCGTTCCCATTCCGAAC
>Locus:intergenic4369_4:2806337-2806259(-)
CAAGGGTTTGGCTGTTCGCCAATTAAAGCGGTACGTGAGCTGGGTTCAGAACGTCGTGAGACAGTTCGGTCCCTATCTG
>Locus:intergenic4368_4:2806270-2806390(+)
CGAACTGTCTCACGACGTTCTGAACCCAGCTCACGTACCGCTTTAATTGGCGAACAGCCAAACCCTTGGGACCTGCTCCAGCCCCAGGATGCGATGAGCCGACATCGAGGTGCCAAACAAC
>Locus:intergenic4368_1:2807231-2807276(+)
CCTGTGTCGGTTTCGGGTACGGTCTATACGGTGGAGCTATTTCCTG
>Locus:intergenic4368_2:2807444-2807537(+)
TCTTTCGGCGAGAGGGTCTCTCACCCTCTTTATCGTTACTCATGTCAACATTCGCACTTCCGATACCTCCAGGACCCCTCACGGGTATCCCTTC
>Locus:intergenic4369_2:2810527-2810485(-)
GTATCCTTCAGTTCGGCTGGATCGGAGACAGGTGCTGCATGGC
>Locus:intergenic4368_3:2810528-2810612(+)
GATCTCTCGTATCCGCGATCGGGATGTCAAGGGCTGGTAAGGTTCTGCGCGTTGCTTCGAATTAAACCACATGCTCCACCGCTTG
>Locus:intergenic4373_1:2816950-2816827(-)
TCGCAATGCGAGGACGGGTCAGGAACTCAAATTGTCAGCGCCTCCAAAGAGGCGCGCGGCGATGAATTAAACGGGCTTGCCGAATGCGGGAGCCCGATCCTGAAACACCGGCTAGTGCCACGTT
>Locus:intergenic4399_1:2829936-2829825(-)
GAACGTTTATCACCCTCGGGCAAGATGGGGTCAGTTCCGGCGCGCGTCACCTCGACGGCGCCGTTTTCGGGCAGTTGTGGTCAGGACGAGGCTTTGGGAAGGGTGCTTCGCC
>Locus:intergenic4417_1:2843548-2843485(-)
GGGCACCATCCTGCTACCGCGACCTTTGCGCGTCTGTACGGAGAACGGCACAGACTTCGTGGAA
>Locus:intergenic4427_1:2847857-2847779(-)
GATACAACTGAATTGCAAAGGCGATGGCTGGGACCCGAACGTGACGTCAAGGCCGGTCGCAGGTGCCGCGCCGGCTGGT
>Locus:intergenic4434_1:2850513-2850615(+)
CTGTACGTAAACGTAAGTACGAATAAGCGCGGTCATATCGAATTGGCGTTGGTTCATCGCGATTTAGCGTCAAGAACGGCTTGTCTATGGAGCAAAAACGCGT
>Locus:intergenic4485_1:2877667-2877613(-)
TGCTGCGGAAAAATCCTTGGCATTGACCGATTTGTGCAAAATCAAACCCCTATCC
>Locus:intergenic4492_1:2882059-2882209(+)
TGCAAGCCGGATTTTTCGCGACAAGGCACCGCAATATGGGCCGCCCGAAGGGTTTTGCACAAATCGCCCACTGCCGGCGGCTTTTCCCTTGCAAAGGGGACAACCCTTTGCTGCGGAAAAATCCTTGGCATTGACCGATTTGTGCGAAATC
>Locus:intergenic4493_1:2882201-2882153(-)
ACAAATCGGTCAATGCCAAGGATTTTTCCGCAGCAAAGGGTTGTCCCCT
>Locus:intergenic4549_1:2916818-2916728(-)
GATCTCTTCGACGGCAGCGGCGGTGGTGGAAATACCGACGTCGACGTGAACGTGCCGAACGTTGAAGCGCCGCAGGCACCTTCAGGCGGAC
>Locus:intergenic4548_1:2916752-2916890(+)
CTTCAACGTTCGGCACGTTCACGTCGACGTCGGTATTTCCACCACCGCCGCTGCCGTCGAAGAGATCGCCGCCAAACAGGAACAAGGCTCCGACAACTAGCAGAATCACGATTACCGCAACGGCCCACCCACCGCCGCT
>Locus:intergenic4549_2:2916902-2916776(-)
AACACAGGGGGCAGCGGCGGTGGGTGGGCCGTTGCGGTAATCGTGATTCTGCTAGTTGTCGGAGCCTTGTTCCTGTTTGGCGGCGATCTCTTCGACGGCAGCGGCGGTGGTGGAAATACCGACGTCG
>Locus:intergenic4549_3:2917673-2917640(-)
GGCGTGGCGGGAAAACATCGCTTTTTCCCGAAGA
>Locus:intergenic4587_1:2938209-2938146(-)
GGTTTGCTCGAAACGGCAAAAGTTTCTTCAATCGCGACGCGACCGCTTGACTTCCTCTCCGAGC
>Locus:intergenic4593_1:2941930-2941873(-)
AACAATAGCGGAACACGCAGGCAGACGCGGCCGGCACAAGAGACGATGCCGAAGCAGG
>Locus:intergenic4592_1:2942003-2942054(+)
CATAACATCAGAAATCATTACAGCGCGTTACAACTGGATCTTTCAACGCTTC
>Locus:intergenic4622_1:2962492-2962561(+)
GCCGGGCATCTCCCGTCCTGCCCGACGGTGAACGCAGTGCGTGCACGCTGCCTAATTGAATTGAGTGGAA
>Locus:intergenic4628_1:2968992-2969037(+)
GTATGGGCGCCTCCGCCCGCATCCCGCTTCAACTATTGGGCATGGA
>Locus:intergenic4629_1:2969157-2969112(-)
AATCCTGCCGCGCCCTGCCTCTGCCGAATTGCCTTTTTTCAAGGGT
>Locus:intergenic4632_1:2970762-2970801(+)
CGCAAAACGGCCTCCGGCTGGAACCATGCGGCCGCCGCTT
>Locus:intergenic4633_1:2971069-2970988(-)
GCTCGAAGCTCCCCGTCGCTTGCGACGGCGTTTGCGCGTTGGCGGCTGGGGCTCACCCTTTACATGGAATGGTCGATCGTAA
>Locus:intergenic4638_1:2973161-2973227(+)
AAGCGCGGCATTGAACTGCGGAAGCTGTGGATGGTCGATTTCGCCTCCCGAACCGGCCACCGACCGG
>Locus:intergenic4645_1:2978329-2978287(-)
AAGTCGCCGCGAATCTCCTTCGCCCCGCTTGCGGGGAGAAGGT
>Locus:intergenic4659_1:2987526-2987481(-)
GCGTGTTTCGAAGCCCGGCAGTGCCGGGCTTTTTTGTTGGCTGCCA
>Locus:intergenic4663_1:2992029-2991993(-)
GCGGAAGCTGCCGCAAAACCGGGAGACTGGCGAACTT
>Locus:intergenic4662_1:2992083-2992212(+)
CCCGAATCGAGGACGATCGAAGAGCGGTGCTGCCGATGGCCGCAGGCCATCCGTATTGGCCCGGAGACTAGTGGAAGTTTGCGCCGAATTGAAGGGAAAACAAAGGGCACGGCCCTAAAGCGCGTCGCAT
>Locus:intergenic4672_1:2996468-2996516(+)
GTCGCATCGCCTCTGCAGCTCCGCGCGGCGATGCGTCCCGATGCAATCG
>Locus:intergenic4694_1:3007249-3007345(+)
GGGTACTTTTGGCCAGCATCATGTGCCAAATCATACCGGCCATTCGTCCCACAAACGGCTGAACATCCTGTTTTGAGAAATGCTTGCATTTTATCCA
>Locus:intergenic4715_1:3022154-3022109(-)
CCCGCACCAGGCCACTGGAAAGGGCAGTATGCGGTTCTTCTAGTGA
>Locus:intergenic4743_1:3044617-3044572(-)
CAGTGTCTCCTTTCTAGCCCACGGCGGCTGAACGGCGGCCGAACCC
>Locus:intergenic4748_1:3048710-3048755(+)
GCAACTGAAGCCGAGACCGGAACTTTGAACGGCGGCGATTCTGCTA
>Locus:intergenic4749_1:3048842-3048776(-)
GGTCAATGGCGAGGTAGGTATCTCTTAACAGGCGAACATGAAGAACGCGTGACAACGCTTCGGAAAA
>Locus:intergenic4752_2:3051648-3051750(+)
AACCCGCAGCGGCTTGTTTGCACTCCTCATCCCTGTGACGAGCACACTAGGGCATTTACACATCTGATCCTCTCGCAGGACAATTGCCTTGGGGCGGATAAGC
>Locus:intergenic4752_1:3051926-3052067(+)
AATGCCGCAGGGTATCCTCGCGGCAAATCGTCTTCGGCAGCATGCAGGGTTTGGCGTTTAACCCCCTCTGGCCTGCCGGCCATCTCCCCCACAAGCGGGGAGACGACAAGCGGCTTGACCTTCACCTATCCGGCAGCAGACC
>Locus:intergenic4784_1:3074382-3074430(+)
GCACGCCGCTTTACCCCCTCTGGCCTGCCGGCCATCTCCCCCACAAGGG
>Locus:intergenic4794_1:3085043-3085190(+)
CGGTCTTGCGACATCGACGGCCGCCGCCGCAGAGCCATCGGCGCTTTTTCCCCACGCGCGCTCTCTCGCCGCTGGACTTTCGGCACGCGATCTGTTATCCGCTCTTCTAATCGTAGGGTTCTCGCCCAGCGAACGCAAATTTATTGCC
>Locus:intergenic4795_1:3085171-3085126(-)
CTGGGCGAGAACCCTACGATTAGAAGAGCGGATAACAGATCGCGTG
>Locus:intergenic4798_1:3086550-3086631(+)
GTCGGACATCATACGCCCGCGGCCCTGTCGCGGGCGTCGTCGTTTCATCTGCGCCGATCAGGGTTGCGGAACCATCCTGAAT
>Locus:intergenic4801_1:3087344-3087299(-)
CGCGCCTTGCAGCGGCGCGCAAGGTGGGCCGTACGGATCACGCAAT
>Locus:intergenic4881_1:3136944-3136908(-)
CGCCTGCCGGAGGCTCCGCTTAAACTTTCCGAAAGGT
>Locus:intergenic4931_1:3177975-3177870(-)
ACCTGCGTCAGCACCCGATCGAGTGTATTGGCCGCGGCCCGCATTACCTTCGCGATAATCCGATGTGAGTATCGACCTCGTCAAACGGAGTGGCGAATACTTGTCC
>Locus:intergenic4947_1:3190468-3190402(-)
AGCGGGATGAGGAAAAGTGTGTGCGGTTTTCCGCCCGCATCCCGCGTCTCCACCTCTTGGAACCGGT
>Locus:intergenic4946_1:3190421-3190523(+)
GACGCGGGATGCGGGCGGAAAACCGCACACACTTTTCCTCATCCCGCTGATTGGGCCGACCGGCAAGGGCGGAGGGAAGGACGCTTCCCTCAAGATCTTCGCA
>Locus:intergenic4955_1:3194238-3194196(-)
CGGGCAAGCTTTGACCGAGGCAGGCACTGGCTGGCGATACCGA
>Locus:intergenic4975_2:3208646-3208583(-)
GCAGGCTCAATCTTGCGCTTTGCCGACCTGGTGGTTCTGGCGGGGTGGCTGCACCCGTTCCCAT
>Locus:intergenic4974_9:3208804-3208945(+)
AAGTTGCGATGCTCATCTTCGATGAGCATAGGCAACAAGAACGATCAAGCCAATCGAACGATTAGTACCGGTAAGCTTCATGCGTTGCCGCACTTCCACACCCGGCCTATCAACGTGGTCGTCTTCCACGGTTCTCAAGGGA
>Locus:intergenic4974_2:3210453-3210507(+)
GGCTTCAGCCCCGTTACATTTTCGGCGCAAAGACCCTTATTTAGACCAGTGAGCT
>Locus:intergenic4974_7:3210594-3210648(+)
CTTGGGGACCTTAGCTGGAGGTCAGGGTTGTTGCCCTTTTCACGACGGACGTTAG
>Locus:intergenic4974_6:3211059-3211170(+)
CGGGCTCCGACTGTTTGTAGGCATCCGGTTTCAGGTTCTATTTCACTCCCCTTGTCGGGGTGCTTTTCACCTTTCCCTCACGGTACTTGTTCGCTATCGGTCATGCACGAGT
>Locus:intergenic4975_1:3212196-3212121(-)
GGAAGCTTCCAGGTGTTGATGGTGATCGAAAGGTTGCCTGAGACGTCCGAGCCCAGTCCCGAAGAAGCCATGGATG
>Locus:intergenic4974_1:3212132-3212195(+)
TCTTCGGGACTGGGCTCGGACGTCTCAGGCAACCTTTCGATCACCATCAACACCTGGAAGCTTC
>Locus:intergenic4975_3:3212470-3212353(-)
CGGACGGGCCGCCGAACGATCGGCGACGGGCTTTGCCCTTGCGGCGCTATGCGCCGTCGGGTGCACGACGTGTTCACCCGAATATGGGGCTGTAGCTCAGCTGGGAGAGCACCTGCTT
>Locus:intergenic4974_3:3212436-3212496(+)
CAAAGCCCGTCGCCGATCGTTCGGCGGCCCGTCCGGAGCGAAGCGATCTTTAGATCGCGAC
>Locus:intergenic4974_4:3212699-3212765(+)
TATCCGCCCTTCTCGCTTAGCGCTCGAAGGACAACCAAATCGCCATACTCGACGTATTGCGTTCGAT
>Locus:intergenic4974_8:3213579-3213648(+)
TCATCGTTTACGGCGTGGACTACCAGGGTATCTAATCCTGTTTGCTCCCCACGCTTTCGCACCTCAGCGT
>Locus:intergenic4974_5:3214517-3214637(+)
GCCGCCCACGTTTCTCTTTCTCTATATTCAATTGTCAAAAAACAGACGAGAAACAATCCCGTCGACATTCCAACAAGACCAAAACCTCAAAGGCCCAGTCCCGACAATCAGCATCCGCTAA
>Locus:intergenic4999_2:3233999-3233882(-)
TCCTCGAAGATCATCGCCTCACCTGCACAGTACAACCACGAGATAGAAGGGTCTCACAGCACAGGTTGCAGTCAAGGATTACGGAGCGTGCTCAATGGGATAAGCCAAAATGGGCTAA
>Locus:intergenic4999_1:3233975-3233924(-)
GCACAGTACAACCACGAGATAGAAGGGTCTCACAGCACAGGTTGCAGTCAAG
>Locus:intergenic5013_1:3242826-3242700(-)
TCCGGCGTTACATACGCGCTCGCATTTTTTTGCCCCTTGTGGCGCGAAACGGTTGCGGCAGCCCGAAAAAAAGACAAATGTTACAACGTCGCCATGCGGGCTCGGGAGGAGCGGACCGCTGGCGGAA
>Locus:intergenic5014_1:3243419-3243491(+)
CCCTGTGACAAGCACAGGGATGAGGGATCAAACGAGCCGCGGCGGGTATCCCGAATCTCAACAGGCCTTAGTC
>Locus:intergenic5049_1:3269423-3269372(-)
CCCTCATCCGCCTGCCGGCACCTTCTCCCCGCTTGCGGGGAGAAGAGACTCG
>Locus:intergenic5094_1:3301356-3301449(+)
CAGTCAGATTTTCGGTTTTGTTGGCAGCGTCACTGGCACTGGCCGGCTGCGGAGGAGGCTCCGGCGGTCCAGGCGGTCCAGGCGGTTCAGGCGT
>Locus:intergenic5103_1:3306739-3306682(-)
GCTGCACACTTTTCCTGGAAGCGCTCTGGCGGAACCCTACTCCCCCGCGGTCACGGGT
>Locus:intergenic5150_1:3335351-3335447(+)
AAGCCTCTCCCCCTTGTGGGGACCTACGGCATGCACATATCTCTTGTTGTCCAGCCCTTCGCGGACTTACTCCGGAGTGGCGGCATCTGTATTTCCA
>Locus:intergenic5200_1:3361292-3361433(+)
CGGCGCGGCAAGAGCCTGGCGGCGCAACTGGGAACACGTCGTTTCCTTCTTCGCCTTCCCCGAAGGGGTCCGCCGCATCATCTACACGACGAACGCAATAGAGGCCCTCAACTCGAAGCTTCGGCGAGCTGTGCGTTCCCGC
>Locus:intergenic5205_1:3364216-3364078(-)
CGCCCTCTCGACCGATGGTCACGAGGGCTTCTGCCACCGCGGTCTAACCGTAGTGGCCCGAAAGTTCCTGGAGCGCTCTTTGAGCGTCTGATCTCGGCGATGCCACGAATGCGATCCTCATGGTTGACACTCAAAGCGC
>Locus:intergenic5204_1:3364256-3364382(+)
TCAGCATGGAATTGCACACTGGCGGGGGATCACCCATGTGGAGTACACAGCCCATTCCAGGCGTCGCTTCGTCAATGCCTAAGGCAAGAAAGAAGGGGCGGCCCGCCGGCAGGCTCAAGTCCCTCGA
>Locus:intergenic5210_1:3368698-3368773(+)
CTTTGTCCATGGGGTTTCGGCGCACACTGTCTCCAGCGTGAGGACCGCCGCTATTGCAACTCCTGTTTTAGCAAAA
>Locus:intergenic5211_1:3368960-3368891(-)
CCAATTCTGGGCCCCATCTTGTCGGCACTTACAAGCCGGGTCGCGAGATCTATGCCCAGAGCGACGATCC
>Locus:intergenic5212_1:3369687-3369780(+)
CGATATCCGTGGCCATTGCCGACACGGGTCGTTCCGGCGAGGTCCGTCTCTTCGGAACAATCCCGCATGAGCCGGAGGCGGTTGTTAAGCTTGT
>Locus:intergenic5213_1:3369832-3369727(-)
CCTGCCTCACAAACAAAACTCGACCTTTCCGTGTCGGCTGGAAAGCTTCTTCACAAGCTTAACAACCGCCTCCGGCTCATGCGGGATTGTTCCGAAGAGACGGACC
>Locus:intergenic5212_3:3369789-3369915(+)
TTTCCAGCCGACACGGAAAGGTCGAGTTTTGTTTGTGAGGCAGGGCCGTGCGGGTACAACGTCTTTCGGCAGATTCAGGCGCTTGGGTTTGCTTGCCGAGTGGTCGCGCCAAGCCACACTCCTGTAC
>Locus:intergenic5212_2:3370323-3370434(+)
GCAGGCCTTCAAAGGCGTGGGCCTAGTGATTGCCGCGACATTGGTCGCCGAGGTCGGGATATTTTCGCGCTTCGACAGTCCGCGAAAGCTCATGGCATACCTCGGATTAGTC
>Locus:intergenic5218_1:3374092-3374161(+)
AAACCTCACGACGTTTGCTTGCCTCACTTTAGCTTATCTCACGGAACTAGCGAACTCCATTCGGTGAAAA
>Locus:intergenic5221_1:3375427-3375391(-)
CTCGCGGCGTGCCAAGGTGTTCGGGTTGGGCGGCATA
>Locus:intergenic5225_1:3378103-3378037(-)
AGATCGCTATGGCCGACGATCCACGATCATCACCAGCCAACTTCCCGCTCGGCGTGGCACGGCGTTA
>Locus:intergenic5224_2:3378365-3378497(+)
TCGCCAGCTTGGCATGATCGGGAGCCAGCAAGGCTGGCGCACCGCCAAAGAACTCCAGCGCTTGGATATGGCATTCAATCCAGTCGGGTAATGTCTCACTCCAGCGCGCCTCCGCGAACGAAAGGCTGGGCGC
>Locus:intergenic5224_1:3378371-3378488(+)
GCTTGGCATGATCGGGAGCCAGCAAGGCTGGCGCACCGCCAAAGAACTCCAGCGCTTGGATATGGCATTCAATCCAGTCGGGTAATGTCTCACTCCAGCGCGCCTCCGCGAACGAAAG
>Locus:intergenic5225_2:3378575-3378530(-)
CGGCGACACCGTCACGGTGTTGTTGATCGGCTGTCCGGCAAGACAC
>Locus:intergenic5231_2:3382557-3382452(-)
CGATTGTTTTCCCAACTATACGGTACCAGGATGCCAGCGTGCGGCTCTGAATACCGGACGGTTCCTCCAGGCTCTCGGCCGCCTTCTCCGACGGAAGATCGCATCC
>Locus:intergenic5230_1:3382490-3382571(+)
GGAGGAACCGTCCGGTATTCAGAGCCGCACGCTGGCATCCTGGTACCGTATAGTTGGGAAAACAATCGGGGCCAACTTAAAC
>Locus:intergenic5231_1:3383124-3383040(-)
TATAGCAACGTTTCGTCCCTCAGGAGGCAGCCCTTCCACCGCAGACGCGCGGCGGACTGCACGAGATCCGCATCCTCATTTCAGT
>Locus:intergenic5230_2:3383186-3383336(+)
ACACCAGTCTACATGCTTGGCCTCCTCGCGGCCGGCGCAAATTTTCATTCTGATCATCACGTAGTTGAACGTTTATACGTCTTTCAGACGGGGCCCCGCGATCAGTTCAGCTCCCAAGTCAATTGTATCCAATCTACAATCGCCTTGACAT
>Locus:intergenic5247_1:3393637-3393604(-)
CGAGCCACGGAGCCCGTTGGAAGCACAGTTGTTC
>Locus:intergenic5254_1:3399807-3399939(+)
CTCGGAAAGATCGGTGCAAAGCTGCTGATTCAGCCCCATCTGGCGGGCGATCTCGATGATCTGCTGATAGGAGATCGGCCTAATCGCGGCTTGGCCGCCGCCCAGCCTGGCATCAAACAGGCCCAGTTTTGCC
>Locus:intergenic5254_2:3399846-3399927(+)
CTGGCGGGCGATCTCGATGATCTGCTGATAGGAGATCGGCCTAATCGCGGCTTGGCCGCCGCCCAGCCTGGCATCAAACAGG
>Locus:intergenic5256_1:3401003-3401138(+)
GTCCCCGGACCGAAAATACACCTTGCGTGCTTTAGCAACAGCTACCGTCTCTTCACCGCAGCCAAGCCGCAGCTTCCGGTCCGCTCGGTACCGGCCAGGAGGTCTCGCAACGACCGCATACTCGGGCCGGGCGGGC
>Locus:intergenic5259_1:3405772-3405736(-)
AGAGACTCGTTTCGGCGGGCCACCGACGCGCTTCGGC
>Locus:intergenic5265_1:3408533-3408410(-)
GAGTCGCGGGCACTCATTCTGCCTATTCCTCGAAGACGGTCGTGGTCGCCATGGATACAACGCTGCCGAGCGGCCCTGCGTCCAATTGGAATCGGAAGAAAAATTGGCCCTTCACTGGCGCTGA
>Locus:intergenic5273_1:3413304-3413241(-)
ACCACTGACCGACGTCAGTGCATACCTATGCCACTCATCCCGAACCGAATGGTACGGCATCCGG
>Locus:intergenic5293_1:3438493-3438406(-)
AGGCAAGTCTCTGAGCGATGCATTGAATACTTCACCGGCCGCCACGACCAAATTTGTTGCCCAATGGAGCTCGGCGGCTCACGCGCCC
>Locus:intergenic5313_1:3451380-3451299(-)
CACGCCGCTCTGCCTTGCCCCGCATTCGACGCGGAAGAGGCCTGGCGTTTGCCGCTTGTCCCCTTCGCCCCGCTTGCGGGGA
>Locus:intergenic5330_1:3464013-3464085(+)
GCCGGCATCCACCGGCAGCGTGATACCGGTGACGAATTCGGCTGCGGGCGAGGAAAGAAAGAGAACCTCAGCT
>Locus:intergenic5331_1:3464104-3464071(-)
TCCGATCCCGGCGCTGAAAAGCTGAGGTTCTCTT
>Locus:intergenic5332_1:3465568-3465622(+)
GATGGACCAGGGGTGTCGCCCCGTGTTGCGGCGACGGGCGCTATATGGCCCAAGC
>Locus:intergenic5413_1:3509778-3509745(-)
CGAGGGGCTGGGGCTGAGGGTTCGAAGTTACCGG
>Locus:intergenic5457_1:3539668-3539518(-)
TTACAATCGGTGGGGCGTATAGCGGCGGGACCCACAATCAAAAATCGCGACCGCCCGCGGAACTTTTCGCGCCCGCGCACGTTTAACACTCCCGGCAGGGAGGCCTTCGCCTGTGCTGCCGAGCGATCTTGGCCCCGTGATTTCCTCACGC
>Locus:intergenic5456_1:3539528-3539618(+)
ATCACGGGGCCAAGATCGCTCGGCAGCACAGGCGAAGGCCTCCCTGCCGGGAGTGTTAAACGTGCGCGGGCGCGAAAAGTTCCGCGGGCGG
>Locus:intergenic5459_1:3540769-3540625(-)
TTTCGGCCGCTCGGTTCGTCACGGCTGACGGACGACAGATGGCGAGGCCGGAAAGCTGGGGAAATCCCGCCGGCACTTCGCGCTTGCGAGCGCGGCGACTTGATCGTTGCCGTGCAGCAAATTATTGATTTCCGCTCTTTTTTGT
>Locus:intergenic5463_1:3542046-3541980(-)
CGTCTCCTCCCAAGTTCGAAGGGCGCCCGCCCCGCAAGGAAAAACCGATCGATCCGGATTCACCTTT
>Locus:intergenic5465_1:3545609-3545462(-)
CGTTCCCGCCGGCGAGTCGGCGTTGCTCTGCCCCGGCAGGAGGCGGGTGCCTGTGAAGCGATTCCTATTTCCGGACTCGGCCGATCGGCAGCGAATCCCGTTAAAATTTTTCAATCTTTCCAGACTCTTGGATTCGGAATCCTTTGCG
>Locus:intergenic5491_1:3558745-3558625(-)
TTTTTCCAGTTCTGGTTCTCCGGCCCGTCATCCGGATTACAGCGAATTTCGCATAAACCCGCCGGTTTCCAAGCGTATAAAAGACCAATTCCGAACGGTTTCGATAAAGATTTTTCCTCAG
>Locus:intergenic5495_1:3560972-3560909(-)
CAACTGTTCCGCGGGACTCTCTCCCCGCTTCAGGTCACCCTGGTTGATCCGCCGGCCGCAGGGA
>Locus:intergenic5507_1:3570765-3570681(-)
CCCCAGTGCTTTTCACCCGCGGACAGTCTTTTCCCGATCGTCGTGGAGGTGCAAGCCGCGGGCGCGATTATCCCCAAGCGCTCCG
>Locus:intergenic5536_1:3599687-3599732(+)
GGTATGCCGCGCCGCCTCCGTCCCCTCTCCCCGCGAGCGGGGAGAG
>Locus:intergenic5540_1:3607152-3607272(+)
TCATCTCTTGCATTCTTAATAATTGGAACGTTCCAATTTCGTCAAGAGGCTTCTGCTCACATTCTTCTCCGATTTAGCCCGGCGCTTGGCAATGCATGGAACTGCAGCGTTCCCTTAAGTA
>Locus:intergenic5546_1:3611624-3611774(+)
TTGAGTGCAGCCATTCGAGCGCCGGCGCGCGGTTCCGTCAAGCGGAAACAGGGTAGCCGTGACACAGCAGCACGCACAATTCTTTCGCAGACGCAATTTCCCTCGATACGAAGTTGCGCTAAGAACCCGGCCGAGTTTTCACGCGAGAAGG
>Locus:intergenic5553_2:3616207-3616087(-)
CGGCCCATATTGCGAGGGACTTTCGTGGAAAATCCGGCGCCGCAGGCCGTCCGCCTGCAAGCCGGATTTTTCGCGACAAGGCACCGCAATATGGTCCGCTCGAAGGGTTTTGCACAAATCG
>Locus:intergenic5553_1:3616158-3616089(-)
TCCGCCTGCAAGCCGGATTTTTCGCGACAAGGCACCGCAATATGGTCCGCTCGAAGGGTTTTGCACAAAT
>Locus:intergenic5554_1:3616902-3617007(+)
GTGGTCGCCTCCCACTTCCGTATCTACTTCCGTGTATATACTCTCTTTCGCCTCACGGTTCAAGACTTCCGAGCAAACGCGAAACCGCGTTGCCCTGCATTCGGAT
>Locus:intergenic5560_1:3619477-3619561(+)
AACCCAACCGCCTCAACCCCGCTCGGTCTCGGTTGCCCCTCAACCGGCTGCCGCCACCTTCTCCCCGCAGGCGGGGAGAAGGGAT
>Locus:intergenic5581_1:3637750-3637711(-)
CTGTCAGCGACGGTCAATAAAAAACCCGGATCCTGCGATC
>Locus:intergenic5597_1:3649434-3649368(-)
TTGACTCAATCGTATGAACTGACAATCAAGGCGGAAGCCGGAAAAGGGTCTAGGCTGGAGCATGTCT
>Locus:intergenic5598_1:3650925-3650985(+)
GCTCGTCGGGCTAAAGCGAAGCGGCCTTATGCACCGAGCCGAGCTCGAAATCAAGTGCCGC
>Locus:intergenic2_1:248-314(+)
CACTGCAGAGTCAGCCCCTTGCCGGCGATCGGGAGTTTGCGGTTCCTGTGGATGAGGAGTCGATCTG
>Locus:intergenic57_2:32536-32488(-)
ACGAAACGTGTGTCCGGTTTTCCGCCCGCATCCCGCGTCAATCCATTCG
>Locus:intergenic57_1:32751-32688(-)
ATAGACGGAAAAACGCCGTCTGACGGGGCATGCGCCTGCGACATTTCGATTCACCCGGAACTTT
>Locus:intergenic69_1:47809-47689(-)
ATATGTCGGTTGCCCTTCACGGGGTTTCCTGATAGACCGAAGGCACGCTGCCCGCGATCGCGGGAGGCACTGTCATGCCGCCAAACGGCCATGTGGCCGCGCGGCCCTAGGATCAGCCTGG
>Locus:intergenic69_2:47752-47689(-)
TCGCGGGAGGCACTGTCATGCCGCCAAACGGCCATGTGGCCGCGCGGCCCTAGGATCAGCCTGG
>Locus:intergenic82_2:56082-56223(+)
GCTAACATTGGCATTAGCGGTCACCCGCCCCTCATCCGCCTGCCGGCACCTTCTCCCCGCAGGCGGGGGAGAAGGGACAAGCGGCGCCAACTGAACCCCGCATTCACCGCCCGCCCGAGGGAGCGAGCGGGCGCGGCATATC
>Locus:intergenic82_1:56278-56383(+)
GACCGAGCGGGGTTGAGGCGGTTGGGTTCCCGAGGGATCCCCTTCATGAGCAGTATCCGCCGCACCGGCGCGCAAGAGATATGTGCATGCCGTAGCTCCCCACAAG
>Locus:intergenic92_1:63942-63993(+)
CAGCCGATCACCGAATTGTGGGGCGCCTGTCACTCGACAGGCGCCTTCATTT
>Locus:intergenic94_1:65073-65133(+)
GTCGCCCGGAATCATCGCGATTCACGTGAAGCATTTCTTGATTGCGCCGTAAAAAACTGGA
>Locus:intergenic111_5:81604-81538(-)
TCCCGCGAGCTCCGCCGCCCACGTTTCTCTTTCTCTATATTCAATTGTCAAAAAACAGACGAGAAAC
>Locus:intergenic110_4:81805-81889(+)
GCGGCAGGCTTAACACATGCAAGTCGAGCGCCCCGCAAGGGGAGCGGCAGACGGGTGAGTAACGCGTGGGAATCTACCCTTTTCT
>Locus:intergenic110_2:83562-83670(+)
TCGAGTCTGCCCGGGCCCACCATTCGCTTATGCGAATGTGTCCTGACGCTGTCGCGATCTAAAGATCGCTTCGCTCCGGACGGGCCGCCGAACGATCGGCGACGGGCTT
>Locus:intergenic110_1:83729-83831(+)
GTAGCTCAGCTGGGAGAGCACCTGCTTTGCAAGCAGGGGGTCAGCGGTTCGATCCCGCTCAGCTCCACCATTCGATTGGTGTTGAACTGGCGGATATTATCCT
>Locus:intergenic111_4:85712-85676(-)
GCTTACGGAACGCTCCGCTACCACACGTCTTACGACG
>Locus:intergenic111_1:85840-85717(-)
CTCAGATTAACTTTAAGCAGGAACCCTTGGTCTTTCGGCGAGAGGGTCTCTCACCCTCTTTATCGTTACTCATGTCAACATTCGCACTTCCGATACCTCCAGGACCCCTCACGGGTATCCCTTC
>Locus:intergenic111_3:86509-86407(-)
AAAGCCTACCACCTATCCTACACATGCCGACACGAATGCCAGTGTAAAGCTATAGTAAAGGTGCACGGGGTCTTTCCGTCTGACCGCAGGAACCCCGCATCTT
>Locus:intergenic111_2:86740-86689(-)
ACTTGTCAGTCTCGCAGTCAGGCGGGCTTATGCCATTGCACTCGACGAGCGA
>Locus:intergenic110_3:87413-87539(+)
AGAAGTGAAAAACTTCACCAGCTTCTCAAAATCGGTTCGAGCCTGCAGCGCAGGCTCAATCTTGCGCTTTGCCGACCTGGTGGTTCTGGCGGGGTGGCTGCACCCGTTCCCATTCCGAACACGGCCG
>Locus:intergenic168_1:123587-123641(+)
AGTGGCACGTTCTGCATCAGACCCTGCGATCGATACACAGAAAAAGGCCCGCTTC
>Locus:intergenic231_1:166149-166059(-)
GAGAAGCCGCGCGCACCACCCTTGCCAGGACCTTCATTTCCGCGTTTGCCAAACATCACTTCATTCCAGTTGCTTCATCGATCCCCGCCCT
>Locus:intergenic241_1:172184-172145(-)
GGTGCGATTAACGCTCCGTTAGGGTTAACAGATTATTGCT
>Locus:intergenic247_1:175021-174919(-)
GCCTGCGTGTGGAGATGGTGCGAAGGCGAACCCGCGATTCCCTTCTCCCCGCATGCGGGGAGAAGGTGCCGGCAGGCGGATGAGGGGCGGCTGCGGCTCAAGA
>Locus:intergenic246_1:175023-175071(+)
CGCCGTGGCGTACGTCCCCTCTCCCCGCATGCGGGGAGAGGGTTAGGGT
>Locus:intergenic307_1:213242-213122(-)
TGCCGGCACCTTCTCCCCGCAAGCGGGGCGAAGGGGACTGGTAGCGCCGCCGCTTGTCCCTTCTCCACGTCAGAACGGGGAGAAGTTCGCGGCAGCGGGATGAGGGGCTGCGCGCGGCGTA
>Locus:intergenic322_1:224570-224717(+)
ACCTTCTCCCCGCAGGCGGGGAGAAGGGGCAGGTGGGACCCGCCCGCGGCCCGATGCCTCGGCGTTCCACGTCGTAAGTCCCCTCTCCCCGCGCGCGGGGAGAGGGTCAGGGTGAGGGGCAATTCCCCGCGCCGGCAGGTGGCTGGTC
>Locus:intergenic327_1:228750-228702(-)
GACGGAAGCACGGTGCACGGCAGGAAGCCGCGCCGCATTTCGAGCGAAA
>Locus:intergenic336_1:238721-238844(+)
GACGCACACGACAATGCCCTCCTCGTTATCGCGGTAGAGTTGGCGGGGCTCTTCTCCGACGGTAAGGCAACCGGCGGCTTGAGGGCTGTCGCTACAGAAGGAAGCAGCAGCAGGCCCAAAAACC
>Locus:intergenic346_1:242447-242555(+)
CGCATCATCGGTATATATCGCGCCCGTCTCCCGGTTTCACCGGTGACGCGGAGAAGCTTCGCTTTTCCCCATCCAGCCGGATCGACCGCCGGCTGCAGAAGGATGGACA
>Locus:intergenic363_1:252994-252931(-)
CTTCGGTCCGGAATGCCGCCCCTCATCCGCCTGCCGGCACCTTCTCCCCGCAGGCGGGGAGAAG
>Locus:intergenic405_1:277104-277050(-)
CCGGCCCACCCGGTCCGCTGGACGGTTGCGCGTCCGATAAGACGCGCGGCGCTGT
>Locus:intergenic426_1:291186-291231(+)
TATCGAGCCATGCGTGCCGGCAAAACCGACCGGAGCTTCAACGCCA
>Locus:intergenic441_1:299114-299081(-)
TCCCTCAGAATACTTCTCATGGGTGCGCGGATGT
>Locus:intergenic443_2:300582-300513(-)
CCGTGCGGAAGGAGATGGCGCGCAGTCCCCAAACGAGGTTGCGGCAGCGCCCGTGCATCCCCGCCTCCCT
>Locus:intergenic443_1:300991-300874(-)
GCGAAAGTTGCAGAGGCCGTGCATCCCCGCCTCCCTCATTCCTGTGCCTGTCACAGGAATCCAGCCAGACCAAGTCATTGGGCTGGAAGAACTCTTTCCCGCGCCGCAGACGCGGCGC
>Locus:intergenic446_1:301784-301883(+)
GCATGTCCTGTTCACTTGGCTTTCGCGCCACAGGAAACATCGAGCTGCGTCGTCGCGCAAGCGCCGCGATCGATGCCTTCACGGGTGTCTCACATAAATG
>Locus:intergenic472_1:316565-316607(+)
TCGCGGCAGGCGGACGCAGAAGCCCGCCAGCGCAAGGGCTTGG
>Locus:intergenic481_1:319282-319225(-)
TCGATGCGGTTCGTGTATCGGTTCGACCCTTCGGCGATAGGATCGCGCCGCGAGCCGA
>Locus:intergenic512_1:335478-335523(+)
GCTAGTAGGGACATATACTCCTCTGGCGGGAACCGTCTCCACGCTT
>Locus:intergenic540_1:348526-348640(+)
GGCGGAGACGAGGCGAAAACCCCTCCCCACAAGGCCACAAGGGGGAGCGGCTTTGCCCCGCGGCGACGCCAGCCATTTTCCACCGTCGCTCTTGGCGCGACGGATTGGTGGATCG
>Locus:intergenic570_1:363981-364053(+)
CGAATCCCCTCGCAGTATGATTTGCAGTTGCGCTCTTATCGTGATTCGTGTGGCTGCGTGAGCGCTTATTCAT
>Locus:intergenic624_1:398066-398123(+)
GCTTGTATGACAGGTCGCAGTGACCCGGCACGGCGAGGCGGAGTCCATGTCAGTTTTC
>Locus:intergenic627_1:398618-398552(-)
TGGCTTGACTCACTTCGGACTCAATCCGCCCGCCCCGCCAGACCACATTTTTGCCGCAACCTCTCAT
>Locus:intergenic666_1:417811-417877(+)
CCACTCTTGCCGGCGATCTTCGCAATCGGAAACGGCTTTGCCAAGAGCACCGGCGATGCTATTTGCA
>Locus:intergenic668_1:420645-420783(+)
CAAAACCCTTCGGGCAGCCCATATTGCGGTGCCTTGTCGCGAAAAATCCGGCTTGCAGGCGGACGGCCTGCGGCGCCGGATTTTCCACGAAAGTCCCTCGCAATATGGGCCGTCAAACCCCTATCCATAAGTGTCCACA
>Locus:intergenic702_1:446062-446110(+)
CATTTTCCGGAAAGCGGAACGTCGCTGCGATGCCGATATAAAGATATAT
>Locus:intergenic722_1:457869-457950(+)
GCACGCGGGGCGAAGGAGACTCGCGGCGCTCGCTCGATTCGTGCCGCTTGTCCCTTCTCCCCGCTTGCGGGGAGAAGCGCGT
>Locus:intergenic747_1:474109-474070(-)
CCACACGCGCCGTCCGCCGAATTTCGGGCATCTATTCGTG
>Locus:intergenic750_1:476085-476199(+)
CCCGTCATGACGGGGAGAAGGGACTCGTGGCGCCGCCTAGCCGCACTATCGAGAGGCGTCTTGCAGGGCACGTCCCCTCTCCCCGTCAGAACGGGGAGAGGGTTAGTCCTCGGGT
>Locus:intergenic765_1:482910-482829(-)
AGCCGCCCGTTGGCGGAGCCATGCCCGGCGCGTAAACGCTCTTGCATCATGCAAACCCAAGAAGGACCGCACACCGCGGTAT
>Locus:intergenic764_1:482870-482966(+)
GAGCGTTTACGCGCCGGGCATGGCTCCGCCAACGGGCGGCTCCACCGGACGTGCGCGGCTTATAGGGACAAAAACCCGATAAAGTCAATTCCCGGGC
>Locus:intergenic766_1:485148-485193(+)
GTCGTCCGATTTCCAGCTTCGCTCGCGGTGATCTGCCGGTCGCCGC
>Locus:intergenic772_1:489508-489592(+)
GCGAGACCAAGTCCTTGGGCTGAAAGAACATTTCCCCACACCGCAGACGCGGCGCTGCTGGATCTCTGTGACAAGCACAGAGATG
>Locus:intergenic781_1:493385-493337(-)
TTCGGGATAGGTGAAGGTCAAGCCGCTTGTCGTCTCCCCCCTTGTGGGG
>Locus:intergenic780_1:493726-493792(+)
TTGGAAGCAGGCTACCGGCAGACAAATCGGTGGCGCAGGAAATTGTCGGCGCATCTTTTGGTTGCGT
>Locus:intergenic784_1:501779-501926(+)
CATGAAGCGCACCCGTCCGGGCCCTGCCCCCGGGCATGTTCATCAGATTTGCGAGAGTGTATCTTGACCTACAGGAATCATCCATCTTCCGACACCCGCCGAAACCGGGATTTGGCAAGACACTGGCATCCGGACGCGGGGGCGAACA
>Locus:intergenic784_2:501847-501952(+)
CTACAGGAATCATCCATCTTCCGACACCCGCCGAAACCGGGATTTGGCAAGACACTGGCATCCGGACGCGGGGGCGAACAGCTCACTCCGCCGCCGGTTGATGGCG
>Locus:intergenic784_3:501955-502009(+)
GCTGCGGCTGTCGTGCCGGGTGCCGGGCTTCGGCCGCGGCCGGGGAGGTGGCCTG
>Locus:intergenic792_1:508142-508175(+)
TGCAGCGCTTCAAAGTGCTACAGCGGCTTTTGGG
>Locus:intergenic793_1:508200-508164(-)
ACAGTGCCCCGCGTCCTGCCGGACGCCCAAAAGCCGC
>Locus:intergenic794_1:509217-509343(+)
GCTTGGGCCCTGACCGGTTCAAGGATCAAAGAATGCAGCAATGCGAAGCGCGACAGCGACCTTTGCACGCCGAATAGGACGTGCGGTGCTGGAGCAGCACTCGCCGTCCGCAAAGGAGGGACGCGAT
>Locus:intergenic821_1:523686-523653(-)
GCGATCGTGGGCTGGATGCGGACAGCCCCACGCG
>Locus:intergenic832_1:532561-532654(+)
AGAGGGGACTCGGACGCGCACTCTGCGGCAAAATGGAGCGAGCCGGTGCCGCGAGTCCCTTCTCCCCGCCTGCGGGGAGAAGGTGGCCGGCAGG
>Locus:intergenic834_1:534617-534662(+)
GCACTGCAGTATAAACCTGCCACGACATCGGCTGCGCCGAGGTCCC
>Locus:intergenic847_1:543055-543007(-)
AATAATAGGCCGGTACCTTTTACTTTACCAGGGGACAGGTTCTTACATT
>Locus:intergenic848_3:544384-544534(+)
GCTTCCCAGTTCCCCTTGTTGGTCGGGAGCGGTTCCCTTTCCAGCCTGATCGCGAGCTTCGTCGGTTCCCTTTCATGGCATTCGGTCGGTTCCCTTTCGACCACTTTCTCTTATATTTCGGGTGTGGTGTGCAATGATCAGCCAGAATACC
>Locus:intergenic848_1:545001-545049(+)
AGAACCGCCTCGCTCTCTGACGACGGTCGCATCTGTGATGGTGAATATC
>Locus:intergenic848_2:545532-545682(+)
CTTCATCGACCAACCATTACGCGAGGGTTTGTTCCCCTGCGAACTCACGCTGTTCGACATGCGTTGCCGCTAAGCTGCTGCACCGCACATCGGCCTTGGACGGGCAGTTGCCTCGCACGAAAATGTCTCGCCGTGAGACACTTTTCCTCGG
>Locus:intergenic853_2:547040-546929(-)
ACATCCACGACGTTCCGACCTTGGCACAGGAAAGTCGGCGCCCTTTTCGCGCTGGAGCCCCTTGTTAACGACTGTCACTCCGCGTCCCCTTCGATGCCCCGGCCAGAGCAGG
>Locus:intergenic853_1:547130-546992(-)
CCAGCTCCGACGAGGCTCCCTGCCCTTTACCGGCTGCAGAAGCTCTTCGGCAACCTTCAAGGTCGCCGCCATGTTGGCTTATCAAGCCTGACATCCACGACGTTCCGACCTTGGCACAGGAAAGTCGGCGCCCTTTTCG
>Locus:intergenic861_1:561057-560988(-)
CGCGGCGCCCTGACGCAAAGAGGCACTGTTCGATCATCTGATATTGCAATGATAAGGGAATCTGATCAGG
>Locus:intergenic860_1:561063-561117(+)
GCAGCCGGGCTGGCACTAGCAGTCCTTCGAACACCTCAATGGGTTACGGAACGGA
>Locus:intergenic860_2:561110-561242(+)
GGAACGGACGGTGGGGAGATGCGGCAAGTTCGTGCGCGTGCGGATGGGTGCACTGATCAGAAATTCTGCTGCCCCTCATCCTCTGCGCGCTGTTCGATTGTACGGGTTGGGCATGGCGACATAAAGTGTCTCG
>Locus:intergenic862_1:562671-562779(+)
GTTCGGAAAGACACGCAGCAACCCGAAGACAACGGCGACCTTTGCGCCTCCGATAAGACGCCGCGATACCGCAAAGCGGTGCGTGCTCCGGCAATTCGGCCACGCTCGC
>Locus:intergenic866_1:565148-565226(+)
CCCTTATGGCCGGATTCGGAAGGAGGCTTTGAGGCGGTTGTCCTCACTTCTGCGACATCCGAGCCGCTGGCTGGATCAG
>Locus:intergenic885_1:576467-576380(-)
TTTGATCCCGTCATGGACGAATTTCTCCGCCGGCATTTGCTCTGCGTCGAAGCACCCCTTGGGCGCCAAGCACGTGATAGCCGGCGTG
>Locus:intergenic916_1:593479-593626(+)
ATCGGATCGGTTAACGGCTTATTTACCACGTTTAATGAATTGTGCGCTTTGAGATGGTCAAAGCTGCAACCGGTCCCGTCTTTGCATTGTTGCGGCTTTGCCCACATCGGCGGTGCCGCCGAAGTTGGGGCGATAGCCGGGGAAGCCC
>Locus:intergenic950_1:616938-617004(+)
CGACGACGGTACGGCCAATCGGTAAAATCCGACCGATCGGTGCGGCGGACCTTTAACCACACAACCG
>Locus:intergenic970_1:632740-632818(+)
GCTGCCCCTTTTTCGTCGGAAATTCCTGCCTATATTCGACCCGTCCCTTGCACGGCGATTCGGCGCTACCTAGATAGCG
>Locus:intergenic971_1:633035-632954(-)
GAGAATTCGAACATGTCACTCTCCTTTGGCTGGCCCGGCATAGGACGCCAGGCGCTCATGAACAAATCGAAGCGGACTCCTT
>Locus:intergenic993_1:652889-652802(-)
CAATCTTCAGCTCACATCGACACGCAGGGCGCATCGACGTGTGGCGCGACTACAACGGGCGAACTTCGCCGCTGCAACCCGATTTCGA
>Locus:intergenic1007_1:659388-659352(-)
CATCCGATCGGTCGGGCCATTCCAAGTGGCGACGGAG
>Locus:intergenic1006_1:659803-659866(+)
CCAGACACGCCAGTGTTTCGGCGTATTGCCGAGGATTGGCGCGAACGGCCGAAGTTCAAAGTCT
>Locus:intergenic1015_1:662738-662705(-)
CGACGGGCGTGTCTTCGTCTCCACCCGGACCGAG
>Locus:intergenic1026_1:676649-676715(+)
CTTCGCCCCAGTTCTGTTGGCGTGTCGACAGAACGAAGCGCTGTCCGCGCCACGGATGGAACGGGTG
>Locus:intergenic1028_1:677401-677449(+)
AGATGGCGGGCTCACACGGTCCAGGGCGCTCAAGCTCTTCCATTGCAGC
>Locus:intergenic1035_1:679870-679831(-)
GCCGGCGGGGACGCTCAAGCGGGAGTTCTCAATCCGGCGT
>Locus:intergenic1048_1:685530-685617(+)
AGCAAGAACATGCACACAATAAATGCGCAAAAGCGGTCGTTTGTGCGAGTTGGCCGTCCGCAGCCGTCTCACCAACCCCGCGCGGGCA
>Locus:intergenic1084_1:710904-711012(+)
GGGCTACGGCATGCACATATCTCTTGCGCGCCGGTGCGGCGGATACTGCTCATGAAAGGGATCCCTCGGGAACCCAACCGCCTCAACCCCGCTCGGTCGGGGTTGCCCC
>Locus:intergenic1084_2:711066-711213(+)
GCCCCGCTCGCTCCCTCGGGCGGGCGGTGCATGCGGGGTTCAGTTGGCGCCGCTTGTCCCTTCTCCCCGCCTGCGGGGAGAAGGTGCCGGCAGGCGGATGAGGGGCGGGTGACCGCTAATGCCAATGTCAGCGCATACGGGTTTGATC
>Locus:intergenic1093_1:717260-717149(-)
GCACACCCACCCTTGCGCAGGGACCTGTCCGGGGTTCACCACAACAGCGTGCGCTTGCGTCTGCTGCCACGATTCCCTCGCGAATTCGGGTCGAGCGGTAACCGGAAGCGTC
>Locus:intergenic1102_1:724635-724722(+)
TTTGCCGAGGTGTGGCGAAGTACGTCCAGACCCCTCCCCAACCCCTCCCCACAAGGGGGAGGGGCGACTTCTGCAGCACTCTCTCGGC
>Locus:intergenic1121_1:735751-735691(-)
GGGGAAATCGGACCATTCCGGAAAGCCGGCAACGACGGTGAGGCGTCATGCGCGCTGACAC
>Locus:intergenic1148_1:755919-756009(+)
GGGAACCCAACCGGCTCAACCCCGCTCGGTCGGGCTTGCCCCTCAACCGGCTGCCGCCACCTTCTCCCCGCAGGCGGGGAGAAGGGATATG
>Locus:intergenic1169_1:770861-770732(-)
TCCCCGGACGGCGGTGATATAAGGATCGGTGCGTCGGCAGCCGTGCGGCCGCCCATTTTGTTGCGGTGCACCCTAGCCATTTTAAATCGATTAGATTATACCAGCCCAGACCTCAACGAGATCGAGACAT
>Locus:intergenic1174_1:775016-775073(+)
AGGGAAATTACTGAACCTGTTTATCATGGCGCGACAGCCCCGAAGGGCAGCGGAAGTC
>Locus:intergenic1175_1:775229-775085(-)
GTCGCTGCAGCACCGAGCGTCTTGGGCGCGCAAGGTCGATGCAGCACTTCGAGTTGCCGGCAAAGACCGGTCTGCCTTTGCCGTTACGATCATGGTGCATCCATCCTGCGGCTGAAGAAAGTCCCCGAAATGGAAACAATGTGGT
>Locus:intergenic1178_1:778241-778382(+)
CGGATTCAAAACGCTGCTAGGGGCGCCACGCATCCCGGATGCGCGGCGCTTTCATTTGACGCCGCCTGCGCAGGAAACAGCAAAGCTGCCGGCGCAACCTTCACTTGTGTCCGCCGGTTGCCGCTTGCGAAACACTGCCGAA
>Locus:intergenic1179_1:778429-778312(-)
GAGCCCCGGCCGCCGAGCCGCCGGCGGCGCTTCGCGAAACGCCTGCTTTCGGCAGTGTTTCGCAAGCGGCAACCGGCGGACACAAGTGAAGGTTGCGCCGGCAGCTTTGCTGTTTCCT
>Locus:intergenic1186_1:782924-783011(+)
GCGCGCAATCCGCAGGCGGACGTCGTTATACGACCGCGAGTCCCGAAACGTCACAGGAATCCAGCCGGCCCAAGTCCTTGGGCCGATC
>Locus:intergenic1199_1:791799-791703(-)
GGATCGCACCCTCTCCGCCCTCATCCCTGTGCTCGTCACAGGGATGAGGAAGTCGGGGATGAGCCGGCACTACGACAACGTCCGCTTGCGGTATGCG
>Locus:intergenic1213_1:802912-802837(-)
CATCGAGCACAACTGACGATAGTTTCCCTGCCGGATCTCGCGCAACAAAAAAGAGCCTCCCGAAGGAGGCTCCGAT
>Locus:intergenic1212_1:802851-802965(+)
CGGGAGGCTCTTTTTTGTTGCGCGAGATCCGGCAGGGAAACTATCGTCAGTTGTGCTCGATGTGAATCGCAGATTCGCATCCTTCGTCAGATACGCACTTCGGGACGGAAAACCG
>Locus:intergenic1219_1:807242-807131(-)
ACTCTAAGCTGTGCTGTCGAAGGGAAGCATTCGACCTCGAAAGTGCTCACCACCGTTCGAGGTTCTGAGTTCGCCCGCCGGAAGCACGAGCCGCCGAGGCAACTAGAAGCAG
>Locus:intergenic1226_1:813203-813350(+)
TTTCACGCAAGCAGATATACGCTCCACTTTCCCCGCCGTCGGCCCCTGGGCCGGCGGCGTTTTGCTGCCGTCCTTACACGCGTGTCGCGCAGGAACGATTTCCGCAGTTGCGGCGTTTATCGGTGCGTTCCGCAATGGAGGTTGAGAC
>Locus:intergenic1232_1:816005-816062(+)
AGAACGACCGCGCGAGTAACGTCGCAGCGTTCACGCCAGTCGGCCACCGACGAAACGA
>Locus:intergenic1234_1:816523-816643(+)
CATGGATGCCGCCGCCGCGGCGCTTGTTATTGTCGCCAAAACGCCGATTGGCGCCTTTTGTTCCGCGCGGCACGACGCCAGGGCGCATGCCTGTTGCCGGAGGGACACGGAGCGATCGTCA
>Locus:intergenic1237_1:817336-817288(-)
GGCAGGGCAAGGGAACAGAGCGTCACACCGCAACTGGAAAGGGGTGGAG
>Locus:intergenic1248_1:821901-821943(+)
ATACATGCTGCTCATTCCGCTCAGCAGCGAAGCACCTTGTATC
>Locus:intergenic1254_1:825092-825164(+)
GGACCAAGGTCTGATGCCGCAGGCACGCCGGAACAAAGCTCTCGGCAGGCGATTCTTCATGAGAAGGGATTCG
>Locus:intergenic1259_1:827060-827027(-)
GCGCGCAGGGCTCGAGGGAGGGGGCGCTCCGAGC
>Locus:intergenic1262_1:829529-829604(+)
GCCAATCAAAACATTGCCAGCAAAACCGGCAGCACCCGCGCCGACTACTTTTGTCTTGATCTCGATGGACCCCTTT
>Locus:intergenic1263_2:829772-829652(-)
TTGCGGATCCATCACCCGCGGAACCACGGAAAACGTAACCATTACATCGTCACCCAGCGATGCAAGTATAAGTACTTCTATAGGAAAGTACTGCCCTCGTTCTCCATGCACGATCGAAGTC
>Locus:intergenic1263_1:829780-829723(-)
GTGTCAGGTTGCGGATCCATCACCCGCGGAACCACGGAAAACGTAACCATTACATCGT
>Locus:intergenic1263_3:829870-829759(-)
GCGATTGATTGCTCTTGTAAGAACCTATGGGCAATCGGGGCTATCAACATGAATCTAAGAATATTTTCGGCGCTGACCGTGATGGTTGCGGTGTCAGGTTGCGGATCCATCA
>Locus:intergenic1293_1:849244-849148(-)
ACACGCAAGGTCGCCGCAGGATGCGATGTGCCGGATCGGGTAACGCCCCGGCCCACCCTTCGTCCCCCCTCTTCAATTCCTCTTGAATACGCCCGTT
>Locus:intergenic1315_1:863117-863048(-)
TGCCTTCCCTACCGGATCATGGCAGGGGCGGCAAGGGCGGCGACAAGCCGCGAGACCGCGCGCGTGCGGG
>Locus:intergenic1329_1:872382-872316(-)
TTCCTCGAGTGCCGACTGCGCGGCCTATTGCATGTTTCCTTTGGCAGGAAACGGATCCTGCAGTCTC
>Locus:intergenic1353_1:887143-887083(-)
CGCTGTAGCACTTTGATCTGCTGCATGTTTTTGTCCTTTAATCGGATACGATTAAAGGAAA
>Locus:intergenic1375_2:901696-901642(-)
GGGCGGAAACCCGCACAAGACTTTCGTCCCGTCCTGGTCGACAACGTCAACGAAA
>Locus:intergenic1374_1:901735-901855(+)
ATCACCGTGATCAGGCGCAGCCTCAAGTTGGGCCAGGGATGCTGCGCCGATGACACTCAAGCAACGCCCGGCAACGCAAACTGTTCCGGAAAAAATGAACGCCCAAAGTCGGCTGGCGCAA
>Locus:intergenic1375_1:901934-901865(-)
ACTCTTATGCGATGTTCCTGCGCCGCATGTTCACCCGAACCTGCGGCGCAGCTGTTTTTGGGCGGCAAGC
>Locus:intergenic1386_1:910027-910162(+)
CCTATTGCGAGCATATTGTGCCCAAATAGCGCGCATGCTCAGGAATTGAGCAGCGCAGTCTCTTGCGCATCCTCCGCAGTCGAAGGGCAACTCCTTGGAAAATCTGGTTTTTTCCGGAAGGTTCCAACTGGCACGC
>Locus:intergenic1389_1:911700-911634(-)
TGCCTATGCGAGCCAAGGGATATGACGCAACCCCGGCGCAAAATCAATGGCCTTCGGGGATCCGGCG
>Locus:intergenic1412_1:923796-923853(+)
CCTTCTCTCTTTCCCAATATTGCCCCGGAAAGAGGCCGGGCATTCGCTCGAAGCAATT
>Locus:intergenic1419_2:927398-927296(-)
AGGAGCCGCGGACGAAGACCTCCCCGGAGGATTTTCTTGCCGCGCTGCGCCAAAAAAGCCATTCTATTCTTGAAGACTTGCGCCCGATTTCCAATCGGCTCCG
>Locus:intergenic1419_1:927461-927341(-)
AACATGGAGCAAATCAAAGTGCTGCCGCGAGCCCTGCGCTTCCGGCAAGACACGCGGCGCCGCAGGAGCCGCGGACGAAGACCTCCCCGGAGGATTTTCTTGCCGCGCTGCGCCAAAAAAG
>Locus:intergenic1423_1:929769-929721(-)
CTGCATATCTGCTTAAATCCTAGCCGATTTAAGAACGAAGACATGCAGC
>Locus:intergenic1440_1:940016-940076(+)
GGACGAGGTCAAGGAAAAAGCGGCCCGTGCTGCAAATTTCCTGGTGTCAGCCAGCGTCCTT
>Locus:intergenic1453_1:948691-948613(-)
TTTAAGCCGCCCGGAACGGAGCCCACCTATCCTCAGCCCGTAGAGGACGAAAAGTCCCGACAGGAAGGCCGGGAACGGC
>Locus:intergenic1461_1:954784-954673(-)
CGGCACCTTGAGTGTCCTCATCTAAGCCTGAGGACCGGCCCGGCAACTGCCAATAGACGACATCCGATTCCAGAAAGACGACAGCCAGACGCGACACAATCGGCACGAAGGC
>Locus:intergenic1479_1:971069-970934(-)
CCGCGGGCGGGGCGAAGGGACAAGCGGCACGCATCGGTGCAAAAGTCCCTCTCTCCGCTTGCGGGACTCGGAACAGGAAACGCTCCGTCTCCCGATTGCCGCTACCGAACCGGAAGCACTGAGGGTAATCTTCAGT
>Locus:intergenic1479_2:971093-971051(-)
TCCGGCCTGCCGGCCACCTTCTCCCCGCGGGCGGGGCGAAGGG
>Locus:intergenic1497_1:982568-982523(-)
AACAGCGTACCGCGTCGATATCGGCCGCACATCTCTATGAGGGGGA
>Locus:intergenic1510_1:988495-988609(+)
CCGCTCTCGCCGGGTTCTCCACGGGAATTTCACGGCATCTTCCTTAAGGCGCCAAGCCTGGGGAACAGGGGAGATGGCACCCGCGCCAGCCGACGCGCAGAAGGACTTTCCCGCG
>Locus:intergenic1517_1:991689-991644(-)
ATCCTCGCGCGCTTCAAGAATAGCCCTAATGATTCGAGGTTTTTGA
>Locus:intergenic1532_1:1001468-1001513(+)
GGTCTTTCCCGAGCGCTCGCTCTAGAACTGGAGCATGCCGCTTGTC
>Locus:intergenic1540_1:1007493-1007538(+)
ACCGAATGCATGTCGCCCAAACAATATGCGGCGGTTTTGGACGACG
>Locus:intergenic1567_1:1025954-1025882(-)
GGGCGAAGGGACGCGCCGAGCACGCCCGATCCCTCATCCACCGTCGCTCCACGAAGCGAGCAACATCACCATC
>Locus:intergenic1575_1:1029499-1029376(-)
CTTATTCTGAAGCCGCGACCTGCCACGCTCATCACAGGCAGCTTCTTCTTCCTCCTTATTCGGGATGGAAGTTCCTTCACTGTCGACGCTTGCGGGGGTGTGGGGGTATGGCTGGGGCGCCTGG
>Locus:intergenic1574_1:1029399-1029480(+)
ACACCCCCGCAAGCGTCGACAGTGAAGGAACTTCCATCCCGAATAAGGAGGAAGAAGAAGCTGCCTGTGATGAGCGTGGCAG
>Locus:intergenic1574_2:1029426-1029489(+)
GAACTTCCATCCCGAATAAGGAGGAAGAAGAAGCTGCCTGTGATGAGCGTGGCAGGTCGCGGCT
>Locus:intergenic1575_2:1029571-1029526(-)
CTGGTCATCCAGTATAGTCGTCCATTCTTAGATCGGCAGGGAATTC
>Locus:intergenic1584_1:1034742-1034775(+)
GAGGACAACACCTTGATCGTCCATGATAACCCGC
>Locus:intergenic1606_2:1051496-1051592(+)
GAGCGGGGCCATGGCCATCCGGGGAACGGCAGATCCGCGAGTTCGCGTTCATTCATACGGGAGAGATCCGGATGCTGGAGAGGGTCGCGCATCCAGT
>Locus:intergenic1606_1:1051553-1051586(+)
CGGGAGAGATCCGGATGCTGGAGAGGGTCGCGCA
>Locus:intergenic1607_2:1051775-1051688(-)
CAATCTCAATTGCAAACTTCGGCAAAGAGGCGGATGCTCCTACAACAGGTTGAAGGGTTGAGCGGCCGGCGAGACCGACTGCGCTACC
>Locus:intergenic1607_1:1051781-1051739(-)
CCGTCGCAATCTCAATTGCAAACTTCGGCAAAGAGGCGGATGC
>Locus:intergenic1611_1:1053605-1053569(-)
CTAAACTCCACAGCGAAAAATCGTCTAAAGGTTGCGC
>Locus:intergenic1613_1:1056213-1056135(-)
ATGTGCGGAGGAACTGACGTCGGGACAAAGCTGGCAGTGATGACATCTAACTCTAACGCGTTGTGCTGCACGGAAAGAG
>Locus:intergenic1663_1:1080345-1080264(-)
TATCTCATTGTCTCCCCCATACGGCGCCGCACGTCTCGTCAGACGCGAGGTTGCTGTAGCGCTTTAATCTGCTGCGTGTTCT
>Locus:intergenic1680_1:1091846-1091933(+)
CCTGAGTTGTGTCATAAAAGCCGGCCGGTTCAGGCCGGCTTTTTTTTCGACGTTCAGTATTTCATTGAAACACTGACACACTCTAACC
>Locus:intergenic1695_3:1099256-1099220(-)
GGCGAGGCGATAATAGCCGCCTTGTGCCGATTGAGCC
>Locus:intergenic1695_1:1099377-1099341(-)
CCGTACAGATTTCACCCTGCCCGTTTTCGGGCTGACG
>Locus:intergenic1695_2:1099523-1099457(-)
CCTTTCGTAACGGATTCCTGTGAAGAACAACACCTTGGCGCCGCCCTTCCCGACAGGACGCCGTCGA
>Locus:intergenic1737_1:1132119-1132014(-)
AAGGACATGCGAAAAGGCCGGCGATCGCTCGCCGGCCTTTTCGGGAAGTGCAATTGCGTGTTCGGACAGGGGGCGTTCGACCTGCCTCTCCGAACATTCACATGTT
>Locus:intergenic1763_1:1144839-1144704(-)
ACGGTGCCGCCGCGCGCAACATGCCCTGCAAGGCAACGCGCGGATATTTACCTTTACGTACGCGTAATATACTGTCTGCGCCGGAGTGATCTTCGTTCGCCCGTTAACCCGTGCGGCGCTGCAGGAGATCGCGCTC
>Locus:intergenic1766_1:1147031-1147067(+)
ATTCTGTCCGACCCGGACACATGGGTAACACTTCGTC
>Locus:intergenic1770_1:1148161-1148236(+)
GGGAATCGGCCAGGAAGCACCTCGACCATCCGCGCGAACCGACGATCGGCGTGCCCATGGCTTCCGCAAGGACCGG
>Locus:intergenic1778_1:1153103-1153175(+)
AGAATGACGGCCCGAGCATGCGGGCGAGGGAGGCGCGCCGGCTCCTCCCTTCAGACTCACGTCTTAGGTGCGA
>Locus:intergenic1786_1:1162444-1162588(+)
AAAGAGTCTTCCGTTTGCGAAGGGCGGCTCTTGCGCCTCGGCTGGTGCAGGAATCACTCATCACTCAGCTCCCACTCCGCAGCCCGAAGCTTCGGCAGCGCGGGCCATCAGTGTCTGAATCGCATATTCAGGCAATTCGGAGAGG
>Locus:intergenic1789_1:1163851-1163815(-)
GCGAAACCGGAACGTCCGCTGACATGCGGCTCCATCA
>Locus:intergenic1806_1:1176542-1176611(+)
TGTGGCGAGCGCCCGCTCGCTGACACGGCGGCACCGTCTCATGATCTTCTGTGGAGTTCGCCCGGGCGGC
>Locus:intergenic1806_2:1176558-1176678(+)
TCGCTGACACGGCGGCACCGTCTCATGATCTTCTGTGGAGTTCGCCCGGGCGGCCACCGGCCTTCACTTGGCCTTGATGGTCTGCGCCAGTATGGTCCGGCCGAAACAGGAAACGGAACGA
>Locus:intergenic1808_1:1179147-1179198(+)
CGACCATCGAATGCCGGTATACGGCGGAACAGGTCAGCGGAAATCCTCTTCC
>Locus:intergenic1839_1:1197389-1197326(-)
CGGAGTTCTCCCTCTCACTCGCGGGTCGATAGGAGACAACGCGCGGCTGCCGGGGTCGTTCCGC
>Locus:intergenic1840_1:1198034-1198085(+)
AACCCAAAACATTTCGTCCCAACTGTCGCTGCCAAGTCATTGCCGCCAACCA
>Locus:intergenic1841_1:1198243-1198198(-)
GCAACGGAGCGCCAGATTACCGCGGCTATAACCCCATGGGAGACTA
>Locus:intergenic1853_1:1208937-1208874(-)
TCATCGGAGGGGAAGGAGATTCGCGAATGCAGCCGGATACTGCATCAGGTCCTGTTTCCCGAGG
>Locus:intergenic1865_1:1218609-1218552(-)
CTTTTCCTGACAGATAGGCCCGGCTTCCCGCCGACGCAATGGAGGCGCCGGCAAAAGA
>Locus:intergenic1888_1:1235906-1235939(+)
ACACTTTTCCTCATCCCGCTCTACAGCGCCGCGC
>Locus:intergenic1907_1:1243180-1243117(-)
TGCAAATCTCATTACAGCGTCGTGAAGACGCGCAAAGGTCGCTGTGACCTTATGGTTCCTTGCA
>Locus:intergenic1909_1:1244688-1244550(-)
TTGCGCGAACATGCCCCTTGGCGGCGTCCCCGAGTCGTCGCCACTCCAGCGACAGCTTGTAGTGAGCATTGCGGCAAAAAGCGGGATCGCGGGTCGATGCAGATCGGAAGATGTGCCCGAATTCCGCTTACCTTGGCAA
>Locus:intergenic1911_1:1246189-1246135(-)
CGAACTCCGCAAGGAATATCCGCGCGGCGGCGAGTCCGTCCACATGAGGCTGAGG
>Locus:intergenic1917_1:1248130-1248052(-)
ACAGGCACAGGAATGAGGGTAGGAGGAGCGGGCGTTACACCCATGTCTGCTGCGGGAAAGCAAGCCCGGCTTATAGGAC
>Locus:intergenic1991_1:1300990-1300849(-)
GCTTCGACCACAGCCGCAAGCGGTACGGCGCAAATTTGGACACGAGTGGTCACAAATTGCTACTGTTCCCGCGCGTCAGCCACGGTTAAACAGGGGCAAGGGTCGCGTATCGCGCGAGTCGCGGCCGCAATCGGATGCCTTC
>Locus:intergenic1995_1:1303670-1303583(-)
GCGCGGTTCGCCGCACACGGCTCTTCATCCCGCTGCGCGACCTTCTCTCCGTTCACGGGAGAAGGGACAAGCGGCGCGCCCCGCGAGT
>Locus:intergenic2005_1:1310276-1310168(-)
CACCCCGGTGAAGGGATGCGGAGCACCGCCACGAGTCCCCTTCGCCCCGCTTGCGGGGAGAAGGTGGCCGGCAGGCCGGATGAGGGGCACTTTGCACCGCGCGAGGATG
>Locus:intergenic2031_1:1322691-1322541(-)
AAATTCGGACCGGACTTGGCCGGTGCAGGCGGCGGTCAAACCATGCCCGGCACGGAATGGCAAGTAAATTCCGTTAACCGAAGGGCATTTGCCGTACCGCAATCTTCGATATTGGTGGAGCCGAACAGCAAACCCGCTTGTAACGGCGTCA
>Locus:intergenic2053_1:1332918-1332816(-)
ACCGGGCTGCGCTACGCTCCGACCCGCTTGGTTACAAGCCCGCTCTCATTAGTCGGAACACACGCCCGGCGCAAGGGGAAAATGGAGCTCGCCCTTCACTGGA
>Locus:intergenic2052_1:1333001-1333082(+)
CGATTGGCGCTTTCGGTAGCCCTACCGGAAATATGGGAACGAAACGCGCTCGGATTCACTGTTCGGAAGCGAATAGTCCCGA
>Locus:intergenic2078_1:1351272-1351320(+)
GACCTCGAGGAGGGCAAAAAGAAGGCGGCCCAGTCGGACCGCGATCTGG
>Locus:intergenic2099_1:1362043-1362001(-)
GGACCGGAATCATCGGATAAGCCTCAGACCTTACATAGAGTGT
>Locus:intergenic2101_1:1362953-1362914(-)
GACACTCAGTTCGCCTTGCACGTCGGCTCCAGGCGCCGCC
>Locus:intergenic2115_2:1376831-1376705(-)
GAAAAACTCGCAGGCGATGGGCGAGCGGTGACCTGCCGGGAGACAACGGATAGGGCTGGTTTCGTCGCCCCTCATCCGGCCTGCCGGCCACCTTCTCCCCGCGAGCGGGGCGAAGGGGACTCGCGGC
>Locus:intergenic2114_1:1376745-1376868(+)
CCGGCAGGCCGGATGAGGGGCGACGAAACCAGCCCTATCCGTTGTCTCCCGGCAGGTCACCGCTCGCCCATCGCCTGCGAGTTTTTCAGCCCAAGGACTTGGGCTGGCTGGATTCCTGTGACAA
>Locus:intergenic2114_2:1377062-1377209(+)
ACTTGGGCAGGCTGGATTCCTGTGGCAGGCACAGGAATGACGGTCGGAGGGCGTGCGCTACGCAGACAGCGCGGCGTCCGGCATCGCTGCGGCTTCAAAAAGAGACGACTCGCGAGAGCCGCCTGCGCAAACATTGCCTGTCATATGG
>Locus:intergenic2115_1:1377259-1377178(-)
TTTACACCGAGGATGTCGGGAGTTCGAGTCTCTCATCGCCCACCATTTTTCCATATGACAGGCAATGTTTGCGCAGGCGGCT
>Locus:intergenic2115_3:1377577-1377475(-)
AGGATTTGGGCGCCTGTGGAAGCACGCTCCAAAGGTGAGCACCCGTTCACCCCCTCGGGGGCTCGCCCTCCTTATATATATGCGGGCCCAGCGGAGCGACCAA
>Locus:intergenic2149_2:1398372-1398237(-)
GAGGATAAGATCTTAGGCGCGCTTGTTCGCTGCCGCCGGAAACGGATTAAAGATCACGCGACACTTAAAAACAAGGCTTTGGCCTTGTTTTTTTTTGGTTTTTTCAACTCACACATTACGGCGAAGCAGTTCAACA
>Locus:intergenic2149_1:1398390-1398240(-)
TTCGCGGTCAAGTCTTGGGAGGATAAGATCTTAGGCGCGCTTGTTCGCTGCCGCCGGAAACGGATTAAAGATCACGCGACACTTAAAAACAAGGCTTTGGCCTTGTTTTTTTTTGGTTTTTTCAACTCACACATTACGGCGAAGCAGTTCA
>Locus:intergenic2155_1:1402327-1402261(-)
TCAGTGGCTATGGTTAATGTGCACCGACGGCCCCCATTCGCGCATGCGTTCCGAGGAGCGACACGCC
>Locus:intergenic2155_3:1402521-1402422(-)
CGGAGCACGCTGGATAAATCCCGGTCACAGGCCGAGAGCGATTACCGAGATGCTCACGATGAAAAGGCTCATCGAGGCGAAGGCAGCAAGATCACGTACG
>Locus:intergenic2155_2:1402610-1402460(-)
CCTGTTTCCCGTCCCAACTGTCCAGTCTCAAGGACGGGCCGCCGGGGTTTTTGCCCGGCTGTGGTGTTTACTGCGTGTTCGACAGGACGCGGAGCACGCTGGATAAATCCCGGTCACAGGCCGAGAGCGATTACCGAGATGCTCACGATGA
>Locus:intergenic2156_1:1406159-1406222(+)
TCTGTTCTCTGTGCTTGTCACAGAGATGCAGCAGCGTCGCGTCTGCGGCGCGGGGAAGAGTTCT
>Locus:intergenic2163_1:1409714-1409669(-)
GATCCCTTGCTGTCTGCCGCCGCCTTGCAAGTATCCGGGAGAGATT
>Locus:intergenic2182_1:1427760-1427811(+)
GATTCGATCTTTCCAGTGCGCTGGTCTGATCCATATGCTTGTCCTAGACATA
>Locus:intergenic2214_1:1441517-1441577(+)
TGTGCCGCTTTCCGTCCGGAAAGTGCGGAGTTTTCAAAGAGGCAGGTCACAACTGAGCCGC
>Locus:intergenic2217_1:1444568-1444478(-)
GGCCCCGGGACCTTAGCGTTCCGGCTGCCGTCTGGCTGCTGCACCATCGCTTGCGCCAAACAGGACCTTTTATATCCGGCGCAGCCTCCGA
>Locus:intergenic2223_2:1450667-1450631(-)
GCCCCTCAACCGGCTGCCGCCACCTTCTCCCCGCAGG
>Locus:intergenic2223_1:1450754-1450643(-)
TATCTCTTGCGCGCCGGTGCGGCGGATACTGCTCATGAAAGGGATCCCTCGCGAACCCAACCGCCTCAACCCCGCTCGGTCGGGGTTGCCCCTCAACCGGCTGCCGCCACCT
>Locus:intergenic2222_1:1450786-1450927(+)
GGGACATGCGGGTTCCTCCCTGTGCTCCTTCTACGCCCGTCCTATGCTCCTTCTACGATGGAGAGGGGCTGGGATTTTGCGGCTTGTCTCTTCGCCCCGCTTGCGGGAAGAAGGTGCCGGCAGGCGGATGAGGGGCGAAGTT
>Locus:intergenic2233_1:1455088-1455055(-)
ATCGCTCGGCCGGCATCCTCCGCAACGAACCGGC
>Locus:intergenic2235_2:1456652-1456607(-)
TTGGAAGGCTGCTGCTCTACCATTGAGCTATACCCGCGGGCCTTCG
>Locus:intergenic2234_1:1456785-1456866(+)
CTTTGGGTGCTTCTGCCGCCGCTTGCTTCTGCCTTTCTAAGGAGGCGAGGCCTTGCCGTTCCGGCGCACGCAATTAAGTCTT
>Locus:intergenic2235_1:1456918-1456840(-)
AGCCGGCGGGGCCGGTTTGTCGAGCCGTTTAAGGGTTTCGTCGCATTTGCGCAAGACTTAATTGCGTGCGCCGGAACGG
>Locus:intergenic2248_1:1462947-1462986(+)
CTTGCCTTGTGTCAGACCCGGCTCCCCGGGAACGCCAAGG
>Locus:intergenic2258_1:1473638-1473692(+)
ATTGCGCCAGATCGAAACCCGTTCCAGAATCAGCCAGATCGCTTGAACATTTTCG
>Locus:intergenic2276_1:1482915-1482948(+)
TTCGCGCGTGGCAGCCAATATCGGAGAAGTAAAA
>Locus:intergenic2294_1:1486951-1487068(+)
GGTTCGTCGCCCGGGCAGCAATGCCCGGGCGTAACCCGGCTTCGCAAATCCCCGGCCGCTTCGATTTCCAAGGAAGCGAGGCGGCTTTCGTCAATCTGCCGATTGCACCCGGAAAAGA
>Locus:intergenic2294_2:1486984-1487074(+)
ACCCGGCTTCGCAAATCCCCGGCCGCTTCGATTTCCAAGGAAGCGAGGCGGCTTTCGTCAATCTGCCGATTGCACCCGGAAAAGAAAAAGG
>Locus:intergenic2305_1:1491243-1491126(-)
CGATTCGCGACAGCGCACCGGCCTCGCGAGCATTCCGAGGAACCGGTAACGGTCCTCGCGTTGGTCGGACACTTGCCCTTCCCAAACTGCAAAAGGAGGCCGGCGCGTGCGCCAGCCT
>Locus:intergenic2311_1:1493756-1493606(-)
AAGCGCCGCATTGGCCAAGGTCTCGCAACACCTCTCCCAACCCTCATTCCTGTGCTCGTCACAGGTATCCAGCCCAGGCACGTCCTTGGGCTGAAAGGCTCTCCCGCGCCGCAGACGCGGCGCTGCTGGATCCCTGTGACGAGCACAGGGA
>Locus:intergenic2313_1:1495517-1495454(-)
TCTGATAAGACGCGCGGCGCTGTAGGCCTCCCAAGGACGCAGGCAACGTTCACGAGTCATGCAC
>Locus:intergenic2333_1:1507290-1507161(-)
AGCAGCAGCCAGCGACGAACATCCGCTTATCAGTTCGGGACCGACCGATCGGCGCCTCGTGAAAGTTGTGAGGCGCACTCCGCAAGACTCGTCGCTCTGTCACCCCATCATGCCGGCGCTTCTCGCGAAT
>Locus:intergenic2362_1:1523654-1523705(+)
TCAGGGGTGCCGTCCGGATGCCGTCTCCGGATACGACCTTTCCCGAGACAGT
>Locus:intergenic2365_1:1524818-1524668(-)
GATCGGCCCCGGTCGGCACTACCCCGTCCGGCCCGGGCCGATTTTCTCCGGGCGGCGCAGACCCGTCACGCTTCACCCAATATTAACCAAGTTGGACGAGCCTTGGCTGCGAGCGAATTCCGCGCGGCGAGGTCATCCAGTGGCCTTCGAG
>Locus:intergenic2380_1:1532532-1532661(+)
AGGCTTGGGTTCCGTTGGCGGGTTCCGGGGCTTTCGGGTCTCGGCTTAGCAGTGCACTGGACCGTCCGGCACGGTTTCCCAAACAACAGGCGACATTTGATCCCCTTGCGGAACTGTCACCCCAACACGA
>Locus:intergenic2405_1:1548231-1548189(-)
GCAAATCGCTCGCGTAAAAAAAAGCACCCAGGCGGATTATTCC
>Locus:intergenic2410_1:1551430-1551511(+)
GGATCACCGAACGGGCAATCACTTCTGCGGCCGCCTGCAAGAGGCGGCCGTTCGCATTTCCGGTCACGGTGCCGGGCGCCCC
>Locus:intergenic2431_1:1564111-1563970(-)
GCATGTCGCGAATGCCCCTCATCCGCCTGCCGGCACCTTCTCCCCATTATGATGGGGAGAAGGGACTCGCCGAGCCGTCCCGATCCTCATCGGGTAAACGAGTGCCGGGTGTTGCCACGGGTTCCCTTCGCCCCGCCTGCGG
>Locus:intergenic2447_2:1578972-1578855(-)
GCATCCCCGCCTCCCTCATTCCTGTGCTCGTCACAGGAATCCAGCCAGACCAAGTCAGTGGGCTGGAAAGACTCTCCCGCGCCGCAGACGCAGCGCTGCTCTCATCCCTGTGACGAGC
>Locus:intergenic2447_1:1578999-1578900(-)
CCCAAACGAGGTTGCGGGAGCGCCCGTGCATCCCCGCCTCCCTCATTCCTGTGCTCGTCACAGGAATCCAGCCAGACCAAGTCAGTGGGCTGGAAAGACT
>Locus:intergenic2448_1:1580519-1580579(+)
GCCTATGAGAAGTATTCCGAGGGACCGGACCCTCTCTCCCCTCATCCCTGTGCTCGTCACA
>Locus:intergenic2449_2:1581455-1581398(-)
GAGGTCCCTCGGAATACTTCTCATAGGCCGTGGGAAATTAAGGAGATGGCGCGCACGT
>Locus:intergenic2449_1:1581539-1581428(-)
CTTGGGCTGAAAAGACTCACCCGCGCCGCAGACGCGGCGCTGCTGGATCCCTGTGACGAGCACAGGGATGAGGGTGGAACGGGTGAGGTCCCTCGGAATACTTCTCATAGGC
>Locus:intergenic2462_1:1588240-1588357(+)
TTAAAGATATTTTACGCCGATTTGCGGCCGCCCCTCATCCGCCTGCCGGCACCTTCTCCCCGCGAGCGGGGCGAAGGGACTCGTGGCGGGCGCCTTGGCTGCCATAGTCACCAGCATT
>Locus:intergenic2487_1:1599384-1599342(-)
TTTAAGACCGAACCCACGCACTGCAAACATATTCGCACGGCGA
>Locus:intergenic2520_1:1621202-1621235(+)
AAGCCGATCAGCCGGTTCGTGCAAGAACCTCGCC
>Locus:intergenic2523_1:1621920-1621845(-)
GTCATCCTCGGGCTCGCCCCGAGGATCCAATCACGAGCGTCGTTGGTATCGGGAATGGAAGATCGAGCTCATCGAG
>Locus:intergenic2526_1:1626204-1626249(+)
GTCGTAAAGAGCGTTGCGAAGGCGCTTCACCGACAAGGGAGGCGCA
>Locus:intergenic2538_1:1635357-1635420(+)
TCCGCAAGGGTTCCGCGTAAAAAGCCATGTTGTTGTTCCAGCGTCACACACGCCACCTTAAATA
>Locus:intergenic2576_1:1659608-1659737(+)
TCCTTGAATCGCCGCGACGTTCATCCTCCGGTCGAATCCGTTGAAGCTGCCGCCGGCGGCGTTTTTCTCGGTAGCACGGCGGTTTGCGCTGGAAAAGACCGGCAGCCTGCAACCAGGGGGTTCTCCTGCT
>Locus:intergenic2591_1:1667667-1667598(-)
TGCCATTCGCGGCAGCCCCTGGTAAAATCCGGGGGTTCGGCCTATATTCCAATCATCGATCGGGCAGCGC
>Locus:intergenic2597_2:1675005-1674900(-)
GCCGTTATCTGGATTCGACCTCGTTGGGAGAAACCGGTTCGATCCGGTGCCGAAGGAGCAACCGCCCCGGAAACTCTCAGGCCAAAGGACCAGCAAGGTGCCGGTA
>Locus:intergenic2596_1:1675218-1675365(+)
CCTTCGCCCATAAGCCAGCCCTTGCGAAAGCGGCCGGCCCGGCGATTTCCGGCGAATATCTTCTCCCCGACGGCACCTTCGCCGATATCTGCTTCGGCACGGGCGGCGTCGATCATGACGCCGGCCACGGCAAGTCGTCGTCATCTGC
>Locus:intergenic2597_1:1675517-1675376(-)
GTGGCGGCAGCAGGCGCAGGGGCAGAAGCACCGCCTCGGCGGCGACGATCGGCGTTCCGGCAGTCCAGTCGCCGTTTTCGGCCGGCAGGCTTTCATCGGGCGCCGCCGGCAGGAGCACGGAGGCGGCGAGCCGGCAGGCTTC
>Locus:intergenic2596_2:1675444-1675561(+)
CGGCGACTGGACTGCCGGAACGCCGATCGTCGCCGCCGAGGCGGTGCTTCTGCCCCTGCGCCTGCTGCCGCCACCGCGCGGCCCGCCGGCCCAGCCGTAAATCTCCTCGAATCCAACC
>Locus:intergenic2596_3:1675546-1675579(+)
CTCCTCGAATCCAACCCAGAATTTCTTGCGCCGC
>Locus:intergenic2601_2:1678027-1677913(-)
CACACAACCCGGGCTCCTACATCGGTCCCGAGAAATCGGAACCGATTGTCGGAGGCGCGATGCCGCATGCAACGTCTCATCAGCGCTTCGGGGGTATCAAGCCGGGATAGTATTG
>Locus:intergenic2601_1:1677970-1677922(-)
CGATGCCGCATGCAACGTCTCATCAGCGCTTCGGGGGTATCAAGCCGGG
>Locus:intergenic2602_1:1679349-1679424(+)
GCACACTACCGGAGCCCGGATGGTGTAAGAAGCGCTGCCGCAGGACCGTGTGGATTGCGCGGTTGGGAATTGATCC
>Locus:intergenic2603_1:1679421-1679352(-)
TCAATTCCCAACCGCGCAATCCACACGGTCCTGCGGCAGCGCTTCTTACACCATCCGGGCTCCGGTAGTG
>Locus:intergenic2602_2:1679565-1679667(+)
GGATTACTATCAAGGTCTCGTCCCGCCGAGGTGATCGTCACCTCCGAGGTGATCGTCACCTCCAAGGTGATCGCCGCCTCCGAGGTGAGTGTCACCTCCCGAG
>Locus:intergenic2609_2:1685062-1684993(-)
GACATGCGGCCCGGGCGGATGACCCCGAGCGGCTGCAGTGGCGGAATTTTGCGCGAAATTTGGGTCGCTC
>Locus:intergenic2609_1:1685186-1685036(-)
CAAACTTCCGTCACAAACCACCCCTTGACGCCCCGAGGCGATTCACGGTTAATGGATTTCACGTTGCGACGGCGGCGGACCGGGAAGTTCAGAGGCCGGTTCACACCCCCAAATCGTCGGTTCCGACATGCGGCCCGGGCGGATGACCCCG
>Locus:intergenic2642_1:1706747-1706816(+)
AACCGTCCTAACAAACCGAACCGATCTTATAACAGAATCGGAAGTCCGAAAGCCAGATTTTTCGCGATCC
>Locus:intergenic2652_1:1715028-1715085(+)
CGTTACACCTATTCTGGTAACGTCGTTCACGTTCTGTCTCCGCTCCGGCGGAAAGCGG
>Locus:intergenic2658_1:1718964-1719030(+)
CGCCTGCGTCTATCGGCCAGCGGCAACAGTACGGTCGCGCGGTCACGGTCCTCGTCTCGCAGCGCAT
>Locus:intergenic2659_1:1719106-1719049(-)
CGACGAAAGGAGACGGCCATGGGACTTGCTCTATTTTCGATGGCGATGTTCTTCGCGA
>Locus:intergenic2666_1:1723516-1723630(+)
CAATCTGCGCGCCCGAAAGTTAGGCGCTTCCTGAGCCACGTCGTCGCCGACGACCTCCACCGACGGAAACGAAATGAGCTTGCCGGCGGCGATGGTTTCATTTCAGCATCTGAGT
>Locus:intergenic2675_1:1728227-1728095(-)
TACTTGATGAGCCGAATTCTAGTTGTGATGATTGCGTTGCTTTCTGTTGCCGGCCTCACCGCGTGTGATACGATCGGCAAGGGTAAGGGTAAGGCCCCGCCGCCTGCTGCCGTCGATACGGTAGAACCGGCGC
>Locus:intergenic2693_1:1739218-1739155(-)
CGACTGAGGGCTTTTTCTTTCCCCGGCAGTTTCCTACCTGAAGCCTATGCGCTAATAGCACCCT
>Locus:intergenic2692_1:1739176-1739263(+)
CTTCAGGTAGGAAACTGCCGGGGAAAGAAAAAGCCCTCAGTCGCGCGACCTCGCCGGGAATCGGTCCCGGTTGACAGGAGCGGAAAAC
>Locus:intergenic2692_2:1739216-1739348(+)
TCGCGCGACCTCGCCGGGAATCGGTCCCGGTTGACAGGAGCGGAAAACGGGAACAAAACGAAAACAACCAGATCATTTCACACTACGCGTTCCGGGACGGAAGACCGTGTCCTGGAAGTGCTCCAGGGAGGCG
>Locus:intergenic2700_1:1744073-1744127(+)
CGTTGCCGGGTATCCGTGCCGACACATATCGTAATAAGCACCCGCACGGCCCGTC
>Locus:intergenic2701_1:1744510-1744378(-)
CGAGGGTGCACTTGGCCGCATACGCCCATGACACGGTTGTGGGCCATCGTCACGGGCGCTGTCCGGTGTCAGGCGCTGCAGTCAGACTTCCGTCGCCTGCCCGGGGGACGTCGTACGCCGCGACGTCCCGACT
>Locus:intergenic2703_1:1745567-1745462(-)
ACGCCACTGGGACGGATCAACCAAAGACTAGTACGAGCGCGAACCGTCTGGCAGTTGGACCATGGGGCAATGCGGCAGCTGGTTCGCATAGCGCGAGGGCGGGTAG
>Locus:intergenic2706_1:1748845-1748989(+)
CGGCCGAAAACTCTTATACAATCGTTGACCAGTGGGGTCGTAGCTCAGTTGGGAGAGCGCCGCAATCGCACTGCGGAGGTCGAGGGTTCGACTCCCTTCGGCTCCACCATCCACCAGTCCTCCCTGCCGGCTCGCTGCTTGCCAA
>Locus:intergenic2710_1:1751804-1751933(+)
AGGTTGTACTTTCCGGTGAAGGCCCGCGTCCGGATTCTGGAAGACGGAAGAGGTTGCCCACGCTCCGGACGACGTCCACGAAGAGAGAAACCCGGAGGATCATGTGGTCTCGTGATCGGCGGTTGTGCTA
>Locus:intergenic2720_2:1755439-1755577(+)
CGGTCGGTCCCTATACCTCTCCGGACGGCAAGCGCCTGCCCCGCAATCTCCGCTTCCCGCCCGTCGATTGACGGCAGAGACGTTTTTTGCCCGGGACAGGAAAGCTGCGAAACGCTATTCCTTGCCTGTAGGACAGACT
>Locus:intergenic2720_1:1755455-1755566(+)
CTCTCCGGACGGCAAGCGCCTGCCCCGCAATCTCCGCTTCCCGCCCGTCGATTGACGGCAGAGACGTTTTTTGCCCGGGACAGGAAAGCTGCGAAACGCTATTCCTTGCCTG
>Locus:intergenic2752_1:1770003-1770102(+)
CACGCAGCCATTCAAAGTGCTGTAGCGACCTTGCCTGCTAAAAAAAGCACGTCGCCGTCGGGCATTTCTGATGCCGAATGCGGCGATGTTAACACAAAAT
>Locus:intergenic2766_1:1776756-1776831(+)
GCAATTGTCGGCGGATGCAGGTACAAAAATACGCCCGGATCGTTGACCCGGGCGTCTTTCTTTACTCAGAGAAGCT
>Locus:intergenic2791_1:1796833-1796683(-)
GATTGCGTCGCGACGCAATTTCGCTACCAAGGCTTTCAACAGGCACCTGCGGCGCCGCGCGTTTGTCGGACGCGCAATGGTCGCTGCAGCATTTTAGATTTGCTGCATATTCCTGTCCTCGAGCCGGTACGATTCGGGGAAACATGCAGTG
>Locus:intergenic2807_1:1808936-1808819(-)
TCTATAGTCCGACCCGGCCTACCTGCAGCTCTCTGCAGGCCTTTCAGGAATCGTCTATTCGATCTAGTGTTGATCGTCGCCGGCAAGAATCACGCTGACGATGAGGAGTTTCCTGGGG
>Locus:intergenic2825_1:1822369-1822225(-)
AACGGGGAAATAAGCAAGCGGTTCCACTCTTTGGACTTTAGTCCGACTCAATGTCAGACGATTGCCCGATTAAGCGTGCGAACTTCGAGGATATATTTCGTTGATAGTCGATTTTCCTTGGATACGCGCCGTTTCGAGGGCGTTG
>Locus:intergenic2831_1:1824795-1824750(-)
TGCAACAAGCGGGAGCAACGTGCCGCAGCGACTTGCGCTTCAAACG
>Locus:intergenic2867_1:1850527-1850458(-)
TCGACGCCGGACGGCACACAGTTTTCCCGCGAATGCTCCGGACGGCTGCGATCCGTTCCGGCCGATCGTT
>Locus:intergenic2875_1:1853867-1853831(-)
ACGCGTGGTCGTCTCTGTCTTGCATCAATCAATTCCC
>Locus:intergenic2882_1:1858389-1858506(+)
TTCGAACTCCCGACCCTCTGGTCCCAAACCAGATGCGCTACCAGACTGCGCTACACTCCGCACCACGAAGGCGGAGATACACGCTTCGCCCTGCTGCTGCAACAGCAAATTTCGCGGC
>Locus:intergenic2884_1:1859683-1859734(+)
TGCAAGCCCCTCGACATATTTTGGCCTGAGACGTTTATAGGCACGCAGCCTT
>Locus:intergenic2887_1:1860623-1860497(-)
CTTTTCCCCGCTCTCCGTGCATGCGGGTGGCCTTGCACCGCGCACACAACACGTCCCGGTTCCGAATACTGTCCGGAACGGCACAACAATTTCATGCGGAGGGCGCTAGGCTCCCCACGGGAAAGGT
>Locus:intergenic2956_1:1905317-1905359(+)
AGAACAGAAACCGCCGATCCCTGGTTGGCGCGCGTCCTTCCAT
>Locus:intergenic3010_2:1936932-1937028(+)
AGACCGGGCGCAACGAGCCGATTCCGAGCCCGCCGCCTTGGCCCAAAGTTTCGGCCAAGCATGCTTTGCCTTGCTGGCTCACAGTGCTATAGGGCTC
>Locus:intergenic3010_1:1937025-1937070(+)
GCTCTGGATTTCTCCCACCGTCGGAATGCCGCGCGCGGTGTTCCGC
>Locus:intergenic3031_1:1951732-1951642(-)
GCGGCGGCGCAGCGGATCCCCTTCGCCCCGCCTGCGGGGAGAAGGTGCCGGCAGGCGGATGAGGGGGAAAGTGGGCCGAAAGGCCCAATTT
>Locus:intergenic3030_1:1951695-1951776(+)
CCCGCAGGCGGGGCGAAGGGGATCCGCTGCGCCGCCGCTTGTCCCCTTCTCCCCATCGAAAATCTACGGCATGCATATATCT
>Locus:intergenic3056_1:1972150-1972183(+)
CCCCGCAAGCGGGGCGAAGGGGACTCGCGGCAAG
>Locus:intergenic3104_1:2000728-2000803(+)
CATCCCTGTGCTCGTCACAGGGATCCAGCCAGACCAAGTCCTTGGGCTGAAAGAACTCCTCCCGCGCCGCTGACGC
>Locus:intergenic3113_1:2008429-2008282(-)
CCTGTGACAGGCACAGGAATGAGGGAGGCGGGGATGCACGGCCTAGGAGAAGTATTCCGACGGACCGTACCCTCTCTACCTCATCCCTGTGCTCGTCACAGGGATCCAGCAGCGCCGCGTCTGCGGCGCGGGAGAGTCTTTTCAGCCC
>Locus:intergenic3153_1:2031496-2031463(-)
AAAGGGTTACAGCCGCCTTTGCGCACCTATAGGA
>Locus:intergenic3159_1:2034543-2034501(-)
GCCTGCTTCAACTGCGCTTCTCTCGGTCATGCCAAAAGGAGCA
>Locus:intergenic3201_1:2055647-2055587(-)
ACTGGCAGCCTAAGGGCACTTGCAACGCCGGCACTCGGCGGAGCATCCTCGGCGTGCGATT
>Locus:intergenic3202_1:2058950-2058986(+)
CGACATACCACTCAAACCCATAAATTTTTATGGAACA
>Locus:intergenic3205_1:2059776-2059737(-)
GATCTGCACGCATGTAGTGCGCGTGGTCAGGGCGCGGACG
>Locus:intergenic3206_1:2061242-2061281(+)
TTCCTCCCGGGGGCGCGGACACACTACCTAAAGCAACCGA
>Locus:intergenic3217_1:2065166-2065091(-)
AGGCGCCGAGCAATGATCCGCGCAGGAGGCGGAGGATCACGCCATTCGCCATTCGCCATCGTCACCGGCAGCCGCC
>Locus:intergenic3227_1:2070641-2070584(-)
CGTCTGCGGCGCGGAGAACGTTCTTTCAGCCCAAGGACTTGGTCTGGCTGGATCCCTG
>Locus:intergenic3238_1:2078551-2078608(+)
GTCCGGGACGTCGCAAGGTCTCTTTCCTCCTCGTTATTGCCGGCAACGCTGAAGCCCG
>Locus:intergenic3239_1:2078667-2078604(-)
CTGGACATGCATTATCGATTATGTATGGTGCACATGTGCCGCGGTGCGCAAAGCCTTCGCGGGC
>Locus:intergenic3293_1:2122686-2122626(-)
CAGCCGGGCAGGACGCCTCTTCTTCTACGAATCGTCCGCCTTTCGCGATGCCGCAAACGCC
>Locus:intergenic3292_1:2123011-2123101(+)
AGACACTTCCGCCCACCCCATGATAAGAATGAATGCTTGGGGTCCGGCGACATTGTGTCGATCCGGTTATTTCTCATTCACGCTCATGATC
>Locus:intergenic3300_1:2128781-2128892(+)
TTCCGCCATGATTGCGTCACCGGCGGTCACGGTGCATTTCCGGCCTTCTTCAAGCGTGCGAAAATTTCTCGCACGCTTGCTCAATTGCGACATGCCGTGCCGAGCCTGGCAT
>Locus:intergenic3316_1:2135170-2135269(+)
TTGCGGCAGCTCCGGCGGCAAAGCCGGAGCTATCCTATTTTACGGGACCAGAGTGAGTGCGCATGTGCGCCGCCGGGACGGCGCTGGCGCTCACGAAAGC
>Locus:intergenic3342_1:2147070-2147127(+)
ACCGGCGCTCCTGCTCGTCCAGCGCCTTACAAACACAGAACGGCCCTATTACATAGGC
>Locus:intergenic3355_1:2153604-2153565(-)
TCAAACATCGTGATTGATTTCGCCCGCTATAGCCTTTCTA
>Locus:intergenic3359_1:2155018-2154955(-)
CCGAGCAAAGGCAGTCACAGGCCGCGCGCATTGCTGAAAAAAATTGCGTTGATTAATGTCGGAG
>Locus:intergenic3375_1:2164566-2164476(-)
TGTGGTAACCCTTCTTGTCCCCGAAACGCCTGCGGCGTTGCAAAACGCATAGACCGCGAACAATCGACGGATCAAGTGGGCCGGGACAACT
>Locus:intergenic3378_1:2167967-2168033(+)
CAGAACCGCTCCGAGCTTTGCCAGTTGCCGGTCTGCACATGCATAACGGCAAAAAGATGCAAATCCT
>Locus:intergenic3398_1:2178495-2178639(+)
ATAGGTGAAGGTCAAGCCGCTTGTCGTCTCCCCCCTTGTGGGGGAGAATATATGCGGCGGCCCTCGCCTCCGCTTCTGCGTTCGTCCGCGGCATCGTTTTGGGCATGCGAAGGTCAAACCGTCTATCGCGTGCCTCAAGGCAATG
>Locus:intergenic3400_1:2180034-2180181(+)
ACAAAGGCCCCGTCGAATTCGGAACGCTCTACATCGCACTCGAAGATCTGCGCTGATGCGTTCTTGTTCCGGCCGGCGATGCCGCCACTCGCTCAGTGCCGATTGCGGCGTCTGGATCATGCGAGTTTGGGATCGACGCGTCGTCACG
>Locus:intergenic3401_1:2180331-2180286(-)
CTCGAAGCGTCCGGCGCTCCCCCCGGCGCGGCGTGCTCCCTCACTT
>Locus:intergenic3402_2:2181385-2181490(+)
AAACCTGACGGCGAAATTAAGGTCGAGAAGCGGACGAACGGGCGCTGGGCCTTCGTGCTCAGCTATCGCGGCGTCACTTATCCGGCGGAGGGTCAGTTCAGTACCC
>Locus:intergenic3402_1:2181417-2181552(+)
GACGAACGGGCGCTGGGCCTTCGTGCTCAGCTATCGCGGCGTCACTTATCCGGCGGAGGGTCAGTTCAGTACCCAGCTTCTGGCACAGTCCGCGGCTTACGTCGCCATGAAGCTTCTGCGGAACACACGCTGAGGG
>Locus:intergenic3402_3:2181489-2181579(+)
CCAGCTTCTGGCACAGTCCGCGGCTTACGTCGCCATGAAGCTTCTGCGGAACACACGCTGAGGGACTGTCAGGAATTCTGTGCGGTGGGCC
>Locus:intergenic3413_1:2185663-2185618(-)
GTCAACACGTTTTGTGTTGAGCTGACCGCCGCATCGAGGATGTCGT
>Locus:intergenic3417_1:2187320-2187251(-)
CGGCCCGGTTCCGTCGGGGGGAGGCTCTTGGTCATACAGGCGTTGCGACCCTCGACGGGGAAGGGCGAAG
>Locus:intergenic3419_1:2188319-2188169(-)
TGCGGCGATTGGTTTGGCATCTGTACTGACACTAGCCGATGTCGCCGATGCAAGGCGGGCGGGGGGTGGCTTCGGCTCACGCGGCAGCCGGACCTTTTCCACCCCGCCTGTAACCCGGACGGCGCCCGCGCCGGCCGCGCCGATCGACCGG
>Locus:intergenic3440_1:2204387-2204525(+)
AGGCTGCACCACGCCTTCGTCACAAAGCACGAAGGACTCTCTAGCGCTTTGAGGCTGCATGGCCGGCCCCCGAAAATCGAATATGGATTTTCAGCCCGGTGTTGCAGCCGGCCCGCGAATTGCAATGGCCGTGCCCCCA
>Locus:intergenic3441_1:2204573-2204540(-)
CGGCTGGCAGGGGAATTTCGAACTCTCGCAAAGC
>Locus:intergenic3471_1:2225081-2224949(-)
AAGCGGCATTCACTCAGTTCCGATGAACGGTTGCGGAGAAATTTCGAGCGGCTACCGCGAGTCTCCTTCGCCCCGCTTGCGGGGAGAAGGTGCCGGCAGGCGGATGAGGGGCGGCCGCGGATCCAGAAAGTGC
>Locus:intergenic3483_1:2232730-2232646(-)
ATCTTCATTCAAGATAAAGATCAACCTGTTCAGCGAAAAGCTTTGAGATCATTATATTTTCGTAATGTAGGGAGGGCCGCGCCGG
>Locus:intergenic3540_1:2266479-2266599(+)
AATTTTGTGTTGTCAATGGAAACAACACTCCTTTGTCGAAGGGACCAGCCGCGCGGAAAACCCGGCCAGCGCCATCGATCTACCTGCGTCACCGCGTCCGCGTGGTCCGAAGGCGGCAAGC
>Locus:intergenic3600_1:2300072-2300186(+)
TTTCGCAAATCCGTCTCGGGCGCTTTGGACGGCTTCGAAGATCGATCCGGACGCGTCCCAGCCAGCCGGCCGGCCGGAAGCGCTTACATTTCAACGGGCTACTGTGCAAATCGGA
>Locus:intergenic3609_2:2306818-2306761(-)
GCCAGAAAGGATGTTCTTCTTTTATTCCGAAACCTTCACCCACCCGGGCAGGCCTGTG
>Locus:intergenic3609_1:2306842-2306764(-)
AATGTAGTGATTCGGGACCGAAAGGCCAGAAAGGATGTTCTTCTTTTATTCCGAAACCTTCACCCACCCGGGCAGGCCT
>Locus:intergenic3620_1:2313297-2313333(+)
CACTTTTGCTCATCCAAGAGTGATGCTCATTACGTAA
>Locus:intergenic3624_1:2315079-2315193(+)
GCGGAGGCTGTAATCACCAGCAGAGGGCTTCTCGCCAAATGCTGCCTGTTCATAACTCGTTTCGCGTGCAGGGGTTCCTTGCGCGCGACCGGTACGTTTTCACATTTGCTCGCTC
>Locus:intergenic3632_1:2321220-2321361(+)
AGAACAGATGACCAACTATTCTCGGAACTGCAGTCTTTTGAACCGGCGGACGTTCGTCCGTGTTCGTTGAGCGGGCTTATAAACCATAATTCCGATAGAGAAAGATACATTCCGGCATGGGTGCCATGCGCCGCGTGCATAT
>Locus:intergenic3632_2:2321295-2321361(+)
CTTATAAACCATAATTCCGATAGAGAAAGATACATTCCGGCATGGGTGCCATGCGCCGCGTGCATAT
>Locus:intergenic3633_1:2321554-2321497(-)
GTAAGCTTGGCGGAGACCGCAGGTGAGATGGGCATGTTAATGCATCTCTTCCAAAAGT
>Locus:intergenic3640_1:2325004-2325085(+)
GCATGCCGGACAGATAGGGGCTGCCGCAGATCGCGACAATTCAATTACTCTGATGCGGCGATTGAATTTTCTGATGGTTGGA
>Locus:intergenic3653_1:2334083-2333990(-)
GAAGACGAGATTTCCGCCGGCTGCGCGGGTCCCGGTACTTCGTCTTGTGTCTTGAGCAGCGTGGCACCCTTTAGGATTTTGGCCGAAGGCCGCC
>Locus:intergenic3668_1:2349451-2349580(+)
AAGTTTATAATCGGACATCGTCCAACAGAATCATCTGCCAGAAGATACCCGCTTGCGTTCGACTATGTTAGGCCATTTCCCCTGGCCGAAGGCCGTATCCACCAGCACTGCGGCGCCGCGCACCCTTTCG
>Locus:intergenic3668_2:2349496-2349637(+)
TACCCGCTTGCGTTCGACTATGTTAGGCCATTTCCCCTGGCCGAAGGCCGTATCCACCAGCACTGCGGCGCCGCGCACCCTTTCGGGCGTACAAGAGCCGCCGTCACGCTTTCAGTTGCCGCATGTTCTTCCGTAAACCGGT
>Locus:intergenic3677_1:2356506-2356380(-)
ATCGCGAAATTCGAGGCTTCCGTCGATGGAAGGATCAGGCGGGCACGCACGTGCCCGGCGGGGGATCTTTGCGCGGTCGTGCGAGTGTATGTGCGGGCCGATGATCGTGGCCCGTCAATCGGGGGCG
>Locus:intergenic3676_1:2356899-2356986(+)
CGCGCCTGGAAACCGGCTGGGCGCTTGCGCGCCCGTGTCGTCCCTATTCGGTCTTGCTCCCGGTGGGGTTTGCCGTGCCGTCCATGTC
>Locus:intergenic3691_1:2365930-2365858(-)
AGGGATTCGGGTATTGCCTCTCATCTGCCTGCCGGCATCTTCTCCCCGCAAGCGGTGCGAAGGAGAGTCGCGG
>Locus:intergenic3690_1:2365861-2365963(+)
CGACTCTCCTTCGCACCGCTTGCGGGGAGAAGATGCCGGCAGGCAGATGAGAGGCAATACCCGAATCCCTGCAAGCCCCTGTGCGAAACCTCGTCATCAAAGT
>Locus:intergenic3691_2:2365976-2365904(-)
GTGACTCGGCTACACTTTGATGACGAGGTTTCGCACAGGGGCTTGCAGGGATTCGGGTATTGCCTCTCATCTG
>Locus:intergenic3731_1:2395355-2395313(-)
CAGAGGTGCTGCTGCTGTTGTCGTGGTCATAAAGCTTTCGGCT
>Locus:intergenic3736_1:2398911-2398983(+)
CCGCTCATCCGGCCTGCCGGCCACCTTCTCCCCGCAGGCGGGGCGAAGGAGACTCGCGGCAGCCCTCCGGCAT
>Locus:intergenic3738_1:2400024-2400072(+)
CACCGCGCAGTTTTGCCCAAAATCGTTCAATTTCCTGATATCGGGACAA
>Locus:intergenic3743_2:2403942-2403795(-)
CCGGTTGAGGGGCAATCCCTTCCCTCGAACCCACCAGGTCTGCAAACGGCAAATCTCGAGGATGACGACCGAGGGAGGTTGAGGCGGTTGGGTTCCCGAGGGATCCCGGGATCCATTCATCAGGGTAGTGTGCTGAAGGTTCTGCAAA
>Locus:intergenic3743_1:2404108-2404012(-)
GCATTAGCGGTCACCCGCCCCTCATCCGCCTGCCGGCACCTTCTCCCCGCAAGCGGGGCGAAGGGACAAGCGGCGCCGACTGAACCTCGCATTCACC
>Locus:intergenic3792_1:2446609-2446693(+)
GCCTGCCGGCACCTTCTCCCCGTTTTGACGCGTTTTGACGGGGACTCGGGAAGACGTCTCTATGCCCCTCTCCCCGATCTTGCGT
>Locus:intergenic3831_1:2476499-2476466(-)
AGTCGATGTCAGGGAAGCGCACGGAATGGGGGTT
>Locus:intergenic3855_1:2487173-2487131(-)
CTGTGCGGCCGAAGTCACCCGCTTGCCGCCACCAATCGTGGTC
>Locus:intergenic3861_1:2489366-2489267(-)
TGCGCTCAACTGCCGCGATGTCCTGGAAGTGTCGCGGCAGTCGGTCCGGCAGTGACGGGTGTTGGCGCGATGCCTGAACAGAGCTTGCACGAACGTGGCT
>Locus:intergenic3862_1:2489945-2489999(+)
ACGAGAGCAGGCTCCATCTTGCCAACCCTGTCACTGGCTTGGCGCGTTTATCCGC
>Locus:intergenic3862_2:2490034-2490181(+)
ACTACTCAACAACGGAGCGGCGTTTGCCGCTCCTGCTTCCGCTATCGAAGCCTTCGGGGTCTTCCGCAAGAAACTGCTCGCGCAGCCGCGCCGGGTCGGTTAACGTCCCGTGCAAAAATCACGCCATTAAACCCAAGCAGGGCCACCA
>Locus:intergenic3863_1:2490103-2490052(-)
CTTGCGGAAGACCCCGAAGGCTTCGATAGCGGAAGCAGGAGCGGCAAACGCC
>Locus:intergenic3875_1:2497376-2497253(-)
GTAGCTATTGCGGCAATGGCTTGTCGGCAAAAAGGTTTTACGCTAGAGCCTGCACAGCGGACTGCCATTGGTCCGCAACCGCCGGCGACGACGGCAGGGCCTGTAGCTCAATGGTTAGAGCCGG
>Locus:intergenic3886_1:2501179-2501218(+)
CTTTCGCTTCCAATACGGTCTGCCGACGGCATCGTTTGGG
>Locus:intergenic3887_1:2501323-2501239(-)
CCGGCACCTTCTCCCCGCAAGCGGGGCGAAGGGGACTCGCGGCGCCTGCCGCATATATTCTCCCCCACAAGGGGGGAGACGACAA
>Locus:intergenic3901_1:2511777-2511708(-)
GGGCCATTTCAGATCGCATGCGGCATGGCGCGCGGAAACCCCGCGGGAGAAAGTTCATGCCGATGTACGT
>Locus:intergenic3904_1:2514011-2514053(+)
TCTAGCACAAGTTCGTCCACAAGTGCATCTATTCATCATCATT
>Locus:intergenic3940_1:2529453-2529501(+)
TTGGCCCCGCGCCGCATCCGCCTCCGTGAGAACCGCAAAGGCACGCGGT
>Locus:intergenic3966_1:2544416-2544551(+)
TGCGTTTTCCGCGTCCAGTATTGCCAATATCGCCCTCCGATCCCGCGCATTCAAGTGAAACTCGCCTCCGGAGGCAATCGGAAATGCGCGAAAAGCTTGACCGTCCCTCTCCTTTATCCCATAGCCACGGCCAAGC
>Locus:intergenic3969_1:2546101-2545987(-)
CCCGCCCTTACGTGGCTTCAGCCTGGCCGATTTTCCAGGTTGCGCATGTCGATTGTTCATTGGATCACCTCACTGAAAGTCGTGCGTGGCAACTTTTCCGGCAAGGATCCGCCCA
>Locus:intergenic3976_1:2550684-2550786(+)
ATAAGACGCGGCGCTGTAGCGTCGGGTATGCACCACAAGCTCGCTTCGGCGCATATGTCCGCATTCGCGCCTGGAACGCAATGTTTCAGGCTTTGGTGTCAAG
>Locus:intergenic3987_1:2559681-2559567(-)
AAAATGCTGCAAATCCAGCATTTCGCCCCATTTTCCGATGTTTCGAAGGCGGGTTCGACCGTAACGAAACGGCGATGGAAGGCCGTGTCCGAATTCGGTGGGGAGGACGGACGCG
>Locus:intergenic4005_1:2567115-2567034(-)
GGACGAGATCCCATGGGCGCGTTGTCGGGTGCGATCGAACACAACGGCGTCCCCTCTCCCCGCGCGGGGAAAGGGGCTAGTC
>Locus:intergenic4010_1:2573525-2573564(+)
CCATATGGGCGATCACGGGCCGCTTGTCAAACGGTCGAAT
>Locus:intergenic4034_1:2591059-2591113(+)
ACTTCTTTAAACGCCAGGGCGCTTGAATTCGCGCTTCATTGGTGTTTGGCTAAAA
>Locus:intergenic4099_1:2623294-2623186(-)
CGACGGAGCGCGGTCGCCATATTGCTCCAATTTGCTGTATGTTTTCATCCTTGGATCGGCTCCGGTCGAAGGAAACATTCAGCGGAGCCGAATTTCAGGTGCCTGCGCG
>Locus:intergenic4115_1:2633003-2632931(-)
GGGCAAACCCGCCTTCGATCCGCGTTCCGCTCTGACTTTTCCAATTCATGGCGCGCGTTCGGATGGCGATACG
>Locus:intergenic4127_1:2640672-2640612(-)
CTTGCCTGGGTCTGGCGGCCTTGGAGCGGCTCGCTTCGGTGTCCTCCTTATTTACCAGATC
>Locus:intergenic4129_1:2642642-2642504(-)
TCACCGCCCGCCCGAGGGAGCGAGCGGGCGCGGCATATCCCTTCTCCCCGCCTGCGGGGAGAAGGTGGCGGCAGCCGGTTGAGGGGCAACCAACCCCGACCGAGCGGGGTTGAGCCGGTTGGGTTCCCGAGGGATCCCC
>Locus:intergenic4140_2:2651203-2651254(+)
CGCGTGGCCCTCGCCTCGCGCTCCCCAGCGAGTTGTGCCGCTTGCCGCAGCA
>Locus:intergenic4140_1:2651428-2651539(+)
GTTGCACCCGTATTGCATCCGAAGACGCATGACAGTAGAAATAGTGAGGCACCATTGCTTCGCCGCTCTTGTAAGCATTTGCTCCGGCGACTACATAGGCCGGAACGTTTGA
>Locus:intergenic4151_1:2659643-2659538(-)
GCAAATTGCCTCATTGCCAGCAATATCATCAAGGCCTACCGGATCGGGGACTGTCGCCGCAGCTCGTTTAATTGCCCCGCAGTCATGCGCCTTCCGCATGGCTGCC
>Locus:intergenic4172_1:2669508-2669556(+)
CTTGTTACTCCCAATTATTCGAGCGGGTCTCGTTTCATAAGCCTGCGCA
>Locus:intergenic4178_1:2673933-2673981(+)
TGTTTTTTAATACTCGTTTTCGAGCATGCTCTAAGCCCGATTTCATACC
>Locus:intergenic4186_1:2679393-2679489(+)
TCTGCGACCGACATAGATCCGGTCGTGCGCGCTGCTGCAGAGCTGCACGCTCGAGAAGCAGGACAGACACTCTCTCAGTACCTCGCCGGTCTCGTAT
>Locus:intergenic4188_1:2680854-2680947(+)
GGGGCAGACTACGCACCATCTCGTGCGCTCGCGCTCGCATTGCATGAGGATTATCCGGATCTGGATGGTCTTGCTTATAGGTCCCGACACAATA
>Locus:intergenic4209_1:2695388-2695349(-)
CCTTCCGCTTTTCCGCCCTTGTCCGCGTGCAGCCGCCGTC
>Locus:intergenic4216_1:2702767-2702815(+)
GGTCGTCCGACGCAGGAAAAGGCACGCCGATCGATAACGGCGGTCAAAA
>Locus:intergenic4232_1:2710970-2711096(+)
CGACTGCCGAAAGGTCGCGTTTCGGCGACGCATCAGCCTGCCGACTCCCTGTTCGAGGAAAAGCTTGTACCTCGCCGCCCCGCCGGGTGTATTTTCTCGCGATATCAGCTAGATGAGCATACCAGCG
>Locus:intergenic4237_1:2714976-2714835(-)
TGGACTCCCCGTGTAAGTGCAAAGTCGCCCGGATCGGCTTCGCGCCGTAACAGCGCGCAACGGATGGTGCTTCCGCACATCTTACTGGCTGTGTCCTACACGACAACTGAACCGCAGCCTTGGACGCGACGAGGGGCCGAAA
>Locus:intergenic4257_1:2725468-2725345(-)
TGCACCTCTTCTCGCGGGCCCCCTCTGCTGCATGTCTCCCTTGATCGCCGATCAAAGGAGACATGCAGCAGATCAAAGTGCCACAGCAACTTTTGCGCGTCTGATGGGATGCGCGGCGCTGGAG
>Locus:intergenic4270_1:2735719-2735818(+)
AAAGCAATAGGTGACCACCAGATCGAGCGTGTTCAGTGTTCATTTAAACACCAAAGGCGCTCTATCCTTTTGGAACTACGCACTCCCCGACGAATACCGC
>Locus:intergenic4277_1:2740276-2740237(-)
TCCGGGATTGCGGCAAAGGGCCAGAGCGATTCCAAGAAAG
>Locus:intergenic4278_1:2741257-2741314(+)
CATCGAGGTCAACAGCGCTGCGGCCAGCAACCCCTGCTTCAGCATCGTTTTCATGTTA
>Locus:intergenic4280_1:2742419-2742470(+)
GCAACTAGTGTCTGGACGGACATATCAAGCCTACCTAGAGATTGCGGGCGAC
>Locus:intergenic4304_1:2761222-2761303(+)
GTTATATCAGAAAGTCTTTTTGTAACGTTGTACGTACATCGTAATCAGAATGCATTGCGAGTGTCAACGCCCCGTGCACCAG
>Locus:intergenic4369_1:2806924-2806855(-)
AGTTCCGACCTGCACGAATGGCGTAACGACTTCCCCGCTGTCTCCAACATAGACTCAGTGAAATTGAATT
>Locus:intergenic4369_2:2807321-2807237(-)
CAACTTGTCCGGACTTATTGGATTGTCCGGGCGGGGACGCGGTTCCAGGAAATAGCTCCACCGTATAGACCGTACCCGAAACCGA
>Locus:intergenic4368_1:2808250-2808364(+)
CTCCCCTTGTCGGGGTGCTTTTCACCTTTCCCTCACGGTACTTGTTCGCTATCGGTCATGCACGAGTACTTAGGCTTGGAGAGTGGTCTCCCCATGTTCAGACAGGATTTCACGT
>Locus:intergenic4369_3:2809516-2809411(-)
CTGGGAGAGCACCTGCTTTGCAAGCAGGGGGTCAGCGGTTCGATCCCGCTCAGCTCCACCATTCGATTGGTGTTGAACTGGCGGATATTATCCTTGGAGAAAAAAT
>Locus:intergenic4368_5:2810448-2810553(+)
GACTTAACCCAACATCTCACGACACGAGCTGACGACAGCCATGCAGCACCTGTCTCCGATCCAGCCGAACTGAAGGATACGATCTCTCGTATCCGCGATCGGGATG
>Locus:intergenic4368_3:2811548-2811641(+)
TTCAATCAGCCCGAACCGAAGCCCGAACCGAGAAAACTGGTGTTAGTCTCTTGTCAAAACGTGACCGCCAAAGTCTCTTTCCAGAACCCAAATC
>Locus:intergenic4368_4:2811593-2811719(+)
GTCTCTTGTCAAAACGTGACCGCCAAAGTCTCTTTCCAGAACCCAAATCTCTTCAGGTCCCGCGAGCTCCGCCGCCCACGTTTCTCTTTCTCTATATTCAATTGTCAAAAAACAGACGAGAAACAAT
>Locus:intergenic4368_2:2811905-2812010(+)
TTTCTGACAAAGCCCGGAAAAGCAGGGTTTTGCGGGTCGCAGATTCTTTTTCGAGCCGCTCCCTCAGCCTGTGGATACATAATTTCGCCCTCACTTCTTCACAATC
>Locus:intergenic4369_4:2812128-2812086(-)
GTCGATACGTTGCGCGAAGGTGTGCATCTTCCGTATACGGAAG
>Locus:intergenic4372_1:2816940-2817078(+)
TCGCATTGCGAGATCAGGTCTTCGAAGCGAAATATGGGGCAGCGCACTTCTGAATTAAAGAGCGGCAAATGGAGGCGGCAGAGACAATCGCGTGCGAATGCGCTCGCGCGGTGGATGCGGCACGCGTCGAGATCTTCCG
>Locus:intergenic4480_1:2875777-2875810(+)
CCGGCAAGCCTTTTTCTCGTGTCGTCCATCGCCG
>Locus:intergenic4485_1:2877824-2877698(-)
AAATTGCGAGGGACTTTCGTGGAAAATCCGGCGCCGCAGGCCGTCCGCCTGCAAGCCGGATTTTTCGCGACAAGGCACCGCAATATGGGCCGCCCGAAGGGTTTTGCACAAATCGCCCACTGCCGGC
>Locus:intergenic4519_1:2897529-2897484(-)
TCTGTGCTCGTCACAGAGATGAGAGCAGCGCCGCGTCTGCGGCGCG
>Locus:intergenic4547_1:2916088-2916055(-)
TCAGACGCGCAAAGGTCGCTGTGGCACTTTGATC
>Locus:intergenic4553_1:2920006-2919940(-)
TTGCGGGCGGCGCGGCTCATGTCTGCGGCGCGGGGCAGGGGGGGCGCTTTCAGCCACCGGGCCAGGA
>Locus:intergenic4558_1:2922023-2922068(+)
GATCCGTATCGCGTAAGGATGCCACGACAACCTTGGGCGGCGGAAA
>Locus:intergenic4562_1:2923666-2923699(+)
GGTCGTGAAGCATACGGGAGGGCGCATGAGTCCT
>Locus:intergenic4586_1:2938149-2938200(+)
CGGAGAGGAAGTCAAGCGGTCGCGTCGCGATTGAAGAAACTTTTGCCGTTTC
>Locus:intergenic4591_1:2940337-2940268(-)
CTGCCCTCGTACGCCATCGCCTCCCGGCGTCAGGGAGTGAAACCGTTGCCACGAGTCACCTTCTCCCCGC
>Locus:intergenic4598_1:2946663-2946711(+)
CCTGGATCGCGTTGCGCAGTACATTTGCCGATTCCGAGGCGGGGTGCCG
>Locus:intergenic4601_1:2947559-2947433(-)
TACGGCCCGAAATTCTTCGTGATCGCGCGTCCACAGTTATGGCAGGGAATGAGGCGAATGTGCCGCTTTCTCGCCGCAAAGTGCTGGTGTAGCAGGCGCCCCGACGCACATTGTCGATTTGTTAACC
>Locus:intergenic4612_1:2954705-2954801(+)
GATTTATTGCGTTTTCCTGTGCAGGAACAAAAAGACATTTGCAAGCACTGCAGCTTTGTCACAATCCTATCCTATCAGGACCCTGTCCTCTTCCCGA
>Locus:intergenic4633_1:2971166-2971079(-)
ATTTGTCAGATGTCAACAAAGGAGAGAGGATCGAGGCTGTCGCTTTCCTCCCGAGGGTCTCGCCATGCCCGTTCTGGTCGTGCCAGCA
>Locus:intergenic4647_1:2979902-2979848(-)
ACCCCGCATTCACCGCCCGCCCGAGGGCGCGAGCGGGGCGCGGCATATCCCTTCT
>Locus:intergenic4665_1:2993193-2993115(-)
CGAGCTGCGGCCCGCATGCGGACTGTCAGACAGGTTCAATGTCCGGTCGAGCGGTCTCGGCCGGCCTTCGCTAGAGGAA
>Locus:intergenic4683_1:2999950-2999887(-)
TTCTCCCCGCAAGCGGGGCGAAGGGACTCGCGGCGCCAACTTCGTCCCCTCCCTACGTTCCTTG
>Locus:intergenic4694_1:3007246-3007393(+)
GCGGGGTACTTTTGGCCAGCATCATGTGCCAAATCATACCGGCCATTCGTCCCACAAACGGCTGAACATCCTGTTTTGAGAAATGCTTGCATTTTATCCATCGCGGGCGGTAGCAATGGGCGCCATGCCGTTGCCTCGCTTCAGGGTT
>Locus:intergenic4700_3:3013937-3014063(+)
TTTCTTTTGCGAATGTCGAGCGCGCCGCGCGCATGCCCGCTCTTGCTTTCAACTCATGATCGCGGCATGTTTCGCGCACTGCAGCACCCGCGTGTCTCAAAAGACGCACAACGGTCGCTGCGGTGCT
>Locus:intergenic4700_2:3013943-3014084(+)
TTGCGAATGTCGAGCGCGCCGCGCGCATGCCCGCTCTTGCTTTCAACTCATGATCGCGGCATGTTTCGCGCACTGCAGCACCCGCGTGTCTCAAAAGACGCACAACGGTCGCTGCGGTGCTTTGAAACGCCGCACAATTGCA
>Locus:intergenic4700_1:3013952-3014066(+)
TCGAGCGCGCCGCGCGCATGCCCGCTCTTGCTTTCAACTCATGATCGCGGCATGTTTCGCGCACTGCAGCACCCGCGTGTCTCAAAAGACGCACAACGGTCGCTGCGGTGCTTTG
>Locus:intergenic4702_1:3014750-3014807(+)
AATCCGGCAAAGAAGGCATGCGTTTGCGGCTTGAAGTCGATCTCGACTGGTGAAAACA
>Locus:intergenic4723_1:3031665-3031590(-)
AAAGCGGCAGCCGGCGTGGAGCGCGAGGGGGTTTCGCCGGATTTCATCCGGTCGTTATTCCTTGGCGTCAGTATGG
>Locus:intergenic4722_1:3031733-3031820(+)
TGCGCTCTATGCCAGAAACCGCCCCCCTTCGCAAGGGCCTCGGCCGCAAATAATGCGAGAGATTTTGCCGAACATTGCCGGAAATTGC
>Locus:intergenic4747_1:3047833-3047755(-)
TCTGGTGAACGGGCGCGATCAAGTCCCTTGAACCAGCGGGCGGCCACTATGGACACAGAGGCGACCAACTGGCAACATG
>Locus:intergenic4753_1:3051689-3051623(-)
CTCGTCACAGGGATGAGGAGTGCAAACAAGCCGCTGCGGGTTGCCCGAATCTCAACGGGCCTTGGAG
>Locus:intergenic4760_1:3055763-3055808(+)
CGTTCCCGCCTCGAAGCTTCCGGTTCGTTCCATTTTTCCTCCGCGG
>Locus:intergenic4777_1:3065160-3065088(-)
CGCTTGCAACAGGTGTTTTTAAAAGGATTAAAACAGCAGATGCTTGACGGTCGGCCCCGATGCCGCAGACATT
>Locus:intergenic4777_2:3065238-3065118(-)
TCATACCCTTATTGCATTTCGGAAAGCCCCAGGTCGGAACCGACCAGGTACAAGGGCAATTTATGCATCGATCCGAAGCGCTTGCAACAGGTGTTTTTAAAAGGATTAAAACAGCAGATGC
>Locus:intergenic4785_1:3074517-3074460(-)
ATACACGCGGCTGCCTCGCGCTCGACAGACAGGTCGCTGAAGGCGGAATGCTTGGTCA
>Locus:intergenic4827_1:3103213-3103162(-)
CGGAGGTGGATTATCAGCAGCGCTCCTGCCGTCCTTCGCGGCGGGAGCGCTG
>Locus:intergenic4831_1:3105347-3105245(-)
CCAACCGGGAAATGCGAGGACATCTTGAAGCAACGACGGTGCGGGCCTTTCTGGTGTCTGCCGGCTCTCCAACAGCCGGGGTTACTGAAGAGGCACACCTTCA
>Locus:intergenic4850_1:3117463-3117556(+)
AACCGGTCAGTTCAACGCCTCCTCGGCATGACTGCCATGCCAAGGAGCATGTGGTTCTTATGGCGCGCGGGCGCGCCCTTTTACAGGTACGTTT
>Locus:intergenic4857_1:3121805-3121739(-)
TGTATCAGTCGCTGCGAATTCGCGGGCCGGAAGCACTGGAAGTCAACGGTCGGCCGCAGGGCCGGCA
>Locus:intergenic4874_1:3132847-3132976(+)
CGGGCCTTCGCGGTGATCTTTGCTCGTTGCGGGCAGCGAGACGACGACATTGCCGCTCGCGGCTTTCCGTTGACATGCAGGGCTTTCTATGGTCTCACGCCTGCCGACTGGAATTGCCTGCCTAAACCGC
>Locus:intergenic4886_1:3140876-3140927(+)
TATCCGGCTTGCTGCATGCCGTCCCCGCCTCCTTTTGGGCGCGCCTCGTCCT
>Locus:intergenic4930_1:3178181-3178304(+)
ATCGAATATAAGGCGAAAATTCCGAGGCGGCCGGTGCCGAGTCTCATAACCACAATAGGTAGCTTTCACTCAGCAGCGTTCCAGATCACACTCCAATGGTCGCACCAACATTTTGTGCGTCTTC
>Locus:intergenic4938_1:3185428-3185503(+)
GAGCAGCCGAATACCGGCACTCGGTGGTTGTCCTGCGCAGTTGGACGGTGTATACTGAATAGAAGCATTATTATAT
>Locus:intergenic4943_1:3188154-3188061(-)
CCAACAAGCCCTACGAAGACAGCCAGAAACGTCCGGCACAATAGTCGAGGCAAATTAAGTTTTGCTGAATTGGCAAAGATCAGAAGAGCGTTCA
>Locus:intergenic4944_2:3188997-3189081(+)
GAAGATCCAGCAGAAGGAAGCCTCGGACCGCGGAAAAGCGCTGCTGCGGCTGTCGCATACCGATTCGCTCACGGGCCTCGACAAC
>Locus:intergenic4944_1:3189145-3189238(+)
TTCGCAGCAATCCTTATCGACGTCGATTTCTTCAAGCGGTACAACGACTTTTACGGCCATCAGGAAGGCGATCGCTGCCTCGTTCTCGTTGCCA
>Locus:intergenic4975_3:3208519-3208447(-)
GGTCGCTGCCAGGTCTGCAAAACGCAGGATAAACAAACCGATCATCTTCTCTTATGCATTCGGCCGATACACC
>Locus:intergenic4975_2:3209143-3209014(-)
GAACGTCGTGAGACAGTTCGGTCCCTATCTGCCGTGGGTGTAGGAATATTGACAGGATCTGTCCCTAGTACGAGAGGACCGGGATGGACATATCTCTGGTGGACCTGTTGTCCTGCCAAGGGCATAGCAG
>Locus:intergenic4975_1:3213007-3212962(-)
GTACACACCGCCCGTCACACCATGGGAGTTGGTTCTACCCGAAGGT
>Locus:intergenic4976_1:3215983-3216025(+)
CGATGTGGGGAGACGGCCGAGGCCTCGAAAGGACACGGCCGAG
>Locus:intergenic4985_1:3222516-3222390(-)
CACAACCGGGCAAGCCCGACCGAGCGGGGGTTGAGGCGGTTGGGTTCCCGAGGGATCCCCTTCATGAGCAGTATCCGCCGCACCGGCGCGCAAGAGATATGTGCATGCCGTAGCATTTCGATGGGGA
>Locus:intergenic4989_1:3225269-3225176(-)
CGGCGCCGACTGAACCCCGCATTCACCGCCCGCCCGAGGGAGCGAGCGGGCGCGGCATATCCCTTCTCCCCGCCTGCGGGGAGAAGGTGGCGGC
>Locus:intergenic4988_1:3225243-3225339(+)
GGTGAATGCGGGGTTCAGTCGGCGCCGCTTGTCCCTTCTCCCCGCCTGCGGGGAGAAGGTGCCGGCAGGCGGATGAGGGGCAAGCGGCGGCAAACCC
>Locus:intergenic5012_1:3242776-3242926(+)
CGTTTCGCGCCACAAGGGGCAAAAAAATGCGAGCGCGTATGTAACGCCGGAAACAGCGCCTTCATGTTCCGTTCAGGAAAGATCGCATTATGTTGCATAAGAACGATCTCGCCGTATCCGTGCATTTTCCTCGGCGGCGGGTTATGTTCCG
>Locus:intergenic5019_1:3246558-3246483(-)
CCGAAGCGGCGATTCGACGACGATTTTTTGGCAGAAAGGACTCGGCCTGTGGTGCTTCAGGCACAACGTATATGCG
>Locus:intergenic5021_1:3248662-3248596(-)
GCACATTGCCCGGCAGGCGGGACTTCGCTTATCTTACCACGGTGTAGCGCGCATGCAGCAAATAGTC
>Locus:intergenic5028_1:3256273-3256381(+)
CTGGACCGCAATGATGTCGGGCGGGTGGAACCCGCGATCAAATACGCCATCGTTCAAAATGAGACCGAATGCCGCGGAGACCGCGCCCGTGCTCATGCCTCTCTTGTTT
>Locus:intergenic5049_1:3269351-3269282(-)
TCTCCCCGCGCTGCGGGGAGAGGGCTAGTCCTCGGGTTAGACCCTGGGAGAGGGACAAATCTAAAGGCCA
>Locus:intergenic5063_1:3279033-3278964(-)
CGGCGAGCGCGGGGTGACACCCGATTCGAAGCGAAAAAACCGGGGCCGTTTCCAGCCCCGGTGCAGCATC
>Locus:intergenic5062_1:3278965-3279091(+)
ATGCTGCACCGGGGCTGGAAACGGCCCCGGTTTTTTCGCTTCGAATCGGGTGTCACCCCGCGCTCGCCGCTGCGACCACCGCAGCATTACCGCCCGCCAGGCGAAAACTGTTTCCCCAATTTCGGTA
>Locus:intergenic5065_1:3280764-3280671(-)
GGAAGTGAAAACACTTTCGGGTTTTTCGAGGGTAATCGGGCGCATCGGGGGCGATCCGGACGAGCATGCGCCCGGATCGCGTTTTCGCCGGTTC
>Locus:intergenic5072_1:3287614-3287659(+)
CATGATCCCTTATGGTGCGCCACGACTGAAGGTTTGGAGCGGTCCG
>Locus:intergenic5095_1:3301431-3301299(-)
CCGCCTGGACCGCCGGAGCCTCCTCCGCAGCCGGCCAGTGCCAGTGACGCTGCCAACAAAACCGAAAATCTGACTGTAACCGAAGAAGTCATTCCAATGCCCCTCAATGTGTTGCCTATTCCTGTAGTATTAC
>Locus:intergenic5094_1:3301322-3301409(+)
ACATTGAGGGGCATTGGAATGACTTCTTCGGTTACAGTCAGATTTTCGGTTTTGTTGGCAGCGTCACTGGCACTGGCCGGCTGCGGAG
>Locus:intergenic5095_2:3301596-3301452(-)
GCCAACTCCGCTTCCAAAGGAGCGGAAGCGCCAAACGCGGAGACGGCACCGCTTTTCGTAACGGTGGCTTCCCGGCCGTTTCCTTTTAAAGTCGTGGTCTTGCCCGTTTCGAGCGGAAACTTCGTGAAGTTGGTCGTCCCGCCTG
>Locus:intergenic5094_2:3301531-3301615(+)
CACCGTTACGAAAAGCGGTGCCGTCTCCGCGTTTGGCGCTTCCGCTCCTTTGGAAGCGGAGTTGGCGAGGGACGCGACGAGTGGC
>Locus:intergenic5199_1:3360163-3360115(-)
CACCCCCTAAGCGGTACTCCTTGCGGGGACCAAGCGTCACGTTTCACCA
>Locus:intergenic5200_1:3361304-3361349(+)
AGCCTGGCGGCGCAACTGGGAACACGTCGTTTCCTTCTTCGCCTTC
>Locus:intergenic5204_1:3364002-3364140(+)
CGGGGAAATTCGCGCTTACGTTGGTGCGAGAGTGCGAGACGTCAACGACCAGCCCTCTTTGGTCCAGGGGAAGTCAGCGCTTTGAGTGTCAACCATGAGGATCGCATTCGTGGCATCGCCGAGATCAGACGCTCAAAGA
>Locus:intergenic5204_2:3364447-3364576(+)
CTGCATTTGCCGCTTTCGCCAGCAACACAGCGTTCCCGCACAGCTTCAGGACAAGGGCGCGCGGCCGGCGCCTTGCACTTGGGGCCATTCAGGACGGGTCTTTACTACTTCTGGATCATCGAATCCTGGA
>Locus:intergenic5208_1:3367063-3367210(+)
CCACCTCGGTGGTTGCTTTCGCCTCGAGATTGCTTTGTTCGGGTGGCTCGTACCCATCCCAGAAGACCCCTTCCTTTTGCATTCCAACCGCGGCCTGCTTCGGTCAACCCCCGCATTTGCCAAGATGTCAGGGAGAACGACGATGCTC
>Locus:intergenic5209_1:3367300-3367210(-)
CCTCGCAACTCGCCGAGGGCGCACTCCCTTTTCCGGGAGGCGTGGCATGGCCGCCTTTGCCTGATTCCCCACCGAGAAGGTCGAGTGTTAG
>Locus:intergenic5211_1:3368476-3368347(-)
CTTGGACCGGCCCCAATTCTGGGCCCCATCTTGTCGGCACTTACAAGCCGGGTCGCGAGATCTATGCCCAGAGCGACGATCCGTCCATCCCAGGGCCGGCTACACCCCAATCTTAGTTCGAGCGCGCGCG
>Locus:intergenic5210_1:3369050-3369101(+)
TTGCCATTTCGGGTAACTTGGAGAAATTCGGTTAGATCACTAAGGGAAACTA
>Locus:intergenic5222_2:3377249-3377336(+)
GGCCTAATACAACGTCGTCTCGTCGCGCAAAAGCTGATTGTCGGCCTTGAGCCGGGTGTTTTCCAGCCGCAGCGCCGCATTGTCTTCC
>Locus:intergenic5223_1:3377491-3377410(-)
CCGCTCGTCCATGGCCAAGATGCGACTTGCCTCGCCCGAACATGCCGACACGCTTTCGCTGAAAGCGTTGCGCGAACTCGTG
>Locus:intergenic5222_1:3377463-3377595(+)
CAAGTCGCATCTTGGCCATGGACGAGCGGAATCATGATTTGCCCTCCGCGCGGCTCCCTGGCACCACGAAACACCGCTCGCGCTCACTTATGCACACTTCCCTCAGTGGGTCGCCGGAAAGTCTGCCACCAAA
>Locus:intergenic5225_1:3378157-3378007(-)
GGGCCTCGAACCACTCAACGAACAGGCGCGTCACGACCTGCTCGAAATCCTCGAAGATCGCTATGGCCGACGATCCACGATCATCACCAGCCAACTTCCCGCTCGGCGTGGCACGGCGTTATAGGCGACCCAACTTACGCCGACGCCATCT
>Locus:intergenic5225_2:3378141-3378051(-)
AACGAACAGGCGCGTCACGACCTGCTCGAAATCCTCGAAGATCGCTATGGCCGACGATCCACGATCATCACCAGCCAACTTCCCGCTCGGC
>Locus:intergenic5224_2:3378389-3378464(+)
CCAGCAAGGCTGGCGCACCGCCAAAGAACTCCAGCGCTTGGATATGGCATTCAATCCAGTCGGGTAATGTCTCACT
>Locus:intergenic5224_1:3378794-3378923(+)
CCCGGTCTTCGTCCTGGCCGCTTGCAAAGCGCCTCCTCCAGGACGGCATCGCTGACATCGTCACCCAACGGCCGCGATAACTCCGCGGTGGCGCACGTCGCAGCGTCTCGCGCACCGTCCGGATCGAAAT
>Locus:intergenic5231_2:3382095-3382038(-)
TCGGATCGGCCTTATTACCCGGTGCCGCTCTTCACCCCTGATCGCGGCAAGCGCCACT
>Locus:intergenic5231_1:3382557-3382485(-)
CGATTGTTTTCCCAACTATACGGTACCAGGATGCCAGCGTGCGGCTCTGAATACCGGACGGTTCCTCCAGGCT
>Locus:intergenic5254_1:3399822-3399903(+)
GCAAAGCTGCTGATTCAGCCCCATCTGGCGGGCGATCTCGATGATCTGCTGATAGGAGATCGGCCTAATCGCGGCTTGGCCG
>Locus:intergenic5258_1:3405478-3405559(+)
CTTCTTGGTTTTGGACCAAGCATCCAATCGGCACGTCCTCTCACGGACAAGCCCGAGAGATTAGTAGCGGTCGAGCGCCATC
>Locus:intergenic5259_1:3405975-3405840(-)
GCGGGCGCGCCTACGAACGCGCTCCAGCCCCGCCCCGTCGTAGCGGGATTACACGATTTAGCACCGGATCTTCGAACCGCGAACGAGATTGTTACGCAGCTACCACGTGGGACCGCCACCACTGGGTCAGCTGAAG
>Locus:intergenic5263_1:3407792-3407744(-)
GAGTGGCAACGGTACATGCGCCAAAGAACCGTCCCTTCGATGTTGGATT
>Locus:intergenic5285_1:3430003-3429931(-)
GTACTTCGCGGCGTTTCTGATTGGGTGTTGTACAGAGTTGTACTCGACCGATCGGGTGCCTGCCCAGGAGACG
>Locus:intergenic5286_1:3432790-3432874(+)
TGCAAAGCGTCATCGTTGCTGAGTGATACCTTTAGAAGTAAAATGCTGCGGCGCGAGTCAAAACCCAATATAGTAGCTTTTTGCT
>Locus:intergenic5292_1:3438094-3438178(+)
TCTGTCGTCGTGCACGAAGCCAATGTAGACGTCACAGTAAAGATGGTGAAAATAAACTCGCGCGCATCGCGGCCCCGTACTCACC
>Locus:intergenic5292_2:3438946-3438979(+)
GTCTTCGGGCAAAGAGCCGGACCGAACATGAAAG
>Locus:intergenic5322_1:3460455-3460497(+)
ATAAGGCAAGTTGTGAAGCGGTTTTCCGCCCGCCTCCCGCTCC
>Locus:intergenic5332_1:3465248-3465377(+)
AAAGGCTATGCGGCAAACCGGCGGCGAGAAAGGAGCTCGCAATATTGCTTCAGCTTTGGGGCCAGCTGCACCGGTCTGCATGCTCACAGCTCTGAGGGAGGCCGGCAAAGCGCGCTCCGGCGCGCGGAAA
>Locus:intergenic5392_1:3499778-3499844(+)
CCCCTTTTTGCGCCCGAACGCGCCTCGAGGTCCATTCGCACACGGATTGCCGATCCGGTCGACGTCG
>Locus:intergenic5402_1:3506063-3506099(+)
AAAGGAACGACAAGGTTCGCCGCCCGACACCGTAACT
>Locus:intergenic5412_1:3509530-3509566(+)
ACAGGACCACGACAGTGTGCCTCACACGATCGGAAAA
>Locus:intergenic5437_1:3527133-3527049(-)
AAGGAACCCGAACCGGGCCGGCACATACACCATATGGCCGGCCTTGTCATCCCCGAAAGCGGATTTTGTCGCACGCCCGCCTCAA
>Locus:intergenic5457_3:3539526-3539421(-)
TCCTCACGCCTCAGGTTCGTATTCTTCCATCTAGGGCGCCCTGTCATTTCGTCAACCAGCGCCATCCGTCCCCGTTGCCGAACGCCGCAAGAGAGCGCTCGGCGTT
>Locus:intergenic5457_1:3539689-3539551(-)
GCCGGGCGCGGCGCAGCCGCGTTACAATCGGTGGGGCGTATAGCGGCGGGACCCACAATCAAAAATCGCGACCGCCCGCGGAACTTTTCGCGCCCGCGCACGTTTAACACTCCCGGCAGGGAGGCCTTCGCCTGTGCTG
>Locus:intergenic5457_2:3539764-3539650(-)
CGGCTCCAAAGGCCGGGCTTTTTTGTTGCCCTATGTTCCATGAAGCTGAGCGCCCGATTGCGCGAGAAGCCGAGAGCCGGGCGCGGCGCAGCCGCGTTACAATCGGTGGGGCGTA
>Locus:intergenic5463_1:3542139-3542061(-)
CCTGGGAAGGCAAGCCGCAGGAGGGCAAGGGGTCTGAAGGAAGGCCGGGCGGCCAGCGAAAAGACCGCGGCGACCGGCA
>Locus:intergenic5464_1:3545433-3545571(+)
TCGTTTGGCGTCATTGCGGACGTTGACCACGCAAAGGATTCCGAATCCAAGAGTCTGGAAAGATTGAAAAATTTTAACGGGATTCGCTGCCGATCGGCCGAGTCCGGAAATAGGAATCGCTTCACAGGCACCCGCCTCC
>Locus:intergenic5504_1:3568653-3568701(+)
CCGTCTACCGCGTTTTTTGGGAAGAACGCAAAGGCCGTCACCCGCGGCT
>Locus:intergenic5542_1:3608693-3608729(+)
CGCACCCTCCCGGTCCCCCTCCACGCCATAGGCGTAG
>Locus:intergenic5553_1:3616140-3615999(-)
TTTTCGCGACAAGGCACCGCAATATGGTCCGCTCGAAGGGTTTTGCACAAATCGCCCACTGCCGGCGGCTTTTCCCTTGCAAAGGGGGCAACCCTTTGCTGCGGAAAAATCCTTGGCATTGACCGATTTGTGCAAAATCAAA
>Locus:intergenic5560_2:3619349-3619493(+)
ACTCACCGGCGTAACCGGTTGCAATTTGCCCCTCACCCTAACCCTCTCCCCCGCATGCGGGCTACGGCATGCACATATCTCTTGCGCGCCGGTGCGGCGGATACTGCTCATGAATGGGATCCCTCGGGAACCCAACCGCCTCAAC
>Locus:intergenic5560_1:3619524-3619590(+)
CTGCCGCCACCTTCTCCCCGCAGGCGGGGAGAAGGGATATGCCGCGCCCGCTCGCTCCCTCGGGCGG
>Locus:intergenic5576_1:3634517-3634667(+)
CGTCAGGGTTTTCGTTTCGGTGGCGAATCGGCCGCTGCGTTCCACCCGTACATCGCTTTGCGCTTCGCCCCTCACCTAACCCTCTCCCCGCGAGCGGGGAGAGGGGACGAGAATGCTGATGCGGTTACAGCAAATGCGAGGGAGTGCGGTG
>Locus:intergenic5577_1:3634731-3634641(-)
CAACAGCCCCTCATCCCGCTGCCGCGACCTTCTCCCCGCAAGCGGGGAGAAGGGGCATTGCGGCCACCGCACTCCCTCGCATTTGCTGTAA
>Locus:intergenic5581_1:3637822-3637768(-)
GCGCGGGACTGCACCTCGTCCGCCTGCCGGCAAGCGGGGCCAAAAGGCAAGCGGC
>Locus:intergenic3_1:225-168(-)
CCGCGCAATTCGGCCGGAATCTCTCCCGCCTCTTTGCCGGAGATTGACGCGGACTGGA
>Locus:intergenic3_2:339-192(-)
CTCATGGCCACGACAAATTGTCACGCAGATCGACTCCTCATCCACAGGAACCGCAAACTCCCGATCGCCGGCAAGGGGCTGACTCTGCAGTGTTTTACCGGGTTTCCCCGCTTACCGCGCAATTCGGCCGGAATCTCTCCCGCCTCTT
>Locus:intergenic22_1:13464-13512(+)
CGGAAACAAGCCGGCCGGAAAGTTCTGGCCGGTTTTTTCTTTTGCCGTT
>Locus:intergenic29_1:16726-16585(-)
AACATGTGCAAGCACCAGTTCTGTCTTTTATCTACAATAGACAGATGTTCGTCAATGGCTATTATGGGGCCATTGCGGTCGTCGCGGAACGGAGCCAAGACGTGCCGACACCAGAAACCCGAACCGGGCCGGATCCGCGCCA
>Locus:intergenic40_1:24371-24434(+)
GAAGCGCTCCGGCGTCGGACTGGGAGCGGCGTTTTCGTTGATTTGAAACAAGGGATACGCGCCC
>Locus:intergenic68_1:47709-47817(+)
CGCGGCCACATGGCCGTTTGGCGGCATGACAGTGCCTCCCGCGATCGCGGGCAGCGTGCCTTCGGTCTATCAGGAAACCCCGTGAAGGGCAACCGACATATAAAGAGGT
>Locus:intergenic69_1:47820-47784(-)
AAGACCTCTTTATATGTCGGTTGCCCTTCACGGGGTT
>Locus:intergenic71_1:48658-48529(-)
TTTTCGGCATTTTTGGCTTGCACTTCGCCTTTTCCTTGCCAAGATGGCGCCCCCAACAGGTGGACGAAATTGCTGCATTGCGATATCTGGCCATCAACGAGTTGCATATGCAGTTGGAGCAAAGATACCC
>Locus:intergenic83_1:56305-56260(-)
AACCCAACCGCCTCAACCCCGCTCGGTCTCGGTTGCCCCTCAACCG
>Locus:intergenic111_7:81688-81568(-)
AAGCCCGAACCGAGAAAACTGGTGTTAGTCTCTTGTCAAAACGTGACCGCCAAAGTCTCTTTCCAGAACCCAAATCTCTTCAGGTCCCGCGAGCTCCGCCGCCCACGTTTCTCTTTCTCTA
>Locus:intergenic110_4:82977-83091(+)
CGAGGTCGAGCTAATCTCCAAAAGCCATCTCAGTTCGGATTGCACTCTGCAACTCGAGTGCATGAAGTTGGAATCGCTAGTAATCGCAGATCAGCATGCTGCGGTGAATACGTTC
>Locus:intergenic111_9:83415-83328(-)
TTTGGCTATCCGCCCTTCTCGCTTAGCGCTCGAAGGACAACCAAATCGCCATACTCGACGTATTGCGTTCGATGGTCACCTGACTGGT
>Locus:intergenic110_2:83432-83513(+)
CGAGACCCGCCGTCCACGTTTCTCTTTCTCACAAGGATACGAACCACGCCGCATCATGTTGCGTGCTTAACGAATGGGCCCG
>Locus:intergenic111_2:84098-84065(-)
GACACGACCATCAGAGGCGCGTTCCGAAGAACAC
>Locus:intergenic111_4:84412-84292(-)
CTTGATCGTTCTCATTGCCAATGCTCATCGTCTTTGCTGGATTTGGCAAACCTATCCTCCTCGCTTGCGCTCGAAGGGGTGCCAAATCTGGCCATCCGGGCAACTTTCGTATGCCGCAGCA
>Locus:intergenic111_6:86075-85994(-)
GAGTTCCTTCAACATAGTTCTCTCAAGCGCCTTGGTATACTCTACCTGACCACCTGTGTCGGTTTCGGGTACGGTCTATACG
>Locus:intergenic111_3:86191-86077(-)
ACTTCGCAGAGCCCTGTGTTTTTGATAAACAGTCGCTACCCCCTGGTCTGTGCCACCCCATCCTACTTGCGTAGAAAAGGGTCACGCTTCTTCCGAAGTTACGCGTGCAATTTGC
>Locus:intergenic111_1:86417-86267(-)
CCCCGCATCTTCACGGGGAATTCAATTTCACTGAGTCTATGTTGGAGACAGCGGGGAAGTCGTTACGCCATTCGTGCAGGTCGGAACTTACCCGACAAGGAATTTCGCTACCTTAGGACCGTTATAGTTACGGCCGCCGTTTACTGGGGCT
>Locus:intergenic111_8:86549-86471(-)
ATTTCAAGGATGGCTCCACGAGAACTGGCGTCCCCGCTTCAAAGCCTACCACCTATCCTACACATGCCGACACGAATGC
>Locus:intergenic110_1:86923-86977(+)
TTTGGCTGTTCGCCAATTAAAGCGGTACGTGAGCTGGGTTCAGAACGTCGTGAGA
>Locus:intergenic110_5:87484-87631(+)
CCGACCTGGTGGTTCTGGCGGGGTGGCTGCACCCGTTCCCATTCCGAACACGGCCGTGAAACGCCCCAGCGCCGATGGTACTTCGTCTTAAGACGCGGGAGAGTAGGTCGCTGCCAGGTCTGCAAAACGCAGGATAAACAAACCGATC
>Locus:intergenic111_5:87779-87644(-)
TTTTGCGAAGCAAAATCTCGTCTGAGTTTTGCGAGCCAAAATCTCGTCCGAGTTTTGCAAAGCAAATCTCGTATGTTTTGGTTCGGTCTGGCGATCGAAAGGCCGCTTGTCGGCGGCCGGTGTATCGGCCGAATGC
>Locus:intergenic110_6:87784-87829(+)
GACAAGATTTTGCTTCGCAAAACTCGGATAACGCGGGGTGGAGCAG
>Locus:intergenic110_3:87888-87945(+)
ACCAAACACATACATACACATACACACCAAAAGGCCCGCAGCAGCGGGCCTTTTGGCG
>Locus:intergenic125_1:96435-96348(-)
CCGTGGGGTCGCTGCAGGCGTCGTCGCAATTATCCAAATACGACTTCCCGATCATCGCTAAACGTCGCAACGACCTTGGGCCGGAATG
>Locus:intergenic199_1:144833-144797(-)
AGCAGGCTAAGTCCTCTAGCGGCTAGAGGTTCAAGAG
>Locus:intergenic237_1:169755-169716(-)
CTTTCCCCGGACAGCCCTGCCGCCTGCGGGGAGAGGGCTA
>Locus:intergenic255_1:182208-182154(-)
TGCAGCGACCTCTGCGCGTCTGACGGGACGCGCGGCGCCCTCAGTCCGCTGCCCT
>Locus:intergenic270_1:191047-191170(+)
CCTGATGAATGGATCCCGGGATCCCTCGGGAACCCAACCGCCTCAACCTCCCTCGGTCGTCATCCTCGAGATTTGCCGTTTGCAGACCTGGTGGGTTCGAGGGAAGGGATTGCCCCTCAACCGG
>Locus:intergenic281_1:194991-194922(-)
GGTTTCCTTAGTGACCGGTGTTCGTTAATAGCGGTTTTCCGGCCATTTGGAAGACGCAACAGCGTTATGC
>Locus:intergenic300_1:206820-206880(+)
CGCGTCGCGCGAACGCCACGCGTTTTAGGCATCGCCAGATACAGAAAGACCCCGAGCCGGG
>Locus:intergenic301_1:207026-206960(-)
ATGCAACATTCGCACTATTACCTCAGCGAGAATGATCTATCCTCCTCCTTGTCGAAGCGCTGTACCT
>Locus:intergenic322_1:224415-224493(+)
AATTTCTGCCGCAGTGCAACAGAGTTTCGACGCGCCGGCAGGGGAGGCAAAAAAGTGAAGATCACCAAGGCGTTCGGCC
>Locus:intergenic334_2:235287-235437(+)
TGGAACGCTGGCGGGATCCCTCGGGAACCCAACCGCCTCAACCCCGCTCGGTCGGGGTTGCCCCTCAACCGGCTGCCGCCACCTTCTCCCCGCAGGCGGGGAGAAGGGATATGCCGCGCCCACTCGCTCCCTCGGGCGGGCGGTGAATGCG
>Locus:intergenic334_1:235386-235518(+)
GGAGAAGGGATATGCCGCGCCCACTCGCTCCCTCGGGCGGGCGGTGAATGCGGGGTTCAGTCGGCGCCGCTTGTCCCTTCTCCCCGCCTGCGGGGAGAAGGTCGCGGCAGCGGGATGAGGGGCGGACGCCGGC
>Locus:intergenic343_1:241190-241148(-)
ATTTCAGCGGCCGGACTGCTTTTTTACCATCCGAAAAAATTTG
>Locus:intergenic362_1:252880-252922(+)
CGCTCCCTCGGGCGGGCGGCGAATGCGGGGTTCAGTTGGCGCC
>Locus:intergenic386_1:265059-265185(+)
TCGGTTGGGTGCGGCATGCGTCCGCCCCTCATCCGCCTGCCGGCACCTTCTCCCCGCAGGCGGGGCGAAGGCACAAGCGGCGATCGCCTCGGCCATCATAATCACCAGCGTTTCACGGTGCCACGTT
>Locus:intergenic404_1:277075-277177(+)
CGCAACCGTCCAGCGGACCGGGTGGGCCGGGATCGCGGATCAACCAATGGCCCGTCATGGGGCAGGATTGCAGGATGCTTCGGCGCCTGCTTGCCGAAGCGGC
>Locus:intergenic409_1:280785-280746(-)
TTGCCACGCTGCCCACGGCGGTTGGATGAGGCCCCTCCCT
>Locus:intergenic420_1:286182-286251(+)
TTTCGGTTCCGGCCGGATGCTTCGATGCCGATCGCGCTCGATGGATGGGGCGGTTTCGTGCGCCTTTCGA
>Locus:intergenic433_1:294164-294095(-)
GGAGAGGCGCATTCTAGAGCAACGGCGAATGGGCGGAATCCGGAACGCCCGCGTCGATACGTGGAGCACG
>Locus:intergenic442_2:300431-300503(+)
CAGCGCTGCGTCTGCGGCGCGGGAGAGTCTTTTCAGCCCAATGACTTGGCCTGGCTGGATTCCTGTGACGAGC
>Locus:intergenic442_1:300860-300914(+)
ACAGGGATCCAGCAGCGCCGCGTCTGCGGCGCGGGAAAGAGTTCTTCCAGCCCAA
>Locus:intergenic445_1:301489-301393(-)
CAAGGCGCAGCTGACGCGCAGCGCGCAAGACTCACCTTCGATCCTCAGGAATCCAGCCAGACCAAGTCCTTGGGCTGGAAAGACTCTTCCGCGCCGC
>Locus:intergenic504_1:330813-330855(+)
CAAACCAATTACCTCCGAGGTAATGGATTTTGTGCCGCGTTCG
>Locus:intergenic518_1:338349-338397(+)
AAAGCCGCCGGCAGTGGGCGATTTGTGCAAAACCCTTCGGGCGGCCCAT
>Locus:intergenic522_1:339369-339450(+)
AATCTTCCCGCTCTTCCAGATGCGGGAAGACATAGCCGGGCGCCGCGCGTCGGAAAAGACCTGGAGACAGGACAGGAGACAG
>Locus:intergenic531_1:343023-342969(-)
CCAGCTCTTAGCAGATCTTCGCTGAGGATATCCGTGCGACGGCCATTGTCTCGGA
>Locus:intergenic573_1:365521-365374(-)
GGGTTCGCGCCCTTTATGAGTGAGCGGGGAGCCCGGGGCAAGGGCGGGCCGCGCCTGCAGTCTCGCATTTGGGGAAGAGGGCTCAAAACCCCTTGCTTTTGCGGCTCTCTTTCTGCCATTTTGCCCGTCCACATCCTTCCGGCCGAGC
>Locus:intergenic601_1:381930-381897(-)
GGCCCCTCTCCTCGGGTGTACCCGAGGACTAGTC
>Locus:intergenic613_1:392038-391987(-)
ATTTTTTGGAATCGATCACATTCATGTTTTCAGGTCGAACCGACCCAAAAAC
>Locus:intergenic627_2:398542-398443(-)
AAAAGCTTAGAATTTTTTTGTCACGGGATTGACACGAGCGTGGCAAGGTCAATCGCGCAGGCCGTTGGCGGCGGCACGAATCGGAAAAGCCCGGCGAAAA
>Locus:intergenic627_3:398620-398482(-)
AATGGCTTGACTCACTTCGGACTCAATCCGCCCGCCCCGCCAGACCACATTTTTGCCGCAACCTCTCATAAGCTATTGAAAAGCTTAGAATTTTTTTGTCACGGGATTGACACGAGCGTGGCAAGGTCAATCGCGCAGG
>Locus:intergenic626_2:398491-398524(+)
TTGACCTTGCCACGCTCGTGTCAATCCCGTGACA
>Locus:intergenic626_1:398840-398921(+)
TTTAAGGGTCATTCCAATCGGGGTGACTTTGGGCTTTCCGTCGCCTGTGGCGGGGTTAATTCCACGTCGATCAATCAAACAA
>Locus:intergenic627_1:398891-398846(-)
CGCCACAGGCGACGGAAAGCCCAAAGTCACCCCGATTGGAATGACC
>Locus:intergenic626_3:399022-399097(+)
AGAAGGAGGCTCGGGCTGTCCGCTACGTACGAGGGTGCGGTCAGCCGGCAACGAGGAAAAACGGTTCCGGTCGGCT
>Locus:intergenic640_1:406383-406533(+)
GAGCACTTCCGGAAAAGCCGTGACGGTGTTCCGTCCGGAAGTGCGTATTGTCGAAGCGTTAGATCATCTCACTGCTTCAGTGAAGCAGAGAGCGGTCTAGAGCGGGATGAGGAAAAGTGCGCGCGCTTTTCCGCCCGCATCCCGCTTCTCA
>Locus:intergenic647_1:409616-409550(-)
CATGTTTCCTTTAATCGTATCCGATTAAAGGACAAAAACATTGCAGCAGATCAAAGTGTTACAGCGA
>Locus:intergenic666_1:417905-417965(+)
GGCGCGGGAAAACCGGTCGAGAGTGGCTGCGCCGAATGGTTGAACGAAGTCCAAGGATCAG
>Locus:intergenic673_1:424354-424318(-)
GAAAGCCGGAAAACTGCCGGCACCTCGTCTGTTGCCG
>Locus:intergenic705_1:447628-447499(-)
GCATCCATGATTTCGGATCGAGCCGAGCCCGAAATCACAATGAACGAGGCGGACGCTCCTCTCCGGAGCGCCCGCCTGATTGTTGCCACGGCTGATAACAGGCCGCTGCGATATCTTCAATATGCGGCTT
>Locus:intergenic715_1:453009-452913(-)
GGCCGTATTTTAATCTTTGATCGTCTAATCAGGTCAGCGAGAAGGCCAACTCCGGTTCGGCCGCTCCTCCATGCCGGTCGGCATCTGGCGCTCCATG
>Locus:intergenic729_1:464398-464320(-)
GACCATAGCAGGGCGCCGAAAAGACATTCAACGGCATGCATCGGTGCTCGCGGCGATAAGTCTTCGCCGCAGACGCGCT
>Locus:intergenic751_1:476203-476077(-)
TTTAACCCGAGGACTAACCCTCTCCCCGTTCTGACGGGGAGAGGGGACGTGCCCTGCAAGACGCCTCTCGATAGTGCGGCTAGGCGGCGCCACGAGTCCCTTCTCCCCGTCATGACGGGGAGAAGGT
>Locus:intergenic752_1:477267-477405(+)
GACAAGCCGATTGACGGCGCTGGCGATTTGACTGATCCTGCATTGATCCGGAAAGGACCGCCGCAGTCCCGAGGGCAGGCGCATCGAAGCTTGCCTGGAAGAGATCGAAGGGAATCGTGCCGGCCCTCTGAAGCTGAGA
>Locus:intergenic765_1:482972-482825(-)
GCCGGTGCCCGGGAATTGACTTTATCGGGTTTTTGTCCCTATAAGCCGCGCACGTCCGGTGGAGCCGCCCGTTGGCGGAGCCATGCCCGGCGCGTAAACGCTCTTGCATCATGCAAACCCAAGAAGGACCGCACACCGCGGTATTTAA
>Locus:intergenic773_1:489345-489219(-)
CAGCTGAGCTACGGGTGCGTGCCTGGAAGCGGTGACCACCGCTTGCGTGGCGATCCTCTAAAGCGTCCTTTCGGCGATTGCAAGCGCCTTCGGGAAAAAATTTCATTTTTACGACGATGCCGGGAAG
>Locus:intergenic775_1:490561-490504(-)
CCGTATGATCCGACTCGTACGACGTACTATCCGTGCCATCGTACATTGTACGAGTCAA
>Locus:intergenic785_2:501825-501792(-)
TCTGATGAACATGCCCGGGGGCAGGGCCCGGACG
>Locus:intergenic785_1:502184-502094(-)
CCGTCGCCGCATCGGCGCCGGTCTCGTTGTTGTTATCGCCCGAGACTTGAGTGGACTTCGTCACCTGCTGCGCCGCGGCAATCGGCGCTAG
>Locus:intergenic823_1:524966-524933(-)
AAGGGCGGCCGGGGCCGCCCTTCCCTTCAACGCC
>Locus:intergenic835_1:534610-534499(-)
GGCGAGCCGGCTGCACCTGCAAGAACTGTGCTGCAGCGCACATCAAAATTTCACAAGCCGGTGCATAGCTGCCGATTGTTGACGTTTACGTCAAAGTTATATAATTCGGATT
>Locus:intergenic844_1:540686-540836(+)
CAGCCAACATCGGCGAATTGCCGAGTCTTCCGATTCCTCGGGCTGCGAGTTCCAGAAAAATGGTGCCGCTTACGGGCATTGAAGTACCCTATATCTCGAAATCATTCCATCTCGTCCGATATCGTCGACATTGAAAGCGAAGGCATTTCTT
>Locus:intergenic849_2:544380-544257(-)
TTTATGCAGCCGCCCGTTGATCTGTGTTCAACGTCCGCTTCTCCTCTGTTCGATAAGCCGCCACAAGAGCTTCCGCGCGCTCTTTGGAAACACCCCTCCATTCATCGGACGGCGCCGACCTGTT
>Locus:intergenic848_2:544444-544525(+)
GTCGGTTCCCTTTCATGGCATTCGGTCGGTTCCCTTTCGACCACTTTCTCTTATATTTCGGGTGTGGTGTGCAATGATCAGC
>Locus:intergenic848_1:544706-544763(+)
TTGCGGAAAATCGGCATTCCAGATCATCTGGTGAATAGAGAGATTCGTGAGTTCTGGT
>Locus:intergenic849_1:544861-544813(-)
CCCAGGGGGCCGCATCTTCTGCTTTCTGCCGACCTATTGACGTGGTTCG
>Locus:intergenic853_1:547115-547064(-)
CTCCCTGCCCTTTACCGGCTGCAGAAGCTCTTCGGCAACCTTCAAGGTCGCC
>Locus:intergenic860_1:561104-561191(+)
GGTTACGGAACGGACGGTGGGGAGATGCGGCAAGTTCGTGCGCGTGCGGATGGGTGCACTGATCAGAAATTCTGCTGCCCCTCATCCT
>Locus:intergenic863_1:562773-562647(-)
GTGGCCGAATTGCCGGAGCACGCACCGCTTTGCGGTATCGCGGCGTCTTATCGGAGGCGCAAAGGTCGCCGTTGTCTTCGGGTTGCTGCGTGTCTTTCCGAACCGATGGACTTCAGGAAGCATGCAG
>Locus:intergenic888_1:578084-578159(+)
CAGCAATATGGTTTCGTCAAGAATAACGGCGAGATTGTGCGAGTGGTATCAAATTCCCTGGAGCGGGATGAGGAAA
>Locus:intergenic905_1:585484-585436(-)
GCCCGGAGTGAAGCTGTTTTATTTAGCACAGCTGCGCAGGAGTTCACCC
>Locus:intergenic947_1:615118-615001(-)
GCCCCGTGTGAGGAAATCGTACTCCTTGCATTTGGTCAAGCTCCGCGGATATCGGCGGGTGATCTTGAACTTAAGACTGATGCGCCGGCCGATTTCCAACCAAATGGACTTGCCCTAT
>Locus:intergenic946_1:615041-615188(+)
AGTCTTAAGTTCAAGATCACCCGCCGATATCCGCGGAGCTTGACCAAATGCAAGGAGTACGATTTCCTCACACGGGGCTTTGGTCTAGATTCCTACCGGCGGTTGCCGCGCAAGACAGGTGCGGGTGGCCCTTCGGGGGATTTCCACG
>Locus:intergenic993_1:652760-652715(-)
TCGGGGACGAGAAAAAAGTCGAAAGTCTCAGGTGCCGTGGCATGCC
>Locus:intergenic1006_2:659365-659404(+)
TGGAATGGCCCGACCGATCGGATGCCGGAAGCTGAGGTTT
>Locus:intergenic1006_1:659551-659587(+)
ATCGCGGACACCAAGAGCAGGAATGAGTGGGCTGCCA
>Locus:intergenic1006_3:659764-659845(+)
CTTCCTGCGAAAGCCGGTGATCTAGCCATCGCAGCGGTTCCAGACACGCCAGTGTTTCGGCGTATTGCCGAGGATTGGCGCG
>Locus:intergenic1014_1:662537-662666(+)
GCGCGTATATCGTCTAGATCCGAGATCAGGATCGAAGCAGTTTCCTGTAAAGGAAGAGGGAAACTATGTTCTCGGGGATCCGAAGAACGGGAGAACCAAACACACGTCGGCGAACAAGGTACTAGTACGC
>Locus:intergenic1014_2:662681-662744(+)
GGTCGATTTGATCGCGAAAGGCTTCTCGGTCCGGGTGGAGACGAAGACACGCCCGTCGCTCGTC
>Locus:intergenic1015_2:663054-662925(-)
GGCGCCCACTACGAACGGCGAACATCCATTGCAAAACGGTTACTACAACAGCTGCAACACCTGCGACTGCTCCGAGCATACCTTCCGTCACGATCACTCCCTGCAGAGCTTTATCACCTGCTCCGGCAAC
>Locus:intergenic1015_1:663055-662938(-)
CGGCGCCCACTACGAACGGCGAACATCCATTGCAAAACGGTTACTACAACAGCTGCAACACCTGCGACTGCTCCGAGCATACCTTCCGTCACGATCACTCCCTGCAGAGCTTTATCAC
>Locus:intergenic1016_1:664304-664436(+)
CGCCTAAATGCATCCCGCTCTAGGATCAAGCTACTCGATCAGGTGCTACGTGTATGTTACGTGGCCCGATACCTCGCGGCAGGAGGTAGCCAGAGCGGCGACACCCTGAGGCGCCATGTGTGGCAAGCTCGCC
>Locus:intergenic1028_1:677258-677384(+)
TACCAAGGGAGTGCTCTACCCCTGAGCTATAGCAGCATCCGGCGGCACTTCGTGGCAAGCCGCATCAGGCGAGGGGCCTATTGCCATAGCTTGAGGGAGAGCGCAAGCCGCATTTCGAAGTTTTTGG
>Locus:intergenic1038_1:682258-682297(+)
TCCGGCAACTTTTCGAGGATGCCTGTTGCATCCGCTATTG
>Locus:intergenic1044_1:683479-683563(+)
TCTCTCCACCGAAACGTTCGTTATTGTCGAGCGGCCCCGGGGAATTCGCGGGCGCCGGCGATCTCTCTGAATTTCTTCGACTTTC
>Locus:intergenic1044_2:683601-683703(+)
GAGTCATTTGGTGCTGGACACGGCCGAACAAGATGTTATAACCCCGCTCGCTTCCGGGGCGAACGACACGCCCCAGCGGTTTCCCAAAGGAAACTGCCGCCGT
>Locus:intergenic1053_1:688676-688562(-)
TGTGTTCCGTCATTTCGTACATCCTACCCAACTCCCCAGGAAGACGAATGCCGCACCTGCGCCGGACCGACGGGCCAGCCGGCCCGTCATCATCGACGTCAAGAATTTTGTAAGA
>Locus:intergenic1085_2:711215-711122(-)
GGGATCAAACCCGTATGCGCTGACATTGGCATTAGCGGTCACCCGCCCCTCATCCGCCTGCCGGCACCTTCTCCCCGCAGGCGGGGAGAAGGGA
>Locus:intergenic1085_1:711323-711209(-)
AAGCGCTACGGCATGCACATATCTCTTGTTGTCCAGCCCTTCGCGGACTTACTCCGGAGTGGCGGCATCTGTATTTCCAGCAGTGGCGAGGCTTGGGGATGGGTCCTTGGGATCA
>Locus:intergenic1087_1:713336-713273(-)
AGGCGCGCCCGCAACGGGCAAGTCCCGCCTGTTGGGCGGGACTTCGTTCCAATTCAGGTTTCCG
>Locus:intergenic1086_1:713478-713559(+)
CAAATTTTAATTAATTTAGATTCACGCGGCGCTCTCCGTGCTGCGGCTTGCGCAGCCCGTTACTCCGCGTTGTTTGCTGGTT
>Locus:intergenic1146_1:754712-754760(+)
AATCGTCGATGCGCCCCAGGGAGCAAGGCGATCTCTCATCGGTGCAACG
>Locus:intergenic1147_1:754853-754760(-)
CGATTGCCTGCATGCGCCCTATGCTGTTCCAAACGCATAATTGCAAGTGCGCCGCGCGCATGGAAGCGCCATCCGCCTCCGACGCGGCAATTTC
>Locus:intergenic1149_1:756268-756133(-)
AGCTACGGCATGCACATATCTCTTGTTGTCCAGCCCTTCGCGGACTTACTCCGGAGTGGCGGCATCTGCATTTCCAGCTGTGGCGAGGCTTGCGGATGGGTCCTTGGGATCAAACCCGTATGCGCTAACATTGGCA
>Locus:intergenic1160_1:764852-764972(+)
CGGCCGTCCGCTGGCGATGCTCGATGTGGTTGGCGGGCTATACCCCCTCTGGGCTGCCGGCCACCTCCCCCACAACCTGGCGGTTCGAGGGAAGGCCGAGCGTGGGATTGCCCCTCAACCG
>Locus:intergenic1161_2:764936-764891(-)
AACCGCCAGGTTGTGGGGGAGGTGGCCGGCAGCCCAGAGGGGGTAT
>Locus:intergenic1161_1:765047-764897(-)
TCACCGCCCGCTCGAGGGAGCGAGCGGGCGCGGCATATCCCTTCTCCCCGCCTGCGGGGAGAAGGTGGCGGCAGCCGGTTGAGGGGCAATCCCACGCTCGGCCTTCCCTCGAACCGCCAGGTTGTGGGGGAGGTGGCCGGCAGCCCAGAGG
>Locus:intergenic1162_1:766499-766544(+)
TACAGCGACCTTTGCGCGTCTCATAAGACGCGCGGCGCTGTAGAGA
>Locus:intergenic1179_1:778423-778357(-)
CGGCCGCCGAGCCGCCGGCGGCGCTTCGCGAAACGCCTGCTTTCGGCAGTGTTTCGCAAGCGGCAAC
>Locus:intergenic1181_1:779593-779512(-)
CTTTCCGCCCTGAGTTGCAGCCACTTCAACCGGCAGAGGCCGGCGGTCCGCGAGGCGCGCGCCGGCCGAGGTCGACGCAAAT
>Locus:intergenic1202_1:797102-797240(+)
GACCTACTGACGGATCGTTTGCGCGTTAACGCTCTATTAATACCCAGCCCATCGGCGAGGGTCCAGCAACGGGACGGCCTCGGCCACGTCTTTCGGCGCGGAAGGTTAATGGGCATGGCTTATTGTGCACTGCACAAAT
>Locus:intergenic1205_1:797927-797879(-)
CGACTCCAACTTCGTTTGGGGTCGTCGCTTGGCGGCTCACATACGGTCA
>Locus:intergenic1212_1:802864-802999(+)
TTTGTTGCGCGAGATCCGGCAGGGAAACTATCGTCAGTTGTGCTCGATGTGAATCGCAGATTCGCATCCTTCGTCAGATACGCACTTCGGGACGGAAAACCGTTACCTAAGTGCTCTAGCAGATGGTCGTTGGGGG
>Locus:intergenic1217_1:806478-806445(-)
CAAAAAGTGGAAAAGTTCACGAAGGTTATCTCTT
>Locus:intergenic1219_1:807439-807289(-)
GGCATGACGTTTACACCCGGTCAAGGCCGGATGGAACGACATTTGGCGTCGCAATGCAATAAGTCGCTTTGGAATTTTGTCTATGCGAAAAATTCTTCCGCAAATAGAACGTGCGGAACTATCCCCGACTTTCGCCGACAACCGCGGTTCC
>Locus:intergenic1234_1:816484-816571(+)
ATCACAACAGGCGCCGCCGAGGCTTGCATTCCCATCTCCCATGGATGCCGCCGCCGCGGCGCTTGTTATTGTCGCCAAAACGCCGATT
>Locus:intergenic1234_2:816704-816782(+)
GTACTTTTCCTCGGAGTGGCGCTGAAGGTCGCGCATCGTCCTGCCTATATGAAGATTCCGATCGCGCAGATCCGCCTGA
>Locus:intergenic1234_3:816839-816929(+)
CTTCCCGGAAATTCTTTCAATGCGAACAACGCCAAGCGCCTTTCGAAGGTTCCTCTCGCTTGCACGGGAAATATAAGTTCCGTTCTATTTG
>Locus:intergenic1244_1:820412-820511(+)
GCAACGATTAACGTCCGAAAACCTGCAAGGTTCCGTTGTGTGCGGGACCGTGCCGCGCGTCCCGGACCACCTTGCCGGGAGGTCCGCAACCGCCGGTCGC
>Locus:intergenic1245_1:820455-820419(-)
CGCACACAACGGAACCTTGCAGGTTTTCGGACGTTAA
>Locus:intergenic1263_1:830645-830588(-)
CCCTTGCCGCCCCGCGGCGCGCCTGTGCGCGCCTCGCTGCGGCCTGCTGCCGACGCCC
>Locus:intergenic1281_1:843034-842992(-)
AACTCCTTTTCGCGGGCACGAAGAAACCCGTCCCCTGCGGGGA
>Locus:intergenic1284_1:844309-844357(+)
CTTGGCACGAGCCGTAGAAAGCGAACAACCGCCCTCATCCGCCTGCAAA
>Locus:intergenic1292_1:849180-849219(+)
GGACGAAGGGTGGGCCGGGGCGTTACCCGATCCGGCACAT
>Locus:intergenic1294_1:849886-850036(+)
CACGCCGCATTCTTTCGGATTCATGCTCTTCCTTTTCGGGACCCATATATTAGCCAACTAACGCAAAGCGCGGAGTCGCGGTTCCGACAGAACCACTGCCCCATACGACCATATGTAGGAAATCGGCGGGAATTTTACCAAGAGGCACTCG
>Locus:intergenic1315_1:863144-863048(-)
AGCATTCCGGACTTCAAGCTTGGTCGGTGCCTTCCCTACCGGATCATGGCAGGGGCGGCAAGGGCGGCGACAAGCCGCGAGACCGCGCGCGTGCGGG
>Locus:intergenic1327_1:871329-871272(-)
TCAAACAAAAGTGCGGCCGGTCTGTCAACGATCATGGCCGGCAAAAAATCTCGGAGCC
>Locus:intergenic1329_1:872432-872399(-)
GCGTTGAAGCTCCGGTCGGTTTTGTCGGCGCGCA
>Locus:intergenic1328_1:872451-872514(+)
TTTAAAATCCTTGGGAAGTGCCGCGTTTTTCTCGGCGTAAGGCTTGTATTCTTGCCCCTTCCTT
>Locus:intergenic1333_1:874447-874402(-)
ATGCCCGAATTCTTTGACGCATCGGGTGGCACAGGGCCCTGGCGCC
>Locus:intergenic1386_1:910030-910105(+)
ATTGCGAGCATATTGTGCCCAAATAGCGCGCATGCTCAGGAATTGAGCAGCGCAGTCTCTTGCGCATCCTCCGCAG
>Locus:intergenic1386_2:910216-910342(+)
AGAAGGTCGCGACAAGGGCCGCCGCCGATCGCCTGTGATCCCGGATGTACGGACACGGAGATCGGTTGGCGGCCCTCATTTTCCCACCTGTCGCATTGGCGAAGCGCCCCGGCTCGACTATCTAATA
>Locus:intergenic1389_1:911685-911637(-)
AGGGATATGACGCAACCCCGGCGCAAAATCAATGGCCTTCGGGGATCCG
>Locus:intergenic1404_1:919316-919424(+)
TCGGCCATCTCCCCCACAAGGGGGGAGAATACCTGCGGCGGGCCTTCGCTTCCACTTCTGCGTTCTGCCCGTGGCATCGTTTTGGGCGTGCGAAGGTCAAACCGTTTGT
>Locus:intergenic1419_1:927405-927357(-)
GCGCCGCAGGAGCCGCGGACGAAGACCTCCCCGGAGGATTTTCTTGCCG
>Locus:intergenic1437_1:938072-938024(-)
GCCCCAGTCAGTCGACGTTCAAGGCTGACGGGCAAATTCGCTGCAATAG
>Locus:intergenic1452_1:948781-948853(+)
TTTCGACGTGCTTTGCCAGGGCGCGGGATGCGAGCGGAAAATGGGCACTCACTTTCCTCGTCCCGCTCCAGCG
>Locus:intergenic1462_2:958529-958655(+)
CGGCCCCAATCTGCGCGAGGCGAACACTTCTGTACACCGACCTCAAGAGGCAAAGTCGACGGCCCGATTCCGCCCAGGATTGTACCGACGGAGGGATTTTTCCATTGCTGCATCCGCGCGCAGCAGT
>Locus:intergenic1462_1:958545-958584(+)
GAGGCGAACACTTCTGTACACCGACCTCAAGAGGCAAAGT
>Locus:intergenic1463_1:958668-958548(-)
ATCGCCGGAAGCAACTGCTGCGCGCGGATGCAGCAATGGAAAAATCCCTCCGTCGGTACAATCCTGGGCGGAATCGGGCCGTCGACTTTGCCTCTTGAGGTCGGTGTACAGAAGTGTTCGC
>Locus:intergenic1464_2:959296-959413(+)
TTGTGGGGGAGATGGCCGGCAGGCCAGAGGGGGTCTGCTCTCCTGCTCGCCCGTCAGCACTACATGACGCAGTCGTATGACCGCATCTTCGGATTGCCGCAGGGTATCCTCGCGGCAA
>Locus:intergenic1464_1:959329-959380(+)
TCTGCTCTCCTGCTCGCCCGTCAGCACTACATGACGCAGTCGTATGACCGCA
>Locus:intergenic1490_1:978334-978385(+)
GGACAAGTCGATCGTAAAGGGCAATGTAGCGCGGACTATACATCTATTGCCG
>Locus:intergenic1545_1:1010664-1010517(-)
CGAGCTCAGGGCCGAAAACGGCTGGAGGCCTTTCTTGACCTTCGGGCATCGTCTATAGCAGCGGCGAAATCAAAAATCGACCGGTCCACGCCCCCCAACCGAAATTTCCGATACCGACGTGAAATTGCCACGGTGACAAGAATGGCCG
>Locus:intergenic1551_1:1013605-1013482(-)
GGCCACAATCCCCGGTTCTCCGTCTCCTGCTCCAGGTTGAGCTTTGATCCGCCATCGTATAAAGCTGCGGCCACCATTTCCCGCGCCGCTTTTCAGCTCCTCCCCTGCCGGCGGCGCCTTTCTC
>Locus:intergenic1574_1:1029431-1029497(+)
TCCATCCCGAATAAGGAGGAAGAAGAAGCTGCCTGTGATGAGCGTGGCAGGTCGCGGCTTCAGAATA
>Locus:intergenic1581_1:1033760-1033634(-)
GGGAATAGGGCGTTTCTGCAACGCTCTCCAATTTCCTCGGCGGCAATGCTCCGTGCCGATTTTCTTTCACGGCTTTTAGCGCTAGAGCCTCGGCGGACCGCAAGGAAAACCGGGGGATTCCGGCCCT
>Locus:intergenic1591_1:1041140-1041008(-)
GCCCCTCTCCTCGGGTTTAACCCGAGGACTAACCCTCTCCCCGCTCGCGGGGAGAGGGGACCGGAGGCAGCGAGCTTCCGCGCCGGCGGCAGAGGGACTGAGCGGGCGCCGCGTGTCCTTCTCCCCGCGAGCG
>Locus:intergenic1651_1:1071536-1071431(-)
TCAAGAACGCGCCCATTTCCAGCGTATATTTTTGGCTGTTCCGATAGGAGCGGCCTGCTGATCATATTCAACAAGGCCGCCATCAGGCGGCTTTTGTTTTTCACGG
>Locus:intergenic1653_1:1072151-1072082(-)
TTCGATACGGGAACGAACCCCGGATGCCGCTTTCCAAGCTTGATCGACGGCGGATCCTGCCCATATAAAG
>Locus:intergenic1658_1:1077424-1077538(+)
AGGTTTCGGCCCCGATGCCTAAACAGGGGCCCTCGCTCATTCGTGCGAAGGGGACCCTCGCGATCAGGCACTGAGTGCCGCTCGTGGCAGGCAGGCCTCACAGATCGCAGCGATG
>Locus:intergenic1669_1:1082625-1082553(-)
ATGGTTTCGGTTCATCCTGCCACAGAGCAGCGACACGGCAAAGCACCAGGATCGGGCGAAAGGATCAACTTTT
>Locus:intergenic1685_1:1093281-1093218(-)
TACCCGGCGCCGGGAACGCGGGGCTTGAGGCCGAGACCCCCGCCACGAGCGTTAACGACGATCG
>Locus:intergenic1695_1:1099612-1099576(-)
CGGGCGCTGCCGGCGCTTTGCCCGCGAGTTTACTGCT
>Locus:intergenic1722_2:1124521-1124605(+)
GCACTAACAAGAACTAAATCCGCGACGATTTTTTCGGGCTTGCTAAATAAACTACAGGCGCATTTTTCTCCGGCAGCAAGCTTTG
>Locus:intergenic1722_1:1124647-1124686(+)
CGAAATTTGATCCAACATGCTGCGCAAGCACGGGTAAGGT
>Locus:intergenic1736_1:1132066-1132111(+)
ATTGCACTTCCCGAAAAGGCCGGCGAGCGATCGCCGGCCTTTTCGC
>Locus:intergenic1761_1:1144266-1144116(-)
GCGACCTCTAGGGAGCCGTTGCACGGAGAGAGACCGGCTGGCTCTCGCTTCCAGTTATGCGGTCTGCCGACGGCATCGCTTGGGATAGGTGAAGGTCAAGCCGCTTGTCGTCTCCCCCACAAGGGGGGAGAATATATGCGGCAGGCCCTCG
>Locus:intergenic1763_1:1144848-1144809(-)
TTTTCAAGGACGGTGCCGCCGCGCGCAACATGCCCTGCAA
>Locus:intergenic1762_1:1145016-1145157(+)
CCATTGAAGGCGGTCGGGCATATTCACATCCATAAGACGAGCGGCGAAACAAGCCGCCGACCAACCGGAAAGCGACACCGCAGAAGACGGGGCGATTTCCCGGAAAGCCCGCCAAGAGGCTCGATGAAACAGGGACCAGGAT
>Locus:intergenic1763_2:1145195-1145090(-)
CGGCCCGCCCGTCTGGGGCGAGCCCTGCTTCAGCTAGTATCCTGGTCCCTGTTTCATCGAGCCTCTTGGCGGGCTTTCCGGGAAATCGCCCCGTCTTCTGCGGTGT
>Locus:intergenic1770_1:1148408-1148489(+)
ACAGGGATCAGGGAAGGGCAGGGCAAAGGAGTCGATCTGGTAAGTTGGTCGTTGCGCGCCCCACCCGGTTTTGTATTTTCAA
>Locus:intergenic1771_1:1148601-1148550(-)
CTCCAGTCAAAAGTTTCAAACGGGTCTGGGTTTTTTTTGCTGAAGGACAGCG
>Locus:intergenic1787_1:1162477-1162444(-)
GCAAGAGCCGCCCTTCGCAAACGGAAGACTCTTT
>Locus:intergenic1823_1:1184243-1184126(-)
GTCTTCCAATGCGGGTTCCGAGGTCTTAGACGTGCCTCCTCAAGAATGACAGTCAGCAGGAACAATTCGACTATGTGTGTGTCCGGGAATCGCGCCAGCCGCCTGATGCAGCTTTGCG
>Locus:intergenic1850_1:1208532-1208625(+)
CGCTCTGCCCTCAGCCGCTCAAGAGTGAGCGGTGAAGCCGAGGCTTGTCCCTTCTCCCCGTCAGAACGGGGAGAAGGTCGCGGCAGCGGGATGA
>Locus:intergenic1870_1:1222318-1222456(+)
CTCATCCCGCTGCCGCGACCTTCTCCCCGTCAGAACGCTACGGCAGGCACATATCTCTTGCGCGCCGGTGCGGCGGATACTGCTCATGAATGGGATCCCTCGGGAACCCAACCGCCTCAACCCCGCTCGGTCGGGATTG
>Locus:intergenic1871_1:1222531-1222450(-)
CCGAGGGAGCGAGCGGGCGCGGCATATCCCTTCTCCCCGCCTGCGGGGAGAAGGTGGCGGCAGCCGGTTGAGGGGCAATCCC
>Locus:intergenic1896_1:1238692-1238842(+)
GACGGTCGAGAGCGGAGACACGGGAGGCCGGAATGCCTTTACATTCCTCGCGGCTTCCGAATGGAAACCGGCCCTCCGTTCAGCCACCAGCCAGAAGACCGGGCGTTTCGAACAGCGCGCTTATACGGGTTTTCTGCCGAAATGCAAGCCG
>Locus:intergenic1906_1:1242989-1243052(+)
CGTTCAGCCCTGGGGCAGTGGGCTGGCCCGCATGCACTGCGGGTTGCGATCGGCAAAGCGTCCC
>Locus:intergenic1927_1:1258268-1258214(-)
GACCTCCAAGGCAGCGGAGGACTTCATGAATCGATTTGCCGCAACAAAACAACCA
>Locus:intergenic1935_1:1263351-1263276(-)
AATGCCCTCGGCATCCTTATTCGAGCGATCGCGGCAGCAGTGGCGCGAGCCTCTTGCCTTCCCGAAAAAGTCCGGG
>Locus:intergenic1954_1:1276223-1276334(+)
GCGGCAAGCGCCAGGCCTCTTTCGCCGTTGAATTCGGGGCAAGGCGGGGCTGCGTGTCCCTTCTCCCCGCCTGCGGGGAGAAGGTCGCGGCAGCGGGATGAGGGGCACGCGC
>Locus:intergenic1962_1:1281384-1281438(+)
GATTCTAATAAATTCAGACGCGGCATAGGAAACGTGTCGGAAGACGGCAATCTCT
>Locus:intergenic1973_1:1288119-1288038(-)
GCGCCAAGGTCAAGTCCGGCAGCGCTCACGGGGCAAACGGCCTGTGGCCGGCAGAAGGTGCTGACCACAGTCGAATTCACGA
>Locus:intergenic1993_2:1303101-1302972(-)
CAACCGATGAGTTGCACGGAAAGGAAACGCCTCGAAACACCCGCTGTCAAGGCGAGCGTCACGTACCGCATTCGGGGACACTCTCCTCCTGCGCTTCGAAAACAAGGAACCGGACCAAAGAAAAACCCGG
>Locus:intergenic1993_1:1303063-1303006(-)
ACCCGCTGTCAAGGCGAGCGTCACGTACCGCATTCGGGGACACTCTCCTCCTGCGCTT
>Locus:intergenic1995_1:1303691-1303580(-)
AGTTCCGTTCGACATAGCGACGCGCGGTTCGCCGCACACGGCTCTTCATCCCGCTGCGCGACCTTCTCTCCGTTCACGGGAGAAGGGACAAGCGGCGCGCCCCGCGAGTCTC
>Locus:intergenic2004_1:1310140-1310245(+)
CCGAACAGCGACGTGGAGTCGTCGCTCGCATCCTCGCGCGGTGCAAAGTGCCCCTCATCCGGCCTGCCGGCCACCTTCTCCCCGCAAGCGGGGCGAAGGGGACTCG
>Locus:intergenic2027_1:1321082-1320977(-)
TCACCCGTAAACGACCCGTGCTGGCCTGCAGGCTGCGCCTCAGAGAAGCAAACGGCCGTGGCAGGTCACGTGACCGATCGTCGCTGGGGCAGCCGCAAAACCAAAA
>Locus:intergenic2034_1:1324971-1325043(+)
CACTCTGGCCGCGCCGCGAAAACGCGTCGCTTGAGGAGGCGGCGCGTGATTCGCGGAGAGAGGGGCCTGCGGC
>Locus:intergenic2042_1:1329139-1329193(+)
ACGCCGACGAAAAGCAGTATTTTGGCCCGACTCCAGCCAAGGGGCCGTTGCGCCG
>Locus:intergenic2047_1:1331409-1331364(-)
CTGGCATGCCGATCAGCGATTGAAGACTATTGCCCTTGTCTTTTCC
>Locus:intergenic2052_1:1333007-1333115(+)
GCGCTTTCGGTAGCCCTACCGGAAATATGGGAACGAAACGCGCTCGGATTCACTGTTCGGAAGCGAATAGTCCCGAAAAACGTTCCACGTCATTTGTTCTTCCTTTGTG
>Locus:intergenic2052_3:1333315-1333348(+)
TGCGCTAGGAGTCCGATCCTCCTCGAGGGAGCAC
>Locus:intergenic2052_2:1333392-1333443(+)
GAAGAGAGGCTCGTGTGCCACGGCGCGCGCATTTCACTTACCCGGTTTGGCT
>Locus:intergenic2053_1:1333933-1333786(-)
GAGCCGGGATGTCGCGGTGTACATTCCGACCGCTTCTGGCCAGAACAACGTTTCGGAATAGTCCGGCGCCGCAGGGCGCGGCCGATTACCGCGAGCAGCACGCGCCTGTCGGTCGAAGATGCCGTCGGCGAGACAAGCGACAGAGCCA
>Locus:intergenic2052_5:1333794-1333884(+)
TCGCTTGTCTCGCCGACGGCATCTTCGACCGACAGGCGCGTGCTGCTCGCGGTAATCGGCCGCGCCCTGCGGCGCCGGACTATTCCGAAAC
>Locus:intergenic2052_4:1334294-1334327(+)
CCTCTCCTGGAAACCAAGGCATCGCAGGAACGTT
>Locus:intergenic2055_1:1334791-1334692(-)
CCCGGTCTTCCCGCTCTCGGATGCCTTGGCCGATGGGTGCTGCAGGTCGCCGTCATCGGTCCGGAGCGCGATACCCAACCCCGGCGACCAAGACCGGCTG
>Locus:intergenic2078_1:1351313-1351385(+)
CGATCTGGGGCAGCTTATACGGAAGCTCGCAAACAAGGTCAAGGCCGACTTTCCGCGCGTCATGAAAGAAGAC
>Locus:intergenic2101_1:1362994-1362874(-)
CTTCCTTCCAGCACGCCGGACACCTTCGGAAAGATATCACGGACACTCAGTTCGCCTTGCACGTCGGCTCCAGGCGCCGCCCAAGGCTCTTGGGAGTACTCACCGTCCGGGCGGAGGCCCG
>Locus:intergenic2115_1:1376507-1376420(-)
CCGCTACCCGCCCCTCATCCGGCCTGCCGGCCACCTTCTCCCCGCAAGCGGGGCGAAGGGGACTCGCGGCGTGGCTCTGCCCTCAGCC
>Locus:intergenic2114_1:1377338-1377416(+)
TGCGTAACCGGCGAAAACCGCAAGAGCGTTCGAGCGATTTTTTCGAATTTTTTATCGCGGGCCGGGGCGCCCGTTATGA
>Locus:intergenic2114_2:1377441-1377474(+)
ACGAGCGGCAGTTATCGAGGCAGGCGGCGCATTG
>Locus:intergenic2114_3:1378073-1378193(+)
ATTGCCCCGCATCCCGCGGTGGGCGCATGTCCGCTATGCGCCGCGAACCGGTTTAAATGCCCCTTCGAGGCTTGCGCCCGGGCGCCGGCTGCGCTAACCACTCTGGCGTTGCAACATGCTT
>Locus:intergenic2166_3:1411740-1411785(+)
TGGGTCGTGGGGTCGGTCGGCTGGCCTCGGACTTGCGGATTCCTCG
>Locus:intergenic2166_2:1411804-1411846(+)
CGACCCCCATTCGAAACGCCGCTTCGAAAGAGGCGGCGTTTTC
>Locus:intergenic2166_1:1411831-1411894(+)
AAGAGGCGGCGTTTTCGTCTCTTCCGTTCGTTTCAGGTTCAAGCGCCGGAAAAGCGCAAAGAAC
>Locus:intergenic2167_1:1411939-1411840(-)
AGGAGCGCCGCCCGCAGGGCCGGCGCTTTTTCTTTGCGCTTTTCCGTTCTTTGCGCTTTTCCGGCGCTTGAACCTGAAACGAACGGAAGAGACGAAAACG
>Locus:intergenic2219_1:1446652-1446544(-)
TGGCATTTGCAGTTATACGCGTTTGGGCTCCCTCATATGGCCAGGAACCTGAAGCATCAACACCGTTTCCCAACAAATCGGGACGCCCTCCCCCTAAGGGGCCCGGATT
>Locus:intergenic2241_1:1460441-1460372(-)
GTTTTGGAGACCGCCGCTCTACCAACTGAGCTATACCCCTACGGTGCCGCGACGCAACCCGAACCGGCTG
>Locus:intergenic2253_2:1464268-1464223(-)
GAACCGATGGCCAGTCGACCCCGTCAATCAATGGGTAGTTCAATCT
>Locus:intergenic2253_1:1464299-1464233(-)
TCAATCTTGCATCCGGGCCTGCAACGGACGGGAACCGATGGCCAGTCGACCCCGTCAATCAATGGGT
>Locus:intergenic2267_1:1478574-1478520(-)
TGTTTTCCGGTGTGCTCACGAAGCACACACTTGAAGTATTCGTTTCGCTTAGCCG
>Locus:intergenic2311_1:1493694-1493658(-)
AGGTATCCAGCCCAGGCACGTCCTTGGGCTGAAAGGC
>Locus:intergenic2312_1:1495581-1495686(+)
TTAAGGAGACATTCAGTAGGCCGAGCATCGGAGCGCAGTGTGTACTCCCATGAATTCCCTGATGAAACGATCCGTCCTTGCGGCTCCGTTACGCTGAATTGTCGGG
>Locus:intergenic2333_1:1507278-1507206(-)
CGACGAACATCCGCTTATCAGTTCGGGACCGACCGATCGGCGCCTCGTGAAAGTTGTGAGGCGCACTCCGCAA
>Locus:intergenic2358_1:1521370-1521496(+)
GCCTGCCGGCACCTTCTCCCCGCAGGCGGGGAGAAGGGACAAACGGCGCCGACTGAACCCCGCATTCACCGCCCGCCCGAGGGAGCGAGCGGGCGCGGCATATCCCTTCTCCCCGCCTGCGGGGAGA
>Locus:intergenic2362_1:1523768-1523885(+)
GTTCAGGATCGGCACCTTCAGCCCGCACTAGATCATGACGTTTTGGTAGGCTCGGCCGAAAACCCCGCGCATACTCCCCCATCCCGTTCTAGCCGGCGCATTGGCTGCATCACGACTC
>Locus:intergenic2400_1:1544432-1544471(+)
CAAAAGGCGAATTTCGATGCCCCGGAGGAAGAAATACCCT
>Locus:intergenic2400_2:1544468-1544516(+)
CCCTTTAATGAGCCAGATTTGCCGCGCCAGTGTTGCTTGGCCGAGGCGC
>Locus:intergenic2408_1:1549657-1549792(+)
GCCGCAAATCAGAAGATCTGCCGGCGGATGCCTTCATCCGCCGGTTTTGTTTTGTGTGAAATCTGCCATTCCGCACGGAAAATTCTGAAAGACGAATTTTTCGGTGGCGGAATCGTTTGTGAAAAGGTATCCGGTG
>Locus:intergenic2415_1:1555274-1555163(-)
TGCCGGCACCTTCTCCCCGCAAGCGGGGCGAAGGGACTCGTAGCGCCGCCGCTTGTCCCTTCTCCCCGTCAGAACGCTACGGCATGCACATATCTCTTGTTGTCCAGCCCTT
>Locus:intergenic2431_2:1563971-1563926(-)
GGGGAGAAGGTGGCCGGCAGGCCGGATGAGGGGCGGAAGCAGGCGG
>Locus:intergenic2431_1:1564159-1564036(-)
GCGCGTCCTGCTCAAGTGATTGGTGCGCCGCACTTGTTGAATTTGGCAGCATGTCGCGAATGCCCCTCATCCGCCTGCCGGCACCTTCTCCCCATTATGATGGGGAGAAGGGACTCGCCGAGCC
>Locus:intergenic2448_1:1580754-1580820(+)
AACTATTCCGAGGGACCGGGACCCTCTCTCCCCTCATCCCTGTGCTCGTCACAGGGATCCAGCAGCG
>Locus:intergenic2449_1:1581048-1580955(-)
CGCTGCTCTCATCCCTGTGACGAGCACAGGGATGAGGGTGGAGCGGGTGCGGTCCTTCGGAATACTTCTCGTAGGCCGTGGGATATTAATGAGA
>Locus:intergenic2483_1:1598334-1598292(-)
CCATCAGAGCGCCAAGCGTTCGCCGAGAGGCGAAGAAATGCTC
>Locus:intergenic2503_1:1606687-1606612(-)
CGGTTCTGGTCCACGCCTGTCACGATCTGCTTTGCATGCCGGATTTTAGCACAAAAGACAACAACGGAGCCTTTCC
>Locus:intergenic2505_1:1607731-1607671(-)
CCTCCGCAAGGCGTCGAGCGCACCGCAATGCGCTCACCGGCGGAACGATCCGGATTTCTCC
>Locus:intergenic2517_1:1614218-1614143(-)
TTCAATTCCAACCGTGGCTTAACAGCCACTACGGCCTCTTATTATCGTAAACAAACCGTTATCGAGCAGCCGGCGA
>Locus:intergenic2530_2:1627816-1627864(+)
GACGAGCACGATAAACGGCTAGACCTTCGCATGTCCAAAACGATGCCAC
>Locus:intergenic2530_1:1628170-1628254(+)
GGCGCGACATATCCCTTCTCCCCGCCTGCGGGGAGAAGGTGGCGGCAGCCGGTTGAGGGGCAATCCCGACCGAGCGGCGTTGAGG
>Locus:intergenic2533_1:1629653-1629512(-)
GGGCAGCGTCGCCACCCCGCATTTTTCAGCAGACCGTTTGGCGGCCTGCACAAACACTGCAGTGAAGCCCAGCGCCACCCATGGCGGGCAAATCACCGCTTCCAGGCTCTTTTGAACTCCGGATTCGGTTCTACGACAACTG
>Locus:intergenic2537_2:1632097-1632025(-)
TCGGGAAAAGTGCGCAGCGATTTTCCCGGGATTGCCACGACGGCAGAAGCAATTCCTGCCTGTCTGCCGTTTA
>Locus:intergenic2537_1:1632175-1632040(-)
CAGGTTCAAAGACTTAGAGCACTTCCAGGAAAAGTGTGTAACGGTTTTCCGCCCGGAAGTGCGCAGATCAAAATCGCTTCGGGAAAAGTGCGCAGCGATTTTCCCGGGATTGCCACGACGGCAGAAGCAATTCCTG
>Locus:intergenic2544_1:1639039-1639084(+)
CAAATCCGGGATCCGCCACATGGGTCCGGATCAGGCGGCCGCCGTT
>Locus:intergenic2591_2:1667640-1667535(-)
TCCGGGGGTTCGGCCTATATTCCAATCATCGATCGGGCAGCGCACTCCTCCTCCCAGCGCGCCCGATACGGATTGGCGACACTCCTCCTCCCGGTTGCCAATCAGA
>Locus:intergenic2590_1:1667605-1667647(+)
CCGATCGATGATTGGAATATAGGCCGAACCCCCGGATTTTACC
>Locus:intergenic2591_1:1668079-1667941(-)
TCGGGACGGCGGACGGCCATCCGCGTTGCGCAATCCGCATATCTTCCATGTGGACATTGCACTGCACAAATCGATTTGAGGCCACTATATTCCAATCATCGAGGCGCCGCGGTGATAGCCGGCCGGGCGCCGGCGGGAA
>Locus:intergenic2590_2:1668484-1668604(+)
GGCCGGCAAGGCGCCATTTTGCTTGCAAAGCGGTCGGAATTGCGTAAAGCCACTCCCGGCAAATGGATCGGCTCACGTGCTCGCCTAGCCTTTCAAGGGAAGAGCACTGTCAACGTGAAGT
>Locus:intergenic2596_2:1674797-1674911(+)
CTCACAATACCGGCGTCATGCGCCGACAAATTCGAGCCCCCTCTGTCCCTTTGCCTGAGATTGTTATCCCTTCGGCGAGCGCGAACGCTTCTCTCCAGAGTCCTACCGGCACCTT
>Locus:intergenic2597_1:1675524-1675431(-)
CCGCGCGGTGGCGGCAGCAGGCGCAGGGGCAGAAGCACCGCCTCGGCGGCGACGATCGGCGTTCCGGCAGTCCAGTCGCCGTTTTCGGCCGGCA
>Locus:intergenic2596_1:1675491-1675581(+)
TTCTGCCCCTGCGCCTGCTGCCGCCACCGCGCGGCCCGCCGGCCCAGCCGTAAATCTCCTCGAATCCAACCCAGAATTTCTTGCGCCGCTA
>Locus:intergenic2600_1:1677234-1677312(+)
AAAAGTCATATTGAAGAAGTTCACTCACGAAAGGACGTAAGTCTATGCGCGCGATCGTATTGTTGTTGGCGATCTTTGC
>Locus:intergenic2602_1:1679600-1679654(+)
CGTCACCTCCGAGGTGATCGTCACCTCCAAGGTGATCGCCGCCTCCGAGGTGAGT
>Locus:intergenic2609_1:1684975-1684888(-)
GGCGTAAAGAGCCTGTTAATACTATATTTAGTGTTTGCAGCCAGCATCATCACAAGATACAGGATTACCCAGGAGCTGGGTTTCCTCA
>Locus:intergenic2608_1:1685532-1685598(+)
CCTCATCTCTGTGCTTGTCACAGAGATCCAGCAGCGCCGCGTCTGCGGCGCGGAAAGCGTTCTTTCA
>Locus:intergenic2617_1:1691264-1691201(-)
TTTTTTATAGCCGAATGCGGCTCGGAGCGCCAATTTTCGGCCGGTGTTTTGAACAGTCTTTTGC
>Locus:intergenic2618_1:1694231-1694297(+)
GTATCCGGGACTGCAATCTCTCCTCGCCCTCATCTCTGTGCTTGTCACAGAGATGAGGGCAGCGCCG
>Locus:intergenic2629_1:1698671-1698584(-)
GGTTTGAAACCTTCACAACTGAAAGGGCCCAAGTTTCTTGTGGCCCTCTTTTTTTGTCGGCATTTTGCCCGGCGTTTATGGCCCGCTT
>Locus:intergenic2628_1:1699047-1699119(+)
CGAAGAGCTTCGCTTTCCCTTGAAAAGAGCCGAGGAATAACAAAGGCTTACGCAGGCTTTTGGCAATTGCTCA
>Locus:intergenic2655_1:1716556-1716409(-)
CGGCGCCCGAGGCCGTCCGCCTGCAAGCCGGATTTTTCGCGACAAGGCACCGCAATATGGGCCGCCGAAGGGTTTTGCACAAATCGCCCACTGCCGGCGGCTTTTCCCTTGCAAAGGGGGCAACCCTTTGCTGCGGAAAAATCCTTGG
>Locus:intergenic2671_1:1726145-1726079(-)
CTTCTCATGTGGCTCGGATTGAACATCGGCCGGCAAAGGGCGCGCCGTTTCGGTACATTTCAGCTGT
>Locus:intergenic2670_2:1726128-1726176(+)
TCCGAGCCACATGAGAAGCCATCTGATCGGACCGGGGAGGCGGGCGATC
>Locus:intergenic2671_2:1726196-1726133(-)
GAATTCCGGCGCGCCCTGAAGATCGCCCGCCTCCCCGGTCCGATCAGATGGCTTCTCATGTGGC
>Locus:intergenic2670_1:1726186-1726300(+)
CGCCGGAATTCCTTGACCTCCAGCACGGGACTGGTTCGCGCCGTCTGCATCAAGGACCCCAGCTCCGCGATCGGACGGCGCTCCGGATTCTTGATCGTCGTCAGCAGCACGATTC
>Locus:intergenic2671_3:1726380-1726344(-)
CAAATTTCCCAGACCGCAGCTATACGAATATCCGGGA
>Locus:intergenic2674_1:1728049-1728109(+)
TCGTTGAGCTCTCCCACGGCGCAAAGTCACTGTTACTTGTATACCGGCGCCGGTTCTACCG
>Locus:intergenic2674_2:1728218-1728302(+)
TCATCAAGTAGTCCTTTCCTCAATAGTCGGAATGGGTTATCGAAGGCAACACTCCAAGTAATAGTGGCGATTTGCGCCGGGGCCT
>Locus:intergenic2684_1:1733278-1733380(+)
CGAGACAATGGCAGAGGCCTACCCGGTATGGTCGGCCCGTCGCCACAAATCGCACGTTGCCGCACAGGCAACCGCCTGGGAATCGATCCATACTGCGTCTCCT
>Locus:intergenic2688_1:1735672-1735732(+)
ATACCCGCCGCGGCTTGTTTGATCTCCTCATCCCTTGTGCTTGTCACAGGGATCCAGCCAG
>Locus:intergenic2700_1:1743837-1743939(+)
CTCCTGCAGCGCTCACGCTTCCGACCGGACGCGCAAGGATCGGCGCAATCGTGCAGTAATTCCCCCCGCGAGAATTTCGCCGTCCCGAAACGGAACAGTCGAA
>Locus:intergenic2701_1:1744335-1744209(-)
AATCGCCAGCACCGACAGGAGCATTACGCCCAAGGGCAGGCCGGTTGCCGCCCGTCGCTCCGGCGGCCCATAATCGTCTCTATCGTACATTGCGAGATCCTCTCGGACGCCGGGCGGAACACGGGCA
>Locus:intergenic2700_2:1744211-1744253(+)
CCCGTGTTCCGCCCGGCGTCCGAGAGGATCTCGCAATGTACGA
>Locus:intergenic2702_1:1745272-1745365(+)
GTCATTCCGCAGTTGCTGTTTGCATCCACGCACTTGAATTCGCACATTGGAGTTTTCGGCTCAGACAAAAAATCCCCGAATGGGGGTGCCGCTA
>Locus:intergenic2702_2:1745275-1745407(+)
ATTCCGCAGTTGCTGTTTGCATCCACGCACTTGAATTCGCACATTGGAGTTTTCGGCTCAGACAAAAAATCCCCGAATGGGGGTGCCGCTATGCAGTGGCGGAGTCGATCAACTTTACACCGCCCCCCATGTC
>Locus:intergenic2708_1:1750243-1750297(+)
CCTTGGGACGCTATGACCACGCCCGGTCATAGAACGGAAGACACATTTATACAGA
>Locus:intergenic2747_1:1768520-1768484(-)
GCGCGCTGCAGAAACGATCTAATCGCTTCGATTCATG
>Locus:intergenic2749_1:1769326-1769260(-)
ATTGCCGGCGCCCTCGCCGCACAGCCGGGCCTCTGTTCAGGCCAGTTTCTTTTGTGCGTTGGCCTGA
>Locus:intergenic2768_1:1777576-1777678(+)
CGGAAACACCTGTTACATTGGCTTGTGCGGTTTATCCAGTGTTTGTTGCGATTTTGTGCAATCATTTGCTTTGAGCGGCCCTTTCGAACCGGTGCGGGATGTG
>Locus:intergenic2779_1:1785652-1785508(-)
GGCGGTGGACCTCATAGCAGTCCACCTTCTTGTCGCAGCCGATCTGCAAAGCCTACCCTAATCAAGACTCCCCGCAAAGCGCTCGGGCCATCTCTATCGATAAGGGAGCGAAGGCGGCGCTGCCGGGCTAGAGGTTGCAGTGCAC
>Locus:intergenic2790_1:1796656-1796728(+)
GCGGCGTATCAGCTCAAATGTAACGACCACTGCATGTTTCCCCGAATCGTACCGGCTCGAGGACAGGAATATG
>Locus:intergenic2818_1:1820053-1820122(+)
ACGTTCGAACCTGTGACGAATGGCCAATATCGATCAAATAATCATGTTTGGCGCCGGTCTCTGGATGACA
>Locus:intergenic2871_1:1852332-1852287(-)
AGTCCTTCGGCGTGGCGAGGCCTTGCGGTCTCCAACCAAGCGGAGG
>Locus:intergenic2875_1:1853921-1853792(-)
TCTTTCCAGTTTCTAGTCCCGTATTCTCTTCGGATGATGCACTTTGCTCCGGCAACGCGTGGTCGTCTCTGTCTTGCATCAATCAATTCCCCAATGCGCTGTAGTTGGTGGAGCCTCAGAGCTGCGGAGA
>Locus:intergenic2887_1:1860313-1860262(-)
CTCTTGCTCCGGCCAGTGCCGCGCCGCTCGGCAGAGCCGGCGACGGCTGACG
>Locus:intergenic2902_1:1872378-1872492(+)
AAAATATGCAGCAGACGCATCCAGAACAGGGCGCTACGGCATTGCACGTCATCAAACGGTGCGATTGACGATATAGCTGTGCCTGCGCGAAAGATGCCGCATCGCACAACGATTC
>Locus:intergenic2914_1:1878330-1878390(+)
TTCGTCCTCTTGGGAAACGAAATCTTCTATCGCGCACAAATTCCGTGCGCCGGTTCGGTAT
>Locus:intergenic2917_1:1879935-1879884(-)
CGCGAATACTTGCATCGTATTGACAAGCTGCCGGACCTTGGATCCGGCGAGA
>Locus:intergenic3011_1:1936944-1936860(-)
TTGCGCCCGGTCTGCAGACCGGGAGCCGCTCACCTCACAGCTTTGAAAAGACCGCGGGAAAGGCTATTCAGAGATCGAGCGGCGG
>Locus:intergenic3056_1:1971980-1972037(+)
GTCTCTCGGGAACGGCCTCGTCGCAAGACGGGGCCGTTTTTTATTGGGTTAGCGCGGA
>Locus:intergenic3067_1:1980205-1980055(-)
GCGCTTGCCGAAAGATTGATCGTGGGAGTGATTGTGATGACCGTCTATGCCACCGATCGGCCTCACGATCCATGGTCGGGTGTGCTCCGACGCGGTTCATTCGGGGGCGCTGCTTTTGCCGCCGCTAATTTGTGCCGTATTGGCAACAGAC
>Locus:intergenic3075_1:1983594-1983507(-)
ATGTCGCCGCCACAGTCCATATTTTCAGCTGCTTGGCAACGGTGCCACGGCGACAGCGACAGTCTACCGCAATCAAGGCCTCGGCGGA
>Locus:intergenic3088_1:1989827-1989929(+)
ATGACAAAATCATGCGGGAATTCAAAGTCGTACAGTGCCCTTGGTGCGACAGAAATGACACAATGGGCCGCAAGCTTCGCAAAACTCCGCCATTCGCGGTCCG
>Locus:intergenic3112_1:2008318-2008450(+)
CTGCTGGATCCCTGTGACGAGCACAGGGATGAGGTAGAGAGGGTACGGTCCGTCGGAATACTTCTCCTAGGCCGTGCATCCCCGCCTCCCTCATTCCTGTGCCTGTCACAGGAATCCAGCCAGACCAAGTCAT
>Locus:intergenic3121_1:2013996-2013942(-)
CGTCGTGGCGGTCCACGTTTTCTGGTAGGATGGCTTTCCAAGCCCCCTGTTAACG
>Locus:intergenic3131_1:2020149-2020017(-)
CACCTACAATCGTTTGAATTGCCGCCGAGCGGCAAGCTCCGACCGGGCATCGCCGACATGGGTTTCCGGCCGGCAGCGATGTGTCCTTTCCGTCACATCCGCAATCTTCCGTTGCGCGTCTTCCTTGTGTCGC
>Locus:intergenic3130_1:2020101-2020212(+)
TGCCCGGTCGGAGCTTGCCGCTCGGCGGCAATTCAAACGATTGTAGGTGTTCCGAGCCCCCGCGGCCCCTTTACAAGGCAGCATGGCCAAGGCAGAGAAATGCCCGGCAGCG
>Locus:intergenic3150_1:2030460-2030517(+)
CGGCGGCTTGAAGCCCCGGCGCCAATTGGCATCCGCGAAACAAGAAGAACCGGATGCC
>Locus:intergenic3203_1:2058920-2058788(-)
AAGGGGGTAGTTAGCGTATCCTTGGACGCGTTCTTACGGCCGCCTCTTGCAGCGACCCTCTCGAGCAATTCGACGGTCCGGAAAGGCCCAGCACCGGGTGGAGCCGGTTGCGACTGCGGCGGCAGCGAGTGCT
>Locus:intergenic3254_1:2089171-2089204(+)
GTTAGTAACGCTGGGTCTTCCCATACTTTTCGTC
>Locus:intergenic3255_1:2089272-2089221(-)
CCGCAGGTTGAGTTCCGCCACGGAGAGCGCCGATGTCGCATATGGGAAGACA
>Locus:intergenic3265_1:2096352-2096229(-)
GATTCAGGGATTGTCTGGAGTGCGCCGGGCATGCGCGAAGGGAATCGTGACAGCGTCCGCCGAAAGGAGGAAACGAGATGTCACAGGAGTGGCCCATGTTCATCCTGCAGTGCATCGTCGTCTT
>Locus:intergenic3300_1:2128767-2128842(+)
CTGTTCCGACGCGATTCCGCCATGATTGCGTCACCGGCGGTCACGGTGCATTTCCGGCCTTCTTCAAGCGTGCGAA
>Locus:intergenic3301_1:2128921-2128777(-)
GGATATAGGCTCTTGCCGGGACGACTTGAATGCCAGGCTCGGCACGGCATGTCGCAATTGAGCAAGCGTGCGAGAAATTTTCGCACGCTTGAAGAAGGCCGGAAATGCACCGTGACCGCCGGTGACGCAATCATGGCGGAATCGC
>Locus:intergenic3302_1:2129507-2129558(+)
TTCAGCGCGGGAGCGGTTAGCCGGCGCTCCATCCACCATGTGTGGCCGCAGT
>Locus:intergenic3327_1:2141020-2140876(-)
CCTAAAAATCTCTTGTTGAAAGCGACGTCGCATATGATGAAAAACGACGGCGCCCCGCGTAAATGCTCCCATGCGACAGCGGTAGCGCATTATTCCGCGGTTCGGAATCTGCCGCCTGCAAAATTATGCAGCACTTCAAGGCGTT
>Locus:intergenic3341_2:2144857-2144809(-)
CTTCGGATGGTCCTTAAGAATATCATGAATCTTGCATTCACTGCGCGTT
>Locus:intergenic3340_1:2144885-2144930(+)
TTGTCGCCGCCGATAAGGCAGGCATTTCGCCGCGCCGGCGCAAGCG
>Locus:intergenic3341_1:2145021-2144928(-)
CGCGCCGTGGCTCACCTTGCCACGACGTCCGATATGTCCAAAAACGACGCTGCACAATCACGCATCCGAACCTTGCGCTCGCGGAGCGCGCCGC
>Locus:intergenic3354_1:2153320-2153428(+)
AGACCGGCCCCGAGCGCCGCACCCACCGATCGGGCGCCCAGGCAGACTCGATCCATCGATGAGGGGGACATCGTTCTGGCGATGCTGTGGCATGCCCGATCTCTTATTG
>Locus:intergenic3359_1:2155030-2154964(-)
GGCGAGGGTCGTCCGAGCAAAGGCAGTCACAGGCCGCGCGCATTGCTGAAAAAAATTGCGTTGATTA
>Locus:intergenic3362_1:2157056-2157179(+)
CTCTCCAATGCGTCTTGTCAGATACCGACATCCGAATTCTGCAAAGGTGAAAAGTCGCTAGCGGTAAAGCCGCAGCTCAAGCGCACCTGCGCAACTTTCGCTCAGTTTGCCTCATTTTTGCTCG
>Locus:intergenic3366_1:2159508-2159541(+)
ATAGAGTGTCCCCGGAAGGCACCCTATGAGCAAA
>Locus:intergenic3388_1:2173822-2173927(+)
GTCGTACTGAAGACAGGCGGACAGGCCTTTTTGAGATTCGGGAATGCCGCGGCGGCTTGTTTGATTACCTCATCCCTGTGCTCGTCACAGGGATCCAGCCAGACCA
>Locus:intergenic3401_3:2179732-2179648(-)
GCAGACGCGGAGACTGCAGCGGTGGCGAAAAGCATGAAGACGAGTGCACGCAGCATGTTTTCCTCGCGGAGACGCTTACAGTCGC
>Locus:intergenic3400_1:2179972-2180053(+)
CATCGGAGACGGAACGCCGCATGCCGAGATTCTCTACTACAGGCTCCCGGCGCAGCTGGCCGACAAAGGCCCCGTCGAATTC
>Locus:intergenic3401_2:2180110-2180059(-)
GCCGGCCGGAACAAGAACGCATCAGCGCAGATCTTCGAGTGCGATGTAGAGC
>Locus:intergenic3401_1:2180853-2180712(-)
CCTTTCCTGCGAGGCATTATTAGTATCGGAGTATATACCCTAGCCCTTGAGCATCAGCCTGGTTGGATTGAAGCAGAGGCCAATGTCTTATGCAAGGAAATTATAATATACATTTGTACAACAAAATTTGAGCAGCCTCTTT
>Locus:intergenic3401_4:2180865-2180802(-)
AATTTGTTGCTGCCTTTCCTGCGAGGCATTATTAGTATCGGAGTATATACCCTAGCCCTTGAGC
>Locus:intergenic3403_1:2181343-2181277(-)
TGCCGGAAACCGCCGGCGCGAGTAACTTGCGCATCCGGCGGCGAAAGGCAAGGGCTCACGTCGACCC
>Locus:intergenic3402_1:2181455-2181524(+)
GCGTCACTTATCCGGCGGAGGGTCAGTTCAGTACCCAGCTTCTGGCACAGTCCGCGGCTTACGTCGCCAT
>Locus:intergenic3406_2:2183260-2183371(+)
GCTGCGGCAATCACCGCTAAGGCGAGCGTTGCTGAAGCTTTCACGGACCTCACCTTCTTTCTGCTCGGAGAAAACGATCCGCCTCGACATGCTCGTTCGAGGCGGATCCATT
>Locus:intergenic3406_1:2183325-2183376(+)
CGGAGAAAACGATCCGCCTCGACATGCTCGTTCGAGGCGGATCCATTGAAAG
>Locus:intergenic3423_1:2193202-2193166(-)
GGCACCTTCTCCCCGCGAGCGGGGCGAAGGGGACTCG
>Locus:intergenic3451_1:2214101-2214050(-)
CGGATGCCCCCGTACGGGGGAGATGTCACGAAAGTGACAAACGGGTGCGAGT
>Locus:intergenic3471_1:2225108-2224973(-)
TTCTCCCCGCAAGCGGGGAGAAGGGACAAGCGGCATTCACTCAGTTCCGATGAACGGTTGCGGAGAAATTTCGAGCGGCTACCGCGAGTCTCCTTCGCCCCGCTTGCGGGGAGAAGGTGCCGGCAGGCGGATGAGG
>Locus:intergenic3472_1:2226437-2226497(+)
AAGTCAATATTCCTGACCTATCTTGCTGAGCTCTCGACCGTGCCTTCGACCGGGCAAACGA
>Locus:intergenic3506_1:2246554-2246617(+)
TTACAGCTCTTAGCAGATCACGGGATAAGAGCAACTCTCAAAAAGAGACCAGCTTTCGGCATGA
>Locus:intergenic3511_1:2248174-2248141(-)
TGGTTTGTATGTCATATTTTTTGGGTCGCCCAAG
>Locus:intergenic3531_1:2261141-2261051(-)
TCAAGGTTGCGCTCAAACCGTGCGGCAATCCAGTGCCGCCTGCGATTACGGCATTGTCTTTGCAACACAAGAAGGCGCGTCCTAACGCTCG
>Locus:intergenic3540_1:2266474-2266603(+)
AACGGAATTTTGTGTTGTCAATGGAAACAACACTCCTTTGTCGAAGGGACCAGCCGCGCGGAAAACCCGGCCAGCGCCATCGATCTACCTGCGTCACCGCGTCCGCGTGGTCCGAAGGCGGCAAGCTCCT
>Locus:intergenic3546_1:2271259-2271292(+)
AGGACAAAAACATGCGGCAGATCAAAGTGCTACA
>Locus:intergenic3552_1:2273001-2273049(+)
AGGCGGCCCGGCCAAGGCAGCAATGCTGCAATTAGCTTGTGGACTTTCC
>Locus:intergenic3555_1:2274079-2274034(-)
CCCTCTCCCCGCGCGCGGGGAGAGGGGACTTTGGAGCGAGAGTTCG
>Locus:intergenic3594_1:2292906-2293008(+)
CCTGCGGCTACGGCATGCACATATCTCTTGTTGTCCAGCCCTTCGCGGACTTACTCCGGAGTGGCGGCATCTGTATTTCCAGCAGTGGCGAGGCTTGCGGATG
>Locus:intergenic3596_1:2294441-2294489(+)
ACCCCGCATTCACCGTCCGCCCGAGGGAGCGAGCGGGCGCGGCATATCC
>Locus:intergenic3596_2:2294598-2294664(+)
TCCGCCGCACCGGCGCGCAAGAGATATGTGCATGCCGTAGCCGCCTGCGGGGAGAAGGTCGCGGCAG
>Locus:intergenic3601_1:2300342-2300258(-)
CCCTTTCCGGACATAATACCCTATAGGCCTGCAAACAAAAGACGCATTCGCTGCGGCGCCGGTGCAGTTGGCCGGACTTGTGACA
>Locus:intergenic3604_1:2305343-2305388(+)
GGCGCTTGCGCCCGTCCTGAAACGCACACGCCGGCGGTGAGGCGGC
>Locus:intergenic3626_1:2318103-2318142(+)
AAAACACTGCCCGCGACTTTGCGGAAGTTCGCGCGTTTCG
>Locus:intergenic3646_1:2330079-2330127(+)
TGCGGCTCCAGAACTTTGGAGTCGCTTTTACTGCATGATTCCTCAAATC
>Locus:intergenic3651_1:2333006-2332931(-)
TATTCCTTCTCCAGTCGCCGGCCGAAAGGCCGGCATTTTCATGATGATTCGATAGTTGCCCTGAGTAACGCGTGTT
>Locus:intergenic3656_1:2339433-2339502(+)
ACCCCCAAACAATACGCCACTATCGCGAAGCTTGCTTGCACCTGGCTGATTTCGAAGCCGCGATTCGCGA
>Locus:intergenic3677_1:2356450-2356414(-)
GGCGGGGGATCTTTGCGCGGTCGTGCGAGTGTATGTG
>Locus:intergenic3676_1:2356696-2356846(+)
AGGTGCGGCAAACCTCGCAGGCGTGATTCGCAGGAACCAGGGAAATTCAGGAAACGTGCTTTGCCGCAGGAGCGCTGCAAAGAAAAAAGCCAGTTGGCCTGTAAGCCGGGTTCTGTATGGCTCCGCCTCCGGAGAGACGAAACTTGGCAGC
>Locus:intergenic3676_2:2356827-2356884(+)
GAGAGACGAAACTTGGCAGCCATTCATCTGGGACTGCGCTTGCGCGCAGCCTCGTGCA
>Locus:intergenic3700_1:2373950-2374019(+)
AGAGCGGGCGACCTTGCGGTCGCCCTTACGGACGTGCGTTTCGCCGTGACTCTCTGGCGCCGCGGACGCG
>Locus:intergenic3723_1:2390458-2390425(-)
CGCGACCGCGATCCCCGCTTCGTTTCGCGGTTCA
>Locus:intergenic3730_1:2395284-2395377(+)
GGGAGGTCATTTTCCTCCGATGCCGGGACAGCCGAAAGCTTTATGACCACGACAACAGCAGCAGCACCTCTGATCAGCAAACGAGCGATTATCG
>Locus:intergenic3743_1:2403917-2403872(-)
CGAACCCACCAGGTCTGCAAACGGCAAATCTCGAGGATGACGACCG
>Locus:intergenic3782_1:2433458-2433608(+)
GGCAGTTTGCCCCTCACCCTAGCCCTCTCCCCGCGCGCGGGGAGAGGGGACGCCCTTTGCGCAGTGGCTGCAGTTGAGCAGAATGGCGCGGCATATCCCTTCTCCCCGCCTGCGGGGAGAAGGTGGCGGCAGCCGGATGAGGGGCATGGCA
>Locus:intergenic3816_1:2467616-2467703(+)
AACTCGTCCCCTCGCCCCGCTTGCGGGGAGAGGGTTAGGGTGAGGGGCAAACCCCGGGGTACCACCCGGTTCGAGGGGCTGACGTGCA
>Locus:intergenic3831_1:2476598-2476490(-)
AGGAGCAGACCCGCAAGGCGCCTGGCGAGATCCGGCGCGGAACTCTACCGATGCGTGTGCAACGCTCGTGCAACGCGCGGAAATTCCGAAGTCGTTTATAGTCGATGTC
>Locus:intergenic3839_1:2481320-2481278(-)
AATGATCTTCCAGACATTCGCTTCTCTACGAAGGATAATTGTT
>Locus:intergenic3862_1:2489942-2490083(+)
GGGACGAGAGCAGGCTCCATCTTGCCAACCCTGTCACTGGCTTGGCGCGTTTATCCGCAAATTCCTGCGCAGATCGATGTCATCAATAAGGTACTACTCAACAACGGAGCGGCGTTTGCCGCTCCTGCTTCCGCTATCGAAG
>Locus:intergenic3898_1:2510876-2511020(+)
GCACGCAAACCTCCATATAAGCGGCATGGCCGAAGGAAGCCACAGGCAGCCTGCGCCTTGCCCGCTATTCACAGGCATGCGCTAAAGCCAAGGGGTAACGCTTGTCGGCCGGCGCGGCGCGGGTCGTTTGCCGTCAGCCGCCCAG
>Locus:intergenic3914_1:2517950-2517992(+)
GCGTGCCGCTCCAGTTTGTGCGTTGCTCGCGCGTTCGGACCTC
>Locus:intergenic3919_1:2520635-2520578(-)
CAAAGCTTTTCGACCAAAGATTGGGGCGCGGCAGGATCATTTGCGCCAAATTCCGTCG
>Locus:intergenic3918_1:2520824-2520890(+)
GACGCAACCCACTCCGGGCGGCCAACGGGGGGAGGCTGTTATTCCTTCCTGCGGCTGGTCGCGATAA
>Locus:intergenic3928_1:2523774-2523870(+)
AACGACTATCCCCCAGCCCCGCTTCCGGATCGTCACCTGTGGCCGACACCAGTGGTGGCAAAATTGACAAATCTCCCCTTCGGCTTCAACCTTCCCG
>Locus:intergenic3948_1:2535222-2535351(+)
TCGGGCTCCGCTTGCCCGCGTTCTCCGATTTTCGGCCAACCGGCCCGGAATCGCCGTCATCCTAGCCGGCTGACGCAAAGTTTTTCGGATATTGAGCGCTGCGCCGCAGCAATCCCCTTGCATTCACCTT
>Locus:intergenic3962_1:2543026-2543167(+)
GCATTGACTCGCCTCGATGTCGGTGATTTGGGGTGGCTGCATGACTTGACGGGGCAAGGTTCGCCCCTCACCCTAACCCTCTCCCCGCCTGCGGGGAGAGGGGACCTGAGAGGGCGCGGCATACCCCTTCTCCCCGTCAGAA
>Locus:intergenic3967_1:2544499-2544373(-)
TTTCCGATTGCCTCCGGAGGCGAGTTTCACTTGAATGCGCGGGATCGGAGGGCGATATTGGCAATACTGGACGCGGAAAACGCAGCGCGGTTTGCCACCCCGCAGCCGGCGCGGCCGCCAACGCTTT
>Locus:intergenic3968_1:2545681-2545738(+)
GCGGATGAGGAAAACCTGTGTGCGGTTTTCCTCCCGCGTCCCGCGTCTCAACTTGTCA
>Locus:intergenic4005_1:2567088-2566950(-)
GGTGCGATCGAACACAACGGCGTCCCCTCTCCCCGCGCGGGGAAAGGGGCTAGTCCTCGGTTCAAACCCGAGGAGAGGGCACTCTTGCTCCGCTTTACCAAGCCGTGTATAGGCTTTTCCATGACTCAGGCTGACGCAC
>Locus:intergenic4023_1:2584022-2583935(-)
CCTTTTCTGAGTCTCGACAACCAGAAAATAGACGGAAAAACGCCGTCTGACGGGGCATGCGCCTGCGACATTTCGATTCACCCGGAAC
>Locus:intergenic4053_1:2602246-2602210(-)
ACCGAGGGGCAGGGCCTTACTTCGGGACAATCTGCCC
>Locus:intergenic4092_1:2620450-2620555(+)
CTGGGCTCACCGCGGCAACGTCAGGATTTACCGAAACAAATTCCTCCCTCATGCGTTGATCTACAATGCCGGCGTGTACATCGCGCCGCCGCGTGTCCTATCGGGC
>Locus:intergenic4099_1:2623338-2623281(-)
GTGGCTCGGGAGCGGAAGCGGGCATTCCGAGGGCTGCGTTCGATCGACGGAGCGCGGT
>Locus:intergenic4103_1:2624333-2624204(-)
TCCATGGCGAAATATCGTTGCGGAAACGTTTCTCCGAAAAAATGGTTCCGCTTCGGAACATTTCATTTTTCCGAGGCGTTATGGTGCAGGCGAACTTTCAAGGGCGAAATTGCAACAATGAGATATACGA
>Locus:intergenic4114_1:2632909-2633050(+)
CGCGGTTCTTCAAAACGGCAAGCGTATCGCCATCCGAACGCGCGCCATGAATTGGAAAAGTCAGAGCGGAACGCGGATCGAAGGCGGGTTTGCCCCTTTCCCCGTCCCGCTCTGGAGGTAGCCGGAGCGTTCACTGTTTCCA
>Locus:intergenic4128_1:2642393-2642465(+)
GAGAGGGGACGGAAAGACGCAAGACGCGAGCCGCGAGTCCCTTCTCCCCGTCGAAAGCCTACGGCATGTACAT
>Locus:intergenic4137_1:2647080-2647047(-)
AATGGCGGATTTGCCGGCGAGGTCGCCTGCTGTT
>Locus:intergenic4149_1:2658789-2658726(-)
CTGGTGCCGGGGCTTTTTCTTGCTACAGTGAAGACTTCCAGGAGGAAGCGGATGCGGGGGCGCG
>Locus:intergenic4217_1:2702826-2702757(-)
AATTTCCCCTTTTTTGACCGCCGTTATCGATCGGCGTGCCTTTTCCTGCGTCGGACGACCGGCGGCGGCT
>Locus:intergenic4223_1:2705780-2705732(-)
GATACGTGCGACAGGAAAGAAGCTAGTCCATGCCGTAGAGAAGTCAATT
>Locus:intergenic4233_1:2711029-2710984(-)
TTCCTCGAACAGGGAGTCGGCAGGCTGATGCGTCGCCGAAACGCGA
>Locus:intergenic4256_1:2725362-2725422(+)
CCATCAGACGCGCAAAAGTTGCTGTGGCACTTTGATCTGCTGCATGTCTCCTTTGATCGGC
>Locus:intergenic4299_1:2756720-2756582(-)
GGGCGAGGGGACGTGCCCCGCGCAACGCTGGTGATCATGGTGGCGGAGGAGCCCAGGGGCCTTCGCCCCGCTTGCGGGGAGAAGGTGGCCGACAGGCCGGATGAGGGGCAAATTAGTGAGAGCGGGATGAGGAAAAGTG
>Locus:intergenic4304_1:2761336-2761369(+)
GTCATGGGTACGACAGGCAGAGTTACCCGCCACG
>Locus:intergenic4328_1:2775867-2775909(+)
TCGAAGCCCGCGCCGCCGGCCCGCGCCGGACCGCACGACGGAT
>Locus:intergenic4367_1:2804291-2804243(-)
CTTCCTACGATTCAGAGTAATTTCACTCATACCTTTGATCCCGTCAAAA
>Locus:intergenic4368_7:2805345-2805456(+)
TATGTGTATGTATGTGTTTGGTTGCGGGGGCAGGATTTGAACCTGCGGCCTTCAGGTTATGAGCCTGACGAGCTACCGGGCTGCTCCACCCCGCGTTATCCGAGTTTTGCGA
>Locus:intergenic4369_4:2805621-2805483(-)
TCTTCTCTTATGCATTCGGCCGATACACCGGCCGCCGACAAGCGGCCTTTCGATCGCCAGACCGAACCAAAACATACGAGATTTGCTTTGCAAAACTCGGACGAGATTTTGGCTCGCAAAACTCAGACGAGATTTTGCT
>Locus:intergenic4368_8:2805578-2805689(+)
CGCTTGTCGGCGGCCGGTGTATCGGCCGAATGCATAAGAGAAGATGATCGGTTTGTTTATCCTGCGTTTTGCAGACCTGGCAGCGACCTACTCTCCCGCGTCTTAAGACGAA
>Locus:intergenic4369_1:2805889-2805820(-)
GCGCTTGCGGCCTCACGGCCGGGGCGACAGACAGAAGACGTGTTCAAAAGAAGTGAAAAACTTCACCAGC
>Locus:intergenic4369_6:2806114-2806012(-)
GAAACCCACCTGAAAACGAGTATTCCCTTGAGAACCGTGGAAGACGACCACGTTGATAGGCCGGGTGTGGAAGTGCGGCAACGCATGAAGCTTACCGGTACTA
>Locus:intergenic4368_9:2806206-2806263(+)
TCCCGGTCCTCTCGTACTAGGGACAGATCCTGTCAATATTCCTACACCCACGGCAGAT
>Locus:intergenic4368_5:2806294-2806390(+)
CCCAGCTCACGTACCGCTTTAATTGGCGAACAGCCAAACCCTTGGGACCTGCTCCAGCCCCAGGATGCGATGAGCCGACATCGAGGTGCCAAACAAC
>Locus:intergenic4369_5:2806742-2806646(-)
AGCGGGGACGCCAGTTCTCGTGGAGCCATCCTTGAAATACCACCCTTATCGTCATGGATGTCTAACCGCGGTCCGTCATCCGGATCCGGGACAGTGT
>Locus:intergenic4369_3:2806889-2806844(-)
CGCTGTCTCCAACATAGACTCAGTGAAATTGAATTCCCCGTGAAGA
>Locus:intergenic4368_3:2806989-2807076(+)
CGATTCAGAGCTTGCACCCCTCCTCTTAACCTTCCAGCACCGGGCAGGCGTCAGACCCTATACGTCGTCTTGCGACTTCGCAGAGCCC
>Locus:intergenic4369_2:2809478-2809373(-)
TTCGATCCCGCTCAGCTCCACCATTCGATTGGTGTTGAACTGGCGGATATTATCCTTGGAGAAAAAATAGGTTTGCATCGTCTCCATCGTGAGACGGATGCCTGTT
>Locus:intergenic4368_1:2810986-2811076(+)
ATTCCGAACAACGCTAGCCCCCTTCGTATTACCGCGGCTGCTGGCACGAAGTTAGCCGGGGCTTCTTCTCCGGTTACCGTCATTATCTTCA
>Locus:intergenic4368_4:2811622-2811724(+)
CTCTTTCCAGAACCCAAATCTCTTCAGGTCCCGCGAGCTCCGCCGCCCACGTTTCTCTTTCTCTATATTCAATTGTCAAAAAACAGACGAGAAACAATCCCGT
>Locus:intergenic4368_6:2811671-2811788(+)
CGTTTCTCTTTCTCTATATTCAATTGTCAAAAAACAGACGAGAAACAATCCCGTCGACATTCCAACAAGACCAAAACCTCAAAGGCCCAGTCCCGACAATCAGCATCCGCTAATCTTG
>Locus:intergenic4368_2:2811872-2811944(+)
ACGTCAACAGGCTTCTTCAAAAAAAATGACAGTTTTCTGACAAAGCCCGGAAAAGCAGGGTTTTGCGGGTCGC
>Locus:intergenic4373_1:2817061-2816911(-)
TGCCGCATCCACCGCGCGAGCGCATTCGCACGCGATTGTCTCTGCCGCCTCCATTTGCCGCTCTTTAATTCAGAAGTGCGCTGCCCCATATTTCGCTTCGAAGACCTGATCTCGCAATGCGAGGACGGGTCAGGAACTCAAATTGTCAGCG
>Locus:intergenic4382_1:2824091-2824148(+)
GCGTGCAATGGCCGTCAGAGCGGCGGCCCAATCGCGCTGGACATGAACACTGCTCTCA
>Locus:intergenic4405_1:2833866-2833719(-)
TATTTGTCGCCTGGGGTTTCAGGCGCGCGGTCGAAAAACCGCGTCACGCCGCGAAACGCCCGGAAACTGTTCTGGACGCGAGGTTGCGTGACAGATAAGAGGGGGGTCGGATTATGTCAACGCACTTGCACGGCCGGACGGCTACAGA
>Locus:intergenic4416_1:2843803-2843899(+)
CCGACCGATCACAAAAGCGTGCAAGCGGTTGAACGCACGAGGCGATTTACAGAGGGAGCAATCCTGCTTAAGAAGCCGGAATTCGATTTAACGGGCG
>Locus:intergenic4434_1:2850410-2850452(+)
GAGAAATTAACGTCAAGTTTTCAATGGATTGCACGCGCTTCGT
>Locus:intergenic4445_1:2855824-2855707(-)
GAGAGCCGGTTGATCTTGGGAGCGCGGGGGCGGCAGGAACCTGTTCCCTGTACCGCTCCGGTGCGATGTCTTACCGATTTTTCAGCGCCTTGTGCACCCTGTTTCTGCGAAGGGCAGG
>Locus:intergenic4451_1:2860355-2860292(-)
CGGGGCATGCGCCTGCGACATTTCGATTCACCCGGAACTTTCCCCGGACAGCCCTGCGCAAGCG
>Locus:intergenic4459_1:2863664-2863568(-)
ATCCGCCGAAGGCCGGATTATCGCAGCTCCACCCGTCTATCAGATGCGCCACGGCCGGTGAAGCACTTCAAGCACCGCATGTCTGCTTGCACAGGCT
>Locus:intergenic4484_1:2877682-2877769(+)
TTGCAAGGGAAAAGCCGCCGGCAGTGGGCGATTTGTGCAAAACCCTTCGGGCGGCCCATATTGCGGTGCCTTGTCGCGAAAAATCCGG
>Locus:intergenic4548_1:2916850-2916928(+)
AGCAGAATCACGATTACCGCAACGGCCCACCCACCGCCGCTGCCCCCTGTGTTGACTACTGTTGGTCCTCTGTCAGCCA
>Locus:intergenic4549_1:2917244-2917160(-)
ACTCCTTTCCTTATTCGCCGTTTTGACCACGAGCCGCCACCAGAGGCCAGTGGAAGCGCCGAGTCTTGTGCACTGAATTCTAACG
>Locus:intergenic4562_1:2923576-2923693(+)
CGGATTTGGCAAAGAAACAGTTACCGCGGTGACGCGGCATCACCCGCCGCGCTGAAAACCGCCGGCGCTTCCGGTCGGTCGGAGGGATGCGGTCGTGAAGCATACGGGAGGGCGCATG
>Locus:intergenic4565_1:2924747-2924663(-)
CCGGCTCTTCCATCGGCTGCGCCGTCGGTGCCGGCACGGGCCATTTTCACAAGCATGCGCGCGGGACGCACTAGCATTTGGAACG
>Locus:intergenic4589_1:2939227-2939128(-)
GAGCTAGACCTAGACTGCGGAGTTTCGAAGGGCCGTCCCATGGGGCGGCCCTTCCGTTTTGTCGCCCTTTCCACATTCCTAAGAGACATGGTTAACCCAT
>Locus:intergenic4592_1:2941920-2942043(+)
CCGCTATTGTTTTTCATAGTTCCGCGACCCCGCCTGCAGATCTGCGCCATATTTGCCATAAAACCGCAATATACGGCACCGATCATAACATCAGAAATCATTACAGCGCGTTACAACTGGATCT
>Locus:intergenic4629_1:2969177-2969036(-)
GCTTCTGTTTCTCCACCTGCAATCCTGCCGCGCCCTGCCTCTGCCGAATTGCCTTTTTTCAAGGGTGACAGACCTGTCAAATGGTGGCAGGTTAGCGACCAAATGAGAGCCGCAATCCACGCGGCCGCTATTCGCAAGTTTC
>Locus:intergenic4633_1:2971080-2971014(-)
CACATCCTGCCGCTCGAAGCTCCCCGTCGCTTGCGACGGCGTTTGCGCGTTGGCGGCTGGGGCTCAC
>Locus:intergenic4647_1:2980332-2980248(-)
CTCCTACACACAGCGCCGATCACCAGCGGAACAGCGAATGGAACCAATCTCGAACTGAGGCGCGAAAGCGTCGTTCGCACCTCAG
>Locus:intergenic4652_1:2984391-2984433(+)
CTGTCGTCATGTCGTGCGGAGATAGAGCGACTTGGTGACGACA
>Locus:intergenic4657_1:2986538-2986451(-)
GCCGCCTGTCGCAAAGCAAAAAAAAGAGCCGCGCGAAGCGGCTCTCAAGGTAAAACAGGGAGAAAAATCAGACCCATTCGCCAGTCGG
>Locus:intergenic4675_1:2996801-2996714(-)
ACAAATGAAAAATGGCATGGCACAGTAAAAAGGTTTCAACCATGGAACATCCGGCATTTGCGTGCCGGATGCAAGCTAAAGGGAAGGG
>Locus:intergenic4715_1:3022090-3021982(-)
TACCTGGTCGAGGGAGAAGCCTACAGAAACGAAGTCAACAAAGTCTTTACCATGAAAAAACCGAGTCGTCTTCCTTCGCAAAAAATTGGCAATCGGCGACTAAATCCAA
>Locus:intergenic4742_1:3044576-3044642(+)
TCGGCCGCCGTTCAGCCGCCGTGGGCTAGAAAGGAGACACTGGGTCTTCCCAGGGCTGAAGTGACAT
>Locus:intergenic4748_1:3048268-3048409(+)
GCAGCGAACATATGTGCGCCGCAGCTTTCCCGCGCACCCTTCGCCGAAGGCCAAAGGCTCCTTCCGCGCAAGCATTGCCTCGAAGCCGCCCTCGATCATCAGCATCGATGGCGGCTTCGTTATTTCAACGCCTTAGCGCGCT
>Locus:intergenic4752_2:3051607-3051673(+)
ACTTTTCCTCATTCCGCTCCAAGGCCCGTTGAGATTCGGGCAACCCGCAGCGGCTTGTTTGCACTCC
>Locus:intergenic4752_1:3051974-3052055(+)
GTTTGGCGTTTAACCCCCTCTGGCCTGCCGGCCATCTCCCCCACAAGCGGGGAGACGACAAGCGGCTTGACCTTCACCTATC
>Locus:intergenic4776_1:3065081-3065150(+)
ATCCTGAAATGTCTGCGGCATCGGGGCCGACCGTCAAGCATCTGCTGTTTTAATCCTTTTAAAAACACCT
>Locus:intergenic4784_1:3074446-3074590(+)
CACGCTTCTCGCTCTGACCAAGCATTCCGCCTTCAGCGACCTGTCTGTCGAGCGCGAGGCAGCCGCGTGTATTCTCCCCCTTGTGGGGGAGATGGCCGGCAGGCCAGAGGGGGTAAGCGGGCCACTGTCTTCAACTCAGTGTCAA
>Locus:intergenic4797_1:3085579-3085540(-)
CGGCGGCTGACCGTCGCCAGCTGTCACGCTAGACTGTCGA
>Locus:intergenic4798_1:3086655-3086733(+)
GAGCACTTCCAGGAAAAGCGTAGCGGTTTTCCGTCCGGAAGCGCGCAGTTTCAAAGGGGTTCGAGCGTTTCACAGTTTG
>Locus:intergenic4806_1:3091808-3091844(+)
CCCCTCCCCGGTCCGCCCCGGCTGGCCGGGTTGCGGA
>Locus:intergenic4831_2:3105326-3105215(-)
ATCTTGAAGCAACGACGGTGCGGGCCTTTCTGGTGTCTGCCGGCTCTCCAACAGCCGGGGTTACTGAAGAGGCACACCTTCATTGCCGGAAGTGCGGTTGGGTTATTCCCTC
>Locus:intergenic4831_1:3105589-3105544(-)
TCTCCGGTTCCCACCCGCACGCACGGCCCTGCTGCGATCGTTCAGC
>Locus:intergenic4837_1:3109281-3109206(-)
GCATATTCTATTGAAGGTGCGGGTGCTGCGGGTCAGTTCGGATACCTTCAAGAGCGGGTACCGACATTCTCGTCGA
>Locus:intergenic4865_1:3127103-3127034(-)
GCTTTACGCGCTTTCGAGATCGCTGCAATATCCCGTCTCGTCGAAGCTGTCGGAGGCGCGCGGAGCAACG
>Locus:intergenic4865_2:3127076-3127034(-)
ATATCCCGTCTCGTCGAAGCTGTCGGAGGCGCGCGGAGCAACG
>Locus:intergenic4878_1:3136111-3136171(+)
GCCATTCGCAGCGTCCGAGCGTGCGGTGCGTTGAGAGTCGGTGGATCAGGCGCGGCAAGTC
>Locus:intergenic4909_1:3164856-3164718(-)
CTCGATACCCCGGAAGAACGGTGCCGCCGCCTGGCGGTTCCGGCTGGGTCCGGGGTTCCTCCGCCCCGCCTGCCATGCCGCTACGGCCTCCCGTTCTCCCGACAGGATATGGGCACAGACTGCCACGAGTCAGGGGCCA
>Locus:intergenic4908_1:3164758-3164863(+)
GGAGAACGGGAGGCCGTAGCGGCATGGCAGGCGGGGCGGAGGAACCCCGGACCCAGCCGGAACCGCCAGGCGGCGGCACCGTTCTTCCGGGGTATCGAGTTGCGCG
>Locus:intergenic4915_1:3170123-3169985(-)
TTTTGTCCTTTAATCGGACACTATCAAAGGAAACATGCAGTAGCGGTCACCCACCCCCTCAACCGCCTGCCGGCACCTTCTCCCCGCAGGCGGGGAGAAGGGATATGCTGCGCCCGCTCGCTCCCTCGAACGGGGCGGT
>Locus:intergenic4915_2:3170073-3170004(-)
CCACCCCCTCAACCGCCTGCCGGCACCTTCTCCCCGCAGGCGGGGAGAAGGGATATGCTGCGCCCGCTCG
>Locus:intergenic4917_1:3171179-3171113(-)
GCCGCAGATCGCCAAGCTAGTTTTTGCGCGACTGCCCGTGTAAGGGGGCGCGTGGGAACACCTCAAA
>Locus:intergenic4933_1:3179212-3179113(-)
CCGCAGCAAAGGGTGCCTTCGACCTCTTTTTTTCTTCAAACGGATACGAGTGAAGGAAACGTGCGGGCGTTCGCCCGCGATCGGTCTTCCCCGTTGCACG
>Locus:intergenic4939_1:3185492-3185456(-)
CTTCTATTCAGTATACACCGTCCAACTGCGCAGGACA
>Locus:intergenic4942_2:3188078-3188192(+)
TTTGCCAATTCAGCAAAACTTAATTTGCCTCGACTATTGTGCCGGACGTTTCTGGCTGTCTTCGTAGGGCTTGTTGGGATTGGATGGGGCGTGAAACGACAAGAGCGGGATAAGG
>Locus:intergenic4942_1:3188168-3188225(+)
GTGAAACGACAAGAGCGGGATAAGGAAAAGTGTGTGCGGTTTTCCGCCCGCGCCCCGC
>Locus:intergenic4944_1:3188954-3188999(+)
TCAACCGGGAGCGCTACAAGGTCTTTCTCAATGCCTTCGAGGCGAA
>Locus:intergenic4974_2:3208855-3208972(+)
AATCGAACGATTAGTACCGGTAAGCTTCATGCGTTGCCGCACTTCCACACCCGGCCTATCAACGTGGTCGTCTTCCACGGTTCTCAAGGGAATACTCGTTTTCAGGTGGGTTTCCCGC
>Locus:intergenic4974_1:3208870-3208984(+)
ACCGGTAAGCTTCATGCGTTGCCGCACTTCCACACCCGGCCTATCAACGTGGTCGTCTTCCACGGTTCTCAAGGGAATACTCGTTTTCAGGTGGGTTTCCCGCTTAGATGCCTTC
>Locus:intergenic4975_2:3209243-3209198(-)
TTGTTTGGCACCTCGATGTCGGCTCATCGCATCCTGGGGCTGGAGC
>Locus:intergenic4974_3:3210024-3210153(+)
CAATTTGCCGAGTTCCTTCAACATAGTTCTCTCAAGCGCCTTGGTATACTCTACCTGACCACCTGTGTCGGTTTCGGGTACGGTCTATACGGTGGAGCTATTTCCTGGAACCGCGTCCCCGCCCGGACAA
>Locus:intergenic4974_4:3210187-3210301(+)
ACTACCACCAGGCCCACGAATATTAACGTGGTTCCCATCGACTACGCGTGTCCGCCTCGTCTTAGGGGCCGGCTAACCCTGCTCAGATTAACTTTAAGCAGGAACCCTTGGTCTT
>Locus:intergenic4974_6:3211682-3211793(+)
ATGCCCTTCTTTCACTTGATCGTTCTCATTGCCAATGCTCATCGTCTTTGCTGGATTTGGCAAACCTATCCTCCTCGCTTGCGCTCGAAGGGGTGCCAAATCTGGCCATCCG
>Locus:intergenic4974_5:3211954-3212032(+)
TTAAGACCAGCTTCTCGAGATCTGTCCGGTGATGCGCGGTCAGGCAACACCAATCCGACACGACCATCAGAGGCGCGTT
>Locus:intergenic4975_1:3212570-3212441(-)
CCTGATAAGCGTGAGGTCGGCAGTTCGAGTCTGCCCGGGCCCACCATTCGCTTATGCGAATGTGTCCTGACGCTGTCGCGATCTAAAGATCGCTTCGCTCCGGACGGGCCGCCGAACGATCGGCGACGGG
>Locus:intergenic4991_1:3229293-3229203(-)
AGACCTTCCGTCCTCATCGAGAGAGCGCATTATTCGGCCCGCCGCATCCGCGGCGGGCTATTTTATTGCCAATCTGCAATTGTGACCGGTG
>Locus:intergenic4999_1:3234034-3233965(-)
CTTCGCAGGCCAGAGCGAGGGCCAACTCAACGTCATCCTCGAAGATCATCGCCTCACCTGCACAGTACAA
>Locus:intergenic5028_1:3256265-3256355(+)
CAATCTCCCTGGACCGCAATGATGTCGGGCGGGTGGAACCCGCGATCAAATACGCCATCGTTCAAAATGAGACCGAATGCCGCGGAGACCG
>Locus:intergenic5073_1:3287671-3287524(-)
ACGGCATTACACCGGACCGCTCCAAACCTTCAGTCGTGGCGCACCATAAGGGATCATGGCGCCGGCGTCCAAACTCCTGAGCGAGGCCCCTCCCCAACCCCTCCCCACAAGGGGGAGGAGGGGCTTAAACTGTGGGTGCCGCAAGGGA
>Locus:intergenic5094_1:3301327-3301423(+)
GAGGGGCATTGGAATGACTTCTTCGGTTACAGTCAGATTTTCGGTTTTGTTGGCAGCGTCACTGGCACTGGCCGGCTGCGGAGGAGGCTCCGGCGGT
>Locus:intergenic5095_1:3301473-3301410(-)
GTGAAGTTGGTCGTCCCGCCTGGAACGCCTGAACCGCCTGGACCGCCTGGACCGCCGGAGCCTC
>Locus:intergenic5095_2:3301521-3301455(-)
CCGTTTCCTTTTAAAGTCGTGGTCTTGCCCGTTTCGAGCGGAAACTTCGTGAAGTTGGTCGTCCCGC
>Locus:intergenic5151_1:3335679-3335553(-)
CTCAACCGGCTGCCGCCACCTTCTCCCCGCAGGCGGGGAGAAGGTATATGCCGCGCCCGCTCGCTCCCTCGGGCGGGCGGTGAATGCGGGGTTCAGTCGGCGCCGCTTGTCCCTTCTCCCCGCCTGC
>Locus:intergenic5177_1:3348404-3348329(-)
ATATCAGCCCTGCCCCTTTTTAGCCGCGCGGCGTGCCTACAGCAAATCCGCCCGCCCGGAACCAAAGTCATGTTGC
>Locus:intergenic5185_1:3353586-3353529(-)
CTGCAGGCAGCCCCCTTCACAGAACTGTCGCCAAACCGTCCGAATAGTTTCATCCGCC
>Locus:intergenic5200_1:3361831-3361885(+)
GAACCGAGAGCTGGCTCGGTTTGTCTGAACAGTTTCGGGCGTTTTGCTAAGTGGA
>Locus:intergenic5204_1:3364376-3364445(+)
CCCTCGAACCGCTCTACCGTTGAAGGCCGAATGCGGGACGAACAGCGGGACAAGGGCGAAACACAAGCCG
>Locus:intergenic5207_1:3366054-3365940(-)
AGTTCGAAGTGCGCGGTTGAGCAGCCACCCGGCGCGAGCGAGGTGCGCTTATCATTCAAACACACGTCCAGAGTTCATCGAAACGTGATCATGTTGAACACCCGATTGTCAGAAC
>Locus:intergenic5208_1:3367224-3367344(+)
TCTCGGTGGGGAATCAGGCAAAGGCGGCCATGCCACGCCTCCCGGAAAAGGGAGTGCGCCCTCGGCGAGTTGCGAGGCTGCGACCTTTACGTAGAGCGCGGTTGTGTTGATGCTCGGTATC
>Locus:intergenic5211_1:3368500-3368398(-)
CCACAGTCCATCGATGCCGAACATCTTGGACCGGCCCCAATTCTGGGCCCCATCTTGTCGGCACTTACAAGCCGGGTCGCGAGATCTATGCCCAGAGCGACGA
>Locus:intergenic5212_1:3370216-3370363(+)
AGCTACTTAAATCGACTGGAACAGGCAGAGGCCCGCAAAAAAGAGTTGGAGGAGCAGATCGCCGCCATTTCTCAGACCTGGTCACTGGCACGAACAGTCATTAACCTGCAGGCCTTCAAAGGCGTGGGCCTAGTGATTGCCGCGACAT
>Locus:intergenic5213_1:3370673-3370538(-)
CTCTTTTTACCTGACCCAACCAATTTGCGGTATCGGGAGCTCAGCCGCACCTGGGCTTTCCAAGCAATATCTTTGATGGCCTGCGGGATGTCGGGGCAACGCTTATGCATCCAGTTCCCAACCTTGGCCTGGACGC
>Locus:intergenic5224_1:3378055-3378130(+)
AGCGGGAAGTTGGCTGGTGATGATCGTGGATCGTCGGCCATAGCGATCTTCGAGGATTTCGAGCAGGTCGTGACGC
>Locus:intergenic5224_3:3378473-3378572(+)
CCTCCGCGAACGAAAGGCTGGGCGCTTCCAGAGCCGCCACGAACAGGTGGGCATGCCGTGTCTTGCCGGACAGCCGATCAACAACACCGTGACGGTGTCG
>Locus:intergenic5224_2:3378748-3378829(+)
GTTCCCGATGGACCAGCGCCCAATCCGGCTCAGGGCTCCAACGGTGCCCGGTCTTCGTCCTGGCCGCTTGCAAAGCGCCTCC
>Locus:intergenic5231_1:3382001-3381953(-)
TCGGAGATCACATTTCGATCGACGAATTCGACAGTGCCATGCTTCACGC
>Locus:intergenic5252_1:3399247-3399391(+)
ATACAGGATCGGCATTCGCGCTCGTACCGCCAGGTTGGCCTTCGACAACCCGACCCTACCGGAAAACATGATGACCGCCCGCGAAACCGCCCGCTCGCTACGGCGCTATTGAGGGCGCGCTCGCGAGCGGCTTCGCTACCTCCGT
>Locus:intergenic5254_1:3399934-3400075(+)
TTTGCCTTCCGGGCCGTCGGGAACCAAGAGCCACGCGACCGGGCTGCCTATGGGCGGCATTCTTTTCGATACAGCCGAAATAGCCCTTATTATACTCCCGTTGATGCTATTTCATGTTATTTAGCAGTTGGTGCTGGCGGTC
>Locus:intergenic5254_2:3399960-3399993(+)
AGAGCCACGCGACCGGGCTGCCTATGGGCGGCAT
>Locus:intergenic5259_1:3406024-3405877(-)
GTAGCGCACGCCGGCCTTAGACGAGCGCTACCAACCTGCCGGCGCCCCTGCGGGCGCGCCTACGAACGCGCTCCAGCCCCGCCCCGTCGTAGCGGGATTACACGATTTAGCACCGGATCTTCGAACCGCGAACGAGATTGTTACGCAG
>Locus:intergenic5264_2:3408568-3408688(+)
TGCCCGGAATACGGGTCAGTTGCGCTTCAGCCCAGACGCGGAATGCTTCGGCCTTTGCTTTGCTGTGCTTCTGACGGGCAGCAAGGCGGATATCGGCAGACTGGCCGGCAATGTTGCGCTC
>Locus:intergenic5264_1:3409007-3409082(+)
CTTCACGCCTTTCCCAAGCCCTTTGTCTCGCCGAGAGCGATCCAGCACCCGGATCGGGGTGTCGTCAGCATGGAGG
>Locus:intergenic5277_1:3416478-3416406(-)
GGCGCACGACCGACAGTTTGTGCTCGCGGTCGATCATTTCTTTCCGCCCAGCAATTCCAAAAAAAATCGTTCT
>Locus:intergenic5282_1:3429369-3429405(+)
ACGCTAGGGGGCAGGTTTTTCGGCCTGCGGTCTCGCG
>Locus:intergenic5284_1:3429890-3430037(+)
AAAACCGCGCTGCTGAGGGCTCCGCCCGCTCCAAGCACCCGCGTCTCCTGGGCAGGCACCCGATCGGTCGAGTACAACTCTGTACAACACCCAATCAGAAACGCCGCGAAGTACAGAGGTGAAACAGGTTTCACCGCGGCCCTGCGAT
>Locus:intergenic5285_1:3430123-3429979(-)
CAGGCTGTAAGACTAACAAACTGCTTTGCGGTAGTACCGAGCATAAAGCCGCGTGCAGCGGCGCTCCTGGAAAATCGTGCTATCCTATCGCAGGGCCGCGGTGAAACCTGTTTCACCTCTGTACTTCGCGGCGTTTCTGATTGGG
>Locus:intergenic5288_1:3434515-3434581(+)
TTTCCCCACTGTGCAATGCGGTCAAGAAACTTAGGTCCTTGGTTGTCGTTCCCATGTAACTGCAATT
>Locus:intergenic5314_1:3452399-3452483(+)
TTTTCCTCCATGACTTGTAATTCCGGCAGCGGTGCCTGCGACATTTTTACACAGGGGCGCCCTGGAGGCCTCAAGCGCAAGGCGG
>Locus:intergenic5333_1:3465541-3465508(-)
AGCGGGTGTAGCTCAGGGGTAGAGCACAACCTTG
>Locus:intergenic5341_1:3468476-3468383(-)
AACCCGAGGAGAAGGGCAAATCCCCGCGTGGGGGTTAACCCGAAGAGGGGCAAACCACGAAGCTCAGGCAGCCTGGCCGCACCGAAACGTCGAC
>Locus:intergenic5340_1:3468403-3468544(+)
AGGCTGCCTGAGCTTCGTGGTTTGCCCCTCTTCGGGTTAACCCCCACGCGGGGATTTGCCCTTCTCCTCGGGTTCAACCCGAGGACTAACCCTCTCCCCGCATGCGGGAAGAGGGGATTGATGCGTTTGCCGCTTGTCGCGC
>Locus:intergenic5349_1:3473051-3472970(-)
AAAGCCCGGATCGCGAGATCCGGGCCAAGGGCGATCCGCAGGATGCGGACCGCGACGGGACTGTTGGCGGCGCCGTTTGACG
>Locus:intergenic5354_1:3479985-3480048(+)
ACGATTAAAGGAAACATGCAGTCGTCTGAAACGTCGAGAAGCCATGCAAAAATCCGTCGAGGCC
>Locus:intergenic5421_1:3516882-3516777(-)
TGCCCCTCGTCCGGCTGCCGCCACCTTCTCCCCGTTCAACGGGGAGAAGGGACATGCGGGGCCGCCGCGAGTCTCCTTCGCCCTGCTTGCGGGGAGAAGGTGGCCG
>Locus:intergenic5448_1:3532983-3533025(+)
CGCGCTTTTCCCATTGCAGCAACAACAAAGGGAGAGGTGCCAG
>Locus:intergenic5453_1:3536479-3536431(-)
CGCGGCGGTCAAATTGTGGCGTCCGGCGAATTTAGTTCGCCCGGCGTCG
>Locus:intergenic5458_1:3540388-3540469(+)
GCGCACCCGGCCCTCACAGGGGCCGGGGCCGGGTCAGTCAGGCCCGGGATAGACGGAGATACCGCCGGGTGGGTCCACCTGG
>Locus:intergenic5461_1:3541397-3541358(-)
AAATCGCGCATGGATAATTCTTGCAAAGGCCCGTCAAAGC
>Locus:intergenic5460_1:3541420-3541498(+)
CCAGCCTCGGGACGGGCGTGCCGAAATCGGCTGCAGGCCGCCTCCGACAGTGTACGGCGCCGGATCCAATGTCTGAAAA
>Locus:intergenic5463_1:3542090-3541976(-)
CGGCCAGCGAAAAGACCGCGGCGACCGGCACGATCGAAACAAGTCGTCTCCTCCCAAGTTCGAAGGGCGCCCGCCCCGCAAGGAAAAACCGATCGATCCGGATTCACCTTTCGCC
>Locus:intergenic5464_1:3545112-3545241(+)
ATCCGTAAAACGGCTCCGATTTATGGAACACGCACTGAGAGCCGGCGCGCTTTCATGCTCCGGCGGGAAACAGATGCCTATGCGACGTGCCAAACGCAAGGGTCCACGGGGAATAAATACGCCAATCGGC
>Locus:intergenic5473_1:3548857-3548800(-)
GAGATCGACATCTGTTTGACCCGGCCATTTTCGGCTGCTGAACAGTGTTTTGCCCGAT
>Locus:intergenic5482_1:3554123-3554213(+)
TGCGTATATGCCCTAGCGCAGTCAGGGAGAGGGGACTTGCAGGGAGAGGGGACTTGGGCAACGCTTCACCGCGAATCTGCTTCGCCCCGCT
>Locus:intergenic5537_1:3599716-3599665(-)
GGAGAGGGGACGGAGGCGGCGCGGCATACCCCTTCTCCCCGCATGCGGGGAG
>Locus:intergenic5561_1:3619567-3619477(-)
CGGCATATCCCTTCTCCCCGCCTGCGGGGAGAAGGTGGCGGCAGCCGGTTGAGGGGCAACCGAGACCGAGCGGGGTTGAGGCGGTTGGGTT
>Locus:intergenic5561_2:3619580-3619490(-)
GAGCGAGCGGGCGCGGCATATCCCTTCTCCCCGCCTGCGGGGAGAAGGTGGCGGCAGCCGGTTGAGGGGCAACCGAGACCGAGCGGGGTTG
>Locus:intergenic5597_1:3649428-3649371(-)
CAATCGTATGAACTGACAATCAAGGCGGAAGCCGGAAAAGGGTCTAGGCTGGAGCATG
>Locus:intergenic24_1:14710-14842(+)
AAGGTTCTGGTGCCGGCGATCCGACGGTCGGCGCCTTTGGCCGGGCGGCCGCCCGGCCAAAGGCATACCGAATCCTTTACAACATTTCTTATGCAAGGTGCCGGCAGGCGGATGAGGGGCAGAGAAAGCGGAC
>Locus:intergenic83_1:56311-56260(-)
CTCGGGAACCCAACCGCCTCAACCCCGCTCGGTCTCGGTTGCCCCTCAACCG
>Locus:intergenic90_1:61264-61405(+)
ATCGGAGCAACATCGTTTTCGGGCGTTGCGGAGAGGGCCGAAATACCGCCTTCGCTCTTCGCATTCCGTCACAGAGCCGCTCCTTATCAGGGGAGGCATGAAATATCCAGAACTGCGACGGAGATTCGGTCCGCCGCGGCGA
>Locus:intergenic111_1:81707-81593(-)
CTTCAATCAGCCCGAACCGAAGCCCGAACCGAGAAAACTGGTGTTAGTCTCTTGTCAAAACGTGACCGCCAAAGTCTCTTTCCAGAACCCAAATCTCTTCAGGTCCCGCGAGCTC
>Locus:intergenic111_4:81730-81616(-)
AATCGACGAGAACTCACACCCATCTTCAATCAGCCCGAACCGAAGCCCGAACCGAGAAAACTGGTGTTAGTCTCTTGTCAAAACGTGACCGCCAAAGTCTCTTTCCAGAACCCAA
>Locus:intergenic111_3:82183-82087(-)
TCTTCACCGGTGAAAGAGCTTTACAACCCTAGGGCCTTCATCACTCACGCGGCATGGCTGGATCAGGCTTGCGCCCATTGTCCAATATTCCCCACTG
>Locus:intergenic111_7:83228-83150(-)
TTCCCCTACGGCTACCTTGTTACGACTTCACCCCAGTCGCTGACCCTACCGTGGTTAGCTGCCTCCTTGCGGTTAGCGC
>Locus:intergenic110_1:83647-83767(+)
CGCCGAACGATCGGCGACGGGCTTTGCCCTTGCGGCGCTATGCGCCGTCGGGTGCACGACGTGTTCACCCGAATATGGGGCTGTAGCTCAGCTGGGAGAGCACCTGCTTTGCAAGCAGGGG
>Locus:intergenic110_2:84049-84085(+)
CATGATCGTTGTTGGGGTGTTCTTCGGAACGCGCCTC
>Locus:intergenic111_2:84528-84387(-)
CCCATTCGGAGATCCATGGATCAAAGCTCATTCGCAGCTCCCCACGGCTTTTCGCAGCGTATCACGTCCTTCATCGCCTGTGCATGCCAAGGCATCCACCAAATGCCCTTCTTTCACTTGATCGTTCTCATTGCCAATGCTC
>Locus:intergenic111_5:84555-84408(-)
ATTTTCCAAGCATCTAAGGTGGGTTGCCCCATTCGGAGATCCATGGATCAAAGCTCATTCGCAGCTCCCCACGGCTTTTCGCAGCGTATCACGTCCTTCATCGCCTGTGCATGCCAAGGCATCCACCAAATGCCCTTCTTTCACTTGA
>Locus:intergenic111_6:84530-84422(-)
GCCCCATTCGGAGATCCATGGATCAAAGCTCATTCGCAGCTCCCCACGGCTTTTCGCAGCGTATCACGTCCTTCATCGCCTGTGCATGCCAAGGCATCCACCAAATGCC
>Locus:intergenic110_3:87679-87763(+)
CTTTCGATCGCCAGACCGAACCAAAACATACGAGATTTGCTTTGCAAAACTCGGACGAGATTTTGGCTCGCAAAACTCAGACGAG
>Locus:intergenic156_2:113642-113747(+)
GAGACCCGCCTTACTCCAACGCCGCCATTACCGCCCATCGCGCCAGAGCGGGAAGCCGCACCAACGCGTGCGAATCGCTGCCGCAGCGGCGCGACAAAAATAATCG
>Locus:intergenic156_1:113645-113741(+)
ACCCGCCTTACTCCAACGCCGCCATTACCGCCCATCGCGCCAGAGCGGGAAGCCGCACCAACGCGTGCGAATCGCTGCCGCAGCGGCGCGACAAAAA
>Locus:intergenic156_3:113672-113753(+)
CCGCCCATCGCGCCAGAGCGGGAAGCCGCACCAACGCGTGCGAATCGCTGCCGCAGCGGCGCGACAAAAATAATCGGGCCGG
>Locus:intergenic240_1:172136-172172(+)
TTTCACTCCAGCAATAATCTGTTAACCCTAACGGAGC
>Locus:intergenic271_1:191167-191134(-)
GTTGAGGGGCAATCCCTTCCCTCGAACCCACCAG
>Locus:intergenic284_1:196457-196544(+)
GACCCCTCGTCATCGACACCGCGAAGAAGAACCCCGACGAGCTCGTCGCCGATCTTATTTCCAAGCTCGAACGCCAAAAACCAGGGAG
>Locus:intergenic323_1:224644-224566(-)
ACGACGTGGAACGCCGAGGCATCGGGCCGCGGGCGGGTCCCACCTGCCCCTTCTCCCCGCCTGCGGGGAGAAGGTCGCG
>Locus:intergenic356_1:250320-250353(+)
AGGAAGCTAGCCGCTCGACCGTCATGGCGGAACA
>Locus:intergenic400_1:274637-274712(+)
CGCTCGGGAAATCTGGAACGGGGGCGGCGGGCAGGAAGCGCATGGTACCCGCTCCGGCAAAACGCGGTAGTGATCG
>Locus:intergenic405_1:277044-277008(-)
CCTTTACAATACCCTAGGCTTTTTGAAGAGCGCACGG
>Locus:intergenic408_1:280601-280652(+)
TCCCTAACCCCTCCCCACAAGGGGGAGGGGCTACTTCTGCCGCACCTCGCGG
>Locus:intergenic420_1:286191-286266(+)
CGGCCGGATGCTTCGATGCCGATCGCGCTCGATGGATGGGGCGGTTTCGTGCGCCTTTCGAAACGCTTGCGGACAG
>Locus:intergenic422_1:286936-286972(+)
TTCCGCGCCAGCCGTCAGCCGGATTGTCAGAGGAAAA
>Locus:intergenic425_1:289118-289082(-)
GACGCATATGCGCCGGGGGTTGGTGTTAGACAGGCCT
>Locus:intergenic432_1:294091-294169(+)
GGCGCGTGCTCCACGTATCGACGCGGGCGTTCCGGATTCCGCCCATTCGCCGTTGCTCTAGAATGCGCCTCTCCGGCTC
>Locus:intergenic443_1:300560-300461(-)
CAGTCCCCAAACGAGGTTGCGGCAGCGCCCGTGCATCCCCGCCTCCCTCATTCCTGTGCTCGTCACAGGAATCCAGCCAGGCCAAGTCATTGGGCTGAAA
>Locus:intergenic444_1:301381-301447(+)
AGCGCCGCGTCTGCGGCGCGGAAGAGTCTTTCCAGCCCAAGGACTTGGTCTGGCTGGATTCCTGAGG
>Locus:intergenic446_1:301799-301883(+)
TTGGCTTTCGCGCCACAGGAAACATCGAGCTGCGTCGTCGCGCAAGCGCCGCGATCGATGCCTTCACGGGTGTCTCACATAAATG
>Locus:intergenic474_1:317698-317785(+)
ACTATCAATAGCTCGAGGAGAGTACGACCATTCGCAGACCCTTCAAAGCGGACGCTCCAGTCAAGGAAGGACCGCGCGCAAACAAGGA
>Locus:intergenic477_1:318396-318273(-)
AACCGCACATCCCGGAAAAGGCAAGCGGTCCGGAGGCCGCTCGCGCGTAAGCCTTGCCAAAAAGGAAAGCCGCCCCACGAACTCCTCCCGGGGCGGCTTCACCAAGCGTGTCTGGTCTATCAGG
>Locus:intergenic487_1:323605-323521(-)
GAGGGTGTCCGCCTTCATCGGGATTGGAACGGCCTGGGGGCGGATAGTCACCACAGGCGTCTACCGTTCCGGAAAGGAGGGATCA
>Locus:intergenic512_1:335593-335647(+)
GGGCGGGCGGTGAGTGCGGGGTTCAGTTGGGGCCGCTTGTCCCTTCTCCCCGCCT
>Locus:intergenic541_1:348715-348670(-)
GTCGAGCCTAAGGTCAAAAGACCCCTCCCCAACCCCTCCCCACAAG
>Locus:intergenic551_1:356014-355948(-)
AGGTCTTCAGACATTCCTAATGAGAACTTAACGGTTGAAGCACGTTTTTGCCATGTTTCACCTCAAT
>Locus:intergenic573_1:365395-365305(-)
GTCCACATCCTTCCGGCCGAGCGGCCGGGGCACGCAGTTGACGCCGCGGCGGTCCCCTCGCCCGCGCGGCAATGGTTGAAAGCGGTAGCAT
>Locus:intergenic582_1:372144-372246(+)
TCCGGTTGGCATCCCCATTTAGGCGCGAAAATTGATCGGGTGACAAGAACGGCGTTGCCCTTCGCGGTAGAGCCGTACACCTTCCGGAAAACATCGGAGACCG
>Locus:intergenic600_1:381842-381914(+)
CCTCATCCGGCTGCCGCCACCTTCCCCCGCTGTGCGGGGAGAAGGGACTCCCGAGGACTAGTCCTCGGGTACA
>Locus:intergenic624_1:397966-398083(+)
TTTCTCAAATTGCGCGTTGACGTGCGGGCGGTTTCCCTTTATACGCCGCCCTCAGTTTGGAACGCCCTCGTTCGAGGCTTTCCGATAATACTCCCGAATTGCTTGTATGACAGGTCGC
>Locus:intergenic627_1:399199-399064(-)
TCCTCATATCCCGCCACGGCACGCTGCGCTCATTCGCTTGCCTTCGCCTCAAGCAAATGTCCCCTCGCACTTCGCCTTACCGATTCTGCACGGCTCTTTTCAAGCCGACCGGAACCGTTTTTCCTCGTTGCCGGCT
>Locus:intergenic627_2:399299-399176(-)
GCCGTCATTTCTGGCGGCCTCATCTTTTATGCCCGCCCGCCACGGCCGCTCGAAAGCCATGCCGCGTCAGCCGGACGCTCTGATACGCACCGAACCGGGCTCCTCATATCCCGCCACGGCACGC
>Locus:intergenic628_1:400916-400973(+)
TCGCCCCGCTTGTCGGCTATCAATAGCGCCATTCGTCTTCAGACCAGAGCGGAGATTT
>Locus:intergenic668_1:420552-420681(+)
ATTTTGCACAAATCGGTCAATGCCAAGGATTTTTCCGCAGCAAAGGGTTGCCCCCTTTGCAAGGGAAAAGCCGCCGGCAGTGGGCGATTTGTGCAAAACCCTTCGGGCAGCCCATATTGCGGTGCCTTGT
>Locus:intergenic671_1:423161-423128(-)
AGACCACGTTTCTGCAACAACATAGTGACACCAG
>Locus:intergenic673_1:424311-424182(-)
CAGACGGTTGAAGCAAGCCTCAAGATCGCGCGAGCGCTCAGAAAACAAGAGCCCGCTTCCCGGAACGGAGGCGGGCTCAATCTATCATGGCTGACCAATTTCGTTCGTGATGAAAATTCGAGATTTGCTC
>Locus:intergenic676_1:429514-429559(+)
GGCTATTTCCCCTGTCATTCGGCCGGCAAAAGGGCTATACAGCGGC
>Locus:intergenic702_1:445948-446017(+)
AAGACGGCAGCGCTTCGACGCTGCATGCGACAAGAGGCGGGTCGCTCCGGATGGGATTCCGGGCTGAGCG
>Locus:intergenic719_1:455506-455425(-)
TTACCATCGAGAAACCCGTTGTGCTCCAAACGGGGGCGACCGGGGAGCGGAAATGCATGTTCTCGTTTTGATCTGGTTTTCG
>Locus:intergenic724_1:459049-459097(+)
CGCCCGGCCAAAGGCATACCGAATCCTTTACAACATTTCTTATGCAAGG
>Locus:intergenic732_1:466553-466622(+)
ATATCATTGTCTTTCGTCTGGAATAGTCCGCGGGTTGTGATTACACTATTCGGTATTTCGAACAATTCGG
>Locus:intergenic753_1:477313-477244(-)
ATCAATGCAGGATCAGTCAAATCGCCAGCGCCGTCAATCGGCTTGTCGGCCATGCCGCGCACGCCGCAAG
>Locus:intergenic795_1:509100-509067(-)
TTAATCCCACCTCACCCGCCTGAAATGAGAGTTG
>Locus:intergenic806_1:516926-516971(+)
CGCCTGCTCGCAGGCGTCAAGCGGCATTTTCGGGCGGGTCGGACCT
>Locus:intergenic820_1:523615-523693(+)
TACCGCGATCGCACTCCGATCACGGCACCCGCTCGCTTCGCGTGGGGCTGTCCGCATCCAGCCCACGATCGCCGATGCC
>Locus:intergenic822_1:524934-524973(+)
GCGTTGAAGGGAAGGGCGGCCCCGGCCGCCCTTCCCGCAA
>Locus:intergenic832_1:532507-532627(+)
TCGGTAGGGCGGCGAAGACTGCCCCTCACCCTAGCCCTCTCCCCGCAGGCGGGGAGAGGGGACTCGGACGCGCACTCTGCGGCAAAATGGAGCGAGCCGGTGCCGCGAGTCCCTTCTCCCC
>Locus:intergenic844_1:540615-540711(+)
CGATCATCGAAACAGCGAAGTGATCGAGCTTCCGAAAACGCCCGGCGGCACGCGCCGTCGGGATTACTGCCCAGCCAACATCGGCGAATTGCCGAGT
>Locus:intergenic849_1:544612-544468(-)
TTTGCCGATCCGTTTGCTGAGCGGAAACGGCACGACCTCGCACGTGTCGTCATTGCCGGGAAGATGCCCTTCGCTACTGGTATTCTGGCTGATCATTGCACACCACACCCGAAATATAAGAGAAAGTGGTCGAAAGGGAACCGAC
>Locus:intergenic848_1:544567-544630(+)
CACGTGCGAGGTCGTGCCGTTTCCGCTCAGCAAACGGATCGGCAAAATCAGATGCGTTGCCGAT
>Locus:intergenic853_1:547015-546940(-)
ACAGGAAAGTCGGCGCCCTTTTCGCGCTGGAGCCCCTTGTTAACGACTGTCACTCCGCGTCCCCTTCGATGCCCCG
>Locus:intergenic853_2:547134-547008(-)
ATTTCCAGCTCCGACGAGGCTCCCTGCCCTTTACCGGCTGCAGAAGCTCTTCGGCAACCTTCAAGGTCGCCGCCATGTTGGCTTATCAAGCCTGACATCCACGACGTTCCGACCTTGGCACAGGAAA
>Locus:intergenic860_1:560608-560641(+)
CGCGTTTTTCCTGAACGCAAAGACGTCGGATATC
>Locus:intergenic867_1:565251-565185(-)
GCCTCCTGCACCTCGACGACTGCTGCTGATCCAGCCAGCGGCTCGGATGTCGCAGAAGTGAGGACAA
>Locus:intergenic866_1:565187-565229(+)
GTCCTCACTTCTGCGACATCCGAGCCGCTGGCTGGATCAGCAG
>Locus:intergenic880_1:573871-573937(+)
GCGGTTTTCCCCAACTTGCTGTCGGAGCGTTGCATTTTTGCAAGTCCCAGAGTGCGATTTTTTCGCG
>Locus:intergenic917_1:593385-593265(-)
AGAAGTTTGACGTTTACGCAAACGTCAAAGTTCGGTAGCATCCGTCCAAGTCGCACACCGCCACCGGTGCGCGCTCGACACAGTGGGAAGCGGGTCTGCCGTGCGGCGCGGCCCGAAAGGA
>Locus:intergenic916_1:593515-593641(+)
GAATTGTGCGCTTTGAGATGGTCAAAGCTGCAACCGGTCCCGTCTTTGCATTGTTGCGGCTTTGCCCACATCGGCGGTGCCGCCGAAGTTGGGGCGATAGCCGGGGAAGCCCGGGCTCCTTCGGCGG
>Locus:intergenic921_1:597638-597506(-)
ATTCCTAACCGCAAACAATTGAGGAATTGTGCAATGTTTCACTATTCTCAAGCTTCACGCGCCCGAAGAGGCGCACGGCGCTATCCTTCGAAGTGGTACATGATCAACCACGGACGGGGATGTATTGGTGGAC
>Locus:intergenic926_1:600622-600667(+)
GAGTGGGCGAGAAAGGCTTCTTTCCTCGGGTTTGCCCCTCACCCTA
>Locus:intergenic944_1:611370-611448(+)
GGTGAGAGTGCGCCGGGAGTTCGCAGCTTGTCCCTTCGCCCCGCCTGCGGGGAGAAGGTGGCCGGCAGGCCGGATGAGG
>Locus:intergenic975_1:634195-634129(-)
CAAGATAGACGCCAGATAGGCTCTTTTCATGGACAAACCAAGCCTTTCGGCGGCCATTTATACCAAA
>Locus:intergenic975_2:634254-634200(-)
CGTCACGGTTTTCCGCCGGAAGTGCGTAGCCAAAAAACGGCCTCGTCAGCGGGCC
>Locus:intergenic1007_1:659768-659621(-)
GGAAGAAGCAGCGCTTGGCCGATAGCTGTCGCCAGCAGCGGATACTCTGGGCTGCCCGGTTTGCGAACAAGAGGCCCCTTCTTACATTCAGCAATCAACCGTCGCCCCGCTATCGTCGTCGCGACGTCGCCTACACCCGAACGCGAGT
>Locus:intergenic1014_1:662555-662588(+)
TCCGAGATCAGGATCGAAGCAGTTTCCTGTAAAG
>Locus:intergenic1014_2:663090-663195(+)
GACGTCATAGAGACCATGGCTGCCATAGAAACCGCGTGTCTTCCTATTTCAACTGACGCCAAGTACACCCGGCATGAGGTCGAATTGCTTGGCGAACGGGCCAGCG
>Locus:intergenic1015_1:663244-663172(-)
CGCCCGGTCCGCACGTTCGGAAAAAACAACCGGCCTCGATCCAAGAGGGCGCTGGCCCGTTCGCCAAGCAATT
>Locus:intergenic1028_1:677471-677540(+)
CGGAAGCCGCTTCGCGGTTTTCCCCGATTTCGCTCTCACCTGGCCGGCTTGCCGCTTCCGAAGGCCCTGG
>Locus:intergenic1049_1:685796-685688(-)
CTCGCGCTGCCGCGTGCCTCGGCATGTTTTCGTATTTGTGGTCGAAAATTCGCGATCCCGCCAGCCCCGATGAGGCGCCAACGACAGAGGATTCAATGGGATACTGCTA
>Locus:intergenic1054_1:689182-689245(+)
CAGCGCGATGGCATTCCGACTCATCGGCCTGCTTCGCGGGGTGGGAATGCCAGCATTCAGTTAA
>Locus:intergenic1055_1:689285-689249(-)
CAGTGGTCCCGGAACAGCGGCCTTGGAATGGCCACAT
>Locus:intergenic1064_1:693988-694024(+)
CAACATGAACCGCGGCCATATGATTGGCACCAGATCA
>Locus:intergenic1086_1:713463-713511(+)
TCGGCAAATTTAAACCAAATTTTAATTAATTTAGATTCACGCGGCGCTC
>Locus:intergenic1087_1:713943-713880(-)
AAAGACAGGGCGTCCCGTTGCGCGATTACTTGGCAACCTTGCCCTGCGCATTCACGTATGCGTG
>Locus:intergenic1093_1:717209-717146(-)
CGCTTGCGTCTGCTGCCACGATTCCCTCGCGAATTCGGGTCGAGCGGTAACCGGAAGCGTCGTT
>Locus:intergenic1103_2:724716-724683(-)
AGAGTGCTGCAGAAGTCGCCCCTCCCCCTTGTGG
>Locus:intergenic1103_1:724859-724709(-)
CACTGGAGCGCGCGTGATCTGGTCGGTCGCATAAGGCCCCTCCCCAACCCCTCCCCACAGGTGGGAGGGGCTAGGCGCCCGGGGCCGATCGCCCGGCCATTTTGCAAGCTCGAAGTTGACGCAAAGCTGGTTCTTTGGCCGAGAGAGTGCT
>Locus:intergenic1120_1:735627-735660(+)
CTTTTCTTAACCATTTCCGTTAATGGTTGGTTAA
>Locus:intergenic1122_1:736880-737006(+)
TCGAAATTGCCGGCCGGAAACCATTCCGGCTGCCGCTTGCATCGCGCTTTCGCCTTCAGCGAAGCGCTGCAGAATCAAGAATGCTGGTCCGTCGCTATTCGGGCGAACGGGCCGAAGGAGACGGTCA
>Locus:intergenic1140_1:751863-751950(+)
CCGGGGAGCCGGCAAGGGTGGCTTTCCGCTTCACGAACATCGCCTTGCCCGGCAAACGAGATGCCGGCTTCGGCTTTGAGAGGATCTG
>Locus:intergenic1146_1:754680-754740(+)
TTTACGCCCGGTCTCGGCAATGCAAAAGCCGGAATCGTCGATGCGCCCCAGGGAGCAAGGC
>Locus:intergenic1147_1:754731-754692(-)
CCTGGGGCGCATCGACGATTCCGGCTTTTGCATTGCCGAG
>Locus:intergenic1162_1:766481-766538(+)
TGCAGCAGATCAAAGTGCTACAGCGACCTTTGCGCGTCTCATAAGACGCGCGGCGCTG
>Locus:intergenic1177_1:775636-775570(-)
CAAAGGCGCTCGGGCGCCACCCGATGCGCAAACAGGCTGATGTTTTTCGGAAAAGTCATGCGGCGCA
>Locus:intergenic1178_1:778254-778323(+)
CTGCTAGGGGCGCCACGCATCCCGGATGCGCGGCGCTTTCATTTGACGCCGCCTGCGCAGGAAACAGCAA
>Locus:intergenic1179_1:778474-778354(-)
CTGTTCGATATGGCCTCGAGGAACCGTCCCTGGGACGAGAGGTTCGAGCCCCGGCCGCCGAGCCGCCGGCGGCGCTTCGCGAAACGCCTGCTTTCGGCAGTGTTTCGCAAGCGGCAACCGG
>Locus:intergenic1187_1:783022-782977(-)
CGTAAGAGTTCGATCGGCCCAAGGACTTGGGCCGGCTGGATTCCTG
>Locus:intergenic1198_1:791607-791715(+)
GACATCCGTCTCCATTGCGCCGCAGTTCCTCTGCCCGCGCCGCTGACGGGGGCAGGAGAATGGAAGGAAGAGTGGGTGCAGTCCGTGAGACTCACTCGCATACCGCAAG
>Locus:intergenic1205_1:797933-797837(-)
GGCAAGCGACTCCAACTTCGTTTGGGGTCGTCGCTTGGCGGCTCACATACGGTCACTCACACCGATTTGCAAGCCTTAAGTTCAGATTATCCAGCAA
>Locus:intergenic1219_1:807135-807072(-)
AGCAGCAGGTCGCGGGTGAGCTCCGCCACCAGCATGCGTGCCGCGGCATGCGTGGGCTTTCCGC
>Locus:intergenic1233_1:815805-815679(-)
CGCCATTTTCAGATCCGCGGTAACCTGATGTGGCGCTTTTCGTGCCTGTCGGGTTCAGCTTCGGCCAATCCCATCCAAGGCCGCACCAGCCGGTCGCCCAATTCATTTGCCGCGACTGTTTCTCAAG
>Locus:intergenic1235_1:816546-816492(-)
AGCGCCGCGGCGGCGGCATCCATGGGAGATGGGAATGCAAGCCTCGGCGGCGCCT
>Locus:intergenic1263_2:829741-829696(-)
AACGTAACCATTACATCGTCACCCAGCGATGCAAGTATAAGTACTT
>Locus:intergenic1262_1:830480-830516(+)
GCCAACGCAAAATCGAGAGAGCGCCTTGAGCGGCCGT
>Locus:intergenic1263_1:830692-830635(-)
TGGCAATTGCAGACGGGGAACCGGACAGCTTACGCCGCCTCCGTTTGCCCTTGCCGCC
>Locus:intergenic1283_1:843580-843478(-)
AATAATAGCTGTGAGGGAAAGCGGCGTCAGAGCCTACAGCGCCCCGCTCTCGCGCAAAAAAAGCCCGGTACATGTCTTGGCATGTACCGGGCAAGCAGCAGGG
>Locus:intergenic1294_1:849876-849921(+)
TTCGTCAAAACACGCCGCATTCTTTCGGATTCATGCTCTTCCTTTT
>Locus:intergenic1311_1:861987-861888(-)
CCGGGACGAACGTTTAACGTGACGAACGGAAAGATTTTCGCGTTTGGACCCGGTGCCACTCGGCTCCGAGGCGGCACCGATATTGACAGTGGGCCGCAAG
>Locus:intergenic1323_1:868790-868643(-)
TTTGCGGCGGGCTCTCGCTTCCGCTTCTGCGTTCTGCCCGTGGCATCGTTTGGGCATGTGAAGTCAAAACCGCTTATCTGCCCCAAGGCAATGGTCCCGCGAGAGGATCAGATGGTATATGCCCTAGTTGCAGCGCAGACGGCGGCAT
>Locus:intergenic1365_1:892700-892625(-)
GCCGTAATGAACACCGGAAGCTTCATCCCCGTCGGCGACCATATCTGCAACTTTGCCTTCCCAGCACGATGCCCTC
>Locus:intergenic1382_1:908164-908227(+)
GGAAGCCATGGCGTGGGTATGACAGCGCGAGCGTCATGCTCCAGCTGGAGCGCGGATGTGAGAG
>Locus:intergenic1389_1:911649-911607(-)
CTTCGGGGATCCGGCGCTTCCCTGTCGGATGTCTCAGTCGCGC
>Locus:intergenic1405_1:919442-919310(-)
ATTGCCTTGGGGCGGGCGACAAACGGTTTGACCTTCGCACGCCCAAAACGATGCCACGGGCAGAACGCAGAAGTGGAAGCGAAGGCCCGCCGCAGGTATTCTCCCCCCTTGTGGGGGAGATGGCCGACAGGCC
>Locus:intergenic1413_1:923612-923525(-)
ACGGAGAAAGCCCACTCGCATTTGCCGCCTCGGAGCCCCTTTTCCTCGTTTTCACTCAGACGCAGGCGCGCTGGTCGACAAGGCCCGC
>Locus:intergenic1422_1:929716-929752(+)
GGATTGCTGCATGTCTTCGTTCTTAAATCGGCTAGGA
>Locus:intergenic1452_1:948773-948917(+)
GCGGGCATTTTCGACGTGCTTTGCCAGGGCGCGGGATGCGAGCGGAAAATGGGCACTCACTTTCCTCGTCCCGCTCCAGCGGGAAAAGCCACACACAAGCATGCTGCGCGATCTTGGTCATCATCGGAGTGGTTTCAGGGGATGT
>Locus:intergenic1460_2:954685-954727(+)
ATTGTGTCGCGTCTGGCTGTCGTCTTTCTGGAATCGGATGTCG
>Locus:intergenic1460_1:954764-954893(+)
ATGAGGACACTCAAGGTGCCGCCTCGAAGGGAGGGCGGAGAATTGGGAAGCCGGTCAAATCCCGGCGCTGCCCCCGCAACGGTGGTGGAGCGAACAGCCACGGCAGAAGGCCACTGGACACCGCGTCCGG
>Locus:intergenic1464_1:959332-959479(+)
GCTCTCCTGCTCGCCCGTCAGCACTACATGACGCAGTCGTATGACCGCATCTTCGGATTGCCGCAGGGTATCCTCGCGGCAAATTCGATTTCGGCGGCATGCAGAGTTTTGCGTTCAACCCCCTCTGGCCTGCCGGCCATCTCCCCCA
>Locus:intergenic1476_1:969841-969967(+)
CGGAACGGCTCTTTATTAGAGGTAATCGCCGTTGAATGCAAAATTAGGCTTTCCTGCGGCTTCAACCAAGTGCGGGATGAGGAAAACCTGCGCGGTTTTCCGCCGCACCGCGATCCAACGCCTGAAA
>Locus:intergenic1482_1:972329-972362(+)
GCCTGTCAAAATCCATGGTGGGCGACGCGAAACT
>Locus:intergenic1495_1:981272-981203(-)
GCTCCTCATTCCTGTGCTCGTCACAGGAATCCAGCCAGCCCAAGTCCTTGGGCTGAAAAACTCTTCCGCG
>Locus:intergenic1496_1:982575-982680(+)
GGCTCAAGGCGTAGTTGCAACCTCGCCGCCCAGACGCGGCCCGGTCTTTCGCATCGCCCGGCCGATTCAGCAAGGCTTAACCCCGCAGACGTTACCGTCCGGGCCG
>Locus:intergenic1548_1:1012650-1012740(+)
CCTCCTTGGAAAATTCCCCCTTCTGGGGGTTTGCTTGATATGCCCGCGCGCAGTCTGAAAATCGGTCGATTCTCGGAGGAAGTCCATGCGC
>Locus:intergenic1575_1:1029190-1029136(-)
TCGAGCAACGGATGGTTCCCTCCCTGTGGCCTTTGGCCTATGGTCGCGCCGACGG
>Locus:intergenic1575_2:1029490-1029361(-)
AAGCCGCGACCTGCCACGCTCATCACAGGCAGCTTCTTCTTCCTCCTTATTCGGGATGGAAGTTCCTTCACTGTCGACGCTTGCGGGGGTGTGGGGGTATGGCTGGGGCGCCTGGATTCGAACCAGGGAA
>Locus:intergenic1581_1:1033784-1033745(-)
GCCGCCGGCACGCCCGACTCATGCGGGAATAGGGCGTTTC
>Locus:intergenic1588_1:1038169-1038244(+)
CACGGAATATGGCAGCCGCTGGTGTCAATGGACAGAAAAACGGATTTCTATTGCTCAAGGATCAGAGCAAATATCT
>Locus:intergenic1607_1:1051538-1051427(-)
AACTCGCGGATCTGCCGTTCCCCGGATGGCCATGGCCCCGCTCTGCGACGGAGAATCTCTGCGTCCAAAGGTAACCAACGCCCGCTTGAACGCTTCGGCTCCGCCGATCTCG
>Locus:intergenic1610_1:1053447-1053513(+)
CCGATAGGCCGCGCAAAGGTCGCTGTAACTCCTGCATGGTTATGCAGTAGGCCATCGCCGTCCTCGG
>Locus:intergenic1611_1:1053508-1053451(-)
GACGGCGATGGCCTACTGCATAACCATGCAGGAGTTACAGCGACCTTTGCGCGGCCTA
>Locus:intergenic1623_1:1060073-1060031(-)
CCACCTCCGCAGCATCGTTTCACGGAGCTCGCCAGATGGCAAA
>Locus:intergenic1642_1:1068439-1068538(+)
CTGACACGACCTTGTCAGTTGGAGAAAGATATAACACGCGCCAACGGGTTGAAACTAAACAATCCGCCCTTGAGATATCACGGAAATCGGATGAGCAACT
>Locus:intergenic1658_1:1077448-1077490(+)
AGGGGCCCTCGCTCATTCGTGCGAAGGGGACCCTCGCGATCAG
>Locus:intergenic1669_1:1082616-1082541(-)
GTTCATCCTGCCACAGAGCAGCGACACGGCAAAGCACCAGGATCGGGCGAAAGGATCAACTTTTGCAACGCATTAC
>Locus:intergenic1679_1:1091307-1091157(-)
AAATGCCGTCGATTAGCGCTTGCCGCCTCGGAACCGACCGCTATCTCGCGATGGAGACTGCGGTTCTGCCGCGACATCAAGGCTCGAATTGCGAGAGGGAAGATCCGTCACCAAGGCGCCAAAGCGGCCGACACCTCAAAGCAACGGACAA
>Locus:intergenic1681_1:1091976-1091940(-)
AGGTGCGTAACGGTTTTCCGTCCGGAAGTGCGTAGCC
>Locus:intergenic1683_1:1092594-1092504(-)
ACCGATCGTTCGGGCGTGGCAGCGCGGGGAAACGCGATTGCCTGTTCTCTTTGCGGCCCGCGTCTCCTATATGAAGGTGAGATAACGATGC
>Locus:intergenic1688_1:1096569-1096614(+)
CATCTCTGTGCTTGTCACAGAGATGAGGGCAGCGCCGCGTCTGCGG
>Locus:intergenic1694_1:1099564-1099639(+)
GCCAGGCCAAGAAGCAGTAAACTCGCGGGCAAAGCGCCGGCAGCGCCCGTCCGGGCGGTGCGGTCGTTCGCCGCGC
>Locus:intergenic1727_1:1127144-1127030(-)
CCTGTCGCAATCGACAGCGCCCCGGAACTTCGTTACAGCCACTCTCGATTCCGTTTTGACGGAGTGACGAAGTTCATCGGCCGAAGCCGAAACGAAGCCGCTCCTTATCCCCTCA
>Locus:intergenic1736_1:1132328-1132382(+)
GCGCCCCGGCATCGGACCGGGGCGGGTGCTTGTACCATTCACTGTCAGCAGCTGC
>Locus:intergenic1742_1:1135648-1135729(+)
ATGCTCCTTTTGAAATTGAACAGGAGCTACATGGGCCCTATGCTCAAAAGGCACAAGAATGCACAAATTTGGCCTATAGTGT
>Locus:intergenic1761_1:1144275-1144227(-)
GCACCAGCCGCGACCTCTAGGGAGCCGTTGCACGGAGAGAGACCGGCTG
>Locus:intergenic1763_1:1144836-1144695(-)
GTGCCGCCGCGCGCAACATGCCCTGCAAGGCAACGCGCGGATATTTACCTTTACGTACGCGTAATATACTGTCTGCGCCGGAGTGATCTTCGTTCGCCCGTTAACCCGTGCGGCGCTGCAGGAGATCGCGCTCCACAGGGAA
>Locus:intergenic1767_1:1147245-1147140(-)
GTGCTGGCCGGGCAGAAGCTTGGAATCAAAGCAGTCGACGGAGCCTGCCCCGGACTTGATCCGGGGTATTGGCTCGTCAGCTTCATGCACGATGATCTGGGGTATA
>Locus:intergenic1770_1:1148140-1148290(+)
TCCCTGCGCACTGATTCTGCCGGGAATCGGCCAGGAAGCACCTCGACCATCCGCGCGAACCGACGATCGGCGTGCCCATGGCTTCCGCAAGGACCGGTCTCGCGGAGCGCTCTTGCCCGGTTTTATCCCCCTTTCTGGCCATTTTTTGCCC
>Locus:intergenic1786_1:1162382-1162469(+)
GGTGCCCCAACTCGCATACAGCGCGGTGCTACTTGCCTCTTGGCGCAAGCGAGTTCTCAACGAAAGAGTCTTCCGTTTGCGAAGGGCG
>Locus:intergenic1795_1:1167335-1167275(-)
AACCCCTTTCGTTCACCTCCCGAGGCGAAAGATAGTTCACCAGCCGAACCGCCACCAGTCC
>Locus:intergenic1805_2:1174973-1174829(-)
ATTAACTTAGCTGTGTTCGGCGGTTATTCAATGGGGCTTTTTTGTGGCCCCTCAAAGATTTGTTTGCTTAGCAAATTCGAAAGCACCGAGGCAAGACCGTGCGCGTGGGGCCGGCCGGTGCATCGAGGCTATCTTTCTCCCCCTT
>Locus:intergenic1805_1:1175027-1174964(-)
AGCTGCGGGAATTCGTCAGGCCAGCCCATCGGGCTCCTATCCATCAGAACTTCCATTAACTTAG
>Locus:intergenic1827_1:1187598-1187466(-)
ACGGAGCCGTGGGAGCGTTCCGGCATCGCGACCCGTTGCAGCAATCTCTTCATCCAATTGTCGCAGAGCTGTCATGAACTCGCTGGTAAAGCGGGACCGGGACGCCCGAAGATCAACGGGCGCATCGATCGTC
>Locus:intergenic1870_1:1222460-1222517(+)
CTCAACCGGCTGCCGCCACCTTCTCCCCGCAGGCGGGGAGAAGGGATATGCCGCGCCC
>Locus:intergenic1871_1:1222622-1222532(-)
ACCCGCCCCTCATCCGCCTGCCGGCACCTTCTCCCCGCAGGCGGGGAGAAGGGACAAGCGGCGCCAACTGAACCCCGCATTCACCGCCCGC
>Locus:intergenic1893_1:1237856-1237736(-)
CGCTCCGTCGATCGGCTGACTCGACGGAAACCAGCTTCGATCGAGGCGCTCTCTCAAGGGTGCCTCGATTCCTCCCTTCCGCGGTGGGCGCGGATCGGAAACGCGCCGGAACGGCGCACAA
>Locus:intergenic1896_1:1238878-1238920(+)
GAACAAAAGCGCCCTTGCGCTGTTGAGTGGGCTTCCACCCATC
>Locus:intergenic1908_1:1244789-1244822(+)
GAAATTCGCACCGGCGGCGGTTTGATAAGGTTGC
>Locus:intergenic1917_1:1248221-1248188(-)
TCTGTGCTTGTCACAGAGATCCAGCAGCGCCGCG
>Locus:intergenic1923_1:1256068-1255942(-)
CGCACCCTTCTCGCTTTTCAGGCGCTTGGCAAGATGCTCGCACATGTTTACATGCGGTTAACCGAAGTTCTTCGGCTTATATTTTCCCTGTTGTCGCAGATTCCGATTCGCGGCACGGGGACGAAGA
>Locus:intergenic1935_1:1263309-1263264(-)
GCGCGAGCCTCTTGCCTTCCCGAAAAAGTCCGGGCAAAAGGCCCGG
>Locus:intergenic1973_1:1288116-1287978(-)
CCAAGGTCAAGTCCGGCAGCGCTCACGGGGCAAACGGCCTGTGGCCGGCAGAAGGTGCTGACCACAGTCGAATTCACGAAAAAAGCAGGATCGGGCGCGCCTCTGCGCTTGCACTCCTCGCTTCTCCGTGCCAATCGCA
>Locus:intergenic1981_1:1293957-1293885(-)
ACAGGGATGTGGGCACAGGGATGTGGGCACAGGGTTGAGGGCGCACGGTTGTGCCGCACGTCCTTGGCGCGTC
>Locus:intergenic2005_1:1310263-1310140(-)
GGATGCGGAGCACCGCCACGAGTCCCCTTCGCCCCGCTTGCGGGGAGAAGGTGGCCGGCAGGCCGGATGAGGGGCACTTTGCACCGCGCGAGGATGCGAGCGACGACTCCACGTCGCTGTTCGG
>Locus:intergenic2015_1:1314446-1314413(-)
CGTGCCTCACTGTTTCGTTTGGCGGTGTCTCTTT
>Locus:intergenic2016_2:1315028-1315154(+)
TTTTCGCGCCATGTAGTTGCAGCGCTGCGCCCCGCCGGCGGCGCGCAGACACGAATTGGCCATATTGCTGTGACAGCGACGCTTGGGTGCGGTAGGTGCGCGATTACGTCCATATGGCGGAGGTCGG
>Locus:intergenic2016_1:1315115-1315205(+)
TGCGGTAGGTGCGCGATTACGTCCATATGGCGGAGGTCGGTTGCGCGGCTCGCCTGCCGGGGCGGCTCTGTTCGCGGGAACGTGAAGCGAT
>Locus:intergenic2030_1:1322575-1322623(+)
CACCAATATCGAAGATTGCGGTACGGCAAATGCCCTTCGGTTAACGGAA
>Locus:intergenic2053_2:1333580-1333442(-)
CTCACCTCCGACGCCATCGCAGCCTCGGGCAGCGGCTCGAGCGGCGGCAAGGGCGGTGGGGGCGGGAATAGCACAAAGGGCGGCAAAGGCGGAAATAGTACCAAGGGCGGAAAGGGCGGAAACAGCTTAAAAGGGAAAG
>Locus:intergenic2053_1:1333595-1333484(-)
TTGCTTTCAACGAGCCTCACCTCCGACGCCATCGCAGCCTCGGGCAGCGGCTCGAGCGGCGGCAAGGGCGGTGGGGGCGGGAATAGCACAAAGGGCGGCAAAGGCGGAAATA
>Locus:intergenic2090_1:1356338-1356467(+)
GTTACGGGCAGTGTCCGCTTGTGGGTGTGCGGGCATATTTCACCTGCGGCTCGGCCTGAGGATAGTATCTCCGTATCGACGGACGGCATCCGTCCCCACTTCCACCCTCATCCCTGTGCCTGTTGTTTAG
>Locus:intergenic2097_1:1360204-1360141(-)
CGGATCAAGGGTGAAACATGCAGAAACCAAAGTACGACGGCGACCATTGCGCCTTCTATGAGGC
>Locus:intergenic2097_2:1360234-1360150(-)
ATGCTGCCCTGCCGCAGGTTTCACCGGAGCCGGATCAAGGGTGAAACATGCAGAAACCAAAGTACGACGGCGACCATTGCGCCTT
>Locus:intergenic2102_1:1364289-1364382(+)
CGCGCGTCTTATCGGGCGCGCAACGCCGCTCACGATTGTTTGAAGAGCCCGCCGCGTGCGGGCTTTTTCATGGTGCGCCGTTGCGATCGTGGTG
>Locus:intergenic2104_1:1367237-1367285(+)
CGGCGTTCTGCCGGTCTTTTTTGTTGTAAAAGCATGCTGCAACCCTTGC
>Locus:intergenic2115_2:1376484-1376334(-)
CTGCCGGCCACCTTCTCCCCGCAAGCGGGGCGAAGGGGACTCGCGGCGTGGCTCTGCCCTCAGCCGCTTACGGGGGAGCGGCGGGCCCGAGGCTTGCCCCTTCTCCCCGTCATACGGGGAGAAGGTCGCGGCAGCGGGATGAAGGGCTGCC
>Locus:intergenic2115_3:1377105-1377039(-)
ACCGTCATTCCTGTGCCTGCCACAGGAATCCAGCCTGCCCAAGTCCTTGGGCGAATAGACTCTTCAG
>Locus:intergenic2115_1:1377201-1377132(-)
CAGGCAATGTTTGCGCAGGCGGCTCTCGCGAGTCGTCTCTTTTTGAAGCCGCAGCGATGCCGGACGCCGC
>Locus:intergenic2114_1:1377334-1377451(+)
TCTATGCGTAACCGGCGAAAACCGCAAGAGCGTTCGAGCGATTTTTTCGAATTTTTTATCGCGGGCCGGGGCGCCCGTTATGAAGCCTGTGGACAAATAGGGCGGCGACGAGCGGCAG
>Locus:intergenic2114_3:1377707-1377794(+)
GCGAGCGCGTCTGGAACGTCAAGAGATGCGGGTGTAGCTCAGTCGGTTAGAGTGCCGGCCTGTCACGCCGGAGGTCGCGGGTTCGAGC
>Locus:intergenic2114_2:1378020-1378158(+)
TCTCGCCGCGGAATTCCTGGCGCCGGGAGGCCCGGTTTCCCGCGATTGCGCGCATTGCCCCGCATCCCGCGGTGGGCGCATGTCCGCTATGCGCCGCGAACCGGTTTAAATGCCCCTTCGAGGCTTGCGCCCGGGCGCC
>Locus:intergenic2155_1:1402554-1402455(-)
GGCTGTGGTGTTTACTGCGTGTTCGACAGGACGCGGAGCACGCTGGATAAATCCCGGTCACAGGCCGAGAGCGATTACCGAGATGCTCACGATGAAAAGG
>Locus:intergenic2166_1:1411493-1411595(+)
CTTTTCAGGGCCTCGCGCGCGGGTTCCTTCAGGTTCCGTTTTTCTTCGCGTGGCCCGTGCCGGGGTAAGCACATCTGCAGGCGACACTGTCCGATTCTGAAAC
>Locus:intergenic2181_1:1426787-1426673(-)
TCCGCCTCGGAGGCAGAAGCGCAACGTAAACCATTTGTTAAGGTTAATATTCACAGTGAAAGCCGGCTTGCGGCCGCCTGTCCAGCGCTCTACAGCGAGTTCTGCGCACCTCATA
>Locus:intergenic2205_1:1437458-1437404(-)
CTATCGGAACAGCACGACTTGTGGACAAATCCCGCGGGAACCCAGGGGGCTTTTC
>Locus:intergenic2212_1:1441121-1441223(+)
TTCACGTTTCACTGGACGGCGAAACGCTTAGGTCGTTGGACCAAGCACCTCCGGACGGAGAGCTGTCATGCTTTGCGTGGAAGTGCTCTGCTCCAGACATGGG
>Locus:intergenic2216_1:1444478-1444529(+)
TCGGAGGCTGCGCCGGATATAAAAGGTCCTGTTTGGCGCAAGCGATGGTGCA
>Locus:intergenic2219_1:1446514-1446403(-)
TACGGTGCGCATCTGCTGAAAAGCATATCGCTGTTACCGGGTCGACACAAATCACATCCCCACTCAGTGGCGTCGGGCAGGCGCGAAATCAAGGATCCCGGAACGCCCTGCG
>Locus:intergenic2221_1:1449362-1449302(-)
ATGGCCTGCTTGATTTCGTCGACGATGTTCTCGATTTCGCTGCGCATGATCCTGCTTCTTC
>Locus:intergenic2231_1:1454320-1454248(-)
AGGGAAACAATTCGGCATATATCGCGAACAGGTGGCCGCCTGGGCTCCAATCGTCGCCCTCCAATGGACGACG
>Locus:intergenic2254_1:1468491-1468548(+)
GTTTCCGCCGTCGGGCACCTGATTGTCCGCGGCAGGAACAGGGCCGCACCCGATGCGG
>Locus:intergenic2258_1:1474028-1474091(+)
AGTGCGTCCTCTGCTTTTTGTGGGGCCATCTGCGGAAAAGCGGATCGGCCCTCGTTTTGCGCAT
>Locus:intergenic2267_1:1478551-1478500(-)
CACACACTTGAAGTATTCGTTTCGCTTAGCCGCTTCTTTTCAAAAATCGCAG
>Locus:intergenic2269_1:1479004-1478929(-)
AGGGTTCCCGTCCGGTGCTTCACACACCTTCCGGTTTCCTGTTCCTGGAAGCCGTTGGAGAAACTCCACGTACCTT
>Locus:intergenic2294_1:1486980-1487040(+)
CGTAACCCGGCTTCGCAAATCCCCGGCCGCTTCGATTTCCAAGGAAGCGAGGCGGCTTTCG
>Locus:intergenic2303_1:1490569-1490530(-)
AGTCTTTGGAGGAATCGGCCGGAAAAGTCAACTCCCCGGC
>Locus:intergenic2304_1:1491265-1491310(+)
ACAAATCCTTTTCCCGGTGGAGCCGCTGGAATTACGGCGGTGCAGA
>Locus:intergenic2341_1:1513029-1512963(-)
CGGAACATTGTCGGCCTCCGCTCCGTTCCCTACTGCATGTATCCTCGGATCCTAGCCGGTCCAAGGA
>Locus:intergenic2344_1:1513952-1514090(+)
CATTCGTTTCATCATTTCATATGTTTTTGCAACAGCTTGGATAAATGTTCCGAGGCGGATCGCCGATCTCGTCTCGACTGTGGACGCAGGCGGAGCTTTGCGCTAGCAGGGCAGAGGAGCCGTTTCCGGCGCGGGCTCG
>Locus:intergenic2359_1:1521511-1521364(-)
CGCCTGCCGCCACCTTCTCCCCGCAGGCGGGGAGAAGGGATATGCCGCGCCCGCTCGCTCCCTCGGGCGGGCGGTGAATGCGGGGTTCAGTCGGCGCCGTTTGTCCCTTCTCCCCGCCTGCGGGGAGAAGGTGCCGGCAGGCGGATGA
>Locus:intergenic2365_1:1524814-1524673(-)
GGCCCCGGTCGGCACTACCCCGTCCGGCCCGGGCCGATTTTCTCCGGGCGGCGCAGACCCGTCACGCTTCACCCAATATTAACCAAGTTGGACGAGCCTTGGCTGCGAGCGAATTCCGCGCGGCGAGGTCATCCAGTGGCCT
>Locus:intergenic2373_1:1528959-1528857(-)
ATGGCCGCAGGAAACCCGTACCCATTCCGGCGCCTGCGCAGCCCTTTGCCGCTCCTCGAGCACAAAGCTACGCCGGCACCCGGCCTTTTCCGCGGTCGCCTCG
>Locus:intergenic2415_1:1555287-1555146(-)
CCCCTCATCCGCCTGCCGGCACCTTCTCCCCGCAAGCGGGGCGAAGGGACTCGTAGCGCCGCCGCTTGTCCCTTCTCCCCGTCAGAACGCTACGGCATGCACATATCTCTTGTTGTCCAGCCCTTCGCGGACTTACTCCGGA
>Locus:intergenic2431_1:1564075-1563979(-)
CTTCTCCCCATTATGATGGGGAGAAGGGACTCGCCGAGCCGTCCCGATCCTCATCGGGTAAACGAGTGCCGGGTGTTGCCACGGGTTCCCTTCGCCC
>Locus:intergenic2449_3:1580621-1580474(-)
AAAGACTCACCCGCGCCGCAGACGCGGCGCTGCTCTCATCCCTGTGACGAGCACAGGGATGAGGGGAGAGAGGGTCCGGTCCCTCGGAATACTTCTCATAGGCCGTGCGGAAGGAGATGGCGCGCAGTCCCCAAACGAGGTTGCGGCA
>Locus:intergenic2449_1:1581161-1581065(-)
GAGGTTGCGGCAGCGCCCGTGCATCCCCGCCTCCCTCATTCCTGTACCTGTCACAGGAATCCAGCCAGACCAAGTCCTTGGGCTGGAAAGACTCTTC
>Locus:intergenic2449_2:1581338-1581305(-)
GTCACAGGAATCCAGCCAGGCCAAGTCATTGGGC
>Locus:intergenic2463_1:1588425-1588383(-)
CGGACCGGGCATCATAGGCCACCTAAACGCTCCAGCCCGCACC
>Locus:intergenic2487_1:1599429-1599360(-)
TCGGCCACGACATGCTTGCCTTTATCTAATGGTTCGTTCTTGGATTTTAAGACCGAACCCACGCACTGCA
>Locus:intergenic2509_1:1609839-1609728(-)
GCACACCGGCGTAAAGGCAAAATCCGCTGCGTGGTATCAACCGCTCCGGCGGGTCCTACGCATCGACTGGAGCCGGATACACGAAGGGCACCGCGTTGTCACGCGATGCCCC
>Locus:intergenic2517_1:1614315-1614246(-)
CCAACGTCCCGCGGCAGTTTCGTGCCGACTCCGGTCACGGTTGCCGTTTTAACCGCTTTTCCCATACAAG
>Locus:intergenic2526_1:1626214-1626307(+)
GCGTTGCGAAGGCGCTTCACCGACAAGGGAGGCGCAAGCGGCTGCGGTTTGCATCCCGCGCCCACCTGTTGGTTGAAAACGATTGCAGGCCCGT
>Locus:intergenic2530_1:1627895-1628033(+)
GCCCCAAATATTCTCCCCTACAAGGGCTACGGCATGCACATATCTCTTGTTGTCCAGCCCTTCGCGGATTTACTCCGGAGCGGCGGCATCTGTATTTCCGTCAGTGGCGAGGCTTGCGGAAGGGTCCTCGGGATCAAAC
>Locus:intergenic2577_1:1659601-1659532(-)
TGGGCTGACGCACGCCCGTTATCGCGCGGGTCGGCCGCCCAGTTCGAAATTCAGCCTGCCGGAGATACAT
>Locus:intergenic2588_1:1666581-1666677(+)
CCGGCTCGAAAATGCGCCATCGATCAAGTATCGGTTAAGTTGCTTTCTCAGGGACTACTGCACGAGATCAGAACGGCCCAGCAGAATAAAAAAACGC
>Locus:intergenic2591_2:1667001-1666935(-)
GCATGGGTGCGATGCAGCATTATCTCTGTAATCCCGGCTCAAACCGATTATATTCCGGTTCATAAGA
>Locus:intergenic2591_1:1667638-1667488(-)
CGGGGGTTCGGCCTATATTCCAATCATCGATCGGGCAGCGCACTCCTCCTCCCAGCGCGCCCGATACGGATTGGCGACACTCCTCCTCCCGGTTGCCAATCAGATCAAGCAACGCCCGCTGGACCTCCTCCCCCAGCGGGCGTTGTTTATT
>Locus:intergenic2590_1:1668069-1668192(+)
CGCCGTCCCGACAATGGATGGCGCGGATCCAGTGGCTGTTACGCGTCGGGACGCGGCATCACGTTTCTGCCGGCATCCTCTGCTAAGGAGCCTCAAGCTTGCCGTTCGAAGCGCGGGCTGCGAG
>Locus:intergenic2590_2:1668287-1668413(+)
AAGAATATCCGCGGCATTCCGCTGATGAAATCTTGTGAGGAATGCGATTGGGCGGTGCGATCGTCTGAACGCGGGTATGGTGAAATTGGTAGACACGCCAGATTTAGGTTCTGGTGCCGCAAGGCGT
>Locus:intergenic2596_1:1674770-1674824(+)
TCCAGGTCTGGCGCGTTTTCGCGCCGGCTCACAATACCGGCGTCATGCGCCGACA
>Locus:intergenic2603_1:1679833-1679725(-)
ATTGCGCAGCGGCCGATGTTCTTCAAGGTGTGGGTGAACCGGTTCCCTGACGGAGGCGGCGCAGTCGCAGCGCCTCCGTTTTTGCCGTGCGAGCCGGCGCCGCCGTTTG
>Locus:intergenic2613_1:1689775-1689676(-)
TGCCGCCGGACCGCTCGGCCGGCTCTCCAATGTCTCATGAGCAAACACCTTAACGGGCCGCCGCCGCCGATACGCCCCGTATCGCGCATAATCCACAGCT
>Locus:intergenic2628_1:1698611-1698728(+)
GCCGACAAAAAAAGAGGGCCACAAGAAACTTGGGCCCTTTCAGTTGTGAAGGTTTCAAACCTCCAGAGGGGAACAGCTGCTGCAGCGGCTGGGGAGGAGAAAGCCGCTAGATGCACCA
>Locus:intergenic2635_1:1702143-1702107(-)
CGCCGGAAGCGGCAGGGCTCCCTCGCTCTCGTCCTGG
>Locus:intergenic2658_1:1719242-1719308(+)
GCAAGGATCGTACAACCCTTGCGGTCCGCGGCCGTCCGTGACAAAAGGCTTCACCAAACGGAAACAG
>Locus:intergenic2669_1:1724754-1724619(-)
CGGCGATCAGCTGATTTCCAGATCCGAGACGTCCCATGGACGACGAGCGGCCTTTCCTTGACACGGGCAAGAACCAGGGCACCGGTTCCAGAAAGACCGAATGCTCTGTCTCCGCCTCACGGATTAGGCGTCTCCG
>Locus:intergenic2671_1:1726140-1726017(-)
CATGTGGCTCGGATTGAACATCGGCCGGCAAAGGGCGCGCCGTTTCGGTACATTTCAGCTGTCGGTCTATTCGGGCCTCGGCGCGGAATCGCTCAACCCCCTCACGCCGTTAACCTCGCTTCTC
>Locus:intergenic2674_1:1728227-1728290(+)
AGTCCTTTCCTCAATAGTCGGAATGGGTTATCGAAGGCAACACTCCAAGTAATAGTGGCGATTT
>Locus:intergenic2687_1:1734542-1734494(-)
GGCACTTCCTCACCCGCCCCCTCCCTTCCCTTGCAACCCCGACCAGCCG
>Locus:intergenic2689_1:1735856-1735808(-)
ACGCCGGTTGCTGCGAGATGGATGATGACGTTTCTCCTCGTCCTCATCT
>Locus:intergenic2701_2:1744484-1744349(-)
CATGACACGGTTGTGGGCCATCGTCACGGGCGCTGTCCGGTGTCAGGCGCTGCAGTCAGACTTCCGTCGCCTGCCCGGGGGACGTCGTACGCCGCGACGTCCCGACTTCTACCCTCCAGAAGCGCCGCTCCGGCAA
>Locus:intergenic2701_1:1744454-1744379(-)
CGCTGTCCGGTGTCAGGCGCTGCAGTCAGACTTCCGTCGCCTGCCCGGGGGACGTCGTACGCCGCGACGTCCCGAC
>Locus:intergenic2703_1:1745119-1745062(-)
ACAGGGTGGGATTCGAACCCACGGTACGGTTTCCCGTACGCTGGTTTTCAAGACCAGA
>Locus:intergenic2702_1:1745082-1745154(+)
TACGGGAAACCGTACCGTGGGTTCGAATCCCACCCTGTCCGCCATCAATGTGACGCTCACTCGCCGACGTGGC
>Locus:intergenic2709_1:1750457-1750340(-)
GCCTCGGCCGGAATTGAACCGGCGTACAAGGATTTGCAGTCCTCTGCGTCACCACTCCGCCACGAGGCCTCTACGATTTGCGTTTTCAAATCGTGGCGCGGATTTAGAATGATTGACC
>Locus:intergenic2749_1:1769181-1769100(-)
CCGAACCGCCGAGCCTGCGCGCTCTCGCGCGGCCATCGATGTTCGCGGCACAGCTTGTCGAACACGCGCTGCAGCGTGTCGA
>Locus:intergenic2753_1:1770236-1770101(-)
GACCTTCAACCTTCGTGCGCGGCTCCCGATCGAGCCGCGCCCTTTTTTGCGGGCGATTCGGATCACAGTCCGCCCCTCGGCCGGGTCGCGGAATATCGGCCCGCAAGCCTTCGCAAATGTGGCCCAATGGGGCAAT
>Locus:intergenic2778_1:1785808-1785901(+)
TCGTCGCGCCGCCGAACTTGCCTTGAAAGGCTCTGTTCACGCTCCTGGTGGGAAGCTCATCTCGCGCGCCGCGGCCAGCGGTTTGTAACTTTTC
>Locus:intergenic2816_1:1819172-1819298(+)
CCCTGTGCTCGTCACAGGGATCCAGCCAGACCAAGTCCTTGGTCTGAAAGAACTCTTCCCGCGCCCGCCGCCGCGGCGCTGCTGGATCTCTGTGACAAGCACAGAGATGAGGGTGAGGAGACATTGC
>Locus:intergenic2817_1:1819556-1819409(-)
ATTAAAAGTCAGTTGCTCTACCGGCTGAGCTACGCGCTCCCATACCGGGCCTTGAGGCCCGGCGGAGTGGCCGGACATATGCACGCAGGCTTTGCGCCGGTCAACCCAAAAATTGCATTGAGGCCCGAGTTTATAACGGCTGCTGCGA
>Locus:intergenic2823_1:1821420-1821333(-)
CGATTCCGTGTCGGGTGCCTCGAATTGGTTGCCCGAGCTGTACCATCGGCCACGAAAAAGCCCCGCACAATGGCGGGGCAAGCCCTCA
>Locus:intergenic2822_1:1821373-1821409(+)
CGATGGTACAGCTCGGGCAACCAATTCGAGGCACCCG
>Locus:intergenic2826_1:1823347-1823485(+)
GCTCTTGGCTGGCCAAAGGTCCGATACGCTGCGCTGCCGGCTGCGATATTGTTCGCATGGAAGGCTGCAGCAAAGCCATCGGCGATTGTTGCAGAGAGATCGCGAGGTCCGAAGCCAGCCGCCGCTGGACGGCGGACCC
>Locus:intergenic2827_1:1823539-1823494(-)
CAGAGCGGCGCTGCCCGAAGGGACTACTGGGACGCCGCTCCGGGGC
>Locus:intergenic2833_1:1825964-1825871(-)
GGCCCTTCCGAAAGTAGCGGAAAAGGGGAACATCATCTCCGAGCGGGCCTGCAAATGCCCGCAAAAGAGATCGATTGCCGGTCGATAATGCCCT
>Locus:intergenic2852_1:1840234-1840273(+)
GTAATTACTGAACGCGGCAGGGGCCGCCGGCAATTAAGCA
>Locus:intergenic2859_2:1845441-1845291(-)
CCGGTTGAGGGGCAACCCCGACCGAGCGGGGTTGAGGCGGTTGGGTTCCCGAGGGATCCTTTCATGAGCAGTATCCGCCGCACCGGCGCGCAAGAGATATGTGCATGCCGTAGCATCGAAAATGGAGAAGGTGCCGGCAGGCGGATGAGGG
>Locus:intergenic2858_1:1845335-1845476(+)
CATGCACATATCTCTTGCGCGCCGGTGCGGCGGATACTGCTCATGAAAGGATCCCTCGGGAACCCAACCGCCTCAACCCCGCTCGGTCGGGGTTGCCCCTCAACCGGCTGCCGCCACCTTCTCCCCGCAGGCGGGGAGAAGG
>Locus:intergenic2859_3:1845601-1845451(-)
GGGAGCGTTCGCCCCTCATCCGGCTGCCGCCACCTTCTCCCCGCAGGCGGGGAGAAGGGACAAGCGGCGCCAACCGAACCCCGCATTCACCGTCCGCCCGAGGGAGCGAGCGGGCGCGGCATATCCCTTCTCCCCGCCTGCGGGGAGAAGG
>Locus:intergenic2859_1:1845639-1845507(-)
GGATCACTAGAGGGGCACGTATTGTCCCCGCATCGCCGGGGAGCGTTCGCCCCTCATCCGGCTGCCGCCACCTTCTCCCCGCAGGCGGGGAGAAGGGACAAGCGGCGCCAACCGAACCCCGCATTCACCGTCC
>Locus:intergenic2876_1:1855376-1855490(+)
AGCCGGACGCGGCGTCACCCTCCCCGAAGAAGTATCGCCAGGCCGCGCTTGACGACATCAGCAAAGTCACGCCAAGCGCACTTCGCCCTTTGCGGCAGAGCGAACCTGCTAAGCG
>Locus:intergenic2906_1:1874540-1874597(+)
TCGTATCGCCGGGTTAAAGGCCCGGCGCTTTCCAGACTGAATGTAATGCCCGCTTGCC
>Locus:intergenic2985_1:1918501-1918387(-)
CATTTCATGTCAATTATCTCTATGGCAGCAGATGCAATGCGGGCAATGGTGATGACAATGGGTGCAATTGATGCAATTCGGCCTTTGGAGCGAGATCCGCGGCCACCGGCGCGCT
>Locus:intergenic2992_1:1923710-1923824(+)
AAACCAGAGCGACCGGAACCGCGGCCAAGCGGGCGAAACGGCGAAGCAGGAAAGCCAAGTCAGGCGGCATACTGGCTGACATCGTCGAGGCGGCCTTCCGTAAACCGGCAAAGAA
>Locus:intergenic3027_1:1949487-1949415(-)
GTGAATCACGAGCGAATCGGGGCGGCGCGTGAAAGCCGGCATGCGTTGACGCGCTGCCTGTGGATACAGTGGA
>Locus:intergenic3032_1:1954675-1954717(+)
CCTGCTGCCGGGTCGCATCGAACGCGATCCCGAGCGCTTGCAG
>Locus:intergenic3038_1:1957453-1957498(+)
GGCCTTGCCAGCCGCTTCCGCCTGCGGAAACGGCGAATTCGCTTCG
>Locus:intergenic3048_1:1963576-1963642(+)
GGATCGGAATACCCCAAAGAAACGGTAGGATATAAATTCAGCTTCAGAAGAAAACGCCAGAAACCCA
>Locus:intergenic3057_1:1972287-1972149(-)
CCGCGAGGGGCTGGACAACAAGAGATATGTGCATGCCGTAGCATCGAAATGGGGAGAAGGGACAAGCGGGGCGCCCTTCGCCCTGACCTGAATATGTGCGGAGCCTTGCCGCGAGTCCCCTTCGCCCCGCTTGCGGGGA
>Locus:intergenic3056_1:1972221-1972272(+)
GCTTGTCCCTTCTCCCCATTTCGATGCTACGGCATGCACATATCTCTTGTTG
>Locus:intergenic3067_1:1979864-1979783(-)
GACCGAGCGATGCGCGCTCCGGTTTATCCGGAGGTCATGGTCCGCTCGCGGGCGTCATTTCCGGGTTGCATTTTTCAAGATA
>Locus:intergenic3074_1:1983515-1983569(+)
GGCCTTGATTGCGGTAGACTGTCGCTGTCGCCGTGGCACCGTTGCCAAGCAGCTG
>Locus:intergenic3102_1:1999624-1999714(+)
TCAATATTCAGTGGCAAAGCTCTGAAAAGATTCAGAGCCCTTTTTGGCGAGAACGTCCCCTTCACAGCGTTGGGCACGTGCCGGAACTGCA
>Locus:intergenic3115_1:2010939-2010879(-)
TGCCCCCACTCCTGCGCTGGGGGCACTGCATGGTCCCTTCGCCCCACATTTACCATTCACG
>Locus:intergenic3127_1:2017149-2016999(-)
TCCGTCCGGGTAGGCGAAGTCGGCGCGGAATGCAATGGCGACCTAGGTCGTAGCGCTGCCCGAATCCGGTTCCGGCCGTGCATTTTGACTTTTGTTTGCCGCGGCGGGCGTGTAAGTGTCTCAGCGGAATTGGAGGGTGGCGGCCGAGGGC
>Locus:intergenic3126_1:2017031-2017142(+)
ACACTTACACGCCCGCCGCGGCAAACAAAAGTCAAAATGCACGGCCGGAACCGGATTCGGGCAGCGCTACGACCTAGGTCGCCATTGCATTCCGCGCCGACTTCGCCTACCC
>Locus:intergenic3160_1:2035404-2035437(+)
TGCCGCGCGCCCCGACCTGGTCAAAATCTTTGCC
>Locus:intergenic3172_1:2042213-2042246(+)
CCGGCGCTTCCCGGATATGCGAGAAGCCGCCCCG
>Locus:intergenic3180_1:2046943-2047021(+)
GGAAGAGGTGCAAAGTCGGCAGGGTGCTGCTCTATATGGGCCGATTCACATGGATTTGCAGCCCATCCAAGCCAAATTT
>Locus:intergenic3203_1:2058857-2058800(-)
AGCAATTCGACGGTCCGGAAAGGCCCAGCACCGGGTGGAGCCGGTTGCGACTGCGGCG
>Locus:intergenic3207_1:2060665-2060584(-)
ATCCCTGTGACGAGCACAGGGATGAGGAGATCGAACAAGCCGTGGCAGGTATCCCGAATCTCAACAGGCCTTAGGTTGAGCC
>Locus:intergenic3206_1:2061022-2061106(+)
ATCGCCGCAGGTGCGAGGTCGCAAGAACTCCCCTTGCCTTTTTCGCGGAATACTGCCAATCCTATCTCTGTTCGGGCGTTTTCAA
>Locus:intergenic3208_1:2061619-2061673(+)
CGCCCATCCGGCCTGCCGCCCACCTTCCCCTCGCCGGCGGCGGAGACTCGCGCCG
>Locus:intergenic3215_2:2064692-2064611(-)
GCTCCCGGGATCATGTACAAGAACGCTGCCGGGTCAGCCCCGGTTCCCTGCCGCGAAAGGCCGGAGACCGAGCCAAGCGCTT
>Locus:intergenic3215_1:2064754-2064646(-)
GGGTATGTTCGGTTCCTATCGGGCGACAAGCGACGGACACCGGCTTCGACTGCCGCTTTCCCGCTCCCGGGATCATGTACAAGAACGCTGCCGGGTCAGCCCCGGTTCC
>Locus:intergenic3217_1:2065295-2065154(-)
CATATTCGCGGATTAAATCTCGGGATCGGTTATATTAGCGGTTTCTTTGTTTTTCAAGCGGTCCGACTGGGTGCAGGCGAATATTGCGCCGCACAAGAATTGTATTACGAATACATGGGCCCCGACTGGAGGCGCCGAGCAA
>Locus:intergenic3226_1:2070518-2070605(+)
GCTAGGGCCTGTAAGATCCGGAATACCCCCGCGGCTTGTTTGATCTCCTCATCCCTGTGCTCGTCACAGGGATCCAGCCAGACCAAGT
>Locus:intergenic3238_1:2078499-2078643(+)
CAGTCCGGCACGGATCGACCGCGCCACTGCCCGTCGAGCCTTCGTCCGCCCCGTCCGGGACGTCGCAAGGTCTCTTTCCTCCTCGTTATTGCCGGCAACGCTGAAGCCCGCGAAGGCTTTGCGCACCGCGGCACATGTGCACCAT
>Locus:intergenic3259_1:2092566-2092494(-)
CCGCCGCCGCGTGCCGTCCGATCCCTGATTTCCTTGGGGGGCGGCAGACACGCGCAGATCAATTCGAAGGGCC
>Locus:intergenic3277_1:2107002-2106912(-)
GAAAGAGCGTCCGGTGCGGCCGACCCATGCAGGGGGCTTGATCCGGTGCTGTCCGGACCGGTACGTGGCATTTCGCCGGGCCGGCGCTTCG
>Locus:intergenic3359_1:2155103-2155058(-)
GGAGCTCTTGGCACGGGCCGCTTTTACGAAAGCAAAAACCTACCGC
>Locus:intergenic3365_1:2158647-2158590(-)
TTCGGGCGGTCCGGGCGACCGGCGCCGCCGGTTGATTTGGGCCGGTTTCAGGAGAAAA
>Locus:intergenic3382_1:2171132-2171231(+)
AATCAAACGCGCGATCCCACTGGAAGGTTCGCACGGGGTTCCTCATGCATCGGCGGGCCTCGGCCATTACATCCTTCAAAGATTCCTGCCTATGCAATCG
>Locus:intergenic3400_2:2179081-2179120(+)
CATACGCCCGCAACTTCTGCAAATTATTTCCATCGTATAC
>Locus:intergenic3401_1:2179415-2179313(-)
CCCGCAACCGGATCACGTGCTCACCGATCGGCACGAAACAATCATCTTCTCCACCGCACCAGCCGGTCGTGTGCTCGAAGCTCCTGTTGGCCATTTGAAGCCA
>Locus:intergenic3400_1:2179881-2180031(+)
TTACCGGAAACAGCTATCGCCTCCGCGTCCACACCGATCCTGACGCTCCCGCCCCCTGTTGCGTCTTCGCCGACGGAACGGAAGAAGCATTCATCGGAGACGGAACGCCGCATGCCGAGATTCTCTACTACAGGCTCCCGGCGCAGCTGGC
>Locus:intergenic3416_1:2187133-2187250(+)
GCAGTCAAAAAAACAGCCACTGCACCGAACCGCCGCAACGAAGCCCTGGAATCAATAGGTTACGGCGAGCTCGCATGTCAGAAAAGAGCGGCAAAGAGCGGCGCCGTCAATAGCCGAT
>Locus:intergenic3418_1:2188171-2188237(+)
GGTCGATCGGCGCGGCCGGCGCGGGCGCCGTCCGGGTTACAGGCGGGGTGGAAAAGGTCCGGCTGCC
>Locus:intergenic3420_1:2190260-2190305(+)
CCCGTGAAAAAACCGATCTGCCGCTTTGTCTATTTGGTCGACGGCA
>Locus:intergenic3435_1:2200281-2200140(-)
TCAGCGGGTCCACGGTTCGAGCCCGTGATCACCCACCATTCTTCTCTTCTTCTCAAAGATCCGTTCATTGCTTGCCGGATACCAATGCCTTGCTTAAGGCATGGACACTCGTTCCAAGCTTTTGAAAGTACGCGCTTCCGCA
>Locus:intergenic3439_1:2203539-2203407(-)
GCGCACGGGTTCATCGCAACTTTCACTCTCTGGCGGACGGCTACGCTCCGGAGGGCTCGCGCGCGGCACAATCTGCAGCTTTACACTCTTGCTCGTCCCGCTCTAATCTCCGCGGCAATTCAATGTGGAATTG
>Locus:intergenic3441_1:2204579-2204465(-)
AACCACCGGCTGGCAGGGGAATTTCGAACTCTCGCAAAGCGACCGCCATCAGGTTGGGGGCACGGCCATTGCAATTCGCGGGCCGGCTGCAACACCGGGCTGAAAATCCATATTC
>Locus:intergenic3442_1:2206309-2206378(+)
TACTGGACCAAGGCCACCGATCTCGTCAAAAATAGCGGTGCAATCAGGGAAATGATTTCAGTAGCAATTT
>Locus:intergenic3460_2:2221583-2221640(+)
GGTGTTTTACAGGGATGTGACAGCGAAAAGCCGGAAGAACCTCAGCTCGTCCGCCGGC
>Locus:intergenic3460_1:2221611-2221722(+)
AGCCGGAAGAACCTCAGCTCGTCCGCCGGCCGGAGCATTCCCCCGAATGTTTTCGAACGATCCCTCGAGAATATTATTTGCGATTCAAATCAGCGGCTTGATCGTATTTTCC
>Locus:intergenic3462_1:2222131-2222176(+)
TCGTCATTCGCCTCCGCTGACCACGGATGTACTGGCAGGGAGCGTT
>Locus:intergenic3466_1:2222920-2222965(+)
AGGCTGGTACCACTTTGCGACGCGCCCTTGCGCGTCGTTTTCATGC
>Locus:intergenic3471_1:2225092-2225038(-)
GGAGAAGGGACAAGCGGCATTCACTCAGTTCCGATGAACGGTTGCGGAGAAATTT
>Locus:intergenic3470_1:2225087-2225156(+)
TTCTCCCCGCTTGCGGGGAGAAGGTGGCGGCAGCCGGATGAGGGGCAATACCCAGAGCCCGCCGCGACTT
>Locus:intergenic3472_1:2226718-2226751(+)
AATGCCAACGATCGGCCCGGATGCGCTCCGGTCA
>Locus:intergenic3473_1:2226844-2226781(-)
TGCTTATCTTGGCCGGGATTTCGTTTCTCTTGGTCTGCAGCTATTTCGACGAGGGTGAAGCTTA
>Locus:intergenic3482_1:2232567-2232606(+)
GGGCAGCCCTGCTCTAAAACCGAGCAACCCACTGACGGAG
>Locus:intergenic3497_1:2242198-2242150(-)
ATCTCGCCGTCGATAGGGCTCTGGCTGGAACGCCTTGCGTGTGGATCCT
>Locus:intergenic3547_1:2271187-2271136(-)
ACGCGTGCTTGCGCATGCAATAGAACGCGCGGCGCTGTTGTCAGCGTGTGCG
>Locus:intergenic3558_1:2276626-2276692(+)
CTACCGCCGGATGGTTACACCACCCTGCCCATGCGCCGTCCCACCACAAGAATAACCGCGAAATTTT
>Locus:intergenic3579_1:2289016-2288923(-)
ATGGCGATTCGAAGCGCGGGAAAACACCTTTCCACCATTGGTTCGCGCGGCGGTTCGTTCTATTTTCGCAGCTACGAACGAATCGTCGGCGGAA
>Locus:intergenic3589_1:2291205-2291166(-)
CGCCCCCGGGTCCAATGGGTTTATTGCATCGCCCGTTTAT
>Locus:intergenic3594_1:2292884-2293010(+)
GGCGGCATATCCCTTCTCCCCGCCTGCGGCTACGGCATGCACATATCTCTTGTTGTCCAGCCCTTCGCGGACTTACTCCGGAGTGGCGGCATCTGTATTTCCAGCAGTGGCGAGGCTTGCGGATGGG
>Locus:intergenic3600_1:2300140-2300269(+)
GCCGGCCGGAAGCGCTTACATTTCAACGGGCTACTGTGCAAATCGGAATCACTTTGTCCAGAAGTTCACCGGTTTGGAGTGCCCTCGCGTCAAAAAATTACCGCCGGTGATACCGGCTTGTCACAAGTCC
>Locus:intergenic3600_2:2300166-2300247(+)
CGGGCTACTGTGCAAATCGGAATCACTTTGTCCAGAAGTTCACCGGTTTGGAGTGCCCTCGCGTCAAAAAATTACCGCCGGT
>Locus:intergenic3605_1:2305298-2305184(-)
TGCCATTCCGAGATTGCCCGGACGTCTGCAAACAACGATAATCAGCGCAAATCGGAACGTTCCATCGGGTGCGCGCCTCGTTGGAGCGCGCTTTTCTTTTGGAGAGCTTTTCTTT
>Locus:intergenic3605_2:2305292-2305223(-)
TCCGAGATTGCCCGGACGTCTGCAAACAACGATAATCAGCGCAAATCGGAACGTTCCATCGGGTGCGCGC
>Locus:intergenic3615_1:2310768-2310726(-)
AAAGCTGGCGAAATTCGCTGCAATTTGAGCGATCACTCTCTCC
>Locus:intergenic3625_1:2315329-2315275(-)
GAAAGCCGCACCCACTTTCCTCATTCCGCCCCGAGGATCGCCACGCACGGTTTCT
>Locus:intergenic3629_1:2318484-2318427(-)
GTCTGTTGCTGCCCCGACGCATCTGAGACAGACGCGCGGCGCCGTCGGGCCGTCAGGA
>Locus:intergenic3633_2:2320511-2320472(-)
GGCTGGATCACGATCAGCGAATGTAATTACGACGTTCTGG
>Locus:intergenic3633_3:2320698-2320632(-)
CTGCGGGATCGAAGCGGTCGATGCCCATCACGATCAATACGACGAGCCTTTAAAGGTGCGGTGGCTT
>Locus:intergenic3633_1:2320851-2320704(-)
TCAAACGGAGCATGCAGAGGTAGGAGCGGCGATGCTGAAAACCGATACCCGCCAAGCGAATTGGCGCCGTGCCAATCCAGGGAAATACGATGCTCATCTCGCTGTGCAGCGAGCAGTGAAGGCAGGCGAACTGGAAAAGCAAACGTGC
>Locus:intergenic3633_4:2320978-2320924(-)
GTTCGGCGCAATAGAGCCTGTCCGGGACGGAAGTGCCTGTGGAAACAGGCGGTGT
>Locus:intergenic3644_1:2327758-2327872(+)
CAACCGGCTGCCGCCACCTTCTCCCCGCAGGCGGGGAGAAGGGACAAGCTGCTGGATCGCCATTTCTCCTTGAGCGCCCGAGAAGCGGAGCATCACCGCGAGTCCCCTTCGCCCC
>Locus:intergenic3677_1:2356821-2356692(-)
GCGGAGCCATACAGAACCCGGCTTACAGGCCAACTGGCTTTTTTCTTTGCAGCGCTCCTGCGGCAAAGCACGTTTCCTGAATTTCCCTGGTTCCTGCGAATCACGCCTGCGAGGTTTGCCGCACCTCACC
>Locus:intergenic3682_1:2361064-2361112(+)
ACCGCTATCTTTGATCCAAGGCAAGGAATTAGAATGCGGTCGATCTCAC
>Locus:intergenic3690_1:2365912-2366014(+)
AGGCAATACCCGAATCCCTGCAAGCCCCTGTGCGAAACCTCGTCATCAAAGTGTAGCCGAGTCACCTTAGAAGCGGCTCAGTTTCAACTGGACGACAGGCAAG
>Locus:intergenic3696_1:2370298-2370385(+)
TTGTCGGGCTCCTATCCCGGCTTAGATTCAGCCGACGCATCGTGCTTTCCGAAAATCGTCCGATTTTCGGGCCGATGCGGTAGCTGCT
>Locus:intergenic3709_1:2380959-2380824(-)
GTTGGCAGGCATACCGCGATGCTCGCGAAGACGGCCGAGATCACGCATGATGTCGAGATGCAGACACGTCGAATGCAGTGGTTTGATCGGGCCGCCTCTGCCCCTCATCCGCCTGCCGGCACCTTCTCCCCGTTTT
>Locus:intergenic3731_1:2395388-2395331(-)
ACCCAGCCAGTCGATAATCGCTCGTTTGCTGATCAGAGGTGCTGCTGCTGTTGTCGTG
>Locus:intergenic3743_1:2404197-2404146(-)
TTTACTCCGGAGTGGCCGCATCTGTATTTCCAGCAGTGGCGAGGCTTGGGGA
>Locus:intergenic3774_1:2428309-2428360(+)
TTGCGGCAGATCGCTGATTCGACTCGCAAAACTCACCTTCGCTCAGTTGCCG
>Locus:intergenic3819_1:2469502-2469391(-)
CAAAGAACCTCTCCAGTGCCTCCGCTGCACGTTTTTGTCCTTTGCAGCAGGCTCGCGGGAATTGACTGCGCGCCCGCGGAAAGCGACATTGCCGCCAGCGCCCGAAGTGGAG
>Locus:intergenic3828_1:2475168-2475282(+)
GATACAGACGGCAGCCATGGCCGCCGACGTCGACGTGGAGCTGTTGCTGGCTGTCGACATGTCCGGCTCGATGGACATGGAGGAGGCACGCGTGCAGCGCTCCGGCTATCTGCAG
>Locus:intergenic3829_1:2475910-2475862(-)
CCAGCTCCGGGTAGACCCTGTCGAGAAAACCAGGCCGCAGCTTCTCGCC
>Locus:intergenic3883_1:2499957-2499897(-)
CGTTGCCGGCTGCTGTACGATCCGCCCATCATGGAGCGAACCGGATGCCGGGCGGGCCCCG
>Locus:intergenic3888_1:2501720-2501762(+)
CGCGCATTCACGCATTCATGTGCGGCCTCGGGACGCAAAGTAT
>Locus:intergenic3916_1:2519242-2519317(+)
GAACGGCTGTCGGGCCTGACGGCAACACGGAGCGGCTTGCCCGCAAAAATCGCAACTGATAGAGCGAGGTCGCAAT
>Locus:intergenic3956_1:2539559-2539649(+)
TGGGACCTGCCGTTCATCCGCCTGCCGGCACCTTCTTCCCGCAAGCGGGGCGAAGGGACAAGCCGCACCCCGCGAAGTCCCCTCGCCCATC
>Locus:intergenic3966_1:2544503-2544572(+)
GCGAAAAGCTTGACCGTCCCTCTCCTTTATCCCATAGCCACGGCCAAGCAATCAGGAACGACGGGTTTCA
>Locus:intergenic3991_1:2561005-2560936(-)
CCTGACGAGGAATGTCGCCGGCTTCAGCGCAAGCTTGAGCAGGCGGCGGGTGTGGAAACCGCCGGCTGTT
>Locus:intergenic3995_1:2562618-2562540(-)
CATTTGGTCCTAAGTCTGCAAGGGAAGAGCCGGAACGGAAAGAGGTTTTTGCGCCCCGGCAACGGTTTTCCCCACGGCG
>Locus:intergenic4005_1:2567058-2566977(-)
CCCCGCGCGGGGAAAGGGGCTAGTCCTCGGTTCAAACCCGAGGAGAGGGCACTCTTGCTCCGCTTTACCAAGCCGTGTATAG
>Locus:intergenic4096_1:2621501-2621567(+)
CCCTCATCCCGCTGCCGCGACCTTCTCCCCGCAAGCGGGGAGAAGGGACAAGCCTCGGGCTCACCAT
>Locus:intergenic4104_1:2625164-2625272(+)
GAGCCGATCGGCCCTGGATCGCCTCGCAAGCTTCCCCTATACCCTGCACCTGTCGCTTTCACCCTCATCCCTGTGCTTGTCACAGGAATGAGGTTCGATGGTAACCACC
>Locus:intergenic4117_1:2634516-2634402(-)
GCGAAGCTAAAACATCTTCTTAGCCGCTCCCGCGCATCGCGGCGACAAATGCGGATTGACATTTCAGCTCAATCGGTGAGTAATTGCTCACGAGCAAGGCAAATGCTCAATTTCT
>Locus:intergenic4128_1:2642372-2642444(+)
ACCCTCTCCCCTCGCGCGGGAGAGAGGGGACGGAAAGACGCAAGACGCGAGCCGCGAGTCCCTTCTCCCCGTC
>Locus:intergenic4129_1:2642730-2642682(-)
GCTTTGCGGCGTGCCCCTCATCCGGCTGCCGCCACCTTCTCCCCGCAGG
>Locus:intergenic4151_1:2659574-2659526(-)
AATTGCCCCGCAGTCATGCGCCTTCCGCATGGCTGCCATGCGGGAGGTC
>Locus:intergenic4152_1:2660435-2660492(+)
CCTGGGCCGGCCCTACGGCCCTACAGCGCCGCGCGTCTTATCAGACGCGCAAAGGTCG
>Locus:intergenic4183_1:2675574-2675508(-)
CGTCAAATTACGTACAACATGTCTTTTTTAAATGCGCCCGGCCTACCGGGTGTTCTATTAGCCGCTT
>Locus:intergenic4187_1:2679987-2679915(-)
GCTCCGAGAATGCTCGGGGCCTATCATACTGGCACAACCGCAACAGCTCGGTACGAGCCGGTGTCAACTCGGT
>Locus:intergenic4276_1:2739970-2740033(+)
GTCCTGCTTGCGATAAGCCATGCTTCATTTCAACAAAGCGCAAGCAAACCGTTCTATGATGGAA
>Locus:intergenic4280_1:2742509-2742548(+)
ATCAGACAGGTTCGACGTGCCTGCGTTCGAGCTTTTGAAT
>Locus:intergenic4304_1:2761165-2761237(+)
GGGAGCCGATTGCGGCCCCCCCCCGCTACTCCCGGATTTGATGTCCCAGCCCAGTCTGTTATATCAGAAAGTC
>Locus:intergenic4368_9:2805385-2805514(+)
ACCTGCGGCCTTCAGGTTATGAGCCTGACGAGCTACCGGGCTGCTCCACCCCGCGTTATCCGAGTTTTGCGAAGCAAAATCTTGTCCGAGTTTTGCGAAGCAAAATCTCGTCTGAGTTTTGCGAGCCAAA
>Locus:intergenic4368_4:2805670-2805760(+)
CTCCCGCGTCTTAAGACGAAGTACCATCGGCGCTGGGGCGTTTCACGGCCGTGTTCGGAATGGGAACGGGTGCAGCCACCCCGCCAGAACC
>Locus:intergenic4368_10:2805962-2806112(+)
TCATCTTCGATGAGCATAGGCAACAAGAACGATCAAGCCAATCGAACGATTAGTACCGGTAAGCTTCATGCGTTGCCGCACTTCCACACCCGGCCTATCAACGTGGTCGTCTTCCACGGTTCTCAAGGGAATACTCGTTTTCAGGTGGGTT
>Locus:intergenic4368_1:2806831-2806963(+)
CAGGAACCCCGCATCTTCACGGGGAATTCAATTTCACTGAGTCTATGTTGGAGACAGCGGGGAAGTCGTTACGCCATTCGTGCAGGTCGGAACTTACCCGACAAGGAATTTCGCTACCTTAGGACCGTTATAG
>Locus:intergenic4369_3:2807186-2807111(-)
AGGAACTCGGCAAATTGCACGCGTAACTTCGGAAGAAGCGTGACCCTTTTCTACGCAAGTAGGATGGGGTGGCACA
>Locus:intergenic4368_7:2807285-2807402(+)
TCCCCGCCCGGACAATCCAATAAGTCCGGACAAGTTGAGCAATCCGTCACTACCACCAGGCCCACGAATATTAACGTGGTTCCCATCGACTACGCGTGTCCGCCTCGTCTTAGGGGCC
>Locus:intergenic4368_6:2807399-2807516(+)
GGCCGGCTAACCCTGCTCAGATTAACTTTAAGCAGGAACCCTTGGTCTTTCGGCGAGAGGGTCTCTCACCCTCTTTATCGTTACTCATGTCAACATTCGCACTTCCGATACCTCCAGG
>Locus:intergenic4368_5:2807470-2807518(+)
TCTTTATCGTTACTCATGTCAACATTCGCACTTCCGATACCTCCAGGAC
>Locus:intergenic4368_8:2808773-2808917(+)
CTTTTCGCAGCGTATCACGTCCTTCATCGCCTGTGCATGCCAAGGCATCCACCAAATGCCCTTCTTTCACTTGATCGTTCTCATTGCCAATGCTCATCGTCTTTGCTGGATTTGGCAAACCTATCCTCCTCGCTTGCGCTCGAAG
>Locus:intergenic4368_11:2809600-2809639(+)
GTTCGGCGGCCCGTCCGGAGCGAAGCGATCTTTAGATCGC
>Locus:intergenic4368_3:2810142-2810193(+)
GGCGGTGTGTACAAGGCCCGGGAACGTATTCACCGCAGCATGCTGATCTGCG
>Locus:intergenic4369_1:2810659-2810515(-)
AGTACGGTCGCAAGATTAAAACTCAAAGGAATTGACGGGGGCCCGCACAAGCGGTGGAGCATGTGGTTTAATTCGAAGCAACGCGCAGAACCTTACCAGCCCTTGACATCCCGATCGCGGATACGAGAGATCGTATCCTTCAGTT
>Locus:intergenic4368_2:2810843-2810891(+)
TCTACGAATTTCACCTCTACACTCGGAATTCCACTCACCTCTTCTGGAC
>Locus:intergenic4369_2:2812037-2811890(-)
GCGGCGATGATCTGGGTTAGATCGGTCGATTGTGAAGAAGTGAGGGCGAAATTATGTATCCACAGGCTGAGGGAGCGGCTCGAAAAAGAATCTGCGACCCGCAAAACCCTGCTTTTCCGGGCTTTGTCAGAAAACTGTCATTTTTTTT
>Locus:intergenic4403_1:2832724-2832658(-)
TTTGCTCCGCTCTGCCTTCAAAGATCCGGATGCCCGACGGCTGAATGCCGTTCGGGCATTTCGCACA
>Locus:intergenic4417_1:2843560-2843512(-)
GACTCCGGCATGGGGCACCATCCTGCTACCGCGACCTTTGCGCGTCTGT
>Locus:intergenic4416_2:2843622-2843712(+)
GGGCTAGAGGCTTGCGTGATATCAGCGCTTGGGATTTACACGATCGTTTTCGCGCCGGTCAACCACGAAGTTTGCGATTTTCGTCGATCGC
>Locus:intergenic4416_1:2843746-2843818(+)
GGTCGCCCCTGGGAACCGCAAGCGTACAAACCCGCTTCCGTTCTTCTCCGCCCCGCTCCGACCGATCACAAAA
>Locus:intergenic4434_1:2850504-2850651(+)
TTTTTTTACCTGTACGTAAACGTAAGTACGAATAAGCGCGGTCATATCGAATTGGCGTTGGTTCATCGCGATTTAGCGTCAAGAACGGCTTGTCTATGGAGCAAAAACGCGTATCGATGTCGCCAACCGACAATCAGGCCGCCTTGTT
>Locus:intergenic4451_1:2860381-2860288(-)
AAAATAGACGGAAAAACGCCGTCTGACGGGGCATGCGCCTGCGACATTTCGATTCACCCGGAACTTTCCCCGGACAGCCCTGCGCAAGCGGGGA
>Locus:intergenic4529_1:2906335-2906290(-)
TCGCTGATTTGCCGGGCCGGCGGCGCCCGGCCGCAACGGAGCATCG
>Locus:intergenic4550_1:2919014-2919125(+)
GCATGCCGTCATCCCCAAACCGCTGCTCGGTGTCGGGCGGCATGCATCAGACTTTTCCGTGCCGCGACATATAGAAACTTGCGCCCGTCACGGCAAGAGTGGACGGCAGAAC
>Locus:intergenic4561_1:2923065-2923008(-)
CTCATTCCTGTGCTCGTCACAGGAATCCAGCCAGGCCGAGTCCCTGGGCTGAAAAGAC
>Locus:intergenic4564_1:2924593-2924638(+)
AAGATGATCCGTTCAAATTGTCGGAGCACCCCGATTTCAGGTGGGT
>Locus:intergenic4568_1:2926638-2926758(+)
GCGCCTGGCGAAGGCGGCATGCCCCTCATCCGCCTGCCGGCACCTCCTCCCCGCAAGCGGGGCGAAGGCACAAGCGGCGATGTCTCGCCTGGATTGTCCTCCCTGGAGATCAGCTTTCAAG
>Locus:intergenic4591_1:2940344-2940299(-)
AAGGGGCCTGCCCTCGTACGCCATCGCCTCCCGGCGTCAGGGAGTG
>Locus:intergenic4600_1:2947444-2947585(+)
CGACAATGTGCGTCGGGGCGCCTGCTACACCAGCACTTTGCGGCGAGAAAGCGGCACATTCGCCTCATTCCCTGCCATAACTGTGGACGCGCGATCACGAAGAATTTCGGGCCGTATTGGCCCGAAATCTTTGAATCTCATC
>Locus:intergenic4609_1:2951360-2951312(-)
CATTCCTGCTGCAGGACATTTGGGCGACCCGGTCACGAGCATGAGTTGC
>Locus:intergenic4628_1:2968989-2969037(+)
AAGGTATGGGCGCCTCCGCCCGCATCCCGCTTCAACTATTGGGCATGGA
>Locus:intergenic4632_1:2970971-2971010(+)
CGGGTCGGCGCGGCGGCTTACGATCGACCATTCCATGTAA
>Locus:intergenic4638_1:2973191-2973272(+)
ATGGTCGATTTCGCCTCCCGAACCGGCCACCGACCGGCGGCGTTTCTGCCATCGAGAGGCGCCGCGCCGGGGCCGCCGCATT
>Locus:intergenic4644_1:2978258-2978345(+)
GCTTCAGCCCCTCATCCGGCCTGCCGGCCACCTTCTCCCCGCAAGCGGGGCGAAGGAGATTCGCGGCGACTTTCAGTCCCCTCTCCCC
>Locus:intergenic4662_1:2992017-2992131(+)
CGGCAGCTTCCGCGCCTGTCCGACGAACAAGAGGGCGGCCGCATCACTCTGAATTGCTGCACCATTCCCGAATCGAGGACGATCGAAGAGCGGTGCTGCCGATGGCCGCAGGCCA
>Locus:intergenic4681_1:2999151-2999034(-)
CCCGCCATGAAACAAGATCAAATCAATTTTGGGAAATCGGCGAGCAAGCCGCCGTGTTCCAGTTTTCCTCGGGTCGCTCCCGCTTCGGGAAACGTGCAGTCACCCAAGTGGTACGATC
>Locus:intergenic4698_1:3012171-3012276(+)
ATCGGTCCGTCATCGCGACCCTGTCGAAGACAGCCGGTTAAGCAAAGTCTCAAGTGCCGGGTTGACGGGCCGGCTCTTTATTGTGACAGGAAACTGTGCTCTACAG
>Locus:intergenic4715_1:3022219-3022177(-)
CGTTTCTCGGTGGAGCGTTCAGCCGGCGTTCATGCCGGACCGA
>Locus:intergenic4719_1:3025118-3024968(-)
CGCAAGCGGGAGGCAGCCTGTGGCACGGGCGCCCCTCATCCGCCTGCCGGCACCTTCTCCCCGTTTGACGGGGAGAAGGGACTCGCGGCACACTCTCAAGTCCCCCTCTCCTCTTGTGGACCGCAGCGGGTGAGAGGGAGCGAGCGTGCAC
>Locus:intergenic4749_1:3048933-3048849(-)
CGCGCCAGCGCCGGCGCGGCTCCGCGCAAGAAAAAAGGCCGGGCTGAACCCGACCTTCCTCAACACCTTCAGCCAATGCCAGTAC
>Locus:intergenic4753_1:3051964-3051898(-)
TGCCGAAGACGATTTGCCGCGAGGATACCCTGCGGCATTCCGAAGACGCGGTCATACGACTGCGTCG
>Locus:intergenic4774_1:3063596-3063668(+)
TCTGCACGTGCGCACCGGGCGAAATTCCCATTAGAAGCCACGGGTTTTTCAGGAACTTCGCTAAAATTGAACC
>Locus:intergenic4777_1:3065217-3065175(-)
GAAAGCCCCAGGTCGGAACCGACCAGGTACAAGGGCAATTTAT
>Locus:intergenic4801_1:3087342-3087261(-)
CGCCTTGCAGCGGCGCGCAAGGTGGGCCGTACGGATCACGCAATGTGCCGCGGACGGGAGGAGGGGAGAGGAGCCGGCTTCA
>Locus:intergenic4803_1:3088820-3088742(-)
CCGGCCCCTCATCCGGCTGCCGCCACCTTCTCCCCGCAGGCGGGGAGAAGGGATATGCCGCGCCCGCTGGGCATTCCCG
>Locus:intergenic4850_1:3117432-3117528(+)
CGAAACGTGGAGCAACTCTCTATCATCGGCCAACCGGTCAGTTCAACGCCTCCTCGGCATGACTGCCATGCCAAGGAGCATGTGGTTCTTATGGCGC
>Locus:intergenic4864_1:3127007-3127094(+)
AGGACGATCGTTCATGCGCCGCCCGCGCGTTGCTCCGCGCGCCTCCGACAGCTTCGACGAGACGGGATATTGCAGCGATCTCGAAAGC
>Locus:intergenic4869_2:3130036-3129952(-)
AAGCTCCATCGAACCGAACGGTTCAGTTCAATCTCAATCCAATTGGTGGTCCATGTCCGCTTCCAGCTCTTCCAGCGCTGCCCGT
>Locus:intergenic4869_1:3130075-3129982(-)
CGATTTCCTCTTGATATGCGGCGCGAAAGGCTCTATGTCAAGCTCCATCGAACCGAACGGTTCAGTTCAATCTCAATCCAATTGGTGGTCCATG
>Locus:intergenic4875_1:3132870-3132822(-)
AGCAAAGATCACCGCGAAGGCCCGCATGCGATGCGGGCCTCGTTGTGTC
>Locus:intergenic4883_1:3138156-3138078(-)
GGCGGCGGCGCATCTGCCAGCTATCGGAGCCAAGTTTTTCGTTGCAACCGCGGGGGACCCCTCACCACAAGGGTCAGGG
>Locus:intergenic4908_1:3164577-3164634(+)
CCGGTCGCCCGCCGGTCTCACGAAAGAAAATTACCCGCCACCAGCACCGGCATGGGCG
>Locus:intergenic4914_1:3169879-3170014(+)
ACCGCCTCAACCTCCTTCGGTCGGGATTGCCCCTCAACCGGCTGCCGCCACCTTCTCCCCGCAGGCGGGGAGAAGGGACAAGCGGCGCCAACTGAATCCCGCATTCACCGCCCCGTTCGAGGGAGCGAGCGGGCGC
>Locus:intergenic4915_1:3170163-3170043(-)
ACGCGCAAAGGTGGCTGTAGTACTTTGATCTACTGCATGTTTTTGTCCTTTAATCGGACACTATCAAAGGAAACATGCAGTAGCGGTCACCCACCCCCTCAACCGCCTGCCGGCACCTTCT
>Locus:intergenic4947_1:3190486-3190453(-)
TTGCCGGTCGGCCCAATCAGCGGGATGAGGAAAA
>Locus:intergenic4963_1:3199364-3199271(-)
CCTGGCTCCACGCCGTCGCGTTCAACGCCGCCTTATTCCTTCGCACTCCGGCCGAGTCCATCACCGATTCGCATAGTCTCATCATTTCGTTTCA
>Locus:intergenic4975_1:3208564-3208414(-)
ACGCCCCAGCGCCGATGGTACTTCGTCTTAAGACGCGGGAGAGTAGGTCGCTGCCAGGTCTGCAAAACGCAGGATAAACAAACCGATCATCTTCTCTTATGCATTCGGCCGATACACCGGCCGCCGACAAGCGGCCTTTCGATCGCCAGAC
>Locus:intergenic4974_4:3208444-3208525(+)
GCCGGTGTATCGGCCGAATGCATAAGAGAAGATGATCGGTTTGTTTATCCTGCGTTTTGCAGACCTGGCAGCGACCTACTCT
>Locus:intergenic4974_9:3211033-3211066(+)
ATACAAAAGGTACGCCGTCACCCTTGCGGGCTCC
>Locus:intergenic4974_8:3212001-3212139(+)
CACCAATCCGACACGACCATCAGAGGCGCGTTCCGAAGAACACCCCAACAACGATCATGCCTCAAAGGACAAGACTTCCCTCCTACCTCCAGACCCTCTTCCACTTCCGGTCGGCTAGACCATCCATGGCTTCTTCGGG
>Locus:intergenic4974_3:3212032-3212074(+)
TCCGAAGAACACCCCAACAACGATCATGCCTCAAAGGACAAGA
>Locus:intergenic4974_1:3212259-3212319(+)
AAACCTATTTTTTCTCCAAGGATAATATCCGCCAGTTCAACACCAATCGAATGGTGGAGCT
>Locus:intergenic4974_2:3212679-3212802(+)
ATATCTGAGCGGGATTTGGCTATCCGCCCTTCTCGCTTAGCGCTCGAAGGACAACCAAATCGCCATACTCGACGTATTGCGTTCGATGGTCACCTGACTGGTGCCATCTATGTTCTAAAAAGCA
>Locus:intergenic4974_7:3213994-3214051(+)
TGCGCCCATTGTCCAATATTCCCCACTGCTGCCTCCCGTAGGAGTTTGGGCCGTGTCT
>Locus:intergenic4974_6:3214284-3214317(+)
GCATGTGTTAAGCCTGCCGCCAGCGTTCGTTCTG
>Locus:intergenic4974_5:3214414-3214513(+)
GAACCGAAGCCCGAACCGAGAAAACTGGTGTTAGTCTCTTGTCAAAACGTGACCGCCAAAGTCTCTTTCCAGAACCCAAATCTCTTCAGGTCCCGCGAGC
>Locus:intergenic4996_1:3231990-3232119(+)
GCCTCTCCTCCGGCGCCGCGGGCCCTGCTTAGCATCCACGGCGCCGGGGACGCTAGCCCCCCTCTCGGGAGCGCCTGCAAATCGGCTGCGATCGCCGAAAAACACTTGGCGAAAGTGCCTCGCTTTTGTA
>Locus:intergenic4999_1:3233916-3233835(-)
GAGCGTGCTCAATGGGATAAGCCAAAATGGGCTAAGACTATCGGCCATTTAATGTCGGACTTAAGTCTTAAAAGAAAGCACC
>Locus:intergenic5004_1:3237123-3237243(+)
GAGTTAGTTGTTGCGGGCGAATCCGCTCCTCATCCGGCCTGCCGGCCACCTTCTCCCCCGCAGGCGGGGCGAAGGGACAAGTGGCAGCGCCTTGCACCATACGAGCGCTGCTACGAAACAG
>Locus:intergenic5006_1:3238596-3238701(+)
CCTCTCGGCCCCAGACCTCGGTCATTCTGCGCGGCGCGTGTCGTGCCTGGCAAGCAGGAAAGGCGATGGAAAATGACGACACATTTTCAAACCTTCCGCCGTAATC
>Locus:intergenic5006_2:3238719-3238836(+)
GAGTCCGAGTGCCCAGTTTTGAACCATTCCAAAATGGCTGGCAAAACTTCATTCTCCCGAACATCGATCGAAGTCAAGCAATTGCGGAAAAAGGACGGCCGCTGCCGCCCTTTTTCGA
>Locus:intergenic5044_1:3265974-3266043(+)
TCCGGCTGCCGCCACCTTCTCCCCGCTCGCGGGGAGAAGGGATATGCCGCACCGTCCTGCGCAACCGCAG
>Locus:intergenic5049_1:3269397-3269292(-)
CCCCGCTTGCGGGGAGAAGAGACTCGCGGCGGCGTCTTCAGTCCCCTCTCCCCGCGCTGCGGGGAGAGGGCTAGTCCTCGGGTTAGACCCTGGGAGAGGGACAAAT
>Locus:intergenic5050_1:3270227-3270332(+)
ACGTCGGACTGGCGTGCCCCTCCACCGATTACAGCGCAGATCGGGCGCAAGCCGCAACGAAAATCGAACGCGCTGGATATTTCTAATCTGAAATTGCACCGCTTTC
>Locus:intergenic5078_1:3290319-3290445(+)
TTGAAGCGCCCCCTCATCCGCCTGCCGGCACCTTCTCGTCCCAAGCGGGGCGAAGGAGACTCGCGGCGCCGTCCTGTTCTCTTTCCGTCGAAGCGAGCAGCTGCAAACCTGATAGGGCTGGGAGTTC
>Locus:intergenic5078_2:3290485-3290569(+)
CGGCAGCGGGATGAGGGGCGGCAATGGACGGAGAGAGGGATATTCAGCGCAAGTAGACCGATATCCGGAGACGAAAAACCCCGCT
>Locus:intergenic5091_1:3298809-3298725(-)
CTTCCTTTGGCACTCAGCCGTTTCGGGCGCATCTCCGCAGCAGGAAATTCCATGGCGGATATCGCGCGCGTTGAAACTCGGTTGG
>Locus:intergenic5090_1:3298762-3298795(+)
ATTTCCTGCTGCGGAGATGCGCCCGAAACGGCTG
>Locus:intergenic5094_1:3301434-3301485(+)
CAGGCGGTTCAGGCGTTCCAGGCGGGACGACCAACTTCACGAAGTTTCCGCT
>Locus:intergenic5095_1:3301594-3301552(-)
CAACTCCGCTTCCAAAGGAGCGGAAGCGCCAAACGCGGAGACG
>Locus:intergenic5103_1:3306763-3306685(-)
CTGCGCACTTCCGGACGGAAAACCGCTGCACACTTTTCCTGGAAGCGCTCTGGCGGAACCCTACTCCCCCGCGGTCACG
>Locus:intergenic5112_1:3316188-3316224(+)
CTCCGGCTGCGTCGGCCCGGTTCCGGCTGTTCGCCAT
>Locus:intergenic5125_1:3321573-3321516(-)
CCGCATCTCAACTTGCAGGAATCGATCACGTTCATGATTTTAGGTCGATCCGACCTAA
>Locus:intergenic5199_1:3360139-3360034(-)
GGGGACCAAGCGTCACGTTTCACCAGTAACTGGCGCAGTCCTCCGCGCTCTCCTGCGGGCGCCAGCAGCTTCCGAGGACAATCCGATGATCCAGAGTGCTGCAACC
>Locus:intergenic5200_1:3361304-3361412(+)
AGCCTGGCGGCGCAACTGGGAACACGTCGTTTCCTTCTTCGCCTTCCCCGAAGGGGTCCGCCGCATCATCTACACGACGAACGCAATAGAGGCCCTCAACTCGAAGCTT
>Locus:intergenic5203_1:3363031-3362989(-)
GACGACCGCGCCGGAACCACAGCCCGGCTTTCAAGGCGAAAGT
>Locus:intergenic5204_1:3364250-3364385(+)
GCGTCTTCAGCATGGAATTGCACACTGGCGGGGGATCACCCATGTGGAGTACACAGCCCATTCCAGGCGTCGCTTCGTCAATGCCTAAGGCAAGAAAGAAGGGGCGGCCCGCCGGCAGGCTCAAGTCCCTCGAACC
>Locus:intergenic5204_2:3364484-3364625(+)
GCACAGCTTCAGGACAAGGGCGCGCGGCCGGCGCCTTGCACTTGGGGCCATTCAGGACGGGTCTTTACTACTTCTGGATCATCGAATCCTGGAGATCGAGCGATCGAGCGGAACGAAAGCCATCTCGTCGACGCCGCCCGAT
>Locus:intergenic5211_1:3368466-3368319(-)
CCCCAATTCTGGGCCCCATCTTGTCGGCACTTACAAGCCGGGTCGCGAGATCTATGCCCAGAGCGACGATCCGTCCATCCCAGGGCCGGCTACACCCCAATCTTAGTTCGAGCGCGCGCGATGAACCATACGGCTTTCTCGGAGAAGA
>Locus:intergenic5212_1:3370603-3370741(+)
GATATTGCTTGGAAAGCCCAGGTGCGGCTGAGCTCCCGATACCGCAAATTGGTTGGGTCAGGTAAAAAGAGCAACGTCGCGATTACTGCTGTTGCTCGCGAGCTTGTCGGGTTCCTGTGGGATGTTGCTTGCAGATCTG
>Locus:intergenic5212_2:3370973-3371024(+)
ACCGTGACACGATGCTATGCGCTGCCTGCGAAGCAGGTGGCGTTTGAAGTTT
>Locus:intergenic5214_1:3371450-3371594(+)
TACGATCGTGTTCCCGCACCTGGTGCGGGTGACGGAGGTAGCGAAGCCGCTCGCGAGCGCGCCCTCAATAGCGCCGTAGCGAGCGGGCGGTTTCGCGGGCGGTCATCATGTTTTCCGGTAGGGTCGGGTTGTCGAAGGCCAACCT
>Locus:intergenic5216_1:3373215-3373338(+)
CCCATTCTCAGGGAGCAGTTCAGGCGAGGCAATGCGCCGTCTCATCCTGATCGCCGCGCTATACCGACATGCTGCCGGCATCGTTCTCAGTACTTTCCTTCACTGGAGCGGCGATTGATCCCGG
>Locus:intergenic5224_1:3377922-3377970(+)
GAGGTGGCAAGCTTTTCGGGTAAGTTTCGGCGTAGGCTCTCGCCGTTTA
>Locus:intergenic5225_1:3378697-3378616(-)
CGACATCCGGACGGCTATCGTTACAGTCGGTACTGTGACCTTTACCGCGGCTGGGCGATGAAGCCGCCTGTGACGATACGGC
>Locus:intergenic5230_2:3382149-3382245(+)
CCTGACCTACATTCCCGTTGGCGCTGGGCTTCGTCTATCTCGTGCGCTGTCGTGGACCGTTCAGTCGGAAGGTCTTATCGTGGCGGCTACCGATCAC
>Locus:intergenic5231_2:3382503-3382416(-)
CGGACGGTTCCTCCAGGCTCTCGGCCGCCTTCTCCGACGGAAGATCGCATCCAAATCAGGATAGCTTATTCCTTCGGCGGCATAGAAA
>Locus:intergenic5231_1:3382634-3382598(-)
AAGCGGGCAAGCTGCCGGCTGCTCACCATCCCCCCCC
>Locus:intergenic5230_1:3382779-3382869(+)
CGGCGGGAGGCATCGGTGGCCGCGTATCAACAGCACGGCAATATCAGCTTTGCCCAGAGCAGAGCGGATGCGCGCACTGCTGTTGGTAGCG
>Locus:intergenic5253_1:3399351-3399231(-)
CGCCGTAGCGAGCGGGCGGTTTCGCGGGCGGTCATCATGTTTTCCGGTAGGGTCGGGTTGTCGAAGGCCAACCTGGCGGTACGAGCGCGAATGCCGATCCTGTATTGTTCGGTAACAGATC
>Locus:intergenic5256_1:3401096-3401162(+)
GCCAGGAGGTCTCGCAACGACCGCATACTCGGGCCGGGCGGGCGGAGACGTCCTTATTCTGGTTTAG
>Locus:intergenic5260_1:3406608-3406713(+)
GAAGTGCAGTACCCGGTACTCTCGACCACCACGGGACGGCGAACAAGAACCTCGAGCACGGTCCATTGCACCCTGGTTCCGCAGCCCACACCGGGCCCGCGGTTCC
>Locus:intergenic5265_3:3408710-3408599(-)
TATCGGTGCGCTTTTCCGACACGAGCGCAACATTGCCGGCCAGTCTGCCGATATCCGCCTTGCTGCCCGTCAGAAGCACAGCAAAGCAAAGGCCGAAGCATTCCGCGTCTGG
>Locus:intergenic5265_1:3408896-3408803(-)
TCACCTCAAGCAGACAAGCGGCATCCTTCAAGCCGACGGCTACAAAGGCTACGGCAAGCTTTATTAGCCAGGCGCGGATGGCATAGGCCGCTTC
>Locus:intergenic5265_4:3408892-3408841(-)
CTCAAGCAGACAAGCGGCATCCTTCAAGCCGACGGCTACAAAGGCTACGGCA
>Locus:intergenic5265_2:3408997-3408850(-)
ATCTGGACCTATGTCCGCGATCAACGTCCCTGGGCGGGCGCGGCTCCACCGGGCGCGGTCTACTACTTTGCTCCCGACTGGAAGGAAGAGCACGTCCACCATCACCTCAAGCAGACAAGCGGCATCCTTCAAGCCGACGGCTACAAAG
>Locus:intergenic5269_1:3410533-3410431(-)
CCGGCCAACAAAGAATGCCATTGCTGCCTTTCGATGGAGAGGCTCTATATGGACCATTTCAATCTTCAGTGGTGCGGATGCGAATGGCCGGCCAATGTAGTAG
>Locus:intergenic5277_1:3416455-3416305(-)
TCGCGGTCGATCATTTCTTTCCGCCCAGCAATTCCAAAAAAAATCGTTCTCCAGCGTCAGTTCGCCAATCTTGGTGTGCGTTGTTTTGACATCGACTGTGGGACCGCTGGCTCTGCCTTGGCTTCATCGCCGAAAACGCCCGTCGCCCCCT
>Locus:intergenic5286_1:3432859-3432997(+)
ATAGTAGCTTTTTGCTTTAAAGCCACTGGCGCAATCAAGTTGATATTAAACTCGGTAAGTGTCCCTTCATCCATTAGTCCCATCAGCTCTAGCTTTTTATTATCTTTAAGTTCAAGATCTTTGATGAGCGCGAACGTCG
>Locus:intergenic5292_1:3438109-3438190(+)
GAAGCCAATGTAGACGTCACAGTAAAGATGGTGAAAATAAACTCGCGCGCATCGCGGCCCCGTACTCACCGATGGCAGATAG
>Locus:intergenic5293_1:3438644-3438593(-)
CGGCATGGGTGCAAGCCCATCGGGGGTTCGAATCCCCCCCTCTCCGCCATCA
>Locus:intergenic5313_1:3451427-3451280(-)
CCTCATCCGGCTGCCGCCACCTTCTCCCCGCCTGCGGGGAGAAGGGACACGCCGCTCTGCCTTGCCCCGCATTCGACGCGGAAGAGGCCTGGCGTTTGCCGCTTGTCCCCTTCGCCCCGCTTGCGGGGAGAAGGTGGCCGGCAGGCCG
>Locus:intergenic5312_1:3451307-3451436(+)
AGCGGGGCGAAGGGGACAAGCGGCAAACGCCAGGCCTCTTCCGCGTCGAATGCGGGGCAAGGCAGAGCGGCGTGTCCCTTCTCCCCGCAGGCGGGGAGAAGGTGGCGGCAGCCGGATGAGGGGCTGATTT
>Locus:intergenic5327_1:3461733-3461604(-)
AAGGATTCGACGGCGTCTAGGCGGCCCCTCATCCCGCTGCCGCGACCTTCTCCCCGCAAGCGGGGCGAAGGGATGAGCGGCACTCTTCCAGTCCCCCGCGCCCTGCTTGCGGGAGATTGGGTCATGGTGA
>Locus:intergenic5333_1:3465325-3465214(-)
CAGACCGGTGCAGCTGGCCCCAAAGCTGAAGCAATATTGCGAGCTCCTTTCTCGCCGCCGGTTTGCCGCATAGCCTTTGCGGACATACATCCGCAAAGGCTGCCAATAGCTC
>Locus:intergenic5341_1:3468572-3468488(-)
CCTTTCATGAGCAGTATCCGCCGCACCGGCGCGACAAGCGGCAAACGCATCAATCCCCTCTTCCCGCATGCGGGGAGAGGGTTAG
>Locus:intergenic5352_1:3476860-3476905(+)
CGCTTCCCGCGCCGCAGACGCGGCATGGCGACCCAAATCTCGCGCT
>Locus:intergenic5354_1:3479701-3479788(+)
CGGACAGCGCACCGGCGACGAACTCGAAACGGTGCGGCATCGCCGCCGCGCGGCAGTGGACCGCACCGAAGAAGGCGCCCCGACCGCC
>Locus:intergenic5393_1:3499820-3499733(-)
GTGTGCGAATGGACCTCGAGGCGCGTTCGGGCGCAAAAAGGGGCGTTATCCCGAATCGTTGACGGTTTGGTAACCCGGATTAAGTCAA
>Locus:intergenic5411_1:3508978-3508933(-)
AAACGGCGGGCAGGGCCAAATCGCCTGCACCGAGCGTGCCATCAGT
>Locus:intergenic5437_2:3527050-3526948(-)
AAGAATGCCCCTCCCCACCCCCTCCCGCCTGTGGGGAAAGATGGGGAGGGCCCCGATGTATCACGGACTTGCGGTCGACCGCGCCACCGGCTATCCCGATTCA
>Locus:intergenic5437_1:3527162-3527099(-)
TCGCCATTCTTTGTTGACGGTCGACGGGCAAGGAACCCGAACCGGGCCGGCACATACACCATAT
>Locus:intergenic5438_1:3527815-3527860(+)
GTGCGGAAAGGCGGTCCTCGGGCCGCCTTTCTTTTTGGTATCAGCC
>Locus:intergenic5456_1:3539498-3539582(+)
TGGAAGAATACGAACCTGAGGCGTGAGGAAATCACGGGGCCAAGATCGCTCGGCAGCACAGGCGAAGGCCTCCCTGCCGGGAGTG
>Locus:intergenic5459_1:3540490-3540442(-)
TGTTTGCGTTTCGTTGGAGGACCAGGTGGACCCACCCGGCGGTATCTCC
>Locus:intergenic5458_1:3540481-3540610(+)
AACGCAAACAAGCTCTTATGGCGCAGTCACAAGCAACGGGCCGTTGCATATCTCAAAAGTGCCGCGCGGTGGAGATCGTGTGCTTTCGTGCTGGTTTTCGGGCGCGCAAAAGCACCCTCTGTGGATCAGT
>Locus:intergenic5463_1:3542188-3542125(-)
CGCAGGCAGGCCCCTCACGGCAAGTCGCAGGGCAAGTCGCAGGGCAAGCCCTGGGAAGGCAAGC
>Locus:intergenic5464_1:3545518-3545554(+)
GCTGCCGATCGGCCGAGTCCGGAAATAGGAATCGCTT
>Locus:intergenic5468_1:3547755-3547896(+)
TGGAGGCAGACTGGCAAAGGGAGGAGCGCGAGTCAAACGGCTAGTTGCACTGCCGCAAAAGCTTCACGGTCGCTTGTCGGCGCTCCTTCGCACCTGCGTCGCCGCATTGCACAAAGAGATTGTCAGTGGCGCTCTTTTGCGG
>Locus:intergenic5483_1:3554100-3553998(-)
TTGCCATGGGGAGAAACCGGCTGGCTCTCGCTTCCAGTGATGCGGTCTCCCGACGGCATCGTTTGGGATAGGTGGAGGTCAAGCCGCTTGTCGTCTCCCCCAC
>Locus:intergenic5486_1:3556294-3556342(+)
GCTGCAGAGCGGAACGCGCACGGACCGCCCGGGAACTTTCACTTCAGGT
>Locus:intergenic5499_1:3566214-3566169(-)
CGCTCTAGGCTGACAGGACGTCTTCCCCGCCGCAGACGCGGCGGTG
>Locus:intergenic5513_1:3581878-3581827(-)
ATCCTCGGGGTCGCAGCCACACCGGCAGAACAACGACAACCGGGCCGATCAG
>Locus:intergenic5512_1:3581913-3582039(+)
TGTGCCCTCCTTCGCCGTCATCGTCCCGGGAAGAGAGTATCGGTGAAGGCAGGCGCCGAACGCAAAGCCGGCGGCGCGCTGGATTTCACGGCCGCGTGGTGCATGAAGATGGCATTTTTTAGCCGTG
>Locus:intergenic5512_2:3581940-3582045(+)
GGGAAGAGAGTATCGGTGAAGGCAGGCGCCGAACGCAAAGCCGGCGGCGCGCTGGATTTCACGGCCGCGTGGTGCATGAAGATGGCATTTTTTAGCCGTGATGTCA
>Locus:intergenic5537_1:3599725-3599662(-)
CGCTCGCGGGGAGAGGGGACGGAGGCGGCGCGGCATACCCCTTCTCCCCGCATGCGGGGAGAAG
>Locus:intergenic5552_1:3616003-3616060(+)
ATTTTGCACAAATCGGTCAATGCCAAGGATTTTTCCGCAGCAAAGGGTTGCCCCCTTT
>Locus:intergenic5554_1:3616941-3617001(+)
ACTCTCTTTCGCCTCACGGTTCAAGACTTCCGAGCAAACGCGAAACCGCGTTGCCCTGCAT
>Locus:intergenic5557_1:3617286-3617205(-)
TCGTCTGGTGGAGGGGGAAACCGCGCGGTCCGACCGCGAAGTTCCTGTCCCCGGCCTTACCGGGGAGAGAGCGGAGGGCCAG
>Locus:intergenic5560_1:3619602-3619677(+)
GGGGTTCAATTGGCGCCGCTTGTCCCTTCTCCCCGCCTGCGGGGAGAAGGTGCCGGCAGGCGGATGAGGGGCCTGA
>Locus:intergenic5601_1:3652621-3652561(-)
TTCAATCGATTCGCAGCTGCAATAGTTGCTGCTAAATTGCCGCGACCCCTTGCGGCGTTTC
>Locus:intergenic2_1:221-260(+)
CGCGGTAAGCGGGGAAACCCGGTAAAACACTGCAGAGTCA
>Locus:intergenic56_1:32637-32706(+)
GGCAAGCGCCAGGGCAATCCCCTCTCCCCGCTCGCGCAGGGCTGTCCGGGGAAAGTTCCGGGTGAATCGA
>Locus:intergenic82_1:56302-56380(+)
GGTTCCCGAGGGATCCCCTTCATGAGCAGTATCCGCCGCACCGGCGCGCAAGAGATATGTGCATGCCGTAGCTCCCCAC
>Locus:intergenic83_1:56455-56377(-)
CTGATGACCGCCGCCACAGTTTCAAGATTGCAGGGACGACAGACGGCCGCCGCAAGCGCCGAGCCCCTCCCCCTTGTGG
>Locus:intergenic91_1:61419-61368(-)
CTTTCGTTTTCATGTCGCCGCGGCGGACCGAATCTCCGTCGCAGTTCTGGAT
>Locus:intergenic111_3:83042-82991(-)
TTCATGCACTCGAGTTGCAGAGTGCAATCCGAACTGAGATGGCTTTTGGAGA
>Locus:intergenic111_2:83217-83157(-)
CTACCTTGTTACGACTTCACCCCAGTCGCTGACCCTACCGTGGTTAGCTGCCTCCTTGCGG
>Locus:intergenic110_3:83980-84121(+)
CATGGATGGTCTAGCCGACCGGAAGTGGAAGAGGGTCTGGAGGTAGGAGGGAAGTCTTGTCCTTTGAGGCATGATCGTTGTTGGGGTGTTCTTCGGAACGCGCCTCTGATGGTCGTGTCGGATTGGTGTTGCCTGACCGCGC
>Locus:intergenic111_1:86636-86567(-)
CGACCGCCCCAGTCAAACTACCCACCATACACTGTCCCGGATCCGGATGACGGACCGCGGTTAGACATCC
>Locus:intergenic110_1:86972-87005(+)
GTGAGACAGTTCGGTCCCTATCTGCCGTGGGTGT
>Locus:intergenic110_2:87330-87417(+)
GCGGACGGCGCGCGCCACAAGGCGCGACGCGCTCTGCGCTTGCGGCCTCACGGCCGGGGCGACAGACAGAAGACGTGTTCAAAAGAAG
>Locus:intergenic122_1:95772-95817(+)
GGGCGTCGGATGCAGTTGCTTATTTTTCGAAGCTTATGTGCCTATA
>Locus:intergenic175_1:128929-128872(-)
TCACCTGTCATTTTTCTGTACAGGCGCAATCTAGCCGACCCGCCCGCAAATGCAAAGG
>Locus:intergenic222_1:161526-161601(+)
GCGCAGCCCCCGCTAACCTTCTCCATAAGCAAACCGTTAACCATAATTACACCAATTCCTGATCAACCTGATCCTG
>Locus:intergenic239_1:171198-171162(-)
CCCTGCAGGCGGGGAGAAGGGATATGCCGCCCTCTCT
>Locus:intergenic252_1:180024-180090(+)
TCTAATGTGCCTCAAATCCTGCATCTCCCAGCGGCTGCGGCCTCTGCGGAGCCGTTCGTGTTTCGTG
>Locus:intergenic270_1:191054-191114(+)
AATGGATCCCGGGATCCCTCGGGAACCCAACCGCCTCAACCTCCCTCGGTCGTCATCCTCG
>Locus:intergenic271_1:191430-191394(-)
CTACAGCGCCGCGCGTCTTATCAGACGCGCAAGGGTC
>Locus:intergenic280_1:194888-194978(+)
CTGCATGCGGGAGCCTTACTGCATTTGAAAAGACGCATAACGCTGTTGCGTCTTCCAAATGGCCGGAAAACCGCTATTAACGAACACCGGT
>Locus:intergenic294_1:203964-204045(+)
ATCGCACCCGCTCGACGGATATCAAGTCGACTTTGCTTGACCTGCCTGCCTTGGGATGCTTCCCTTTTTGAAAACAAATCAA
>Locus:intergenic306_1:213205-213262(+)
GTCCCCTTCGCCCCGCTTGCGGGGAGAAGGTGCCGGCAGGCGGATGAGGGGCCAAGCC
>Locus:intergenic322_1:224429-224519(+)
TGCAACAGAGTTTCGACGCGCCGGCAGGGGAGGCAAAAAAGTGAAGATCACCAAGGCGTTCGGCCTCGCGGCTTGGCAGGGTCACGCAGAT
>Locus:intergenic335_1:235376-235250(-)
GGGAGAAGGTGGCGGCAGCCGGTTGAGGGGCAACCCCGACCGAGCGGGGTTGAGGCGGTTGGGTTCCCGAGGGATCCCGCCAGCGTTCCAGGGGCACGTCCTCTCGCCTGCGAGGAGCCAAAACAGC
>Locus:intergenic351_1:244239-244185(-)
ATTGCATTCAGGGTTTCCGATAGTGCGATCCGGTCCGTTATTTTTGCGATGACAC
>Locus:intergenic362_1:252785-252854(+)
TGCCCACTCGCCTGCTCGAGTTCTGCCCCTGCCCCTCAACCGGCTGCCGCCACCTTCTCCCCGCAGGCGG
>Locus:intergenic367_1:255186-255072(-)
CCCGGAGAAAGTGTCAAAACGTCTCACTCCGGGGTTGATAATCTCTGTTGCAACGCAGAGCCAAAAGACATAGGTTCCGCGCGATTTCAAGATGGGCCGGTTTTTTGTTTGCCGG
>Locus:intergenic426_1:290906-291029(+)
TTTCGTGGGCAGGGCGAAAACCGTTCCGCACTTTTCCTGAAAGTGCTCCAAGGCCTGTCGAGATTCGGGATAGCCGCCGCGGCTGGCTTGATCTCCTCATCCCTGTGCTCGTCACAGGGATCCA
>Locus:intergenic427_1:291057-290991(-)
TTCTTTCAGACCAAGGACTTGGTCTGGCTGGATCCCTGTGACGAGCACAGGGATGAGGAGATCAAGC
>Locus:intergenic441_1:299139-299049(-)
AGGGATGAGGGTGGAGAGGGTGCGGTCCCTCAGAATACTTCTCATGGGTGCGCGGATGTCGAGGACCCAGTCCCCAAGCGAAGGTGCCGTA
>Locus:intergenic443_1:300540-300474(-)
GGCAGCGCCCGTGCATCCCCGCCTCCCTCATTCCTGTGCTCGTCACAGGAATCCAGCCAGGCCAAGT
>Locus:intergenic442_2:300559-300703(+)
TGCGCGCCATCTCCTTCCGCACGGCCTACGAGAAGTATTCCGAGGGACCGCACCCTCTCCACCTCATCCCTGTGCTCGTCACAGGGATCCAGCAGCGCTGCGTCTGCGGCGCGGGAGAGTCTTTTCAGCCCAATGACTTGGCCTG
>Locus:intergenic442_1:300733-300805(+)
AGGGAGGCGGGGATGCACGGGCGCTGCCGCAACCTCGTTTGGGGACTGCGCGCCATCTCCTTCCGCACGGCCT
>Locus:intergenic443_2:300935-300878(-)
GAATCCAGCCAGACCAAGTCATTGGGCTGGAAGAACTCTTTCCCGCGCCGCAGACGCG
>Locus:intergenic445_1:301393-301321(-)
CAGACGCGGCGCTGCTGGATCCCTGTGACGAGCACAGGGATGAGGGTAGAGAGGGTGCGGTCCCTCGGCGCGT
>Locus:intergenic456_1:306891-306933(+)
GCGGCATGCGCAAAACTTATTTCTCGCTCCGATCGTCTTGACT
>Locus:intergenic468_1:314296-314443(+)
CCCCAACCCCTCCCCACAAGGGGGAGGGGCTTAACTTGCCTTACCGTCACCGCGTCGCCATCGTTTTGGCGCGGAGAGTGCCGCGGGGAAGCCCCTCCCCCTTGTGGCCCTTGTGGGGAGGGGTTGGGGAGGGGTTGCGGACGCAGAT
>Locus:intergenic477_1:318492-318351(-)
ATTGTTCTTGATATGCGAAACAGGCAGACGAAGCCCATTTCCAGCGTTAAGAACGGCCACGGCATGCCCTGCCGGACCGTTCGGACGGGGGCTTATAACCGCACATCCCGGAAAAGGCAAGCGGTCCGGAGGCCGCTCGCGC
>Locus:intergenic511_1:334514-334481(-)
TACGACTTCGGGAAGGTCGAAACGTTCACTCAGG
>Locus:intergenic512_1:335562-335625(+)
GAAGGGATATGCCGCGCCCGTTCGCTCCCTCGGGCGGGCGGTGAGTGCGGGGTTCAGTTGGGGC
>Locus:intergenic531_1:343003-342949(-)
GCTGAGGATATCCGTGCGACGGCCATTGTCTCGGAAACGCTACTATATAGTCTGG
>Locus:intergenic576_1:368095-368149(+)
TTACCGTTGCAACCGGTTTTGGTTGTGACGGCGTGTGTGGGCCGCCGTGCTGGAG
>Locus:intergenic578_1:369972-370104(+)
ACCTTCTCCCCGCAGGCGGGGAGAAGGGACAAGCGGCGCCAACTGAACCCCGCATTCACCGTCCGCCCGAGGGAGCGAGCGGGCGCGGCATATCCCTTCTCCCCGCCTGCGGGGAGAAGGTGGCGGCAGCCGG
>Locus:intergenic579_1:370118-370052(-)
GGGTTGCCCCTCAACCGGCTGCCGCCACCTTCTCCCCGCAGGCGGGGAGAAGGGATATGCCGCGCCC
>Locus:intergenic578_2:370164-370305(+)
ATCAGCAGTATCCGCCGCACCGGCGCGCAAGAGATATGTGCATGCCGTAGCGTTCTACGGGGAGAAGGGACATGCGGGCTCCGTCTCGTTCCATTTAGACGGCGGAGAAAGGAGCTGCGGGTTTGCTGCGAGTCTCCTTCGC
>Locus:intergenic609_1:388350-388233(-)
GCCGAGCGGGTACGCTCTGTTCCATCAGGCACGCGGACCAGATTTTCGAACAAATATTCCATATTGACAATTCCCGCGCATTTCATTTCATTTCGCCGAGCACAGACGAGGGCCTGGC
>Locus:intergenic627_1:398596-398455(-)
AATCCGCCCGCCCCGCCAGACCACATTTTTGCCGCAACCTCTCATAAGCTATTGAAAAGCTTAGAATTTTTTTGTCACGGGATTGACACGAGCGTGGCAAGGTCAATCGCGCAGGCCGTTGGCGGCGGCACGAATCGGAAAA
>Locus:intergenic629_1:400938-400905(-)
TTGATAGCCGACAAGCGGGGCGAAAAAAACGCTC
>Locus:intergenic644_1:408766-408802(+)
ATGATGCCGAACACAGCAAAAGACAGAAATTCGGAGA
>Locus:intergenic648_1:410308-410353(+)
TCTTTGTCTTGGCGGTTCGAATGCACAGAAAAGTCGAGCCTTTCCG
>Locus:intergenic659_1:415223-415091(-)
GGAATATTGCGGCGGGATTGTCTTACAACGCAAAGTTTGCGCCGCTCCATTGCCGGGCGGCAGCAAGATAACCATATTCGCCGTGGCTTACGCCGATGTATGTATATGTGTCCCTCGGACTGCCCGAGGTCAG
>Locus:intergenic659_2:415286-415205(-)
GAGTTGCTGCATGAAACCCCTTGGGGTTTGACGCGGCATGGAGTAGAGCATGCCCGGCGGAATGGAATATTGCGGCGGGATT
>Locus:intergenic668_1:420548-420608(+)
TTTGATTTTGCACAAATCGGTCAATGCCAAGGATTTTTCCGCAGCAAAGGGTTGCCCCCTT
>Locus:intergenic701_1:445422-445350(-)
AAACACCCTGTTTTCGTTACCAGCAACCCCGCATTGCAAAAACCTGCGCTGCGGCAACCCTGTCACGCTTCGG
>Locus:intergenic741_1:471258-471201(-)
GAGACTTGCCAAGTCCCGTTGAGGAGCGCGAACCGAAAAGGCCTTCAACTTTTTGAGG
>Locus:intergenic753_2:477250-477202(-)
CCGCAAGCACTTCGGCACAGCCGAGCGACCGCCGTCACAATGGCTTTAT
>Locus:intergenic753_1:477337-477289(-)
CGGGACTGCGGCGGTCCTTTCCGGATCAATGCAGGATCAGTCAAATCGC
>Locus:intergenic764_1:482870-482960(+)
GAGCGTTTACGCGCCGGGCATGGCTCCGCCAACGGGCGGCTCCACCGGACGTGCGCGGCTTATAGGGACAAAAACCCGATAAAGTCAATTC
>Locus:intergenic765_1:483017-482894(-)
GGCCCACTCGATTTAAGGTGTCATACGGCGATTCATGAGCACGCCGCCGGTGCCCGGGAATTGACTTTATCGGGTTTTTGTCCCTATAAGCCGCGCACGTCCGGTGGAGCCGCCCGTTGGCGGA
>Locus:intergenic772_1:489254-489332(+)
CGAAGGCGCTTGCAATCGCCGAAAGGACGCTTTAGAGGATCGCCACGCAAGCGGTGGTCACCGCTTCCAGGCACGCACC
>Locus:intergenic784_2:501983-502094(+)
TTCGGCCGCGGCCGGGGAGGTGGCCTGCTCGGGGCCGGCGCCGGGGCGGGGCGGGGCGGCTGGATGTCCGGGGTCACAGGGGCCGCGGTTGCAGTGGCAATGGCGATCGGTC
>Locus:intergenic784_1:501985-502129(+)
CGGCCGCGGCCGGGGAGGTGGCCTGCTCGGGGCCGGCGCCGGGGCGGGGCGGGGCGGCTGGATGTCCGGGGTCACAGGGGCCGCGGTTGCAGTGGCAATGGCGATCGGTCTAGCGCCGATTGCCGCGGCGCAGCAGGTGACGAAG
>Locus:intergenic814_1:521207-521321(+)
AAAAGCGCTTGTTTGGCCGACCGAGGCCAAAGCGGCAAGGCATCAGTTGACGACGAATCGATTCCGTCTCTAGATTGTGAACGATCTGTCGCCGGGCGGGCGGCTAGAGGATTTC
>Locus:intergenic820_1:523702-523786(+)
CCCGGTCGGACCGAGGCGATACCACGTGCAGAATGCCACAACGAGATAATAATTCAATTTGATTTATTTATTGACACGGTGGATT
>Locus:intergenic823_1:525115-524974(-)
AGAACGCTCCACGAAATCCGGCCTGCGCCGCGATCGGTTCTGAGAAGCCAGAGCGGAACGCGGGCAAGAAGCACCTCGCGCCTTCCTCGCCCCGCCCTGAAAATTGCGCAGGTTTTCGATGCCTTGTCAAAGACCTCGGCAC
>Locus:intergenic849_4:544303-544165(-)
CGCTCTTTGGAAACACCCCTCCATTCATCGGACGGCGCCGACCTGTTCTTTGCTGGGACGAAAGTTAGCCGGTACCCGTTTGGAGGCCGGAGGTCGCCTCTGATCAGCCCGTCGCTACGCACGACCTCTATCAGGCCAA
>Locus:intergenic849_3:544678-544561(-)
CTGTCGATAGTATTCAGCGTGGTGGACAGATGTACGGCGCAGCAGCTTATCGGCAACGCATCTGATTTTGCCGATCCGTTTGCTGAGCGGAAACGGCACGACCTCGCACGTGTCGTCA
>Locus:intergenic849_1:545382-545328(-)
CGACAGTCTCGAACCGATTTTAGCGGCCCTAACAGAGTTCGACCGGCCAGGTTGG
>Locus:intergenic849_2:545690-545609(-)
ATGTGCCGCCGAGGAAAAGTGTCTCACGGCGAGACATTTTCGTGCGAGGCAACTGCCCGTCCAAGGCCGATGTGCGGTGCAG
>Locus:intergenic850_1:546533-546566(+)
ATCGCGGAAGCATCGACTGAGCTTAAATTACTGC
>Locus:intergenic861_1:560880-560826(-)
CTTCGAACACTGCGAAACGCATGCCTGAAAAGCCATCACGTTAACGCCTTCCGAT
>Locus:intergenic862_1:562651-562786(+)
ATGCTTCCTGAAGTCCATCGGTTCGGAAAGACACGCAGCAACCCGAAGACAACGGCGACCTTTGCGCCTCCGATAAGACGCCGCGATACCGCAAAGCGGTGCGTGCTCCGGCAATTCGGCCACGCTCGCCTATGTT
>Locus:intergenic884_2:576464-576590(+)
CAAATGGAATGGCGGACGGTTGTACCGGTGCGCACCGGTGCACTCGATGCAAGCCGTATCGGACATGAAGAGGAAGCGAGCGGTTTCCGCCCGCATCCCGCATGCAGTTTTTGGAATGGGTCATGGC
>Locus:intergenic884_1:576470-576617(+)
GAATGGCGGACGGTTGTACCGGTGCGCACCGGTGCACTCGATGCAAGCCGTATCGGACATGAAGAGGAAGCGAGCGGTTTCCGCCCGCATCCCGCATGCAGTTTTTGGAATGGGTCATGGCCACGTCCCGGATTGAATCGATCCGCGT
>Locus:intergenic904_1:585296-585446(+)
GCGAATGCGGGCTGCACAGCCAGCCGCTCCGCGTCTGCGAATACATTAGCCAAGCGCCTTGCGACCGTAAAGCACAGCGAGGAAAATAGTCCTTCCTATCCGGTCAAAGTACGGCATACGGCAGACGCAGCGGTCTTCAGGGGTGAACTCC
>Locus:intergenic921_1:597653-597542(-)
AATTGCTCCTCCACAATTCCTAACCGCAAACAATTGAGGAATTGTGCAATGTTTCACTATTCTCAAGCTTCACGCGCCCGAAGAGGCGCACGGCGCTATCCTTCGAAGTGGT
>Locus:intergenic949_1:615694-615628(-)
GACCTGTTTATCGAATTCTGTGATGTTTCCATCACCCGGCGGCCCCGGACCGCCGAGTGTCCGGCGC
>Locus:intergenic971_1:633083-633020(-)
TTAACCGTTGCACGACAATGGGAACGTGAGCCGCAGAAAGCGGCGGTCGAGAATTCGAACATGT
>Locus:intergenic972_1:633560-633647(+)
TGGCAGCGCATTCTTGTGCTATGCCGGGACAAGACTGTTTCCGAGGTCGGATCCGGCGTTTCTGCGGGATCGGGGAGAATTGACTCGA
>Locus:intergenic1014_1:662505-662646(+)
TGCACCTTCTGTCAAGAAATGGGGGTAGGGGTGCGCGTATATCGTCTAGATCCGAGATCAGGATCGAAGCAGTTTCCTGTAAAGGAAGAGGGAAACTATGTTCTCGGGGATCCGAAGAACGGGAGAACCAAACACACGTCGG
>Locus:intergenic1016_1:664432-664483(+)
TCGCCGGAGTTTTGTATCGCTGCTTCAAAAGGAAATGAGCCGTTCCTTAAGG
>Locus:intergenic1029_1:677179-677029(-)
ACGACTTACAGTTCCGTTTGCTACAGCACACTGCTACAGCGGAGCCATGAACGACATGCCATCACACCCTCGTCTGATCAAGCGCGGAAACGTCTATTGGTTCAGATCCTCGATCCCTCGCGACATCAAGCAATCCTACCCAAAGACGGAA
>Locus:intergenic1044_1:683919-684051(+)
GATGACTGCCTCTATGCGCTGCAGCCGACAATTCCACATCTGACACGATCGTCGCTGCACCGTTGCCTGCAGCGCCAGCTACCATGTTTCTACGCTACATGCGGGTTGATATCCATCATAAATGTAGTTACAT
>Locus:intergenic1085_1:711284-711164(-)
TTCGCGGACTTACTCCGGAGTGGCGGCATCTGTATTTCCAGCAGTGGCGAGGCTTGGGGATGGGTCCTTGGGATCAAACCCGTATGCGCTGACATTGGCATTAGCGGTCACCCGCCCCTCA
>Locus:intergenic1099_1:721076-720929(-)
CGGACGCGATTGCGGTCCGACCCTGGCCAACCCTGCCGGCGTTGGCTTGCGCGAACCTGTCCCGGACGCGGGGTCCCCGCGGCCAGCCTCACGCAAGGATCGAACCCTATTTCATCGGAGGAAATTCACGATCGCGACAGGTATCGGC
>Locus:intergenic1099_2:721054-720952(-)
CTGGCCAACCCTGCCGGCGTTGGCTTGCGCGAACCTGTCCCGGACGCGGGGTCCCCGCGGCCAGCCTCACGCAAGGATCGAACCCTATTTCATCGGAGGAAAT
>Locus:intergenic1102_1:724716-724785(+)
TCTCGGCCAAAGAACCAGCTTTGCGTCAACTTCGAGCTTGCAAAATGGCCGGGCGATCGGCCCCGGGCGC
>Locus:intergenic1152_1:759231-759297(+)
ACAAAAGCATGCAGCAGATCAAAGCGCTACAGCGACCTTTGCGCGTCTGATAAGACGCGCGGCGCTG
>Locus:intergenic1160_1:764954-765101(+)
TGGGATTGCCCCTCAACCGGCTGCCGCCACCTTCTCCCCGCAGGCGGGGAGAAGGGATATGCCGCGCCCGCTCGCTCCCTCGAGCGGGCGGTGAATGCGAGGTTCAGTCGGCGCCGCTTGTTCCTTCGCCCCGCTTGCGGCAGGGCTG
>Locus:intergenic1161_1:765048-764997(-)
TTCACCGCCCGCTCGAGGGAGCGAGCGGGCGCGGCATATCCCTTCTCCCCGC
>Locus:intergenic1176_1:775542-775641(+)
CGCAATGACTGCTGGCGGGCTGGCGGCGTGCGCCGCATGACTTTTCCGAAAAACATCAGCCTGTTTGCGCATCGGGTGGCGCCCGAGCGCCTTTGGTGCG
>Locus:intergenic1178_1:778358-778430(+)
TTGCCGCTTGCGAAACACTGCCGAAAGCAGGCGTTTCGCGAAGCGCCGCCGGCGGCTCGGCGGCCGGGGCTCG
>Locus:intergenic1186_1:782966-783023(+)
CCGAAACGTCACAGGAATCCAGCCGGCCCAAGTCCTTGGGCCGATCGAACTCTTACGC
>Locus:intergenic1234_1:816524-816668(+)
ATGGATGCCGCCGCCGCGGCGCTTGTTATTGTCGCCAAAACGCCGATTGGCGCCTTTTGTTCCGCGCGGCACGACGCCAGGGCGCATGCCTGTTGCCGGAGGGACACGGAGCGATCGTCATTTATGCGACTGGCGTTCGGCACGT
>Locus:intergenic1242_1:819772-819820(+)
AAGAGCGGGATGGCGCGGCAAGCCGCTTCATCCCGCTCGACAAGGGGCG
>Locus:intergenic1263_3:829437-829371(-)
AGCGTGCTCCCGATAAGGCGGCCAAACCAAAAAGGCGGAAACACACGAGCACGGCTAAACCATCCGT
>Locus:intergenic1263_1:830401-830335(-)
CCTGCGGTTGCCGGAGACCGATGGACTTCGAGGCTCAACCCAGAAGCAGAAGGACACAGCCCGGCCG
>Locus:intergenic1263_2:830525-830405(-)
CGAAGCCTGACGGCCGCTCAAGGCGCTCTCTCGATTTTGCGTTGGCGCGACTGTACCAGCGCCGCTTCTTTTCGCCAAACTTTTTTTGAAACCATAGCGGAGCGGGCGACCCCGACCGCCC
>Locus:intergenic1262_1:830576-830624(+)
CGTCTGAATCCGGGGCGTCGGCAGCAGGCCGCAGCGAGGCGCGCACAGG
>Locus:intergenic1276_1:840134-840173(+)
ATGATAGGAAAATCTTATCGTAAATGGCAGGAAATACAAT
>Locus:intergenic1299_1:853433-853376(-)
CATTCACAGCAAAGTGGTATTTTTTGCTTACCACTAATGCATGTCGCCCAAAAGTGTG
>Locus:intergenic1318_1:866529-866586(+)
CAATTTGCCTTCCACCCTGACAAATGCAACCGGCGCTCCCTATGTTGGGGCGGCAGAC
>Locus:intergenic1369_1:895245-895170(-)
CGCTGCCCTCGTTCCCGCTACAGCGCCAGCCGTCCTCGGACGCATAACGGGTGCTGTAGCACTCTGACTGCTGAAC
>Locus:intergenic1386_1:910110-910248(+)
AGGGCAACTCCTTGGAAAATCTGGTTTTTTCCGGAAGGTTCCAACTGGCACGCATTGTGCATATTCAGTTCCGTGTCCAGAGGGGACCACAATAAGACAGCGCCCAAGAAGGTCGCGACAAGGGCCGCCGCCGATCGCC
>Locus:intergenic1386_2:910313-910346(+)
GGCGAAGCGCCCCGGCTCGACTATCTAATACATA
>Locus:intergenic1406_1:920304-920379(+)
CAGCGCCGCCCCGTGGGGCAAAGGGCGGATGCTGGAATTTTCAAAGCCGTTCCACAGCGGGAAAGAGTGGCGGCTT
>Locus:intergenic1460_1:954730-954823(+)
TATTGGCAGTTGCCGGGCCGGTCCTCAGGCTTAGATGAGGACACTCAAGGTGCCGCCTCGAAGGGAGGGCGGAGAATTGGGAAGCCGGTCAAAT
>Locus:intergenic1461_1:954978-954828(-)
GCCGCAACCAGCTACGGTCTATTTCTGCTTCAAGGCTGGTTTCCGGGCTCTGGAGCCGTCCGCAAGGGACCTGCCCGGCGCCTTCCCGGACGCGGTGTCCAGTGGCCTTCTGCCGTGGCTGTTCGCTCCACCACCGTTGCGGGGGCAGCGC
>Locus:intergenic1463_1:958632-958524(-)
TGGAAAAATCCCTCCGTCGGTACAATCCTGGGCGGAATCGGGCCGTCGACTTTGCCTCTTGAGGTCGGTGTACAGAAGTGTTCGCCTCGCGCAGATTGGGGCCGGGGCT
>Locus:intergenic1494_1:981194-981263(+)
CGTCTGCGGCGCGGAAGAGTTTTTCAGCCCAAGGACTTGGGCTGGCTGGATTCCTGTGACGAGCACAGGA
>Locus:intergenic1511_1:988522-988450(-)
ATTCCCGTGGAGAACCCGGCGAGAGCGGCTGCCGCAGAGCCGCTCCGCCGCTTTCACGGAATCATCGGGTTGT
>Locus:intergenic1511_2:988687-988585(-)
TCACCCCGGAGCCGCAGCTGGCCCGCTCCGAGGGCCACGCGTCAGACGCGCGTGCCCTCTCTTAGTGGAAAGCGGGCACGCGGGAAAGTCCTTCTGCGCGTCG
>Locus:intergenic1544_1:1010488-1010554(+)
GCTTTTGCGTCAGTCCCTGGCAAATCGCGCGGCCATTCTTGTCACCGTGGCAATTTCACGTCGGTAT
>Locus:intergenic1589_1:1038421-1038382(-)
TTGTCTCCTTTCGTGGGCTCGCGGGGTCAGTCTGAAAGTG
>Locus:intergenic1645_1:1069340-1069289(-)
GGCATGATGGCATTTTGGGTTTTCTACGGAAGTAACTTTTTTTTGATGTGCT
>Locus:intergenic1663_1:1080334-1080301(-)
CTCCCCCATACGGCGCCGCACGTCTCGTCAGACG
>Locus:intergenic1665_1:1081457-1081415(-)
CGCCCCTCTGCTCCCACCGTTAAAGGTAGCGCGGCCGTGACGA
>Locus:intergenic1689_1:1096616-1096520(-)
CGCCGCAGACGCGGCGCTGCCCTCATCTCTGTGACAAGCACAGAGATGAGGGCGAGGAGAAGCGCCATCATCCATCTCGCAGCAGCCGTCATAAACT
>Locus:intergenic1693_1:1098838-1098688(-)
TCTCCGCTCCTTGCCATTCCGGGATCACCCTTTGCGCGATTTCAACGCGTCGAGGCCGGATTGGTTCCCATGGAGGGACGACGCAAGTTCAACGGCGGCAGGAAGGCCGGCGACGATCGCCGACCCTGGAGTGAAGCGACCGAATCGCAGC
>Locus:intergenic1694_1:1099565-1099652(+)
CCAGGCCAAGAAGCAGTAAACTCGCGGGCAAAGCGCCGGCAGCGCCCGTCCGGGCGGTGCGGTCGTTCGCCGCGCAACTTCGACCACC
>Locus:intergenic1702_1:1104208-1104334(+)
CGGGAGGAACGGTCTTCTGTGCAGCCTCGCCGACCGTGCGCATTTCGCGCCACTCGTTCTCGAACCGCTCGAGCAGCGATTGCGGAATTCTGGATTGCGGTGATACCGGCGGCTTGTTGGCGAGTGT
>Locus:intergenic1723_1:1124549-1124408(-)
ATCGTCGCGGATTTAGTTCTTGTTAGTGCCGCTCCGATAAATCTTCGGTCAATAAGAGGCGGGACGGGCCCTGCGTTTTTGCTGCCGGATTTACCGTCGCCGGCACCACATTCGTGCGTAAATCTCGGATCTTGGCTTTTCA
>Locus:intergenic1723_2:1124525-1124429(-)
AGTGCCGCTCCGATAAATCTTCGGTCAATAAGAGGCGGGACGGGCCCTGCGTTTTTGCTGCCGGATTTACCGTCGCCGGCACCACATTCGTGCGTAA
>Locus:intergenic1774_1:1150757-1150841(+)
AGTCAAACAATCTCAACGCGTTGGCGGCGCACTTTGCGTTGCAGTACAGCAACAGCCCGCAACCCAACTTGTGAGCTGCGGGCTT
>Locus:intergenic1781_1:1153821-1153683(-)
CGAACCGGACGGTCGCGCCTGACTCCAACGTTTCCCCGCGACAGCTCTGCCGAGAGAGGATCACATCATCGTGATCGTTTGGCCGCGTCCGGCACAAAATACGATTTCGGCCATTTTCCCCTGGAAGGGATTTACTTTC
>Locus:intergenic1783_1:1156086-1155945(-)
TCTGCGGCAAGCGCTGAGAGGATGCATTTCGCTTTCGTTTCCGCGCAATCGACGCCCTCGAGCGAGACCGCAATGGGCGCCGGGTTTCGGGGAACGCGCACGCGCCGGCCGGCAAGCAAGCTGACAAATGTGCTAGGTTTTC
>Locus:intergenic1786_1:1162516-1162585(+)
CACTCCGCAGCCCGAAGCTTCGGCAGCGCGGGCCATCAGTGTCTGAATCGCATATTCAGGCAATTCGGAG
>Locus:intergenic1787_1:1162665-1162596(-)
GGATTCCCTTATTTGCTCATAAGCGACAACCGGCGTTGTCTTATCTCTGCTGCCGATTCTACGATTCGGT
>Locus:intergenic1805_1:1175102-1175030(-)
CCGGAAGCGGCGAGAAACCGGCTCGAGCGCGACCTCACGGTTTCCGGCGAGTCCTCGCGAAGCGAGGCAAGGA
>Locus:intergenic1812_1:1181023-1181086(+)
AAAGAAAAACCGAATTGCAATTGGGTGCGGAAGCACGCGCTTCGCACAAATATCGCTTGTTTTA
>Locus:intergenic1822_1:1184208-1184265(+)
GGCACGTCTAAGACCTCGGAACCCGCATTGGAAGACGTCGCAATCCGGCAAAAGCGAC
>Locus:intergenic1840_3:1197933-1198044(+)
GCGCGTCCGAGCCACCTTGGGGGCCGCACGAACGAGGAACGTATTGGCGGGCTGTTTCGGGTAAGCAGGCCAGCTGGCTTGGCTGGCGTTGAGCCGCAACGAACCCAAAACA
>Locus:intergenic1841_2:1198133-1198064(-)
ACAGAACGGAAACGCGGCGAGGTTTTTGCTTTGCCGCGTTTTAGCGTGTGGTTGGCGGCAATGACTTGGC
>Locus:intergenic1840_2:1198194-1198287(+)
ACCATAGTCTCCCATGGGGTTATAGCCGCGGTAATCTGGCGCTCCGTTGCCAACGGAGCTCCCTACGGCGTAACCAGCGAGCCCACCTATTACG
>Locus:intergenic1840_1:1198311-1198392(+)
TCCACCATAAGCGGAGCCGATCGTTCCTCCAACAACTACCCCTATTGCACTACCAACACGCCCCGCACTGGGATTGTTGTTG
>Locus:intergenic1841_1:1198394-1198358(-)
GGCAACAACAATCCCAGTGCGGGGCGTGTTGGTAGTG
>Locus:intergenic1858_1:1214874-1214922(+)
CGGCAATTGCTCCCGAGAGGGTTGGCCGTCGATTGCGACCGGAGCGCTT
>Locus:intergenic1870_2:1222470-1222596(+)
TGCCGCCACCTTCTCCCCGCAGGCGGGGAGAAGGGATATGCCGCGCCCGCTCGCTCCCTCGGGCGGGCGGTGAATGCGGGGTTCAGTTGGCGCCGCTTGTCCCTTCTCCCCGCCTGCGGGGAGAAGG
>Locus:intergenic1870_1:1222677-1222788(+)
AAGCCTCGCCACTGCTGGAAATACAGATGCCGCCACTCCGGAGTAAATCCGCGAAGGGCTGGACAACAAGAGATATGTGCATGCCGTAGCGTTGTGACGGGGAGAAGGGACA
>Locus:intergenic1880_2:1228655-1228721(+)
GATATCGGCAGCAATACATCCAAGTGCCCCGCGCCGCAAACGGCCGACGCAATGCTCTGGCCGAAAG
>Locus:intergenic1880_1:1228656-1228737(+)
ATATCGGCAGCAATACATCCAAGTGCCCCGCGCCGCAAACGGCCGACGCAATGCTCTGGCCGAAAGCACTTTCATGCAAGAC
>Locus:intergenic1896_1:1238681-1238756(+)
TGTTGTATCGAGACGGTCGAGAGCGGAGACACGGGAGGCCGGAATGCCTTTACATTCCTCGCGGCTTCCGAATGGA
>Locus:intergenic1900_1:1240342-1240453(+)
CCTTGTGGAGCGGGTTCGCGCCATGGGAGGAAGGCGCTCCGCCTTGGAAATGACGGTTGGCCGCAGCCCGGGAAGTTCCGGAACGACGCGGCGGCAAAGCGGGGCAAACTTA
>Locus:intergenic1927_1:1258276-1258192(-)
CTCATCGAGACCTCCAAGGCAGCGGAGGACTTCATGAATCGATTTGCCGCAACAAAACAACCACTTATTCGCTATATGCGATTCC
>Locus:intergenic1926_1:1258215-1258272(+)
GGTTGTTTTGTTGCGGCAAATCGATTCATGAAGTCCTCCGCTGCCTTGGAGGTCTCGA
>Locus:intergenic1934_1:1263486-1263570(+)
CCATCGGCGAGGCCACCGCGTCCGGAATGGTGCCGATCAAAACGGTCGCGACGAAACCTTCGTTCAAGCGAACGACCGATCAGGA
>Locus:intergenic1955_1:1276322-1276217(-)
CATCCCGCTGCCGCGACCTTCTCCCCGCAGGCGGGGAGAAGGGACACGCAGCCCCGCCTTGCCCCGAATTCAACGGCGAAAGAGGCCTGGCGCTTGCCGCTTAGCC
>Locus:intergenic1990_1:1301039-1301141(+)
GGCCTTGACAAAACCGGCGCATCATGCGCTTTTCCGCCCGACTTTGACCATGCCGCCCTGCGCCGTTCTGCGAGCTGCGCGGCCTTTAAGCAATTCCGGGACT
>Locus:intergenic1998_1:1305819-1305909(+)
TCCTCCTTCCGCTTGGTCGGTCGGGAATGCGCAAACTGTCGGCACGCAAAAATAGATAGGCGATCGCGTGCGAGCATCAAGCATCGCATCA
>Locus:intergenic2048_1:1331832-1331889(+)
TGTAATCATCGCACGACGATCCGTGCGTCGCGCCGCCGATCTTGTCCGGCGAGCGCCT
>Locus:intergenic2052_1:1333824-1333920(+)
GACAGGCGCGTGCTGCTCGCGGTAATCGGCCGCGCCCTGCGGCGCCGGACTATTCCGAAACGTTGTTCTGGCCAGAAGCGGTCGGAATGTACACCGC
>Locus:intergenic2064_1:1345027-1345159(+)
GCCGGCGCAGGCGCGTTAAGTTCTCTGCCGTTCGATGGAGGGGCAGATGCGCCACCGAGAAAGGTCCGGGTTCAAGCGGTTTTGTGCAGCCGGACCGCAGAGCCGGCCTGTATGTCTGCTTTGACGACCATTT
>Locus:intergenic2080_1:1351929-1352025(+)
CGGGAAATTGGTCTTACGCAGTTATGGGTCAGACCGGCGCGCGGGCTTGAAAGAGCGGCGACGGCGGCGTACCACGGCACGAACTTCGATATGGGAG
>Locus:intergenic2098_1:1361841-1361925(+)
GCGAATGCCTGTGAGGAAGGTGGCCGGGGGCATGCGCGACGGCATCAAGAATTGGAAAATTGTTCTACCGCCAATCCGCCACGCC
>Locus:intergenic2114_1:1376732-1376855(+)
GGGGAGAAGGTGGCCGGCAGGCCGGATGAGGGGCGACGAAACCAGCCCTATCCGTTGTCTCCCGGCAGGTCACCGCTCGCCCATCGCCTGCGAGTTTTTCAGCCCAAGGACTTGGGCTGGCTGG
>Locus:intergenic2115_1:1377108-1376970(-)
CCGACCGTCATTCCTGTGCCTGCCACAGGAATCCAGCCTGCCCAAGTCCTTGGGCGAATAGACTCTTCAGCGCCGCAGACGCGGCGCTGCTGGATCCCTGTGACGAGCACAGGGATGAGGAGGAGAGGGTGCCGTCCTC
>Locus:intergenic2115_2:1378098-1378023(-)
GCGCCCACCGCGGGATGCGGGGCAATGCGCGCAATCGCGGGAAACCGGGCCTCCCGGCGCCAGGAATTCCGCGGCG
>Locus:intergenic2115_3:1378247-1378154(-)
CTGCCTGCGGAGGGCGCCATGAAAGCGCTTCAACGAAGAATGCCGCAGGCCGAAAAGCATGTTGCAACGCCAGAGTGGTTAGCGCAGCCGGCGC
>Locus:intergenic2149_1:1398329-1398257(-)
GGATTAAAGATCACGCGACACTTAAAAACAAGGCTTTGGCCTTGTTTTTTTTTGGTTTTTTCAACTCACACAT
>Locus:intergenic2149_2:1398628-1398481(-)
GGAAGGGAACCCTGCCGTAGGGGTGGCGGGACGCTGCATCGACACATATCCCGGATGAGAAACACCAGGCCCGGCCTGCGGCAAAAGAGCACGCTAGTAACAGGACGAAGACAGTTGGTGTCAACGGAAAAATTTTGCCCGACTGTAG
>Locus:intergenic2155_1:1402481-1402337(-)
ATTACCGAGATGCTCACGATGAAAAGGCTCATCGAGGCGAAGGCAGCAAGATCACGTACGAAATCAGCCATAACTTGTCTCCTTTCCGCTACTGTTCCCTTTTTGTTCTATTTCCGTTCGATAGTCAAGGAAGTCTGCATGGAAG
>Locus:intergenic2155_2:1402644-1402494(-)
CCGCACTCCGATTCTTGTCCGGCGTCGAGGATATCCTGTTTCCCGTCCCAACTGTCCAGTCTCAAGGACGGGCCGCCGGGGTTTTTGCCCGGCTGTGGTGTTTACTGCGTGTTCGACAGGACGCGGAGCACGCTGGATAAATCCCGGTCAC
>Locus:intergenic2158_1:1407724-1407763(+)
GCTACCGTTCAATCTTTAAGGAATTGCCCCATACGATGCG
>Locus:intergenic2194_1:1433786-1433837(+)
CTTGCGGGACGATCACGGCGCAGCCACATTTCGGGTTTAGCGCCTGAAGTCC
>Locus:intergenic2196_1:1434338-1434383(+)
CAAGGCGCCTTCTGCGATCGTTCTCCCTGTGCGTGTCACTGGAGCG
>Locus:intergenic2213_1:1440894-1440852(-)
CGCGCCGACAAAACAGCCCAGAGCTCCAACGCCATCACCCATC
>Locus:intergenic2213_2:1441110-1441017(-)
GGCCTGTTGAGATCCGGGATACCCGCCGCGGCCTGTTTGATTTCCTCATCCCTGTGCTCGTCACAGGGATCCAGCCAGACCAAGTCCTTGGGCT
>Locus:intergenic2215_1:1441549-1441495(-)
AAACTCCGCACTTTCCGGACGGAAAGCGGCACACGCTTTTCCTTATCCCGCTCTA
>Locus:intergenic2223_1:1450693-1450549(-)
CGCCTCAACCCCGCTCGGTCGGGGTTGCCCCTCAACCGGCTGCCGCCACCTTCTCCCCGCAGGCGGGGAGAAGGGATATGCCGCGCCCGGTCGCTCCCTCGGGCGGGCGGTGAATGCGGGGTTCAGTCGGCGCCGCTTGTCCCTT
>Locus:intergenic2235_1:1456894-1456774(-)
CCGTTTAAGGGTTTCGTCGCATTTGCGCAAGACTTAATTGCGTGCGCCGGAACGGCAAGGCCTCGCCTCCTTAGAAAGGCAGAAGCAAGCGGCGGCAGAAGCACCCAAAGCGCAACGCCTC
>Locus:intergenic2258_1:1474048-1474093(+)
TGGGGCCATCTGCGGAAAAGCGGATCGGCCCTCGTTTTGCGCATTT
>Locus:intergenic2295_1:1487038-1486990(-)
AAAGCCGCCTCGCTTCCTTGGAAATCGAAGCGGCCGGGGATTTGCGAAG
>Locus:intergenic2304_1:1491201-1491267(+)
GTTCCTCGGAATGCTCGCGAGGCCGGTGCGCTGTCGCGAATCGTAAGATGCAGGGCAGGGGACGACA
>Locus:intergenic2310_1:1493528-1493642(+)
GCTCGAAGGATATGCGCGCCATCTCCTAAATATCCGCACGGCCTAAGTATCCCCGGGGGACCGCACCCTCTACCCTCATCCCTGTGCTCGTCACAGGGATCCAGCAGCGCCGCGT
>Locus:intergenic2333_1:1507030-1506919(-)
CGTTGGCGGGCGCTCCGCATCGGCACGGAGCAGAGACCTGGACGACGCTGCGGCCCGAGGCATGACGCCGAGCCATTATGCGCCGTAGTTCAGAGGATAGTCCTCGCGTCCT
>Locus:intergenic2358_1:1521438-1521492(+)
CCGCCCGCCCGAGGGAGCGAGCGGGCGCGGCATATCCCTTCTCCCCGCCTGCGGG
>Locus:intergenic2359_1:1521726-1521624(-)
GGTCATGGACCGCCCCTCATCCGCCTGCCGGCACCTTCTCCCCGCAGGCGGGGCGAAGGGAACTCGCGGCGCCCCACCGCTTTTCCCTTCTCCCCATCAAAAT
>Locus:intergenic2368_1:1526928-1526985(+)
GATCACTCTACGATGGATATATTTTGCAGGCGAAAGTATAGGCCGCACCGATTAACAG
>Locus:intergenic2381_1:1532526-1532481(-)
GTTAGGCGTATGGCCAATGGCGAGTTGTCCGAAAAGATAAAACGTC
>Locus:intergenic2414_1:1554828-1554957(+)
GATACTGCTGATGAAAGGGATCCCTCGGGAACCCAACCGGCTCAACCCCGCTCGGTCTCGGTTGCCCCTCAACCGGCTGCCGCCACCTTCTCCGCAGGCGGGGAGAAGGGATATGCCGCGCCCGCTCGCG
>Locus:intergenic2437_1:1570964-1570904(-)
ATCGACCGGCTGCGACCGCGCGCCGGCGAATCGACGCTTATGCGAGGTTCAAGCAACGCAT
>Locus:intergenic2436_1:1570946-1570997(+)
GCGGTCGCAGCCGGTCGATCAGACGGGTGCGGGCGGGGAGCTTTGCGTATCC
>Locus:intergenic2447_1:1579066-1578964(-)
GGGAGAGAGGGTCCCGGTCCCTCGGAATACTTCTCATGGGCCGTGCGGAAGGAGATGGCGCGCAGTCCCCAAACGAGGTTGCGGGAGCGCCCGTGCATCCCCG
>Locus:intergenic2449_2:1580582-1580495(-)
CCCTGTGACGAGCACAGGGATGAGGGGAGAGAGGGTCCGGTCCCTCGGAATACTTCTCATAGGCCGTGCGGAAGGAGATGGCGCGCAG
>Locus:intergenic2448_1:1580967-1581030(+)
CCCACGGCCTACGAGAAGTATTCCGAAGGACCGCACCCGCTCCACCCTCATCCCTGTGCTCGTC
>Locus:intergenic2449_1:1581234-1581117(-)
AGAGGGTCCCGATCCCTCGGAATAGTTCTCATAGGTGCGCGGATATCGAGGAGATGGCGCGCAGTCCCCAAACGAGGTTGCGGCAGCGCCCGTGCATCCCCGCCTCCCTCATTCCTGT
>Locus:intergenic2484_1:1598738-1598801(+)
TTGCAAGAACTGTGTTTTATTGCATTGCACACTGAACTTGACTTTTTGTGCAGTGCACATAGAC
>Locus:intergenic2507_1:1608660-1608534(-)
TCGCGGGCCCACCGCGCGCGATCGGCCGGGCCATTTCCGGCTGATAAAGAACAAGGCCGTTCAGATTCTACATCACAAACGGCCTCGTCCCGATATTTCATGCGTACGGCAGCGCTTCGTCTGCCGG
>Locus:intergenic2530_1:1627989-1628052(+)
TTTCCGTCAGTGGCGAGGCTTGCGGAAGGGTCCTCGGGATCAAACCCGTATGCGCTAACATTGG
>Locus:intergenic2590_1:1667236-1667347(+)
AAACAACGTATCGGAGGTCTGCAATCTCTCCTCTCCTCATCTCTGTGCTTGTCACAGAGATCCAGCAGCGCCGCGTCTGCGGCGCGGGAAGCGTTGTTTCAGCCCAAGGACT
>Locus:intergenic2591_1:1668095-1667948(-)
TCCGCGCCATCCATTGTCGGGACGGCGGACGGCCATCCGCGTTGCGCAATCCGCATATCTTCCATGTGGACATTGCACTGCACAAATCGATTTGAGGCCACTATATTCCAATCATCGAGGCGCCGCGGTGATAGCCGGCCGGGCGCCG
>Locus:intergenic2597_1:1675600-1675483(-)
TTCGTGGGTCAATGCCGCATAGCGGCGCAAGAAATTCTGGGTTGGATTCGAGGAGATTTACGGCTGGGCCGGCGGGCCGCGCGGTGGCGGCAGCAGGCGCAGGGGCAGAAGCACCGCC
>Locus:intergenic2603_1:1679818-1679731(-)
ATGTTCTTCAAGGTGTGGGTGAACCGGTTCCCTGACGGAGGCGGCGCAGTCGCAGCGCCTCCGTTTTTGCCGTGCGAGCCGGCGCCGC
>Locus:intergenic2618_1:1694124-1694211(+)
GGCTATCCAGCGTCGGGCCTTATCATATGTGCAAAGGTCACCCAGAAGGTGCGCTCGGGGTTGGGCTTGAGTTCTTCGAGTGCCGACT
>Locus:intergenic2629_2:1698892-1698766(-)
AGCTGTTCCCCTCTGGAGGTTTTAATTACCTTCACAACTACAAGGGCCCAAGTTTTTCTTGTGGCCCTCTTTTTTTGCCTGGCGGAGCCCCACAGCCCTCAGTTGCGAAAATCTTGGGAACGGCTAT
>Locus:intergenic2629_1:1698905-1698767(-)
GTGCCACCGCAGCAGCTGTTCCCCTCTGGAGGTTTTAATTACCTTCACAACTACAAGGGCCCAAGTTTTTCTTGTGGCCCTCTTTTTTTGCCTGGCGGAGCCCCACAGCCCTCAGTTGCGAAAATCTTGGGAACGGCTA
>Locus:intergenic2642_1:1706828-1706867(+)
TTCATATCGATCCGCGGCCTCCGGCGGGTTGGGGTAAAGG
>Locus:intergenic2655_2:1716416-1716368(-)
ATCCTTGGCATTGACCGATTTGTGCAAAATCAAACCCCTATCCATAAGT
>Locus:intergenic2655_1:1716787-1716751(-)
ATCCTGGCTCTGCACCGGCAATGGGCAAAGGGAAAAA
>Locus:intergenic2678_1:1730943-1730985(+)
CCGCTCCAGGATGAAGCTGAGCAGGGGATAGGTCAGCCCCTGT
>Locus:intergenic2679_1:1731031-1730986(-)
CCGCTATGGCCGGCATCATCGCGACCGTCACGGTGTTCGCCGTGGC
>Locus:intergenic2703_1:1744942-1744858(-)
CTCGATAGACCGGCGATCGCTACCGGGCTTGCTGCCCATTCACCAACGGCTGGCTTTTTAGCAGCTTTGATCGCAGCGTCAACTT
>Locus:intergenic2703_2:1744957-1744888(-)
ATTCGTTTCCGAGTTCTCGATAGACCGGCGATCGCTACCGGGCTTGCTGCCCATTCACCAACGGCTGGCT
>Locus:intergenic2706_1:1748806-1748869(+)
ATTGCGATGCATTCGGCAAGTGGAATGCACTGGCGCGGTCGGCCGAAAACTCTTATACAATCGT
>Locus:intergenic2707_1:1749142-1749013(-)
TTGGTCGAGCCTGTGCTGGCGCACCCCGAAAGGGCGAAGAGGGAAAAAATTACGGCTGCCACCAAAGATTTAACAGGCATGTTTTTCTCCACTCGCGGGAGTTGCCCAGACCTCGAACGGGTCAGACTAA
>Locus:intergenic2711_1:1751684-1751651(-)
CTCGTCACTCCGACGAGGCCGGACGAGGTCGACG
>Locus:intergenic2749_1:1769326-1769197(-)
ATTGCCGGCGCCCTCGCCGCACAGCCGGGCCTCTGTTCAGGCCAGTTTCTTTTGTGCGTTGGCCTGACTGACGAAGGCTTGTCCCGCTCGCAGAAGAAGTCCCTCATCTCTCGTGCCGGACTGATATTCC
>Locus:intergenic2753_1:1769961-1769922(-)
CAAGGAGGAACTAAAGGGCCCGCGCGGCGCGGCCCGTCGA
>Locus:intergenic2753_2:1770232-1770154(-)
TTCAACCTTCGTGCGCGGCTCCCGATCGAGCCGCGCCCTTTTTTGCGGGCGATTCGGATCACAGTCCGCCCCTCGGCCG
>Locus:intergenic2768_1:1777495-1777624(+)
CGGAACAGAGTTCCGCAGAGTGAGTATCGTCAGCCGCCGTTGTCCTGTTGGCCAAATGAGGCATTTGAATGGCCCCGATTCCGGAAACACCTGTTACATTGGCTTGTGCGGTTTATCCAGTGTTTGTTGC
>Locus:intergenic2774_1:1781741-1781786(+)
AAGCTCGCGAGAATACGTTTGTTGGCGCTAAGCACGGCAATCCTGC
>Locus:intergenic2779_1:1785934-1785853(-)
CGTCAGGTCGCCCGACAGAACGCACGGAAAGCCGAAAAGTTACAAACCGCTGGCCGCGGCGCGCGAGATGAGCTTCCCACCA
>Locus:intergenic2782_1:1787232-1787325(+)
GCGGATTCTGTTGAAATTCGGGATACCCGCCGCGGCTTGTTTGATCTCCTCATTCCTGTGCTCGTCACAGGAATCCAGCCAGCCCAAGTTATTG
>Locus:intergenic2816_2:1819369-1819486(+)
CCCAACAAAACCGACCAGAGCTTCAACGCCATTACCCATCTCGCAGCAGCCGTTATAAACTCGGGCCTCAATGCAATTTTTGGGTTGACCGGCGCAAAGCCTGCGTGCATATGTCCGG
>Locus:intergenic2816_1:1819456-1819498(+)
ACCGGCGCAAAGCCTGCGTGCATATGTCCGGCCACTCCGCCGG
>Locus:intergenic2823_1:1821362-1821239(-)
AGCCCCGCACAATGGCGGGGCAAGCCCTCATCCAGTTGCCTTCATTGGATTCGGGGACGCAGCCAGAATGCAGCTGCGCAGAGACGCTATCTGCGGTTTCATCAGCGAGAAAGGTCTGATTCCG
>Locus:intergenic2822_1:1821604-1821691(+)
AGGCCTGTCGCTTGGGTGAAGGCGAACGACGAACTCCCCTGCAGGAGATGTGGGACCGCCATCGTGTTGGCGAACGAAAAGCACTTGA
>Locus:intergenic2824_1:1822273-1822315(+)
AATATATCCTCGAAGTTCGCACGCTTAATCGGGCAATCGTCTG
>Locus:intergenic2833_2:1825996-1825906(-)
GGAAAGAAAGAGGGCCGGCGGTTGTTCCGGCCGGCCCTTCCGAAAGTAGCGGAAAAGGGGAACATCATCTCCGAGCGGGCCTGCAAATGCC
>Locus:intergenic2833_1:1826030-1825982(-)
CGAAAAACAACGCCTTCGAGCCGCCCGTTCCGAGGGAAAGAAAGAGGGC
>Locus:intergenic2844_1:1836359-1836446(+)
TCAAAGCTCCTCCCCAGAGGCGTCGACCGAAACCAATGGCGGCATCGGATCGACATTCCAGATCGTCCGTCGCCCTCCGCAGCGACTT
>Locus:intergenic2848_1:1838211-1838256(+)
TCTCCTGTTTTCCGGAAGGTCCGGCGCAGATCGCCGGAGCGAAGGG
>Locus:intergenic2853_1:1840483-1840393(-)
GAGAATTTTCTGTCCCGATCGGCGAAGAGAATCGTCCGCTGCTGCACGAAGCCGGCCCTGTGCTCGACATCCCTGGGAAATCGTTCAGAGG
>Locus:intergenic2858_1:1845263-1845308(+)
CCAATGGACAGCATTGGATTGGAGCCGCCCCTCATCCGCCTGCCGG
>Locus:intergenic2862_1:1848672-1848708(+)
CCGCGGTGCGCGTCGTTCACGATTAGCGCCGCGTCGC
>Locus:intergenic2867_1:1850488-1850455(-)
GGACGGCTGCGATCCGTTCCGGCCGATCGTTTGC
>Locus:intergenic2867_2:1850866-1850806(-)
GATCCACGCGTCCCGCGAAGCCAAGTGCGACAGTGTACTATCTTGCAAATGGCCTTCGGCT
>Locus:intergenic2875_1:1853595-1853496(-)
CGTTCGAAGCGGTTCCCTTGGATGGAACGGGGCGAATGGGCCCAGCTAGTTGATGACAACGTCGTAATCGGAGCTGCAGCGGATCCGGCCAATCCAACTG
>Locus:intergenic2874_1:1853525-1853594(+)
CCGATTACGACGTTGTCATCAACTAGCTGGGCCCATTCGCCCCGTTCCATCCAAGGGAACCGCTTCGAAC
>Locus:intergenic2877_1:1855405-1855315(-)
TCTTCGGGGAGGGTGACGCCGCGTCCGGCTTATCGAAGTGACAGCCACCTTCTGCCGAGATATTCCAGCGCCTTCAGGCGTCCGGGATCGG
>Locus:intergenic2889_1:1862307-1862196(-)
GAGGCGATTATTTTGTTTTTTCGGCAAGAGATTCGCGCAGGTCACCTCGTTCCTATGGTGACGGAAAGCATAGGCGTCTCATTCGCGCGCAAGGCGAAGTATCCACAAGTAT
>Locus:intergenic2929_1:1888653-1888614(-)
GCTCAATGCCATAAGCAATCTTGCGCAAAGGGGAAATGGC
>Locus:intergenic2960_1:1906664-1906742(+)
TCCTCAACGAACCAGAGCAGCCACGGACCCGCGACAGCGGTAAAAGATTGGCCGCTGTCGAACCGCGGCTGTGAGTGCG
>Locus:intergenic2980_1:1917607-1917661(+)
TGGAAAACCGCTTCGTACTTTTTGAAATTGCTCCGGTCGCCGCTGGAAGGCGGCG
>Locus:intergenic2988_2:1920729-1920849(+)
GACCGACGCGCTCGGCAACCTTGTCCGCACCGCCCTACGCGCCGACAAACCCACCAGAGCACCAACGCCATCATCCATCTCGCAGCAGCCGTCATAAACTCAGGTCGACCCGACCTAAAAA
>Locus:intergenic2988_1:1920749-1920878(+)
TTGTCCGCACCGCCCTACGCGCCGACAAACCCACCAGAGCACCAACGCCATCATCCATCTCGCAGCAGCCGTCATAAACTCAGGTCGACCCGACCTAAAAAACATCGTGATCTAGAGCCCCGGCCCGCCT
>Locus:intergenic2994_1:1924612-1924687(+)
GATCCGACACAACAAAAGACTGAGTTTATTCAGCAGATCCAAATCATTGCGAAACGTGCCACGCACTGGCTCGGCG
>Locus:intergenic3028_1:1950573-1950690(+)
CGGGAGCCGCGCGGCACGGAATGCGAGCGGTACTTCCGCATCCTCTGCTCCAGGCACCGGAATCGATCAGGCATCCCCGAGCAATTTTGCCGTCGAGGATGTCATCAATCAAGGAAAC
>Locus:intergenic3031_1:1951774-1951687(-)
ATATATGCATGCCGTAGATTTTCGATGGGGAGAAGGGGACAAGCGGCGGCGCAGCGGATCCCCTTCGCCCCGCCTGCGGGGAGAAGGT
>Locus:intergenic3030_1:1951721-1951796(+)
CTGCGCCGCCGCTTGTCCCCTTCTCCCCATCGAAAATCTACGGCATGCATATATCTCTTGCGCGCCGGTGCGGCGG
>Locus:intergenic3030_2:1951770-1951875(+)
TATATCTCTTGCGCGCCGGTGCGGCGGATACTGCTCATGAAAGGGATCCCTCGCGAACCCAACCGCCTCAACCCCACTCGGTCGGGATTGCCCCTCAACCGGCTGC
>Locus:intergenic3032_1:1954683-1954731(+)
CGGGTCGCATCGAACGCGATCCCGAGCGCTTGCAGTGCCGTACATCCCC
>Locus:intergenic3036_1:1956701-1956803(+)
TTTGACGTTCCATGGGCGAGCACGGCGGCGTTTCGGATTGCGACATTTGGTGCGCGACGGGCGTCGGTTCAATGGGCCCGCCGGATCAAAAAACCGCGAAGCG
>Locus:intergenic3053_1:1964491-1964434(-)
GTCATCAAACGCGATCTGCCCAACCGCCGCGGCAATTTGAGGCTGTGCGGATGGGCCG
>Locus:intergenic3054_1:1965625-1965670(+)
TTCGGATGTTCCGCTGGGCACCTGGCGGCACAGGAAGACGGCCATC
>Locus:intergenic3063_2:1975682-1975628(-)
CAGCGTTTGACGGGGCGTGATTCCAGGCTCGGGACGGGGCAGGAAGCGCGCCGGG
>Locus:intergenic3062_1:1975663-1975747(+)
TCACGCCCCGTCAAACGCTGGCACCCCATCCGGCCCCTTGAGGCAAGCCACGGATCGGCTGTCAGAATCCGGGAAAAATTCTGCA
>Locus:intergenic3063_1:1975857-1975728(-)
TGCCAATTGGTCGCGCCTTTCCCCGCGACAATCTGCCCGCGGCCCCTTGTCAAGGCTGGACATAATCTGCGATCAGGCATAGAACGCGCCGGATTGATGGGGAATCTGCGTGCAGAATTTTTCCCGGATT
>Locus:intergenic3110_1:2005886-2006009(+)
TTCTTACCGCATCCGGCGGGAAAAAACCCACACTCAATCGAGATCCGGCGGAAAAATTCCGAAAAGCTCCGTGTTTTCGGACCGTTACACGAAGTGCAGAAATTCTTGCGCGGCCACAGGAACC
>Locus:intergenic3112_1:2008270-2008384(+)
GGCCAAGTCATTGGGCTGAAAAGACTCTCCCGCGCCGCAGACGCGGCGCTGCTGGATCCCTGTGACGAGCACAGGGATGAGGTAGAGAGGGTACGGTCCGTCGGAATACTTCTCC
>Locus:intergenic3131_1:2020238-2020178(-)
CCGGGTCCAAGGCCGATCTTACTCCCCGCTGCCGGGCATTTCTCTGCCTTGGCCATGCTGC
>Locus:intergenic3183_1:2047473-2047413(-)
GAGCGTACGGACCGCGGCGGCCGTCTGCCGGAACCGGAGGCCGATGGCGCCCGTTACCTGA
>Locus:intergenic3184_1:2048416-2048485(+)
ACTAAAGAAAATCAAGATGGTTACTTCTCGTCGTCGGATTCGGCGCGGGTCATTGGCGGCACGCATGGCC
>Locus:intergenic3201_1:2055736-2055691(-)
GAGTACAAAAGGGAAACGGAAAGCCGCGATCTTCTCGTCGTTTCCC
>Locus:intergenic3206_1:2060978-2061116(+)
GGCAGATGGCACCGAGAGGTCACGCCGGCGCTTCGGCATAAGGCATCGCCGCAGGTGCGAGGTCGCAAGAACTCCCCTTGCCTTTTTCGCGGAATACTGCCAATCCTATCTCTGTTCGGGCGTTTTCAATCCCGGAGAC
>Locus:intergenic3214_1:2064370-2064475(+)
CCAGCCCTCCAACAGCAGAAAAGGTATAGAATGGGGGCCAAGTGCTTGAAACCCCGCCATTTAAGGGGATGCAGCGCAATGCGGGTGGCGAAGGAAAGGACAACTC
>Locus:intergenic3215_1:2064697-2064616(-)
TTCCCGCTCCCGGGATCATGTACAAGAACGCTGCCGGGTCAGCCCCGGTTCCCTGCCGCGAAAGGCCGGAGACCGAGCCAAG
>Locus:intergenic3214_2:2064663-2064732(+)
GGCAGCGTTCTTGTACATGATCCCGGGAGCGGGAAAGCGGCAGTCGAAGCCGGTGTCCGTCGCTTGTCGC
>Locus:intergenic3219_1:2065834-2065768(-)
TCGTTCGCAGAATCGACGCACCGGCACCGCCCGGTAAGTCAGGGCGACGCCGAAGCGAATCTGGAGA
>Locus:intergenic3241_1:2079974-2079845(-)
CTTCCTGCTGCTATTGTCGGTGTGAGAGGTGATCGAGCGTCTGCCGCTGTCCCCTTCGCCCCGCCTGCGGGGAGAAGGTGTCGGCAGGCGGATGAGGGGCCCTTTATCGATCTACCCCCTCTTGAGGGCC
>Locus:intergenic3254_1:2089244-2089379(+)
CGCTCTCCGTGGCGGAACTCAACCTGCGGGTTGCGCCCTTCGCATTGCAGCAACGAAAATGCTCGACATTGCTACTGTATCGTTACAGATTTCCGGCTGAACATCGGCGTCGATGAATGTGGCCGGCAGCCGTATT
>Locus:intergenic3258_1:2092775-2092838(+)
AGTTTGCGCCCTAATGCCGCACAATACGTCCGAGTCCCCCGCGCGACGGGAACGAGGGGCCGGC
>Locus:intergenic3261_1:2094343-2094298(-)
GGTCAATGCCCGATCGCCGAGGCAAGGAGTGCCTCGGCGATCCCAG
>Locus:intergenic3266_1:2098409-2098508(+)
GAGAGTTGCGCGGAAGGGATAGACCCCCTCTGGCCTGCCAGCCATCTCCCCCACAAGGGGGAGAGTAGGCGTGGCATGCCTTTCGCCTTCCAATCAAGGC
>Locus:intergenic3277_1:2107022-2106914(-)
GGCGTCCGTTCAGGCGGACTGAAAGAGCGTCCGGTGCGGCCGACCCATGCAGGGGGCTTGATCCGGTGCTGTCCGGACCGGTACGTGGCATTTCGCCGGGCCGGCGCTT
>Locus:intergenic3280_1:2109823-2109856(+)
AAGGACGTCCTGTCCCGCCGAGGCGGGGCAGGAC
>Locus:intergenic3305_1:2130647-2130605(-)
GGCAGCCGCATCCTCGAAGGGGCACCGGAATCGATCACGTTCA
>Locus:intergenic3329_1:2141899-2141827(-)
GCACCCGGTAAGTGCTCTTTCCGAAAAACAAAAAGCCGGCTGCTCGTTTCACACGGGCAGCCGGCTTTTTTCA
>Locus:intergenic3359_1:2155089-2154984(-)
GGGCCGCTTTTACGAAAGCAAAAACCTACCGCTGACGCCAGCTGCAAATTTTACCAGGAGGCGAGGGTCGTCCGAGCAAAGGCAGTCACAGGCCGCGCGCATTGCT
>Locus:intergenic3362_1:2157143-2157257(+)
TGCGCAACTTTCGCTCAGTTTGCCTCATTTTTGCTCGATTACGTCATCGCGGTCCATGATCTTGTCGCATTTCATACACTCGTCGACCCGGCACGCGACAGGCCCGGGCGGAGGG
>Locus:intergenic3375_1:2164472-2164337(-)
CGGCATTTTCGAAGGACACAGGAACGCCGAGCAGCTTCCGGTGTTCTGACGCGGCTCGAGCCGCCGCATTGTTTTTCCTGCACGGCGTACGCTTCGAGAAATTCTGGGCTACGGCGCCGCGCGTCTTATCAGACGC
>Locus:intergenic3383_1:2171274-2171226(-)
TCGCGGGCATCACGCGCGTTTCGTGGGGGATTTCGCGATATTTCGATTG
>Locus:intergenic3386_1:2172735-2172795(+)
CAAGCTCACTTCCCACGATGCCGCGAAGGCCGCTCACATCGGCCGGTCCCGAAGTTCCACA
>Locus:intergenic3387_1:2172973-2172898(-)
TGGAGCAATCTGGTCATCGGTGCCCTGATTCTGGCCGGAATTTCGTGGGCCATACTCGAAATCCGTTCGAATGCCG
>Locus:intergenic3400_1:2179337-2179385(+)
TTCGAGCACACGACCGGCTGGTGCGGTGGAGAAGATGATTGTTTCGTGC
>Locus:intergenic3400_3:2179436-2179586(+)
TCGCTCAGCTTTTGGACCGACCCCTCGCAGCAGGATGCCTGCTGTGTGACCCGCACCGGTTTTCCCGCGCTGCGCCTCTGGAGCGGGCGTCCCCGCGTCGTTCCTCTTTACTACACCCCGAGAATATCGGGCGATCCCGGGCGAACACCCT
>Locus:intergenic3400_4:2180093-2180243(+)
GTTCTTGTTCCGGCCGGCGATGCCGCCACTCGCTCAGTGCCGATTGCGGCGTCTGGATCATGCGAGTTTGGGATCGACGCGTCGTCACGCCGAATCCGCCTCGCGGATTCGGGAGACGCGGAAGGCGCATCGCCGGCCGTACACGGCGCCG
>Locus:intergenic3400_2:2180186-2180324(+)
ATCCGCCTCGCGGATTCGGGAGACGCGGAAGGCGCATCGCCGGCCGTACACGGCGCCGCGGCGTTTGGAACGCGCAGCATCGCCGTGAACCATGAATCGGAAGTGAGGGAGCACGCCGCGCCGGGGGGAGCGCCGGACG
>Locus:intergenic3401_1:2180492-2180357(-)
TTGTTTGATCTCCTCATCACTGTGCTCGTCATAGGATCCAGCGAGACCAAGTCCTTGGGCTGGAAGAACTCTTCCCGCGCCGCAGACGCGGCGCTGCTGGATCTCTGTGACAAGCACAGAGATGAGGGATTGCAGT
>Locus:intergenic3400_5:2180596-2180677(+)
CGCAAGCCTTCGTCACGTGAACCGCGGTCGTTTTTCGAATTACCCACGGGAAATCATTTCTATGTCCTACAGCGGACCGCAG
>Locus:intergenic3401_2:2180810-2180777(-)
CCCTTGAGCATCAGCCTGGTTGGATTGAAGCAGA
>Locus:intergenic3416_1:2187202-2187238(+)
CTCGCATGTCAGAAAAGAGCGGCAAAGAGCGGCGCCG
>Locus:intergenic3419_1:2188505-2188442(-)
CGTGGAAACGCCCCTCCAAAGCGAACTTTAAAAGCGAGGATCCTCAAACTGCTCCGAATTCTGC
>Locus:intergenic3422_1:2193065-2193116(+)
TCATCCCGCTGCCGCGACCTTCTCCCCTTTTCTGACGGGGAGAAGGGACAAG
>Locus:intergenic3434_1:2200354-2200417(+)
TATAATGGCGTTCGCCGGGCTTGTCCAGCGCCCTTTGCAAGTTTTCTGCAAAAATTTCAGCGCA
>Locus:intergenic3440_2:2204062-2204149(+)
TGCCTGTTTCCGGATCGACTGCGATCCGGCGACATGCAGCCGGCGCGGACGGCGTCATGCCGGCCTTCGCCTGCCTCTTCGTTTCCCG
>Locus:intergenic3440_1:2204122-2204185(+)
CGGCCTTCGCCTGCCTCTTCGTTTCCCGTCCACCGCAAGAAGTTCGCCCCTTCCGCAGACGCGC
>Locus:intergenic3441_1:2204365-2204257(-)
TGCTTACGGGCGGACCGTGCAGCGATTCAGGCATGCGGGCTTGGAGCCTTTAACGGGCGCCGGGCGCGGCCGTTTGCTGCACGCCTCGTTCAAGGACGCTCTAGCCCTT
>Locus:intergenic3531_2:2261000-2260904(-)
GACATTGATCTAACGGGCCATCAGCCTTCCCCGAGTCGGTCCCGACACCGCGTGCAGTCAGGGGTGATATTTCGCACGTCAGGTCGGGATCACGTCG
>Locus:intergenic3531_1:2261060-2260928(-)
CTAACGCTCGTCGAAGGGGAAAGGTTGCCCGGTTGCGCGTTTTGCAACTGCCCGCCGATTGACATTGATCTAACGGGCCATCAGCCTTCCCCGAGTCGGTCCCGACACCGCGTGCAGTCAGGGGTGATATTTC
>Locus:intergenic3540_1:2266520-2266586(+)
GGACCAGCCGCGCGGAAAACCCGGCCAGCGCCATCGATCTACCTGCGTCACCGCGTCCGCGTGGTCC
>Locus:intergenic3545_1:2270189-2270126(-)
TCGGCCGACAGGGGACGTTTTAGGGTCAATGCATTAAGATCAGCAGCCTTCTGTAGAGGAGCCA
>Locus:intergenic3553_1:2272871-2272838(-)
ACGAAAATCCTGACAACATCGGTTTTGATACACC
>Locus:intergenic3558_1:2276598-2276691(+)
TCAGGAGCCTCGTTCAGCGCATGGGTGGCTACCGCCGGATGGTTACACCACCCTGCCCATGCGCCGTCCCACCACAAGAATAACCGCGAAATTT
>Locus:intergenic3569_1:2284090-2283976(-)
CGCTGCCCGGATCAGGAAATCGTGTTTGGACGCTTCGGAATTCCGCCGTATCTTCAAGAGAAGGTTCGCGTGTTGCGCGTCTCGATCAGGTCGCGCTGCGCTGTAGTTCGTTGCA
>Locus:intergenic3579_1:2289055-2288965(-)
CCGGAGATCTTGGGCGGGTTGGCCCGACCCAAGGACGGCATGGCGATTCGAAGCGCGGGAAAACACCTTTCCACCATTGGTTCGCGCGGCG
>Locus:intergenic3584_1:2289934-2289970(+)
CAGCGGCGAAACAATCGCGGCGGATGGCTGTTAGGCC
>Locus:intergenic3584_2:2290010-2290076(+)
GCATGTTCGTGCCTGGACAGGCTCCACCAGAGAGACATGCGGTCGCGCTTCAGCCAACAAGCAAGGG
>Locus:intergenic3594_1:2292918-2293047(+)
GCATGCACATATCTCTTGTTGTCCAGCCCTTCGCGGACTTACTCCGGAGTGGCGGCATCTGTATTTCCAGCAGTGGCGAGGCTTGCGGATGGGTCCTTGGGATCAAACCCATATGCGCTAACATTGGCAT
>Locus:intergenic3597_1:2294532-2294385(-)
CTCAACCGGCTGCCGCCACCTTCTCCCCGCAGGCGGGGAGAAGGGATATGCCGCGCCCGCTCGCTCCCTCGGGCGGACGGTGAATGCGGGGTTCAGTCGGCGCCGCTTGTCCCTTCGCCCCGCGAGCGGCAGGGCTGTCCGGGGAAAA
>Locus:intergenic3601_1:2300342-2300264(-)
CCCTTTCCGGACATAATACCCTATAGGCCTGCAAACAAAAGACGCATTCGCTGCGGCGCCGGTGCAGTTGGCCGGACTT
>Locus:intergenic3625_1:2315325-2315175(-)
GCCGCACCCACTTTCCTCATTCCGCCCCGAGGATCGCCACGCACGGTTTCTGCAAAGGCCCGCGAAAGCGGGCCTTTTCGCATGAGCCGGCAGACGCTCGGCGGCTACTGCACGGCGGTCGGCATCACGGCGGAGCGAGCAAATGTGAAAA
>Locus:intergenic3627_1:2318002-2317963(-)
GCATCGATCGCAACGGAGGACCCCGCCTGCCGCCGGCGGG
>Locus:intergenic3632_1:2320778-2320898(+)
TGGCACGGCGCCAATTCGCTTGGCGGGTATCGGTTTTCAGCATCGCCGCTCCTACCTCTGCATGCTCCGTTTGAGAGATATCCTCGCAAGTCGACCGTAAGCAGGCTTATCACGAAGCAAA
>Locus:intergenic3633_1:2321236-2321086(-)
AGTTGGTCATCTGTTCTCCTCCTCCCTCAGGGTGGCCAGCTTCGGAACGGTAGAGCCCGCTTGAGCGCTCCTCCTCCTCAAGCTCGCGGGTATGGTCGGCCAAAAGCCGGTCAGCAGGCGATGCTTCGGCATCGCCTTTGTTTCGAGAAGG
>Locus:intergenic3632_2:2321104-2321218(+)
GATGCCGAAGCATCGCCTGCTGACCGGCTTTTGGCCGACCATACCCGCGAGCTTGAGGAGGAGGAGCGCTCAAGCGGGCTCTACCGTTCCGAAGCTGGCCACCCTGAGGGAGGAG
>Locus:intergenic3633_2:2321378-2321306(-)
TTGCCCATTTGTCATACATATGCACGCGGCGCATGGCACCCATGCCGGAATGTATCTTTCTCTATCGGAATTA
>Locus:intergenic3632_3:2321505-2321559(+)
AAGAGATGCATTAACATGCCCATCTCACCTGCGGTCTCCGCCAAGCTTACCGGGA
>Locus:intergenic3652_1:2334019-2334088(+)
GCCACGCTGCTCAAGACACAAGACGAAGTACCGGGACCCGCGCAGCCGGCGGAAATCTCGTCTTCGAACT
>Locus:intergenic3709_1:2380883-2380763(-)
AGTGGTTTGATCGGGCCGCCTCTGCCCCTCATCCGCCTGCCGGCACCTTCTCCCCGTTTTACGGGGAGAAGGAACAAGCGGGCACTGCTTCGTCCTCTTCTACAGCGCCGCGCGTCTTATC
>Locus:intergenic3708_1:2380780-2380894(+)
TGTAGAAGAGGACGAAGCAGTGCCCGCTTGTTCCTTCTCCCCGTAAAACGGGGAGAAGGTGCCGGCAGGCGGATGAGGGGCAGAGGCGGCCCGATCAAACCACTGCATTCGACGT
>Locus:intergenic3736_1:2398941-2399082(+)
CCCGCAGGCGGGGCGAAGGAGACTCGCGGCAGCCCTCCGGCATTCCAAGGCGCGCGGCCGGCATGGCCGCGCGCCTTGGCATTGAAGCGATTGAAAACCCGCGCGTTGCGCGCTAATAAACTTGACTTAAATGAGAAGGATT
>Locus:intergenic3742_1:2403992-2404034(+)
GCTCGCTCCCTTGAGCCGGCGGTGAATGCGAGGTTCAGTCGGC
>Locus:intergenic3743_1:2404211-2404082(-)
CGGCCCTTCGCGGATTTACTCCGGAGTGGCCGCATCTGTATTTCCAGCAGTGGCGAGGCTTGGGGATGGGTCCTTGGGATCAAACCCGTATGCGCTAACATTGGCATTAGCGGTCACCCGCCCCTCATCC
>Locus:intergenic3767_1:2423376-2423334(-)
TGCGGTCGTTCTTGGAATTGCTCGCGGTTCATGCACCGCCGCT
>Locus:intergenic3804_1:2454809-2454845(+)
CCACCTTCTCCCCGCAGGCGGGGCGAAGGGGAAGTCG
>Locus:intergenic3820_1:2470907-2470943(+)
CGTCAGGGCTTTGGCCCCTCGTCTGTCGCGGTATGGC
>Locus:intergenic3828_2:2475028-2475091(+)
GGCCCGGAGGCCGAGGCCGGTTTTACGGCAAATCGCGGTGCCCGGGATAGAGGGGCAGAACGCC
>Locus:intergenic3828_1:2475205-2475247(+)
GAGCTGTTGCTGGCTGTCGACATGTCCGGCTCGATGGACATGG
>Locus:intergenic3829_1:2475462-2475354(-)
CCCGATCGGCCGCGCCTCCAGCTTGGCGGCGAAGGCTTCGGCGTCGGCAGCATTTTCGATCACCTGCCAGTTTACGACGGAGGCCTCGTTTACGAGCCCTGCCCATTCG
>Locus:intergenic3829_3:2475513-2475471(-)
GAGGCCCGTGCCGAAAAGAATCGCATTGGAGATCGAGGTGCCG
>Locus:intergenic3828_3:2475876-2475912(+)
GCCTGGTTTTCTCGACAGGGTCTACCCGGAGCTGGAT
>Locus:intergenic3829_2:2476046-2475926(-)
AGGAATGAGGAGATCAAAAAAGCCGCGGCGGGTATCCCGAATCTCAACACGCCTTGGAGCGGAGGCGATCTATGGTCGGGCGGGGGAAAAAGCGCGCTGCGGGAAGACCCGCGGCGCGTTG
>Locus:intergenic3836_2:2480075-2480156(+)
TGGCACGGTTCATACCTCCGGATGTGCGGCTGCGACGCCCGGAGCCATACCTGCCCGTCCCATTGTTCACTTCCCAGCCCGA
>Locus:intergenic3836_1:2480372-2480426(+)
CAAGCGCGCTTTTTGCTGTCGAATGCCAGCCCACGCTGGTTACCAATAGGCAATC
>Locus:intergenic3861_1:2489288-2489180(-)
CAGAGCTTGCACGAACGTGGCTTTACTCATCGGTTGCCGCTTGCAAATCACAGGATTTCGATTTTACGCCAGCCGTTTTCAGCAATACGCTTCACCGACGAAATGCTGG
>Locus:intergenic3941_1:2529507-2529360(-)
CATCGAACCGCGTGCCTTTGCGGTTCTCACGGAGGCGGATGCGGCGCGGGGCCAAATCGGCCACCCCGCCGTCGCCCGACGCATTTCACTTCGCTGGCGTCACGGTTAACAAAAACTGAAAAGTTTTCCACCTGTGGACACTGGCAAA
>Locus:intergenic3948_1:2535430-2535490(+)
AATCTGCGCGGAGAACCCACCCCCCGGACGACCGGACGTGGCCGCGCCAGCTCAAGGCGGA
>Locus:intergenic3963_1:2542992-2542959(-)
AAAAGAAAACCCGCCCCACGAAAATGGGACGGGA
>Locus:intergenic3966_1:2544398-2544440(+)
CGGGGTGGCAAACCGCGCTGCGTTTTCCGCGTCCAGTATTGCC
>Locus:intergenic3992_1:2561521-2561554(+)
CTCACATTCGCGGTGTCCGGGAATAGTCCATTAC
>Locus:intergenic4005_1:2567106-2567031(-)
CCCATGGGCGCGTTGTCGGGTGCGATCGAACACAACGGCGTCCCCTCTCCCCGCGCGGGGAAAGGGGCTAGTCCTC
>Locus:intergenic4034_1:2590897-2590930(+)
ACGCGTCCGATGACCAGAGCATCCCGCAGCGACT
>Locus:intergenic4052_1:2602209-2602257(+)
AGGGCAGATTGTCCCGAAGTAAGGCCCTGCCCCTCGGTCTGCCCCTCAC
>Locus:intergenic4104_1:2625295-2625391(+)
GCGATCATACCCCGAAGCAAAACAGCCAGTGCCGAGGGAAGGGCACTGGCTGAGCTTTGGCAACTCACTGAGGGGGGATGTGAGTTGGCAACCGGCG
>Locus:intergenic4137_1:2647134-2647008(-)
GGATTCTCATTATCGACTGCCTGTGTCAGACTGCTATCCGGACCCGCAACATGCAATGGCGGATTTGCCGGCGAGGTCGCCTGCTGTTGGTTTTTCAGCGTATTCTGGAGGACGGTCATGTCTCGAT
>Locus:intergenic4179_1:2674127-2673980(-)
TCAGCCCTTTGCTGCCGAAGTTGGCTATTTCGCAAGCGAATGCTGCTGAAATTTTCATTTTTCTGGCTCCAAAAGTGTCAAATCGATTTTATCGCGGAACAATTTGGTGGTGGCGCATTTTTTAGCTTTCATTTTCATTTGAAAGCGG
>Locus:intergenic4187_2:2679135-2679069(-)
CCCGTGATTTCAAGGCGTCAGGCGTGCAGTCGCCTTGGATCAAACTGCAGACCGACTATTGGGCCGG
>Locus:intergenic4187_3:2679596-2679467(-)
CCAGTGACGAAACTCCTCACTGTCTGCCCAATGGTGGTTCAATCGCAATTGATGACCAGCCCACTTCTCAAGCCCTCGATCCATATCTCCTGCAGTTGGACGGTCGAATACGAGACCGGCGAGGTACTGA
>Locus:intergenic4187_1:2679588-2679474(-)
GAAACTCCTCACTGTCTGCCCAATGGTGGTTCAATCGCAATTGATGACCAGCCCACTTCTCAAGCCCTCGATCCATATCTCCTGCAGTTGGACGGTCGAATACGAGACCGGCGAG
>Locus:intergenic4186_1:2679641-2679779(+)
CCCTACCTTGAAACTTGTGTTCGTATTCAATTCGCGGCTCCACTCGGCAGCACTTCTTATGGGGGCTGCGTTTCACGAGGCATCAGTGTCGGACTTCGAACTTCCCCGGCATCAGCGTTCATCGGTTCACCGCGTCAAG
>Locus:intergenic4187_4:2680008-2679900(-)
CGAGATCTATGTGCTTGGCAAGCTCCGAGAATGCTCGGGGCCTATCATACTGGCACAACCGCAACAGCTCGGTACGAGCCGGTGTCAACTCGGTCAACAGAACGAAAGC
>Locus:intergenic4189_1:2680722-2680659(-)
TTGCAGGCCTACGAAGAACGGTCTCAACAAATGCCCCTTCGAGGCGTTGCGCGACGTACAGAAG
>Locus:intergenic4188_1:2680692-2680833(+)
TTTGTTGAGACCGTTCTTCGTAGGCCTGCAAACCGCATCGTTCGGCGAGCGTTCGTGGAAGAGCGCATGTGGACACCACTTCGACTGCATCGCCAATTAGTTCTGGCAAAGTTAATGGACGAAGGGCTACTCTTTCACGGCG
>Locus:intergenic4209_1:2695564-2695507(-)
CGGGCTAGACCCACCCGTCGTCCGACAACCAGGCACTTTACCCATGCCATCGCGGTGG
>Locus:intergenic4241_1:2716824-2716713(-)
AGCCGAGCGAGATTTCGCCGAGCAACTTCGACGTCTGACGCCTTTCCTCCGGGCTTTCCTGCCGGTTCCAGTTTATGCCCATACATGACATTGTGCGAATCTGGAGCAAACT
>Locus:intergenic4256_1:2725392-2725467(+)
TTTGATCTGCTGCATGTCTCCTTTGATCGGCGATCAAGGGAGACATGCAGCAGAGGGGGCCCGCGAGAAGAGGTGC
>Locus:intergenic4256_2:2725615-2725660(+)
CGGCTCGACCGGGTCGCAACATGTCCACTGAGAACGGAGCACTCGC
>Locus:intergenic4275_1:2738645-2738597(-)
CGGAGCATCTTCTCGAGAGAGGGGTGCTCCGCGCCGCCGCTTGTATGCA
>Locus:intergenic4276_1:2740266-2740359(+)
GCAATCCCGGACGGAAAACCGCTACGCACTTTTCCTGGAATTGCTCTGGCCCTTTGCCGCAATCCCGGACGGAAAACCGCTACGCACTTTTCCT
>Locus:intergenic4304_1:2761154-2761193(+)
TTTTGCTGTCCGGGAGCCGATTGCGGCCCCCCCCCGCTAC
>Locus:intergenic4368_3:2805318-2805402(+)
GCCCGCTGCTGCGGGCCTTTTGGTGTGTATGTGTATGTATGTGTTTGGTTGCGGGGGCAGGATTTGAACCTGCGGCCTTCAGGTT
>Locus:intergenic4368_1:2808663-2808777(+)
GCCTTACGGCTTCGGGACCAGATGCCAACCAAAATGATTTTCCAAGCATCTAAGGTGGGTTGCCCCATTCGGAGATCCATGGATCAAAGCTCATTCGCAGCTCCCCACGGCTTTT
>Locus:intergenic4369_2:2808884-2808839(-)
AATCCAGCAAAGACGATGAGCATTGGCAATGAGAACGATCAAGTGA
>Locus:intergenic4368_4:2808908-2808941(+)
GCGCTCGAAGGGGTGCCAAATCTGGCCATCCGGG
>Locus:intergenic4369_1:2810536-2810470(-)
CGAGAGATCGTATCCTTCAGTTCGGCTGGATCGGAGACAGGTGCTGCATGGCTGTCGTCAGCTCGTG
>Locus:intergenic4368_2:2811469-2811601(+)
GGATCAAACTCTCAAGTTGAGAATTCAATCATTGGCTTAAATCACGTTGACTTTGAATCGACGAGAACTCACACCCATCTTCAATCAGCCCGAACCGAAGCCCGAACCGAGAAAACTGGTGTTAGTCTCTTGT
>Locus:intergenic4373_1:2817096-2817015(-)
CCGGGCTTTTTGCTTTCGCGGAAGATCTCGACGCGTGCCGCATCCACCGCGCGAGCGCATTCGCACGCGATTGTCTCTGCCG
>Locus:intergenic4403_1:2832742-2832703(-)
AGGCTGAGGTCGCTCGCATTTGCTCCGCTCTGCCTTCAAA
>Locus:intergenic4417_1:2843848-2843701(-)
ATCGCCTCGTGCGTTCAACCGCTTGCACGCTTTTGTGATCGGTCGGAGCGGGGCGGAGAAGAACGGAAGCGGGTTTGTACGCTTGCGGTTCCCAGGGGCGACCGATGCCGTTCGTGCCGCATCGGACCAAAATCATGCGATCGACGAA
>Locus:intergenic4416_1:2843800-2843896(+)
GCTCCGACCGATCACAAAAGCGTGCAAGCGGTTGAACGCACGAGGCGATTTACAGAGGGAGCAATCCTGCTTAAGAAGCCGGAATTCGATTTAACGG
>Locus:intergenic4454_1:2862122-2862179(+)
GCCTCATGCGACCGCGATACGTCATCCAAACAAACAGCTTTTCGTTTGATTCCGGTAA
>Locus:intergenic4454_2:2862125-2862230(+)
TCATGCGACCGCGATACGTCATCCAAACAAACAGCTTTTCGTTTGATTCCGGTAAACACGATAGGAGGCATTTTAATCATTCGGCGGCGCCGAGACGGTGCCCGTG
>Locus:intergenic4467_1:2867888-2867774(-)
GGTCGGGTCGACCTAAAACTCATCTCGCTCTTGCCGCCGGGAGCGGCCTTTCGGGTGGCCGATTCCCTGCGGCGAACTAACCTTCATCCGCAATCGCGACACGGCCTATCGGCGC
>Locus:intergenic4478_1:2875284-2875335(+)
CGCCCCATTCGCTCGGGAATGCAAAGGTTTGACTTGACTGGCGGGCCACCTG
>Locus:intergenic4485_1:2877676-2877634(-)
ACAACCCTTTGCTGCGGAAAAATCCTTGGCATTGACCGATTTG
>Locus:intergenic4485_2:2877855-2877756(-)
TGGACACTTATGGATAGGGATTTGACGGCCCAAATTGCGAGGGACTTTCGTGGAAAATCCGGCGCCGCAGGCCGTCCGCCTGCAAGCCGGATTTTTCGCG
>Locus:intergenic4498_1:2886106-2886187(+)
GCAGCGTTCATATTGGACGCGCTACAGCGTTTCGAACGGCTGCATGGTCCGCCCGCGAAAAGGTCCGGTTTTCCGGCGCCAT
>Locus:intergenic4516_1:2896309-2896396(+)
TGCGATCCTGCAAAACTTTTGCACGATTCTGCGAGAATCGTGGAAGCCAGGTGGCGGGACAGCGCCGACAACCTATCTGCCCCCTGTC
>Locus:intergenic4546_1:2916066-2916099(+)
CACAGCGACCTTTGCGCGTCTGATAAGACGCTCG
>Locus:intergenic4548_1:2917141-2917267(+)
ACAGTAACTCATTTAACGACGTTAGAATTCAGTGCACAAGACTCGGCGCTTCCACTGGCCTCTGGTGGCGGCTCGTGGTCAAAACGGCGAATAAGGAAAGGAGTGGCGGCTTCAGAGCTTTCACGCA
>Locus:intergenic4557_1:2921151-2921103(-)
ATGAGACGCGCGGTGCCTTACAGCGCCGCGGGTCTTATCAGAAGCACAA
>Locus:intergenic4559_1:2921641-2921542(-)
GGTCGATTAGAAGGAGTTAGAGCGGGATGCGGGCGGAGATCTCCTTCACAGCTTTCCCTTATCCCGCTCGGGAACAGTAACCGGGGTCTCGGTATCCACG
>Locus:intergenic4561_1:2922964-2922919(-)
GCACAGGAATGCAGCAGAGAGAAAAAATGTATCCGCCACCAATCGC
>Locus:intergenic4560_1:2923054-2923132(+)
CACAGGAATGAGGAATCAAGAGAGAAAGCCTTGCCCTATCGGAAGATGGGGCAGGTGATCGCTTGGGTAAGCCCCGCGT
>Locus:intergenic4564_1:2924563-2924641(+)
AATGACATCACATTTGGTAAACCGATTGTTAAGATGATCCGTTCAAATTGTCGGAGCACCCCGATTTCAGGTGGGTTCC
>Locus:intergenic4574_1:2929175-2929226(+)
ATTCGCCGATTTCTTTCTCCAGTTTCACGACAGCGTGAAACTGGATTCCTTG
>Locus:intergenic4586_1:2938085-2938208(+)
CTATCCTCTCAGATAGAAGCCCCTCGTTGGGGAGGGGTGTCCCGCCGCCGGGAATATTGCGGCTCGGAGAGGAAGTCAAGCGGTCGCGTCGCGATTGAAGAAACTTTTGCCGTTTCGAGCAAAC
>Locus:intergenic4617_1:2959998-2959920(-)
TGGTTGAGCGCGGCAGCGGCGGTGACCGGCCTCAACACCGGCACCCCTATGGCCGCGGACAGCCCGAAACGGAAGCAAT
>Locus:intergenic4620_1:2961295-2961376(+)
TTCACCCTATTTCGGTCGGCGGGACGCTGCCAGCAAAAAGTGAACAAAACAAAAACATTGCACAGAAATGGTGGCGTGCTGC
>Locus:intergenic4628_1:2968844-2968883(+)
CCAAATTACCTGAACATCAGATCGCCGGCACCGGGGTCTG
>Locus:intergenic4629_1:2969123-2969075(-)
TTTTTCAAGGGTGACAGACCTGTCAAATGGTGGCAGGTTAGCGACCAAA
>Locus:intergenic4647_1:2980111-2980054(-)
CCTCACCCTAATCCTCTCCGTTCCGACGCTACGGCATGCACATATCTCTTGTTGTCCA
>Locus:intergenic4653_1:2984448-2984403(-)
CTAGGGCCGCGCTATTGTCGTCACCAAGTCGCTCTATCTCCGCACG
>Locus:intergenic4661_2:2987921-2987807(-)
CGCGCGGCACTTGTTATCCCGCAGACCTTCATGTATAGGCACGGCATCGAATTGGGAAGCCGCGGCCCAAGAGCGGTCTGCGGCTTCATTTACGTGTTCGGTCCCAAAGTCGCAA
>Locus:intergenic4661_1:2988031-2987950(-)
CGGGGCCACAGCCTTGTGCGCCGCCGAGGCGCCAGAGCTGTGCGACTGCGATCTGCTGCCGTCCAGGACCGGTGCCGATCCG
>Locus:intergenic4693_1:3005520-3005478(-)
TCCGTCGGACGGGGATTGAATGCCAAATTTGTTCGGTTTGGAG
>Locus:intergenic4716_1:3023451-3023508(+)
ACACACCCGTCGCTTTCTCCGGTCACGGCGATTCCCATCAAACGGTGCCAATCGCCGT
>Locus:intergenic4740_1:3043714-3043819(+)
CAAATCGCCCTTCGATCACAACCTGCAAGCCCTGTGCCATCACGCCTCGCGAAAAAAGACCGCTTCAGCGAGCAAAACACTTCTAAAACCCTGAAAAACAGGCGTT
>Locus:intergenic4740_2:3043817-3043922(+)
GTTTATGGACGGGCACTAGCTAGCCGGTCACAGGCATTCCCGGAAAACGTCAGGGGTTTTCCTGCAGCAAAAACGGCGCCCTTTCGGGCGCCGTCTTTTATTCGAT
>Locus:intergenic4743_1:3044677-3044575(-)
GATCACCGTTTCCGGCCGCTGAAGGGAGAAGGGACATGTCACTTCAGCCCTGGGAAGACCCAGTGTCTCCTTTCTAGCCCACGGCGGCTGAACGGCGGCCGAA
>Locus:intergenic4742_1:3044685-3044751(+)
TTTCATCCACCGTTTCCGGCTTTTTTCTTTGACGGGTGGCGGGCCGCCGCCTATCCCTACTTGCATG
>Locus:intergenic4752_2:3051766-3051862(+)
TGCCAAAACGATGCCACGGACAGAACGCAGAAGCGGAAGCGAGAGCCCGCCGCATATATTCTCCCCCCTTGTGGGGGAGATGGCCGGCAGGCCAGAG
>Locus:intergenic4752_1:3051959-3052013(+)
TCGGCAGCATGCAGGGTTTGGCGTTTAACCCCCTCTGGCCTGCCGGCCATCTCCC
>Locus:intergenic4768_1:3058985-3059036(+)
ACAGTCTATATCCAAAGCGAGTACAGCTCCATCTTCATATTACCGATTCATG
>Locus:intergenic4777_1:3065214-3065088(-)
AGCCCCAGGTCGGAACCGACCAGGTACAAGGGCAATTTATGCATCGATCCGAAGCGCTTGCAACAGGTGTTTTTAAAAGGATTAAAACAGCAGATGCTTGACGGTCGGCCCCGATGCCGCAGACATT
>Locus:intergenic4794_1:3085037-3085136(+)
CTTGCGCGGTCTTGCGACATCGACGGCCGCCGCCGCAGAGCCATCGGCGCTTTTTCCCCACGCGCGCTCTCTCGCCGCTGGACTTTCGGCACGCGATCTG
>Locus:intergenic4806_2:3091937-3092030(+)
CAATGCGCTACAGCGACCTTAGTGCACCCTGGGCGCATCGTCGTAGCGACAGAACTCCTCCTGCGGGGCGGAAACATCCGCCGCCGAGACGATA
>Locus:intergenic4806_1:3091990-3092098(+)
ACTCCTCCTGCGGGGCGGAAACATCCGCCGCCGAGACGATACTCCCACGTGGTGCGGGAAAACTCGATCGGCCCGCGACAAAGATGGGGACCCCCTCCCCATCTTCGGC
>Locus:intergenic4830_1:3105293-3105329(+)
ACCAGAAAGGCCCGCACCGTCGTTGCTTCAAGATGTC
>Locus:intergenic4831_1:3105637-3105553(-)
GATTCGTCTTTCTCCGGCATGCAGGCGAAAACGCGCTTGGTAGACGGGTCTCCGGTTCCCACCCGCACGCACGGCCCTGCTGCGA
>Locus:intergenic4837_1:3109261-3109216(-)
GGGTGCTGCGGGTCAGTTCGGATACCTTCAAGAGCGGGTACCGACA
>Locus:intergenic4841_1:3111110-3111065(-)
TGTCTCAATCGGCCAACGACGGAGCGGGGTGGGGCGTTCATGCCTG
>Locus:intergenic4850_2:3117392-3117464(+)
AAAAACGTCGCCTCGTCAGACGGACATTCGACAACGCATTCGAAACGTGGAGCAACTCTCTATCATCGGCCAA
>Locus:intergenic4850_1:3117394-3117514(+)
AAACGTCGCCTCGTCAGACGGACATTCGACAACGCATTCGAAACGTGGAGCAACTCTCTATCATCGGCCAACCGGTCAGTTCAACGCCTCCTCGGCATGACTGCCATGCCAAGGAGCATGT
>Locus:intergenic4854_1:3120499-3120583(+)
ACCCCTCCCCACAAGGGGGAGGGGCTCACTTGTGCCGAGCCGCTCCATCCATGTTTCGACGGATTCGCAATTATCGACGTCGTGA
>Locus:intergenic4869_1:3130060-3129937(-)
ATGCGGCGCGAAAGGCTCTATGTCAAGCTCCATCGAACCGAACGGTTCAGTTCAATCTCAATCCAATTGGTGGTCCATGTCCGCTTCCAGCTCTTCCAGCGCTGCCCGTGTCCGTCCCGTCGGC
>Locus:intergenic4875_1:3133078-3133042(-)
TTTGCCCGTCTTGACGTGCTTTCGGGGCCCTTTGCCG
>Locus:intergenic4900_1:3159787-3159922(+)
AAGCGCTCGCGTAGTCTCCGCCCCATCGGTTCACCGATTTTGATTACGGCGCAACGGCCGCATTGTATTTCTACGAATATAGCGGTAACCAAAATACCGAAGCGTTATTTCTTGGGAAATATCACGAACGGGGAGA
>Locus:intergenic4914_1:3169844-3169895(+)
CCTCCCGCGCGCCGGCTTCATCCCTCGGGAACCCAACCGCCTCAACCTCCTT
>Locus:intergenic4916_1:3171173-3171215(+)
CTGCGGCCCGCCGATCCATTCGCGACATCGGCTTGGCGGAACA
>Locus:intergenic4930_2:3177823-3177913(+)
CCGCACCTTACGCCTCGTCAGTCCCGCGAAGTTCTTCGCAGTAACTCGGACAAGTATTCGCCACTCCGTTTGACGAGGTCGATACTCACAT
>Locus:intergenic4930_1:3177978-3178050(+)
CCGGCGCACTTTCCGCCACGGATTCCTGCAGCCGGCCTTCACTCCCGCGTTCCAAGCGGGCCCCGGCAAACGA
>Locus:intergenic4944_1:3189046-3189109(+)
CTGTCGCATACCGATTCGCTCACGGGCCTCGACAACCGTCGCGCGGTCGACCAGAAGCTCCGGG
>Locus:intergenic4974_6:3209941-3210037(+)
ATAAACAGTCGCTACCCCCTGGTCTGTGCCACCCCATCCTACTTGCGTAGAAAAGGGTCACGCTTCTTCCGAAGTTACGCGTGCAATTTGCCGAGTT
>Locus:intergenic4974_5:3210241-3210367(+)
CCTCGTCTTAGGGGCCGGCTAACCCTGCTCAGATTAACTTTAAGCAGGAACCCTTGGTCTTTCGGCGAGAGGGTCTCTCACCCTCTTTATCGTTACTCATGTCAACATTCGCACTTCCGATACCTCC
>Locus:intergenic4974_4:3210981-3211122(+)
GCCTCCACCTACCGGCTTAAGCTTGCATGCCACACTAAGTCGTTGACCCATTATACAAAAGGTACGCCGTCACCCTTGCGGGCTCCGACTGTTTGTAGGCATCCGGTTTCAGGTTCTATTTCACTCCCCTTGTCGGGGTGCT
>Locus:intergenic4975_2:3211349-3211268(-)
AGTAGTGGCGAGCGAACGCGGACCAGGCCAGTGGCAATGAGGAATAAAGTGGAACGATCTGGAAAGTTCGGCCGTAGCGGGT
>Locus:intergenic4974_2:3211963-3212080(+)
GCTTCTCGAGATCTGTCCGGTGATGCGCGGTCAGGCAACACCAATCCGACACGACCATCAGAGGCGCGTTCCGAAGAACACCCCAACAACGATCATGCCTCAAAGGACAAGACTTCCC
>Locus:intergenic4974_3:3212070-3212151(+)
CAAGACTTCCCTCCTACCTCCAGACCCTCTTCCACTTCCGGTCGGCTAGACCATCCATGGCTTCTTCGGGACTGGGCTCGGA
>Locus:intergenic4975_1:3212469-3212319(-)
GGACGGGCCGCCGAACGATCGGCGACGGGCTTTGCCCTTGCGGCGCTATGCGCCGTCGGGTGCACGACGTGTTCACCCGAATATGGGGCTGTAGCTCAGCTGGGAGAGCACCTGCTTTGCAAGCAGGGGGTCAGCGGTTCGATCCCGCTCA
>Locus:intergenic4975_3:3212746-3212629(-)
GTATGGCGATTTGGTTGTCCTTCGAGCGCTAAGCGAGAAGGGCGGATAGCCAAATCCCGCTCAGATATGGCGAGACCCGCCGTCCACGTTTCTCTTTCTCACAAGGATACGAACCACG
>Locus:intergenic4974_1:3214536-3214587(+)
CTCTATATTCAATTGTCAAAAAACAGACGAGAAACAATCCCGTCGACATTCC
>Locus:intergenic4996_1:3232543-3232588(+)
CCGTTATGCCTCATTCGAACTTCACCACCCCCGCCGTCAGAACAGC
>Locus:intergenic4999_1:3233973-3233868(-)
ACAGTACAACCACGAGATAGAAGGGTCTCACAGCACAGGTTGCAGTCAAGGATTACGGAGCGTGCTCAATGGGATAAGCCAAAATGGGCTAAGACTATCGGCCATT
>Locus:intergenic4998_1:3234123-3234225(+)
CGAAGGTGGCGACACAAACAGCGGCGCGTGAGCCCGCATGGTGCCCCATGCCGGGCCACTCTCCACACCTGGAGCAATTCCACGAAAAGTACGCAGGGGTTTT
>Locus:intergenic5012_1:3242701-3242839(+)
TCCGCCAGCGGTCCGCTCCTCCCGAGCCCGCATGGCGACGTTGTAACATTTGTCTTTTTTTCGGGCTGCCGCAACCGTTTCGCGCCACAAGGGGCAAAAAAATGCGAGCGCGTATGTAACGCCGGAAACAGCGCCTTCA
>Locus:intergenic5012_2:3242848-3242959(+)
TCAGGAAAGATCGCATTATGTTGCATAAGAACGATCTCGCCGTATCCGTGCATTTTCCTCGGCGGCGGGTTATGTTCCGAATGCAAGTTCAAGTGGAGGGCCGCGGTTCGCA
>Locus:intergenic5018_1:3246614-3246713(+)
TGGCCGACGCCGCGTATGCAGGCAGTTGGTACAGAGTCGCCTGAAACGGGATGCGGAGAGGAATGTCTCCACCACGATCGAGTATTGCGCACTGGAAGAC
>Locus:intergenic5045_1:3266117-3265979(-)
GCTTTATTCTCGGAAGCCCCTCACCCTAACCCTCTCCCCGCAAGCGGGGAGAGGGGACAGCCCATGTGCGGCGGCTGCGGTTGCGCAGGACGGTGCGGCATATCCCTTCTCCCCGCGAGCGGGGAGAAGGTGGCGGCAG
>Locus:intergenic5051_1:3270369-3270219(-)
CCCTCGCGTTTCGTTTTCTTTCATAATATGCGAAAACGAAAGCGGTGCAATTTCAGATTAGAAATATCCAGCGCGTTCGATTTTCGTTGCGGCTTGCGCCCGATCTGCGCTGTAATCGGTGGAGGGGCACGCCAGTCCGACGTTATCGGGA
>Locus:intergenic5094_1:3301331-3301466(+)
GGCATTGGAATGACTTCTTCGGTTACAGTCAGATTTTCGGTTTTGTTGGCAGCGTCACTGGCACTGGCCGGCTGCGGAGGAGGCTCCGGCGGTCCAGGCGGTCCAGGCGGTTCAGGCGTTCCAGGCGGGACGACCA
>Locus:intergenic5150_2:3335372-3335411(+)
ACCTACGGCATGCACATATCTCTTGTTGTCCAGCCCTTCG
>Locus:intergenic5150_1:3335373-3335463(+)
CCTACGGCATGCACATATCTCTTGTTGTCCAGCCCTTCGCGGACTTACTCCGGAGTGGCGGCATCTGTATTTCCAGCAGTGGCGAGGCTTG
>Locus:intergenic5190_1:3355519-3355600(+)
CGGGCGACGTTAGAAAGGCTGACTTGTGCAGAACTGGAGCTAGACCGGCTTTCAAACGAAGGGCAGCGGACACCGGATATTT
>Locus:intergenic5200_1:3361256-3361391(+)
CCGCTGTTCGGGAGAAAGGTGCAGGTCTCGCCGTATCGGCGCGGCAAGAGCCTGGCGGCGCAACTGGGAACACGTCGTTTCCTTCTTCGCCTTCCCCGAAGGGGTCCGCCGCATCATCTACACGACGAACGCAATA
>Locus:intergenic5204_1:3364379-3364526(+)
TCGAACCGCTCTACCGTTGAAGGCCGAATGCGGGACGAACAGCGGGACAAGGGCGAAACACAAGCCGACTGCATTTGCCGCTTTCGCCAGCAACACAGCGTTCCCGCACAGCTTCAGGACAAGGGCGCGCGGCCGGCGCCTTGCACTT
>Locus:intergenic5209_1:3367161-3367092(-)
AGCAGGCCGCGGTTGGAATGCAAAAGGAAGGGGTCTTCTGGGATGGGTACGAGCCACCCGAACAAAGCAA
>Locus:intergenic5211_1:3368760-3368634(-)
GGAGTTGCAATAGCGGCGGTCCTCACGCTGGAGACAGTGTGCGCCGAAACCCCATGGACAAAGCTGACGCCTTACGTGAAAGAGCCCAAAAAGCCTCGTCGCGTGCAGACCCTACCAGGCAGGGGCG
>Locus:intergenic5213_2:3370011-3369864(-)
GACGCAAACGAAGGTCAGCTCCCCGGCGCGCAACAGCCTTGCAGTTCACAAGCATCATCGCGTCGCGAGTATCGTTCTTCTGCCGGTTGCCCGGCCGTACAGGAGTGTGGCTTGGCGCGACCACTCGGCAAGCAAACCCAAGCGCCTG
>Locus:intergenic5212_1:3369868-3369955(+)
CGCTTGGGTTTGCTTGCCGAGTGGTCGCGCCAAGCCACACTCCTGTACGGCCGGGCAACCGGCAGAAGAACGATACTCGCGACGCGAT
>Locus:intergenic5213_1:3370943-3370874(-)
GACGGTTGCTCAAACTCTTGTCCTGGGATTGGCTACCCAATGGTGGCGATGCGTCGGAAGGCTGCCTCGA
>Locus:intergenic5214_1:3371396-3371543(+)
CAGAGAATTATGCCGTTGCCTCACTCGGATGTTCTCGAATGCCTCACGGGTTGTTACGATCGTGTTCCCGCACCTGGTGCGGGTGACGGAGGTAGCGAAGCCGCTCGCGAGCGCGCCCTCAATAGCGCCGTAGCGAGCGGGCGGTTTC
>Locus:intergenic5224_2:3377872-3378022(+)
CCCTGTTTAGTGGGGTCTACAGGCGATGATTGTTGTCAGTTCATTCAGGCGAGGTGGCAAGCTTTTCGGGTAAGTTTCGGCGTAGGCTCTCGCCGTTTAGTTCGATGCGATGGGCGTTGTGAACGAGACGATCCAAGATGGCGTCGGCGTA
>Locus:intergenic5224_1:3378631-3378667(+)
GCGGCTTCATCGCCCAGCCGCGGTAAAGGTCACAGTA
>Locus:intergenic5231_2:3382085-3382034(-)
CTTATTACCCGGTGCCGCTCTTCACCCCTGATCGCGGCAAGCGCCACTTTTG
>Locus:intergenic5230_1:3382114-3382246(+)
CTGGCGGTCACCACACAACCAGCTCTGACGGTGGACCTGACCTACATTCCCGTTGGCGCTGGGCTTCGTCTATCTCGTGCGCTGTCGTGGACCGTTCAGTCGGAAGGTCTTATCGTGGCGGCTACCGATCACC
>Locus:intergenic5230_2:3382129-3382249(+)
CAACCAGCTCTGACGGTGGACCTGACCTACATTCCCGTTGGCGCTGGGCTTCGTCTATCTCGTGCGCTGTCGTGGACCGTTCAGTCGGAAGGTCTTATCGTGGCGGCTACCGATCACCATG
>Locus:intergenic5231_1:3382883-3382754(-)
TTAGCCTGGGCCCACGCTACCAACAGCAGTGCGCGCATCCGCTCTGCTCTGGGCAAAGCTGATATTGCCGTGCTGTTGATACGCGGCCACCGATGCCTCCCGCCGCCAGACGCGCGCCCACCGGCGGACT
>Locus:intergenic5256_1:3401086-3401188(+)
CTCGGTACCGGCCAGGAGGTCTCGCAACGACCGCATACTCGGGCCGGGCGGGCGGAGACGTCCTTATTCTGGTTTAGTTTTTGGTTGTATTGCTTACTCCATG
>Locus:intergenic5258_1:3405659-3405737(+)
GGAAGCTGCTTCCCCCTGATCGGAAGCGGGTCTACAGCGCGGTTTAGTGGGTGGGACGACTTGAGATGGCTGGAAGAGC
>Locus:intergenic5259_1:3406009-3405961(-)
CTTAGACGAGCGCTACCAACCTGCCGGCGCCCCTGCGGGCGCGCCTACG
>Locus:intergenic5260_1:3406696-3406780(+)
CACCGGGCCCGCGGTTCCGAAGCACAGTTCTGGCTCGCGGTTCCAAGTGTACTCCTGGTCCACGAGCCAGATCCACGACCTGGCT
>Locus:intergenic5263_1:3407107-3407059(-)
GCGATTATTAACATGAGCATCAGTGGCGGCAGAGTTCAGCAGGGTACAC
>Locus:intergenic5264_2:3408419-3408452(+)
GTGAAGGGCCAATTTTTCTTCCGATTCCAATTGG
>Locus:intergenic5264_3:3408530-3408635(+)
ACTCAGGCCATAATGGAAAGCTTGAGCCAGATCGCCCTTGCCCGGAATACGGGTCAGTTGCGCTTCAGCCCAGACGCGGAATGCTTCGGCCTTTGCTTTGCTGTGC
>Locus:intergenic5264_1:3408532-3408589(+)
TCAGGCCATAATGGAAAGCTTGAGCCAGATCGCCCTTGCCCGGAATACGGGTCAGTTG
>Locus:intergenic5269_1:3410578-3410491(-)
TGTCCGGGCCTTTCGGGGGCTAATTCAGTGCGAAGAACCAAACGACCGGCCAACAAAGAATGCCATTGCTGCCTTTCGATGGAGAGGC
>Locus:intergenic5272_1:3412661-3412706(+)
TCAGGTTTATTAGTCAAAAAATTTGTAGAATTGAAAGTGTTCACGA
>Locus:intergenic5273_1:3413515-3413458(-)
GGATACCTTTCGGGCGATCCTCCAATTTTGACAAAGAACCGCTGCGCTCTCCGTCTTC
>Locus:intergenic5273_2:3413512-3413467(-)
TACCTTTCGGGCGATCCTCCAATTTTGACAAAGAACCGCTGCGCTC
>Locus:intergenic5276_1:3416205-3416331(+)
GGCGCTTGCCGCGATCAGGGCGAACAGACCCTGATGGAACTGTCGCAGCAGTTTGACGCGCACGCCAATCGGATCAAGCAGTGGAAAGACCAGCTCCTTGAGGGGGCGACGGGCGTTTTCGGCGATG
>Locus:intergenic5276_3:3416521-3416554(+)
CTACGCGGTCTGTGTCGGACGGCGATCCGGATTT
>Locus:intergenic5276_2:3416598-3416748(+)
GGAGGCAGAAGGGCTGCAAACCGGACGGTTACCGTCGCCCGAACACGTCGAAACCGGCACCGGGTCTGCGCAAGCTGGCGGTCACCAGACCCAATCAGGTCTGGGGAGGGACCTGACCTACATCTCGATGGCGCGGGGCTTTGTCTAACTC
>Locus:intergenic5286_2:3432805-3432922(+)
TTGCTGAGTGATACCTTTAGAAGTAAAATGCTGCGGCGCGAGTCAAAACCCAATATAGTAGCTTTTTGCTTTAAAGCCACTGGCGCAATCAAGTTGATATTAAACTCGGTAAGTGTCC
>Locus:intergenic5286_1:3432955-3433060(+)
TTATTATCTTTAAGTTCAAGATCTTTGATGAGCGCGAACGTCGTGAGGACAAGTCCACTAGAATGGACAAGTACACCGGACGCGTGTCTGGGATCCTTTCCGCCAC
>Locus:intergenic5288_1:3434511-3434547(+)
CCAGTTTCCCCACTGTGCAATGCGGTCAAGAAACTTA
>Locus:intergenic5292_1:3437960-3438026(+)
CATTGTAGCATTATATCCAGCATTATTGTCGCTGAATTGATATCCTTCGATTGGCACCCCAGAGATT
>Locus:intergenic5330_1:3464038-3464086(+)
CCGGTGACGAATTCGGCTGCGGGCGAGGAAAGAAAGAGAACCTCAGCTT
>Locus:intergenic5333_1:3465614-3465548(-)
CATATAGCGCCCGTCGCCGCAACACGGGGCGACACCCCTGGTCCATCGACTACCCCCGGGCCTGGGT
>Locus:intergenic5340_1:3468501-3468558(+)
CGCATGCGGGAAGAGGGGATTGATGCGTTTGCCGCTTGTCGCGCCGGTGCGGCGGATA
>Locus:intergenic5340_2:3468673-3468787(+)
CGCGCCCGCTCGCTCCCTCGGGCGGGCGGTGAATGCGGGGTTCAGTTGGCGCCGCTTGTCCCTTCTCCCCGCCTGCGGGGAGAAGGTGCCGGTAGGCGGATGAGGGGCGGACAGA
>Locus:intergenic5365_1:3485432-3485387(-)
GGGAAATTGCCGGAAAAGGATCACGCGTCCGGCAACGGGAGCGTTT
>Locus:intergenic5399_1:3501803-3501755(-)
GTGCAGATGCGATGCGTGATTCGCTTCAAGCATCTGCAAGAGATTCGGG
>Locus:intergenic5402_1:3506021-3506123(+)
TCCACAGGCATGCTGGAGCCCCGCAGCGGCGCCTGGGCGCGCAAAGGAACGACAAGGTTCGCCGCCCGACACCGTAACTTCAACCGGGGCTTAAATGAGGAAA
>Locus:intergenic5410_1:3508951-3509023(+)
GCAGGCGATTTGGCCCTGCCCGCCGTTTCAGGGATAAACCCGCACGCGGGGAGAGGGGACCAAGGCGAAGCGC
>Locus:intergenic5416_1:3513657-3513801(+)
GCGCGAAGTGGGATGCGGGTACGGTCATTTCCGCTGTCCGTACGTGGAAGCTCGTTCCATGTTCGGCGCTTGGATGAAATTCACGCCGACCGCTGGCGTGTTGGCCGCCTTATAGATAATTTCTCCAAATCGTGCCAGACCAACC
>Locus:intergenic5417_1:3513849-3513783(-)
CCCTTGACGTATCTTTTCGCAGAGCAAAAAAAGTTCCGATTGGACCTTGGTTGGTCTGGCACGATTT
>Locus:intergenic5436_1:3527081-3527114(+)
GGGATGACAAGGCCGGCCATATGGTGTATGTGCC
>Locus:intergenic5454_1:3538345-3538414(+)
TCAAAGTGCTACAGCGACCTTTGCGCGTCTGATAAGACGAGCGGCGCTGTAGTCGCTCAATGGAGAACTG
>Locus:intergenic5456_1:3539659-3539692(+)
CCGATTGTAACGCGGCTGCGCCGCGCCCGGCTCT
>Locus:intergenic5464_1:3545059-3545107(+)
CACTTCTTTTGGTCGCGCGAAGCTCGCTGCAGTGCTGATTTTCCGTATG
>Locus:intergenic5483_1:3554133-3553989(-)
GCATATACGCATCTGATCCTCTCGCGGAATCCGTTGCCATGGGGAGAAACCGGCTGGCTCTCGCTTCCAGTGATGCGGTCTCCCGACGGCATCGTTTGGGATAGGTGGAGGTCAAGCCGCTTGTCGTCTCCCCCACAAGGGCAGG
>Locus:intergenic5491_1:3558664-3558535(-)
AGACCAATTCCGAACGGTTTCGATAAAGATTTTTCCTCAGATGGCCGATTCCCACCCAAAACGCTGAGGCGTGAAATGTTCCGTTTGCGTGCCTGCGGTTTTGCGGCAGGCGGGATTGAAAGCCGCGCTC
>Locus:intergenic5512_1:3582127-3582220(+)
CCCTCGGTTCGATGGATATCTCTGTCAAAATCCGCCCCTTCCTGGTGTAAGCGGCATCATATCCGCAGTCTGAGATCCGCAGGCCCTCGACCGG
>Locus:intergenic5540_1:3607349-3607394(+)
AGGAGAAAGTTTGATTTTCGCCTTGAAATTTGGAACGATCTAAATT
>Locus:intergenic5543_1:3608742-3608655(-)
GATCTCATTGCGGCTACGCCTATGGCGTGGAGGGGGACCGGGAGGGTGCGGCGTCGCCCCTTCGCCCCGCTTGCGGGGAGAAGGTCGC
>Locus:intergenic5546_1:3611712-3611760(+)
AGACGCAATTTCCCTCGATACGAAGTTGCGCTAAGAACCCGGCCGAGTT
>Locus:intergenic5553_1:3616196-3616121(-)
GCGAGGGACTTTCGTGGAAAATCCGGCGCCGCAGGCCGTCCGCCTGCAAGCCGGATTTTTCGCGACAAGGCACCGC
>Locus:intergenic5561_1:3619552-3619447(-)
CCCCGCCTGCGGGGAGAAGGTGGCGGCAGCCGGTTGAGGGGCAACCGAGACCGAGCGGGGTTGAGGCGGTTGGGTTCCCGAGGGATCCCATTCATGAGCAGTATCC
>Locus:intergenic5576_1:3634648-3634723(+)
AAATGCGAGGGAGTGCGGTGGCCGCAATGCCCCTTCTCCCCGCTTGCGGGGAGAAGGTCGCGGCAGCGGGATGAGG
>Locus:intergenic23_1:13512-13476(-)
AACGGCAAAAGAAAAAACCGGCCAGAACTTTCCGGCC
>Locus:intergenic42_1:25747-25813(+)
CAGGGGGTTGTCCGATTCCTTGATACAATGTCTTGCGTCGGGGCTGTGGGTTTCCCACATCGTTTTC
>Locus:intergenic56_1:32506-32623(+)
ATGCGGGCGGAAAACCGGACACACGTTTCGTCATCCCGCTCTAAGGTTCGGAACGAAGGGTTCGCAGTTGCCGGCCCCTCATCCGGCCTGCCGGCCACCTTCTCCCCGCAGGCGGGGC
>Locus:intergenic72_1:51284-51371(+)
CATCCCGCTAACTTCTTAGTCGATCACGTTCATGTTTTTAGGTCGACCCGACCTAAAAACATCGTGATCCAACAAGGGGGGCACGGGC
>Locus:intergenic91_1:61368-61302(-)
TATTTCATGCCTCCCCTGATAAGGAGCGGCTCTGTGACGGAATGCGAAGAGCGAAGGCGGTATTTCG
>Locus:intergenic108_1:74926-74977(+)
ATCCGGCCACGTTGGAGCGGAATGCGAGCGGGAAACGAGTACACTTCATCCC
>Locus:intergenic111_3:82253-82157(-)
AGCCCCCTTCGTATTACCGCGGCTGCTGGCACGAAGTTAGCCGGGGCTTCTTCTCCGGTTACCGTCATTATCTTCACCGGTGAAAGAGCTTTACAAC
>Locus:intergenic111_2:83856-83742(-)
ACGATGCAAACCTATTTTTTCTCCAAGGATAATATCCGCCAGTTCAACACCAATCGAATGGTGGAGCTGAGCGGGATCGAACCGCTGACCCCCTGCTTGCAAAGCAGGTGCTCTC
>Locus:intergenic111_5:83895-83766(-)
CACAATGTAAGCAGAACAGGCATCCGTCTCACGATGGAGACGATGCAAACCTATTTTTTCTCCAAGGATAATATCCGCCAGTTCAACACCAATCGAATGGTGGAGCTGAGCGGGATCGAACCGCTGACCC
>Locus:intergenic111_4:84116-84068(-)
GTCAGGCAACACCAATCCGACACGACCATCAGAGGCGCGTTCCGAAGAA
>Locus:intergenic111_6:84352-84253(-)
TCGCTTGCGCTCGAAGGGGTGCCAAATCTGGCCATCCGGGCAACTTTCGTATGCCGCAGCAGCCAAAATCCGGAGACCTTGCAGTCGCCAGACCAGCTAT
>Locus:intergenic111_1:84420-84330(-)
TTCTTTCACTTGATCGTTCTCATTGCCAATGCTCATCGTCTTTGCTGGATTTGGCAAACCTATCCTCCTCGCTTGCGCTCGAAGGGGTGCC
>Locus:intergenic110_2:84988-85069(+)
CACCCCGACAAGGGGAGTGAAATAGAACCTGAAACCGGATGCCTACAAACAGTCGGAGCCCGCAAGGGTGACGGCGTACCTT
>Locus:intergenic111_8:86955-86880(-)
CTCACGTACCGCTTTAATTGGCGAACAGCCAAACCCTTGGGACCTGCTCCAGCCCCAGGATGCGATGAGCCGACAT
>Locus:intergenic111_7:87065-86951(-)
CACCAGAGATATGTCCATCCCGGTCCTCTCGTACTAGGGACAGATCCTGTCAATATTCCTACACCCACGGCAGATAGGGACCGAACTGTCTCACGACGTTCTGAACCCAGCTCAC
>Locus:intergenic110_1:87529-87568(+)
GAACACGGCCGTGAAACGCCCCAGCGCCGATGGTACTTCG
>Locus:intergenic122_1:95832-95937(+)
ATAGCACGGACGGATTTCTGTGTGGTTCCCGCGACATTTCGGAAATCGGCCAGTGTGAGCGGGCGCGATGACGCGGACAGAGGAGAAGTGCCTCGGCGTAGCGATC
>Locus:intergenic153_1:111799-111751(-)
CAATCTCGCTTTGTTTTTACTGATAGTAAATATTTCTGCGTGGTTCACA
>Locus:intergenic200_1:147419-147542(+)
CTCTGGCCTGCCGGCCATCTCCCCCACAAGGGGGGAGAATACCTGCGGCGGCCCTCACTTCCGCTTCTGCGTTCTGCCCGTGGCGTTCGTTTTGGGCATGCGAAGGTCAAACCATTGTCGTCTG
>Locus:intergenic214_1:158509-158647(+)
AACTGGTTGGCGCAAAAATACACGGCGACTGTTGAAGATTCGTTTTCGAGGACCCGGAGAATTTTAGTGGTTCTGAAGCAGAGGCCGGAAGGGCCCCTCATCCCGCTGCCGCGACCTTCTCCCCGCAAGCGGGGAGAAG
>Locus:intergenic294_1:204046-204178(+)
AGTGGGAAATGGGCTGTTGGCAAGTGCAAGGATCGGGACGCGTCGTCCCGAGCATGTTTCTTTCAATACGCAGAATGGGCATCGCCACCTCGGCAGAACCGCGATGCGCTTGGCGTGCCTCCAACCGGCCGCT
>Locus:intergenic301_1:206892-206835(-)
GAGCCACCTCCTCCCGGCTCGGGGTCTTTCTGTATCTGGCGATGCCTAAAACGCGTGG
>Locus:intergenic304_2:211718-211802(+)
GGAGCAATCCCGGGCTTTTTCATGGATGGTTCACCGGCTGCAGTCCCAAGGCGTGGAAGCGAACCGACCCTGCGGAGGAAAGTGG
>Locus:intergenic304_1:211766-211805(+)
AGGCGTGGAAGCGAACCGACCCTGCGGAGGAAAGTGGCTG
>Locus:intergenic312_1:216601-216733(+)
ATATTGTACTTGCGCGCTCGGGGAAAGTTCCGATGCGGCCGAAAAAAACGGCTTTCCCACAGGCGATTGGGGCGGAAATGCGCAGCCCGGATACGGAATCGCCGCAGGCGGGGGAGAGGCGGACAGAACACCC
>Locus:intergenic322_1:224301-224418(+)
CGGCCGCAGTCGCGGCGTTTCGCAAGCGCTGCGCGGTCCCAAAGTGAGGTGAAGCGGAGCCGGTATCGGCGTGGAAAATACCGGAAAGCTAATATACAGACGCCAATGTATGTTAATT
>Locus:intergenic335_1:235418-235268(-)
AGGGAGCGAGTGGGCGCGGCATATCCCTTCTCCCCGCCTGCGGGGAGAAGGTGGCGGCAGCCGGTTGAGGGGCAACCCCGACCGAGCGGGGTTGAGGCGGTTGGGTTCCCGAGGGATCCCGCCAGCGTTCCAGGGGCACGTCCTCTCGCCT
>Locus:intergenic334_1:235351-235471(+)
TCAACCGGCTGCCGCCACCTTCTCCCCGCAGGCGGGGAGAAGGGATATGCCGCGCCCACTCGCTCCCTCGGGCGGGCGGTGAATGCGGGGTTCAGTCGGCGCCGCTTGTCCCTTCTCCCCG
>Locus:intergenic372_1:257150-257219(+)
GATGACCGCGCGCTGCATTTGACCGCGCGACATCCGAAGTCTTCCACACCCCGCCTCCGTGCGGGGTGTG
>Locus:intergenic389_1:266992-266941(-)
GCCCGATCGCAAGTTTCAGCGTCTGGCGCATCGCATTTCGAGGTTTATAACG
>Locus:intergenic402_1:276575-276623(+)
TCGGTTATAGGCACGCCAGCGAAAGGCGCCGCCTCTTCGTGCGAACGGC
>Locus:intergenic415_1:283661-283601(-)
CCTGAAAATCGGCCCAAAGCGGGGGAAGGCGGGCATTTAACTCTGGCCGCCGCCACATTCA
>Locus:intergenic427_3:290987-290933(-)
CCGCGGCGGCTATCCCGAATCTCGACAGGCCTTGGAGCACTTTCAGGAAAAGTGC
>Locus:intergenic427_1:291144-290997(-)
TATTGGAGGACTGCAATCTCTCCTCCTCCTCATCTCTGTGCTTGTCACAGAGATCCAGCAGCGCCGCGTCTGCGGCGCGGAGAAATGTTCTTTCAGACCAAGGACTTGGTCTGGCTGGATCCCTGTGACGAGCACAGGGATGAGGAGA
>Locus:intergenic427_2:291133-291076(-)
TGCAATCTCTCCTCCTCCTCATCTCTGTGCTTGTCACAGAGATCCAGCAGCGCCGCGT
>Locus:intergenic426_1:291156-291207(+)
CGCGCAGTCGGTACTCAAGGAATTCAAGCGTATCGAGCCATGCGTGCCGGCA
>Locus:intergenic432_2:293927-294053(+)
GAAAGCCGTTGCTTTCCGGTTTTTGTCCCTGCTCCTTTCAGCGCCGCGCGACTTATCAGACGCGCAAAGGCCGCTGTAACTCTTCAAGTTGCTGCATTTTTTGGCGGTGATCGGCCGACCAACGAAA
>Locus:intergenic433_1:294139-294064(-)
CGAATGGGCGGAATCCGGAACGCCCGCGTCGATACGTGGAGCACGCGCCCACGAATAGGCATGCGACACCAAACGT
>Locus:intergenic432_1:294133-294250(+)
CCATTCGCCGTTGCTCTAGAATGCGCCTCTCCGGCTCTCATGTCACTGGAATTCTTGCCCTATCATCGTGGACCCGGCCGCGCTTTACCGCGCTTTTTCGCGATGCGAGACGAAAACT
>Locus:intergenic436_1:297673-297724(+)
CGTCCCGGGCGTAGTTTCGTCTTTCCCGAGCGTGCAATGCAAGCGTGCTTTT
>Locus:intergenic451_1:303320-303230(-)
TGGTCACCGACTTGTCAGATCAGCGTGACGAAATCGTCGCCGCCACGGACTTTGCGTTTCAAGGCTTCTGATCTTCTTGAGCGATCCGCAA
>Locus:intergenic465_1:312246-312141(-)
CTTCCTTGTAACAGAGGTATCAGCGACACGAGCGGGCCGGAGATCGGCCCGGAAGGGACGCGAAAATTCAGTTTTCGCGCCGCCACTATCCTAATTTCGCGCAAAT
>Locus:intergenic467_1:312960-312855(-)
TTTCCGTGCGGACGTGCGTCGTTTCAACGTGCTGGAGCGTTTATGAAATGCGGGCCGGATTTGCGGCTACGCACGGGAAACGAAAACGGGGACGGCAGTCAAAGAC
>Locus:intergenic472_1:316539-316605(+)
GGACTAGTCCGTTTTATGGTTAAGGTTCGCGGCAGGCGGACGCAGAAGCCCGCCAGCGCAAGGGCTT
>Locus:intergenic477_1:318425-318359(-)
CCTGCCGGACCGTTCGGACGGGGGCTTATAACCGCACATCCCGGAAAAGGCAAGCGGTCCGGAGGCC
>Locus:intergenic495_1:326477-326366(-)
GTTCTTCTCCGTCCGATTGCGTTTACGGCGGGACCATTGCCGATGCGCCACGCTGCAACCACCCGATTTCCGCCTGAGGTGAAACGGACACCTATCGCGCAAGCGGCGGAAT
>Locus:intergenic513_1:335655-335601(-)
CTCCCCGCAGGCGGGGAGAAGGGACAAGCGGCCCCAACTGAACCCCGCACTCACC
>Locus:intergenic518_1:338259-338310(+)
TGGACACTTATGGATAGGGGTTTGATTTTGCACAAATCGGTCAATGCCAAGG
>Locus:intergenic518_2:338366-338408(+)
GCGATTTGTGCAAAACCCTTCGGGCGGCCCATATTGCGGTGCC
>Locus:intergenic540_1:348518-348623(+)
CTGCAACGGGCGGAGACGAGGCGAAAACCCCTCCCCACAAGGCCACAAGGGGGAGCGGCTTTGCCCCGCGGCGACGCCAGCCATTTTCCACCGTCGCTCTTGGCGC
>Locus:intergenic541_1:348687-348576(-)
CCAACCCCTCCCCACAAGGGGGAGGGGCCGGCAAGGCCACCCCGCCCCGATCCACCAATCCGTCGCGCCAAGAGCGACGGTGGAAAATGGCTGGCGTCGCCGCGGGGCAAAG
>Locus:intergenic547_1:353977-353944(-)
GAGCTGTACGCTCTATCGACGAGCAACAAGGAGA
>Locus:intergenic572_1:365315-365462(+)
TTTCAACCATTGCCGCGCGGGCGAGGGGACCGCCGCGGCGTCAACTGCGTGCCCCGGCCGCTCGGCCGGAAGGATGTGGACGGGCAAAATGGCAGAAAGAGAGCCGCAAAAGCAAGGGGTTTTGAGCCCTCTTCCCCAAATGCGAGAC
>Locus:intergenic572_2:365328-365457(+)
CGCGCGGGCGAGGGGACCGCCGCGGCGTCAACTGCGTGCCCCGGCCGCTCGGCCGGAAGGATGTGGACGGGCAAAATGGCAGAAAGAGAGCCGCAAAAGCAAGGGGTTTTGAGCCCTCTTCCCCAAATGC
>Locus:intergenic574_2:366908-367022(+)
CCTAACCACGGTACGCATTCTACATCTTGCGGGCTTTTCTGCGGTGCCGCTCGTCGCGAAGACGAGGGGCGGAGCATCGCGTCGAATTGCCGTATAATTCGATTTCCGACCGGAG
>Locus:intergenic574_1:366967-367048(+)
AGACGAGGGGCGGAGCATCGCGTCGAATTGCCGTATAATTCGATTTCCGACCGGAGCCGGTCGAAGGAACTATGCGCATCGT
>Locus:intergenic600_1:381841-381937(+)
CCCTCATCCGGCTGCCGCCACCTTCCCCCGCTGTGCGGGGAGAAGGGACTCCCGAGGACTAGTCCTCGGGTACACCCGAGGAGAGGGGCCGCTGGCC
>Locus:intergenic627_2:398554-398431(-)
CATAAGCTATTGAAAAGCTTAGAATTTTTTTGTCACGGGATTGACACGAGCGTGGCAAGGTCAATCGCGCAGGCCGTTGGCGGCGGCACGAATCGGAAAAGCCCGGCGAAAACGCCGGGCACTT
>Locus:intergenic627_3:398505-398472(-)
GCGTGGCAAGGTCAATCGCGCAGGCCGTTGGCGG
>Locus:intergenic627_1:398779-398716(-)
CAAGATCAATCGCGTTTTTTACCCGCCCGTAAGCGTCGACAGTTGACTCTCGTGCCGGGTTTTG
>Locus:intergenic650_1:411033-411168(+)
CGCTCCCGTCATCCAAGCACTTCAGCGACCGGAGTCCTGAACGACCGAAATCGTGAGCGCGCGCTGCCTCGCGGAGTTCTATCTCAGGCAAGCGCGGCGGCCTCATATCCGCTGTACCGCGGAGAGTCAATTGCGC
>Locus:intergenic658_1:415075-415219(+)
AGCCTGTCAGTTTCGTCTGACCTCGGGCAGTCCGAGGGACACATATACATACATCGGCGTAAGCCACGGCGAATATGGTTATCTTGCTGCCGCCCGGCAATGGAGCGGCGCAAACTTTGCGTTGTAAGACAATCCCGCCGCAATA
>Locus:intergenic669_1:420620-420548(-)
TTTTCCCTTGCAAAGGGGGCAACCCTTTGCTGCGGAAAAATCCTTGGCATTGACCGATTTGTGCAAAATCAAA
>Locus:intergenic672_1:424193-424340(+)
GAATTTTCATCACGAACGAAATTGGTCAGCCATGATAGATTGAGCCCGCCTCCGTTCCGGGAAGCGGGCTCTTGTTTTCTGAGCGCTCGCGCGATCTTGAGGCTTGCTTCAACCGTCTGGCGACGCGGCAACAGACGAGGTGCCGGCA
>Locus:intergenic722_1:457890-457923(+)
CGCGGCGCTCGCTCGATTCGTGCCGCTTGTCCCT
>Locus:intergenic724_1:458924-458993(+)
ACGAACCAGGTTGTTCCAGCAACCATTCGGGCCACGATGAGGAACCGACCGCGATCCTGCTTCTCCGTAA
>Locus:intergenic740_1:471242-471320(+)
GGGACTTGGCAAGTCTCAACTAATCCGGCAGTAGGGACGCCTCTATGGCCGAGAAAGATCCGAAGGGACGCGTCCGGAC
>Locus:intergenic760_1:480171-480297(+)
TGGGGTGGCTTGTCAAGCTTTAGAGCGTCTGCCGGTACCGGCGGCGGATCCCTACAGCGCCGCGCGTCTTATCAGACGCGCAAAGGTCGCTGTAGCGCTTTGATCTGCTGCATGTTTTTGTCCTTTA
>Locus:intergenic775_1:490599-490470(-)
AATAGAGCCTCGCCGCCTCCGGGATTGAACTTTTACTGCCGTATGATCCGACTCGTACGACGTACTATCCGTGCCATCGTACATTGTACGAGTCAACCGTTCAGGATCGACATTCGCAGGTTCGTCGGGT
>Locus:intergenic775_2:490569-490518(-)
TTTTACTGCCGTATGATCCGACTCGTACGACGTACTATCCGTGCCATCGTAC
>Locus:intergenic780_1:493190-493298(+)
CGTTGCCGCCAGGGCATATGCACTTCTGATCCTCTCGCGGGACCATTGCCTTGGGGGCAGATGGTAAACGGTTTGACGTTCGCATGCCCAAACGATGCCACGGGCAGAA
>Locus:intergenic784_1:502382-502415(+)
GGGGTTTCCGGCATTGCCATAGGTTCAGTCGCGC
>Locus:intergenic801_1:511604-511571(-)
GAATCCGCTATCAAGCTCGAAACGGACAAAGCGG
>Locus:intergenic832_2:532515-532665(+)
GCGGCGAAGACTGCCCCTCACCCTAGCCCTCTCCCCGCAGGCGGGGAGAGGGGACTCGGACGCGCACTCTGCGGCAAAATGGAGCGAGCCGGTGCCGCGAGTCCCTTCTCCCCGCCTGCGGGGAGAAGGTGGCCGGCAGGCCGGATGAGGG
>Locus:intergenic832_1:532556-532661(+)
CGGGGAGAGGGGACTCGGACGCGCACTCTGCGGCAAAATGGAGCGAGCCGGTGCCGCGAGTCCCTTCTCCCCGCCTGCGGGGAGAAGGTGGCCGGCAGGCCGGATG
>Locus:intergenic843_1:539787-539754(-)
TTGTTGTCCGTAGTTGACCGCCACATCATTCAAT
>Locus:intergenic849_1:543574-543496(-)
ACCGAACAAGGTATGGTGAGCCCCATTGGGAATCAGGCGAACCGTCAGGAAAACCTCGCTCATATGCGCCCCCCAGCAT
>Locus:intergenic848_2:543963-544035(+)
CCCCATCGTCTGGAATTGCTCCAGAGCCCAGCATGGCAGAACGCGCCCCGACCTCTTGCTCGGCTGATTGAGC
>Locus:intergenic849_3:544291-544252(-)
ACACCCCTCCATTCATCGGACGGCGCCGACCTGTTCTTTG
>Locus:intergenic848_1:544405-544456(+)
GTCGGGAGCGGTTCCCTTTCCAGCCTGATCGCGAGCTTCGTCGGTTCCCTTT
>Locus:intergenic849_2:544783-544642(-)
CATTTCTTGCTCGACGCCAGACCAGAACTCACGAATCTCTCTATTCACCAGATGATCTGGAATGCCGATTTTCCGCAACTGACCAGCCAAGGCCACGTTGACTTGCTGTCGATAGTATTCAGCGTGGTGGACAGATGTACGG
>Locus:intergenic848_3:545622-545667(+)
CGGCCTTGGACGGGCAGTTGCCTCGCACGAAAATGTCTCGCCGTGA
>Locus:intergenic862_1:562625-562691(+)
CAGCAACGGACGCGCTTGCCTACTGCATGCTTCCTGAAGTCCATCGGTTCGGAAAGACACGCAGCAA
>Locus:intergenic881_1:573901-573832(-)
AACGCTCCGACAGCAAGTTGGGGAAAACCGCGAAATCGATTCGGCGCGATTCCGGCGACTCTTGCCACGG
>Locus:intergenic884_1:576283-576325(+)
TGGAGGCGGGCGCGAGGCGTTCTCTTGAAATCTGCACGGTGCA
>Locus:intergenic885_1:576443-576410(-)
CTCCGCCGGCATTTGCTCTGCGTCGAAGCACCCC
>Locus:intergenic892_1:580165-580210(+)
CGGCCAAATCACCACGGGATAAAGCTCCAATACTGCCTGGCCGCGC
>Locus:intergenic916_1:593557-593668(+)
TCTTTGCATTGTTGCGGCTTTGCCCACATCGGCGGTGCCGCCGAAGTTGGGGCGATAGCCGGGGAAGCCCGGGCTCCTTCGGCGGCTTCGGTGACGGTCGAATTTATAGGGC
>Locus:intergenic918_1:596578-596635(+)
GAAATAGGCGCCCGCTTCACGGAAGGGCGGGGTGTCGGGGAAGATCGGGCGGAAGCCG
>Locus:intergenic921_1:597576-597531(-)
CCGAAGAGGCGCACGGCGCTATCCTTCGAAGTGGTACATGATCAAC
>Locus:intergenic945_1:611361-611316(-)
GGCAGCGGGATGAGGGCAAAAATCGCAAATCCCAGGAGCGGCCGAC
>Locus:intergenic950_1:616938-617016(+)
CGACGACGGTACGGCCAATCGGTAAAATCCGACCGATCGGTGCGGCGGACCTTTAACCACACAACCGAGAATAGGTGCT
>Locus:intergenic993_1:652883-652781(-)
TCAGCTCACATCGACACGCAGGGCGCATCGACGTGTGGCGCGACTACAACGGGCGAACTTCGCCGCTGCAACCCGATTTCGAGTTCTAGGGCTTACAACGATG
>Locus:intergenic1007_2:659740-659593(-)
TCGCCAGCAGCGGATACTCTGGGCTGCCCGGTTTGCGAACAAGAGGCCCCTTCTTACATTCAGCAATCAACCGTCGCCCCGCTATCGTCGTCGCGACGTCGCCTACACCCGAACGCGAGTGAACACGCATCGTCGTACCGGCACGGTG
>Locus:intergenic1007_3:659728-659599(-)
GATACTCTGGGCTGCCCGGTTTGCGAACAAGAGGCCCCTTCTTACATTCAGCAATCAACCGTCGCCCCGCTATCGTCGTCGCGACGTCGCCTACACCCGAACGCGAGTGAACACGCATCGTCGTACCGGC
>Locus:intergenic1007_1:659883-659787(-)
AGCGATCTGTATTCCAGAGACTTTGAACTTCGGCCGTTCGCGCCAATCCTCGGCAATACGCCGAAACACTGGCGTGTCTGGAACCGCTGCGATGGCT
>Locus:intergenic1014_1:662636-662762(+)
ACACACGTCGGCGAACAAGGTACTAGTACGCACAGAACAAGAGATGGTCGATTTGATCGCGAAAGGCTTCTCGGTCCGGGTGGAGACGAAGACACGCCCGTCGCTCGTCAGGTTGAATTTGTTCGTT
>Locus:intergenic1044_1:683547-683676(+)
GAATTTCTTCGACTTTCACCACTTTTCCGCGGGCAGCTAAATTCCTTCGAAAAAGAGTCATTTGGTGCTGGACACGGCCGAACAAGATGTTATAACCCCGCTCGCTTCCGGGGCGAACGACACGCCCCAG
>Locus:intergenic1061_2:690489-690432(-)
GGTAGAAAGTCGCGGCAGCGGCGCAGAAGGCATTCCGCGGTCAAAAATTCAGCGCGCG
>Locus:intergenic1061_1:690509-690443(-)
GACTTTCTCCGAACCAGAACGGTAGAAAGTCGCGGCAGCGGCGCAGAAGGCATTCCGCGGTCAAAAA
>Locus:intergenic1060_1:690484-690526(+)
TCTACCGTTCTGGTTCGGAGAAAGTCGCTGCCGGTGCCGCTCA
>Locus:intergenic1085_1:711132-711096(-)
GGGAGAAGGGACAAGCGGCGCCAACTGAACCCCGCAT
>Locus:intergenic1084_1:711275-711341(+)
AGTCCGCGAAGGGCTGGACAACAAGAGATATGTGCATGCCGTAGCGCTTGCGGGGGGAAGGTGCCGG
>Locus:intergenic1092_1:717174-717243(+)
GAATTCGCGAGGGAATCGTGGCAGCAGACGCAAGCGCACGCTGTTGTGGTGAACCCCGGACAGGTCCCTG
>Locus:intergenic1102_1:724765-724810(+)
CGGGCGATCGGCCCCGGGCGCCTAGCCCCTCCCACCTGTGGGGAGG
>Locus:intergenic1123_1:736948-736894(-)
CAGCGCTTCGCTGAAGGCGAAAGCGCGATGCAAGCGGCAGCCGGAATGGTTTCCG
>Locus:intergenic1149_1:756236-756143(-)
GCCCTTCGCGGACTTACTCCGGAGTGGCGGCATCTGCATTTCCAGCTGTGGCGAGGCTTGCGGATGGGTCCTTGGGATCAAACCCGTATGCGCT
>Locus:intergenic1149_2:756290-756164(-)
GAAGCCCCTCCCCCTTGTGGGGAGCTACGGCATGCACATATCTCTTGTTGTCCAGCCCTTCGCGGACTTACTCCGGAGTGGCGGCATCTGCATTTCCAGCTGTGGCGAGGCTTGCGGATGGGTCCTT
>Locus:intergenic1148_1:756262-756334(+)
CGTAGCTCCCCACAAGGGGGAGGGGCTTCGTTGCTGCGCCCGCTACATGCTTTTCGGCCGTCCACTCTGCTGG
>Locus:intergenic1161_1:764985-764856(-)
AGGTGGCGGCAGCCGGTTGAGGGGCAATCCCACGCTCGGCCTTCCCTCGAACCGCCAGGTTGTGGGGGAGGTGGCCGGCAGCCCAGAGGGGGTATAGCCCGCCAACCACATCGAGCATCGCCAGCGGACG
>Locus:intergenic1165_1:768539-768479(-)
CCGGAAAGCGCCGCAACGCTGTGGCGCTCGAAGCCGATGATCGATGAAAAAGAGGAGTCGT
>Locus:intergenic1186_1:782977-783088(+)
CAGGAATCCAGCCGGCCCAAGTCCTTGGGCCGATCGAACTCTTACGCGTCCGCAGACGCGGCGCTGCTGGGCCCCTGTGAGAAGCACAGGGATGAGGTGAGAGGAGGGAATT
>Locus:intergenic1205_1:798225-798114(-)
TCCTCCAGCTGTCGTAGTGCTGCCTTTGGGCGCGGCTTGGAGGACTGCTCTTGGCGTTTTGGTGTCTGGTGTCCGGCCGGCTTGCGGGCAGCTATGATGCTTGTTCCACGCG
>Locus:intergenic1232_1:815616-815766(+)
TGCCGACGGCGCGCAGCAGGATACCTCAAATGTTTTGAGCACGTATTCCGGTTTATGGAAAGCCTTGAGAAACAGTCGCGGCAAATGAATTGGGCGACCGGCTGGTGCGGCCTTGGATGGGATTGGCCGAAGCTGAACCCGACAGGCACGA
>Locus:intergenic1234_1:816402-816552(+)
GTCTTCGGCGGAAATGCGCGCCGAGGCCATGGCTGGAGCCGCTGCGACGCTCATCTGAGCGTCGATCCCCACTGGAGGGGTGATCACAACAGGCGCCGCCGAGGCTTGCATTCCCATCTCCCATGGATGCCGCCGCCGCGGCGCTTGTTAT
>Locus:intergenic1234_2:816423-816561(+)
CGAGGCCATGGCTGGAGCCGCTGCGACGCTCATCTGAGCGTCGATCCCCACTGGAGGGGTGATCACAACAGGCGCCGCCGAGGCTTGCATTCCCATCTCCCATGGATGCCGCCGCCGCGGCGCTTGTTATTGTCGCCAA
>Locus:intergenic1262_1:830576-830687(+)
CGTCTGAATCCGGGGCGTCGGCAGCAGGCCGCAGCGAGGCGCGCACAGGCGCGCCGCGGGGCGGCAAGGGCAAACGGAGGCGGCGTAAGCTGTCCGGTTCCCCGTCTGCAAT
>Locus:intergenic1269_1:834982-834892(-)
AGTGCCTTGACAGAAATGGACAGGAGGGATCACACGCATTTGATCTTCAATCTCCGGTTTCGCCCCGACAAAGCCATCGGAACCCCTTACC
>Locus:intergenic1277_1:840255-840171(-)
GCTGAACGACAGCGGCCACGATCGCCACAGTGCATGGAATGCCTTGGCACTGGTTTCTCCCATCCCACGACGATAATCTCCAATT
>Locus:intergenic1329_1:872408-872345(-)
TCGGCGCGCATGGCGATGCGCTTGAATTCCTCGAGTGCCGACTGCGCGGCCTATTGCATGTTTC
>Locus:intergenic1332_1:874462-874612(+)
CCTTTTCAAAAGGCGGAAAACGCCTTAAAGAACCGGCCACATGACCCGGTTCCATCGAGTGATCATCGATCAGCGAATTATTGGCCCGGCTTTCCGCGCGCTCTAGTCTGCGCCGGAAGGTCCGGGATTCCGGCGTTTCAACGCCCCCATT
>Locus:intergenic1334_1:877667-877703(+)
CGCCATGGGGCGCTGAATGGCCGCATCATGCGAGACG
>Locus:intergenic1395_1:916387-916249(-)
GGCATGCAGGCACCTTCTACGTGGACAATATTCTTGTTTCAATTCAGTGGTTTAGCGATAAATCCGGTAAGCTGCGACAAAGGTGCAGAGGGAATCGCCGCCGGAGCCGCGGGGTCACGCCCGCGGCTCCGGCGGCTGA
>Locus:intergenic1413_1:923663-923573(-)
GAGAAGCGGCTCAGCTCGGGGCTACGGCCACCATGTCACGGCTTCTCATCGACGGAGAAAGCCCACTCGCATTTGCCGCCTCGGAGCCCCT
>Locus:intergenic1413_2:923839-923725(-)
AATGCCCGGCCTCTTTCCGGGGCAATATTGGGAAAGAGAGAAGGCTACGACGTGCTGCCCGTCCGAAACGATGGGCATGCATGGCAAGACATTTTCACAGACGGATATTTTTCAT
>Locus:intergenic1418_1:927339-927459(+)
GGCTTTTTTGGCGCAGCGCGGCAAGAAAATCCTCCGGGGAGGTCTTCGTCCGCGGCTCCTGCGGCGCCGCGTGTCTTGCCGGAAGCGCAGGGCTCGCGGCAGCACTTTGATTTGCTCCATG
>Locus:intergenic1429_1:932426-932354(-)
CCCCTGCCCCTGCCCAGCAGGTCGTGCCGACGCCTGCAGCCTCAGGCTGTTCCACCGGTAACGGCAACGCGTC
>Locus:intergenic1460_2:954831-954918(+)
CTGCCCCCGCAACGGTGGTGGAGCGAACAGCCACGGCAGAAGGCCACTGGACACCGCGTCCGGGAAGGCGCCGGGCAGGTCCCTTGCG
>Locus:intergenic1460_1:954866-954923(+)
GCAGAAGGCCACTGGACACCGCGTCCGGGAAGGCGCCGGGCAGGTCCCTTGCGGACGG
>Locus:intergenic1460_3:954963-955023(+)
CGTAGCTGGTTGCGGCGGGCAGCCGGATCGGAGCCAATTGCGTTGCGGGTCCATGCGGCCG
>Locus:intergenic1465_1:959371-959272(-)
ACGACTGCGTCATGTAGTGCTGACGGGCGAGCAGGAGAGCAGACCCCCTCTGGCCTGCCGGCCATCTCCCCCACAAGGGGGGAGAATATTTACGGCGGGC
>Locus:intergenic1465_2:959593-959539(-)
CTGCCGGCGGGGCCGTTGCCTTGGGGAGAAACCGGCTGGCTCGCAGTTATGCGGT
>Locus:intergenic1516_1:991722-991779(+)
TCATATGGCCGAAATTGGGCCCTCCCGGTACGAAATCGGCGTGCCGAGGGCCGCTTTC
>Locus:intergenic1516_2:991725-991863(+)
TATGGCCGAAATTGGGCCCTCCCGGTACGAAATCGGCGTGCCGAGGGCCGCTTTCTCTCCGCCGGTGAGCGTGGCTGCCCGCAAATGGGGCGGCGAATGACCGGTCCGCGCGCGGGCGCCGGTGCGTGGGAGGGCTTTC
>Locus:intergenic1533_1:1001489-1001402(-)
GAGCGAGCGCTCGGGAAAGACCCCGGGGCGTTCGCCGCTTGCCCCTTCTCCCCGCGTGCGGGGAGAAGGTCGCGGCAGCGGGATGAGG
>Locus:intergenic1532_1:1001415-1001460(+)
CCGCGACCTTCTCCCCGCACGCGGGGAGAAGGGGCAAGCGGCGAAC
>Locus:intergenic1547_1:1011493-1011376(-)
GGCACCTTCTCCCCGTCTTACGGGGAGAAGGGACAAGCGGCATCGCCTCCGCACTTTCAACGCCAAGGAAGAGCTGGGAGCGTGCCGCTCGTGTCCTTCGCCCCGCCTGCGGCGCCCC
>Locus:intergenic1571_1:1027030-1026940(-)
TGCCGCAAATTTGCCATTCTCGTTAACCACCTATTCAGGTTCACTATTTGGCCGGACACACGGCGCTGTAGCATTTGGAGGCATCGGCCGT
>Locus:intergenic1575_2:1029147-1029087(-)
TCGCGCCGACGGGCCGGGAAACCGGTCTTGCCCTGGGAGCGGTCGTGCAAACGGGACACGG
>Locus:intergenic1575_3:1029233-1029155(-)
CGCCCGCAGATTTATGCCTTTGAGGCTCGGGCCGCAACGTCGGTCGAGCAACGGATGGTTCCCTCCCTGTGGCCTTTGG
>Locus:intergenic1575_1:1029903-1029822(-)
GCCTGGGCACGGTACAAAGCTTGTAGACGCCATAATGCGAAGGCTCATGGACTATCCGCAGAGAGTCCTTCCTCTGCCCTTG
>Locus:intergenic1581_1:1033971-1033869(-)
AATAATCGGGGGATTGTTTCAGCTGGTCGGAGTGGAGTGATTCGAACACTCGACCCCCACGTCCCGAACGTGGTGCGCTACCAGACTGCGCTACACTCCGTGA
>Locus:intergenic1612_1:1056068-1056218(+)
CGAGACGGCTTCGCAACGATTCACTTTCGAAGCACCTTGATCCGGCCCTCGGAATGGAGCACGTGGACTCTTTCCGTGCAGCACAACGCGTTAGAGTTAGATGTCATCACTGCCAGCTTTGTCCCGACGTCAGTTCCTCCGCACATCCGGT
>Locus:intergenic1644_1:1069248-1069383(+)
CGCGGCCAGGTATGTGCGCGGCGAATTGTGCTGAATCGGCAAGCACATCAAAAAAAAGTTACTTCCGTAGAAAACCCAAAATGCCATCATGCCGGCGCTTCAACACTACGCCCCGGAAGCGGGTCAGACCGGAGAA
>Locus:intergenic1652_1:1072103-1072184(+)
CGTCGATCAAGCTTGGAAAGCGGCATCCGGGGTTCGTTCCCGTATCGAAGAGCGCACCTTCGGGCACAAGCCCGCCGCAATC
>Locus:intergenic1653_1:1072269-1072206(-)
GTGCGGCTCAAGCGCCGAGACATAGCTAAATTATTGATTTTGAATATTATTCCTATCGATTCCG
>Locus:intergenic1659_1:1077539-1077470(-)
ACATCGCTGCGATCTGTGAGGCCTGCCTGCCACGAGCGGCACTCAGTGCCTGATCGCGAGGGTCCCCTTC
>Locus:intergenic1684_1:1093060-1093147(+)
CCATCCTCTTTTGCCTTCGGCTGCGGCCGTGGTGTTTACGCTTCGAAACTAGCGCGGGAATCACAAGGCCACTTTTCCAGAAACAACG
>Locus:intergenic1689_1:1096610-1096529(-)
AGACGCGGCGCTGCCCTCATCTCTGTGACAAGCACAGAGATGAGGGCGAGGAGAAGCGCCATCATCCATCTCGCAGCAGCCG
>Locus:intergenic1693_1:1098729-1098693(-)
GCGACGATCGCCGACCCTGGAGTGAAGCGACCGAATC
>Locus:intergenic1736_1:1132057-1132102(+)
GAACACGCAATTGCACTTCCCGAAAAGGCCGGCGAGCGATCGCCGG
>Locus:intergenic1762_1:1144750-1144816(+)
ATCACTCCGGCGCAGACAGTATATTACGCGTACGTAAAGGTAAATATCCGCGCGTTGCCTTGCAGGG
>Locus:intergenic1784_1:1157546-1157582(+)
CCTCGTCGATCGTTGGGGTATATTGCTCTTCATCCGG
>Locus:intergenic1784_2:1157970-1158051(+)
CTCCTCTTGCCTCATCTCTGTCCTAGTCATGAGAGCAGCGCCGCGTCTGCGGCGCGGGAAGCGCTCTTTCAGCCCAAGGACT
>Locus:intergenic1788_1:1163524-1163608(+)
CACTTATCTGCAAATAATGTGGTCATGCCAACGCATTATTCCAACCAGGGCGCGGCGCCTATAGCTAGTTTTAGCAGTTGCTGCA
>Locus:intergenic1799_1:1168931-1168787(-)
TCAGTCTTCCTTGTCATCCTGCCCGGGGCACCCGAGCCTAACGCTTCAACGTTCGTCTGCGCCCGAACTCATGCGCACGCCGCCCCGCAACTCGATGCTATATGTCGCGGGAATACCGTGCTTCAAGCGACCGCGGGCCGGGCTT
>Locus:intergenic1805_1:1175141-1175072(-)
AGAAATGCGGCAGCTGTGCCTGGAAGCGCGCGGCCACATCCGGAAGCGGCGAGAAACCGGCTCGAGCGCG
>Locus:intergenic1825_1:1185266-1185152(-)
CTCATCTCTGTGCCAAGCACAGAGATGAGGAAGGGGAGAAGACAGGTCGCATACCCGCAAGCGGAATCGATCGCAACGCCCACGCCTCCCCATCTTCCTGCGCCCCGTCACAGGG
>Locus:intergenic1824_1:1185308-1185380(+)
AATGACCTGGTCTGGCTGGATCCCTGTGACGAGCACAGGGACGACCGAGCAGAGGAAAGGGCACCGCTACACC
>Locus:intergenic1841_1:1198299-1198257(-)
CCGTGTCGGCGGCGTAATAGGTGGGCTCGCTGGTTACGCCGTA
>Locus:intergenic1870_1:1222427-1222502(+)
AACCGCCTCAACCCCGCTCGGTCGGGATTGCCCCTCAACCGGCTGCCGCCACCTTCTCCCCGCAGGCGGGGAGAAG
>Locus:intergenic1881_1:1228745-1228676(-)
AGAGCCTCGTCTTGCATGAAAGTGCTTTCGGCCAGAGCATTGCGTCGGCCGTTTGCGGCGCGGGGCACTT
>Locus:intergenic1886_1:1232505-1232607(+)
ACAACCCGGCCTGTCGCCTTTGCCCGTTGTTCGACTGATCCACAGGGGGACAAGGGAGAAGTTGTAAAAAAATACATTCTCACGCGATGCTGGTTGACGCCGC
>Locus:intergenic1904_1:1242410-1242500(+)
GGCCTGTGCCGCGACCTCCGATCAGCCTCTTCGTTTGTTTGTGCCAAATGCCTGAAATTCAATGTTGACCAAGGGAATAACGGGCATTTTC
>Locus:intergenic1922_1:1255958-1255991(+)
GCGAATCGGAATCTGCGACAACAGGGAAAATATA
>Locus:intergenic1927_2:1258348-1258234(-)
ATCGACGTCAACGGATGGCGCGCATTGCGACCGCGCGGATCTGGCAAATCTTCAAAGCAAGCGGCAAATCTACTCATCGAGACCTCCAAGGCAGCGGAGGACTTCATGAATCGAT
>Locus:intergenic1927_1:1258353-1258269(-)
ACAGGATCGACGTCAACGGATGGCGCGCATTGCGACCGCGCGGATCTGGCAAATCTTCAAAGCAAGCGGCAAATCTACTCATCGA
>Locus:intergenic1954_1:1276263-1276311(+)
AAGGCGGGGCTGCGTGTCCCTTCTCCCCGCCTGCGGGGAGAAGGTCGCG
>Locus:intergenic1985_1:1296618-1296555(-)
CCTTTCAGGACAAAACATGTAGCAACTCAAATTGCTCCGGCGACCTTTGCGTGCCTGATAAGAC
>Locus:intergenic2005_2:1310344-1310257(-)
TCCGCCTGCCGGCACCTTCTCCCCGCAAGCGGGGAGAAGGCACAAGCGGCACTCTCGAACACTTGTTTCACCCCGGTGAAGGGATGCG
>Locus:intergenic2005_1:1310330-1310282(-)
CCTTCTCCCCGCAAGCGGGGAGAAGGCACAAGCGGCACTCTCGAACACT
>Locus:intergenic2053_4:1332886-1332847(-)
TACAAGCCCGCTCTCATTAGTCGGAACACACGCCCGGCGC
>Locus:intergenic2053_2:1333041-1332942(-)
CGTTCCCATATTTCCGGTAGGGCTACCGAAAGCGCCAATCGTATCGCGTTGAAACCAAAGCGGAAAATGGTCGGAGCGGCGGGATTCGAACCCACGACCC
>Locus:intergenic2052_1:1333013-1333154(+)
[truncated: 859,930 more chars]
