# Supplementary material for: Common and phylogenetically widespread coding for peptides by bacterial small RNAs
Source: BMC Genomics. 2017 Jul 21;18:553. doi: 10.1186/s12864-017-3932-y (PMC5521070; doi:10.1186/s12864-017-3932-y)
Supplement: Supplementary file 6 — mock ORF sequences. (ZIP 3000 kb) [file 12864_2017_3932_MOESM6_ESM.zip › mocks/s_meliloti_1021.overlapping_antisense.srna_mocks.fa.txt]

>Locus:SMc02914_1:273022-272879(-)
ATCGAAACGCGATCGGTTCCAACATGCGAGAGGCGGGCGGCGTCGCGCGCCTTCTCACTCAAAAAAAAGCGAGCGCCGGAGCCGATCCGGCGCTCGCCAATACCCTGCCGGATCGGATCAGAGCGTCCGCGTGACGTGTTCGAC
>Locus:SMc00380_1:333981-334031(+)
TATTCGAAGACCGCGAGGAATTTCCTGAGCAGCGCGTCCAGAGCCTCCCGT
>Locus:SMc01119_1:436888-436739(-)
CCCCGATCCGCTTCGGATCAGACGGATTCGACCGCTTCGACTTCCGGAACGAAGTGGCGCAGCAGGTTCTGCACGCCGTGCCTCAAGGTCGCCGTCGAGGAGGGGCAGCCGGAGCATGCGCCTTTCATGTTCAGGAACACCGTTCCGTCC
>Locus:SMc01712_1:493200-493135(-)
TGGCGGCAACGCGAAGTGCTTCCTCACCGGAAACGCAGGTTTTCTTTTGTAAGCTCGTCGACCGAT
>Locus:SMc02184_1:546930-546838(-)
GGGCTTCGGCTCAGGTCTCCTGACGCTTGTTACTTACTGCCTTTCGGCTTCCTGCCTGGCCGCAATGGTTTCGGTTGGGAAGCATTGCGATCG
>Locus:SMc03037_1:732551-732426(-)
AACCGCGCCCCGTTTCCGGGGCGCGGTTCGAAGGAGCCGGACGCAGGCACAAGGTTGCCTGCGTCCGCCATTGCATGTCTTCTTAGCGGAAGAGCGAAAGGACGTTCTGGGAGTCCGAGTTGGCGA
>Locus:SMc00828_1:849290-849328(+)
CAGTTGCTGGAGGCCTTCGGCCGCTGCTCCGGGTCGGGG
>Locus:SMc00973_1:967044-967109(+)
CATGGCTTGCGCCCCGCCAGAAGAAATTCGCTGTTGCCGTCACCGCCGGCAATGGGCGAGGGGATC
>Locus:SMc00452_1:1016481-1016525(+)
AGCGCTCCGCTTTGCATTTATCCCGCTTCGAACGCATGCGGTATA
>Locus:SMc01788_1:1332459-1332527(+)
GCCTCGAAAGCGCTGCCGAGGCCCAACTCGGTTGTGACCAACTTATTCGGCCGCTTCTTCCGTCGACTG
>Locus:SMc01802_1:1349141-1349254(+)
TTTCTTGAGCGCACGCAGCCGCTTCGATCAGCCGCGCCTCTCCGCCAGCCACTCGGCACGCAGGCCCAGCATATACATGGCGATGGTCGAGCCAGCAATGGCGGTGAGGTCCGC
>Locus:SMc01910_1:1375805-1375677(-)
ACGGGTGATGCAGGGCCAAGGCGCATGCAGCTTACCTCCTTCCGGCAAGCGGCTACAACCGGTGGATCGTCACGCCCGGGCAGGCGCTCCGCGCAATGTCGCAAAGATGCTCGTGGTGGGTCAGATAGA
>Locus:SMc01326_1:1458142-1458059(-)
CGATCCGAACCGGAATTACTCGACGATGGAGGCGACGATGCCTGCGCCGACGGTGCGGCCGCCTTCGCGGATAGCGAAGCGCAG
>Locus:SMc02079_1:1635797-1635651(-)
CCGTCGCTTCTGCCGCATAGTCCGACGGGTCGAACAAGAGATCGATATTATAGCCGCTGCGTTCAAGCCCTCCCGCCTGCGCAGCCGAGGCCACGAGCATTCCGGCAACCGCAGCCAGAATACCCTGCTTCAATCCAATTCGAGCCA
>Locus:SMc01177_1:1753716-1753844(+)
ATGGGCTTACGAGGCGCATTCCGGCATGATCGGCTGCCAGCTTGTCGAAGGTCAGCGTTTCGGTGCAGCCTGCCAAGAGTCCGCCGTGAGCGATCAGCGCATCGGAGAAGTCCGCCTTTGTCGCTCGGT
>Locus:SMc04304_1:2120771-2120845(+)
TCAAAATCGCCTCACACGAGTGCCGAAATCGCTGCACGCACGGCAGGCTCGTCCATGTCGTGCAGCCCGATGACG
>Locus:SMc04299_1:2215592-2215627(+)
AACGCCCGCGGCAGGCGCCGGCTCAACCCGCTTCGG
>Locus:SMc01442_1:2286903-2286974(+)
AGGCTCCCGCACCTTCCGGCGGCGGCGTGCGGCGGCGCCAGGTCACGAAATGCATTGCGTGACTGTCTTTCT
>Locus:SMc01464_1:2312133-2312047(-)
AGCACCGGCCGCCAGACCCGTCGATATGCAGGATCCATCGTGCGAGAAGTCACGCCGAGTGGCGCAGTTCCGACCGGGCGGCACGGG
>Locus:SMc01859_1:2354485-2354538(+)
CAGCGCGCCACCGAACCTGTTGCGATATTATCGGCCTCGATGACGGCGGCGATA
>Locus:SMc04455_1:2378948-2378907(-)
TTGCGGCAAGCGCTTCCACCACCAGTTGTCCGCCCGTTTTCA
>Locus:SMc02685_1:2534458-2534336(-)
ACCGGAGGGGAGCGGAAACTGCCTTCGCCCACGTCCACCTGCGGGATCAGGGCGTCTGTCGTGTTGCAGCCGGCCAAGGCTGCGGCAAGGCCAAGGCTTGCGATCGGATTGATCTGCTTGCGC
>Locus:SMc01512_1:2617598-2617597(-)
TC
>Locus:SMc03972_1:2967678-2967788(+)
CATTGGGCATTCTCCGCCGATTGCGCGGCCTCGGGGGGCAGGACGACGAGTTCGGGCTTGACCTTCACCCCCGGCCGGACGCGCATGAGGCCGTTGACGACGACTGTCTCG
>Locus:SMc03998_2:2996130-2996050(-)
CGCGATCGTCATGAGCGGACGTTAGGCGAATTCCCCCGGAGCGGCAAGGAAAATTGTGCGGTGCGGAATTGCCCTTCGCGC
>Locus:SMc03998_1:2996405-2996337(-)
GGCTTTGCACGGCCGAGCGGAGTGCATCAGGACCAGAATTGGTCCAGCCACAGGTTGAGCCGGTCGAAG
>Locus:SMc04018_1:3016809-3016705(-)
AAGAAATACCGGCGCGGGAAAGCCCGCGCCGGTCGCAAATGTCGAGGCAAATTGTCTTACTCGGCCGGGATCTCCAGCTCGCGGCCGATTTCGAGCGCCCGCGGC
>Locus:SMc03204_1:3169904-3169821(-)
TCCCGACCGAAGGAGGTTGAGGCGGTTGGGTTCCCGAGGGATGAAGCCGGCGCGCGGGAGGGGTTCGGGCGTCGCTTCAAATAT
>Locus:SMc03748_1:3356387-3356473(+)
TGTCTGTGGCCTCTTCTCACGCAATCGCCACATCCCGCTGTCGCGCCGCTGCGCGCAACCTCTCATGCACGCCGCGCGTCGCCGGCG
>Locus:SMc03780_1:3445876-3445790(-)
CACCTTCGGCACCGGCCGCCGCTCCGTCCTGAGTCGATGGTCAGGATCGGGCGACGTGTCTCAGTGCAGGGTACCGTCTTCGATCTC
>Locus:SMc03808_1:3473321-3473205(-)
TGTCAAGCGTTGCGGTATTGCTTCTGCTCATGTTGCCTGCTTTGCCCGTTTCGATCCGCCGGAACGAGAGCGCGCGAGAAGGCCGCCCATGAATATTCCAGCCCTTTTGGTGAGGAG
>Locus:SMc04090_1:3631730-3631831(+)
AACAGTCTGTTGATGAGCGCCCTCAGGCACCCGCACGGCGCAGCACGGCGGCATAAAAGCCATCGAGGCCACCGGCGAAGGGCGGTTCCAGCGGCAGCATCG
>Locus:SMc02801_1:3645115-3645150(+)
CAACGCCGTTCGAGCAGCCGGCAAATCTCTTCCAGT
>Locus:SMc02914_1:273042-273023(-)
ATCGGACCGTATCAAGCCCC
>Locus:SMc00380_1:333961-333980(+)
GCCGGATCTGACCGGCGACC
>Locus:SMc01119_1:436908-436889(-)
CTGCCATGCAGATTCCCGCG
>Locus:SMc01712_1:493220-493201(-)
GATCAGAAGTGCATATGCCC
>Locus:SMc02184_1:546950-546931(-)
TCGATGCCCCGGCCAGAGCA
>Locus:SMc03037_1:732571-732552(-)
GGCTCATGGAAGAAAGCAAA
>Locus:SMc00828_1:849270-849289(+)
GTGGGCTTCCGCCTCGCCGT
>Locus:SMc00973_1:967024-967043(+)
ATGGTCACGGTCCCGGTGCT
>Locus:SMc00452_1:1016461-1016480(+)
TTGGGCCGGAGCGGCCGGAA
>Locus:SMc01788_1:1332439-1332458(+)
AGGGAAGGCACGGGAAGGGG
>Locus:SMc01802_1:1349121-1349140(+)
CTGGCATAGAATTGAATCAA
>Locus:SMc01910_1:1375825-1375806(-)
GGACTTCGCCGGGCCAGCCG
>Locus:SMc01326_1:1458162-1458143(-)
TGCCCGCGGGGTTCGAAGTC
>Locus:SMc02079_1:1635817-1635798(-)
CTGCGGATTGACATAGGTCG
>Locus:SMc01177_1:1753696-1753715(+)
CCCGGCACCTGCCACTGATC
>Locus:SMc04304_1:2120751-2120770(+)
GGTGAACTTCAGTTTCACAC
>Locus:SMc04299_1:2215572-2215591(+)
AGTAAAGAGGTCGTCCTTTC
>Locus:SMc01442_1:2286883-2286902(+)
ATAAGCGCCGAAGACCGCTC
>Locus:SMc01464_1:2312153-2312134(-)
GCAGCGGATGCTGCAATGCA
>Locus:SMc01859_1:2354465-2354484(+)
ATACGAGAGAGAAACGACAT
>Locus:SMc04455_1:2378968-2378949(-)
GGAGATGCGCTTCACCCCGT
>Locus:SMc02685_1:2534478-2534459(-)
CGTCGAGATCCGACTGGGTC
>Locus:SMc01512_1:2617618-2617599(-)
GCGGATAGCGAAGCCGTTCA
>Locus:SMc03972_1:2967658-2967677(+)
ACAAAGAAATGCGCGAACCT
>Locus:SMc03998_2:2996150-2996131(-)
GCAATGGCATCGAATGGGTC
>Locus:SMc03998_1:2996425-2996406(-)
GACCGGGCCAAGGTCCGGTC
>Locus:SMc04018_1:3016829-3016810(-)
CAGTTTCAAATCCTTCTAAA
>Locus:SMc03204_1:3169924-3169905(-)
GGCAGCCGGTTGAGGGGCAA
>Locus:SMc03748_1:3356367-3356386(+)
CAATGGAAGCGACGGGCCTG
>Locus:SMc03780_1:3445896-3445877(-)
CGGCGATGGCAACCGCGTGT
>Locus:SMc03808_1:3473341-3473322(-)
CACGAACCGGTTGGAACGGC
>Locus:SMc04090_1:3631710-3631729(+)
GGCGTCAATTGTTCCAGCAA
>Locus:SMc02801_1:3645095-3645114(+)
GAGGCGTTGAGTTTGTACTT
>Locus:SMc02855_1:205843-205992(+)
AGTCGAAGGAGAAGACCTTACCGCGGCGGCAGGCGGGATTTCTGCCGGCCGACGACATGCTCGCGCCAGAGGGTGAAGATGCCGGCGGCGACCACCAGCACCGAGCCGATGATCATGCCAGTCGTCAGCGTCTCGCCGAAGATGGTCACC
>Locus:SMc02881_1:237177-237248(+)
ATGCGTCGCCCCGGATGCTCGCCTCGGCGGCGAGTGCTGCGGAAAGCAGGCGGTCGTCCTGGTGATGAGGTG
>Locus:SMc00412_1:362041-362133(+)
CGAACGTCGCCCGAGCGCTATACGGCGGATCAACGGGAGAGGGCGCTCTCCATTTCGGCCAGGATCGCGCGGCTTGCTGCGAGAGGGTCGGGC
>Locus:SMc01140_1:410296-410439(+)
TGGCTCTACCCATCTTTGTCTTGGCGGTTCGAATGCACAGAAAAGTCGAGCCTTTCCGCCGTCCCGCTGATCGGAAAGACGGGGGACGCCAGTCCGGCTGGCTTCCCCCATCCCCACTCATGCCTTGATATTGGCGGCGTCGAT
>Locus:SMc01104_1:450412-450516(+)
CCCCCTTGTGAGGAGAGGTTTGGGGAGGGGCAATGTCTGGAGCAGAACGTTTCAGGTCAAAATTCTTCCCAATTGTCCTGCGCGAGCGCATTGGCGCCGGATGTC
>Locus:SMc02226_1:587460-587338(-)
TCGGCCTTGACGAACCAGCGGTCATGCGCGGCAGGGTCGGCAAAGGCCTCGAAGACCTGTTCCGGGGGTGAACTGAAAACGCGTTCAATGGTGAAGTCCGCATGTTCGACAGAAGCTTTGGTC
>Locus:SMc03039_1:735483-735397(-)
CTAGCCGGGGCGCCGCTTACTGACGGAAGAGCTGGAGGATGTTTTCCGAATTGGTGTTGGCGATGGAGAGCGACTGGATCGCGAGCT
>Locus:SMc00796_1:817251-817183(-)
GCGGGCGGCAAGCCCCGCCTGGAGGCTCACGTTCGCCGGATGAGACCCGCTACGAGCGAGATCACGAGG
>Locus:SMc00897_1:885854-885708(-)
CCTCCACCTTGCCGAGCCGCACCGAAACGGAACGGGAGCGGCCACGCACCACCACGGCATCTGCGGCATCCGCGCCGGCGCGGCGGGCCTGATCGACAAGCTCGGCGGCGCGTTGCTCGAGGACGGCGGAATCGATCGTCTCAGACA
>Locus:SMc00087_1:1028156-1028191(+)
CACGCCAGCCGGTACGCGCTGGCGAGCGACGGCGGC
>Locus:SMc02394_1:1147288-1147323(+)
AATTTCGTCCACATGACGGTGCTCAGGCTGCATTCT
>Locus:SMc00577_1:1247864-1247799(-)
GGGCGAAGGGATAAGCGGCGCGCTCAGAGAGGATTTTCCGTCAGCAGTCCGTTGACGAATTCGAAG
>Locus:SMc01177_1:1753716-1753844(+)
ATGGGCTTACGAGGCGCATTCCGGCATGATCGGCTGCCAGCTTGTCGAAGGTCAGCGTTTCGGTGCAGCCTGCCAAGAGTCCGCCGTGAGCGATCAGCGCATCGGAGAAGTCCGCCTTTGTCGCTCGGT
>Locus:SMc00276_1:1845656-1845700(+)
GATCGTCCCTGCCCTCGTCATTCCCAGACGGCACCGGGAAAGGCG
>Locus:SMc00471_1:1952033-1952134(+)
ATAGTTCAGAGGAGAAGCCTTGTCAGCTGTCGAGCATCTCGCGCACGGCGACCGCAAGTTGCTTCAGCGAGAAGGGCTTCGGCAGGAAGCCGAACTTCGCGT
>Locus:SMc00179_1:1984650-1984570(-)
CTTGAAGACCATGCGTCGCTCCTTCTCTCCTGGAGAGGAAACGCCGAGGCGGCGCATTTGTTCGCCGTCTCTAGGGTGGCC
>Locus:SMc04295_1:2113377-2113487(+)
CAATGCCTCCCCTGCTGCGTCGGATCGAGAACATCGCGCAGCGCATCGCCGACCAGGTTGAAGGCGAGCGCGAGCGCCAGGATCGCCGCACCCGGTATGAACACCAGCCAG
>Locus:SMc01492_1:2263166-2263038(-)
GGAGAAGGTGCCGGCAGGCGGATGAGGGGCTGTCGCGCGGTCGTTCACTCTTTCAATAAGTCGGTGCTATCTGCAATTGCGGCAGCGGCCGCGGGGCGGTCTTCGTCAGGTCGGGGCCTTCACCGCTCC
>Locus:SMc01463_1:2309972-2310037(+)
TATCTTTGCCCGAAGCCTGTGTCACCGCCCCTCGCCTGCCTCAACAGCGCGATCACCTCGGCATCC
>Locus:SMc01597_1:2390470-2390544(+)
CTTGTTATTGTTCAGGCTTCGCCGACCGCCTTTTCGGCAGCGGCAATCTCCGCCTGGCGGCGCGCAACCTCGTCG
>Locus:SMc01605_1:2394175-2394059(-)
GCGAGAGCAGGCGTTGAGTCCTTGAAATCACTGGCGTTCTCCTTATTGGGTTTTCAGTCAATTTCGCCGATGCAGTTAAAGATATGCGATGAAGCCTATGTGACAGGCTTTGTCCCG
>Locus:SMc01564_1:2504357-2504395(+)
TACCAGTCCATCACCACCTTGCCGGAATTGCCCGAGCGC
>Locus:SMc01564_2:2504357-2504407(+)
TACCAGTCCATCACCACCTTGCCGGAATTGCCCGAGCGCATCGCCTCGAAG
>Locus:SMc01577_1:2515738-2515655(-)
CCCATTGAAACAGAATCATTTTCGCTTCCGGATCACTTCGACGACGGCGGAGATGTCGTCGCCGTGGCCGCCACTGTCGACGCG
>Locus:SMc01947_1:2669562-2669648(+)
CACCATCATTGCGCCGGTGTTCTTTCGCACCGGCCGCGCGGACCGGCACGCGCTGTTCCCTTATTTTGCCTTCCAGGAGAAAGGCGA
>Locus:SMc01981_1:2706350-2706225(-)
TTCCAATCACAATTATTGCACGAACGGAAAATACTGGCAAATCATCGGGAAGAGATCGAATTCTCACTTCCCGCAAGTATTCCTATTTGGGATGCTGCTTCAGGTAGGCGATCACATTGGCAATCT
>Locus:SMc02352_1:2773505-2773591(+)
TCTGCCCGACAAGGAGCCGGCCGTAAACGGCAGCGGCGGCAGTTTGCCGTCAATAGACGCTTTCGTAGGCCTCACAAATCTCCGTCT
>Locus:SMc03981_1:2978294-2978226(-)
GAGAAGGTGGCCGGCAGGCCGGATGAGGGGCTGAAGCCGAGCTCAGTTCCGCTGCCGGAGAACATCTAC
>Locus:SMc03173_1:3136074-3135961(-)
GTGTGGGGACGGGCCAGCTCCAAAGTGTCAATCGGCCTTCTGGCGGCGGGCCGGGAAGAGGATGATGTCGCGGATCGACGGCGAGTTGGTGAGCAGCATGATCAGCCGGTCGAC
>Locus:SMc02506_1:3286659-3286618(-)
CGAACTCGAAGACGGCAAGGAGCATGTCGAGCGAAGGCATCA
>Locus:SMc03286_1:3401369-3401422(+)
TATCTGATCCGTGTTGTCAGCCAAGGTAAGTACGAGTCGACCCGCAAATTGTTG
>Locus:SMc04397_1:3601192-3601193(+)
AG
>Locus:SMc04407_1:3613755-3613838(+)
GCCGCGCCGGAGTCAGGAGAGCTGTTGAGAAAGCGGAATGGGAAACACGCTCCCCATCCCGCTCCCGTCCGCCGGCTCACTCCA
>Locus:SMc02855_1:205823-205842(+)
GCACGAACCCGACGATTTTG
>Locus:SMc02881_1:237157-237176(+)
CGATGTCGAAACAGACGATC
>Locus:SMc00412_1:362021-362040(+)
CGCCCCAGGTCAAGCAGGCC
>Locus:SMc01140_1:410276-410295(+)
TCATCACAAATGCGCCGTGA
>Locus:SMc01104_1:450392-450411(+)
CTGACACCCCTCCCCACCCT
>Locus:SMc02226_1:587480-587461(-)
ATTCGGCGACGGGCCAGTTG
>Locus:SMc03039_1:735503-735484(-)
GAGCGGGACGAAGCCGCCCC
>Locus:SMc00796_1:817271-817252(-)
TTATCGTTCGGCACCAATTT
>Locus:SMc00897_1:885874-885855(-)
GCTCTCGGAAGCTTCCGTCG
>Locus:SMc00087_1:1028136-1028155(+)
TTCAGCGATCGACCCAGCGT
>Locus:SMc02394_1:1147268-1147287(+)
CTAGATGCAGAGACGCCCGC
>Locus:SMc00577_1:1247884-1247865(-)
CGGCACCTTCTCCCCGCGAG
>Locus:SMc01177_1:1753696-1753715(+)
CCCGGCACCTGCCACTGATC
>Locus:SMc00276_1:1845636-1845655(+)
ATCCATGGAATCCATACGAA
>Locus:SMc00471_1:1952013-1952032(+)
ATGAGGGGCATTCGCGCCGC
>Locus:SMc00179_1:1984670-1984651(-)
CCGCCGAAGAATGTCCGTTT
>Locus:SMc04295_1:2113357-2113376(+)
CGCGCGATATAGGCTGCCAT
>Locus:SMc01492_1:2263186-2263167(-)
CTCCTTCGCCCCGCTTGCGG
>Locus:SMc01463_1:2309952-2309971(+)
AAGTTCAGGCGCATTACAAC
>Locus:SMc01597_1:2390450-2390469(+)
GCGGTCGCGACCCCCACTCT
>Locus:SMc01605_1:2394195-2394176(-)
GAGCAGCATGGCGGTCGAAA
>Locus:SMc01564_1:2504337-2504356(+)
ATCGCGGCTGCGGCTCCGTC
>Locus:SMc01564_2:2504337-2504356(+)
ATCGCGGCTGCGGCTCCGTC
>Locus:SMc01577_1:2515758-2515739(-)
GATTCAAGCAGCAGTCCTAC
>Locus:SMc01947_1:2669542-2669561(+)
TCATAAGCCTGCGCAATGCC
>Locus:SMc01981_1:2706370-2706351(-)
GAATACTTAAATCCGCAGAG
>Locus:SMc02352_1:2773485-2773504(+)
CGAACTGCAGAATGCGGCAA
>Locus:SMc03981_1:2978314-2978295(-)
TCCTTCGCCCCGCTTGCGGG
>Locus:SMc03173_1:3136094-3136075(-)
GGGCGCCTAGCCCCCGCCCC
>Locus:SMc02506_1:3286679-3286660(-)
CAGCGCATTGCGCATGAACT
>Locus:SMc03286_1:3401349-3401368(+)
AATATCAGTTGTCCTTTGCC
>Locus:SMc04397_1:3601172-3601191(+)
CCTCACCCCTCCCCTTCCTC
>Locus:SMc04407_1:3613735-3613754(+)
AATAAAAAGCCGGCGCGGAA
>Locus:SMc02793_1:1341-1273(-)
GGTTCCGTGTTCGCGACCTGCAAGCTGTTCTCGCGGTTCGCTCTATCTAAGCCGCGGCCGCAGGGCAAC
>Locus:SMc02560_1:52130-52210(+)
GATGGTCTGCATCTTATTCTACTCCGTTTCGAGGCCCGGTTGCCGAGACGCTTCGAGATGCGTTGCAAGAATCGCGGCAAC
>Locus:SMc02610_1:104526-104425(-)
GGAAAGGGGCCGAAATCACCCGTCAGGCGGCCTTCTGATGATCCCAGAAGTATACGGTCGCGGGCTCCGGCTCCCAGATGCGCGCGCTCTCGATATCCGGCA
>Locus:SMc00374_1:328152-328205(+)
TATTCGCTCACCTCGTTCAGGCGCCTTATCGCCTCTTCCGGCAAGTCCAGTTCC
>Locus:SMc01726_1:476226-476375(+)
GGCAAACAAGGAGCGCCTCACGGCACGATCAGCGTGCCTGCGCCGTGCTCGGTGAAGATTTCGAGCAGCACCGAATGTGCCGTTTTGCCGTTGAGGATGACGACGCCCTGGACGCCCGCCTTGATCGCCTCGATGCAGGTCTCCACCTTC
>Locus:SMc00761_1:770808-770951(+)
GGGCGGCCGCACGGCTGCCGACGCACCGATCCTTATATCACCGCCGTCCGGGGAACAGAAATATGCGGGATTTCAAGGACTTTGCGCCACCGTCGGAAATCAGGGACGGCCTTCCCTTTAGAAACGGTCGCGCAGTGCGTACCA
>Locus:SMc00800_1:819804-819872(+)
CCGCTCGACAAGGGGCGTTCGTCGTTCTACTGCGCAGGAGCGCTCTGCGGCTGTGCCGGCGTGGCAGGT
>Locus:SMc00023_1:1018378-1018307(-)
AGCGCCATAGCGAGCGCTGCAACGGCGACGCCGCTCAGCAGGCGTTTCGGAAGGCTTGTTTGGGAAGCGGAC
>Locus:SMc01372_1:1409270-1409305(+)
GCACATCGCGTATCGGCACCATTCAGTCCTCGAAGT
>Locus:SMc01347_1:1434410-1434285(-)
CTCAAAGGGAAGGCTTACGCTTTGCGTCGCTCCAGTGACACGCACAGGGAGAACGATCGCAGAAGGCGCCTTGTCAAGTGCTCTATTGCTTTGCCGCAGTGTCGGGCGGCGGAACTTCGGAGGTGG
>Locus:SMc00996_1:1522094-1522198(+)
ACAAAACCGAGGAGGACAGCCGGAGAAACGCGCCCGGCTGCCATTCATAGAGTCTCTTACTGCTGGCTCGCCCAGCAAGCGAAGCCCTTCTTCTTCAATGCCCTG
>Locus:SMc01037_1:1564000-1563917(-)
TTGCCACGGGTTCCCTTCGCCCCGCCTGCGGGGAGAAGGTGGCCGGCAGGCCGGATGAGGGGCGGAAGCAGGCGGACTACTCCG
>Locus:SMc02050_1:1670141-1670055(-)
AAAGAAAAAGCCGCCCGGAGGCGGCCTCTTCGTGTCCTGAGAGATGCGGTTACTCGGCGCTCTCGTCCGCAGCCTTCTTCTTGGCCG
>Locus:SMc01202_1:1727306-1727398(+)
TGGATCGCGAGCTCTGTGCCCGTCGCCTCTCAACCTCCGTTCATCTCCCGAAGCCTTGTAATGAATTCCTGCGGCCTAAGCCAGATGCCGGGT
>Locus:SMc00949_1:1776393-1776352(-)
GAACCACCTGTCCGATCTCAAACTTGGCGTTTCTTTGTTTCA
>Locus:SMc00955_1:1785514-1785386(-)
AGTGCACGGACCTTGCCAGGCTCTCCTCCCTGCACGCAATGTCGGCCGTGTTTCATCTCGTTGCGCCGGATGGCTCGGCGAGTGCCTCGACGTGGTGGACGTAATTCCGCCGCGTGTTCTGATCGACAA
>Locus:SMc00136_1:2033775-2033819(+)
CGTCGTTGTCGGATGGGTCAGACGGATCGGGTGATGCCGCCGTCG
>Locus:SMc04332_1:2141891-2141965(+)
ACCGGGTGCCGTCAGTTGGCGGCCTTGGCGACCCGTTGGCCGGCTCCCTGTGTCGCGTTGACTGCGTTTGCAGTA
>Locus:SMc01433_1:2279056-2278940(-)
GCTCGTTTCTCCATGCGTCATTGTCGTCCATGGTCGTCTCCTCGCCTTGACGTCACCTCAACGCTTGAGAAGAGCCCCCGGATCCAAAATTGCAATCAGCGCAGGTTCAGCTGCCAG
>Locus:SMc01461_1:2306886-2306851(-)
CGTCGAAAAAGGGAATATCGTCAAAACCTTTGGTCA
>Locus:SMc01564_1:2504340-2504426(+)
GCGGCTGCGGCTCCGTCTACCAGTCCATCACCACCTTGCCGGAATTGCCCGAGCGCATCGCCTCGAAGCCGTCGCGAAAATCGTCGA
>Locus:SMc02705_1:2552966-2552844(-)
GGCGGGAAGATTTCGGCCGCAGGTCTCGGGGGCGTCATGCGCAGCAGCCACCAGATCACCGGCAGTGCCACGAGTGCTGCCAGAATGGCGGGGTTGGCAAAAATGAAGGAGAGGCCGCCGATC
>Locus:SMc02720_1:2568450-2568563(+)
ATGAGCGGCCGCCCCTTGCCGCCCGGACTAAATCTCCGCGATGGAGGTGACGATGCGCGAAACGAGACCGTAGGCCTTCGCCTCTTCCGCACCGAGCCAGTAATCGCGATCCGT
>Locus:SMc01748_1:2613456-2613370(-)
ATCTCTGTGCTTGTCACAGAGATGAGGAAGCGCCGCGGCTGCGGCGCGGGGAATGTTTTTTCAGTCCAAGGACTTGGTCTGGCTGGA
>Locus:SMc02028_1:2732772-2732918(+)
CATTTCAGGCCTCTCATGCGCGGGTCGAGCCTGTCGCGGAGCGCGTCGCCCAGAAGATTGATGCCAAGCAGCGTCAGCGCGATGCACAGACCCGGGAACAATCCGAGCCATGCGGCCTGCTGGAGGAATGGCCGCCCGGCCGCCAGC
>Locus:SMc02420_1:2792850-2792812(-)
CTGCCATGGGCCGGACGTTGCGGAGCAAAAGGTCGTTCA
>Locus:SMc02432_1:2812300-2812172(-)
GTGATGCCGGTCAAGAACGTGCCCGAGAGCCAGCGCATCGAGATCTCGCGCCGGTCCGGTGCGCGACGGCCGTCCGCTAGGATCGGCGGGTGGTCGCCAAGCGAACGAAGCATGTTCTTATCGCTGCTC
>Locus:SMc00657_1:2920302-2920301(-)
TC
>Locus:SMc03994_1:2992284-2992349(+)
GTTCCGGGTGAATTATATTGCCGTTACTTGGACGGAATCGGGCGCTGGATCACCTCGCGAAGCGCC
>Locus:SMc03937_1:3088639-3088556(-)
GTATCTCGGCTCCGCTCAGCCGCCCGCGATCTCCGGATCCCAGGTGAAGAGTTCCTTCGCTTTGGCAATGCCGCGGAGCGCAAA
>Locus:SMc03939_1:3090243-3090353(+)
CACTTTTCTTTTTTCTTGTACATGGCGAGCATGCGCTGGGTGACCAGGAAACCGCCGAAGATGTTCACCGAAGCAAGTACCAGTGCGACGAAGCCGAAGCCGGTGGCAAGC
>Locus:SMc03293_1:3409434-3409484(+)
CACCACCGCAATCGGGGCAGCAGGTACCAGGATCGAGTCCTTTGCGCTCGC
>Locus:SMc03839_1:3506192-3506127(-)
CGATCACGGCACCCGCCTGAGCGCCGGCGGGCGACATTCGGGTTTGGTAGTTTCTCAGATCAGCCA
>Locus:SMc02793_1:1361-1342(-)
GAGCAAGGGTTTCATTTTCC
>Locus:SMc02560_1:52110-52129(+)
CGGTCGTCATCGACAAGCGC
>Locus:SMc02610_1:104546-104527(-)
GGCATACTTGAAAATTCCTT
>Locus:SMc00374_1:328132-328151(+)
GGAAATCGAGAACGTCCCTC
>Locus:SMc01726_1:476206-476225(+)
CGAGGAGAGGGGCAAATCAC
>Locus:SMc00761_1:770788-770807(+)
AGGGTGCACCGCAACAAAAT
>Locus:SMc00800_1:819784-819803(+)
GCGCGGCAAGCCGCTTCATC
>Locus:SMc00023_1:1018398-1018379(-)
TTTCATCGCTGCAGGCTGCG
>Locus:SMc01372_1:1409250-1409269(+)
CGGGCGGTGTACCGCGCCGC
>Locus:SMc01347_1:1434430-1434411(-)
AATTTTGAGGATTATGCCTT
>Locus:SMc00996_1:1522074-1522093(+)
TGCTGACCTCGTTACGCTGT
>Locus:SMc01037_1:1564020-1564001(-)
GGGTAAACGAGTGCCGGGTG
>Locus:SMc02050_1:1670161-1670142(-)
AGCAGCTTTCCCTCTGCAGA
>Locus:SMc01202_1:1727286-1727305(+)
CTATTTCGAACGGTGACGGT
>Locus:SMc00949_1:1776413-1776394(-)
GAACGGGAACATCCGATGGC
>Locus:SMc00955_1:1785534-1785515(-)
GCTGCCGGGCTAGAGGTTGC
>Locus:SMc00136_1:2033755-2033774(+)
CTGCTCCAGGTTCCGGTGCA
>Locus:SMc04332_1:2141871-2141890(+)
GTTTTTCGGAAAGAGCACTT
>Locus:SMc01433_1:2279076-2279057(-)
ACCCTCGAGCCAGAGCCGCC
>Locus:SMc01461_1:2306906-2306887(-)
TTTCCGCGGCGCGGGCTCCT
>Locus:SMc01564_1:2504320-2504339(+)
GAATGCCCTGGCAATCGATC
>Locus:SMc02705_1:2552986-2552967(-)
CCGAGGCCAGGATGCGCAGC
>Locus:SMc02720_1:2568430-2568449(+)
GAGAAGGTGCAGGCAGGCGG
>Locus:SMc01748_1:2613476-2613457(-)
TGCAGTCTCTCCGCTTCCTC
>Locus:SMc02028_1:2732752-2732771(+)
GTGAGAAGCTTGTCCATCGT
>Locus:SMc02420_1:2792870-2792851(-)
CAGGACATCGCAGGTTTCGC
>Locus:SMc02432_1:2812320-2812301(-)
CGCCCATCAGAAGACTTGAG
>Locus:SMc00657_1:2920322-2920303(-)
GCGTGGACGCATCATTTCGG
>Locus:SMc03994_1:2992264-2992283(+)
CGTCCCGGAAACGTTGCACG
>Locus:SMc03937_1:3088659-3088640(-)
GTGAACCGGCTATCGTCACC
>Locus:SMc03939_1:3090223-3090242(+)
TAGCGTTCATCGGCCCGCCT
>Locus:SMc03293_1:3409414-3409433(+)
TTCACCGACAAGGCGCAATT
>Locus:SMc03839_1:3506212-3506193(-)
ATAAGCGCGAAGGCCTTCGT
>Locus:SMc02894_1:251620-251700(+)
TTCGCTCGGCATTTCTGGTCGTTCCCGTCCTTGATCGCAACGCTTGGCAGCCCCGGAATGTTCCGGTCGCGCATGACCGCG
>Locus:SMc00361_1:316670-316741(+)
AGGCTTTGGTCAGCATGGCGTCGATCGCCTGTTTCAATTTGGCAATGTCCTCCTCGCGGGACAACCGGTGGT
>Locus:SMc00376_1:330354-330355(+)
AT
>Locus:SMc02234_1:598660-598622(-)
GAACCAGGGCGACGAGCGAGTGAAGGAGAAGCGAGCGCA
>Locus:SMc02236_1:599762-599905(+)
AGCGGGGTGAGGAAAAGTGTGGGCGGTTTTCCGCCCGCACCCCGCTCCAACCCTTTTCGAAACTACGCACTTCCGGACGGAAAACCGTTACACACTTTTCCTGGAAGTGCTCCAACCTCACCCGAGAAGGTTGGCGAAGCGCAC
>Locus:SMc03027_1:725049-724939(-)
CCCTGTAGTGCGGCGTGTTGGCATTGGCGATGTTGCCCGCCACCACGTTCTGGCGAACGGTCAGCCACTGGGCCTGCCGCGACGCGAGTTCGAAAAGCTGAATCGGTTCCA
>Locus:SMc00767_1:779600-779692(+)
TGCTACCGTTGTCCAGGTCAGGATAGCCATCAGTGCCTGCCTTGCGTGACGATGACGGGGATCAGCAGGTCGCCCCAGTTGCCGTCGCCGCCG
>Locus:SMc00908_1:877614-877549(-)
AATTCACCCGGTAAACCGATCGATTACGGCTTGAAGCCGAGCTCCCGCAGGGCAGCCGCGTCGCGC
>Locus:SMc00972_1:967851-967886(+)
CAGCCGGCGGCGCCGAGGCCGACGCCGTGCTTCTGG
>Locus:SMc00020_1:1011390-1011304(-)
CGCCTGCGGCGCCCCGCCTGCGGGGAGAAGGTGGCCGGCAGGCCGGATGAGGGGCGGGTATTACTTCGCCCTATACGGACCTTCGTC
>Locus:SMc00104_1:1063523-1063558(+)
TGTCTTCGTCGCCCGCCTTCGTTCAATCTTTCCAAA
>Locus:SMc00553_1:1222896-1222979(+)
GGAGGTGCCGCCAGCCTATTCCGGCATGCGGTAGTCGACGATCTTCTTTTCCCGAACGATGAAGAGCTTCCCCGTCTCGGTCTG
>Locus:SMc01028_1:1554737-1554651(-)
CCCGCCCCGCCTTCAATCATCCACGCAGGACCGAGCGGCCGGCATATTGCGCCTGCGGGCCGAGCTGTTCTTCGATACGGATCAACT
>Locus:SMc00246_1:1813838-1813891(+)
CAGGGAATCAGCAATGTCGTTCCACTTGTTTTTCTTGTTTCGAGATCCGTATGC
>Locus:SMc00490_1:1918674-1918528(-)
CGCCGACATCGAAAGCGAGATTGCGCTGGGGCGGCAGCTTCGTACCCGCGGGCAGGGTGCCGTTGCCGATCGCCTCTTCGATCTGATCGGCAATGCGCGCGTAAAGCGGCCCGTGACCTTGTTCAATGTCGGGAAGCCAAGTTGTCA
>Locus:SMc00484_1:1931397-1931546(+)
TACTTCCGAATGCAATCTCACTCGGCGGCCGCGCGCGCTGAATCTCCCGTGTCCGGGGCATTGGCGTCGCCCGGCGCCGTTTCCTTGCCGAGATCGGGGAAAGCGACGATGCGTTTGCCGGAGAAATCCGCATGCACCACGACGAGCCCC
>Locus:SMc00468_1:1957040-1956918(-)
TCCGCCTCCGCAAAGCCGATATCGTCGAGTGCGCGATCGAAGTCGCTCTGGCCGGGCAGAGCCCAGCCCGATCGGGCATGGCGAAGAAGCAGAAGCTGGAAGGCCGGGACGACGCTGTCTTGC
>Locus:SMc04231_1:2055846-2055781(-)
GCGGGGCTTCTTCGAAACCGCCGGGTGCCGACGATTTCTTCGGGGAATTCTTCGTTGATCTGGCCA
>Locus:SMc04363_1:2242151-2242234(+)
GGATCCACACGCAAGGCGTTCCAGCCAGAGCCCTATCGACGGCGAGATAAGCCGTCGCGGCCTGCATTCAGCGGACTCACAGCT
>Locus:SMc01609_1:2398912-2398838(-)
GGCAGCACCGTTCAGGCGTCGACCAGCGCAAGCTTCGCACGCGCATCGAGAATCTGCGCGCAGGCATTCGCGGCT
>Locus:SMc01613_1:2404308-2404436(+)
TCGCTGCGTGCGCATGAGGGAGGATCAGCATGCCCCGCAGAATTCGCGACCGTTACTTCGCCTGATCCAGGCGGTCGATCGCTTCGACATTTGCCGCCGAGGGACCGTTGGGGTCGAACTCGGAGGCGA
>Locus:SMc01559_1:2499406-2499507(+)
TTACTGCCGGACCTGCGCCTCGTCAGCTGCCGAGATGCAGGACGATCTCGCGGCGGTGCGGCCGGTCGCGGTGTTCGAACAGATAAAGCCCCTGCCAGGTTC
>Locus:SMc02685_1:2534464-2534336(-)
TGGGTCACCGGAGGGGAGCGGAAACTGCCTTCGCCCACGTCCACCTGCGGGATCAGGGCGTCTGTCGTGTTGCAGCCGGCCAAGGCTGCGGCAAGGCCAAGGCTTGCGATCGGATTGATCTGCTTGCGC
>Locus:SMc01989_1:2715392-2715348(-)
CCAGTCTCGTTGCGACGTCAGGATTTCTGCGCGTTGCCCGGAAGT
>Locus:SMc00661_1:2915900-2915832(-)
TATGGACGAGGCGGGCGACGGAACTTCCCGGGGCCGGCCTTGTTAGAGCAATTCCAGGAAAAGTGCGCA
>Locus:SMc00643_1:2932647-2932733(+)
TTTCGAGACCCGCGGCAATTGCCGCGTCGCCGCTTTCCCTGCGCCGACACTAGTCCTCAAAAGGGTCCGTCACAAGTATCGTGTCGT
>Locus:SMc04052_1:3055834-3055938(+)
TTATTCCATGATGCGCTACGTCCGCTGGCGATTTCTCGGCGCGCTTGCCGGTCCCATCAGGTCAGTGCGATCAGATCCGCCCGCAGACGTTCCGCGCCGCCCTCC
>Locus:SMc03926_1:3076622-3076509(-)
GAACTGGGCACTTCCGGACAGAAACCGTTAGATGCGTTTCCTGGAAATGCTCTCGAAAACCTCGACGAGAAAGGTGACCGAACGGGCCGGTGCGAAGGATGGAACGGTAAGGTC
>Locus:SMc03935_1:3085675-3085559(-)
AGACGTCCGCAGTCATGGCAGCAAGTGTCAAAGTCGATCCCTCAATGCGACAAGGCCCGAAAGCCATCGGCTTTCCGTTTACGGAGCACGCGAGTGCGGCGGCTGACCGTCGCCAGC
>Locus:SMc03211_1:3176681-3176613(-)
CCGGCCATACTGGACATCAGCAGCCGCTATTCCGCGGCCTCGTGGCCAAGGACGCCGCGCCGGATCTGG
>Locus:SMc02480_1:3317269-3317310(+)
CAGGCTCCCTTCACGGCTGCAACGATCTTCTGGGCGGCGTCG
>Locus:SMc03896_1:3566288-3566413(+)
CCTGTGACGGGCACAGGAATGAAGGGGAGGGAGCGCGACCCCTTTCGAATCCGGTCGAGGCGCTGCACTTCGGCTTGTGCCGTCAGGAGATCAGTCCCAGGCGGAAGGCGATCGCCACGACGTGAT
>Locus:SMc04087_1:3626673-3626623(-)
CGAGACGCGAAGTCCGAGGCCGCTCCTCCATTCGCCCAGCCGCGATATCCA
>Locus:SMc02894_1:251600-251619(+)
TTGTGAGAATAGTTCGGGTA
>Locus:SMc00361_1:316650-316669(+)
GATGGATTAACCGAGCGCTC
>Locus:SMc00376_1:330334-330353(+)
TGCGCCGGGCCTATCCATTC
>Locus:SMc02234_1:598680-598661(-)
GGCCGGGGTGGCGACGGCGA
>Locus:SMc02236_1:599742-599761(+)
ACTTTCAACGCGTTCTAGAG
>Locus:SMc03027_1:725069-725050(-)
GAAGGGCTGAACGTCTTTCG
>Locus:SMc00767_1:779580-779599(+)
CTCAGGGCGGAAAGGATGAG
>Locus:SMc00908_1:877634-877615(-)
CGGATGAAGAGCCTGAGTGC
>Locus:SMc00972_1:967831-967850(+)
AAGCGAACTCTTGGACGGCT
>Locus:SMc00020_1:1011410-1011391(-)
GCCGCTCGTGTCCTTCGCCC
>Locus:SMc00104_1:1063503-1063522(+)
AAACTTTGTGCGCCGCACAA
>Locus:SMc00553_1:1222876-1222895(+)
GCCGGCAGGCCGGATGAGGG
>Locus:SMc01028_1:1554757-1554738(-)
ATGAGAGGCGGAAAACTACC
>Locus:SMc00246_1:1813818-1813837(+)
CGGCGCCGTAAGGCTTCGGT
>Locus:SMc00490_1:1918694-1918675(-)
CCCGATCGTGCCGATCGTCA
>Locus:SMc00484_1:1931377-1931396(+)
AACAATGGCAAATTCAGCCG
>Locus:SMc00468_1:1957060-1957041(-)
CTGCGGATTGTGCCGTCAGT
>Locus:SMc04231_1:2055866-2055847(-)
CGTACCGGAAAGCGGCGCCT
>Locus:SMc04363_1:2242131-2242150(+)
CATCCTCGGGCTTGACCCGA
>Locus:SMc01609_1:2398932-2398913(-)
GGCCGGCAGGCCGGATGAGC
>Locus:SMc01613_1:2404288-2404307(+)
CGGCATTGCTGCCGGGCGTC
>Locus:SMc01559_1:2499386-2499405(+)
GGCAACGTCCGCCCGGACGG
>Locus:SMc02685_1:2534484-2534465(-)
ACATGGCGTCGAGATCCGAC
>Locus:SMc01989_1:2715412-2715393(-)
AACCAGGAGGCGCTTCGGAG
>Locus:SMc00661_1:2915920-2915901(-)
CGCTCGGGCAAGACTATCTG
>Locus:SMc00643_1:2932627-2932646(+)
CGCCATCAGTACTTTCTCAA
>Locus:SMc04052_1:3055814-3055833(+)
AGACGAGCGAGCTGCCTCGC
>Locus:SMc03926_1:3076642-3076623(-)
CGAAACCATCCAACTCTATG
>Locus:SMc03935_1:3085695-3085676(-)
CTCCTCGGTGATGAGGCCGG
>Locus:SMc03211_1:3176701-3176682(-)
CGCCCGGCAGCTCTATGTTT
>Locus:SMc02480_1:3317249-3317268(+)
TCAGGATGGACATGAAACCT
>Locus:SMc03896_1:3566268-3566287(+)
AGGACTTGGCTGGCCGGATT
>Locus:SMc04087_1:3626693-3626674(-)
CAGCATCCAGCCGGCAATGC
>Locus:SMc02579_1:66674-66570(-)
CGCGCGACAGCGACGTTTCCGTGTCTGATGGCGGGCGTATCCCGCCAACCGGAGACCTACTTGACCCTTGCCGACACCTTCATCGGCAAGCCGCCCCTCGGCTGC
>Locus:SMc00408_1:359260-359180(-)
TTGATCCGCCATGTAAAAGCTATTCCTGATATAATTGGATGTGGGAGGAGAAGGTCGATTCTCTTGTGTTTGCCACCGCAA
>Locus:SMc00420_1:369753-369667(-)
TCATCGAAGTCGGATCCTACGCGGCGACCGGCAGTCTCTCTCCCGCCACCCTGTAGGAGATCGCTTCGGCGAGGTGGATGCGACCGA
>Locus:SMc01125_1:429522-429478(-)
GAAATAGCCGGGCGAAATCAGCGGTTGGAAAGCTCCTTCTTGAGC
>Locus:SMc01717_1:487628-487545(-)
TGGAATTGCTCTGGATCAGCCGAAGTTCCGCAGGAACCGGATCGCGGTCCGCAGAAGGCGATTTCGCGCCATGGGGGAATAATA
>Locus:SMc02147_1:565369-565259(-)
GGAAGGCGAGCACGACGGACAGGCCGAGAAGCCCGCGCTCCGCCTTCAACCTCGGCAGCAGGGTGCGCCAGAACACCTTCGCGCCATCCAACACGATATCCTCGTTCCTCA
>Locus:SMc00452_1:1016499-1016534(+)
TATCCCGCTTCGAACGCATGCGGTATAGCCTTGGCG
>Locus:SMc00553_1:1222835-1222918(+)
TCACCGCGAGTCCCCTTCGCCCCGCTTGCGGGGAGAAGGTGGCCGGCAGGCCGGATGAGGGGGAGGTGCCGCCAGCCTATTCCG
>Locus:SMc00566_1:1236720-1236761(+)
CAGTTTTTTCCCGTGGGCGTGAGTGCGATGGCGCGGCGCGTA
>Locus:SMc01772_1:1318826-1318704(-)
ATCGTGCCCTTGTTGACGATGATGCAGCCGACCGAGGGATTGGTGGAAGTCAGGCCGAGATTGCGCCTTGCAAGCCGCAGCGCCGCCGCCATGAAACGTTCGTCTTCACGTGCCGGCTCGCCC
>Locus:SMc01934_1:1398888-1398817(-)
AGTCGATGGGAAACGATTTCCGCTTCCTTCGGATTTTCCTTCAAGATGGGCATGAAAAAGCGGGACAGGCGC
>Locus:SMc01341_1:1438287-1438352(+)
GTCGTAGAGTCCGCACGCTTGCGTCAATGCGCCAGTTTGAAGACGACGACAAGTCCCGGCTTGCGC
>Locus:SMc01300_1:1483849-1483814(-)
CGGCGGACAAAACCTGCAGAAATCAAGACTGGGCGG
>Locus:SMc01182_1:1750478-1750570(+)
CAGCTTTGTTACCGACAAACTTCCCCTCGTCAGACGAGGGCGAAATCCGCATTCGCAAAGACGAAGTTGGCAGCGCTGAGGTCGGCAGCGTGG
>Locus:SMc04231_1:2058748-2058674(-)
ATACGACCGGCTCACCGTCCCGGACGCCCTGTCTTGCCCTTTGTCCGGCTCTTGCGCCGCTTTTCCTCCGCCGGA
>Locus:SMc04279_1:2102140-2102226(+)
AAGGTGTTGCTCAACGACGACCGTGTAGGCCCTGAGCGGGGTTACTTCGTGATCCGGGACCTAGAAAAGCAGAAGCGGCAAAGCAGC
>Locus:SMc04308_1:2126367-2126405(+)
CAGGTCCTGGTTGGAAGGACCTTGTCGAGAAATGCAAGC
>Locus:SMc04169_1:2158507-2158394(-)
CGTTCAATCGTTCCGAAACGCGGCGATCTACCGCGCCATCTGCAGCGTCAGCTTTCGCTCGGCGCGTTCCTGTTGCGGCGAGCGGTTGTAAAGCTCGCGGTAACACTTCGAAAA
>Locus:SMc04176_1:2165372-2165422(+)
CAGGCCTTCTCTTTCTCCATAACCGAAGGTTCGGGTCCGGCGCTTCCGGCT
>Locus:SMc01605_1:2394148-2394147(-)
TC
>Locus:SMc01657_1:2455144-2455079(-)
CAAGGGCCGACGTGCCGGCGAGGGCAAGGCGGATCAACGGCAGGCGGAGGGCGGACTTCGAGGGCA
>Locus:SMc02732_1:2585747-2585863(+)
GTTCTGTCTTGCGTTCGTTCGCTCCTCTCATCTCTTTTGGTCCGCCCTCTTGCCCCTCACCCTAGCCCTCTCCCCGCGCGCGGGGAGAGGGCTAGGGTGAGGGGCAGCCCCGAGGTG
>Locus:SMc02352_1:2773472-2773597(+)
TCGCGCCAAAAGCCGAACTGCAGAATGCGGCAATCTGCCCGACAAGGAGCCGGCCGTAAACGGCAGCGGCGGCAGTTTGCCGTCAATAGACGCTTTCGTAGGCCTCACAAATCTCCGTCTGGGTCT
>Locus:SMc02439_1:2824896-2824753(-)
GCCTCGATCAGGCGCGCAAAGATCGCTGTAGCCCTTCATTCCGATGTTGAAGTCGGACGATCGAAGGGGGATGTCAAGGGCCTGAGGCTCGTCTGGCGGTCGATCGGTCTCGGTCGCTCACGCCGATTCCGGCCGGTAATGCAG
>Locus:SMc04461_1:2947595-2947696(+)
GATTGGGCTCGCGGCGGATGCCCTATTCCATCAGCGGCGACCAGGCCGGATCCGAGGCGAAGCCCTGCGTCTGGACAAGCTGCTCGTTATAGCCCGTCAGAT
>Locus:SMc04035_1:3038204-3038076(-)
GCGACGACGGGTGCGCCGATCGCCAGCAGCAGGAAAAACAGCAGGATGCCCGCGCCAATGACGAGGGCCAGCCGCCGGCCGAAGAGCAACCGCCAGCCGGCCGGCGACGAGGACACCGTACCGGCGCTC
>Locus:SMc04052_1:3055841-3055927(+)
ATGATGCGCTACGTCCGCTGGCGATTTCTCGGCGCGCTTGCCGGTCCCATCAGGTCAGTGCGATCAGATCCGCCCGCAGACGTTCCG
>Locus:SMc04056_1:3060134-3060066(-)
TGGAGCTGCCGGCTTCGTCGCTTGCGTGCACGTCTCGTTTCTTCAGACGACCGGCGGGTTGATCCGCGC
>Locus:SMc03188_1:3152469-3152537(+)
CGAAAAAGCATGGTTCGAAGATCGGCTCACGCCTTTATCCACGACCATTGCGTGACCGGCATGGCCGGC
>Locus:SMc02493_1:3301688-3301635(-)
AGGCGAGCTCGGAATTGGTGTGGTCCCAGGTTTTCGTCGTGGTCGCCGTCTTCA
>Locus:SMc03815_1:3482211-3482360(+)
GCGTTGTTTCTCCGGGATCAAGCTGTCTGGATCGCGCCAGTTATCAGGCCGGTCACTTCTTCGGGGCTCGATTGCCCGATCATCTTGTCGGCCACCTTGCGACCCCGACGCATCACCACGACCCTGTCGCAGACCTCGAAGACGTCGGGC
>Locus:SMc03816_1:3483283-3483137(-)
CATCGACAAGGTTTTGTACCAGAGTCCCCGTTGTCGAGCGGGTCAGATCGAGTTCACGGGCCAAGGATGCGCGAGTTAGCCCACCCGTGCGAAACAGTGCCGAAAGCGCGCGCGCCTCGTTCGGACGAAAAAGCAGTGTGTTTGACA
>Locus:SMc03863_1:3527846-3527718(-)
AGAAAGGCGGCCCGAGGACCGCCTTTCCGCACAACTCTGAAGAGTCGAAAACTTATTCTGCTGCGGCTTCCGCAGCCTTTGCTTCTTCCGCTGCCTTTGCCTCGGCGGCTTCGGCTGCTGCCTTCTCGG
>Locus:SMc02579_1:66694-66675(-)
ATATTTTTAGAAAAAACCAT
>Locus:SMc00408_1:359280-359261(-)
ACGAGCGCGCTTATGATCGA
>Locus:SMc00420_1:369773-369754(-)
GGATGAGGGGCGCCCCATCC
>Locus:SMc01125_1:429542-429523(-)
TTGCCGGCCGAATGACAGGG
>Locus:SMc01717_1:487648-487629(-)
AAACCGCTGCGCACTTTTCC
>Locus:SMc02147_1:565389-565370(-)
GATGCCCGCGAGTGCGGCGA
>Locus:SMc00452_1:1016479-1016498(+)
AAAGCGCTCCGCTTTGCATT
>Locus:SMc00553_1:1222815-1222834(+)
AGCGCCCGAGAAGCGGTGCA
>Locus:SMc00566_1:1236700-1236719(+)
TTTTGTTTTGTTTCGTTGGT
>Locus:SMc01772_1:1318846-1318827(-)
CGGTCACGGCTCGGCCGACG
>Locus:SMc01934_1:1398908-1398889(-)
CCATGCCCGTCCTCAGCATC
>Locus:SMc01341_1:1438267-1438286(+)
TGGTCTGCTGTTCTATGTCG
>Locus:SMc01300_1:1483869-1483850(-)
TTGCCCGAGACGCAAGGGTC
>Locus:SMc01182_1:1750458-1750477(+)
CTCCAAAAGCCACACCTGAT
>Locus:SMc04231_1:2058768-2058749(-)
CAGCAGATCGTCGGATTCTG
>Locus:SMc04279_1:2102120-2102139(+)
TTTGCCACCGCGATTTGGAG
>Locus:SMc04308_1:2126347-2126366(+)
GTGAAGACGGGTGTAAAGCT
>Locus:SMc04169_1:2158527-2158508(-)
CCGCCCGATGAAGGCCTCGC
>Locus:SMc04176_1:2165352-2165371(+)
GGCCTTGTCTTCGGCGAGAT
>Locus:SMc01605_1:2394168-2394149(-)
CAGGCGTTGAGTCCTTGAAA
>Locus:SMc01657_1:2455164-2455145(-)
CTGTGCGGTAGCGACGAGGG
>Locus:SMc02732_1:2585727-2585746(+)
TTGCCGCAGACCTCTCGCGC
>Locus:SMc02352_1:2773452-2773471(+)
TTATATAGGGGCTGCGGACG
>Locus:SMc02439_1:2824916-2824897(-)
CTCATCCTTCAGCGCCGCGC
>Locus:SMc04461_1:2947575-2947594(+)
TGAATCTCATCATTTCTCTC
>Locus:SMc04035_1:3038224-3038205(-)
GCAGGATCGGGTCATAGGGG
>Locus:SMc04052_1:3055821-3055840(+)
CGAGCTGCCTCGCTTATTCC
>Locus:SMc04056_1:3060154-3060135(-)
GCCGGCAGCCCCGTTTTCGA
>Locus:SMc03188_1:3152449-3152468(+)
ACCGTCATGATCTGTCCTCT
>Locus:SMc02493_1:3301708-3301689(-)
AAGCTTTCCGTTTTGGGAAT
>Locus:SMc03815_1:3482191-3482210(+)
ACTTCCTCGGGAGCACTCAT
>Locus:SMc03816_1:3483303-3483284(-)
ACGTTCCCGCGCCAAACCAG
>Locus:SMc03863_1:3527866-3527847(-)
ACAAGCGGCTGATACCAAAA
>Locus:SMc02767_1:28046-27981(-)
TCTTGCTCCCTGATCACGGCCGCTCAAGCTTCCGCCCGGCGGACCGCTTCGAAAAACGCTTCCATG
>Locus:SMc04129_1:143569-143459(-)
TGGCGACGAGATCGACGAGGCCGCGCCAGCCGGCCAGCAGATCCCTGCCCCACATGGTTGTTCCGCGGTTGCCGGTGCCGACCAGCGCAAAGCGACGCTTGTTGTCCATCA
>Locus:SMc02895_1:252821-252753(-)
GAGGGGCAGGGGCAGAACTCGAGCAGGCGAGTGGGCACCCAGTCACATCAGCAGATAGGCCCATACCGA
>Locus:SMc02898_1:255328-255206(-)
CGCCTTGCCACCTGCACGATCATCGGCAGGCCGCAAATATCGGCAAGCGGCTTGCCGGGAAGGCGCGTCGACGCCATGCGCGCCGGAATGAGTACGAGGGTTTTGCCCGATTGTTCACGATTC
>Locus:SMc00330_1:284200-284301(+)
CACCCCGAGCCACGAAGTCTCGTCACATCACGTCGTCCGGGTCGCGGCCGGGACCGGCCTTTCCCGTCGGCAGCGTCCAGCCGTATCGCAGCGCGCCGCCCC
>Locus:SMc02239_1:604119-604054(-)
TGTCGAGCGCGGCGACCGCCTTGTAGGCGTCCGGAGCGGCTTTCGCAAAATTCACACGTGACTGCA
>Locus:SMc00992_1:940016-940099(+)
GGACGAGGTCAAGGAAAAAGCGGCCCGTGCTGCAAATTTCCTGGTGTCAGCCAGCGTCCTTCTCTCGCAAGTGACGTCAGCGCC
>Locus:SMc01917_1:1381385-1381335(-)
ACGCGAAGGCCGCTGGCTGGACTGTGTCTTCGGCTAGTCGACGAACGGACA
>Locus:SMc01323_1:1460791-1460663(-)
GCGGCAAAAGAGACCATGACGAAAACCATCAGCGTCGAGATCGTCGTCTCGCGCCGTGAAGGCCAAGTCACTTTCGACGTTTCAGCGCGCACCTGCTGCAGAAACGCAAATGGATTTGTTTTGGATGCC
>Locus:SMc01027_1:1553338-1553270(-)
AAAAATTCACGAAGCGCGGCACCGGCTCACGCTTTCGCAACCGCGTCAAAGGCGAGCAGTTTCTCAAGC
>Locus:SMc01038_1:1565098-1564952(-)
GCACCTTGCCGTCGCGCTCCTTGCGCGAGCGTACGCTCAGCGCTTCGCAAAGGGGCAGGAACTCCGGATAACGCTCGACATCGGCAACGAGAGCGAACATCTGCTCGGCCGAGTGCTCGACGACGTGGTTGGTTTCGAAATGCGGCA
>Locus:SMc01239_1:1679837-1679950(+)
GCGAGCGTCCTTGGCCGGTCCGGGTGCTTAATAGCCTACGCGAACACCACCGGGGCTCGCGGCGCTGAAATTGGGAACGGGATTCGGCCCGTACCACTGAGCATAGGTCGTGTT
>Locus:SMc04214_1:2042234-2042359(+)
AGAAGCCGCCCCGCATCAATAGCTGCACGGCACGAGCATAGCACGCATGACGGCCAATCGACAGCAAGCGCCGGAGCGTGCCCTACTCCTTGTTGCTTACGCCGGCCTGCGCAAAGGTCGCCATGC
>Locus:SMc04165_1:2153975-2154061(+)
CCCTTCTTGTTTCGAGGGAGCGCTAAACAGTCGCCGTCAGCAGTGCTCCCTACTCGAAGAATCCCTTCGGCGTCTTGCCCTTCAGAA
>Locus:SMc04269_1:2200146-2200102(-)
TTCCGCATGGAAAAGCGTTACACATTTTTGCTGGAAGTGCCCAAA
>Locus:SMc04344_1:2230698-2230663(-)
CGGCTTTCTTATTTTCAGCGTCTTACATCGGATCCT
>Locus:SMc01439_1:2284093-2284167(+)
CCGGCGGCGCCTCAGATGGTTATTTCGTGTCCGTGCTCCTTCAGAGCCTCCACGGCCTGCTCGAGATTGGACCCC
>Locus:SMc01843_1:2371833-2371961(+)
TGCGGCACTCATGGGCTTTCGCTATTGCTGCTGCGTTATCCGAGGTCGGCCGTCATGCCCTCGCGACCGCCCGGACTGAGCGCTCCGTGTCGGCCGGCTGAGCCGGCGCGATTTCCGGATCATAGCCCA
>Locus:SMc01607_1:2396258-2396205(-)
AATAGCTCGCCCCGATGGCGATGGCGATCCAGGCGCCGAGACGTCTTGCCTTCA
>Locus:SMc01656_1:2453421-2453350(-)
CGCGGATTGAGGATGTGTTCCTCGGCCTCGGTTCCGGCTTCGAAGCGCGATCCGATCAAGAGCTGGGTGTCC
>Locus:SMc02714_1:2564052-2563903(-)
CTCGGTGTTGATCAGTCTCAAATATTCGCCGCCACCGTTTCGGCAAGGTCCTGCAGAGCGGGATCGGATGACGGTCCGATCATCACGAATGAGACGCCTTCCCGTTCCCAGGAGACCAAGCCGAGGTCGCCGCGGATGGTCTCGCTGAAT
>Locus:SMc05009_1:2595505-2595362(-)
GCCAGTCAGCGACAGGACGGAGGAGAAGGCTGCTCACCCGCCAAAAATGAAGCCCCGCGATCGGATCGGCGGGGCTTGAGGAGGCGGTGCTGTTCGGTCGAAGGACGTCTTGGGAGATTACGCCGATTTGCGAACGAGAGGCTT
>Locus:SMc01506_1:2623461-2623496(+)
CACGAAACGAAGGCACGCGAGGTGATGGGTGCGGAG
>Locus:SMc01975_1:2699581-2699465(-)
GCAGGAGCATCGCTCTATCCCGCAGGGGCATCCGGTTCTCCCAAGACCAGAATTGGTCTGACATCTGAGCAATATGCTGGGAATAGGAGAGGTGGTCAAGGGGCGAGTGAGCCGCAA
>Locus:SMc01988_1:2713878-2713879(+)
AT
>Locus:SMc02425_1:2797556-2797594(+)
CAAGCCAGTGCTGCGCGAAGATCGTGCGAAAAGTCGCGT
>Locus:SMc00647_1:2929197-2929111(-)
ACTGGAGAAAGAAATCGGCGAATTGAAACGCCTATAAGATCGGAATCTTCACACGCAAATTCAAGGGGCTCCGGCCCGCAGCGCCGC
>Locus:SMc03986_1:2984504-2984587(+)
CGGCACGGCAGTAGTTCAAGGACGCACGAGCACCGTGACCATCATCACGACGATGGCGAAGACGGCAATCTTCCAGAAATCGCG
>Locus:SMc03998_1:2996161-2996120(-)
GGTTCGGATCCGCAATGGCATCGAATGGGTCCGCGATCGTCA
>Locus:SMc04028_1:3026648-3026752(+)
GCGCGTGATGGCCCCCTGAACCCGATCGGGCCGGGAGCCGTTTTCACGAGGGCCGGTTACTCGGCCGCTTCAGCCATCTTCATGCGCTCCATGTCCTCGAGCGCG
>Locus:SMc04029_1:3033082-3032990(-)
GCGCTTCGATATCTGCCGTGCGGCCCGCATCAGCAGGCGGCGACGAAACGGTCGACGTCCTCGGCGCGGGTGGCGAAGCTGGTAACCAGGCGA
>Locus:SMc03243_1:3351870-3351956(+)
GTGAGGCGCCGCCGGCTCAAGCGGAAACCGCCGGATCGAGGGTTACCCGCCAGAGTTCCTGATCCTGCCGGTCCATCAGCCGCACCG
>Locus:SMc03790_1:3458255-3458335(+)
GTTTCCGGCCATGACGGTCAGCTCCATCTGCATGTTCATGTTATGTTCTTATGGATTCCAGAGCTGCCCTCAAGAGTCAAC
>Locus:SMc02767_1:28066-28047(-)
GTTTAGGCGGTTGATTCACG
>Locus:SMc04129_1:143589-143570(-)
CAGCGCGTTCGTATCGGCAA
>Locus:SMc02895_1:252841-252822(-)
GAAGGTGGCGGCAGCCGGTT
>Locus:SMc02898_1:255348-255329(-)
CGACCTCGGCTTCCGCCGCC
>Locus:SMc00330_1:284180-284199(+)
ACCGAGCGCTGAGCGTCCGT
>Locus:SMc02239_1:604139-604120(-)
TCCCGAGCCTTTGACATAGC
>Locus:SMc00992_1:939996-940015(+)
TGCGGTTAAGACGGCAGGCA
>Locus:SMc01917_1:1381405-1381386(-)
GGCAGCATTTTCCTTGCTGA
>Locus:SMc01323_1:1460811-1460792(-)
CCGCACCAAAGAAAAAGGCG
>Locus:SMc01027_1:1553358-1553339(-)
GACCGCCGGGCCGCTTCATG
>Locus:SMc01038_1:1565118-1565099(-)
CGTCATGTCGGCAAGCAGCA
>Locus:SMc01239_1:1679817-1679836(+)
ATCGGCCGCTGCGCAATTCC
>Locus:SMc04214_1:2042214-2042233(+)
CGGCGCTTCCCGGATATGCG
>Locus:SMc04165_1:2153955-2153974(+)
GGCATTCCCGCAACGGAATG
>Locus:SMc04269_1:2200166-2200147(-)
AAGCTTTTGAAAGTACGCGC
>Locus:SMc04344_1:2230718-2230699(-)
GGAAGCCGGAGCCCACGCTC
>Locus:SMc01439_1:2284073-2284092(+)
TTCCTGATCCGGGCAGCGAA
>Locus:SMc01843_1:2371813-2371832(+)
ATCAGAAAGCCCATGAATGC
>Locus:SMc01607_1:2396278-2396259(-)
GCCGAGCAGCGGAATGATGA
>Locus:SMc01656_1:2453441-2453422(-)
CGATGATCCCGGCGCCCGTC
>Locus:SMc02714_1:2564072-2564053(-)
GCGGCGGCTCGGGGCAGTTC
>Locus:SMc05009_1:2595525-2595506(-)
CATGTAGCACGATGCTGCGG
>Locus:SMc01506_1:2623441-2623460(+)
ACCGCGCTGCAGGATCGAAT
>Locus:SMc01975_1:2699601-2699582(-)
CCGGTCTGCGGGCGGCAGGG
>Locus:SMc01988_1:2713858-2713877(+)
CCTGCCGCGCGCACCTTCCT
>Locus:SMc02425_1:2797536-2797555(+)
ATGCGGGCTTTCCGCCGTTT
>Locus:SMc00647_1:2929217-2929198(-)
CAGTTTCACGCTGTCGTGAA
>Locus:SMc03986_1:2984484-2984503(+)
CGGAGAATCGAGATCCCGCG
>Locus:SMc03998_1:2996181-2996162(-)
TTCCTCCAGCAGATGGCGCC
>Locus:SMc04028_1:3026628-3026647(+)
TCAACAGGCGCGCCTCGAGC
>Locus:SMc04029_1:3033102-3033083(-)
TTCGAACGATTTCATGCGGC
>Locus:SMc03243_1:3351850-3351869(+)
GGCGCGCAGGGCTGACCTGC
>Locus:SMc03790_1:3458235-3458254(+)
ACGGTTTGCCGTTGCACGGC
>Locus:SMc02783_1:8227-8186(-)
TGCGCCGGCGAAGTTCGCGCACGGCTTCGCCGAAGGGAGTCA
>Locus:SMc04137_1:134685-134768(+)
TTCAAGCTCCGTCGCTCAGCGCTTCATGCCGGTTGTGGCGATGCCCTCGATCAGAAGGCGCTGGAAGAAGAGGAAGAAGAAGAA
>Locus:SMc00408_1:360115-360029(-)
GGGCCAGGAGCCGGGTGCGTTTCGAAAGAGACGCATCCGGCTTTATGTTTCCGGACTGCGTTATCCGAGCAGCCACAGACCGACCAG
>Locus:SMc00409_1:360117-360203(+)
CGCCAAAACTCAACATGCCCGGCTCGAAGCCGAGGCGAAAATGTCCGGCTTACTCGCCGGCAAACCCGATCGACGCCGTCGTGCACG
>Locus:SMc01719_1:483252-483130(-)
GCGTTCTGGTATTCACCGAGCCGTTGGTTGTACTCGCTCACGATCAGCAACGACATACCGGTGATCGCTATCGCCAGCAGACTCATGATGCCGACGATGAGGTTTATCTTTCCGCGAATTTTC
>Locus:SMc00764_1:775255-775175(-)
TTGCTGGTTCATGGCCTCTTGTCCTTGTCGCTGCAGCACCGAGCGTCTTGGGCGCGCAAGGTCGATGCAGCACTTCGAGTT
>Locus:SMc00823_1:844333-844220(-)
TTCGCTTTCTACGGCTCGTGCCAAGCGCTATGCGTAGGCACGCTCTGGCTCAACAAGATGATACGGTTCGACCAGGCAGTCGGTTGGGATGCCCCATTCTTTGTGAAGTCTGCG
>Locus:SMc00865_1:922300-922199(-)
ACACACTTTTCCTTATCCCGCTCTACGAACAGGGCGTCCGGTGCCGTTCTCCCACCGACCGGTTGTCCAATGCGACCCAGGCCGGGACGAGCTCGGTCGCAA
>Locus:SMc00992_1:940093-940146(+)
CAGCGCCGGCTTGCAGCCACCGGCCAGCCGTCGCCGTCAGCCGGCTTGTCTGCG
>Locus:SMc00979_1:959271-959128(-)
TCTCGCTTCCACTTCTGCGTTCTGCCCGTGGCATCGTTTGGGCACGTGAAGTCAAAACCGCTTATCCGCCCAAGGCAATGGTCCCGTGAGAGGATCAGAGTGTGTATATGCCCTAGCTCAGCTATAGGGCGAATAGCACTGCCG
>Locus:SMc00009_1:992939-992790(-)
TCAAGCTCCACTTCCGATTACTGTGCGGCGTTGTCGGCGACGTCAACGGCCTTGGCCGCGCCGTCGACGGACGCCATGAGCGCCTTGTTCGCTTCGCCGACATTGGTTGCGGCGGCGGCGAGCCAGGCGTCGTATTTATCCTGCGCAACA
>Locus:SMc00105_1:1064142-1064207(+)
CCGGCCCGCGACCGGAATCCGGGTCAGAACCGCGTGATGACACTGATGCCGAGGTCCGTCGCCCGG
>Locus:SMc01791_1:1336678-1336806(+)
ATGCGGGCGTTCCGGAGCGGATCTGCCTTCTATGGCGATATTCGAGCGCGGCGCACCCCCAAAGGATGCCGAGAAGCAGGTAGAAATGGCGCCAGTGATCGGTGTCGATCACGTTGCCGATACCGACAT
>Locus:SMc01323_1:1460772-1460662(-)
CGAAAACCATCAGCGTCGAGATCGTCGTCTCGCGCCGTGAAGGCCAAGTCACTTTCGACGTTTCAGCGCGCACCTGCTGCAGAAACGCAAATGGATTTGTTTTGGATGCCA
>Locus:SMc01316_1:1472887-1472819(-)
TTACTGTTTCACCAGGGAGGGCAGATACCCTCCCCTTTCCGCTTATTCCGCCGCGGCGGGATCGTTCGC
>Locus:SMc02109_1:1599882-1599832(-)
AAGTCAGTGCCTGATGCAGCGCCTTTTCGAGGCTGGGCGAAAATGTTGGCA
>Locus:SMc02081_1:1632078-1631974(-)
ATTTTCCCGGGATTGCCACGACGGCAGAAGCAATTCCTGCCTGTCTGCCGTTTACGTCAGCGCCGGGGCCCGCGCGCAACGCGCTCGATCTCTTCGCGCACCAGT
>Locus:SMc00939_1:1767980-1768066(+)
GCCGCCCTGCCTCACGTCAAGCCGGACCCTCGTCGGGCGCCGAAAGCGCCGCACCGGGCAGGTAGAGCGAAATCGGTCGGATCTCGT
>Locus:SMc00183_1:1980668-1980796(+)
GCCGAAACGGGCGGCCATCAACGGTACGGGAGTCCGGCGATCCTGACGGCGCTCATGCGGCGATCTCGTTATAAGGGGTCGCCTTGCGCGCGTATTTCAGCGTGCGCGCCCACCAGGTCAGCCGGTCGA
>Locus:SMc04247_1:2072945-2073061(+)
GCAGGATCGGGTTCCGGATCGTCGCGGTCATCTCTTGCATCTCCCTCTTCGCGGTGCCGCATCCAGCCCCATGCTCACCGTCTTTTCAAGACCTTTCACGCAGGCGCTCCCACACCG
>Locus:SMc04259_1:2087730-2087774(+)
GGCTTGGAGCGCCGCTCTCAATCCGCAGCGGCGATGATGTCGGCG
>Locus:SMc01658_1:2457429-2457283(-)
GCGTCCGGTCGAAGGCGCCGGAGGCGAAGAAGTCGGACAGCGGAATGCCGTCGGAAAGATTCTCCGACAGCATCATCTTCTCGTTGCACCAGGCATGCGGTCCCGCAAAGGCCGCCGACAGACCTTTCGGCTCGTCGATTACCGCCA
>Locus:SMc01548_1:2487565-2487491(-)
CCCGAAGGAGTTCAGGTCAAAAAGGGCATGATATCTACGCCGTCTCCTGGAAAGACTGTAATATGCGGGTGGTCC
>Locus:SMc01577_1:2515376-2515341(-)
TGCCTGATAGCAGCGCTATGTCGTAGAGCGAAGCCA
>Locus:SMc02677_1:2527719-2527811(+)
AATTGCGGGACACGCTGTCTCGCCAGGAATTACCCGGCCAGCTCTTCCGCGCGCTTGCGCGCCGCCGCAATGGCCCGGTCGAAGAGCGGCTGC
>Locus:SMc02030_1:2734687-2734722(+)
CAAAAGAGCCAATATGTTGGTTTTATTGTTCTTCTT
>Locus:SMc02332_1:2750205-2750134(-)
ATGCCGCCGGCGGTCGGCGCGGCGAGCCGCTCGATAAGCGAACCCGAAAAAGGCACGGTCGACAGCGACATC
>Locus:SMc04046_1:3050988-3051113(+)
CTGGAAGTGCTTTCAACAGCATTGCAGCTGTCCCAAAAGGCTCCCGCAGCGACGGGAGCCTTTTCGTTTCGGAGCTGTGAATTCACATGTGCCGCGTCTCGGCCGGTGCGTTCCACCAATTGTTGT
>Locus:SMc03170_1:3131972-3131889(-)
ACGTTGTCGGCTCCAGGTGATCGAAAAGGTGGAATTCTCGAAGGAAAGCCGGCTGCACCCGTCCGTGCACCGGAAATCAGCCCT
>Locus:SMc03146_1:3184858-3184790(-)
AACCGGCTTCCATCGATGTCCTGCATTCAGGTCTCCTTGAACGCGCGCGACATGCTGTCTGTGATGGGC
>Locus:SMc03114_1:3222874-3222875(+)
AG
>Locus:SMc02496_1:3296437-3296502(+)
CACAAAAAACTCTGCGGATCGATGTCGAGCTGGACGCTGACCGATCCGCGCTCCTTGGGGCCGGCG
>Locus:SMc03808_1:3473330-3473292(-)
TGGAACGGCTGTCAAGCGTTGCGGTATTGCTTCTGCTCA
>Locus:SMc02783_1:8247-8228(-)
CTCCTTCTGAGACACGCCCT
>Locus:SMc04137_1:134665-134684(+)
GCAGTTCGTCCATGATGATT
>Locus:SMc00409_1:360097-360116(+)
CGCACCCGGCTCCTGGCCCC
>Locus:SMc00408_1:360135-360116(-)
GGCATGTTGAGTTTTGGCGG
>Locus:SMc01719_1:483272-483253(-)
CCTTGAAAGCCCGGTCGGAG
>Locus:SMc00764_1:775275-775256(-)
ATTGCACGGGGACGGCGGCG
>Locus:SMc00823_1:844353-844334(-)
CAGGCGGATGAGGGCGGTTG
>Locus:SMc00865_1:922320-922301(-)
GGAAGCGGGCTGAAAGCCGC
>Locus:SMc00992_1:940073-940092(+)
CCTTCTCTCGCAAGTGACGT
>Locus:SMc00979_1:959291-959272(-)
GGAGAATATTTACGGCGGGC
>Locus:SMc00009_1:992959-992940(-)
AACGGCTGTTCCAGCCATGG
>Locus:SMc00105_1:1064122-1064141(+)
TTGCCGGCAGAATAGCAGCG
>Locus:SMc01791_1:1336658-1336677(+)
GCGGCTCGCGACTCGTGGTC
>Locus:SMc01323_1:1460792-1460773(-)
GGCGGCAAAAGAGACCATGA
>Locus:SMc01316_1:1472907-1472888(-)
CCGGATCGCTGCAGGCGGCT
>Locus:SMc02109_1:1599902-1599883(-)
GTGATGGCGCTCGTTGGCAA
>Locus:SMc02081_1:1632098-1632079(-)
TTCGGGAAAAGTGCGCAGCG
>Locus:SMc00939_1:1767960-1767979(+)
AGTCAAGGGGATGTTTTGCC
>Locus:SMc00183_1:1980648-1980667(+)
GGCAGACCGGTGCTTTCTGA
>Locus:SMc04247_1:2072925-2072944(+)
TGGGTCCGGATTGAAACCGG
>Locus:SMc04259_1:2087710-2087729(+)
TCAGCCCCGTCAAAGTGCGG
>Locus:SMc01658_1:2457449-2457430(-)
GGCCCCGGCATAGTGCGAGA
>Locus:SMc01548_1:2487585-2487566(-)
AATATCGCTTGAATGGTTGA
>Locus:SMc01577_1:2515396-2515377(-)
GCCCGAGAAGAGCCCGTACA
>Locus:SMc02677_1:2527699-2527718(+)
ATTGCGACAACTTCAGAGTG
>Locus:SMc02030_1:2734667-2734686(+)
GAGCAATGGGACGGAGTGCT
>Locus:SMc02332_1:2750225-2750206(-)
GCCCGAGCCAATAGAGCCGG
>Locus:SMc04046_1:3050968-3050987(+)
AAAACCGTTACACACTTTTC
>Locus:SMc03170_1:3131992-3131973(-)
CCGCCGCGCTTTTCGCGGCG
>Locus:SMc03146_1:3184878-3184859(-)
TTGCATTTTCCGCCGATCGA
>Locus:SMc03114_1:3222854-3222873(+)
TGCGGTGGGCCGGTTTCATC
>Locus:SMc02496_1:3296417-3296436(+)
GACGAAGTTCCGGCAGTGAT
>Locus:SMc03808_1:3473350-3473331(-)
GTGGGTCAGCACGAACCGGT
>Locus:SMc00387_1:339574-339639(+)
CAGAGACTGGTGAACTTGCCGGCAATCTCGGCGGCTTCCGCCGTCTTCAGCCCGGCGATGTTGATG
>Locus:SMc00411_1:361628-361714(+)
CAATCCGCACGCTTCGGAAGCGTGCTCCGATGCGTCGCGGAACCTCGCCTCAAACACCCTCTACGACGACCATTTCGGCATCGGCGA
>Locus:SMc01134_1:416802-416758(-)
CCTGTGCGCCTCGTTCGTCAGTCGTCTTCGCCGTTATTGTTGTCG
>Locus:SMc02165_1:529646-529497(-)
TCGCGCCAAGCCCTTCGTTACTGGACCGCGAGCGCCCTGACGCCCCCGTTTCGGCCCGACCAGTCGAGCGGAGCATTGAGGAAGGCTTCGACCTCGTTCAGTGTCTTCTCGTCGAACAGCGCCAGTTCGCGCGCGACGGCAAGCACGTTG
>Locus:SMc02163_1:530689-530793(+)
CCCCCACAAGGGGGGAGAATCCGCGCGGCTGACCGATCACTCCGATCGGCTGTCGATCAGCGTGCCGCCTTCAGCAGCGCGGCAACGAGGCCGGCGGTCGAGGAA
>Locus:SMc02245_1:608538-608609(+)
AGACGTTCCGGCCGCTCCAGTAGTCGAGCCGGCTGTCGCGTATGTCGCGGATCGAGGCAAGTTTCTCGCGCT
>Locus:SMc00928_1:916238-916155(-)
CAGGCAGCTTCGCCGTCAGCTCCAGCCGCCGCCATAGGTCCTGTAGAAGATGTGCAGGCCGATCTTGCCGACACGCTTCATCGT
>Locus:SMc00994_1:945814-945689(-)
TGCTTGTCACATAGAACAAGCCGCGGCGGGTATTCCGAATCTCAACAGGACTTAGAGCAATCCCAGAAAGTGCCGACGCCGTTCAGGTCCGCTGGTCACGCAGATAGACGCTCGGCGGCGCACCCA
>Locus:SMc00098_1:1056994-1057047(+)
CAGCTTTCGTGTCGACTACCGGCAAGCCGCTGCGTCAGCCGGTGCAGCGCGTCG
>Locus:SMc02646_1:1173601-1173729(+)
GAGATATATCGACATGTGGTGACCCACGCAAGAGAAAGGTTGCGCTCTTCTGCTACTGCCGATTGGCCTGATCGGTCGCTGCGCCGGGGCGCTTGCCGAGAAGGGGAGCGATTGTTTCCGCCTTGTTGG
>Locus:SMc00550_1:1220644-1220609(-)
ACTCGCGGCAACCTCGCTGTGGTCAGAGCGCCGGCA
>Locus:SMc00622_1:1296724-1296870(+)
CAACCGCCGATTTCCATCGCCTCGACTTTTTTGTCGACGAAGCGCAATGCCACCTCGCCGTTGATGAGTTTCAGCGCCGTCATGCCGAAGAGCTCACGCCGCCAGCCCTTGAGCGCGGCGACGTCCGCACCTTCGCCCTCGGCTGCG
>Locus:SMc01771_1:1318253-1318212(-)
CCTTCACCTGACTGTCTTCGGAACCGCAATAGGGGCAGCGCA
>Locus:SMc02068_1:1650059-1650024(-)
TCATCGCGACAGCGCCGTTACGCGCATCTGAAACCA
>Locus:SMc00248_1:1818157-1818243(+)
TCAGCGCTTCCCGGAAAAGTGGGTAAGGTTTCCCCGTCCGGAAGCTGTAGCTGGGCGTGCTTAGCCGATTTGGGAGAGAATTGGGAA
>Locus:SMc00169_1:1993490-1993452(-)
CGGGAACGGCCTGGGATTTCGCTTTATCGCCCGTGTTCA
>Locus:SMc04263_1:2094307-2094221(-)
GCGATCCCAGCTGGCTCTAATCGCGCGACCAGATCTCGCCGTCGATCTTTCCCTGCAGTTCCGGATAGTCGGCCGCGTGGAAAACCG
>Locus:SMc04176_1:2165344-2165457(+)
GCGCGTCAGGCCTTGTCTTCGGCGAGATCAGGCCTTCTCTTTCTCCATAACCGAAGGTTCGGGTCCGGCGCTTCCGGCTTCTTCCTCAGGCGTTACATCCTCGATCTTCATCGG
>Locus:SMc01422_1:2268453-2268503(+)
CAACGCAGAGGATCGTTCGCGAGCGCAATCGGCGTTCCGTGCGGCGTCGCT
>Locus:SMc01437_1:2281779-2281778(-)
TC
>Locus:SMc01826_1:2650184-2650116(-)
AGTTCCCTCTTATTGTTGCTTCATTGTCAGGTCCGGCCACTGCGGATGGACGGATGCCAGAAGGTGACG
>Locus:SMc02414_1:2784140-2784262(+)
AGTGGTCCGGCACGGGCGGCAGCGGAATCGGACTTTGGAACGTGCGATGCAATTGCTTCCAGCCGGGATCGTGCATGTGAGCGTGCAGACCGGCCCGCTCCACAAGCGCCTTTGCTTCGGCTT
>Locus:SMc02414_2:2785602-2785682(+)
GAACCCATCCATTTCCTATTCCCTTCAAAAATGCCGTTGGCGGCATTTCGATGCGCGTTTCAGCGCCCGTGGTGCCGTATC
>Locus:SMc02425_1:2797526-2797618(+)
ATAGATCACGATGCGGGCTTTCCGCCGTTTCAAGCCAGTGCTGCGCGAAGATCGTGCGAAAAGTCGCGTATCTCGCTCAAGTCGAGCTCGGAC
>Locus:SMc00725_1:2855668-2855567(-)
TACACACTTTTCCTGAAGCGCTCTAGTTGCGCGCCCGCCACCAGGCGATCTGCTTGCGGACCTCGGAGGGCGCAGTGCCGCCGAAACTGGTGCGGCTTGCCA
>Locus:SMc03968_1:2961491-2961375(-)
GCGACAGGTCGAGAATGGAAAAGGGGATCATGGCGAGGCTTTCAATTAAGAGAAATTGATCTTCCGCAATGTAGGTTCAAGTTTCCTTACGCCAAGGGTGCCCCGGCGCTTTTAGGC
>Locus:SMc04021_1:3019479-3019414(-)
CCGAACGCGGTTTTCCGATGTGCTCAGATCTGCTCGACCGTCAGGTGGCGGCCGCTGCTCGCGACG
>Locus:SMc03170_1:3132013-3131870(-)
TACTTGCGAAAGTCGCAAGCGCCGCCGCGCTTTTCGCGGCGACGTTGTCGGCTCCAGGTGATCGAAAAGGTGGAATTCTCGAAGGAAAGCCGGCTGCACCCGTCCGTGCACCGGAAATCAGCCCTTCAGTGGCACCCAGATCTC
>Locus:SMc03199_1:3162671-3162799(+)
AGAACGGCTTTCCAGCTGGCTCCTCTTGCGGAGCACCATTGCAGTCGCGCATGGCGTCCAGCCAATCGAGATCGTCCGCAATCGCCGCCTGTGCCTTGGCCTCCATCGCCCGGAAGCGCTCGATCAGCA
>Locus:SMc03863_1:3527870-3527787(-)
GAGCACAAGCGGCTGATACCAAAAAGAAAGGCGGCCCGAGGACCGCCTTTCCGCACAACTCTGAAGAGTCGAAAACTTATTCTG
>Locus:SMc04407_1:3613789-3613857(+)
GGAATGGGAAACACGCTCCCCATCCCGCTCCCGTCCGCCGGCTCACTCCATCGTGTGGATATCCCGGTC
>Locus:SMc04083_1:3619689-3619799(+)
TACATTCCCGGTCGGGAAAAGTCGCCGGTCTTCGCGTCCATGACCCAGAGCTCGCCGGTCGAGATGTCGAACCATGCGCCGTGCAGGCGCAGCTTTCCCTTCGACTCGAGA
>Locus:SMc04085_1:3626507-3626433(-)
GAGGGACTGTGTCATTTCGTCCAGCCGCGTGCAAGATCGCTGAGGAGACCGGCTGCAACAGTGACCTTGGCGAGG
>Locus:SMc00387_1:339554-339573(+)
AAGCATCGTCATCTAGAGAT
>Locus:SMc00411_1:361608-361627(+)
GCGTCGAGCGAGGTGAAGGC
>Locus:SMc01134_1:416822-416803(-)
CCGCGCGAGAGGCGCCGATT
>Locus:SMc02165_1:529666-529647(-)
TATTCAATCGATCCGGCAAA
>Locus:SMc02163_1:530669-530688(+)
CCCTCCGGCTGCCGCCATCT
>Locus:SMc02245_1:608518-608537(+)
GATACCGCGTCGGGCGGCTC
>Locus:SMc00928_1:916258-916239(-)
CGGCGGCTGACAGGGGCGCG
>Locus:SMc00994_1:945834-945815(-)
GCAATCTCTCCTCATCTCTG
>Locus:SMc00098_1:1056974-1056993(+)
GTTCCTGCAGGTGCTCTTGT
>Locus:SMc02646_1:1173581-1173600(+)
GTCAACTGTGTCCATTTGTC
>Locus:SMc00550_1:1220664-1220645(-)
CGAAGACCCGGAGACAGAGG
>Locus:SMc00622_1:1296704-1296723(+)
TGTCGTCGAGCGGCGGTTTT
>Locus:SMc01771_1:1318273-1318254(-)
GTCCTCCGCCGGACGGGAAT
>Locus:SMc02068_1:1650079-1650060(-)
CGACACACCCGAGCGCCTCG
>Locus:SMc00248_1:1818137-1818156(+)
GAAGTGCGTTGTTCAAAAAC
>Locus:SMc00169_1:1993510-1993491(-)
CTGATCGATGTCTCCGCTGG
>Locus:SMc04263_1:2094327-2094308(-)
CCGAGGCAAGGAGTGCCTCG
>Locus:SMc04176_1:2165324-2165343(+)
TGCCTTCGCCAATGGCGCCG
>Locus:SMc01422_1:2268433-2268452(+)
TGGAACGGCGGGTGATGCTT
>Locus:SMc01437_1:2281799-2281780(-)
CCGCCCGGTCTCGAGGATGA
>Locus:SMc01826_1:2650204-2650185(-)
GTAAGTTTCTTGTTCATTCC
>Locus:SMc02414_1:2784120-2784139(+)
GTCTCCCATCAGCTGAGTTC
>Locus:SMc02414_2:2785582-2785601(+)
ATCGTCCCGTGAAGCAGCAG
>Locus:SMc02425_1:2797506-2797525(+)
CCGCGTCTCAACATCTTGGA
>Locus:SMc00725_1:2855688-2855669(-)
ATTTTCCCACGGAAAACCGT
>Locus:SMc03968_1:2961511-2961492(-)
GCTGCCCCCTTCGGTGATCG
>Locus:SMc04021_1:3019499-3019480(-)
ATCGTTTCTCTACCGCATTT
>Locus:SMc03170_1:3132033-3132014(-)
GATCGCGCAGTATTTAGGGA
>Locus:SMc03199_1:3162651-3162670(+)
TATTAGAGAAGCGAATGGTT
>Locus:SMc03863_1:3527890-3527871(-)
AATGTCATAAAATCTATGGG
>Locus:SMc04407_1:3613769-3613788(+)
AGGAGAGCTGTTGAGAAAGC
>Locus:SMc04083_1:3619669-3619688(+)
GGGGCCTGACTGGCGGCCGT
>Locus:SMc04085_1:3626527-3626508(-)
CTCCGGCTTGTTTACGGCCG
>Locus:SMc02760_1:34497-34535(+)
CACTTTGTCGCGAGCTCTTCAAGACTCCTGTCCAGCATC
>Locus:SMc00334_1:289059-288976(-)
GGAGCAATCCGGCGCGTGGACGGAATTTCAGGCTATTTTCAAGAAGGAGACCGGCTGGGCCGGGATCAGGCCTTCTTCAAATTT
>Locus:SMc00347_1:302531-302659(+)
AGTCCGCCTGCGGCATCACGCTGCGGATCGTCATACGGTGTACCTTGCCGGCCCTGTCGACCCAGTCGATCGACTGTCCGACGGAAAGGCCGATCAGCGCCGCTCCGATCGGCGTCAGCACGGAAATCT
>Locus:SMc01123_1:432526-432455(-)
TCCCGGATGAAGCCGAAGAGCCGGCTTCCGAGCGTTGCGCCGCCGACGGTAGCGAATTTCTTGACCAGACTC
>Locus:SMc01106_1:448818-448901(+)
ATCTCGCCGGTTATCCTATTCTGGGACCGAAATATTAATTTTCTTTACCATACGGGCAGGCTCGGGGCGTACCAGATCCACCGC
>Locus:SMc02326_1:659459-659316(-)
TCTACATGGCCGCAGAAGCCGGGAAGCTCGGTCAGGAACTCTGCTAGGCGCAGAGAAACCTCAGCTTCCGGCATCCGATCGGTCGGGCCATTCCAAGTGGCGACGGAGACACCAGCTTCAGACTTTGGTTCTTGCATTCTCTTG
>Locus:SMc00041_1:1060626-1060540(-)
GAAGGCATTCCGGCCGCCCCTCTGGCCGGCAGGCCAGAGGGGGCATTGATCGCGGTGCCATCAAACGAACTGGCTGAGGCCCGGAAC
>Locus:SMc01774_1:1320563-1320691(+)
TCCGCCCCCGAAAGTGGGGGCGGACGAGATTGTCGGGTAGCCGGCCGAAAGGTCAGCGGAGGTAGATCGTCAGTCCGCCATCGGCCGCCTGCTTCGCCGCGGCGACGTTGTCCAGTTCGACATTGCGTG
>Locus:SMc01801_1:1348125-1348274(+)
CGTCTCGATTTGCTGTGTCAGGCGGACAGCATCAGGTCCATGTTCTGGACGGCGGCGCCCGAGGCGCCCTTGCCGAGATTGTCGAGCAGCGCGACCAGATTGACATGCGCTCCGCCCTTGGTGCCGAAGACGAAAAGCTTCATGGCGTCG
>Locus:SMc01311_1:1478479-1478387(-)
CTGCCGAAACGGCTCAAGCCGTTTTCTTGTTACTCGACGATGGAGGCGACGATGCCTGCGCCGACGGTGCGGCCGCCTTCGCGGATAGCGAAG
>Locus:SMc00275_1:1844283-1844282(-)
GC
>Locus:SMc00491_1:1918180-1918281(+)
GGAAACATTTTTGCCGGACACCCTACCGCCAGAAGGGGACGGCCGACTCACGCCGCGCCTCCTTTTCGCTCACGCCTATATCGTCGAGCAGATGCGTGCTCA
>Locus:SMc00487_1:1923413-1923333(-)
TGCCATGGGCATGATACGCCAACTCCCTTGTTATTCTTGCGGCGCGGCCGCATTGCCGCCGCCCGCTATGAGCTCAAGGGA
>Locus:SMc00190_1:1965811-1965701(-)
AAGTCTCGTCGTTCAAGGCCGACTTCAGGTCGTCAAAGTCGATCTTCAGGGCAGCTTCCAGCGCCTGGAATGCCTTTTCGTCGATCGACTCGTTGGTCTTCTTCGTCGCCA
>Locus:SMc04270_1:2097349-2097390(+)
CAATCCATCCGCAACACGATCTTGCCGAAGATCTGGCGCGAC
>Locus:SMc04309_1:2127276-2127398(+)
ACCCGAGCAGTGTCCCGAGCCACGCCCGATCGAGTACCGTTTCGAGTTCCAAGGCAATCTCGTCGAGAGCCGCATCCACCGACCGGCGGTAATTGCCTCCCCCGCCTTCGATACCGAAGCTCT
>Locus:SMc04204_1:2189308-2189162(-)
CCGTCGCCTCTTTCGAGAGTTCCGCTGCATTATCGTCAGGCGTCATGGTTCCATCATCCAGCTGCGCGTAGTCCGCGTCTCGCTCACTTTGAAGATAGACAGGCGAGAGATCGGCTTTTTTCAGATGTACCGAACGTTCATTCGTCA
>Locus:SMc02719_1:2567104-2567190(+)
GGGATCTCGTCCCCTCTCCCCGCCTGCGGCAGGGCTGTCCGGGGAAAATTCATGCATAGCGGAAGACCATTTGGTTTGGGATGGTCC
>Locus:SMc02736_1:2590187-2590312(+)
AGCACGGAACGACAAGGGCGGTGGCCGCTTTTTCGAGTGCAGGGCAGCAGGGCCGGTGCATCGCCGCCGGTCGGCTTGCGCGTCAGCCTTCGCGCATCCGGTCGTCCCAATGGCGACGGCAATAGG
>Locus:SMc01989_1:2715431-2715327(-)
GCCCGGGTCGAAATTCGCGAACCAGGAGGCGCTTCGGAGCCAGTCTCGTTGCGACGTCAGGATTTCTGCGCGTTGCCCGGAAGTAGACTTTGCGGCTCTCCGATT
>Locus:SMc02023_1:2727086-2727051(-)
CGTTTCGGCTTCGATCCTTCCGTCAGGCGTCGACCG
>Locus:SMc02026_1:2730282-2730332(+)
TATGAGTGGAATCCGTCCCAGCAGGCACGCGAGAGCCTGCCGATTGTCTCG
>Locus:SMc02416_1:2788966-2788880(-)
CGATCCAGGCGAGTCCCTACTGGATCTTCCATACTGGATAGCTCGGCGAGAAGATTTTCCCGACAGGCGGATGCCGCCAACTGCGAT
>Locus:SMc04059_1:3063835-3063782(-)
CGATCAGCGCCGTCATCATTCCGAAATTGCCGCCCCGATCCCGCAGCATCGCCA
>Locus:SMc02979_1:3101711-3101637(-)
ATTCACGCCTGCTACCCGGCGATATCCACCACACCGCAATCGCCCGCCGCCGATCCGAAGGCGAGTTGGCGGCCG
>Locus:SMc03177_1:3139253-3139188(-)
ACCGGATCTTGGCGTTTCGCTGCGGCGTCAGCACGAGCCGGTCGAGCAGTTCGGCAAATGCTTTCA
>Locus:SMc03116_1:3222348-3222283(-)
TTTTTGCAGAACAATCCCAGCGCTTATCGGCCTGCAGCCAGGATCATCTCAGCCGCCTTTTCCGCG
>Locus:SMc03747_1:3356278-3356234(-)
ATGCATCCCCTCCCGCATCACTCCCCCGCATTCCTCCTGAGCCAC
>Locus:SMc03278_1:3393766-3393650(-)
CAAGCATGGCACCAGCGCGATCTCCAACCATCCCGTTCCACTCCTGCAGATGAAGGAGCTTATCTCGCGGTCTCAATCAGCAAAGAAAAGGTGGGCTGTTCGTCGCGCTCACTGACG
>Locus:SMc03778_1:3445307-3445194(-)
AAGACACGAGATCCGAATTACGGGAATTCACCCGGATTTGGCCGAACGAAGCGCCGTCGAGCTCAAGCCCGAACGGGGGCCGTGAATGAAGGTCCAGGCGGGCGCGCGGCGGAA
>Locus:SMc03803_1:3468406-3468338(-)
GCCTGGCCGCACCGAAACGTCGACCCTCAATCCTCGATCTTGCGCGCCTCGGAGACCAGCATGATCGGC
>Locus:SMc03804_1:3468763-3468831(+)
GGTAGGCGGATGAGGGGCGGACAGAGGCACGAACGGTTGCGTTCAAATCGGCTCGCCGGCGAGCAGCCG
>Locus:SMc03881_1:3548601-3548636(+)
TATGCGTTTTCCTTCGGCGTCAGGACCTGGCGGCCG
>Locus:SMc02760_1:34477-34496(+)
ATTTTCAATATCGTGTATCT
>Locus:SMc00334_1:289079-289060(-)
ACCCAGTCCGCTCCTGTCAT
>Locus:SMc00347_1:302511-302530(+)
ATCCGGCCGCTTCGATGCTC
>Locus:SMc01123_1:432546-432527(-)
GTGCGGCCGCCATGAAGGTT
>Locus:SMc01106_1:448798-448817(+)
GGTCGCCGACGCAGGAAAAA
>Locus:SMc02326_1:659479-659460(-)
AAGCGCCGTCTATCGCTACG
>Locus:SMc00041_1:1060646-1060627(-)
CCGAATGGGATGCGTGAGGG
>Locus:SMc01774_1:1320543-1320562(+)
AAATCGCCCGTCAAAACAAG
>Locus:SMc01801_1:1348105-1348124(+)
AGGAACGCTGCCGGGGTTTT
>Locus:SMc01311_1:1478499-1478480(-)
GGACATGGCGGACCATGTCC
>Locus:SMc00275_1:1844303-1844284(-)
GTTGAGGTTGGGGTTGATCG
>Locus:SMc00491_1:1918160-1918179(+)
TCTCTCACAGGGGTGAGGGA
>Locus:SMc00487_1:1923433-1923414(-)
ATGTCTTCGATATCGCCTGG
>Locus:SMc00190_1:1965831-1965812(-)
CGGCACCGGCTCCTCGAGGG
>Locus:SMc04270_1:2097329-2097348(+)
ATCAGCATCCGCACGAAGAT
>Locus:SMc04309_1:2127256-2127275(+)
CGCCTCGTCCGGCCGGCCCT
>Locus:SMc04204_1:2189328-2189309(-)
GCGAATGCGAATGAGCCAGT
>Locus:SMc02719_1:2567084-2567103(+)
GCACCCGACAACGCGCCCAT
>Locus:SMc02736_1:2590167-2590186(+)
CACTTATATAAAGGATGTTT
>Locus:SMc01989_1:2715451-2715432(-)
CGCGCCCGCAACGATCTCTA
>Locus:SMc02023_1:2727106-2727087(-)
GTCGACCCGTCCGATGATGG
>Locus:SMc02026_1:2730262-2730281(+)
CTACCCTCTTTATTGATCGT
>Locus:SMc02416_1:2788986-2788967(-)
ATGTATGTCGACAAAATGCT
>Locus:SMc04059_1:3063855-3063836(-)
GACGGCCAGGAGCAGCGGCG
>Locus:SMc02979_1:3101731-3101712(-)
CGCAGCGGCGGATTGCATGC
>Locus:SMc03177_1:3139273-3139254(-)
GCGGAAATAGTCGACGAGCA
>Locus:SMc03116_1:3222368-3222349(-)
CCCGGAATGTTAGTGCACTG
>Locus:SMc03747_1:3356298-3356279(-)
ACACAGGTCGAAGCGTCCTT
>Locus:SMc03278_1:3393786-3393767(-)
CCTGGCTTCATCCATGACTC
>Locus:SMc03778_1:3445327-3445308(-)
CATCAAACCTATACGGTTTC
>Locus:SMc03803_1:3468426-3468407(-)
CAAACCACGAAGCTCAGGCA
>Locus:SMc03804_1:3468743-3468762(+)
GCCTGCGGGGAGAAGGTGCC
>Locus:SMc03881_1:3548581-3548600(+)
CATCCGCAGGCGGAAACGCT
>Locus:SMc04143_1:129704-129636(-)
GGCTATCGGCGAGCGCTTGAAGTGGATCGGAGCATGACCGGATCAGAGATCGCCATGGGAGCCGGTGAT
>Locus:SMc02820_1:166193-166077(-)
GCTCCACCGGTACCGGCTGGACGGCGGGCATCGGGGGCGCAGGCGAGAAGCCGCGCGCACCACCCTTGCCAGGACCTTCATTTCCGCGTTTGCCAAACATCACTTCATTCCAGTTGC
>Locus:SMc00328_1:282853-282918(+)
ACCGTGCGGGGATCGCCCGCAGTTCAGTCGGCCTTTTCCTGGAAGAGGCCGACCCTGAGATCGGTG
>Locus:SMc00461_1:374833-374913(+)
GGGCGTGTGCATGGTCATTCCGTCATAAGCACGGCCGGGCTTGCCGCAGTCAATTGCATATTGGCCCCCGAGCCTGTAAAG
>Locus:SMc01139_1:411188-411271(+)
ATCAGGCCCCGGCGGTTCCGCCGGCCAGAGCCCAAAGCGCAACCCGGCTTACGCGCTTGCGGCCTGCCGGCAGCGCTCAGAATC
>Locus:SMc02171_1:523934-523893(-)
TGGCGAGCGCGCCGAATGCGGCAGAAAGAACTGTCTTCTTCA
>Locus:SMc03028_1:725455-725327(-)
AAAGGATCGGCGCCGGGAGCGTCCCCGGTCGAGCGGGCATTGGCGATGTTTTCCGAGACGATGCGCAAACGCGTCGATTCCGCCTGCAGACCGGAGGCCGAAACTTTAAGTGCCGAGGTCAATGGATCC
>Locus:SMc00796_1:817242-817198(-)
AAGCCCCGCCTGGAGGCTCACGTTCGCCGGATGAGACCCGCTACG
>Locus:SMc00805_1:824960-824832(-)
TCCCTTCTAAACGCTCCGGGACCTTCATTTCCGTCCATATACGGGGGACCGTCTAAGCGGAGACCCGGCTTGGCCTGCGCACGGCCCTCACCTTCCCGCTGCTTCCTCCGCCACAGTAAAACCGGTCTC
>Locus:SMc00912_1:870837-870911(+)
GTTGCCGGCGATCAGCCGATGACACCCATGATGTCGGCTTCCTTCATGATCAGAAGGTCTTCGCCGTTGATCTTG
>Locus:SMc00896_1:887996-887910(-)
CATTCGCCCCTAAAGGTCAATGGGGCTCAAGCGGCCTGGAGGCGGCGAGCAATGCCGGCAGCGCGGTTCCCGAGGCGGCCCCCAGAA
>Locus:SMc00850_1:937987-937886(-)
TCTTTAGGGCGATACCCCAACTTCATTGCCAGCCCCCAACTCCATTGCCTGTATCGCCGCCGATCCTCGCGACCAGAGTCTCTATCTCACGATCGGAATAGA
>Locus:SMc00037_1:1051838-1051803(-)
GCAATCCGTTCAGGTGAACCGAATTCAGATCTTTCA
>Locus:SMc00098_1:1056994-1057140(+)
CAGCTTTCGTGTCGACTACCGGCAAGCCGCTGCGTCAGCCGGTGCAGCGCGTCGCGCAACTCGCCGACCTCCTCCAGGCTGCAGCCTGATGCACTGCCGATGTCGCGCAGAATACCGAAGGCTTCGGCCTTCAGCTCCCGGCCGCCA
>Locus:SMc02565_1:1202422-1202508(+)
AGCCCGCGCTGCAGACCCGTCACAACTGCCGTTTGCGCGTATGCCAGCGACGCGGCAGCGTCAGCGCCCGCCGACCTTGAGGCCGGG
>Locus:SMc01011_1:1536884-1536922(+)
CAGTCCTGCGCTTCCGCGGCCTGGTCGGCTTCGCCGTTG
>Locus:SMc02067_1:1651489-1651385(-)
CCCGTGATGCGGGCTACCGGGTGCCTGTCGCACCCAGCCCCGTCAGCTTCCGACCGTCAGCGGACTTCGTCAGATTTGTGGTCGACGGTCTTGCCGTCGACCGAT
>Locus:SMc00233_1:1798400-1798401(+)
AG
>Locus:SMc00300_1:1874036-1873893(-)
CCCTACATCAAATCGGAGCAAGACAGCAGCCGCGATTCCCCTTCGCCCCGCTTGCGGGGAGAAGGTGCCGGCAGGCGGATGAGGGGCGAGTCTTCGTCTAGGTGTCTAGTCCCGCCGTCACTCCGCCTTGATCTCTCCCATGCG
>Locus:SMc00540_1:1890210-1890175(-)
AGCGTGTGTGCGAGGCGTTTTCTCAGATGTTGGTTG
>Locus:SMc00504_1:1907370-1907483(+)
AGGCACGTCCGTGTTGGACACCGGAACTCACGCCTGGCCGAGACCCGCTGCCGCGACGCGCAGGCATTCGAGAAAAGTTTTCTGAAGCCTGCTCGGCAACCAGTTCTCCCGAAC
>Locus:SMc00495_1:1916584-1916501(-)
TGCTTATCCCCGAGATTACTTGACCAGCACCGGACCCGAACCGCGCGGCGGCTCGTTTTCATTGATGATGCCGAGGCGGCGGGC
>Locus:SMc05020_1:2143735-2143806(+)
ACTGCGCCCCCGCGCTCAAGACCCGATGGGTCGCCCGGTCGACGGCATGGCCAGTTTGCGTTCCGTCTTCCC
>Locus:SMc04323_1:2225079-2225204(+)
CTTGTCCCTTCTCCCCGCTTGCGGGGAGAAGGTGGCGGCAGCCGGATGAGGGGCAATACCCAGAGCCCGCCGCGACTTCCGCCTAGGCCGCCTGCGCGACCTCGCCGCGAACGAGATCGCCCAGCC
>Locus:SMc02685_1:2535261-2535175(-)
GTTGGCCGAAAATCGGAGAACGCGGGCAAGCGGAGCCCGAGCGGAGGCGCTATCCCGCGGTCGACCGACGCCATTCGACATAGGCGT
>Locus:SMc02434_1:2817139-2817249(+)
TATTCCGAGGTGGCGAGCGCCGGGGTATTGCCATCGGTTTCGGGCTGCGCGTCGCCCCCTGCCTCTTCCTGCGCGCCACGGCGCGGCTGCCGGCGAGGCCGGCTCGTGCTG
>Locus:SMc00706_1:2873208-2873273(+)
TACTCCGCCGGTTGCGCGGCCCTGCCCTTGCGGAAGATCATGTCCTTTGCCGCAAGCACGGCGCCG
>Locus:SMc04029_1:3033082-3032990(-)
GCGCTTCGATATCTGCCGTGCGGCCCGCATCAGCAGGCGGCGACGAAACGGTCGACGTCCTCGGCGCGGGTGGCGAAGCTGGTAACCAGGCGA
>Locus:SMc03166_1:3125874-3125942(+)
TCGAATGGACGTTCCGGAATGTCGCTTCAATCGAAACGCTTGCTGAAGGCCTGCGTGAAGACGACGTGG
>Locus:SMc03195_1:3158985-3159134(+)
CAAACGCTACGGCCGCGTCAGCAGTTCGGCGCCATCTGCCGCTCGACGGCCAAGGGGGGATCTTCCGGCAACCGCCAATCGATCGGATCCAACCCCTTGGACGTTAAAAACGCGTTCGCCTTGGAGAAATGCCGGCATCCGAAGAACCCC
>Locus:SMc03149_1:3178667-3178545(-)
CCACCGGCAACCGACCTGCTGGACGTGTTCGTCGCTACGCCATCGGCAAGCGCACCCGTCTTCAGCTCGTCATCGGCACTGAAGTTGTCGTGGAGCCCAAGATTCTTCTGTGAGGAATCGGGC
>Locus:SMc02505_1:3287754-3287701(-)
CCACGGCGACGAAGAAGAAAGCGATGCCGGAACGGCCTTGCTGTTTCCTCTCCA
>Locus:SMc04382_1:3573302-3573352(+)
TACAGCAAAACCCCTTCATGCGCGTTTTTTGTGACACTATTATTTACACTT
>Locus:SMc04143_1:129724-129705(-)
CGCCGCGGCAGCGTGAGCCG
>Locus:SMc02820_1:166213-166194(-)
GAGGACGGGCGCGGCGGAAC
>Locus:SMc00328_1:282833-282852(+)
TGACCTTTTCTTCGATTGGA
>Locus:SMc00461_1:374813-374832(+)
GTCAGGGCAGGTCGATTTTC
>Locus:SMc01139_1:411168-411187(+)
CGTCGTGGAATTAAACGTTC
>Locus:SMc02171_1:523954-523935(-)
CGATGCGAAAGCCACGCCCA
>Locus:SMc03028_1:725475-725456(-)
AGCTGATCGTCTTGCGGCGG
>Locus:SMc00796_1:817262-817243(-)
GGCACCAATTTGCGGGCGGC
>Locus:SMc00805_1:824980-824961(-)
TCCCGGAGCCAACGCGATTG
>Locus:SMc00912_1:870817-870836(+)
AAATTGCGGAAGTTTGAAGG
>Locus:SMc00896_1:888016-887997(-)
GGTGTTGGGGTGGTTTGCGG
>Locus:SMc00850_1:938007-937988(-)
TGAGAGAAGCAGGGGCGTAA
>Locus:SMc00037_1:1051858-1051839(-)
ACCGACCGCTTCGGCCGCGC
>Locus:SMc00098_1:1056974-1056993(+)
GTTCCTGCAGGTGCTCTTGT
>Locus:SMc02565_1:1202402-1202421(+)
AGTTGATGCCGTCGACGGTA
>Locus:SMc01011_1:1536864-1536883(+)
GGCGGATGAGGGGCGGGCTT
>Locus:SMc02067_1:1651509-1651490(-)
CATCCGACGCGCCCTAAAAA
>Locus:SMc00233_1:1798380-1798399(+)
GGTTCAAACCGTATGATATC
>Locus:SMc00300_1:1874056-1874037(-)
GGACAAGCCGCGAGCGCTCG
>Locus:SMc00540_1:1890230-1890211(-)
CACTTTGTTAGGGTTAATAA
>Locus:SMc00504_1:1907350-1907369(+)
CTGAGCCGCCTGCGGGCGTA
>Locus:SMc00495_1:1916604-1916585(-)
ACGCGTGCCTTGATCACTTT
>Locus:SMc05020_1:2143715-2143734(+)
GACAGAGGGACCTGCCTGCT
>Locus:SMc04323_1:2225059-2225078(+)
TCGGAACTGAGTGAATGCCG
>Locus:SMc02685_1:2535281-2535262(-)
ATGACGGCGATTCCGGGCCG
>Locus:SMc02434_1:2817119-2817138(+)
AAGAATTGCTGCGGAAGGGT
>Locus:SMc00706_1:2873188-2873207(+)
GCCGGCTGAGGAGTGAGTTC
>Locus:SMc04029_1:3033102-3033083(-)
TTCGAACGATTTCATGCGGC
>Locus:SMc03166_1:3125854-3125873(+)
AGAAAACTCCGGGCGGGCGA
>Locus:SMc03195_1:3158965-3158984(+)
GCAAGGCCCATTCGCGACGG
>Locus:SMc03149_1:3178687-3178668(-)
TCTCGGTGAGACTGGTGCTG
>Locus:SMc02505_1:3287774-3287755(-)
GATCGCCGTGAAGATGAGCC
>Locus:SMc04382_1:3573282-3573301(+)
CATGCTTCAAATCCGGCAGC
>Locus:SMc02767_1:27506-27378(-)
GCATCGTCCGGTTCGATGTTGCGGGGGCTCTTGGGAAAGAAGATGAAGCCTACGTGGGAAGCGCCGAGCGCGACGGCACGCTCCACGGCCTCGGCCGTCTTCAAACCACAGATTTTCACTTCCGTTTTC
>Locus:SMc02612_1:106653-106528(-)
CTTCGTTCCCCTTTTGGATTCCGACACTCAATTTCAAAAGAAAGGGCCGCACCCTCTCAAGTGCGGCCCGTCATCCTTTCATTCAAAAGGTACCTTTGCCAGGATACCAGCTCGTTCCCGCGAGCG
>Locus:SMc02266_1:633440-633348(-)
GAATTTCTTGGCCTGGAACGGTTCGCACGTCACGCGGCGGCAATGCCGGGCGTCCGATTGGTGAGGTTCCGCCCGCCCTGGGCGGAAAGGAGC
>Locus:SMc00802_1:821838-821770(-)
GCCAACCGATCCGGCGCTTCCGCGGATCACTCCGCCGACTTGAACTGCAGCGTGAACACGTTGCCCGCG
>Locus:SMc00879_1:907223-907158(-)
TTGCCTTGCCAAGCGTGCCGGTGCCGGCGGGGTCCCCTTCCATGTCGTCTTCTTTCTTCTGCTTCA
>Locus:SMc00855_1:931230-931120(-)
ACGTGCCTGCACCGACCTCCATGTCGTAGGGCTGAAGCACGGCGCAACCCTTGTCGGCCCAATAATTGTGCAGCGTCAGGATCAGTGCCTGAAAGGAGCGCTTCGGGTTCA
>Locus:SMc00978_1:959571-959675(+)
CAAGGCAACGGCCCCGCCGGCAGTGCTATTCGCCCTATAGCTGCGCAGATCGCCTCTCAGATAATGCCGATGCGCTTGAGGACGATCCAGGCAAGGCCCATGGAC
>Locus:SMc00058_1:1091413-1091372(-)
CAACCAGGAGTTCATTGCTCGTACCGAGCGAAGTCTCTGTCA
>Locus:SMc02406_1:1158109-1158210(+)
GTAGCCCGAATCTCAACGGGTCTCAGAACTTCATCTTCAGTCCGACGGATGCACGTACCGCGTAGCTGCCGCCGAAATCGGACAGACCGGTGGATGCGCGGG
>Locus:SMc02657_1:1167268-1167182(-)
GCGGCGGCAGCCATGCGAAAGACGCATGACTGTCGAGCTCGATGCGACGATCTGCTTATTTCAAAGGCAATGTGCCTGAATTCGCGC
>Locus:SMc01905_1:1367182-1367108(-)
TCTGCACTGCCTCAGTGGGCAATCGAAGTGCCCGCTTCGTCCTGCGAATCAACGGACGGCAGGGCGGCCGGCTGG
>Locus:SMc01018_1:1542252-1542290(+)
CAGATGTCCAGGTTGTCCGCGAAGACCGCGCGCTCCTGG
>Locus:SMc02088_1:1621250-1621336(+)
CCCTACCGCATGTCATCCTCGGGCTTGACCCGAGGATCCATATGCGAGCTCACCAAAGCTGGAAATACAAGTCGCGCCAGTCGGGGT
>Locus:SMc02062_1:1655883-1655848(-)
GTCTTAACGCGCTCATCCCGCCCTAAAGGAACGACG
>Locus:SMc02055_1:1664246-1664118(-)
GTCATATCCCGCGAGACTTGCGCCAGCGTGACGGCCGGGCGGCTAGCGAACGCTAAAACTCCCGGCGCCGGCTCGCCCGCCACATCCGCCATTGCCGCTGCCATTGCGGCGGCTGCAGTGACTGACGAA
>Locus:SMc00184_1:1980709-1980641(-)
GATCGCCGGACTCCCGTACCGTTGATGGCCGCCCGTTTCGGCTCAGAAAGCACCGGTCTGCCGCAGCGC
>Locus:SMc04248_1:2073450-2073328(-)
ACTTTTCGGATGACGGCGTTGCCGGCGCTCACGAGCACGGCCACCAGAATAAGCCAAGAGACCGCCTTGCCGATCCTTTCGGTAATGGCGTCGATCAATCGGCTGAAGCCGAGTAACGGTTTC
>Locus:SMc04256_1:2084622-2084693(+)
AGAGGCGGTTTTCACTCTCGGCGTCGAAAATCGACGCGACGCCCATGTCGAAGGAGAGGCGCACCGTGCTTC
>Locus:SMc04278_1:2101763-2101816(+)
CAACCCGCTTTTGCGGCCCGCAGCTCGTCGATCTTGGCACAAAGGTTCTTCAGC
>Locus:SMc04345_1:2148171-2148121(-)
CCTGAAACCAGAGTGCCGCCAGGTCGCTGGCGAAGGAGTGGTGCTTGGCCA
>Locus:SMc04298_1:2215603-2215490(-)
GCCGCGGGCGTTGAAAGGACGACCTCTTTACTTTTTCGGCTTCTGCTTCGAGGCGGCGCTGCGGCCGTCGGAGCTTTTCGAACGTTCGTCGAACCGCTCGGCGCCTTTCCTAAG
>Locus:SMc01417_1:2266437-2266354(-)
AAGGAACGATCGGTCCTAAGCGAAGAGGCGTTCTTTGAAATCGTCATTTGGCAGGTTCCCGCGCCGGTTCCGGGCAGCGCTCAC
>Locus:SMc01433_1:2279037-2278957(-)
ATTGTCGTCCATGGTCGTCTCCTCGCCTTGACGTCACCTCAACGCTTGAGAAGAGCCCCCGGATCCAAAATTGCAATCAGC
>Locus:SMc01460_1:2306741-2306697(-)
GCCGGCATGCCGACATTTTATGTTCTGCCGGACGCGTCGAACACC
>Locus:SMc01464_1:2312107-2312042(-)
TGCAGGATCCATCGTGCGAGAAGTCACGCCGAGTGGCGCAGTTCCGACCGGGCGGCACGGGCTTCG
>Locus:SMc01558_1:2498916-2498951(+)
CAACCCGCGAGCTCCCGCTCGAAGAGGCGGCTATTG
>Locus:SMc01515_1:2614618-2614701(+)
CAATTTAATCATATTTTTCGCGTCTGTCTCCCGCGGCATATTCCTTGCTCGCGGAAGCAGATTCCGCAGCCTGATTTCACCGGG
>Locus:SMc03173_1:3134554-3134553(-)
TC
>Locus:SMc03746_1:3355303-3355452(+)
GCTTTACCGGCAATACCTCAATGCATCGACCGGCTCGACCATTCCTCTTTGAGAATCCGGAACGCGTCTTCGAGCGCAGCGACCAGCACGTCGGTCAGCTCGCCGCCGTCATTGTTCATGAGGTACAGGGCCACGGTCGCATCCTGCGGG
>Locus:SMc03770_1:3439375-3439289(-)
CCTTCGATCCCGGAACTCAGTTTGCAGCTTCAGCGGCGGCTTCGGTCTTCTTCGAAGCCTTCTTCGCCTTGCCGCCGGCGGCAGCGA
>Locus:SMc03820_1:3487407-3487523(+)
CGTCGACAAGGAGGATGGTGCGAGTCGCCATGGGACAGTTCCTGTTTGCTTCCTGATTCAAAACTAACTCAAATGCCGATCTTGGCAAGCGCGGCGGCCGCTGCCGCATGTTTCCTT
>Locus:SMc03877_1:3542129-3542272(+)
GCCTTCCCAGGGCTTGCCCTGCGACTTGCCCTGCGACTTGCCGTGAGGGGCCTGCCTGCGGCCGCCCTCGCGGCCTTCGGTCTGGCCATGGCGCTGGCCGCCCCGGCGCTGTTCGCCCTAGCGACCGCCCTGTCGCTGATTGTC
>Locus:SMc02767_1:27526-27507(-)
CGCGCGCGGCAAGGCGGCCG
>Locus:SMc02612_1:106673-106654(-)
TGTGGAGAGATCCAGTGTCA
>Locus:SMc02266_1:633460-633441(-)
GAATTTCTTGTCCTGGAAGA
>Locus:SMc00802_1:821858-821839(-)
ATTTCCGCAAGACGGGAAGC
>Locus:SMc00879_1:907243-907224(-)
TACCGCCTCCAGCACGGCCA
>Locus:SMc00855_1:931250-931231(-)
GAGCGTCGTCGCCGGATGGA
>Locus:SMc00978_1:959551-959570(+)
CGAGCCAGCCGGTTTCTCCC
>Locus:SMc00058_1:1091433-1091414(-)
AACGATCTCCGCCGTAAGCT
>Locus:SMc02406_1:1158089-1158108(+)
GTAATCAAACAAGCCCCCCG
>Locus:SMc02657_1:1167288-1167269(-)
ACCGCCACCAGTCCCGCGAA
>Locus:SMc01905_1:1367202-1367183(-)
GGGACACACTTACCACCCTA
>Locus:SMc01018_1:1542232-1542251(+)
TGAGGGGCGATCGCGAGTTT
>Locus:SMc02088_1:1621230-1621249(+)
CTCGCCCTAGTTTTTACGAA
>Locus:SMc02062_1:1655903-1655884(-)
GGCTGGAGCGGGTTAAAATT
>Locus:SMc02055_1:1664266-1664247(-)
CGGGATTCCGATTGAGGAGG
>Locus:SMc00184_1:1980729-1980710(-)
CGCCGCATGAGCGCCGTCAG
>Locus:SMc04248_1:2073470-2073451(-)
CATTGGACGACATGTTGAAC
>Locus:SMc04256_1:2084602-2084621(+)
GGTCCGCTTCGCGACTTGTC
>Locus:SMc04278_1:2101743-2101762(+)
AAGCCGCTTCAGGCTTTCCT
>Locus:SMc04345_1:2148191-2148172(-)
CGCGGCGATGACCATCGGAG
>Locus:SMc04298_1:2215623-2215604(-)
AGCGGGTTGAGCCGGCGCCT
>Locus:SMc01417_1:2266457-2266438(-)
TGAGCGCGGTCCTGCTATCC
>Locus:SMc01433_1:2279057-2279038(-)
CGCTCGTTTCTCCATGCGTC
>Locus:SMc01460_1:2306761-2306742(-)
GGAAAGACTGATGTTTTCAG
>Locus:SMc01464_1:2312127-2312108(-)
GGCCGCCAGACCCGTCGATA
>Locus:SMc01558_1:2498896-2498915(+)
TCAAGCGGCTAGATCGGGCT
>Locus:SMc01515_1:2614598-2614617(+)
CCGGCATTGCGGTCCATCGC
>Locus:SMc03173_1:3134574-3134555(-)
GGCTGCCTGTGTCTTGTCGG
>Locus:SMc03746_1:3355283-3355302(+)
GATGGCCGTTCGAGGGACAG
>Locus:SMc03770_1:3439395-3439376(-)
CATTGGTGTTCTCCTTTAAA
>Locus:SMc03820_1:3487387-3487406(+)
CTCACGCAGATCATCGTCGT
>Locus:SMc03877_1:3542109-3542128(+)
CCCTTGCCCTCCTGCGGCTT
>Locus:SMc02782_1:8739-8698(-)
ATTCGGCGATTGCGCCGGCTTCGGTCTCAGAAATATCGGTCA
>Locus:SMc02856_1:209564-209520(-)
GGCCCGCTGCCGCTGGTTCAGCCGCCGGTCAGCAGGTCGAACAGC
>Locus:SMc00926_1:857575-857447(-)
CGGGGAGAAGGTGCCGGCAGGCGGATGAGGGGGCCTGCTCACCCCCTGACTGTCACAACCCCGCCGGCTTCGGGCCGCCATAGGCCCAGTCGAGCAGCTCCACCGTGTGCAGGATCGGTATCTCCGTGC
>Locus:SMc00091_1:1036349-1036414(+)
CAGAAATATCCTTCGCGTTTCTTCTTTTCCATCGAACCGGCCTGGTCGCGGTCGATCGCGCGGCCC
>Locus:SMc00037_1:1051805-1051804(-)
TC
>Locus:SMc00565_1:1236032-1236115(+)
GGATCCGCGAGGATTTGCCCGCAAACAAAAAGCCCGGATCCGATCCGGGCTTCTTTCCTTGAAGTCCGCTCGGGTCTTATTCTT
>Locus:SMc01790_1:1335353-1335478(+)
GGGCGTCCAGAAAGTAGCCCTCTCTCCTTGGGTCAAGGGTCCCGGGTTCGAATCCACCGGTCCGACGATCAAAATCAATCCCTTAGCCCCCATGCAGTGATTGAGCGGCTTTCATCATTTCCGTCG
>Locus:SMc01310_1:1478918-1478769(-)
TCGGCTTGCGCCGGGTCTTACAGCTTGATCTCGACGTCTACGCCGGCGGCCAGATCGAGCTTCATCAGCGCGTCCACCGTCTGCGGGGTCGGATCAACGATATCGAGAAGGCGCTTGTGCGTGCGCATCTCGAACTGTTCGCGGCTCTTC
>Locus:SMc01006_1:1532844-1532791(-)
GCGGAATATTGCCTGCGAATTCGAGAATTCTGCTGTTGTAAATGTCGTCGATCA
>Locus:SMc00516_1:1896789-1896875(+)
TTCGGATCAAGTCACATCACTGTGACGCATTCGCCGGCGCACGGTCAACGGCAAGCCGTCCATGGTTCAGGAAACGCCGCGGATCGG
>Locus:SMc00477_1:1941857-1941819(-)
GCAGGGCGGCAGTCAGGGTCGTGCGGGCAAATCTTCTCA
>Locus:SMc00158_1:2010850-2010782(-)
TTTGTTTCACACGAAATTGAAATCTGCACGTGTGCGAGCGCTTTACTGAACGAGAACGGGCCGTTGGCA
>Locus:SMc01870_1:2339679-2339765(+)
AGCCCGCCTGCGTGTGCAGGCGGGCTCTACAAGGCCTTGCGTCGCGCTATCTTTCTCGACCTAGCTATCGTCGCCGACGATCTTCCA
>Locus:SMc01621_1:2412149-2412232(+)
GTCGTCGTCATGCGGTCAGGCGGCCTCGCCCTTGGGTTTGTCCTGATGGCCGTAAGTGGCAAATCCCTCGATGACGCCGGCGAT
>Locus:SMc01628_1:2419556-2419699(+)
CCCCTCTTCCATCTGTTTTTCGTGCCGAAACGGCGGCCCGCCGGCGGCGGGCTGGCCTGGAGCGGAAGGCGACGTCCGATGATGTCCGCCCGCTTCCGTTCCAAGCCGGGAGTGCGATCAGCCGAGCCCGGCTTCCGCGAGCTG
>Locus:SMc01661_1:2459967-2460002(+)
ACTAAACGCATGAACAATCGTCTCAGCAATAGATCC
>Locus:SMc01744_1:2487671-2487772(+)
TCGCACTTCAATCCCAGTCGGCTCAGTACTTTGCGCAGGCTCCCCAGGGATCGGCTGAAAGCGCCTCATATGCGATCCGAAAGGGCTCAATTCCTTGCATTT
>Locus:SMc01577_1:2515391-2515341(-)
AGAAGAGCCCGTACATGCCTGATAGCAGCGCTATGTCGTAGAGCGAAGCCA
>Locus:SMc00706_1:2873209-2873331(+)
ACTCCGCCGGTTGCGCGGCCCTGCCCTTGCGGAAGATCATGTCCTTTGCCGCAAGCACGGCGCCGCCCGTCACCAGCAGGCAGGCGGCCACGATCCGCCAGGACGGCTCGGCAAAGCCGAACA
>Locus:SMc02976_1:3098004-3098078(+)
CAAACCCCGGCTCAATCCGCAGCTCTGGCGGCCTGCAGATTGCTGTCGACGGCGCGCAGGAGCTTCATGAGGGTG
>Locus:SMc02981_1:3103165-3103052(-)
GCTGTTTACGCACTTTTCCGAAGTGCTCTAATTCGCAGCGCGCCGATAGAGCGCCAGAGATCCGGCGAGCGCCAGCAGTGCGCCGCCGCAGATGCGGTCGAGCCAGATCGCGCC
>Locus:SMc02984_1:3106554-3106489(-)
GGTGAGGAAGGATCGCAGTCGCATCAGCGCGTCCTGCGGAACCAGCTGTGGAGGAAGTCGACGAAG
>Locus:SMc03108_1:3232613-3232533(-)
ATTGATGTTCATTCGTCTACTCCCTGCTGTTCTGACGGCGGGGGTGGTGAAGTTCGAATGAGGCATAACGGTGACACGCCT
>Locus:SMc02506_1:3287527-3287423(-)
GGGAGCCCCTCCCCCTTGTGGCCCTTGTGGGGAGGGGTTGGGGAGGGGGCTTACGTCTATTCCACGCTTGTCCGCTGCGCCTCGGCACGCGCAATCTTCCAGGTG
>Locus:SMc02479_1:3318499-3318609(+)
TACTTCAGGCTGGGTGCGATGTTGATGCAGGCTTCGCAAAGGCCGGCGACGGCCGCAACCGACTTGTCGAAGGCTTCCTTCTCGCCCTTGTTGAGGTCGATCTCGATGATG
>Locus:SMc05016_1:3391408-3391554(+)
CAAAACTCGCGTCCCCAGAAGCGCGTCAGATCCTTGATCGCGCCCGGCAGAACCCGAGGCACCCCATTCTTTTCGCGCGCATCCGCAAGGGTCAGGAACCAGTGCTGGTTCAGGCATTCCGCCCGGAAACGGTCGTTGAAGGCTTCG
>Locus:SMc03834_1:3500664-3500750(+)
TGGTCGGGCATGCGGCCCTTATTTCATATGGTCGGGCATCCGGCCCTCATTACATATGGTCGGGCATGCGGCCCTCCGCCGCCTGGT
>Locus:SMc03834_2:3500714-3500749(+)
TACATATGGTCGGGCATGCGGCCCTCCGCCGCCTGG
>Locus:SMc03863_1:3527823-3527731(-)
TTTCCGCACAACTCTGAAGAGTCGAAAACTTATTCTGCTGCGGCTTCCGCAGCCTTTGCTTCTTCCGCTGCCTTTGCCTCGGCGGCTTCGGCT
>Locus:SMc03869_1:3533100-3533029(-)
ACGGAAAATGCCGCGATCGAAGCGGCGGCGATCGCAAGCCGGCCAAGGATTTTTCGATGGAGTGAACTGGAC
>Locus:SMc03878_1:3545675-3545743(+)
CGCCGGAAAGCCGAGGGCACCATGCCTCAGGCGAAGTACTGGCCGCCATTGGCCGAAATCGTCGAGCCG
>Locus:SMc03898_1:3567768-3567896(+)
ATCCCAAAATCCCCCTCGGAAGAGAGAGCGAGCGCAACAGATGTTTTTTTGGGCTACCGGCGATTTCGAGGGCTTCCTTCAGGATTTCGCTCTCCATCGTCTTCTTGCCCAACAGGCGTTGCAACTCCT
>Locus:SMc04095_1:3639831-3639947(+)
CGGCATACACTTCGGAATAGCGGCTCGCCATACCCGTTTCCTCCCACTCGCTCTCCGGACGAGAAGCCCGGTTCCTCCACTTCGAAAGATAGGCGAACGGAGGTAAACGGGAACCCC
>Locus:SMc02782_1:8759-8740(-)
CTTGATGGAATCGGCACCAT
>Locus:SMc02856_1:209584-209565(-)
TTCCACAAACACCCGGCGGC
>Locus:SMc00926_1:857595-857576(-)
GAGTCCCTTCGCCCCGCTTG
>Locus:SMc00091_1:1036329-1036348(+)
GCTGCTGCCGGTGCGGTCAT
>Locus:SMc00037_1:1051825-1051806(-)
GTGAACCGAATTCAGATCTT
>Locus:SMc00565_1:1236012-1236031(+)
ATTAAAGGACACATGCAGTA
>Locus:SMc01790_1:1335333-1335352(+)
CTGCAATGCCTTTTGTATCA
>Locus:SMc01310_1:1478938-1478919(-)
CACGTACCTTCCTTGTTATT
>Locus:SMc01006_1:1532864-1532845(-)
GTCGGCCAACATTCCGAGGC
>Locus:SMc00516_1:1896769-1896788(+)
CACTCAGGCAATGATCCTGC
>Locus:SMc00477_1:1941877-1941858(-)
AATGCCTGCCACGCTATAAA
>Locus:SMc00158_1:2010870-2010851(-)
TCAATGCGCAAGGCCTGCGT
>Locus:SMc01870_1:2339659-2339678(+)
AATAATCTTAGGAAAGGTAG
>Locus:SMc01621_1:2412129-2412148(+)
AACTCACGTGCTTGTCTCCT
>Locus:SMc01628_1:2419536-2419555(+)
CGCGGCCGGCGCAGCCAGAC
>Locus:SMc01661_1:2459947-2459966(+)
AGAGGGGGCAAATCGCTGCC
>Locus:SMc01744_1:2487651-2487670(+)
GTGTGATGCCGCTCGCGCCC
>Locus:SMc01577_1:2515411-2515392(-)
GCTCGCATGCAGGAAGCCCG
>Locus:SMc00706_1:2873189-2873208(+)
CCGGCTGAGGAGTGAGTTCT
>Locus:SMc02976_1:3097984-3098003(+)
AGTTCAAGCCGCCCGGTTCT
>Locus:SMc02981_1:3103185-3103166(-)
CCGTCCTTCGCGGCGGGAGC
>Locus:SMc02984_1:3106574-3106555(-)
GTAGCGCATCGTTTCCACCG
>Locus:SMc03108_1:3232633-3232614(-)
TTGTTGGCAACGTTGGTTCC
>Locus:SMc02506_1:3287547-3287528(-)
TTAAACTGTGGGTGCCGCAA
>Locus:SMc02479_1:3318479-3318498(+)
CTGATAGGCCGGATGGCGGT
>Locus:SMc05016_1:3391388-3391407(+)
TCCATGGATCTTCAGCCGTT
>Locus:SMc03834_1:3500644-3500663(+)
GTGGCGGCCGCCATTTCAAA
>Locus:SMc03834_2:3500694-3500713(+)
GTCGGGCATCCGGCCCTCAT
>Locus:SMc03863_1:3527843-3527824(-)
AAGGCGGCCCGAGGACCGCC
>Locus:SMc03869_1:3533120-3533101(-)
TTTCCGCGGCCGCCGCGCTC
>Locus:SMc03878_1:3545655-3545674(+)
GAATCCGGCGCCCCGAAGGG
>Locus:SMc03898_1:3567748-3567767(+)
AAGTTTCGCAAACGCTCTTC
>Locus:SMc04095_1:3639811-3639830(+)
GTGCGGATCGGTTTTCCACG
>Locus:SMc02585_1:73482-73517(+)
GTCTTCAATAAACCGCCAAAAGTCATTTCGCCAGTT
>Locus:SMc02874_1:230219-230305(+)
ATTCCCAGTTTATCCCTCACGTCCCGACGATGGCGATCGCCCGGCGCAAATTTTGATCGGCGCGCTCGAGCGCGTCTTCGGCATAGG
>Locus:SMc00408_1:360066-359992(-)
TCCGGACTGCGTTATCCGAGCAGCCACAGACCGACCAGCCCGGCGGTGCCGACGAGGATGCGCCAGATCGCAAAG
>Locus:SMc01731_1:471398-471360(-)
CATCCTTGCGGCGCAGAGTCCGCTTCTTCATGCGTGCCA
>Locus:SMc03043_1:739011-738940(-)
GCGCGGGCGATGCCGAGAGCGAGGGGAGCGGCAAGGGCCGATGCCGCAAGAATCGTGCAGAGCCGCTTCAGC
>Locus:SMc00896_1:888009-887917(-)
GGGTGGTTTGCGGCATTCGCCCCTAAAGGTCAATGGGGCTCAAGCGGCCTGGAGGCGGCGAGCAATGCCGGCAGCGCGGTTCCCGAGGCGGCC
>Locus:SMc00873_1:914790-914707(-)
GACAGCGTCTTCGGATCAGATGATCACATGAGAGCCGAGTTCGACCACCCGGTTCGTCGGCAGGCGGAAATAGTCGGAGGGATC
>Locus:SMc00872_1:916900-916835(-)
ATACTGTTCTTCCCGGCGACACCTCAGGCGTCGCCGCCGTCCTCTTTATCCGTGCCCGACCCGCCT
>Locus:SMc00867_1:919581-919616(+)
CAAACCTGGCGGAACGGGCGGAAGCTCATGCGGTGC
>Locus:SMc00060_1:1096136-1096050(-)
GAGATGCAAACGGAGCGACCGACCGCCAGTGGTGCGCAACTGCTCCTCTTGCTCTGGCCGTCAGAGCGCTCCGATTTCCTTAAGCTT
>Locus:SMc02372_1:1125729-1125782(+)
TACTCGGCGCGTTGCTCCCAGGCAGGAACGGTATCGTCCTCGATGAGTTCGCCT
>Locus:SMc02376_1:1130001-1130081(+)
GGCGGATGCCATGATCGTCTCCGTCTTGTCGGTGATGCGGCTTGCGGGGTGGGGCGGGCCTCGTCGCATGCGAGCGCTGCA
>Locus:SMc00584_1:1254684-1254685(+)
AT
>Locus:SMc01288_1:1490521-1490477(-)
TTTGGCAAAGGCAGCGCCTATGCCAGAATCTTCTCGATCTCGGCG
>Locus:SMc02099_1:1610623-1610474(-)
CGGGCCCCAGCAGCTTGTCAATTATCGGTCACGATGGTGGCACGGCCGCCACCCGTCAATATCTCCGTGAAGCCGCCCTTCTCGTGGATGGAGAAGACGACGATCGGAATGGCATTCTCCCGCGCAAGCGCCACGGCGGCAACATCCATA
>Locus:SMc01199_1:1731043-1731129(+)
TGGTCCTGTCGCGATAAAGTCGTGCTTTCAGCGGTCATGCAGACTTGCCTTATACTTGCCAGAAGGGCTTGGCGATCTCCGCCTCGG
>Locus:SMc01184_1:1748723-1748610(-)
AACGCCGCTATCGGCTTTCAGCACTGGCTATTGAGCCACCTCGATCGCGGGCGGCTGCCAAGAGCCATCGAGAATTGCCTCTTTGCCCCAATAGGCGCGGATGTAGAGCGAGAA
>Locus:SMc00197_1:2025784-2025668(-)
CGATGCCGCGGAAATTGGCTGACGAGCGCATTCTCATTCCTGATAGCTTGTGGCCGAACGGCGCGAGCCTTCCCGGCGTGGCGAATCCCTACTGCATGTTCCTTAAATCCTATCCGA
>Locus:SMc01488_1:2247641-2247706(+)
CAGCGCAGGGCGGTCTCGCTCGAACTCTCCGGCGCCGCGGCTGCGGCCCGGCGAGCCACCCTGCCC
>Locus:SMc01409_1:2251853-2251743(-)
CATAGGCGAGAAACGCGCGCAGCCGCTCGGAGCGCTGAAAGCCATTGCTGTCGAGAATCCGGGCGAGCGCTCGCCGGATCGTCTCGTTGCATGGCCTTTCGGCTGGCGTCA
>Locus:SMc01632_1:2425757-2425674(-)
GGTGCGGCATATCCCTTCTCCCCGCAGGCGGGGAGAAGGTGCCGGCAGGCGGATGAGGGGCAGGTTACATTCTGCCTCAAGCCG
>Locus:SMc01540_1:2476124-2476267(+)
CTGGATCTCTGTGACAAGCACAGAGATGAGGAAGAGATTGCAGTCCTCCCCGCGCTGATCGACGCGCTCGGCAACATTGTCCGCACCGCGCTTTGCGAGGCGAGCCCGCGACCGCTGCTATTGCAACGAGTGCGTTCTGGCGTT
>Locus:SMc01548_1:2487390-2487244(-)
TCGTCTTGCCCACCATGCCACCACGATCGAGGATGGATGCGGCGTTTCTGTCCTCCCACGCTGCCCACTGTTCCAGGCCGACGGCATCGACCGCGTCCTGCTCGGCCTTGGGCAGGCTGCGGAAAGAGGCGAGGTCTTCGGGCTTCA
>Locus:SMc01587_1:2521848-2521898(+)
CAAAGACCGCGCAGAAACGGATTGGTGCGCCGCTCTTCGCCGATCTGCCCG
>Locus:SMc02677_1:2527722-2527790(+)
TGCGGGACACGCTGTCTCGCCAGGAATTACCCGGCCAGCTCTTCCGCGCGCTTGCGCGCCGCCGCAATG
>Locus:SMc01747_1:2616367-2616326(-)
CGTGGCTCTCGACGATCGGTTGCGGCCGGTTCAGCGGCGCCA
>Locus:SMc00661_1:2915900-2915832(-)
TATGGACGAGGCGGGCGACGGAACTTCCCGGGGCCGGCCTTGTTAGAGCAATTCCAGGAAAAGTGCGCA
>Locus:SMc04461_1:2947619-2947747(+)
ATTCCATCAGCGGCGACCAGGCCGGATCCGAGGCGAAGCCCTGCGTCTGGACAAGCTGCTCGTTATAGCCCGTCAGATCGATCGAATAGAGCTGCGGGCCGCCCGCACCGGCGTTCTGACGGAAAAACA
>Locus:SMc03195_1:3158950-3159078(+)
ATCGCCGCGGCGGGTGCAAGGCCCATTCGCGACGGCAAACGCTACGGCCGCGTCAGCAGTTCGGCGCCATCTGCCGCTCGACGGCCAAGGGGGGATCTTCCGGCAACCGCCAATCGATCGGATCCAACC
>Locus:SMc03149_1:3178667-3178545(-)
CCACCGGCAACCGACCTGCTGGACGTGTTCGTCGCTACGCCATCGGCAAGCGCACCCGTCTTCAGCTCGTCATCGGCACTGAAGTTGTCGTGGAGCCCAAGATTCTTCTGTGAGGAATCGGGC
>Locus:SMc03283_1:3399286-3399182(-)
GGCCAACCTGGCGGTACGAGCGCGAATGCCGATCCTGTATTGTTCGGTAACAGATCTCACTGCACGACCTTTACGATTTGCGTCTGCCGCGCGGCATCGGCGAAT
>Locus:SMc03288_1:3406389-3406288(-)
AACGCGCTCCAGACCCACCATGTCACAACGGGAAATAGCTCTTCAAGCGCAGTCCTACACGCTCTGCCGACACCAGTCCGCGTATTCGAAAAGAATAGTTCC
>Locus:SMc05017_1:3417249-3417124(-)
CAATTCCGCGAGAGATTTGCCAAGGATTACAGGCCATGGACGCCTCTTCTGGCAATCTCCGCGGGCATATCGTCGTTGACTTCTATGGCCACGATAGAACCCAGCAGCCTGCTCCTGACCGCGCGT
>Locus:SMc02585_1:73462-73481(+)
ATGTGGGTTTCCCCGCACCT
>Locus:SMc02874_1:230199-230218(+)
CGCGTGTCGCGCGGTTTTGA
>Locus:SMc00408_1:360086-360067(-)
GACGCATCCGGCTTTATGTT
>Locus:SMc01731_1:471418-471399(-)
TGCCAGCGGATCCCAAACCC
>Locus:SMc03043_1:739031-739012(-)
TGAGCTCTTCCGTCCCGTTC
>Locus:SMc00896_1:888029-888010(-)
CTGTGTTCTTATTGGTGTTG
>Locus:SMc00873_1:914810-914791(-)
CGGAAGTGCGCAGTTTGAGG
>Locus:SMc00872_1:916920-916901(-)
CTGCCCGCCCGCGAGCGGAA
>Locus:SMc00867_1:919561-919580(+)
AGGGGGGGCTTCACCTCCGT
>Locus:SMc00060_1:1096156-1096137(-)
CTGATACACGCGCCACCGGC
>Locus:SMc02372_1:1125709-1125728(+)
GCAGGGATAAAGGGATGTGC
>Locus:SMc02376_1:1129981-1130000(+)
GTGCCGAAGTCGAGGCCTAG
>Locus:SMc00584_1:1254664-1254683(+)
GTCCGAGCGTGTTGAAAATC
>Locus:SMc01288_1:1490541-1490522(-)
CAACTCCCCGGCGCTCCCAT
>Locus:SMc02099_1:1610643-1610624(-)
GTTCCTATCAGCGGCCCTTG
>Locus:SMc01199_1:1731023-1731042(+)
CCATAGCGGCCCACGGGATC
>Locus:SMc01184_1:1748743-1748724(-)
GTGCAAGGTCACGAACACAC
>Locus:SMc00197_1:2025804-2025785(-)
CATCGCGAGGCACATGAAGA
>Locus:SMc01488_1:2247621-2247640(+)
TAGTGACCGAGGTCGGCGTT
>Locus:SMc01409_1:2251873-2251854(-)
GAGCATCTCCTTTTCCACCA
>Locus:SMc01632_1:2425777-2425758(-)
CGGGGAGAGGGGACTGGAGC
>Locus:SMc01540_1:2476104-2476123(+)
GCGCCGCAGACGCGGCGCTG
>Locus:SMc01548_1:2487410-2487391(-)
ACCGTCCTTGGTCACGCGCG
>Locus:SMc01587_1:2521828-2521847(+)
CTTTTCATTTTCGCACCGGT
>Locus:SMc02677_1:2527702-2527721(+)
GCGACAACTTCAGAGTGAAT
>Locus:SMc01747_1:2616387-2616368(-)
GTTGTGGCCGCGGAAAAGGT
>Locus:SMc00661_1:2915920-2915901(-)
CGCTCGGGCAAGACTATCTG
>Locus:SMc04461_1:2947599-2947618(+)
GGGCTCGCGGCGGATGCCCT
>Locus:SMc03195_1:3158930-3158949(+)
AGTCGGGCAGTCTTTGACGG
>Locus:SMc03149_1:3178687-3178668(-)
TCTCGGTGAGACTGGTGCTG
>Locus:SMc03283_1:3399306-3399287(-)
GGTAGGGTCGGGTTGTCGAA
>Locus:SMc03288_1:3406409-3406390(-)
CCCTAGCGGCGACCCCCACG
>Locus:SMc05017_1:3417269-3417250(-)
CGATCTCGCATAGCCAACGC
>Locus:SMc02820_1:167586-167521(-)
AACCGCAGCCTGCCTGTACCGCTCTATTGTTGCTTTTCCATCGCGTCGAGGGTCGCAGCGAGCCGC
>Locus:SMc00346_1:302457-302422(-)
AGCTTTAATTCAAAGCGTGAGATCAGAATTGACGGC
>Locus:SMc00371_1:325750-325899(+)
CCGGCCGTCGTGGCAGCTTACGCGGCCTTCTTGTTCACTTGGGCCATCGCGAGTTTCGTCAGGTCCTCGTCGGTGACGACTTCTTCCTTCAAAGTCGCGTCGAGCAGCGATACTGCATCCTTGAGACCGATGGTCTTTGCCCAGGTCTTC
>Locus:SMc03024_1:721950-721909(-)
GCGCCATCTGCGACGAAAGCGCGACATAAAGACCGGTCTGCA
>Locus:SMc03051_1:747419-747348(-)
TCGACGCGCAGCACTGCGCCGTTTACAAAGATCCTTTCGCCCGATTTCAGCGAAATACGCAGTGTGCTCTTC
>Locus:SMc00932_1:892987-893070(+)
CTTCTCGTGAACGTCCTGATCTATCGTGGCGCTCTGCAAAAAACCAGCGGTTTCGGAATATGGTTCCGGCAGGTTCTCAACTCC
>Locus:SMc00976_1:963364-963251(-)
ACGTCGCAATGGCCGGAAGCGACCGCCCTACCGGCGCATGAAGGCTTCGAACGCGGCGCGCGCCTCGGCGCTTTTCAATTGCGCGGCAAAATGCTTCGCCTCCTCCTCGATCCG
>Locus:SMc00002_1:984611-984573(-)
GACCCTTCTTGCCATCGTTCCGCTTTGCTATGTCTTGCA
>Locus:SMc00023_1:1019174-1019088(-)
CCAACACAAAAAACGGGCGCACGGCTGCTGCCGTCGCCCGTCGGAATCAAAAGCGAAGGATCAGAGCTTGCTGTCGATGAGGGCCGA
>Locus:SMc00065_1:1104947-1104873(-)
CCCGAAAGAGCTTACATAGGCACTTTCACCGTGACTTTCTTGGGGCGCCCTCCATTGCCCGGGATGAGCACCGTC
>Locus:SMc00563_1:1233184-1233183(-)
TC
>Locus:SMc00610_1:1281542-1281462(-)
GTTTTTGGTCATGGGAAGTCCTTTAGGCCTGTTGAAATTCGGGATGTTCGCCGGGACTTGTTTCCTCCCTCATCCCTGTGC
>Locus:SMc00614_1:1286216-1286269(+)
CAGATGGCGGGGGAAATGAGCGTACCCGTTGCCTCGCCGACGGCATGGCTTACC
>Locus:SMc01759_1:1305514-1305639(+)
GTCGCCGGCACGCTCCTCCTGCAGCGCCGCGGGTTGACGGGGAGCCGGCCATGCCGTGCTCCCCCGTCGCTGCCGATTGCATTCACTCCTCGTCGTCCTCGGGCGTCAGAATATCGATCAGCGCCG
>Locus:SMc01786_1:1331820-1331716(-)
TACTTCAATGGCTTATGGATGGGTTTTCAACCACATTTGTGGTCGCCGACGGCAGTTCAGCCAGCCGGGTTGGACGGCTTCAGTTTGGACTTGCGGCTCAGATGC
>Locus:SMc01810_1:1356115-1356029(-)
GACACTGCCGTAACGCATACCTTCCCCAACGTCCTCATCGCGGCCGGCGTCAGACGCGGATCACGTAGTCCTTGCGAGTCGTTTCAA
>Locus:SMc01907_1:1370114-1370022(-)
GCCTCTTCCTTTTTCTCGGGATGGGACGCTTACATGGCGTCCATCGCGCCTATGGAGAAGAACAGCGTTTCGCCGGAGGAATCGTCGACGCCG
>Locus:SMc01300_1:1483879-1483751(-)
ATACAGATATTTGCCCGAGACGCAAGGGTCCGGCGGACAAAACCTGCAGAAATCAAGACTGGGCGGAAACGACCGTCCAGCGCTTGTCCTTGGAAATCGGCGCGCATTCCTCGATGGAAACGAGGTCGC
>Locus:SMc01019_1:1544591-1544556(-)
GATGCCGTATGGAGAAAAGAATTGTGGACATGGACA
>Locus:SMc01231_1:1694110-1694066(-)
TCTTTCCTGCGCTTAGATCACTCGTCCGGTGTCGACGTGGTGTCC
>Locus:SMc01168_1:1761495-1761412(-)
CGCTGCATCACGGTCTCAGATGCCGACATTGGGGCGATCGATGACCTCGCGAAGCGAAAAACTCGAATTGATCTTTACGACGTG
>Locus:SMc00940_1:1768812-1768928(+)
CCGTCAGATCGTCATATTTGGGATTGCTCATGGCTCGCTCCTTTCGGTCTCGCCAGATCAACCCCGGACATTTCTGAAGGTTCCTCATGGCCCTGCCGGCCCGTTCGAGGATCGGGG
>Locus:SMc00232_1:1796874-1797002(+)
ACTCCGCAGCCTTGGCCCGCTTCCTGGCTGCCTTTTCCGCCTCGTAGCGCTCGCGCAATATCGGCGCCCTGCCGGGCTTCACGTCCTGGCGCGCACGGCCGAAAGCGACCGCATCCGCCGGCACGTCTT
>Locus:SMc00281_1:1850841-1850909(+)
ACTTGGCTTCGCGGGACGCGTGGATCTCAGTTGAACGTGTGCACTCTGAGTTTCAGGCTGCCGTCTGCC
>Locus:SMc01581_1:2518032-2517889(-)
TCCGGTCCGTCCGTCTGCGAAAATGCATCGTGCCGTCTCGGAGGTCCGAACGCGCGAGCAACGCACAAACTGGAGCGGCACGCACCGGCCTTCAAGTCAAATCGGATCAAAACGGCTTTATCGCACCGACCCTGTGGTGAGCGG
>Locus:SMc03744_1:2529547-2529693(+)
TACTTGCCCGTCGTGATGTCGGCGGCCGCCGGGCCGGTCGCGGCCAAACGTGCTTCCAGCGCTTCGATGCGAGCAAGGAGAGCGTCGTTTTCGTCCCGTGCCCGCGCGGCCATTTCCTTGACCGCCTCGAACTCCTCGCGCTTCACG
>Locus:SMc02704_1:2552036-2551926(-)
CGATCCTGCGCGCTTCGACGAGACAGTCTGGCACGAGCATCGCGCGCTGCTGCGCGCGCGACAGGACCTCACCGGACGGGGTACGCGCGACAATGTGCCCGATCGAGGCCA
>Locus:SMc02739_1:2594163-2594077(-)
GGGCCGGCGTGCCGCGTCAACCTTTGTTGCGGTGGCGCGTCAACCCTTCGACGATGTTTTGCGCGTCGATGGTCCCGACGACGGAGC
>Locus:SMc01959_1:2681872-2681994(+)
ATCCCAAAATCCCCCTCGGAAGAGAGAGCGAGCGCAACAGATGTTTTTTTGGGCTACCGGCGATTTCGAGGGCTTCCTTCAGGATTTCGCTCTCCATCGTCTTCTTGCCCAACAGGCGTTGCA
>Locus:SMc02031_1:2735874-2735939(+)
CAAACGCGCGTCATGCTGCGACGGCGCCATTGGTCGAAGATCACGACGACCACGATGACGACGCCC
>Locus:SMc00704_1:2875771-2875703(-)
CCCGCAAGCCTCTTCAAGGTCTCGGCAGAAGTACCGGCGCTATCAGGCGGCTTCGGCAGCCTTCTTGAC
>Locus:SMc04053_1:3056540-3056490(-)
CGCCGAGCAGCTGTTCCAGCCATCGGTGTTCTTCCTGCGGCTCTACTTTCA
>Locus:SMc03783_1:3449300-3449199(-)
AGAACTCTGCGGGTGAGGGGGGCTATTCCTTCAGCTGCGCCTGTTCCGGATTGGCCGGGAAGGACGGATCCGTCTTCTTGCCGCGCAACAGGTCGAACGCAT
>Locus:SMc02820_1:167606-167587(-)
TTCGCGTCGAAGGCATGCGG
>Locus:SMc00346_1:302477-302458(-)
AGTGTGTCGCCGCCCGGAAG
>Locus:SMc00371_1:325730-325749(+)
CTGACGGCCGGCGGGGAGCG
>Locus:SMc03024_1:721970-721951(-)
CGTGTTCAGGCGCTTTTCAA
>Locus:SMc03051_1:747439-747420(-)
ATTCGATCGCGACCTTGCGG
>Locus:SMc00932_1:892967-892986(+)
CATGCCTGAACGGGCCTCGT
>Locus:SMc00976_1:963384-963365(-)
CGATTAAAATTGCTCCATGA
>Locus:SMc00002_1:984631-984612(-)
GCGCAGCAATGCGAAGGAAA
>Locus:SMc00023_1:1019194-1019175(-)
GGCGAAACCTCACTGGCTGC
>Locus:SMc00065_1:1104967-1104948(-)
CTTCCCTTGCCTTCGGGTAC
>Locus:SMc00563_1:1233204-1233185(-)
GCCGGGAGCGGCAACGGCAT
>Locus:SMc00610_1:1281562-1281543(-)
ATCCGGAAGCGCGCGTCTGC
>Locus:SMc00614_1:1286196-1286215(+)
GGGAAGGTGACCCGCTGCCT
>Locus:SMc01759_1:1305494-1305513(+)
TGTATTCGTGCTTCTTTCGC
>Locus:SMc01786_1:1331840-1331821(-)
ATGATTACACGAATCACGCC
>Locus:SMc01810_1:1356135-1356116(-)
TGCCCGCACACCCGCAAGCG
>Locus:SMc01907_1:1370134-1370115(-)
GGCCGGGACGTCATGTCCCG
>Locus:SMc01300_1:1483899-1483880(-)
CGGCTTTAATTGCGTGCTTC
>Locus:SMc01019_1:1544611-1544592(-)
GAAAAGAAGCGCGCCGATCA
>Locus:SMc01231_1:1694130-1694111(-)
GATAGCCCCGGGCCTTGAAA
>Locus:SMc01168_1:1761515-1761496(-)
ACGGGATTGCCGCCGCGTCT
>Locus:SMc00940_1:1768792-1768811(+)
GGGAGACGGCATCGGCTGGT
>Locus:SMc00232_1:1796854-1796873(+)
TTTCAATATTTAATGCATCT
>Locus:SMc00281_1:1850821-1850840(+)
GCAAGATAGTACACTGTCGC
>Locus:SMc01581_1:2518052-2518033(-)
CGTGTGCCGCATCGCATTCC
>Locus:SMc03744_1:2529527-2529546(+)
CGGCGTGAGGCAGGTTCTTT
>Locus:SMc02704_1:2552056-2552037(-)
GCCGGTGATTACCGTGTTGG
>Locus:SMc02739_1:2594183-2594164(-)
CATGATCGCCTCCTTCCGGC
>Locus:SMc01959_1:2681852-2681871(+)
AAGTTTCGCAAACGCTCTTC
>Locus:SMc02031_1:2735854-2735873(+)
CGGGCTCTCTTCATAGATCT
>Locus:SMc00704_1:2875791-2875772(-)
AAAAAGGCTTGCCGGGCGAA
>Locus:SMc04053_1:3056560-3056541(-)
CTCGGACGTGATCGTCCACT
>Locus:SMc03783_1:3449320-3449301(-)
CTCCTTGATTCATGTTGCCC
>Locus:SMc04110_1:164154-164044(-)
AATCGTCCGGAAGAGCACCGGTCGCGAGCTTGTCCTTGCTGGCGCAGCCTGCCAGGAGGGCGGCGACGATCGCATACAGGACCACACGATGCGGCAAGCGGTTCAGGGCCA
>Locus:SMc02903_1:258436-258486(+)
CAGCTGCGCTCGGGCCAGGCGAGCCAGTCGCGCATGAGCTGGTGCGCAATG
>Locus:SMc00366_1:322953-322810(-)
GTAAACCGCACGCCGCGTCTGTCGAAGGGAACTCCGTCACCCTGCCGGCACCTTCTTCCCGCAAGCGGGGCGAAGGGAAATCGTGGCAGCCTTGGCACCATCACCATTGCCCATCCATCAGGCGCGCAGCACGCCGCCTGTGCT
>Locus:SMc00415_1:364142-364210(+)
GCCCGCCGAACGGCGGGCCTTTATCGCAGTCTGCGGCACGTGTTACACGCGCATCGGCATCAGCACGTA
>Locus:SMc01158_1:392098-392169(+)
ATTCCGCAGTTTGATGAGCGCCGGCGGCGAGAAGGAGGCGCTCGATCTGCCGGAACCCTCGCCTTTTTGCAT
>Locus:SMc01128_1:421120-420992(-)
CCGGCAACCCGCTTCCCCGACGCCTCGTCGCGGCCGGACAATAGCAGGAAGGCGCCGACCAGGCCCCCAGCCGCGATGATCGCCGGCAGCAGGTGCAGACCCGCGCCCGCACCGACGGCAAGGAGCAGC
>Locus:SMc02177_1:518355-518230(-)
CGCCTGCGGGGAGAAGGGGCCGGCAGGCGGATGAGGGGCACACATCGACAGCAACCGCATCGCGGGATGCCAGCTATCGCCCCTACCTCAACCCGACGCTCGCATAGGCCTGGCGAATCCGCGCCT
>Locus:SMc02225_1:586632-586760(+)
TTCCAAGACGTTGAGACGCGGGATGCGGGCGGAAAACCGCGCACACTTTTCCTCATTCCCGCTCTAATGCTCGGGCCGGCTGCTCTTCCATCGCCTTGCGCGCCACCACGCGGTCATAGGCGGCTTGCA
>Locus:SMc02321_1:690536-690622(+)
GCTCAGACGGTGCCGTTCAGACGATGCCGCCGCCACCGCCGGCGACTGCAGGACGCTCGGCCGCCACCCTGGCGCGGTAGCCGCTTG
>Locus:SMc03024_1:721950-721909(-)
GCGCCATCTGCGACGAAAGCGCGACATAAAGACCGGTCTGCA
>Locus:SMc00792_1:813362-813282(-)
CCAGTAGAGCATGTCTCAACCTCCATTGCGGAACGCACCGATAAACGCCGCAACTGCGGAAATCGTTCCTGCGCGACACGC
>Locus:SMc00902_1:881770-881657(-)
GCCGCTCCGGCCGACTTTGCGCCGATCTCAGACGCCTCGGAAGCGCAAAAAATGCATCAGCGTGTCGCCGAAGGCGCGTTCATCGACCGATTCGAAACTTTCGGAAAACTGCGG
>Locus:SMc00064_1:1103334-1103269(-)
GGCTCTCCCACTCCGCCCCGGTCATCTCCTCGAGACCTTTCGTCTTCCAGAAAGGCGTTTCGCCCA
>Locus:SMc01010_1:1536704-1536636(-)
CATGAGCGCGCACTTACGGAAAACCGTTACACGCTTTTCCTGGAATTGCTCCTGCGCTTGAGGTCCGGT
>Locus:SMc01047_1:1576166-1576165(-)
GC
>Locus:SMc01237_1:1680990-1681073(+)
ACTTCTGCCGCTGTCTCAGCTGCACCCGCTCGTGGCGCCGCATGTGTCGCACTTCTCGCACGTGCCATTCCTGACCATCGTGAA
>Locus:SMc00260_1:1828027-1828062(+)
CATCGTCCTTTCAAAGCCAGACCGGCGTTGACGAAC
>Locus:SMc00181_1:1983121-1983207(+)
TATTATCGATCGCCGAAGATTTTTCTTGCCTGTCGGTGCCAGCGGTGGGATTGGGCGCAATCAGTCTGCGCTCGGGAGACGGCGCAT
>Locus:SMc04315_1:2134094-2134059(-)
GTTGGCAACAGAATTGCACAGATCAACGCGGCAATT
>Locus:SMc01864_1:2346936-2347058(+)
AGATCAGCATGCTCACGCCCTCGAGCGCCGCCACATGGCCGACGAAGGCATCTCCGCGCACCTCGAAGTTCTTGTACTGGTCGAAGCTTGCGCAAGCCGGAGAAAGCATCACGGCCGCCGGAC
>Locus:SMc01631_1:2424477-2424403(-)
GATCGGGCCCCTCAGGCCGGAAAGACATGCATTGCATTCGGGTCGAAGCTGAGCCCGATCCTTTCACCGGGTTCG
>Locus:SMc01529_1:2603824-2603970(+)
TACGCGCTTTGTGCCACCGCTTCCCGCCTGAACCCCTTGCTCGCGACCATGAGATTGCGCGTATATTCCTCGGCAATGCGGCCGGCCACCAGGTCAGCCGAACTCAGCCGCTCCACCACGCGGCCGTTCTGCATCACGGCCAGCCGC
>Locus:SMc01818_1:2640708-2640592(-)
TCTTGCGCGTGCTGGCGGATAGGATCGTCAAACAAACTTGCCTGGGTCTGGCGGCCTTGGAGCGGCTCGCTTCGGTGTCCTCCTTATTTACCAGATCATCGGTGCCGGCAACTTACG
>Locus:SMc02019_1:2722349-2722393(+)
CTTCTCCCCGCCCGCCCTCACCGCTGCCTGCGCACCCAGATATCG
>Locus:SMc02026_1:2730259-2730360(+)
GTTCTACCCTCTTTATTGATCGTTATGAGTGGAATCCGTCCCAGCAGGCACGCGAGAGCCTGCCGATTGTCTCGAGCGCCATCGTGTAGCCCGGTGTGCCGT
>Locus:SMc00730_1:2850470-2850387(-)
TCTCGGGCATCGCCGCCAACGAAGCGCGTGCAATCCATTGAAAACTTGACGTTAATTTCTCGACCTTGCCTCGAGTTCAAGTCG
>Locus:SMc03974_1:2970064-2970168(+)
CGTGGTCGGTTCCATGAATTTAGAACAGGATGTGGCGGAATCCGCGCAAAATATCCTCATCCCGCTCTGAAATGCCGAAAACCGCTCTCCGTCAATACGGCGTCC
>Locus:SMc03998_1:2996402-2996337(-)
TTTGCACGGCCGAGCGGAGTGCATCAGGACCAGAATTGGTCCAGCCACAGGTTGAGCCGGTCGAAG
>Locus:SMc03104_1:3237261-3237353(+)
TCCCTCTCCCCGTCAGAGCTCGCCGGAGCTTACGCGACCGCCCTTGCCAGCGCGCAGCGCGACCAGAGCGAATGCAGCGCGCTCACCAGATGG
>Locus:SMc03235_1:3344449-3344396(-)
CAATCCGCGCTGAGCCCGTCATTCCTTCCAGAAATGCGCGAAAACGTTCAAACA
>Locus:SMc03277_1:3393638-3393552(-)
TCGAGCCACGGAGCCCGTTGGAAGCACAGTTGTTCGCTCGGTGAAGACATCACCTCAGGGGCCGTGAAACGACTTCGATGGGGCGGG
>Locus:SMc03815_1:3482229-3482267(+)
CAAGCTGTCTGGATCGCGCCAGTTATCAGGCCGGTCACT
>Locus:SMc04409_1:3617216-3617067(-)
GCGGAGGGCCAGAGACGTCAGACGGTTTTCGTCGTCGTTTTGGCCGTGGTTTTGCGAGCGAGCGAGAAATGGCTGATCGGCCCGGCGTGGTGGGCCGGCAAATTCAGCGCAGCGATGGACGAACCCTTCGGTCGCATGGCGGTTTCCTCG
>Locus:SMc04110_1:164174-164155(-)
GATCGGATGCCGGGTGCGGT
>Locus:SMc02903_1:258416-258435(+)
CCGATCGGGACATGGCACCT
>Locus:SMc00366_1:322973-322954(-)
GATGAGGGGCCGCACACGAC
>Locus:SMc00415_1:364122-364141(+)
CGACGGGTACATATGAAAAA
>Locus:SMc01158_1:392078-392097(+)
TCATCCCGCTCTAAGCCTTC
>Locus:SMc01128_1:421140-421121(-)
CCTGCGCAGTCTCGCCGGCG
>Locus:SMc02177_1:518375-518356(-)
CGCTGCTGGCCCCTTCGCCC
>Locus:SMc02225_1:586612-586631(+)
AAAAACATGACCGTGATCGA
>Locus:SMc02321_1:690516-690535(+)
GGTGCCGCTCAGACGGTGCC
>Locus:SMc03024_1:721970-721951(-)
CGTGTTCAGGCGCTTTTCAA
>Locus:SMc00792_1:813382-813363(-)
GACACGACGAGCCGTGGCAC
>Locus:SMc00902_1:881790-881771(-)
CGAGATCACGCGGAATCTGA
>Locus:SMc00064_1:1103354-1103335(-)
GAGCCCGCAACCATCGCAGA
>Locus:SMc01010_1:1536724-1536705(-)
CGGATGAGGGGCAGCCGCGT
>Locus:SMc01047_1:1576186-1576167(-)
GTTGACATAGGCGATTCTCG
>Locus:SMc01237_1:1680970-1680989(+)
CAATGGCTGACTACACTACA
>Locus:SMc00260_1:1828007-1828026(+)
GGTTGGCGGAGACTCCGCAT
>Locus:SMc00181_1:1983101-1983120(+)
CGCCATGACCTTGGCCACGC
>Locus:SMc04315_1:2134114-2134095(-)
ATATAAAGATATCTTTATGT
>Locus:SMc01864_1:2346916-2346935(+)
CACTACCGGCCGGAGCCGTC
>Locus:SMc01631_1:2424497-2424478(-)
GACGTCAATTGATTGCGGCA
>Locus:SMc01529_1:2603804-2603823(+)
TGAACAGAGGGTCCATTCCC
>Locus:SMc01818_1:2640728-2640709(-)
CCCTGAGATCAGGTGCATCT
>Locus:SMc02019_1:2722329-2722348(+)
ATTATTCTCTTGGACATTCC
>Locus:SMc02026_1:2730239-2730258(+)
CAAGAAGAAGCTTTTTCATT
>Locus:SMc00730_1:2850490-2850471(-)
ACAGCCGCAAGGCCGGCTTC
>Locus:SMc03974_1:2970044-2970063(+)
GATCGACACCAAATCGTGCA
>Locus:SMc03998_1:2996422-2996403(-)
CGGGCCAAGGTCCGGTCGGC
>Locus:SMc03104_1:3237241-3237260(+)
CAGAGGTTCGGGCGAGAAAG
>Locus:SMc03235_1:3344469-3344450(-)
CACGCGCGGGTCCCCCGCTT
>Locus:SMc03277_1:3393658-3393639(-)
TCACTGACGATCGCCAGACT
>Locus:SMc03815_1:3482209-3482228(+)
ATGCGTTGTTTCTCCGGGAT
>Locus:SMc04409_1:3617236-3617217(-)
CCGGCCTTACCGGGGAGAGA
>Locus:SMc02780_1:13526-13443(-)
TCGATTAACCTCTTAACGGCAAAAGAAAAAACCGGCCAGAACTTTCCGGCCGGCTTGTTTCCGATCGCGAGCAGCCTCAGGCAA
>Locus:SMc02771_1:24184-24035(-)
CCATGGAATGAAGCCTCTCACCCGGCGCTCACCGCGACAACCGCCTTGACGAGCCCCGACTTGTCGTGGACCCAGCGGGGAAGGTCGCGGACGAGGTCCTCGAGCGTCGTGCGGTGGGTGACGAGCGCCTCTATCGGGACGAGCCCCGCC
>Locus:SMc02842_1:192363-192431(+)
CGATTCTTGTCGGTCGGCCGGCCGGCTCAGCGCGACCTGGCGGTCGCCAGCGCCCGTGCGAAGGCGGCG
>Locus:SMc02883_1:239736-239735(-)
TC
>Locus:SMc02911_1:267787-267695(-)
TTGCAGGCGCATCGAAAGCGCACCCAGCCTTATTCGTTATCCGTGTCTTCGTCTTCGAAGTTTTCGTTGGCGGCGCGCGCGGCCTTGGCTTTC
>Locus:SMc00377_1:331731-331645(-)
CGTTTCACTGTTTCATCGAACCAGCGAAACGATCTTCCGGACGGAAAACCTATTGGACGTCGCGCCCGCCCTGCCCGAAGAAGCGCC
>Locus:SMc00401_1:351060-351125(+)
CAGAGGGACTCCAGGAATGTGATCAGGGCTTTGCGGTCGTCCTTCGGCATGGCGGCGAAGGCATTG
>Locus:SMc02311_1:682667-682551(-)
ACGCCAGTATCAGTTTCTTGGTCACTGCCATCGATGCGAGCCGTTATTCCCGGATGTTTGCGTCAAGGTCATGCATGTCGCTGCCCAAAAGCGCTCAGCATTTCGGGGCGGCATGCA
>Locus:SMc03045_1:741732-741604(-)
GGGACGCCGTATTTGGAGGCGGCGGATGCGATCTCGCGTTCGCAGACGCCTGCGCTCGCAAGGGCGCTACATGTAGACGTGGCCAGCGCGAGAACGCTCAGCACCGTCAGGCACATCGTCCGTAGCATC
>Locus:SMc00807_1:825762-825866(+)
CAGAAGGAGAACGGGCCAGCCGCGGCGTGGTTCCTGGTGCGGAGGAGGCGGTCGGCTCAGTATTCCTCAGGTGGCTTGTGGTGTCGGAACTGCAGCAAGAGCAGG
>Locus:SMc02387_1:1142329-1142415(+)
CTTTCGACAAGCAAACGACAAGAGTGTTGTTTTTTGTTCTACAGCGCCGCACGTTGTACTTCAGCGAGGCCCCGCGAGAATGATCGC
>Locus:SMc00620_1:1293998-1294048(+)
TATTCGGCCTTCAGGAATTCGCCCACTTCGAGCAACACGAATTCATTGTCG
>Locus:SMc01322_1:1461430-1461395(-)
ATTCCTATTGGCTTACGCTCTATCAGACCTTTTCGA
>Locus:SMc01293_1:1486965-1486882(-)
CCCGGGCGACGAACCTTAGAAGTTCAGGCCGCCTTCGCGAGCTGCCTCGGCCAGCGCCTTGATGCGGCCGTGGTAGATGAAGGC
>Locus:SMc01050_1:1578970-1579113(+)
TGCACGGGCGCTCCCGCAACCTCGTTTGGGGACTGCGCGCCATCTCCTTCCGCACGGCCCATGAGAAGTATTCCGAGGGACCGGGACCCTCTCTCCCCTCATCCCTGTGCTCGTTGTTTAGCCCGGGGACATGGCGGACACCTG
>Locus:SMc00302_1:1874605-1874691(+)
CAATATCGGCAGGTGCTCAATACCAGCCGAGCGCAACCTGCGCCTCTTCCGACATCCGGTCAGGCGTCCACGGCGGATCGAAGGTCA
>Locus:SMc00497_1:1914250-1914140(-)
GCAGGAGCCGGTCGCGCTCCCCGGCGTCGGCGGGAAGATCGTCGGCGAGGAAATAGGCGCCTTTCGACGTGCCGCCCCTCATCATCATGCACGCGATGCCATCCGGCGTCA
>Locus:SMc04312_1:2132330-2132265(-)
GGTCAGTCGCCAGGATTTCGGCATCAGGAGGCTGCATGCGCTGCCGCGAAAGCACGGCGGATCGCC
>Locus:SMc01460_1:2306751-2306638(-)
ATGTTTTCAGGCCGGCATGCCGACATTTTATGTTCTGCCGGACGCGTCGAACACCGGATCGACCGGCACCTGCAGGGCCGTCGCGAGCTGGTTGGTCTTGGCGGCAAGCGAAAT
>Locus:SMc02714_1:2564087-2563959(-)
TATGGGCAGAAGGTCGCGGCGGCTCGGGGCAGTTCCTCGGTGTTGATCAGTCTCAAATATTCGCCGCCACCGTTTCGGCAAGGTCCTGCAGAGCGGGATCGGATGACGGTCCGATCATCACGAATGAGA
>Locus:SMc01506_1:2623418-2623486(+)
GCGGCCCTTGCGCGTCCGATACGACCGCGCTGCAGGATCGAATCACGAAACGAAGGCACGCGAGGTGAT
>Locus:SMc01823_1:2647175-2647140(-)
TCCGGGCCGAGACCACGGAGGCGGGATTGGATGTCA
>Locus:SMc01837_1:2660728-2660829(+)
CACGATCTAAGGGCTATAGAACCTAGAACAGGAAATACCGCTGCGCCATCGGCAGCACCGTCGCCGGCTCGCAGGTCAGGAGCTCGCCGTCGGCGCGGACCT
>Locus:SMc00664_1:2915031-2914987(-)
CCCGCGAAGGGAGGGCCTCAGGAAGGATTGTCCTTGTCGCCCGTG
>Locus:SMc00644_1:2930372-2930410(+)
TACTGCCCGCTGGAAGCTGTGCTGCCGGGACTGCCCCAT
>Locus:SMc04049_1:3054278-3054358(+)
CATCTCAGTCAAGTCGCGTCTCCTTTTCCCGGATGGCAGCATGCCGATCCGATCGCCCTCGAAATGACTGGAAGAGACGAC
>Locus:SMc03937_1:3088635-3088561(-)
CTCGGCTCCGCTCAGCCGCCCGCGATCTCCGGATCCCAGGTGAAGAGTTCCTTCGCTTTGGCAATGCCGCGGAGC
>Locus:SMc03152_1:3110328-3110381(+)
CAAGCCGGAATCTTTGCCGCAGAAACCGTCGCCTCGATGTGGTCGACGAGCGCA
>Locus:SMc03167_1:3127073-3127198(+)
ATATTGCAGCGATCTCGAAAGCGCGTAAAGCGCTGGAGCGGGATGTGGGCGGAAAACCGCGCACACTTTTCGTTATCCCGCGCTAGTGCCCGCCGCCTCCGGGGCCGGCGCCTTGTGGCTTGGCGA
>Locus:SMc03203_1:3167271-3167149(-)
GTCATGACGGCGGCAAGCACCATGTCTTCGCGCACCGGGTCTCCGGGCTTCACATGCCATTCGACGAGCTCGGCCTCCGCGACACCTTCACCGACATCCGGCATCTTGATGATGAATTCACCC
>Locus:SMc02501_1:3291143-3291184(+)
CAGGCGGCTTCGGCAGCCAGCTTCTTGGCCTTCTCGACGGCT
>Locus:SMc03896_1:3566372-3566443(+)
AGGAGATCAGTCCCAGGCGGAAGGCGATCGCCACGACGTGATGGCGGTTCTTCGCCTTCAACTTTTCCTGGA
>Locus:SMc04400_1:3605093-3605239(+)
CAAAGTCCCGTTTCGATCTCGACGGCACCGCCGGTGGCGGCCGCCTTGACCACCGCAAGGCCGGTGGCGAGCGACCAGACGCCATCCTCACCGCTCGCCGACGGACGGCCATTGCCCCCGATCGCCGAATGGAAAGCCGCGATCGCC
>Locus:SMc02780_1:13546-13527(-)
CAATCCCGAATTTCAAAACG
>Locus:SMc02771_1:24204-24185(-)
ACTTTTTGGGAAGGACATCC
>Locus:SMc02842_1:192343-192362(+)
CGGGCGATCCTATAACCACC
>Locus:SMc02883_1:239756-239737(-)
CCGCTCTTCCGCATCGCGCA
>Locus:SMc02911_1:267807-267788(-)
CCATGTCTTGTCTCCGTCTG
>Locus:SMc00377_1:331751-331732(-)
TATCTGCGGATTTTCTGCAT
>Locus:SMc00401_1:351040-351059(+)
CTCGCGAAGGGAAGGCGCAT
>Locus:SMc02311_1:682687-682668(-)
GACGCGACGCGGCGATCCGG
>Locus:SMc03045_1:741752-741733(-)
CGGAATAGAGAATCCCGGTC
>Locus:SMc00807_1:825742-825761(+)
TCATCGTCTTCTCCTTTCGG
>Locus:SMc02387_1:1142309-1142328(+)
TGTCGCATTATATGCTGCAC
>Locus:SMc00620_1:1293978-1293997(+)
GAGGGCAGGAGGAGTGGGTC
>Locus:SMc01322_1:1461450-1461431(-)
GCCGATGAATCGACCTGCCC
>Locus:SMc01293_1:1486985-1486966(-)
GTTACGCCCGGGCATTGCTG
>Locus:SMc01050_1:1578950-1578969(+)
AGGAATGAGGGAGGCGGGGA
>Locus:SMc00302_1:1874585-1874604(+)
ATGCCCGCTTGCCAACGGAT
>Locus:SMc00497_1:1914270-1914251(-)
GGGCGACCCCATGATGCGCA
>Locus:SMc04312_1:2132350-2132331(-)
AACGACGTTTCCGCGGATCG
>Locus:SMc01460_1:2306771-2306752(-)
GCAGGCCTGTGGAAAGACTG
>Locus:SMc02714_1:2564107-2564088(-)
TATGCGATAGCCCTGCCTCC
>Locus:SMc01506_1:2623398-2623417(+)
CAACAAATCGAGGTGCTACC
>Locus:SMc01823_1:2647195-2647176(-)
CTCGAACGTCAGGCCGAGGT
>Locus:SMc01837_1:2660708-2660727(+)
CTCACAGGCGTGCATCGTGC
>Locus:SMc00664_1:2915051-2915032(-)
GCGAGCGCGTGCCATGCGCG
>Locus:SMc00644_1:2930352-2930371(+)
CACTTTTCCGGGAAGTGCTC
>Locus:SMc04049_1:3054258-3054277(+)
CTCCGCCGTTTCATGGTCAG
>Locus:SMc03937_1:3088655-3088636(-)
ACCGGCTATCGTCACCGTAT
>Locus:SMc03152_1:3110308-3110327(+)
CGCCCGCTCATGAATTCGTT
>Locus:SMc03167_1:3127053-3127072(+)
GACAGCTTCGACGAGACGGG
>Locus:SMc03203_1:3167291-3167272(-)
TTTCGACCGTCGCCTTATCG
>Locus:SMc02501_1:3291123-3291142(+)
CCACGGTTCCTGATGCAGAT
>Locus:SMc03896_1:3566352-3566371(+)
GCACTTCGGCTTGTGCCGTC
>Locus:SMc04400_1:3605073-3605092(+)
TGTTTGCCCGTCATGCGCAT
>Locus:SMc02569_1:57887-57988(+)
TCTGGCCTGCATCGTTACTGTCTCAATCAAGCCGCATGGCGATGCCGTGCTTGGCCATGTGGCGCTTCGCCTCGCCGATGCTGTAGGTGCCGAAGTGGAAAA
>Locus:SMc02900_1:257225-257100(-)
AACGCTCACACCCCGCACGGAGGCGGGGTGTGGAAGACTTCGGATGTCGCGCGGTCAAATGCAGCGCGCGGTCATCCCGGTATTAGCGGCCGTAAACGGCAGCCTGAATCTGGGAACGGGAAATAC
>Locus:SMc01712_1:492039-491968(-)
AGACGCATCTGCCCCTCAAACCCGAACGGCCGAATCAATAGCACTTTTTCGATAAGGCGGGATGAGGAAATC
>Locus:SMc02174_1:521860-521774(-)
GAACCCGCCGGCGAGCCGGCGGGTTCTTTCTCGACCAGCAATGCTTGGGTCAGGCAGCAACGGCCCTTCCGGTGCGGGCATCGAGCG
>Locus:SMc03071_1:752583-752500(-)
GGCATTCTTTCGCCCGCTTGTTTCGATTGGTATGAATGTACTTCGCCAAGCCGCTTCGCGGTCAGAGCGACATGCATCAGGCCT
>Locus:SMc00450_1:994693-994628(-)
GCGTCACGCCGGCCTGCCGGCGGGGAGAAGCCGCCGAAACCGGCGGCTTCTGTTCGTTACCCGTCA
>Locus:SMc00023_1:1018359-1018306(-)
CAACGGCGACGCCGCTCAGCAGGCGTTTCGGAAGGCTTGTTTGGGAAGCGGACA
>Locus:SMc00098_1:1056994-1057104(+)
CAGCTTTCGTGTCGACTACCGGCAAGCCGCTGCGTCAGCCGGTGCAGCGCGTCGCGCAACTCGCCGACCTCCTCCAGGCTGCAGCCTGATGCACTGCCGATGTCGCGCAGA
>Locus:SMc00456_1:1092601-1092684(+)
TCGTCGCGGCAGGAGTTACTTCCCGGAAGCCGGACCGGGATCGAGGCGGTGTTCCGGAACCGGCATACGCTTGAAGGCCGGTTC
>Locus:SMc00064_1:1103777-1103709(-)
TTCATGGATACGCAAAGTCGCTGCAGCACTCTGCGCCGTGCCCTAATCGGCCGGCTCCCTGCCGACCTC
>Locus:SMc01298_1:1484431-1484390(-)
CGGTCAGAACGACGACCTTGTCGCCTTTGCGAATCTTTTGCA
>Locus:SMc01287_1:1491119-1491033(-)
TTCCCTTTTCGGGAAATTACTTCTTCTTGCCGGCGATCGCCTTTGCCGGACCCTTGCGGGTGCGGGCATTGGTGTGCGTGCGCTGAC
>Locus:SMc00995_1:1521159-1521091(-)
CTCTCGCCGGCGAAGGTGGCCGCCGGCTATAAAAGGCCGAGTTCGGCAAGTTCACGCCGCAAGTCGAGC
>Locus:SMc02078_1:1638168-1638040(-)
CCGACCTTCCCTGCCCTAAGGTCGCCATCCTCGGGTCAGGCCGCACGGGACCTCAATCGTCGTCGTTCTGCAGATGCATGTTCTGGGACATCGTTATCGCTACCCGGCGGTCGTCTTCGGTGGCGAGCG
>Locus:SMc01192_1:1737574-1737575(+)
AG
>Locus:SMc00958_1:1787159-1787124(-)
ATTCTCGAAGTCTCGTTCACCCTTAGTCGGCGGCGG
>Locus:SMc01869_1:2342194-2342090(-)
AAGAAAAGGGCCGCGACGGATATCCGCCGCGGCCCTTTTTTCAGGATTATTCCATCTCAGCCCGAGACCTCTTCCTCGTTCGAAAGAAGCAGGCAGACGAGCGTG
>Locus:SMc01594_1:2388995-2389087(+)
GGGTTGGGGAGGGGTAAAGCCGCAAAAACTTACGCCCTTTCGAACCCGCGCGCGACCTCCCAATCGGTCACCCGCCGGTCATATTCCTGCTGC
>Locus:SMc01637_1:2430376-2430332(-)
AGGGGCCGAACTGACTCTTACCGCTTCGTCAGCTTCAGCTTCCTG
>Locus:SMc01543_1:2479839-2479955(+)
ATGTCTGCAGACGATAATGCGGCCCCGCCACGAAAACCTCAAATGGCTCGAATAGTGGAAGCGCCGCCGGCGACCGGCGAGACCGTCGACATCTCGTTCACCCAACCCTCTCCTGCC
>Locus:SMc01547_1:2482615-2482493(-)
TGCGGAAGCCGCGCGCGAATTTCCAGAAGGATGCCCTTCATGCGGACAGATGAACCCAATGTTGCCGCTGGCGGCAGCACCCATGTCTTAAGCAGCTCGATGTGGTTCTTGTCGTGTTTCGGC
>Locus:SMc01549_1:2488427-2488570(+)
AACGCCCTCGTCGGCGCGGATGAATTGATGCTAGGTCGCCGCCTGATAATGGCCGTGAGCAGCTTTGGGTCGTCCGCGCGACATAGTCAACGATGGGACCGGCAGCCGTTGCGCCCGTCAATTGCTTGCGAAGCAGTAGAAGAG
>Locus:SMc02686_1:2536440-2536366(-)
CGTCGTAAACGTCAATCGAACAGGCTCGATACCGATTCTTCCTGGCTCGTGCGGCTGATCGCCTCGCCGAGCAGT
>Locus:SMc01834_1:2658869-2658919(+)
CAGGCGGCGAGCTTCTTGGACTTCAGCGCCGCGAGGATGTTCTGCGGCGAG
>Locus:SMc01947_1:2669562-2669648(+)
CACCATCATTGCGCCGGTGTTCTTTCGCACCGGCCGCGCGGACCGGCACGCGCTGTTCCCTTATTTTGCCTTCCAGGAGAAAGGCGA
>Locus:SMc00667_1:2914145-2914032(-)
AACAAAAGACGGCTGACGGCGCGGCGCTCAGGCCGGGCCGATCTCTATCAGGAAAGCTTCCGAAGCGATGTCGGCCGAGAGCGTGAGCGTGCCCGGCTGGACGAGGACCGCCGC
>Locus:SMc00655_1:2921180-2921218(+)
CAGGCGCGCAGCCGCGCACCCGTATCCCGCTCCTCGAGC
>Locus:SMc04029_1:3032154-3032008(-)
CCCTCTCGAAAATCTCCGAAAATCTCTGTTCCACCCTCCGGTCGAGTTCGCTCGTGCCGTAGGCGGAAGCATAGCCCTGCGCATTCGCGACCAGACTTTCGGCAATCGCCGGATGGGCGCCGGCCCAGTTGTCGGAGGAGAAGATCA
>Locus:SMc03149_2:3178673-3178545(-)
GTGCTGCCACCGGCAACCGACCTGCTGGACGTGTTCGTCGCTACGCCATCGGCAAGCGCACCCGTCTTCAGCTCGTCATCGGCACTGAAGTTGTCGTGGAGCCCAAGATTCTTCTGTGAGGAATCGGGC
>Locus:SMc03149_1:3179111-3178962(-)
CCGGAGCATCCGGTAATTCATTCGACGTCGCCATCCGACCCCGCCGGGATCACGCCCGGATCGCCAACGATGGTGCTGACGTCGGCGTTGCTGAGAAGGTTCGCGCCCTGGACGATTTCGTGGTGGAAGTCCGGATTTACCGGGCCTGGC
>Locus:SMc03138_1:3192600-3192520(-)
GAAGGAAGTCATGGCGATCTCTTGTCCTGCGGCGTCACGGCCGCGAATGCGGAAGCAATTGCGGCCGTGCTAGTTTATCGG
>Locus:SMc03085_1:3262154-3262189(+)
CAGAATAGCGGCACGCGGGCGGATAAGGACGCAGGC
>Locus:SMc03246_1:3359811-3359746(-)
GAATATCTGCGTCTGACTGCGCGTTACGCCGCCTTGTCGACCTGGTCCTCGGGTGATCGCCCTGTC
>Locus:SMc02569_1:57867-57886(+)
GCGGCATACGCGTTCACCCC
>Locus:SMc02900_1:257245-257226(-)
GTAAGCAACCATGCGTATAA
>Locus:SMc01712_1:492059-492040(-)
GGAAATTGTAACAATCTTTC
>Locus:SMc02174_1:521880-521861(-)
TGAGATCGTGACGCAACAAA
>Locus:SMc03071_1:752603-752584(-)
CGCGGGCGGAACGATGCCCA
>Locus:SMc00450_1:994713-994694(-)
TTGCTGCGGCAGAAACAGCC
>Locus:SMc00023_1:1018379-1018360(-)
GAGCGCCATAGCGAGCGCTG
>Locus:SMc00098_1:1056974-1056993(+)
GTTCCTGCAGGTGCTCTTGT
>Locus:SMc00456_1:1092581-1092600(+)
CCCGAACGATCGGTCTGCCT
>Locus:SMc00064_1:1103797-1103778(-)
ACGGCGACGGTGCCGCGCAT
>Locus:SMc01298_1:1484451-1484432(-)
GGTACGGCCCTTGTCCTTAC
>Locus:SMc01287_1:1491139-1491120(-)
GCGTGCGCCAGCCTCCCGTT
>Locus:SMc00995_1:1521179-1521160(-)
CGATTTGTCGGACGCGTCCG
>Locus:SMc02078_1:1638188-1638169(-)
TCGAGACGGCCTGAGGCGAG
>Locus:SMc01192_1:1737554-1737573(+)
GCATGGTTTCGTCTTCACTC
>Locus:SMc00958_1:1787179-1787160(-)
CGGCGACACCGTGCCGGACC
>Locus:SMc01869_1:2342214-2342195(-)
CTGAGCCGAAATCAGGACCA
>Locus:SMc01594_1:2388975-2388994(+)
CCCCTCCCCCTTGTGGGAAG
>Locus:SMc01637_1:2430396-2430377(-)
AAGGTGCCGGCAGGCGGATG
>Locus:SMc01543_1:2479819-2479838(+)
GACCAGCCGCAATTCCCCGA
>Locus:SMc01547_1:2482635-2482616(-)
TGAGCGACTTCTTCGTGGCA
>Locus:SMc01549_1:2488407-2488426(+)
TCTGGTTGCGAGCATCCCAA
>Locus:SMc02686_1:2536460-2536441(-)
CGTCTTGACGAGACGCTCGG
>Locus:SMc01834_1:2658849-2658868(+)
CGATTCGGTAAAATCGGGAT
>Locus:SMc01947_1:2669542-2669561(+)
TCATAAGCCTGCGCAATGCC
>Locus:SMc00667_1:2914165-2914146(-)
TGCCTTCATATTTCCGGCCG
>Locus:SMc00655_1:2921160-2921179(+)
CGGTGCCGTAGTTGCTCTCT
>Locus:SMc04029_1:3032174-3032155(-)
CACGAAGAATACCGCGACGT
>Locus:SMc03149_2:3178693-3178674(-)
CGGCGGTCTCGGTGAGACTG
>Locus:SMc03149_1:3179131-3179112(-)
CGGTCTTCCCCGTTGCACGG
>Locus:SMc03138_1:3192620-3192601(-)
TCGCCGACTGCGGCAAATCG
>Locus:SMc03085_1:3262134-3262153(+)
ATGAACGATTGCTCCGGATT
>Locus:SMc03246_1:3359831-3359812(-)
CATGTGGTTGGTTAAGCCGT
>Locus:SMc02856_1:209607-209521(-)
ATCGACGGCAAATGCAAGCCGTCTTCCACAAACACCCGGCGGCGGCCCGCTGCCGCTGGTTCAGCCGCCGGTCAGCAGGTCGAACAG
>Locus:SMc02888_1:243129-243194(+)
TGTAAGACGCCCACTTCGTCTGATCACCACGCTGTTTGGATCAGATGGCGCCGAGTTTTCGATGAA
>Locus:SMc02898_1:255978-255877(-)
TGGTCCCCTTGCTGTCGGAATGTCAGACGCGGGCGGAAAGGATGCGGCGGGCCTTGTCGAGATCGGCCGGCGTGTCGACCCCGAGCGGCACTGAGTCCACGA
>Locus:SMc00370_1:324897-324844(-)
CATGGGCGGCGACGGCGGAAAGGACGGCCAGTTGGGAGAGCTGTGTGCGGTTCA
>Locus:SMc02170_1:525241-525200(-)
CGAATTCCTGGGATGGCTGTGCGGCTGTGTTTGTTTCGCCCA
>Locus:SMc02267_1:634114-634040(-)
AACCGTCATGCTCAGCCGACGCGCTTTTCGACTGAGGTCTCCGGAGGAAGGACCCCGCCGGCGGCGAATTCGGCG
>Locus:SMc02318_1:689289-689438(+)
GCTGCGGCACGTAGACGCTACACCGCCGAGACATCGATCCATTTTGCACCGGTCAGCTCGGCCATCCGCTCCGGGCTGATATGGACGGCGGCGTTGGTCGCACCGGCGGCGGGAACGACGATGTCGAACGACTTGAGCGACTCGTCGCAA
>Locus:SMc03071_1:752556-752470(-)
TGGTATGAATGTACTTCGCCAAGCCGCTTCGCGGTCAGAGCGACATGCATCAGGCCTGCTTCTTCTTTTCGTCGTTGGGCAGGAAGG
>Locus:SMc00902_1:881795-881667(-)
CAGGCCGAGATCACGCGGAATCTGAGCCGCTCCGGCCGACTTTGCGCCGATCTCAGACGCCTCGGAAGCGCAAAAAATGCATCAGCGTGTCGCCGAAGGCGCGTTCATCGACCGATTCGAAACTTTCGG
>Locus:SMc00457_1:1100230-1100301(+)
ACGCATGCCCGCACCCGGTCTTTACGATCTTCGGCATTGCGAGGTCGATCAGGCCGGAGGAACCTGCCGTTG
>Locus:SMc02656_1:1167507-1167424(-)
GCGCCGCATTCGCGATCAGAAGCCCTTCCGGAAAAGGCCGCGGTCGATCTGACGCTGACGGTATTCCAGGTCGATCCGGTCGAC
>Locus:SMc01348_1:1433784-1433671(-)
CGCGGGACGATGCCCGAGAAGCCCGGCTCAGGAGCGCGGCGTCCAGGCGTCGTAGTCGCCGGTCACACGCGGGCGCTTGCCGGCACCGGCAATCGACCCCTTCGGCCGGTAGGC
>Locus:SMc02081_1:1632051-1631959(-)
AAGCAATTCCTGCCTGTCTGCCGTTTACGTCAGCGCCGGGGCCCGCGCGCAACGCGCTCGATCTCTTCGCGCACCAGTCTTTCGACCAATGTC
>Locus:SMc01212_1:1715137-1715099(-)
CGAGGAACAGACCGCGTCTCACGAATTTCTTGTCGAGCA
>Locus:SMc00255_1:1824790-1824722(-)
CAAGCGGGAGCAACGTGCCGCAGCGACTTGCGCTTCAAACGGTTACCTTCGTGCGTGTCCGGCCGACCC
>Locus:SMc00508_1:1905227-1905141(-)
AGGAAACATGCAGTAGCTAGACGGAACCGAAAACCCGCCGGAAGATCGTGTCGACATGCTTGGTATGGTAGCCGAGGTCGAATTTCT
>Locus:SMc04295_1:2113377-2113427(+)
CAATGCCTCCCCTGCTGCGTCGGATCGAGAACATCGCGCAGCGCATCGCCG
>Locus:SMc04292_1:2213942-2213799(-)
TCCCATTCCAAGCAATCTGGCGGAGGCAACAGAGCGCTGCGAGTCCCTTCGCCCCGCTTGCGGGGAGAAGGTGCCGGCAGGCGGATGAGGGGCGGGTCTTTCGGCAGCAGCTGGATATCAGTCAGGCAGGCCGGCGCGGTGCAG
>Locus:SMc04453_1:2320136-2320137(+)
AC
>Locus:SMc01845_1:2370304-2370221(-)
CCGACAATTCTGAATTGTGCAAGCAGTATTGCAGCGAAGCGGGTGTTGCCACCCGCTTCTTGTGTCCTGCAAAAGGTTAAAGCG
>Locus:SMc01640_1:2433658-2433542(-)
GACGGTCGAGGGAGCGGGGAGGGGTGGTCATTGCGTCACCTTCCGAACGCTGCCATGCCCCTCATCCGGCTGCCGCCACCTTCTCCCCGCAGGCGGGGAGAAGGGATATGCCGCGCC
>Locus:SMc01578_1:2515818-2515886(+)
CTTCTTCATGTCGGTCTGCAGGAGAATTATCTGCAGGCGGCGCAGAAGCGCTGGATGCGGCGGCAAGCC
>Locus:SMc01833_1:2658667-2658747(+)
GATGTAAACCATGGATTTCTGCATTCCCTTACCGGTGAAACGAGGAAACGTGCATGGTTCGCGCCCCCGCATCCGCTTCCT
>Locus:SMc01970_1:2692837-2692983(+)
CAGCCGCGGCGGGCGATCAGGATGCCGATCAGCACGATCGCGCCGCCGATCGCCTGCATGAGGCCCACCGGCTCGCTCAGCAGAACCCAGGCGAGCAGCGCAGCCACGACCGGCTGCAGGAGCAGCGTCAGCGAAGAAAAGGCCGGC
>Locus:SMc01972_1:2695778-2695822(+)
AGGAGCGATCGCCCCGGCTACCAGCCGACGGCGTCCTTGAGCATG
>Locus:SMc00737_1:2844487-2844615(+)
ACGGCTGCAGCTCGACATCCCAGTAGAGATAGTCCATCCAGCTGTCGTGCAGATGGTTCGGCGGAAAAAGCCGGCCGTTATTGTGCAGATCCTGGACCGTCGGATGATAGGGCTTCTGATGCGGGAACA
>Locus:SMc00642_1:2935171-2935046(-)
GAAGGGGCCGGCAGGCGGATGAGGGGCGGGTTACTACAGCGCGGCGCGATTTCTCACGCGCGCGAACATGCGAGCCTTTATGTCACCGCGGCAGCTTCGGCCGGCCGCGTTCGGCGATGGCGATGC
>Locus:SMc00640_1:2936904-2936939(+)
CAGGCGGCAGCCTGCGAAAGCGTCGCCTTCTGGGTC
>Locus:SMc04052_1:3055834-3055938(+)
TTATTCCATGATGCGCTACGTCCGCTGGCGATTTCTCGGCGCGCTTGCCGGTCCCATCAGGTCAGTGCGATCAGATCCGCCCGCAGACGTTCCGCGCCGCCCTCC
>Locus:SMc03179_1:3143853-3143731(-)
CCCGCGAAGGGGACAAGAATGAAAACAGAAAGCAATTTCTCCGCGTATTCGATCGTTTTGTCTCCTTGCGAGTGTATTGGAGGTCGGGACTTCGGTCCCGCGAGGACTGACGCCGGACGGGTC
>Locus:SMc03186_1:3151675-3151640(-)
GCCACAGCGGAAAGTCGGCTGATCATTGCCCGTTCG
>Locus:SMc03193_1:3156618-3156683(+)
TATCCCTGTTCAAACGCGGCGGCGATGCGCGCGGTCCCGAGCCGTGTAAGACAGGACAGCGCCGAT
>Locus:SMc03800_1:3465743-3465633(-)
AGACGTTCCGCAATCTCATGCGCGGCGCAGCGCAACCGGAAACGCGGCATTCCCGGCCTTCGAATGCACTCGCGAAAAAATTCTTGGCGTTCGCGTCATTTCCCTGTTGCA
>Locus:SMc02856_1:209627-209608(-)
GCAAGGCATTCTGCGGGGGG
>Locus:SMc02888_1:243109-243128(+)
CGCACCTTTGATGAGGGCGG
>Locus:SMc02898_1:255998-255979(-)
GTTGGTCTTGGCGGTCACTT
>Locus:SMc00370_1:324917-324898(-)
CGCCGCGCCGCGGAAGCTGC
>Locus:SMc02170_1:525261-525242(-)
ACTGTCGGCCAGGACCTTTT
>Locus:SMc02267_1:634134-634115(-)
ACCAAACCGGCGACGTTTCG
>Locus:SMc02318_1:689269-689288(+)
CTGTTCCGGGACCACTGCGT
>Locus:SMc03071_1:752576-752557(-)
TTTCGCCCGCTTGTTTCGAT
>Locus:SMc00902_1:881815-881796(-)
CGGCCATCCTGCACGACGGG
>Locus:SMc00457_1:1100210-1100229(+)
AGAATGGCGAAGATGATGCT
>Locus:SMc02656_1:1167527-1167508(-)
CCGTGGCGCGCCTCTCCGGC
>Locus:SMc01348_1:1433804-1433785(-)
GCCGTGATCGTCCCGCAAGT
>Locus:SMc02081_1:1632071-1632052(-)
CGGGATTGCCACGACGGCAG
>Locus:SMc01212_1:1715157-1715138(-)
GAGGAAGAGAATGAGGAAGA
>Locus:SMc00255_1:1824810-1824791(-)
GCGCTTACGATGACCTGCAA
>Locus:SMc00508_1:1905247-1905228(-)
CTTTAATCGTATACGATTAA
>Locus:SMc04295_1:2113357-2113376(+)
CGCGCGATATAGGCTGCCAT
>Locus:SMc04292_1:2213962-2213943(-)
GACGTGCCTGATCGGGCACA
>Locus:SMc04453_1:2320116-2320135(+)
TTCATCTGACCAGGTAAGTC
>Locus:SMc01845_1:2370324-2370305(-)
ATCTAAGCCGGGATAGGAGC
>Locus:SMc01640_1:2433678-2433659(-)
GATGGAGCGTGGGCGGATGA
>Locus:SMc01578_1:2515798-2515817(+)
AGCCCGCCGGTGACGGCGGG
>Locus:SMc01833_1:2658647-2658666(+)
TGCGCCGTCAGATATGCAAT
>Locus:SMc01970_1:2692817-2692836(+)
TGCCGGGTATCTGAGTGGTT
>Locus:SMc01972_1:2695758-2695777(+)
TCTCAGCGAATCTGATGCCC
>Locus:SMc00737_1:2844467-2844486(+)
GCAGCGGCACCGACGCCCTT
>Locus:SMc00642_1:2935191-2935172(-)
CTTTCCCCATCGTGTGGGGA
>Locus:SMc00640_1:2936884-2936903(+)
CGAAGCGGATCGCATCGGAT
>Locus:SMc04052_1:3055814-3055833(+)
AGACGAGCGAGCTGCCTCGC
>Locus:SMc03179_1:3143873-3143854(-)
AGAAGATTGCAATGAGGCTT
>Locus:SMc03186_1:3151695-3151676(-)
GGGCGGGCATCGTTCAAAGT
>Locus:SMc03193_1:3156598-3156617(+)
TAATCGTAATCAGGCATTTC
>Locus:SMc03800_1:3465763-3465744(-)
GCCTGCTTTAAGGAGGAGCG
>Locus:SMc02587_1:77449-77499(+)
CACGCCTGCTCCTCCATTCCGATTTCGATCACGCGGCCGCCGGCGGCTTCC
>Locus:SMc02591_1:89375-89416(+)
TATTTCAAGAGAATCGGCGGCGAGCCAGTCAGGGCAAGTGAC
>Locus:SMc02861_1:214832-214957(+)
TCTTCTCCGGATGCAATTCCATTAGATCGCGGAAATATACTCCCCGCCGCCGGCAATGCCAACGGGGTGCCCGGCGAAAGCGTCAGGCGACGAGGTCCGCGGCGAAATAGCAGAGCGCCGAGATCA
>Locus:SMc00330_1:284205-284249(+)
CGAGCCACGAAGTCTCGTCACATCACGTCGTCCGGGTCGCGGCCG
>Locus:SMc01118_1:437813-437727(-)
GCGTTTCTTGGACGTTCTGGAGAATATACGGGCGAATGGCGTCTTCCGGTCAGGCGCGGGTCACGGCGAATCCGGCCTGGGGCTTGG
>Locus:SMc02177_1:518349-518266(-)
CGGGGAGAAGGGGCCGGCAGGCGGATGAGGGGCACACATCGACAGCAACCGCATCGCGGGATGCCAGCTATCGCCCCTACCTCA
>Locus:SMc02267_1:633714-633649(-)
GCCCGGGTGGAAGCCGTGCCAGGTCGACCAATGCTTTCAGTCCGTATTTTCCCTTCTTCGTCAGCA
>Locus:SMc00812_1:833062-832916(-)
GCCGGCAGCGGACGTCACCCTCCGCGCCGTAACCGATCTCCACCTCATCCTCCTTGCGGCGCTTCAGGCCGAGGGGCGCAAGCGCCCGATCGTAGAAAGCGCCCGCCGTTTCGAGATCGTTGGAGCCGAGGGTCACATATAGCAGCA
>Locus:SMc00814_1:836081-835995(-)
AAGGGGCCCAAATCTTATGGGCCCCGCCGAATTGTTGTCGCAGTGCAACAAGCCGTCTCTTCAAATATCGAACTGATAGCTCGCCGG
>Locus:SMc00922_1:861811-861927(+)
ATTGTGGAGATGCACCGGGTGGTATCGTCATCCTTTCCCCTCTTGACGTCATGGCACCTGTGCCTATGGAAGAGGAGCTTGCGGCCCACTGTCAATATCGGTGCCGCCTCGGAGCCG
>Locus:SMc00984_1:952780-952848(+)
GGTTGCTTCAAGCGTGCCGATGGCCATCAGCCCCGCGGCGCGGCCGCGCGCTGCAGCCGGTCGATTATC
>Locus:SMc00064_1:1103757-1103656(-)
CTGCAGCACTCTGCGCCGTGCCCTAATCGGCCGGCTCCCTGCCGACCTCTAGCGGCCAGGTCACGAGATAATCTTCATAATCTTCGATATCGATGCCGTCCT
>Locus:SMc02631_1:1191283-1191212(-)
TTGACCGTCACGGCCGTCTGCGGCACCGCGCGGCCGCTCTTCAGGGGATGGATGTTGAGGCCGGTCACGTGC
>Locus:SMc02114_1:1597104-1597030(-)
CCGGACTGGCCTCACCCAACCCCGGCAAGGAACTCCAGAACCGCCTTCTTGAACACCCGGTCGCCGACCGCCAGC
>Locus:SMc00176_1:1986333-1986416(+)
CCCTCGCTAAACGAATCACCGCCGCGTGCGGCCATCATATTGCTTAACCGTTTCGCCGCCGAACAAAAGGCGTTGCGGATTTTT
>Locus:SMc00134_1:2036440-2036327(-)
GATAGCCGCGGTCGCAGCAGCCTTCAATCAGGGTTTGAAGCGGGCGATCACCAATTGGCCGGCAATCGGCTCGCCTTCCTCCATGCGCACCGTGATGTCGGTGATGTCAACGAT
>Locus:SMc04235_1:2061666-2061752(+)
TCGCGCCGCAGTCGAGCTACTCTGCCGCCTGCCTTGCCGTTACCGCCTCGAACACCGCGTCGAAGGCAGCATGGATCACTTGCGGAC
>Locus:SMc04251_1:2077344-2077379(+)
TTTTGCAATCCAGTCCGCAGCTTCAGATCTTGCCGT
>Locus:SMc04197_1:2184205-2184270(+)
CAGGCCCGGCTGAAGGTGTCATCTCAGGAAGCTGTTCCGCTTCCGGCACCGCCATCGTTCACGACC
>Locus:SMc04363_1:2242175-2242303(+)
CCAGAGCCCTATCGACGGCGAGATAAGCCGTCGCGGCCTGCATTCAGCGGACTCACAGCTCTTCCAGCGTGTCGTTCAGTGCCTCGATACCACGCAGCCGGTTCCGGCCGGCCACGCCTGCGGTCTCGA
>Locus:SMc01425_1:2270772-2270852(+)
ATCCAGTTGCATGAGTTCCTCCAAAGCCGCGGGTCTGCCGAGGACGCCGCTGCAAACCTGGGATTCGCATCGAGCAATCTC
>Locus:SMc01433_1:2279062-2279027(-)
GCCGCCGCTCGTTTCTCCATGCGTCATTGTCGTCCA
>Locus:SMc01869_1:2340831-2340830(-)
TC
>Locus:SMc01648_1:2444713-2444585(-)
AGGTATTCCAGGACTGCCGGCACCGGCTTCTGCTCGGTGCCCTCAGGCATCCAGATGCGTGCGGCAAGCCGGGTCCCGTCCTCCAGGGTTATCCATTCGTTTTCGATGACGGTGAAATTACGCTCGGCC
>Locus:SMc02684_1:2534303-2534160(-)
GCGCCGGATGCGGCGGCTGCAGCGCCGGCGCGCCCTATTGGACGCGCAAAGGTCGCTGCAGCAGGATCAGCCGCCGGCGCGTTCTTCACTTCCGACGGAAATCATAGGGCGATTTCCTTACGCAGATATGAAGTCCAGTCCGTA
>Locus:SMc03998_1:2996243-2996121(-)
GCGGGCCGGCTGATCGGCAGACCTTCGGCGAGCTCGTTGACGGTCCTTGGCGCGCGCCTGAGTTCCTCCAGCAGATGGCGCCGGTTCGGATCCGCAATGGCATCGAATGGGTCCGCGATCGTC
>Locus:SMc04059_1:3063820-3063782(-)
TCATTCCGAAATTGCCGCCCCGATCCCGCAGCATCGCCA
>Locus:SMc03938_1:3088790-3088858(+)
AGAAGGTGGCGGCAGCCGGATGAGGGGCCGGCCTCGCTCCCCTCAGTGATTGATCGCCTTGACGATCTC
>Locus:SMc03195_1:3159003-3159056(+)
CAGCAGTTCGGCGCCATCTGCCGCTCGACGGCCAAGGGGGGATCTTCCGGCAAC
>Locus:SMc03746_1:3355303-3355452(+)
GCTTTACCGGCAATACCTCAATGCATCGACCGGCTCGACCATTCCTCTTTGAGAATCCGGAACGCGTCTTCGAGCGCAGCGACCAGCACGTCGGTCAGCTCGCCGCCGTCATTGTTCATGAGGTACAGGGCCACGGTCGCATCCTGCGGG
>Locus:SMc03871_1:3536436-3536344(-)
GCGTCGGATCGGCCGCCGCGAACAATATGTCATCCTTCGTTGCCGAGGAACCGGTTGATCGCAGCGATGTCGCGGCGCCCGAGGAACCGATCG
>Locus:SMc03882_1:3548893-3548997(+)
TTGACCAGTCCCCGCGGGCAAATTTTCGACTCGGGCGCGGGAAGCCCCGATCCGCCTCAGGCCTCGTCCTCGGGTACGATCCATGTTTCGACTCTCGCCGCCTCC
>Locus:SMc04400_1:3605093-3605203(+)
CAAAGTCCCGTTTCGATCTCGACGGCACCGCCGGTGGCGGCCGCCTTGACCACCGCAAGGCCGGTGGCGAGCGACCAGACGCCATCCTCACCGCTCGCCGACGGACGGCCA
>Locus:SMc02587_1:77429-77448(+)
AGGGCAGGCAGCGCGCGCAT
>Locus:SMc02591_1:89355-89374(+)
CAGGCTTATGGTAACCGCGC
>Locus:SMc02861_1:214812-214831(+)
CAGATACGATGGAAGTTCAC
>Locus:SMc00330_1:284185-284204(+)
GCGCTGAGCGTCCGTCACCC
>Locus:SMc01118_1:437833-437814(-)
GTCGGTAAGGCTCATCGGGG
>Locus:SMc02177_1:518369-518350(-)
TGGCCCCTTCGCCCCGCCTG
>Locus:SMc02267_1:633734-633715(-)
TTCGGTGATGAAGGCAGTCT
>Locus:SMc00812_1:833082-833063(-)
GAACGGCGTCACCACCCAAA
>Locus:SMc00814_1:836101-836082(-)
ACGCCGGAATGAAAATAGCC
>Locus:SMc00922_1:861791-861810(+)
CGCGAGGTCTTCGTTGTACA
>Locus:SMc00984_1:952760-952779(+)
GCCCTGCCTCGGATCAACGT
>Locus:SMc00064_1:1103777-1103758(-)
TTCATGGATACGCAAAGTCG
>Locus:SMc02631_1:1191303-1191284(-)
CGCCGGCCAGCCCGTCGAGA
>Locus:SMc02114_1:1597124-1597105(-)
AAGTGCGCAGGGTTTTCCGT
>Locus:SMc00176_1:1986313-1986332(+)
TCAACGCAACCTGCCCGCGA
>Locus:SMc00134_1:2036460-2036441(-)
GATGGCATGTTCCGCCCGAC
>Locus:SMc04235_1:2061646-2061665(+)
CCCTCGCCGGCGGCGGAGAC
>Locus:SMc04251_1:2077324-2077343(+)
CGTCGCTCCGGGGTTCTTCA
>Locus:SMc04197_1:2184185-2184204(+)
ATGGAACGCGAGCCCGCCAC
>Locus:SMc04363_1:2242155-2242174(+)
CCACACGCAAGGCGTTCCAG
>Locus:SMc01425_1:2270752-2270771(+)
AGGAACAGCGCCAGAAGCGT
>Locus:SMc01433_1:2279082-2279063(-)
ATCGGAACCCTCGAGCCAGA
>Locus:SMc01869_1:2340851-2340832(-)
CAGCGAGGTTGTCGCGTCTG
>Locus:SMc01648_1:2444733-2444714(-)
CGTCGCGCTTGCGGTAGGGC
>Locus:SMc02684_1:2534323-2534304(-)
GTCTCCGCTCGAACATCCCG
>Locus:SMc03998_1:2996263-2996244(-)
CCTTGAGATGCTGGGAGACG
>Locus:SMc04059_1:3063840-3063821(-)
CGGCGCGATCAGCGCCGTCA
>Locus:SMc03938_1:3088770-3088789(+)
CCTTCTCCCCGCCTGCGGGG
>Locus:SMc03195_1:3158983-3159002(+)
GGCAAACGCTACGGCCGCGT
>Locus:SMc03746_1:3355283-3355302(+)
GATGGCCGTTCGAGGGACAG
>Locus:SMc03871_1:3536456-3536437(-)
CGGCGAATTTAGTTCGCCCG
>Locus:SMc03882_1:3548873-3548892(+)
TATACATGTCGAACCGCACT
>Locus:SMc04400_1:3605073-3605092(+)
TGTTTGCCCGTCATGCGCAT
>Locus:SMc02788_1:4409-4555(+)
CAGTTGGCCGTGTCGTTGGTATTGGCCACCTGCGCGCGGACCTTTTCCTCGGCCATGCGCTGGGCAAACATCTGCGCGAAATCGATGGGATCGATCATCAGCGGCGGGAAGCCGCCGTTGCGGGTGGCGTCGGCTACGATCTGGCGC
>Locus:SMc01145_1:405921-406022(+)
TTCCGTTCAGATACTGCCGAAATCAATCCTTGGCCCAGAGGCCCGCTTCCGCGCATTCCAGGCTGTTGCCGGCCGGATCGCGGAAATAGAAGGAGCGGGCGC
>Locus:SMc01103_1:453147-453215(+)
CTTCCGGACGGAAAACCGCTACACACTTTTCCTGGAAGTGCCCTAGAGCCGGGCGGCGACCTCGGCGGC
>Locus:SMc01097_1:459141-459179(+)
CAGCCCGGCATCAGGCCGAGCAGGCGCTGCAGGAACTGC
>Locus:SMc02226_1:587865-587761(-)
TCTTCCGGTCATTCTCGGCAGCCGCGAATGACCGGAAGAGGAACCTGTTCAAGGTTTCAGGCCGGTTCAGCCTTCTCACCGAGCTCGGCCGCCAGAAATCCGATC
>Locus:SMc02249_1:611473-611526(+)
TATTCCGCCGCCGCGCGTCCCGCCGCGGCAAGCTGGGTGAGCCAGGCGCGCAGA
>Locus:SMc03040_1:736767-736618(-)
GGCGGAAGGCGATGCCCTTATTCCTGGAACAGGCGGAGGATGTTCTCGGAGGTGGTGTTGGCGATCGACAGCGACTGGATGCCGAGCTGCTGCTGCGTCTGCAGGGCCTTCAGCCGTGTCGATTCCTCGTTCATGTCGGCATCGACGAGA
>Locus:SMc03066_1:764563-764435(-)
CCCTTTTCGGTGAATTCGATCCGCGCCTCGTTCCGCGTGTCCTCCATCGGGAAATTCGCCTCCCGATCGTACATGAATGACTCTTCCTTGTTGAGAAAGTGCCGGTTGATCACGGGGGCTGCACTGCTC
>Locus:SMc00864_1:922367-922453(+)
CGGAATCGATCTTCGGGCCGATGCGCCCGATGCCGGAGTGGCATGACTTTCAGATCGAGCGGACTGCAAGCGAGTTCAACTGCCAGG
>Locus:SMc00029_1:1034188-1034187(-)
AC
>Locus:SMc02403_1:1153809-1153901(+)
ACCGTCCGGTTCGCACCCGCAGCCCGGGCTCAAGGCAAAGCGCGTCCCAACCTCAAATCCGCAACGATATCCGTATCTTGTCCCAGCCGCGAC
>Locus:SMc00612_1:1285611-1285546(-)
CGCAGGCTTCGCATCGAGAACGGTCAGGGGAGTCCGAACGGGTTGTCCCCTTCGTCCTCCTGCTGG
>Locus:SMc01766_1:1312666-1312701(+)
ACTGGCCGTTCTGCCACCGGCGTCAGCGTTTCGCGA
>Locus:SMc02103_1:1606136-1606210(+)
GACGTCCCTGATCACGCGATTTCGATCACGGCGTCGATCTCGACAGCCGCGTTGAAGGGAAGGGAAGCCATGCCG
>Locus:SMc00269_1:1838280-1838321(+)
CAAAGCCAGCTGCGGATTTTCTGCACCATCGACTTGGTCGAG
>Locus:SMc04169_1:2157487-2157407(-)
CGGTTTGTGCATGAAACCTCCCAGGCTAAAGCACGTTGCATAGATCGAATTCATGCGACGCACTTCAGGTCGTCGCTTTCG
>Locus:SMc04298_1:2215602-2215534(-)
CCGCGGGCGTTGAAAGGACGACCTCTTTACTTTTTCGGCTTCTGCTTCGAGGCGGCGCTGCGGCCGTCG
>Locus:SMc01417_1:2266291-2266256(-)
GCGAGGCAAAGGCGACCATCGCCACGTCGGAGAGCA
>Locus:SMc01583_1:2518107-2518042(-)
CCATCGGGAATGGAAATACTGTTGCTATGTCCCTTGAGCCGCCAGCATTCCAGCGCGTGTGCCGCA
>Locus:SMc01530_1:2603712-2603569(-)
CCCTCTCCCCGCGCGCGGGGAGAGGGGACACGGTTGCGCGTCTGCGTCAGCCTCGACGAACAAAAGCGAAGGTTGTGTGCGTCAAGTTCTGCAAAATTGGGCGGTCATGCGTGCTGGTCATGCGGCTTGACGGAGTGCGAGTTT
>Locus:SMc01507_1:2621585-2621668(+)
GGGCGAACCGTGCCGCGAGTCCCCTTCGCCCCGCTTGCGGGGAGAAGGTGCCGGCAGGCGGATGAGGGGCAAATCATCAAAGCG
>Locus:SMc01834_1:2658869-2658919(+)
CAGGCGGCGAGCTTCTTGGACTTCAGCGCCGCGAGGATGTTCTGCGGCGAG
>Locus:SMc02414_2:2784086-2784214(+)
CGCTGGTATTCACGGACGCATTGCGGGCTTCCTGGTCTCCCATCAGCTGAGTTCAGTGGTCCGGCACGGGCGGCAGCGGAATCGGACTTTGGAACGTGCGATGCAATTGCTTCCAGCCGGGATCGTGCA
>Locus:SMc02414_1:2784123-2784206(+)
TCCCATCAGCTGAGTTCAGTGGTCCGGCACGGGCGGCAGCGGAATCGGACTTTGGAACGTGCGATGCAATTGCTTCCAGCCGGG
>Locus:SMc02416_1:2788966-2788880(-)
CGATCCAGGCGAGTCCCTACTGGATCTTCCATACTGGATAGCTCGGCGAGAAGATTTTCCCGACAGGCGGATGCCGCCAACTGCGAT
>Locus:SMc04458_1:2836677-2836552(-)
ATCTTGAGGCGAAGTTGCCTGCCATGTCAGTGGCAGGCCGACAATCGTCCGCGCGCCCGACGGGACGCGCAGCGCCGTGCGGTCAGGCTTCGTAAATGCCGTGGCAATGCTTGTATTTCTTGCCCG
>Locus:SMc00726_1:2853544-2853654(+)
CAACTCCCCGCAGGCGGAGCCAACGCCGCCTCGATCAGGTTCTTCGCATCATCGCTGTCCCATACGGCCGGTCCGTTCATCGACCCCAGAAGGCAGCCCTTTTCGTCGAGG
>Locus:SMc03988_1:2986268-2986146(-)
CTTGCAATTTCCTCCGTCAGAAGCGCGATGCGCGCGTTCAGCTCGTCCACGGAGAGCAGCGAAAGGTCGCTGCCGATCTCGTGCTCGGTCTTCTTTTTCGGCTGGTCCTCGTCATACAGGCTC
>Locus:SMc03997_1:2996065-2995952(-)
GAATTGCCCTTCGCGCCGCAGCATCGGCTACACTCCTCCCGATATGATGCTCCGGAGCCCATCCCATACGAGCTTCGAGCCGGCAAGGAAGGCCATCGTGTACATGAAGGGATA
>Locus:SMc04003_1:2999041-2998955(-)
GTACGATCTTTGCGCATCCGCCAAGACGCGCGGCGCTGCAGGCACGGCCTGCAGCAAGCATCAGCCCTGGCGTGCCTTGAAGCGCGG
>Locus:SMc03113_1:3223986-3224057(+)
AGATCGTCCAGCAAACCGTCCTTGCCGAAAACCTCGGATGGATCACGTCCAGCCAGGAGCTGGTCCAGAAGT
>Locus:SMc03284_1:3399520-3399404(-)
GGCAATCAAGGTGAGATTCGTATTGCCTCACCCAAGAGTGTTCCCAGAGAATTATGCCGTTGCCTCACTCGGATGTTCTCGAATGCCTCACGGGTTGTTACGATCGTGTTCCCGCAC
>Locus:SMc03872_1:3538257-3538213(-)
GCAGCCCCTGCGCCGCCTCACTCCGAAATGATCTTCACCTTGTCG
>Locus:SMc02788_1:4389-4408(+)
TTCCAATCATTCGGACCGAT
>Locus:SMc01145_1:405901-405920(+)
CAGTCTGCGCATCTATTCCG
>Locus:SMc01103_1:453127-453146(+)
CAAGACTCCGAAACTAGGCA
>Locus:SMc01097_1:459121-459140(+)
GCCGCAGATCCGCCGCCGTT
>Locus:SMc02226_1:587885-587866(-)
CGCACGCCGCAAACATTGCC
>Locus:SMc02249_1:611453-611472(+)
ATCCGAGCGGTAAGCCACTT
>Locus:SMc03040_1:736787-736768(-)
ATGCCGATGACCGGCGGCAC
>Locus:SMc03066_1:764583-764564(-)
GCGACGAGAGATGCTGCATA
>Locus:SMc00864_1:922347-922366(+)
TACCGCATCGGCCCGAAAAT
>Locus:SMc00029_1:1034208-1034189(-)
AGTGAAGATAGGTTCTTTCG
>Locus:SMc02403_1:1153789-1153808(+)
AAACGTTGGAGTCAGGCGCG
>Locus:SMc00612_1:1285631-1285612(-)
ATCACCGCCATGGTATCGCG
>Locus:SMc01766_1:1312646-1312665(+)
CGAATGCGGTAAAACTATGC
>Locus:SMc02103_1:1606116-1606135(+)
CCAGGAAATATCCTTCATTG
>Locus:SMc00269_1:1838260-1838279(+)
AATGCGCCGAAACGGCGCGT
>Locus:SMc04169_1:2157507-2157488(-)
AGCGAACGCTTCTTCGTCAG
>Locus:SMc04298_1:2215622-2215603(-)
GCGGGTTGAGCCGGCGCCTG
>Locus:SMc01417_1:2266311-2266292(-)
GTTCTCCGTTACGACAATGA
>Locus:SMc01583_1:2518127-2518108(-)
AAAGAGCGAGACTGCAGCCG
>Locus:SMc01530_1:2603732-2603713(-)
CCCGTTGCCCCTCACCCTAA
>Locus:SMc01507_1:2621565-2621584(+)
CATCCTCCTTGATAACCGAG
>Locus:SMc01834_1:2658849-2658868(+)
CGATTCGGTAAAATCGGGAT
>Locus:SMc02414_2:2784066-2784085(+)
TTGCCGGCTGGTAACGGCGT
>Locus:SMc02414_1:2784103-2784122(+)
GCATTGCGGGCTTCCTGGTC
>Locus:SMc02416_1:2788986-2788967(-)
ATGTATGTCGACAAAATGCT
>Locus:SMc04458_1:2836697-2836678(-)
CATGCTACGGCTCCATGCAC
>Locus:SMc00726_1:2853524-2853543(+)
AGGCTCCTGCGGCGATCCCT
>Locus:SMc03988_1:2986288-2986269(-)
GGTTCCTCTCCGCTTCGAGC
>Locus:SMc03997_1:2996085-2996066(-)
AAGGAAAATTGTGCGGTGCG
>Locus:SMc04003_1:2999061-2999042(-)
AACGTGCAGTCACCCAAGTG
>Locus:SMc03113_1:3223966-3223985(+)
GCTCTGAAAGCGCCTTCTTC
>Locus:SMc03284_1:3399540-3399521(-)
GATATCCCCAGTTGCGCGGC
>Locus:SMc03872_1:3538277-3538258(-)
CACCGCGAGTCCGATGAGAG
