# Supplementary material for: Common and phylogenetically widespread coding for peptides by bacterial small RNAs
Source: BMC Genomics. 2017 Jul 21;18:553. doi: 10.1186/s12864-017-3932-y (PMC5521070; doi:10.1186/s12864-017-3932-y)
Supplement: Supplementary file 6 — mock ORF sequences. (ZIP 3000 kb) [file 12864_2017_3932_MOESM6_ESM.zip › mocks/s_meliloti_1021.overlapping_sense.srna_mocks.fa.txt]

>Locus:SMc02788_1:4457-4410(-)
AGGAAAAGGTCCGCGCGCAGGTGGCCAATACCAACGACACGGCCAACT
>Locus:SMc02776_1:16753-16821(+)
TGCCCGCACCGTCTTCGATCCTTCTTTCGCCGGACGATAACGTCGTCGTCGCCACCGCGGCGATTGCGC
>Locus:SMc02762_1:33951-33995(+)
AATTTTCCCCGGACAGCCCTGCCGCTCGCGGGGAGAGGGTTAGGG
>Locus:SMc02566_1:55864-55980(+)
CCTGAGGAGCGGCGGCCGGCTCAATCTGACGCTGCGACGGGTCAATCCTTGAGGTCGCGGTGTCCGCAAAAGGCCCCTCCCCAACCCCTCGTCACAACTACGGCATGCACATATCTC
>Locus:SMc02579_1:65220-65282(+)
GGATACGCGACCGGAGCCGTTCGAGCCGCCCGCGCCCGTGCCGCGCACCGGCATTCCCTCGCG
>Locus:SMc02823_1:169829-169870(+)
AGACTCAGAAAAGGAGACGGAGCATGCGGTTCACCCCTAGCA
>Locus:SMc02856_1:207246-207299(+)
GGGCACCCGGTCCGGCCCCAAAGGGATATTTCCTTCCGGCATGGCGAGCGGCAA
>Locus:SMc02874_1:230319-230236(-)
AGCGAGGGACATCGCCTATGCCGAAGACGCGCTCGAGCGCGCCGATCAAAATTTGCGCCGGGCGATCGCCATCGTCGGGACGTG
>Locus:SMc02877_1:233072-233164(+)
GCAGACCAACATGCGGCGAGAAATCGACGAGATTCCCGAGGCCGCAGCCCGGTTGCTGGAGCGCTCGGCCACGAGGCTGGCGCAAGCCGGCGC
>Locus:SMc02884_1:240084-240022(-)
CGACATCATCTCCGGCAAGGTCCAGGTTCACGACTATATGACCGACGAGACCTGCCCGTACTG
>Locus:SMc02910_1:265317-265264(-)
GACGATCGTCCCCGATCACTACGAGCGCTACAAGCGGTCCGTCGAGATGCATTG
>Locus:SMc00347_1:303006-302857(-)
GAGCGTAAATCATCCTCGACATTTCACTTTCGGCGCAAGCACAGCGGTGCGCCCAAGCACAGGTATCATCATGGCGGACAAGACAACCCGCAAGAAGCTTCCCTCGATCGTCATCAATGCCGAAGACCATGCACGTCTGACGGCGATCGC
>Locus:SMc00351_1:306950-306997(+)
GCAATCTCCGATAATGGAAAACGCGATTGCCCCTCTCGAAGAGACCAT
>Locus:SMc00355_1:310129-309989(-)
CCAGCCCGCCTACATCCTCGACATTCCCGGGGGCCACGGCAAGGCCGTCGTCAGCGCCGGCGCGATCGAGGCGGAGGGCGGCGGCTGCTACACGGTCACCGACTTCCGCGGAAACAGGCACGACTATCCGCCGAAGGGGTG
>Locus:SMc00380_1:334098-333982(-)
TGGACGCGGCGGTCACTGCCCATGTCGCCAACCAGCAGCGCCTCGTTGCGGGCCTCGAACCCGATGAACGGGAGGCTCTGGACGCGCTGCTCAGGAAATTCCTCGCGGTCTTCGAAT
>Locus:SMc00397_1:346787-346870(+)
CGCGGCAAGCGTAATTCAAACGCACCGGGGACGATCATTTCCAGCCGTTCATGGTTTTGCGGCGAAGCGGCGACACCTATATGT
>Locus:SMc00406_1:357323-357291(-)
TTTCATCCGCCGATCTGGCGGTCTTCGCCCGGT
>Locus:SMc00407_1:359136-359014(-)
CCGCGACGCCGATATCCCCGAAAACAGCTGCAATCTGATCATCGATGCCGACACTGTATCATCACCCCATGTCCCCTGCTTCGCGGTTCGTACGCCTTATTCTCTCAGAATATGGCTATCAGA
>Locus:SMc01140_1:410471-410415(-)
TCTATCGGCGCAACGATGGGAATATTGGCTGGATCGACGCCGCCAATATCAAGGCAT
>Locus:SMc01133_1:416832-416969(+)
TCCGCGCGTCGTGCGGCTCTCCGCCTCGAAACAGGACGGCCCGCTTTATGTCATTATTCCTATGCATGTCGTTGTCGCGAAGCCGCCCCAGATTCCCGGGCGACATGCATTAACATTCTGGTCGGAGCGGGTGCATGC
>Locus:SMc01103_1:453298-453191(-)
CATTCTCCGAGGCGCTCCGCCGCGCCGCGATTGCGGGATCGCTCGCCTGCCTCAAGCCCGGCGCGCAGCCCTCGATACCGCTTGCCGCCGAGGTCGCCGCCCGGCTCT
>Locus:SMc01095_1:461151-461104(-)
GCACACCGGAGCGCATATAGAAGCCCCGCATCTCGCCCCCGGCGAGTA
>Locus:SMc02174_1:521717-521830(+)
ACATCACGATCGCCGGCGCCTTCCTGGTGCTGGCAGGCTTCGGCCCGGGCGCGCTCTCGCTCGATGCCCGCACCGGAAGGGCCGTTGCTGCCTGACCCAAGCATTGCTGGTCGA
>Locus:SMc02148_1:565052-564948(-)
GGAAGCAGATGGCACTCGACGAAGCACCGGCCGAAGCAAGGCCGGGGAGCCGGGCGGTCGAACTGGAGATCGACGGCAGAAGCCGCATCTTCGACATCGACGATC
>Locus:SMc02138_1:574040-574162(+)
GATTTTTATCGGGCCGAACGGTCCGATGCCGCCGGAATGAAGGAGAGCTCGACATGGCCGCAACCACGCCGCTTTACGACACCTATCTGCGCGCGCCGTTGCGTTTCGAGCGAGGTGAAGGCG
>Locus:SMc02249_1:611563-611474(-)
GCGTCTCGCTGCAGCACAAGCCCGTCCGACCGGCGGCTCTGCGCGCCTGGCTCACCCAGCTTGCCGCGGCGGGACGCGCGGCGGCGGAAT
>Locus:SMc02258_1:623435-623301(-)
GGCAGGCGCCACCAAGGCCTATCTCCTCTTCTTCTGCGCCGCCGGCGCGCTCTATCTGGCGCTGACGCTCGTTTCCAACGTCTTCATCGGCATGCTCGAGCGCCATGCGCGGCGCGGCTTCGCGGAGCAACGATG
>Locus:SMc02258_2:623345-623301(-)
CATGCTCGAGCGCCATGCGCGGCGCGGCTTCGCGGAGCAACGATG
>Locus:SMc02262_1:626635-626670(+)
TGCGCTACGCGTCGATCACATCACGTCTTGCCGAGC
>Locus:SMc02265_2:630033-630116(+)
GATCCCGCCTCAGCCATTGATGAAAACCCAGCCCGGACGCTGCCCAAGGCGCGTTCAGGCGTTTATGGAATTCCCACATGCGTA
>Locus:SMc02265_1:630112-630156(+)
GCGTACATCCAGATGGGCGGTCCTCGCCTATGTCGCGATCATCAT
>Locus:SMc02278_1:652673-652587(-)
GGGGAACAGCCCGGCCGGCGCCACAGGAATAACTCTATTCCGCGCTCTTTCGAACGCGGAAGCAAAACAACAGGTCGGAGAAGATGG
>Locus:SMc02291_1:663868-663824(-)
GAACGGGAGCGGCCCGACGTCGCCCGCCACCGGGCACGATGGCTG
>Locus:SMc02305_1:677886-677954(+)
GCCGGATCGGCATCGATTTTCCAGAAAGGCGGGCAGCGCCCGTGCGAGAGGTCTCATGGATCGCATCAG
>Locus:SMc02306_1:679390-679428(+)
GGATGCTTTGAAACTGCTGGCACTCGACGAGGAAGACCT
>Locus:SMc03026_1:724081-724215(+)
GAAATTGACGGACTTCGATGCAGACGAGATCGTGCGCCAACGCCGCCGCGAAACCCGGATGCCGCTGATCGACAAGATACTCGGTGCGATCGGCCTGGCCATGGCTGCCTGTGCGACGTTCCTGCCGTGGTACGT
>Locus:SMc03029_1:725746-725826(+)
GATCGATGCAATTCAGTCCGTAGGCGCGTTTTCGACCATCAGGGAGACCGAAGGCGCCGGCCCGGCCCCTTCCGCCTCGCT
>Locus:SMc03055_1:750686-750769(+)
GATCACCGACCCCGAGGGCATGGTTCTGGCGCTGTTTGCGGCCTTCTGCCGGATCGGGGGCTGCGTCATGATCATGCCGGGATT
>Locus:SMc03066_1:764378-764443(+)
TCTGTTAAATTTCATGGGTTAGCGTCGTCGCAGTGGAATGCGAAAGGCGAGTTCGATGAGCAGTGC
>Locus:SMc03067_1:765142-765110(-)
CAAACCAAATGGTCTTCCGCTATGCATGAATTT
>Locus:SMc00766_1:778590-778703(+)
GAAAAACACGGATTGGGACATCTACCGCTGCTTCGTGACCGTGGCGCGTACCGGCGGGTTGACCGGGGCGGCGCAGGCGACGGGACTCAGCCCTGCCACGGTCGGCCGCCGGAT
>Locus:SMc00771_1:784357-784491(+)
ACGAATTGCCCGGACCTCAGATCCGGGCAATTTTCTTGTAAGTTTCTGCGCTCAACTCTCGACGTGTCGGCGCCGGCCATTGCGTATGGACTGTGCCATTCGAGGATAGATGATGAAGTCTCTCGGAAGTATCCG
>Locus:SMc00775_1:793625-793500(-)
ACTGCGGGCTGTTCCCTCACTCGTCATTTCGATCGGCATTGCTTCGGACGGATCGTTTGCACTTCACCGCCAAAAGCCACAAGCGGCGCCACGCCAGCTCCGGCACCGGCCTTCACCATCCGCTGC
>Locus:SMc00815_1:836123-836224(+)
CAACTTCCAAGACAAGCCTTGAAGTCACCCGGTGGACAAGTCGCTGAGCGTCCCCGGGGATTTTTCGTTTATTTGAAGAGGAACTGGCCATGGCGCGCATCA
>Locus:SMc00914_1:867419-867520(+)
GTCGGGAAGACTTGTTGTTGTCGGTGGCGGTCAAGCCGCATTCGCTTTGGTCGCCAAGCTTCGCGCCCTCAAGGACATGCGTCCGATCACCGTCGTCGCCGC
>Locus:SMc00894_1:888317-888409(+)
GAGCAGCCTGCGCGCAAGGCTGGCACTTTCCGGCTATCGCTGGCTCGGAACGGCCGTCTATCCCTTCTTCTGGTCCTATCTTGCGCTCCGCGC
>Locus:SMc00929_1:898341-898304(-)
GGGCATGAGGCGCTTCAGCGCACCGCCGTATCCCGATA
>Locus:SMc00870_1:917777-917902(+)
GGAAGCGGAAGCAGCAAAGTACATCGGTGCAGGTCTTGCATGCCTTGGTATGGCCGGCACGGCTCTCGGCCTCGGCAACATCTTCGGCAGCTACCTGTCCGGCGCACTGCGCAATCCGTCGGCAGC
>Locus:SMc00867_1:920250-920110(-)
GAGTATGCGAGTGTCTTTTCATGTCACGTCGCAAACAGCCCGATTCCCCTCTTTTTCCTCTTCAGGCGCCCGTTCCGGATTTCACCTTCGAGCGCGCCGCCCATCGCGACGGTTTCTGGCCGGTCGCGGGAGCCGACGAAG
>Locus:SMc00994_1:944919-945050(+)
GGCGAAATCGGACCGACATCACCTGCCAAAGTTGCCGGACGCGGACCATTTCAGAAGCCTGGAATGGATCGAGAAGGCGAACGCGCCCGTTCTCGCGATCGGGAGGGATTACGCCTGCGGGCTCACCGTGCC
>Locus:SMc00986_1:948867-948971(+)
ACAAGCATGCTGCGCGATCTTGGTCATCATCGGAGTGGTTTCAGGGGATGTCGGAGCGCCGGCGGTCCCCGTTCCTTGCTGGCGGGCGACGCATGGTTTCGACTT
>Locus:SMc00960_1:979733-979783(+)
GGACACCAACCTGATGAGCCTCTTCGATGCGGACGAGGCGACGGTCCGCAA
>Locus:SMc00006_1:987381-987491(+)
CTATCTTCAAACCGGCTGCGGTTTGCGGAATGTGCGGTAGGGATCGCGGCGGCTCGCCCGGAGTGGACATTGTGCTCATCTACATGGTTCGCCATGGACAAACGGACTGGA
>Locus:SMc00013_1:996484-996621(+)
TCGACATGGCCGGAGCGCACCAGAAGCAACACGACTATCACATCATCGACCCGAGCCCGTGGCCGCTGCTTGCCTCCATCGGAGCCTTCGTCATGGCCTTCGGCGGCGTCGGCTACATGCGCTATCTCTCCGGCGGCT
>Locus:SMc00018_1:1001375-1001431(+)
ATAGAAAGCTCTCCGTCTGTTATTGCCCCTCATCCCGCTGCCGCGACCTTCTCCCCG
>Locus:SMc00079_1:1012852-1012772(-)
CGAAACGGTCATCTCGCGAATGGCGGCGCTTCCCGGAGTAATCGCCGCGCTCGCGGAATGGTCGGAGTCCATGACGGCTTA
>Locus:SMc00079_2:1012831-1012772(-)
GGCGGCGCTTCCCGGAGTAATCGCCGCGCTCGCGGAATGGTCGGAGTCCATGACGGCTTA
>Locus:SMc00081_1:1015839-1015738(-)
CCGATCTCGCGGCCTACGGTATCCAGCCTTCGGACGCGGCACCCTCGCTGGCAGCGGCTGCCATGCTGTAATCGGCTGACGCCCCGCATTGATACAAACGCC
>Locus:SMc00023_1:1019014-1019133(+)
TCGGGGTCAAATCGACGCCGACTTTCTTCGTCAACGGTGAGCACTATTCGGGGGACATGTCGGTTGACGTTATGTCGGCCCTCATCGACAGCAAGCTCTGATCCTTCGCTTTTGATTCCG
>Locus:SMc00084_1:1026591-1026511(-)
TCCGCGTCGAGCAGCCGAGCGAGCGCACCGCCGGGCTCAAGAGCTTCGCCAACTCCTTCGTCGGCGTCCTCGAGCGGATCT
>Locus:SMc00084_2:1026990-1026883(-)
TCACTATTTGGCCGGACACACGGCGCTGTAGCATTTGGAGGCATCGGCCGTCGTCGCCGGCAAGAGGCGCGGCAAATCAACGGAGAGACATCATGGCCGCACAGCAGT
>Locus:SMc00032_1:1044968-1045081(+)
TTGATCCATCAATCAATAAAAAAATCTGCGCTTTTCTCTTTCTTTTTGCTTGGAAATCCGGCTCAATCAGCGGGAGGCGTCCATGCGCATCGGCATGACTGGAGGTTGAAATGG
>Locus:SMc00096_1:1048927-1048886(-)
GGCCCGGCGTCAAGATACCGGCACTCGGCCGCTTCGGGATCT
>Locus:SMc00044_1:1068544-1068576(+)
GACCTATGCGGAAAACCTCTGGCTCTTTTTCAC
>Locus:SMc00108_1:1070957-1070892(-)
CTACGAGTCCGAGCGCTTCGTGCCGCGCCCGGTAACCGGCATGCGCTACCTGCAGAAACTCGGGTA
>Locus:SMc00454_1:1077863-1077783(-)
TCTTGCTCCGCAGCCGCCGCCAACTGGACGACATCGCGGCCAAGGCGGAGCGGTTTCTCGTGCCAAGCCGAACTTGCTGCT
>Locus:SMc00059_1:1093569-1093622(+)
TGGCTGGCAGATGGACATCCCTCGTGGATGAAGCGGCCGCACCTTGGCTGCCGC
>Locus:SMc00061_1:1096099-1096224(+)
TGCGCACCACTGGCGGTCGGTCGCTCCGTTTGCATCTCGCCGGTGGCGCGTGTATCAGCTTTGCATGCGCCTGAAGTCCCACATTTTCGTCTCCTCGCTTTTGCGGAACGCCTTTGGACGCGGCGG
>Locus:SMc00062_1:1098052-1098198(+)
GTTTCTGCGGGCGGCTGCCTGTGCGCTGCTGCTCATGCCCGTGGCCGCATCGGCGGCCGAAGGTTTTGCGACTGCCAATGTCAATATGCGCTCGGGACCGAGTACATATTATCCGGCTGTAACGGTCATTCCGGTCGGCGAATCGGT
>Locus:SMc00457_1:1100850-1100812(-)
AGGGTAAACGACGCAACATTCGATAGAGCCGCCACTTGT
>Locus:SMc00065_1:1104570-1104692(+)
GGTCAAGCAACCGCCGGACGCGGGTGCGCGTATCCTCAAGGCCGACATTCATTTGCCATTCAGCCTGTATCGGTTAATGATTCCGGCATAGTGCTTCCCAGTCGAAAGTGCGTTCATGTCTTC
>Locus:SMc02381_1:1135674-1135748(+)
CTACATGGGCCCTATGCTCAAAAGGCACAAGAATGCACAAATTTGGCCTATAGTGTCGAAAAGGATACCGTATGT
>Locus:SMc02407_1:1162861-1162772(-)
TTAATTTTTCCTAATCCCTGTGCTCGTCACAGGGATCCAGCCAGACCAAGTCCTGGGGCTGAAAGAAATCTTCCCAGCGCCGCAGACGCG
>Locus:SMc02653_1:1168936-1169067(+)
GGCAGAAAAGACAGAAGCGAAGCAGAGCGGTCTCTGGGAGAACGTCAAGGTCATTATCCAGGCGCTGCTCCTCGCCGTGGTCATCCGCACCGTCTTCTTTCAGCCCTTCACGATCCCGTCCGGCTCGATGAT
>Locus:SMc02652_1:1169679-1169748(+)
GAAGGGCCGCTCGTTGAACACGGAGGACCGGGCGCGGCTCGAGGCCGCGATCGGTTACCGGTTCGCCGAG
>Locus:SMc02640_1:1182173-1182024(-)
TCATCGGCCGGCTTTCTGCGTATGAACTGTCGAGTGGGGCAAACTGGGGGAAATCGTCATGCGTTACCTCATCACCGGCACTGCAGGATTCATCGGTTTTCATGTTGCAAAACGGCTGATCGACGAGGGGCATTTCGTCGTCGGGTTCGA
>Locus:SMc02639_1:1182566-1182516(-)
TCCTCCTCACGATTGTATCTGCCGATAATATGTTATAAAAACATAACATGT
>Locus:SMc02638_1:1182573-1182656(+)
GGCTTTCGAATTTCGAGTGAATGGGAGGATTGCCCGTCCCGTCGGGCAGGTTTTCGACGCGGTGGTAAATCCGGATCAGCTCAG
>Locus:SMc02559_1:1204031-1203978(-)
CCACGCGCTTCAATGCGTTGGAGTCCGAACGCGCCAAGGCGAGGCAGGAGGCGT
>Locus:SMc00567_1:1237899-1237867(-)
CTTCCTCGGCCTGCTGCCCTACATCGTATCGTA
>Locus:SMc00569_1:1238842-1238964(+)
GCCTCGTCGGATTGGTGTCCGGGCTGCGCTCAGCCGGAACAAAAGCGCCCTTGCGCTGTTGAGTGGGCTTCCACCCATCCGGGAGAAGAAAATGGCCCCCTTCGATCCGAAGATGCAGGAATG
>Locus:SMc01755_1:1299673-1299608(-)
CAGCCTTCTGCGCACATCGTCCTTCTTCAACAAGCTTGCGGGCGGCCAGACGCGGAAAGAGCCTTG
>Locus:SMc01756_1:1301016-1301150(+)
GCTCTTGCCGCCGGCGCCGCCGCGGCCTTGACAAAACCGGCGCATCATGCGCTTTTCCGCCCGACTTTGACCATGCCGCCCTGCGCCGTTCTGCGAGCTGCGCGGCCTTTAAGCAATTCCGGGACTATACGATGC
>Locus:SMc01757_1:1303097-1303198(+)
GGTTGGAGGGAACAATGGTCAAGAGCCTCAAGGATCTGCTGGCGGAAGCAAACGGCTCAGTCCCGAAATTGTCTCCCGCCGAGGCCGCCGAGAAGATGCGCT
>Locus:SMc01769_1:1315388-1315483(+)
TGTCGAAAAAGAACGGAATTGATGCTTTCTCGCGCCGCGCATTTCTGCGCTCGGCCGCAACCTTCGGTGCCGCCGCATGGGCGGGTGCTGCCGGCG
>Locus:SMc01902_1:1334856-1334812(-)
CTGTTGATAGTTCGTCACAGCAGCACAAGTCAGGCACATCCTGCT
>Locus:SMc01795_1:1341358-1341501(+)
AATCCGCCACGAGAATTTCCGGCATCGAATGTCCTTCCGATCCATGACGCATGCCGCCCTCTGGTTGCAGCGGAAATTAACCGTTGGGTTACCATGTTCGTTTACCTTCCCGCCAAACGAGAAAGCTTTGGAGTGCAGGCATGT
>Locus:SMc01797_1:1345175-1345225(+)
TGCCAACCATCCATTCCGCGCCTGATCCTGGCGCCGCCTTTCCCGTCGCCG
>Locus:SMc04448_1:1360240-1360284(+)
GTGGTCGTGGGTTGCACTTTTTCTCGTAGCGCTCTGCGGGCTCTT
>Locus:SMc01916_1:1381064-1381171(+)
TGCGTCTGGTGCCGCTCGTCGCTGTCGGACTTCTTGCGCTCGCCTTCGGGGCTTCGGCCCAGGAAGACGTCGGCAGCGAGTCGTCCGCTGCGCTCAGGGGCGGCAGCA
>Locus:SMc01923_1:1388156-1388281(+)
ACGCCAGCAAGACGAAAAAGGCACCGATCATGGGTCTGCAGGCTCTTTTTTTCTATCTCTTTGCCTTCATCGCCGTGGCGTCGGCATTCATGGTCATCGCGGCCAGGAATCCGGTCTATTCGGTTC
>Locus:SMc01934_1:1398720-1398818(+)
GCCTACCCTGATCTCAGGCGAAGGGGCGGCCGAAGCACAACGTCATTTCGCCTGAATCCGTCGATAGTGCGAATTCACCAGTTCTGGAACCTGTCATGC
>Locus:SMc01935_1:1400198-1400251(+)
CCGCTCCATCCAGCATATCTTCCAGCCGTCCCTTCTCCGCCTTCGAGCGTATGG
>Locus:SMc01373_1:1407877-1407794(-)
CGCGATCAACAGGCTGCGCGACAAGTTCGGAAAGACAAGCGTCGAGACCGGCTACACATTCGGCAAGGGGCGGCGCGGACAATA
>Locus:SMc01364_1:1417088-1416999(-)
AGGCTGCATCGGCCGGAACTGCGAAAGCGGAGAAGCCGAAATCAGCAGCGAAGACGAAAACGAAAGCGGCCGCGAAGGCCAAGAAGGACT
>Locus:SMc01362_1:1421090-1421043(-)
CCAGCGCCTCCTGAGCGGCACCGAAAGCCGGATCGGAGAAAAAGGCTG
>Locus:SMc01359_1:1424028-1424141(+)
TGGACAGGAAAGGCTCTAAAACCGGCCCATGAATCAGATGAACCGGACAGAACAAAAACTTGCAGAACTGAACCAGCCCAAGCCCTGGTCCGGTGTCAACGCCTTTCGCTCCGA
>Locus:SMc01332_1:1451509-1451444(-)
GGTATGATCACGGGCGGTAGCGTGCCTCGCGGTCCCGGCGTTCGGTTGCGAAGGATATCCACATGC
>Locus:SMc01317_1:1464247-1464315(+)
GGGGTCGACTGGCCATCGGTTCCCGTCCGTTGCAGGCCCGGATGCAAGATTGACAAGGAGCGACGATGG
>Locus:SMc01292_1:1487061-1487102(+)
GGAAAAGAAAAAGGAAGAGGACAATGGCACAAGAAAGAAGAG
>Locus:SMc01288_1:1489928-1490047(+)
GAGGCTAATTTTTTTGGGACCGCCGGGCGCTGGCAAGGGTACTCAGGCCAAGCTTCTGACGGAGAGATACGGCATTCCGCAGCTTTCCACGGGGGATATGCTTCGGACGGCGGTAGCTCA
>Locus:SMc01286_1:1491331-1491402(+)
TGGCCAAGGAAGCCACCCGCGTTCGCCGTCGCGAGCGCAAGAACATTACGTCGGGCGTTGCACACGTCAACT
>Locus:SMc01281_1:1494487-1494425(-)
CAACGGCTACGCAGAGGACGTCGCGAGCCTCTACGCCGGCATGGACCTCAGGGTGAATTTCTG
>Locus:SMc01266_1:1509391-1509435(+)
GCCGAATTTCATCGACCGTCGCCTCAATCCGAAGGACAAAAGTCT
>Locus:SMc01265_1:1510713-1510841(+)
CCGGGATGTCAAAAGGCGCCGCCTCAAACCTTCTGTTCCAGAGTTCCGACTGGAATTTCGAGACACTGGCGCGCACCTACGATGCCATCGAGGAGATCGCGCTCGAAGATCTCGGTCTCGACGTATACC
>Locus:SMc01256_1:1519171-1519215(+)
TCATCGGCAGCAACGTGGCGTCAGGCTCTGGGCAGGAATTCATGT
>Locus:SMc01001_1:1527808-1527942(+)
GCGCAACGGCGCGTGACGCCGTTCAGTTTTCACTGGACGGCGTTTTTTTGTTTGCTTATCCCTTGCGCGCTACTGCGGGCGGTTCGCCGCCGTCTGGGCGCAACCGCAGCGACCGAAGGGAAGAGGCAGCTATGG
>Locus:SMc01001_2:1527844-1527948(+)
ACGGCGTTTTTTTGTTTGCTTATCCCTTGCGCGCTACTGCGGGCGGTTCGCCGCCGTCTGGGCGCAACCGCAGCGACCGAAGGGAAGAGGCAGCTATGGAACGGG
>Locus:SMc01003_1:1530061-1529972(-)
CCGCGCGGGCGAAGCAATCGAGCGCGGCTATCAGGAAGCCAAGATCAAGCTTTCGGAAATCCGGCGCATGCAGGAACCGCTGTCCCGTTG
>Locus:SMc01011_1:1536988-1536884(-)
GATCTACCAGCGCGATTTTGCCGTGAAGGCCGGCGTCAATACCGACGTGGAAGTGCTGCTCAACGGCAACGGCGAAGCCGACCAGGCCGCGGAAGCGCAGGACTG
>Locus:SMc01038_1:1564932-1565051(+)
GGGGCCTTAACTCAAATTCATGCCGCATTTCGAAACCAACCACGTCGTCGAGCACTCGGCCGAGCAGATGTTCGCTCTCGTTGCCGATGTCGAGCGTTATCCGGAGTTCCTGCCCCTTTG
>Locus:SMc01044_1:1571107-1571256(+)
GGCCTTGCCATTGGGCACGGAGGACGGAGTCACTGCTGCCCAGGATCGGCGAGCCTCCTTTGCCTTGCCGGGGCTTATGCTCGCCACCGGTGCCCTGATCTGCGCCACCTTGTCGCTGCTCGTTCTCCTCGGTCTGACCCCGATCCGGCC
>Locus:SMc01053_1:1583189-1583263(+)
TCTGTTCCTTCAAATGTTGCGGCCTATAGGGGATATTCGCCGCAGCCTGCAAAAGGAGCCGTCCCCTCGTTATGT
>Locus:SMc02118_1:1593115-1593080(-)
CAAAAAAATGGCAAGAAGAATTCTGACAGCTCTCGT
>Locus:SMc02103_1:1606670-1606608(-)
TGTCACGATCTGCTTTGCATGCCGGATTTTAGCACAAAAGACAACAACGGAGCCTTTCCATGT
>Locus:SMc02096_1:1611999-1612124(+)
TGCAGGCCGAACTCAAACTTCGTATTGCCTCCGGGTTGGTTCTGGCTGCGGTGGTTCTTGCTGCAACCTGGATCGGCGGCTTCGCCTTCCAGCTTCTCTCCGTCGCGATCGGCCTGCTCGTCTATT
>Locus:SMc02062_1:1655249-1655284(+)
GGCGCTGCGGCTTCGCTCGGGCGGCATCGTCAATCA
>Locus:SMc02057_1:1660234-1660368(+)
TTTCGCCCGCATACCGCGCCTTCGATCGGCATTGATCACGGTTTGATTTTGGAGCGACGCGAGGCCAAAATCACCGTGGTTAGGGCAAGGGCCGCGACCGGCAGAGACCGGCGGATGGAGCATTTCGAAATATGC
>Locus:SMc02048_1:1673330-1673244(-)
GGCCTGGTTCTTCAAGCTGAAGCTCGCCGATCCGGACGCTGCCAATGCGCTCCTGGACGAAGCGGCCTACAAGGAGTTCGTCGCCTG
>Locus:SMc01224_1:1700264-1700160(-)
CATCTATCGCCAGGCGGTTACCGCCGCCGGCATGGGTTGCATGGCTGCGCTCGAAGCGGAGAAATACCTTGCGGGTCATATGCCCGCCGCAATTGCAGCCGAATA
>Locus:SMc01209_1:1719678-1719824(+)
TGCCGGCAGGTACCGCCTCCCGGCCCATTACGGCCACATTGGTTCGGCAGATCGCGGCTATGGGCGGTGACGTCAGCGCTTTCGTCCCTGGGGCGGTTCACCAGGCGCTGCAGGCGAAGCGCAAATAAGCTTTACATCACGCAAGGA
>Locus:SMc01199_1:1731119-1731072(-)
GATCGCCAAGCCCTTCTGGCAAGTATAAGGCAAGTCTGCATGACCGCT
>Locus:SMc01181_1:1751988-1752020(+)
TGGATATTCCTTGGGGCTACATTCAGCGCCACT
>Locus:SMc01178_1:1753313-1753348(+)
GAGCGCGTCGGGTCTCTCCTTCGCATTCGCGATCGC
>Locus:SMc01175_1:1754588-1754475(-)
AGAACAAGCGCTCAGGCTCCGACGGACAGCCGCGTCAGGCGATATGAAGCACCAGCACCGCGCCGAAAATCAAAAGGCGAGCCACCTCAGCCGATCAGCCTCAGCCTTTGGCCG
>Locus:SMc00937_1:1765570-1765710(+)
CAGTCGCTATTGCACATTGCCGCGCCGGAGACCATCGATTTGACACGAATCGGTCACGCACGGCACTATCGCGGCCGCTTCGATCGCCGGCCCACCGACAAACCGCTTGCAGGAAATCAAGAGCTTGAACGCGAATCTGAT
>Locus:SMc00943_1:1770332-1770240(-)
GCGACGGTTCGCGCCAGCCCTCCGCGGTCGAACTCGAAGCCGCCCGCTTTCAGGGTGCGCATGTCGCGCGGATTGCCGCAAAGCTCGCGGACT
>Locus:SMc00955_1:1784234-1784287(+)
AAGCCGGCGTACCACCAATACGGCCGCTTTTGGCGTGCGCCGCCTGGAGTTTTG
>Locus:SMc00227_1:1791089-1791057(-)
CGGATTTCGACCCGGTTCGCCACGAAACGAAGT
>Locus:SMc00247_1:1814906-1814868(-)
TTTCATACTGCAGATCTTCCCGAAACTCGGGCGTGCCTG
>Locus:SMc00268_1:1838256-1838164(-)
CCCTTCGCTCCGGCGATCTGCGCCGGACCTTCCGGAAAACAGGAGAATTTCAATGGGAACCGCTCTACTCGAGGGGAATTTTGCCGTGATCAC
>Locus:SMc00273_1:1842040-1842162(+)
GACCGCGATCATGACCGGCCTCTTCGCCGCATTGCTGGCCATCTCGGTTCCAGTCGGTTACGCGCTGATCATCGCTGCGGGCGCAGCGATCCTATGGCAGGGCGGAACGCCAACCGTGCTGGC
>Locus:SMc00290_1:1859796-1859924(+)
TGCGGTATCTGCATACAATGGTTCGCGTCAAAGACCTCGACCAGGCTCTTCATTTCTATTGCAAGCTTTTCGGGCTCCAAGAGATTCGCCGGTACGAGAACGAGAAAGGCCGCTTCACGCTCGTCTTTC
>Locus:SMc00293_1:1864982-1864872(-)
GCATGCGACATCAGAGGCCTCCGTGCGCAAGGCGATCGTCTCGATCAAGGGCGAGGGCTATCTCGTCGGCGAGCCGCAGGTCATCCGGATCGAGCGTCCGAAGGCCTGGTG
>Locus:SMc00504_1:1907478-1907398(-)
GGAGAACTGGTTGCCGAGCAGGCTTCAGAAAACTTTTCTCGAATGCCTGCGCGTCGCGGCAGCGGGTCTCGGCCAGGCGTG
>Locus:SMc00493_1:1916914-1916961(+)
GAAGTCCGCCGTCGTTCAGCTTCCTGGTCTCAATCGCGACTGCGACAT
>Locus:SMc00492_1:1917691-1917738(+)
GTCATCCATTTTCAACGGACGTTCCCTTGCGCTCGCCTGCGTTGCCGC
>Locus:SMc00485_1:1930578-1930546(-)
GCCGCACCTGGTCGTCGAATTCTATTCGCGTTA
>Locus:SMc00480_1:1937091-1937195(+)
GGCAAAGATCAAGGTCGCCAATCCGGTCGTCGAACTCGACGGCGACGAGATGACCCGCATCATCTGGCAGTTCATCAAGGACAAGCTGATCCACCCTTATCTCGA
>Locus:SMc00478_1:1940157-1940285(+)
GCAGCAGCGACGTCGATGTTTCCCGTATCCGGGGTTCCAGCCCGGAGGAGGCATCGTGAAGGCCAAGTAAGGAGCCATCGAGATGAAACACCTATTTGCTTTGACCACTGCCATCGGCCTGTCGCTTGC
>Locus:SMc00462_1:1961852-1961820(-)
GGCCGATGCTATGCTGGCCGCAAAGAACAGCTG
>Locus:SMc00179_1:1984610-1984654(+)
TTTCCTCTCCAGGAGAGAAGGAGCGACGCATGGTCTTCAAGAAAC
>Locus:SMc00171_1:1992477-1992364(-)
ACGGCACGATGGAGCTCATCACCTGGCACCAGATGCGCGGCGACACCGCCGCTGGGCAGCGAGCCGGGGAGGCCGAGACGATGCCCGTCAGGCGGTTCGCACCGCAGGCCGCCT
>Locus:SMc00166_1:1998928-1998827(-)
CGTCGACAGGCTGTATCAAGAGCCGGAACTCGCCGCGAAGGGCTGGCGACAGCGCTTGCCGCTCGAAGATCTCGTTTTCGAGGAAGGCTGGGGCGTCCGTTA
>Locus:SMc00162_1:2003393-2003325(-)
GGTGAACGTCCCGAACTGGTCGCCCTCGGGCACCGCCTTTGCCTTCGTACGCTACGAACCGGAGGAATA
>Locus:SMc00156_1:2011971-2011876(-)
TGGCGCTCGAGCCCGGCTATCACATCTTTTGCGCGGACAAGGGGCACTATTACGATATCAGCGACGACCTGCCGCGCTTTGCAGGATCGCGGCCGT
>Locus:SMc00152_1:2017048-2016953(-)
CGGCGGGCGTGTAAGTGTCTCAGCGGAATTGGAGGGTGGCGGCCGAGGGCGACGCCCCCGCCTGACGTGGATCGAGAGGGAGCGAGTGGCGCATGG
>Locus:SMc00151_1:2017079-2017192(+)
AACCGGATTCGGGCAGCGCTACGACCTAGGTCGCCATTGCATTCCGCGCCGACTTCGCCTACCCGGACGGACAAGGTTTTGCAGAACGAGGTTGCCGGTGTCCCTGCCCCTAGT
>Locus:SMc00143_1:2026680-2026742(+)
GACAGGCGCCCCCTCCCACGCCACATTCCCTCCGGCAGTCATCCTCGCCGGCGGACTTTCTTC
>Locus:SMc00135_1:2035367-2035329(-)
AGAATGAAAAATCCGGAGGAATGCCGATGTCTGCCGAAT
>Locus:SMc00131_1:2038156-2038091(-)
CAAATATACGACGCAGCTGCCGCTCGATTACATGGTCATCGACCAGGCAAAATCGAGCGAGGATTA
>Locus:SMc04211_1:2039934-2039785(-)
CCCGGGCTCTGCTGGAAGGCGCTTTGGCTTCGGTCGCTCCGGAGTTCCTGCCCGGCGAAAAAGGCCGTCCGGCAGCGGCGGCATGGCCGGCGGGTGGATCTTCCTGGTCCTGCTCGGTATCGGCGCCTATATAGCCGCGCAGCTGCCCGC
>Locus:SMc04215_1:2043400-2043474(+)
CATTTGCGCCAATTGCCGTCGTCTCGCATGATCCCGCGGAACGCCGGGCGATTCGGGATGCGGGAGACGAGATGG
>Locus:SMc04236_1:2063209-2063268(+)
TGCGTAGAACAGGAAAAACTATCATCGGCTCATTGCTTGGTCTCGCCTATGTCGTTGCCA
>Locus:SMc04244_1:2069275-2069129(-)
GAACTTCCGATCACCAGAAACGATGCCCTTGGTCAGCCTCGCCAATGCCGGGGTGCGGCGAAACGGCAGGTGGCTCGTGCGCGGTGTCGATTTTTCGATCAGCCGCGGCGAGATCGTCACCCTCATAGGGCCGAACGGATCGGGAAA
>Locus:SMc04290_1:2109912-2109865(-)
GCCGAACTGGGTCGTGTCCTTCTATTTCCCGCGCATCGTCTTTGCGTG
>Locus:SMc04306_1:2123132-2123263(+)
TGGAGGGTGCGATGTTTCACTTGCGTCGTGCCGCAATCGCTGTGTTGGGCGCAGCGTTTTACGGTTCCATACCGACAATTGCTGCCGAACCGGTTGGAGAAGCGGTCCGGATCAGGACGGTGGTCACCGGCA
>Locus:SMc04340_1:2145945-2146025(+)
GAGCCCGGACATCAATCCCCACGATCCAGGCGCTCCGCTCGACCCCCTGCCCGGCCATTCCTCGCGCGGGCGGTTGGAGCG
>Locus:SMc04194_2:2181008-2181112(+)
TCCCGAGAGAAGGAGCTTTGTCCATGCGCAATCATTGGATCTATGTCGCCATCGGCTTTATCGTCGGTGCAGGCCTATTTGTCACAACCGCCTGGCAGCGCACAC
>Locus:SMc04194_1:2181032-2181073(+)
TGCGCAATCATTGGATCTATGTCGCCATCGGCTTTATCGTCG
>Locus:SMc04440_1:2182936-2182877(-)
TTCAGCCCTTTGATGGCGCACGCCGGCGGTGCAACTCACCTTACAATTGACGTGCTGGAC
>Locus:SMc04196_1:2184195-2184046(-)
TCGCGTTCCATATCCACCCTCAGTTCACCTCGGATACCGTCCCGTCCCGCTGCTTCACGGCTGGTCGTCCGCGACGGATGTCTCAATCACCACGCTCGAAAGGATTCCCATGTTGACCAAGGCCCAGAAATTGCGTGCAAAGCGCAAGGC
>Locus:SMc04280_1:2204848-2204783(-)
GGATTGCAGCAAGGAGCTTGCAAATACCCACTTCAATTATCCGGGCGCCATCCGTTTAGTGCGCTG
>Locus:SMc04283_1:2206651-2206684(+)
AGCCGTAGAGATATTCGGGCAGCCAGAGCGTCAT
>Locus:SMc04289_1:2209175-2209128(-)
GGCCTTCGACCACTATTTCGGGCGAGACGGGGTCGCCAAGTCGCTCTG
>Locus:SMc01405_1:2246607-2246687(+)
TTTCGGCATGAGCTCATGTCGACAGGACATGCTGAACAACGCGCTAAAGTGGAAAAGAAAGGAAAATCATGTCTGGAAGAC
>Locus:SMc01410_1:2253181-2253240(+)
GAAGAATTGCACGATCACTCTCGCTCTCGCAGCCTGCCTCGCCTTATCCGGCTGCCAAAC
>Locus:SMc01490_1:2253877-2253812(-)
CGGCAGCCGGTCGCCCATGGCCTATGCGCAGGTCATGGCGCTTGCTCCGCAACGGCATCGCGACTG
>Locus:SMc01413_1:2256603-2256538(-)
AGGAGGCGGGCGTCCATTGCGTGCGAACCGTTCTTCCCGGAGCCTCTCCCTTTTTCGTCCTGCGAT
>Locus:SMc01421_1:2268246-2268317(+)
GCTTCTCGGCCGCAACACCGAGAACCGCGAAACGAGCTTCCGGATCGCCAGCCAGGGAAATGTCGAGACGTT
>Locus:SMc01427_1:2272260-2272201(-)
GGAGGCGGCAAATCCAGTTGCCGCTCCCGCCAAGAAGGGCAAGGCGCAGAAGCGAAAGTA
>Locus:SMc01462_1:2309599-2309474(-)
AGCGGCGAAACGCGTGGGGTCGCCGCGTGTCTATTGGCTGACCCACGAGACCAACTACACGGCGATGCAGCTCTACGACAAGGTGGCCGAGAAGTCGGGCTTCGTTATGTATCGAAAGATGTTTTG
>Locus:SMc01465_1:2312190-2312336(+)
GTTGCGCCGCATCCGTGCCTTGCTTGTCGCCGGCCTCACCGTCTCGGCCGCGGCGGTTTCGCCGGTCCACGCCGAAACCGTTGGCCAGGTCGGGGTCGACTGGCTCGGCAACGACATCAAGATCGATGCCGTAAGCGACCCGAAGGT
>Locus:SMc01468_1:2315503-2315405(-)
AGCGCGCCTTCTGCCGCGGCATCGTCGCGCTTGAAAAATCCATGGTCTGCTTCCTCAATCTCGACACCGTCATCGCCGAGGAACTGGCGCAGGCGGCCT
>Locus:SMc01883_1:2324095-2323946(-)
AACGCTGGTGGCGCCCGCCTTCGTCTATGGTGGCATGGACGTCGCCGCAGCGATGCTCGTCGCCTTCGTCGTCGGGCTGCGCTTTTCGACGCTTCGGATGCTGCTCGTGGGCTGGATCGCGGTCATGGCGATCCGGCACCTGATCATGTA
>Locus:SMc01875_1:2333069-2333007(-)
CGCGGGACATGGTGGCGGTTGCCGCACCGGGCTTTGCGCCCTGGTCCGCCTGACGGCATAGGA
>Locus:SMc01860_1:2352838-2352737(-)
TGCCGCCCCGATGGTGCGCGACATCATCAGCCGCTCCGCTCCGCTGCTCGGCGTGGAGCCGAAATTCGGAGAAGACGGTTCTGCCTTGCTTGTGTCTTATTG
>Locus:SMc01850_1:2363272-2363370(+)
TGGCGAATTTCCGTATTCCCCTTTCGAAGCGGGCACTTGCCGCCGTGTCCCTCGTTTCCGTCGCCGTTGCTTCCGGGTGTTCCACGGTCGAGCATACGT
>Locus:SMc01617_1:2407488-2407432(-)
AACTCTTCCGGGAGCACGGCGCGAGCCCCGATTTCATCCTCCCGAAATTCCTCTGGT
>Locus:SMc01624_1:2415508-2415455(-)
ACGTCTTCGACAGCGAGAGCGGTATGGCGATCTCGCACGGCGAGGAGCTCGCCT
>Locus:SMc01651_1:2448120-2448245(+)
CTGCTGCCGTTCACGCCGTGCTTGCGTTCCCTGCGGCGCACGGTGTTAATTCGCACATGGCATTCACACTCCGGCAGTTGCAATATTTCGTCGCCGTCGCCGAGCAGGGCTCGGTCACCCGCGCGG
>Locus:SMc01657_1:2455080-2455217(+)
GCCCTCGAAGTCCGCCCTCCGCCTGCCGTTGATCCGCCTTGCCCTCGCCGGCACGTCGGCCCTTGCCCTCGTCGCTACCGCACAGGCGCAGGAAGCAGAGCAGGAGACCGTTTCCAATGGCGACTCCACCGCCCTCGA
>Locus:SMc01662_1:2461656-2461540(-)
GCCGATGTACGACCCGAAGGCGGAGCGGGTGCGGGCCTGAAAAAGACTGCCCCTCATCCTCGCGCTAAACCCGAGGAGAGTGGCAAAGAACAAGACGACGACAGCGCCATTGGGAGA
>Locus:SMc01665_1:2467747-2467706(-)
CGAGGATGTCACGCGGTTGAAGGCGCGATTCTCCGTGCGGTA
>Locus:SMc02813_1:2481243-2481380(+)
TTAAATGGTAGCGCTCTGGAAGGCGGTGGGCGAGGAACAATTATCCTTCGTAGAGAAGCGAATGTCTGGAAGATCATTCACGAACATCTAAGCCAGTTCCCTCAGCGTCATCGCTCCGGAAGGTTACGGGGAAGCTTA
>Locus:SMc01548_1:2487245-2487310(+)
GAAGCCCGAAGACCTCGCCTCTTTCCGCAGCCTGCCCAAGGCCGAGCAGGACGCGGTCGATGCCGT
>Locus:SMc01557_1:2498407-2498303(-)
GGATGTGACGGGTCGCCGCGTCGTCGTCGAAGGCCGCCGTCACGGCCACCGCCAGGCGATCGTTTTCGCCAACGCCCGCGGATGCCCGATCATCGGCCGCTGGTA
>Locus:SMc01557_2:2498350-2498303(-)
GATCGTTTTCGCCAACGCCCGCGGATGCCCGATCATCGGCCGCTGGTA
>Locus:SMc01559_1:2499485-2499429(-)
GTTCGAACACCGCGACCGGCCGCACCGCCGCGAGATCGTCCTGCATCTCGGCAGCTG
>Locus:SMc01562_1:2501423-2501358(-)
TGTGCGTACGCGTACGCTGAAGGCCTTCCCAGAGGCCGCTTACCGCGAACTGATCGGCACGCTCTG
>Locus:SMc01583_1:2518000-2518059(+)
GCACGATGCATTTTCGCAGACGGACGGACCGGAGGAATGCGATGCGGCACACGCGCTGGA
>Locus:SMc02685_1:2535148-2535231(+)
TGGAGGCGATCGCCAGCCAGACGATCGACGCCTATGTCGAATGGCGTCGGTCGACCGCGGGATAGCGCCTCCGCTCGGGCTCCG
>Locus:SMc02689_1:2537998-2537888(-)
TTACAAGCAGTCCGGCATCGGGCGCGAGACGCACAAGATGATGCTGGATCACTATCAGCAGACGAAGAACATGCTGGTCAGCTACAGCCCGAAGGCTCTCGGCTTCTTCTG
>Locus:SMc02695_1:2544478-2544609(+)
CGCCTCCGGAGGCAATCGGAAATGCGCGAAAAGCTTGACCGTCCCTCTCCTTTATCCCATAGCCACGGCCAAGCAATCAGGAACGACGGGTTTCAGCCATGGGCTTCAAATGCGGTATCGTCGGGCTGCCGA
>Locus:SMc02700_1:2548107-2548042(-)
GCGCAACTTCAGCGTCGAGCGGGCGACCCTCGTCGCCCGGCTCGAGTCGATGGTGCGGTCGGGTTG
>Locus:SMc02709_1:2559719-2559826(+)
GAACGTTCATTCCCGCCGTCGGGACCGTTCTCCGGAAGCCATCGAGAAGCGCCGCAAGGCCACCGAGCAGGCGCGGGCTGCCAATATCCGGCAGGGTTATGTTCACGA
>Locus:SMc01533_1:2599270-2599338(+)
ACGGTCGAGGCGCGGCATCCGGAAAGCCCCCTCTGGCCAGAGGGGGTGCCGCATTCACTGTCGCAGCGG
>Locus:SMc01515_1:2614739-2614695(-)
GCGCGACAGATGGGAATTCAACATTCCGGTGGCCTTCACCCGGTG
>Locus:SMc01503_1:2625589-2625528(-)
CGGGATTATCGGCGCTTCCTCGCGCTCTATCGCCATCGCGAAGAACTGGAGGCGATGGAGTG
>Locus:SMc01834_1:2659516-2659403(-)
TTGATGCTGCACTGCAGCGGAAATTTCGTTAGGAAGGGCACTCGATTTCCGCCGGCGCGCCTGTCCTCCCAAGACTGCGCCGCCGGCAGCCAGTTTTTAGGAGATGATGATGCT
>Locus:SMc01944_1:2666530-2666450(-)
TTATCCGGGTGCTCCGCACGGCATCACGGATACCCACAAGGACCAGCTCAACAAGGACCTGCTCGACTTCGCAAGGTCCTG
>Locus:SMc01951_1:2673025-2672993(-)
GTATTCTCGGACGACCGGAAGTCGAGAAGGTAT
>Locus:SMc01954_1:2675661-2675590(-)
CCACGACATCGACGGCTTGCTTGCGCTTGCAGGCTGGGACGGATTGAGCGAGCCGAAGCGGCCGCTGATTTG
>Locus:SMc01954_2:2676342-2676250(-)
CATGATAACCGAAGGAAAATTCACCAAAGGCACGCCCTGCAGGGACTGTCCCTTGCGCCCGCTTCCGCTGTTCCGCCCGTTCAAGGCGGAAGA
>Locus:SMc01969_1:2691653-2691718(+)
TGCCGCATTTCAATCCCCTGGTCGAAAAGCTCTCGCCGCCGCCGATACCCTCGGTGCTCGCATGGG
>Locus:SMc01975_1:2699507-2699563(+)
ATATTGCTCAGATGTCAGACCAATTCTGGTCTTGGGAGAACCGGATGCCCCTGCGGG
>Locus:SMc01986_1:2710609-2710734(+)
GGCTCACGCGGAAACACATCCGGCACAACATGCGGCGGCCCACACGGAGCACCAGCAGCACGCGATCAAGCTCTACCTCCTGGTCTGGGGGCTGCTGTTCGTCCTCAGCGCTCTTTCATACCTCGT
>Locus:SMc02022_1:2725696-2725622(-)
TGCCCTTCACCGTGCTCGTCAGGGATAGTCTCTGACGCGAGTGCTCCGTTCTCAGTGGACATGTTGCGACCCGGT
>Locus:SMc02041_1:2746161-2746196(+)
GACGGAAATTCCCTCCTTCGACGACCTGCTCGATTT
>Locus:SMc02333_1:2751900-2751995(+)
GAACAACATAAGCAACCGCCGTCAGCCGCCGGCCTCGCTCGCCCCTCGCGATCTCGCCGCCTTGATCGATATCAGCGCCGTCCAGGCCTTCCACAC
>Locus:SMc02350_1:2772773-2772708(-)
TATTCAATTTACGCTTTACTCCTCCTCATCGGCTCGTCAGGAGGACACCATGCCCAAAACTCAATC
>Locus:SMc02447_1:2829590-2829474(-)
GGGCTCCATACCCTCGGGCGGTACGGCCAAGCGCTACACCGTTCGGCGCAGCGTGCTTCAGGAGATGCCGGGTGCCGTCTGCATCATCGATGCCGATGGCAGCAGGAGTGGATGCTG
>Locus:SMc04458_1:2833885-2833923(+)
TGGTCAGTCTCGGCGGCTTTGCCCGCAAGTTGTTTGGTT
>Locus:SMc04458_2:2833886-2833996(+)
GGTCAGTCTCGGCGGCTTTGCCCGCAAGTTGTTTGGTTCCGCCAACGATCGCCGCGTCCGCGGCTACAAGGGACGGGTGGACGCCATCAATGCTCTCGAAGCCGAAATGAA
>Locus:SMc00744_1:2836832-2836888(+)
GCCTACAAAAAACCATGTCTGGCGCTATTCGCTGCCGGCAGCGCTGCTGCTGATGGC
>Locus:SMc00701_1:2877977-2877891(-)
GGCGGGGGCGATGACGGACCAGCTTGCGGCGCTCTTCGAGGACGAGAGTATGCGCCGCCGCCCGGGCGGAGCGCGTCGCGCCGGTTG
>Locus:SMc00700_1:2879929-2879837(-)
TGGAGCGGGCGCTGGTCGCCGAGCATTATCAGCGCGCCTTCGGCGTCGAACTCAAGGAGAGCGCTGCCAACATCGTGCTGGAAGCGACCGCCT
>Locus:SMc00692_1:2886204-2886269(+)
TGCCCACCCTCTTCCGCTTCCTGTTCATCTGCGCCGTCGCGGCCGGCATGGTCTATGGCACGATGG
>Locus:SMc00683_1:2892218-2892162(-)
AGGGTGACGCGGTCGAGATCGCCAATGTGCCGATTCCGGTCCCGCGCCCGAGCTTCT
>Locus:SMc00660_1:2916260-2916120(-)
TCGCGCCTATCGGCTTGGAATCCGCGACCCGGATATCCGGTCGGTCACGCGGCGCGAGGTCGCGGTCGACGGTGTCGGCCGGCGCGGCCGGCTTACGACCGTCTATTTTGCAAATCGGCCGGGATGTCCTCGCATAGGTTG
>Locus:SMc00637_1:2941922-2941848(-)
CGGAACACGCAGGCAGACGCGGCCGGCACAAGAGACGATGCCGAAGCAGGACAATGGAGTTTTTATGAAGCGCAG
>Locus:SMc04459_1:2942229-2942183(-)
ACGAAGGGCGAAGAGCCTGAAGGCGGGTTCGAACCGCAGCCGCAGTA
>Locus:SMc03969_1:2963464-2963378(-)
ACACGACGCGACTGCTGGACTGGACGCGGCAATGAAACTATAAGGCGCCCGATCTCACCAAAATCACGCATGCAGAGGGCGTCATGG
>Locus:SMc03999_1:2996590-2996534(-)
GCGACGGAAGCTGCGCATCAAGGACGAAATCGAAAGACTCCGTTCCTCGACGCACTG
>Locus:SMc04029_1:3032009-3032149(+)
GATCTTCTCCTCCGACAACTGGGCCGGCGCCCATCCGGCGATTGCCGAAAGTCTGGTCGCGAATGCGCAGGGCTATGCTTCCGCCTACGGCACGAGCGAACTCGACCGGAGGGTGGAACAGAGATTTTCGGAGATTTTCGA
>Locus:SMc04032_1:3035423-3035292(-)
ACCGCTCTGTGCCGACTGTCGTCATGCACCTCAACGCCGCGGCCAAGAAACTCGGTGCGAAGAACCGAACCCAGGCGGTTGTGCGCGCCACGCACTACCGCCTGCTCGAAGAGCGCCCATCCTATAACTTGT
>Locus:SMc04035_1:3038076-3038126(+)
GAGCGCCGGTACGGTGTCCTCGTCGCCGGCCGGCTGGCGGTTGCTCTTCGG
>Locus:SMc03924_1:3071304-3071378(+)
GAACATCCTGTCAGTTGCGTCCGAAGTCTACCCGCTGGTGAAGACGGGGGGCCTCGCCGATGTCGTCGGCGCGCT
>Locus:SMc03926_1:3074527-3074625(+)
TGTGGGGGAGATGGCCGGCAGGCCAGAGGGGGTAAGCGGGCCACTGTCTTCAACTCAGTGTCAAGAAGGGAAGCACCCCCATGCCGACGACCGGAATTC
>Locus:SMc03933_1:3083749-3083687(-)
GCTCGAGCGCTTCCGCACCGGGCGGCTCATCGACGAGGCAGCCGCGGCCGCCGTTGCGCACTA
>Locus:SMc03941_1:3092372-3092328(-)
GTGCCGCAGAATTTTGGAGAATTGGACGATGGCAGAGCATCATTC
>Locus:SMc02975_1:3096935-3096885(-)
GCCGGAAATGCGCATCCGCCAGTCGACCGGCCCGCTGCGCGTAACGGCTTG
>Locus:SMc02986_1:3107291-3107404(+)
GCTGAATGCCCGCAACGCCGGCCGCCTGATCGTGGCCGCCCTCCTGTTGACGGCCTTTTCCGCAACCGTCGCCGCCGCCCAGTCGCCTCTCGGCATCGGCACTGCCGAACCTTC
>Locus:SMc02987_1:3108536-3108450(-)
CCTATGCCTGCGCGCGGGCTTATCGTACCCGAATTGCCTATAAGGGTGACGACTTCACCTATACCGATCTCGGCTGGCATAGCCATT
>Locus:SMc03167_1:3127263-3127156(-)
CTTCATCGACGTGTTCGTATTGCTGACCGTCCTGTTCCTGTCGATGATCGCCGGCGTCCTGATGATCGCCAAGCCACAAGGCGCCGGCCCCGGAGGCGGCGGGCACTA
>Locus:SMc03175_1:3137039-3137089(+)
GCACAAGGTTATTTTCGATACGGATCCGGGCGTCGACGATGCGATGGCCCT
>Locus:SMc03182_1:3148692-3148763(+)
GCGTACCTGGTTCCCCTACCCGCTGCTCTCGATCGCGCTCCTCCTCATGTGGCTGCTTCTGAGCCAGTCCGT
>Locus:SMc03185_1:3149862-3149818(-)
TTCACCTCAATGAGACGCGGGAGGCCCTCCGTCAGGCGGGCGAGT
>Locus:SMc03192_1:3156069-3155983(-)
CGTTCCCTTTGCGATCGTACGTGGCCGCCTCGGCGGCAGCGCGATGACCGCCGCCGCACTGAATTCTCTCGCGAGGCCGGGCCTGTG
>Locus:SMc03195_1:3159089-3159003(-)
AACGTCCAAGGGGTTGGATCCGATCGATTGGCGGTTGCCGGAAGATCCCCCCTTGGCCGTCGAGCGGCAGATGGCGCCGAACTGCTG
>Locus:SMc03207_1:3172988-3172848(-)
CCGCGCCACCCGGCGAGGATCAACAACGCATCGGGAACACCACTCCATGAAACTCGCGACGCTGAAAGATTCCACCCGCGACGGCAAGCTCGTCGTGGTCTCGAAAGACCTGACCCGCTGCTCCGAGGTGGGTCATATTGC
>Locus:SMc03208_1:3174410-3174264(-)
AGCGAAGGAATGAGGAGGCTCAAGCCATGTTGGAGAAGGCGGAAAAACAGCGGCGGGCAGGTTCGGGTCAGCAGCGCGCAGCCGGCTATATGCCTGGATTCGGCAACGACTTCGAGACGGAAAGCCTGCCCGGAGCGCTGCCGCAGG
>Locus:SMc03209_1:3174393-3174467(+)
CCTCCTCATTCCTTCGCTATATTAGTTACAAGCGTAACTGTCAGTTTTGTAACTATCAAGGAAGGAAAGCCATGG
>Locus:SMc03124_1:3205270-3205151(-)
GGACCCGGTCTACCAGGTGCTTCACCAGAACGCGGTCTTCACCGGCATGAAGTCTTCGTTGAACTGGAAGGCGGCGCCCGCCTTCGCCATGGACTTCCGCGCCGCCAACTGGGCCAGCTG
>Locus:SMc03116_1:3220731-3220763(+)
TGGACACGTTCGACTACATCATCGTCGGAGCGG
>Locus:SMc03097_1:3246587-3246736(+)
CAGATGGAAAACTATGTCCTGCTACGGTGGCCGACGCCGCGTATGCAGGCAGTTGGTACAGAGTCGCCTGAAACGGGATGCGGAGAGGAATGTCTCCACCACGATCGAGTATTGCGCACTGGAAGACAGCGACCGCGCTCACAATCGTGG
>Locus:SMc03088_1:3259694-3259611(-)
TTAGGCGGAATCGGAAAGGGGATTCCTTTTTCTGCGCAAATCAGATTCACCATTCAGGCCGGTGAAGGAGGCCGGCCTTTATGG
>Locus:SMc02513_1:3279179-3279217(+)
GGCAAACAGTGCAGAGGAAACCGTATCACCAACGCGCCC
>Locus:SMc02511_1:3282441-3282485(+)
AACAACGATTCACAAGGACCACATTCATGGACAGGCCACGTCTCG
>Locus:SMc02502_1:3290657-3290616(-)
CGCCGAACTTACGAAGCTCGGGGAGATCGTGATCCCGGCCTG
>Locus:SMc02472_1:3324350-3324294(-)
TCGTCATCTGCGTCACCCTCGCCTTCGGCTACAAACGGATATTCATGCGCCATGACT
>Locus:SMc02467_1:3330743-3330657(-)
TTGCTAAGTGATTTGAAACGCGCGGCGAGGCAGTTAGGTAATAGCCGAGGATGGAGGTCCGCCGATGCTTCGCCTGCTGTTCGGTTT
>Locus:SMc05016_1:3391548-3391408(-)
CTTCAACGACCGTTTCCGGGCGGAATGCCTGAACCAGCACTGGTTCCTGACCCTTGCGGATGCGCGCGAAAAGAATGGGGTGCCTCGGGTTCTGCCGGGCGCGATCAAGGATCTGACGCGCTTCTGGGGACGCGAGTTTTG
>Locus:SMc03794_1:3460183-3460302(+)
TGCAAAGCATCCGCTCTGTTCTCTTCACGGCCGCCGCCATCACCATCACGCTCGTGGCCTTCGTGTTCACCGCCTCGCTGGCCCTGGCGCTCGCCGGGATCGCCGCCATCATTGCCGTCG
>Locus:SMc03795_1:3460582-3460623(+)
TGGACAAGTTCGTCAAGCTCACCGGCGTTGCCGCTCCCCTGC
>Locus:SMc03797_1:3461841-3461927(+)
GGATTTCCGAGGACCGGTCGCGATCGTTTCGCCGCCGGTTTTTTTGTATTCGATCGAGTGGACGCCCATGCCCATCAAGATACCCGA
>Locus:SMc05019_1:3490500-3490423(-)
CGTGCTGCAGGATCACAAGCGCCTGCCGGCACGCTTTTTTGCGCGCGTTTCAGGGGCGCTCACCAGCCGCCTATCCTG
>Locus:SMc03833_1:3500634-3500569(-)
AGGCTGCGGCACTACAATGCCGCGCAGTACCCTGAACGACCGGAATCGACGCGATGGACGATATCA
>Locus:SMc03834_1:3500765-3500715(-)
TGGCGGCAAAGATGGACCAGGCGGCGGAGGGCCGCATGCCCGACCATATGT
>Locus:SMc03845_1:3509890-3509843(-)
CCATCATCGGCGCTGCAACGGTTCTCGCGGGGCCACAGGGAAAGCTCT
>Locus:SMc03868_1:3532364-3532248(-)
GCGGGGTCGGCCCCGCCGATTTCTATGCCCGCGCGGTCGGTGCGGTGGAGATCGCCGGATCGACGCCCGGCATCTATGACGGCATGCTTTTCCCCGGGGATCCGGCGTCCGGAACCT
>Locus:SMc03874_1:3539849-3539772(-)
CGAAGCGCGGCAAGGCTATCGAAGAAGACGACGCACAGGACGAAGCCGCTTAAGCACTCCTTGCGTAAAATCAATCAG
>Locus:SMc04381_1:3573141-3573037(-)
CCCGGATATCGACGCGCATGCTGCAAAAGACTTTTGAGGGCGGCAACGATCAGAGAGGGGTCGCCCATCCGGTGCCGACCGGGCGCGACACACGCCTCGACGTTT
>Locus:SMc04382_1:3581846-3581745(-)
ACGACAACCGGGCCGATCAGTCCCGAGTGGAACCAGAATCCGTACCCATGCTCCAGAACACAACGCAGTCCAATTTACCGCGCGAACCGGAAGCGAAGCAGA
>Locus:SMc04391_1:3594519-3594439(-)
CGGCCTCGCCGGCGGGCAGTTCGGTTTCGCCACAGGCTCTGTCATCCAGGCGGATGGAGGGCTCTCGATCGGGCGGTTGTG
>Locus:SMc04396_1:3601135-3601019(-)
GGCCGGGTGATGTTAGTCGCAGGCCATGCCGTCCGCGGGAACCGGGCGGTACCAGAAAAGAGCGGAGGAGGTTCCGCTTCGGAAACTTGCAAACGGGAGGATAACGATGCGCAAGTT
>Locus:SMc04083_1:3619710-3619621(-)
ACTTTTCCCGACCGGGAATGTAACGGCCGCCAGTCAGGCCCCTCATCCGCCTGCCGGCACCTTCTCCCCGCAGGCGGGGAGAAGGGACAA
>Locus:SMc04085_1:3621620-3621712(+)
CGGCTCCATTTTGCCGAAATCCATCATAAAACGGTCGCCATTGGGCATGGTTCTGGTAGGTTCAACCATCATGAGTGGAGAGCGATTTCATGG
>Locus:SMc04088_1:3628151-3628148(-)
ACTA
>Locus:SMc02788_1:4477-4458(-)
GTTTGCCCAGCGCATGGCCG
>Locus:SMc02776_1:16733-16752(+)
CGTTCGGGAGGAGCTTGATT
>Locus:SMc02762_1:33931-33950(+)
ATGGTCTTCCGCTATGCATG
>Locus:SMc02566_1:55844-55863(+)
TATCCGAACACGTCGACGCT
>Locus:SMc02579_1:65200-65219(+)
CTCTAGGAAGGCATTCACAT
>Locus:SMc02823_1:169809-169828(+)
CGTCTATTTTCTGGTTGTCG
>Locus:SMc02856_1:207226-207245(+)
CGGGATCGCTTGCGGGCGAT
>Locus:SMc02874_1:230339-230320(-)
GCGATCCTGCTCGCATCCGG
>Locus:SMc02877_1:233052-233071(+)
TGATGAAAGGATATGACGAT
>Locus:SMc02884_1:240104-240085(-)
GCGGTCGAGAAGGTGAAGGC
>Locus:SMc02910_1:265337-265318(-)
CATCGCATGATCGAGCGCCA
>Locus:SMc00347_1:303026-303007(-)
AGCCTCCACCCCCGAGCGGC
>Locus:SMc00351_1:306930-306949(+)
GACTCCACTATACGAGAAAT
>Locus:SMc00355_1:310149-310130(-)
GGACGTGTGTCCGGCCTCTG
>Locus:SMc00380_1:334118-334099(-)
ACCGGAGGGTCTCAAGCGCG
>Locus:SMc00397_1:346767-346786(+)
CACTGGCATGCCGGTTGCAG
>Locus:SMc00406_1:357343-357324(-)
CTGGGCGCTTTCGCGACTGA
>Locus:SMc00407_1:359156-359137(-)
GCCGTGGCCAGTTGCATATG
>Locus:SMc01140_1:410491-410472(-)
CAAGGATGACCTGAACATCG
>Locus:SMc01133_1:416812-416831(+)
CTCTCGCGCGGGCGCCGAGA
>Locus:SMc01103_1:453318-453299(-)
CGGCCTCGACGCCGGTCTCG
>Locus:SMc01095_1:461171-461152(-)
TCCGGCGAAAAGCCGCTGAA
>Locus:SMc02174_1:521697-521716(+)
CCAGATCATGATGATGAAGA
>Locus:SMc02148_1:565072-565053(-)
GAGAAATCGAGCGAGCGGGA
>Locus:SMc02138_1:574020-574039(+)
CGCCGCAAGGCGGCATTTTT
>Locus:SMc02249_1:611583-611564(-)
CGGCGCCGCCGAACGGGACG
>Locus:SMc02258_2:623365-623346(-)
GTTTCCAACGTCTTCATCGG
>Locus:SMc02258_1:623455-623436(-)
ACGCTCGTCACGCGGCAGGC
>Locus:SMc02262_1:626615-626634(+)
CGAATGAGGGAGTGAATTCT
>Locus:SMc02265_2:630013-630032(+)
TTGAGTTCGGCAGGGCTTTC
>Locus:SMc02265_1:630092-630111(+)
CGTTTATGGAATTCCCACAT
>Locus:SMc02278_1:652693-652674(-)
AACCATATTCTCGGTTCCTC
>Locus:SMc02291_1:663888-663869(-)
AAAAGACGCTGGTCGCCAGC
>Locus:SMc02305_1:677866-677885(+)
AAGAGACGCCCTTCAACAAT
>Locus:SMc02306_1:679370-679389(+)
ACGGACGGGATGAATCGCAT
>Locus:SMc03026_1:724061-724080(+)
CGGCCTGCGCGGAAGGGGAT
>Locus:SMc03029_1:725726-725745(+)
GTTGAGGGCTTCGCAATAAT
>Locus:SMc03055_1:750666-750685(+)
GATCATCGGCTCGATTTCAT
>Locus:SMc03066_1:764358-764377(+)
CGGCATGCAGCCCTGAACTC
>Locus:SMc03067_1:765162-765143(-)
ACCAAAACCCCGGACCATCC
>Locus:SMc00766_1:778570-778589(+)
CCCATATGTTTTTCAGCTAT
>Locus:SMc00771_1:784337-784356(+)
ACTGGTCAGTAGGAGCGAAA
>Locus:SMc00775_1:793645-793626(-)
GGTTCTTGAGGGTTGAGGAA
>Locus:SMc00815_1:836103-836122(+)
TCCGTGTTACCAGCCCTCGC
>Locus:SMc00914_1:867399-867418(+)
ACGATTGAGGTGGAGCAGGT
>Locus:SMc00894_1:888297-888316(+)
GGCGGAGGGCAAGCGTTCAT
>Locus:SMc00929_1:898361-898342(-)
CGGGGACCGACACCGCGAGC
>Locus:SMc00870_1:917757-917776(+)
ATTTCGAAGGAGTCAATCAT
>Locus:SMc00867_1:920270-920251(-)
GGGCTTGAAGGGAATCGGGC
>Locus:SMc00994_1:944899-944918(+)
CTTTCGTGAGTGGGCCATAT
>Locus:SMc00986_1:948847-948866(+)
TCCAGCGGGAAAAGCCACAC
>Locus:SMc00960_1:979713-979732(+)
ACGGCAGGGAGCAGAACCAT
>Locus:SMc00006_1:987361-987380(+)
ACTTTGAACTGCTGCATGTT
>Locus:SMc00013_1:996464-996483(+)
GAGAGGACTATCGGGGATTA
>Locus:SMc00018_1:1001355-1001374(+)
CGTCGTGCGGACGCGGTGAA
>Locus:SMc00079_2:1012851-1012832(-)
GAAACGGTCATCTCGCGAAT
>Locus:SMc00079_1:1012872-1012853(-)
AAGCTGACGGAAGCCGGCGC
>Locus:SMc00081_1:1015859-1015840(-)
CGGCGCCGAAAGGCTGAAAG
>Locus:SMc00023_1:1018994-1019013(+)
GCAGAGGGGCGCCAAGGAAT
>Locus:SMc00084_1:1026611-1026592(-)
CGCGCAGGACGGCACCACCA
>Locus:SMc00084_2:1027010-1026991(-)
CGTTAACCACCTATTCAGGT
>Locus:SMc00032_1:1044948-1044967(+)
AGGTGCCAGCTTATTTTTGA
>Locus:SMc00096_1:1048947-1048928(-)
GGCGGGCTTCGACGTCGCGC
>Locus:SMc00044_1:1068524-1068543(+)
ATCGGATGAGCAACTGACAT
>Locus:SMc00108_1:1070977-1070958(-)
AACTTCCAGGCGCACCGTTT
>Locus:SMc00454_1:1077883-1077864(-)
AATGGGCAAGGCACCGGGAG
>Locus:SMc00059_1:1093549-1093568(+)
CGTGAATTTATTGCGTGACA
>Locus:SMc00061_1:1096079-1096098(+)
GCCAGAGCAAGAGGAGCAGT
>Locus:SMc00062_1:1098032-1098051(+)
AGTTGATTTGTGAAGAAAAT
>Locus:SMc00457_1:1100870-1100851(-)
GCGCCCCCACGAGCGCCGAC
>Locus:SMc00065_1:1104550-1104569(+)
GGTCGTTTTCCTCGGCCAGA
>Locus:SMc02381_1:1135654-1135673(+)
CTTTTGAAATTGAACAGGAG
>Locus:SMc02407_1:1162881-1162862(-)
GTCGCCGACGACGTCGAGCT
>Locus:SMc02653_1:1168916-1168935(+)
TGACAAGGAAGACTGAGCGT
>Locus:SMc02652_1:1169659-1169678(+)
GTTCAAGGTCGTCCACTGAT
>Locus:SMc02640_1:1182193-1182174(-)
CGAGTGACGGAATTGACTTT
>Locus:SMc02638_1:1182553-1182572(+)
AATCGTGAGGAGGACGCCAT
>Locus:SMc02639_1:1182586-1182567(-)
GAAATTCGAAAGCCATGGCG
>Locus:SMc02559_1:1204051-1204032(-)
CGAGGCGCAGCGCCTCTTCG
>Locus:SMc00567_1:1237919-1237900(-)
CAAGCGATCAAGCGCGCCCG
>Locus:SMc00569_1:1238822-1238841(+)
TTTCTGCCGAAATGCAAGCC
>Locus:SMc01755_1:1299693-1299674(-)
GAACGGTCGATGCGGTTTCG
>Locus:SMc01756_1:1300996-1301015(+)
ACTTGTGCGACCGGGGCAGC
>Locus:SMc01757_1:1303077-1303096(+)
TCCTTTCCGTGCAACTCATC
>Locus:SMc01769_1:1315368-1315387(+)
GCATTGAGACGGTGGGACTA
>Locus:SMc01902_1:1334876-1334857(-)
CGCCAAGGCAACCGACATCT
>Locus:SMc01795_1:1341338-1341357(+)
GTTAGGGTTAATGGCCGGTA
>Locus:SMc01797_1:1345155-1345174(+)
CATTTCCCTGGAGCGAATAA
>Locus:SMc04448_1:1360220-1360239(+)
GCGGCAGGGCAGCATCTGAT
>Locus:SMc01916_1:1381044-1381063(+)
TCGGCGAGGTGGATCGCTGA
>Locus:SMc01923_1:1388136-1388155(+)
GTGCGGGCCTGGGGGCCTTC
>Locus:SMc01934_1:1398700-1398719(+)
CTGTTAGAATGGCAACAGCT
>Locus:SMc01935_1:1400178-1400197(+)
GGATGAGCAAGTGCAAGCTG
>Locus:SMc01373_1:1407897-1407878(-)
CGGCGTGCCGCCGCCGAGGA
>Locus:SMc01364_1:1417108-1417089(-)
GGCCGGAACGAAGTCTGCCA
>Locus:SMc01362_1:1421110-1421091(-)
ATCAAGCACCGCGCCAACAT
>Locus:SMc01359_1:1424008-1424027(+)
CCAACAGAATTGTTTCCATT
>Locus:SMc01332_1:1451529-1451510(-)
ACACGTTGCACGAGCGATAT
>Locus:SMc01317_1:1464227-1464246(+)
TGAACTACCCATTGATTGAC
>Locus:SMc01292_1:1487041-1487060(+)
TCAATCTGCCGATTGCACCC
>Locus:SMc01288_1:1489908-1489927(+)
CGGAGGAAAGAGGGGACGAT
>Locus:SMc01286_1:1491311-1491330(+)
GATCTAAGAAAGGGATCCTA
>Locus:SMc01281_1:1494507-1494488(-)
CGCCGCGATACGCTCCCTTT
>Locus:SMc01266_1:1509371-1509390(+)
GGATGCGGGGGTTAGCTAAT
>Locus:SMc01265_1:1510693-1510712(+)
ATTGCGCAAGTGAAAAGGGA
>Locus:SMc01256_1:1519151-1519170(+)
CATCGACGCGAACGCGGAGC
>Locus:SMc01001_1:1527788-1527807(+)
CAGCACATCGACTGACGCGC
>Locus:SMc01001_2:1527824-1527843(+)
CGCCGTTCAGTTTTCACTGG
>Locus:SMc01003_1:1530081-1530062(-)
ATCGGACTTTCGGAATTCCA
>Locus:SMc01011_1:1537008-1536989(-)
GTGGCCCGCAACAAGGACAA
>Locus:SMc01038_1:1564912-1564931(+)
CTCCTTGATCTTCCGGCGCT
>Locus:SMc01044_1:1571087-1571106(+)
CTTTTCATGGTGGATGGAAT
>Locus:SMc01053_1:1583169-1583188(+)
ACCGGAAAAGCATTGAAATT
>Locus:SMc02118_1:1593135-1593116(-)
AAACGACAACCGAAAAGGTT
>Locus:SMc02103_1:1606690-1606671(-)
GATCGGTTCTGGTCCACGCC
>Locus:SMc02096_1:1611979-1611998(+)
CTCTGGCGGTCGGCTCCTGA
>Locus:SMc02062_1:1655229-1655248(+)
CAGGAGGGGTTTGCAGCGAT
>Locus:SMc02057_1:1660214-1660233(+)
CTTGAAGAAGCGTGCGCGGT
>Locus:SMc02048_1:1673350-1673331(-)
AACAGCGATCCGCAAGGCGC
>Locus:SMc01224_1:1700284-1700265(-)
GCCGGCGACGTGACCGACGA
>Locus:SMc01209_1:1719658-1719677(+)
TGACATTCAGACCCTGTTCC
>Locus:SMc01199_1:1731139-1731120(-)
AGGCTTGAGGCCGAGGCGGA
>Locus:SMc01181_1:1751968-1751987(+)
GCACTCGAAGCGCGATGTGA
>Locus:SMc01178_1:1753293-1753312(+)
TGCGGAGGAAGCCGCCGCAT
>Locus:SMc01175_1:1754608-1754589(-)
AGCCGTGGCTGCGGTTCCAA
>Locus:SMc00937_1:1765550-1765569(+)
CCCGTTGAGTTTGCCGATGG
>Locus:SMc00943_1:1770352-1770333(-)
CGCCTCGACGATCACCGGCG
>Locus:SMc00955_1:1784214-1784233(+)
GCACCTCGCCCGGAACGCCA
>Locus:SMc00227_1:1791109-1791090(-)
CCGCATCGCTGCCTATCGCC
>Locus:SMc00247_1:1814926-1814907(-)
CTTTACCTCTACGTCATCGG
>Locus:SMc00268_1:1838276-1838257(-)
CGCCGTTTCGGCGCATTAAC
>Locus:SMc00273_1:1842020-1842039(+)
GGAAACGGAGCATATGACAT
>Locus:SMc00290_1:1859776-1859795(+)
GAAACAGGGACATTCTCCAA
>Locus:SMc00293_1:1865002-1864983(-)
AAGACGATCATCCTCGTCAC
>Locus:SMc00504_1:1907498-1907479(-)
ACCATCGGTATCACCGTTCG
>Locus:SMc00493_1:1916894-1916913(+)
AGGCAAGATAGGTACGTCAT
>Locus:SMc00492_1:1917671-1917690(+)
AGTTCCGCGAGACATCCTAT
>Locus:SMc00485_1:1930598-1930579(-)
CCGTACCCGGTCGTCATGGA
>Locus:SMc00480_1:1937071-1937090(+)
AAGCTACGAGGCATATCAAT
>Locus:SMc00478_1:1940137-1940156(+)
GTTAAGTGATTGAAACGAGT
>Locus:SMc00462_1:1961872-1961853(-)
AACAGGGATGCGTTAGCGGT
>Locus:SMc00179_1:1984590-1984609(+)
ACAAATGCGCCGCCTCGGCG
>Locus:SMc00171_1:1992497-1992478(-)
GGCGATCGCCGAGCATCACG
>Locus:SMc00166_1:1998948-1998929(-)
GCCTGGCTGTGCCTCGGTTT
>Locus:SMc00162_1:2003413-2003394(-)
CTCTTCGGCGGGCAGGGGAC
>Locus:SMc00156_1:2011991-2011972(-)
CGGTACATTCGACGGGTCGG
>Locus:SMc00152_1:2017068-2017049(-)
ATTTTGACTTTTGTTTGCCG
>Locus:SMc00151_1:2017059-2017078(+)
AAGTCAAAATGCACGGCCGG
>Locus:SMc00143_1:2026660-2026679(+)
TAGCTGAGGACGTTCTCGAT
>Locus:SMc00135_1:2035387-2035368(-)
AAGGAGTCATCATTCCTAAA
>Locus:SMc00131_1:2038176-2038157(-)
GCCTTCGCCATGGAGCAGAT
>Locus:SMc04211_1:2039954-2039935(-)
GTCGGCGGCAGCGGCGCAGG
>Locus:SMc04215_1:2043380-2043399(+)
GAGGCCGCCCGCGGCAACGG
>Locus:SMc04236_1:2063189-2063208(+)
TAGGGAAGGAAGCAGGACAA
>Locus:SMc04244_1:2069295-2069276(-)
AGCCGGAACTTTTTGATGTT
>Locus:SMc04290_1:2109932-2109913(-)
ATCAGCGAGATCGTCGACCA
>Locus:SMc04306_1:2123112-2123131(+)
TCGGCCGCAGGAGATCATCG
>Locus:SMc04340_1:2145925-2145944(+)
GAAGGAAGGCCCGCAGCAAT
>Locus:SMc04194_2:2180988-2181007(+)
GCCCGCGATGCATTTTGCCT
>Locus:SMc04194_1:2181012-2181031(+)
GAGAGAAGGAGCTTTGTCCA
>Locus:SMc04440_1:2182956-2182937(-)
TCGCTTGTCGGACGATACGT
>Locus:SMc04196_1:2184215-2184196(-)
AGCCGGGCCTGGTGGCGGGC
>Locus:SMc04280_1:2204868-2204849(-)
GGCAACAGTACCTTCAAGAT
>Locus:SMc04283_1:2206631-2206650(+)
ACCGCCGCAGCAAGCGCGTC
>Locus:SMc04289_1:2209195-2209176(-)
ACCGTCGTCAACCGGCGGAT
>Locus:SMc01405_1:2246587-2246606(+)
ACTCTCAAAAAGAGACCAGC
>Locus:SMc01410_1:2253161-2253180(+)
GAATGCTTGGAGGAAGAAAT
>Locus:SMc01490_1:2253897-2253878(-)
GTGCTCGACGAGAACATGCC
>Locus:SMc01413_1:2256623-2256604(-)
CATTCCCGTGGGCGTCGACG
>Locus:SMc01421_1:2268226-2268245(+)
GACCGGGGGCGGCTGACGGT
>Locus:SMc01427_1:2272280-2272261(-)
CGGCTGGAGAAAGAGGCCGA
>Locus:SMc01462_1:2309619-2309600(-)
CTCATCAACGGAGTCTACGA
>Locus:SMc01465_1:2312170-2312189(+)
GTTCATTGGAGGATACTCAT
>Locus:SMc01468_1:2315523-2315504(-)
GGAAATCATCCCGGAAGCCC
>Locus:SMc01883_1:2324115-2324096(-)
GTCCCGGCGGCTGTACTGAC
>Locus:SMc01875_1:2333089-2333070(-)
GCCGCGCCAGCGCACCCGTT
>Locus:SMc01860_1:2352858-2352839(-)
GGACGCACGGCCGGTTCGAA
>Locus:SMc01850_1:2363252-2363271(+)
GAAGCACGAAAGTGACAGCA
>Locus:SMc01617_1:2407508-2407489(-)
GTCGGACGCGGAGCGCCGGC
>Locus:SMc01624_1:2415528-2415509(-)
GCTCGACCCTGCAAGCCTCC
>Locus:SMc01651_1:2448100-2448119(+)
CACGACGAAATGCGTCAGCC
>Locus:SMc01657_1:2455060-2455079(+)
TGTTTAAGGTTGCGTCGCAT
>Locus:SMc01662_1:2461676-2461657(-)
AAGGCCGAGGCTTCGCTGAA
>Locus:SMc01665_1:2467767-2467748(-)
GATCCGCAGGGGATTACGGC
>Locus:SMc02813_1:2481223-2481242(+)
ACTTCCGGTGGAGGGCAGTT
>Locus:SMc01548_1:2487225-2487244(+)
TTTCTAGCCGTGTACACCAT
>Locus:SMc01557_2:2498370-2498351(-)
CGTCACGGCCACCGCCAGGC
>Locus:SMc01557_1:2498427-2498408(-)
CTTCGCCGCGCCTATGTTGC
>Locus:SMc01559_1:2499505-2499486(-)
ACCTGGCAGGGGCTTTATCT
>Locus:SMc01562_1:2501443-2501424(-)
ACGCTCGGCATGAACGGCAA
>Locus:SMc01583_1:2517980-2517999(+)
GCGTTCGGACCTCCGAGACG
>Locus:SMc02685_1:2535128-2535147(+)
CGCCGTCCCGGCAGAAACGA
>Locus:SMc02689_1:2538018-2537999(-)
GCGCACGCCGCCTTCGGCGG
>Locus:SMc02695_1:2544458-2544477(+)
CCGCGCATTCAAGTGAAACT
>Locus:SMc02700_1:2548127-2548108(-)
CTCGAAGCCTTCTGGGTCGA
>Locus:SMc02709_1:2559699-2559718(+)
GCAACTGGAGATTTGCCGAT
>Locus:SMc01533_1:2599250-2599269(+)
AGGTTCATGCTGATCGGGTG
>Locus:SMc01515_1:2614759-2614740(-)
GCCATTCCCGCCGGGGCGGG
>Locus:SMc01503_1:2625609-2625590(-)
CGCTGCGCCGCATCTACGAC
>Locus:SMc01834_1:2659536-2659517(-)
TGCGGGAGGTCTCCGTCGCT
>Locus:SMc01944_1:2666550-2666531(-)
CCTCAGGCCGAGCTGAAGGT
>Locus:SMc01951_1:2673045-2673026(-)
CCTGATCTTCAAGCCGTCGG
>Locus:SMc01954_1:2675681-2675662(-)
GCCGAGAAGGGCTGCGACGT
>Locus:SMc01954_2:2676362-2676343(-)
CGCCGGGCCTCGAGATACTT
>Locus:SMc01969_1:2691633-2691652(+)
CAACAACAGGAAATCCGCCA
>Locus:SMc01975_1:2699487-2699506(+)
CCACCTCTCCTATTCCCAGC
>Locus:SMc01986_1:2710589-2710608(+)
GTGGTGAGGGAGGGCATCAT
>Locus:SMc02022_1:2725716-2725697(-)
CGTCGCCGAGAGCCCGGTCG
>Locus:SMc02041_1:2746141-2746160(+)
CAGGCCAGGAATTCTGACAT
>Locus:SMc02333_1:2751880-2751899(+)
GAGCACAGAGACATAGAGAT
>Locus:SMc02350_1:2772793-2772774(-)
AAATTATTATCTACTAAATC
>Locus:SMc02447_1:2829610-2829591(-)
GACTATGACAACATCTCGAC
>Locus:SMc04458_1:2833865-2833884(+)
TAAGGAAAGGACCATTTGCA
>Locus:SMc04458_2:2833866-2833885(+)
AAGGAAAGGACCATTTGCAT
>Locus:SMc00744_1:2836812-2836831(+)
TTGAGCGGATGTCTTTCCAT
>Locus:SMc00701_1:2877997-2877978(-)
ATCGTCGATGCGGACGAACT
>Locus:SMc00700_1:2879949-2879930(-)
CCTCAACAAGTGCGACGAGC
>Locus:SMc00692_1:2886184-2886203(+)
CCATGCAGAGGAGACTTGAA
>Locus:SMc00683_1:2892238-2892219(-)
CGGCAGCGATGCCACGGCAC
>Locus:SMc00660_1:2916280-2916261(-)
AGCGAGCGTCAGGCCATCCG
>Locus:SMc00637_1:2941942-2941923(-)
GGAACTATGAAAAACAATAG
>Locus:SMc04459_1:2942249-2942230(-)
GTACGAAGAAGGAAGCCGGC
>Locus:SMc03969_1:2963484-2963465(-)
GCATTTCCCGCCTCCTGAAA
>Locus:SMc03999_1:2996610-2996591(-)
GAACTGATCAGCGAACTCAA
>Locus:SMc04029_1:3031989-3032008(+)
AAACAGGGTAAGCTTCAGAT
>Locus:SMc04032_1:3035443-3035424(-)
GGAAATTTCCCGTATCATCC
>Locus:SMc04035_1:3038056-3038075(+)
CGATCCGAGGGTGAAACTAT
>Locus:SMc03924_1:3071284-3071303(+)
CTGGGAATGTAGCCGAGTAT
>Locus:SMc03926_1:3074507-3074526(+)
GCCGCGTGTATTCTCCCCCT
>Locus:SMc03933_1:3083769-3083750(-)
CGGCTTGCCGCGGGGCTCAC
>Locus:SMc03941_1:3092392-3092373(-)
AGACAGGGCCGCCATCGGCG
>Locus:SMc02975_1:3096955-3096936(-)
GACGGCATCCATCTGATCAA
>Locus:SMc02986_1:3107271-3107290(+)
AACCAGGATCGAGATCACAT
>Locus:SMc02987_1:3108556-3108537(-)
GAACATGGGCGACTGTTTCA
>Locus:SMc03167_1:3127283-3127264(-)
CAGCAGGCGGTGATCATGTC
>Locus:SMc03175_1:3137019-3137038(+)
AACCAGGGAAGAGGCGGTAT
>Locus:SMc03182_1:3148672-3148691(+)
GGCCGGGAGCCAGTAGCGAT
>Locus:SMc03185_1:3149882-3149863(-)
GGCTGCGCCCAGCTTTGCCC
>Locus:SMc03192_1:3156089-3156070(-)
CTCGCCGAAAATTCCTATGG
>Locus:SMc03195_1:3159109-3159090(-)
TCCAAGGCGAACGCGTTTTT
>Locus:SMc03207_1:3173008-3172989(-)
CCGTGACATGCTGCAAATAT
>Locus:SMc03209_1:3174373-3174392(+)
CTTCTCCAACATGGCTTGAG
>Locus:SMc03208_1:3174430-3174411(-)
GTTACGCTTGTAACTAATAT
>Locus:SMc03124_1:3205290-3205271(-)
CTCGAGATCTGTGAGCGCGA
>Locus:SMc03116_1:3220711-3220730(+)
CCCGACATAGAGAAAACCAA
>Locus:SMc03097_1:3246567-3246586(+)
CGGCGGGCGGTCATCGTTAA
>Locus:SMc03088_1:3259714-3259695(-)
TATGCTAGAGCGGGATGCAT
>Locus:SMc02513_1:3279159-3279178(+)
GTATTGGAGGAGATTACCTT
>Locus:SMc02511_1:3282421-3282440(+)
ACACTAGGAATGGTCCGATG
>Locus:SMc02502_1:3290677-3290658(-)
ACCCGTCTGGAACAATTCAT
>Locus:SMc02472_1:3324370-3324351(-)
CGCGGTCGGCGTGGTCCTCT
>Locus:SMc02467_1:3330763-3330744(-)
ACGTCCGTCACATCGACGTG
>Locus:SMc05016_1:3391568-3391549(-)
GTTACAGCTCTCAGCGAAGC
>Locus:SMc03794_1:3460163-3460182(+)
GAACAGAAAGGTGACAATCA
>Locus:SMc03795_1:3460562-3460581(+)
TGAAATCGAAGGCCAAGTCA
>Locus:SMc03797_1:3461821-3461840(+)
TAAAGGGCCGAGGGAACAAT
>Locus:SMc05019_1:3490520-3490501(-)
TGTCGCGAGCAGAAGATCGT
>Locus:SMc03833_1:3500654-3500635(-)
GCGGCCGCCACTCCCATATC
>Locus:SMc03834_1:3500785-3500766(-)
GACCGAACTCGATTTCAAGT
>Locus:SMc03845_1:3509910-3509891(-)
GGACAAGGAAACGCCCGGAG
>Locus:SMc03868_1:3532384-3532365(-)
CTATGCCTATGCGATCATCG
>Locus:SMc03874_1:3539869-3539850(-)
GGCCAATCTCAACAAGGGCC
>Locus:SMc04381_1:3573161-3573142(-)
GGTGGGGCGGGGCGCCAAAT
>Locus:SMc04382_1:3581866-3581847(-)
GCAGCCACACCGGCAGAACA
>Locus:SMc04391_1:3594539-3594520(-)
GACATCGGCAATATCGTCGC
>Locus:SMc04396_1:3601155-3601136(-)
AGGGTGTAACGTCTTGAATT
>Locus:SMc04083_1:3619730-3619711(-)
CATGGACGCGAAGACCGGCG
>Locus:SMc04085_1:3621600-3621619(+)
ACGTGATTTTCTCCGAAATC
>Locus:SMc04088_1:3628171-3628152(-)
AGGCATGCGGCATTTCCGGC
>Locus:SMc02781_1:11365-11234(-)
TCGAGGCAGCCGTCGCGATCGGCAGGATTGCGGATCCTTCCACCCTGCCGGGCGATCTGCGGGAACGCGAAAAACCAAGCCAGCGCAAGCCCGTCAGCGAACTCGTCTTCGAAGGACGTTTCACGGGCGAAT
>Locus:SMc02779_1:13787-13647(-)
CGATCGTCTCACCGCAAAAGGCAAATCCCACAAAGCGGCGCTCATCGCCTGCGTCCGCAAACTCATCATCTTCGCCAACACCGTCGTCAAGCGCCAAACCCCATGGACGAAAAGCGCGCCACAACAAAATTCTTGCGCTTA
>Locus:SMc02768_1:27138-27206(+)
GATCGAGAGTGGCGAAACGGCCCCTCAACCCGCGGGCGGGGAGAGGGGACTGACGGAGCATGCCGCTTG
>Locus:SMc02759_1:38104-38057(-)
GCGTCGCCGAATGGGCGACCGCAGATGGCGAGGACGACGATGAGGAGT
>Locus:SMc02755_1:46361-46281(-)
GACCGAGCTCTCGGAGGAACAGGCCTCCTATATTGGCGTCAAGCAGCAGGGTCCGTTCAAGGCCGAACACTACCGGTACTA
>Locus:SMc02574_1:61325-61176(-)
GCGAAGAGCGAAGGCGGTATTTCGGCCCTCTCCGCAACGCCCGAAAACGATGTTGCTCCGATAGCCCGGCTGGCCCAAAGTCATCGGAGAGTGCAGACAGGAGAGCCTGATGGCAGACGTGATGCCGAGCCGCACCGGCCAAGTTTCGCG
>Locus:SMc02582_1:71346-71296(-)
TCTATTCGCGGGTCCGCCCCGGCCGCAACGCACGCGTCGTCGTGCAGCAGT
>Locus:SMc02596_1:93289-93345(+)
GGACATCAGCATTGCGCGTACGTTCCTCGAGGTGGTCAAGACGGGAAGCTTCGTGAA
>Locus:SMc02604_1:96481-96440(-)
CCTGAAGGTGTCCGAACGGCTCTCGAAGCTGATATCCGGCTG
>Locus:SMc02610_1:103493-103558(+)
CGGAGGCATCTGAAATTGCCTACTAAGAAAAAAATATTCTCCCCAGTTGATGGTCCCGCGGCTGCG
>Locus:SMc04152_1:114964-115101(+)
CGGCCATGCTTGTCGAAGGCATTAAGAGCCGTCCGGTCTATACGGGACTTTCCATCCAGCCGCGCGCCCGGCGGCACATCTTCGCACTGGAAGGGGAGGGCGCCCATGCCCTCCTCGACCGGAAGCCGGCACTCGACG
>Locus:SMc04148_1:121580-121476(-)
CAACATTCGGCCGCGAGGGTGCTATGGAAAATCGCCATCCTGGGATGCTTGGGGGGAGGCCCGTTTCGGCGAGCATTATCCGCTATCCGGGCGTTCCGGCGCTGC
>Locus:SMc04145_1:126437-126291(-)
GGTCTAACGGGCATGCGGACTTCCTCGGCTGGCGCCCGCAGGACAGCAGCGAGCCTTACCGGCACGAGATTGAGAAGCGTGAGGAGGAGCCTTCGGACGGCGTGCGCTATCAGGGCGGGCGTCATGCGGCGGCGAAGTTGCCGGGTT
>Locus:SMc04129_1:143460-143516(+)
GATGGACAACAAGCGTCGCTTTGCGCTGGTCGGCACCGGCAACCGCGGAACAACCAT
>Locus:SMc04115_1:160134-160045(-)
GCGTGTACAAGCAGACCGTCCGCACCGTTCTCTCCTGCACGCCCAATTGCGAGCGTGCGGAACGACAGGCTTCCGCCTCAAGCGGCAATT
>Locus:SMc02820_1:166113-166166(+)
ATGAAGGTCCTGGCAAGGGTGGTGCGCGCGGCTTCTCGCCTGCGCCCCCGATGC
>Locus:SMc02826_2:173621-173731(+)
GCTGCAAAGAAACGCTTGCGTAACGGTCGCCGGCTATGCTCCCGGACCAGTGATCCACGCAGGAGTTTCCTTTGCCGGTCGAACTTACCCCTTCTCAGGCGCTGGGGCTCT
>Locus:SMc02826_1:173664-173810(+)
GGACCAGTGATCCACGCAGGAGTTTCCTTTGCCGGTCGAACTTACCCCTTCTCAGGCGCTGGGGCTCTGGCATGCCGTGTCGCTCGAACAGGTGCGCGTCGACAGCCGCGATCTGACCTTGCGCCAGATGGCGATCCTGTTACAGAT
>Locus:SMc02835_1:184869-184970(+)
GCCTCGCGGCCTTTGCCCGCACGCCGAGGGACTTCGGTGTTGCAATGGAGGGACGCCGTTGGAGAAGGTGACGCTGCGGCCGGCGCAGAGACTCGCCAAAAC
>Locus:SMc02846_1:194981-195022(+)
CTAAGGAAACCCGGACGGAGTTCATGGCAAAATACGACGTTC
>Locus:SMc02855_1:205906-205862(-)
GCGAGCATGTCGTCGGCCGGCAGAAATCCCGCCTGCCGCCGCGGT
>Locus:SMc02880_1:236300-236268(-)
CGCCCTGCTCGGCTTCGGAGGGAGATCGGCATG
>Locus:SMc00323_1:276604-276753(+)
CGCCTCTTCGTGCGAACGGCCGTAGCTGGACGACATCCCGGCTGCCGGCGACCCTCAAATCCTCGAACGAAAGGATCAAACGATGTCGGTTACTGCAGAGCGCAAAGCTCAGATCATCAAGGAATTCGCAACCGTAGAAGGCGACACCGG
>Locus:SMc00333_1:286934-286990(+)
CCTTCCGCGCCAGCCGTCAGCCGGATTGTCAGAGGAAAACCACGATGTCTCACGGCT
>Locus:SMc00341_1:297866-297741(-)
TCGAGTCGTCTCACGGCCGCCCGCGTTACGATACGACCTATCGCTGCCGCGAGGGCAGCGGACCGATCTTCCAAAGCGGCGAACTGCCGCCGTCGCTGGAACGGCAGAAGCGCGGCCTCAACTATT
>Locus:SMc00344_1:301031-301063(+)
GAAAGGTTACGTCTACATTCTCGCATCGAAGCG
>Locus:SMc00353_1:308211-308107(-)
GGCCGGCGGCTATTTCTTCCTGGTCGCGACCACCGTCTATTTCGCAGTTCTCGGCTATGCCGCTTTCGCCGCCGGCCAGGGCCTCTCGCACTTCTTCGTTTCGTG
>Locus:SMc00357_1:312720-312839(+)
CGAACGGGGTTCGTACCCTGGTGCCGCCGCACATCCAGGCTGGCACCCGCGTCGTCATTGCGACGGAAGACGGCTCCTATGTCGAGCGCGCCAAGGACTGATCTGGTCCGGGCAGAAGTC
>Locus:SMc00360_1:316428-316306(-)
TCGATCCGGAAGGTACGGATGCGGGCGCGTTGCAGGGGATCTGTATGGCGTCTTGGACCGGGGTTAAGGCAAGTTTCGCAGCGCTGTGTGCGCTTTTCATTTCAACGAACACGGCAATTCCCG
>Locus:SMc00367_1:323537-323397(-)
CCGGAAAGGAGGGATCATCCATGTCCGAAGAGCAGGCCATCAGCGCGGTTGTCCATCTTTATGTCGACGGCATGGCCTTCGCCAATGAGGGAGCGTTGCGCAAGGCTTTCCATCCGAGCGCATCGATCGTCGGCAATTCAG
>Locus:SMc00368_1:323785-323684(-)
CGCCGCCGGGATCGTCCTCACCGGCAGCGAACGCGCCGAGCTCGGCGAAGCGCTCTCGCCAACGCTGGTCGCCGGCAATCGCTACACCGATGCATCGCGCTG
>Locus:SMc00374_1:328220-328152(-)
CCTGGTGAGATCGGCGGAACTGGACTTGCCGGAAGAGGCGATAAGGCGCCTGAACGAGGTGAGCGAATA
>Locus:SMc00381_1:335457-335594(+)
CTAACCCTCTCCCCCGAGCGAGCTAGTAGGGACATATACTCCTCTGGCGGGAACCGTCTCCACGCTTGGCGGCAACAAGCCGGCGTAACGAACACAAGGAAGCAAGAAGGGATATGCCGCGCCCGTTCGCTCCCTCGG
>Locus:SMc00412_1:362175-362071(-)
CGGCTCGAGCCACCTCGTCGTCGGGCGGCCGATCGTTGCCGCGCCCGACCCTCTCGCAGCAAGCCGCGCGATCCTGGCCGAAATGGAGAGCGCCCTCTCCCGTTG
>Locus:SMc01143_1:407571-407690(+)
TGGTACTGCGCAACCCTGGAACGAAGGGGATCGCATCGGCGCTGGACGAGCGCTCCGGCGAGATCTTCCGCCGCATTGTCGAGAGCTATCTGGAAAGCGGGGAGCCGCTGGGCTCGCGCA
>Locus:SMc01114_1:440795-440848(+)
GAACGGACACGAACTGATTTCTTCCTCATCTCGCCAGTCGAAGACATCCGCGAC
>Locus:SMc01103_1:453231-453190(-)
GCCCTCGATACCGCTTGCCGCCGAGGTCGCCGCCCGGCTCTA
>Locus:SMc01707_1:506322-506405(+)
GGGGCGCCTCACCGGCGGCCTGGCGGCCGTCACCGGTTTCATCCTGTCTGCCGGCGCCTCCGTCGGACAGGAGGGGGAGACGGC
>Locus:SMc01704_1:508288-508199(-)
GGCTCGTGCCCTACGTGTGGTAGCCGGCCCGGCCGTTCGCCGTTGACTCCTCCGATGATGAGAGGAGAATGTCATCTTCCGCGTCACTAC
>Locus:SMc01702_1:510013-509912(-)
CGCCGCCGCCAGCGCCCTTGCGCCGATCGACGGCGCGACGCTCGCGGCAATCGCAGCGCTTTACGAGCGCCTCATCAAGGTTCATGTTCATCAGCGCTGGTG
>Locus:SMc02177_1:517579-517662(+)
GCATCGGGCACGCCTCGGTCTATCCTCGTAAGGAGCCGGAGGCCGAACAGGGAGCGCTGCGAAACGCAGCGGAGAAGCCGATGC
>Locus:SMc02154_1:551879-551814(-)
CTGGAGCGCCATCGAATCCGCCGCAGCGGCGGCACCGAAGGCGCAGCAAGGCAACCTGTTTGGCTG
>Locus:SMc02134_1:578237-578274(+)
TGCTTGACGGCGCGCTTCGCAGGCGGCTCGATCCGGTT
>Locus:SMc02223_1:585276-585148(-)
TCGACATGCTCTCACATGACAGCATCTGGCGCGCGATCGACGCATTGGCAGAGCGCCACCGGCTTTCGCCGTCGGGCCTTGCGCGGCGGGCCGGCCTGGACCCCACCTCCTTCAACAAGTCGAAGCGCC
>Locus:SMc02227_1:588005-587901(-)
TGGCGACCACTTCCGGCCGACGCCGCTTTTGAAGGAGATGGCGGAAAAGGGCGAAACCTTCTACGGGCGCTTCGACCCGTATGGCGCGGGGCAGAAGGCGGCATA
>Locus:SMc02230_1:593589-593702(+)
CGGTGCCGCCGAAGTTGGGGCGATAGCCGGGGAAGCCCGGGCTCCTTCGGCGGCTTCGGTGACGGTCGAATTTATAGGGCCAAAGCGACACAGGGGCGAAGAGGCAATGAACGG
>Locus:SMc02232_1:597631-597705(+)
TTAGGAATTGTGGAGGAGCAATTTCCGCCCGCACTGCGGGCCGCTGGCATATCGAGGTGCGGCCGTGACGGTCTA
>Locus:SMc02249_1:611514-611473(-)
GCTCACCCAGCTTGCCGCGGCGGGACGCGCGGCGGCGGAATA
>Locus:SMc02249_2:611543-611474(-)
CCCGTCCGACCGGCGGCTCTGCGCGCCTGGCTCACCCAGCTTGCCGCGGCGGGACGCGCGGCGGCGGAAT
>Locus:SMc02253_1:618578-618447(-)
ACCCCCGTTGCAGCGGAGCTGCCATGCTGCGTCGGTTTAACCCCTTCTCAGCCGGCGTCCCCTTTGCTAGCAGTTCGGCGCGATCAAATGGAGCGGCCTCCGCTCCGCGAGGACCCGACATGCAGAAAACAC
>Locus:SMc02259_1:624199-624134(-)
CCGCGAGAACGGTACCTACGACGCCTTCTCGAAGAAATACTTCGACTTCGACATCTACGGCGGATA
>Locus:SMc02274_1:648399-648464(+)
TGCTTTTCAGAGACCGGCGGATTCCCTGCCGGGAAAATGCGGCGCAGATATCTGTATGGAATCATT
>Locus:SMc02275_1:649989-650024(+)
GGCCGATGCGGCTCGGCCGGATTTGCGAGAGGCAAT
>Locus:SMc02316_1:688181-688276(+)
GAGTTCCGAAATGCCAAACGGGCTGCCGTCGCGCAGCGACGAAGACCGGCGCGAGTTTCTGAAGAACTGTGGGCGCTTCGCGGTGGTGACGCCACC
>Locus:SMc02319_1:689902-689849(-)
CGTCGCAGCAGGAAGGGATGCGTCCCGAAGATCTCGATGCCTCGAATGACGACT
>Locus:SMc03068_1:766673-766557(-)
CGGTGCGGCCGACCGCGGCGGAAGCGTGCTGTTCCATTAGGCAAGGCCCAGTCCGATCGGGTTATCGCGGGAACCGCCCCCTCTGGCCTGCCGGCCATCTCCCCCACAGGGGGCTAC
>Locus:SMc00762_1:773717-773595(-)
AATTGCCAAACTGCGGCTATGATTGCGCTATCCGAAGCCAAACCCGGTGATTTATGTCTTCCAAGAGAAGTGTTGCCCAAGAGACAGCAAAGGTCAGCAAGAGTTCGAAGATACCCCTCGCCC
>Locus:SMc00765_1:775716-775865(+)
GTTCATCGACAGGATACTTGCCCGCTTCAAGATTCAGACGAAGGTTCTGTTCTTCATCCTGCCTTTCGTCGTCAGCATCTCGGCCGTCGGCATAACCGGACTTTATGCCTCTGGACTGCTGCAGGGCCGCATGGAGATTTCGAACAGCGT
>Locus:SMc00778_1:798148-798276(+)
GGCCGGACACCAGACACCAAAACGCCAAGAGCAGTCCTCCAAGCCGCGCCCAAAGGCAGCACTACGACAGCTGGAGGAGCAGGTGGCCGGTCGATTGCATGGAAAAATTGCGCTTATCAGCGGCGGGGC
>Locus:SMc00781_1:801317-801373(+)
TGTATGAACTCGGTCATTTCATCGACGGCAAGCGCGTTGCCGGCACGAGCGGTCGCG
>Locus:SMc00803_1:822188-822075(-)
ATGCGCGTGGACTGGATGGGCTATGGGGCATGTATCAGTGGCTCGACCGGACCCCCAAGGGACGCAACGAGAACGGCATCTGGTGGCGCCGCCACGACGAATATGCCCAAGGGT
>Locus:SMc00804_1:823009-823056(+)
GGACTCGCTGATCACCGCTGCGGCACGGGCGCTCGCGGCCGGCGATCT
>Locus:SMc00804_2:824178-824240(+)
TCCTGGGCTTCCCGACAGTCTTGTTACTCCCGGGCCCGCTACCGAGCGACTAGGATGCGAGAC
>Locus:SMc00810_1:830837-830920(+)
TGGATGCGGCGCTCAGCGACAAGAAGGGCGGCCAAAAGCGCAACAGGAAGGCGCGCCATCGGCGCGGCCTTCAGGGGCGGCCGC
>Locus:SMc00819_1:840313-840435(+)
GACAGATCGTCCGACGATCACCACCACCGCCGGGGCGCCGGTGCCGGACAACCAGAATTCGCTGACGGCAGGCCCGCGTGGCGGCATCATGCTGCAGGATTATCAGCTCATCGAGAAGCTGGC
>Locus:SMc00820_1:841969-841880(-)
CATCACCGTCAACGACGATCTCGAAGGCGATCTCAAGGGCTATCCGCGTTACCCGCGCCTCAGGCAGAGCCATATGCTGCCGGGCTGGTG
>Locus:SMc00822_1:843617-843676(+)
GCAAATCATAGCGAAGTCCACGTTGAGAGCGTTTTGGGAAAAGCACCCTCAAGCAGAAAC
>Locus:SMc00824_1:845271-845197(-)
AAAAGCGGTTTCCAGCCCTCCAATTCCCGTTATAGTGCAAGGACATGCGTCTCGTCCGGGAAGGAACGCCAATGG
>Locus:SMc00913_1:869180-869136(-)
AATGCCTGGCGGCATGGGCGGAATGGGTGGAATGGACATGATGTG
>Locus:SMc00911_1:872176-872259(+)
CGCGTGATGCGACGCAGGAAAAGCACGACTGGGTATCGCATGGCGGAAAGGGGAAAAGGCCATGAACGGAGGGACAGCCGTGGA
>Locus:SMc00934_1:891680-891573(-)
AGGCCAGATCACGCGACGCAATCCATGACGAACTGCGCCACATTCTCCAAGCCGTCACCCCACAGGAATGCGCAGCCTACTTCAAAGAGGCGGGATATGAACGGGCTT
>Locus:SMc00891_1:892155-892111(-)
GAACGGGAGCGGCCCGACGTCGCCCGCCACCGGGCACGATGGCTG
>Locus:SMc00864_1:923518-923477(-)
ACCCGCCAGGGTAGGAGGAAGTCATGGGAACGGCAGAGCACG
>Locus:SMc00862_1:924566-924501(-)
GACCATTTCCGCCGGCCACCCGCGATGGTACGTTCAGGCGACGCGAACCGCGGGAAAATCAGGATA
>Locus:SMc00994_1:944807-944920(+)
AATGTTTCCTTAGGAGGCGGCTCGCCAAGGGAGCCTTTTCGGCCATCTCTAGACGGCTTGTCGCTGGCCTGCTTTTGTGATTTGGTCGAGTTCTTTCGTGAGTGGGCCATATGG
>Locus:SMc00981_1:956326-956373(+)
GGAAATGCCTCGCTCCTTTCGCCATTTCGACGAGCTCGATCCCTGGAG
>Locus:SMc00978_1:959735-959628(-)
GGGGGCGCTCCCCTTTTCCGAGGGCAGCGGCACCAATTTTGCGGGCATGCTCATTGCCTCGTCCATGGGCCTTGCCTGGATCGTCCTCAAGCGCATCGGCATTATCTG
>Locus:SMc00970_1:971178-971125(-)
CCGCCTCGACCGCGCCGGCCGGCCGCAGGGAGTCGAGCCGCTCGACGCGGAGTA
>Locus:SMc00003_1:985235-985327(+)
GATAGCAGCCATGCGCGATCCCTATGCAATTCTTGGTGTGCGTCGCACCGCCGGGCAAGAGGAAATCAAGGCGGCCTGGCGCTCCGTAGCCAG
>Locus:SMc00003_2:985235-985351(+)
GATAGCAGCCATGCGCGATCCCTATGCAATTCTTGGTGTGCGTCGCACCGCCGGGCAAGAGGAAATCAAGGCGGCCTGGCGCTCCGTAGCCAGAGCGGTCCACCCCGATCACAACCA
>Locus:SMc00016_1:998735-998869(+)
GCCGACATCCGGCTTTGTTCGTTCCACTGGCGTTTTCATGATGGCCCCATCCGCAGCAGCAAAAACCCCGATCACCATCCGCCTCTGCGGGCCGCGTGGCTTCTGCGCGGGCGTCGACCGGGCGATCCAGATCGT
>Locus:SMc00019_1:1003108-1003173(+)
CGCCACGTAGAAGCGCTTTTCATTTCGTCGCGAATTGATAGGCTATCATCATCATGGCGAAAAACG
>Locus:SMc00020_1:1010714-1010788(+)
CGAGTTTGGCTTGCTACAAGCCGATATCATCGCGGTTCGGGAGTTCGTCCGTTCAGTAGAGGTTGTGCAACGTGT
>Locus:SMc00042_1:1065362-1065403(+)
TGGCCGTCGATACATCCCCACGATCCACCACCTGGACCTTTG
>Locus:SMc00107_1:1067741-1067703(-)
AGACAAATGCAGTTCGGCCGCTCGAGGCGGCGGACGGGT
>Locus:SMc00054_1:1088211-1088246(+)
GGCCGTTTCCACCCCCGTCCCCGTCGACCTTTCCGC
>Locus:SMc02362_1:1108964-1109095(+)
GACACGCAAGCAGAAAAGGTTGGCGATAATCGGCGGCGGCGTGGCATTTCTGACGGCCGCGGTGCTGCTCGTCATGTTCGCCTTCAGCCAGGCGGTCGCCTATTTCTATGTTCCGGGCGATCTTGCGAAGGC
>Locus:SMc02368_1:1116050-1116103(+)
GGCGGAAGCGATCGAGCGGTCTTTGTCCGATATCGATGTGGTGGCGATTCGCCC
>Locus:SMc02372_1:1127132-1127010(-)
GACAGCGCCCCGGAACTTCGTTACAGCCACTCTCGATTCCGTTTTGACGGAGTGACGAAGTTCATCGGCCGAAGCCGAAACGAAGCCGCTCCTTATCCCCTCACCAGGAGCGCCGATGCTGGC
>Locus:SMc02391_1:1144365-1144306(-)
CAAGATGCGGGGCTGCGTGCTGAAGGTGCTTTGCAAGTCGCAAACCTGGACGCGTCTTTA
>Locus:SMc02394_1:1147356-1147312(-)
AACGTGAGCGGATCGAGCGCGCGCGTCCGTTGGAGAATGCAGCCT
>Locus:SMc02461_1:1147694-1147633(-)
CGCTGGGATGGGACGCGCGGAGAGGCCGACGGGATTTATCTGGACGATCACAGCTACCGATG
>Locus:SMc02422_1:1158931-1159068(+)
GGGCACGGGTGCCGTCGATTCGAGCCCAGACGGTATTATCCTCGGCGCAGGCGGCGGTCTGATTGCCCTCGACATTCAGTGGTACGCTCCCACAGGAGCGCAAGGCAGGAACTCTCTCGCCGGAGGCACGCCGGCGCA
>Locus:SMc02655_1:1167716-1167772(+)
GCGTGGCGCCTATCTTGCGCCCATCGAAAGGCGGACGGTCCGTCTTGCGCCGGCGGG
>Locus:SMc02552_1:1208864-1208715(-)
GACATGGTTTTCGTTGAAAATTCACGAGGGCTAATGTTCCCAATAGGGAAAACACCAAGGAAGACATGCAATGAAGGCCGCCAAAATTGCCGAACGCAAGCCGCCGCCGTCCGATCTGCTGACGAAATACCGCCCGCTTGGCCTGAAGGC
>Locus:SMc00555_1:1225352-1225302(-)
CGGCTCAGACGGAACAGGCGCCCGGCGAGGAAGCACCGGCGACGAACGGCT
>Locus:SMc00566_1:1236779-1236720(-)
CCTGTCCGGCCTGATCGATACGCGCCGCGCCATCGCACTCACGCCCACGGGAAAAAACTG
>Locus:SMc00570_1:1239358-1239293(-)
CACTCTTTCCCAGGACGTGATGAACGGCATCCGGCGCCTGCATCGGCTCTATCCGGCGCCGATCTG
>Locus:SMc05005_1:1258251-1258367(+)
TCCGCTGCCTTGGAGGTCTCGATGAGTAGATTTGCCGCTTGCTTTGAAGATTTGCCAGATCCGCGCGGTCGCAATGCGCGCCATCCGTTGACGTCGATCCTGTTCATTGCCGTTGCG
>Locus:SMc00590_1:1261468-1261355(-)
CCAAGGAGCGCGCCGATGCCGTCGAAAAGCTTGCGGCTGCGGAAGAGCAATGGCTGGAACTGTCGGCGGAATACGAGGAAGCGATGGCGGGGTAGCCGATCGGCGAACCTGTTT
>Locus:SMc00593_1:1267322-1267182(-)
TACTTCGCTACCGGGCGACATAAGGGGAGCATCGCTTGCGGATCAATCATTAAATTTCATGAGTGGCATTTGCCACCGGAATACGAATTCGCGATAGGTTGCCGACCACACGAGGAGATTGCCGATGCTCGACCATTACCG
>Locus:SMc00598_1:1269730-1269807(+)
TGGCCTATTTTCTGCAGCAGATCGCCAATGCCGTACCCGTGGCCGCGCTTTATGCGGCGCTCGCCTTCGGATACGCGA
>Locus:SMc00603_1:1275149-1275081(-)
TCCAGCCTATATCTTCTGCCACTCGGCATCAGGATTCGAAGAACGGGACGAAACGTTGAAAAGGACACT
>Locus:SMc00604_1:1275458-1275490(+)
TGCGTACGCTCACCACCACCCTCATGGCTTCGG
>Locus:SMc00611_1:1282232-1282279(+)
TGGCTTCCTCCACGGAAGAGTTTGAAGCGGAAGACCAACAGGACCGCG
>Locus:SMc00617_1:1289363-1289509(+)
GAAGAGACATCTGTCCGAACAATTGCCTTTGGTCTTTGGCCATGCGCCCGCAACCGGTCGCGACGACCTGCTCGTCTCGGACCGGTTGAGCGCGGCCATTTCCATCGTCGATCACTGGCCCGCCTGGCCGTCGCCGGTGGTCATCAT
>Locus:SMc01756_1:1301016-1301150(+)
GCTCTTGCCGCCGGCGCCGCCGCGGCCTTGACAAAACCGGCGCATCATGCGCTTTTCCGCCCGACTTTGACCATGCCGCCCTGCGCCGTTCTGCGAGCTGCGCGGCCTTTAAGCAATTCCGGGACTATACGATGC
>Locus:SMc01773_1:1319910-1319996(+)
GTTTACAGGCATCATCACCGACATCGGTACGGTCGAGAAGGTCACACCTCTCGAGGAAGGCATCAAGCTTCGCGTCGCCACGAATTA
>Locus:SMc01790_1:1335576-1335436(-)
GAAACGTATGCTCGACGAGACGGAAGAGGTTTACCGACGAATGGCAGCGCAGCGCCGCCGACAGCAGTCAGTAAGATCGAATCAAGAAGACTGGAAACCGACGGAAATGATGAAAGCCGCTCAATCACTGCATGGGGGCTA
>Locus:SMc01798_1:1345915-1345829(-)
CTACGATCACATGGCGGCGTCGCTCCTCGCGGCCGAACGCGGCCGCGCCGAATGGGCAAGGGCGCTCGCGACCGGATTCCTCGACTG
>Locus:SMc01368_1:1412256-1412224(-)
GGTCCGCATCGTTTTGAAACCAAAACGGCCTTG
>Locus:SMc01365_1:1414674-1414627(-)
CGGGTGCGCGCAAACGCCCGGGAACGCGACCGCCCCGCGGCAGGCACT
>Locus:SMc01336_1:1444457-1444332(-)
AAAAAGGCACTCTGTCTGTCGTCCCGCCGCGCCGAGGAGCACAGCTTAGATGGCAGAGAAAATGCTTATCGATGCGTCTCACTCAGAGGAGACGCGCGTCGTTGTCGTACGCGGAAACCGCATAGA
>Locus:SMc01331_1:1451663-1451535(-)
CGATCACCAGGAAGTCAAGTCCGTCGTGCATGTCCGCATCGCCGAATCGGAGAAGCTCACTGCGCGGATCCTTTCGGATCCGGACCATTCCTGGTCCGATCGAATCCTGGCCGAGCAGTTCTCCAATTG
>Locus:SMc01321_1:1461494-1461628(+)
TTAAGCCGGGTCGGTTCATCCGCACCACGCAACCGCAGCCGCCGATCGATCGATCGGCAAATGGCCGGGCAACCGGCTGATGAGCTCCCTTTTCGGCCTCGCCGCAAAGGAGCAGTGAAAGGCAGAGAGAAATGG
>Locus:SMc01317_1:1464241-1464315(+)
ATTGACGGGGTCGACTGGCCATCGGTTCCCGTCCGTTGCAGGCCCGGATGCAAGATTGACAAGGAGCGACGATGG
>Locus:SMc01317_2:1464298-1464399(+)
GACAAGGAGCGACGATGGCTCAGACCCTTTCGTTTAACGGTCGTAGGCGCGTACGCAAGTTTTTTGGTAAAATTCCCGAAGTCGCGGAGATGCCGAACCTCA
>Locus:SMc01305_1:1481530-1481533(+)
TGGC
>Locus:SMc01278_1:1498626-1498712(+)
TGGCCTGGTTCACGCTGTTGCTCGCCGGAATTCTCGAAATCGGCTGGGCGATCGGTCTCAAATATACGGATGGATTTACGCGGCTCA
>Locus:SMc01276_1:1499990-1499880(-)
GGGCGTCGCCTGGGGTTACGCCAGTGTGCCGGAGCTGATGGTATCCGGCGCGGATCACATCGCCCGCGTGCCGGCAGACATAATCGAATGGATGGACCGCAACCATGCCTG
>Locus:SMc01275_1:1500625-1500545(-)
CACCGCTCCCCTGCCCCAGCACATGGTGCAGAGCTGGAACCTGCTCGGCTTCGACGAGAACGCCGCCGGCGAGGAAGAGTG
>Locus:SMc01268_1:1506607-1506569(-)
CTCTTGCCGTCGGCGACCCCATGTACAGGCCGGAAAAAA
>Locus:SMc01018_1:1544457-1544308(-)
TCCGGGGCATCGAAATTCGCCTTTTGTTCGCTCTTCGGGCGAGACTCTGGCAGAATTCCGGTGATTCGCGCGACAAAGGATGGCGGCCGCGCCGCGGTCTTGCTATGGCCTAGCCGACAATTAGACAGGAACGATCTGAACGCTTCATGG
>Locus:SMc01028_1:1553449-1553496(+)
GACTGCAATCATCGACATCATCGGCCGAGAGATCCTCGACAGCCGCGG
>Locus:SMc01047_1:1576165-1576284(+)
GCCGAGAATCGCCTATGTCAACGGCACTTACGTCCGGCACGCCGAAGCCGCCATTCACGTCGAGGACCGGGGTTACCAGTTTGCCGACGGCGTCTACGAGGTCTGCGAGGTGCGGCACGG
>Locus:SMc02120_1:1589761-1589627(-)
CGATACGAACTGGGCCACCGCCGTCACGCCACTGACCGGCCTTATCTTCGCGGGCTTCGTCTTTTGGCTTTTCTGCTTCGGCATGTCGCGCTATTCAGGCTTCATGGAACGCCTGCTCGACAGAAGCCAGCGGTA
>Locus:SMc02120_2:1589674-1589627(-)
GCGCTATTCAGGCTTCATGGAACGCCTGCTCGACAGAAGCCAGCGGTA
>Locus:SMc02117_1:1593420-1593566(+)
AGCGAAAATCAACAGCGGATGTTTCAATGGCAGACAACAAGATCGGGAAGGCGGAGCAGGGCATCAATACCCGTCTCGCGCACACCGGCAACAACCCCTCCGACTTCCATGGCTTCGTCAATCCGCCGGTGGTTCACGCCTCCACCG
>Locus:SMc02117_2:1593448-1593573(+)
GGCAGACAACAAGATCGGGAAGGCGGAGCAGGGCATCAATACCCGTCTCGCGCACACCGGCAACAACCCCTCCGACTTCCATGGCTTCGTCAATCCGCCGGTGGTTCACGCCTCCACCGTGCTGTT
>Locus:SMc02115_1:1596171-1596070(-)
TCGACACCCCAATCGACACCTAAGACTTGCATATATCGGAGTACGACATGGCCGGCCACAGCATCCCCCATTTTCAGAACGACGGCGGGCACCGGGTCATCG
>Locus:SMc02102_1:1606664-1606756(+)
CGTGACAGGCGTGGACCAGAACCGATCTGCCTTGTTTCTGCCGAAAGCTTGTTTATCGCATTGGCGGCGAGTCCAACAGGAGGAAACGGATGT
>Locus:SMc02061_1:1655956-1656039(+)
CCGGGACAGCATGAACATGGCGCGGAGTGTGCATTTGCTCCGCATCGCGGTCGTCGTGCGATAGACGGAGACGGCATATGCAGA
>Locus:SMc01240_1:1678154-1678068(-)
CCCACGAAAACTGGATGGAGGCCAATCGCTACATCAACATGGACGACCTGCGAGAGCACAAGAAACTCGCACTCCGTCAAGCCGCAT
>Locus:SMc01232_1:1691092-1691009(-)
TTCCAAGCTCGCACCGCTTGCCTAACAATGCGGGCCACACCACCGGGAATAGCCGGGGTAAAATCCGGAAGGGGACACGGATGT
>Locus:SMc01219_1:1706167-1706099(-)
CGCGCGGTCCCGCGCCGCCCCTCCTCCCTTGAATTGATTGTCGCAGGCGCAAGGAGAGCGCACAGGTGG
>Locus:SMc01213_1:1713812-1713877(+)
GGAATGGAAGGGCCGCCGCCAGTCCGGAAACATCGAGGATCAGCGCGGGGCCGGCCCCCGGGGAGG
>Locus:SMc01212_1:1715100-1715180(+)
GCTCGACAAGAAATTCGTGAGACGCGGTCTGTTCCTCGTCTTCCTCATTCTCTTCCTCGACATCATGGGCATCGCGATCAT
>Locus:SMc01208_1:1720430-1720477(+)
TGGCCGAGATCAAGGATCCGGAAAACACGATCATCATGGAAACCACAA
>Locus:SMc01203_1:1726617-1726561(-)
CTAGAGGTGCATGATGCGAGGCCGAGCCCTCAAGCTTTCAGCGTCTCGGCGCCTGGT
>Locus:SMc01198_1:1731441-1731509(+)
TGCAGGGATCGCGCTTCGTCTTTGGTCCGTTCGTCCTTGATCCGGGTGCGGGAACGCTCGTTCGGAACG
>Locus:SMc01191_1:1739324-1739368(+)
GTCCTGGAAGTGCTCCAGGGAGGCGTGCGTGCTCAGCGAACTCAA
>Locus:SMc01168_1:1761021-1761095(+)
GACTGGCTTGGATGCTATCGATCGTTCGATTCTGCGCATTCTGCAGCAGGATGGCCGAATTTCGAACGCGGACCT
>Locus:SMc00942_1:1769680-1769642(-)
CGGCGGAGATCGACCGGAAGCAACCGTAGAGGATGGCTG
>Locus:SMc00943_1:1770356-1770240(-)
ATGGCGCCTCGACGATCACCGGCGGCGACGGTTCGCGCCAGCCCTCCGCGGTCGAACTCGAAGCCGCCCGCTTTCAGGGTGCGCATGTCGCGCGGATTGCCGCAAAGCTCGCGGACT
>Locus:SMc00944_1:1771001-1771084(+)
GACCAGCCCCACGATCGTCACCGCCGCCATGCTCGCCATCGGCGACGAGCTTCTCTCCGGCCGGACCAAGGACAAGAACATCGG
>Locus:SMc00231_1:1794898-1794803(-)
CTTGCCGGTCCAGCTTCTCGCCTATCATACGGCCGTCTTCATGGGGACCGACGTGGACCAGCCGCGCAACCTCGCCAAATCGGTGACGGTCGAATG
>Locus:SMc00241_1:1808100-1808062(-)
TATCCGTCAGGCGCTGAGCGGAGGCAAGGCGAAGGCTTG
>Locus:SMc00247_1:1814930-1814868(-)
CGGGCTTTACCTCTACGTCATCGGTTTCATACTGCAGATCTTCCCGAAACTCGGGCGTGCCTG
>Locus:SMc00261_1:1828913-1828788(-)
GTCCGAAATGCCAAAATCGGCCTATGGCAAGATCACCAAGAAGTTGATCCGCGAGGAACTCGAACGGCGTGGCGAACTGGATATCGGTTCCGCTGGCATCGGAGAGCGCAGGAGTGCTGCCCCGTG
>Locus:SMc00262_1:1830514-1830434(-)
CGGCGCCGGTCTCGCCGGTATCTTCAACATGGGCGGCGCTGCCGTCGCAAACTATGTCTCCATCCTGGAACGGGCGAAATG
>Locus:SMc00266_1:1834526-1834416(-)
CAACGTTTCGCCCGACGAGGCCATGGGAGCGATCTGGCCCTATATCGGCGCGATGGTGCTCGGCCTCTTGCTGATCGCCGCCGTGCCCTGGTTCTCGCTCGCATTGCTGTG
>Locus:SMc00268_1:1837518-1837447(-)
CCTCGCCTCCGACCTTTCGGCTTACGTCACCGGCTCGGAAGTCGACGTGAACGGCGGCTCGCTGATCCATTG
>Locus:SMc00531_1:1877635-1877570(-)
CGACAAGACGCTGGCGCACGAACTCGAGGCCAACGGCTACGCGGATATCATCGAGGCGGCAGCCTG
>Locus:SMc00505_1:1906788-1906901(+)
CCTTTTTCGACTTCAAATCGCGACGATCATGAAGGTTTCCGAAACGCACATCCTCATCGTTCCCGGCTACACCAACTCGGGCCCGAACCATTGGCAGACCCGATGGGAGCGCAA
>Locus:SMc00492_1:1917691-1917783(+)
GTCATCCATTTTCAACGGACGTTCCCTTGCGCTCGCCTGCGTTGCCGCCAGCCTGACGCTTGTCGCCGCTTGCCAGTCGGGGCGTCCCGCCGC
>Locus:SMc00480_1:1937091-1937123(+)
GGCAAAGATCAAGGTCGCCAATCCGGTCGTCGA
>Locus:SMc00468_1:1956827-1956928(+)
GCGGGACAACGGAGCATCCGCAAGGCGTTTCGAGCCGTCGGCAACGACGGACGCCTCCATCCTGGGGATTTCCAACACCGGGTGAATACATGCAAGACAGCG
>Locus:SMc00194_1:1962839-1962919(+)
GAAGTTCAACCGGCGAGAACGCGCTTCCATGTCCCGACTACATATCCCGCTGCGTGCAGCCCTGGTCGCATTGCTCGTCGG
>Locus:SMc00180_1:1983510-1983647(+)
GCCGAGGCCTTGATTGCGGTAGACTGTCGCTGTCGCCGTGGCACCGTTGCCAAGCAGCTGAAAATATGGACTGTGGCGGCGACATCGAATCGGCGGTTTTCAGTAGGGAAATCCGCGAACGGAAGTGCATCCCCATGG
>Locus:SMc00179_1:1984871-1984984(+)
CCGAGGTGGTCAATCGCATCGAACTCGCGAAGGTCGGGAGGGGTTGAACAGCCTTTCACCTGCAGAAAAGCGGCTGATCTCAGATCAGGAACAATAAATCCAGTTCAGGCTTTC
>Locus:SMc00161_1:2004226-2004155(-)
GAAGATCACCAGGAAGAATTTCGGCCGCGACCGGCGTTATCCCATCACCAACCGCTTCCGCGACAGGGGGTA
>Locus:SMc00198_1:2030192-2030052(-)
AGGCGATTGCAGTCGCGGTTGCACACCAGCGTCAGGACCTCCGAACAAGAGGAAGAAACAATGTCGATACGATCCAGACTTTTCGCAACAGTGGCCTTGCCCGTTCTTTCGGCGTCCCTGATGATCCAGCCGGCCTTCGCT
>Locus:SMc04241_1:2066582-2066620(+)
AAGTCACCGCCTTCGATTAAAGGACGCAGCCGCCAATGC
>Locus:SMc04250_1:2075788-2075913(+)
GGGGAGATGGCTGACACGTCATACTGGCATGGATTTGGCTTCGAAGGGGGTATTCCATGCCGTGGCGAGAGGTATCGACGATGGGAGAGCGGCGGGAGTTTGTGCGACTTGCGCTTGAGGAGGGTG
>Locus:SMc04251_1:2077369-2077280(-)
CTGAAGCTGCGGACTGGATTGCAAAATGAAGAACCCCGGAGCGACGGTGCTTCGGGGTTCTTTTTTTGCTTATCACCTGACGAAATCGGT
>Locus:SMc04252_1:2078810-2078766(-)
CCCGCGAGGCCGACGTCAATCTCTGGGCCAAATCCGCCGAGCTCT
>Locus:SMc04252_2:2079883-2079761(-)
ATGAGGGGCCCTTTATCGATCTACCCCCTCTTGAGGGCCCTTGTGGGGAGGGGTATTCAAGGCCACCGAAGCGAACGAAGGAACATAAGTCATGGCCTGGCAACCGGCGGAAAACAGATACGA
>Locus:SMc04263_1:2092793-2092891(+)
GCACAATACGTCCGAGTCCCCCGCGCGACGGGAACGAGGGGCCGGCGCGCAACCTCCAATGCAATAGGAGCGAGGACCGTATGGATACGATCATCGGCT
>Locus:SMc04288_1:2108140-2107994(-)
GCCGAGTACGCCGGGATTTCGTGCCGAAAGCGGAAGACCTGCCGAGTCCTGTGCGCGCCCTGGATTATGCGCCATCCTTCCCGCCGCCATCGGATCTGGGCGGCGGACATCTCGTCTGGAACGGCTAATCCGTGGTCAGTTTGGTAT
>Locus:SMc04311_1:2129582-2129632(+)
GAAAAAACTCCTTGCTACCCTCATCCTCACGGCAGGCATATGCTCTCTGGC
>Locus:SMc04314_1:2132768-2132691(-)
GAGGCAAGACGCAGGAGTTCAGATACATCAGCGGAAGGCTGGCGGTCACTTAAATATCACCTGTCGAGCGCGCGCGGC
>Locus:SMc04327_1:2136714-2136679(-)
ACTATCTCTCAGCCGCGCGCGACGAAGGCGCCGCCT
>Locus:SMc04328_1:2137423-2137382(-)
CGCTCGGCCCGATCATCGCTGTCGTCGCGAAGTTTCCGCGCT
>Locus:SMc04161_2:2151373-2151314(-)
ATGGCTGGGGCGGCCTGTTGGCGTCCTATATGGAGAAGGCAGCAGCTTGAGTTCACGCGG
>Locus:SMc04161_1:2151388-2151326(-)
TTTTCGATTCGGAGAATGGCTGGGGCGGCCTGTTGGCGTCCTATATGGAGAAGGCAGCAGCTT
>Locus:SMc04179_1:2169355-2169290(-)
GCCGCTTTCCGTCGTCATCGTGATCGTCGCGGTGCCGATGCTGATGTGGGTCTGGCCGCTGCGTTA
>Locus:SMc04276_1:2203701-2203552(-)
CGTCGTCGTCGTCAGAGCCGGACGGAGCTATCACGTCGGCGTCCTGTCGCAGATGTCCAAATCGACCGCACGTCTTATCGGCGGGAACCAGTCGGGCCGCGTGCAATTGTCTTATTTCAGCCGGGCCCAGGTGGTGGCGGTAAGAAGATA
>Locus:SMc04287_1:2208466-2208386(-)
AACGCGCGAGGCTGCCATCGAACGCGCGCAGGACATCGACAGGGCGGCCCGGCAGCGCGGCCTCGGAGGGGGAGAGCGGTG
>Locus:SMc04289_1:2209242-2209129(-)
AGTCCCAGATCGCCTTTGCCGAACGCGCGACACGCTGGGAGCAGGATACCGTCGTCAACCGGCGGATGGCCTTCGACCACTATTTCGGGCGAGACGGGGTCGCCAAGTCGCTCT
>Locus:SMc04341_1:2229170-2229075(-)
GGCAAGCCGTGCATTGTGCGCGCCAGGGAAGATAAAGCCCAGCAGGCATTCGTATCGGGACGACGTTCAGATAAACCTTTTCGGGGGGCACTGTGG
>Locus:SMc01403_1:2245074-2244949(-)
TCCGAATGTTCCGAAAAATTTCGGCGCACTCTATGGCAAGAGCAAGGAGTCGGAGCGTGCTTGACGAGAGAGACCGGAAGCTGCTCATGCTTCTGCAGCAGGATGCGAGCGTCGCCATGGGCGACC
>Locus:SMc01406_1:2249764-2249651(-)
CGCACCGAGTGCCGGCAGTTCTCTCTATCAGGACGATCTTGCGCGCTATCCCGCGTCCATGCAATATCCATACATTGCAAGAACTCGAAAGGCTCCGATGGCCGTGGATCGCGT
>Locus:SMc01413_1:2256584-2256537(-)
CGTGCGAACCGTTCTTCCCGGAGCCTCTCCCTTTTTCGTCCTGCGATG
>Locus:SMc01421_1:2268246-2268326(+)
GCTTCTCGGCCGCAACACCGAGAACCGCGAAACGAGCTTCCGGATCGCCAGCCAGGGAAATGTCGAGACGTTCTACTGGAT
>Locus:SMc01450_1:2291668-2291763(+)
GGGCCAGGACCATATTCGCTACGACATTCTGGCGCAGGACGCGCTTCGCGGCGTCATTCGCAAGGTGTTGGCCGAAGTTTCCGCCACGGGCCATCT
>Locus:SMc01471_1:2318498-2318596(+)
GAAATCCATACGCATCGTTCTCTGGGTAGCCATTCTCGTCATGGTGGCCGTCCTCGGCTGGCTGACCTTCGACATGACCCAGCCGAAGCAGCAGGCCGC
>Locus:SMc01873_1:2336344-2336261(-)
TGCCGCCGGCAGCGGCATGTTCTCCACCCTCGGCGGCAACAGCCGTTTCGCCCGGATGGGGCAATGGCTGAAAGAAAGTTTCTA
>Locus:SMc01858_1:2354937-2354887(-)
TTCGATTTTCAATCTGCCGGAACTGGCGAGCCTTGCAAGGCTGGGGGGCTA
>Locus:SMc02818_1:2376979-2377017(+)
GTTCGGGCAGGTGAGGACGCATCAAAGCCCGACCGGCGC
>Locus:SMc01610_1:2399129-2399209(+)
GACGTTCCAGCCGCGCATGCAGAACAGGATCAGCGGGTTTTCGATCATAGGCGGTCTCAACCGCCGAGAGTGGAATGGTGT
>Locus:SMc01618_1:2408387-2408274(-)
CCGAAATCCGAAAACGGAGGCTCGTCGTTCCCTTCCTGCCGGTGCTATCGGAGGAGGCTGCTGCCGGCGCCGCTCGCCTGGCGCTTTCCGGAGCGAAAGAGGCGGGCGTGCTAT
>Locus:SMc01626_1:2417763-2417698(-)
CGCACTCGCACTCTACGCCCAGCGCTACCTCGTCGAAGGCCTGTCGCTCGGTGCGGTGAAGGGATA
>Locus:SMc01627_1:2418623-2418567(-)
GAACATCTTTATCAAGAACTGGCTCCGGCTGCGCGAACGCGCCCGCGGCGAAGCGTA
>Locus:SMc01627_2:2419598-2419464(-)
CGGCGGGCCGCCGTTTCGGCACGAAAAACAGATGGAAGAGGGGGTCTGGCTGCGCCGGCCGCGGCCGACCCCTTATGTCATAGACACAGGCATTTAGACGGAGCTGGCCATGGCTTCAGTAACGCACTCCAGCCC
>Locus:SMc01629_1:2422233-2422189(-)
CGCTGCAAAAATTATCATGCAATGCAGCATGGGTGGAGGATATGG
>Locus:SMc01651_1:2448178-2448210(+)
GGCATTCACACTCCGGCAGTTGCAATATTTCGT
>Locus:SMc01669_1:2472960-2473034(+)
AAGAGCGGCGAGAGCCACGCTATGCCGGGCGCTGATCCGGTTCTTCAAAACAACCCGGCTCCGGACGGAAAACCG
>Locus:SMc04442_1:2487100-2487144(+)
ACCGGTTTGGGCCGGAAGCTGCCTATCTCCCGACCACGATTGGTG
>Locus:SMc01548_1:2487236-2487271(+)
GTACACCATGAAGCCCGAAGACCTCGCCTCTTTCCG
>Locus:SMc01550_1:2490186-2490218(+)
TGGCAGATATCACTTTCGACCCGCGTAAAGTGT
>Locus:SMc01561_1:2500545-2500420(-)
CGCCTATTATCACGGCCACAGCGGCTATGCCCGCGGCAATTGGAGCGATACCGCAAAGGCCGGCGCCAAGAGAGCATCCGGCATGGCCGCGAACTACGCGCGCCAGTTGCGCGGCTGCGGCTCGTG
>Locus:SMc01563_1:2501956-2501870(-)
ACGCATCCGGCAGATCGAAGCGAAGGCGCTGCGCAAGCTCAAGCATCCAAGCCGTTCGCGCAAGTTGCGCTCGTTCCTGGACAGCTG
>Locus:SMc01570_1:2513172-2513074(-)
CAAGGTGATGACGACGATCTTGATGCCGCACCGGCGCGGGCAGCTTCCCTCCGTGCGGGCAACGGTCGATTTCATCGCCGAGCGTCTCGTCGACGGCTG
>Locus:SMc01577_1:2515342-2515413(+)
GGCTTCGCTCTACGACATAGCGCTGCTATCAGGCATGTACGGGCTCTTCTCGGGCTTCCTGCATGCGAGCGC
>Locus:SMc02716_1:2564905-2564831(-)
CCATTGAACTTGATTTCTATAGGTGGGCTATCCGTTTCGGTATATAAGGATATCCGCGAAAGGATATCCTTATGG
>Locus:SMc02731_1:2583979-2584032(+)
GGCGTTTTTCCGTCTATTTTCTGGTTGTCGAGACTCAGAAAAGGAGACGGAGCA
>Locus:SMc02738_1:2592173-2592259(+)
GCAGTGAGGCGGGGAAACACCCCGCCTTTTTTCCACCGGTCTTCCGACCTGAGTGTTGACCCTGGCAAGAGGGACCCTGTTTCGTGG
>Locus:SMc01525_1:2607518-2607432(-)
GGTCGCCGGGCTTCGCGGCAACCTCCAGGGCTTCAAGCTCGGACCGAGCTTCGACACCAACTACGTCTGGAACGTATCCAAGGAATA
>Locus:SMc01514_1:2615802-2615662(-)
TCTGCCGGGTACGAAATGCGAGGCGGTGAAGAGCCTGCTGATCAACGATGCACCGACCTGCGTCGGCGAAGGCGTCGACAAGAGCGCCTGCATGACCGACCTGAAGACCGGCTCGAAATCGGCCGTGGAACTCAAGGGCTG
>Locus:SMc01507_1:2623258-2623154(-)
GTATGTTTTCATCCTTGGATCGGCTCCGGTCGAAGGAAACATTCAGCGGAGCCGAATTTCAGGTGCCTGCGCGAGTTTGGAGTTCAGGCCGGATGCGTGAAAAGA
>Locus:SMc01816_1:2638551-2638505(-)
GCACATCTTGACCGCGGCCCCTTCGGCAAGGTGGTGATAGAGTTTTG
>Locus:SMc01978_1:2702775-2702837(+)
GACGCAGGAAAAGGCACGCCGATCGATAACGGCGGTCAAAAAAGGGGAAATTTCGATCGATGG
>Locus:SMc02027_1:2731254-2731147(-)
TTTCGACAGTCCGAAGGAAGCCTATACGCGCCGGCTTCTCTCGGCCATTCCCGCCCTCGACCAGAACGAAAAGGGCGGCGTGACACTCAAATGGCGTCTGGAGAATTG
>Locus:SMc02350_1:2772210-2772139(-)
AGGTCCCATCGATCGGCTGCAACATCAAGTGGACAGCCGGCAACGAGCCATCCTGGTTCCCCACGGCCGCCT
>Locus:SMc02356_1:2777442-2777534(+)
GACCAGGCCGCAGAACCATCACTGCCGAATGGCATCAATAAGGGGAACGACCATGATCAAGACTTCCAGACTGTTTCTCGCAGCGGCAAGCTT
>Locus:SMc02431_1:2804297-2804389(+)
GCTGACAGCCGCGTCGGCCGTCACGGGAATGATCTTGCCGGCCGGCATGGCCTCTGGGCAGGCTGCTTCCCCCGCGTCGCTTCCAGCTCAAGG
>Locus:SMc02450_1:2831433-2831383(-)
CTGCGACCTGACCAAGGAATATGTCGAAATCAACGGCGACTACAGAAGCTG
>Locus:SMc00734_1:2847878-2847735(-)
ATTTCCCATATTCATCGTTGGGATACAACTGAATTGCAAAGGCGATGGCTGGGACCCGAACGTGACGTCAAGGCCGGTCGCAGGTGCCGCGCCGGCTGGTCCTCATCAGGAGCGGGATTGGTGAAAGAGTGGGAGACGGAATGC
>Locus:SMc00718_1:2863407-2863303(-)
AGCAATGCCTTGCATCCATGCAGATGGCATGTGCATCGAGCGAAGACGTACGGCGCTGCAGGCAAGACGATCGGCGCCGTCACCGGGGAGCGCCCATGCAGGCAT
>Locus:SMc00698_1:2881682-2881726(+)
TGTCGCTGCAACGCCGCATCGAAGAGAAGCTCACGCAAGCCTTCC
>Locus:SMc00686_1:2890921-2890877(-)
CACTCGTATATGGCAAAAAGGAATGGACCTTGGCCAGTTCGACCG
>Locus:SMc00665_1:2914598-2914482(-)
CAGGCGGACCGGCATCAACAAGGCCGAGGAACGCCGCCTGATCAGGGTTCTCGGGCGATTTGCATCCAGCCACGAGCTTCAGATGAACATCGTGCGTCCTCAGACGCGCATCCGCTG
>Locus:SMc00656_1:2920678-2920728(+)
CTGCAGCTGCCGTATCGCCACCAACGCATGGGAACGAAGGACGCCCGATGG
>Locus:SMc00644_1:2930437-2930372(-)
GGACGCCTTCAACAAGGCCTTGCAGGCATGGGGCAGTCCCGGCAGCACAGCTTCCAGCGGGCAGTA
>Locus:SMc00642_1:2934201-2934332(+)
GAACGCCAGGGCCTATTTCTATCTCGGTATTACCGCGCTCTTTTGGGGCGGCAATTCGGTAGCGGGCAAGATGGCCGTCGGGCACGTCAGCCCGATGATGCTGACGACCTTGCGCTGGTTGCTCGCGCTTGC
>Locus:SMc02942_1:2946933-2946823(-)
GCATGCGCACGATCTCCTACGGCAAGGAAAAGCCGGTCGCCGTCTGCGACGACATCTCCTGCTGGTCGCAGAACCGCCGCGCCGTTACCGTGCTCGGTGGCGCCGGCAGCT
>Locus:SMc03958_1:2950624-2950559(-)
GTTCTCCGCCATCCTGTCGCGACAGATCGACGAGAAGCTGCAGCCTTCTCGCCAAGCCGCGCAATA
>Locus:SMc03959_1:2951628-2951690(+)
TGGCCGCTCGCAATGAACCGCTTTCCGAATATAACCGGCGCCGCGATTTCACGCGGACGAGCG
>Locus:SMc03986_1:2984769-2984671(-)
AAATCGACGGCGAAAACAATAGCCCTCTATGCGACGAAAAGTGACGTCCGTATGGCGTCGCTCCCATTGCGGCGGATCTTCCCGGAAATGAACGAATGT
>Locus:SMc03991_1:2987971-2988057(+)
CGGCAGCAGATCGCAGTCGCACAGCTCTGGCGCCTCGGCGGCGCACAAGGCTGTGGCCCCGTGACAGGCGAACGGGGGGCTCTGTGC
>Locus:SMc04008_1:3003207-3003254(+)
GTTCGAGCGCAATCGCCCGAAGGAGTAGGACCTGCGCGGGAAATGCCT
>Locus:SMc04009_1:3003323-3003442(+)
TCCCCACAAGGAGACGACCATGTCGGATGCTCACGGCATTGCCCGCGACCAGCTTCGCGCTTTCATCGAACGGATCGAACGGCTGGAAGAAGAGAAGAAGACCATCGCCGACGACATCAA
>Locus:SMc04041_1:3044774-3044878(+)
GACCACGCTCCTTCACTCGATGCCGGAAAATCCGATGCCGGGCGATCCGGTGGTTGGCTTTTTCGACGGAGCCCGCAACCGCAAGATCCGCTACGCGGTGTTCAG
>Locus:SMc04044_1:3047907-3047972(+)
GACTGCGAAAATCCTCCTTGCCGAAGACGACAACGACATGCGCCGGTTTCTTGTGAAGGCGCTGGA
>Locus:SMc03934_1:3085205-3085255(+)
GGTGAGGCTTACCAACTCGAAGCAAAGGAACGGGATTCACGTGCAGGTACT
>Locus:SMc02980_1:3101843-3101781(-)
ATGAAAGCGGGCGGACGGTCGAGAGGACCTCGGATGGGCGGCCGCATCTTGAACTGGAGTGGT
>Locus:SMc03152_1:3110375-3110328(-)
CGTCGACCACATCGAGGCGACGGTTTCTGCGGCAAAGATTCCGGCTTG
>Locus:SMc03168_1:3128801-3128769(-)
AACAGTCGAAGGTCGCTGCGGCGAAGTAAAGGG
>Locus:SMc03171_1:3132005-3132154(+)
TCGCAAGTATCCCTAAATACTGCGCGATCTGTCGTGTCCCGAAAAGGAAAAGTTGCCGATGCAGGAAATCCTCACGCTTGCTCAAAGCCCCGAGGCTTGGATCGCCCTCATCACACTCATCGTAATGGAGGTGGTCCTCGGCATCGACAA
>Locus:SMc03175_1:3137011-3137055(+)
TTCCCCGGAACCAGGGAAGAGGCGGTATGCACAAGGTTATTTTCG
>Locus:SMc03191_1:3155350-3155231(-)
CACCATGAGGAATGCAGCGATGGTTCCGCTCGGCGAGAAGCCGGACGACGAGGCGCCCTATTTCTCGCTGGTGCTCGTTCCAGGCTGGAAGGACAGGCCCGGATCGGAGGGCAGGGCATG
>Locus:SMc03199_1:3162760-3162671(-)
AGGCGGCGATTGCGGACGATCTCGATTGGCTGGACGCCATGCGCGACTGCAATGGTGCTCCGCAAGAGGAGCCAGCTGGAAAGCCGTTCT
>Locus:SMc03124_1:3206909-3206775(-)
CACAGTTTGGTCGTCGAGCCCCTGTCACGAAAGTTTCACCCAAACATCAGGAAGACGACGTCTGGCGGAACTACACCCGACGCTGAACAGCATCCGCGCGGGTGCTCGATTCCATCCAAAAGGAGAGTCTCATGC
>Locus:SMc03115_1:3222590-3222558(-)
GCACAAGAAACTCGCACTCCGTCAAGCCGCATG
>Locus:SMc03109_1:3231109-3231050(-)
CAAGGCGGTGCACGGCGACAGTTCCGGCGTGCGCGGCGCCGCATGGCTCTGGAAGGATTA
>Locus:SMc03101_1:3242167-3242114(-)
GGCGATCCTCGCCGCCGCGGCCGAGACGGGCGGCGCTCGCCAGGCGGCAGAATG
>Locus:SMc02511_1:3282369-3282500(+)
CGGGGTAATGCGCCACACTTCGATCGGCACCGAAGCATCGCCGTGGCTCCGGACACTAGGAATGGTCCGATGAACAACGATTCACAAGGACCACATTCATGGACAGGCCACGTCTCGCTCTCGAACTGCTTC
>Locus:SMc02503_1:3289157-3289213(+)
GAAAGACATCGTCGTCATCGGTGCCGGCAAGATCGGCTCCACCATCGCGCGCATGCT
>Locus:SMc02489_1:3305620-3305652(+)
GCTCCGAGCCTGGATCAGCGAGCTCACCGCGCT
>Locus:SMc02485_1:3310369-3310307(-)
GGGCGAAGGCAAGGGTACCACCGACAGTTCCGATGTCTTCCAGTTCAAGGGGTGTGGATCATG
>Locus:SMc02467_1:3330743-3330657(-)
TTGCTAAGTGATTTGAAACGCGCGGCGAGGCAGTTAGGTAATAGCCGAGGATGGAGGTCCGCCGATGCTTCGCCTGCTGTTCGGTTT
>Locus:SMc03225_1:3334567-3334623(+)
GGACCTCTCGCGAATGATCCGCACGACCAAAGTTCTAGTCGTGGCCTTCGCACTTGC
>Locus:SMc03249_1:3362991-3362887(-)
AGTGGCGCTTGCCGCGATCAGAGGCGAACAGACGCTGGTGGAACTGTCCCAGCAGTTCGACGTTGCACGCCAATCAGATCAAGCAGTGGAAAGACCAGCTCCTTG
>Locus:SMc03259_1:3374185-3374277(+)
TCTTTCGGTGTATGTAGATTGGATCCAACTGCGATCAGAGAGGTTCAGCATAATGGCAAGATGGACGGGCGTATTCCCTGCGGTGACAACCAA
>Locus:SMc03264_1:3380311-3380207(-)
GCTGTGGGAGGTTCGACTTGGACGCTGAGAAGCTTCACCGCGACTCGATTATCATTGATGCTGTTGCTCCACTTTTGGGACGAAAAAAATACATCGACTCCTACA
>Locus:SMc03279_1:3394193-3394237(+)
GATCGGACTTTCGCCGAATGGCGTGAAGATCATGGTGGCGACGCA
>Locus:SMc03787_1:3451963-3451919(-)
GGAGGGCGGATCTTGAAAGGCGACGCAAAGGTCATCGAGCAGCTT
>Locus:SMc03810_1:3476979-3476947(-)
CCTGCGCACGTTCCTGAAGGATGTTCAGAGATG
>Locus:SMc03817_1:3484356-3484463(+)
GACGCTCAAAGCCGCCTCCGAAACGATCGCCGTTGCCGAAATCGGGGGAACTTCGGTCAAGATCGGTTTTGCGGATCATGGTGTGCCGCTCGAAGTCACGCGCACCTT
>Locus:SMc03824_1:3490632-3490772(+)
ACGGATATGATAAGCAAAGCTTATTATTTCCAACGCGATCGATCAAATGCCCAGGAAACTCGAATCCGATACGATCGGGATGCTTCTCACCGATGTCTCCCGCCTGTTGCGCGGTGCCTTCGATCGCAAGGTCAATGCGAT
>Locus:SMc03845_1:3509892-3509776(-)
AGCCATCATCGGCGCTGCAACGGTTCTCGCGGGGCCACAGGGAAAGCTCTGAGGACGCAGGAAACGTTCCGCCTCGCTTGCGGCGGAACAGGGGATGGTTCGGCCCGGCAGCATCGA
>Locus:SMc03857_1:3522398-3522478(+)
CGCGCGAAGGGACCCACGTTTCCGGACGAGCCGACCTATCGCAATCCGGAGACAAGAAGGAAGAGAATATGTTCGAGAGCC
>Locus:SMc03869_1:3533029-3533130(+)
GTCCAGTTCACTCCATCGAAAAATCCTTGGCCGGCTTGCGATCGCCGCCGCTTCGATCGCGGCATTTTCCGTGAGCGCGGCGGCCGCGGAAAAAACGCTGAC
>Locus:SMc03882_1:3549658-3549593(-)
CCGCTGATGTGGCAAGGCTGCGTTTGTATCTCGCATGAGCGAACCCAGTCGGAGACAGGATCATGG
>Locus:SMc03895_1:3566020-3565961(-)
GTGCAGCATTCCCGCGTGTCCAAGTCTATGAGGAGTCCGACTTGTCCATTTCCAAGATCC
>Locus:SMc04881_1:3616241-3616274(+)
AGAGCGACCAATCCTCCACGCGCAGGTTCTCAAC
>Locus:SMc04087_1:3626593-3626718(+)
CGCTTGCGCAAGTGCCGGGGAGGGATGAAGTGGATATCGCGGCTGGGCGAATGGAGGAGCGGCCTCGGACTTCGCGTCTCGGCATTGCCGGCTGGATGCTGTTCGACTGGGCCGCGCAACCCTTCT
>Locus:SMc04090_1:3631788-3631753(-)
CTTTTATGCCGCCGTGCTGCGCCGTGCGGGTGCCTG
>Locus:SMc02804_1:3640806-3640913(+)
TTGACGCTTGGGGCGTTTCGTGGTGAAGGTCACGCCAGCTATCACGCGCGGGCGCTCGCGCCCGGCAGAATTTCCGGAACATCGACAAAGACATGGCTACCGAACGAT
>Locus:SMc02801_1:3645208-3645116(-)
GTGTCAACCACAAGGCCAGCGGCGGGCATCTCAAGATCACATATAAGACGCTCGATCAACTGGAAGAGATTTGCCGGCTGCTCGAACGGCGTT
>Locus:SMc02781_1:11385-11366(-)
CGTTCCGGAGCACTACCGGG
>Locus:SMc02779_1:13807-13788(-)
GAGACGCTGGTTGAGCTCTA
>Locus:SMc02768_1:27118-27137(+)
CATGCGATCGATTTCGGGTA
>Locus:SMc02759_1:38124-38105(-)
GGAATACGATCATCTGGCGC
>Locus:SMc02755_1:46381-46362(-)
GCCAAGCTCGGCGCCAAGCT
>Locus:SMc02574_1:61345-61326(-)
GAGCGGCTCTGTGACGGAAT
>Locus:SMc02582_1:71366-71347(-)
GAACCAAGACATCATGGATC
>Locus:SMc02596_1:93269-93288(+)
CATTTGCGCGGGGCGAAGAT
>Locus:SMc02604_1:96501-96482(-)
GCAGCTCACAGAGCATCCGG
>Locus:SMc02610_1:103473-103492(+)
CCGCCGCAGCGGCTCATGAG
>Locus:SMc04152_1:114944-114963(+)
ACGGCCGTGGGCTAGGGAGG
>Locus:SMc04148_1:121600-121581(-)
AGCATGATCCGGGCAGGGGC
>Locus:SMc04145_1:126457-126438(-)
CGCCAACCGCGACGTCTGGT
>Locus:SMc04129_1:143440-143459(+)
CAGGGATTGCGTGAGGGTAT
>Locus:SMc04115_1:160154-160135(-)
CGACGAGGGCAACACCGTAC
>Locus:SMc02820_1:166093-166112(+)
GATGTTTGGCAAACGCGGAA
>Locus:SMc02826_2:173601-173620(+)
GTAGCTATTCGCGCAATCGA
>Locus:SMc02826_1:173644-173663(+)
CGGTCGCCGGCTATGCTCCC
>Locus:SMc02835_1:184849-184868(+)
CCCCATGGCGGCGCTCTCCG
>Locus:SMc02846_1:194961-194980(+)
CTATTAACGAACACCGGTCA
>Locus:SMc02855_1:205926-205907(-)
CGGCATCTTCACCCTCTGGC
>Locus:SMc02880_1:236320-236301(-)
GAGCCCGGCCTGATCGGCGC
>Locus:SMc00323_1:276584-276603(+)
GGCACGCCAGCGAAAGGCGC
>Locus:SMc00333_1:286914-286933(+)
CAACGCGCCGGAAAGCACCA
>Locus:SMc00341_1:297886-297867(-)
CATCGACCGCTACGGTCCTT
>Locus:SMc00344_1:301011-301030(+)
TGTTCAACCTGTTACGCAAT
>Locus:SMc00353_1:308231-308212(-)
CAGCGCGACGGGCTGATGGT
>Locus:SMc00357_1:312700-312719(+)
CTACAAGCCGGCCGTGCTTT
>Locus:SMc00360_1:316448-316429(-)
ACAACTTTTGATTGCGCGGA
>Locus:SMc00367_1:323557-323538(-)
CACCACAGGCGTCTACCGTT
>Locus:SMc00368_1:323805-323786(-)
CACCTCGAACAGAACGTCGC
>Locus:SMc00374_1:328240-328221(-)
AATCCCGACCAGCTGGCAAG
>Locus:SMc00381_1:335437-335456(+)
CGCCGCGCGGCAGCCGCCCC
>Locus:SMc00412_1:362195-362176(-)
CCGGCCGACGCGCTTCGCGC
>Locus:SMc01143_1:407551-407570(+)
ATACTGATCACGGAGTGACA
>Locus:SMc01114_1:440775-440794(+)
ACGCGAGGAGCTGACCGCTT
>Locus:SMc01103_1:453251-453232(-)
TGCCTCAAGCCCGGCGCGCA
>Locus:SMc01707_1:506302-506321(+)
GCTCAACTGAGCCGGACGAT
>Locus:SMc01704_1:508308-508289(-)
TGCGGAACGCGTGCGCTACC
>Locus:SMc01702_1:510033-510014(-)
GCCGCGCAGGCGCAATCGAA
>Locus:SMc02177_1:517559-517578(+)
CAGCCCCCAAGATGCGTCTT
>Locus:SMc02154_1:551899-551880(-)
TACAATGACATCATAACGAG
>Locus:SMc02134_1:578217-578236(+)
GATCTAGGAGGCAACGGCTA
>Locus:SMc02223_1:585296-585277(-)
CTTCTCCTTCCGAAGATGGG
>Locus:SMc02227_1:588025-588006(-)
GAAAAGCTCGCCGCGGACCA
>Locus:SMc02230_1:593569-593588(+)
TGCGGCTTTGCCCACATCGG
>Locus:SMc02232_1:597611-597630(+)
AATTCCTCAATTGTTTGCGG
>Locus:SMc02249_1:611534-611515(-)
CCGGCGGCTCTGCGCGCCTG
>Locus:SMc02249_2:611563-611544(-)
GCGTCTCGCTGCAGCACAAG
>Locus:SMc02253_1:618598-618579(-)
CTTGCTCTCGGCGCGTGAAA
>Locus:SMc02259_1:624219-624200(-)
AACGCGGCGATCAAGGCGAT
>Locus:SMc02274_1:648379-648398(+)
TTGTTGTGGGACGGCCTTTG
>Locus:SMc02275_1:649969-649988(+)
ATCGGGATCGATTTGTTGAT
>Locus:SMc02316_1:688161-688180(+)
CGCACAGGGGAGGCGTCCAT
>Locus:SMc02319_1:689922-689903(-)
CGCAAGCCACGGCTACCTGC
>Locus:SMc03068_1:766693-766674(-)
GCTCCGTTCAGACAGATCGC
>Locus:SMc00762_1:773737-773718(-)
TCAATCGCGTGCATCTAGCT
>Locus:SMc00765_1:775696-775715(+)
GTAGCCAAGGTGTTTTCCAT
>Locus:SMc00778_1:798128-798147(+)
ATCATAGCTGCCCGCAAGCC
>Locus:SMc00781_1:801297-801316(+)
AGGGTCAGGAGGAACACTCA
>Locus:SMc00803_1:822208-822189(-)
CTACCACACCTACTCCAGTT
>Locus:SMc00804_1:822989-823008(+)
AAGTGTGACGGGATTTCGAT
>Locus:SMc00804_2:824158-824177(+)
TCGCTGGATGACCCCGCCCG
>Locus:SMc00810_1:830817-830836(+)
CGGTGCAAGCGCGCCGGCGT
>Locus:SMc00819_1:840293-840312(+)
CGAAACAGGAGGGATGTGAT
>Locus:SMc00820_1:841989-841970(-)
TGCCTCGACAACATCACGCC
>Locus:SMc00822_1:843597-843616(+)
GGGAATATCCAAGGGTCCAT
>Locus:SMc00824_1:845291-845272(-)
CCCCCGTCCGGCGCTTTCGA
>Locus:SMc00913_1:869200-869181(-)
CCGAAGAAGGACGCTCCGGC
>Locus:SMc00911_1:872156-872175(+)
TGATGCGCTCTATCGCTGGG
>Locus:SMc00934_1:891700-891681(-)
GCACTGGTTGCGTGAGGCAC
>Locus:SMc00891_1:892175-892156(-)
AAAAGACGCTGGTCGCCAGC
>Locus:SMc00864_1:923538-923519(-)
TCGACAAGGCCCGCACTGCA
>Locus:SMc00862_1:924586-924567(-)
AGCGCCGAACGTGCCGCTGA
>Locus:SMc00994_1:944787-944806(+)
CGACGTGACCGTTGCCATGG
>Locus:SMc00981_1:956306-956325(+)
CTCGCGGGTGGCATGACCAT
>Locus:SMc00978_1:959755-959736(-)
GGCTTCTTCGGCATGAACAC
>Locus:SMc00970_1:971198-971179(-)
GAGGATCGTATCGAAAAGAT
>Locus:SMc00003_1:985215-985234(+)
GACCGCCGAGTAAAGAAAAT
>Locus:SMc00003_2:985215-985234(+)
GACCGCCGAGTAAAGAAAAT
>Locus:SMc00016_1:998715-998734(+)
TGCCGCTATATATGGCCCAT
>Locus:SMc00019_1:1003088-1003107(+)
TGGGCGCAAATTTCGGCGAA
>Locus:SMc00020_1:1010694-1010713(+)
CCCGTTGAAGCCGGCTGCGG
>Locus:SMc00042_1:1065342-1065361(+)
AGAAAAGAAGGAGGCACCGA
>Locus:SMc00107_1:1067761-1067742(-)
GATGTGGATTGCGGGATGGC
>Locus:SMc00054_1:1088191-1088210(+)
CTGGGATACTGACGCACCAT
>Locus:SMc02362_1:1108944-1108963(+)
CGCCGGCGGAGAGGCTGAAT
>Locus:SMc02368_1:1116030-1116049(+)
ACCGAAGGGGGGATGTGCAT
>Locus:SMc02372_1:1127152-1127133(-)
CACCATTCCCTGTCGCAATC
>Locus:SMc02391_1:1144385-1144366(-)
TCGGTGGACGGCAATCTGCT
>Locus:SMc02394_1:1147376-1147357(-)
GGTGATGAATACGCCAAAGG
>Locus:SMc02461_1:1147714-1147695(-)
AGCAATGGCGGCTGATCTTC
>Locus:SMc02422_1:1158911-1158930(+)
ACTCTCCTCGGGCTCCACAT
>Locus:SMc02655_1:1167696-1167715(+)
CAGCAGCTTGCACATGGCGT
>Locus:SMc02552_1:1208884-1208865(-)
GTTTCCCGAGGAACAACAGG
>Locus:SMc00555_1:1225372-1225353(-)
AGGCGAAAGCGAGACGCCGC
>Locus:SMc00566_1:1236799-1236780(-)
ATTCCGGCTTTCTTCTTCCT
>Locus:SMc00570_1:1239378-1239359(-)
GACCTCGGCGCCGCCGACGT
>Locus:SMc05005_1:1258231-1258250(+)
CAAATCGATTCATGAAGTCC
>Locus:SMc00590_1:1261488-1261469(-)
GGCAAAAGCGGCTCAACGCG
>Locus:SMc00593_1:1267342-1267323(-)
GCGGGTCATTCAGGCTCCTG
>Locus:SMc00598_1:1269710-1269729(+)
GTCACCACGCGGATGTGCCA
>Locus:SMc00603_1:1275169-1275150(-)
CGAGAGTTCCGGCGAGCGTT
>Locus:SMc00604_1:1275438-1275457(+)
GGTTCGAAAGGAGAATAGTA
>Locus:SMc00611_1:1282212-1282231(+)
TCAACGCACGGGCGAACCAA
>Locus:SMc00617_1:1289343-1289362(+)
AATGCTCACGGGTAATGCAT
>Locus:SMc01756_1:1300996-1301015(+)
ACTTGTGCGACCGGGGCAGC
>Locus:SMc01773_1:1319890-1319909(+)
TACGAGAGAGATAGCTGAAT
>Locus:SMc01790_1:1335596-1335577(-)
CGCCGGGACCGTTTTACACT
>Locus:SMc01798_1:1345935-1345916(-)
GTCACCTTCCGCTGTGTCGG
>Locus:SMc01368_1:1412276-1412257(-)
CTTTATGTCGTACTTTCCCT
>Locus:SMc01365_1:1414694-1414675(-)
GGCCGGCCGCCGCGACCGGA
>Locus:SMc01336_1:1444477-1444458(-)
CGTCTTCGACAGCCTTCTTG
>Locus:SMc01331_1:1451683-1451664(-)
CGACCGGTCAACGCCGTGGC
>Locus:SMc01321_1:1461474-1461493(+)
CGCGTGGGAGGTTTCCGACC
>Locus:SMc01317_1:1464221-1464240(+)
CGAGATTGAACTACCCATTG
>Locus:SMc01317_2:1464278-1464297(+)
GCAGGCCCGGATGCAAGATT
>Locus:SMc01305_1:1481510-1481529(+)
GTAAGAGAGGAAGTCTCAAG
>Locus:SMc01278_1:1498606-1498625(+)
CCATATGAAGGAGTTGGAAA
>Locus:SMc01276_1:1500010-1499991(-)
GCCGCCGGCGCCGATGCCCT
>Locus:SMc01275_1:1500645-1500626(-)
AACGGCGGGCGGCTGAAGAT
>Locus:SMc01268_1:1506627-1506608(-)
GAACCACTGGAAACGCTGGA
>Locus:SMc01018_1:1544477-1544458(-)
CATTAAAGGGTATTTCTTCC
>Locus:SMc01028_1:1553429-1553448(+)
TCCACAAGGGAAGAGATCAT
>Locus:SMc01047_1:1576145-1576164(+)
TTTCTGAGGGCCTCAGCCAT
>Locus:SMc02120_2:1589694-1589675(-)
CTTTTCTGCTTCGGCATGTC
>Locus:SMc02120_1:1589781-1589762(-)
ATCGTTCGCCTGAACTTCAG
>Locus:SMc02117_1:1593400-1593419(+)
GGCCCGTTCGATGAGTCGGC
>Locus:SMc02117_2:1593428-1593447(+)
TCAACAGCGGATGTTTCAAT
>Locus:SMc02115_1:1596191-1596172(-)
TCACTATGGTGCCGGCAAAA
>Locus:SMc02102_1:1606644-1606663(+)
ATCCGGCATGCAAAGCAGAT
>Locus:SMc02061_1:1655936-1655955(+)
TGAAATCATCGTGATCCAGG
>Locus:SMc01240_1:1678174-1678155(-)
CCGCGCCCTCGCCGTCGAAA
>Locus:SMc01232_1:1691112-1691093(-)
TGCGCTTGGCTACCCGCTCT
>Locus:SMc01219_1:1706187-1706168(-)
GACCTGCCTTTCGGGGCGCG
>Locus:SMc01213_1:1713792-1713811(+)
CCTTCTGGAGGACAGATCAT
>Locus:SMc01212_1:1715080-1715099(+)
AAGCGGGGAGAGAGCTTCAT
>Locus:SMc01208_1:1720410-1720429(+)
AAACAGAAGGAGAAGAATCA
>Locus:SMc01203_1:1726637-1726618(-)
CGGATCATTCCTTACATTTA
>Locus:SMc01198_1:1731421-1731440(+)
CGGACTATAGATGCGCCCTA
>Locus:SMc01191_1:1739304-1739323(+)
GTTCCGGGACGGAAGACCGT
>Locus:SMc01168_1:1761001-1761020(+)
ATTCGAAAGAAGATGCGAAT
>Locus:SMc00942_1:1769700-1769681(-)
TGGCATTTCGAACATGCCGA
>Locus:SMc00943_1:1770376-1770357(-)
AGTCAAGGGCGGATCGCCCT
>Locus:SMc00944_1:1770981-1771000(+)
AATACGCCTGGAGCGCCAAT
>Locus:SMc00231_1:1794918-1794899(-)
ATCGCGCCGATGATCTTCTC
>Locus:SMc00241_1:1808120-1808101(-)
ATCAAGGTGGGGCGTGCGCG
>Locus:SMc00247_1:1814950-1814931(-)
GTGGTGGGCGTCGTGGCAAC
>Locus:SMc00261_1:1828933-1828914(-)
CCGAAGAAGATCGTGTTTTG
>Locus:SMc00262_1:1830534-1830515(-)
GCGGGCGAAATGCAGATCCC
>Locus:SMc00266_1:1834546-1834527(-)
TACATCGCCTGCAAGATCGG
>Locus:SMc00268_1:1837538-1837519(-)
GTGGCCGGTTGCGCGCTCTT
>Locus:SMc00531_1:1877655-1877636(-)
GGCCAGGTCATCAAGTCCGG
>Locus:SMc00505_1:1906768-1906787(+)
CGCCTCCGCCTTGACTTCGG
>Locus:SMc00492_1:1917671-1917690(+)
AGTTCCGCGAGACATCCTAT
>Locus:SMc00480_1:1937071-1937090(+)
AAGCTACGAGGCATATCAAT
>Locus:SMc00468_1:1956807-1956826(+)
CTTGATCTTTACGCCGACCG
>Locus:SMc00194_1:1962819-1962838(+)
GCTATGCCCCAAGCTTCAAT
>Locus:SMc00180_1:1983490-1983509(+)
GTCATTTGTCCCGATCCTCC
>Locus:SMc00179_1:1984851-1984870(+)
CCGATCGGTCGAAGGGGTCG
>Locus:SMc00161_1:2004246-2004227(-)
CGCCAGTCGGCGCCGGGCGT
>Locus:SMc00198_1:2030212-2030193(-)
CGAGGGCGTCATGGTGGGCG
>Locus:SMc04241_1:2066562-2066581(+)
TTGAGAAACAGGAAGAGCGA
>Locus:SMc04250_1:2075768-2075787(+)
GACATAACTGACGGGTGTTC
>Locus:SMc04251_1:2077389-2077370(-)
CAGCAGCGTAACGGCAAGAT
>Locus:SMc04252_1:2078830-2078811(-)
GAGCGAGATCGATCTTTACG
>Locus:SMc04252_2:2079903-2079884(-)
GAGAAGGTGTCGGCAGGCGG
>Locus:SMc04263_1:2092773-2092792(+)
CGAGTTTGCGCCCTAATGCC
>Locus:SMc04288_1:2108160-2108141(-)
CGTTCCCGTGGCCGATCCGG
>Locus:SMc04311_1:2129562-2129581(+)
GTGAAGGTGTCGACGGACAT
>Locus:SMc04314_1:2132788-2132769(-)
GGCGGCAGCCTATGGCTATG
>Locus:SMc04327_1:2136734-2136715(-)
CTCGCGCGCATCCATCTACA
>Locus:SMc04328_1:2137443-2137424(-)
TCGGCACGACCGGCTGTTTC
>Locus:SMc04161_2:2151393-2151374(-)
CGGCATTTTCGATTCGGAGA
>Locus:SMc04161_1:2151408-2151389(-)
GGCCAAGGAAATGCGCGGCA
>Locus:SMc04179_1:2169375-2169356(-)
GACTACCCACGACTGGGTCT
>Locus:SMc04276_1:2203721-2203702(-)
TCCTACGCACGCCCCGGCGA
>Locus:SMc04287_1:2208486-2208467(-)
AGCGAGCATCTGGACGAGGA
>Locus:SMc04289_1:2209262-2209243(-)
GGTGTTCAAGGAGGTTCTGC
>Locus:SMc04341_1:2229190-2229171(-)
ACCGGAAGTTGACGGGACTC
>Locus:SMc01403_1:2245094-2245075(-)
AGCAAGCCGTTTGCGCCAAA
>Locus:SMc01406_1:2249784-2249765(-)
CCCATTTTGAAATGAAGCTG
>Locus:SMc01413_1:2256604-2256585(-)
GAGGAGGCGGGCGTCCATTG
>Locus:SMc01421_1:2268226-2268245(+)
GACCGGGGGCGGCTGACGGT
>Locus:SMc01450_1:2291648-2291667(+)
GAAGAGAACGGGGACCAAAT
>Locus:SMc01471_1:2318478-2318497(+)
AACAGACTGGTGGCAATGAT
>Locus:SMc01873_1:2336364-2336345(-)
GTCGCCGACCTCGAGACACA
>Locus:SMc01858_1:2354957-2354938(-)
CCGTCGCCGGGCGCCGATCT
>Locus:SMc02818_1:2376959-2376978(+)
TGGGGGAGAGCGCATGGCAT
>Locus:SMc01610_1:2399109-2399128(+)
GGACCGGAGAAAGCGACGAT
>Locus:SMc01618_1:2408407-2408388(-)
CGCGAAGAACGGGGTGTGGA
>Locus:SMc01626_1:2417783-2417764(-)
CTCTCGATCACGCCGACGCT
>Locus:SMc01627_1:2418643-2418624(-)
GCGATCACCTACGCGCTGTC
>Locus:SMc01627_2:2419618-2419599(-)
GCTCCAGGCCAGCCCGCCGC
>Locus:SMc01629_1:2422253-2422234(-)
ATCGAGATAAAAATATCATG
>Locus:SMc01651_1:2448158-2448177(+)
CACGGTGTTAATTCGCACAT
>Locus:SMc01669_1:2472940-2472959(+)
GGAAGGGCTTGCCGCCTGGA
>Locus:SMc04442_1:2487080-2487099(+)
GAAGCGGGACTACCTAAATG
>Locus:SMc01548_1:2487216-2487235(+)
ATGCCCCGTTTTCTAGCCGT
>Locus:SMc01550_1:2490166-2490185(+)
CCAAGCAGGGCCACCAGCTA
>Locus:SMc01561_1:2500565-2500546(-)
GACACCTACAGGCTCTATAT
>Locus:SMc01563_1:2501976-2501957(-)
CAGTTCTCGGTTACCCGCGA
>Locus:SMc01570_1:2513192-2513173(-)
CTTCCCGAGTGGACCGCCGG
>Locus:SMc01577_1:2515322-2515341(+)
CTCGGTGAGGACGAGGGTTT
>Locus:SMc02716_1:2564925-2564906(-)
TGCGGGGAGAGGGGGAACGC
>Locus:SMc02731_1:2583959-2583978(+)
AGGCGCATGCCCCGTCAGAC
>Locus:SMc02738_1:2592153-2592172(+)
TCGGCTCCGATATGGGAAAT
>Locus:SMc01525_1:2607538-2607519(-)
TTCATCTTCCAGCAGACGGA
>Locus:SMc01514_1:2615822-2615803(-)
ACGAAAGTCAGGCAGTTCGA
>Locus:SMc01507_1:2623278-2623259(-)
CCATATTGCTCCAATTTGCT
>Locus:SMc01816_1:2638571-2638552(-)
CCGAGGTCCCCGAGGCCCTC
>Locus:SMc01978_1:2702755-2702774(+)
TCAGCCGCCGCCGGTCGTCC
>Locus:SMc02027_1:2731274-2731255(-)
GAGGGTGACCGCGACACGAT
>Locus:SMc02350_1:2772230-2772211(-)
TAAGGACGTCGGTACCACTC
>Locus:SMc02356_1:2777422-2777441(+)
TCCGCACAAGAAGGTCAAAA
>Locus:SMc02431_1:2804277-2804296(+)
CTGAATCGTAGGAAGATCAT
>Locus:SMc02450_1:2831453-2831434(-)
GGCCGCGCCACGGTCTATAC
>Locus:SMc00734_1:2847898-2847879(-)
CCTGTAGAAATCCAAGCCCC
>Locus:SMc00718_1:2863427-2863408(-)
TACGTCTCGTCAGGATTCGA
>Locus:SMc00698_1:2881662-2881681(+)
GGGAAATGGGACTGAAGACA
>Locus:SMc00686_1:2890941-2890922(-)
CCTCAGCGCTACGTATATCC
>Locus:SMc00665_1:2914618-2914599(-)
TGGGACGTGGCGGAGTATTG
>Locus:SMc00656_1:2920658-2920677(+)
AAACCATCCATCAGATCATG
>Locus:SMc00644_1:2930457-2930438(-)
GAGAAGGGGCAGGGCGGAGC
>Locus:SMc00642_1:2934181-2934200(+)
CGCACGGACCGTATCATCGT
>Locus:SMc02942_1:2946953-2946934(-)
CCGCGGCGTCCCCGGAAACC
>Locus:SMc03958_1:2950644-2950625(-)
ATGGAAGCCTTTGCCGACGA
>Locus:SMc03959_1:2951608-2951627(+)
GAAATCGGGCTGACGATCCA
>Locus:SMc03986_1:2984789-2984770(-)
TCAATACCACCGGTCATTGC
>Locus:SMc03991_1:2987951-2987970(+)
GGATCGGCACCGGTCCTGGA
>Locus:SMc04008_1:3003187-3003206(+)
TCGCCCGAGCAGAAAGCCGC
>Locus:SMc04009_1:3003303-3003322(+)
CACACCACCCGGAAAATTCA
>Locus:SMc04041_1:3044754-3044773(+)
CCTTCTGGCCCACGCCCCAT
>Locus:SMc04044_1:3047887-3047906(+)
AAGTAGCCACGGCCAGATAT
>Locus:SMc03934_1:3085185-3085204(+)
ATTGCCTCTCCAAACCTGAT
>Locus:SMc02980_1:3101863-3101844(-)
ACGGGTCACCGCCACCATCG
>Locus:SMc03152_1:3110395-3110376(-)
CTCGGCCTGGCCGATGCGCT
>Locus:SMc03168_1:3128821-3128802(-)
CGATACCCGCACCGCACCGG
>Locus:SMc03171_1:3131985-3132004(+)
CGCGGCGGCGCTTGCGACTT
>Locus:SMc03175_1:3136991-3137010(+)
AACGTCGCTGTAGGCGGGAA
>Locus:SMc03191_1:3155370-3155351(-)
GCCGTCTATGTCGAGCGCGG
>Locus:SMc03199_1:3162780-3162761(-)
GGCGATGGAGGCCAAGGCAC
>Locus:SMc03124_1:3206929-3206910(-)
CCTCTGTCGGCAAGACCGTC
>Locus:SMc03115_1:3222610-3222591(-)
AACATGGACGACCTGCGAGA
>Locus:SMc03109_1:3231129-3231110(-)
AGTTTCGAGACGCCGATTCG
>Locus:SMc03101_1:3242187-3242168(-)
GGCTATCACAACATCGTCCA
>Locus:SMc02511_1:3282349-3282368(+)
ACCCCGCGGGCAAAAGCCCG
>Locus:SMc02503_1:3289137-3289156(+)
ATACCCCGGGGATACAAAAT
>Locus:SMc02489_1:3305600-3305619(+)
CATAACACGCCCGATGCGAT
>Locus:SMc02485_1:3310389-3310370(-)
CTGCGCGAATCGAGCGCCTG
>Locus:SMc02467_1:3330763-3330744(-)
ACGTCCGTCACATCGACGTG
>Locus:SMc03225_1:3334547-3334566(+)
GATCCGGAGGCAGCGAGAAT
>Locus:SMc03249_1:3363011-3362992(-)
AGCCCGGCTTTCAAGGCGAA
>Locus:SMc03259_1:3374165-3374184(+)
TCCTCATTGAACTAGACACG
>Locus:SMc03264_1:3380331-3380312(-)
TCATGAGTGGTCATTCGTTT
>Locus:SMc03279_1:3394173-3394192(+)
AGCGTTGCGAGCACGCTGGT
>Locus:SMc03787_1:3451983-3451964(-)
ACAATTCCATGAAGAAAACC
>Locus:SMc03810_1:3476999-3476980(-)
GTCGCCGATTTCCACCGCGC
>Locus:SMc03817_1:3484336-3484355(+)
TGACAGTCAGGAGCTTTAAT
>Locus:SMc03824_1:3490612-3490631(+)
GCTCGCGTTGAATGGCCGGA
>Locus:SMc03845_1:3509912-3509893(-)
AAGGACAAGGAAACGCCCGG
>Locus:SMc03857_1:3522378-3522397(+)
TGGCTTTGCGCCTTGTTTTC
>Locus:SMc03869_1:3533009-3533028(+)
AAAGGGAGAGGTGCCAGAAT
>Locus:SMc03882_1:3549678-3549659(-)
CCAATTCATTGGTTCGCCGG
>Locus:SMc03895_1:3566040-3566021(-)
GCTAATAGTTCTTTTCGCGG
>Locus:SMc04881_1:3616221-3616240(+)
CATAAGTGTCCACAGGGCCT
>Locus:SMc04087_1:3626573-3626592(+)
CGCCGCCTACGAACGCGGCG
>Locus:SMc04090_1:3631808-3631789(-)
TTCGCCGGTGGCCTCGATGG
>Locus:SMc02804_1:3640786-3640805(+)
CCTGGCGAATCCTTCAAAAC
>Locus:SMc02801_1:3645228-3645209(-)
TAGCCTCGGCCTCGAAGTGA
>Locus:SMc02788_1:4502-4410(-)
TCGATCCCATCGATTTCGCGCAGATGTTTGCCCAGCGCATGGCCGAGGAAAAGGTCCGCGCGCAGGTGGCCAATACCAACGACACGGCCAACT
>Locus:SMc02785_1:6512-6559(+)
TGGCTTTTCATCTCGAGCCGGTCTCCTTTTCGGAGCTGCCCGGCTGGT
>Locus:SMc02783_1:8187-8261(+)
GACTCCCTTCGGCGAAGCCGTGCGCGAACTTCGCCGGCGCAAGGGCGTGTCTCAGAAGGAGATGGCGGCGGCGAT
>Locus:SMc02774_1:19444-19569(+)
GAGCATAGCCAAGCGCATTCTTTCACGCCGTGCCTTCAACGCCCTGGCCGGCGCCGCTTTCGTCGCCGCAATGGTCCCCGCGACCTCTTTCGCGCAGGACGTCACGATTCCCATCATCGTCAAGGA
>Locus:SMc02754_1:47886-47839(-)
TCAACGCGCTGGATAGGCTGGTTCGCGACAGGTTCGGCGAAGAGATGT
>Locus:SMc02566_1:55297-55344(+)
GCCGCCAATGCTTGTGCTGCCGAAAGGGGTGAGACACATTCCCGGTTT
>Locus:SMc02591_1:89416-89375(-)
GTCACTTGCCCTGACTGGCTCGCCGCCGATTCTCTTGAAATA
>Locus:SMc02592_1:89968-89912(-)
CTCTCACCCTTGCACGCGGCGGCCGCATCATGCCCTGGTCGCTGGAGTTTCATCAAT
>Locus:SMc02617_1:110661-110614(-)
TTCTCGCGAAGGCGAGATCGAGGCGACGGCAGAGCGCCACGAGATCTG
>Locus:SMc04153_1:113823-113921(+)
AAATGGCTTTATCTTGGCGTTTCTCCGCCTTGGCGGATCGGCATCGCGCTCTCGGATCGAAACTGGAGGACTGGAGCGGCATGGGAACCGCCTGGACCT
>Locus:SMc04153_2:113904-113987(+)
TGGGAACCGCCTGGACCTACGAGAAGGACATGTCCGAAGAGCATGTCGCGATCCGCACGAAGGCCGGGATCATGGACGTTTCCG
>Locus:SMc04149_1:117699-117764(+)
CGCCAAGACGACTGCATGCAATTGCAACTTCACAAAAGCAAAAGGGGAATGCGTCATGACAAGAGT
>Locus:SMc04122_1:152707-152853(+)
GGCCATGCTTCCGCAGGAAATCATACGAAAGAAAAGGGACGGCGATCGGCTCGATCCGGCGGAGATCGCCGGTTTCATCGCGGGCGTGACCGATGGCTCGGTCTCGGAAGGGCAGGCGGCTGCCTTCGCCATGGCGGTCTGGTTCTC
>Locus:SMc02820_1:166098-166166(+)
TTGGCAAACGCGGAAATGAAGGTCCTGGCAAGGGTGGTGCGCGCGGCTTCTCGCCTGCGCCCCCGATGC
>Locus:SMc02820_2:167514-167573(+)
AGGACAAGCGGCTCGCTGCGACCCTCGACGCGATGGAAAAGCAACAATAGAGCGGTACAG
>Locus:SMc02835_1:183921-183953(+)
TGCCCAATGCGAGTGAACACAGCTTTCCCTTTC
>Locus:SMc02856_1:207188-207313(+)
CGGAGGGGGTGGAGCCTCCCGCACGACAACGGCACGGCCGGGATCGCTTGCGGGCGATGGGCACCCGGTCCGGCCCCAAAGGGATATTTCCTTCCGGCATGGCGAGCGGCAAATCAGGACAGCGGA
>Locus:SMc02869_1:224884-224765(-)
GACGGTGCGCCTCTTCGGCGAACACCGCTACGCTACCGACGACATCGTCCACGCGACGCCGGTAATCGGCAGCATGCACCGCTTCGATGCGGACGGGCGGGTGATCAAGTCGGGACAATA
>Locus:SMc02870_1:225926-225792(-)
CGAGCAGGCCTTCGTGCTCAAGGCCATCCGAGAAGACATCGATCTTGGCCGGCACATGGACGATGCGGTGCAGTCGCTGAAGATCTGTCTCGCCGCCGACGACAGTGTGCGCACCGGCAAGCCGGTCAAGCTTTA
>Locus:SMc02885_1:242004-241951(-)
AGCGCCGGAGCCGCACGGCTCGCTCCCATGAGCGCTGACGAAAGGAGCCTCAGA
>Locus:SMc02895_1:251764-251838(+)
TGCTGCATGCGCCTCCCTTGCTTACGCGGCTCGAACAGGGCTATGGCTTGGAAACCCATCAAGGCTCTTCCATGT
>Locus:SMc02914_1:270238-270282(+)
GACGGACAACAAAGACGACAAGACACTCAGCGTAGCGGGCAAGAA
>Locus:SMc00338_1:293417-293385(-)
GGGTCTACCGGGTCTGCTACTCGCCCTATCGTT
>Locus:SMc00341_1:297835-297740(-)
TACGACCTATCGCTGCCGCGAGGGCAGCGGACCGATCTTCCAAAGCGGCGAACTGCCGCCGTCGCTGGAACGGCAGAAGCGCGGCCTCAACTATTG
>Locus:SMc00353_1:308208-308107(-)
CGGCGGCTATTTCTTCCTGGTCGCGACCACCGTCTATTTCGCAGTTCTCGGCTATGCCGCTTTCGCCGCCGGCCAGGGCCTCTCGCACTTCTTCGTTTCGTG
>Locus:SMc00371_1:326314-326189(-)
TTTGCTGTTGATTGCGGGTCGAAGGCAACACGAAGCAGACGAGGAAGGAAACGGAAATGGCCAAAGAAAAGACGCTGGACGACCTCTTCCACGATACGCTCAAGGACATCTATTATGCCGAGCGGA
>Locus:SMc00381_1:334590-334625(+)
GGGTACGCGCAGCACCGAAATTCTGCTCACGGCCAT
>Locus:SMc00394_1:344022-343960(-)
CGGCATCAACCGCGTCGTCTACGACGTCACGTCGAAGCCGCCGGGCACGATCGAGTGGGAGTG
>Locus:SMc00400_1:349965-349933(-)
TGGCGCCGGTTTCTCCTTCGCCGACGGGGACTG
>Locus:SMc00414_1:363514-363380(-)
GCCCGGTCGTTCAGATCTCCTACGGTCCGATGTCGCCGGTGGTCGCCATGCCGGACCGCTACCGAATCCAGCATTTCGACTTCGTCGTGCGAAACATTCCGCCGGCGCAGCTGTGGATCTACCGCAAGACGCACT
>Locus:SMc00421_1:371358-371317(-)
TCAAGAACGAAGGGAGAAACCATATGCCTGAAGCGCGCAAGC
>Locus:SMc00422_1:371516-371475(-)
TCTCGCCGGAACGGCCGCCTACATTGCGAGCCGCGCGACCTG
>Locus:SMc00432_1:380011-379922(-)
ATTCCTATTATCTCAACGTCATGGCGGGGCCGAAGCGGATCTGGAAGTTCCACAATGCGAGGGAACACGAGTGGCTGTTCACCGGCGTTT
>Locus:SMc01147_1:404162-404076(-)
CATCGAGCGGATCGGCAATTCTCGGCTGCGCTGCACGCCCGCCGGAATGCTGATCCTCGACGCCGTGGTGGCCGACCTCGCCTGCTG
>Locus:SMc01146_1:405334-405269(-)
TTCCGAGGCCCTGTCGCACCGCGCCCGCGCATTCAAGCTGTTCGCCGAAACCTGTCTCGGCGCCTG
>Locus:SMc01145_1:406048-405944(-)
CGAGGCGGATATCCGCTGGCCGAACGGCGCCCGCTCCTTCTATTTCCGCGATCCGGCCGGCAACAGCCTGGAATGCGCGGAAGCGGGCCTCTGGGCCAAGGATTG
>Locus:SMc01143_1:408621-408653(+)
CCCAGCTCATGTCGCGGCTGTCGCGCTGAGCGA
>Locus:SMc01130_1:419122-419238(+)
GATCAACGACAGAAGCGACCACGGCACGGGCACGGCACGCGTCGGGCAGGTGAAGGAGGTCACCAGCCTCACCAATCCGATCGTCAAGGATATCCGGGCGCTGACGCAGAAGAAGCA
>Locus:SMc01111_1:443609-443716(+)
ATTGATTCGGTCGTGCTGCGTGTGTCCTTGAATCCTCGAGGACAGGGTCCCGCGCAAGGTCTCCCCCACGTCCGGCGCCGACTGGAGGTTCAATGGAAAGACTGGCAG
>Locus:SMc01097_1:459206-459141(-)
CTTTCTGCTGTCACCGCTGATGATCATGCAGTTCCTGCAGCGCCTGCTCGGCCTGATGCCGGGCTG
>Locus:SMc01723_1:478871-478810(-)
CAGAAGCTTCAGGCAGCCATTTCCGAGGCGCAGACGCCGTCGCCGCAGGCGGGGACATTCTG
>Locus:SMc02230_1:593697-593768(+)
GAACGGATCGCGATCCACTTCTCAGCGCATGGGCAGCCCGTCCTATGGCGACCGGCCGTCGCTCGATGCCCT
>Locus:SMc02236_1:599915-599880(-)
GATCTATTCGGTGCGCTTCGCCAACCTTCTCGGGTG
>Locus:SMc02242_1:606244-606324(+)
GCGATGGACGCTTCTGACGCCGGAAAAGGCAAAATACAAGCGGATTCTGGAAGCGGCACCTGGGACCGTCATGCCTTGCAC
>Locus:SMc02264_1:629625-629690(+)
TGCACGCCAGCCGGCTTCTCGCCGTGCTGTGGCTGTTCTGCGCCTCTCTTTCCATGCAGGTCATCG
>Locus:SMc02280_1:653325-653369(+)
GTCGAACGCGTGTTCGCGAGCAAGCCTTGCTCTCGAGCGCTGCCG
>Locus:SMc02304_1:677643-677789(+)
AGCGTCTGGCGAAGAACCTGCGCGACAATCTCCAGCGGCGCAAGCAGCAGATGCGCGCGCGCCGGGCGGGTGCTGCGGACGAGACATCCGGATTGCCTGCCGCAAAAACGGACGAATCGGAAGATTAGGTTCTGCAACCGGCGGCAG
>Locus:SMc02311_1:682639-682764(+)
GGCAGTGACCAAGAAACTGATACTGGCGTCCGGATCGCCGCGTCGCGTCGAGCTCCTGGCGCAGGCGGGAATCGAGCCCGCGCGCCTCATGCCGATGGACCTGGACGAAACGCCGAAGCGTTCGGA
>Locus:SMc03001_1:698753-698866(+)
GGCGGACGCGCAAATTTCTCCCCGCAACATTCCCGATCGCCTGCAAGGAGGCGGCGCTCGCCTTCTAAAGAGCTGGGAAGCGCTGCTCTTCGTGGTCGCCATCGTGATCTTCCT
>Locus:SMc03015_1:714090-714170(+)
TGGAAATGTCGCGGTCGGACGCAGTCTGGTCTTCGGAGACCGCTGCGCCGCGGGTGTGTGGACGCAAAATATCAAGGGAGC
>Locus:SMc03025_1:722680-722717(+)
TGGCACGCGAAGCCGCTGAAAAAACTGCAACATCGACG
>Locus:SMc03029_1:725746-725787(+)
GATCGATGCAATTCAGTCCGTAGGCGCGTTTTCGACCATCAG
>Locus:SMc03036_1:730963-731079(+)
GATCGACGGCTGGAACCTGCTCGTCGGCAGCCTGGTGCGCTCGTTTATCTGAGGCCCCGCCGCCAGGCACGACGGCCCGGCAAGAATCCGTTAAGCATAGGATTTCACAGTCGATTA
>Locus:SMc00761_1:770986-770927(-)
GGTTCCGCTCGGCACTCCTGTTCCTGGCGCTCAGCTGGTACGCACTGCGCGACCGTTTCT
>Locus:SMc00768_1:780064-779981(-)
GGTCGCGATCACCGGCGGCCAGTCGTCGACCACTGCCATGAAGGAATCCACCGAGCACGATCAGTTCCGCCCGGCAGCAGAATG
>Locus:SMc00791_1:812856-812888(+)
GGAAATCAAGCGTTTCGAAACCGGCCCGCGGAT
>Locus:SMc00795_1:816105-815968(-)
CTGATACGAACGGCCAGCCGAGCCGCGCTCCGGCCGGCTCGGCTCGTTTCGTCGGTGGCCGACTGGCGTGAACGCTGCGACGTTACTCGCGCGGTCGTTCTTCGGCCTCATCCAGACGGTGCAGAAGGTCCAGAAAGT
>Locus:SMc00806_1:825163-825282(+)
CGTAGCTGGAGTAGCTCTCATGACAATTGTACTCGTCAAGAGCTCCGTTGCATTGGGTGTTGCGGTTTTCTTGACCGCGGCTCCTGCCCAAGCGCAAAGCACAAACGAAATCAGCGCTGC
>Locus:SMc00827_1:849226-849143(-)
GGATGCGATGTGCCGGATCGGGTAACGCCCCGGCCCACCCTTCGTCCCCCCTCTTCAATTCCTCTTGAATACGCCCGTTTGTGC
>Locus:SMc00909_1:873418-873483(+)
GACCGTTTTTCACCGCAACGAGACCCGCGATCCGCTGCCCGAACATCTTCGCGGCGGTGTGGTCGC
>Locus:SMc00897_1:885576-885710(+)
CGGCCGGGGAGCCCGTGGGAGAGGGCTTGTTCGGCCGGATATCATTTTGCTGCTGGGGCGGGAATCACGATGATGCCCTTGATGCATGCTTCAGTGCACAATAAATGGGACAGGAATGAAAGGCCAAAATCATGT
>Locus:SMc00873_1:912909-912947(+)
GGAAAATGCCCGCCGCCTGCTGGTTCTGGCGCTCGGCTC
>Locus:SMc00858_1:928820-928885(+)
TGCGGGCCTCGAATTGGAATTGCGGCAATGATCGGCTGCGGCCCTTCCGCGAGGCGGAAAGCGGCA
>Locus:SMc00850_1:937913-937975(+)
TGGTCGCGAGGATCGGCGGCGATACAGGCAATGGAGTTGGGGGCTGGCAATGAAGTTGGGGTA
>Locus:SMc00986_1:948961-949011(+)
GGTTTCGACTTATCTCGACTACAATCTGATCGCACGGGACATGAAGCTCAG
>Locus:SMc00980_1:957561-957421(-)
GACCACTCTTTCGCGGCCGCTCGTGATAAGCCGCGCCGAGGCGGAGAGCGGATCAGGAGCCGGCGCCGACGAGACGGTTACCGGCTCCATCGCCGTCAGGGCCGCCGAGGCACGCCTGCCCTACCAATCCGAGCGGCGTTA
>Locus:SMc00977_1:960765-960809(+)
GGCGCCGGCGGAAGCAGGGGAGGAGCACCATGTACAAGGCACCGG
>Locus:SMc00972_1:967935-967852(-)
CCGGGCTCGACCGTGCCGGCATCGTGTCCACCGTCTTCAAGGCGCTCGGCCAGAAGCACGGCGTCGGCCTCGGCGCCGCCGGCT
>Locus:SMc00972_2:967938-967852(-)
GTGCCGGGCTCGACCGTGCCGGCATCGTGTCCACCGTCTTCAAGGCGCTCGGCCAGAAGCACGGCGTCGGCCTCGGCGCCGCCGGCT
>Locus:SMc00967_1:973355-973468(+)
GGACGGCACAGAGCGGGAAAATGTCACGGAAATTCGCATTCCGTTCCGCGATATAGACATGCACGGCCATATGCACAATGCGGCCTATTATGCGCATGCGGAGGCCGCACTTGC
>Locus:SMc00007_1:988750-988854(+)
GTCGCACAATACATTCGGTCATCTTTTCCGCGTCACGACCTGGGGCGAAAGCCACGGTCCCGCACTTGGCTGTGTCGTCGACGGGTGTCCGCCCGGAATTCGCTT
>Locus:SMc00071_1:991695-991633(-)
TCATTTATCCTCGCGCGCTTCAAGAATAGCCCTAATGATTCGAGGTTTTTGAGGTTTACATGG
>Locus:SMc00079_1:1012849-1012772(-)
AACGGTCATCTCGCGAATGGCGGCGCTTCCCGGAGTAATCGCCGCGCTCGCGGAATGGTCGGAGTCCATGACGGCTTA
>Locus:SMc00083_1:1026409-1026323(-)
CTGTCGTCCAGCGGAATGCCATCGGTCTCTGTCCCCGCGAAGGGGTGCCGATCAGGAGGCAAGGATGACGACGATGACCATGAGACT
>Locus:SMc00088_1:1033701-1033567(-)
TTTTCTTTCACGGCTTTTAGCGCTAGAGCCTCGGCGGACCGCAAGGAAAACCGGGGGATTCCGGCCCTTCCGCGCCGCAGGTTTCAGGACATATCTAAGGGACAGACACATGAATTTCCGCATGATGACGGCGGG
>Locus:SMc00089_1:1034734-1034612(-)
TCAAGATCGGCTCTCGCGGCAGCGTCTACGAATAGGAGTCCGTTATGCAGACCATTACCACCCCGGGTGGCGAAACCCTGGTCGTCCTTCCCATTGCTGAATATGAAGATTTGCTCGATAGGG
>Locus:SMc00092_1:1037418-1037350(-)
GCGCGAATGCGGCCTGCATGTGCCGGAAGCGGCTTCCTCGATCATCCCCAACGCCAGCAACGCGGCCTG
>Locus:SMc00033_1:1045677-1045826(+)
GTTGACGCCTTGCTCCGATGCTGGCGCGCGTTTGTGTGTCCTATCCCTGGAGCCCGGCATGTCGGCCGCCCCCGCAGAAATACTGTCGCTTCGCCGTTTCGGCGACGACCAAATCGTGACGCTTGCCAAACTCGTCATCGAAAATGCCCT
>Locus:SMc00110_1:1075603-1075463(-)
ACCAGTCGTGCCGACGGCACGTTCTCAACCTCGGGAGCTCGAATTGATGGTCATCGTCCTGACCGCCGTCGTCTTCGCCGTGATCGGCCTCGCCCTCTGTGGGGGCGGCACGCGGCTCCTGCTGCTCGGCGGCAGCCCGTA
>Locus:SMc00112_1:1077590-1077558(-)
GGAAATGGCAGCCGCGATGGAAGACGGTTCCTG
>Locus:SMc00118_1:1092072-1092007(-)
CGCGAACGGCCTGCGCTCGATGATCCGGCGTATCAAGAGCGAAGCCGAAGGGCGCCTGCCCGCCTG
>Locus:SMc00064_2:1103149-1103280(+)
ACGATATTTGCACGGGGCGGCAATCCAATCTACTTGCATATCGCGCAACCCGCCTTAAAAAACCGGCAATTTTCTGCGAAGTTTCCATGTTGGCTCGGATTTTATGAAAGTGTGACTTTATGGGCGAAACGC
>Locus:SMc00064_1:1103170-1103301(+)
AATCCAATCTACTTGCATATCGCGCAACCCGCCTTAAAAAACCGGCAATTTTCTGCGAAGTTTCCATGTTGGCTCGGATTTTATGAAAGTGTGACTTTATGGGCGAAACGCCTTTCTGGAAGACGAAAGGTC
>Locus:SMc02379_1:1133619-1133657(+)
AAGCCGCCCAAAAGAGTGCGAAGGGGAATCGACACATGG
>Locus:SMc02380_1:1134665-1134591(-)
GTACGCGCGGCAAGCTGGTGCTCGCCGGCTTCTGATCCGGCGCGATGTGGGCCGTCTGCAAGGCCCCTCCCCAAC
>Locus:SMc02408_1:1163911-1164048(+)
GGCCCGCGTCACCGTCGAAGACTGCATCGACAAGGTCGAAAACCGTTTCGAACTCGTCCTTCTTGCCAGCCACCGCGCACGCCTGGTTTCCCAGGGTGCCCCGATTACGGTCGACCGCGACAACGACAAGAACCCGGT
>Locus:SMc02647_2:1173269-1173183(-)
CTGTTCGCCAATGGACAGACCGGCATCCCGCAGCCATCGCTCCGAAGGCGGCGGAATGGACGGCGAAGCCGCGGATCGGAAGAATTG
>Locus:SMc02647_1:1173228-1173184(-)
CCGAAGGCGGCGGAATGGACGGCGAAGCCGCGGATCGGAAGAATT
>Locus:SMc00555_1:1225354-1225301(-)
GCCGGCTCAGACGGAACAGGCGCCCGGCGAGGAAGCACCGGCGACGAACGGCTG
>Locus:SMc00560_1:1230459-1230503(+)
GACGCTCGATCCGCACACGTTTCTTGCGATCGCCGCGATGGCCGT
>Locus:SMc00567_1:1237918-1237868(-)
AAGCGATCAAGCGCGCCCGCTTCCTCGGCCTGCTGCCCTACATCGTATCGT
>Locus:SMc00569_1:1238934-1238990(+)
TGGCCCCCTTCGATCCGAAGATGCAGGAATGCATCGAGAATTGTCTTGCCTGTTATC
>Locus:SMc00570_1:1240450-1240328(-)
GTTTGCCCCGCTTTGCCGCCGCGTCGTTCCGGAACTTCCCGGGCTGCGGCCAACCGTCATTTCCAAGGCGGAGCGCCTTCCTCCCATGGCGCGAACCCGCTCCACAAGGAACGTCATGCGCTA
>Locus:SMc05005_1:1258313-1258369(+)
GCGCGGTCGCAATGCGCGCCATCCGTTGACGTCGATCCTGTTCATTGCCGTTGCGGC
>Locus:SMc00594_1:1267336-1267392(+)
GACCCGCAAACTCTACGCACTCTCCGGAACCGACACGAGCCGCCCCTTTTCGCCGCA
>Locus:SMc00597_1:1269152-1269102(-)
GACGAAGGCCAGGCGCCATTATCGCCGCAGCAGGGAGGAACCGAAGCCATG
>Locus:SMc00615_1:1286991-1286875(-)
GGAAAAAGTTGCGGCAGTGCTTGCCGGCGAAGGCGAAACGGTCTTCACGCTCGGCCGCATGGTCGCACGCGCCGAGGGCGCGCCCGGCACGATCTACAAGGGCAATCTCGCCATATG
>Locus:SMc00616_1:1288164-1288310(+)
GTGTGCCGCGCGCAACGGGGGCCGTCATGGGCGATCGGGTCAGCAGTATGGGACTTCAGCGCCAGATCTTTTTCTGGCTGCTGGTGCTTGTCGGCTTCATTGCCTTCCTGCTGGTGTTCAGTTCCATTCTTCTGCCCTTCCTCGCCG
>Locus:SMc01754_1:1299379-1299254(-)
CCTCCGGAAATAGACACGCAAAGATACCGATGCTCAATCGCCGAATGTTTCTCCAGGGTTCAGCCGCGCTTGGCGGCGCCTTCACGCTCGGCGCCGGTCTCGCCGCGAGGGCGGGCGCAGCCCCCG
>Locus:SMc01807_1:1353071-1352943(-)
GCTCCGCGAAACGGCAATCCTCTTTGCCGTGGTCATCTCCGTCGTGTTCCTCAAGGAGCGCGTCAGCGCCTGGCGCATCATCGCCGCCTTCATCATTGCGCTCGGTGCCTTGCTGCTCAGGCTCGCCTG
>Locus:SMc01812_1:1357925-1357854(-)
GCTCAAGAACGAGCCGCCGGTCAAGGACGCCTTCCACTTTCATGGTCTGGAGCGGCTCGATCTGGTCTGGTG
>Locus:SMc01919_1:1383488-1383577(+)
TGGCTGGGGCACGCAAGGACGGACAGGAGAGGACAGCCGCGAGCGCGGCCGGTCCATTCGCATGGCCTCAGGGCGCCGACCCGGCCGATC
>Locus:SMc01373_1:1407926-1407795(-)
CGCCGGATCTTGTCGATCCGCAGGCCTCCCGGCGTGCCGCCGCCGAGGACGCGATCAACAGGCTGCGCGACAAGTTCGGAAAGACAAGCGTCGAGACCGGCTACACATTCGGCAAGGGGCGGCGCGGACAAT
>Locus:SMc01342_1:1437571-1437491(-)
AGGCGGTCTTCGGCGCTGTCGGGGCGCCTGAGATCGAACAGAAAGTCGCCAACATGCGTGCGTGCGGCAAGACGGTCTGCT
>Locus:SMc01336_1:1444532-1444392(-)
TGCTGCACCATCGCTTGCGCCAAACAGGACCTTTTATATCCGGCGCAGCCTCCGACGTCTTCGACAGCCTTCTTGAAAAAGGCACTCTGTCTGTCGTCCCGCCGCGCCGAGGAGCACAGCTTAGATGGCAGAGAAAATGCT
>Locus:SMc01312_1:1475105-1475245(+)
TGGCTCGCGAATATAAAATCGAAGACTACCGAAACTTCGGTATCATGGCGCACATCGACGCCGGCAAGACGACGACGACCGAGCGTATCCTCTACTACACCGGCAAGTCCCACAAGATCGGCGAAGTCCATGACGGCGCCG
>Locus:SMc01292_1:1487013-1487087(+)
GATTTCCAAGGAAGCGAGGCGGCTTTCGTCAATCTGCCGATTGCACCCGGAAAAGAAAAAGGAAGAGGACAATGG
>Locus:SMc01287_1:1490737-1490868(+)
GGCACGTATCGCTGGCGTCAACATCCCGACCGCAAAGCGCGTCGTCATCGCGCTGACGTATATTCACGGGATCGGCACGAAATTCGCACAGGAAATCATCGAGAAGGTCGGTATTCCGGCCGAACGTCGCGT
>Locus:SMc01264_1:1512595-1512526(-)
CGGGATCCCACGGCACAGACCGGCACCGGCGGCGAGTCGCAGCAGGTTTCCCCGGAGGGGACCGAGAAAT
>Locus:SMc01257_1:1517926-1517879(-)
GCAGTTCTTCTCCGAAGCGCGCGCCGCGCTGATCGAGAATGCGCAATA
>Locus:SMc01006_1:1532792-1532872(+)
GATCGACGACATTTACAACAGCAGAATTCTCGAATTCGCAGGCAATATTCCGCGCCTCGGAATGTTGGCCGACGCCGACGC
>Locus:SMc01011_1:1536988-1536884(-)
GATCTACCAGCGCGATTTTGCCGTGAAGGCCGGCGTCAATACCGACGTGGAAGTGCTGCTCAACGGCAACGGCGAAGCCGACCAGGCCGCGGAAGCGCAGGACTG
>Locus:SMc01018_1:1542314-1542252(-)
AGCCGAGGCCCGCTTCCGTTTCATCCAGGAGCGCGCGGTCTTCGCGGACAACCTGGACATCTG
>Locus:SMc01039_1:1565487-1565389(-)
CCGGGAAATGCGCTACGGCGACATCGGCCGGCCTGCGGTGCGGCTTGCCACCGTGCACACGGCGCTCGATCTGGTCGCAGAGCTGGCTCACGCTCCGTA
>Locus:SMc01047_1:1576165-1576284(+)
GCCGAGAATCGCCTATGTCAACGGCACTTACGTCCGGCACGCCGAAGCCGCCATTCACGTCGAGGACCGGGGTTACCAGTTTGCCGACGGCGTCTACGAGGTCTGCGAGGTGCGGCACGG
>Locus:SMc01053_1:1583261-1583365(+)
TGTCGCAGAAATTGTCCGTCTTTCCGGCATTCTTTCGCGTCGCGCAGAAAAGCGTGGCGGTGTTCGGCAATGGGGACGAGGCCTTCGCCAAGTTACGGTTGCTGC
>Locus:SMc02113_1:1597384-1597419(+)
AGCGACCATGGTCGCCAAGACAGAACTTCGTCATAC
>Locus:SMc02109_1:1599832-1599876(+)
TGCCAACATTTTCGCCCAGCCTCGAAAAGGCGCTGCATCAGGCAC
>Locus:SMc02104_1:1605489-1605409(-)
ACAGGCTCAGGAGCACACATTCGCCAATGCCGACCAAATGACCTTCGAGGGTTTCGATCCGCGGGAGATCATGATTTCGTA
>Locus:SMc02103_1:1606664-1606542(-)
GATCTGCTTTGCATGCCGGATTTTAGCACAAAAGACAACAACGGAGCCTTTCCATGTCCGCAGAGATCGAAACCCGCCTCACCGAACTCGGCATCGTCCTTCCGCAGGCAGTTGCGCCTGTCG
>Locus:SMc02089_1:1619932-1619979(+)
GACGGGCAGGGCCTACAGGCTGGCGGTTATCGCCGGAGAAGTTTCCGG
>Locus:SMc02071_1:1647203-1647316(+)
ACGGGCGCGGCAGGGATGCCGCGCCCGTTCTCGTTGTGCAAAGGGCTGGAGCGGGAAGTGAGCGGAAACCGCACACACTTTTCCCGCTCCGGGAAACATGCAGTATGCTTTTCG
>Locus:SMc02047_1:1673707-1673624(-)
CCAGACTGTTCGCAGAGGTGCGCGGCAAATACCTGCCCATCGCCGTCACTGCCCTGCCCTTCATCAAACAAACCTACAAACGCT
>Locus:SMc01224_1:1700163-1700160(-)
AATA
>Locus:SMc01215_1:1708907-1708860(-)
GGCGGGCAACCTCGAAGTGCGTCCGCTGCAGAGCTACTTCGAAACCTG
>Locus:SMc01207_1:1721117-1721170(+)
GCGCGTAGACCTGTTCGATTTCGACCTGCCGGAAAATTCCATTGCGCTGAGGCC
>Locus:SMc01203_1:1726740-1726615(-)
TGCCGGTTTCGCGGTCCTCTTTCTTCTGAGAGTGGACAAGGAGGAACGCATGATGATGGAAATGTTCGGCTCCGAGTATCGCGACTACATGGCGGACACCAAGCGGATCATTCCTTACATTTACTA
>Locus:SMc02814_1:1730976-1730842(-)
GACCTATCCCCTGCTCAGCTTCATCCTGGAGCGGCAGGGGACGACGCCTGGCCTGATCGGCTTGTCGGCGGCGATGACCCCCGCTGGGTTTCATCGTATCCGCCCTCTTCATTCCGGCACTGGCGCGGCGCGTGG
>Locus:SMc02814_2:1730934-1730842(-)
GACGCCTGGCCTGATCGGCTTGTCGGCGGCGATGACCCCCGCTGGGTTTCATCGTATCCGCCCTCTTCATTCCGGCACTGGCGCGGCGCGTGG
>Locus:SMc00943_1:1770277-1770161(-)
TGCGCATGTCGCGCGGATTGCCGCAAAGCTCGCGGACTGACGACCTTCAACCTTCGTGCGCGGCTCCCGATCGAGCCGCGCCCTTTTTTGCGGGCGATTCGGATCACAGTCCGCCCC
>Locus:SMc00256_1:1824867-1824820(-)
GCAGCGCACGTGGCGCAGGCGTTACACCGGACGCGTCAGACAAGGGGT
>Locus:SMc00258_1:1826893-1826931(+)
TGGGAAGATTTCTGGAGTTCTTGGGCGGTGCGATCGTCA
>Locus:SMc00268_1:1837527-1837447(-)
CGCGCTCTTCCTCGCCTCCGACCTTTCGGCTTACGTCACCGGCTCGGAAGTCGACGTGAACGGCGGCTCGCTGATCCATTG
>Locus:SMc00288_1:1858571-1858530(-)
GCTCGAAGGCGCGGGACTTCCGGCGACGAAGCGGGCGAACTG
>Locus:SMc00539_1:1890314-1890364(+)
GTCTGTTGGTTCGGTAAACGCCTTCGGGAAGCGCAGGCAAAGTCACGTCCT
>Locus:SMc00482_1:1934004-1933888(-)
TCCAGGTGCTGCGCGGCGTCATTTCATCGCTCGACCGTTTCACGCGGGAAAATCCGCGTGGCTCCGCCGCACCGCCCGGGCACAGCAGAAAAGAACAGGGCGGCGGTGACAAAGACT
>Locus:SMc00194_1:1962839-1962952(+)
GAAGTTCAACCGGCGAGAACGCGCTTCCATGTCCCGACTACATATCCCGCTGCGTGCAGCCCTGGTCGCATTGCTCGTCGGCGTCCCGTTTGGCAATGCCTCGGGCGAAACACT
>Locus:SMc00179_1:1984625-1984726(+)
AGAAGGAGCGACGCATGGTCTTCAAGAAACGGACATTCTTCGGCGGTGACCCCGAGAGGCTGCCTGCCGAAGATCCGGCCGAACTCGAGCGCCGAGTCGCTC
>Locus:SMc04438_1:2006081-2006049(-)
ATTTCACTCCACCGTCATACGACTGTCATCTTG
>Locus:SMc00147_1:2023290-2023177(-)
TTTCGGCCGACAAGGCGGGCAAGTCCGCATTCTGGATATTCTGCCGCACCCCGAGCCGGAAGCCAAAAAACGGCAAGGAGGCGGCGCTGCTCAAAGCGGCAGTCCCGATCATGC
>Locus:SMc00198_1:2030114-2030052(-)
CTTTTCGCAACAGTGGCCTTGCCCGTTCTTTCGGCGTCCCTGATGATCCAGCCGGCCTTCGCT
>Locus:SMc00135_1:2035430-2035344(-)
ATTTTGACCAGGTCGGGGCGCGCGGCATTTAACCTTGATCGAAAAGGAGTCATCATTCCTAAAAGAATGAAAAATCCGGAGGAATGC
>Locus:SMc05007_1:2077150-2077025(-)
GAGATCGGTGATGGCGTTTCTCCTGGCCCTCATCTCTGTGCTTGTCACAGAGATCCAGCAGCGCCGCGTCTGCGGCGCGGGAAATGTTTTTTCAGGCCAAGGACCTGGCCTGGCTGGATCCCTGTG
>Locus:SMc04264_1:2094350-2094391(+)
GTTCGCCGGCGCAAAAGAGGGCAATGGGAACGTCCTGCCCCG
>Locus:SMc04275_1:2100003-2099911(-)
CCGAAGCCCCGATGCTGGCCCCGGCAAGGGCGGCGGTCGTCACCACCATCGGCCACTCCCGTGGCGAAGGCGTCGCCGTGCTTGCCGCGGAAT
>Locus:SMc04306_1:2123253-2123288(+)
GGTCACCGGCAGCGGCGGACCGCTCGTGGAGCGGGA
>Locus:SMc04309_1:2128783-2128715(-)
GAATCGCGTCGGAACAGAGCTTTGCGGCGGGCGGTTTCGATGCTACGGGAAAGGCATGACACGCAAGAT
>Locus:SMc04172_1:2161396-2161431(+)
GAGCGAAGCCCAACCCCTTTTCGATGTGCTGCGCCA
>Locus:SMc04177_1:2168162-2168049(-)
GCACATCCGCCGTTCATAGCTACGCGGCGTTGCCACCGCTGGAGAGTTACGAGCAGTTGCTGGCGGACTATGCCAGGCATTCCGAAGAGGATTGAGCCGCGAGACGATTCAGAT
>Locus:SMc04184_1:2174550-2174446(-)
AAAAAATCCGGGGAAGAATGGTCATCGCATGCACGCAGGCAAAAATATTCACCGCGTTCTGCGCCGAGCTGTACTGCTCTCGCGAAGTTCGCTATCGCGCCTACA
>Locus:SMc04191_1:2178787-2178680(-)
ACAGATCATCGACCGGATCCGCGCGCTGGACGCTGCGATTCGGCCGTTGCTTTCACTAAGGAAGAGGGCAGGCGGCCTGCGAAAGCGCGTGCCGCCTGCGAAAAGGTA
>Locus:SMc04194_1:2180949-2181077(+)
TTTAGTCCCGCATTCCGGTCGTTCCGGGGAACCACAGCTGCCCGCGATGCATTTTGCCTTCCCGAGAGAAGGAGCTTTGTCCATGCGCAATCATTGGATCTATGTCGCCATCGGCTTTATCGTCGGTGC
>Locus:SMc04196_1:2183533-2183468(-)
ATGTCCTGCTCTTTGAAAAGGGCTTGCGTCAATATGGGAAGAAGGATAATTCGTTTACTCCATTAT
>Locus:SMc04202_1:2187483-2187337(-)
AGAGCGTCGACGTGGTGCGCGACCGAGCCACCGGCCGCGTCGTCAGCGGCGATGCGGATCGGCCGACCGAAGCGGTCGAAATATGGACGTTTCAGCGCAAGCCCGGCGCCGACTGGCAGGTATCCGCCATCCAGGGCGTCGAGGCTT
>Locus:SMc04283_1:2206706-2206650(-)
CATGATGTATATCTGGCCGGGCATGACGCTCTGGCTGCCCGAATATCTCTACGGCTG
>Locus:SMc01403_1:2244588-2244556(-)
GTGGTACCGCAGTGCCCGTCGGCTATGCGGAGT
>Locus:SMc01404_1:2245224-2245286(+)
GGAAATGCGGAAAATCGGCCTCATCGGCGGCATGAGCTTCGAAAGCTCGGCAGTCTACTATCG
>Locus:SMc01488_1:2247790-2247641(-)
GTTCATGCTCCTGACCTGCATTCCGCCGTTGAGGCCGTTAAAGGGGTGGTTGGTGGCGAGCCAGTATTTCTACAAGGCCGAGGAGGGCAGGGTGGCTCGCCGGGCCGCAGCCGCGGCGCCGGAGAGTTCGAGCGAGACCGCCCTGCGCTG
>Locus:SMc01406_1:2249738-2249628(-)
ATCAGGACGATCTTGCGCGCTATCCCGCGTCCATGCAATATCCATACATTGCAAGAACTCGAAAGGCTCCGATGGCCGTGGATCGCGTGGACGTTTCCTGGGTGCCGGCCC
>Locus:SMc01431_1:2274793-2274752(-)
GGTCGCCAACGCCATCGATGCCAAGGGCCGCCAGCTCGTTTG
>Locus:SMc01434_1:2279426-2279476(+)
GAAAATCATGGAAGAGATTTTGAGGCGCTTCTTCGAGCGCTACGAGAGCAT
>Locus:SMc01470_1:2318050-2318193(+)
GGTGCACTTCTCCGCGTCGGCGGACAGTGGCAAACAGACCTTAAACAATCGCTAAAACACTGCCCGCGACTTTGCGGAAGTTCGCGCGTTTCGACCGCTGCTGCCCTTTTCCTTCCGTCTCACGGTGCTATGATCGCTTCATGC
>Locus:SMc01881_1:2325211-2325179(-)
GGGCATAGAGCACACGTTTCAAGTAAAGCGCTG
>Locus:SMc01865_1:2345842-2345723(-)
GTCGATGGTGGCGATCTGCGTGACAGCGGGATTCATTCTGGCACTGACGCGTCATCGGCCCGAGAAGCGTGCCGTCGAGCGCAGCCTCTTTCGATCGGGCGTCGGAGTGCCGGCGGAGTG
>Locus:SMc02817_1:2378807-2378890(+)
TCATCTGGCGCGAGCGGCAGGTGCAGAAAACGGCTGGTATCGCGCCGGTGTCGCCGGCGATCTGACATCGGCAAAACAGGACAG
>Locus:SMc01582_1:2386346-2386300(-)
GAACTGACGCTCGATGCCGCGGAAAAGCTCTTCGCAGAATGCATTTG
>Locus:SMc01619_1:2409618-2409553(-)
ACTTCTCGGCTGGGACGCGGAAAAATACCGCCAGCAGCTGAACCGTGCAGGGCAGGTGCTGCAATG
>Locus:SMc01643_1:2438411-2438467(+)
GATGGAAAGCGGACCGATCACGGGTCCGGTCGTGACGGATGCGACCGCAGGCGAGAC
>Locus:SMc01650_1:2447244-2447134(-)
AGAGCCGCAGATGGTCCATTCCTGGCTCCGGGCGCGCCGCATGAGCCCCGGCGCACGGGAAGGCTTCGTCCGTCTCGTGCAAGCTGTGGCGAGATTGGCCGGTACGGCTTG
>Locus:SMc01658_1:2457284-2457376(+)
GGCGGTAATCGACGAGCCGAAAGGTCTGTCGGCGGCCTTTGCGGGACCGCATGCCTGGTGCAACGAGAAGATGATGCTGTCGGAGAATCTTTC
>Locus:SMc01671_1:2475020-2474886(-)
TCCGATGAATGTACCACAGGATTGGAAATCGGCGACTGCCGGCGCGACGCGGGCCTACAATATTCGGTGATCGCGGCAAGAGCTGCGCGACCCGCCGCACCGTCACCGACGTCACCGAAGAATAGGCCACCATGT
>Locus:SMc01745_1:2486421-2486498(+)
TTTTCGCTAGGTTGGCAGCGATTGAAGATTTATGCCCGAAGAATACAGACTAGAGCCCACTTCCGGCATGGCTTTTAT
>Locus:SMc04442_1:2487097-2487153(+)
ATGACCGGTTTGGGCCGGAAGCTGCCTATCTCCCGACCACGATTGGTGGCGGCAAGC
>Locus:SMc01557_1:2498393-2498304(-)
GCCGCGTCGTCGTCGAAGGCCGCCGTCACGGCCACCGCCAGGCGATCGTTTTCGCCAACGCCCGCGGATGCCCGATCATCGGCCGCTGGT
>Locus:SMc01580_1:2517355-2517456(+)
GTCTCAGCGCGCCGCAATTCCGTCCCGCAAGAGCCGATTTCCAAGCGCCAATTCGCGATGCGGATGCATCGGCATCTTGGGGGTATGCTATGTTTCTCGATG
>Locus:SMc01591_1:2523859-2524008(+)
TCAACCTTCCCGTGCCGGGTTGTCCGGTATGTCGCGGCTCTGGATGAGGGGTCGCAGGACGGAGGGATCGATGGAAGCATTAGTGCCTATCATTACCCAGTTGATTGCGGGGGCAGCTGGCGGAAACGCGGCCAGCGCCATGCTGAAGCA
>Locus:SMc02688_1:2537800-2537735(-)
CGATGCTTCATCGGGGGCCTTCCGGCTTCTGCGAATGAGGAGATGCAAATTGAGCGACGGTGCAAC
>Locus:SMc02695_1:2544481-2544585(+)
CTCCGGAGGCAATCGGAAATGCGCGAAAAGCTTGACCGTCCCTCTCCTTTATCCCATAGCCACGGCCAAGCAATCAGGAACGACGGGTTTCAGCCATGGGCTTCA
>Locus:SMc02695_2:2545679-2545747(+)
GAGCGGATGAGGAAAACCTGTGTGCGGTTTTCCTCCCGCGTCCCGCGTCTCAACTTGTCAGAACCGATC
>Locus:SMc02720_1:2568577-2568458(-)
AGATCGCCAAGGACACGGATCGCGATTACTGGCTCGGTGCGGAAGAGGCGAAGGCCTACGGTCTCGTTTCGCGCATCGTCACCTCCATCGCGGAGATTTAGTCCGGGCGGCAAGGGGCGG
>Locus:SMc02726_1:2578319-2578173(-)
CCGGCCAACACTTTCAAAGGACTGGTCCATGCTCAACCGGCATCATCGCCTGGCGCTTTTGGCTTGCACGGCAGCAATATTCGCGCTCCCGATCCCCCCGGTTCTGGCGCAGAGCGCGCCAACCGAAACGGCGGCGGAAGGAAATGC
>Locus:SMc04457_1:2594183-2594275(+)
GAGCGAGAAACCCAATGTGCTGCGCGAGACGGACGAGGAAGCACGCAAGCTTGCCCGTGTGCTTCTTCGTTCGGCGAGAAGCGGCGCGCTTGC
>Locus:SMc01531_1:2601204-2601248(+)
ATTCGGATCAGCGGAAAGGGAGGACTGAATGACGGGGAAACTGCT
>Locus:SMc01748_1:2613131-2613268(+)
TTCCTATGCAGGTTACCATCCGTAACCCCAAAACGAACCTGTCCAAACTTATCGAGGCGGCGAAGGCGGGCGAAGAAGTCGTCATCGCCAAGGGAACAGTCCCTGTTGCCCGGGTCGTTGCCCTTCCGCAAAACAAGT
>Locus:SMc01515_1:2614782-2614696(-)
TGCGCCGGGCAGCACCCTTCCCAGCCATTCCCGCCGGGGCGGGGCGCGACAGATGGGAATTCAACATTCCGGTGGCCTTCACCCGGT
>Locus:SMc01514_1:2616144-2616019(-)
ACGCGTGCGGGGACCCAATGGACCGACGCGGACAGCGAGTGGTGTCAGGATGACTTATTTTTCCCGTTTTGCCTTTGCGGCCTGCGTAGCTCTCGTCACGGCAGGGGCAGCCCGAGCGCAGGATGC
>Locus:SMc01507_1:2621748-2621662(-)
GCGCAGCCTGGACAAGATCATCGGGAGCTCGGTGAAAGTCGAATATCTGCCTGCGGGGGTCACGGCGTTGATCCGGCTGCCGCTTTG
>Locus:SMc01495_1:2634638-2634582(-)
GGATCATCAACGGTCTCGTCACCGATGAGGCTACGGCCGACTATCTGCTCCGGGTCT
>Locus:SMc01821_1:2644992-2645105(+)
CAAAACATGCAGCAACTCAAAGGCTACAGCGTCCTTTGCGCGTCTGAGACGCGCGGCGCTGTAGGCGGCCCGAGCCGCCGAAAGCACCATCCAGGGGAACGAACCAATGAGCAC
>Locus:SMc01960_1:2682698-2682597(-)
CACGTTGTTCGACAGCGACGGACAACTGAAGGACGATCAGACCCTGGAGAGGCTGCGCGGCTTCGTACAGGCCTTCGCCGATCACCTGGCAATGAGGAACTG
>Locus:SMc01964_1:2686062-2685976(-)
CGCGGCGATGGCGGTGTTCCTCGTTCTGGTGACGCTTGGGCTGGTGGCGTTAACCGTCATCGCAGGACGGAAGGGAGAGGCCGCATG
>Locus:SMc01973_1:2697171-2697106(-)
GGAGATAGCCGGCTTCGCCGAGCAGGTCACGGATTACGAATTCAGCGCCTACCTGGAAATCGTATG
>Locus:SMc01975_1:2699456-2699554(+)
GGGGCAAAATTGCGGCTCACTCGCCCCTTGACCACCTCTCCTATTCCCAGCATATTGCTCAGATGTCAGACCAATTCTGGTCTTGGGAGAACCGGATGC
>Locus:SMc01986_1:2710608-2710661(+)
TGGCTCACGCGGAAACACATCCGGCACAACATGCGGCGGCCCACACGGAGCACC
>Locus:SMc02028_1:2732804-2732772(-)
CAGGCTCGACCCGCGCATGAGAGGCCTGAAATG
>Locus:SMc02044_1:2748247-2748345(+)
GAATCGCTACCAGCCCGCGATCCAGCCAACCTTCTACTTCATCGGCGTGACGACGTCGAAAAGCTCGATCATGCGGGTCTTCCCCGCCTGGGCGCGTCA
>Locus:SMc02334_1:2752651-2752704(+)
GGGCGACACCGTTGCGGCATTCGACCTCGGGACCGGTGGCGTCAAGGCGGCGAT
>Locus:SMc02430_1:2802741-2802679(-)
CTACGTCTGGTCCTCGGTGGTTGCCTACAATCTCGCCCTCTTCGCCCGTCTCAGGCCGACCTA
>Locus:SMc02435_1:2818196-2818116(-)
TGCTCTCTGCCGCAAAGGACCTCGGCGGCAACGATCGGGTCCTGGTGTTCCAGCAGGATATTGAGCGCAGCAATAACCGTT
>Locus:SMc02443_1:2827138-2827070(-)
CGTCGGCGGCTGCGACGATCTGCATGCGCTCGATCGTGCCGGCAAGCTCGACGATCTGCTCGCGGCCTG
>Locus:SMc02449_1:2830584-2830489(-)
TGCAGGTGGAGGCCGACAACGGGGCTGCGATCGAGCTTTATCGCAAGGCCGGTTTCACCGAGGTCTACCGCTATCTCTATCGAACGCCGAAGGTCT
>Locus:SMc00734_1:2847830-2847726(-)
CTGGGACCCGAACGTGACGTCAAGGCCGGTCGCAGGTGCCGCGCCGGCTGGTCCTCATCAGGAGCGGGATTGGTGAAAGAGTGGGAGACGGAATGCCGGCATTCG
>Locus:SMc00718_2:2862917-2862873(-)
GGACTTGACGGTTTCCTTTGCCGAAGGCGGTGCTTCCGCTCGCTG
>Locus:SMc00718_1:2863320-2863216(-)
GAGCGCCCATGCAGGCATTTCGCGCAAAGACCGCGGGCATCGACCTCATTCCACCGGAGCGCGCCTCGCGTTCGAGCGCCGCTCAGCCGAGGCGCCTCGACTATA
>Locus:SMc00715_1:2865477-2865617(+)
GGCCGAAAGGGGCAAATGGCTGGAGAGGGCCGCGCGCCGTCGCCAGTCCCGCAGCCTGCTGCGCAAAGTGCTGCGCCGCGGCTTCTTCGTGCTGCTCGCCTTTCTCACCGTATTCATCGCCGGCTTCCTGCAATTCGCCGA
>Locus:SMc00705_1:2875114-2875031(-)
CTTTCCTCGGCGTCGGCAAGGTGTTGTAACACTATGAACGCTGCATGGTTCCGTTTTGAGCCGTTCCGGTATCGAGGGTCATGC
>Locus:SMc00699_1:2881501-2881400(-)
TCCGAACGCGCCCCCGGGGTCAAGCGCGCGTGGAGCCGTCTGCGCCGGTGTGCCAATGGGATGGCTGCGACAAGACGGCAGTTCATCGGGCACCCGTCGGGC
>Locus:SMc00692_1:2886094-2886243(+)
TCACGCACCGCTGCAGCGTTCATATTGGACGCGCTACAGCGTTTCGAACGGCTGCATGGTCCGCCCGCGAAAAGGTCCGGTTTTCCGGCGCCATGCAGAGGAGACTTGAATGCCCACCCTCTTCCGCTTCCTGTTCATCTGCGCCGTCGC
>Locus:SMc00661_1:2915713-2915817(+)
AACCGCTGCGCACTTTCCTGGAATTGCTCACCCTTCTGCCGCAACTCCGGACGGAAAACCGCTGCGCACTTTTCCTGGAATTGCTCACCCTTCTGCCGCAACTCC
>Locus:SMc00651_1:2924720-2924803(+)
CCGACGGCGCAGCCGATGGAAGAGCCGGTCATGACGGCCGGCGCGCGAGCCGCTTTCGCGCCCCGACGGAGGAAACGATGCAGC
>Locus:SMc03956_1:2949039-2949001(-)
GCGAGGTCGTCGTCAACTTCGACCCGAGCTCGATGCTCT
>Locus:SMc03960_1:2954294-2954235(-)
ACGGCGTCTGCCGGAGGCACTGGCAACGAAATTCCTGGCTGCGCAAGCGGCTTCCGCGTG
>Locus:SMc03960_2:2954717-2954604(-)
AACGCAATAAATCCTCCCGGAGAATGCCATGTCACTGATTTCGCTTGCCGGCGAGCTGACCGAGACCGGCCACCGACTGATCCAGCGGGTCTATTACGAGGACACCGATTTTTC
>Locus:SMc03994_1:2992448-2992308(-)
GCTCATCCGCGAAGCGGGTGGGTGGTCCACCGATGCCGAAGGCGGCGGCAAACCGCTGGAAGCGGGTTCGATCGTCTGCGGCAACGAGCATATCGCGAAGGCGCTTCGCGAGGTGATCCAGCGCCCGATTCCGTCCAAGTA
>Locus:SMc04003_1:2998858-2998965(+)
GAAGATCAAGAATTCGCTCAAGTCCCTGAAGACCCGTCACCGCGAAAACCGCCTGGTTCGTCGCAAGGGCCGCGTCTACATCATCAACAAGCTGAACCCGCGCTTCAA
>Locus:SMc04009_1:3003236-3003352(+)
ACCTGCGCGGGAAATGCCTGTGTTGTTGCGCAATCGCCCTTGACCTCGGCGGCCGTTCACGGCAGTTCACACCACCCGGAAAATTCATCCCCACAAGGAGACGACCATGTCGGATGC
>Locus:SMc04009_2:3003344-3003454(+)
GTCGGATGCTCACGGCATTGCCCGCGACCAGCTTCGCGCTTTCATCGAACGGATCGAACGGCTGGAAGAAGAGAAGAAGACCATCGCCGACGACATCAAGGATGTCTATGG
>Locus:SMc04022_1:3019499-3019564(+)
TTGATTAACCACGCGCCTTTACGATTGCGAAACGATTGCAATCAATTGCGGACAGACGGCGCATGG
>Locus:SMc04042_1:3045876-3045754(-)
AGCAGGCGGGCGGAATCATCACCGACTGGCAGGGCGGGCCGGCGGAAATGGGCGGCGAAATCATCGCTGCCGGCAGCCGCGAATTGCATGCGCAGGCGCTTGAGGCGCTCAAGGGCCGGGTTT
>Locus:SMc04046_1:3051119-3051072(-)
GGCTCCACAACAATTGGTGGAACGCACCGGCCGAGACGCGGCACATGT
>Locus:SMc04051_1:3055886-3055737(-)
GACCGGCAAGCGCGCCGAGAAATCGCCAGCGGACGTAGCGCATCATGGAATAAGCGAGGCAGCTCGCTCGTCTCTACGCCGCGGAGGAAAAATGGAACGAACCGGAAGCTTCGAGGCGGGAACGCGTGCAGCCCTGATCGGGTGTCATGT
>Locus:SMc04052_1:3056470-3056333(-)
CGTGCACAGCCATCCCGTCGGGCGGGTGCGGCGCTGAAACGCCGCTCAGCGTCCGAAGGTTCCTGCCACGCTTCCTTTGCGCTCGCCTCATGCCGGCGCTTGACTTATTATGTTGATATCAACATTACTATTTTATGT
>Locus:SMc04054_1:3057118-3057171(+)
CGTCCGTCGCCGACCGCAACGACACATCCAGAACAACCGGAGGACCGACAATGC
>Locus:SMc04054_2:3057883-3057996(+)
TCGACCCTCAAGGGGCGCTCTTCGCGCTGGTCGCGCCGAAACGCTGAGGGTTGGCGCCTCTCAACGGGAACGCGGCGGACATCTCCGCCGCTGTCCTGCTTCGGCGATCATCCT
>Locus:SMc04056_1:3060089-3060178(+)
CTGAAGAAACGAGACGTGCACGCAAGCGACGAAGCCGGCAGCTCCATCGAAAACGGGGCTGCCGGCCGTCTGCCTAAAGCTTCGCCAGCG
>Locus:SMc03926_1:3074515-3074610(+)
TATTCTCCCCCTTGTGGGGGAGATGGCCGGCAGGCCAGAGGGGGTAAGCGGGCCACTGTCTTCAACTCAGTGTCAAGAAGGGAAGCACCCCCATGC
>Locus:SMc03929_1:3078373-3078323(-)
CTTCGACCTTCTCGATCAGGGCCGCGTGATCCGCCACGTGATCACCTTCTG
>Locus:SMc02983_1:3103972-3103913(-)
GACGACCTACTCGGCCGTCGCTTTCAACGGCTTCGAGCCGCTAAAGGCCTATGTCATCTG
>Locus:SMc02985_1:3106653-3106784(+)
GAAAACACAAAGCATCGTCATGGCCGGCCTTGCGACGCTCCTCGCGCCCGCTCTCGCCTTCGCCCACCCGCATATATTCGCGGAAGCTCGCCTGGAGATCGTCTCCGACGAAAAGGGCGGGATCGGCGAGCT
>Locus:SMc02988_1:3109171-3109112(-)
GAAAAGAAGGATATTATAATATCCTCGAAAGGATATACTGTATGCCGCTCTATATCAAGG
>Locus:SMc03159_1:3116280-3116215(-)
GGGCAAGGCGGAGCGCTTCTTCACCGAGAACGGACTGGTCACGGAGGTGCTCGGCTATGTCGCCTG
>Locus:SMc03176_1:3138175-3138219(+)
GAAGCCGGACGCGTTGCTCTTTCCCGCCCCCAAGGGTCTCTACTG
>Locus:SMc03195_1:3159798-3159724(-)
ACGCGAGCGCTTGCGATAGGCGCCCAGGCGTCTAAATTCCGGAATGGGACCCAAGGAGGTGGACGATCCACATGG
>Locus:SMc03206_1:3171919-3171791(-)
GCAGGGTGGAGACGGGTGTGGCGAACGAAACCGTGCTTTACGACTATTGGCGCTCGTCGGCGAGCTACCGGGTGCGGATCGCCCTCAACCTGTGCGGCGAAGCCTATCGCTCCGTCCCGGTCGACCTGC
>Locus:SMc03209_1:3174417-3174467(+)
GTTACAAGCGTAACTGTCAGTTTTGTAACTATCAAGGAAGGAAAGCCATGG
>Locus:SMc03145_1:3184848-3184922(+)
GGAAGCCGGTTTCGATCGGCGGAAAATGCAATTGCGCAAATCCGGTCCTGGCGCATCATTCTCGGGACCGCTTGG
>Locus:SMc03138_1:3192591-3192686(+)
GACTTCCTTCCGATTTGCCGCAGTCGGCGACAATTGCATCGACCGCTATCGCGCGCCACTTCGCCAATCCTATGTCGGCGGCAACGCGATCAATGT
>Locus:SMc03137_1:3193478-3193425(-)
CTCCGCGTCATACGTTGCTGGAGTCATTGTTGGGAGGGGGCGAGGCATCGGAGT
>Locus:SMc03132_1:3198205-3198167(-)
CGGTCGACGGGCGAGAGAAAATGTCCTATCCCAATACCT
>Locus:SMc03123_1:3207162-3207269(+)
GGGGCAGCAGAAACTGATGGCCAAGGCCGCTTGGCTCTACCACGTGGAAGGACTGACGCAGGCCGAGATCGGCGAGCGCATGAATCTCACACGCCGGAGGGTGAACGA
>Locus:SMc02513_2:3280579-3280680(+)
ATTTCCTCAACGGCAAGCTCTACGACGCCAACGGCACGGAAGTGCCCGTGCTTGCCGCGGAAGCGCATTGACACACGGCAATCCGTTCCGCTGAACCGGCGA
>Locus:SMc02513_1:3280627-3280716(+)
TGCTTGCCGCGGAAGCGCATTGACACACGGCAATCCGTTCCGCTGAACCGGCGAAAACGCGATCCGGGCGCATGCTCGTCCGGATCGCCC
>Locus:SMc02486_1:3309602-3309558(-)
GACTTACGTGACGGGAACCATTCTCACCGTCAGCGGCGGGCGGTA
>Locus:SMc02485_1:3310354-3310307(-)
TACCACCGACAGTTCCGATGTCTTCCAGTTCAAGGGGTGTGGATCATG
>Locus:SMc02476_1:3321159-3321115(-)
TCGAGAACGGAGACGCCTACGATGTCGAAATCAGCGACTATCATT
>Locus:SMc02466_1:3330902-3330831(-)
CTGTCCGAAGGGGTTGAACCCCGCCAAGGCGATCGGCGAGATCAAGAAGATGCTGGTCGAGCGGCGGTTCTG
>Locus:SMc03228_1:3336992-3336936(-)
TCTTCGCCAATGTCGAGATCAAGGCCTACAACTGGGTCTTCAACAATCCGGAGGCTT
>Locus:SMc03246_1:3358539-3358679(+)
GCCGGCCGAAGGAGAACAGGATGCCTATCAACAAACTCACTGACAAACAGGTCCGAGGAATCAAAAAGCCCGGCAATCATCCCGACGGAGGAAATCTCTATCTGCGTGTTCGAGAGAACGGGTCGAAGAGCTTTATTGTTA
>Locus:SMc03254_1:3369150-3369118(-)
CGGTGCCGACCTGCTCGGCGCGATCAACAGCCT
>Locus:SMc03290_1:3407940-3407830(-)
GAACAATCGGCCGGTTACTATTCAAACAACCGATTTCTGGGAATGGTGGTACGGATGTGGGAAATCTTGCATACCGACCATATGGGCCAGACGCCCCACCTTCTCCACCTA
>Locus:SMc03773_1:3439711-3439860(+)
ACCGCAAGGTTCAAAAGCCAGACTTCAAAGGGGAGATGGGGCGATACCCAACTCCCCTTTTCGCATGTCTGGAGGAAGAACCATGCAAACCGAGCTCGTCAGGGAAGACCAATCCCGGTCTCCCGAACAAAGGCTGAGGCCTCAGCGGTC
>Locus:SMc03783_1:3449278-3449322(+)
GCCCCCCTCACCCGCAGAGTTCTGGGCAACATGAATCAAGGAGGC
>Locus:SMc03791_1:3458395-3458439(+)
CAAAGGCAAAATCGCTATATGAGGGGCAACAAGGAGTGCCCATGG
>Locus:SMc03802_1:3467435-3467515(+)
CACCATTTTTTGGTCCTACGGCACCGCGCCTCGATAAGGCGCGGCCGCTATCTGCAGGATCTGTCGGAATGCATGTCGGAA
>Locus:SMc03819_1:3486347-3486267(-)
CGCCATGGTGGAAGCCCGCATCCGGGAAAACATTCAGGCGATGATCCGCCGCGTGGAGGCGCTTGCCGGGCGGTTTGCGTA
>Locus:SMc03820_1:3486814-3486755(-)
CGACCCTTCCAATGCCGAGATATTGGTGACAGAAAACGGCGGCTACAAGATCGTTCCCTA
>Locus:SMc03840_1:3507024-3506991(-)
GTCGGCGGCAACGGCGTCGCGGAGCGTGGCAGTC
>Locus:SMc03862_1:3527019-3526897(-)
TGGGGAAAGATGGGGAGGGCCCCGATGTATCACGGACTTGCGGTCGACCGCGCCACCGGCTATCCCGATTCACGTGTTTCGGGGGAAAGCCATGACGTTGCTCCAGGTCTTTTTGCTCTTCGT
>Locus:SMc03863_1:3527263-3527334(+)
GAACATCATCCAGCAGCTGGAAGCCGAACAGGCCGCCAAGATCGCCGCAAAGCGCACCCTTCCCGAATTCTC
>Locus:SMc03867_1:3532232-3532158(-)
CGTTCGCAAAACAGCAGCCGGAGCCCTTTTCCTTCGCCGCTGCTTTGCGCTATGGGCTTCTGCCATGACCCGATC
>Locus:SMc03870_1:3534089-3534238(+)
GACCATCGCCGCCGGCGCCTTCGCCCTCGGCGGCATCCTGCTTTTCGTCGGCCTCGCCGGCGCGGCACTGCTTGGACAGTCGGCCGGCAGCGCCGGCGGTGGTCCGCTTTTCGATGCCTATATCTGGCGCATCACACGCTTCACGCTGCT
>Locus:SMc03889_1:3556479-3556441(-)
TTCGCATCACGCCGTTCACGCGGATCACAGCAAGGGGTG
>Locus:SMc03900_1:3568669-3568761(+)
TTGGGAAGAACGCAAAGGCCGTCACCCGCGGCTTTGCCGGCACGCAAGGTGGATGAAGATCATCCTTGCCGTCGGTTCAAGACGCAACGCATT
>Locus:SMc04393_1:3596833-3596726(-)
AAGGCTCAGGGCCGATGCGCGCATCGCGCCCGGCCAGACGTCACGGCTCGCCTTCAACCTCGACAAGGCCGTCTTCTTCGACCCGCAAAGCGAAAAGCGGATTGCATG
>Locus:SMc04403_1:3608922-3608821(-)
ATTCGGTCGGCGGGTCCCTCGATCCGGAAGATGCCTACAAGGCCTTCCGCGGCAAGCTGCCGAGCCCGGATGCGATGCTGGCGAAGAAGGGGCTGGCGGCCT
>Locus:SMc04406_1:3612971-3613063(+)
CTTGATTTTGCCGGCCGCGCCTTCACATCCATAAGGCGAAGGAAGGAGCAAAATGAACCGACCGCTTTCACTGACCGTCTGGATCTGGCTGAT
>Locus:SMc04410_1:3618320-3618367(+)
GATCAAGCCGCGCAAGCAGGCGGCTTGAGCGGCCTCGGTCGGGCAAAA
>Locus:SMc04089_1:3631667-3631581(-)
TTTAATGATCTTTCCCGCACGATTCCGATCTTCTGCTTGATCCTCGAATCGGCTCCGGTTCAAGAGGAAACCCACGGGCGCCGATGC
>Locus:SMc04094_1:3636927-3636992(+)
GGTAGACTCCACGGCCCGCGACACCGGCGCGGACGGACAAAAGGACTATATCCATGGCTCAGCAAC
>Locus:SMc02812_1:3640040-3639975(-)
CGAAACGGCAATCGCCTTCGGCGCCACCGGCGTGCGGGTAGGCTCCGCCATTTTCGGAGCGCGCTG
>Locus:SMc02788_1:4522-4503(-)
CGGCTTCCCGCCGCTGATGA
>Locus:SMc02785_1:6492-6511(+)
GACCGGGAAGCGGGCGGCCA
>Locus:SMc02783_1:8167-8186(+)
TGCGAAGGGAGGCGCATCAT
>Locus:SMc02774_1:19424-19443(+)
CACTGAGAGGAGAACCCGAT
>Locus:SMc02754_1:47906-47887(-)
CGCTCAGGCCGAAGAAGCGC
>Locus:SMc02566_1:55277-55296(+)
TCGATACCGCATGACAGGAT
>Locus:SMc02591_1:89436-89417(-)
CAGGCGGACGGGTTCACCCT
>Locus:SMc02592_1:89988-89969(-)
GCCGGAAAACAGGTACGAGT
>Locus:SMc02617_1:110681-110662(-)
GACAACGAACTGCTGATCTC
>Locus:SMc04153_1:113803-113822(+)
ATGGGAAAAAAGAGGGAACG
>Locus:SMc04153_2:113884-113903(+)
ACTGGAGGACTGGAGCGGCA
>Locus:SMc04149_1:117679-117698(+)
CGGATTGACGCCGTTTCCAG
>Locus:SMc04122_1:152687-152706(+)
ATCTCGAGCGAAGGCTGAAT
>Locus:SMc02820_1:166078-166097(+)
CAACTGGAATGAAGTGATGT
>Locus:SMc02820_2:167494-167513(+)
CCGGGCCCGTTATTTCAACG
>Locus:SMc02835_1:183901-183920(+)
ACCAGGACGGACTTCTTCCA
>Locus:SMc02856_1:207168-207187(+)
GTACAACGGATCGGCACCAG
>Locus:SMc02869_1:224904-224885(-)
TCGGAGACCGTCGGCCTGCT
>Locus:SMc02870_1:225946-225927(-)
CACCAGGAGCTTTGCGACCG
>Locus:SMc02885_1:242024-242005(-)
GCCGGGCGCTTTGCCGCCTG
>Locus:SMc02895_1:251744-251763(+)
GTCCTCGAATCAAGGAGACC
>Locus:SMc02914_1:270218-270237(+)
CGCTAGGAACGGAACGGAAT
>Locus:SMc00338_1:293437-293418(-)
CCGCTACCTGACCTATGGCG
>Locus:SMc00341_1:297855-297836(-)
CACGGCCGCCCGCGTTACGA
>Locus:SMc00353_1:308228-308209(-)
CGCGACGGGCTGATGGTGGC
>Locus:SMc00371_1:326334-326315(-)
CGAGGAACAAATCTTCGCCC
>Locus:SMc00381_1:334570-334589(+)
GATTCTTGAGGTGAAGAGAT
>Locus:SMc00394_1:344042-344023(-)
CGCATCATCAACGAGGTCCG
>Locus:SMc00400_1:349985-349966(-)
TTCGGCGGTTCGATCGGGCT
>Locus:SMc00414_1:363534-363515(-)
CTCGCGCATTCCCTTCGGCC
>Locus:SMc00421_1:371378-371359(-)
CTATTGTCGCAGCGACAACT
>Locus:SMc00422_1:371536-371517(-)
AACCGGGCCGCGGCCGGCAT
>Locus:SMc00432_1:380031-380012(-)
CGCTGCGATCCACGGCTACG
>Locus:SMc01147_1:404182-404163(-)
TTCCTGATCGAGCATGGTTT
>Locus:SMc01146_1:405354-405335(-)
CATGGCTGGAAGCCGGGCGA
>Locus:SMc01145_1:406068-406049(-)
GAGGCGGCCGGGGTCGAGAT
>Locus:SMc01143_1:408601-408620(+)
TCCCATGGTCGATTACACCG
>Locus:SMc01130_1:419102-419121(+)
CAGCCGCTGGGTACCGAAAT
>Locus:SMc01111_1:443589-443608(+)
TTTTTGGAAGACTGCCGCCG
>Locus:SMc01097_1:459226-459207(-)
GCCGCCGCCCTTGCCGCGAT
>Locus:SMc01723_1:478891-478872(-)
CGCTCTCCCCGGAGCAGGAA
>Locus:SMc02230_1:593677-593696(+)
CACAGGGGCGAAGAGGCAAT
>Locus:SMc02236_1:599935-599916(-)
CACATGCTCGGCCGCGACCG
>Locus:SMc02242_1:606224-606243(+)
CATGGAGATGCGGCTTGGTT
>Locus:SMc02264_1:629605-629624(+)
GGGTGGTGGCAGCAGGAGCA
>Locus:SMc02280_1:653305-653324(+)
TGCACCCGTCCGATTGACGG
>Locus:SMc02304_1:677623-677642(+)
CGAGGCCGAGGCGAGGCGGC
>Locus:SMc02311_1:682619-682638(+)
GAATAACGGCTCGCATCGAT
>Locus:SMc03001_1:698733-698752(+)
GAAAGCGGAGGCGGTCTGAT
>Locus:SMc03015_1:714070-714089(+)
GGCACGGGGGCTGAAAGTCA
>Locus:SMc03025_1:722660-722679(+)
GGACGGGACGGAAAGCCGGA
>Locus:SMc03029_1:725726-725745(+)
GTTGAGGGCTTCGCAATAAT
>Locus:SMc03036_1:730943-730962(+)
AAGATCCTGTTCTTCGTGCT
>Locus:SMc00761_1:771006-770987(-)
CGCCTTCCCCGGCGGGACGC
>Locus:SMc00768_1:780084-780065(-)
GGCTATTTCGATGCCGTGTC
>Locus:SMc00791_1:812836-812855(+)
AATACCAGGATGAGGATTAT
>Locus:SMc00795_1:816125-816106(-)
CGCCGCTATACCGCGCGCTG
>Locus:SMc00806_1:825143-825162(+)
ATTCTTCATGAGAAGGGATT
>Locus:SMc00827_1:849246-849227(-)
GAACACGCAAGGTCGCCGCA
>Locus:SMc00909_1:873398-873417(+)
CATGACGGGACGATCGGCAT
>Locus:SMc00897_1:885556-885575(+)
GCTCGGTGCTTCCGCTATAA
>Locus:SMc00873_1:912889-912908(+)
GCTCCCGCTACACCTGGCGT
>Locus:SMc00858_1:928800-928819(+)
GCGCGGCGCATTCTGATCGA
>Locus:SMc00850_1:937893-937912(+)
CGATCGTGAGATAGAGACTC
>Locus:SMc00986_1:948941-948960(+)
CTTGCTGGCGGGCGACGCAT
>Locus:SMc00980_1:957581-957562(-)
GCGCTGAACGCAAATGCGAC
>Locus:SMc00977_1:960745-960764(+)
AGTCTGCCGCCCATCCAATA
>Locus:SMc00972_1:967955-967936(-)
GGAGGCGATGTATGCCCGTG
>Locus:SMc00972_2:967958-967939(-)
GCCGGAGGCGATGTATGCCC
>Locus:SMc00967_1:973335-973354(+)
CGCATCGGGGAGCCTCGCAT
>Locus:SMc00007_1:988730-988749(+)
CGGAGTTCGGTAGCCGCCAT
>Locus:SMc00071_1:991715-991696(-)
AATGTAACGACCAGGGCTTT
>Locus:SMc00079_1:1012869-1012850(-)
CTGACGGAAGCCGGCGCCGA
>Locus:SMc00083_1:1026429-1026410(-)
TATGCGTTGCATTATCATGC
>Locus:SMc00088_1:1033721-1033702(-)
GCGGCAATGCTCCGTGCCGA
>Locus:SMc00089_1:1034754-1034735(-)
AGGTGTTGTCCTCGACATCA
>Locus:SMc00092_1:1037438-1037419(-)
TGGTGGGAGAACGACGAGAA
>Locus:SMc00033_1:1045657-1045676(+)
TCACATTCGCGAAAGATTTC
>Locus:SMc00110_1:1075623-1075604(-)
TTTTCACAAAACCGTCCACG
>Locus:SMc00112_1:1077610-1077591(-)
AACACGATACGCAAGCTGGC
>Locus:SMc00118_1:1092092-1092073(-)
GAACATCTTTCCTCGCAACG
>Locus:SMc00064_2:1103129-1103148(+)
CCCGAAGGTTCTGCCTCATG
>Locus:SMc00064_1:1103150-1103169(+)
CGATATTTGCACGGGGCGGC
>Locus:SMc02379_1:1133599-1133618(+)
GGCAAAGCAATAACAACCAT
>Locus:SMc02380_1:1134685-1134666(-)
TCAGATGATCGAAACCGGCC
>Locus:SMc02408_1:1163891-1163910(+)
AGTCGTAAAGGACAGGCCAT
>Locus:SMc02647_1:1173248-1173229(-)
GGCATCCCGCAGCCATCGCT
>Locus:SMc02647_2:1173289-1173270(-)
GTTGCAGATCTCACGCCATG
>Locus:SMc00555_1:1225374-1225355(-)
GAAGGCGAAAGCGAGACGCC
>Locus:SMc00560_1:1230439-1230458(+)
ACGTCAGGAAGCCCGCGCAT
>Locus:SMc00567_1:1237938-1237919(-)
GAAGCAGCGCGAACTCGCCC
>Locus:SMc00569_1:1238914-1238933(+)
ACCCATCCGGGAGAAGAAAA
>Locus:SMc00570_1:1240470-1240451(-)
CTTCGCCAATCAAGGCTTAA
>Locus:SMc05005_1:1258293-1258312(+)
TTTGAAGATTTGCCAGATCC
>Locus:SMc00594_1:1267316-1267335(+)
CGAAGTACAGGAGCCTGAAT
>Locus:SMc00597_1:1269172-1269153(-)
ATGGCGGTTTGCGGCAACCG
>Locus:SMc00615_1:1287011-1286992(-)
GTGGTTCCGGCGAGTGAAGC
>Locus:SMc00616_1:1288144-1288163(+)
CGAACGACGCGGAAGGTGCG
>Locus:SMc01754_1:1299399-1299380(-)
TTTGCCGCGCCGCTCCCCTC
>Locus:SMc01807_1:1353091-1353072(-)
CCGGTCGCCACCGTCGCGGC
>Locus:SMc01812_1:1357945-1357926(-)
CGACGGCTTCCCGGGATGCG
>Locus:SMc01919_1:1383468-1383487(+)
GGCGGCGGAGTAAGAAACCA
>Locus:SMc01373_1:1407946-1407927(-)
CGATCCCGATCTCGCCGATC
>Locus:SMc01342_1:1437591-1437572(-)
TTCCTATGTCGTCGGCAACG
>Locus:SMc01336_1:1444552-1444533(-)
CGTTCCGGCTGCCGTCTGGC
>Locus:SMc01312_1:1475085-1475104(+)
TTCCGAAAGGCAGTCTCTCA
>Locus:SMc01292_1:1486993-1487012(+)
CGCAAATCCCCGGCCGCTTC
>Locus:SMc01287_1:1490717-1490736(+)
AACGCAAGGAGAATAGACGT
>Locus:SMc01264_1:1512615-1512596(-)
GACAGCCCGTCCCGACCGAC
>Locus:SMc01257_1:1517946-1517927(-)
ATCTTCGTCCTCGCGCGCCG
>Locus:SMc01006_1:1532772-1532791(+)
AATCCACCGGATTCCTAAAT
>Locus:SMc01011_1:1537008-1536989(-)
GTGGCCCGCAACAAGGACAA
>Locus:SMc01018_1:1542334-1542315(-)
GACAGCCTGATGGGAACGAA
>Locus:SMc01039_1:1565507-1565488(-)
CGCGACGGCGCGATGATTCA
>Locus:SMc01047_1:1576145-1576164(+)
TTTCTGAGGGCCTCAGCCAT
>Locus:SMc01053_1:1583241-1583260(+)
AAGGAGCCGTCCCCTCGTTA
>Locus:SMc02113_1:1597364-1597383(+)
AGGGACCGCCCAGGAAGGAG
>Locus:SMc02109_1:1599812-1599831(+)
AAAGAAATGAGGAACTAACG
>Locus:SMc02104_1:1605509-1605490(-)
ACCTGGACGGTGCGGGACAG
>Locus:SMc02103_1:1606684-1606665(-)
TTCTGGTCCACGCCTGTCAC
>Locus:SMc02089_1:1619912-1619931(+)
CGGCCGCAGGGACCGGAGAT
>Locus:SMc02071_1:1647183-1647202(+)
CGGCAAAGTCCGAAACGAGA
>Locus:SMc02047_1:1673727-1673708(-)
CGAGCACGCCGAAGTCGGCA
>Locus:SMc01224_1:1700183-1700164(-)
GCCCGCCGCAATTGCAGCCG
>Locus:SMc01215_1:1708927-1708908(-)
CTCGCCATCAAGGCACTGAA
>Locus:SMc01207_1:1721097-1721116(+)
TTTTAATTGATACCATAGAT
>Locus:SMc01203_1:1726760-1726741(-)
GTCGCAGGGCTGGCGGGTCT
>Locus:SMc02814_2:1730954-1730935(-)
ATCCTGGAGCGGCAGGGGAC
>Locus:SMc02814_1:1730996-1730977(-)
TTCGCCGTGGCACAGGGGCT
>Locus:SMc00943_1:1770297-1770278(-)
GAAGCCGCCCGCTTTCAGGG
>Locus:SMc00256_1:1824887-1824868(-)
GACGAGCGCTTTGAAAATGC
>Locus:SMc00258_1:1826873-1826892(+)
AACACTACGGGGAGGAAGGA
>Locus:SMc00268_1:1837547-1837528(-)
GCGGATGATGTGGCCGGTTG
>Locus:SMc00288_1:1858591-1858572(-)
GGCGTCAGCCCCGGGGACAG
>Locus:SMc00539_1:1890294-1890313(+)
ATCGGCGGGGGTGGTGTGGT
>Locus:SMc00482_1:1934024-1934005(-)
ATCCTTTACCGAATCGGAAA
>Locus:SMc00194_1:1962819-1962838(+)
GCTATGCCCCAAGCTTCAAT
>Locus:SMc00179_1:1984605-1984624(+)
CGGCGTTTCCTCTCCAGGAG
>Locus:SMc04438_1:2006101-2006082(-)
GCGTCTCCAGTTTCACAAAT
>Locus:SMc00147_1:2023310-2023291(-)
GCTGAAGGCCGTTTCCGCGT
>Locus:SMc00198_1:2030134-2030115(-)
CAATGTCGATACGATCCAGA
>Locus:SMc00135_1:2035450-2035431(-)
AACAATCGCCTGCGGCAAAG
>Locus:SMc05007_1:2077170-2077151(-)
GTGTTTATGACGGCTGCTGC
>Locus:SMc04264_1:2094330-2094349(+)
ATCGGGCATTGACCGCGCAG
>Locus:SMc04275_1:2100023-2100004(-)
TCCACCTTTCGACCCCGCCG
>Locus:SMc04306_1:2123233-2123252(+)
GCGGTCCGGATCAGGACGGT
>Locus:SMc04309_1:2128803-2128784(-)
CCGGTGACGCAATCATGGCG
>Locus:SMc04172_1:2161376-2161395(+)
TCCGTATAGAATGTGTTCAT
>Locus:SMc04177_1:2168182-2168163(-)
TGAAAAGCTGCCGTGGGTGA
>Locus:SMc04184_1:2174570-2174551(-)
GTGCTTCCACGAGCCGGGCC
>Locus:SMc04191_1:2178807-2178788(-)
GTTGACGATTTGTCGGACGA
>Locus:SMc04194_1:2180929-2180948(+)
CTTATTTTTAAAGACTGAAT
>Locus:SMc04196_1:2183553-2183534(-)
TTGGCTGAAGCGGGGCCTGA
>Locus:SMc04202_1:2187503-2187484(-)
GACCGTTGCCATGCGCTACG
>Locus:SMc04283_1:2206726-2206707(-)
ATCGTCATTCTCTGCATGAT
>Locus:SMc01403_1:2244608-2244589(-)
TTCGATGGAAGTCCTGAAAA
>Locus:SMc01404_1:2245204-2245223(+)
GCAGCAGGGAACGCGACGAT
>Locus:SMc01488_1:2247810-2247791(-)
CATCTCCTGGTCACCGGGCC
>Locus:SMc01406_1:2249758-2249739(-)
GAGTGCCGGCAGTTCTCTCT
>Locus:SMc01431_1:2274813-2274794(-)
GACGAGGCCACGGACGAGGT
>Locus:SMc01434_1:2279406-2279425(+)
TGCGCGGAGCGAATTGGGAT
>Locus:SMc01470_1:2318030-2318049(+)
ACCTCATGTCATATCGAAGT
>Locus:SMc01881_1:2325231-2325212(-)
GTGAAGGCGCGCAGCTTTCC
>Locus:SMc01865_1:2345862-2345843(-)
CTGATTTCCTATGGCGGGTC
>Locus:SMc02817_1:2378787-2378806(+)
CATCGGCTCAGGACTTTATA
>Locus:SMc01582_1:2386366-2386347(-)
CGGCCGGCGGCAATCCCGTC
>Locus:SMc01619_1:2409638-2409619(-)
ACCGATGCGGAAAACGCGGA
>Locus:SMc01643_1:2438391-2438410(+)
GGTATGGCTGGACGCCTGAT
>Locus:SMc01650_1:2447264-2447245(-)
GTGGACGTCACCTACCGGGA
>Locus:SMc01658_1:2457264-2457283(+)
ACAGCCCGGCATGAAAGCAT
>Locus:SMc01671_1:2475040-2475021(-)
CGGCCTCCGGGCCGATGTAA
>Locus:SMc01745_1:2486401-2486420(+)
CTGGCAACAGGGAAGTATGC
>Locus:SMc04442_1:2487077-2487096(+)
TGGGAAGCGGGACTACCTAA
>Locus:SMc01557_1:2498413-2498394(-)
TGTTGCGGATGTGACGGGTC
>Locus:SMc01580_1:2517335-2517354(+)
TTTTTTTCGCCACAACAACT
>Locus:SMc01591_1:2523839-2523858(+)
GACAAATCTCCCCTTCGGCT
>Locus:SMc02688_1:2537820-2537801(-)
GATCCCTCCCGGCGGGCTCC
>Locus:SMc02695_1:2544461-2544480(+)
CGCATTCAAGTGAAACTCGC
>Locus:SMc02695_2:2545659-2545678(+)
CATTTCCGGTTCAATACGTA
>Locus:SMc02720_1:2568597-2568578(-)
GACCGGACAGCCGGTCGACA
>Locus:SMc02726_1:2578339-2578320(-)
TTCGCCGCTCAACAGCAAGC
>Locus:SMc04457_1:2594163-2594182(+)
CGCCGGAAGGAGGCGATCAT
>Locus:SMc01531_1:2601184-2601203(+)
CGCGCAGTGACATGCGCTTA
>Locus:SMc01748_1:2613111-2613130(+)
GGCCGGTTAGCTGATTGAGG
>Locus:SMc01515_1:2614802-2614783(-)
TCAAGCCGCGTTGGAAACCG
>Locus:SMc01514_1:2616164-2616145(-)
TTGCGGTCAACTTAAAAGCA
>Locus:SMc01507_1:2621768-2621749(-)
TTCGGCTCGATCCTGATCGA
>Locus:SMc01495_1:2634658-2634639(-)
GCGCGCCGCACTCAAGGGCA
>Locus:SMc01821_1:2644972-2644991(+)
GATCGTAGCCGATCAACGGA
>Locus:SMc01960_1:2682718-2682699(-)
CTGATGGTGCCGAAAGCCAA
>Locus:SMc01964_1:2686082-2686063(-)
CAGTCCAACATGCCCTTCGC
>Locus:SMc01973_1:2697191-2697172(-)
CTGATCGCCTGCAAGCGCCA
>Locus:SMc01975_1:2699436-2699455(+)
CGGGGAGAGGGCTAGGGTGA
>Locus:SMc01986_1:2710588-2710607(+)
TGTGGTGAGGGAGGGCATCA
>Locus:SMc02028_1:2732824-2732805(-)
CTGGGCGACGCGCTCCGCGA
>Locus:SMc02044_1:2748227-2748246(+)
AATACGCGAGGTGACGCGAT
>Locus:SMc02334_1:2752631-2752650(+)
GCAAGGCGGGCTGACGCTAT
>Locus:SMc02430_1:2802761-2802742(-)
GGGCTTGACCACTTCAAGAC
>Locus:SMc02435_1:2818216-2818197(-)
CGAAGCGCAGGGCTTTCGTT
>Locus:SMc02443_1:2827158-2827139(-)
ATCATCATCAACGATGTTCC
>Locus:SMc02449_1:2830604-2830585(-)
GGGCGCAAAGAAGGCCTGGT
>Locus:SMc00734_1:2847850-2847831(-)
CTGAATTGCAAAGGCGATGG
>Locus:SMc00718_2:2862937-2862918(-)
ACGAAGGGCGGAAAAATGCC
>Locus:SMc00718_1:2863340-2863321(-)
CGATCGGCGCCGTCACCGGG
>Locus:SMc00715_1:2865457-2865476(+)
GAACTACGCGGGAGCGGGAT
>Locus:SMc00705_1:2875134-2875115(-)
TTGCGACATAAATACGTCGA
>Locus:SMc00699_1:2881521-2881502(-)
TTCAAAATATTTCGACCGCA
>Locus:SMc00692_1:2886074-2886093(+)
GTCGGCGCCGTTCATATAGT
>Locus:SMc00661_1:2915693-2915712(+)
TGCCGCAATTCCGGACGGAA
>Locus:SMc00651_1:2924700-2924719(+)
GAAAATGGCCCGTGCCGGCA
>Locus:SMc03956_1:2949059-2949040(-)
CGACAAATACGATTCGTGGA
>Locus:SMc03960_1:2954314-2954295(-)
ATCAACGGTCAGGGACGGCC
>Locus:SMc03960_2:2954737-2954718(-)
TTTTTGTTCCTGCACAGGAA
>Locus:SMc03994_1:2992468-2992449(-)
GACATGGCTGCCGGCCTCTT
>Locus:SMc04003_1:2998838-2998857(+)
ACCTGCGGATCAGGAAAAAT
>Locus:SMc04009_1:3003216-3003235(+)
CAATCGCCCGAAGGAGTAGG
>Locus:SMc04009_2:3003324-3003343(+)
CCCCACAAGGAGACGACCAT
>Locus:SMc04022_1:3019479-3019498(+)
GAAATGCGGTAGAGAAACGA
>Locus:SMc04042_1:3045896-3045877(-)
CGGGCTCATTCCGCTGATCG
>Locus:SMc04046_1:3051139-3051120(-)
GCCGATCCAATATATGGACG
>Locus:SMc04051_1:3055906-3055887(-)
TGATCGCACTGACCTGATGG
>Locus:SMc04052_1:3056490-3056471(-)
ATTGATTTCCCTCCCGCGGT
>Locus:SMc04054_1:3057098-3057117(+)
TTCGCGTTCCCCCACGCGAC
>Locus:SMc04054_2:3057863-3057882(+)
AGCGTGGATCGCGCAGTTCA
>Locus:SMc04056_1:3060069-3060088(+)
CGGATCAACCCGCCGGTCGT
>Locus:SMc03926_1:3074495-3074514(+)
GAGCGCGAGGCAGCCGCGTG
>Locus:SMc03929_1:3078393-3078374(-)
CTGGAAGAAATCAACGAGGC
>Locus:SMc02983_1:3103992-3103973(-)
GAAGGCACGGGCGCCTACAC
>Locus:SMc02985_1:3106633-3106652(+)
GAAAGGATTCCCATTCCCAT
>Locus:SMc02988_1:3109191-3109172(-)
ACTGCTTCTGGTGAGGATAT
>Locus:SMc03159_1:3116300-3116281(-)
GGCGCCGATGCCGAAACCTC
>Locus:SMc03176_1:3138155-3138174(+)
CCGGCTATGTTTATCCGTAT
>Locus:SMc03195_1:3159818-3159799(-)
GAACCGATGGGGCGGAGACT
>Locus:SMc03206_1:3171939-3171920(-)
ACGAGCGCGGCTGAGGCCGG
>Locus:SMc03209_1:3174397-3174416(+)
CTCATTCCTTCGCTATATTA
>Locus:SMc03145_1:3184828-3184847(+)
CCTGAATGCAGGACATCGAT
>Locus:SMc03138_1:3192571-3192590(+)
GCAGGACAAGAGATCGCCAT
>Locus:SMc03137_1:3193498-3193479(-)
AGTCGTCAATCCCTTTGCGT
>Locus:SMc03132_1:3198225-3198206(-)
CGCCCCTCCGCTTGCCACCG
>Locus:SMc03123_1:3207142-3207161(+)
GCGTTGCAGGGGGGGTGCAT
>Locus:SMc02513_2:3280559-3280578(+)
GCGGCTGCACGACGGCGACT
>Locus:SMc02513_1:3280607-3280626(+)
CAACGGCACGGAAGTGCCCG
>Locus:SMc02486_1:3309622-3309603(-)
TATCTCCTGTCCGACAAGGC
>Locus:SMc02485_1:3310374-3310355(-)
GCCTGGGGCGAAGGCAAGGG
>Locus:SMc02476_1:3321179-3321160(-)
ATGGCGGATTTGCTTCCGCT
>Locus:SMc02466_1:3330922-3330903(-)
ATCATGAACTGCGCCCAGGC
>Locus:SMc03228_1:3337012-3336993(-)
TCCCTATGCGAAGGTGGGTC
>Locus:SMc03246_1:3358519-3358538(+)
ATAAAAGTGGGCCAAAGTGG
>Locus:SMc03254_1:3369170-3369151(-)
GACATTGACGAAGCGTTCAC
>Locus:SMc03290_1:3407960-3407941(-)
GTCAAGGCGAAATCTCCGCG
>Locus:SMc03773_1:3439691-3439710(+)
CTCATCGACCCGGCTGACGC
>Locus:SMc03783_1:3449258-3449277(+)
CAGGCGCAGCTGAAGGAATA
>Locus:SMc03791_1:3458375-3458394(+)
AGAATTCATCACTCGAAAAA
>Locus:SMc03802_1:3467415-3467434(+)
CTTGAGATTTCGAAGGGCCG
>Locus:SMc03819_1:3486367-3486348(-)
GAGGAATATCCCGAGGTGAC
>Locus:SMc03820_1:3486834-3486815(-)
CTGCGCCAGAAAATCGAGCG
>Locus:SMc03840_1:3507044-3507025(-)
ATTTCGGTGATCGAGCGGAG
>Locus:SMc03862_1:3527039-3527020(-)
TCCCCACCCCCTCCCGCCTG
>Locus:SMc03863_1:3527243-3527262(+)
AACGCAAAGGTTAGACCGAT
>Locus:SMc03867_1:3532252-3532233(-)
AACCTGATCCGCGCAGCATG
>Locus:SMc03870_1:3534069-3534088(+)
GGCACAAAGGAAAGCAGGAT
>Locus:SMc03889_1:3556499-3556480(-)
TTCATCGTGGTGCTCCTGCT
>Locus:SMc03900_1:3568649-3568668(+)
CGCCCCGTCTACCGCGTTTT
>Locus:SMc04393_1:3596853-3596834(-)
GGCGGCAAGGAAATCGTCGC
>Locus:SMc04403_1:3608942-3608923(-)
CAGACTGAAGGACAATATCT
>Locus:SMc04406_1:3612951-3612970(+)
GTGCTTCGCGTTTGCGGGGT
>Locus:SMc04410_1:3618300-3618319(+)
CTGCTGATCAACCGCGGCCT
>Locus:SMc04089_1:3631687-3631668(-)
GGCGGCAGGGTTGATAAATA
>Locus:SMc04094_1:3636907-3636926(+)
CCCAATTCCCGGAAATGAGT
>Locus:SMc02812_1:3640060-3640041(-)
ATGGGCATGTCCGGTGACTT
>Locus:SMc02791_1:1940-1978(+)
TGCATGATTCACGTGAAACATTTGTTAACCATGCCTTTG
>Locus:SMc02777_1:15814-15707(-)
TCTCGACTACATCGTCGCGCTGCAATCGCGCGATCCCATGCTCGCCGAACAGGCCTGCCGGCGACACCTGAAATCGGCGCGGGAGACGCTGCTCCAGTCGATTTCGTA
>Locus:SMc02563_1:54199-54234(+)
GGCAAGCGAACCGCTTTACATCAACGAAAACATCGT
>Locus:SMc02567_1:56670-56530(-)
CGCGATCGCCGAGGGCCTCTGGCACAATATCAACCTGAAGAACCTGCATCAGAACATCCTGCCGACGCGGCCGCGCGCCGATCTCATCCTGCAGAAGGGTCCCAACCACCTGACGCAGACGGTGGCGCTCAGGAAGCTCTG
>Locus:SMc02579_1:65198-65338(+)
TGCTCTAGGAAGGCATTCACATGGATACGCGACCGGAGCCGTTCGAGCCGCCCGCGCCCGTGCCGCGCACCGGCATTCCCTCGCGGCTCGAGATCATCCGCACGGTTCTGCGAAACCCGCTCGAGCTCTGGGGCGAGCCTT
>Locus:SMc02581_1:68869-68970(+)
CCGCTTCTATCTATTGCAATAGTAATACTGAATTCAGGAGCTGTGGCATGGACCGCGTTGAGAAATATGGATTGCAGATCGATGCGGGGCTCCACCGCTTTC
>Locus:SMc02590_1:87988-88122(+)
TGCTGCCTGCAGCGGAATAATATGGCGCCGCTACTCAATGCGTCCGTACCGCAGCGCGCGCGGACTGCAATTTTCCATCTATTTGCCCGGTTGAGAGCCCGGAAGGTTATGGTTAGGTTCGGGGCATGGGGATGC
>Locus:SMc02602_1:95996-96061(+)
GTTGGCATGAAAACTGCTTCCGTAACACGACCACAGTCGGGTACGGGTGCAACTTGGATTTCTTCG
>Locus:SMc02620_1:111758-111880(+)
CACGCAGAAATATTTACTATCAGTAAAAACAAAGCGAGATTGGCATGGGCAGGGAAAACGCGGAAAAGCACCGGAACTCGAAGAAGAACGGCAAGGCGGCGACAAGCGCCGGCGGCGCGCGCA
>Locus:SMc04154_2:112739-112774(+)
GAACATGCAGAATTTCGTTCTGACCGTGTCCTGCAA
>Locus:SMc04154_1:113624-113713(+)
CTGAGGCCGATCGAGGCCGAGACCCGCCTTACTCCAACGCCGCCATTACCGCCCATCGCGCCAGAGCGGGAAGCCGCACCAACGCGTGCG
>Locus:SMc04153_1:113823-113906(+)
AAATGGCTTTATCTTGGCGTTTCTCCGCCTTGGCGGATCGGCATCGCGCTCTCGGATCGAAACTGGAGGACTGGAGCGGCATGG
>Locus:SMc04139_1:132628-132587(-)
GGACAGCCCGAAATATGCCGATTGGCGTGCGAATACCCGATA
>Locus:SMc04128_1:144859-144939(+)
GACAGGCATATTTCGGGAAACGAGATTTCGCGTCGATGGGATGGATTGCGCATCCTGCGCTGCCAAGATCGACACGGCCGT
>Locus:SMc04113_1:160958-161077(+)
TTTCGCCGGGGACAGCCGGATGGAGCTCGAGATGATCAATGCGACTATTCTGGTTGTCTTTCCCTTTTCCCTTGCACTAGCCGCGTTGTCCGATCTGCTCACAATGACAATTCCGAACCG
>Locus:SMc04111_1:163886-164005(+)
AAAGCTTTTTCCTCGGCCGGGTCAACCGGATCTATGGACGCCCCGAGGCGCAGCCGCCCGCCGGCCGCTACCACGGCAATGTCGGCTTCATCTACAAATAGGCCGGGCCATGCAGAAGCG
>Locus:SMc02824_1:171375-171274(-)
CGGCCAGGAACTGACATCCGAGCAGGCCGAGGCCAATGTCGCCTATCTGCGCTCCGTGCTGTCGCAGCAGGGCGCGTGGAAGCAGCTGGCGAAGGCGGATTG
>Locus:SMc02826_1:173694-173738(+)
GCCGGTCGAACTTACCCCTTCTCAGGCGCTGGGGCTCTGGCATGC
>Locus:SMc02831_1:178925-178878(-)
TCTATACCTGGGTCGACCCGCGCATCGATTTCGAGCGGAGGGACGTCT
>Locus:SMc02850_1:198529-198470(-)
CATGAGGGTGCCGCTCAAGGTCGATGCGCGCGCGGCACACAACTGGGACGAGGCGCATTA
>Locus:SMc02865_1:218733-218765(+)
TGGAGACCGTCCGCATCGACGAGGGCTTCGACC
>Locus:SMc02874_1:230308-230237(-)
TCGCCTATGCCGAAGACGCGCTCGAGCGCGCCGATCAAAATTTGCGCCGGGCGATCGCCATCGTCGGGACGT
>Locus:SMc02879_1:235599-235534(-)
CCGCACGGACGCGGCAAAGATCAGGGCGATGCGGGCGCGGCTCGATGCGCCGGCGGCAAAGGCTTG
>Locus:SMc02893_1:250354-250434(+)
CGCACGATTTGCACTTCACTCGTGCATTTGACGCCGTGCCTGGATAAAACCTGTGCTACTGTCGTTGCATGCCGAAGCCCA
>Locus:SMc02896_1:253068-253003(-)
AGCCTTGCTCGACATCCAGAACGGCCGCGCGCCGGACCCGCATGGCTGGCTCGACCGGCTGTTCTG
>Locus:SMc00334_1:288347-288394(+)
GACCTTCGTAATCGCCATCGATGGACCTGCGGCCGCCGGCAAGGGAAC
>Locus:SMc00375_1:329318-329365(+)
TGCTGCGTTTCGGAATTTTGTCGACGGCCAAGATCGGCCGCGAGCTCG
>Locus:SMc00386_1:339066-339016(-)
AGCTGCTCGTCGGCTTCAAGCCGGAACTCTACGAAGCCGAATTCGGGGCGT
>Locus:SMc00388_1:340960-340841(-)
GGATGGGCTCATCGTCACGCGCGTCTCCACCCGTCTCGCCCGCCGCCGGTCCGACCTGATGAAGATCGCCTGCGCCGAGCCTTCGCGTGCGGCGCGAAAGCCGGGGGCGCTGGAGGCCTG
>Locus:SMc00428_1:377483-377427(-)
GATCGGTTCTTCTGCCGCCATCATCAATCGGGAACGGTGGCAGGATGTCGAAGCAAG
>Locus:SMc01166_1:382030-381950(-)
GCCGGAGGTTTCCGACCGCGATCAGGTGAAGGCCGCCCGCGAAGGCTACGAAAAGGCCCTCCAGGCGCAGCGGTTTGGTTG
>Locus:SMc01128_1:420901-420993(+)
CCGCCGTCATCCGGCAGCGCCGGCCGTTGGGCGATCCTTCGGCAGGGGGCGCGCGCGTCGCCTATGCTCTCGCCGGCATCGTTGCGGCAATGC
>Locus:SMc01124_1:429609-429722(+)
GGCCAGACACGAAACCTCCTTTCCCGAAATCCTGGACGTGGCGGCGCTTCGGGCCAGGTGCGACTTCATCGCCTCCGCTCATGCCGAACAGCGCGAACCGATGCGCCGGGCCTT
>Locus:SMc01111_1:443702-443788(+)
TGGAAAGACTGGCAGGCAGAATCATACTTCTCTCGGGGGTTTCCCGGACATTCGTCGGCTTTCTCGCCGGCCTCCTGGCGGTGCTTG
>Locus:SMc01104_1:450580-450470(-)
ATCGTCCGGCACAGGCGCCGCGCAGTGCCGCCTACTCCAATTCGACTCAAAGAGTGCTTGCCAAGACATCCGGCGCCAATGCGCTCGCGCAGGACAATTGGGAAGAATTTT
>Locus:SMc01394_1:458502-458433(-)
CTGCCTCAAGACCCGCCGCGAGCGTTTCACCGACAGGCGGATCCTCGAGGAGATCGATCGTTCCATCGGT
>Locus:SMc01089_1:469869-469819(-)
AAACAGGGCAAACGAATATGGCAGCCGCCGCGATGCGCCGGCCGGAGATTG
>Locus:SMc01724_1:478683-478745(+)
AGCGGCACTGCATCAACGGGCTCGCCCTGTCATTCGTACCGGAGACGGCCTGAGCGTGGCTGT
>Locus:SMc02177_1:518273-518317(+)
GGGGCGATAGCTGGCATCCCGCGATGCGGTTGCTGTCGATGTGTG
>Locus:SMc02164_1:529688-529744(+)
GATCGTTTGCTGCGGAGAGGCCCTGATCGACATGCTGCCGCGGGAGACGACGGCGGG
>Locus:SMc02199_1:547182-547250(+)
TGGATTCATTGCTTGCGGCGACCGACATCGAGGAAGCGCTATCTATTGCCTATGTGCATTCCGTGGCCG
>Locus:SMc02139_1:573746-573672(-)
GGGTTTTTCCCGGAGAGCGGTGACGGATTCCGCCATCCCAACGCCGAGAACGGGGAGTGCAGAGATGAACTGGAC
>Locus:SMc02223_1:584756-584616(-)
GGGCGAGGTGATGGCGAAGGTGCTGGCCCGGCAGACGCCCCGCGGCATCGAGCTCGTTTCGCTCAACCCCGACCATCCCAACCGCAATTTCGAGATGAACGACGTGGAATGGATCGCCCGCATCATCTGGGCCAGCCAATA
>Locus:SMc02249_1:611518-611405(-)
CCTGGCTCACCCAGCTTGCCGCGGCGGGACGCGCGGCGGCGGAATAAAGTGGCTTACCGCTCGGATTGCCCCTCATCCGGCCTGCCGGCCACCTTCTCCCCGCAGGCGGGGCGA
>Locus:SMc02274_1:648456-648569(+)
GGAATCATTGCTGTGCCGAACACGGAGTGTCGTAGTGAAACGAGTGACTGCCCTTCTGCTTTGTACCGCGCTTGCGGGATGCCAGGCCGTGCCGGGCGAGGGCCCTCTGACAAC
>Locus:SMc02328_1:661329-661261(-)
AACGAGGCCCTCGTTACCGGCGTGGTGACGGGGGTCTTCGTTTGTCTGGATGACACAAGGAATGCATGG
>Locus:SMc02320_1:690389-690345(-)
CTTCTTCCGATACAACGAGAGGGTGATTCATGGGCATTGAAAGCA
>Locus:SMc02323_1:694160-694213(+)
GCACGAGAAAGAAAGACACAGGATCATCCTGTCGGCGGTGCAGGAAAAGCCGGT
>Locus:SMc03012_1:709570-709650(+)
GAACACCGAGGCTGCCGGGAGGCGCGTCCATGTCATTCAGGGCGAGTTCAAGGTCGTCAACGATCCGGATATCGTGCTTTC
>Locus:SMc03030_1:726093-726143(+)
GAAAGCCCTTTCCATCGCCGCCACGGGCATGAACGCCCAGCAATTGAATCT
>Locus:SMc03035_1:729780-729866(+)
GGAAGAAATCGAGAGCAAAGAAACGAAGGCCCCCTCGCGGCTGATGACCATCGCGGCCGTGGCGGTGCTGACCCTCGTCGCCGGCGG
>Locus:SMc03047_1:743204-743260(+)
GAGTCTCTACGGTACCATGAGAACGGGCGTGTCCGGCATGAACGCCCAGTCCAACCG
>Locus:SMc03067_1:765163-765104(-)
GACCAAAACCCCGGACCATCCCAAACCAAATGGTCTTCCGCTATGCATGAATTTTCCCCG
>Locus:SMc00765_1:775715-775804(+)
TGTTCATCGACAGGATACTTGCCCGCTTCAAGATTCAGACGAAGGTTCTGTTCTTCATCCTGCCTTTCGTCGTCAGCATCTCGGCCGTCG
>Locus:SMc00772_1:785617-785654(+)
TGGCGAAACTTGCCTCAGCCCTCGTCAGCCGCCTGGTC
>Locus:SMc00779_1:799004-799141(+)
GAAACATGGCTTTCGAGAAAGGTGGAGTCTGGCGGAACTGGGTCGGCAATCAGTACTGCGTATCGCAGTACAAGGCCTCGCCCGGCACCGAGGCCGAACTGGCGGAGCTGGTCGCAGAAGCGGACAAGCGGGATCTCG
>Locus:SMc00780_1:800376-800320(-)
CACGGTCGCAGCGTTCCTGCAGGAAATGGTGACGGCGGAGCATCAGATATTCGTTTA
>Locus:SMc00780_2:800424-800320(-)
CTATTGGACGACCTATCACGAGAGCGCCCGCGACCTGGTGCGCGTGCGCACGGTCGCAGCGTTCCTGCAGGAAATGGTGACGGCGGAGCATCAGATATTCGTTTA
>Locus:SMc00784_1:806373-806227(-)
TTTAAAACACGAAAAAGGAGAGAACACCATGAATATTTCAAAAGCGCTGATCGGCGCGCTGTCCGTGGCGGCGACATTTCTTGCCTCGACGGCGCCTGTCCGCGCCGATGGGGAGGTCAACATCTACTCCTACCGGCAGCCGGACCT
>Locus:SMc00791_1:812802-812894(+)
ATCACCCAAATGCCGGCAGACCGTTGTTCGGCTCAATACCAGGATGAGGATTATGGAAATCAAGCGTTTCGAAACCGGCCCGCGGATGAGCCA
>Locus:SMc00793_1:813552-813626(+)
GAGTGCGCCACCTCCGTCCTGCATCCGCAAACGGGCTGTTCGCCGCACGAGCGTTTGAGAGGTAGGTGCCGATGG
>Locus:SMc00793_2:813625-813684(+)
GGACACAGCCGGGCGGACGACGGCCGAGCGTCGACGAAAGCGCGAAGCGGAGAGGGAAAT
>Locus:SMc00818_1:840181-840095(-)
AATCTCCAATTGTATTTCCTGCCATTTACGATAAGATTTTCCTATCATGTTGACACTCAGGCAGATGCGTTACTTCGATGCCCTCGC
>Locus:SMc00830_1:851080-851172(+)
GCCAAAGGGCAGTTTTGCATTTCCGGTGGCGCCGTTGCGCGCCCAGGCGCTCGGCGAGGTTCATTCACGGCCCTATGCGCTGGTGACGACTCC
>Locus:SMc00915_1:867139-867249(+)
TGGCTGATGGGGGGGAGGAATACACCATCGCCGACATCGCGACCTATCCCTGGGTGGAAGGGGCGCGGAAGTTCTATGGTGGCGCCGAGGTGCTCGACTATAAGAGCTTCC
>Locus:SMc00915_2:867139-867216(+)
TGGCTGATGGGGGGGAGGAATACACCATCGCCGACATCGCGACCTATCCCTGGGTGGAAGGGGCGCGGAAGTTCTATG
>Locus:SMc00891_1:892600-892514(-)
CATTTAGGCGGAATCGGAAAGGGGATTCCTTTTTCTGCGCAAATCAGATTCACCATTCAGGCCGGTGAAGGAGGCCGGCCTTTATGG
>Locus:SMc00933_1:892782-892738(-)
TCGAGGCTGACCGACGCGCCGGCGTTTTGCCGGGTCAGCAGCCAT
>Locus:SMc00886_1:899367-899480(+)
GGAAATGGCGGAAGCAACCGGCGAGGCGCCGAAACGGACCCGGAGCGGGCGACCGCAGCGGCGCGAGGGCAGCAAGAATCTCGGCGTCCCCTACATCGTCCGCAATATACCGAC
>Locus:SMc00873_1:912908-912940(+)
TGGAAAATGCCCGCCGCCTGCTGGTTCTGGCGC
>Locus:SMc00871_1:916940-916987(+)
GTCAAACGATCCGACCCACCAGTTCCTGGTCAACAAGATTGTCCCGCT
>Locus:SMc00864_1:923629-923492(-)
GTCACGGCTTCTCATCGACGGAGAAAGCCCACTCGCATTTGCCGCCTCGGAGCCCCTTTTCCTCGTTTTCACTCAGACGCAGGCGCGCTGGTCGACAAGGCCCGCACTGCAACCCGCCAGGGTAGGAGGAAGTCATGG
>Locus:SMc00860_1:928583-928518(-)
CTCTTGCCGCCCGAAGCCCCTCTTTCTATTGTCGAACCCGCAACGAAACAGGAGTCCGGGCGTTGG
>Locus:SMc00851_1:935223-935264(+)
TGCCCGATCTCCTTATTGAATTGCGATCCGAAGAAATCCCCG
>Locus:SMc00979_1:958743-958859(+)
GTCACGCAAATGGCTTTCGGGCGCGCTTGCAGCGCTCGTGCTGGCGGCATCGGCGGTGCCGTCGCAGGCTTTCACGCCTCTGCCCCCGCGGGTTGCCGCCGAGAGCGCCGTCACGGA
>Locus:SMc00070_1:988150-988049(-)
AGGAATTCAACTTCGAGGGGCTGGAGGCCGGCGTCAAGGTGCTTGTCTTCTACACCGAAGTCGACGGCAAGCGCGTCATCAACGACCTGGAGATCCTTCAGT
>Locus:SMc00008_1:989878-989940(+)
AAAGACGCGCGCCGCTGTCAGGCATTGCGCCAAACAAGATATTCGCGGAGGCAATATATATGT
>Locus:SMc00084_1:1026926-1026813(-)
AGGCGCGGCAAATCAACGGAGAGACATCATGGCCGCACAGCAGTCTACCATGGACATCGCCATCCCCGCCCCTCCGCCCCCGGTCGGCGAAGCTGCGATACCCATGGCGCTTCT
>Locus:SMc00029_1:1034039-1034188(+)
GCCCCGCCAACCGGACGGTGCGGGTCCGGCGTAGCTTTGCCACGCTTTTATTGTTCACAGGGAAACGGCTTGTTCTCGAATCTCCGTCTTATCGGAGTGAACAATCGGCGCGAATATGCTTCAAAGTGCAAACCCGTGAGGCAGCGATGT
>Locus:SMc00092_1:1037382-1037350(-)
CTCGATCATCCCCAACGCCAGCAACGCGGCCTG
>Locus:SMc00030_1:1038328-1038459(+)
CGGTGCTGCCGTTCAACAATCGTTGAATGCTCTGTCCATCTGCTTCGCGTGCTCCACTTTCAGACTGACCCCGCGAGCCCACGAAAGGAGACAAAGACATGGCAAAATCCTTGCCGTCCCGCATATTCGCTG
>Locus:SMc00038_1:1053666-1053758(+)
GGCAAGAAAAACGTCCCGCAGCATCCGATATGCCGACCTGAACGCGGACGACAATGCGGAGACGCGTCGGCTGATCGATGCCGGCAGCCGCCT
>Locus:SMc00040_1:1057529-1057654(+)
TTTAATCTTGCGATATATAAATCCGGCAACCACAAGGAAGGAGACTGTCATGCCCATCCTCTATCGCACTACCGCGTCCGCGACCGGCGGCCGCGCCGGCCAGGCCAAGAGCAAGGACGGCGTTCT
>Locus:SMc00106_1:1066517-1066371(-)
GAAGCTACCATCCGGGCTATTATGCCGCGTTTCTCCTCGACCCGGACGGCAACAATGTCGAAGCCGTCCATCACGGACCGAACACGCGCTCGTCCGCCGATGTGGTCGTCCGTCCGCTTGAACCGTAACCTTCGAAGAGCGGTTGGC
>Locus:SMc00106_2:1066499-1066392(-)
ATTATGCCGCGTTTCTCCTCGACCCGGACGGCAACAATGTCGAAGCCGTCCATCACGGACCGAACACGCGCTCGTCCGCCGATGTGGTCGTCCGTCCGCTTGAACCGT
>Locus:SMc00108_1:1070927-1070892(-)
GGTAACCGGCATGCGCTACCTGCAGAAACTCGGGTA
>Locus:SMc00454_1:1077826-1077782(-)
GGCCAAGGCGGAGCGGTTTCTCGTGCCAAGCCGAACTTGCTGCTG
>Locus:SMc00455_1:1082741-1082887(+)
GAAGGTTGCCGGCGTCAAATGGGACTACGACCGATCGGAGATGATCGCCGACGCAATTGTCCACGGGATCGGCCTTTCGGCGGCGCTCGTCGGTGTTACCGCCCTGATCTTTTACGCCACCGTCTGGAGCACGTCCGGGCAATTGGC
>Locus:SMc00456_1:1092721-1092617(-)
AGAAAGTGTCCCTTCGGCGGAGGCGACGGAGAAGGCCGAACCGGCCTTCAAGCGTATGCCGGTTCCGGAACACCGCCTCGATCCCGGTCCGGCTTCCGGGAAGTA
>Locus:SMc00061_1:1096077-1096151(+)
CGGCCAGAGCAAGAGGAGCAGTTGCGCACCACTGGCGGTCGGTCGCTCCGTTTGCATCTCGCCGGTGGCGCGTGT
>Locus:SMc00128_1:1099771-1099691(-)
AGCCCTGGCACCTCTCGACAGCTTCGAGGACCTGGTCCGCACTTTCCTTGCGGAGTCGAGGTGCGAGCCCTTCCAGCGGTA
>Locus:SMc02361_1:1107738-1107866(+)
TTCTTGCGGCGAAACGCCTCAAATATACGTCATTGCCGGTTTTCGAGTTGGAATGACATGGCCCTCATAGTATTCCCCAAACATGTTGTTCTGGATCCTCGTCGCCATTCTGACGGCGGCTGTCGCAGC
>Locus:SMc02364_1:1111504-1111536(+)
GATCCGGCTGCTGATCGCCCTCTTCCTTTTGCT
>Locus:SMc02387_1:1142441-1142391(-)
GCGCCGCCGTGGCGCTCGCCGGCAGTGCGATCATTCTCGCGGGGCCTCGCT
>Locus:SMc02389_1:1143058-1142972(-)
CACGGAACGCCGCCGCCAGAACACCTATATCGGCTCGCTCACGGATTGCACCGCTCACACGGCGCAATACTGCCAAGCCAAACTCTG
>Locus:SMc02389_2:1143097-1142972(-)
CGTCTTCGCGATGACGCTTGCCGCCGCAGTCGGCGCCGACACGGAACGCCGCCGCCAGAACACCTATATCGGCTCGCTCACGGATTGCACCGCTCACACGGCGCAATACTGCCAAGCCAAACTCTG
>Locus:SMc02392_1:1145232-1145303(+)
TGGCACTCTTTAACATTGAGATCGTTTCGGATGACGCCATCGGCGGCGGCAACCGTGCCGACGTTCTGTGCG
>Locus:SMc02407_1:1162906-1162859(-)
ACGCGTTCAGCGCCCTGTCGAGCCGGTCGCCGACGACGTCGAGCTTTA
>Locus:SMc02545_1:1214876-1214962(+)
GCAATTGCTCCCGAGAGGGTTGGCCGTCGATTGCGACCGGAGCGCTTCCCGCTTAGCTCCGGTGGAATTTCAGGATCAAAATCATGG
>Locus:SMc00585_1:1256170-1256253(+)
GCCAATGAAGTTCGAATTTTCTTTCAGCAAATCCCACCGCCCGGCCGGCGGCGCCGCGGTTCTCCTGCAGGTTGCAGGAGCCAA
>Locus:SMc00599_1:1270828-1270727(-)
GCAGCGCAGGCGATTGGGTCAGCGCGAAGGATGCGGACGACGCGGCACGCGATCGCTGGACGCGCCGCTGATCTCTCACGCCGCCTGAATCACGATGTTTTT
>Locus:SMc01774_1:1321074-1320925(-)
AAACGACCCGTGCTGGCCTGCAGGCTGCGCCTCAGAGAAGCAAACGGCCGTGGCAGGTCACGTGACCGATCGTCGCTGGGGCAGCCGCAAAACCAAAAGGAGCATGACAATGAACAGCATTGCGAAAATCTCCGTCATCGCCACCCTCTC
>Locus:SMc01800_1:1346969-1347040(+)
TGGCCCACGCCGAATTGGCAACAGAACAGATGCTGCTCAAAGAGATCGGCAGAACCGAGCGCAACCGCCGGC
>Locus:SMc04433_1:1356483-1356605(+)
GACGGGTGTTCGGGGAGATGGCTGACACGTCATACTGGCATGGATTTGGCTTCGAAGGGGGTATTCCATGCCGTGGCGAGAGGTATCGACGATGGGAGAGCGGCGGGAGTTTGTGCGACTTGC
>Locus:SMc01811_1:1357715-1357771(+)
CTAAACACCTGTCACAGGGATCCAGCAGCGCCGCGTCTGCGGCGCGGGAAGAGTCTT
>Locus:SMc01812_1:1359192-1359097(-)
TCCTTCCGGTGCCGAGGCACTTGCAGTCAGCCCTCATGGCGCAATAGAGATGCGGATCGCCATCCGATTGCAGCATTCGAAGAGTCGATATCATGT
>Locus:SMc01923_1:1388075-1388188(+)
CGGTGCATGCAAAACGGGTTTGGGCATCGGCCGGACATGTGGTCCGGCTTTGCCTCATGGAGTGCGGGCCTGGGGGCCTTCACGCCAGCAAGACGAAAAAGGCACCGATCATGG
>Locus:SMc01924_1:1388801-1388845(+)
CGGGACGCGAGGTCGAGGGACTACACTTATGGAAATCGGAATTTC
>Locus:SMc01350_1:1431064-1431147(+)
AAAGACCGGCTGCCAGAGCCGGCATTGTCCAGTGCCCCATGTGTGCGGCCGCGCCTTACAAGCTTGCACCGTGGGATCAATTGC
>Locus:SMc01343_1:1437011-1436904(-)
CAAGTCGATGATCGCGCCGGCCGTCAAAGGCGTTATCTGCGGTTTCGGCGCACAGAGTTACATTCTGGCGCTGCATGCGCTAAAGAACCTGACGGAAAAATCCAAATA
>Locus:SMc01340_1:1438487-1438570(+)
GGCACAGATGTCGAAACGCAGCGCAGTCGAGCCGTTCCACGCCATGGACGTGCTGGCCGAAGCCACGCGGCGGCGCGATTCCGG
>Locus:SMc01336_1:1444500-1444396(-)
TTTATATCCGGCGCAGCCTCCGACGTCTTCGACAGCCTTCTTGAAAAAGGCACTCTGTCTGTCGTCCCGCCGCGCCGAGGAGCACAGCTTAGATGGCAGAGAAAA
>Locus:SMc01320_1:1462060-1462140(+)
GGCGAAGATTGCAAAGCGTGTACAGAAGTCCCGCGAGGGCGTCGATCCGACGAAGCTCTATGGCCTCACCGAAGCCGTAAC
>Locus:SMc01287_1:1490680-1490748(+)
TCGCGTAACGAAGCACCTATTGCCTGTAGGCAACTGGAACGCAAGGAGAATAGACGTGGCACGTATCGC
>Locus:SMc00995_1:1521133-1521201(+)
GCCGGCGGCCACCTTCGCCGGCGAGAGCGGACGCGTCCGACAAATCGCGCTCATGACCACGGCTGCTCC
>Locus:SMc00998_1:1525479-1525375(-)
ACAACGGGGAGACAGACATGCGCACAATCATCACCATGGCGATCGCTGCCGCAGCCCTTGCCACCGGCCTCATCGCCGGGCCGGCTTACGCGGTGCCGGCGAACA
>Locus:SMc01016_1:1541592-1541527(-)
AAAGAATCGGACGGCCATAAAAAAGCGTCGTCATCATCTGAACGGAAGAGTGACCATGAAAGCCGC
>Locus:SMc01022_1:1548059-1548015(-)
TACCATCACGTAGACGTACGCGCCGGGCGTCGGAGTCTGCCATGC
>Locus:SMc01027_1:1552472-1552561(+)
GATGGAAACCAATTCAAGGGTCGTCGTCGGCGAAGGTGCCGGCCAGGTGGTGTTCTCGCAGAAGGAACGGCTGACGCTGATCGCCGGACC
>Locus:SMc01029_1:1555482-1555532(+)
CATGAGCGATGTGGACACGGCATCACAAGAAGCGAAGACTGGGGCGATTGG
>Locus:SMc04865_1:1564929-1564804(-)
CGCCGGAAGATCAAGGAGGCGGCGCATTTGTGCCGGCTTGTTGCGGCAGACTGCTCATGCGAACGATATTCGACCTTGATGCTATATGTTCGCATGGCGCCCTATGCTGGCAAAGGAATTCGCCTT
>Locus:SMc01048_2:1577128-1577181(+)
TGGCGGAACGTTCTCAAAACTTGCAGGATCTCTTTCTCAACACGGTCCGCAAGC
>Locus:SMc01048_1:1577129-1577245(+)
GGCGGAACGTTCTCAAAACTTGCAGGATCTCTTTCTCAACACGGTCCGCAAGCAAAAGATTTCTTTGACCATATTCCTCATCAACGGCGTCAAGCTGACGGGTGTCGTAACATCGTT
>Locus:SMc01053_1:1583129-1583263(+)
TTTGCTCAAAAAGATTGGCTGTCGAGCAAAACAATACGTGACCGGAAAAGCATTGAAATTTCTGTTCCTTCAAATGTTGCGGCCTATAGGGGATATTCGCCGCAGCCTGCAAAAGGAGCCGTCCCCTCGTTATGT
>Locus:SMc02112_1:1598247-1598381(+)
GGCATCGACGCCGCGAAAATTCAGTGCAGAAATTCAAGGCGTTGCGAGCATTTCTTCGCCTCTCGGCGAACGCTTGGCGCTCTGATGGGTTTACACCTGGCAATGGCCCGTGCAACAAGCGCGGCAAATCAATCG
>Locus:SMc02106_1:1603764-1603627(-)
TTAAGGCCCGTTGAGATTGGGGATTCCCGCGGCGGCTTGTTTGATTTCCTCATCGCTGTGCTCCTCACAGGGATGAGACGTTGGGAAGGCCCAGACATCGCTTCAGCCCGTAGAGATCGGGCTGTTTGCTATGTGCTC
>Locus:SMc02106_2:1603834-1603763(-)
AGCCGCATTCCGGCAAGATGGAAGACGGGGACGTACTGGCCGCAAACGCAGAGAAGATCCGCCGGGCGCTTT
>Locus:SMc02086_2:1623645-1623719(+)
GCATCAGCCTTCGAGTTGCAAGATTGCATGGTTGGCTGCAGGATCGCGAAAACAGGCGCGGGCGGAGCGGAATGG
>Locus:SMc02086_1:1623717-1623763(+)
TGGGGGAGAGCGGGGCACAAGCGGTCGTGCGCGATGGGGAACGCAGC
>Locus:SMc02075_1:1641108-1640977(-)
CCTCGGGGCGGAACAGCGGCTTGCGGCAAGCCTGAAGATCGCCTGTCATGGCATGCGATTATAGCGTCAGAGCGAAGACGAATCTCTCCGGTTCTTGACCCCGGCAGGAGGCAAATAAGATGCAGGAAACAG
>Locus:SMc02061_1:1656659-1656706(+)
CGAACGGCTTTATTCCGAGCTGCTATAGGGCCTGTTGAGATCCGGGAT
>Locus:SMc01236_1:1685759-1685694(-)
TCTTCATCACCTCAGGCAAGGTCAACGCTCCCAACGGCGCTAGGGAACTGCAGAAACGCGTGGGCT
>Locus:SMc01230_1:1694481-1694425(-)
ATCAGCTTTGCGCCGCCATACGAAAAAGCGGCGGCGCCTGCGTCGTTTTCAAGAACT
>Locus:SMc01225_1:1700078-1700034(-)
TGGCAAGCTTCTCCGGCTGAGCCTTTATGGGGGATTCTATGTCGC
>Locus:SMc01200_1:1728477-1728412(-)
GACGAACGACGACATCGTCGATCTCTACAGCCGCACCCCGGTGGGTGCGACCGTGCTGATCATTTG
>Locus:SMc02814_1:1730880-1730842(-)
TATCCGCCCTCTTCATTCCGGCACTGGCGCGGCGCGTGG
>Locus:SMc01186_1:1744524-1744655(+)
GAACACCGAGAAGATGAGAATGCTCATAGAGGATTGTCGCAGGGACCTGTTCGCCTATTTGGCGCCCGGCAGCGGCATCAGCGACCGCGAGATGATCATCGCCCTGCTCCATCGCCTCGATGGACTGCAGGC
>Locus:SMc00936_1:1764332-1764291(-)
GGACATCACCGAGAACGAGATGCTGGCCAACTTCGTCATTTG
>Locus:SMc00943_1:1770860-1770819(-)
GCCGGACAACAAGGAGTATCGTTTTGGCTAGAGTACTGGTTC
>Locus:SMc00953_1:1781508-1781365(-)
CCGTCGTATATTGCTGGCGAGCCTTCCCAAACGGTTGCATACTGCTATAGTGCTCAACTTATTTCTTGCCTTTTCATGCCAAGTTTGCTGCTCGGATGTCACATTCTGCACCCTCCATCAGGGTTAGGGCCTTCCTGCCGATGG
>Locus:SMc00959_1:1785949-1786035(+)
TGTCGAAGCGCGAACTCATCGATACCGGGACCGACAAGCGCTACGTGCGGCGCGACGAAAGCGGGAAGTTCAAACATTCGGTGGATG
>Locus:SMc00230_1:1794342-1794310(-)
CCGTCACTTATCATCCCGCCTTCGGAGCGGACT
>Locus:SMc00233_1:1798464-1798399(-)
CGTCGCCTATCCCATTCTGGAGGAGAGCGGCCTGCTCACCGAAAGCCGGCTGCGGCCGCCGGGCTG
>Locus:SMc00266_2:1834449-1834375(-)
CCGCCGTGCCCTGGTTCTCGCTCGCATTGCTGTGAGCCCGCCACCCACATTCATCATCGACGATCAGGAGGAGAA
>Locus:SMc00266_1:1834463-1834416(-)
CCTCTTGCTGATCGCCGCCGTGCCCTGGTTCTCGCTCGCATTGCTGTG
>Locus:SMc00280_1:1850239-1850373(+)
TGTCGGCATCCCGGAACTACTCTCCCCAAGCCTTTCATCCCGGCGAAATCGATTTACTCGGCCGTGTGTTCGAGCAACTGCTGGAAGAGCGTCAGGTACCCAACTGCGGCGACCAGGCGGAGGCGCTGGCCGCAA
>Locus:SMc00289_1:1859101-1859021(-)
CCGTTTCGGGGACGGAGAGAAGGGTCTGATGGCTGCGGAGATTCATCCCGACGGACCGACGCCGACCACGCGGTCGCACTG
>Locus:SMc00531_1:1877702-1877571(-)
GCCTGCTCAACTACATCGTTCCGGACACTGTCCACGTCCTCTACAAGGGCCAGGTCATCAAGTCCGGCGACAAGACGCTGGCGCACGAACTCGAGGCCAACGGCTACGCGGATATCATCGAGGCGGCAGCCT
>Locus:SMc00504_1:1907526-1907398(-)
CGAGGTGCGCAGCCGGCTCCGGACGCGAACCATCGGTATCACCGTTCGGGAGAACTGGTTGCCGAGCAGGCTTCAGAAAACTTTTCTCGAATGCCTGCGCGTCGCGGCAGCGGGTCTCGGCCAGGCGTG
>Locus:SMc00499_1:1912642-1912743(+)
CGTTTGGGACGCGCATGGCAGGCGCGGCTGTGGGACTGGCCCTCGCCCTGTCGGGATTTGCCGTACCGGCGAACTCGATCGCCGCGGAATTTCCGGAAAAGC
>Locus:SMc00485_2:1930611-1930546(-)
TCTCTCCGACGTGCCGTACCCGGTCGTCATGGAGCCGCACCTGGTCGTCGAATTCTATTCGCGTTA
>Locus:SMc00485_1:1930642-1930547(-)
AGATGGTCGCGACCTTCGTTCGCGTTCCCGCTCTCTCCGACGTGCCGTACCCGGTCGTCATGGAGCCGCACCTGGTCGTCGAATTCTATTCGCGTT
>Locus:SMc00480_1:1936965-1937105(+)
CGCCTTGGCCCAAAGTTTCGGCCAAGCATGCTTTGCCTTGCTGGCTCACAGTGCTATAGGGCTCTGGATTTCTCCCACCGTCGGAATGCCGCGCGCGGTGTTCCGCAAGCTACGAGGCATATCAATGGCAAAGATCAAGGT
>Locus:SMc00471_1:1952118-1952056(-)
CCTGCCGAAGCCCTTCTCGCTGAAGCAACTTGCGGTCGCCGTGCGCGAGATGCTCGACAGCTG
>Locus:SMc00468_2:1956845-1956955(+)
CGCAAGGCGTTTCGAGCCGTCGGCAACGACGGACGCCTCCATCCTGGGGATTTCCAACACCGGGTGAATACATGCAAGACAGCGTCGTCCCGGCCTTCCAGCTTCTGCTTC
>Locus:SMc00468_1:1956875-1956934(+)
GGACGCCTCCATCCTGGGGATTTCCAACACCGGGTGAATACATGCAAGACAGCGTCGTCC
>Locus:SMc00181_1:1983536-1983432(-)
ACAGTCTACCGCAATCAAGGCCTCGGCGGAGGATCGGGACAAATGACTGGCAATAATGCGGCGCTCATCCTATCTTTTCGCCAGAGGTATGGCCCATGGCGAAGA
>Locus:SMc00170_1:1995970-1996035(+)
TGGCTAATCAACAGGCTGTCCTCAATTTGCTGGATATCGTGGAATATGGAGGTTGCGCAGACCCCG
>Locus:SMc00140_1:2030540-2030572(+)
GCGTATTTCCAGACGGCTTGCAGCCACCGCATC
>Locus:SMc00132_1:2037349-2037489(+)
GACGCCTGGTCCGGCGTCGACGGCGGAAGAGATCATCGAACACCTCCGCGCCCTCGGCTCGGACGAAAACATCGCCGGCATGGCGCGCTTCGGCATTGCGACCGAAACCGCCCTGGGGCTTTCGAACGTCCAGCTTCGCCG
>Locus:SMc04231_1:2055649-2055783(+)
CAACGATGCGACCGTCGGTTCAAGCCGCCGCCTCGAAGGTCCGGGAAACGACGAGAAGATCGCGGCTTTCCGTTTCCCTTTTGTACTCGTTCCCCCTTCACTTTCGACCTGACTCTGTCCATATTCCCGCCATGG
>Locus:SMc04236_1:2063209-2063253(+)
TGCGTAGAACAGGAAAAACTATCATCGGCTCATTGCTTGGTCTCG
>Locus:SMc04242_1:2067203-2067159(-)
AGAAGACGACGATCGAGATCCGCGGACACTGCAAGAGCTGCGCGT
>Locus:SMc04248_1:2073328-2073375(+)
GAAACCGTTACTCGGCTTCAGCCGATTGATCGACGCCATTACCGAAAG
>Locus:SMc04255_1:2084597-2084532(-)
TACGAGACTCGGTCCGCATCAATGAAACGGCGCCGGTGCAGGCCGCCCGGTGCACGAATGGACCAT
>Locus:SMc04264_1:2094374-2094436(+)
TGGGAACGTCCTGCCCCGCATATGACAAAGACGCCCGCGCCCCCGAACGGCTCCAGCAGGAGG
>Locus:SMc04265_1:2095325-2095399(+)
GGCAAGATTGGCCGTTTCGTTCAAGACCATTGCTTGGCGCAATGCTATAAATCCCCTCGACGGAGAAACACATGG
>Locus:SMc04284_2:2105539-2105474(-)
CGCGCTCGATGGCCGGGCGCTCGCTCCCGATCCGTTTTCGAGCCGCATTCTCCGGAACCCGGCATG
>Locus:SMc04284_1:2105594-2105475(-)
CAATCGTCGTCGTCGGCGAGGTCGTCCGGCTTCGCGCCTCGCTCGACTGGCTTGGCGCGCTCGATGGCCGGGCGCTCGCTCCCGATCCGTTTTCGAGCCGCATTCTCCGGAACCCGGCAT
>Locus:SMc04293_1:2110838-2110800(-)
CCGTCCACTACGATCAGGTATATGCAAAAGATGTGCAGT
>Locus:SMc04329_1:2138268-2138207(-)
GGGCGCGACTATCGCTATCCGGTGGGGCAGTTGCGTTTCCATATGGCGGCGATCGAGTTTTA
>Locus:SMc04331_1:2141063-2141185(+)
TCTCTCGTGCCACCCGTGCGAAATGACTGTGCCAGGAACCGAGGAACCCAACTATGGCAGACGATGAAATCATTCTCGAGGACCTTTCCGACGAGGAACTCGTGCAGCAGATGCATGACGACC
>Locus:SMc04168_1:2157020-2156967(-)
GCGACGGTGCGGCTTGCATGGGCGTTTAAAATAGGGTACCCCCCTATGCTATGT
>Locus:SMc04283_1:2206733-2206650(-)
CATGCTGATCGTCATTCTCTGCATGATCATGATGTATATCTGGCCGGGCATGACGCTCTGGCTGCCCGAATATCTCTACGGCTG
>Locus:SMc04344_1:2230424-2230456(+)
GTTGAGGAAAATGTTGGTTGCAGCCGCGATATC
>Locus:SMc04351_1:2234042-2234179(+)
GGCGCCGCTCATTTCACTCCAGGATGTCAGCAAGACCTATTTCAACGGCGACATCGCCGTCGAGGTCCTGCACCATATATCCCTCGATATCGAGGCCGGCGAGTTCGTCGCGATCATCGGACAATCCGGTTCCGGCAA
>Locus:SMc01407_1:2250686-2250588(-)
CTGAAAACTGCGGTAGAACAGCGGCGTAGCCATCATTCGGCCCCTCGTGCAATTGGGGCGTCTCGTCTGAAAGTTCCGATATGCCTGCAAAGCTCTCCG
>Locus:SMc01445_1:2289121-2289074(-)
GGAACGAGCAGTATCAGGACCACGCCGCAAACCGACGCCCGTCGAAAT
>Locus:SMc01867_1:2343263-2343183(-)
TCTCTTGGGAGCTGGCAGCATTACCTATTGGGCCGCGGCCTTGCCCAAGCAGCTCGCGGAAATTTCAGGAAATCGAGCATG
>Locus:SMc01862_1:2349707-2349675(-)
TCCGCAGGAGACGGCCGGAGCAGGGGAAGTATA
>Locus:SMc01860_1:2352863-2352738(-)
GCGGGGGACGCACGGCCGGTTCGAATGCCGCCCCGATGGTGCGCGACATCATCAGCCGCTCCGCTCCGCTGCTCGGCGTGGAGCCGAAATTCGGAGAAGACGGTTCTGCCTTGCTTGTGTCTTATT
>Locus:SMc01574_1:2381550-2381461(-)
CGAAGCGGCCGCAGCTTGCCGCAAACGGGGAGCTCGATCCTCTTCAACCCGGCCAATCGCGCGATTATAGCCTGGCTTTCACCGTCTCCT
>Locus:SMc01615_1:2405650-2405600(-)
CGGCGTCAAGCTCGTCAGGATCGACGTCAGGAAAATATTGGAGAACGCATG
>Locus:SMc01618_1:2408335-2408273(-)
GGAGGCTGCTGCCGGCGCCGCTCGCCTGGCGCTTTCCGGAGCGAAAGAGGCGGGCGTGCTATG
>Locus:SMc01644_1:2439517-2439552(+)
GAACCTGAGATCTATTCCCTTCAGCGCCTGGATCGG
>Locus:SMc01647_1:2442832-2442981(+)
AAAACGCGTCAAGTCGCGAAATTGTCTGGTGCCCGGCAGGCGCTAGGTTTCTCTCGAACAAAACACGCAAGGGGAACTGGAAATGACCGAATTCACGAAGCGTCCCGACGGCCTCATCGTACCGGCCGGCATCAACCGGCGCGGCTTCCT
>Locus:SMc01541_1:2477800-2477762(-)
ACATCGGGGGTGGGGCCGACTTGCGCAATGAATATTCCG
>Locus:SMc01551_1:2491029-2491091(+)
GATCTTTATCGATCCACTCTTCCTATTTCTCTTCCTGCCGGTGACACTTATTGCGTTTTACCT
>Locus:SMc01556_1:2497427-2497510(+)
TGTTTTCTACACGCATTGCCCGTACCGTTCATGTCGCCGCAGTCGCAGCCGCCTTTGCCGGCGCCTTTGCAGCCGCAGCGGCGG
>Locus:SMc01571_1:2514077-2514136(+)
TGGGCAACTATCAGGGAAAGAAGGCGATCGTCATCGGCGGGACCCACGGCATGGGCCTGG
>Locus:SMc01577_1:2515342-2515416(+)
GGCTTCGCTCTACGACATAGCGCTGCTATCAGGCATGTACGGGCTCTTCTCGGGCTTCCTGCATGCGAGCGCGCT
>Locus:SMc02683_1:2532240-2532296(+)
TGCAGGATGATGCCTCGCTATCCCCTGTGCAGAGCCCGCTCTTCGGCGCAAAGGCAG
>Locus:SMc02694_1:2544451-2544335(-)
AGGGCGATATTGGCAATACTGGACGCGGAAAACGCAGCGCGGTTTGCCACCCCGCAGCCGGCGCGGCCGCCAACGCTTTTCTCATGTCATCGACGGCGGATTATCGATGAGCGACAA
>Locus:SMc02696_1:2546129-2546170(+)
CGGCGTGAAGGAGAGAATGAGGCATGCTGTATTTCGAGGATT
>Locus:SMc02705_1:2552844-2552990(+)
GATCGGCGGCCTCTCCTTCATTTTTGCCAACCCCGCCATTCTGGCAGCACTCGTGGCACTGCCGGTGATCTGGTGGCTGCTGCGCATGACGCCCCCGAGACCTGCGGCCGAAATCTTCCCGCCGCTGCGCATCCTGGCCTCGGTGAT
>Locus:SMc02729_1:2581387-2581334(-)
ACATCCTCCGGGTTCGATCGAACCTCGTGGAGATGCGCGATATTCTTGCCCGTT
>Locus:SMc01518_1:2613539-2613507(-)
AGGGCTTTACCGTCGTCGAGGGTGCCTGATCTC
>Locus:SMc01514_1:2616147-2616055(-)
GCAACGCGTGCGGGGACCCAATGGACCGACGCGGACAGCGAGTGGTGTCAGGATGACTTATTTTTCCCGTTTTGCCTTTGCGGCCTGCGTAGC
>Locus:SMc01512_1:2617537-2617686(+)
ATGGTGCCGCCCAACCGGGCGGCGGTTTGGGACGACACGCATAGATTCAAAGGAAGTGATGATGAACGGCTTCGCTATCCGCCGTCTTCGGCGTTGGGAAATGGCCCTCGCGGCCTTCGCGCTGTCGGCGCCCTTCGTGCTGCCCTCGTT
>Locus:SMc01503_1:2625560-2625528(-)
TCGCCATCGCGAAGAACTGGAGGCGATGGAGTG
>Locus:SMc01814_1:2635735-2635857(+)
GGGAACGACGCAATCTGGGATTCTCGGCGGGCGGCTGCCGCTTGCCGAGTACGAAGCCAATTTCTCCGACCTTCATCCGTCGCTCGACAGGCACGAGGCGCTGGTCGCCGCCGACCGCTGTTA
>Locus:SMc01825_1:2648410-2648514(+)
GCGCGAGGAAAGCCTCCTCAAGGACAAGCTCCTTCCCGTCTCCACCGTCGTCCTCCTGTTGATCGCGGGCTGGTACGTCGCATCGGTCTTCCTGAACGCACCTTT
>Locus:SMc01833_1:2658384-2658417(+)
AGACCACCTCGATCTTTTCCGGATGCACGATCTC
>Locus:SMc01950_1:2671655-2671602(-)
CCTGCGCGAACGCAGGGCAATCTCCGGCAGCTTCACCAAAGAGGGGCACGGCTG
>Locus:SMc01957_1:2680157-2680192(+)
CGCGAAGATGCTCGGCACGACCCGGCAGGCCCTCCA
>Locus:SMc01992_1:2717764-2717639(-)
CGGCAAGGTCGATTTGAAACCGCTGATCTCGGCGACCATTCCGTTCGACGAGAGTATCGCGGCCTTCGACCGCGCCGTCGAGGCGCGCCCCACGGACGTGAAGATACAGATCGAGATGCCGGCTTA
>Locus:SMc02019_1:2722370-2722367(-)
GGTG
>Locus:SMc02044_1:2748247-2748312(+)
GAATCGCTACCAGCCCGCGATCCAGCCAACCTTCTACTTCATCGGCGTGACGACGTCGAAAAGCTC
>Locus:SMc02415_1:2785804-2785953(+)
GTCGCGTTTAAACAGGTTTCTGATATCGGCACTGGCCGCAGCGGCTATTGCCGCGCCGGCGCTGGCCACTTCGGCAAGTGCCGCGACGCTGCGTTGGGGCAGCCGGGCAGATATCTATTCGCTCGATCCGGATTCCGTTCCCTCGACATC
>Locus:SMc02421_1:2794006-2794068(+)
GAGCGAAGCTTTCGATACTCTTCCGCTCGGCCGTCGTCCGGAAGGGCGCACACTGATCACCGC
>Locus:SMc02428_2:2799855-2799808(-)
CACCGTTCTGAATGGACCGGCTGTGTCGCCGTTGGCCGATCCCGGCTA
>Locus:SMc02428_1:2801442-2801320(-)
CCTATCGTCGTGCGGCCCAGTGGGCAGCCGCAGCCTCCGCGGAGCCCGGCGGCAAGGTCCGGGGGAACTTTGTGTTTCCGTTGTTCTTTATTGAGTGCCGTTGGAGATAACCTCGATGACCGC
>Locus:SMc02429_1:2801548-2801507(-)
TCGAGTACATCCGCAATCAGCGACAGCACCCCGATCGTCGAT
>Locus:SMc00706_1:2873318-2873208(-)
CGAGCCGTCCTGGCGGATCGTGGCCGCCTGCCTGCTGGTGACGGGCGGCGCCGTGCTTGCGGCAAAGGACATGATCTTCCGCAAGGGCAGGGCCGCGCAACCGGCGGAGTA
>Locus:SMc00700_1:2879944-2879837(-)
ACAAGTGCGACGAGCTGGAGCGGGCGCTGGTCGCCGAGCATTATCAGCGCGCCTTCGGCGTCGAACTCAAGGAGAGCGCTGCCAACATCGTGCTGGAAGCGACCGCCT
>Locus:SMc00675_1:2902701-2902585(-)
GCAGCCGACCGGAGACCATCTGAACGTCCTGAAGATCAAGCCGCCGCTTTGCCTCGCCCGGGAGAGCGCCGATTTCTTCGCCGATATGCTGGGCCGGGTGCTCGAAGAGGGATGGTA
>Locus:SMc00674_1:2906377-2906276(-)
ATATTTTGTTGTGGCGCGCAAGTTGGAAATAAAGGAAAACAATCGCTGATTTGCCGGGCCGGCGGCGCCCGGCCGCAACGGAGCATCGCATGGCGGTATTGG
>Locus:SMc00661_1:2915737-2915784(+)
TGCTCACCCTTCTGCCGCAACTCCGGACGGAAAACCGCTGCGCACTTT
>Locus:SMc00646_1:2929327-2929431(+)
GGTGCTTCATGGCCCGCAATACCTTGCCGACCATTGCTGCTGGAGAGGGCGGTCTCAACCGCTATCTCGACGAGATTCGCAAATTTCCCATGCTCGAGCCGCAGG
>Locus:SMc03963_1:2956908-2956964(+)
GACCCGCGTTCTCGTCTCCGGCGGCACCGGATTCGTCGGCCGCTTCATCATCGAGCA
>Locus:SMc03966_1:2960127-2960011(-)
CAAGCTGATCCGCCTCGGCTTGAAGGAACTGTCGCGGTGAGGAAGCGGCGAGCCTTCCTGCGGCCACAAAAGCATTGGAGTAGAGGGACGCTGGCCGTTCTCGCTGGATTGATCCGG
>Locus:SMc04019_1:3016875-3016967(+)
GACAGCCATGGATGCGAACACCGAACACCCCGCCGTCGGCTACGGGAAGCTGGGCGTGCTCCTGGTAAATCTCGGCACGCCGGACGGCACCGA
>Locus:SMc04025_1:3023555-3023608(+)
GATCATGCTGACGATCCTATCCCGGGGAAAGGGACTGTTTTCGCGTTTGCTTCG
>Locus:SMc04048_1:3052796-3052677(-)
AAGGGTCAATACGGCTGTCACCAACGGCATCGGGCCGATGCCGGCCAACGAGATCCTTACGGACGAAGAAATCGAGGCCGTCGCGCTTTATGTCTCGACGGTCGCCGGAAAAGCCAAGTG
>Locus:SMc03934_1:3085106-3085219(+)
TCTCGCCGCTGGACTTTCGGCACGCGATCTGTTATCCGCTCTTCTAATCGTAGGGTTCTCGCCCAGCGAACGCAAATTTATTGCCTCTCCAAACCTGATGGTGAGGCTTACCAA
>Locus:SMc02982_1:3103294-3103238(-)
GGATGCTGGTCGCCAGCGGCCGGAAACTCGCTTTGCCGCCGCTTCGCCGCGCCGCCT
>Locus:SMc02986_1:3107291-3107389(+)
GCTGAATGCCCGCAACGCCGGCCGCCTGATCGTGGCCGCCCTCCTGTTGACGGCCTTTTCCGCAACCGTCGCCGCCGCCCAGTCGCCTCTCGGCATCGG
>Locus:SMc03152_1:3111101-3110952(-)
CGGCCAACGACGGAGCGGGGTGGGGCGTTCATGCCTGCCATCGCGCATGGACCGAAAAGGAGCAAGCCTGATGTTCGACGCGAAGAAATTGCTGGATCAGTTCCTGGGATCGCAGGTGCCCGGCGCCGGAGGGACCGTCCGCGGCCGGGC
>Locus:SMc03159_1:3116341-3116216(-)
AGATCGGCGGCAAGCCCTATGGCTCGCTCGTCGTCGCCTATGGCGCCGATGCCGAAACCTCGGGCAAGGCGGAGCGCTTCTTCACCGAGAACGGACTGGTCACGGAGGTGCTCGGCTATGTCGCCT
>Locus:SMc03166_1:3125999-3125901(-)
GCGCGTGACCGGCAGCTTCATGGATGTAGCCTTCGGCGAGGCCGAGGGCGAGCATGGCCACGTCGTCTTCACGCAGGCCTTCAGCAAGCGTTTCGATTG
>Locus:SMc03167_1:3128770-3128624(-)
GGCTGCAGGCCTGAGGAGTGGCGGAAATGGCCGCAACAGCAACAGCGGGCGCGGCTGCGCCGAGCCTACCCAAGGCCGAGGAGCATATGGACCCGCGGCGGCTCATCGCCTTTTTCGCGATGGTCGTCGGCATGTTCATGGCGATCC
>Locus:SMc03192_1:3156048-3155983(-)
TGGCCGCCTCGGCGGCAGCGCGATGACCGCCGCCGCACTGAATTCTCTCGCGAGGCCGGGCCTGTG
>Locus:SMc03147_1:3181341-3181475(+)
GGACGGTTCGAACCGAAACGACTTCAAGCGCAAGCGCAGGGGAGCGAGCATGAACGACATGTCGAAGTGGTATGCCGGGCGAGGCAAGCCGCAGCGCCACGATGTCGCACGGCTGGAGCTGCCCGGGACGGCCGA
>Locus:SMc03135_1:3194321-3194277(-)
CGAAGACGGATCGGGCGAGCCTGTTCCTCAGCCAGCTCCTGCACT
>Locus:SMc03132_1:3197010-3196906(-)
GCCATTCGGGCTCGTCTGGGCCGGCGGCTATGCCGGACTGGCGGTAGCCCAGCTCACCTACTGGAAACTGCAAGCTCAAGACTGGTGGCGCGAGCGCGCGGCCTG
>Locus:SMc03124_1:3206834-3206709(-)
CCCGACGCTGAACAGCATCCGCGCGGGTGCTCGATTCCATCCAAAAGGAGAGTCTCATGCTTTCAATCAATCGGCGCGGCGCGCTGGGCCTCATGGGCGCGACTGCGGGCAGCTTGGTCCTGCCGC
>Locus:SMc03088_1:3259667-3259614(-)
TTTTCTGCGCAAATCAGATTCACCATTCAGGCCGGTGAAGGAGGCCGGCCTTTA
>Locus:SMc02518_1:3273915-3274046(+)
GGCACGCATCAATCTCGAACATATCCGCCACGCCTACGGCGCCAGGCCGAAGTCGGAGTCCGATTACGCCCTGAGAGAGGTCCATCACGAATGGAACGACGGCGGCGCCTATGCGCTGCTCGGCCCTTCCGG
>Locus:SMc02511_1:3282438-3282563(+)
ATGAACAACGATTCACAAGGACCACATTCATGGACAGGCCACGTCTCGCTCTCGAACTGCTTCTGCTTGTCGCCCTCGCAACGCTCTGGGGCGCCTCCTACACCTTCATCAAGATCGGCGTCGAAA
>Locus:SMc02505_1:3287701-3287787(+)
TGGAGAGGAAACAGCAAGGCCGTTCCGGCATCGCTTTCTTCTTCGTCGCCGTGGGGCTCATCTTCACGGCGATCGCCGCGACCGTGC
>Locus:SMc02497_1:3296408-3296310(-)
GATTCACATCCGGAAGGACATAGGCTAGACCTCTTCCACGCACTGCGTCGGATCGGCGCGCGGCGGAGGGTCCACAGCAACGGGCGGGGACGGCGATGG
>Locus:SMc02494_1:3299590-3299552(-)
TTGGCCTCTATCGCGGATTTCTCGAACATCGGCTGGAAT
>Locus:SMc02478_1:3320820-3320716(-)
CCACGAAACGATAGAAGCGCATCGTGCTCAATCCTGACGACAGCATTCTTCACAAGCTCGAGGCGCTCGTTGCCGCCGGCGAACGGCAGCGTGACCCCGCTCAAT
>Locus:SMc03233_1:3341388-3341432(+)
TGGCATCGGAAAAGCCGCCGCGCCGCTCGAAACCCGGGAAAGAAC
>Locus:SMc03237_1:3345915-3345814(-)
CGGCGCAGGCACGCTTCTCGTGTCGCTCCTCTGGGCACTCGGCTTTCCGCAATTGCGCAGGATCGATACGCTGGATGTGCCGGAGGCGCAGCGGAGGGGGTG
>Locus:SMc03746_1:3355366-3355322(-)
CGTTCCGGATTCTCAAAGAGGAATGGTCGAGCCGGTCGATGCATT
>Locus:SMc03747_1:3355759-3355818(+)
TGGCGAAGAAAACCAAAGGCGACGACGCCCCCGACCTGCACCGCCTCAAGGCCGAATTTC
>Locus:SMc03252_1:3367140-3367027(-)
AAAAGGAAGGGGTCTTCTGGGATGGGTACGAGCCACCCGAACAAAGCAATCTCGAGGCGAAAGCAACCACCGAGGTGGCTCAGAACAAAATCGAGGGAGGACGTCGTTGGCACC
>Locus:SMc03258_1:3373440-3373357(-)
TCACCCGCGCGGGGCATAATCTGCTTGACGCTCTTAGAACGCGAAAAGGCGCTAATGCCCCCTAACAGCCTGTGCCGAGCCAGA
>Locus:SMc03264_1:3380299-3380171(-)
TCGACTTGGACGCTGAGAAGCTTCACCGCGACTCGATTATCATTGATGCTGTTGCTCCACTTTTGGGACGAAAAAAATACATCGACTCCTACATTGCCGGAGGCGTCACCTGTGTCGCGCCGGGCCTTG
>Locus:SMc03267_2:3383312-3383419(+)
ATCCAATCTACAATCGCCTTGACATTGGTGGATTCAGGTAGTTTGATTGATGAAACGAGTGGGCCGAGAGGCTTCCGATGGGAGGACATCAATTGGATGCTGAAGCAC
>Locus:SMc03267_1:3383327-3383410(+)
GCCTTGACATTGGTGGATTCAGGTAGTTTGATTGATGAAACGAGTGGGCCGAGAGGCTTCCGATGGGAGGACATCAATTGGATG
>Locus:SMc03267_3:3383405-3383473(+)
TGGATGCTGAAGCACTTCACGGAGACGCGATTTTTATCGATGCAGTTGCTCCTCTTCTGCACAAGAAGC
>Locus:SMc05016_1:3391503-3391408(-)
CCTGACCCTTGCGGATGCGCGCGAAAAGAATGGGGTGCCTCGGGTTCTGCCGGGCGCGATCAAGGATCTGACGCGCTTCTGGGGACGCGAGTTTTG
>Locus:SMc03290_1:3407923-3407810(-)
CTATTCAAACAACCGATTTCTGGGAATGGTGGTACGGATGTGGGAAATCTTGCATACCGACCATATGGGCCAGACGCCCCACCTTCTCCACCTAGAAATTGGCGCAATTTGATG
>Locus:SMc03772_1:3439394-3439459(+)
TGGCACACAAGAAAGCTGGCGGTTCGTCGCGTAACGGTCGCGATTCCGAGTCCAAGCGCCTTGGCG
>Locus:SMc03777_1:3443375-3443413(+)
TGCTTGAGACGGTGGAAAAGGACAAGGACGTCAACGCGA
>Locus:SMc03782_1:3446585-3446617(+)
TGCTATCCGGCGCGCGGCGGATCCGCCGCGGCG
>Locus:SMc03789_1:3455951-3455859(-)
ATCAGGAGGGCCGCCGCTTCTGGCTGTTTCGCGAAGGTCTCTACGGAAGGGAGACCGCCTCGCCCCGCTGGTTCATGCACGGAGTTTTCGCAT
>Locus:SMc03804_1:3468857-3468780(-)
CGGGCACTCCCGGGAGAACCGATCCGCGGCTGCTCGCCGGCGAGCCGATTTGAACGCAACCGTTCGTGCCTCTGTCCG
>Locus:SMc03817_1:3484356-3484436(+)
GACGCTCAAAGCCGCCTCCGAAACGATCGCCGTTGCCGAAATCGGGGGAACTTCGGTCAAGATCGGTTTTGCGGATCATGG
>Locus:SMc03817_2:3485205-3485321(+)
CTGGCAGGCAGCCATTTTCGGTGCCGTTCGTCTTGGCGACATGGTGGCTTAATTCCGCCGGGCATGATCCGCGCTCCAATGCGTCTTGACTGCCGGCTGCGAAAGCAGCGCCCGCAG
>Locus:SMc03824_1:3490679-3490720(+)
TGCCCAGGAAACTCGAATCCGATACGATCGGGATGCTTCTCA
>Locus:SMc03826_1:3492507-3492457(-)
TCATCAAGCTCAACGCGCTGCGTCTGCGCACGCTGGCAGCGCGCAACCGGT
>Locus:SMc03876_1:3541521-3541432(-)
CGGGGGACCTGGAAGACGACTGATTTTCAGACATTGGATCCGGCGCCGTACACTGTCGGAGGCGGCCTGCAGCCGATTTCGGCACGCCCG
>Locus:SMc03880_1:3547950-3548045(+)
GGGGAAAAACGAAGGCCAGATCGTTATCAAGAAATACGCGAACCGGCGACTCTACAATACCGGTACGAGCACTTACGTGACCCTCGACGACCTGGC
>Locus:SMc04406_1:3612977-3613117(+)
TTTGCCGGCCGCGCCTTCACATCCATAAGGCGAAGGAAGGAGCAAAATGAACCGACCGCTTTCACTGACCGTCTGGATCTGGCTGATGACGGTCGTCCTCGTCGTCGCCTTCACCCCTTTCGACCCGCATCTGTCCGAATG
>Locus:SMc04087_1:3626623-3626763(+)
TGGATATCGCGGCTGGGCGAATGGAGGAGCGGCCTCGGACTTCGCGTCTCGGCATTGCCGGCTGGATGCTGTTCGACTGGGCCGCGCAACCCTTCTTCACCGTCATCACCACCTTCATCTTCGCGCCCTATTTTGTTTCCC
>Locus:SMc02791_1:1920-1939(+)
CGCGAACTGGGTGCGATCGA
>Locus:SMc02777_1:15834-15815(-)
GCCCGGGCGCTGGAGGAGCA
>Locus:SMc02563_1:54179-54198(+)
AACGGCCGAGGAAGAACCAT
>Locus:SMc02567_1:56690-56671(-)
ATCAGCGAGGATGCGGCGCG
>Locus:SMc02579_1:65178-65197(+)
CTGCACACTTTTCCTGGAAG
>Locus:SMc02581_1:68849-68868(+)
GGCGCTTTTCCTTCCGGGCA
>Locus:SMc02590_1:87968-87987(+)
AGCGGGTGCGCCACGAACAG
>Locus:SMc02602_1:95976-95995(+)
CATTCCTGCCGGGGCTGGAA
>Locus:SMc02620_1:111738-111757(+)
GCGGGTATAGCGTTGTGAAC
>Locus:SMc04154_2:112719-112738(+)
AACGGCGAGGGAAGAGAAAT
>Locus:SMc04154_1:113604-113623(+)
TACGCCTCTGAACGGATGGG
>Locus:SMc04153_1:113803-113822(+)
ATGGGAAAAAAGAGGGAACG
>Locus:SMc04139_1:132648-132629(-)
ATTGAGTTACCGCTTGGGCC
>Locus:SMc04128_1:144839-144858(+)
TTTCGTAAGGAGCATGGAAT
>Locus:SMc04113_1:160938-160957(+)
TACTTTTTCTAATCTTGTCT
>Locus:SMc04111_1:163866-163885(+)
CAACCCGGCGAACGATCTCG
>Locus:SMc02824_1:171395-171376(-)
CAGGAAGCGGAAACCATCGC
>Locus:SMc02826_1:173674-173693(+)
TCCACGCAGGAGTTTCCTTT
>Locus:SMc02831_1:178945-178926(-)
GAGCCTCGTCTCCGACCTCA
>Locus:SMc02850_1:198549-198530(-)
GCCGCGATGCCCGCGCTCGA
>Locus:SMc02865_1:218713-218732(+)
GGCACGCGCTGAGGACGGCA
>Locus:SMc02874_1:230328-230309(-)
CGCATCCGGAGCGAGGGACA
>Locus:SMc02879_1:235619-235600(-)
TTCGCCGCGCCGGAGCGCCG
>Locus:SMc02893_1:250334-250353(+)
TCGACCGTCATGGCGGAACA
>Locus:SMc02896_1:253088-253069(-)
GTAGCCAGCCGCCTGAAGTC
>Locus:SMc00334_1:288327-288346(+)
AGAGAACAAGGCAGCCTGAT
>Locus:SMc00375_1:329298-329317(+)
ACGAAAAGGAGTCTGCCTCA
>Locus:SMc00386_1:339086-339067(-)
GGTGCTCGAGGCCCACGGCA
>Locus:SMc00388_1:340980-340961(-)
GTCGAGATCCGGGCGCCGCA
>Locus:SMc00428_1:377503-377484(-)
GTACAAGACCGCGCGCTGCC
>Locus:SMc01166_1:382050-382031(-)
CACTGGTGGGACGTCGCGGT
>Locus:SMc01128_1:420881-420900(+)
GCCCGCGGTGAACCTCGGTG
>Locus:SMc01124_1:429589-429608(+)
GACGCCCCTCGGCACTTCAT
>Locus:SMc01111_1:443682-443701(+)
GGCGCCGACTGGAGGTTCAA
>Locus:SMc01104_1:450600-450581(-)
TGCGGCTGCTCCCGCGGAAA
>Locus:SMc01394_1:458522-458503(-)
CAGATCGAAGCCGATATAGC
>Locus:SMc01089_1:469889-469870(-)
CTCTGCCTCTGGCCGGGCGC
>Locus:SMc01724_1:478663-478682(+)
CGGCCCGCCGCCGACCGGCA
>Locus:SMc02177_1:518253-518272(+)
GCGAGCGTCGGGTTGAGGTA
>Locus:SMc02164_1:529668-529687(+)
GTTTGGGGAGGAATGGACAT
>Locus:SMc02199_1:547162-547181(+)
TGGCTCGGAGGGGGCTGAAA
>Locus:SMc02139_1:573766-573747(-)
TATTATCGCGTTGAATCTTC
>Locus:SMc02223_1:584776-584757(-)
GTCGTGGTCAAGACGCGCGG
>Locus:SMc02249_1:611538-611519(-)
CCGACCGGCGGCTCTGCGCG
>Locus:SMc02274_1:648436-648455(+)
TGCGGCGCAGATATCTGTAT
>Locus:SMc02328_1:661349-661330(-)
ACAAGACAACAATCAACGAC
>Locus:SMc02320_1:690409-690390(-)
TCCGAAACATGGTTTATCCT
>Locus:SMc02323_1:694140-694159(+)
GGAGCATCGGAGGAGCGCAT
>Locus:SMc03012_1:709550-709569(+)
CGTGTTCGGGGCGCTGAAAT
>Locus:SMc03030_1:726073-726092(+)
GATCTGAGGAAAAGAGACAT
>Locus:SMc03035_1:729760-729779(+)
TGACCGGCCGGAAGCACGAT
>Locus:SMc03047_1:743184-743203(+)
AGGAAATGAGGATCCGATAT
>Locus:SMc03067_1:765183-765164(-)
GCCGCAGGTCAATCCAAGCC
>Locus:SMc00765_1:775695-775714(+)
TGTAGCCAAGGTGTTTTCCA
>Locus:SMc00772_1:785597-785616(+)
GTATTGAAGGATTGAAGCCA
>Locus:SMc00779_1:798984-799003(+)
TTACAGCGATGTGAGGGGAA
>Locus:SMc00780_1:800396-800377(-)
CGCGACCTGGTGCGCGTGCG
>Locus:SMc00780_2:800444-800425(-)
GATAGGACGATCCGCCGCGC
>Locus:SMc00784_1:806393-806374(-)
ATATGATTGACTAAGTTAAG
>Locus:SMc00791_1:812782-812801(+)
CCGCCTGAGCGGAAATACGT
>Locus:SMc00793_1:813532-813551(+)
GCGGGGGGCATCCTGCGGTG
>Locus:SMc00793_2:813605-813624(+)
TTTGAGAGGTAGGTGCCGAT
>Locus:SMc00818_1:840201-840182(-)
TTCTCCCATCCCACGACGAT
>Locus:SMc00830_1:851060-851079(+)
AGGGGGAAGAAGCGCTTCAT
>Locus:SMc00915_1:867119-867138(+)
CGCGGCTCGAGGGCCGTCAA
>Locus:SMc00915_2:867119-867138(+)
CGCGGCTCGAGGGCCGTCAA
>Locus:SMc00891_1:892620-892601(-)
ACCAGCATTAGAGCGGGATG
>Locus:SMc00933_1:892802-892783(-)
CGTCGATGCTGCCGCCTCGC
>Locus:SMc00886_1:899347-899366(+)
AATGATGGGAGATTGATCAT
>Locus:SMc00873_1:912888-912907(+)
TGCTCCCGCTACACCTGGCG
>Locus:SMc00871_1:916920-916939(+)
GAACGAAAGAGAAGCGCGGT
>Locus:SMc00864_1:923649-923630(-)
CTCGGGGCTACGGCCACCAT
>Locus:SMc00860_1:928603-928584(-)
CTGCGGGCGGGGCAATTCGC
>Locus:SMc00851_1:935203-935222(+)
AGAACGAAGTCTCGAATCCA
>Locus:SMc00979_1:958723-958742(+)
GAATGCGAGGAGGAAATGAT
>Locus:SMc00070_1:988170-988151(-)
CAAGAGCTACCAGGCGCCAG
>Locus:SMc00008_1:989858-989877(+)
AGCGGCCTTTGCGCGTCCAA
>Locus:SMc00084_1:1026946-1026927(-)
CGGCCGTCGTCGCCGGCAAG
>Locus:SMc00029_1:1034019-1034038(+)
CTTGATCGCGATAGCGATAG
>Locus:SMc00092_1:1037402-1037383(-)
CATGTGCCGGAAGCGGCTTC
>Locus:SMc00030_1:1038308-1038327(+)
CCGCCAGCTGTCTTCGCGCG
>Locus:SMc00038_1:1053646-1053665(+)
CTCCTTCGGAGGTTTCGCTT
>Locus:SMc00040_1:1057509-1057528(+)
CAAAATTAATTTGCGCGCTA
>Locus:SMc00106_2:1066519-1066500(-)
GCGAAGCTACCATCCGGGCT
>Locus:SMc00106_1:1066537-1066518(-)
CAATGGACCGCCCGGAGAGC
>Locus:SMc00108_1:1070947-1070928(-)
GAGCGCTTCGTGCCGCGCCC
>Locus:SMc00454_1:1077846-1077827(-)
CGCCAACTGGACGACATCGC
>Locus:SMc00455_1:1082721-1082740(+)
CGGAGCGGGAGGGGCCGCGT
>Locus:SMc00456_1:1092741-1092722(-)
ACCGGTACCGTCACACCGGC
>Locus:SMc00061_1:1096057-1096076(+)
AGGAAATCGGAGCGCTCTGA
>Locus:SMc00128_1:1099791-1099772(-)
GAAGGTTACGCGGTTCTTCG
>Locus:SMc02361_1:1107718-1107737(+)
TTCCTCGCGCGCGGCGGCAC
>Locus:SMc02364_1:1111484-1111503(+)
CGCTCTGGGAGCTGCCAAAT
>Locus:SMc02387_1:1142461-1142442(-)
GGATCACTGGGACATGACGG
>Locus:SMc02389_1:1143078-1143059(-)
GCCGCCGCAGTCGGCGCCGA
>Locus:SMc02389_2:1143117-1143098(-)
ATTATCAGCCTGCTCATGGT
>Locus:SMc02392_1:1145212-1145231(+)
AAAGACAGGGACAAGAAAAA
>Locus:SMc02407_1:1162926-1162907(-)
ATCGGCCGCGAACCGTCCGA
>Locus:SMc02545_1:1214856-1214875(+)
AGGACGCAGGAGGACTGACG
>Locus:SMc00585_1:1256150-1256169(+)
AAGTGCCTGGAGTCCTGCAT
>Locus:SMc00599_1:1270848-1270829(-)
GAAGGAACATCACGCCGACG
>Locus:SMc01774_1:1321094-1321075(-)
CTGCGGGCGACATCACCCGT
>Locus:SMc01800_1:1346949-1346968(+)
CGACAGATGAGGAAGTGCCA
>Locus:SMc04433_1:1356463-1356482(+)
TTTAGCCCGGGGACATAACT
>Locus:SMc01811_1:1357695-1357714(+)
GTGTCCGCCATGTCCCCGGG
>Locus:SMc01812_1:1359212-1359193(-)
GTATCTATCGCCGATGTTGT
>Locus:SMc01923_1:1388055-1388074(+)
TCGCGCCGCTTGATCGAAGA
>Locus:SMc01924_1:1388781-1388800(+)
GCCGGGGCAGGGCATCTAAT
>Locus:SMc01350_1:1431044-1431063(+)
CGCGCAATCGTCAAGGTTGC
>Locus:SMc01343_1:1437031-1437012(-)
GCGCGCGAAGAATTCCGGCA
>Locus:SMc01340_1:1438467-1438486(+)
CTCGTGAGGACCAGTCATTT
>Locus:SMc01336_1:1444520-1444501(-)
GCTTGCGCCAAACAGGACCT
>Locus:SMc01320_1:1462040-1462059(+)
AAGTGACGGGCTAAGACCAT
>Locus:SMc01287_1:1490660-1490679(+)
TCAAAGTGCGGCTCTTAAGG
>Locus:SMc00995_1:1521113-1521132(+)
GCCGAACTCGGCCTTTTATA
>Locus:SMc00998_1:1525499-1525480(-)
CTCTGTGCCAATGTCGAACC
>Locus:SMc01016_1:1541612-1541593(-)
CGGCTTTTGCCCTTCTTTGG
>Locus:SMc01022_1:1548079-1548060(-)
GCGTCTAATCGGAGACGCTC
>Locus:SMc01027_1:1552452-1552471(+)
CTTCGCCTTTGGAGGATGAT
>Locus:SMc01029_1:1555462-1555481(+)
CGCTCCAACTCAATTCAGGG
>Locus:SMc04865_1:1564949-1564930(-)
AATTTGAGTTAAGGCCCCAG
>Locus:SMc01048_2:1577108-1577127(+)
ATAAGAAAGAAGCGGCGCGA
>Locus:SMc01048_1:1577109-1577128(+)
TAAGAAAGAAGCGGCGCGAT
>Locus:SMc01053_1:1583109-1583128(+)
GGATCAGGGTCCCGGAGATA
>Locus:SMc02112_1:1598227-1598246(+)
CCTGTAACCCGGCTGTGCCG
>Locus:SMc02106_1:1603784-1603765(-)
GAGAAGATCCGCCGGGCGCT
>Locus:SMc02106_2:1603854-1603835(-)
CCGCGAGGGCGTTCCGCTGA
>Locus:SMc02086_2:1623625-1623644(+)
CTAGTCTGCCTCTTTTTTGA
>Locus:SMc02086_1:1623697-1623716(+)
CAGGCGCGGGCGGAGCGGAA
>Locus:SMc02075_1:1641128-1641109(-)
GCCGGCCGGCGACTCCGTCC
>Locus:SMc02061_1:1656639-1656658(+)
CCGAGACCGATGACCGAAAT
>Locus:SMc01236_1:1685779-1685760(-)
ACCCCGCGACGTCTTTGCCT
>Locus:SMc01230_1:1694501-1694482(-)
GCAGACGCGCGCCGAAGCCG
>Locus:SMc01225_1:1700098-1700079(-)
CGGTCGTCTCCGGAGAAAAG
>Locus:SMc01200_1:1728497-1728478(-)
TCGAGCGGTTGCATTCGTTT
>Locus:SMc02814_1:1730900-1730881(-)
ACCCCCGCTGGGTTTCATCG
>Locus:SMc01186_1:1744504-1744523(+)
ACCCTCGGAAGGACGCTCAT
>Locus:SMc00936_1:1764352-1764333(-)
GCGGCGGGTCTCCGCTACCA
>Locus:SMc00943_1:1770880-1770861(-)
CGCGGCGATCAAGCGGAATT
>Locus:SMc00953_1:1781528-1781509(-)
TGTAAACGGCCACGCTCCGC
>Locus:SMc00959_1:1785929-1785948(+)
CTGACGAATGGAGGCAGTGA
>Locus:SMc00230_1:1794362-1794343(-)
GGGAGGGCTGGTTTCCGGCA
>Locus:SMc00233_1:1798484-1798465(-)
ATCAACGCGCACATCGCCTC
>Locus:SMc00266_2:1834469-1834450(-)
GCTCGGCCTCTTGCTGATCG
>Locus:SMc00266_1:1834483-1834464(-)
ATCGGCGCGATGGTGCTCGG
>Locus:SMc00280_1:1850219-1850238(+)
AGCCGAGGAGTTGCGCGCTG
>Locus:SMc00289_1:1859121-1859102(-)
CCCGGCCAGGTGGTGCTCTG
>Locus:SMc00531_1:1877722-1877703(-)
CGTCATCACGCACTACCAGC
>Locus:SMc00504_1:1907546-1907527(-)
GGCTGCGTTCCGGTCGCCGA
>Locus:SMc00499_1:1912622-1912641(+)
AATGAGTATTACAAGAAGAA
>Locus:SMc00485_2:1930631-1930612(-)
ACCTTCGTTCGCGTTCCCGC
>Locus:SMc00485_1:1930662-1930643(-)
CATCGAAGCCGATCACAACA
>Locus:SMc00480_1:1936945-1936964(+)
CGAGCCGATTCCGAGCCCGC
>Locus:SMc00471_1:1952138-1952119(-)
GCCGACGCGAAGTTCGGCTT
>Locus:SMc00468_2:1956825-1956844(+)
CGGCGGGACAACGGAGCATC
>Locus:SMc00468_1:1956855-1956874(+)
TTCGAGCCGTCGGCAACGAC
>Locus:SMc00181_1:1983556-1983537(-)
ACGGTGCCACGGCGACAGCG
>Locus:SMc00170_1:1995950-1995969(+)
CAAGTTTCGGTGTTACGGCA
>Locus:SMc00140_1:2030520-2030539(+)
GCCAACAGAGAGGACATCAT
>Locus:SMc00132_1:2037329-2037348(+)
GCTGGCCCGCCTCGAAAAAT
>Locus:SMc04231_1:2055629-2055648(+)
GTGCCCTTAGGCTGCCAGTG
>Locus:SMc04236_1:2063189-2063208(+)
TAGGGAAGGAAGCAGGACAA
>Locus:SMc04242_1:2067223-2067204(-)
GGCGCAGGAGTTCAAGACCG
>Locus:SMc04248_1:2073308-2073327(+)
ATTGCGGGGAGGAACTCGAT
>Locus:SMc04255_1:2084617-2084598(-)
AGTCGCGAAGCGGACCGGGA
>Locus:SMc04264_1:2094354-2094373(+)
GCCGGCGCAAAAGAGGGCAA
>Locus:SMc04265_1:2095305-2095324(+)
AATCGGTTTCGAGCCTACGC
>Locus:SMc04284_2:2105559-2105540(-)
GCCTCGCTCGACTGGCTTGG
>Locus:SMc04284_1:2105614-2105595(-)
TTCTGGGCTCGAGCCGCCGG
>Locus:SMc04293_1:2110858-2110839(-)
TGTCGATCCGGTCCACATCC
>Locus:SMc04329_1:2138288-2138269(-)
CGCGCGATGCCTGTCCGGTT
>Locus:SMc04331_1:2141043-2141062(+)
AACGCGTCCGGATTGTGCCA
>Locus:SMc04168_1:2157040-2157021(-)
CCTGTCCCCAATGCAACGCA
>Locus:SMc04283_1:2206753-2206734(-)
TTCGCGGGCATGATGCCTTA
>Locus:SMc04344_1:2230404-2230423(+)
CGAAACTGGAGGTTACAGAT
>Locus:SMc04351_1:2234022-2234041(+)
GATGTTCTGAGCACGCCGAT
>Locus:SMc01407_1:2250706-2250687(-)
GAATGAGCGATTCCTGTTTC
>Locus:SMc01445_1:2289141-2289122(-)
CCTCGACGAGAGGGCGGTAA
>Locus:SMc01867_1:2343283-2343264(-)
CAGCCGGGCGATTTTGTGGT
>Locus:SMc01862_1:2349727-2349708(-)
CAGGCGCTTCTCGATGCCTA
>Locus:SMc01860_1:2352883-2352864(-)
CGCGCCGAAGACCGGCGAAG
>Locus:SMc01574_1:2381570-2381551(-)
GCCGGCCTCGCATCGCCTGG
>Locus:SMc01615_1:2405670-2405651(-)
GCGGCGGCGCTCGGTGACGC
>Locus:SMc01618_1:2408355-2408336(-)
TTCCTGCCGGTGCTATCGGA
>Locus:SMc01644_1:2439497-2439516(+)
GAGATTGAGGCACCCGCGAT
>Locus:SMc01647_1:2442812-2442831(+)
GGGTAGCGTAAACCAGCGAA
>Locus:SMc01541_1:2477820-2477801(-)
TCGACGGGTGACCGGTCCCG
>Locus:SMc01551_1:2491009-2491028(+)
ACATTGGTTGGGTTTGATAT
>Locus:SMc01556_1:2497407-2497426(+)
CAACCGGAGAGAAACGTCCA
>Locus:SMc01571_1:2514057-2514076(+)
GAACCGAAAGGAAACGGACA
>Locus:SMc01577_1:2515322-2515341(+)
CTCGGTGAGGACGAGGGTTT
>Locus:SMc02683_1:2532220-2532239(+)
ACGAGGGCGAAAACACCGAA
>Locus:SMc02694_1:2544471-2544452(-)
ACTTGAATGCGCGGGATCGG
>Locus:SMc02696_1:2546109-2546128(+)
TAGGGTGTCAGGACGCGCGG
>Locus:SMc02705_1:2552824-2552843(+)
CGCCCATGGGGGGCTCTCAT
>Locus:SMc02729_1:2581407-2581388(-)
CCTCGCGACGATGGGCTTCT
>Locus:SMc01518_1:2613559-2613540(-)
TCTCGGTCCGCCGAAGTTCG
>Locus:SMc01514_1:2616167-2616148(-)
ATGTTGCGGTCAACTTAAAA
>Locus:SMc01512_1:2617517-2617536(+)
GAAGCCGTCGTCGCGGCCTG
>Locus:SMc01503_1:2625580-2625561(-)
CGGCGCTTCCTCGCGCTCTA
>Locus:SMc01814_1:2635715-2635734(+)
AAACATTGGGAGCCAAAAAT
>Locus:SMc01825_1:2648390-2648409(+)
CGAAAGGGAGGCCTGACCAT
>Locus:SMc01833_1:2658364-2658383(+)
GTCGAGCGATAGGGCACGTC
>Locus:SMc01950_1:2671675-2671656(-)
TCACGCGAGCCGACCGCGTT
>Locus:SMc01957_1:2680137-2680156(+)
GGGGTCTCTCTAACTGAGGG
>Locus:SMc01992_1:2717784-2717765(-)
GCTATCGAACTGATCGCCTC
>Locus:SMc02019_1:2722390-2722371(-)
TATCTGGGTGCGCAGGCAGC
>Locus:SMc02044_1:2748227-2748246(+)
AATACGCGAGGTGACGCGAT
>Locus:SMc02415_1:2785784-2785803(+)
CGTCATAAGGGGAAGTTCAT
>Locus:SMc02421_1:2793986-2794005(+)
CGTGGTGGAGATGCCGTAAT
>Locus:SMc02428_2:2799875-2799856(-)
TCCCACTTCGCCGTTGACGG
>Locus:SMc02428_1:2801462-2801443(-)
CATAGGCCCGCAAAAGCGCG
>Locus:SMc02429_1:2801568-2801549(-)
CGCGGCCATGCGGGCTTTCC
>Locus:SMc00706_1:2873338-2873319(-)
CTCATTCTGTTCGGCTTTGC
>Locus:SMc00700_1:2879964-2879945(-)
GTTCCGCATGACTTTCCTCA
>Locus:SMc00675_1:2902721-2902702(-)
CTCGATCTCGGCATCGTCAT
>Locus:SMc00674_1:2906397-2906378(-)
GGTTGTATATGGAACTATAG
>Locus:SMc00661_1:2915717-2915736(+)
GCTGCGCACTTTCCTGGAAT
>Locus:SMc00646_1:2929307-2929326(+)
GGCCGGCGACGCACAAAGGG
>Locus:SMc03963_1:2956888-2956907(+)
AGCCGGCCTCACGTCGCCAT
>Locus:SMc03966_1:2960147-2960128(-)
GGGGAGGGCGGCGACAGCGC
>Locus:SMc04019_1:3016855-3016874(+)
CGCCTCACGAGAACCGGGAT
>Locus:SMc04025_1:3023535-3023554(+)
CTGCCATTCGACGGTGAAAT
>Locus:SMc04048_1:3052816-3052797(-)
GAACTCAAACCCGACGCGGA
>Locus:SMc03934_1:3085086-3085105(+)
CTTTTTCCCCACGCGCGCTC
>Locus:SMc02982_1:3103314-3103295(-)
CTGGCTCGACGGTGCTGCCG
>Locus:SMc02986_1:3107271-3107290(+)
AACCAGGATCGAGATCACAT
>Locus:SMc03152_1:3111121-3111102(-)
CAACGTTCCTATGTCTCAAT
>Locus:SMc03159_1:3116361-3116342(-)
CATCGCCGGCACGATCGACG
>Locus:SMc03166_1:3126019-3126000(-)
CTCGGCGGTTTCGCGGTCGT
>Locus:SMc03167_1:3128790-3128771(-)
GTCGCTGCGGCGAAGTAAAG
>Locus:SMc03192_1:3156068-3156049(-)
GTTCCCTTTGCGATCGTACG
>Locus:SMc03147_1:3181321-3181340(+)
GTTCGAACGGAAGACCCGTT
>Locus:SMc03135_1:3194341-3194322(-)
GGACGAATTCTTCGCGCATC
>Locus:SMc03132_1:3197030-3197011(-)
GACCGCTACAAGCTGTTCAA
>Locus:SMc03124_1:3206854-3206835(-)
CGACGTCTGGCGGAACTACA
>Locus:SMc03088_1:3259687-3259668(-)
GAATCGGAAAGGGGATTCCT
>Locus:SMc02518_1:3273895-3273914(+)
GGCGTCGGGGAGGAAACCAT
>Locus:SMc02511_1:3282418-3282437(+)
CGGACACTAGGAATGGTCCG
>Locus:SMc02505_1:3287681-3287700(+)
GGCGGAGCAACGACGCAAGA
>Locus:SMc02497_1:3296428-3296409(-)
CGGAACTTCGTCCTTCGACC
>Locus:SMc02494_1:3299610-3299591(-)
TGACCACTTCGAGGCAGTGA
>Locus:SMc02478_1:3320840-3320821(-)
GATGGACCAGAGCCGCAAAA
>Locus:SMc03233_1:3341368-3341387(+)
AAACGGTAAAGAGGTGACCA
>Locus:SMc03237_1:3345935-3345916(-)
GTTTTCGCGGTCGTCTTCGG
>Locus:SMc03746_1:3355386-3355367(-)
GGTCGCTGCGCTCGAAGACG
>Locus:SMc03747_1:3355739-3355758(+)
AGTCACAAGCGGAGCCAAGA
>Locus:SMc03252_1:3367160-3367141(-)
GCAGGCCGCGGTTGGAATGC
>Locus:SMc03258_1:3373460-3373441(-)
CGAATTTATGAGAGACCACA
>Locus:SMc03264_1:3380319-3380300(-)
ATTCGTTTGCTGTGGGAGGT
>Locus:SMc03267_2:3383292-3383311(+)
TCAGCTCCCAAGTCAATTGT
>Locus:SMc03267_1:3383307-3383326(+)
ATTGTATCCAATCTACAATC
>Locus:SMc03267_3:3383385-3383404(+)
TCCGATGGGAGGACATCAAT
>Locus:SMc05016_1:3391523-3391504(-)
TGCCTGAACCAGCACTGGTT
>Locus:SMc03290_1:3407943-3407924(-)
GCGGAACAATCGGCCGGTTA
>Locus:SMc03772_1:3439374-3439393(+)
GGTTTAAAGGAGAACACCAA
>Locus:SMc03777_1:3443355-3443374(+)
GAGGGAAAGGGCAAGCTCCA
>Locus:SMc03782_1:3446565-3446584(+)
TCCAACGAACAGAGCCGGTT
>Locus:SMc03789_1:3455971-3455952(-)
GGATTATTTCCGGATAGAGG
>Locus:SMc03804_1:3468877-3468858(-)
GTTCTTCATCCGCCAGGCGG
>Locus:SMc03817_1:3484336-3484355(+)
TGACAGTCAGGAGCTTTAAT
>Locus:SMc03817_2:3485185-3485204(+)
ATACGCTGGGCCACACTGGG
>Locus:SMc03824_1:3490659-3490678(+)
TTCCAACGCGATCGATCAAA
>Locus:SMc03826_1:3492527-3492508(-)
CCAGAAGGATGCCGCCGGCT
>Locus:SMc03876_1:3541541-3541522(-)
GGGGCCGGACCGCTTGCGGC
>Locus:SMc03880_1:3547930-3547949(+)
GGGTAAGAGGAGACCCTGAT
>Locus:SMc04406_1:3612957-3612976(+)
CGCGTTTGCGGGGTCTTGAT
>Locus:SMc04087_1:3626603-3626622(+)
AGTGCCGGGGAGGGATGAAG
>Locus:SMc02761_1:34455-34411(-)
AGACACAACATCTGGACACTGCCATTCCGAAGGAGCACCCGATGG
>Locus:SMc02754_1:47871-47797(-)
GGCTGGTTCGCGACAGGTTCGGCGAAGAGATGTGACCGATATAAACATATAAAGACCTCTTTATATGTCGGTTGC
>Locus:SMc02608_1:102505-102419(-)
ACATCGGGAGGTCCTAAAATTGCAACTCTCCGGAGGTTTCGGATGCTAACTTGCCCCCTCGGATCACTTATGGGGCGGCATCCATGC
>Locus:SMc02617_1:110673-110614(-)
ACTGCTGATCTCTTCTCGCGAAGGCGAGATCGAGGCGACGGCAGAGCGCCACGAGATCTG
>Locus:SMc02618_1:110854-110789(-)
GGTTCGGCTTTCCGACAGGGAATACCGCGAAGTGATCGAAGAGCGCTTCGGCACGGAACGACACTA
>Locus:SMc04150_2:116602-116724(+)
GTTCGACGAAACGATCCATCGGGCCGATCAGGAGGAGAACGGGCATGGCAATCGCCTTCAAGCAGGAAACGTTCCGGGACGACTTCAGCTATCGCAACAGTCCGGAAAACATCCGGCGCTTTC
>Locus:SMc04150_1:116647-116751(+)
TGGCAATCGCCTTCAAGCAGGAAACGTTCCGGGACGACTTCAGCTATCGCAACAGTCCGGAAAACATCCGGCGCTTTCCGTTTCCCTTCGACCGCGACGAATACA
>Locus:SMc04149_1:117756-117800(+)
GACAAGAGTTGCCGTCATCGGTGCCGGTCCATCGGGCCTCGCCCA
>Locus:SMc04140_1:131552-131481(-)
CTCCAATCTCGCCGTCCACTTCGACCCGTCGCGCTGCCATGTCTTCGGCGCCGACGGCAGGGCCATGCGATG
>Locus:SMc04128_1:144859-144903(+)
GACAGGCATATTTCGGGAAACGAGATTTCGCGTCGATGGGATGGA
>Locus:SMc04119_2:155923-155843(-)
CGACAGCTTCGCCCATATCGGCGAAACCGTCGCAAGACATCTCGGCATTGGCGTCGGCCCACATGGGAGAAGCCTCATTTG
>Locus:SMc04119_1:157193-157059(-)
GACATGCATCAATTGCAATGGACAAGGCGGCGCGCTATTTCTGCCGGATTGTGCGGCGACGGCCGCGAAAGTCTTAATGGCACCGGCTCGCCGCTTATCGCGCTCGCGCCCGGGATCAGTCAGGGTGTTTCATGG
>Locus:SMc02820_1:166164-166226(+)
TGCCCGCCGTCCAGCCGGTACCGGTGGAGCGTTCCGCCGCGCCCGTCCTCGGCGAGACGGTCG
>Locus:SMc02826_1:173693-173740(+)
TGCCGGTCGAACTTACCCCTTCTCAGGCGCTGGGGCTCTGGCATGCCG
>Locus:SMc02842_1:192539-192390(-)
CATCAAGCGCCATCAGGAGATCGGCATCGTGTCGATGAAGATCAGTGGCGGCGGCCGGCAGACCGATATCGGCTCCTTCCTCAACCGCGACGACCGCGAAACCTTCGCCGCCGCCTTCGCACGGGCGCTGGCGACCGCCAGGTCGCGCTG
>Locus:SMc02852_1:202470-202616(+)
TTTGCCGCGAAAACCAAAAAGGATTCGCATGATGGCAGATATCACCCCGGTTCTCGAGCGCGCCGACGCAAATCTCCCGCAGAGCCTCGAGCGGCTCTTCGACCTCGTCCGCATCAAGTCCATTTCCACCGACCCCGCCTTCAAGGC
>Locus:SMc02856_1:207224-207364(+)
GCCGGGATCGCTTGCGGGCGATGGGCACCCGGTCCGGCCCCAAAGGGATATTTCCTTCCGGCATGGCGAGCGGCAAATCAGGACAGCGGATCGAGCCTTCCTTCGGCGGTAACGACGGCGACGGCGGCGACCTGCGCGTCG
>Locus:SMc02863_1:216717-216800(+)
AGGCGGACAGAACACCCTTTCCGCCTTGCCTTGGCCGGGCTTTCATCCTACCTGACAGCAACGTCGATATCGGACTTGCAATGC
>Locus:SMc02869_1:224881-224765(-)
GGTGCGCCTCTTCGGCGAACACCGCTACGCTACCGACGACATCGTCCACGCGACGCCGGTAATCGGCAGCATGCACCGCTTCGATGCGGACGGGCGGGTGATCAAGTCGGGACAATA
>Locus:SMc02870_1:225836-225792(-)
CGCCGCCGACGACAGTGTGCGCACCGGCAAGCCGGTCAAGCTTTA
>Locus:SMc02880_1:236333-236268(-)
CGAGTGCCGGGTGGAGCCCGGCCTGATCGGCGCCGCCCTGCTCGGCTTCGGAGGGAGATCGGCATG
>Locus:SMc02886_1:242344-242303(-)
GGACGAGCCGAAAGGGGGAGCGGATGCGGTTGCTGCTGCGGT
>Locus:SMc02892_1:248871-248815(-)
GCCGCACTCTCTTCATGCGCGCTTGCGCCGGCGCGGCACTACGCGATGAAGGTAGGT
>Locus:SMc02903_1:258529-258437(-)
TCGCCGACACCGGAGACGAGCACATTCCGCCGCCGAAGGGCGCCATTGCGCACCAGCTCATGCGCGACTGGCTCGCCTGGCCCGAGCGCAGCT
>Locus:SMc00322_1:274712-274816(+)
GGTAGAGGCGGTAAAATATGGTCGAAGCGTCAGAGAAGAGCCGGGAAGATGCTTCATCGGGCAGCCTGCAGGCCGCCGCCGGCTTCGTCCGCGACTATCTTCGCC
>Locus:SMc00326_1:280849-280796(-)
CAACATCACCTCGATGCCGACGCTCGAAGCATTGCGGGTCGCAGACGCGGATTA
>Locus:SMc00330_1:284898-284839(-)
AGGTTACGATTAGAGGAGACTTGCAGCCAAGCGGAGCAGCCATGCCGATCCTCGAATTCC
>Locus:SMc00333_1:286898-286981(+)
ACCGGCGGTCCGCCAACAACGCGCCGGAAAGCACCACCTTCCGCGCCAGCCGTCAGCCGGATTGTCAGAGGAAAACCACGATGT
>Locus:SMc00343_1:299190-299291(+)
GCTGACACGTCATACTGGCATGGATTTGGCTTCGAAGGGGGTATTCCATGCCGTGGCGAGAGGTATCGACGATGGGAGAGCGGCGGGAGTTTGTGCGACTTG
>Locus:SMc00351_1:306829-306960(+)
TTTTCAGAACCGGCGCAGAATCCGGACGATAAAGCAGGACGCGGCCCGGGGCTGTCGTCAAAGCGGCATGCGCAAAACTTATTTCTCGCTCCGATCGTCTTGACTCCACTATACGAGAAATGCAATCTCCGA
>Locus:SMc00389_1:342037-342000(-)
CGCTCGGCTCTCGACCTTCCGACGGTCGAAGAGGATTG
>Locus:SMc00394_1:344056-343961(-)
GCCGCGCCGCCACCCGCATCATCAACGAGGTCCGCGGCATCAACCGCGTCGTCTACGACGTCACGTCGAAGCCGCCGGGCACGATCGAGTGGGAGT
>Locus:SMc00395_1:345676-345629(-)
CGTCGACCAGCTGGAGGCGGCGCTGGAGAAAGGCGAGATCCAGCTCTG
>Locus:SMc00460_1:347413-347378(-)
CGAAGTCCGAGAGCGTCACGAGATCATCCCAGCGAT
>Locus:SMc00409_1:360232-360167(-)
GGGCTGCACGCCGGCCTACGGTGTCAACCCGTGCACGACGGCGTCGATCGGGTTTGCCGGCGAGTA
>Locus:SMc00410_1:360703-360578(-)
CCGAAGCGGAAGGCCGCACGCTTGCAGGTATCGGCATCGAGCCGACGATGCTCGAGTCGATCCTGCCGACTTATCTCGTACGCTATCGCCCGCATGGGCAATATACGCGCAGCGGCCGCGCCGCCT
>Locus:SMc00414_1:364062-363913(-)
AAGCACATTATGAATAAGCGCTCACGCAGCCACACGAATCACGATAAGAGCGCAACTGCAAATCATACTGCGAGGGGATTCGATGAGCTTGCGCTTGAGGGTGAAGGAAAAATTCGGTCGGAAATTCGACGAAGAGATCCGCTTCTTCAA
>Locus:SMc00416_1:365582-365674(+)
GCAAAAGCAGCAATCGACGGATGCATCCGAAAAGGAACGGCAGCGCGGTTTTCGCCTGCACAATACGAACATTCCTGCGCGCCCGCTGGAGCC
>Locus:SMc00428_1:377486-377436(-)
GCCGATCGGTTCTTCTGCCGCCATCATCAATCGGGAACGGTGGCAGGATGT
>Locus:SMc01164_1:385970-385926(-)
CCGTCGCAATCGCCGAGAAACGGCGTCGCCTCACCGAGGGCGAGT
>Locus:SMc01139_1:411316-411266(-)
CCGTCCAGCGCCGCCGCGAGAAGCGGGCGCTGGCCAAGGCCGCGGGATTCT
>Locus:SMc01124_1:429608-429694(+)
TGGCCAGACACGAAACCTCCTTTCCCGAAATCCTGGACGTGGCGGCGCTTCGGGCCAGGTGCGACTTCATCGCCTCCGCTCATGCCG
>Locus:SMc01111_1:443703-443735(+)
GGAAAGACTGGCAGGCAGAATCATACTTCTCTC
>Locus:SMc01108_1:447531-447647(+)
TTATCAGCCGTGGCAACAATCAGGCGGGCGCTCCGGAGAGGAGCGTCCGCCTCGTTCATTGTGATTTCGGGCTCGGCTCGATCCGAAATCATGGATGCGGAACCGGATGCGGAAAAC
>Locus:SMc01106_1:449319-449254(-)
GGATGCTGCTTGGCAGGTCCGACACATGGTCGCTTGAGCTGCAAGGGCTTGGATAATGAGCAGAAT
>Locus:SMc01100_1:456145-456234(+)
GCCGCTTCGCATGATCTTCATGGGCACACCGGAATTTTCCGTGCCGACGCTCCTGGCGCTCGCCGGGGCGGGTCACGAGATCGCCGCCGT
>Locus:SMc01094_1:464445-464413(-)
AGGCGACGGCTTCGATCGCCAAGCCATAGCCAA
>Locus:SMc01731_1:471361-471408(+)
GGCACGCATGAAGAAGCGGACTCTGCGCCGCAAGGATGGGGTTTGGGA
>Locus:SMc01702_1:509947-509912(-)
GCGCCTCATCAAGGTTCATGTTCATCAGCGCTGGTG
>Locus:SMc01702_2:509995-509912(-)
TGCGCCGATCGACGGCGCGACGCTCGCGGCAATCGCAGCGCTTTACGAGCGCCTCATCAAGGTTCATGTTCATCAGCGCTGGTG
>Locus:SMc02173_1:521983-521879(-)
AGCCGATTTCTATCAGCGGGTGAAGGCGGCCCATGCGGTGGTGCAGACCAGCGAACCGCGGCTATACGGCAACGTCATCCTGCGCAAGGGCGTCATCTACCCTTG
>Locus:SMc02136_1:576647-576688(+)
GACAGAAACAGCGCCGGGACTTGGCGAGTTCGATTTTGCCGG
>Locus:SMc02221_1:583342-583277(-)
TTTGGGCCTCGACAAGCTCGCCTGCGCAGCAATCGAGCGCGGAGCCATCGCGCGCTTCCGCAAGTA
>Locus:SMc02227_1:587958-587902(-)
AGGGCGAAACCTTCTACGGGCGCTTCGACCCGTATGGCGCGGGGCAGAAGGCGGCAT
>Locus:SMc02270_1:638242-638207(-)
GGCGACGGTGAAATGGCTCAAAGGTATCGGCTTGGC
>Locus:SMc02276_1:650710-650835(+)
GTCATGACGGTCCAAGAGGAGCGTATTGCATGCCAAAGACCGATATCGCGCGACGGGTCTATAACCATACCTGGAAGCTCGATCCGATCGTCCGCAGCCTGCTCGATACGGATTTCTACAAGCTTT
>Locus:SMc04431_1:684002-684127(+)
ATGTTTCTACGCTACATGCGGGTTGATATCCATCATAAATGTAGTTACATTAAATCATGCGAATTGTGTGGGGCGAACCCAAACGGCGAGCCAACCTTGAGAAGCATGGTTTCGATTTTGCCGATG
>Locus:SMc02317_1:688803-688771(-)
GGAGAACTGGGACCAGCTCTATCTTTACCCCTG
>Locus:SMc02322_1:693976-693857(-)
TCAGCGGGAGGAGTTGGACATGCTCGACAAGCACCAGGGCGCGCGCCTTGCCAATCTTTGGGACGACGGCAAGGCGGCAGGAATGACCGAGCCGGAAAAGCTCCTCTACCGTTCGAACCT
>Locus:SMc03019_1:717327-717190(-)
CTGACGCCTCCAGCCTGCCGGTATATCGCGTTTGGTTTCCGATTTCTGTTGACCCGCGCCGGCTGCCGCACACCCACCCTTGCGCAGGGACCTGTCCGGGGTTCACCACAACAGCGTGCGCTTGCGTCTGCTGCCACG
>Locus:SMc03020_1:719086-718958(-)
GCAGAATGCCTGAGGCAAGCTTCAACTGGAATATTCGGCACATGGCACCCAAGAAAGCAGCACCCATCGCAGAACCGGCCGTATTCGCGGCAGATGCCGAGCTCGACCAGGCGATCGACGACCTGCGCG
>Locus:SMc03035_1:729780-729842(+)
GGAAGAAATCGAGAGCAAAGAAACGAAGGCCCCCTCGCGGCTGATGACCATCGCGGCCGTGGC
>Locus:SMc00763_1:773707-773835(+)
GTTTGGCAATTAGCTAGATGCACGCGATTGACTTTCGCCCTGCTCGCCGGAAAGGAGGATACGGAAACAGAAGGAAGCTTCCGTGGCGGAAAAGCAGGACGTGGTGATCATCGGGGCGGGCGCCGCCGG
>Locus:SMc00768_1:780115-779981(-)
GGCGACCAAGCACCAGCGCGAAGTGGGCACCGGCTATTTCGATGCCGTGTCGGTCGCGATCACCGGCGGCCAGTCGTCGACCACTGCCATGAAGGAATCCACCGAGCACGATCAGTTCCGCCCGGCAGCAGAATG
>Locus:SMc00769_1:781498-781539(+)
TGGCCGAGAACAAGATCTTTGCGGGGCCGCGGGTCAGGCGGA
>Locus:SMc00775_1:793619-793566(-)
GGCTGTTCCCTCACTCGTCATTTCGATCGGCATTGCTTCGGACGGATCGTTTGC
>Locus:SMc00777_1:797303-797449(+)
GAGGGCCACACCAAGGAGCGCATGAAATGGCTACCAGGAAGACCGAAGACGCATTTTCCCTCTCTTTCGACCCGACCAAGTTTGCCGACAGCTTCCGCGAGTTCGCCGAAAAGGGCGCCGCGCAGTCGAAGGAAGCCTACGCCAAGA
>Locus:SMc00923_1:859646-859690(+)
CAAAAGAGAAACGATGGAGAGAGGCGAAATGGCAGCCAGGGGCTT
>Locus:SMc00900_1:882966-882877(-)
AAACCGATATCCCGGCGGCATAACGCTCGCGCAGCTGGTCCCGCAGGAAGCGGAGGGCATCACCGCCGGCCAACAGTTCATTGGCCCCTC
>Locus:SMc00877_1:909036-909149(+)
AATGGAGGCACCGAACCCGAACACGGCCGTCGGTTGAGGGCGGGGTCGGCTTTCATCGACACGGGCGAAATGCACAGGGTTTTGCGCATCAGAAGTGATGATCGTCAATCACCT
>Locus:SMc00857_1:929735-929797(+)
TTCTTAAATCGGCTAGGATTTAAGCAGATATGCAGAGATTGCAGCGGGCAGGAGTTGAAATGG
>Locus:SMc00853_1:932530-932562(+)
GATCGGGCTGGCAATTGGCGTCGCCGTTATTCT
>Locus:SMc00005_1:986358-986492(+)
CTGTGGCGCCTATGCCATAGGCAATGCTCGACAATTTGCCGCACCCGCTGCAGGAGGCGCGGCATCCTGGCATTTGTGAAATTTTGCCACCGGCAGCAGCTGGTGGAGGCAGACAGTATTGGGGACATTCCATGG
>Locus:SMc00005_2:986437-986529(+)
AATTTTGCCACCGGCAGCAGCTGGTGGAGGCAGACAGTATTGGGGACATTCCATGGCTCAGGCATCGGGTCTGATGAATGGCAAGCGCGGCGT
>Locus:SMc00020_1:1011278-1011355(+)
CCGAAGCGAAGGTCTTCGTGGGATTTGACGAAGGTCCGTATAGGGCGAAGTAATACCCGCCCCTCATCCGGCCTGCCG
>Locus:SMc05003_1:1019196-1019237(+)
TGCCTCACGCTGACGTATCGCCGGAAGTTCGCGGCAGCGCGC
>Locus:SMc00084_1:1026960-1026895(-)
GCATTTGGAGGCATCGGCCGTCGTCGCCGGCAAGAGGCGCGGCAAATCAACGGAGAGACATCATGG
>Locus:SMc00087_1:1028237-1028157(-)
CGCACATCGAAGACCTCATCGAGCAGGGGCGCGTCGAAACAGAGGGGCCGCCGTCGCTCGCCAGCGCGTACCGGCTGGCGT
>Locus:SMc00087_2:1028249-1028157(-)
TCTCGCTGCTGGCGCACATCGAAGACCTCATCGAGCAGGGGCGCGTCGAAACAGAGGGGCCGCCGTCGCTCGCCAGCGCGTACCGGCTGGCGT
>Locus:SMc00029_1:1034093-1034188(+)
TCACAGGGAAACGGCTTGTTCTCGAATCTCCGTCTTATCGGAGTGAACAATCGGCGCGAATATGCTTCAAAGTGCAAACCCGTGAGGCAGCGATGT
>Locus:SMc00093_1:1039389-1039294(-)
CGAGAAGTCCGCCGATCATATCCTCGGCAGACAGCCGCTCGCCCGCTCGAACCAGGAGCCGTGGATCAATCCGCGCTGGGCGGTGAGCGACAGGTA
>Locus:SMc00096_1:1048983-1048885(-)
GCGCAGTGGGCTGGAATTGCATTTCATGGGATTGGTGGCGGGCTTCGACGTCGCGCGGCCCGGCGTCAAGATACCGGCACTCGGCCGCTTCGGGATCTG
>Locus:SMc00037_1:1051804-1051926(+)
GAAAGATCTGAATTCGGTTCACCTGAACGGATTGCGCGCGGCCGAAGCGGTCGGTCGCCTCGGCTCGCTCGCCGCTGCGGCGGAGGAGCTCGGCGTCACCGCCGGCGCCGTCAGCCAGCAGAT
>Locus:SMc00040_1:1057580-1057666(+)
GCCCATCCTCTATCGCACTACCGCGTCCGCGACCGGCGGCCGCGCCGGCCAGGCCAAGAGCAAGGACGGCGTTCTCGACGTGACGCT
>Locus:SMc00101_1:1061512-1061444(-)
AGTATAGGAGATCGCGCCTCGGCCCCGCCGGGCGCTCGCAGCGAAGGAGTTCTCAATGCATGCAGTCAG
>Locus:SMc00225_1:1061963-1061916(-)
GCTCCTGCGTTTCCCTCGGCTTTTCATCGTGGCGACAAGAAATCTCTA
>Locus:SMc00086_1:1069858-1069989(+)
GTTTTGAAGCGCGCCGGTTCGCCGGCGCGATCTCTCCGCAAGCAGGTCGAAAGCCCACCGGCCGTTGTCATCCGCATTCGTGATCTCAAGAGGAGCCCATGGGCCGGCGTGCGAGGTATCTGCTTTCTGGTC
>Locus:SMc00117_1:1084810-1084766(-)
TATTCGCTGCAATCGAAAGGAGCGCAGCCATGTCCGAAAACCGGA
>Locus:SMc02364_1:1111504-1111563(+)
GATCCGGCTGCTGATCGCCCTCTTCCTTTTGCTGGCGTCCGTTGCCCCGGGCTTCGCCGT
>Locus:SMc02368_1:1116050-1116142(+)
GGCGGAAGCGATCGAGCGGTCTTTGTCCGATATCGATGTGGTGGCGATTCGCCCGGCGAGCCAGGCGGACGCCAAGGCCGCCCTTTCGGTTCT
>Locus:SMc02384_1:1138740-1138708(-)
CCAGACTTTCGAGCGGGAGCAGCCGCATGCTTG
>Locus:SMc02386_1:1140927-1140808(-)
GACCCAGGTGAGCCAGCATCTGAAGATCGGTATCCTCGCCCTGCAGAAACTGGCGGCAATGCCTCCCGAGAAGCTGCATTCACGCAAGCTCAGAAGCTTCTACGAGACCTCGTTCCAGTA
>Locus:SMc02401_1:1153315-1153184(-)
CTCCGCGGTATTCCGGCGGCGGCAACGCACATGTCGAATGGTGCTACTCGCGCTATCGCTCGTACCGGGCCTGGGACAATACGTTCCAGCCCTATAACGGCCCGAGGCGCCAGTGCTATTCGCCCTATAGCT
>Locus:SMc02658_1:1166695-1166775(+)
TGGCAACCACCGTTACGATCAAGGGGCAGGTCGCGATACCGAAAGCGGTGCGCGAACTGCTTGGTATCAAGCCGGGCAGCA
>Locus:SMc02653_1:1168935-1168967(+)
TGGCAGAAAAGACAGAAGCGAAGCAGAGCGGTC
>Locus:SMc02571_1:1200494-1200541(+)
GAAGGAAGCCGTCATCGAGAGGCCAGTCTCGCCAACCGTGCGCTTAAC
>Locus:SMc00554_1:1223747-1223664(-)
CACCGGGGACTACCCGACCCGCCTTCTCGACCAGGGGGCAGCGAGCAACGTTCGCAAACTCTCGGTTCTCGCCAGCAACGGATA
>Locus:SMc00561_1:1231052-1230912(-)
GGAGAAGGTGAAGGGCACGGCCGACGTGATCATCGCCAAGCAGCGCCACGGACCGACCGGCACCGTCAAGCTCGCCTTCCAGTCGGAATTCACGCGCTTCTCGGATCTCGCCGATCCGTCGTTCACGCAGTACGAGCATTG
>Locus:SMc00574_1:1243257-1243319(+)
GAGACGTGTCGTTATCACCGGTACCGGCATGGTATCTCCTCTGGGTTGCGGAACCGAAGTCAG
>Locus:SMc00576_1:1246167-1246307(+)
GCGGATATTCCTTGCGGAGTTCGGCGCTGTCGCCATAGTGCTTCCCTCAATGACAATGTCGTGCCTCCGCTCGGAGGTGCAGAGATCGTTGTGCTTTATCGAATCACTGCCAACGGAGGAAACGATGCCGCTCCAATCGAT
>Locus:SMc00588_1:1259514-1259401(-)
GTTTCGCCGAGATCATCAAGGCCGGCAGATCGGACGTCGACCTGGCGCCGCTCCGGCACGTGGCCGACGCCTTCATGCTCGGCCGACGCAAATTCGTCGAGGCGTTTCACGACT
>Locus:SMc00611_1:1282205-1282249(+)
GTCTCCTTCAACGCACGGGCGAACCAATGGCTTCCTCCACGGAAG
>Locus:SMc00621_1:1295523-1295428(-)
TGTCGCTCACGGCCGGTTCGCTCAGCGGCGACGGCGCCACGGAACCAGCCGGGGAGACCGTTCGCAGTCCGGCCGCCGAGGCTTTCACCTCGCTGT
>Locus:SMc00621_2:1295499-1295428(-)
GCGGCGACGGCGCCACGGAACCAGCCGGGGAGACCGTTCGCAGTCCGGCCGCCGAGGCTTTCACCTCGCTGT
>Locus:SMc01759_1:1305885-1305811(-)
GCGATCGCCTATCTATTTTTGCGTGCCGACAGTTTGCGCATTCCCGACCGACCAAGCGGAAGGAGGACGCCATGG
>Locus:SMc01762_1:1310132-1310221(+)
ATAGTGGCCCGAACAGCGACGTGGAGTCGTCGCTCGCATCCTCGCGCGGTGCAAAGTGCCCCTCATCCGGCCTGCCGGCCACCTTCTCCC
>Locus:SMc01781_1:1327849-1327757(-)
GGCACGAATTGCAATGGCCGATCTGCCAATCGTTACTCCAGGGGAGCAGTCCTTGACGAAGCGGTATTTGACGACAAACCTAAAAGTCCTGGG
>Locus:SMc01919_1:1383488-1383520(+)
TGGCTGGGGCACGCAAGGACGGACAGGAGAGGA
>Locus:SMc01319_1:1463066-1463107(+)
ACCCTGCCAACTGGAGACAGACAGTGGAAAGAGCGGAAAAAC
>Locus:SMc01278_1:1498626-1498706(+)
TGGCCTGGTTCACGCTGTTGCTCGCCGGAATTCTCGAAATCGGCTGGGCGATCGGTCTCAAATATACGGATGGATTTACGC
>Locus:SMc01270_1:1504173-1504033(-)
GCCGAAGATCGTCGACTGGTACATGGAGGGCAAGATCGAGATCGATCCGATGATCACCCACACCATGCCGCTCGAGGACATCAACAAGGGTTTCGAGCTCATGCATTCCGGCGAGAGCATTCGCTCTGTGGTCCTCTATTG
>Locus:SMc01256_1:1519214-1519270(+)
GTTTCTTTCCGTCTTCGACGTTTTCAAGATCGGTATCGGTCCATCGAGCTCTCACAC
>Locus:SMc01018_1:1542296-1542252(-)
TTTCATCCAGGAGCGCGCGGTCTTCGCGGACAACCTGGACATCTG
>Locus:SMc01031_1:1557013-1557144(+)
GCCTGTAGAAATCCTTATGCCTGCCCTTTCCCCGACCATGGAGGAAGGCACGCTCTCCAAGTGGCTGAAGAACGAGGGGGACAAGGTGTCCTCCGGCGATGTCATCGCGGAAATCGAAACCGACAAGGCCAC
>Locus:SMc01035_1:1561050-1561091(+)
TGGCTGAGAATTACGACGTTATCGTTGTCGGTTCGGGTCCGG
>Locus:SMc02109_1:1599832-1599870(+)
TGCCAACATTTTCGCCCAGCCTCGAAAAGGCGCTGCATC
>Locus:SMc02103_1:1606667-1606542(-)
CACGATCTGCTTTGCATGCCGGATTTTAGCACAAAAGACAACAACGGAGCCTTTCCATGTCCGCAGAGATCGAAACCCGCCTCACCGAACTCGGCATCGTCCTTCCGCAGGCAGTTGCGCCTGTCG
>Locus:SMc02093_1:1616712-1616792(+)
GGAACAGAATTGGTTTTTTCCGCCCCATCAGGGGATTCGTCTGGGCGACCTCGCGAATCAGATTGGGGCGGAGTTGCTGGA
>Locus:SMc02086_1:1623663-1623785(+)
CAAGATTGCATGGTTGGCTGCAGGATCGCGAAAACAGGCGCGGGCGGAGCGGAATGGGGGAGAGCGGGGCACAAGCGGTCGTGCGCGATGGGGAACGCAGCGCGTGGCCCGAGAGCGAGGCGA
>Locus:SMc02071_1:1647236-1647310(+)
TTGTGCAAAGGGCTGGAGCGGGAAGTGAGCGGAAACCGCACACACTTTTCCCGCTCCGGGAAACATGCAGTATGC
>Locus:SMc02057_1:1660367-1660480(+)
GCCCAGGTTGTCGCCGTTCAAGAATATTCTCATCTGGCTGGTCGTCCTTGCGGGCCTCGCCTTCGCACTGCCGAATCTCCTTTCCAGAGAACAGCTCGCGGACTGGCCGACCTG
>Locus:SMc02053_1:1664885-1664775(-)
GCCGGAGGGTGCCAAACGCTTCCGGGGCAAGGAGAAGGCGCTCGCCAAGAAGCAGGCGATGGCATCGCGCGCGCTGAGCGATTGCGCAAGCTGGCTCGACCAAGCCGTCTG
>Locus:SMc02049_1:1670430-1670380(-)
TCTCGTCTGCACCTGCCCGCCGATCGAGAGCTACGCGGAAGCGGCGGAATG
>Locus:SMc01241_1:1676788-1676648(-)
TGCGCCGCTATCTCGAAAACGCCGAGAACGAGGACGAGGACGGGGGCGGAGGCGATCGCCGGCGGGAAGACAAGCCTGCCGGCGATGAACAGGAACTGGACGAAATCACCGAAATGCTCGACCGGCTCGTTCAGGGATCCT
>Locus:SMc01228_1:1696981-1696877(-)
AGCGAATCGATTATGCTGCCCCGATGTTCACGTCTTTCATCGATGAATGGTCTCTCGAGCCCGCGGGCGACCCGATCCTCACGAGGACGAGCCGGCTGCTGCCCG
>Locus:SMc02814_1:1729991-1729914(-)
TCAGGGGCTGCCATTGTCCCTTGGCCTGCTTTGCTTTGTGCTGGCGGTGTTTCTAATCCCGCAGCTCAACAGGCCTTA
>Locus:SMc01192_1:1737629-1737573(-)
AACGCCGCTCGAAGCACCCAAGCCGGTCTTCCCGCGCTATGTCGCGCCGGAAGCCTG
>Locus:SMc01180_1:1752515-1752384(-)
TGGGCTTCTGGATGGTTCCTCTGGGCCTGCTCGTGCTTTCGCACGACATTCCCTCGATGCGCCGACGGCGGCGCAAGCTGGCCGTATGGTGGGCCCGATGGCGCAGCAAGCCGAACTCGTCCGGCAAGTTCT
>Locus:SMc01179_1:1752921-1753046(+)
CCGAATGGCTCTTTTCATTTTGTCGGGCTGATTTCTCGTAGGTTTCCTCATGCGTCTTGCATGGCTTTTCCTGGTCCTCGCGATCGCGACCGAGGTCGTCGGCCTGACTGTGATGAAGGCGGCATC
>Locus:SMc00939_1:1768090-1767977(-)
GCCGGGTCAACCCGACCGCCGTATACGAGATCCGACCGATTTCGCTCTACCTGCCCGGTGCGGCGCTTTCGGCGCCCGACGAGGGTCCGGCTTGACGTGAGGCAGGGCGGCGGC
>Locus:SMc00943_1:1770983-1770834(-)
ATTCGGATCGCGAACGCGATCTCGTCAGTGTTGAAAAAAGCTGAACAGTCTGTCGACCATCCCTGCACTGGCAGTGGTATGCGTTTTGATAAATCCTGCCGGCCGCGGCGATCAAGCGGAATTGCCGGACAACAAGGAGTATCGTTTTGG
>Locus:SMc00952_1:1779685-1779801(+)
GGAAACCGTCAATATCGATATCGTCTCGGACGTCGTATGCCCCTGGTGCTATCTCGGCAAGAATCGCCTCGACCAGGCGATCGCCAATGTCGCCGGCGAGATCAACGTCGCTATCCA
>Locus:SMc00238_1:1804641-1804688(+)
TGTCGCTTCTTTCGGTCGAGGAAGCACTACAGAGAATTTTGGCCAGGG
>Locus:SMc00257_1:1825978-1826127(+)
GCCGGCCCTCTTTCTTTCCCTCGGAACGGGCGGCTCGAAGGCGTTGTTTTTCGCAGACTCGCACCCGATATGTTGCTAATCTCTGCCGCAACAACAGGAGGCATCTGTGATGATCAGAAATGTGCTTGTTGCAGTCTTCGGGGCTTCGCT
>Locus:SMc00258_1:1826894-1826944(+)
GGGAAGATTTCTGGAGTTCTTGGGCGGTGCGATCGTCATCGGAACGCTGGT
>Locus:SMc00275_1:1845184-1845285(+)
CACGCGCCCTTCTCGAAAAGCTCGGCTGCCGGCTGCGTCTCGCCAAGGACGGCGAACCCGGTCTCCGCTAACTCAGAGGCCAATGGACAGCATTGGATTGGA
>Locus:SMc00525_1:1888510-1888472(-)
GGCCCGATGGGAAACATGCAATGGGGCAATCAGGTCGGA
>Locus:SMc00504_1:1907463-1907398(-)
GAGCAGGCTTCAGAAAACTTTTCTCGAATGCCTGCGCGTCGCGGCAGCGGGTCTCGGCCAGGCGTG
>Locus:SMc00503_1:1908677-1908787(+)
TCGGCTTTCGTATTAGCACCCGAGCCCTGTTCGGTGCCAGTGTCCACTCCGAAGAATGAAGGAGCATGGATATGCATCAAAAGACCGGACTCGTCGTCAGCGCCCATTCGG
>Locus:SMc00537_1:1925935-1926051(+)
GGGCGGCAAGCTCTTCAAACCGCACAATCCGGCCGGCTAGCCGGATTGGCTCCAGGACACCGATTTTTCCTCCCAGTCCATTTTGGATATTTTCAACATGACTTCCGTTTCCCAACA
>Locus:SMc00534_1:1928324-1928283(-)
GCTTTTCGACTTTCAATCCCTCTCTCCGGAGCCCAAAGAATG
>Locus:SMc00486_1:1929501-1929442(-)
CGCTGGAGATGCTGGCTGCGCGTACGGGTTGGTCGGTGTTCGGGCCGTAAGCACGCGGAA
>Locus:SMc00193_1:1963752-1963693(-)
TGTCAACTTCATCGAGCAGTTGAACTTCGGTTCCTCCGCTCGTTGCATGATTTTAATATA
>Locus:SMc00181_1:1983524-1983438(-)
AATCAAGGCCTCGGCGGAGGATCGGGACAAATGACTGGCAATAATGCGGCGCTCATCCTATCTTTTCGCCAGAGGTATGGCCCATGG
>Locus:SMc04219_1:2046975-2046835(-)
AGAGCAGCACCCTGCCGACTTTGCACCTCTTCCCCGGATCTGTTTCATGGCGCCAATCGTTTCCGTCTCCAATCTGTCGAAGACCTATGCCTCGGGGTTCCAGGCTCTGAAAGGCGTCAGCCTCGACATCGAGGAGGGCGA
>Locus:SMc04223_1:2048586-2048521(-)
TGGAGATGCCGGCAACGAAACCGACGTCGCCGCGCGGCTCGCGGTGGTGCTGTCCATCCCCGCCTG
>Locus:SMc04237_1:2064256-2064122(-)
GCGATTGGGCCTGGCGTATCTCCCATTGCAACGGTACCGGTGAAACAGGCTTCCGCTACGCGCCGACGCTCGAGGGCGCCAAAGCGGAAGTTCTTGCCGGCATTCAGGAGTGGTTCCGTCAGGCGGGGTTTCAAT
>Locus:SMc04240_1:2065802-2065885(+)
CGGGCGGTGCCGGTGCGTCGATTCTGCGAACGAACCGCTCGGGCCAGACCGAGACCGAATGATGGAGCCGGACGATCATGCAGA
>Locus:SMc04251_1:2078536-2078450(-)
CTCGACGGGCAGTGGCGCGGTCGATCCGTGCCGGACTGCTCGTGGCGGGAAACAGGGAGGAACCATGGATCGCCGTTCATTCATCAA
>Locus:SMc04255_1:2084576-2084463(-)
ATGAAACGGCGCCGGTGCAGGCCGCCCGGTGCACGAATGGACCATGGAAATGCCTTCCGAGACCCCGAACCGCGATGCCGTCCGTATCGACCTTTCCGGCGATTGGCTGCTTGC
>Locus:SMc04262_1:2092529-2092425(-)
GGGGCGGCAGACACGCGCAGATCAATTCGAAGGGCCGGCACGCGCGCGATTGCGCCCCGTGGCCGGCTCTCCTGTCCAATGGAGGCAATCACGTGTCACAGGCGG
>Locus:SMc04286_1:2107030-2107131(+)
GATCGTCATTTTTATCGGAGCGCTTCAGGTCGGTCAAACCGGATTGCGCCATCCACGTGTCGCAATCCGTGCAGCCACGGGATCGACCTCAGACAATTCTTT
>Locus:SMc04293_1:2110946-2110800(-)
TCATGGAGGACGCGCCCTGGGCGCCGATCTTCAACGAGGAGCGCTTCACCATCCGCTCGGAGCGTATCGGCGGCGACGACAAGCTGTTTGTCGATCCGGTCCACATCCCCGTCCACTACGATCAGGTATATGCAAAAGATGTGCAGT
>Locus:SMc04439_1:2130957-2131094(+)
GCCTGGCGGCTGCATAACGGTCGTGATGGGGCTCTCGGGGTCCGGCAAATCGACGCTGATCCGGCACATCAACCGGCTGATCGATCCGACCTCCGGCGAAGTCCTCTACGACGGCGTCGACGTCTGCAAGATGAACGA
>Locus:SMc04325_1:2134149-2134235(+)
TGTCCGTTGCAGCCCATGCCCTTTCCGATCTCCTCGCCCAGAAGGGCGTCCTGCTTGCCGATGGAGCCACAGGCACGTCGCTCTTCG
>Locus:SMc05020_1:2143844-2143734(-)
CTTCGCTTCGTCCTGCGCCAACACGGCACGGGGATTCAGGGAAGACGGAACGCAAACTGGCCATGCCGTCGACCGGGCGACCCATCGGGTCTTGAGCGCGGGGGCGCAGTA
>Locus:SMc04165_1:2154997-2154884(-)
CCGCGCGCATTGCTGAAAAAAATTGCGTTGATTAATGTCGGAGACCGGGAGCTCCGCTCGTCTTATCATCGAAACCGGCATAGGCCGGCCGCAAACCGAGGAGAAGACCTATGT
>Locus:SMc04172_1:2162752-2162868(+)
CGTGACGCTAAGAGGAATTGCCAACGAGATCAGCATTTTCGCGATCCCGTGAGCCGCTCTTACGCCAAAGTTCTCAAGGAAATTCTTGCAGCTTGTGGCGTTGCTGTCGGTATCGGC
>Locus:SMc04176_1:2165419-2165372(-)
CGGAAGCGCCGGACCCGAACCTTCGGTTATGGAGAAAGAGAAGGCCTG
>Locus:SMc04181_1:2172086-2172142(+)
TTGAATGGGCGCGTCGGTCCCTGCGCTGGAGCACTTCACCGGAAGAGCGCGAGCGAT
>Locus:SMc04184_1:2174625-2174518(-)
GATCCCACCAGCTTTGTCGGACATGCGGCAAGAAGCTTTCCGGGATTGGTATCAAGTGCTTCCACGAGCCGGGCCAAAAAATCCGGGGAAGAATGGTCATCGCATGCA
>Locus:SMc04189_1:2177639-2177577(-)
TTCGGGAATTCTCGGCGTTCTGGTCGTGGTCCTGTTGATCTTGCTCTTGATGGGCAGAATCTG
>Locus:SMc04202_1:2188223-2188074(-)
TTCCACCCCGCCTGTAACCCGGACGGCGCCCGCGCCGGCCGCGCCGATCGACCGGACGATGACGCCGCGTCAGAACGCGCAGCCTTCGACCTCCACCAACCCCGCTGCGCAGAATCGCACGACCAATGCGCGCCCGGGCTTCTTCAGCGG
>Locus:SMc04289_1:2209232-2209128(-)
CGCCTTTGCCGAACGCGCGACACGCTGGGAGCAGGATACCGTCGTCAACCGGCGGATGGCCTTCGACCACTATTTCGGGCGAGACGGGGTCGCCAAGTCGCTCTG
>Locus:SMc01489_1:2253438-2253545(+)
GAAAAGACCAGTCCTCGTGGCGGCGTTCGCGCTTTCCCAGGTGATTGCAGCGGCGGCGCAGGATCAGCCGATGGCCATGAACCAGGGCCAGATGAATCGGCTGGACCG
>Locus:SMc01492_1:2261248-2261215(-)
GACGAGATCGCAGTATTTCGCGGGAGTGCGTGCC
>Locus:SMc01429_1:2273048-2273101(+)
CCCCCAACGGGCCTTAAATCTCCGCACTGGACCAACTCTCAGGACAATCCCCCA
>Locus:SMc01438_1:2283974-2283876(-)
CCGAACGATGTTCATGCATCATCCTTGCCGGACGGCCGGGGACCGGCGTTACGTAAGGGAAATGATAGGAGCCTAGCGACTTGTCGAAACGACCCGAAT
>Locus:SMc01441_1:2285718-2285620(-)
CCAAGAAGGTCATTCTGGACGAGAAGAACGGCCAGGGCGTGCTGCCCTATCTGCCGCTCAACGAAATCGGCAGGCCCGTTCAGTCGGGAGGAAACCAAT
>Locus:SMc01455_1:2298548-2298504(-)
TCTCGATCCCGACAACATCTTCAATCCGGGCAAGATCTTTGCCTG
>Locus:SMc01457_1:2300908-2300846(-)
GCATGCCGACGAGGAGCGGAAGCTGCAGGAGGAGATGAACGCGGCCGAGGTGCTCAAGATCTG
>Locus:SMc01464_1:2312084-2312152(+)
ACTTCTCGCACGATGGATCCTGCATATCGACGGGTCTGGCGGCCGGTGCTTGCATTGCAGCATCCGCTG
>Locus:SMc01883_1:2324071-2323946(-)
CTATGGTGGCATGGACGTCGCCGCAGCGATGCTCGTCGCCTTCGTCGTCGGGCTGCGCTTTTCGACGCTTCGGATGCTGCTCGTGGGCTGGATCGCGGTCATGGCGATCCGGCACCTGATCATGTA
>Locus:SMc01882_1:2324365-2324258(-)
CTCCCCCTGGCATGTCAGCATCGGCGCGCTTGCCGGCGTCCTGCTTGCGGCCTGTCTGCCGCCGAAGCGACCGGCGACCGAAACCCACGCCGTGGAAAAGGAGGCCTG
>Locus:SMc01879_1:2327218-2327256(+)
GCGCATGATTTTCGTCAACCTGCCGGTCAAGGATCTGAA
>Locus:SMc01876_1:2331939-2331886(-)
GCGAAACCGGCACGTCCTGGATCGCGCGCGCGGGAAAGAACCTCATCGGCGCGT
>Locus:SMc01873_1:2336362-2336261(-)
CGCCGACCTCGAGACACATGCCGCCGGCAGCGGCATGTTCTCCACCCTCGGCGGCAACAGCCGTTTCGCCCGGATGGGGCAATGGCTGAAAGAAAGTTTCTA
>Locus:SMc01868_1:2342287-2342213(-)
AATGGGAAATCAAGCGGGTCGGCAATTTCATGCCGGGCTACGAAATCAGGGAATTCCTCGGCCGCGCCACGGCCT
>Locus:SMc01855_1:2358627-2358565(-)
CCGTTTCGAAGCGCTACTGCGGTAAAGTCAAGAACATCCTGGACTGGCTGTGATCTACCGGAT
>Locus:SMc02818_1:2376979-2377014(+)
GTTCGGGCAGGTGAGGACGCATCAAAGCCCGACCGG
>Locus:SMc04455_1:2378908-2378964(+)
GAAAACGGGCGGACAACTGGTGGTGGAAGCGCTTGCCGCAAACGGGGTGAAGCGCAT
>Locus:SMc01573_1:2381400-2381299(-)
TTGAGGGACGCCACATGGACATTCGTCAGATCAACGATGAGTACTCGGTTTCGGGCCAGATCACCGTCGACGACCTCGACGAGATCAAGGCGCTCGGCTTCA
>Locus:SMc01576_1:2384058-2384123(+)
TGGCAACGGAGCGTGCTCTCCCCAATCTCTGGCATGCGACGGCACCGGCCGCTCCGCGCACCGCTC
>Locus:SMc01609_2:2398234-2398377(+)
GTCGGTGGTCGGAGCCCGCGAGCGCTTCGCATTTCGTGCGAAGGTCAGCAGATCCGGTCGAATTCCGGAGCCGACGGTTATAGTCCGGATGGAAGAGAGCAAGCAGAAGCGTCGCCCCTCCCCGGGGTCTTCGCGCATGCATGT
>Locus:SMc01609_1:2398303-2398377(+)
GCCGACGGTTATAGTCCGGATGGAAGAGAGCAAGCAGAAGCGTCGCCCCTCCCCGGGGTCTTCGCGCATGCATGT
>Locus:SMc01541_1:2476626-2476579(-)
CGCGCTATCCAAAGCGCTCGCATTTTGAAGGAGCAGACCCGCAAGGCG
>Locus:SMc01550_1:2490051-2490188(+)
CGGCGTTTGCCGCTCCTGCTTCCGCTATCGAAGCCTTCGGGGTCTTCCGCAAGAAACTGCTCGCGCAGCCGCGCCGGGTCGGTTAACGTCCCGTGCAAAAATCACGCCATTAAACCCAAGCAGGGCCACCAGCTATGG
>Locus:SMc01567_1:2508851-2508819(-)
TTTCCGGCCGCGTCAAGGGGCCGGCGGCTCGGT
>Locus:SMc01578_1:2515893-2515846(-)
TGGAGGAGGCTTGCCGCCGCATCCAGCGCTTCTGCGCCGCCTGCAGAT
>Locus:SMc01583_1:2518043-2518162(+)
GCGGCACACGCGCTGGAATGCTGGCGGCTCAAGGGACATAGCAACAGTATTTCCATTCCCGATGGCGGCTGCAGTCTCGCTCTTTCTCGCCTTCGCCTCGTCCCCTGCCGCCGCGCAGGA
>Locus:SMc01589_1:2522669-2522600(-)
GTGGTTTCGGTGCTGCTGCTCGCGACGGTGCAATATTCGCCGCCGGCTTCGGAAATCGTGGCACTGCGCT
>Locus:SMc02677_1:2527752-2527749(-)
GGTA
>Locus:SMc02702_1:2550698-2550597(-)
AGCGCCGCGTCTTATCAGACGCGCAAGGCTTGCTGTAGCATTTTTAACTGCTGCATGCTTTGTCCTCGATCGGCTGTGATCAAGGGAACATGCAGCAGGCAA
>Locus:SMc02708_1:2558506-2558571(+)
GCGGTTCTCAGCACTAATTATGGCGTCAGCAAACGATCGAAAGGAGTTGGCCCATGGGTAGGCTGG
>Locus:SMc01532_1:2601168-2601094(-)
ACGGCGGCGTTTACTCGAAGAAGCGGTGAAGATAAATCTGGCATTGCTAAATCAATCATGGAGAATTGCGCATGC
>Locus:SMc01527_1:2605471-2605418(-)
CCTGCTCGGCGACGGGCTGCGCGATGCGCTCGATCCGCGGGAGAGCGGCCAATG
>Locus:SMc01521_1:2612113-2612157(+)
GGCGACACGTTTTCCACGCCTCCTCCTAACGTGCAGGTCTGCCGC
>Locus:SMc01518_1:2613617-2613513(-)
CAAAGTCCGACAATTTCCGCGCGGCGCACCGAAGCGCCGGCGAAAACAAGGCAATGTATCTCGGTCCGCCGAAGTTCGAGGGCTTTACCGTCGTCGAGGGTGCCT
>Locus:SMc01515_1:2614746-2614696(-)
GGGCGGGGCGCGACAGATGGGAATTCAACATTCCGGTGGCCTTCACCCGGT
>Locus:SMc01818_1:2642305-2642418(+)
TCGGTGACGCGGCGCAGCTCTCGCTTTCGCTGCCGATGCAGGGTTGACCAGCCCCGATTTGCCCCTCACCCTCTCCCCTCGCGCGGGAGAGAGGGGACGGAAAGACGCAAGACG
>Locus:SMc01830_1:2656673-2656605(-)
CTCGGATATGAAACGCGGCGACGGGGTGGAGCGGATCGTCGAGTTCCTGACGGTGCACGGGGGGCTCTA
>Locus:SMc01941_1:2664153-2664121(-)
GAAGCTCGTCACCGTCCACGAGCCTATCCGTTA
>Locus:SMc02032_1:2737096-2737046(-)
GCTGCCGAGGGAAGAGATATCGCAGCAGAACCTGCTGCGATATGCAAGCTA
>Locus:SMc02033_1:2739938-2739846(-)
CATTGTCTAGCATCGTCCTTGCGTGAGAGTGGGAGAGCCGGTCGGCGTCCGCCGCACGTGTGGAGGAGAATTCGAGAGGGAGGGGAGCTATGT
>Locus:SMc02336_1:2755755-2755799(+)
GAAAGACATCATCGATACGTTTCGTCCGGACCTTTTTGCCGGCAA
>Locus:SMc02341_1:2762223-2762143(-)
GATCGAACCCCGCCCGTTCCAGGGGCTCGACGCACTCCTGCCCCGGTTTCGCGCCACCTATCGTGGCCTCAAGCACGCCTG
>Locus:SMc02354_1:2775919-2775980(+)
TGCTCAGGCTCGCGGATCGCGACACGACCGGATTGCTGCAGGCGGGTGACCCCGATCCCGTA
>Locus:SMc02425_1:2797675-2797556(-)
GGCGAAAGAAGCCCAAAGAGCCGTACATCTCATGTCGCATCATCTGGAACATGTGGAGTCCGAGCTCGACTTGAGCGAGATACGCGACTTTTCGCACGATCTTCGCGCAGCACTGGCTTG
>Locus:SMc02431_1:2805193-2805276(+)
GCCTTGGCCGAATGCTCAAGACGGACGCCGGCTATGCCTGGGTTCCCGCCGGTTGGCAGTTCTAATCCAGTGAGTACCGGGGCC
>Locus:SMc02434_1:2817289-2817140(-)
AGGCGCAGGGCTCGGCCGGTCGTTCGGCCTCCCGTCGCCGCAGCACGAGCCGGCCTCGCCGGCAGCCGCGCCGTGGCGCGCAGGAAGAGGCAGGGGGCGACGCGCAGCCCGAAACCGATGGCAATACCCCGGCGCTCGCCACCTCGGAAT
>Locus:SMc02448_1:2830215-2830075(-)
TTACATCTGCCGTCGCTACGAGGGGTTTGCCGAAGGCCGCGAAGGCCAGGCGATCAAGTGGGTGCGCCCGAAGGCGTTGCGCGACTACGCCATGCCGCCCGCCGACGAGCCGCTGATCCCGTTCCTGATGGATTTGCTTTA
>Locus:SMc00718_1:2862959-2862873(-)
GGCCGACATGCACCCGCTGCCGACGAAGGGCGGAAAAATGCCGGACTTGACGGTTTCCTTTGCCGAAGGCGGTGCTTCCGCTCGCTG
>Locus:SMc00706_1:2873315-2873208(-)
GCCGTCCTGGCGGATCGTGGCCGCCTGCCTGCTGGTGACGGGCGGCGCCGTGCTTGCGGCAAAGGACATGATCTTCCGCAAGGGCAGGGCCGCGCAACCGGCGGAGTA
>Locus:SMc00673_1:2906419-2906499(+)
GACAGCTTCGTCCGCCCATCGACTGTTTGCCGAACAGGCGCTGCTGCCGACCGGTTGGTCCGAGAACGTCGCGATCTCCGT
>Locus:SMc00672_1:2907842-2907949(+)
GTCGATCAGCACAATGAGACTCACCTTCGCTGCCGCCGGCCTGATGCTGGCGGCTTCCGCCAGCGGCGCCAATGCTTCCTATTGCGGCGACGGCAAGACCGTGACCTT
>Locus:SMc00665_1:2914514-2914482(-)
GAACATCGTGCGTCCTCAGACGCGCATCCGCTG
>Locus:SMc00663_1:2915168-2915109(-)
AGAGATCGACGTCGATGCTGTGGTGATGGTGGTCGTAGGGTCGATGGCAGGCGGCCCTTG
>Locus:SMc00646_1:2929337-2929372(+)
GGCCCGCAATACCTTGCCGACCATTGCTGCTGGAGA
>Locus:SMc04081_1:2956036-2956116(+)
GAGCCGCGTCTTCGCCAGTCCGGAGGGGCTCAGTCCCTCCTCCACGGTGACTGCGCGCCACGCTTTCGTGACGCTCGTCAC
>Locus:SMc03963_1:2956908-2956940(+)
GACCCGCGTTCTCGTCTCCGGCGGCACCGGATT
>Locus:SMc03975_2:2971180-2971305(+)
GCCTGTCATCAAGTTTTCTTATGGCGACAGCATGTCAACTCCGCTCGACAGCGATCTGCTCAGAACCTTTCTCGCGGTCGCCGACACCGGCAACCTGACGCGGGCTGCCGATACGGTGCGGCGGAC
>Locus:SMc03975_1:2971992-2972138(+)
TGCTGCGGACGAGGCGCGGGAACCGGTCGCCGACGGTCGACGCGATGGCGGATGCCATCCGCCGAGCGTTCCGGGCACCGGCCGAGAAGGAAAAGGAAGAAGTGCGATCCACGACGACCGATGGATGATTTACGATCCCGGGTACCT
>Locus:SMc03994_1:2992364-2992308(-)
CGAGCATATCGCGAAGGCGCTTCGCGAGGTGATCCAGCGCCCGATTCCGTCCAAGTA
>Locus:SMc04009_1:3003343-3003444(+)
TGTCGGATGCTCACGGCATTGCCCGCGACCAGCTTCGCGCTTTCATCGAACGGATCGAACGGCTGGAAGAAGAGAAGAAGACCATCGCCGACGACATCAAGG
>Locus:SMc04010_1:3005380-3005276(-)
CACCCGGCATGGCGCCTCCGGTCGAGGCCGCCGGCCAGACACGCACCCTCAAGCTCTATTTCATCCACACCAAGGAAAAGGCGCAGATCACCTACAAGCGCAACG
>Locus:SMc04049_1:3053159-3053091(-)
CGAGATGAATGGAGCCGGCTACGGCCACAACGGCTGGCGTGCGCCCGCCGTCAAACTCACCGTTGCCTG
>Locus:SMc04052_1:3056404-3056324(-)
CACGCTTCCTTTGCGCTCGCCTCATGCCGGCGCTTGACTTATTATGTTGATATCAACATTACTATTTTATGTCAAAGCCGC
>Locus:SMc03922_1:3067711-3067767(+)
GACGGTTCCGCCCGGCAAGGATCCAGCCCCCGCCCCGCCAGGCATGCTGCCAGCGCC
>Locus:SMc03933_2:3083776-3083687(-)
GCCGCACCGGCTTGCCGCGGGGCTCACGCTCGAGCGCTTCCGCACCGGGCGGCTCATCGACGAGGCAGCCGCGGCCGCCGTTGCGCACTA
>Locus:SMc03933_1:3085034-3084936(-)
CGCCGGATCGCGTCGCAAAAGAAACGTTGCGTGGTCCTCGGATTTGCGATTTCTAACGCCAACGAACGTTACCGGGTTCATGGAGTAGCAGGCGGATGC
>Locus:SMc03935_1:3085647-3085760(+)
GACACTTGCTGCCATGACTGCGGACGTCTCCGGCCTCATCACCGAGGAGGCGAACCGCCGCCACCAGCGCAAGCCGAAGCTTGCCGCCTTTCTCGTGCTCGGCTCGGCCCTGCT
>Locus:SMc03943_1:3095092-3095202(+)
GTCGAAACCTGTCGTTGCCATCCCCTGCGATTTCCGCGAATTCGACGGCAATGTCTGGCATGTTGCCGCCCACCAATATGTCCGCGCGGCGGTCGAGGGCGCCGGGCTGAT
>Locus:SMc02980_1:3101825-3101781(-)
TCGAGAGGACCTCGGATGGGCGGCCGCATCTTGAACTGGAGTGGT
>Locus:SMc02982_1:3103321-3103238(-)
AGGAAGGCTGGCTCGACGGTGCTGCCGGGATGCTGGTCGCCAGCGGCCGGAAACTCGCTTTGCCGCCGCTTCGCCGCGCCGCCT
>Locus:SMc03197_1:3160887-3160940(+)
GGACTGGATGGCATTGAGCGACGCGGAGTGGACGGCCGTCCGCCTGAGCCTGCG
>Locus:SMc03141_1:3189309-3189374(+)
GCTCGCACGGCTGAAGACGCGGGAGCAGGCTGCGGATCTGGCGGAAGCCGTACGGCACAGTGTCGA
>Locus:SMc03124_1:3206783-3206646(-)
GTCTCATGCTTTCAATCAATCGGCGCGGCGCGCTGGGCCTCATGGGCGCGACTGCGGGCAGCTTGGTCCTGCCGCGCTTCGCGTTCAGCCAAGGCAAGCGCCCATCCGTCACCATCGCCGTGCAGAAGATCACCATCA
>Locus:SMc03101_1:3242696-3242592(-)
CAATCGATATCGGTCGGCGCGTACTTCGAGTCGCGTGAACGCATCTCACCCGATTTGAAGCCGCGCTCGACTCTGGACCGACCCGGAGGAGCGAAATGGCGAAAA
>Locus:SMc03098_1:3245522-3245575(+)
GACCAATTCGCCCGATTTCGTGAAACACCGCTTCCTCGATCTGGACGGCATCCG
>Locus:SMc03097_1:3246602-3246736(+)
GTCCTGCTACGGTGGCCGACGCCGCGTATGCAGGCAGTTGGTACAGAGTCGCCTGAAACGGGATGCGGAGAGGAATGTCTCCACCACGATCGAGTATTGCGCACTGGAAGACAGCGACCGCGCTCACAATCGTGG
>Locus:SMc03097_2:3246735-3246800(+)
GGCCTCGGCCGTGCTCGGCCCGGTTTCCGTCGAGCAGGCCCACGCGTTCAAGATCTTCGGAATGCG
>Locus:SMc03094_1:3254907-3254972(+)
TCCGTGAAATGGTCCAGATTCTTTAAAGTACCCATCATAGAGGCCGCTCATGGACGTGAGAGAATT
>Locus:SMc05010_1:3258795-3258881(+)
TGCTTGATTTTGGCGAAGAGCTTTTCGATCGGATTGAGATCGGGGGAATATTTCGGCAGAAAGAACAGGCGGGCGCCGGCCTTACGG
>Locus:SMc02521_1:3270376-3270462(+)
GTATCTGACCGGACGACAGGCGGAGATTTTGGAACTGGCGAAAACGGAAGGCCGCGTGCTGGTCGAGGATCTCGCCCAGCGCTTTTC
>Locus:SMc02521_2:3270376-3270447(+)
GTATCTGACCGGACGACAGGCGGAGATTTTGGAACTGGCGAAAACGGAAGGCCGCGTGCTGGTCGAGGATCT
>Locus:SMc02491_1:3303467-3303429(-)
TATGCGGCTTACCGGCATGATCGACGAGGAAGACGAATA
>Locus:SMc02481_1:3316488-3316360(-)
CGGCGCCGTCATCTCCGGCGGCAAGGGCGGTGCGGAAGACAAGATCGCGGCTATGGAATCGGCCGGGATCCGCGTCTCGCCTTCGCCCGCACGCCTCGGCAAGACGCTGGTCGAAGTCCTGAAGGGCTG
>Locus:SMc02475_1:3322213-3322145(-)
TGCTGTAATTCGGCCTATATTATCGCGTTGCGTTATGGTTCGCGGACAATATCGGGGGTAAAGATATGC
>Locus:SMc02470_1:3326846-3326992(+)
GAAGACCGCCGATCCCGAACTGATGCGCGCGATAAATCGCTTCAACGTGCTCGATACGATCCGCCGGCACGGCCCTATTTCCCGCGTCGAGATCAGCGAGCGCACCGAACTGTCCACGACCACCGTTTCCGCGATCACCGCGTCGCT
>Locus:SMc02465_1:3331677-3331630(-)
CCGAAGGCATCGATCCCTACAAGATCGAGCCCAAGGCCCGCGTCTACT
>Locus:SMc03231_1:3339527-3339652(+)
TGCAAACGAAACCTTTCCGCATCGGCACGCGCGGCAGCCCGCTGGCGATGGCCCAGACGCATGAAACGCGCGATCGGCTCGCCGCCGCACATGGTCTGCCGCCGGAAATGTTCGAGATCGTCATCC
>Locus:SMc03231_2:3339527-3339598(+)
TGCAAACGAAACCTTTCCGCATCGGCACGCGCGGCAGCCCGCTGGCGATGGCCCAGACGCATGAAACGCGCG
>Locus:SMc03237_1:3345860-3345814(-)
CGCAGGATCGATACGCTGGATGTGCCGGAGGCGCAGCGGAGGGGGTG
>Locus:SMc03240_1:3348316-3348450(+)
AACATGCCGCGATGCAACATGACTTTGGTTCCGGGCGGGCGGATTTGCTGTAGGCACGCCGCGCGGCTAAAAAGGGGCAGGGCTGATATTTATCTTCGCAGGAGAGACAATGCGCCCGAAACTTCGCTATTTTCT
>Locus:SMc03246_1:3358515-3358571(+)
CAAGATAAAAGTGGGCCAAAGTGGGCCGGCCGAAGGAGAACAGGATGCCTATCAACA
>Locus:SMc03293_1:3409518-3409435(-)
GCGCCGCCGGCCGCGGGTATGGACAAGGCAGCGCGCGAGCGCAAAGGACTCGATCCTGGTACCTGCTGCCCCGATTGCGGTGGT
>Locus:SMc03772_1:3439394-3439459(+)
TGGCACACAAGAAAGCTGGCGGTTCGTCGCGTAACGGTCGCGATTCCGAGTCCAAGCGCCTTGGCG
>Locus:SMc03799_1:3465109-3465228(+)
AGCGCGTCTCGCGCCTCGTCTTCATCGGCCGCAACCTTCCCAAGGACGTCATCACCGACGGCTTCATGGCATGCTGCGCGAACCCGGCCGTCGTGGGATAGTAGAGAGCTATTGGCAGCC
>Locus:SMc03817_1:3484356-3484394(+)
GACGCTCAAAGCCGCCTCCGAAACGATCGCCGTTGCCGA
>Locus:SMc03817_2:3484356-3484472(+)
GACGCTCAAAGCCGCCTCCGAAACGATCGCCGTTGCCGAAATCGGGGGAACTTCGGTCAAGATCGGTTTTGCGGATCATGGTGTGCCGCTCGAAGTCACGCGCACCTTTTCGACGAG
>Locus:SMc03824_1:3490680-3490730(+)
GCCCAGGAAACTCGAATCCGATACGATCGGGATGCTTCTCACCGATGTCTC
>Locus:SMc03858_1:3524021-3524086(+)
TGCTTGATCCCGAGATCAAAGAGGAATTGGCGAGCTACCGGCAGTCGATCGACAATATCGATGCCG
>Locus:SMc03860_1:3524906-3524953(+)
GACACAGCTGAAGAACCCTGTCTTGATGGCGACGATCGGCGCGGCGCA
>Locus:SMc03862_2:3526273-3526184(-)
GGGCGGCACGACGCGTCCCGCAGGCGGTCATCCGCGCCGTGGTGGTGGCGGTGGGTCTGCTGCTGGCGGCCTATTATTTCTTCACGGGCT
>Locus:SMc03862_1:3527043-3526921(-)
CCCCTCCCCACCCCCTCCCGCCTGTGGGGAAAGATGGGGAGGGCCCCGATGTATCACGGACTTGCGGTCGACCGCGCCACCGGCTATCCCGATTCACGTGTTTCGGGGGAAAGCCATGACGTT
>Locus:SMc03876_1:3542000-3541851(-)
GATCGATCCGGATTCACCTTTCGCCAAGCTCGCTGCTCTGAAGGAGCAGATGAAGAAGTAGGTCAGGCCCATGGAAAAGCAGCCGCCGTCCGCCCCTGCAATGCGCCAGCGGCTCGACAAGTGGCTGTTCTTCGCCCGGCTGATCAAATC
>Locus:SMc04406_1:3612917-3613030(+)
GCCCTGGAGAACGGCACCTCCGGCTTTGCCGGGGGTGCTTCGCGTTTGCGGGGTCTTGATTTTGCCGGCCGCGCCTTCACATCCATAAGGCGAAGGAAGGAGCAAAATGAACCG
>Locus:SMc04407_1:3615755-3615717(-)
CCAATAGACCGATTTTTGGAGTGGAGGATATCAAAATGG
>Locus:SMc04410_1:3617242-3617316(+)
GGAACTTCGCGGTCGGACCGCGCGGTTTCCCCCTCCACCAGACGAGGAGAGACAGAAAGAGAGCTTAGATCATGG
>Locus:SMc04084_1:3621517-3621395(-)
AGTTTCTTCACGCGTGGTCTGCAAGAGCAGCTGTTGACAGGCCGTGAGGGGCGGGCGATCACACTTCGAAAGCGAATAATGGGGTCTCCCGATGTCCGACACGCCTGCCGCGCCCGGTGCCGT
>Locus:SMc02761_1:34475-34456(-)
CGGTGGCGATGCCTCACATG
>Locus:SMc02754_1:47891-47872(-)
AGCGCTCAACGCGCTGGATA
>Locus:SMc02608_1:102525-102506(-)
TGCTGCCATGACCGATTCCT
>Locus:SMc02617_1:110693-110674(-)
GACACCACTTACGACAACGA
>Locus:SMc02618_1:110874-110855(-)
ATCGGCTATTTCGTGATGGT
>Locus:SMc04150_2:116582-116601(+)
GTAGTTCAAAGACTTGGATT
>Locus:SMc04150_1:116627-116646(+)
GATCAGGAGGAGAACGGGCA
>Locus:SMc04149_1:117736-117755(+)
GCAAAAGGGGAATGCGTCAT
>Locus:SMc04140_1:131572-131553(-)
CAGCAGAAGGTCGAGCGCGG
>Locus:SMc04128_1:144839-144858(+)
TTTCGTAAGGAGCATGGAAT
>Locus:SMc04119_2:155943-155924(-)
AGCCGCTCCTTCGGCATCGC
>Locus:SMc04119_1:157213-157194(-)
AGAGGGGGTGCGCCTCCGAC
>Locus:SMc02820_1:166144-166163(+)
CTTCTCGCCTGCGCCCCCGA
>Locus:SMc02826_1:173673-173692(+)
ATCCACGCAGGAGTTTCCTT
>Locus:SMc02842_1:192559-192540(-)
ACCTTCTGGGCGCGCTTCAG
>Locus:SMc02852_1:202450-202469(+)
CGCCGGGTTTCGATTCTAGT
>Locus:SMc02856_1:207204-207223(+)
TCCCGCACGACAACGGCACG
>Locus:SMc02863_1:216697-216716(+)
AATCGCCGCAGGCGGGGGAG
>Locus:SMc02869_1:224901-224882(-)
GAGACCGTCGGCCTGCTGAC
>Locus:SMc02870_1:225856-225837(-)
CAGTCGCTGAAGATCTGTCT
>Locus:SMc02880_1:236353-236334(-)
CGGCCGCTCGTCGTGCGTGG
>Locus:SMc02886_1:242364-242345(-)
TTGCGCCTATCTCTTGCGCA
>Locus:SMc02892_1:248891-248872(-)
GCTCGTCATCGCGCTCCGGA
>Locus:SMc02903_1:258549-258530(-)
GCTGGAGCGTGCCACGGGCG
>Locus:SMc00322_1:274692-274711(+)
GGCAAAACGCGGTAGTGATC
>Locus:SMc00326_1:280869-280850(-)
CATTACGTCGACTCCGGCTA
>Locus:SMc00330_1:284918-284899(-)
TACCGCATGTTTTCTTTAAT
>Locus:SMc00333_1:286878-286897(+)
TGTGTTAGGGAGCCGGCGAG
>Locus:SMc00343_1:299170-299189(+)
GACGGGTGTTCGGGGAGATG
>Locus:SMc00351_1:306809-306828(+)
AAATTATTGAAGTTGAATGT
>Locus:SMc00389_1:342057-342038(-)
AGCGCGGCGTCGGCGTGCTG
>Locus:SMc00394_1:344076-344057(-)
CTACGACATGGAATTCCTCG
>Locus:SMc00395_1:345696-345677(-)
GACGAGAAGCTTGCGGCCGC
>Locus:SMc00460_1:347433-347414(-)
CGGCGATCAGGTCGACGCAC
>Locus:SMc00409_1:360252-360233(-)
ACCGTGGCCAGCAGCAACAA
>Locus:SMc00410_1:360723-360704(-)
CAATGTCGTCTCGGCAAAGG
>Locus:SMc00414_1:364082-364063(-)
CTTGTTTTTGCCGCAGATGG
>Locus:SMc00416_1:365562-365581(+)
GTGATTGGGAAGGCGGCGTT
>Locus:SMc00428_1:377506-377487(-)
TCCGTACAAGACCGCGCGCT
>Locus:SMc01164_1:385990-385971(-)
GGCCTTCGCCATGGCGCTGA
>Locus:SMc01139_1:411336-411317(-)
GGCGATGAGCATCCCCTCCT
>Locus:SMc01124_1:429588-429607(+)
GGACGCCCCTCGGCACTTCA
>Locus:SMc01111_1:443683-443702(+)
GCGCCGACTGGAGGTTCAAT
>Locus:SMc01108_1:447511-447530(+)
GAAGATATCGCAGCGGCCTG
>Locus:SMc01106_1:449339-449320(-)
CAGCCACCATATTGCAGGCA
>Locus:SMc01100_1:456125-456144(+)
AGAGACGGAGGCCGCCACTT
>Locus:SMc01094_1:464465-464446(-)
CGTCGCCCCGCAGGCCGAGC
>Locus:SMc01731_1:471341-471360(+)
CGCGACGGGAAACGAAACAT
>Locus:SMc01702_1:509967-509948(-)
GCAATCGCAGCGCTTTACGA
>Locus:SMc01702_2:510015-509996(-)
AACGCCGCCGCCAGCGCCCT
>Locus:SMc02173_1:522003-521984(-)
CCGGTCGTTCCTTTGCTCGG
>Locus:SMc02136_1:576627-576646(+)
CGAGGCAAGGAGCAAGCGAT
>Locus:SMc02221_1:583362-583343(-)
TTGCAGCTGCTGCGCGACCG
>Locus:SMc02227_1:587978-587959(-)
TTTGAAGGAGATGGCGGAAA
>Locus:SMc02270_1:638262-638243(-)
GAGAAGCCTTCTGCCGAGGC
>Locus:SMc02276_1:650690-650709(+)
ATCGCCTCGCTTGAGAGCGG
>Locus:SMc04431_1:683982-684001(+)
TGCCTGCAGCGCCAGCTACC
>Locus:SMc02317_1:688823-688804(-)
ATCGGAGAACGCGTGCCGCG
>Locus:SMc02322_1:693996-693977(-)
TTCATGTTGCGGCAGCCAGA
>Locus:SMc03019_1:717347-717328(-)
GAAAAGGAACCGGAGGCCGC
>Locus:SMc03020_1:719106-719087(-)
AGTTAATCCGCCCTCGCCCG
>Locus:SMc03035_1:729760-729779(+)
TGACCGGCCGGAAGCACGAT
>Locus:SMc00763_1:773687-773706(+)
ATAGCGCAATCATAGCCGCA
>Locus:SMc00768_1:780135-780116(-)
GCCGAAGCCAACGGCTATAC
>Locus:SMc00769_1:781478-781497(+)
GTTTGTAAAGGGAATTACAA
>Locus:SMc00775_1:793639-793620(-)
TGAGGGTTGAGGAAACTGCG
>Locus:SMc00777_1:797283-797302(+)
ATCAAAACGGCGCCTCTGAA
>Locus:SMc00923_1:859626-859645(+)
TTTGCAAATGGTAAACGGAA
>Locus:SMc00900_1:882986-882967(-)
CAAGGGAAGCGATTTCTCGC
>Locus:SMc00877_1:909016-909035(+)
ATCTCGTGACAAGCACGGGA
>Locus:SMc00857_1:929715-929734(+)
TGGATTGCTGCATGTCTTCG
>Locus:SMc00853_1:932510-932529(+)
GATCCAAAGGAGGGTTTGAT
>Locus:SMc00005_1:986338-986357(+)
TCCGCCTCCTGCTTGAACCG
>Locus:SMc00005_2:986417-986436(+)
CGGCATCCTGGCATTTGTGA
>Locus:SMc00020_1:1011258-1011277(+)
GCTTCCCGCCGGCGCCGGCG
>Locus:SMc05003_1:1019176-1019195(+)
CAGCCAGTGAGGTTTCGCCA
>Locus:SMc00084_1:1026980-1026961(-)
GCCGGACACACGGCGCTGTA
>Locus:SMc00087_1:1028257-1028238(-)
TGCGGCGCTCTCGCTGCTGG
>Locus:SMc00087_2:1028269-1028250(-)
GCTGCATGGCGCTGCGGCGC
>Locus:SMc00029_1:1034073-1034092(+)
CTTTGCCACGCTTTTATTGT
>Locus:SMc00093_1:1039409-1039390(-)
GCCCCCTCGATCATGACCGG
>Locus:SMc00096_1:1049003-1048984(-)
GCCGGCGTCTCGGCCGGGTG
>Locus:SMc00037_1:1051784-1051803(+)
GCAGTTTAGAAAAACTATAT
>Locus:SMc00040_1:1057560-1057579(+)
ACAAGGAAGGAGACTGTCAT
>Locus:SMc00101_1:1061532-1061513(-)
AGGCGCGCCTTGCGCGGACA
>Locus:SMc00225_1:1061983-1061964(-)
GCGATGAAAAATGGGCGCGT
>Locus:SMc00086_1:1069838-1069857(+)
TCAGACGGTTCTTCTAACCC
>Locus:SMc00117_1:1084830-1084811(-)
CGAGCGGATGCCATCCTATA
>Locus:SMc02364_1:1111484-1111503(+)
CGCTCTGGGAGCTGCCAAAT
>Locus:SMc02368_1:1116030-1116049(+)
ACCGAAGGGGGGATGTGCAT
>Locus:SMc02384_1:1138760-1138741(-)
GTGACGAGTTACATCGTGCG
>Locus:SMc02386_1:1140947-1140928(-)
ATGGCAAGCGCCTTTTACCG
>Locus:SMc02401_1:1153335-1153316(-)
GAGCCAGCCGAGATATGCGG
>Locus:SMc02658_1:1166675-1166694(+)
CAGAATACAGGAGGCCGGAA
>Locus:SMc02653_1:1168915-1168934(+)
ATGACAAGGAAGACTGAGCG
>Locus:SMc02571_1:1200474-1200493(+)
GTTCCAGGCAGACTTAGTAT
>Locus:SMc00554_1:1223767-1223748(-)
CAGTTCACCGATCACTATTT
>Locus:SMc00561_1:1231072-1231053(-)
GAAGAGTGGAAGATGCAGAT
>Locus:SMc00574_1:1243237-1243256(+)
TCAGGGTGGGTCACGGGTAT
>Locus:SMc00576_1:1246147-1246166(+)
GTGGACGGACTCGCCGCCGC
>Locus:SMc00588_1:1259534-1259515(-)
ATACCCCATGCTCTATCGGC
>Locus:SMc00611_1:1282185-1282204(+)
CGCTGCGGTAAGCCATTGTC
>Locus:SMc00621_2:1295519-1295500(-)
GCTCACGGCCGGTTCGCTCA
>Locus:SMc00621_1:1295543-1295524(-)
TGGCCAGAAGCTCGCGGTTC
>Locus:SMc01759_1:1305905-1305886(-)
GCGATGCTTGATGCTCGCAC
>Locus:SMc01762_1:1310112-1310131(+)
GACGGGACGCCCGAACAGCG
>Locus:SMc01781_1:1327869-1327850(-)
GAAGCTGGTTTACCGAAGCG
>Locus:SMc01919_1:1383468-1383487(+)
GGCGGCGGAGTAAGAAACCA
>Locus:SMc01319_1:1463046-1463065(+)
CGGCAGGGCTGCGATGAGCA
>Locus:SMc01278_1:1498606-1498625(+)
CCATATGAAGGAGTTGGAAA
>Locus:SMc01270_1:1504193-1504174(-)
GCGCGCGGCCGCACCGACGT
>Locus:SMc01256_1:1519194-1519213(+)
GGCTCTGGGCAGGAATTCAT
>Locus:SMc01018_1:1542316-1542297(-)
AAAGCCGAGGCCCGCTTCCG
>Locus:SMc01031_1:1556993-1557012(+)
ATCCGGGGAGGGACAAACAT
>Locus:SMc01035_1:1561030-1561049(+)
GACCAAAGGTAGGAAAAACA
>Locus:SMc02109_1:1599812-1599831(+)
AAAGAAATGAGGAACTAACG
>Locus:SMc02103_1:1606687-1606668(-)
CGGTTCTGGTCCACGCCTGT
>Locus:SMc02093_1:1616692-1616711(+)
AATCGTTCTGGAGTGTCCAT
>Locus:SMc02086_1:1623643-1623662(+)
GAGCATCAGCCTTCGAGTTG
>Locus:SMc02071_1:1647216-1647235(+)
GGATGCCGCGCCCGTTCTCG
>Locus:SMc02057_1:1660347-1660366(+)
GATGGAGCATTTCGAAATAT
>Locus:SMc02053_1:1664905-1664886(-)
GAGCCGGGCGCCCTGACAAG
>Locus:SMc02049_1:1670450-1670431(-)
AATGTCTATGGCGACCGCAA
>Locus:SMc01241_1:1676808-1676789(-)
ACAGACGCAGGCCGAAACGC
>Locus:SMc01228_1:1697001-1696982(-)
ATGCGCGGGGCTCCTTGCGC
>Locus:SMc02814_1:1730011-1729992(-)
GCGATGCAACTGATCGGACA
>Locus:SMc01192_1:1737649-1737630(-)
GCCGGGCGCCTCGTCTCCGG
>Locus:SMc01180_1:1752535-1752516(-)
GCTCGGTTTTCTACCGATCT
>Locus:SMc01179_1:1752901-1752920(+)
AGAGCCATTCGCGGCAAAGC
>Locus:SMc00939_1:1768110-1768091(-)
CGAGACGGCGCGCGAATTGC
>Locus:SMc00943_1:1771003-1770984(-)
GTCATTGGCGCTCCAGGCGT
>Locus:SMc00952_1:1779665-1779684(+)
AACCGAAAGGCCGGCACCAT
>Locus:SMc00238_1:1804621-1804640(+)
GCGCGGGAGAGATGCGCTGA
>Locus:SMc00257_1:1825958-1825977(+)
AAGGGCCGGCCGGAACAACC
>Locus:SMc00258_1:1826874-1826893(+)
ACACTACGGGGAGGAAGGAT
>Locus:SMc00275_1:1845164-1845183(+)
AACGAAGTTCGACCAATCGG
>Locus:SMc00525_1:1888530-1888511(-)
GCCATCGCTTGCGTCGCGGC
>Locus:SMc00504_1:1907483-1907464(-)
GTTCGGGAGAACTGGTTGCC
>Locus:SMc00503_1:1908657-1908676(+)
GAAAAAAACTATAGCGTGGC
>Locus:SMc00537_1:1925915-1925934(+)
GTCTGCGTGCTGATCGCAGA
>Locus:SMc00534_1:1928344-1928325(-)
TCGCATCTGCTCGACCCGAA
>Locus:SMc00486_1:1929521-1929502(-)
TTCGCTGCTGGGGTCGCTGG
>Locus:SMc00193_1:1963772-1963753(-)
GGTATCGATCCGCAATCCAA
>Locus:SMc00181_1:1983544-1983525(-)
CGACAGCGACAGTCTACCGC
>Locus:SMc04219_1:2046995-2046976(-)
CCATGTGAATCGGCCCATAT
>Locus:SMc04223_1:2048606-2048587(-)
AATGACAATCGCCCAACTGA
>Locus:SMc04237_1:2064276-2064257(-)
CATGAAACGGCAGGCCATGA
>Locus:SMc04240_1:2065782-2065801(+)
TCGGCGTCGCCCTGACTTAC
>Locus:SMc04251_1:2078556-2078537(-)
CCGGACGGGGCGGACGAAGG
>Locus:SMc04255_1:2084596-2084577(-)
ACGAGACTCGGTCCGCATCA
>Locus:SMc04262_1:2092549-2092530(-)
CCGATCCCTGATTTCCTTGG
>Locus:SMc04286_1:2107010-2107029(+)
CTGAACGGACGCCGTCGCAT
>Locus:SMc04293_1:2110966-2110947(-)
GCGCGACATCTATCTGAAGA
>Locus:SMc04439_1:2130937-2130956(+)
ACATCAACATTTCCTTCCAT
>Locus:SMc04325_1:2134129-2134148(+)
ATTCAGCCGGGAAAATCCGA
>Locus:SMc05020_1:2143864-2143845(-)
TTTGCAGTTCTAATCCTGAT
>Locus:SMc04165_1:2155017-2154998(-)
CGAGCAAAGGCAGTCACAGG
>Locus:SMc04172_1:2162732-2162751(+)
CTAAGTCCGATGGCGCACAA
>Locus:SMc04176_1:2165439-2165420(-)
GTAACGCCTGAGGAAGAAGC
>Locus:SMc04181_1:2172066-2172085(+)
CTACCCCTTTTCGACGACGA
>Locus:SMc04184_1:2174645-2174626(-)
CTTTGATTCTGCTTCCGCTT
>Locus:SMc04189_1:2177659-2177640(-)
TCCGGCTGGGGTTACGGCCC
>Locus:SMc04202_1:2188243-2188224(-)
TCACGCGGCAGCCGGACCTT
>Locus:SMc04289_1:2209252-2209233(-)
GAGGTTCTGCAGTCCCAGAT
>Locus:SMc01489_1:2253418-2253437(+)
ACCTAAAGGAGCAGGGTGAT
>Locus:SMc01492_1:2261268-2261249(-)
CTGGTGATGCCGCCCTTCAT
>Locus:SMc01429_1:2273028-2273047(+)
GCAATTAGCTTGTGGACTTT
>Locus:SMc01438_1:2283994-2283975(-)
TGCGCTGTAGTTCGTTGCAG
>Locus:SMc01441_1:2285738-2285719(-)
GCAAGGCGTTCTCGGCAAGT
>Locus:SMc01455_1:2298568-2298549(-)
ATGCGGCAGATCAAACGCTC
>Locus:SMc01457_1:2300928-2300909(-)
ATTGCCCGCTTTACCAAGCC
>Locus:SMc01464_1:2312064-2312083(+)
GAACTGCGCCACTCGGCGTG
>Locus:SMc01883_1:2324091-2324072(-)
CTGGTGGCGCCCGCCTTCGT
>Locus:SMc01882_1:2324385-2324366(-)
GCTGCGATGCATTTCGTCGG
>Locus:SMc01879_1:2327198-2327217(+)
TTCAACAAGGAGCACCCCAT
>Locus:SMc01876_1:2331959-2331940(-)
ATCCGGCGGGCTTGAGCCGC
>Locus:SMc01873_1:2336382-2336363(-)
CTGATGATCTACCCTCAGGT
>Locus:SMc01868_1:2342307-2342288(-)
GCATTCGGGCGTGAAGCTGG
>Locus:SMc01855_1:2358647-2358628(-)
TGGCGCGAAGCGAATGAACC
>Locus:SMc02818_1:2376959-2376978(+)
TGGGGGAGAGCGCATGGCAT
>Locus:SMc04455_1:2378888-2378907(+)
CAGCATTGGGAGGTGCATAT
>Locus:SMc01573_1:2381420-2381401(-)
AAATCAGGGCAACGCTTTTC
>Locus:SMc01576_1:2384038-2384057(+)
CCTTAAGGAACTGTCCGCGA
>Locus:SMc01609_2:2398214-2398233(+)
CGAACACAGGATCGGGAATG
>Locus:SMc01609_1:2398283-2398302(+)
AGATCCGGTCGAATTCCGGA
>Locus:SMc01541_1:2476646-2476627(-)
GCACGCCGTTTCGGTCCGCG
>Locus:SMc01550_1:2490031-2490050(+)
GGTACTACTCAACAACGGAG
>Locus:SMc01567_1:2508871-2508852(-)
CATCGAAGGCTTCGGCGTGC
>Locus:SMc01578_1:2515913-2515894(-)
CGCGACTTCCGAGGCGCTGC
>Locus:SMc01583_1:2518023-2518042(+)
ACGGACCGGAGGAATGCGAT
>Locus:SMc01589_1:2522689-2522670(-)
TCGTCGTGACAGCGAAGCTC
>Locus:SMc02677_1:2527772-2527753(-)
GCGCGCGGAAGAGCTGGCCG
>Locus:SMc02702_1:2550718-2550699(-)
TGGTGCATACCCGACGCTAC
>Locus:SMc02708_1:2558486-2558505(+)
GAATTTCACATCTATCGGCC
>Locus:SMc01532_1:2601188-2601169(-)
GCGCGAGCAAGCGAATGTTG
>Locus:SMc01527_1:2605491-2605472(-)
ATCGTCAGCCTCGGCTTCAA
>Locus:SMc01521_1:2612093-2612112(+)
GAAAACTGGCTTGAGCGATA
>Locus:SMc01518_1:2613637-2613618(-)
GGACGCCTTCATCGCCTGGA
>Locus:SMc01515_1:2614766-2614747(-)
CTTCCCAGCCATTCCCGCCG
>Locus:SMc01818_1:2642285-2642304(+)
GACTCTGGAAACCTGGATCA
>Locus:SMc01830_1:2656693-2656674(-)
GCCGAAAAGCCGTTCGTGTT
>Locus:SMc01941_1:2664173-2664154(-)
GCGACTTTTCCCGACGGGAC
>Locus:SMc02032_1:2737116-2737097(-)
AGCGGACGCCTCTCGGCGGA
>Locus:SMc02033_1:2739958-2739939(-)
GTAGTTGAATTACGAAATGG
>Locus:SMc02336_1:2755735-2755754(+)
ATGCCTGAGGAGGAATTCAT
>Locus:SMc02341_1:2762243-2762224(-)
CCGGACGATCTCGGCAGGCC
>Locus:SMc02354_1:2775899-2775918(+)
GCACGACGGATCTCATCTCA
>Locus:SMc02425_1:2797695-2797676(-)
GACATCGTCAAGGCGATTGC
>Locus:SMc02431_1:2805173-2805192(+)
CTTCCACTATCCGTTCCCGG
>Locus:SMc02434_1:2817309-2817290(-)
CGAAGTCGCCATGGAAGAGG
>Locus:SMc02448_1:2830235-2830216(-)
TTTCACCTCCTGATGCCGCT
>Locus:SMc00718_1:2862979-2862960(-)
GGTTTCGGCGGCGACGGGCG
>Locus:SMc00706_1:2873335-2873316(-)
ATTCTGTTCGGCTTTGCCGA
>Locus:SMc00673_1:2906399-2906418(+)
CGTACAGGAACGGCTCTCAT
>Locus:SMc00672_1:2907822-2907841(+)
TAAAAAAGGGGAATGCGCAT
>Locus:SMc00665_1:2914534-2914515(-)
TCCAGCCACGAGCTTCAGAT
>Locus:SMc00663_1:2915188-2915169(-)
GACAAGCTCGCGGTCCACGG
>Locus:SMc00646_1:2929317-2929336(+)
GCACAAAGGGGGTGCTTCAT
>Locus:SMc04081_1:2956016-2956035(+)
GCGGCTGAAATCGGTTTCAT
>Locus:SMc03963_1:2956888-2956907(+)
AGCCGGCCTCACGTCGCCAT
>Locus:SMc03975_2:2971160-2971179(+)
GACAAATGAATTGCAACCAT
>Locus:SMc03975_1:2971972-2971991(+)
CATCGACATGACCAATGTCG
>Locus:SMc03994_1:2992384-2992365(-)
GGTTCGATCGTCTGCGGCAA
>Locus:SMc04009_1:3003323-3003342(+)
TCCCCACAAGGAGACGACCA
>Locus:SMc04010_1:3005400-3005381(-)
GCTGGTTTGCTCCCTTGTCA
>Locus:SMc04049_1:3053179-3053160(-)
AACGTGCAGCCCGAGGAGAC
>Locus:SMc04052_1:3056424-3056405(-)
CAGCGTCCGAAGGTTCCTGC
>Locus:SMc03922_1:3067691-3067710(+)
AGAGATCTGGAGAGCCGGAT
>Locus:SMc03933_2:3083796-3083777(-)
CATCTCATCGCGCGCGGCGA
>Locus:SMc03933_1:3085054-3085035(-)
GTCGCAAGACCGCGCAAGTC
>Locus:SMc03935_1:3085627-3085646(+)
CGCATTGAGGGATCGACTTT
>Locus:SMc03943_1:3095072-3095091(+)
AATAACCGGAGTCTGACGAT
>Locus:SMc02980_1:3101845-3101826(-)
CGATGAAAGCGGGCGGACGG
>Locus:SMc02982_1:3103341-3103322(-)
CTTCCTGGCGCTCGAGCTCA
>Locus:SMc03197_1:3160867-3160886(+)
AGGAACGGGAGTACGAGCTT
>Locus:SMc03141_1:3189289-3189308(+)
GGCGGCGAGGAATTCATCGT
>Locus:SMc03124_1:3206803-3206784(-)
CGATTCCATCCAAAAGGAGA
>Locus:SMc03101_1:3242716-3242697(-)
GCGGACCGCTGGCGGAAGGG
>Locus:SMc03098_1:3245502-3245521(+)
CGCATGCGAGGTGCTCCTAT
>Locus:SMc03097_1:3246582-3246601(+)
GTTAACAGATGGAAAACTAT
>Locus:SMc03097_2:3246715-3246734(+)
GCGACCGCGCTCACAATCGT
>Locus:SMc03094_1:3254887-3254906(+)
GGCTGGATCATTTCGCCGTC
>Locus:SMc05010_1:3258775-3258794(+)
CCTGTGCCTCACGCAACCAG
>Locus:SMc02521_1:3270356-3270375(+)
ACGAAACGCGAGGGGCGGAT
>Locus:SMc02521_2:3270356-3270375(+)
ACGAAACGCGAGGGGCGGAT
>Locus:SMc02491_1:3303487-3303468(-)
GGGGCCACCTGGATCGAGGG
>Locus:SMc02481_1:3316508-3316489(-)
GGCCGCACCATGGGCCATGC
>Locus:SMc02475_1:3322233-3322214(-)
CTTGATTTGAAAGGTGGTTT
>Locus:SMc02470_1:3326826-3326845(+)
CGAGCATCCTGCAGACCGAT
>Locus:SMc02465_1:3331697-3331678(-)
CGTGCACACCGAGCTGATCG
>Locus:SMc03231_1:3339507-3339526(+)
TAACAACGGATGGCGAAGGA
>Locus:SMc03231_2:3339507-3339526(+)
TAACAACGGATGGCGAAGGA
>Locus:SMc03237_1:3345880-3345861(-)
CACTCGGCTTTCCGCAATTG
>Locus:SMc03240_1:3348296-3348315(+)
CGTCCCGTCGGATAAAGGGA
>Locus:SMc03246_1:3358495-3358514(+)
CCCTATTTTACCTGTTGTTC
>Locus:SMc03293_1:3409538-3409519(-)
GTTGCCGTCCAAAAGACGAT
>Locus:SMc03772_1:3439374-3439393(+)
GGTTTAAAGGAGAACACCAA
>Locus:SMc03799_1:3465089-3465108(+)
CCCCTGGAAGGAGGGCGAAG
>Locus:SMc03817_1:3484336-3484355(+)
TGACAGTCAGGAGCTTTAAT
>Locus:SMc03817_2:3484336-3484355(+)
TGACAGTCAGGAGCTTTAAT
>Locus:SMc03824_1:3490660-3490679(+)
TCCAACGCGATCGATCAAAT
>Locus:SMc03858_1:3524001-3524020(+)
GAAGTGAGGATCGCGACGAA
>Locus:SMc03860_1:3524886-3524905(+)
CACCCTGGATGCCCGACGAT
>Locus:SMc03862_2:3526293-3526274(-)
TGGCGGCTATATGGGTGTGT
>Locus:SMc03862_1:3527063-3527044(-)
GCACGCCCGCCTCAAGAATG
>Locus:SMc03876_1:3542020-3542001(-)
CCGCCCCGCAAGGAAAAACC
>Locus:SMc04406_1:3612897-3612916(+)
GCTGCGCTTTCGCGCAATAG
>Locus:SMc04407_1:3615775-3615756(-)
CGGACCGGGGAATGGGCGCT
>Locus:SMc04410_1:3617222-3617241(+)
CCCCGGTAAGGCCGGGGACA
>Locus:SMc04084_1:3621537-3621518(-)
AAAACGAACGAAAACGCCGA
>Locus:SMc02769_1:25861-25941(+)
GAACCAATCTGCACTGATCCGTCCGGACTGGACGCCTGCGACCATTGCATTGATGGTGCTGGGTTTCATTGTGTTCTGGCC
>Locus:SMc02761_1:34151-34092(-)
CAAGGTCGGCGCCGCACCGAAGACGGCGCTCAGCTCGTGGATTTCGAACGCGGTGGCTTG
>Locus:SMc02560_1:52170-52126(-)
AACCGGGCCTCGAAACGGAGTAGAATAAGATGCAGACCATCGCGC
>Locus:SMc02615_1:108415-108353(-)
GCTGCCGCCGTCGGCGGGGGCATTTCCAGAAGTATTCAGCGGTTTTCGGACCGGGAGTGCGTA
>Locus:SMc04147_1:121794-121841(+)
GACAGATGTGGTGAACGCCGGCATTGCTGCCGGCACCGAGGGGAAGCT
>Locus:SMc04139_1:132638-132576(-)
CGCTTGGGCCGGACAGCCCGAAATATGCCGATTGGCGTGCGAATACCCGATAAAGGCCGCAGG
>Locus:SMc04138_1:133694-133662(-)
GGCGATCGCCGAACAGAACGGGGACAGGAACTG
>Locus:SMc04134_1:138021-138122(+)
TGGAGAAGATGCGAGACGGAGCGAAGGGGAGGAACGGGTCCGGGGGGCGGGCGGAACGGACGCTGCAGCGCGACCCCGAGCGCACGCGCGCATCGATCCTCG
>Locus:SMc04127_1:147809-147859(+)
GAACAATATTGCCATCGAATTGCGTGGAATAGACAAGAGCTTCGGGCTGGT
>Locus:SMc02827_1:174047-174079(+)
GCCAGAAGTCCTCGACCGCCGACTCAATGCCTA
>Locus:SMc02855_1:205926-205861(-)
CGGCATCTTCACCCTCTGGCGCGAGCATGTCGTCGGCCGGCAGAAATCCCGCCTGCCGCCGCGGTA
>Locus:SMc02869_1:224842-224765(-)
CATCGTCCACGCGACGCCGGTAATCGGCAGCATGCACCGCTTCGATGCGGACGGGCGGGTGATCAAGTCGGGACAATA
>Locus:SMc02900_1:257008-257103(+)
GAAAATCCGTCAGAAGATTACGGAATACGTAAAGATGCGCCGTGCGGTCCGCGAGCTGAACGCCCTCGACGATCACGCCCTGAGCGATATCGGTAT
>Locus:SMc00320_1:273048-273152(+)
CGGTCCAGGGTGAAACGATGGCCAAATCCACATCCTCCGCTCCGTCCCAGCGCATGCTGCGCGTCGGTGAACAGGTGCGCGCAGCGATCACGCAGGTGCTGCAGC
>Locus:SMc00323_1:276588-276719(+)
CGCCAGCGAAAGGCGCCGCCTCTTCGTGCGAACGGCCGTAGCTGGACGACATCCCGGCTGCCGGCGACCCTCAAATCCTCGAACGAAAGGATCAAACGATGTCGGTTACTGCAGAGCGCAAAGCTCAGATCA
>Locus:SMc00330_1:284883-284737(-)
GAGACTTGCAGCCAAGCGGAGCAGCCATGCCGATCCTCGAATTCCTCGACTATGCGGGCGTCGCAATCTTTGCGGCGACGGGCGCGCTGTCGGCCTCCCGCAAGCAGCTCGACATCATCGGCTATCTGTTTCTCGCTTCCGCGACCG
>Locus:SMc00333_1:286955-287059(+)
CGGATTGTCAGAGGAAAACCACGATGTCTCACGGCTCGAACCCGCGGCCCGCCACCGCACGCAAGTCTTCCGACCTCAAGGGCACCTTGCGCATTCCGGGCGACA
>Locus:SMc00339_1:294573-294517(-)
CGAAGTCGTGGGCGTCGTCCGCGCGGTGAACACTACCGAAGCCGGAACGGCCGCCTG
>Locus:SMc00343_1:299239-299295(+)
GCCGTGGCGAGAGGTATCGACGATGGGAGAGCGGCGGGAGTTTGTGCGACTTGCGCT
>Locus:SMc00365_1:319296-319388(+)
GAGCGAACTGGAAACATTGGAACGGACCTTGCTGGCGGAAATCGACGCTGCCGCCGACGAGGGCGCGATCGAGGCGGTGCGCGTCGGCGCGCT
>Locus:SMc00381_1:334590-334676(+)
GGGTACGCGCAGCACCGAAATTCTGCTCACGGCCATAGCGCCGGCCATATGGGGCAGTACCTATCTGGTCACAACGGAATTCCTGCC
>Locus:SMc00382_1:335721-335632(-)
TGCGCAAAGGCGAGTGGGCCTGACACTACGGGGCCGATGAGCCCCTCAACCGCCTGCCGGCACCTTCTCCCCGCAGGCGGGGAGAAGGGA
>Locus:SMc00385_1:338618-338538(-)
GCAGCGCGGCCTGCAGGTGCGGCTTGCGCCCAAGGATGCGCAAGCCGCATTGCGTGCGGTTGCCGCATCTCTGATCGCCTG
>Locus:SMc00389_1:342002-341913(-)
TTGAGATCGGCGGCAGCTACGGCCTACAGCCGTTGTCGGGGCTTGCAAGACGACGATGCCAAGCCTCATAACCGGTTTTCCGAATTTGAG
>Locus:SMc00419_1:366932-367075(+)
TCTTGCGGGCTTTTCTGCGGTGCCGCTCGTCGCGAAGACGAGGGGCGGAGCATCGCGTCGAATTGCCGTATAATTCGATTTCCGACCGGAGCCGGTCGAAGGAACTATGCGCATCGTGGATCCAGATCGGGAACGGGAAAATGG
>Locus:SMc00420_1:368140-368208(+)
CGTGCTGGAGCGGGATTGCGGAAGGACGATGATCCTTCGCGCTCCGCTCGAAATCAGGGGGCAGTATGG
>Locus:SMc01162_1:388472-388618(+)
GTGCCGTTGGGCAGCCTATCGCGGAGAGCCGCTTTATCTCGAAGAACTCGTGACGTCGCCCAAGCATTCCCTGATCGAGCAATCCCATTGCGCCGTCAGGGCGAAAACGGCGACCAATGGCGACGGCTTCGGAATAGCCTGGTATGG
>Locus:SMc01143_1:407511-407573(+)
CATTCCCCGCGCGGATCACTATATTCTTTCCGGACACAGAATACTGATCACGGAGTGACATGG
>Locus:SMc01129_1:419985-420074(+)
GAGGCAGGAGCAGACACTTTTCTCGCGGCCGCTCCCGATCGCGCTCTTCATTCTGATCGCGCTCGCCGCCGACCAGTTCATCAAATATCT
>Locus:SMc01124_1:429609-429734(+)
GGCCAGACACGAAACCTCCTTTCCCGAAATCCTGGACGTGGCGGCGCTTCGGGCCAGGTGCGACTTCATCGCCTCCGCTCATGCCGAACAGCGCGAACCGATGCGCCGGGCCTTGCTTGCGGCCTT
>Locus:SMc01108_1:447638-447675(+)
TGCGGAAAACGGTGTGCGCCTCCACCCGCAGCCTGCTT
>Locus:SMc01102_1:455434-455396(-)
CTGGTTTTCGCACGCGAATCTGTTAGTCTGCGGCCATGG
>Locus:SMc01100_1:456088-456153(+)
TCAAGCTGGAGCCGCCGCCCGCTTACGGGCAATCGAAAGAGACGGAGGCCGCCACTTGCCGCTTCG
>Locus:SMc01092_1:466651-466731(+)
TGCGCGCCTTTCTTCGGGTTGTGGAGACCGGCAATTTTACCCGTGCCTCCGCCTCCCTCAACATGCCGAAGGCGACCGTCA
>Locus:SMc01091_1:467642-467553(-)
AAGCGCTGGTCGTGCTCGACCGCTGGGCGGAGACCCATTTCGGCACGCTCGACGCCGCGCGCGAACGCTATGACGCGCAGACGAACAGGT
>Locus:SMc02181_1:511970-511821(-)
CGGCCCGCTGCTGCTCGTGCAGGCCGCATCGAGCGGGGAGATCGCCCGCAACCCGGACGCCTATTGCCTGAACTGGCTCGTGGAAGAGGTTTCCGCCTCGATCAACACGGCTGCAGCCGGCGGCAATGCCAGCCTGATGGCGATCGGCTG
>Locus:SMc02180_1:515834-515709(-)
AGGCAAGCTCGGCCGTTCCGTCGCCTGCAAGGTCTACGACATACGCCCCATCGTCTGTCGCACCTGCATGCCGGGGGACGACGAGTGCCTGATGGCGCGGGAGCAACTTTTCGGGGCGGCATGCTG
>Locus:SMc02161_1:534641-534727(+)
ACATCGGCTGCGCCGAGGTCCCCAAAGATATTCACCAAATTCCTCCCAAGCGGCGGCCGACGGGCCGCGAGCCAAGGCCACGCATGT
>Locus:SMc02161_2:534725-534769(+)
TGTCCGAAGATGTCCTTTCCGCCGATATCGGCCCCACGAATATTG
>Locus:SMc02189_1:545764-545717(-)
AGAGGGCGTACGACGCTCTACAGGAGCGAAAGGCCAAGGACAAAAGCT
>Locus:SMc02199_1:547110-547220(+)
AGGGAGCCTCGTCGGAGCTGGAAATCCTTTCGAAATCCTTGTAAGCAAAGCTTGGCTCGGAGGGGGCTGAAATGGATTCATTGCTTGCGGCGACCGACATCGAGGAAGCGC
>Locus:SMc02144_1:568415-568534(+)
GCTCGGCTCGCTCATCGTCGCCTCGTCCATAGCCATTCTCACGACGGTCGGCATCGTCGCCTCGATGCTCTCGGAGGCGGGCCGCTTCTTCACCATGGTGTCGCCCTTCGAGTTCTTCTT
>Locus:SMc02224_1:585499-585573(+)
GCTTGCAAAACTGAGATCGGAACGGCATCTCGTTGCCGCTTTTCTCGCTGCTCTTGCCGGCGTCGCGGTCGAGCA
>Locus:SMc02230_1:593697-593744(+)
GAACGGATCGCGATCCACTTCTCAGCGCATGGGCAGCCCGTCCTATGG
>Locus:SMc02231_1:596669-596803(+)
TGGTACCGGCCGAGTACCGGCTCGCCAACCTTTATGAGAAGGGCGCGGGCGTTCAGCGCGACGCAGCAAAGGCCAAGGCGCTCTATCTCAAGGCGGCTGCGGCCGGCAACGCCAGTGCGATCCATAATCTCGCCG
>Locus:SMc02257_1:622524-622480(-)
GGCCTTCCGTTACTTCGAAAACCGCATACCCACCCGTGGTGCCTG
>Locus:SMc02259_1:624227-624114(-)
AAAAGGTCAACGCGGCGATCAAGGCGATCCGCGAGAACGGTACCTACGACGCCTTCTCGAAGAAATACTTCGACTTCGACATCTACGGCGGATAACCGCGACCTGCCGGCGGTC
>Locus:SMc02282_1:655079-655228(+)
GTTCAACAGACGACAGTTACTCGGCGCGAGCGCCGCACTGGTATCCACCGCCGCCTGGGCGAAAACGTCGAATATGGGTCTGCCGGAAGCGGCAATCATGGAGACGGCGGAAACGCAAGCTCCCGTCCGTCCGGCCTCCGGCCCCGACTA
>Locus:SMc02301_1:675653-675549(-)
GCCTCGGTTCAAGACAACTTCAATGGTCGCGCACGACCGCCAGCTCGTGCACATGCTCGCCAATATGGTGCTGGCAGCAGAGACAGGAGGAAGCCATGTCTACTG
>Locus:SMc02314_1:685683-685823(+)
ATCTTTAGCAGTATCCCATTGAATCCTCTGTCGTTGGCGCCTCATCGGGGCTGGCGGGATCGCGAATTTTCGACCACAAATACGAAAACATGCCGAGGCACGCGGCAGCGCGAGGGGAGTTGGAATGAAGTTCCGCGTCTC
>Locus:SMc02322_1:691967-691860(-)
CGGAAGATATCGCCGAGGCGATCTACTTCCTCGCTTCCGACATGTCGGCGAAGTCCACCGGCAATATCGTCAATGTCGACGCGGGCAATGCCCAGTCCTTCACCCGCT
>Locus:SMc03017_1:715672-715589(-)
ATCCGGACGAGAATACCGCCTTTCTCGCCAAGAGCCTGGCAGAATCGAAGTTCGTCAAAACCTATCCGCTGCCCCTGGCGAGCT
>Locus:SMc03021_1:719221-719102(-)
GAGCGCCAACGGGCGCGACCTCTATGTCTGCGAGTTCGGCCGTTCGGGATCGCGATACACGGTCCGGGTCAAGGATACCCACGGCTCCGAGCAGGACATCCTTCGCCACATCATGAGTTA
>Locus:SMc03024_1:721910-721945(+)
GCAGACCGGTCTTTATGTCGCGCTTTCGTCGCAGAT
>Locus:SMc03045_1:742098-742199(+)
GCGTCATCGCAAACCTGGTCGCGACCGGCTATGGCAAGTGGACGCCGAACGCGCAGCAGTTTTGCCAATGACCGACTTGCGGTTGCATTACCGCAGCCGCTG
>Locus:SMc03056_1:751443-751580(+)
GAAGGCGCGGTCGGAAAAGCTGAAACGCCTGGTCGCCGTCCAGCGGCACCTGGAGCGGATGGCCGAAAGCGAAGTGGCCGAGACCGCCCGCCAACGGACCGAACTTGCCGGAACGATCGACGTCGTGGTCGACGCCAT
>Locus:SMc03061_1:757737-757856(+)
TTTTGGGGGAGGACAAGAGGTGAAGAGATCATTGCTGATCGGCGTGGCCGCATTCGCATTGCTTGCAGGGACTGCTGGGCTTGCAGGGACTGCCGGCGCCGCCGACCTGAAATTCAAGCC
>Locus:SMc03069_1:768655-768548(-)
AGAAAGAGGTGCTTGCTCAGGCCGAAGCGTCCGGCGACGAGGCGGAGATGCCCATCCGGGCCATGCTTCGGCGGGCCGCATCGCCGCTGCAGATATACTGGGCGCCCT
>Locus:SMc00761_1:770971-770927(-)
TCCTGTTCCTGGCGCTCAGCTGGTACGCACTGCGCGACCGTTTCT
>Locus:SMc00763_1:773739-773792(+)
TTTCGCCCTGCTCGCCGGAAAGGAGGATACGGAAACAGAAGGAAGCTTCCGTGG
>Locus:SMc00781_1:801275-801334(+)
TGCGATCATGAGGGCACAATCAAGGGTCAGGAGGAACACTCATGTATGAACTCGGTCATT
>Locus:SMc00785_1:806414-806548(+)
GCAGGCGCGCCAGTCAACAAGCGAAACGGTGAAGAGATAACCTTCGTGAACTTTTCCACTTTTTGGAATTGTTCCAAACTACGATCCGTCCTATATGATGAGGCACGAATTTATCGGATCCGGAGCAAAAAATGC
>Locus:SMc00792_1:813280-813354(+)
ACGCGTGTCGCGCAGGAACGATTTCCGCAGTTGCGGCGTTTATCGGTGCGTTCCGCAATGGAGGTTGAGACATGC
>Locus:SMc00792_2:813353-813445(+)
GCTCTACTGGGTGCCACGGCTCGTCGTGTCAGCGCTTGCCGTGCTGGTACTTGGCATGGGTCTCTTCCCGCGGACGCCGGAGGACGTGGCCTA
>Locus:SMc00805_1:824905-824961(+)
TTAGACGGTCCCCCGTATATGGACGGAAATGAAGGTCCCGGAGCGTTTAGAAGGGAC
>Locus:SMc00921_1:862078-862032(-)
GCAGAGATCAGGATGATGAAGGAATGGCTGGCCCACAATGGCGGCTA
>Locus:SMc00911_1:871369-871491(+)
TGCCGGAATTTCGCGTCCGCTAACGATCTAAAGGACGTCGTATCATGGCATCGTTCAACTCCATCTCATCCGAAAAACTCGCTCGTCTCGTTGGTACTCCCAAGGCGCCCGTCGTCATCGATG
>Locus:SMc00886_1:899366-899506(+)
TGGAAATGGCGGAAGCAACCGGCGAGGCGCCGAAACGGACCCGGAGCGGGCGACCGCAGCGGCGCGAGGGCAGCAAGAATCTCGGCGTCCCCTACATCGTCCGCAATATACCGACCTATGACATCCTCGGCGAGGAGAACC
>Locus:SMc00882_1:904752-904693(-)
TGCGACAGCGGGCCATTGCGACGCTCGCAGCCTATGATGCCGTCTATGGAGGCCAGCAGT
>Locus:SMc00879_1:907159-907221(+)
GAAGCAGAAGAAAGAAGACGACATGGAAGGGGACCCCGCCGGCACCGGCACGCTTGGCAAGGC
>Locus:SMc00864_1:923523-923410(-)
CTGCAACCCGCCAGGGTAGGAGGAAGTCATGGGAACGGCAGAGCACGCTTACTCGAAAACGGATCGGCCCGAGACCGAGGTTCCGCTGGGGCTGCAGGCCTTCTACGAACGTCG
>Locus:SMc00994_1:944918-944965(+)
TGGCGAAATCGGACCGACATCACCTGCCAAAGTTGCCGGACGCGGACC
>Locus:SMc00989_1:946023-946121(+)
GACTTAGGAAGTCACTCCTTATACGTGCTTAAGTCACGTACCAGGTTTCCTCCACTGACGGACTATTCTTCGGAGTATAGATGCGCATTCATGTTGTTT
>Locus:SMc00987_1:948664-948581(-)
TATCCTCAGCCCGTAGAGGACGAAAAGTCCCGACAGGAAGGCCGGGAACGGCTCTCAAGGAAAAACAAGGGCGATATGAAATGC
>Locus:SMc00981_1:956325-956363(+)
TGGAAATGCCTCGCTCCTTTCGCCATTTCGACGAGCTCG
>Locus:SMc00968_1:972429-972373(-)
TTGCGCATCAGGCCGACCCGCGTCGCGACGGCAAGATCCTGCTCGATCCGCGCTGTT
>Locus:SMc00018_1:1000919-1001050(+)
GAAGCACGTCCACATCTTTACCGACGGTGCGTGCTCGGGAAATCCCGGACCGGGCGGTTGGGGCGCGGTCCTGCGCTACGGCGACGTGGAGAAGGAAATGTCCGGCGGAGAGGCGGAGACGACGAACAACCG
>Locus:SMc00093_1:1041073-1040939(-)
CAGCGAGCTTCCGCGCCGGCGGCAGAGGGACTGAGCGGGCGCCGCGTGTCCTTCTCCCCGCGAGCGTGGAGAAGGTGGCGGCAGCCGGATGAGGGGCATGCCGAGTGCATCCAAAAAAGAAAGCAGCGAGAATGC
>Locus:SMc00038_1:1053666-1053797(+)
GGCAAGAAAAACGTCCCGCAGCATCCGATATGCCGACCTGAACGCGGACGACAATGCGGAGACGCGTCGGCTGATCGATGCCGGCAGCCGCCTTGCCGAGGAGGTCGCGCGTCTCTTTCCGCCCGAGCCCGA
>Locus:SMc00086_1:1069874-1070023(+)
GTTCGCCGGCGCGATCTCTCCGCAAGCAGGTCGAAAGCCCACCGGCCGTTGTCATCCGCATTCGTGATCTCAAGAGGAGCCCATGGGCCGGCGTGCGAGGTATCTGCTTTCTGGTCTGGTCCTGCTGGTGGTGGCGGGAGCGAGTCTCGC
>Locus:SMc00114_1:1078225-1078097(-)
CGGCAGCGAACCCATCCTGCTCAAGACCAACATGGACGCGGGCCACGGCGGCGCTTCCGGCCGCTTTCAGCGGCTGGAGGAGATCGCCTTCGAATATGCCTTCGCCATCAAGGTCGCAGGCAGGATGTA
>Locus:SMc00117_1:1084845-1084771(-)
ACCCCCATTTGTGCCCGAGCGGATGCCATCCTATATATTCGCTGCAATCGAAAGGAGCGCAGCCATGTCCGAAAA
>Locus:SMc00063_1:1098793-1098843(+)
GTTGAAATCGCGCAAAGGGTGATCCCGGAATGGCAAGGAGCGGAGAGATGG
>Locus:SMc02374_1:1127760-1127626(-)
GAAAAAAGCCATGCGATTTGCGCATGTCTGAGCGGCGTTTTAACGCATTGCAAAATCAATGCTGCACCGCAATATAAGGCAACGGGAGGAATGGATAAGGAACTGAACCATGACTGCCCGCTATCGCCCGATTCA
>Locus:SMc02391_1:1144695-1144570(-)
ACCAGCACGCGGCAGGACCGAAGGGCCTGCCGACTTCGGAGGAGATCGCATGATTCGCACATTGCTCGTCGCAGCAGCGCTTGGCTTTGCCGCAGCCGCCCCGGTCCACGCCGCCGAACCGATCCT
>Locus:SMc02394_1:1147356-1147243(-)
AACGTGAGCGGATCGAGCGCGCGCGTCCGTTGGAGAATGCAGCCTGAGCACCGTCATGTGGACGAAATTGCGGGCGTCTCTGCATCTAGCAAGGAGATCAACATCTGCATCGTG
>Locus:SMc02396_1:1148611-1148655(+)
GAACATCAAGAGCCTTCTTCTCGGCTCCGCTGCTGCTCTCGCAGC
>Locus:SMc02658_1:1166647-1166748(+)
CGCCTGTTCGAACAGGGGGACACTCCCGCAGAATACAGGAGGCCGGAATGGCAACCACCGTTACGATCAAGGGGCAGGTCGCGATACCGAAAGCGGTGCGCG
>Locus:SMc02646_1:1173717-1173655(-)
AAACAATCGCTCCCCTTCTCGGCAAGCGCCCCGGCGCAGCGACCGATCAGGCCAATCGGCAGT
>Locus:SMc02636_1:1184098-1184033(-)
CGGGTTGCGTTAGCAACAGCCAGCAGGTCCGACCGAAAGGGCCGGATCCTTATTTCGTGGCAATGT
>Locus:SMc02565_1:1202609-1202463(-)
CGGAGCTCGTCGAGCCGACGGGGGAGACCCTGGCATCGACCGGCGGCCGTCCGGCCGCACTCTTCCGCTTCCGCCGCCAGATCCTTGACGAGCGTCCCGCGCCCGGCCTCAAGGTCGGCGGGCGCTGACGCTGCCGCGTCGCTGGCA
>Locus:SMc02552_1:1208756-1208646(-)
GTCCGATCTGCTGACGAAATACCGCCCGCTTGGCCTGAAGGCCGTCCTCGCAGCCGCGCTGCAAGTCAGGGCGAAACCGGCGGACAAGAAGATCGCGAAGCGTTCGGCTTA
>Locus:SMc02545_1:1214864-1214968(+)
GGAGGACTGACGGCAATTGCTCCCGAGAGGGTTGGCCGTCGATTGCGACCGGAGCGCTTCCCGCTTAGCTCCGGTGGAATTTCAGGATCAAAATCATGGCTGAGC
>Locus:SMc00555_1:1225919-1225881(-)
GGAGTCGGAGTAAGGACAACATGCCCATCACAATTCTCG
>Locus:SMc00558_1:1228634-1228771(+)
TACCGAAAACTCTGCGTGGGCGATATCGGCAGCAATACATCCAAGTGCCCCGCGCCGCAAACGGCCGACGCAATGCTCTGGCCGAAAGCACTTTCATGCAAGACGAGGCTCTCCTCGCCCGATAAGATCGTCCGATGG
>Locus:SMc00558_2:1228769-1228828(+)
TGGAAACGATCTCACAGGAAAAGGCCATCGAGGCCATGCCGCTCGAGGGAGCCGAGCGGA
>Locus:SMc00560_1:1230459-1230524(+)
GACGCTCGATCCGCACACGTTTCTTGCGATCGCCGCGATGGCCGTTGCGACGGTGCTGACCCGGCT
>Locus:SMc00578_1:1247875-1248000(+)
GAAGGTGCCGGCAGGCGGATGGAGAGGCCTTGGACGTGCGCCGAGGTGCGGCCCCTCATCCCGCTGCCGCGACCTTCTCCGCCGGGCGTTCGCTCGACAAGGCGGACGACAATGAATTCGTGTTGC
>Locus:SMc00584_1:1254737-1254684(-)
TGGTCAGGCTTCGGCTGGTGCGGCCGGCGGGTGCCGACGGGGAGCAGCCCTCAT
>Locus:SMc00597_1:1269197-1269102(-)
CAACCGGAGCAGGACGTGGTGCGACATGGCGGTTTGCGGCAACCGGACGAAGGCCAGGCGCCATTATCGCCGCAGCAGGGAGGAACCGAAGCCATG
>Locus:SMc00607_1:1277830-1277759(-)
CAATATCGAGTTCTGCGTCGGCGGCCTCGACCCATGGTATGTCTACGGCGCCAACTGCGCTTCGCTTCGGTG
>Locus:SMc00616_1:1288191-1288256(+)
TGGGCGATCGGGTCAGCAGTATGGGACTTCAGCGCCAGATCTTTTTCTGGCTGCTGGTGCTTGTCG
>Locus:SMc00616_2:1288191-1288310(+)
TGGGCGATCGGGTCAGCAGTATGGGACTTCAGCGCCAGATCTTTTTCTGGCTGCTGGTGCTTGTCGGCTTCATTGCCTTCCTGCTGGTGTTCAGTTCCATTCTTCTGCCCTTCCTCGCCG
>Locus:SMc00616_3:1288191-1288274(+)
TGGGCGATCGGGTCAGCAGTATGGGACTTCAGCGCCAGATCTTTTTCTGGCTGCTGGTGCTTGTCGGCTTCATTGCCTTCCTGC
>Locus:SMc01781_1:1327894-1327781(-)
CCCATGATCATGTTGCATGATAGCCGAAGCTGGTTTACCGAAGCGGGCACGAATTGCAATGGCCGATCTGCCAATCGTTACTCCAGGGGAGCAGTCCTTGACGAAGCGGTATTT
>Locus:SMc01812_1:1357856-1357719(-)
GTGAGTGCGGCTCGAAATCGCTACACTCCCCTCCTCATTCCTGTGCTTGTCACAGGAATCCAGCCAGACCAAGTCCTTGGGCTGAAAGACTCTTCCCGCGCCGCAGACGCGGCGCTGCTGGATCCCTGTGACAGGTGT
>Locus:SMc01910_1:1372293-1372358(+)
TGCGGCTTCAGCGACTGGAGCTCGTCCGCTACGGCAAATTCACGGAGCGGCATCTCGATTTTGGCG
>Locus:SMc01923_1:1388187-1388243(+)
GGGTCTGCAGGCTCTTTTTTTCTATCTCTTTGCCTTCATCGCCGTGGCGTCGGCATT
>Locus:SMc01374_1:1406502-1406437(-)
CGAATCGGGGCTGGAGACCGGCGAGGGAACGGATTTCATCACCGTGACGAGGGAGCGGCGCGGGTG
>Locus:SMc01354_1:1427875-1427997(+)
GAACATCAAATGGCTGGGACATTCCGCCTTCCATATCGAAACGGCGAAAGCCAAAATCCTGATAGATCCGTTCTTCACCGGCAATCCGGCCTTTCGGGACGAGGAGCGCAAGGCCGCAACGGC
>Locus:SMc01349_1:1432698-1432763(+)
TGTTCTTCGTCCGAACCGCGAGCGAGCGTGACCTCGAGAAGGTTCGCGCTCTGCTCGCCGAGACGT
>Locus:SMc01345_1:1435080-1435048(-)
GCTGGAGCACCATCTGGCCACAACATCCGCATA
>Locus:SMc01343_1:1437417-1437337(-)
CCAGGGGGCTTTTCCTCGGGGAACCATCAGTCTATAGGTAACCCTCCATCACCGGACCGGAATCCTTTATGCCTTCGACTA
>Locus:SMc01336_1:1444488-1444405(-)
GCAGCCTCCGACGTCTTCGACAGCCTTCTTGAAAAAGGCACTCTGTCTGTCGTCCCGCCGCGCCGAGGAGCACAGCTTAGATGG
>Locus:SMc04435_1:1452859-1452725(-)
TCTACCTCCCCCTCGAAGAACGCTGGTATCGAAGGGGTGACGAAGAGGTCGGCAATCGCCAGTTCGTGGTCGCGGATCCCGACGGATACTTGCTACGGTTCTATGAGCCTTTGGGGCGCCGCCCCCGAACTTCAT
>Locus:SMc01308_1:1479724-1479864(+)
TGGATCTCACCGTCAAAACCCTCGAGGGCAAGGACGCGGGAAAGGTTTCCCTTTCCGACGCCATTTTCGGTCTCGAGCCTCGTGAAGACATCATTGCCCGCGTCGTTCGCTGGCAGCTCGCAAAGCGCCAGCAGGGTACGC
>Locus:SMc01305_1:1481530-1481577(+)
TGGCTCGTTCAGTATGGAAAGGTCCGTTTGTTGACGGTTATCTTCTCA
>Locus:SMc01268_1:1506676-1506584(-)
GACGACAGAAATTTGACGAGAAACAAAACTATTTCGATCGGCTCCCCGCGAACCACTGGAAACGCTGGACTCTTGCCGTCGGCGACCCCATGT
>Locus:SMc00999_1:1526403-1526320(-)
CAGGATCGTCCGTCATTTCCAAGAAGGCGTCGCCATCGAATTCTCCGGGATACAGTCCCGCGAGGCACTGACCGAGTTTCTGTA
>Locus:SMc01004_1:1531346-1531284(-)
AAAAGTGGCGATCACCGACGACCACAGGCATTTCGATCCGGCGCAGATCTACGCCGGCAACTG
>Locus:SMc01011_1:1537904-1537860(-)
ACCCAGTCAAGAAGTCAACTGCTCTCATGCGTCTCCGTCTTCGTA
>Locus:SMc01013_1:1538565-1538648(+)
GTTCTACGACACCGCCGGAAACGGGCACGGCCTGCCGCACGATCCCTTCAAGGCGATCGTGTCGCCGAGACCGATCGGCTGGAT
>Locus:SMc01028_1:1554721-1554789(+)
ATTGAAGGCGGGGCGGGGGTAGTTTTCCGCCTCTCATCCGCCTGCCGCGACCTTCTCCCCGTTCTGACG
>Locus:SMc01038_1:1564937-1565038(+)
CTTAACTCAAATTCATGCCGCATTTCGAAACCAACCACGTCGTCGAGCACTCGGCCGAGCAGATGTTCGCTCTCGTTGCCGATGTCGAGCGTTATCCGGAGT
>Locus:SMc02119_1:1590890-1590786(-)
GATCGAGATCGTAAGCATCTGGCTCATCGTCTATCTCAGCCTGAGCCTCGCGACGTCGCTGTTCATGAACTGGTACAACGCCCGAATGGCGCTGGTGGAGAGGTG
>Locus:SMc02059_1:1658740-1658654(-)
GCGAGGATCGAGGTCCGGCCGCGTCGCCTGGCAATTCATTCAGGATCTGGCCGGTCGTCTGCGCAGACAGCTCGACACTCCTGCGTA
>Locus:SMc01240_1:1678105-1677989(-)
GCGAGAGCACAAGAAACTCGCACTCCGTCAAGCCGCATGACCAGCACGCATGACCGCCCAATTTTGCAGAACTTGACGCACACAACCCGGGCTCCTACATCGGTCCCGAGAAATCGG
>Locus:SMc01238_1:1680122-1680244(+)
AGTGACAGCCGGCTGCCGCGTCCGCACATTGATGCCTGGAAGTGGTGCTACATCATCAGGTCGAAATCTTCAGGCAACGGGGAGGGCTGCAATGACCGGAAGGCCGCGCCTGTTCGGAGCGGA
>Locus:SMc01236_1:1685729-1685694(-)
CCAACGGCGCTAGGGAACTGCAGAAACGCGTGGGCT
>Locus:SMc01219_1:1706179-1706096(-)
TTTCGGGGCGCGCGCGCGGTCCCGCGCCGCCCCTCCTCCCTTGAATTGATTGTCGCAGGCGCAAGGAGAGCGCACAGGTGGTCG
>Locus:SMc01217_1:1706846-1706995(+)
CTCCGGCGGGTTGGGGTAAAGGTGAAATTCTGCAGTAAAGCCTCTTTACCTCAACCGCGATTGAGGTCGTATCAGTGCCGGCTCCATACCAATTACACGGGGCCGAATCATGAGTTTAGTCGAAGAGGAATCACAAGTGGCCGATCCGGC
>Locus:SMc01215_1:1708967-1708860(-)
GCCCTATTACACCACGATGGCCGGCGCCGAGGCCGCGGCACTCGCCATCAAGGCACTGAAGGCGGGCAACCTCGAAGTGCGTCCGCTGCAGAGCTACTTCGAAACCTG
>Locus:SMc01209_1:1719316-1719360(+)
GACCACGGCTTTCTATCCCGGCTCCTTCGATCCGATCACCAACGG
>Locus:SMc01203_1:1726653-1726615(-)
CATGGCGGACACCAAGCGGATCATTCCTTACATTTACTA
>Locus:SMc02814_1:1730976-1730842(-)
GACCTATCCCCTGCTCAGCTTCATCCTGGAGCGGCAGGGGACGACGCCTGGCCTGATCGGCTTGTCGGCGGCGATGACCCCCGCTGGGTTTCATCGTATCCGCCCTCTTCATTCCGGCACTGGCGCGGCGCGTGG
>Locus:SMc01190_1:1739806-1739756(-)
ATCGCAAGCAGACCATCCTTTCCTTGCTCGACGATCTCAAAGATGCTCTAT
>Locus:SMc01182_1:1750541-1750467(-)
TCGTCTTTGCGAATGCGGATTTCGCCCTCGTCTGACGAGGGGAAGTTTGTCGGTAACAAAGCTGATCAGGTGTGG
>Locus:SMc01180_1:1752448-1752383(-)
GCGGCGCAAGCTGGCCGTATGGTGGGCCCGATGGCGCAGCAAGCCGAACTCGTCCGGCAAGTTCTG
>Locus:SMc00938_1:1767235-1767333(+)
GCCGAGATACCTGCTCCTGCTGGCGGCACTCACGAACGCCACCGTCATCCTCGCCGACACGCAGGCAGAGGCGGGTCCGCTTGCCGACGCTGCGGCGAA
>Locus:SMc00939_1:1768441-1768316(-)
TCATGCATGTCGTTGTGCCTGACCCGGGCACCGTATGGGGTTTTGGAGAGGGATCCATGTTCTACGCGATATTGGCCTATCACGAGGAAGAGGTGGTCGAATCCTGGACCAGGGAGGCAGATGCCA
>Locus:SMc00944_1:1771001-1771126(+)
GACCAGCCCCACGATCGTCACCGCCGCCATGCTCGCCATCGGCGACGAGCTTCTCTCCGGCCGGACCAAGGACAAGAACATCGGCCACCTCGCCGATATGCTCACGATGGTCGGCATCGATCTGCG
>Locus:SMc00227_1:1791104-1791057(-)
TCGCTGCCTATCGCCCGGATTTCGACCCGGTTCGCCACGAAACGAAGT
>Locus:SMc00234_1:1800399-1800440(+)
GCTCGACTCCCTGAGAAACGCTGCCCAGACGCGGGTCGTCAA
>Locus:SMc00317_1:1817148-1817116(-)
CTCAGGCGCTCTTCCGGCGGATCTGTTCCCGTA
>Locus:SMc00317_2:1817169-1817116(-)
CGGCCTGCTTTATCTGATACGCTCAGGCGCTCTTCCGGCGGATCTGTTCCCGTA
>Locus:SMc00260_1:1828134-1828027(-)
GGCCAGTGCGGCGTTCCTGATCTCGGAGGAGGCGAGCTATATCAACGGCCAGATCCTGGCGGTCGATGGAGGGTTCGTCAACGCCGGTCTGGCTTTGAAAGGACGATG
>Locus:SMc00511_1:1901871-1901951(+)
GATGACCCACCCCATTCGCATTGCCCCGTCGATCCTGGCGGCCGACTTCTCCAAACTCGGCCAGGAGGTTCGCGACGTCGC
>Locus:SMc00476_1:1945202-1945249(+)
CACCATCCGGACCGAACGGGTGCCATGAAAAAGGGCGCCGCAGCGCCC
>Locus:SMc00548_1:1960273-1960422(+)
AACCATTTTCACGGCAATGTAGGCGTCAGTTTCCAGCTTGATCCATCAAGGACTGCTCATGCTCTCGCGCCCTTCTCCGATTGTTCGCGGCGTTGCCGTTATCGCGCTTGTCGCCGCCGCGGGCCTTGCGACACCCGCGTTCTCCGGCGC
>Locus:SMc00194_1:1962839-1962892(+)
GAAGTTCAACCGGCGAGAACGCGCTTCCATGTCCCGACTACATATCCCGCTGCG
>Locus:SMc00190_1:1965702-1965752(+)
GGCGACGAAGAAGACCAACGAGTCGATCGACGAAAAGGCATTCCAGGCGCT
>Locus:SMc00186_2:1975960-1975877(-)
TCTACGCCGATCTCTGGTCGCGCCAGTCGGGCGGTTTCATCGCGCGCGAAGAGGCCGCGGAATAGGGCGCTCCGCGGTGCGGCT
>Locus:SMc00186_1:1975941-1975897(-)
GCGCCAGTCGGGCGGTTTCATCGCGCGCGAAGAGGCCGCGGAATA
>Locus:SMc00185_1:1977965-1977879(-)
CAGGCGCGGCATCTATGCCGATCTCTGGTCTCGCCAGTCCGGCGGCTTCATCGCCGACGAGGTCGAAAAGGAGGAGGCGGCGGAGTA
>Locus:SMc00181_1:1983533-1983438(-)
GTCTACCGCAATCAAGGCCTCGGCGGAGGATCGGGACAAATGACTGGCAATAATGCGGCGCTCATCCTATCTTTTCGCCAGAGGTATGGCCCATGG
>Locus:SMc00181_2:1983551-1983438(-)
GCCACGGCGACAGCGACAGTCTACCGCAATCAAGGCCTCGGCGGAGGATCGGGACAAATGACTGGCAATAATGCGGCGCTCATCCTATCTTTTCGCCAGAGGTATGGCCCATGG
>Locus:SMc00177_1:1985694-1985653(-)
GGTCGCGGCCGACATCGTGGGCTGGACGCTCAGCTCCATCTG
>Locus:SMc00167_1:1997676-1997741(+)
TGTCCGCGTCCCCGAAAGTGGCATCCAAGATCCGGCGCATCGCGGCGGTTCTCGTACCGCTGGCGC
>Locus:SMc00144_1:2024460-2024573(+)
GAACACGGCCGCTATAGACCAGACCGACGCCAGACCGCTCGACACCACGACTGCCCCGATGGTCGATCCATTCGGCCGCGCGGTCACCTATCTGCGCGTCTCGGTCACCGACCG
>Locus:SMc00139_1:2031534-2031599(+)
TACAGCAAACATGCAGTAGACGCCAAAAACGGTACGGGGAATTATTGGCATGAGCGGACTGTTTGC
>Locus:SMc04214_1:2042320-2042317(-)
AGTA
>Locus:SMc04244_1:2069329-2069201(-)
GCTATAACGTGTGCGATAGCCAGTGGCAACCACCAGCCGGAACTTTTTGATGTTGAACTTCCGATCACCAGAAACGATGCCCTTGGTCAGCCTCGCCAATGCCGGGGTGCGGCGAAACGGCAGGTGGCT
>Locus:SMc04252_1:2079884-2079780(-)
GATGAGGGGCCCTTTATCGATCTACCCCCTCTTGAGGGCCCTTGTGGGGAGGGGTATTCAAGGCCACCGAAGCGAACGAAGGAACATAAGTCATGGCCTGGCAAC
>Locus:SMc04255_1:2084556-2084452(-)
GCCGCCCGGTGCACGAATGGACCATGGAAATGCCTTCCGAGACCCCGAACCGCGATGCCGTCCGTATCGACCTTTCCGGCGATTGGCTGCTTGCCGCCGCCGACA
>Locus:SMc04262_1:2092490-2092425(-)
ACGCGCGCGATTGCGCCCCGTGGCCGGCTCTCCTGTCCAATGGAGGCAATCACGTGTCACAGGCGG
>Locus:SMc04270_1:2098482-2098369(-)
CCACGCCTACTCTCCCCCTTGTGGGGGAGATGGCTGGCAGGCCAGAGGGGGTCTATCCCTTCCGCGCAACTCTCGCGCGACAACGACATATGCAAAGGAAAAGACCATGCGCGC
>Locus:SMc04288_1:2108155-2108015(-)
CCGTGGCCGATCCGGGCCGAGTACGCCGGGATTTCGTGCCGAAAGCGGAAGACCTGCCGAGTCCTGTGCGCGCCCTGGATTATGCGCCATCCTTCCCGCCGCCATCGGATCTGGGCGGCGGACATCTCGTCTGGAACGGCT
>Locus:SMc04303_1:2116915-2116883(-)
GGCTACCGACCGTCTGATGGCCGGAAATCAATA
>Locus:SMc04347_1:2148480-2148611(+)
GTTGAACGTGCCCTCGAAGGACGAAAAGAACGATCCGCTGGTGCTCTTCATGCCCTCCGGCAAACGCGGCCGTTTCCCCGTCGGTACGCCGATCCTCGACGCCGCACGTTCGCTCGGGGTCTATGTCGAAAG
>Locus:SMc04347_2:2148480-2148515(+)
GTTGAACGTGCCCTCGAAGGACGAAAAGAACGATCC
>Locus:SMc04164_1:2153702-2153788(+)
GTCTATGAACGAGCATTCGTCATCCGCATCGAGCCAGGGTCTTGCAGCCCTGCCCGGACTTTTCAACCTGCGGGCCCGTGCCTGGGC
>Locus:SMc04174_1:2163737-2163696(-)
CGAGACGATCGAAATCGTCAACGGCTCCGTCGTTGTGAAGTG
>Locus:SMc04205_1:2190306-2190350(+)
CCGGGGGCGGTGCCTGTGACAAGCAGAAGAGTGGGCATTTCATGG
>Locus:SMc04271_1:2201418-2201365(-)
ACCGCGCTACCCGAACCTAACCCACAGCGACCCGGACCAATAAGGGGACATGTA
>Locus:SMc04348_1:2231868-2231821(-)
GGAGCGGGCGGTCGACGCCTTTCTCGCGCTCTACGGCGCGAAAAGGTA
>Locus:SMc04350_1:2232768-2232812(+)
GACGAGGGAAGACGAAGCGGCGCGTGGTTCGACACCGTCGAATGT
>Locus:SMc01407_1:2250698-2250591(-)
GATTCCTGTTTCCTGAAAACTGCGGTAGAACAGCGGCGTAGCCATCATTCGGCCCCTCGTGCAATTGGGGCGTCTCGTCTGAAAGTTCCGATATGCCTGCAAAGCTCT
>Locus:SMc01441_1:2285669-2285619(-)
TCTGCCGCTCAACGAAATCGGCAGGCCCGTTCAGTCGGGAGGAAACCAATG
>Locus:SMc01442_1:2286988-2286902(-)
TCTTCCGCGCAGCGAGAAAGACAGTCACGCAATGCATTTCGTGACCTGGCGCCGCCGCACGCCGCCGCCGGAAGGTGCGGGAGCCTG
>Locus:SMc01454_1:2298485-2298399(-)
CAAAGCCGCAATGCAGGGGGCGAACGAACTGACGGGAATGTGACACGGTGCTGGCGCGAATTCTGGTTACCCTCGGAGGACTGTTGG
>Locus:SMc01467_1:2314718-2314653(-)
ACGAGTATCAGGGCCCCGGCGACGGCGACTATTATCAAGGCATCTCGCCTCCGGCTCCCCGTCCCT
>Locus:SMc01470_1:2318296-2318373(+)
GCGCCGACATTTTCCTGTCGCTGGCGCAAGCCGGTCTCGCCTGGTGCATCTGAGACGCACCGCCTCAAGCGAACCTGC
>Locus:SMc01470_2:2318348-2318392(+)
AGACGCACCGCCTCAAGCGAACCTGCGGCAATTGTCCCCTTTGCA
>Locus:SMc01884_1:2323874-2323734(-)
TCGTTGCCGGGGAGGCAGCCGCCCCCCGGCCCACGGAGGAGCGACCATGATTACCAGAATTTCCGTTGCGCTGTTTCTCGCGCTTGCGCCTGTTACCGCGTTTGCCAACCAGTGCCCCGCCATGATGCAGGCGATCGATGC
>Locus:SMc01877_1:2330231-2330175(-)
CTCGATTACCGAGGAGGCGAGGGCCGCAGCCGCGCGATTGCTCGCCGGCAACGGTTG
>Locus:SMc01863_1:2348431-2348333(-)
CGAGAAGAAGGGCTGGACGGAAAGCCAGGTGGTGATCCGTTTCTGGATCATCGCAGTGATCCTCGCAATGGTCGGCCTCTCCACGCTGAAGCTGCGGTG
>Locus:SMc01863_2:2349503-2349429(-)
AGCGGGTATCTTCTGGCAGATGATTCTGTTGGACGATGTCCGATTATAAACTTCTGGGGGAAAGGTCCCTTATGC
>Locus:SMc01860_1:2352836-2352717(-)
CCGCCCCGATGGTGCGCGACATCATCAGCCGCTCCGCTCCGCTGCTCGGCGTGGAGCCGAAATTCGGAGAAGACGGTTCTGCCTTGCTTGTGTCTTATTGACCGTGAAATGAAAGGCGGA
>Locus:SMc01857_1:2355998-2355927(-)
TCCGCAGGCGTTTGCGAGGGCGCAGGCGGAGGCCAGGGAAGGGCGCAAGCAACGGGGGCTGCGTTCGCAATA
>Locus:SMc01609_1:2398259-2398381(+)
TTCGCATTTCGTGCGAAGGTCAGCAGATCCGGTCGAATTCCGGAGCCGACGGTTATAGTCCGGATGGAAGAGAGCAAGCAGAAGCGTCGCCCCTCCCCGGGGTCTTCGCGCATGCATGTTCGC
>Locus:SMc01624_1:2415535-2415455(-)
GCATCCGGCTCGACCCTGCAAGCCTCCACGTCTTCGACAGCGAGAGCGGTATGGCGATCTCGCACGGCGAGGAGCTCGCCT
>Locus:SMc01541_1:2476717-2476601(-)
CAGCCGAAGCTCTGCCGTTCGCGGTCGTCAAGATCTTCGTCCCCGATCTTGAGAACCCCGACGGTGAAAGAGCACGCCGTTTCGGTCCGCGCGCGCTATCCAAAGCGCTCGCATTTT
>Locus:SMc01742_1:2485199-2485240(+)
ACGTGTGTTTGGAGGTCGCGTAGATGCCACGGCACGTTTCTT
>Locus:SMc01749_1:2489938-2489816(-)
TCGCAGCGGCGTCACTGTCCAGATCAATCCTTGCTCGGCTGGATGAGGGTGATTTGCTCTTGGTGGCCGGCCGCCCAGGGCATGGCAAGACCACGCTCGGCCTTCAGCTGTTGCTCGACGCTG
>Locus:SMc01552_1:2492679-2492795(+)
GCATGGCCGGAGGGGCACGCTGCGCAAGAAACCGAGCTTCTCGCCACGCTGGCGCGTCGCCCTTCCAATGATCGTGACCTTTTGTCTTGTCTGGCTGGGGTATCTTTCGATCGTGAC
>Locus:SMc01558_1:2498955-2498917(-)
ACCGCAATAGCCGCCTCTTCGAGCGGGAGCTCGCGGGTT
>Locus:SMc01568_1:2511592-2511491(-)
CCGCACTGGTTTAAGACGATGACAAAAGAACGCATCGAACCGGCCCCGCAGATAAAGCCCTGGGGTCGGTTTCGACATGGAGTTAAGACATGCGCGAGCATT
>Locus:SMc02689_1:2539415-2539275(-)
TATTCCAAGGGAGGAAGTCCATGCTGCATCAGAAGATCGTCGAGAACCCCTACAAGCAGAAATACGGGAACTTCATCGGCGGCGAATGGCGCGAACCCGTTGCAGGCCGCTATTTCGACAACACGACGCCGATCACCGGCG
>Locus:SMc02699_1:2547838-2547903(+)
TGCGCCTATTCGAATGCGGTTCGCTCGTCCCGGGTTGCGCTTGGCACACCCGCGCTGACAATGATG
>Locus:SMc02723_1:2572120-2572049(-)
GGCAGACGGGAAACCCGCCGGAGGGCGTCTGGCTGCCGGATCAGGGCGTGCCGACCTATCGCGGACGGGGAT
>Locus:SMc01533_1:2597575-2597607(+)
GTCCGAAGCGCTGGAGCGTCTCATCGATCAGGG
>Locus:SMc01523_1:2610435-2610355(-)
TCTGCCGGCCATTCTCGGGCTGGCGCTCATCATCGCCGGCGTGCTCGTACTCAACCTCTTCTCGAAGTCCACGTTCCATTG
>Locus:SMc01748_1:2613137-2613223(+)
TGCAGGTTACCATCCGTAACCCCAAAACGAACCTGTCCAAACTTATCGAGGCGGCGAAGGCGGGCGAAGAAGTCGTCATCGCCAAGG
>Locus:SMc01507_1:2623210-2623154(-)
GAGCCGAATTTCAGGTGCCTGCGCGAGTTTGGAGTTCAGGCCGGATGCGTGAAAAGA
>Locus:SMc01505_1:2624112-2624023(-)
GCAGGAGGAAGCGATACCGGCACGCTTTCTCGATCTACTGGAAAAGCTGGAAGCTGCGGAACAGCAATCGGCTCTGCAGGGCAAGGAGTA
>Locus:SMc01504_1:2624352-2624498(+)
GACATTGTCCACCCGTATTGCCCCATTTCTTCCTTATCTGCGCCGCTATTCACGTGCCCTGACCGGGTCGCAGACCTCTGGAGATGCCTATGTCGCGGCCGTGCTCGAGGCACTTATCGCGGACACGTCGATCTTTCCGGAAGCAAG
>Locus:SMc01503_1:2625563-2625528(-)
CTATCGCCATCGCGAAGAACTGGAGGCGATGGAGTG
>Locus:SMc01497_1:2632085-2632016(-)
ATCGCGGTCATCCTCGCCAACATCGTCGCATTCTTCCTGATGCGCATGATCGGCAAGACGCTGGAGGCTT
>Locus:SMc01833_1:2658523-2658383(-)
CGTCGAAACATGGAAGGACAGGGCGGCTATCGATGCGCATTTCGCCGAGCCGCATCTGAAGGCCTTCCAGACGGCGGCGGCGAATCTTTTGGCGAGCGCCCGCGTCGAGATCGTGCATCCGGAAAAGATCGAGGTGGTCTG
>Locus:SMc01947_1:2669624-2669657(+)
ATTTTGCCTTCCAGGAGAAAGGCGAGGTTTTTTC
>Locus:SMc01954_1:2676342-2676250(-)
CATGATAACCGAAGGAAAATTCACCAAAGGCACGCCCTGCAGGGACTGTCCCTTGCGCCCGCTTCCGCTGTTCCGCCCGTTCAAGGCGGAAGA
>Locus:SMc01962_1:2684453-2684403(-)
TGCCATTTCGCGAGCGGAGAATACCTATCTCATGGACTTGAAACACGACTG
>Locus:SMc01971_1:2695454-2695305(-)
CAACGGCTGCAGGTGCTCATGCGTCTGCAGCCGTTCATCGGCCGGTGCCGTTTCTTCGACACGCTCCCTTCCGCTTTTCCGCCCTTGTCCGCGTGCAGCCGCCGTCGTAGCCTTGCCGGCGGAAATCAGACGGGATGGAGGAGCGAATGC
>Locus:SMc01972_1:2695835-2695797(-)
GATCGTGGTGGTACATGCTCAAGGACGCCGTCGGCTGGT
>Locus:SMc01972_2:2695847-2695797(-)
ATTCCACTGTCGGATCGTGGTGGTACATGCTCAAGGACGCCGTCGGCTGGT
>Locus:SMc01981_1:2705884-2705979(+)
GCGAATTGCACTTGCTGCCCTGTCTTTTTCGGCACTCTCGCTCTGTCCGGTCGCCGGGCTCGCCCAGGAGGGCGATGCCGAGGCCGGCGCCACCGT
>Locus:SMc01991_1:2717580-2717539(-)
ACCGACAAGCGTCTGGATTCAACATGGAATTCTCCGGAAAAT
>Locus:SMc02018_1:2721531-2721472(-)
GGGAACGCTGGGCGCGGGTGCAGGGCAGTCTCGCGTCATCTGCGGCTTGAAGAACATAAT
>Locus:SMc02038_1:2744320-2744364(+)
GGCACGGGCATTCGGCGGTCCGAACAAATACATCCAGCGTGCGGG
>Locus:SMc02350_1:2772179-2772138(-)
GACAGCCGGCAACGAGCCATCCTGGTTCCCCACGGCCGCCTG
>Locus:SMc02429_1:2802418-2802281(-)
TTGCAATGCGACCACTACGGCTTGACAGCTTGGAGATCTTCGAGGACGTCGTGCGCTGTGGTGGCTTTAGAGCCGCCGCGCTTGGCAGGGGTGTTTCGTCGTCCGCCATCAGTCAATCGATCAGCGTGCTCGAAGAAG
>Locus:SMc02436_1:2819064-2819003(-)
GATGCGCTGCTCGCCGACTATCAGGCAAGCCAGCTCGCGCTGCTCGGCGAAAGGCAGAACTG
>Locus:SMc02438_1:2823892-2823857(-)
AGGCGAAATGGCACGCATCGTGATGAAATTCGGCGG
>Locus:SMc00700_1:2879917-2879837(-)
TGGTCGCCGAGCATTATCAGCGCGCCTTCGGCGTCGAACTCAAGGAGAGCGCTGCCAACATCGTGCTGGAAGCGACCGCCT
>Locus:SMc00683_1:2892272-2892162(-)
TCATACCCGGCAGCGACGACAAGACGGCCAAAGCCGGCAGCGATGCCACGGCACAGGGTGACGCGGTCGAGATCGCCAATGTGCCGATTCCGGTCCCGCGCCCGAGCTTCT
>Locus:SMc00671_1:2909013-2909084(+)
GTTTCCGGACTCTCTCAATCTCTCGATCCGCGCGCCGGTGAACGACTTCATCCAGGCCCTCGTCACCAATTA
>Locus:SMc00659_1:2918989-2918873(-)
AGACCCTACAGAATATGCCGCGCCGCCCTCATGTGCCGCCGTGCGGCCTCAAGCGTGAAACAGGGTGCCGGTACAGGAGCCGCGCCCGGATGCCGGATTGGATCCCGTGAACAGTCT
>Locus:SMc00655_1:2921239-2921180(-)
GGAATATGCGAGGGCAGCAGCGCTCGAGGAGCGGGATACGGGTGCGCGGCTGCGCGCCTG
>Locus:SMc00646_1:2929307-2929351(+)
GGCCGGCGACGCACAAAGGGGGTGCTTCATGGCCCGCAATACCTT
>Locus:SMc04461_1:2947671-2947618(-)
TGTCCAGACGCAGGGCTTCGCCTCGGATCCGGCCTGGTCGCCGCTGATGGAATA
>Locus:SMc03970_1:2963556-2963500(-)
AGGTGTCGCTGCGTTCCCTGCCGAGCAGACCGCTCATCTATGTCCTGCAGGGCGTTT
>Locus:SMc03977_1:2972774-2972727(-)
TCGTCTGGTGACGGCGATGGAGACCATTCGCGCGGTGCTGGATCGCTG
>Locus:SMc03982_1:2978626-2978510(-)
ACGCCTCGTCCGCGCGCTCGCCGTCGAAACCCACGAAAACTGGATGGAGGCCAATCGCTACATCAACATGGACGACCTGCGAGAGCACAAGAAACTCGCACTCCGTCAAGCCGCATG
>Locus:SMc03996_1:2994537-2994505(-)
TGCTTGACGAAAAAGCGCCACGGTTTGAAGGTT
>Locus:SMc04024_1:3023399-3023515(+)
GGCGCCGGACGGGGAGCCTACACAGCATCTGTTGCGCGCCCTGCGCAGGTAAACACACCCGTCGCTTTCTCCGGTCACGGCGATTCCCATCAAACGGTGCCAATCGCCGTGATCTGG
>Locus:SMc04032_1:3035384-3035292(-)
CGGCCAAGAAACTCGGTGCGAAGAACCGAACCCAGGCGGTTGTGCGCGCCACGCACTACCGCCTGCTCGAAGAGCGCCCATCCTATAACTTGT
>Locus:SMc04038_1:3042311-3042358(+)
GCGCCAAGAACGCACCGTCCAGGGCAGCATATTCGATCTTTTCGCCGA
>Locus:SMc04055_1:3058980-3058834(-)
GGGAATATTATCTGTGAGCTGAATTCATATGTCGAGACCCTCGGTCAACCGCTCGGGCGAAATGGAGATCTTTGCGAAGGCGGTGGAGCTGGGCGGATTTTCGGCTGCTGCCCGCCATTACCGCATGACGCCTTCGGCCGTCAGCAA
>Locus:SMc04059_1:3063783-3063887(+)
GGCGATGCTGCGGGATCGGGGCGGCAATTTCGGAATGATGACGGCGCTGATCGCGCCGCTGCTCCTGGCCGTCGGCGGAGTGTCCGTCGATGTCGCCAACATGCT
>Locus:SMc03152_1:3110430-3110329(-)
CCGAGCGCGGCTATCTCGATCTGCTTGCCGGGCGGCTCGGCCTGGCCGATGCGCTCGTCGACCACATCGAGGCGACGGTTTCTGCGGCAAAGATTCCGGCTT
>Locus:SMc03153_1:3111328-3111275(-)
GCGACTGGGCCGGCATCACCAAGCTTGCGGCCGAGGCCTTCGCGCTCAAGGGCT
>Locus:SMc03161_1:3120540-3120442(-)
CGGCTCGGCACAAGTGAGCCCCTCCCCCTTGTGGGGAGGGGTTGGGGAGGGGCAGTGACGGCAATTCACGCGAACTCTTCAGGAGAGAAAGAACGATGG
>Locus:SMc03150_1:3177513-3177445(-)
GGTTGGGCGGGTTCGAAGACAGCAAAAGTGTATTACCGAAAAAAGCAAAATAGTCATGCTAGCCAGGAC
>Locus:SMc03131_1:3198354-3198253(-)
CTGGACGAAGAAGGTGGGTTCCATCATCGACGAGATGAAGAAGGACGGCACGCTCGCGACGCTGACCACCAAGTGGTACGGCAAGGACTACAGCGCCGACTG
>Locus:SMc03124_1:3206834-3206709(-)
CCCGACGCTGAACAGCATCCGCGCGGGTGCTCGATTCCATCCAAAAGGAGAGTCTCATGCTTTCAATCAATCGGCGCGGCGCGCTGGGCCTCATGGGCGCGACTGCGGGCAGCTTGGTCCTGCCGC
>Locus:SMc03113_1:3224053-3223985(-)
CTGGACCAGCTCCTGGCTGGACGTGATCCATCCGAGGTTTTCGGCAAGGACGGTTTGCTGGACGATCTG
>Locus:SMc03110_1:3230584-3230480(-)
GGTCACGGTCTCCGGCCTGCCGCAGCGGGAGGACCACAATCTCGTGGTCGAGGCGCTCGCAGAACTTCTCGGCGCGGATCACGACGCGCTGAAGCTGGAAAGCTG
>Locus:SMc03107_1:3234325-3234293(-)
TCGGCTTCGAGGAGCAAGCTTGAGGGTAGGCTA
>Locus:SMc03101_1:3242228-3242115(-)
CGGTACGGGCCGAGCTGGAAGGCAACATCTGTCGCTGCACCGGCTATCACAACATCGTCCAGGCGATCCTCGCCGCCGCGGCCGAGACGGGCGGCGCTCGCCAGGCGGCAGAAT
>Locus:SMc03097_1:3246734-3246802(+)
TGGCCTCGGCCGTGCTCGGCCCGGTTTCCGTCGAGCAGGCCCACGCGTTCAAGATCTTCGGAATGCGCT
>Locus:SMc03094_1:3254892-3254978(+)
GATCATTTCGCCGTCTCCGTGAAATGGTCCAGATTCTTTAAAGTACCCATCATAGAGGCCGCTCATGGACGTGAGAGAATTGGACCT
>Locus:SMc02524_1:3267759-3267727(-)
GCTCGAGGCGCTGGTTGCGGAGGCGCGCCGATG
>Locus:SMc02524_2:3267820-3267728(-)
GTTCCTGCTCGCCGTCGGCGATGCTCGACGGCGAGGTTCATGCGCGGCTCGACGAAACAGTGCTCGAGGCGCTGGTTGCGGAGGCGCGCCGAT
>Locus:SMc02522_1:3270276-3270127(-)
TTGCGCCCGATCTGCGCTGTAATCGGTGGAGGGGCACGCCAGTCCGACGTTATCGGGAGGAAGAAAGCGCATGTATCATCCGGCCTTGTTCAAGGGCATGAACGTGGTGGTCACCGGCGGCGGCAGGGGCATCGGCCTCGAGGTCGCACG
>Locus:SMc02497_1:3296384-3296310(-)
CTAGACCTCTTCCACGCACTGCGTCGGATCGGCGCGCGGCGGAGGGTCCACAGCAACGGGCGGGGACGGCGATGG
>Locus:SMc02483_1:3311787-3311707(-)
CGACGGCAAGGAAGCGGTGACCTTCCTCGTGCGCGTCAAGGAAAGCCTCGAGGATCCGGAACGCCTGGTGCTGGATCTCTA
>Locus:SMc02476_1:3321147-3321115(-)
ACGCCTACGATGTCGAAATCAGCGACTATCATT
>Locus:SMc02472_1:3325282-3325190(-)
CCCGCCGCCCGGCCTTCCTTCGACCATTCGGAACGACCTTTGCGAGGACCAGATGACCGACGCGACTGCGACGATGACCGCGGTGCCGGCCAC
>Locus:SMc03228_2:3336962-3336930(-)
ACTGGGTCTTCAACAATCCGGAGGCTTGAGGGG
>Locus:SMc03228_1:3337060-3336935(-)
CGTCAAGGCCGATACGCTCGAAGAGGCCAGGGCGCTCGCCGAGGCCGATCCCTATGCGAAGGTGGGTCTCTTCGCCAATGTCGAGATCAAGGCCTACAACTGGGTCTTCAACAATCCGGAGGCTTG
>Locus:SMc03231_1:3339527-3339637(+)
TGCAAACGAAACCTTTCCGCATCGGCACGCGCGGCAGCCCGCTGGCGATGGCCCAGACGCATGAAACGCGCGATCGGCTCGCCGCCGCACATGGTCTGCCGCCGGAAATGT
>Locus:SMc03770_1:3438989-3439051(+)
TGTTCGCAGTCATCAAGACCGGCGGTAAGCAGTACCGCGTGGCGGCCAATGACGTCATTACCA
>Locus:SMc03778_1:3444688-3444816(+)
TCAGCATGCCGCATGTCGAGTCCGGCATGGCCGTCGGCCTGTTCGGCGGGTCCTTCAATCCGCCGCATGACGGGCATGCGCTCGTCGCCGAGACCGCATTGCGCCGGCTCGGGCTCGACCAGCTCTGGT
>Locus:SMc03795_1:3460582-3460623(+)
TGGACAAGTTCGTCAAGCTCACCGGCGTTGCCGCTCCCCTGC
>Locus:SMc03800_1:3465633-3465698(+)
TGCAACAGGGAAATGACGCGAACGCCAAGAATTTTTTCGCGAGTGCATTCGAAGGCCGGGAATGCC
>Locus:SMc03847_1:3513744-3513875(+)
GACCGCTGGCGTGTTGGCCGCCTTATAGATAATTTCTCCAAATCGTGCCAGACCAACCAAGGTCCAATCGGAACTTTTTTTGCTCTGCGAAAAGATACGTCAAGGGAAGCTGGAAATTCATGCGCCTCATGG
>Locus:SMc03847_2:3513792-3513866(+)
CAGACCAACCAAGGTCCAATCGGAACTTTTTTTGCTCTGCGAAAAGATACGTCAAGGGAAGCTGGAAATTCATGC
>Locus:SMc03871_1:3535693-3535806(+)
GAGTTCCACCGCTCTCGCCGTCAAGGGCGTCGAGATAAGCTTCGAAACGACGACGCTCGCCTTCGACTGCGCGGTTCCCGCGAAGCGGATCGTCGCCGTGGCCGGCGCCTCCGG
>Locus:SMc03879_1:3546592-3546545(-)
GTGCATCGGCGGCGGCATGGGCGTCGCCATGTGCGTGGAACGCCTGTA
>Locus:SMc04084_1:3620603-3620547(-)
CGATGGCAATGGTGCAGATGCGCCGCCTCATGCATCCGAGCCAAGCGCGGAAGAAAT
>Locus:SMc02769_1:25841-25860(+)
CTGCGAGGAATCCTGAAGAT
>Locus:SMc02761_1:34171-34152(-)
GGCGGCGAAGTCGCCGACAT
>Locus:SMc02560_1:52190-52171(-)
GCATCTCGAAGCGTCTCGGC
>Locus:SMc02615_1:108435-108416(-)
GACGATGAGCCCGCTTATTC
>Locus:SMc04147_1:121774-121793(+)
TAAAAGGGGAATTCAGCGAT
>Locus:SMc04139_1:132658-132639(-)
CGGCCGCGAAATTGAGTTAC
>Locus:SMc04138_1:133714-133695(-)
GAGCTTGCGCTTCAGGCGCA
>Locus:SMc04134_1:138001-138020(+)
GATGCGGAGGTTGCGTGTGA
>Locus:SMc04127_1:147789-147808(+)
AGGGGATCGCAGGCCAATAT
>Locus:SMc02827_1:174027-174046(+)
GAAAATGTGAGCTTATCCAT
>Locus:SMc02855_1:205946-205927(-)
TCGGTGCTGGTGGTCGCCGC
>Locus:SMc02869_1:224862-224843(-)
CACCGCTACGCTACCGACGA
>Locus:SMc02900_1:256988-257007(+)
AAAGAAGGAGCTAAAAAGAT
>Locus:SMc00320_1:273028-273047(+)
TTGATACGGTCCGATCGGCG
>Locus:SMc00323_1:276568-276587(+)
AACGGATTCGGTTATAGGCA
>Locus:SMc00330_1:284903-284884(-)
TTAATAGGTTACGATTAGAG
>Locus:SMc00333_1:286935-286954(+)
CTTCCGCGCCAGCCGTCAGC
>Locus:SMc00339_1:294593-294574(-)
TCGACGGCGCTCGACATTTA
>Locus:SMc00343_1:299219-299238(+)
CTTCGAAGGGGGTATTCCAT
>Locus:SMc00365_1:319276-319295(+)
GCATCGAGGCAGGACAGAAT
>Locus:SMc00381_1:334570-334589(+)
GATTCTTGAGGTGAAGAGAT
>Locus:SMc00382_1:335741-335722(-)
CGGCGCCCGTGTGCCCGTCA
>Locus:SMc00385_1:338638-338619(-)
CTGGTTTTCATCAATGGCGG
>Locus:SMc00389_1:342022-342003(-)
CTTCCGACGGTCGAAGAGGA
>Locus:SMc00419_1:366912-366931(+)
ACCACGGTACGCATTCTACA
>Locus:SMc00420_1:368120-368139(+)
TGACGGCGTGTGTGGGCCGC
>Locus:SMc01162_1:388452-388471(+)
AAATCGGAGTGATCGAGCAT
>Locus:SMc01143_1:407491-407510(+)
CAGTGATTTTTCCCTTTTGC
>Locus:SMc01129_1:419965-419984(+)
GTCTCTGGATGGCGGCCGAT
>Locus:SMc01124_1:429589-429608(+)
GACGCCCCTCGGCACTTCAT
>Locus:SMc01108_1:447618-447637(+)
ATCATGGATGCGGAACCGGA
>Locus:SMc01102_1:455454-455435(-)
ATGCATGTTCTCGTTTTGAT
>Locus:SMc01100_1:456068-456087(+)
ATCTAGCGTCGCGGCCGCAT
>Locus:SMc01092_1:466631-466650(+)
AATGGACCAACTCACGGCCA
>Locus:SMc01091_1:467662-467643(-)
GGTGGGCCGCTCGCTGAGTG
>Locus:SMc02181_1:511990-511971(-)
AAGGCTATCGCCGCCCTGCC
>Locus:SMc02180_1:515854-515835(-)
GGCCGCTGCACGGCGCTTGA
>Locus:SMc02161_1:534621-534640(+)
TGCAGTATAAACCTGCCACG
>Locus:SMc02161_2:534705-534724(+)
CCGCGAGCCAAGGCCACGCA
>Locus:SMc02189_1:545784-545765(-)
CGAGATTGAGGCGGCGACAC
>Locus:SMc02199_1:547090-547109(+)
TTCTGCAGCCGGTAAAGGGC
>Locus:SMc02144_1:568395-568414(+)
AATCGGGTGGAGCGCGTCAT
>Locus:SMc02224_1:585479-585498(+)
CCGGGCCAAGAGGCGTGCTT
>Locus:SMc02230_1:593677-593696(+)
CACAGGGGCGAAGAGGCAAT
>Locus:SMc02231_1:596649-596668(+)
GCGCGCCGCCGACGCCGGCG
>Locus:SMc02257_1:622544-622525(-)
CTGACCGCAATCCTGGTCGT
>Locus:SMc02259_1:624247-624228(-)
GGGAGAGACGGAACTGAAGG
>Locus:SMc02282_1:655059-655078(+)
CTGAGAAAGGAACCGAACAT
>Locus:SMc02301_1:675673-675654(-)
GTAGCGCGACAGCAGTCCGC
>Locus:SMc02314_1:685663-685682(+)
ATTTCACCGCCGAAACATGT
>Locus:SMc02322_1:691987-691968(-)
GCTGAAGCTCAGCGTCTTCC
>Locus:SMc03017_1:715692-715673(-)
CTTTCAACAGCCCTCGGGCG
>Locus:SMc03021_1:719241-719222(-)
CAGGATGTCCGCGTGGAGGT
>Locus:SMc03024_1:721890-721909(+)
AACTCGGGGGACGCTGATTT
>Locus:SMc03045_1:742078-742097(+)
GCAGAAGAAATACGTCTGCC
>Locus:SMc03056_1:751423-751442(+)
TGCAGGGCGGCTAGCTCGAT
>Locus:SMc03061_1:757717-757736(+)
AGGCGTCCGCCCGGGCTTCT
>Locus:SMc03069_1:768675-768656(-)
GCATATCGAAGGCAGCGGCA
>Locus:SMc00761_1:770991-770972(-)
GACGCGGTTCCGCTCGGCAC
>Locus:SMc00763_1:773719-773738(+)
GCTAGATGCACGCGATTGAC
>Locus:SMc00781_1:801255-801274(+)
TTGAATTGTTGAAATCGTAG
>Locus:SMc00785_1:806394-806413(+)
TTCTCGTATTTCTGCCGCCA
>Locus:SMc00792_1:813260-813279(+)
CGTTTTGCTGCCGTCCTTAC
>Locus:SMc00792_2:813333-813352(+)
CGCAATGGAGGTTGAGACAT
>Locus:SMc00805_1:824885-824904(+)
AGGCCAAGCCGGGTCTCCGC
>Locus:SMc00921_1:862098-862079(-)
ACATCATCAAGGCACAGGAA
>Locus:SMc00911_1:871349-871368(+)
GAATGCCTCACGAGGCGCCA
>Locus:SMc00886_1:899346-899365(+)
AAATGATGGGAGATTGATCA
>Locus:SMc00882_1:904772-904753(-)
CGGAATGAGCGCCGGCGATG
>Locus:SMc00879_1:907139-907158(+)
CAGCGGAAAGCGATGAGAAT
>Locus:SMc00864_1:923543-923524(-)
GCTGGTCGACAAGGCCCGCA
>Locus:SMc00994_1:944898-944917(+)
TCTTTCGTGAGTGGGCCATA
>Locus:SMc00989_1:946003-946022(+)
AAGATAAGAATGCGTTGTAT
>Locus:SMc00987_1:948684-948665(-)
CGCCCGGAACGGAGCCCACC
>Locus:SMc00981_1:956305-956324(+)
TCTCGCGGGTGGCATGACCA
>Locus:SMc00968_1:972449-972430(-)
GAGCCGGCTTGCCGACGCCC
>Locus:SMc00018_1:1000899-1000918(+)
ACGCGAAGAGGCCCCGGCAT
>Locus:SMc00093_1:1041093-1041074(-)
CGGGGAGAGGGGACCGGAGG
>Locus:SMc00038_1:1053646-1053665(+)
CTCCTTCGGAGGTTTCGCTT
>Locus:SMc00086_1:1069854-1069873(+)
ACCCGTTTTGAAGCGCGCCG
>Locus:SMc00114_1:1078245-1078226(-)
AAGCTGCGCGAGGAGACGAC
>Locus:SMc00117_1:1084865-1084846(-)
ACGCGGAGCTCCCGGCATTG
>Locus:SMc00063_1:1098773-1098792(+)
AACCAATCCGGCCTCGACGC
>Locus:SMc02374_1:1127780-1127761(-)
TGGATTCATGAACAAGGTGT
>Locus:SMc02391_1:1144715-1144696(-)
GAGATCGCGCTCCACAGGGA
>Locus:SMc02394_1:1147376-1147357(-)
GGTGATGAATACGCCAAAGG
>Locus:SMc02396_1:1148591-1148610(+)
TTTGACTGGAGGTCAGAAAT
>Locus:SMc02658_1:1166627-1166646(+)
AAGCGTTTGTTCGAATAGGG
>Locus:SMc02646_1:1173737-1173718(-)
CGTATGGACCAACAAGGCGG
>Locus:SMc02636_1:1184118-1184099(-)
GGCCCTCTCCGCCGCGCTGG
>Locus:SMc02565_1:1202629-1202610(-)
CCGCCGCCTCGTCGAAGGAG
>Locus:SMc02552_1:1208776-1208757(-)
GCCGAACGCAAGCCGCCGCC
>Locus:SMc02545_1:1214844-1214863(+)
GTCCGTTGGAGTAGGACGCA
>Locus:SMc00555_1:1225939-1225920(-)
GGGATGTGCCGCCTGGCGGT
>Locus:SMc00558_1:1228614-1228633(+)
AAGAAACTCGGGGCTTTGCA
>Locus:SMc00558_2:1228749-1228768(+)
CGCCCGATAAGATCGTCCGA
>Locus:SMc00560_1:1230439-1230458(+)
ACGTCAGGAAGCCCGCGCAT
>Locus:SMc00578_1:1247855-1247874(+)
CCCTTCGCCCCTCGCGGGGA
>Locus:SMc00584_1:1254757-1254738(-)
GGAAAAGCTCACGGACCTCA
>Locus:SMc00597_1:1269217-1269198(-)
CTGTTTCTCGACCGCAGCCG
>Locus:SMc00607_1:1277850-1277831(-)
GGTTTTGCCGGCGTCGGGTC
>Locus:SMc00616_1:1288171-1288190(+)
GCGCGCAACGGGGGCCGTCA
>Locus:SMc00616_2:1288171-1288190(+)
GCGCGCAACGGGGGCCGTCA
>Locus:SMc00616_3:1288171-1288190(+)
GCGCGCAACGGGGGCCGTCA
>Locus:SMc01781_1:1327914-1327895(-)
CTCGAAATCAGGGGCAAGCG
>Locus:SMc01812_1:1357876-1357857(-)
GAGCGGCTCGATCTGGTCTG
>Locus:SMc01910_1:1372273-1372292(+)
GCGCCGGAGGCACCGACTGA
>Locus:SMc01923_1:1388167-1388186(+)
ACGAAAAAGGCACCGATCAT
>Locus:SMc01374_1:1406522-1406503(-)
TCACTCTCGATCACCGATAC
>Locus:SMc01354_1:1427855-1427874(+)
CGATCTGAGGAGAACATCAT
>Locus:SMc01349_1:1432678-1432697(+)
TCGGCATCGAGGAGTGACGA
>Locus:SMc01345_1:1435100-1435081(-)
GGCGATTATGATATCCATTG
>Locus:SMc01343_1:1437437-1437418(-)
TGGACAAATCCCGCGGGAAC
>Locus:SMc01336_1:1444508-1444489(-)
CAGGACCTTTTATATCCGGC
>Locus:SMc04435_1:1452879-1452860(-)
GACCGACAGGGGAATCGCGC
>Locus:SMc01308_1:1479704-1479723(+)
GAAGTAAGGGAGCCGAATAA
>Locus:SMc01305_1:1481510-1481529(+)
GTAAGAGAGGAAGTCTCAAG
>Locus:SMc01268_1:1506696-1506677(-)
TTCCGGGTGCACAAGTGCAT
>Locus:SMc00999_1:1526423-1526404(-)
AGGCTGGGTAACATGAAGGG
>Locus:SMc01004_1:1531366-1531347(-)
GGCGTCGCCGATGGCGAAGC
>Locus:SMc01011_1:1537924-1537905(-)
CCGGCGTCCCAAGTGGAGTC
>Locus:SMc01013_1:1538545-1538564(+)
GGTCGGGGAGGGCGACTGAT
>Locus:SMc01028_1:1554701-1554720(+)
CGCTCGGTCCTGCGTGGATG
>Locus:SMc01038_1:1564917-1564936(+)
TGATCTTCCGGCGCTGGGGC
>Locus:SMc02119_1:1590910-1590891(-)
CTCAACCAGACCGGACAGTC
>Locus:SMc02059_1:1658760-1658741(-)
GCTCTTGAATGGGCGACGAC
>Locus:SMc01240_1:1678125-1678106(-)
TACATCAACATGGACGACCT
>Locus:SMc01238_1:1680102-1680121(+)
CTTTTGCTTTTTCCTTTCGG
>Locus:SMc01236_1:1685749-1685730(-)
CTCAGGCAAGGTCAACGCTC
>Locus:SMc01219_1:1706199-1706180(-)
TTCAATGGGGCTGACCTGCC
>Locus:SMc01217_1:1706826-1706845(+)
GCTTCATATCGATCCGCGGC
>Locus:SMc01215_1:1708987-1708968(-)
GCGACGCTGATGCAGAAGGT
>Locus:SMc01209_1:1719296-1719315(+)
CAAACGGAAACAGGCGCGAT
>Locus:SMc01203_1:1726673-1726654(-)
GGCTCCGAGTATCGCGACTA
>Locus:SMc02814_1:1730996-1730977(-)
TTCGCCGTGGCACAGGGGCT
>Locus:SMc01190_1:1739826-1739807(-)
GAGCAATGCCTACAATCTCG
>Locus:SMc01182_1:1750561-1750542(-)
CGACCTCAGCGCTGCCAACT
>Locus:SMc01180_1:1752468-1752449(-)
ATTCCCTCGATGCGCCGACG
>Locus:SMc00938_1:1767215-1767234(+)
GGGCATTTGGAAAGCGCGAT
>Locus:SMc00939_1:1768461-1768442(-)
TTCGCATCCGCGTGACTGTT
>Locus:SMc00944_1:1770981-1771000(+)
AATACGCCTGGAGCGCCAAT
>Locus:SMc00227_1:1791124-1791105(-)
GACGGAACTCTTCTTCCGCA
>Locus:SMc00234_1:1800379-1800398(+)
ACGAGGTTTTCTGCCCCCAT
>Locus:SMc00317_1:1817168-1817149(-)
GGCCTGCTTTATCTGATACG
>Locus:SMc00317_2:1817189-1817170(-)
CTTTCGGTCGCGACGGTGAC
>Locus:SMc00260_1:1828154-1828135(-)
GGTTCATCGCGGGAAATCGC
>Locus:SMc00511_1:1901851-1901870(+)
GGAAAGAGCCGGAGCACGAT
>Locus:SMc00476_1:1945182-1945201(+)
TCGGTCGCAGCAGCGCTGGA
>Locus:SMc00548_1:1960253-1960272(+)
CCGGAATGAAACCATCCGTT
>Locus:SMc00194_1:1962819-1962838(+)
GCTATGCCCCAAGCTTCAAT
>Locus:SMc00190_1:1965682-1965701(+)
GTAGTGAGGCGTATCCGTAT
>Locus:SMc00186_1:1975961-1975942(-)
CTCTACGCCGATCTCTGGTC
>Locus:SMc00186_2:1975980-1975961(-)
ACTGATCGCCAATGGTGGTC
>Locus:SMc00185_1:1977985-1977966(-)
TCTCACAGCGAACTCGTCGC
>Locus:SMc00181_1:1983553-1983534(-)
GTGCCACGGCGACAGCGACA
>Locus:SMc00181_2:1983571-1983552(-)
TTCAGCTGCTTGGCAACGGT
>Locus:SMc00177_1:1985714-1985695(-)
CTCGATGCCGCGTTCGCCCG
>Locus:SMc00167_1:1997656-1997675(+)
GCAATGCAGGAAGAAGCACG
>Locus:SMc00144_1:2024440-2024459(+)
TGCGCAGGGAGAAAAGACTT
>Locus:SMc00139_1:2031514-2031533(+)
GTCGTTTGGTTATTTACGAT
>Locus:SMc04214_1:2042340-2042321(-)
GGCCGGCGTAAGCAACAAGG
>Locus:SMc04244_1:2069349-2069330(-)
TATTACATCAATTGCGTTAT
>Locus:SMc04252_1:2079904-2079885(-)
GGAGAAGGTGTCGGCAGGCG
>Locus:SMc04255_1:2084576-2084557(-)
ATGAAACGGCGCCGGTGCAG
>Locus:SMc04262_1:2092510-2092491(-)
GATCAATTCGAAGGGCCGGC
>Locus:SMc04270_1:2098502-2098483(-)
ATTGGAAGGCGAAAGGCATG
>Locus:SMc04288_1:2108175-2108156(-)
GAAACTGATGGCAGCCGTTC
>Locus:SMc04303_1:2116935-2116916(-)
AACAGCCTTTCCGGCCGCGC
>Locus:SMc04347_1:2148460-2148479(+)
CTGCTGGCGAGACAGAAAAT
>Locus:SMc04347_2:2148460-2148479(+)
CTGCTGGCGAGACAGAAAAT
>Locus:SMc04164_1:2153682-2153701(+)
ACTCAGAAGGAACCAGCAAT
>Locus:SMc04174_1:2163757-2163738(-)
CGTGTGGGGCTCCAGGGCGA
>Locus:SMc04205_1:2190286-2190305(+)
TGTCTATTTGGTCGACGGCA
>Locus:SMc04271_1:2201438-2201419(-)
GCAGAGGGGATCTTCGTAAC
>Locus:SMc04348_1:2231888-2231869(-)
AAGGATTTCAGCCGCAGGGC
>Locus:SMc04350_1:2232748-2232767(+)
TCGATGAGCAACACAGCGAT
>Locus:SMc01407_1:2250718-2250699(-)
GCGCAGAACCGCGAATGAGC
>Locus:SMc01441_1:2285689-2285670(-)
GGCCAGGGCGTGCTGCCCTA
>Locus:SMc01442_1:2287008-2286989(-)
GAGAAGGTGATGGAGGAAGA
>Locus:SMc01454_1:2298505-2298486(-)
TGAGACTTGCAAAACCGGCT
>Locus:SMc01467_1:2314738-2314719(-)
GGTACGTGAACACTATACGA
>Locus:SMc01470_1:2318276-2318295(+)
CAAAGGCTGGATCGCGAATG
>Locus:SMc01470_2:2318328-2318347(+)
GGTCTCGCCTGGTGCATCTG
>Locus:SMc01884_1:2323894-2323875(-)
GGTTCTGGACTATCATCTTC
>Locus:SMc01877_1:2330251-2330232(-)
GCCCGCATGCTCGCCGGCGC
>Locus:SMc01863_1:2348451-2348432(-)
GCGCCGATCCACCATCACTT
>Locus:SMc01863_2:2349523-2349504(-)
GCCTAACATAGTCGAACGCA
>Locus:SMc01860_1:2352856-2352837(-)
ACGCACGGCCGGTTCGAATG
>Locus:SMc01857_1:2356018-2355999(-)
GATCATTTTCAGCTCTGGGA
>Locus:SMc01609_1:2398239-2398258(+)
TGGTCGGAGCCCGCGAGCGC
>Locus:SMc01624_1:2415555-2415536(-)
GGAGATCGGTCAGCCGATCG
>Locus:SMc01541_1:2476737-2476718(-)
TGCAATTGTGGTTCGCCTGT
>Locus:SMc01742_1:2485179-2485198(+)
GAATAAACAAACCTTGTAGC
>Locus:SMc01749_1:2489958-2489939(-)
GAGCCTGCTCTCGTCCCAAG
>Locus:SMc01552_1:2492659-2492678(+)
TGGCTGAGAGCGGAGCATGT
>Locus:SMc01558_1:2498975-2498956(-)
CATTGCGCGCCTCAGCCACT
>Locus:SMc01568_1:2511612-2511593(-)
AAGACGTTTGATTGTACCTG
>Locus:SMc02689_1:2539435-2539416(-)
ACAGCAACCGCACCGCTGTC
>Locus:SMc02699_1:2547818-2547837(+)
TGTAGGAAGGAGGAACACCA
>Locus:SMc02723_1:2572140-2572121(-)
CATCCCGATCGACGTTTTCT
>Locus:SMc01533_1:2597555-2597574(+)
CAAGGGCGAGGTGCACACAT
>Locus:SMc01523_1:2610455-2610436(-)
GTTTTCGGTCAGAAGCTCGA
>Locus:SMc01748_1:2613117-2613136(+)
TTAGCTGATTGAGGTTCCTA
>Locus:SMc01507_1:2623230-2623211(-)
GTCGAAGGAAACATTCAGCG
>Locus:SMc01505_1:2624132-2624113(-)
AAGGCCCTCTACCAGTCGGT
>Locus:SMc01504_1:2624332-2624351(+)
GATCGAGGGAGTCCCTGAAT
>Locus:SMc01503_1:2625583-2625564(-)
TATCGGCGCTTCCTCGCGCT
>Locus:SMc01497_1:2632105-2632086(-)
GCGCCTCGGCGGGCGGAATC
>Locus:SMc01833_1:2658543-2658524(-)
GATCCCGATGCGCTGGTGTT
>Locus:SMc01947_1:2669604-2669623(+)
CCGGCACGCGCTGTTCCCTT
>Locus:SMc01954_1:2676362-2676343(-)
CGCCGGGCCTCGAGATACTT
>Locus:SMc01962_1:2684473-2684454(-)
GAAATCGACCCCCAGGCATT
>Locus:SMc01971_1:2695474-2695455(-)
ATCGGCGCGTTCTGATTTCG
>Locus:SMc01972_1:2695855-2695836(-)
CGCGCAGTATTCCACTGTCG
>Locus:SMc01972_2:2695867-2695848(-)
ACGGATGTTCCGCGCGCAGT
>Locus:SMc01981_1:2705864-2705883(+)
CGAAATTGAGGAAGTATCAT
>Locus:SMc01991_1:2717600-2717581(-)
CCGGCCGGTACCAATCGCAA
>Locus:SMc02018_1:2721551-2721532(-)
GCAACTGCGAGACCTCGTAA
>Locus:SMc02038_1:2744300-2744319(+)
AGCGATAGGAGCATTTGAAT
>Locus:SMc02350_1:2772199-2772180(-)
ATCGGCTGCAACATCAAGTG
>Locus:SMc02429_1:2802438-2802419(-)
TCAGCTTATTAAGCAGGGCT
>Locus:SMc02436_1:2819084-2819065(-)
GTGAGATCGACGACGTGGTG
>Locus:SMc02438_1:2823912-2823893(-)
CAAACATGTTGTTACGGTAG
>Locus:SMc00700_1:2879937-2879918(-)
CGACGAGCTGGAGCGGGCGC
>Locus:SMc00683_1:2892292-2892273(-)
GAAACTTGCCTTCGCCGGCC
>Locus:SMc00671_1:2908993-2909012(+)
AACAAGGAACGATATCCGAT
>Locus:SMc00659_1:2919009-2918990(-)
AGAAAATACCAGAAGGGCGT
>Locus:SMc00655_1:2921259-2921240(-)
GCGCTCGAGGAGGTGCAGGC
>Locus:SMc00646_1:2929287-2929306(+)
GCCCGGCCTGCCGTCCCGGA
>Locus:SMc04461_1:2947691-2947672(-)
ACGGGCTATAACGAGCAGCT
>Locus:SMc03970_1:2963576-2963557(-)
CGCCACGGAGCCTTCCGTGA
>Locus:SMc03977_1:2972794-2972775(-)
GTCAATCGCGAGGTATCCCG
>Locus:SMc03982_1:2978646-2978627(-)
CCCAACACCGAGAGCTGCCT
>Locus:SMc03996_1:2994557-2994538(-)
GGTTGCGGCCGTCAACGCAT
>Locus:SMc04024_1:3023379-3023398(+)
TTCCAGAACCAGAACGGCCT
>Locus:SMc04032_1:3035404-3035385(-)
CGTCATGCACCTCAACGCCG
>Locus:SMc04038_1:3042291-3042310(+)
CAACCGCCGGAGCCGACAAT
>Locus:SMc04055_1:3059000-3058981(-)
TTTGGATATAGACTGTCTCC
>Locus:SMc04059_1:3063763-3063782(+)
ACCATAGGCCGATCCTTCTT
>Locus:SMc03152_1:3110450-3110431(-)
GATCGAGCCGGACGGCCGGG
>Locus:SMc03153_1:3111348-3111329(-)
GAAGGACCTGGTCGTCAGGG
>Locus:SMc03161_1:3120560-3120541(-)
CCGTCGAAACATGGATGGAG
>Locus:SMc03150_1:3177533-3177514(-)
AATGTATCGTGCGAGTTCGG
>Locus:SMc03131_1:3198374-3198355(-)
GCCGAAAAAGTCGATCCGGA
>Locus:SMc03124_1:3206854-3206835(-)
CGACGTCTGGCGGAACTACA
>Locus:SMc03113_1:3224073-3224054(-)
TGGCTATCGAGAAAGAACTT
>Locus:SMc03110_1:3230604-3230585(-)
GGAACGGGCTGCATCGGCGC
>Locus:SMc03107_1:3234345-3234326(-)
GTTGCCGCCCGCCTCGGCCT
>Locus:SMc03101_1:3242248-3242229(-)
CGGCAATCTTGACGAGGCGA
>Locus:SMc03097_1:3246714-3246733(+)
AGCGACCGCGCTCACAATCG
>Locus:SMc03094_1:3254872-3254891(+)
ATTGCGTAGTCTCGAGGCTG
>Locus:SMc02524_1:3267779-3267760(-)
GCGCGGCTCGACGAAACAGT
>Locus:SMc02524_2:3267840-3267821(-)
GGTCTACTGTCTCGGGCTCT
>Locus:SMc02522_1:3270296-3270277(-)
CGTTCGATTTTCGTTGCGGC
>Locus:SMc02497_1:3296404-3296385(-)
CACATCCGGAAGGACATAGG
>Locus:SMc02483_1:3311807-3311788(-)
TCCTACGATCACCGCATCGT
>Locus:SMc02476_1:3321167-3321148(-)
CTTCCGCTTCGAGAACGGAG
>Locus:SMc02472_1:3325302-3325283(-)
TAAGCGGCGGCGGCGGGGAC
>Locus:SMc03228_2:3336982-3336963(-)
TGTCGAGATCAAGGCCTACA
>Locus:SMc03228_1:3337080-3337061(-)
CCGACGGGGAGCCTCGTGAT
>Locus:SMc03231_1:3339507-3339526(+)
TAACAACGGATGGCGAAGGA
>Locus:SMc03770_1:3438969-3438988(+)
GAACATGAAAGGACAAAATA
>Locus:SMc03778_1:3444668-3444687(+)
CGAAGTGAATGCGCGCTACC
>Locus:SMc03795_1:3460562-3460581(+)
TGAAATCGAAGGCCAAGTCA
>Locus:SMc03800_1:3465613-3465632(+)
TGGCCCAAGCCCTTTTCAAA
>Locus:SMc03847_1:3513724-3513743(+)
GCTTGGATGAAATTCACGCC
>Locus:SMc03847_2:3513772-3513791(+)
ATAATTTCTCCAAATCGTGC
>Locus:SMc03871_1:3535673-3535692(+)
GCCCGAAGGTAAAAGCACAT
>Locus:SMc03879_1:3546612-3546593(-)
TCCAAGGGGCTTGCCACCCT
>Locus:SMc04084_1:3620623-3620604(-)
TGCATCGAGCCTCGCGACAC
>Locus:SMc02787_2:5146-5063(-)
AGGACGAATTTTCGCGCAAGACAAAGGACGAAGACGACCCGCCGCCGGATCGTCCGCCTCATTGATCCGAGCTTCACTTTTTCT
>Locus:SMc02787_1:5788-5654(-)
CACCCGGAACCGCTGTTAGAATTTCTCGTACTGTTCCATATAGTCCGGAAGGATAGACCATTCAAACGACGATGTCGCACCCATAAACCGGAGACCGGACAATTGCACTCACCTTCTTGCGAGCACGGGCGATGC
>Locus:SMc02765_1:29276-29389(+)
GACCGCACGCATGGAGCAACGGTTCGCCGACGTGGCGGCCGAGGGGCGCCCGGTCCTCGTGACCTATTTCATGGGCGGCGACCCGGATTTCGACACGTCGCTGGCGATCATGAA
>Locus:SMc02579_1:65219-65284(+)
TGGATACGCGACCGGAGCCGTTCGAGCCGCCCGCGCCCGTGCCGCGCACCGGCATTCCCTCGCGGC
>Locus:SMc04147_1:121794-121829(+)
GACAGATGTGGTGAACGCCGGCATTGCTGCCGGCAC
>Locus:SMc04135_1:136584-136543(-)
GACGCTGGTGAACGAGGTCAGCCAGATCCTCGCGCGGGGTTA
>Locus:SMc04123_1:151909-152001(+)
GACGGGGGCGGCGGACTTCCTCAAGGGCAGGCTCGGAGCGCATGCGCCCCGCTACGGAATCGTACTCGGTTCCGGCCTCGGCTCTCTCGTCGA
>Locus:SMc04118_1:157317-157285(-)
GCTTCGGCACGACCATCAACTGCACGGATTGCT
>Locus:SMc02854_1:205343-205272(-)
TCGAGACGGCGCGGCTCGACGAAGCCGAAGGCCCCATCGAGGAGGCGATCCCCGCCACCTGCAACGTCCCCT
>Locus:SMc02885_1:241403-241299(-)
GCCATTCTACTTCGCCGAGGACTATCACCAGCAATATCTCGCCAAGAATCCGGACGGCTATTGCGGATTGCGCGGCACCGGCGTCAGCTGCCCGATAGGCGCCTG
>Locus:SMc02905_1:260126-260185(+)
GAGCGACGAAGCGCCCACTTCATCCCCGATTTTACCCGTCGAGAAACCGGCCGCCTACCG
>Locus:SMc00327_1:281748-281608(-)
TCACCGAGCTCGATCCCGAATTCGAAGGGGTGCCGATCGTCCGCAAGCGCATCGACAATGCCAAGATCGACACGGTTCTTTCGAACTCCTTCGGCTTCGGCGGCACAAACGCGACGCTCGTCTTCCAGCGCTATAACGGAT
>Locus:SMc00330_1:284309-284223(-)
CGCCGTGCGGGGCGGCGCGCTGCGATACGGCTGGACGCTGCCGACGGGAAAGGCCGGTCCCGGCCGCGACCCGGACGACGTGATGTG
>Locus:SMc00342_1:298278-298358(+)
GGCGAATACAATAAGGTTCCACGAGGGCGACATTTCCGAGACCGACGCCGCCCGCTATACGGGCGCGATCGCGATCGATAC
>Locus:SMc00351_1:306853-306957(+)
GACGATAAAGCAGGACGCGGCCCGGGGCTGTCGTCAAAGCGGCATGCGCAAAACTTATTTCTCGCTCCGATCGTCTTGACTCCACTATACGAGAAATGCAATCTC
>Locus:SMc00352_1:307545-307625(+)
GCCCGACGTCGATATCCGCGTGCTCACCGCAGGAGACACCCTGGCCGCCCTGCCGGCTCTGGCCGAAATTCTCTCCGATTG
>Locus:SMc00357_1:312253-312384(+)
GGTCAAGGTCATCGCTTCTTCGGTCCGCAAGGGCAACGTTCTCGACGTCGACGGCAAACTCTATGTCGTGCTCACCGCGCAGAACTTCCATCCGGGCAAGGGCACGCCGGTCACGCAGGTCGACATGCGCCG
>Locus:SMc00361_1:317581-317471(-)
CCTCTGTCGATACCCGAAAGAATCTGTTTTAGAAGGAAATCCGTCATTACCAGGCCTTCAGGAGTTACTCGATGTCGACGACGCCGGCTGAAACCGAGATCACGCGGATCG
>Locus:SMc00363_1:318394-318507(+)
GTTATAAGCCCCCGTCCGAACGGTCCGGCAGGGCATGCCGTGGCCGTTCTTAACGCTGGAAATGGGCTTCGTCTGCCTGTTTCGCATATCAAGAACAATGGAGTAGCAAAATGC
>Locus:SMc00388_1:340877-340842(-)
CGCGTGCGGCGCGAAAGCCGGGGGCGCTGGAGGCCT
>Locus:SMc00407_1:359115-359074(-)
AAACAGCTGCAATCTGATCATCGATGCCGACACTGTATCATC
>Locus:SMc00420_2:368125-368208(+)
GCGTGTGTGGGCCGCCGTGCTGGAGCGGGATTGCGGAAGGACGATGATCCTTCGCGCTCCGCTCGAAATCAGGGGGCAGTATGG
>Locus:SMc00420_1:368207-368263(+)
GGTCGCGCGCGTCAGCACGGTTGCGTTTCAGGGTATCGAGGGCGTTCCGGTCGACGT
>Locus:SMc00430_1:378369-378497(+)
GATGGTGGTATAGCGCTTCCGCCCCCTGTCGCAAAGCGCGGGCGGTTTGGTAGGCTTGGCAGCGAGGTAAAAGGAGCGACGCATGACGATATTGGTGACAGGAAGCGCCGGCCACCTGGGCGAAGCATT
>Locus:SMc01157_1:392855-392796(-)
CCGGGATTGCGCTGCCTGTCGACGGCGGGCTCAGCCGTTCGATGCTCTGACCATGCTCAT
>Locus:SMc01167_1:400853-400897(+)
GAGGCAGGAAAGCCCGACGTTACGAAAGCCCGGTCCGCCGGGCTT
>Locus:SMc01148_1:403194-403304(+)
GACCATTACCGAGAGCAGGAATGCGGCCGTTGCGGAGATCGAGGAGGTAATCGGGGACTGGGCGGAGGCGCTGCGCCGGAAGGATGCCGCCCGCGTCCTCGCCCACGGCAC
>Locus:SMc01111_1:443643-443792(+)
CTCGAGGACAGGGTCCCGCGCAAGGTCTCCCCCACGTCCGGCGCCGACTGGAGGTTCAATGGAAAGACTGGCAGGCAGAATCATACTTCTCTCGGGGGTTTCCCGGACATTCGTCGGCTTTCTCGCCGGCCTCCTGGCGGTGCTTGCCCA
>Locus:SMc01108_1:447638-447676(+)
TGCGGAAAACGGTGTGCGCCTCCACCCGCAGCCTGCTTC
>Locus:SMc01732_1:470315-470208(-)
CATGGCCAATGGCCAGCCGGCGCCGAACCTCTATTGCGCCGTGATCGTCAAGCGGGTCGACGAGAAGACCCGCTCCAAGACCGGCATCAACGAACTGCTCCGGGACTG
>Locus:SMc01706_1:506919-507002(+)
CAAACGACCGGCTCCGCCGGCCGCAGACCGGCGGAGCTTCATTCCCACAGACTCCTGCCGGGGAGCACCTCTGGCGCAGAATGT
>Locus:SMc01704_2:508312-508199(-)
CCTATGCGGAACGCGTGCGCTACCGGCTCGTGCCCTACGTGTGGTAGCCGGCCCGGCCGTTCGCCGTTGACTCCTCCGATGATGAGAGGAGAATGTCATCTTCCGCGTCACTAC
>Locus:SMc01704_1:508365-508267(-)
CCGGATCGGCATAGAGGAGAAGGCGCTTCGCACCGGGCTCGCCGGCTACGATGCCTATGCGGAACGCGTGCGCTACCGGCTCGTGCCCTACGTGTGGTA
>Locus:SMc01704_3:508311-508267(-)
CTATGCGGAACGCGTGCGCTACCGGCTCGTGCCCTACGTGTGGTA
>Locus:SMc01704_4:508320-508267(-)
CTACGATGCCTATGCGGAACGCGTGCGCTACCGGCTCGTGCCCTACGTGTGGTA
>Locus:SMc01703_1:509491-509417(-)
ACTCGAGGACGATCGAGATTCTCGGCAAGAGCTGAACTGCGCTCAAAAGGACGCGGCCGCTCCCTGCGACAGGAC
>Locus:SMc02172_1:522359-522312(-)
CTTCTCCCGCTATCTGCTGGACACCAATGTCCTCTTCAAGGAGCTTTA
>Locus:SMc02162_1:532821-532687(-)
CCTCACCGAAGAAGAGGTCAAGCGCCACTGTGCCGCCAGCCTCACCAACTACAAGCGGCCGCGATACGTGGAATTCCGCACCGAACTGCCCAAGTCGAACGTCGGCAAGATCCTGCGCAAGGACCTGCGCGGATA
>Locus:SMc02184_1:546633-546636(+)
TGGA
>Locus:SMc02221_1:583721-583683(-)
CTCCAATGGGAACAACGAAAGGATCGAGAGGCAGGATGT
>Locus:SMc02227_1:587946-587902(-)
TCTACGGGCGCTTCGACCCGTATGGCGCGGGGCAGAAGGCGGCAT
>Locus:SMc02229_1:593369-593229(-)
CGCAAACGTCAAAGTTCGGTAGCATCCGTCCAAGTCGCACACCGCCACCGGTGCGCGCTCGACACAGTGGGAAGCGGGTCTGCCGTGCGGCGCGGCCCGAAAGGACATCAAGGCGAGGAAAAGCATGCCCATCTACAAGGC
>Locus:SMc02242_1:606244-606339(+)
GCGATGGACGCTTCTGACGCCGGAAAAGGCAAAATACAAGCGGATTCTGGAAGCGGCACCTGGGACCGTCATGCCTTGCACGCTTGGGAATGGCGG
>Locus:SMc02255_1:619748-619689(-)
CACGGCCGGAGTGACGCCCGGGCCGGCAACAGCCAACCAGGGAGGCCATCATGGCCATTG
>Locus:SMc02274_1:648359-648457(+)
GGCTGTCGCGGCGAGGTGGCTTGTTGTGGGACGGCCTTTGTGCTTTTCAGAGACCGGCGGATTCCCTGCCGGGAAAATGCGGCGCAGATATCTGTATGG
>Locus:SMc02283_1:656435-656533(+)
GACCATCTTCAACCAACCAAAGGACAATACGATGAAAGCTGCAATCTTCGGACTTCTTGCCGCGGCGCTCGCCTCACCGGCGCTCGCTTCCGGCAGTCA
>Locus:SMc02311_1:682554-682640(+)
ATGCCGCCCCGAAATGCTGAGCGCTTTTGGGCAGCGACATGCATGACCTTGACGCAAACATCCGGGAATAACGGCTCGCATCGATGG
>Locus:SMc02314_1:685692-685814(+)
AGTATCCCATTGAATCCTCTGTCGTTGGCGCCTCATCGGGGCTGGCGGGATCGCGAATTTTCGACCACAAATACGAAAACATGCCGAGGCACGCGGCAGCGCGAGGGGAGTTGGAATGAAGTT
>Locus:SMc02314_2:685809-685859(+)
GAAGTTCCGCGTCTCCGACGGGGCACGATTTTTTCTGCTTGGACAGCGCAA
>Locus:SMc02316_1:688438-688515(+)
CGGGAGGCGGGCAGTCGCAGGGCGGTTCGAAGACAGGCGGGGTCCTGCGTTAATCGCGCGCCAATGCGGGTCGCGGGG
>Locus:SMc02318_1:689354-689307(-)
GATGGCCGAGCTGACCGGTGCAAAATGGATCGATGTCTCGGCGGTGTA
>Locus:SMc02319_1:689941-689828(-)
CGATTCTCGAAACCTGGTTCGCAAGCCACGGCTACCTGCCGTCGCAGCAGGAAGGGATGCGTCCCGAAGATCTCGATGCCTCGAATGACGACTGAAATGTGCCGCGCCCGAACG
>Locus:SMc02321_1:690585-690553(-)
TGCAGTCGCCGGCGGTGGCGGCGGCATCGTCTG
>Locus:SMc03031_1:726903-727019(+)
GTTTCGCCGATCCCCCGGAGGAAAAGCAAACATGAGCGGCCGCGCGCAGCCGGCACGTGCCGTTCTGTTTGCGGCCATGGCGAGTTGCCTGCTTTCGCCGGCTGCAGCTCTCGCCGA
>Locus:SMc03054_1:748494-748610(+)
CTACCCCATACCACCTTCGCGCAAGCTTGGCCCTCTAGGACTCTGCCATACCCTTGGGCAGGATCTTATGATCGCTGCCCGCCTCTCATGAAGAGACGGAAGAGACATGGCACAACA
>Locus:SMc03060_1:756401-756369(-)
CCCCAACCCCTCCCCACAGGTGGGAGGGGCTTA
>Locus:SMc03063_1:760398-760505(+)
GAATCCGTCAAGGCGTTCTCCGCTCACCTGGGCCGTGCATCTTTCCGTCCTGCTTCTGGTCCTGCTCTGGACCCTGCCGACGGCCGGCCTCTTGATTTCCTCCTTGCG
>Locus:SMc00763_1:773730-773792(+)
GCGATTGACTTTCGCCCTGCTCGCCGGAAAGGAGGATACGGAAACAGAAGGAAGCTTCCGTGG
>Locus:SMc00768_1:780076-779981(-)
CGATGCCGTGTCGGTCGCGATCACCGGCGGCCAGTCGTCGACCACTGCCATGAAGGAATCCACCGAGCACGATCAGTTCCGCCCGGCAGCAGAATG
>Locus:SMc00786_1:807489-807536(+)
GAAAAAGCTCACTACTCTCTTGGCAGCGACGGCGATTGCCACGCTGAT
>Locus:SMc00795_1:816199-816104(-)
TCGGCGGTGTCGCCGGAGCCCTTATCGGTCGTGCGAACGAGCCCGGCTATTGCGTCTATCGCGACCGCTACGGCCGCCGCTATACCGCGCGCTGCT
>Locus:SMc00808_1:828612-828538(-)
ATAGGCACCCCGAACTGCCCGGTCCTCATCGCCGTGCGCTGGTGCCGTGACGCGACTGATGAGATACACACATGG
>Locus:SMc00826_2:846900-846838(-)
CGGCAGTGGCTGCGATGGCCGTCATTCAGGCGACACTCGGCGACTGGCGATGAGCCGTCCATC
>Locus:SMc00826_1:846902-846849(-)
CGCGGCAGTGGCTGCGATGGCCGTCATTCAGGCGACACTCGGCGACTGGCGATG
>Locus:SMc00918_1:864671-864745(+)
GCCTCTGATCAATCTTCCCGCCTTTGCCGGCGACCTCCTTGCGGACTTCGAGCGCCGGAACACGCTGCGCGTCGA
>Locus:SMc00906_1:878388-878426(+)
TTTGGAATTGGTCCTAAGCCATGGCTATCAGCATTCGCG
>Locus:SMc00896_1:887107-887172(+)
AGGACAAAAACATGCAGCAGATCAAAGTGCTACAGCGCCGCGTGTAAGGATTTGCATGTCAGAAAC
>Locus:SMc00934_1:891680-891573(-)
AGGCCAGATCACGCGACGCAATCCATGACGAACTGCGCCACATTCTCCAAGCCGTCACCCCACAGGAATGCGCAGCCTACTTCAAAGAGGCGGGATATGAACGGGCTT
>Locus:SMc00891_1:892579-892514(-)
GGGATTCCTTTTTCTGCGCAAATCAGATTCACCATTCAGGCCGGTGAAGGAGGCCGGCCTTTATGG
>Locus:SMc00932_1:894957-894874(-)
GCAGGTACCGGCCGACAGCTATGGAGAAGTGTGAGCGCGGGGCTTTCCCTCCCTCTCCGAATCCTGGAAAATAGGACATGGCCA
>Locus:SMc00929_1:898367-898305(-)
ACCGTCCGGGGACCGACACCGCGAGCGGGCATGAGGCGCTTCAGCGCACCGCCGTATCCCGAT
>Locus:SMc00871_1:916939-916976(+)
TGTCAAACGATCCGACCCACCAGTTCCTGGTCAACAAG
>Locus:SMc00868_1:919186-919242(+)
CTAAGCGTAGCCGATAATACCCTGGAGATTGAAAAGCCCCGCTTCGGCGGGGCTTTG
>Locus:SMc00856_1:930712-930804(+)
GGCCAGTACCGCAAGAGCGCGCTAACACTGCGATTTGCTGCATCCCCTCGCGCCTCCGTTCCATCTGAGGGAAATGCAGAGGAGGAACCATGC
>Locus:SMc00855_1:931067-931159(+)
TTTGACGAATTCGGACCCGGATCCCATGACCATTGCACCCCTCCCGGACCACATGAACCCGAAGCGCTCCTTTCAGGCACTGATCCTGACGCT
>Locus:SMc00994_1:944918-945022(+)
TGGCGAAATCGGACCGACATCACCTGCCAAAGTTGCCGGACGCGGACCATTTCAGAAGCCTGGAATGGATCGAGAAGGCGAACGCGCCCGTTCTCGCGATCGGGA
>Locus:SMc00989_2:946050-946115(+)
CTTAAGTCACGTACCAGGTTTCCTCCACTGACGGACTATTCTTCGGAGTATAGATGCGCATTCATG
>Locus:SMc00989_1:946105-946218(+)
GCGCATTCATGTTGTTTTTCTTGCGTCTCAGGCTTTTCTTCTTGCAGCTGGAGCCGTTGCTGCCGAAGAAGGCCGGTACCCATGGTCTGGAGACTGGTATCTGAAGATAGGCGC
>Locus:SMc00980_1:957522-957421(-)
GGCGGAGAGCGGATCAGGAGCCGGCGCCGACGAGACGGTTACCGGCTCCATCGCCGTCAGGGCCGCCGAGGCACGCCTGCCCTACCAATCCGAGCGGCGTTA
>Locus:SMc00977_1:960796-960840(+)
GTACAAGGCACCGGTCGAGGAGATCGCATTCACCCTGAAGCATGT
>Locus:SMc00069_1:984485-984417(-)
ACTCGGGCTCATCCCGAAGCGTTCCCGCGCCAGACACACGGCATTGGAAAACAATATGACCGCGAACGA
>Locus:SMc00007_1:988720-988764(+)
CTTCGCGATCCGGAGTTCGGTAGCCGCCATGTCGCACAATACATT
>Locus:SMc00080_1:1013722-1013653(-)
GAGCAGAACAGCCGGGCGGTTCGCTTTACGGCGCCGGGCGAGAAGGCCTTTCTGGAGCTCTTCCCGCGGT
>Locus:SMc00081_1:1015829-1015770(-)
GGCCTACGGTATCCAGCCTTCGGACGCGGCACCCTCGCTGGCAGCGGCTGCCATGCTGTA
>Locus:SMc00087_1:1028272-1028156(-)
GCGGCTGCATGGCGCTGCGGCGCTCTCGCTGCTGGCGCACATCGAAGACCTCATCGAGCAGGGGCGCGTCGAAACAGAGGGGCCGCCGTCGCTCGCCAGCGCGTACCGGCTGGCGTG
>Locus:SMc00087_2:1028228-1028157(-)
AAGACCTCATCGAGCAGGGGCGCGTCGAAACAGAGGGGCCGCCGTCGCTCGCCAGCGCGTACCGGCTGGCGT
>Locus:SMc00031_1:1038814-1038945(+)
GGAGGAGGCGCTGACGTGGATCGGGGCGTTGCCCTTCGCCGTGGCGATACGGCGCTCCGCGGTGCTCTACATCTTCGTGAACGCCGCCCACATACTCTCGATCGGGATAATCGTCGGCTCGATCCTGCCGCT
>Locus:SMc00101_1:1061576-1061445(-)
TTTTCCGCCGGACAGGCGCGGCCCTGTTTTCCGGACAAGCTTGAAGGCGCGCCTTGCGCGGACAAGTATAGGAGATCGCGCCTCGGCCCCGCCGGGCGCTCGCAGCGAAGGAGTTCTCAATGCATGCAGTCA
>Locus:SMc00107_1:1067756-1067703(-)
GGATTGCGGGATGGCAGACAAATGCAGTTCGGCCGCTCGAGGCGGCGGACGGGT
>Locus:SMc00116_1:1084276-1084163(-)
TCAAAGCCGTTGCGACGGCCCTCGCGCGTGCAGGAAGAAAACGCGCGGTGCGTTGAGAAGAACCGGCAGGTCGAACGAAGCCGAGAGGACGCCACGCATGCGCCGTGCCTTTAT
>Locus:SMc00065_1:1104687-1104833(+)
GTCTTCAGCATTGACCATAGCCGCGCTCGCCGCAGGCCTCGCAGGCTTTTCTCCGCCTGCCGTCAACATGCCTGCGGTTGTCGTCCGCGTGGCTGGCGATTGCAGCGCGGCCGCCGCGCAGGTGGTCGCCCAGACGGGTGGCGAGCT
>Locus:SMc02369_1:1121429-1121322(-)
ATGGGATCGACGTTTCGGACTGAGAAGAATCAAGCGTTCCTTGCGGCATTGTCGAGTGCGGAACGCTTTTCGAGGACGACAAATTGGATAAGATGGCGGACGCGCGAC
>Locus:SMc02388_1:1142835-1142785(-)
CGGTGCCGGCTTCGTTCTTTTCGTCACCCTTCAGCGCCAGGCGATGAGCTG
>Locus:SMc02388_2:1142895-1142785(-)
CATCGCACCCATCGGAGCGGTCGCTTACAGCAAAGTCGCCGGCTACGGCATCGGCAAGAACGGTGCCGGCTTCGTTCTTTTCGTCACCCTTCAGCGCCAGGCGATGAGCTG
>Locus:SMc02635_1:1184288-1184362(+)
AGTGTAGCGGAAAGGCTACAGTTTGCTTCCGCCGCACCGGACGAGGCTCGAAACAGGGGGCGTTTCTTCGCTTGC
>Locus:SMc02634_1:1185510-1185445(-)
CGACGACATGCCGGTGCGCCCGGCCGTCGTCGCCGTGACCAGGCAGGGTGGCGGCAAGATCGGCTG
>Locus:SMc02554_1:1207234-1207166(-)
GACGGCCGGCCGGCCAAGGCGTGTTCCCGGGTCAGCGACCGGCGTCAGTTCCGATTTGAGGGGTTCATG
>Locus:SMc00584_1:1254793-1254683(-)
CAGCAACCGGCGCCTCGACATCCCCATGACCTGGCAGGAAAAGCTCACGGACCTCATGGTCAGGCTTCGGCTGGTGCGGCCGGCGGGTGCCGACGGGGAGCAGCCCTCATG
>Locus:SMc05005_1:1258248-1258397(+)
TCCTCCGCTGCCTTGGAGGTCTCGATGAGTAGATTTGCCGCTTGCTTTGAAGATTTGCCAGATCCGCGCGGTCGCAATGCGCGCCATCCGTTGACGTCGATCCTGTTCATTGCCGTTGCGGCGATTGTCTGCGGTGCGGAAAGCTGTACC
>Locus:SMc00616_1:1288167-1288208(+)
TGCCGCGCGCAACGGGGGCCGTCATGGGCGATCGGGTCAGCA
>Locus:SMc01759_1:1305867-1305814(-)
TTGCGTGCCGACAGTTTGCGCATTCCCGACCGACCAAGCGGAAGGAGGACGCCA
>Locus:SMc01760_1:1306039-1305992(-)
CAACACCGTCCCGTCCGTGCTGGGCGTCAAGGTGACGGCGAACGACTG
>Locus:SMc01902_1:1334844-1334812(-)
CGTCACAGCAGCACAAGTCAGGCACATCCTGCT
>Locus:SMc01802_1:1350192-1350112(-)
TTGACGCCGGGCTCTTGCCTTGCCCCGAACGATTGGCCAACGTCCCGTCCATCCGACGGGAGAACAGCATGGCCAACAAGT
>Locus:SMc01807_1:1353008-1352943(-)
CAGCGCCTGGCGCATCATCGCCGCCTTCATCATTGCGCTCGGTGCCTTGCTGCTCAGGCTCGCCTG
>Locus:SMc01812_1:1357934-1357854(-)
CGGGATGCGGCTCAAGAACGAGCCGCCGGTCAAGGACGCCTTCCACTTTCATGGTCTGGAGCGGCTCGATCTGGTCTGGTG
>Locus:SMc01373_1:1407880-1407794(-)
GGACGCGATCAACAGGCTGCGCGACAAGTTCGGAAAGACAAGCGTCGAGACCGGCTACACATTCGGCAAGGGGCGGCGCGGACAATA
>Locus:SMc01336_1:1444548-1444405(-)
CCGGCTGCCGTCTGGCTGCTGCACCATCGCTTGCGCCAAACAGGACCTTTTATATCCGGCGCAGCCTCCGACGTCTTCGACAGCCTTCTTGAAAAAGGCACTCTGTCTGTCGTCCCGCCGCGCCGAGGAGCACAGCTTAGATGG
>Locus:SMc01330_1:1454276-1454202(-)
CTCCAATCGTCGCCCTCCAATGGACGACGAGCTGCACCGATCGTCGATACCGCCTTTGATGGGAGGCACTCATGC
>Locus:SMc01317_1:1464283-1464327(+)
CCCGGATGCAAGATTGACAAGGAGCGACGATGGCTCAGACCCTTT
>Locus:SMc01300_1:1483592-1483639(+)
TGCCGAAACGCATTCTGCAGGGCACCGTCGTCAGCGACAAGAACGACA
>Locus:SMc01270_1:1504098-1504033(-)
GGACATCAACAAGGGTTTCGAGCTCATGCATTCCGGCGAGAGCATTCGCTCTGTGGTCCTCTATTG
>Locus:SMc01068_1:1522139-1522071(-)
GAATGGCAGCCGGGCGCGTTTCTCCGGCTGTCCTCCTCGGTTTTGTACAGCGTAACGAGGTCAGCATGG
>Locus:SMc01008_1:1533613-1533645(+)
GAGAGCCGTGACCATTCCGATGGAGTACCGGCA
>Locus:SMc01026_1:1551582-1551674(+)
GAGCCAATCCAAGCGAACCGCCCGCCCGCTCGATCATCTCGTGCTGCCGGTGGCCGATCTCGCGCGGACGAGGCAGCGCCTGGCGGCGCTCGG
>Locus:SMc01039_1:1565454-1565389(-)
TGCGGTGCGGCTTGCCACCGTGCACACGGCGCTCGATCTGGTCGCAGAGCTGGCTCACGCTCCGTA
>Locus:SMc01048_1:1577099-1577212(+)
CGCCGGCAAATAAGAAAGAAGCGGCGCGATGGCGGAACGTTCTCAAAACTTGCAGGATCTCTTTCTCAACACGGTCCGCAAGCAAAAGATTTCTTTGACCATATTCCTCATCAA
>Locus:SMc01053_1:1583169-1583291(+)
ACCGGAAAAGCATTGAAATTTCTGTTCCTTCAAATGTTGCGGCCTATAGGGGATATTCGCCGCAGCCTGCAAAAGGAGCCGTCCCCTCGTTATGTCGCAGAAATTGTCCGTCTTTCCGGCATT
>Locus:SMc02116_1:1594740-1594690(-)
AACCCGAGGCGCTCGCAGCCGATTTCGACTGGCTTTACGGCTACGGCTCTT
>Locus:SMc02113_1:1597392-1597436(+)
TGGTCGCCAAGACAGAACTTCGTCATACGGAATCGCTCGAAGCGA
>Locus:SMc02096_1:1611999-1612106(+)
TGCAGGCCGAACTCAAACTTCGTATTGCCTCCGGGTTGGTTCTGGCTGCGGTGGTTCTTGCTGCAACCTGGATCGGCGGCTTCGCCTTCCAGCTTCTCTCCGTCGCGA
>Locus:SMc02091_1:1618236-1618292(+)
GATAGCATCAAGTGCGAAGATCCACCCGTCCTCGGCCATCGAGAACGGTGCGGTAAT
>Locus:SMc02057_1:1660234-1660368(+)
TTTCGCCCGCATACCGCGCCTTCGATCGGCATTGATCACGGTTTGATTTTGGAGCGACGCGAGGCCAAAATCACCGTGGTTAGGGCAAGGGCCGCGACCGGCAGAGACCGGCGGATGGAGCATTTCGAAATATGC
>Locus:SMc02057_2:1660366-1660413(+)
TGCCCAGGTTGTCGCCGTTCAAGAATATTCTCATCTGGCTGGTCGTCC
>Locus:SMc01241_1:1676685-1676647(-)
AATCACCGAAATGCTCGACCGGCTCGTTCAGGGATCCTG
>Locus:SMc01239_1:1679915-1679865(-)
CGTTCCCAATTTCAGCGCCGCGAGCCCCGGTGGTGTTCGCGTAGGCTATTA
>Locus:SMc01235_1:1686642-1686586(-)
GTTCCTGAAGGAGCTTCTGGAGCGCCGGCCGGTGAAGAAGGTGGTTGCGGCGGAGTG
>Locus:SMc01230_1:1694466-1694425(-)
CCATACGAAAAAGCGGCGGCGCCTGCGTCGTTTTCAAGAACT
>Locus:SMc01229_1:1695528-1695484(-)
CCTCACCTTCATGCAACTGATCCTGCGCACCGGTTCTCCCGACTG
>Locus:SMc01228_1:1697002-1696880(-)
AATGCGCGGGGCTCCTTGCGCAGCGAATCGATTATGCTGCCCCGATGTTCACGTCTTTCATCGATGAATGGTCTCTCGAGCCCGCGGGCGACCCGATCCTCACGAGGACGAGCCGGCTGCTGC
>Locus:SMc01206_1:1723328-1723396(+)
AGCTTCACGGCCAGAGCATTCCCATTCTTTTTCGGGATCGCGGAAATGCTCCATCCCTTTAACATTCAT
>Locus:SMc01190_1:1739841-1739755(-)
CGAACGCCTGGCGGTGAGCAATGCCTACAATCTCGATCGCAAGCAGACCATCCTTTCCTTGCTCGACGATCTCAAAGATGCTCTATA
>Locus:SMc01174_1:1755646-1755747(+)
ACCGAGGTTAGTGCTTGGCTAATGCCGGCATCCGTTCCGTCCAGCGCGAGGTTTTCAATATGCCTGTTCTTCCGTCCGTGCTCGAAGCAATCGGCAATACGC
>Locus:SMc01168_1:1761021-1761074(+)
GACTGGCTTGGATGCTATCGATCGTTCGATTCTGCGCATTCTGCAGCAGGATGG
>Locus:SMc00935_1:1763943-1763827(-)
CGAGCAGCGCGCGGCCCTCTTTTCCGACGACGCTCAGTCGCGGCCTGTCTGATATCCGGCGGCGGTAATCGCCAGTCCAAACAATATCCTACGGGTGATTCCTCATATTCCGCACTA
>Locus:SMc04450_1:1787603-1787538(-)
GGAAAAACGCCTTTCCGGCGCCGCGATGGTGATGACGCAGCTTGCAGCGCTCGCAAAGGCCGGTTG
>Locus:SMc00238_1:1804642-1804680(+)
GTCGCTTCTTTCGGTCGAGGAAGCACTACAGAGAATTTT
>Locus:SMc00247_1:1815644-1815552(-)
CGGCTGACCGGCGGCGCAGAGGGACGGGACAAGGGACAGGGCGGCTTCGCACATGAAGTTCTTCAATTACAGACGCGTTCCTTACGCGGAAAT
>Locus:SMc00276_2:1845743-1845642(-)
CCGTCGAGGCCAATGGCCGCCGCTACCTCAAGATACCGCTGGACGCCTTTCCCGGTGCCGTCTGGGAATGACGAGGGCAGGGACGATCTTCGTATGGATTCC
>Locus:SMc00276_1:1845775-1845674(-)
GCAGGTAAACATTCGCGGCGGAGAACTGCCTGCCGTCGAGGCCAATGGCCGCCGCTACCTCAAGATACCGCTGGACGCCTTTCCCGGTGCCGTCTGGGAATG
>Locus:SMc00281_1:1851453-1851304(-)
CAAGCGGCGGCGGGAATCCCGAATCTCAACAGGCCCAATCATCGGAACACTGCTACCCGAATGGGTGAGTTAACTCCCCGGCAATCGGAGCGTATGCTTTGTAAGACGGCATCTTTCCATGCCGCCATCCTTTTGGGGAGGATGCCATGG
>Locus:SMc04866_1:1856093-1856212(+)
ACGAAGGGGCCCTGCTCAGGTCCGAAACGGAGTGCAAAAGCCTTGAAGCAGCCGCAATCGCTTACATTCGCAAGCAGCGGCAATTGTCGGGGCTTGCTTGAAAGACGCCCTCAAGGCAGC
>Locus:SMc00289_1:1859092-1859021(-)
GGACGGAGAGAAGGGTCTGATGGCTGCGGAGATTCATCCCGACGGACCGACGCCGACCACGCGGTCGCACTG
>Locus:SMc00294_1:1866337-1866275(-)
GCGCTTCCTTTCTTCGGCGGACGAGACGATGCACAACGTCATCTCGCTCAACGCACATCGGTA
>Locus:SMc05006_1:1882132-1882236(+)
CTTCTGTCTTGCGGAGGACTATCCGGTGCCGAAAGCCGAGCATCTCGAGACGCCGGTTTCGACAAGGGCAGGTCATCCTGCCCAAGGTCATCCGCCAGCGGCTGG
>Locus:SMc00521_1:1893348-1893434(+)
GGCACTGCCCGGTATCGATTTCCCCGGTCTCGGCTGCGGTCTGGCAATCCTGCGGGATGGAAAGATCCTCCTTTGCCGACGCCTGAA
>Locus:SMc00510_1:1902548-1902604(+)
GACGGCGCGCGCAGCGACTGCGGGCATCATTCTGGCGATGCTTGCCGCATCGGGTGC
>Locus:SMc00507_1:1905389-1905445(+)
GCGGGCGAAGTCTTTAGCGTTCCTTTAGGTGCTCCATGTGAAGATTGCAGCTGTCTC
>Locus:SMc00497_1:1914141-1914275(+)
GACGCCGGATGGCATCGCGTGCATGATGATGAGGGGCGGCACGTCGAAAGGCGCCTATTTCCTCGCCGACGATCTTCCCGCCGACGCCGGGGAGCGCGACCGGCTCCTGCTGCGCATCATGGGGTCGCCCGACCC
>Locus:SMc00492_1:1917642-1917743(+)
GTCGCCGCTGGAAGGCGGCGTTCGCCACCAGTTCCGCGAGACATCCTATGTCATCCATTTTCAACGGACGTTCCCTTGCGCTCGCCTGCGTTGCCGCCAGCC
>Locus:SMc00486_1:1930497-1930366(-)
TTTTTTTGTACGAAGTTGCCGGTCGAATCCCATAAGCTGGACGCGGGTGCAGGACGGAGTGTCCTGACCGAGACCGCTTCCGAAGTGAGAAGTGCCGTATGCGCGAGCCGAAACCGCAAGAAGACCTCCAGG
>Locus:SMc00485_1:1930630-1930547(-)
CCTTCGTTCGCGTTCCCGCTCTCTCCGACGTGCCGTACCCGGTCGTCATGGAGCCGCACCTGGTCGTCGAATTCTATTCGCGTT
>Locus:SMc00194_1:1962773-1962859(+)
AGCTTGTCGACGTCGGTTGGGGCCGATTTGTGTTGCGCTGGCTTTGGCTATGCCCCAAGCTTCAATGAAGTTCAACCGGCGAGAACG
>Locus:SMc00459_1:1989956-1990081(+)
TGCCGATTACTCTTACAGCCACCGTCGAACATTTCCCGATCGCAGGCGCTTTCACCATTTCGCGCGGCTCGAAAACCACGGCAAGCGTCGTCACCTGCCGCGTCACCGACGGCGAGCTATCGGGTT
>Locus:SMc00172_1:1990957-1990892(-)
CCTTCCTCGGCTGGTATCTTCAGCCCCAGAGGCTGGCCTCCGGCGGAAAGACGAGCGAGGCCTCGT
>Locus:SMc00156_1:2011941-2011876(-)
GCGCGGACAAGGGGCACTATTACGATATCAGCGACGACCTGCCGCGCTTTGCAGGATCGCGGCCGT
>Locus:SMc00141_1:2028039-2027971(-)
GGAGCAGGAGAACCGCCGCGTCACCATTCGCCGCGTGACACCGCTGGTGCGCCCTGTAGCGCAGCGGTA
>Locus:SMc00198_1:2030207-2030079(-)
GCGTCATGGTGGGCGAGGCGATTGCAGTCGCGGTTGCACACCAGCGTCAGGACCTCCGAACAAGAGGAAGAAACAATGTCGATACGATCCAGACTTTTCGCAACAGTGGCCTTGCCCGTTCTTTCGGCG
>Locus:SMc00136_1:2033873-2033793(-)
CGCGCTGCTCGCAAGCGACCGCGGAGGCTATATCACCGGCCAGAACATCCGTATCGACGGCGGCATCACCCGATCCGTCTG
>Locus:SMc04219_1:2046097-2046005(-)
CCCTGGCCGAGGCGGGCATTAGGCTCCGGGACATTTCCACGAGGCAGAGTTCGCTCGAGGATATTTTCGTTGAGATCGTGGAGGCGGGGCGAT
>Locus:SMc04228_1:2054193-2054318(+)
GAACGCAGCAAGCAAGCCGAATGGCGAACTGACCTTGCGCACGCTCGCAATGCCCGGCGACGCCAATGCCGCCGGCGACATCTTCGGCGGCTGGGTCATGGCGCAGATGGACCTTTCCTGCGGTAT
>Locus:SMc04234_1:2061532-2061621(+)
CCGTCAACCTCCAGGCTCTCTAAGCCTGGCGTTCGACAAAGCTTGAAGAGCGGCGCTTCGCAAGAGGCGCCGTTTTTCATTGGAGAGCGC
>Locus:SMc04248_1:2073328-2073459(+)
GAAACCGTTACTCGGCTTCAGCCGATTGATCGACGCCATTACCGAAAGGATCGGCAAGGCGGTCTCTTGGCTTATTCTGGTGGCCGTGCTCGTGAGCGCCGGCAACGCCGTCATCCGAAAAGTGTTCAACAT
>Locus:SMc04252_1:2079838-2079698(-)
GGGAGGGGTATTCAAGGCCACCGAAGCGAACGAAGGAACATAAGTCATGGCCTGGCAACCGGCGGAAAACAGATACGAGAAGATGAAGTACAATCGCTGCGGCAGGAGCGGCTTGAAGCTGCCGGCGATTTCGCTGGGTCT
>Locus:SMc04273_1:2098685-2098614(-)
TGCAGTGCTGTCGAACTCCTTCGGCTTCGGCGGCCAGAACGCCAGCCTTGTCATGACCGCCGAGCCGGCCTG
>Locus:SMc04284_1:2105519-2105475(-)
TCGCTCCCGATCCGTTTTCGAGCCGCATTCTCCGGAACCCGGCAT
>Locus:SMc04286_1:2107030-2107119(+)
GATCGTCATTTTTATCGGAGCGCTTCAGGTCGGTCAAACCGGATTGCGCCATCCACGTGTCGCAATCCGTGCAGCCACGGGATCGACCTC
>Locus:SMc04294_1:2112574-2112458(-)
GGGTGGACATCCCGATCATCATGGGCGTCACGCTCGTCTCTGCGTTTGCAATCGTGCTCGGCAACCTGCTCGCCGACCTCATCACACCGCTTATCGACCCGCGCATCAAGCTGCGCT
>Locus:SMc04313_1:2132419-2132463(+)
GATCGCTCGCTGCGCCGGGATCGCGGCGGGAACGGTGCCGTCGCA
>Locus:SMc04325_1:2134149-2134232(+)
TGTCCGTTGCAGCCCATGCCCTTTCCGATCTCCTCGCCCAGAAGGGCGTCCTGCTTGCCGATGGAGCCACAGGCACGTCGCTCT
>Locus:SMc04175_1:2164527-2164586(+)
CAACGCCGCAGGCGTTTCGGGGACAAGAAGGGTTACCACACATGGAGATTTTCACTTCCG
>Locus:SMc04178_1:2168631-2168569(-)
TTTGGCCCGCATGTCGTCAGCGGCCGAGGAAGAGTACCTCGCGCAGCCCGGCGCCGGGTTCTA
>Locus:SMc04203_1:2188673-2188792(+)
AAAGGGCGACCGCTTTCACATGTACCTGCGGCACCGCAGGTCCCTGATCGACTATGCCGCGCCGCTGCTGGGATCGAAGGACGATGCCGAGGATATCGTGCAGGATGCCTATCTTCGCTT
>Locus:SMc04272_1:2201669-2201544(-)
CCCATCCCGAGATCGACGAGGCGGTGGCGATCCGCGGGCCGGAGCCGGCCGCACATAATTATCCGGAGTTCATTCCACCCATACTCGAATGGCTTTTTGCGCGTGTCCGCGGGCAGCAGACGGCGT
>Locus:SMc04298_1:2215384-2215464(+)
GGGTATCGAACAAGCCCCGACGGCAAAGGGCAAGCAATCCGCCACCGGCCTGCGCAAAAGCGCCGCCAAGGAAGAGAAAAA
>Locus:SMc01404_1:2245151-2245225(+)
TCTAGCAATGGAACGGGGAACGTGGCGAAGCGTTCCCGACCGGCCACAGGACAGCAGCAGGGAACGCGACGATGG
>Locus:SMc01404_2:2245223-2245255(+)
TGGAAATGCGGAAAATCGGCCTCATCGGCGGCA
>Locus:SMc01488_1:2247760-2247641(-)
GAGGCCGTTAAAGGGGTGGTTGGTGGCGAGCCAGTATTTCTACAAGGCCGAGGAGGGCAGGGTGGCTCGCCGGGCCGCAGCCGCGGCGCCGGAGAGTTCGAGCGAGACCGCCCTGCGCTG
>Locus:SMc01438_1:2282464-2282384(-)
GGCCGACGGGCGCCGCAACGCCTTGCTGATGATCGCGAACAAGAGCGGCGAACTGCGCTTCGTGACGGTGCGGATGGAATA
>Locus:SMc01444_1:2288944-2288900(-)
TACGAACGAATCGTCGGCGGAAAAGCATGCGACAATATCTCGATC
>Locus:SMc01455_1:2298539-2298504(-)
CGACAACATCTTCAATCCGGGCAAGATCTTTGCCTG
>Locus:SMc01472_1:2319208-2319273(+)
CGAAGCCGCTGTGGCCCTTTTGAATGGCTGCACGCCGAAGGAAAGCACCGTGAGCGAGATACGACT
>Locus:SMc04453_1:2320181-2320135(-)
AATGCGGCGTCCGGACGCCGCGACCGGATGCGTCTGCGACAAGCGTG
>Locus:SMc01874_1:2334427-2334395(-)
AATTCCGGCGTTCCTGCGCCGCCAGTCGAGCTG
>Locus:SMc01873_1:2336380-2336261(-)
GATGATCTACCCTCAGGTCGCCGACCTCGAGACACATGCCGCCGGCAGCGGCATGTTCTCCACCCTCGGCGGCAACAGCCGTTTCGCCCGGATGGGGCAATGGCTGAAAGAAAGTTTCTA
>Locus:SMc01869_1:2340764-2340838(+)
AACTACGCAATTCCGGCGGGGGAGAGTTACTCGCTTTCCCGCCAATTGCTCCAGGAACGAACCAATGACAGACGC
>Locus:SMc01861_1:2352651-2352502(-)
ATTCAAAGTGTTACGGCGACCTTTGCGCGTCTGAAAAGACGCACGGCGCTGTTGGATCATATCGATGTGAGACGTGCAGTTCATGAAGATCACGGACCTGGCGGGATCGAATTTCCCGGAACTTTCGGCGCAGCTGAAGGGCGACGCCGC
>Locus:SMc01573_1:2381112-2381050(-)
GCTATTGCCGCTCCGGCGCCCGCTCCACCGCAGTCTATCAGCAGACACTGCACATTCGGGGCT
>Locus:SMc01651_1:2448177-2448302(+)
TGGCATTCACACTCCGGCAGTTGCAATATTTCGTCGCCGTCGCCGAGCAGGGCTCGGTCACCCGCGCGGCGCAGAACCTCTCCATCTCTCAATCATCGATCACCGAGGCAATCAAGGAGCTCGAAA
>Locus:SMc01657_1:2455071-2455106(+)
GCGTCGCATGCCCTCGAAGTCCGCCCTCCGCCTGCC
>Locus:SMc01658_1:2457284-2457319(+)
GGCGGTAATCGACGAGCCGAAAGGTCTGTCGGCGGC
>Locus:SMc01658_2:2457284-2457334(+)
GGCGGTAATCGACGAGCCGAAAGGTCTGTCGGCGGCCTTTGCGGGACCGCA
>Locus:SMc01660_1:2459258-2459404(+)
GGCATGGCTGATTGCGTTACCGTTGGGCTTGGCGATCGTGTATCTCGCGGCTCGTTACGGTCGCTTCCGCAGCTGGATCGAACCGGTTCTTTCGATTGCGGTCGCGCTCGCCCTCAGCGCCGCCTTCCTCGTCTGGCTGAACGAGAG
>Locus:SMc01550_1:2490129-2490254(+)
TCGGTTAACGTCCCGTGCAAAAATCACGCCATTAAACCCAAGCAGGGCCACCAGCTATGGCAGATATCACTTTCGACCCGCGTAAAGTGTTCCACTATGGGTTCGTCGTGCCGAACATGGATCGTG
>Locus:SMc01558_1:2498997-2498917(-)
TCTTCGAGATCGAGGACGGCCTCATTGCGCGCCTCAGCCACTACCGCAATAGCCGCCTCTTCGAGCGGGAGCTCGCGGGTT
>Locus:SMc01560_1:2500105-2499965(-)
CGTCTACCGGTCGCGTCAGGACCGGGACGCGATCGTCGCCAAGGTAATGGCGGATCCGAGACTCCAGGGCGACGAATGGAAGTCCATCTTCGATGGAAAACGCATGATCTATGGCGGGTTCGAGCCCTTTCTCGAATTATA
>Locus:SMc01570_1:2513214-2513074(-)
AAGCGGCACGCTTATCCGCATTCTTCCCGAGTGGACCGCCGGCAAGGTGATGACGACGATCTTGATGCCGCACCGGCGCGGGCAGCTTCCCTCCGTGCGGGCAACGGTCGATTTCATCGCCGAGCGTCTCGTCGACGGCTG
>Locus:SMc02685_1:2534335-2534400(+)
TGCGCAAGCAGATCAATCCGATCGCAAGCCTTGGCCTTGCCGCAGCCTTGGCCGGCTGCAACACGA
>Locus:SMc02686_1:2535499-2535555(+)
GAAGGTTTTCGCAGGCAATTCGAACCGGCTGCTGGCCGAAGCGATCTGCAACTATCT
>Locus:SMc02689_1:2539529-2539392(-)
CAGGCGCCCACCTGTCGCAATTCTGAAACAGTCGGTGCCATCAACCGCGGCGCCGCCCTACCGGAAATGCGCATTCGGCCTCACTCTTCCTTCCACAGCAACCGCACCGCTGTCTATTCCAAGGGAGGAAGTCCATGC
>Locus:SMc02724_1:2572548-2572510(-)
ACGGGGTGCGCGTCAAAGTTAGTGGAGCATCACGGAAAT
>Locus:SMc02734_1:2587873-2587811(-)
CCAGGTCTTCGGCGATTACAAGGTGCATGTCATATCCGGCAACCAGGTGGTGAGCGAGGTCTG
>Locus:SMc01514_1:2616204-2616070(-)
TTCATTACTCATATTTCTTTAAGGACGCAATACCGGAATGTTGCGGTCAACTTAAAAGCAACGCGTGCGGGGACCCAATGGACCGACGCGGACAGCGAGTGGTGTCAGGATGACTTATTTTTCCCGTTTTGCCTT
>Locus:SMc01831_1:2657279-2657232(-)
ATTGCATTCACGATTGTTCCGCACTTAACGGAACAACGGACGGACTTC
>Locus:SMc01945_1:2667669-2667752(+)
GAAGCTCGACAACTTCCTGTGCTTTGCGATCTACTCCGCAAATCACGCCTTCACGCGTGTCTACAAGCCGCTCCTCGACGAGCT
>Locus:SMc01962_1:2684405-2684268(-)
CTGATCTGCCAGATCGTTCTCAATCAGAGAACAATCTGTTCGCGTCGTCCCCTCTTTTGGAAACGCTCGGCCGGATCGATATTGTGCTCAACGGAAATGCCCGCTCTGCAGGCCCGCGCGTCTGACGCAAAAGGCGAT
>Locus:SMc02020_1:2724172-2724122(-)
GATACCGGCGACTTGTTTCGTCGGCATCGCTCGAGCGGGGAGGACACATGC
>Locus:SMc02024_1:2727145-2727092(-)
CCATTCCGGCGGATGTCACTCCGGGATCGCATCCGCATGGTCGACCCGTCCGAT
>Locus:SMc02025_1:2728779-2728714(-)
GAAGCTGAAGGGCCAGCCGGTCTGGCAGTCGAACGCCCGCCTTTGGGAAGTGTCGGTCACCGACTG
>Locus:SMc02360_1:2781061-2781198(+)
GAAACACTCCTATTTCACCGCCCTCATTCTCATCGGCGTCATCGTTATCATCGCCGTCGGAAGCCAGCTCCTCGGCATCCGCCTCTACGACCGTATCGCCACCAACCTGCTGATCTCGCTCGTGCTGGTCATCGGCCT
>Locus:SMc02437_1:2820210-2820154(-)
CACGTCGATCCGCCAGCTCCTGGTCGATTTCGCTGCGGCGAACGGCATACCGGTTTA
>Locus:SMc02438_1:2823974-2823873(-)
CCTGTCGCGCCTACGGCGCCGCGCGTCTTTTTGGACGCTCCAAGGTCGCTGTGGCAGGCGCGCAAACATGTTGTTACGGTAGAGGCGAAATGGCACGCATCG
>Locus:SMc02448_1:2830107-2830075(-)
GCCGCTGATCCCGTTCCTGATGGATTTGCTTTA
>Locus:SMc02450_1:2831466-2831383(-)
CGGTCTGGGTTCGGGCCGCGCCACGGTCTATACCTGCGACCTGACCAAGGAATATGTCGAAATCAACGGCGACTACAGAAGCTG
>Locus:SMc00739_1:2842998-2843039(+)
TGCTGTCGGCGCCGACGCCTCTTGGTGAAGCCCACGACTTCG
>Locus:SMc00722_1:2860084-2860200(+)
GGAGCGGCAGTATCTCGAGCGGCTGCTCGACATGCGGTGATGGCAAGGGCGGATGGGCCCTTCGGCGCTTACGCGCGTTTCAGCCCCTCATCCGGCCTGCCGGCCACCTTCTCCCCG
>Locus:SMc00681_1:2894682-2894732(+)
GCACCAGATCGACAAGACGGACCGGAGAATCCTCAATATCCTGCAGGCGGA
>Locus:SMc00639_1:2938310-2938221(-)
GCGACATGTTTGGCTCCGGGGGCGCGAAGGGTCATGACGACGGACTCTCACGCCATGAGTTCCGAGTCGGCCTGCGTTTCGCGCTTTGGT
>Locus:SMc04459_1:2942309-2942163(-)
CGGCGCGCGATCTTGGGGACGATACACCGCCGCATCGCGGCTCCGCAGTGCCTTCGGCCGGTACGAAGAAGGAAGCCGGCACGAAGGGCGAAGAGCCTGAAGGCGGGTTCGAACCGCAGCCGCAGTAGGTTCCTACACATGCGCAAA
>Locus:SMc03967_1:2960868-2960782(-)
ACGATGCCGCCGACGCGCTCGCCATCGCCATCTGCCACGCCCATAACAGGCAGGCAGTCACGAGCCGCCTTGCGGCGCTTGCGGGGT
>Locus:SMc03985_1:2984443-2984294(-)
GCCGCGCTATTGTCGTCACCAAGTCGCTCTATCTCCGCACGACATGACGACAGGAAAAGGTTAAATTACCGTGCTCGGCCACAAGATGAAGATCGAGGCTCTGTTGGAACGTCGTCTCACCGCCATTCTCGCAGCCGATGTCGTGGGCTA
>Locus:SMc04004_1:2999074-2999160(+)
AGCGACCCGAGGAAAACTGGAACACGGCGGCTTGCTCGCCGATTTCCCAAAATTGATTTGATCTTGTTTCATGGCGGGCTACGATGT
>Locus:SMc04006_1:3001481-3001449(-)
CGACACGCCCGGCACGCAGGAAAGCCAGAATTG
>Locus:SMc04007_1:3002062-3002184(+)
AATGGCGGCTTTGCGTGCAATCAGGTGGGTACCTTCAGCCTGGCAGGAGCGGAATGCAGCACTACTCTCCTTACGAGATCACCGGGGGCGATCCGGCAAAGGGTCTCGTGCTGGTTGCCGACC
>Locus:SMc04010_1:3005428-3005303(-)
AGGCGCCCCAGGTCCTGGCGTCCATCGCGCTGGTTTGCTCCCTTGTCACACCCGGCATGGCGCCTCCGGTCGAGGCCGCCGGCCAGACACGCACCCTCAAGCTCTATTTCATCCACACCAAGGAAA
>Locus:SMc04039_1:3043120-3043209(+)
TGCCGGCCGGCGAGAAGCTTGTCAGCCTGTTCGAACCGCATGCCGACATCATCGTCAAGGGCAGCCGCGACGTCGATTACGGACATAAGC
>Locus:SMc03922_1:3069916-3070005(+)
TTAGAGCGTCCCGCCCGACGGGGACTGGCTCGACGGGCGGAACAGGAGGAAATCGTTTGGGCTCGAGGCGCCGAAGAGGCGCCAAGCAGT
>Locus:SMc03925_1:3072751-3072798(+)
GATAAGAACCGTCTCGACCAACCCCTATGGGGACCAGAAACCCGGCAC
>Locus:SMc03930_1:3079759-3079694(-)
CTGGCGGTCGTTCTCGCCCTTCGTGTTCGGGCTGCTGGCCGAAGGCGCGGAAGAAGCGGGGCACTG
>Locus:SMc02980_1:3102331-3102218(-)
GCTTCGGTGAAGTCTCTCTTTTCGACACGGTCACGCCGAGCGGCATGCTGCCGATGGCAATGCGGACACCCATCCAGAAATGCATGCCGTAACAGGAGACCCTGTCATGACGCA
>Locus:SMc03152_1:3110421-3110329(-)
GCTATCTCGATCTGCTTGCCGGGCGGCTCGGCCTGGCCGATGCGCTCGTCGACCACATCGAGGCGACGGTTTCTGCGGCAAAGATTCCGGCTT
>Locus:SMc03152_2:3110373-3110329(-)
TCGACCACATCGAGGCGACGGTTTCTGCGGCAAAGATTCCGGCTT
>Locus:SMc03185_1:3149874-3149818(-)
CCAGCTTTGCCCTTCACCTCAATGAGACGCGGGAGGCCCTCCGTCAGGCGGGCGAGT
>Locus:SMc03197_1:3160857-3161003(+)
ACGGCGCGTCAGGAACGGGAGTACGAGCTTGGACTGGATGGCATTGAGCGACGCGGAGTGGACGGCCGTCCGCCTGAGCCTGCGGGTCGCCACCGTAGCGATGCTTGCGAGCCTCCCGCCTGCGCTCCTCGTCTCGATGATACTTGC
>Locus:SMc03199_1:3163201-3163064(-)
ATCCAATGTCGGCTTCGATCAAGCCTGCCCGGCCGGTTTCGGGCGGCGATGCACAGTTCCCGCATGCCCGAAGTTCCCGCATGGTCTTTGAGCGGTCGCGCCTTCCCGTCTCCTGCGCGAGGCTTTATGTTCGCTCCA
>Locus:SMc03199_2:3163219-3163115(-)
AGCTGTTTCTATCGCTGCATCCAATGTCGGCTTCGATCAAGCCTGCCCGGCCGGTTTCGGGCGGCGATGCACAGTTCCCGCATGCCCGAAGTTCCCGCATGGTCT
>Locus:SMc03208_1:3174401-3174297(-)
ATGAGGAGGCTCAAGCCATGTTGGAGAAGGCGGAAAAACAGCGGCGGGCAGGTTCGGGTCAGCAGCGCGCAGCCGGCTATATGCCTGGATTCGGCAACGACTTCG
>Locus:SMc03150_1:3176787-3176746(-)
GGGCCCTTCCCTCACGCCCTCGCCGACGCGCTGGCGCAACTG
>Locus:SMc03121_1:3216045-3216170(+)
AGGGCTTCGCATCGCCCTTTAGAACATAGAACCTTTGGGAGGAGGACAAATGCACAAGAAACTGATCGCCACGCTCGCGATGGTGCTCGCCGGCAGCACCGCCGCCCTTGCCGACGCATCCGACGG
>Locus:SMc03113_1:3224071-3223985(-)
GCTATCGAGAAAGAACTTCTGGACCAGCTCCTGGCTGGACGTGATCCATCCGAGGTTTTCGGCAAGGACGGTTTGCTGGACGATCTG
>Locus:SMc02501_1:3291191-3291144(-)
TCGAGGAAGCCGTCGAGAAGGCCAAGAAGCTGGCTGCCGAAGCCGCCT
>Locus:SMc02489_1:3305620-3305652(+)
GCTCCGAGCCTGGATCAGCGAGCTCACCGCGCT
>Locus:SMc02484_1:3310935-3310807(-)
GGTCAGCCTGTTCATGACGACGCCGCGGATGCGGGCGGCCTTCACACGTGCGAGCAAATGGATCGACCGGGCGAGCGGCATGGTCTTCATCGCGCTCGGACTGAAGCTGGCGACGGAAAAGGCCGCGTG
>Locus:SMc02476_1:3321162-3321115(-)
GCTTCGAGAACGGAGACGCCTACGATGTCGAAATCAGCGACTATCATT
>Locus:SMc03236_1:3344878-3345018(+)
TGCCGCCAGAGGCCCCAGACACCAAGAGAGACGCCAAAAGACCCATCCTCATCGTGCTCCATCAGGAGCGCTCGAGCGCCGGCCGCGTCGGCCAGATTCTCGAGCGGAAGGGCTTTTCGCTCGACATCCGCCGCCCCGCGC
>Locus:SMc03237_1:3347140-3347042(-)
GCTGCAGGATTTCAATTTCTGCACGCTCCCGCTGCTCGGTCGGCGACGGTATCAGGAGCCTGCAGCAGGAGCATTCCAGCATGTCGGCCGTCCATGCCG
>Locus:SMc03239_1:3348359-3348255(-)
ATCCGCCCGCCCGGAACCAAAGTCATGTTGCATCGCGGCATGTTTCCCTTTATCCGACGGGACGACTTTTCAAACGACCCCTGGAGGTGCTCATGCGGATCGACG
>Locus:SMc03243_1:3353579-3353445(-)
CAGCCCCCTTCACAGAACTGTCGCCAAACCGTCCGAATAGTTTCATCCGCCTGTAAAGCCGCTGACATCTGGCTCGCCAATGGTCCGCTCGCGAGAACCGACGATTCGCGAAACGGAACCGGAGGCAGGGATTGG
>Locus:SMc03244_1:3353755-3353606(-)
CCGGACGTTGAGCGTCTGGTTCCTCGGCAACCGCAGGCCCTATCATTACCTCGACGTTCCGGAAGAGGTTTACGAGGAACTGCTGCATGCGGATTCCGCCGGCAACTATTTCAATCGGCACATACGCCATCACTACGGTTTCCTGCATTA
>Locus:SMc03747_1:3355729-3355854(+)
CGCCCGGGAGAGTCACAAGCGGAGCCAAGATGGCGAAGAAAACCAAAGGCGACGACGCCCCCGACCTGCACCGCCTCAAGGCCGAATTTCCGGAAATCCACGCCGCCCTCGCCGCCGGCAAGATCC
>Locus:SMc03265_1:3380430-3380525(+)
CTCACCTTGATGGATCCAATCTACAAGCGCAACGGCTCGTCGGAGCGCCGGATGGGCCGCTATGCTCCCGAGCTAAACGGGAGAAGACCGGCATGC
>Locus:SMc05015_1:3390822-3390866(+)
AGATTGCCAAACATCGGACAGTTGCGCCGCAGCCAATTCCCATGT
>Locus:SMc03279_1:3394193-3394294(+)
GATCGGACTTTCGCCGAATGGCGTGAAGATCATGGTGGCGACGCAGCCTGTCGACTTCCGGCGCGGCATGAATGGCCTTGTTGCGCTGGTGGCGTCAGCGCC
>Locus:SMc03282_1:3395948-3395981(+)
ATGCGGCCTCTCCAGCATAGGCAGACCCCATCAG
>Locus:SMc03290_1:3407934-3407830(-)
TCGGCCGGTTACTATTCAAACAACCGATTTCTGGGAATGGTGGTACGGATGTGGGAAATCTTGCATACCGACCATATGGGCCAGACGCCCCACCTTCTCCACCTA
>Locus:SMc03293_1:3409734-3409594(-)
TGTCTTAGACGAGGTATGGGATGCGTGTCGAAATTCTTGGTCAGGAACGGCGGCGGCGTTGGGGTGACGCGAAGAAGCTCGACGTTGTCATGTCGATTGGGCTCGACGGTGCGACGGTCACGGAGGTTGCCCATCGGCACG
>Locus:SMc03298_1:3413677-3413618(-)
GCCCGCATCCGAAATCGAAGCTCTCATGCCCTGGAACTTCAGGTCAGACGCCGTCAGCTA
>Locus:SMc03777_1:3444629-3444661(+)
TGCGCGGCACCGGACAGGTGCGGCCCTGACGAC
>Locus:SMc03799_1:3464222-3464344(+)
GCCCGATCAGCTTGCCCCCACCCCCGTCACCGTCCTTACCGGCTATCTCGGAGCAGGAAAGACCACACTTCTCAACCGCATCCTCTCCGAGCCGCATGGCAAGAAATTCGCGGTCATCGTCAA
>Locus:SMc03872_1:3536749-3536898(+)
GAATGGCTGGTTTCCGCGGCGGCATGGAGCCGTTCGCGCACGAGCGCTGGTCGCATTGGCTGCCACGACGCTGATCGCTGGCTGCCAATCCGTGATCGAGCAGACCTACGAGCCCACCGTTTCGCCATCCTCCAATCCGCAGATCGTCGA
>Locus:SMc03877_1:3545076-3545023(-)
GCGCGACCAAAAGAAGTGCGGCGCTGCAGAGACTGCCCGGGATCGAGACCTTGT
>Locus:SMc03878_1:3545750-3545703(-)
TCATCACCGGCTCGACGATTTCGGCCAATGGCGGCCAGTACTTCGCCT
>Locus:SMc03881_1:3548662-3548601(-)
ATCGACCTGAAGACCGGCATGTATCGCGGCCGCCAGGTCCTGACGCCGAAGGAAAACGCATA
>Locus:SMc03882_1:3549064-3548951(-)
TGGCGGACCCGGCGACGCTCGCCTATATTGACGCCGTCAAGGCGCATCCGGCCTTCCGCCAATGGGAGGAGGCGGCGAGAGTCGAAACATGGATCGTACCCGAGGACGAGGCCT
>Locus:SMc03884_1:3550627-3550746(+)
GAAAGACGAGAGATCATCCTTTCCGGCGCGCCTCAAGACCAACGCGGTCGCGGTCGAAGCGCTGCTCGAGACATTGCTCGGTCCGGCCGTGGGCACGGGCGAAATCGCCCGCCCGGCAAA
>Locus:SMc03901_1:3570799-3570903(+)
GAGCGAATATCAGTTCTACGAGTTCCAGGCGATCGACAGGCCGCTGACGAAGGCCGAGCAAGGGATGCTGCGCGACTTGTCCTCGCGGGCGCGGATCTCCGCGAC
>Locus:SMc04387_1:3589162-3589085(-)
CCGGCGGCCGCACCGCTTTCGCTGTATCGGACCGGTGCCCTGCGACGTGATCAGTGCCTGTACGCCGCCGACGTTTTG
>Locus:SMc04087_1:3626623-3626664(+)
TGGATATCGCGGCTGGGCGAATGGAGGAGCGGCCTCGGACTT
>Locus:SMc04093_1:3636728-3636582(-)
ACCAGAAATGCGCAGGGAGGAAAATTATGGACGTCAAGACCTACCCGGTCCTGGAAGCGGCCAAGAACCGCACGCTGCTCGACAATGCGACCTATCTCGAATGGTATCGCGAGAGCGTTGCCGATCCGGAGAAGTTCTGGGGCGAGC
>Locus:SMc02804_1:3640899-3640979(+)
TGGCTACCGAACGATATAATCCGCGCGATGCCGAACCGCGCTGGCAGCACCAATGGGAAGCGGGCAAGGTCTTCGAGACGA
>Locus:SMc02787_2:5166-5147(-)
GCTGACGATCGATCTCGACG
>Locus:SMc02787_1:5808-5789(-)
AAATCAAAAGAGCCCATTTC
>Locus:SMc02765_1:29256-29275(+)
TATGGGGCAGTAAAGATCAT
>Locus:SMc02579_1:65199-65218(+)
GCTCTAGGAAGGCATTCACA
>Locus:SMc04147_1:121774-121793(+)
TAAAAGGGGAATTCAGCGAT
>Locus:SMc04135_1:136604-136585(-)
GACGCCAAGCAAGGGGGCGA
>Locus:SMc04123_1:151889-151908(+)
CGAGACGGAGATTCTCGGAT
>Locus:SMc04118_1:157337-157318(-)
GACCTCCTATTACCGCCAGC
>Locus:SMc02854_1:205363-205344(-)
GCCCTTCACGCCCTATCAGA
>Locus:SMc02885_1:241423-241404(-)
ACCGAAATCGCGAAGGCGGG
>Locus:SMc02905_1:260106-260125(+)
CGAACAGCGGCAGGGTCGAT
>Locus:SMc00327_1:281768-281749(-)
CATCGGCGAAAGCGCTCACA
>Locus:SMc00330_1:284329-284310(-)
CTCGGCGTCATCACGGCCTT
>Locus:SMc00342_1:298258-298277(+)
ACGATCTGGGGATTTTCGAT
>Locus:SMc00351_1:306833-306852(+)
CAGAACCGGCGCAGAATCCG
>Locus:SMc00352_1:307525-307544(+)
GCCGCAACAAGGTCTGACAT
>Locus:SMc00357_1:312233-312252(+)
CTGTTACAAGGAAGACTAAT
>Locus:SMc00361_1:317601-317582(-)
TGGCCCGCAATGAAAATCAT
>Locus:SMc00363_1:318374-318393(+)
TGCCTTTTCCGGGATGTGCG
>Locus:SMc00388_1:340897-340878(-)
GATCGCCTGCGCCGAGCCTT
>Locus:SMc00407_1:359135-359116(-)
CGCGACGCCGATATCCCCGA
>Locus:SMc00420_2:368105-368124(+)
AACCGGTTTTGGTTGTGACG
>Locus:SMc00420_1:368187-368206(+)
TCGAAATCAGGGGGCAGTAT
>Locus:SMc00430_1:378349-378368(+)
TCCGTTCTTCCTTGTGCCTC
>Locus:SMc01157_1:392875-392856(-)
CCGGCAGGCCGCTTACATCA
>Locus:SMc01167_1:400833-400852(+)
AAGCGACTGATCAACGAATA
>Locus:SMc01148_1:403174-403193(+)
TGAGAGGAGGACCGGGTCAT
>Locus:SMc01111_1:443623-443642(+)
GCTGCGTGTGTCCTTGAATC
>Locus:SMc01108_1:447618-447637(+)
ATCATGGATGCGGAACCGGA
>Locus:SMc01732_1:470335-470316(-)
TCCATGGCTTCCGGCTCCAC
>Locus:SMc01706_1:506899-506918(+)
CCTCATGACCGAGACAGATG
>Locus:SMc01704_3:508331-508312(-)
GGGCTCGCCGGCTACGATGC
>Locus:SMc01704_2:508332-508313(-)
CGGGCTCGCCGGCTACGATG
>Locus:SMc01704_4:508340-508321(-)
CTTCGCACCGGGCTCGCCGG
>Locus:SMc01704_1:508385-508366(-)
CTGGCGGCATTGCTCGCGAT
>Locus:SMc01703_1:509511-509492(-)
CTACTTCGGCGGCGTTCGGG
>Locus:SMc02172_1:522379-522360(-)
GGCGGCGCAAGCCTGCCGCT
>Locus:SMc02162_1:532841-532822(-)
GTCGTGCGCAAGGACCCGAA
>Locus:SMc02184_1:546613-546632(+)
AATAGTGCTTCGTCGTTGCA
>Locus:SMc02221_1:583741-583722(-)
GCACCCGTCGTGTATCGCGG
>Locus:SMc02227_1:587966-587947(-)
GGCGGAAAAGGGCGAAACCT
>Locus:SMc02229_1:593389-593370(-)
CGCGAGAAGTTTGACGTTTA
>Locus:SMc02242_1:606224-606243(+)
CATGGAGATGCGGCTTGGTT
>Locus:SMc02255_1:619768-619749(-)
CTCGACGAAGGACCCTTGCG
>Locus:SMc02274_1:648339-648358(+)
GCAGTCTCGATTATTTTGCC
>Locus:SMc02283_1:656415-656434(+)
AAACACGGGTGATACCGCAT
>Locus:SMc02311_1:682534-682553(+)
AAGTAGGCTCCGGCCAATGC
>Locus:SMc02314_1:685672-685691(+)
CCGAAACATGTATCTTTAGC
>Locus:SMc02314_2:685789-685808(+)
AGCGCGAGGGGAGTTGGAAT
>Locus:SMc02316_1:688418-688437(+)
CGGCGTGTCGCAGGGCGGCC
>Locus:SMc02318_1:689374-689355(-)
GTCCATATCAGCCCGGAGCG
>Locus:SMc02319_1:689961-689942(-)
GCGCGAACAGGCGATCTCCA
>Locus:SMc02321_1:690605-690586(-)
AGGGTGGCGGCCGAGCGTCC
>Locus:SMc03031_1:726883-726902(+)
GAAGAGGAGGCAAACATGAT
>Locus:SMc03054_1:748474-748493(+)
AGAGATCGGCGACAACCCGC
>Locus:SMc03060_1:756421-756402(-)
GCACCGGACAGATCACCCCT
>Locus:SMc03063_1:760378-760397(+)
AATCGGGAGGCCACTGAGAT
>Locus:SMc00763_1:773710-773729(+)
TGGCAATTAGCTAGATGCAC
>Locus:SMc00768_1:780096-780077(-)
GAAGTGGGCACCGGCTATTT
>Locus:SMc00786_1:807469-807488(+)
AATCTGGGAAGCAAGCTCAT
>Locus:SMc00795_1:816219-816200(-)
AGCTGCGGTAGGCGCCGCTG
>Locus:SMc00808_1:828632-828613(-)
CCGAAAAGCTTGCCCACTTC
>Locus:SMc00826_2:846920-846901(-)
CATCCTGCGCGCCGATACCG
>Locus:SMc00826_1:846922-846903(-)
CGCATCCTGCGCGCCGATAC
>Locus:SMc00918_1:864651-864670(+)
AAGGGCGGGCTGACCGCAAT
>Locus:SMc00906_1:878368-878387(+)
GGTTCCGCTCGCATCCAAGT
>Locus:SMc00896_1:887087-887106(+)
CTTTAATCGTATCCGATTAA
>Locus:SMc00934_1:891700-891681(-)
GCACTGGTTGCGTGAGGCAC
>Locus:SMc00891_1:892599-892580(-)
ATTTAGGCGGAATCGGAAAG
>Locus:SMc00932_1:894977-894958(-)
AAGTCGCAATCCTGCTTTTT
>Locus:SMc00929_1:898387-898368(-)
TTTGGAGGAGGGCCTGCGCG
>Locus:SMc00871_1:916919-916938(+)
AGAACGAAAGAGAAGCGCGG
>Locus:SMc00868_1:919166-919185(+)
GAAGTCAAAGCGCGCCTGAA
>Locus:SMc00856_1:930692-930711(+)
AGAATGGTCTCGCGGCATCT
>Locus:SMc00855_1:931047-931066(+)
TGGCACCTGTCCCCGCAAAT
>Locus:SMc00994_1:944898-944917(+)
TCTTTCGTGAGTGGGCCATA
>Locus:SMc00989_2:946030-946049(+)
GAAGTCACTCCTTATACGTG
>Locus:SMc00989_1:946085-946104(+)
CTATTCTTCGGAGTATAGAT
>Locus:SMc00980_1:957542-957523(-)
CTCGTGATAAGCCGCGCCGA
>Locus:SMc00977_1:960776-960795(+)
AAGCAGGGGAGGAGCACCAT
>Locus:SMc00069_1:984505-984486(-)
TATTACGATGCGGAAACACC
>Locus:SMc00007_1:988700-988719(+)
CGAGGGGGTCCATCGGCCAT
>Locus:SMc00080_1:1013742-1013723(-)
ACAAGGGCTGGGCGAAACGG
>Locus:SMc00081_1:1015849-1015830(-)
AGGCTGAAAGCCGATCTCGC
>Locus:SMc00087_2:1028248-1028229(-)
CTCGCTGCTGGCGCACATCG
>Locus:SMc00087_1:1028292-1028273(-)
ATCTACGCCTCGACCGACCC
>Locus:SMc00031_1:1038794-1038813(+)
GCGCATTCGGACAAATTGAT
>Locus:SMc00101_1:1061596-1061577(-)
ATGAGGAAAACTGCGCGCGG
>Locus:SMc00107_1:1067776-1067757(-)
CAACCGGCTGAGGCAGATGT
>Locus:SMc00116_1:1084296-1084277(-)
AGATAAGATGATGCAGCAGT
>Locus:SMc00065_1:1104667-1104686(+)
CCAGTCGAAAGTGCGTTCAT
>Locus:SMc02369_1:1121449-1121430(-)
CTTCCGGGAAACCGCTGAAG
>Locus:SMc02388_1:1142855-1142836(-)
GGCTACGGCATCGGCAAGAA
>Locus:SMc02388_2:1142915-1142896(-)
CTGATACTCGCGGGCCTGCT
>Locus:SMc02635_1:1184268-1184287(+)
TAGAATTGAGGCGCACAGCA
>Locus:SMc02634_1:1185530-1185511(-)
ACGCGCTGGCCGGATTTCCG
>Locus:SMc02554_1:1207254-1207235(-)
CGCGACTGCGTGGAGAAGCT
>Locus:SMc00584_1:1254813-1254794(-)
CTTGCCATACAGCAGCTTGC
>Locus:SMc05005_1:1258228-1258247(+)
CGGCAAATCGATTCATGAAG
>Locus:SMc00616_1:1288147-1288166(+)
ACGACGCGGAAGGTGCGGTG
>Locus:SMc01759_1:1305887-1305868(-)
ACGCGATCGCCTATCTATTT
>Locus:SMc01760_1:1306059-1306040(-)
GGTGCTGCGATGGGGGCTCC
>Locus:SMc01902_1:1334864-1334845(-)
CGACATCTCTGTTGATAGTT
>Locus:SMc01802_1:1350212-1350193(-)
GGGTTCCCTTGCACATGATT
>Locus:SMc01807_1:1353028-1353009(-)
GTGTTCCTCAAGGAGCGCGT
>Locus:SMc01812_1:1357954-1357935(-)
ATCCTGTTCCGACGGCTTCC
>Locus:SMc01373_1:1407900-1407881(-)
TCCCGGCGTGCCGCCGCCGA
>Locus:SMc01336_1:1444568-1444549(-)
GGCCCCGGGACCTTAGCGTT
>Locus:SMc01330_1:1454296-1454277(-)
CGAACAGGTGGCCGCCTGGG
>Locus:SMc01317_1:1464263-1464282(+)
CGGTTCCCGTCCGTTGCAGG
>Locus:SMc01300_1:1483572-1483591(+)
GCCTAAGGACCAGAACAATA
>Locus:SMc01270_1:1504118-1504099(-)
ACCCACACCATGCCGCTCGA
>Locus:SMc01068_1:1522159-1522140(-)
CCAGCAGTAAGAGACTCTAT
>Locus:SMc01008_1:1533593-1533612(+)
GCCACGCCGAAAGGACGCAT
>Locus:SMc01026_1:1551562-1551581(+)
GTCATCAGGGAATCCGCCAT
>Locus:SMc01039_1:1565474-1565455(-)
TACGGCGACATCGGCCGGCC
>Locus:SMc01048_1:1577079-1577098(+)
AAAATGCACCGGCGCCAGAA
>Locus:SMc01053_1:1583149-1583168(+)
GTCGAGCAAAACAATACGTG
>Locus:SMc02116_1:1594760-1594741(-)
TCTCGTTCTCTCTTTTAAAA
>Locus:SMc02113_1:1597372-1597391(+)
CCCAGGAAGGAGAGCGACCA
>Locus:SMc02096_1:1611979-1611998(+)
CTCTGGCGGTCGGCTCCTGA
>Locus:SMc02091_1:1618216-1618235(+)
CAAGGAAGACGCCTGAGAAT
>Locus:SMc02057_1:1660214-1660233(+)
CTTGAAGAAGCGTGCGCGGT
>Locus:SMc02057_2:1660346-1660365(+)
GGATGGAGCATTTCGAAATA
>Locus:SMc01241_1:1676705-1676686(-)
GATGAACAGGAACTGGACGA
>Locus:SMc01239_1:1679935-1679916(-)
CAGTGGTACGGGCCGAATCC
>Locus:SMc01235_1:1686662-1686643(-)
CCGCGCTCCTATACCGGCCA
>Locus:SMc01230_1:1694486-1694467(-)
AGCCGATCAGCTTTGCGCCG
>Locus:SMc01229_1:1695548-1695529(-)
AAATTCGGCCGCTGGCTCGA
>Locus:SMc01228_1:1697022-1697003(-)
AGGAGGAAGGAGCCCCGCCC
>Locus:SMc01206_1:1723308-1723327(+)
GGCGATCTGCCACCGGTGTG
>Locus:SMc01190_1:1739861-1739842(-)
AGACTCTCCAGCAGCGTTGG
>Locus:SMc01174_1:1755626-1755645(+)
TGTTCATCGGCTTGCCGTCG
>Locus:SMc01168_1:1761001-1761020(+)
ATTCGAAAGAAGATGCGAAT
>Locus:SMc00935_1:1763963-1763944(-)
AAGGGGCGCCAGATCATCGA
>Locus:SMc04450_1:1787623-1787604(-)
CAGCGCGAGCTCGCAACTCC
>Locus:SMc00238_1:1804622-1804641(+)
CGCGGGAGAGATGCGCTGAT
>Locus:SMc00247_1:1815664-1815645(-)
CGGTGCCGGTGCTGAAATAG
>Locus:SMc00276_2:1845763-1845744(-)
TCGCGGCGGAGAACTGCCTG
>Locus:SMc00276_1:1845795-1845776(-)
AAGCTTATCCTCCATGCCCT
>Locus:SMc00281_1:1851473-1851454(-)
ACAGGGATGAGGAGATCAAA
>Locus:SMc04866_1:1856073-1856092(+)
TCGCTGCTCAGCCCTGAAAG
>Locus:SMc00289_1:1859112-1859093(-)
GTGGTGCTCTGCCGTTTCGG
>Locus:SMc00294_1:1866357-1866338(-)
CAGGCCGCGCGCAATATCAA
>Locus:SMc05006_1:1882112-1882131(+)
GGTGCTCAAGGCCTGACTTA
>Locus:SMc00521_1:1893328-1893347(+)
AAGGCCTGATTCTCGCTCAT
>Locus:SMc00510_1:1902528-1902547(+)
GGCGCAAAAGGCACGCGGAT
>Locus:SMc00507_1:1905369-1905388(+)
TTGACGTCCTTCGCTCAAAT
>Locus:SMc00497_1:1914121-1914140(+)
CCTGACAGGAGTGAACACAT
>Locus:SMc00492_1:1917622-1917641(+)
TACTTTTTGAAATTGCTCCG
>Locus:SMc00486_1:1930517-1930498(-)
AACCGCCCGGAGACGGGCGG
>Locus:SMc00485_1:1930650-1930631(-)
TCACAACAAGATGGTCGCGA
>Locus:SMc00194_1:1962753-1962772(+)
TCTTCCTCACATACTATGCA
>Locus:SMc00459_1:1989936-1989955(+)
ATGAAGTCATGGGGTCCCTA
>Locus:SMc00172_1:1990977-1990958(-)
GCTTTCGGGCTGCCTTTTCA
>Locus:SMc00156_1:2011961-2011942(-)
GCCCGGCTATCACATCTTTT
>Locus:SMc00141_1:2028059-2028040(-)
AAGATCCGCACGGATGGGCC
>Locus:SMc00198_1:2030227-2030208(-)
ATCATGGCCCTGTGACGAGG
>Locus:SMc00136_1:2033893-2033874(-)
GAGGAGGTGGCCGAGTTGAT
>Locus:SMc04219_1:2046117-2046098(-)
CATCACGTCGCTGCTCGCAG
>Locus:SMc04228_1:2054173-2054192(+)
AACAGGGAGACAGGCCGAAT
>Locus:SMc04234_1:2061512-2061531(+)
CATGGGCAAGGGCCCGAAGG
>Locus:SMc04248_1:2073308-2073327(+)
ATTGCGGGGAGGAACTCGAT
>Locus:SMc04252_1:2079858-2079839(-)
CCCTCTTGAGGGCCCTTGTG
>Locus:SMc04273_1:2098705-2098686(-)
AAGCGCAGCCAGCAGGTGAC
>Locus:SMc04284_1:2105539-2105520(-)
CGCGCTCGATGGCCGGGCGC
>Locus:SMc04286_1:2107010-2107029(+)
CTGAACGGACGCCGTCGCAT
>Locus:SMc04294_1:2112594-2112575(-)
GGCGTGGCAGGCGATCCAGC
>Locus:SMc04313_1:2132399-2132418(+)
GCGGGTTATAAAGAGGATTT
>Locus:SMc04325_1:2134129-2134148(+)
ATTCAGCCGGGAAAATCCGA
>Locus:SMc04175_1:2164507-2164526(+)
TTCGCGGTCTATGCGTTTTG
>Locus:SMc04178_1:2168651-2168632(-)
TTCCCGCACCGCAATGGCAT
>Locus:SMc04203_1:2188653-2188672(+)
CTGGACAATGACTATCGAAA
>Locus:SMc04272_1:2201689-2201670(-)
GGCGCATGTCGCTGCCGATC
>Locus:SMc04298_1:2215364-2215383(+)
CAAGGAGGAATGGCTGCCAT
>Locus:SMc01404_1:2245131-2245150(+)
CGACCGGGCCCGCACGATAA
>Locus:SMc01404_2:2245203-2245222(+)
AGCAGCAGGGAACGCGACGA
>Locus:SMc01488_1:2247780-2247761(-)
CTGACCTGCATTCCGCCGTT
>Locus:SMc01438_1:2282484-2282465(-)
TCACGCGTCACCGAACTGAA
>Locus:SMc01444_1:2288964-2288945(-)
GTTCGTTCTATTTTCGCAGC
>Locus:SMc01455_1:2298559-2298540(-)
ATCAAACGCTCTCTCGATCC
>Locus:SMc01472_1:2319188-2319207(+)
GCGCATCCGATCGGACGCGC
>Locus:SMc04453_1:2320201-2320182(-)
TACAGGAACATCTCCATAGA
>Locus:SMc01874_1:2334447-2334428(-)
CATGAAGACGATCAGCTCGA
>Locus:SMc01873_1:2336400-2336381(-)
TTTTCCACGGCCGTCGGGCT
>Locus:SMc01869_1:2340744-2340763(+)
GAACTGATCTAACCCTATGA
>Locus:SMc01861_1:2352671-2352652(-)
CAAGGACGAGACCATGCTGC
>Locus:SMc01573_1:2381132-2381113(-)
ATTCCAGCGCCCGATGCTTG
>Locus:SMc01651_1:2448157-2448176(+)
GCACGGTGTTAATTCGCACA
>Locus:SMc01657_1:2455051-2455070(+)
CAAATATAATGTTTAAGGTT
>Locus:SMc01658_1:2457264-2457283(+)
ACAGCCCGGCATGAAAGCAT
>Locus:SMc01658_2:2457264-2457283(+)
ACAGCCCGGCATGAAAGCAT
>Locus:SMc01660_1:2459238-2459257(+)
TCTCCCAGGAGGATCTTCAT
>Locus:SMc01550_1:2490109-2490128(+)
GCTCGCGCAGCCGCGCCGGG
>Locus:SMc01558_1:2499017-2498998(-)
TTCCATTGCGAGCGTCTTCG
>Locus:SMc01560_1:2500125-2500106(-)
ACCGTCGTCTTCTCGTGGAT
>Locus:SMc01570_1:2513234-2513215(-)
CTTTGTCAGCAGGAGATCGA
>Locus:SMc02685_1:2534315-2534334(+)
AGCGGAGACGGTGGGAACGA
>Locus:SMc02686_1:2535479-2535498(+)
GCTCAAGGCGGACCGTCAAT
>Locus:SMc02689_1:2539549-2539530(-)
GCTGCGGCGCAGCAGCGCAG
>Locus:SMc02724_1:2572568-2572549(-)
ACCGGAAGGCGAAAAGGCGC
>Locus:SMc02734_1:2587893-2587874(-)
TATGCCTCCGGCGAGGCCGC
>Locus:SMc01514_1:2616224-2616205(-)
ATTCCATTTAGTATCTTGAC
>Locus:SMc01831_1:2657299-2657280(-)
GCCTCGCTGAGACACGAGAT
>Locus:SMc01945_1:2667649-2667668(+)
CCCTCCTCGGAGGAACTCAT
>Locus:SMc01962_1:2684425-2684406(-)
CTCATGGACTTGAAACACGA
>Locus:SMc02020_1:2724192-2724173(-)
ACATGTCAAAGGGCGAGGGC
>Locus:SMc02024_1:2727165-2727146(-)
CGGGAAATCCTATGTCTGCC
>Locus:SMc02025_1:2728799-2728780(-)
GATGTCTGGGGCGCGACCAA
>Locus:SMc02360_1:2781041-2781060(+)
ACCTGAGGGAGCGCGACCAT
>Locus:SMc02437_1:2820230-2820211(-)
CTCGACGACGTCAAATCCGA
>Locus:SMc02438_1:2823994-2823975(-)
GGCGCCGGCGGGGGCGTTTT
>Locus:SMc02448_1:2830127-2830108(-)
GCCATGCCGCCCGCCGACGA
>Locus:SMc02450_1:2831486-2831467(-)
ATTCCGATCCGCGTCGATAT
>Locus:SMc00739_1:2842978-2842997(+)
CGAAACCCTGGCAGTCCTGA
>Locus:SMc00722_1:2860064-2860083(+)
GACAGCCTGTCGCCCGAGCT
>Locus:SMc00681_1:2894662-2894681(+)
CCGAAAGCGGAGGCGGCCAT
>Locus:SMc00639_1:2938330-2938311(-)
CTATTCGCAAATCGCGGATG
>Locus:SMc04459_1:2942329-2942310(-)
TCTGATCCGCGGCGAGAAGC
>Locus:SMc03967_1:2960888-2960869(-)
CAAGGCCGAGTTCAAAGGCA
>Locus:SMc03985_1:2984463-2984444(-)
AAACAGCAGCTTGGGCTAGG
>Locus:SMc04004_1:2999054-2999073(+)
TGCACGTTTCCCGAAGCGGG
>Locus:SMc04006_1:3001501-3001482(-)
AGCTGGATGGTTCAGCTTTC
>Locus:SMc04007_1:3002042-3002061(+)
AGCTTCGCGTTTTTCTTGCG
>Locus:SMc04010_1:3005448-3005429(-)
CTGCTCGGCGGTCGCTCGAA
>Locus:SMc04039_1:3043100-3043119(+)
GGTGCTAGCCGGCGAAGCAG
>Locus:SMc03922_1:3069896-3069915(+)
ACGCTGATGCTGGAGCAGGA
>Locus:SMc03925_1:3072731-3072750(+)
TCGCGAAAGGCTAAACAGAT
>Locus:SMc03930_1:3079779-3079760(-)
GATACGTTCCGTGTCGAGTG
>Locus:SMc02980_1:3102351-3102332(-)
CTGCCGTCCGCGAGCGTCAA
>Locus:SMc03152_2:3110393-3110374(-)
CGGCCTGGCCGATGCGCTCG
>Locus:SMc03152_1:3110441-3110422(-)
GGACGGCCGGGCCGAGCGCG
>Locus:SMc03185_1:3149894-3149875(-)
ACTGGGAGATCCGGCTGCGC
>Locus:SMc03197_1:3160837-3160856(+)
CTAGCGAATGATTGCACGAC
>Locus:SMc03199_1:3163221-3163202(-)
TCAGCTGTTTCTATCGCTGC
>Locus:SMc03199_2:3163239-3163220(-)
GTCATCTCTTGGGTTTGTTC
>Locus:SMc03208_1:3174421-3174402(-)
GTAACTAATATAGCGAAGGA
>Locus:SMc03150_1:3176807-3176788(-)
TTCAGAAACGACGGAGGCAT
>Locus:SMc03121_1:3216025-3216044(+)
GCCCTATGTGTTTCCGCACG
>Locus:SMc03113_1:3224091-3224072(-)
AAGGAGAGAATCATCACATG
>Locus:SMc02501_1:3291211-3291192(-)
CTTCTACATGGTCGGTTCCA
>Locus:SMc02489_1:3305600-3305619(+)
CATAACACGCCCGATGCGAT
>Locus:SMc02484_1:3310955-3310936(-)
CTGATCCTTTGGTTCGTCGG
>Locus:SMc02476_1:3321182-3321163(-)
GCAATGGCGGATTTGCTTCC
>Locus:SMc03236_1:3344858-3344877(+)
CGCAACAGGAAAGTTGACGA
>Locus:SMc03237_1:3347160-3347141(-)
TTTTCCGATGCGCAAGGATC
>Locus:SMc03239_1:3348379-3348360(-)
GCGCGGCGTGCCTACAGCAA
>Locus:SMc03243_1:3353599-3353580(-)
GCCCCTTATCCGCCTGCAGG
>Locus:SMc03244_1:3353775-3353756(-)
GTCAGATACGATGTGCCGCG
>Locus:SMc03747_1:3355709-3355728(+)
AACGTTGAAATGCTCTAGAC
>Locus:SMc03265_1:3380410-3380429(+)
AGCCACTCCTTGTTTGACAT
>Locus:SMc05015_1:3390802-3390821(+)
CGTAGGCGAGATCGAGGCCA
>Locus:SMc03279_1:3394173-3394192(+)
AGCGTTGCGAGCACGCTGGT
>Locus:SMc03282_1:3395928-3395947(+)
TGGTGTTGTGGACGTTCTTC
>Locus:SMc03290_1:3407954-3407935(-)
GCGAAATCTCCGCGGAACAA
>Locus:SMc03293_1:3409754-3409735(-)
TGACGACGTCGTTAGCGACG
>Locus:SMc03298_1:3413697-3413678(-)
ACCCGCATCGCTCAAGGCTG
>Locus:SMc03777_1:3444609-3444628(+)
CACCTCGTTCAAGTATCGTG
>Locus:SMc03799_1:3464202-3464221(+)
ACAGTGAGGTTCTCGCCAAT
>Locus:SMc03872_1:3536729-3536748(+)
ATGATAAGGCAGGCAGTCAT
>Locus:SMc03877_1:3545096-3545077(-)
TCAGCACTGCAGCGAGCTTC
>Locus:SMc03878_1:3545770-3545751(-)
CGCTTCCGACGACGCGGGCT
>Locus:SMc03881_1:3548682-3548663(-)
AACTGCGCCGCCCGCATCAC
>Locus:SMc03882_1:3549084-3549065(-)
TTTCGAGACCTATGAGCTCG
>Locus:SMc03884_1:3550607-3550626(+)
GCGTGTCAAAGAGCCTTTAT
>Locus:SMc03901_1:3570779-3570798(+)
CCGATGCGGGAGACTTGAAT
>Locus:SMc04387_1:3589182-3589163(-)
GACGCCTATTATTTCGAAAG
>Locus:SMc04087_1:3626603-3626622(+)
AGTGCCGGGGAGGGATGAAG
>Locus:SMc04093_1:3636748-3636729(-)
GGCATTCCGCCCATGATCTG
>Locus:SMc02804_1:3640879-3640898(+)
CCGGAACATCGACAAAGACA
>Locus:SMc02765_1:29276-29320(+)
GACCGCACGCATGGAGCAACGGTTCGCCGACGTGGCGGCCGAGGG
>Locus:SMc02754_1:47884-47838(-)
AACGCGCTGGATAGGCTGGTTCGCGACAGGTTCGGCGAAGAGATGTG
>Locus:SMc02579_1:65126-65230(+)
AAACTGGAACGGTACGCAGACAAGAGCATTCCACATTCCGGACGGAAAACCGCTGCACACTTTTCCTGGAAGTGCTCTAGGAAGGCATTCACATGGATACGCGAC
>Locus:SMc02581_1:68917-69051(+)
TGGACCGCGTTGAGAAATATGGATTGCAGATCGATGCGGGGCTCCACCGCTTTCTGGTCGAAGAGGCGATGCCGGGCACCGGCGTCGACGCGGATCGGTTCTTTTCCGCCTTCTCTGATCTCGTTCACGATCTCG
>Locus:SMc02591_1:89422-89375(-)
CACCCTGTCACTTGCCCTGACTGGCTCGCCGCCGATTCTCTTGAAATA
>Locus:SMc02602_1:96306-96422(+)
GCTGGCCGTTTCGATTCTCTGCCTGGGCATCTATCTGTAAAGCATTCCGGCCCAAGGTCGTTGCGACGTTTAGCGATGATCGGGAAGTCGTATTTGGATAATTGCGACGACGCCTGC
>Locus:SMc04134_1:138021-138065(+)
TGGAGAAGATGCGAGACGGAGCGAAGGGGAGGAACGGGTCCGGGG
>Locus:SMc04126_1:149341-149466(+)
GAGTACGCCCTATGCGAAACTGCCGGGATGGGTGGAATATGGCCTCATCCCGCTGATCAATCTTGCCGTCGCCTTCCTCGTCGCCGGCCTCGTCGTTCTCCTCGTCGGCGAAAACCCGCTCGAAGC
>Locus:SMc02851_1:202353-202466(+)
TGCGCATGGCGCTCGCGAATACGGCGCGCCACGGCGACGCCTCCTGATTCTCTTCATCTGACAATTTATCGTTGCATCAAAAGTTTTCGCTTAAAGCCGCCGGGTTTCGATTCT
>Locus:SMc02869_1:224830-224765(-)
GACGCCGGTAATCGGCAGCATGCACCGCTTCGATGCGGACGGGCGGGTGATCAAGTCGGGACAATA
>Locus:SMc02872_1:227771-227706(-)
TCATTCTCGCCGGCGTCGCGCTCTATCTCTTCGGCATACAGCGCCGCATGCGCCGCTATCAGTTCT
>Locus:SMc02885_1:241970-241851(-)
CTGACGAAAGGAGCCTCAGATGTTTCTGATCGACATGTTCAACAAGAAGACCATCCTGCCCGATGCCGCAACGGCGCTGCCCGGCCGAGAGGAGGAGATCCCGACCGCGACGACGCATTT
>Locus:SMc00333_1:286979-287059(+)
TGTCTCACGGCTCGAACCCGCGGCCCGCCACCGCACGCAAGTCTTCCGACCTCAAGGGCACCTTGCGCATTCCGGGCGACA
>Locus:SMc00345_1:301850-301701(-)
GCGGCGCTTGCGCGACGACGCAGCTCGATGTTTCCTGTGGCGCGAAAGCCAAGTGAACAGGACATGCGAGATGAGCGAAAAGCCACGCGTCACCATCCTCTACTGCACCCAGTGCAACTGGCTGCTGCGCGCCGGATGGATGGCGCAGGA
>Locus:SMc00363_1:318463-318507(+)
CGTCTGCCTGTTTCGCATATCAAGAACAATGGAGTAGCAAAATGC
>Locus:SMc00374_1:329166-329098(-)
CCTATGTTTTTGCCGCAATCCTCCCAATCGCAGCTTGTTTTCATCCAACCACATGGAGCGAAACCATGG
>Locus:SMc00408_1:359118-359252(+)
GGGGATATCGGCGTCGCGGCATATGCAACTGGCCACGGCTCGTTACAACGAGCTATAGGTAGTTGCGGTGGCAAACACAAGAGAATCGACCTTCTCCTCCCACATCCAATTATATCAGGAATAGCTTTTACATGG
>Locus:SMc00414_1:363489-363379(-)
TCCGATGTCGCCGGTGGTCGCCATGCCGGACCGCTACCGAATCCAGCATTTCGACTTCGTCGTGCGAAACATTCCGCCGGCGCAGCTGTGGATCTACCGCAAGACGCACTG
>Locus:SMc00427_1:374944-375033(+)
TGGCCGAAAGCATTGCCGAGGCGGTCTCCCGCCGCCGCACATTTGCGATCATTTCGCACCCGGACGCCGGTAAGACGACGCTCACCGAGA
>Locus:SMc01166_1:382090-381950(-)
CATCGATACCGATCCGCTGATCACAACGGAGGCCGGCGGGCACTGGTGGGACGTCGCGGTGCCGGAGGTTTCCGACCGCGATCAGGTGAAGGCCGCCCGCGAAGGCTACGAAAAGGCCCTCCAGGCGCAGCGGTTTGGTTG
>Locus:SMc01163_1:388273-388205(-)
GCATTTCATTTCATTTCGCCGAGCACAGACGAGGGCCTGGCCCGGGAGAAACGAGATGAGCGGCAAGCG
>Locus:SMc01147_1:404141-404076(-)
TCGGCTGCGCTGCACGCCCGCCGGAATGCTGATCCTCGACGCCGTGGTGGCCGACCTCGCCTGCTG
>Locus:SMc01138_1:413048-412986(-)
CCAACGACATCGTCACCAATCCGGACGTGCGCAGGCTCTATCTCGGCGACAATTTCAGCCTCT
>Locus:SMc01128_1:423080-423148(+)
GAATCCCAGCTTCGGGGCACCGGGCCGGGGTCGGGGTTGTATACTGCCCTGGTGTCACTATGTTGTTGC
>Locus:SMc01126_1:426678-426634(-)
GGTCGCCCACAGGAGGTTGAGGAAACATGCCGGGTATCGACAAGA
>Locus:SMc01119_1:436199-436315(+)
TTGAATCACGCTATTACGCCTTGCGGGCTCCGCTCGAGGCTCCTATATTTTGGAACAATTCTAAAAAGGCCGGTCGAGGAGCGCTCCCGGCAGAATGGAGTGAGACATGTTCATCCA
>Locus:SMc01730_1:472437-472330(-)
TCTCGAATACGAGTTCGCCGAGGCCTGGGAAACGTCGAGCGACGCGGACGATCAGATCGACTACGTCACGGAAGACCTGGCGGGTTTCCTGCGCAGTGTGATTGTTTA
>Locus:SMc01726_1:477261-477127(-)
TGCCGCGCACGCCGCAAGCACTTCGGCACAGCCGAGCGACCGCCGTCACAATGGCTTTATGTTGCGTCCGGATCATTCCATCCGCCAGAGAGTTGCGCTAAACAGCAGCCGGTATTTTTCGAGGATCCGCCATGT
>Locus:SMc01723_1:478896-478810(-)
GACGTCGCTCTCCCCGGAGCAGGAACAGAAGCTTCAGGCAGCCATTTCCGAGGCGCAGACGCCGTCGCCGCAGGCGGGGACATTCTG
>Locus:SMc01715_1:489776-489744(-)
ACTTCCTGCTCGACGGCCTCGCTCCGAGACAAT
>Locus:SMc01705_1:507672-507613(-)
GCACCAATTTCCGCAACCTCACGAAGGATGCGCGGGTCGCCCGGTTCAGCCATCCGTCGT
>Locus:SMc02174_1:521376-521459(+)
GTCCCAGAATGTCATCGTGCTCATCGGGCGCATTCTTCTCTCGATCATCTTCATAACCTCCGGCTTCGGCAAGCTCACCGACCC
>Locus:SMc02162_1:534409-534368(-)
TGGCGACCAGAGGGAGGAAGGTCATGGCGGAAGCAAGCACGC
>Locus:SMc02161_1:534635-534736(+)
GCCACGACATCGGCTGCGCCGAGGTCCCCAAAGATATTCACCAAATTCCTCCCAAGCGGCGGCCGACGGGCCGCGAGCCAAGGCCACGCATGTCCGAAGATG
>Locus:SMc02139_1:573279-573163(-)
ACCCGCTCAAGGAAGAGTTCCACTTCTGCGGCAACGACTCCCCGGAAGCCTCTCCCTATTGCACCTTTCATGCCCGGCTGGCCTACCAGCCCTCTGCCGAGCGCCGGCGCATGCGCT
>Locus:SMc02222_1:583821-583732(-)
AAGACGCCGCGCCGGACTTGTAAGGCTTGGAGCAAGTCCTTAACTGTCACCCACCATTGCAGGTCCGCCGAACCCGTTATGCACCCGTCG
>Locus:SMc02223_1:585390-585259(-)
GAAGGACTATTTTCCTCGCTGTGCTTTACGGTCGCAAGGCGCTTGGCTAATGTATTCGCAGACGCGGAGCGGCTGGCTGTGCAGCCCGCATTCGCTTCTCCTTCCGAAGATGGGTCGACATGCTCTCACATG
>Locus:SMc02234_1:598622-598750(+)
TGCGCTCGCTTCTCCTTCACTCGCTCGTCGCCCTGGTTCTCGCCGTCGCCACCCCGGCCGCAGCGCAGGTTCTGGAGCGCCAGGTCACCGACTTCACCGAGAAGCTCGAGATCGGCATCTCGACGGAAG
>Locus:SMc02247_1:610091-610207(+)
GAGACAGGCAGTCGCAATACTCGCAGTCGGGTTGGGCTTCGGTCTCATTGCCCCGGCGGCTGCGCAGGAAGCCTCGCCCGGCCGCTACAGCATGCAGAAGTCGGAAACCGGATTAGC
>Locus:SMc02249_1:611553-611473(-)
GCAGCACAAGCCCGTCCGACCGGCGGCTCTGCGCGCCTGGCTCACCCAGCTTGCCGCGGCGGGACGCGCGGCGGCGGAATA
>Locus:SMc02253_1:618191-618156(-)
CGCATGAGCGGAAACTGCTCGGAGAGGACGACGCCT
>Locus:SMc02256_1:621377-621309(-)
CGACGATCTGCTGCCGATCGGCGCTGCCTTCTGGACCGAACTCGCCGAAGCCTACCTCGCGCGCCGGTG
>Locus:SMc02326_1:658861-658917(+)
TGGCAAGGTCTAAGCCAGAGAACATCTACACGACGGGGGCGGACTTCGCCCGGATGT
>Locus:SMc02291_1:663868-663824(-)
GAACGGGAGCGGCCCGACGTCGCCCGCCACCGGGCACGATGGCTG
>Locus:SMc02292_1:664687-664607(-)
GTATGGGCAGGGTGTCTTCGACGAGAAGGTCGAGCGGACGTATCAGTGGGTGTTCGAGAAGTATTCGGGCGGCTCGGTTTA
>Locus:SMc02297_1:672392-672306(-)
GAGCATGTCCGGGCCTTTCGGGGGCTAATTCAACGCGAGACTATCAGGAAGCGCTCAAGAAGTGGCGCGAAGCGTCAGCGGAAGTGG
>Locus:SMc04430_1:676473-676417(-)
GTGACGAAGCGTCAAGTAAATTACGCCGCATATGTAAGGCTAATTATGCCGGGACGC
>Locus:SMc02305_1:677870-677944(+)
GACGCCCTTCAACAATGCCGGATCGGCATCGATTTTCCAGAAAGGCGGGCAGCGCCCGTGCGAGAGGTCTCATGG
>Locus:SMc02305_2:679182-679298(+)
CGAAGAGAAGCTCACGCGCTGCGGCGCCCATGTCGAGCGCGTCAGCGACTGACCCGGCCTGGCGCGTCCAATCAGGTGCGCGGAGCCGCTGTAGCCCTTTCGGTCACTTCCCGCGCC
>Locus:SMc02316_1:688181-688270(+)
GAGTTCCGAAATGCCAAACGGGCTGCCGTCGCGCAGCGACGAAGACCGGCGCGAGTTTCTGAAGAACTGTGGGCGCTTCGCGGTGGTGAC
>Locus:SMc03016_1:714840-714890(+)
GGCTTATCTCGCGACCGAAGATCGCGACGACGCCGGCCGGTCGGGCCGCAA
>Locus:SMc03042_1:737752-737805(+)
GAACGACGAGAGCAATCACAACGGCAAGAACGAAATCATCATCGTCCGGCGTTC
>Locus:SMc03047_1:743174-743287(+)
CGCCGCAACAAGGAAATGAGGATCCGATATGAGTCTCTACGGTACCATGAGAACGGGCGTGTCCGGCATGAACGCCCAGTCCAACCGGCTCAGCACAGTCGCCGAGAACATCGC
>Locus:SMc03062_1:759386-759427(+)
GGAACAGTTGATTGCTGCCATTCTGACGATGGTGGCCGGCGT
>Locus:SMc03069_1:768654-768547(-)
GAAAGAGGTGCTTGCTCAGGCCGAAGCGTCCGGCGACGAGGCGGAGATGCCCATCCGGGCCATGCTTCGGCGGGCCGCATCGCCGCTGCAGATATACTGGGCGCCCTG
>Locus:SMc00761_1:770973-770926(-)
ACTCCTGTTCCTGGCGCTCAGCTGGTACGCACTGCGCGACCGTTTCTA
>Locus:SMc00763_1:773791-773847(+)
GGCGGAAAAGCAGGACGTGGTGATCATCGGGGCGGGCGCCGCCGGCATGATGTGCGC
>Locus:SMc00767_1:779920-779828(-)
GAAGCGGGGATCAACGAAGTCCCCCGCGACCATCGCCCAAAGGAGCACTCCGATGACTGTACAGACACGCGTCAAGGAACGGGCCGAGGAACA
>Locus:SMc00771_1:784411-784476(+)
ACTCTCGACGTGTCGGCGCCGGCCATTGCGTATGGACTGTGCCATTCGAGGATAGATGATGAAGTC
>Locus:SMc00784_1:805435-805304(-)
AACCGTCGGAAGTCGTCAAGTCCTTCGGTGAGATCAAGCCCGACACGCTGCCGCTCGCCGAAATCGCGGCAAACCGCAAGAAGGCCTCGGAACTCGTCGACAAGGTCGGCTACAACGACGGCCCGCAGGATT
>Locus:SMc00799_1:819271-819149(-)
GGCTGGAGGTGGCGCTGCAGTGGAAGGCACCGGACGAGTTCTACAATACGGGTTCTACGTCGCAGAAGAATGAAGATGCAGGAGAAGACCGGCCCCGAGACCGGGACGATATACGCGAACGTT
>Locus:SMc00802_1:821449-821496(+)
GCAGATGGCGAGACTGGCTTGCACTGGTCTAATCCTTGCCGTTTCGGG
>Locus:SMc00803_1:822143-822042(-)
ACCGGACCCCCAAGGGACGCAACGAGAACGGCATCTGGTGGCGCCGCCACGACGAATATGCCCAAGGGTGACCGTCCGATGCGGCTCGCAACGGGTACCGCC
>Locus:SMc00810_1:830753-830839(+)
CGCGCAAGCGCAAACGGCGCCGGCGTTCGAAATCAGCAAGACCGCAAGATCAGTCCGCTGCCTCCGGTGCAAGCGCGCCGGCGTTGG
>Locus:SMc00818_1:839216-839184(-)
GCGCGGCGAAAGCTGCGCCTCTTCCGGCCGCAT
>Locus:SMc00819_1:840304-840339(+)
GGATGTGATGACAGATCGTCCGACGATCACCACCAC
>Locus:SMc00821_1:843041-843073(+)
TGCGCACGACCCACCACGCCTCCGGTTTTGGCC
>Locus:SMc00828_1:849291-849324(+)
AGTTGCTGGAGGCCTTCGGCCGCTGCTCCGGGTC
>Locus:SMc00830_1:851079-851138(+)
TGCCAAAGGGCAGTTTTGCATTTCCGGTGGCGCCGTTGCGCGCCCAGGCGCTCGGCGAGG
>Locus:SMc00913_1:870816-870694(-)
GAAACCGGACCAGTTCCGGAATTTCGAAACCAGGAGCTTTCAAAATGGCAGCTAAAGAAGTCAAGTTCGGCCGCAGCGCGCGCGAAAAGATGCTGCGCGGCGTCGACATCCTCGCCGATGCAG
>Locus:SMc00910_1:872430-872570(+)
CGCGCCGCTTCCCGGAATTGCTTTAAAATCCTTGGGAAGTGCCGCGTTTTTCTCGGCGTAAGGCTTGTATTCTTGCCCCTTCCTTGCGATGTCAGCCGGAAAGCCGAGTTTGCAGGAAGCCAGCATGGCCGTCAGGATCAA
>Locus:SMc00905_1:879019-878933(-)
CCTGCCACCACGTGCCGGATGTCTATTCCGGTCTTGCCGAGCGGGAGGCCGCCGACATTCTGCGCGAATTCTTCGCCGGCCGGCGTT
>Locus:SMc00884_1:902061-901996(-)
CAAGGGCGCGGACCTCGATTTCCTCGTCGGCAAGAGCGGCAGCGAGGTTCTCCGCGAAAGCCACTA
>Locus:SMc00991_1:942494-942462(-)
GCGAATCATCAACACGTTGGCGAACTTCCAGTG
>Locus:SMc00987_1:948598-948497(-)
AAGGGCGATATGAAATGCGCAATACACTCTCTCAGCCGGCTTGGGTCGAAAACACGCTCAGACTTGACCCGAAGCGCTTTCCGCAGCAAGCAAGCTACGTGC
>Locus:SMc00069_1:984483-984430(-)
TCGGGCTCATCCCGAAGCGTTCCCGCGCCAGACACACGGCATTGGAAAACAATA
>Locus:SMc00080_1:1013714-1013652(-)
CAGCCGGGCGGTTCGCTTTACGGCGCCGGGCGAGAAGGCCTTTCTGGAGCTCTTCCCGCGGTG
>Locus:SMc00029_1:1034054-1034188(+)
CGGTGCGGGTCCGGCGTAGCTTTGCCACGCTTTTATTGTTCACAGGGAAACGGCTTGTTCTCGAATCTCCGTCTTATCGGAGTGAACAATCGGCGCGAATATGCTTCAAAGTGCAAACCCGTGAGGCAGCGATGT
>Locus:SMc00093_1:1041034-1040927(-)
CGCCGCGTGTCCTTCTCCCCGCGAGCGTGGAGAAGGTGGCGGCAGCCGGATGAGGGGCATGCCGAGTGCATCCAAAAAAGAAAGCAGCGAGAATGCAGGCAGATTTCG
>Locus:SMc00032_1:1044983-1045081(+)
ATAAAAAAATCTGCGCTTTTCTCTTTCTTTTTGCTTGGAAATCCGGCTCAATCAGCGGGAGGCGTCCATGCGCATCGGCATGACTGGAGGTTGAAATGG
>Locus:SMc00044_1:1068544-1068624(+)
GACCTATGCGGAAAACCTCTGGCTCTTTTTCACCCTTCTCTTCGGCATCATCATCGTTCCCGGCATGGACATGGTTTTCGT
>Locus:SMc00108_1:1071017-1070892(-)
GGCGGGCTGCGACTACCTCTCGGTCAGTGCCGCCACCGGAAACTTCCAGGCGCACCGTTTCTACGAGTCCGAGCGCTTCGTGCCGCGCCCGGTAACCGGCATGCGCTACCTGCAGAAACTCGGGTA
>Locus:SMc00453_1:1075886-1075848(-)
AACCGGGCGAGGAAGTGCTGCAGACCTTTTGCGGCACGT
>Locus:SMc00114_1:1078167-1078098(-)
GGCCGCTTTCAGCGGCTGGAGGAGATCGCCTTCGAATATGCCTTCGCCATCAAGGTCGCAGGCAGGATGT
>Locus:SMc00114_2:1078247-1078098(-)
CAAAGCTGCGCGAGGAGACGACCGGCAGCGAACCCATCCTGCTCAAGACCAACATGGACGCGGGCCACGGCGGCGCTTCCGGCCGCTTTCAGCGGCTGGAGGAGATCGCCTTCGAATATGCCTTCGCCATCAAGGTCGCAGGCAGGATGT
>Locus:SMc00056_1:1090246-1090320(+)
GACGCCCGCTGCAGTCCTGAGCGCGGCCTCCGGCGTGGCGCTCGTGCTTCTCTCGCTCGCGCTGCTGTTGACGGT
>Locus:SMc00063_1:1098778-1098843(+)
ATCCGGCCTCGACGCGTTGAAATCGCGCAAAGGGTGATCCCGGAATGGCAAGGAGCGGAGAGATGG
>Locus:SMc00065_1:1104576-1104710(+)
GCAACCGCCGGACGCGGGTGCGCGTATCCTCAAGGCCGACATTCATTTGCCATTCAGCCTGTATCGGTTAATGATTCCGGCATAGTGCTTCCCAGTCGAAAGTGCGTTCATGTCTTCAGCATTGACCATAGCCGC
>Locus:SMc02387_1:1142732-1142691(-)
CTTGATCGGGAGGACCTGAAACCGTGCCCGCATACGCTATCT
>Locus:SMc02393_1:1146696-1146571(-)
CCATCCTTATGCGATAAGTTCCGCGGGCATTTCCGAACGGAGTACGGTTTTTCAAGATGTCCGCATTCTCACGCTTCACGCCACTCATCCAATCCCTGCCGGCCAGCGTTCCCTTTGTCGGCCCGG
>Locus:SMc05004_1:1151433-1151287(-)
AGCGGCGCCATGTTCGTCTTCGTCCAGGTCTCATCGATGAAAACGAGGCGGGCGGGATCAATTCCGGGGCAGTGCTTCAGCCATCGTGCCCGGTGGCGGGCGACGTCGGGCCGCTCCCGTTCGCTGGCGACCAGCGTCTTTTTTTAT
>Locus:SMc02644_1:1176543-1176686(+)
GTGGCGAGCGCCCGCTCGCTGACACGGCGGCACCGTCTCATGATCTTCTGTGGAGTTCGCCCGGGCGGCCACCGGCCTTCACTTGGCCTTGATGGTCTGCGCCAGTATGGTCCGGCCGAAACAGGAAACGGAACGATAGAATGG
>Locus:SMc02642_1:1179232-1179312(+)
GGTACGCAATGTGGTCCGCGGCCTCTCTCTTGCCGTCCTTCTGACGGCGGCAGTAACGGCCTACCCCCATACGGCAGACTC
>Locus:SMc02631_1:1191212-1191268(+)
GCACGTGACCGGCCTCAACATCCATCCCCTGAAGAGCGGCCGCGCGGTGCCGCAGAC
>Locus:SMc00558_1:1228769-1228810(+)
TGGAAACGATCTCACAGGAAAAGGCCATCGAGGCCATGCCGC
>Locus:SMc00581_1:1250210-1250118(-)
AGGACCTCGGCAAGAAGAAGTCCGAGGGGGAAGACCCGAACAGCGCCAAATATCTTGAAGAACTGCGCTCGAAGGCGCAGATCGTCAACAAAT
>Locus:SMc00601_1:1271637-1271488(-)
CGCCTTCCTGCTCGCCGGTCCCGCCGGCGACAAGATCGTGCCCTATGTGACGGAAGCCGGTATCCTGCTGCTGTGGATCGCCGCGGCCATCACACTCTATACCGGCTACGACTATTTCCGCGCCGGCCTGAAACATGTGGTCAACGAATG
>Locus:SMc00603_1:1274441-1274331(-)
TGCGATCCGCTTCCTTTTCGACACGCCGTCGGTTACCGGACAGATGATTGCACTCGACGGCGGCCAGCACCTTGCCTGGGAGACGCCGGATATTCGGGAGATAGTGGAATG
>Locus:SMc01755_1:1299689-1299609(-)
GGTCGATGCGGTTTCGCAGCCTTCTGCGCACATCGTCCTTCTTCAACAAGCTTGCGGGCGGCCAGACGCGGAAAGAGCCTT
>Locus:SMc01759_1:1305692-1305597(-)
CAACGACGAGGCGCTGATCGGCGAAGGCCGCCATCTTCCGGCCGGCCGCGTTGCGGCGCTGATCGATATTCTGACGCCCGAGGACGACGAGGAGTG
>Locus:SMc01794_1:1340782-1340714(-)
CGGACGCGTTCCGATAACCGACCCGGTTCTCGCCGGCGACACCGTCTATATACGCGAACGACTGTTCTG
>Locus:SMc01795_1:1341500-1341547(+)
GTCGGGCATCGGCGGGCAGCAGGATGTGGATATCGATCTCGGCGGGCT
>Locus:SMc01801_1:1348247-1348143(-)
CACCAAGGGCGGAGCGCATGTCAATCTGGTCGCGCTGCTCGACAATCTCGGCAAGGGCGCCTCGGGCGCCGCCGTCCAGAACATGGACCTGATGCTGTCCGCCTG
>Locus:SMc01910_1:1372294-1372425(+)
GCGGCTTCAGCGACTGGAGCTCGTCCGCTACGGCAAATTCACGGAGCGGCATCTCGATTTTGGCGAGGCGAAGCTGGGCGAGCCGGATTTTCACCTCATCTACGGCCCGAACGAAGCCGGCAAGTCGACCCT
>Locus:SMc01919_1:1383488-1383586(+)
TGGCTGGGGCACGCAAGGACGGACAGGAGAGGACAGCCGCGAGCGCGGCCGGTCCATTCGCATGGCCTCAGGGCGCCGACCCGGCCGATCCGTTCGGCA
>Locus:SMc01933_1:1398154-1398101(-)
CGGCGCCCACTAGCATACGATATACATAGTGCATATCATTGGAGGACACGATGC
>Locus:SMc01368_1:1412283-1412224(-)
CTTCGGGCTTTATGTCGTACTTTCCCTGGTCCGCATCGTTTTGAAACCAAAACGGCCTTG
>Locus:SMc01356_1:1426985-1427032(+)
GAAGTGGTTTCTGATCTTCTGGGGCGGTCCCGTGATGCTGCTTACGGG
>Locus:SMc01344_1:1436436-1436404(-)
CGAATATGGCGAACCCCTGATCGTGATCGAGTA
>Locus:SMc01342_1:1437540-1437490(-)
GATCGAACAGAAAGTCGCCAACATGCGTGCGTGCGGCAAGACGGTCTGCTG
>Locus:SMc01342_2:1437616-1437491(-)
ACGAGCTCGGCATCACGGGAACGCCTTCCTATGTCGTCGGCAACGAGGCGGTCTTCGGCGCTGTCGGGGCGCCTGAGATCGAACAGAAAGTCGCCAACATGCGTGCGTGCGGCAAGACGGTCTGCT
>Locus:SMc01336_1:1444479-1444405(-)
GACGTCTTCGACAGCCTTCTTGAAAAAGGCACTCTGTCTGTCGTCCCGCCGCGCCGAGGAGCACAGCTTAGATGG
>Locus:SMc01335_1:1446396-1446533(+)
TTGAATGCGCAGGGCGTTCCGGGATCCTTGATTTCGCGCCTGCCCGACGCCACTGAGTGGGGATGTGATTTGTGTCGACCCGGTAACAGCGATATGCTTTTCAGCAGATGCGCACCGTATGATCCGATAACAGCCCTA
>Locus:SMc01329_1:1454415-1454486(+)
GAAAATCCTTCACATCGACTCCGGCATTCTCGGCGAACACTCCGTCTCCCGCCGCCTGACATCGGCAATCGT
>Locus:SMc01319_1:1463513-1463626(+)
CCCCGGCAACCCGCGTCGCGACGGTTGTCGCAGCACCGGCAAGCCAGCTTGCCCGCGTGTTCTCGGCCTATGCCAAGAAGGACGAAGCCGCCTGAGGCGGAATTTCGCTGTTGT
>Locus:SMc01269_2:1505693-1505592(-)
CAGGGTGCCTCGGCACCCGACAACGACAACAGGCGAAAGGAGCTACCATGCTGTTATCAACCGAGAATGCGATTGCACGTCTGCGCGAGACAGGAGACGGCG
>Locus:SMc01269_1:1505792-1505643(-)
GGCAAAGCCGCTTTTAGCCGTCTTTTTGCCGCTTCACATTGCCCCATCCGCAAGGAAAAGCCTATAAGCTCCCTTCACCTTCGCCCCACCGCGGGCAGTCAGGGTGCCTCGGCACCCGACAACGACAACAGGCGAAAGGAGCTACCATGC
>Locus:SMc01264_1:1512573-1512526(-)
GCACCGGCGGCGAGTCGCAGCAGGTTTCCCCGGAGGGGACCGAGAAAT
>Locus:SMc01263_1:1513136-1513035(-)
TCCATAAGGGCACCATGGTCTTCGAGACCTATGAGGTTCAACCCGACCATACATATAAGCTCGTTCGCCGCAGCGTGGCCGACTCCTGGCCGCCCGGCGACT
>Locus:SMc01018_1:1544421-1544308(-)
GGGCGAGACTCTGGCAGAATTCCGGTGATTCGCGCGACAAAGGATGGCGGCCGCGCCGCGGTCTTGCTATGGCCTAGCCGACAATTAGACAGGAACGATCTGAACGCTTCATGG
>Locus:SMc02117_1:1593447-1593533(+)
TGGCAGACAACAAGATCGGGAAGGCGGAGCAGGGCATCAATACCCGTCTCGCGCACACCGGCAACAACCCCTCCGACTTCCATGGCT
>Locus:SMc02115_1:1596165-1596106(-)
CCCCAATCGACACCTAAGACTTGCATATATCGGAGTACGACATGGCCGGCCACAGCATCC
>Locus:SMc02097_1:1611256-1611342(+)
TGCAAGAATTCAATCCCGCTAACGTACCGGCTCACGTCGCCATCATCATGGACGGCAACGGTCGTTGGGCGAATGCGCGTGGACTGC
>Locus:SMc02096_1:1611999-1612079(+)
TGCAGGCCGAACTCAAACTTCGTATTGCCTCCGGGTTGGTTCTGGCTGCGGTGGTTCTTGCTGCAACCTGGATCGGCGGCT
>Locus:SMc02087_1:1623544-1623407(-)
CATATGCGTTTTCGCATCGCACAAGTTTGCCTTTGGTACTGCTTGGCAGTCGAAAATAAATCATATAGCAAATTCGCAACGCTCAAATTCGCGGCACAGAGCTATGCCACGATGTCACAAAAACGGAGGGTCCCATGT
>Locus:SMc02082_1:1629673-1629720(+)
TGGTGTCGATTGTCCGCAAAGCAGCCTTGTGGGCGGCTGTCTCGACCA
>Locus:SMc02065_1:1652153-1652245(+)
GAGCCGCGATATCGAGGACCGGCCGCAGCCGCTTATCGAGCATCTGATCGAACTGCGCACGCGGTTGATGTGGGCGGTGGGCGCATTCTTCGT
>Locus:SMc02064_1:1653131-1653169(+)
TGCTCGATATCAAATGGATCCGTGAGAATGCAGACGCGC
>Locus:SMc01230_1:1694517-1694425(-)
CTGCCCGCATCGGCCGGCAGACGCGCGCCGAAGCCGATCAGCTTTGCGCCGCCATACGAAAAAGCGGCGGCGCCTGCGTCGTTTTCAAGAACT
>Locus:SMc01217_1:1706957-1707097(+)
GAGTTTAGTCGAAGAGGAATCACAAGTGGCCGATCCGGCGCCGCAGACGGAGGTCGACCTGGAGGAGGGGAGCTGGAGCGAGCTCCTGCGCCCGCGCCACCTCGCCGCAACCGTGACGCTGTGCCTGGGCGTCGCGCTTTT
>Locus:SMc01216_2:1708494-1708429(-)
CCGCCGCCGCCCCGGCCTTTTCCCGCATCCGTTCAAAGCCGGCCTTGCGCCGTCCGCGGCTCGGTG
>Locus:SMc01216_1:1708819-1708727(-)
CGATTCAGGCTGCGTTCCATTGCGGCATGGTTCCATGTCCCAACATGCGGAAACGGATCACCCGTGACGCGCGTGGTTGGGGCAACGACATGC
>Locus:SMc01200_1:1728447-1728412(-)
CCGCACCCCGGTGGGTGCGACCGTGCTGATCATTTG
>Locus:SMc01698_1:1729115-1729255(+)
TCTGATCGACTGGTTCGGGGAAGCAGCGGAGACAAGGAGCGGCACGATGAAACTCGGCCTGGAAGGAAAAATCGCAATCGTGACCGGCGCGGGTTCCGGCATCGGCGCCGCCGTCTCCAGGCAACTTGGCGGCGAGGGTGC
>Locus:SMc01169_1:1760917-1760792(-)
TGCTGGACCCCTCATCAACGCGGCAGAAAGCCCATGGATAGGAGAGGAACGCAAAGATGCGTGTCGGTTGCCCGAAGGAAATCAAAAACCATGAATACCGTGTCGGCCTTACGCCCGGATCAGTAC
>Locus:SMc01168_1:1761021-1761128(+)
GACTGGCTTGGATGCTATCGATCGTTCGATTCTGCGCATTCTGCAGCAGGATGGCCGAATTTCGAACGCGGACCTCGCCGGGAGGGTCGGCCTCTCCCCGTCGGCCTG
>Locus:SMc00935_1:1764013-1763894(-)
GGGCAGATCTCTTCACCTCCGAGCAGGACGCGATCGACTCGGCGATGCGCAAGGGGCGCCAGATCATCGACGAGCAGCGCGCGGCCCTCTTTTCCGACGACGCTCAGTCGCGGCCTGTCT
>Locus:SMc00935_2:1764241-1764197(-)
GGGCCGGCGAGCACGGCTAACTGTGAGGCATGGCATCGTTTTTCT
>Locus:SMc00941_1:1769416-1769336(-)
GCGAGTCGTCAAAGCTGGCCGTCAGGGTGTGGAGAGGAGAGGACGCCACGCGAGCCGACTGCGACTGTTTCTACTATCATT
>Locus:SMc00959_1:1785950-1786096(+)
GTCGAAGCGCGAACTCATCGATACCGGGACCGACAAGCGCTACGTGCGGCGCGACGAAAGCGGGAAGTTCAAACATTCGGTGGATGTCGGCCGTTCCCTGTCGTCGGACAAGAAACAGAAGGCGAAGCACGATGCCAAGCCCGGCCA
>Locus:SMc00239_1:1806046-1805900(-)
GTTACCCGGCAAGTCCGCCGCTGGAGATCCTTGCCGTCAATGCCTTGTTCGCAATGCTCTGGCTCGCATCGGCTTCGTTGTTTCGGAAAGCGGCGCGGGAAAAAACTCCCGCCGGCAGGGCGCCGTAGCTCAACTCTCCAGCCTTTT
>Locus:SMc00246_1:1813924-1813838(-)
CCAGACCTATCCGCTCGCCGAAGCCGGTCGGGCGCATACGGATCTCGAAACAAGAAAAACAAGTGGAACGACATTGCTGATTCCCTG
>Locus:SMc00258_1:1826828-1826914(+)
AGACGGGTTGCGGAAGCGGGACGGGATGTAACCGCAGCACGTCGAAACACTACGGGGAGGAAGGATGGGAAGATTTCTGGAGTTCTT
>Locus:SMc00266_1:1834449-1834417(-)
CCGCCGTGCCCTGGTTCTCGCTCGCATTGCTGT
>Locus:SMc00269_1:1838313-1838281(-)
AGTCGATGGTGCAGAAAATCCGCAGCTGGCTTT
>Locus:SMc00275_1:1844200-1844298(+)
ACGGCGCGCGTGCAGCAATTGACGGATGGCTGCGCATCATCCTTCCGTCAGCGCGGCGGAACTCCGCCCCGGAGGCAAGCTTGCCGATCAACCCCAACC
>Locus:SMc00280_1:1850129-1850278(+)
TCGCCAATTGCGCAAATGAGCGTAGGCTTCACGATCATCGGCATGTGGCACGGGCGCCGATGGCCGGGAGATCATAGCGCTTTCGCCCCAAGCCGAGGAGTTGCGCGCTGTGTCGGCATCCCGGAACTACTCTCCCCAAGCCTTTCATCC
>Locus:SMc00293_1:1864991-1864872(-)
CCTCGTCACGCATGCGACATCAGAGGCCTCCGTGCGCAAGGCGATCGTCTCGATCAAGGGCGAGGGCTATCTCGTCGGCGAGCCGCAGGTCATCCGGATCGAGCGTCCGAAGGCCTGGTG
>Locus:SMc00530_1:1878435-1878403(-)
GATCGGCATCTCGCTCGAAGGCTCCGTGGGCTA
>Locus:SMc00526_1:1884976-1885035(+)
TCAAGCTCTCGCTCGGCAAGAAGAAGCACCTGCTCGTTCGGCCAGTGTGAGCGGGCGAGA
>Locus:SMc00507_1:1905335-1905466(+)
CCCTGGTTGGCGCGCGTCCTTCCATGGCCCGCATTTGACGTCCTTCGCTCAAATGCGGGCGAAGTCTTTAGCGTTCCTTTAGGTGCTCCATGTGAAGATTGCAGCTGTCTCAATCAGGTTTCGAGGAAACCA
>Locus:SMc00484_1:1931555-1931415(-)
CGAAGAGCAGGGGCTCGTCGTGGTGCATGCGGATTTCTCCGGCAAACGCATCGTCGCTTTCCCCGATCTCGGCAAGGAAACGGCGCCGGGCGACGCCAATGCCCCGGACACGGGAGATTCAGCGCGCGCGGCCGCCGAGTG
>Locus:SMc00481_1:1936873-1936751(-)
AGATCGAGCGGCGGCATGCTTCAACTGTTTTGTGCGTGTCGTCATCCCGGAAACGCTGCACGCTGCGGGCGTGGGGACAGGCGGAGGCGCCATGACGTTCAGGCTTCGCTTGCGGGACTGGCT
>Locus:SMc00476_1:1945177-1945239(+)
GCGCCTCGGTCGCAGCAGCGCTGGACACCATCCGGACCGAACGGGTGCCATGAAAAAGGGCGC
>Locus:SMc00467_1:1957526-1957630(+)
TATATCGCTCCAGACGCTACGCGGATGCCCGCGCCCCGGTTGGGATATCGGCAAATCAACCGTACCGCTCATCATTCCCGAAGGGACGAAAGAATTTGGCGCCCA
>Locus:SMc00188_1:1973771-1973709(-)
CATCACCGAAGCGGTGCTGGAAAAACAGAATGCCAAGGCGCAGTTGAAGCCCGCACGCGCCTG
>Locus:SMc00185_1:1977924-1977880(-)
GCGGCTTCATCGCCGACGAGGTCGAAAAGGAGGAGGCGGCGGAGT
>Locus:SMc00180_1:1983646-1983729(+)
GGAAAGACCGCAACTGCCACAGGGCCTGCCGGCCGACATCGAAGACAAGAAGGCAGCGGCAAAGGCTTGGTTCGAAAGCCTTCG
>Locus:SMc00171_1:1992446-1992363(-)
GATGCGCGGCGACACCGCCGCTGGGCAGCGAGCCGGGGAGGCCGAGACGATGCCCGTCAGGCGGTTCGCACCGCAGGCCGCCTG
>Locus:SMc00167_2:1997622-1997687(+)
GACGGTAAGGCGGACACATCGGCAACGGTCCGCTGCAATGCAGGAAGAAGCACGTGTCCGCGTCCC
>Locus:SMc00167_1:1997677-1997790(+)
GTCCGCGTCCCCGAAAGTGGCATCCAAGATCCGGCGCATCGCGGCGGTTCTCGTACCGCTGGCGCTGGCCGCAGCCGGCCCGGCCGCAGCGTCCGGCGTTTGCGAACGGCTGAG
>Locus:SMc00166_1:1999526-1999422(-)
TTGTTGGGGATCGAACGATGCTGCCTGACCCGAACGGCTGCCTTACGGCTGCCGGAGCTTTTTCGTCGGACGAGCGCGCCGCCGTCTATCGTGCCATTGAGACGC
>Locus:SMc00163_1:2002292-2002369(+)
TGGCACATCCGTTTCTTGTCAAGGACATCGCCTTCCAGGCGGGACTCAGTACGGCGACCGTCGATCGCGTCCTCAACG
>Locus:SMc00147_1:2022543-2022430(-)
ACTGGGCGAACGGTCTCGGGCATCGCCGCATCGTTTCCGCCGCTCCGGTCATCGAGAGGATCACGGAATTCCTCTGGGAGCGCAGGAAAGAGGCTCCCATGTCAAAAATCGCCT
>Locus:SMc00198_1:2030222-2030082(-)
GGCCCTGTGACGAGGGCGTCATGGTGGGCGAGGCGATTGCAGTCGCGGTTGCACACCAGCGTCAGGACCTCCGAACAAGAGGAAGAAACAATGTCGATACGATCCAGACTTTTCGCAACAGTGGCCTTGCCCGTTCTTTCG
>Locus:SMc00139_1:2031501-2031650(+)
TGCTGCATGGTTTGTCGTTTGGTTATTTACGATTACAGCAAACATGCAGTAGACGCCAAAAACGGTACGGGGAATTATTGGCATGAGCGGACTGTTTGCCGCCCTTTCCGCCGGTCTCGCCTGGATCGGTGCGATCATCGATCCGCTATG
>Locus:SMc04223_1:2048620-2048522(-)
AAGAGAGGCCGGCTAATGACAATCGCCCAACTGATGGAGATGCCGGCAACGAAACCGACGTCGCCGCGCGGCTCGCGGTGGTGCTGTCCATCCCCGCCT
>Locus:SMc04237_1:2064175-2064122(-)
AAGCGGAAGTTCTTGCCGGCATTCAGGAGTGGTTCCGTCAGGCGGGGTTTCAAT
>Locus:SMc04238_1:2064711-2064806(+)
GCCGGTGTCCGTCGCTTGTCGCCCGATAGGAACCGAACATACCCACGACGCGGGGCACGATTGCCGCGTCGCTGCAATCCAGGAGGAGAAGCATGC
>Locus:SMc04265_1:2095337-2095399(+)
CGTTTCGTTCAAGACCATTGCTTGGCGCAATGCTATAAATCCCCTCGACGGAGAAACACATGG
>Locus:SMc04273_1:2098658-2098614(-)
CGGCGGCCAGAACGCCAGCCTTGTCATGACCGCCGAGCCGGCCTG
>Locus:SMc04275_1:2099942-2099910(-)
TGGCGAAGGCGTCGCCGTGCTTGCCGCGGAATA
>Locus:SMc04277_1:2101216-2101115(-)
GCTGAGGACGATCCCGTTCGACCAGGTGCCGCTGGGCGAAATCGTGCGCAAGCGTGCGGAAGAACTGGGGCTCATGGCCGCGATGGCCGGTTCGGAGAAGTG
>Locus:SMc04279_1:2102242-2102201(-)
CTTCGCCTTCGCGGCTGCTGCTTTGCCGCTTCTGCTTTTCTA
>Locus:SMc04332_1:2141974-2141903(-)
AGGACAGGATACTGCAAACGCAGTCAACGCGACACAGGGAGCCGGCCAACGGGTCGCCAAGGCCGCCAACTG
>Locus:SMc04165_1:2154066-2154025(-)
ACCATTTCTGAAGGGCAAGACGCCGAAGGGATTCTTCGAGTA
>Locus:SMc04194_1:2180954-2181037(+)
TCCCGCATTCCGGTCGTTCCGGGGAACCACAGCTGCCCGCGATGCATTTTGCCTTCCCGAGAGAAGGAGCTTTGTCCATGCGCA
>Locus:SMc04343_1:2230236-2230171(-)
TCGCTATGGTGCCAGCGAGGCTCAGGCCTTCGAGCGAGGGCGAAATCCGATGCCACCAACACGCCG
>Locus:SMc01405_1:2246631-2246687(+)
GGACATGCTGAACAACGCGCTAAAGTGGAAAAGAAAGGAAAATCATGTCTGGAAGAC
>Locus:SMc01491_1:2257846-2257751(-)
GCTGCGCCGTTGAAATCGCGGAAAGCCAGGGGGCGACGGCGCTCACCAGGAGAGCGAGGCATTCGATGCGGGAGCTCGGCATTGTTATCGGGCGCT
>Locus:SMc01491_2:2257801-2257751(-)
CCAGGAGAGCGAGGCATTCGATGCGGGAGCTCGGCATTGTTATCGGGCGCT
>Locus:SMc01492_1:2261215-2261352(+)
GGCACGCACTCCCGCGAAATACTGCGATCTCGTCATGAAGGGCGGCATCACCAGCGGTATCGTCTACCCGAACGCCGCTCTGGCGCTTGCGCGGGACTACCGGTTCAAGAATATCGGCGGCACGTCGGCCGGAGCGAT
>Locus:SMc01415_1:2264728-2264763(+)
GAAGCCGGAACAGCCCTCAACCCCGATGCTGCCCAA
>Locus:SMc01433_1:2279021-2279149(+)
CGACCATGGACGACAATGACGCATGGAGAAACGAGCGGCGGCTCTGGCTCGAGGGTTCCGATCCATATCGCGAATTGCTGGACGAAGACTGCATCATGGCATTCCCTGCGCCGGTCGGTCTGCTGCGCG
>Locus:SMc01455_1:2299967-2299818(-)
AAAGAGCGCTCTTCCGGGTGCCGCGAAGGCGCATCGGGAGATGAGAAGGAGAATTTTCGTGGCGTTGAACGCAATCCGGGCAGGGGCGAGAAACGAGAACGGTATCGCGGCGGCCAAAACATACCTCGCCACACGCTTCGGCGATCGATT
>Locus:SMc01457_1:2300962-2300846(-)
GACGCTCTACCTGACGCCGGTCGCCTATCTGGTCATTGCCCGCTTTACCAAGCCGCATGCCGACGAGGAGCGGAAGCTGCAGGAGGAGATGAACGCGGCCGAGGTGCTCAAGATCTG
>Locus:SMc01471_1:2318414-2318542(+)
CAACGCTCTACATTCCTGACGGCCCGACGGCGCCGCGCGTCTGTCTCAGATGCGTCGGGGCAGCAACAGACTGGTGGCAATGATGAAATCCATACGCATCGTTCTCTGGGTAGCCATTCTCGTCATGGT
>Locus:SMc01471_2:2318444-2318536(+)
CGCCGCGCGTCTGTCTCAGATGCGTCGGGGCAGCAACAGACTGGTGGCAATGATGAAATCCATACGCATCGTTCTCTGGGTAGCCATTCTCGT
>Locus:SMc01877_1:2330212-2330175(-)
AGGGCCGCAGCCGCGCGATTGCTCGCCGGCAACGGTTG
>Locus:SMc01853_1:2360155-2360102(-)
GGCCGTGCTCAACGCGGCCTACGAGGCGATCGAAAGAGAACGTCGCGCCGCATG
>Locus:SMc01846_1:2368091-2368186(+)
GCGCCGGCTTCTCCTGGCATTGCTGCCCATCGCCACCATTCTCTCCTCCTGTACCTCCACCGATTACGATCTCGTCAAGACGGCCTCCATTCAGCC
>Locus:SMc01573_1:2381121-2381050(-)
CGATGCTTGGCTATTGCCGCTCCGGCGCCCGCTCCACCGCAGTCTATCAGCAGACACTGCACATTCGGGGCT
>Locus:SMc01597_1:2390529-2390482(-)
CCGCCAGGCGGAGATTGCCGCTGCCGAAAAGGCGGTCGGCGAAGCCTG
>Locus:SMc01617_1:2407470-2407432(-)
GCGCGAGCCCCGATTTCATCCTCCCGAAATTCCTCTGGT
>Locus:SMc01646_1:2442861-2442787(-)
ACCAGACAATTTCGCGACTTGACGCGTTTTTTCGCTGGTTTACGCTACCCGCAATCCGAGGGGTGGAGCACTTGC
>Locus:SMc01649_1:2446784-2446722(-)
GCCCGCGGCGGACGCGAAAAGGGCCGTCGAAGTGTTGCAGACGCTCAGCCGCAGGGACAACTG
>Locus:SMc01663_1:2466572-2466498(-)
CAATCGCCGCGCTTGATGGCATCAGGCTTCCCCGTCAAAAATCGCCGTAACAGAGGGAGCCAGCATGTCGAATTT
>Locus:SMc01665_1:2469437-2469315(-)
CTGCGCGCCCGCGGAAAGCGACATTGCCGCCAGCGCCCGAAGTGGAGTCCGCCATGGAACACGTTCAGCAGACGGACCTGCCAAGACCGGTGTACCGTCACATCTCCACCTTCCTGCGTTCGT
>Locus:SMc01671_1:2474969-2474886(-)
GGCCTACAATATTCGGTGATCGCGGCAAGAGCTGCGCGACCCGCCGCACCGTCACCGACGTCACCGAAGAATAGGCCACCATGT
>Locus:SMc01745_1:2485791-2485841(+)
ACGGCTTCGGGCAATCACATAATACCACCGAACCGTCGGAGGGGTAGATGT
>Locus:SMc01749_1:2489905-2489867(-)
CTCGGCTGGATGAGGGTGATTTGCTCTTGGTGGCCGGCC
>Locus:SMc01557_1:2498407-2498303(-)
GGATGTGACGGGTCGCCGCGTCGTCGTCGAAGGCCGCCGTCACGGCCACCGCCAGGCGATCGTTTTCGCCAACGCCCGCGGATGCCCGATCATCGGCCGCTGGTA
>Locus:SMc01559_1:2499930-2499847(-)
ATCATGGAGCGAACCGGATGCCGGGCGGGCCCCGTACGTCTCTGGACAAGCGGGGCCACCACAAAGCAGGCGGAGGGGGAATGG
>Locus:SMc01565_1:2505468-2505415(-)
CCGCCGTGCCATCGCGGTCTTCGAGGAGGTGGGCCGCGAACTGGGCGTGATCTA
>Locus:SMc02681_1:2530121-2530171(+)
GGAAACAATCGCGACCCGCCTCGCCATCCTACCCTTCCCCGAAATCGACCC
>Locus:SMc02692_1:2542875-2542907(+)
AAGCCGAGGGCGGCGAAGAAGAGGCTTGATCTC
>Locus:SMc02702_1:2550617-2550513(-)
AAGGGAACATGCAGCAGGCAACGGCGTCATGCTTCGGACGCAAGATCGAGACCAAACGGGACGGAACGATGGCAGAAGCCAAGATTCAGCAAACGGGCGATGCGG
>Locus:SMc02707_1:2557802-2557752(-)
ACGGCGCCACCTGCCTCACCGCGCGCGCGGAGGCGCAAGGGGCGGCTGCCT
>Locus:SMc02717_1:2565036-2564953(-)
TGGCCGCCTCACTGGAGGCGATCGTCTCGGCTGCCAACCGCGTGCTGGACGTGGTGGGGAAGTGACGCACTTGTCCTCGTGATG
>Locus:SMc02720_1:2568582-2568478(-)
CGACAAGATCGCCAAGGACACGGATCGCGATTACTGGCTCGGTGCGGAAGAGGCGAAGGCCTACGGTCTCGTTTCGCGCATCGTCACCTCCATCGCGGAGATTTA
>Locus:SMc02727_1:2578417-2578470(+)
GAGTGTGATTGTCAATATAAATCTAGGGGTCCGATCTCCATCTCCATCGCCTGC
>Locus:SMc02729_1:2581423-2581334(-)
GGATCATGCCGACGCACCTCGCGACGATGGGCTTCTACATCCTCCGGGTTCGATCGAACCTCGTGGAGATGCGCGATATTCTTGCCCGTT
>Locus:SMc01533_1:2597568-2597705(+)
CACACATGTCCGAAGCGCTGGAGCGTCTCATCGATCAGGGCGTCGGCCGTGAACCGGCAGACATCGTGCTCAAGGGCGGGCGGTTCTTCGATCTCGTCACCGGCGAGCTCGTCGCCTCCGACATCGCCATCTCGGGCG
>Locus:SMc01529_1:2603923-2603804(-)
CGGCTGACCTGGTGGCCGGCCGCATTGCCGAGGAATATACGCGCAATCTCATGGTCGCGAGCAAGGGGTTCAGGCGGGAAGCGGTGGCACAAAGCGCGTAGGGAATGGACCCTCTGTTCA
>Locus:SMc01748_1:2613362-2613436(+)
CACAGGGATCCAGCCAGACCAAGTCCTTGGACTGAAAAAACATTCCCCGCGCCGCAGCCGCGGCGCTTCCTCATC
>Locus:SMc01511_1:2618552-2618608(+)
GGAAGGCGCGATGCGCAGGCCGGCACTTGCCGCCCGGATCGTCCGCGACTGGCGCAG
>Locus:SMc01830_1:2656724-2656605(-)
GGTCATGGAACGCGACGCGGCCCGGATGCGAGCCGAAAAGCCGTTCGTGTTCTCGGATATGAAACGCGGCGACGGGGTGGAGCGGATCGTCGAGTTCCTGACGGTGCACGGGGGGCTCTA
>Locus:SMc01833_1:2658448-2658383(-)
GGCGGCGAATCTTTTGGCGAGCGCCCGCGTCGAGATCGTGCATCCGGAAAAGATCGAGGTGGTCTG
>Locus:SMc01834_1:2659009-2658869(-)
TGCCGCCGTCATCAACAACGGCGTTGTCGAGCAGTGGTTCGAAGAGGAAGGCTACTCCGACAACTGCGACAGCGATCCCTACGGCGTCTCCTCGCCGCAGAACATCCTCGCGGCGCTGAAGTCCAAGAAGCTCGCCGCCTG
>Locus:SMc01838_1:2662470-2662467(-)
CCTG
>Locus:SMc01946_1:2668447-2668391(-)
TCATGTACACCTGGAAGAAGGGTGACGACGGCAAGTTCAGCTACTTCCAGAACGAAT
>Locus:SMc01977_1:2701476-2701541(+)
GAGGAAACTGATCACAGCCACCCTGCTTGCCACGCTGATGGCCGGCAGCGCCCTTGCCGATACGAA
>Locus:SMc02033_1:2738708-2738664(-)
CGATCGACTGGAAGACCATCCGGGCGAACTGCAAGAAAGCCGACT
>Locus:SMc02035_1:2741433-2741372(-)
GCGGCCTTTCTTGGTCTGCTGCGGGACCCGGCCGAACCGGCCGGAAACTCCGAGGAGAATTA
>Locus:SMc02359_1:2780158-2780271(+)
GGCTTTCGCGATCCAGTTCGTCATCGACGTCCTGAGCCTCGGCGGCGCCTATGCGCTCATGGCACTCGGCCTCGTCATCATCTACGGCATCCTGCGCCTCGTGAACTTCGCCTA
>Locus:SMc02360_1:2781061-2781165(+)
GAAACACTCCTATTTCACCGCCCTCATTCTCATCGGCGTCATCGTTATCATCGCCGTCGGAAGCCAGCTCCTCGGCATCCGCCTCTACGACCGTATCGCCACCAA
>Locus:SMc02427_1:2799027-2799062(+)
GCATATTCATCTCATCAATCCCAATTCCACAGCCTC
>Locus:SMc02442_1:2827000-2826956(-)
CAAAGTTCCGCTTGGGAGAAAGAAAGCGATGACGTTCAAGGCTGC
>Locus:SMc02450_1:2832729-2832616(-)
TCGCATTTGCTCCGCTCTGCCTTCAAAGATCCGGATGCCCGACGGCTGAATGCCGTTCGGGCATTTCGCACAACATCCGAGGCTTCTGAAAAGCAGGTTCAATCCCATGTCCGG
>Locus:SMc00735_1:2845950-2846057(+)
GCCGATTTCACGACCAGAACAACCGGTTTTTCGTTTCGCGCCGAGTCCGAACGGTCTCCTGCATCTCGGCCACGCCCTGTCGGCGATCCTCAATCACGACATGGCGGC
>Locus:SMc00718_1:2862899-2862852(-)
TGCCGAAGGCGGTGCTTCCGCTCGCTGAATGTGCTAATCGCGGCTAAA
>Locus:SMc00662_1:2915338-2915291(-)
TCCCGAGCGAAAGGAAGGGGTCTTCTGGAAATGGGTACCAGCCATCTG
>Locus:SMc00654_1:2922082-2922213(+)
GCGGGTTCTACTGATCGAAGACGACAGCGCGACGGCTCAGAGCATCGAGCTCATGCTCAAGTCCGAAAGTTTCAACGTCTACACCACAGATCTCGGGGAAGAAGGCGTCGATCTCGGCAAGCTTTACGACTA
>Locus:SMc03964_1:2958056-2957973(-)
CATCGTCTCGGGCGGCCTTGGCTGCTCCATCGCACCGATCCGTTTCGGCGTGCCGCCGGAAATTGTGGTCGTCGATCTCGGATG
>Locus:SMc03969_1:2962701-2962636(-)
CGATGTCCAGAACGTCTACTCGAACTTCGAGGTTTCCGACGAGGTCCTGGCGAAGCTTTCGGCCTG
>Locus:SMc03978_1:2975377-2975421(+)
ATCAAGCCTGGAGGACATTCCCGGATGTCCTCCTTCCCACCACAC
>Locus:SMc03990_1:2987655-2987545(-)
TGGAAATCGATCCCAAGTCGCATCCGGCCTGGACCGGCGGCAACCAGCAGCTCGTCGACCGCGGCGGCCGCGTTTCCAAGTTCAAAAAGCGCTTCGAAGGCCTCGGCCTCT
>Locus:SMc04008_1:3002931-3002975(+)
GAGCGAAATCAGCCCGGAACAGCGCACCGCTTTCGAGGCCGCGGC
>Locus:SMc04018_1:3016701-3016778(+)
CGGCGCCGCGGGCGCTCGAAATCGGCCGCGAGCTGGAGATCCCGGCCGAGTAAGACAATTTGCCTCGACATTTGCGAC
>Locus:SMc04030_1:3033289-3033423(+)
GCGCCGTTATCTCCCCGACACCTTTACCATCCTCCTGATGCTGACAGTCGCTCTCGCAGCGGTTTTGCCCATCGACGGTACCGCCGCGGCCTGGTTCGCAATCGCGACAAAGCTGGGTGTCGGCCTGATCTTCTT
>Locus:SMc04031_1:3035259-3035221(-)
GTTGCCTCCGTTGTCCGTCAGACATGGAGATGCACGTGG
>Locus:SMc03941_1:3092222-3092121(-)
GCTGATTGCGATGGCTGCTGCTTTCTTCACGACGATGGGCTTTTTCAGCTCGCTCGTTCTTTTCATTCTCATCAACGTTGCCGGTTACTTCTTTCTTCGCTG
>Locus:SMc02977_1:3098633-3098674(+)
TGTCGTTGCCGAAGCCCCGATGGACCGACAATTCCGCCGCAC
>Locus:SMc02985_1:3106602-3106727(+)
ACATTCGGGGACGATTCGCGCGGCCTCGGCCGAAAGGATTCCCATTCCCATGAAAACACAAAGCATCGTCATGGCCGGCCTTGCGACGCTCCTCGCGCCCGCTCTCGCCTTCGCCCACCCGCATAT
>Locus:SMc03152_1:3110393-3110328(-)
CGGCCTGGCCGATGCGCTCGTCGACCACATCGAGGCGACGGTTTCTGCGGCAAAGATTCCGGCTTG
>Locus:SMc03154_1:3112207-3112239(+)
TGGCAAAGGAGATTGAGCGCAAGTTTCTTGTCG
>Locus:SMc03161_1:3120516-3120406(-)
CCCCTTGTGGGGAGGGGTTGGGGAGGGGCAGTGACGGCAATTCACGCGAACTCTTCAGGAGAGAAAGAACGATGGCTATCGAGGGAAGCAGTACGGAAACGCGTCAGAAGC
>Locus:SMc03169_1:3130130-3130243(+)
GTTTTTCCCGGAATTGTCTGCGATAGTGATTTTGGACAGAATGCGTCCGCGGTCACCGCGACGCGCGCGATCAAAGGAGTGGATACGTCCGGCAGCCATGGTATCAGCGAAGAG
>Locus:SMc03195_1:3159059-3159003(-)
GCGGTTGCCGGAAGATCCCCCCTTGGCCGTCGAGCGGCAGATGGCGCCGAACTGCTG
>Locus:SMc03132_1:3196971-3196906(-)
GGCGGTAGCCCAGCTCACCTACTGGAAACTGCAAGCTCAAGACTGGTGGCGCGAGCGCGCGGCCTG
>Locus:SMc03103_1:3238925-3238854(-)
TATTCATGCAAGCGCCGCCTATCGCGCCAATCTCGTCAAGGTGATGACGAAACGCGCCGTGGCGGCCGCCTG
>Locus:SMc03101_1:3242177-3242115(-)
ACATCGTCCAGGCGATCCTCGCCGCCGCGGCCGAGACGGGCGGCGCTCGCCAGGCGGCAGAAT
>Locus:SMc02520_1:3271271-3271315(+)
GTCAGAGCAGACGATCTTCGACGTCTTCGTCATAGGCGGCGGCAT
>Locus:SMc02494_1:3299589-3299551(-)
TGGCCTCTATCGCGGATTTCTCGAACATCGGCTGGAATG
>Locus:SMc02476_1:3321201-3321115(-)
ATTCGATCCGCATTAACCAGCAATGGCGGATTTGCTTCCGCTTCGAGAACGGAGACGCCTACGATGTCGAAATCAGCGACTATCATT
>Locus:SMc02474_1:3322395-3322345(-)
GGACCGCAGCCAGGTCTATGTCTTCGACCGGCAGACGGGCGCGGCACTCTG
>Locus:SMc05011_1:3359854-3359946(+)
GAACAATCTTATGACGATACAGCAGGTCTGCAAGGCGACGTCCCTATCCCGCACCACGCTCTGGCGCCTGCAACAGCGAGGCGACTTCCCCAA
>Locus:SMc05013_1:3390143-3390202(+)
TGCGACCTACGCATAAAAGGTCATATCGGCGGACCAAACCCTATCCGAAGAGGCCGACCA
>Locus:SMc03784_1:3449434-3449580(+)
GGATCGAAGCTCGACCGAGGCCCCGTTTGGCAACTGACCTCAATGCCCCCCTGGGCCAGAACCGGAAGGAGAGCCCGGCACGCAAGCGCGATCTCGGTCGCGTCCTGCGCTATTGCGGCCTCGGTCTGGGAGCCCTTGCGGTCATCG
>Locus:SMc03793_1:3460175-3460053(-)
CACCTTTCTGTTCGGCATGTGGGTGCTGGCCACGCCGCTTGCAAGAGGGTCCGCTCGTCTCGTCTTGCGCAAAGGTTGAAAGGCAGGCACAACGAACGGCATGACAGGGAACGGCATGAGAGC
>Locus:SMc03802_1:3467435-3467515(+)
CACCATTTTTTGGTCCTACGGCACCGCGCCTCGATAAGGCGCGGCCGCTATCTGCAGGATCTGTCGGAATGCATGTCGGAA
>Locus:SMc03812_1:3478640-3478584(-)
CGCGCTCGGTGGAGAGCGGCAAGGCGGTTGCACTTTCTGATGTCGAGGGTGGCGTCT
>Locus:SMc03851_1:3516747-3516836(+)
GTAGTCGCAGCTGCCCCTCATCCGGCCTGCCGGCCACCTTCTCCCCGCAAGCAGGGCGAAGGAGACTCGCGGCGGCCCCGCATGTCCCTT
>Locus:SMc03853_1:3518159-3518013(-)
GCAGAAGATGACAGAACAGGATCCGCACATGTCGACGATCGAGGCCGCCAAGCCGAAGACAGAGGTAAGCCCGCTGCTCAAGCTCGTGCTGGAACTCGGCCCCCTGATGGTCTTCTTCTTCGCCAATTCGCGGGGCGAGTGGCTGGC
>Locus:SMc03860_1:3524906-3524953(+)
GACACAGCTGAAGAACCCTGTCTTGATGGCGACGATCGGCGCGGCGCA
>Locus:SMc03877_1:3545097-3545023(-)
ATCAGCACTGCAGCGAGCTTCGCGCGACCAAAAGAAGTGCGGCGCTGCAGAGACTGCCCGGGATCGAGACCTTGT
>Locus:SMc04396_1:3599911-3599786(-)
CGGTCATGCCAATCCGGCTGCCGTCAAGAACGCGATCTACGACGTGGTCACGCGCCAGTTCAACGGCGAACTCAACTCGGAAGAGGCGGTGACGGAACTCGTCGCGGCGGTCGAGGCTGCGAAGTA
>Locus:SMc04408_1:3616706-3616641(-)
CATGATGTGCGGGCGCGAGCAGCCGGAACAGCAGGATCGGTCGGAACTCGACGCGGTATTTCGGTG
>Locus:SMc04088_1:3629786-3629661(-)
CGTCCGGCGCTGCCAAAGGAGCAAGGTCGATGGCTGTCGCCTCCAAGAAAATCCCCGCCCCGGACGAGGTCCGGATCAAAACCGCCCTCCTTTCGGTCTCCGACAAGACGGGCATCGTCGAACTCG
>Locus:SMc04094_1:3636957-3637061(+)
GGACGGACAAAAGGACTATATCCATGGCTCAGCAACTGCTTATGCCCAAGGCAACAGCCGTCTGGCTGGTTGACAACACCGCACTCTCGTTCGACCAGATCGCGC
>Locus:SMc02765_1:29256-29275(+)
TATGGGGCAGTAAAGATCAT
>Locus:SMc02754_1:47904-47885(-)
CTCAGGCCGAAGAAGCGCTC
>Locus:SMc02579_1:65106-65125(+)
TTTCTTGATTGCGCCGTAAA
>Locus:SMc02581_1:68897-68916(+)
TGAATTCAGGAGCTGTGGCA
>Locus:SMc02591_1:89442-89423(-)
CCGCGGCAGGCGGACGGGTT
>Locus:SMc02602_1:96286-96305(+)
AAGAGGCAGCGGTTGCCGAT
>Locus:SMc04134_1:138001-138020(+)
GATGCGGAGGTTGCGTGTGA
>Locus:SMc04126_1:149321-149340(+)
CCGCAAGGAGGCCGCAGAAT
>Locus:SMc02851_1:202333-202352(+)
AGAACTCATGCTCCAATATA
>Locus:SMc02869_1:224850-224831(-)
ACCGACGACATCGTCCACGC
>Locus:SMc02872_1:227791-227772(-)
CGCCGCGATCATGTTCCTGA
>Locus:SMc02885_1:241990-241971(-)
ACGGCTCGCTCCCATGAGCG
>Locus:SMc00333_1:286959-286978(+)
TTGTCAGAGGAAAACCACGA
>Locus:SMc00345_1:301870-301851(-)
CACCCGTGAAGGCATCGATC
>Locus:SMc00363_1:318443-318462(+)
TTAACGCTGGAAATGGGCTT
>Locus:SMc00374_1:329186-329167(-)
GTCATTCGATGGCGAGCTGG
>Locus:SMc00408_1:359098-359117(+)
ATCAGATTGCAGCTGTTTTC
>Locus:SMc00414_1:363509-363490(-)
GTCGTTCAGATCTCCTACGG
>Locus:SMc00427_1:374924-374943(+)
CTCACAGGATACTCAGATCA
>Locus:SMc01166_1:382110-382091(-)
GTGCGCACGACCGTCATCGT
>Locus:SMc01163_1:388293-388274(-)
TCCATATTGACAATTCCCGC
>Locus:SMc01147_1:404161-404142(-)
ATCGAGCGGATCGGCAATTC
>Locus:SMc01138_1:413068-413049(-)
AGTGCTGACGCATGGCCGCG
>Locus:SMc01128_1:423060-423079(+)
ATGGACCCCGTTGCAAAATA
>Locus:SMc01126_1:426698-426679(-)
ACAAAGAGGCTGACCAGGAG
>Locus:SMc01119_1:436179-436198(+)
GCAAAGGTCGTTGTAGCACT
>Locus:SMc01730_1:472457-472438(-)
GTGCTGCTCGTGCCGCGCAA
>Locus:SMc01726_1:477281-477262(-)
GTCAATCGGCTTGTCGGCCA
>Locus:SMc01723_1:478916-478897(-)
CTGCGCGGCCGCGTGCTGAA
>Locus:SMc01715_1:489796-489777(-)
CGCCTTCCGGAAAGGCCTCG
>Locus:SMc01705_1:507692-507673(-)
GACGCTCGTGCATATGAGCG
>Locus:SMc02174_1:521356-521375(+)
CCAACAGGAGCCTCGCGCAT
>Locus:SMc02162_1:534429-534410(-)
CCGTGATGACGGCCGTTCAT
>Locus:SMc02161_1:534615-534634(+)
CTGCACTGCAGTATAAACCT
>Locus:SMc02139_1:573299-573280(-)
TTGCAAGTGGCCGATCGGCG
>Locus:SMc02222_1:583841-583822(-)
GGCTGCGAGCATCGCCCCGG
>Locus:SMc02223_1:585410-585391(-)
GCCGTACTTTGACCGGATAG
>Locus:SMc02234_1:598602-598621(+)
CCGCGGCGGCAGGCTTCTGA
>Locus:SMc02247_1:610071-610090(+)
TTCAACGGAGAGAACGTCAT
>Locus:SMc02249_1:611573-611554(-)
GAACGGGACGGCGTCTCGCT
>Locus:SMc02253_1:618211-618192(-)
ACTCGTCGAGCGTGCCATTG
>Locus:SMc02256_1:621397-621378(-)
CACCCCGGCTATGATTTCAA
>Locus:SMc02326_1:658841-658860(+)
GGACTGCGAAGGGGATAAGG
>Locus:SMc02291_1:663888-663869(-)
AAAAGACGCTGGTCGCCAGC
>Locus:SMc02292_1:664707-664688(-)
GACGACGGGCTGCCTCAGGC
>Locus:SMc02297_1:672412-672393(-)
ACCCACTTAGCTAAGTGGGG
>Locus:SMc04430_1:676493-676474(-)
ATTAAGCGCCGTCAGGAAGA
>Locus:SMc02305_1:677850-677869(+)
CACCGCATCTCCACTAAAGA
>Locus:SMc02305_2:679162-679181(+)
GACCGCGGCTTCGAACGCCT
>Locus:SMc02316_1:688161-688180(+)
CGCACAGGGGAGGCGTCCAT
>Locus:SMc03016_1:714820-714839(+)
GGTTTAGGAGCGGTGACGAT
>Locus:SMc03042_1:737732-737751(+)
TGTTCGCAAGGTTCTGGCAT
>Locus:SMc03047_1:743154-743173(+)
CAAGGCCCGGTCTCTAGTGT
>Locus:SMc03062_1:759366-759385(+)
AGAGGGGAGGAATGTGTCAT
>Locus:SMc03069_1:768674-768655(-)
CATATCGAAGGCAGCGGCAA
>Locus:SMc00761_1:770993-770974(-)
GGGACGCGGTTCCGCTCGGC
>Locus:SMc00763_1:773771-773790(+)
AAACAGAAGGAAGCTTCCGT
>Locus:SMc00767_1:779940-779921(-)
CCCAACCAGACCTCGAAACT
>Locus:SMc00771_1:784391-784410(+)
CTTGTAAGTTTCTGCGCTCA
>Locus:SMc00784_1:805455-805436(-)
TCCGGTGCTGCCGGGCGCCG
>Locus:SMc00799_1:819291-819272(-)
CGTGCTCTTTGTCCTCGGCC
>Locus:SMc00802_1:821429-821448(+)
GGATAGGGGCTGAAGACGAT
>Locus:SMc00803_1:822163-822144(-)
GGGCATGTATCAGTGGCTCG
>Locus:SMc00810_1:830733-830752(+)
ACTGAACGAGGCGGAGCCGT
>Locus:SMc00818_1:839236-839217(-)
CGCCGCCGCGGCCGGAAGAG
>Locus:SMc00819_1:840284-840303(+)
CCGAAACATCGAAACAGGAG
>Locus:SMc00821_1:843021-843040(+)
CGCGAAAAGGAGTTCCGTCA
>Locus:SMc00828_1:849271-849290(+)
TGGGCTTCCGCCTCGCCGTC
>Locus:SMc00830_1:851059-851078(+)
GAGGGGGAAGAAGCGCTTCA
>Locus:SMc00913_1:870836-870817(-)
CCTTCAAACTTCCGCAATTT
>Locus:SMc00910_1:872410-872429(+)
AAAACCGACCGGAGCTTCAA
>Locus:SMc00905_1:879039-879020(-)
CAGGTTCTATGCTTCTCCCA
>Locus:SMc00884_1:902081-902062(-)
GACACGGTGCTGCAGGCCGA
>Locus:SMc00991_1:942514-942495(-)
CGATCTATTGAAGCGCGCCG
>Locus:SMc00987_1:948618-948599(-)
AACGGCTCTCAAGGAAAAAC
>Locus:SMc00069_1:984503-984484(-)
TTACGATGCGGAAACACCAC
>Locus:SMc00080_1:1013734-1013715(-)
TGGGCGAAACGGGAGCAGAA
>Locus:SMc00029_1:1034034-1034053(+)
GATAGGCCCCGCCAACCGGA
>Locus:SMc00093_1:1041054-1041035(-)
CGGCAGAGGGACTGAGCGGG
>Locus:SMc00032_1:1044963-1044982(+)
TTTGATTGATCCATCAATCA
>Locus:SMc00044_1:1068524-1068543(+)
ATCGGATGAGCAACTGACAT
>Locus:SMc00108_1:1071037-1071018(-)
GCTCGCGAGCAGGCGAAAAT
>Locus:SMc00453_1:1075906-1075887(-)
AGCCTATGCCGCGCCTCCCG
>Locus:SMc00114_1:1078187-1078168(-)
CGGGCCACGGCGGCGCTTCC
>Locus:SMc00114_2:1078267-1078248(-)
GGAACCGGCGAAATGGGTGG
>Locus:SMc00056_1:1090226-1090245(+)
TCGGGAGGCCTTCGAACGAT
>Locus:SMc00063_1:1098758-1098777(+)
TCGTCCCTCCATGGGAACCA
>Locus:SMc00065_1:1104556-1104575(+)
TTTCCTCGGCCAGAGGTCAA
>Locus:SMc02387_1:1142752-1142733(-)
GGTTGAAAGTCCGTTTCTCT
>Locus:SMc02393_1:1146716-1146697(-)
CTCTGCGTCGATTCCGATTC
>Locus:SMc05004_1:1151453-1151434(-)
CGCGAGGCGCCCAGCCCCGC
>Locus:SMc02644_1:1176523-1176542(+)
AAATGCGGGGCGAGGGACGT
>Locus:SMc02642_1:1179212-1179231(+)
GGCGAAAGGAGGTGCGTCAT
>Locus:SMc02631_1:1191192-1191211(+)
TGAACTCGGAAGATCGCCAT
>Locus:SMc00558_1:1228749-1228768(+)
CGCCCGATAAGATCGTCCGA
>Locus:SMc00581_1:1250230-1250211(-)
CGAGATCGTCTTCCGTGCCG
>Locus:SMc00601_1:1271657-1271638(-)
ACGATCCAGATGGTCGCGAT
>Locus:SMc00603_1:1274461-1274442(-)
GCGCTCGAGGAATTCGGACG
>Locus:SMc01755_1:1299709-1299690(-)
ACCCGTTCCAACCGAGGAAC
>Locus:SMc01759_1:1305712-1305693(-)
GAAGCAATAGCGTGGGTCAA
>Locus:SMc01794_1:1340802-1340783(-)
ATCAACGGCCGCATCATCAC
>Locus:SMc01795_1:1341480-1341499(+)
AAGCTTTGGAGTGCAGGCAT
>Locus:SMc01801_1:1348267-1348248(-)
ATGAAGCTTTTCGTCTTCGG
>Locus:SMc01910_1:1372274-1372293(+)
CGCCGGAGGCACCGACTGAT
>Locus:SMc01919_1:1383468-1383487(+)
GGCGGCGGAGTAAGAAACCA
>Locus:SMc01933_1:1398174-1398155(-)
TGAGGCGATCTCTTCCCTTC
>Locus:SMc01368_1:1412303-1412284(-)
GCCTGGGCAATCGCCGGCTT
>Locus:SMc01356_1:1426965-1426984(+)
GCCGGAGAGGGGCGCTTCAT
>Locus:SMc01344_1:1436456-1436437(-)
GTGCAGGACGCCGCTCCGGT
>Locus:SMc01342_1:1437560-1437541(-)
GGCGCTGTCGGGGCGCCTGA
>Locus:SMc01342_2:1437636-1437617(-)
CGAAGCCTATACGCTCGCCA
>Locus:SMc01336_1:1444499-1444480(-)
TTATATCCGGCGCAGCCTCC
>Locus:SMc01335_1:1446376-1446395(+)
TCCGCGGTTGCAAACGGCGG
>Locus:SMc01329_1:1454395-1454414(+)
TAAGCAAAGGTGCTTCCCAT
>Locus:SMc01319_1:1463493-1463512(+)
GCTGCTGGGCCTCATCAACG
>Locus:SMc01269_2:1505713-1505694(-)
TTCGCCCCACCGCGGGCAGT
>Locus:SMc01269_1:1505812-1505793(-)
GTTGCTCGGTCCGAAATGGC
>Locus:SMc01264_1:1512593-1512574(-)
GGATCCCACGGCACAGACCG
>Locus:SMc01263_1:1513156-1513137(-)
CATGATCCAGAACCGGTTCC
>Locus:SMc01018_1:1544441-1544422(-)
TCGCCTTTTGTTCGCTCTTC
>Locus:SMc02117_1:1593427-1593446(+)
ATCAACAGCGGATGTTTCAA
>Locus:SMc02115_1:1596185-1596166(-)
TGGTGCCGGCAAAATCGACA
>Locus:SMc02097_1:1611236-1611255(+)
CTCTTTGTCCGGACAACCCA
>Locus:SMc02096_1:1611979-1611998(+)
CTCTGGCGGTCGGCTCCTGA
>Locus:SMc02087_1:1623564-1623545(-)
ACATGCGTTTGTTGCGTTGC
>Locus:SMc02082_1:1629653-1629672(+)
CCGATTGATCGGAGGGAAGA
>Locus:SMc02065_1:1652133-1652152(+)
GCGCAAGAAAGGTGATGCAT
>Locus:SMc02064_1:1653111-1653130(+)
ACCAACGCGTGGAACGACTA
>Locus:SMc01230_1:1694537-1694518(-)
CGGATCCAGGCGCCGCTACG
>Locus:SMc01217_1:1706937-1706956(+)
ATTACACGGGGCCGAATCAT
>Locus:SMc01216_2:1708514-1708495(-)
GAACAGGATGCCCTGCTCGG
>Locus:SMc01216_1:1708839-1708820(-)
GTGAACGCAGCCTGAATGTC
>Locus:SMc01200_1:1728467-1728448(-)
GACATCGTCGATCTCTACAG
>Locus:SMc01698_1:1729095-1729114(+)
TCTTGCGACCGGAACCGGCG
>Locus:SMc01169_1:1760937-1760918(-)
ATTCTGGATGCCATCTGCTT
>Locus:SMc01168_1:1761001-1761020(+)
ATTCGAAAGAAGATGCGAAT
>Locus:SMc00935_1:1764033-1764014(-)
GAAAGTGCGCAGCTTCATCC
>Locus:SMc00935_2:1764261-1764242(-)
CACCAATTTTAGCTTTGACA
>Locus:SMc00941_1:1769436-1769417(-)
ATTGCGGCTTGACGAGACCG
>Locus:SMc00959_1:1785930-1785949(+)
TGACGAATGGAGGCAGTGAT
>Locus:SMc00239_1:1806066-1806047(-)
CGCGGTGGCCGCAGGAATGG
>Locus:SMc00246_1:1813944-1813925(-)
AAAGTGCGTATCAATATCAA
>Locus:SMc00258_1:1826808-1826827(+)
AGAAAGCAGCAGGCATCAGG
>Locus:SMc00266_1:1834469-1834450(-)
GCTCGGCCTCTTGCTGATCG
>Locus:SMc00269_1:1838333-1838314(-)
GCGCTACGGAATCTCGACCA
>Locus:SMc00275_1:1844180-1844199(+)
AACGGCATCACTTGACATAA
>Locus:SMc00280_1:1850109-1850128(+)
CCTTTGCAACCGCCGAGGCG
>Locus:SMc00293_1:1865011-1864992(-)
GCCGAGCCGAAGACGATCAT
>Locus:SMc00530_1:1878455-1878436(-)
GCCGTCGAGGCGCAGAAGCT
>Locus:SMc00526_1:1884956-1884975(+)
CGTGACCGGCGACGGCGTCA
>Locus:SMc00507_1:1905315-1905334(+)
GTAGAACAGAAACCGCCGAT
>Locus:SMc00484_1:1931575-1931556(-)
CGGCGATTGCTCGGCTATTT
>Locus:SMc00481_1:1936893-1936874(-)
CCGCGGGAAAGGCTATTCAG
>Locus:SMc00476_1:1945157-1945176(+)
GCCGCCGCGCGTGATGATGC
>Locus:SMc00467_1:1957506-1957525(+)
GCGCTGACGGAAACATTTCC
>Locus:SMc00188_1:1973791-1973772(-)
CCGAAGCGCATTCCGAACTC
>Locus:SMc00185_1:1977944-1977925(-)
TCTCTGGTCTCGCCAGTCCG
>Locus:SMc00180_1:1983626-1983645(+)
GAACGGAAGTGCATCCCCAT
>Locus:SMc00171_1:1992466-1992447(-)
GAGCTCATCACCTGGCACCA
>Locus:SMc00167_2:1997602-1997621(+)
TCGACAAGGTCCTATGATGA
>Locus:SMc00167_1:1997657-1997676(+)
CAATGCAGGAAGAAGCACGT
>Locus:SMc00166_1:1999546-1999527(-)
GACGGCGGGAGGTTTCCGCA
>Locus:SMc00163_1:2002272-2002291(+)
AAGCCATCAGGAGGGACCGG
>Locus:SMc00147_1:2022563-2022544(-)
CGGACCAAATGTAGAATTGC
>Locus:SMc00198_1:2030242-2030223(-)
AGGCCGGGACCGCGGATCAT
>Locus:SMc00139_1:2031481-2031500(+)
GCGGCTGTAACCCTTTAAGT
>Locus:SMc04223_1:2048640-2048621(-)
GGACGGAAAGCGCCCCGACA
>Locus:SMc04237_1:2064195-2064176(-)
GCCGACGCTCGAGGGCGCCA
>Locus:SMc04238_1:2064691-2064710(+)
GCGGGAAAGCGGCAGTCGAA
>Locus:SMc04265_1:2095317-2095336(+)
GCCTACGCGGCAAGATTGGC
>Locus:SMc04273_1:2098678-2098659(-)
CTGTCGAACTCCTTCGGCTT
>Locus:SMc04275_1:2099962-2099943(-)
ACCACCATCGGCCACTCCCG
>Locus:SMc04277_1:2101236-2101217(-)
ATATGCGATGCTCAGCTGAA
>Locus:SMc04279_1:2102262-2102243(-)
GCGGCCTGTTCGGTGATGAC
>Locus:SMc04332_1:2141994-2141975(-)
GCAAATACGATCCGCGGCGC
>Locus:SMc04165_1:2154086-2154067(-)
TTGCTTCATGCGTTCGTCGA
>Locus:SMc04194_1:2180934-2180953(+)
TTTTAAAGACTGAATTTTAG
>Locus:SMc04343_1:2230256-2230237(-)
CATTGAGAATCGCGACGGCG
>Locus:SMc01405_1:2246611-2246630(+)
GGCATGAGCTCATGTCGACA
>Locus:SMc01491_2:2257821-2257802(-)
CCAGGGGGCGACGGCGCTCA
>Locus:SMc01491_1:2257866-2257847(-)
TGCCGTCGCTGCAGATCTGC
>Locus:SMc01492_1:2261195-2261214(+)
TGCATCAGGAGACGATCGAT
>Locus:SMc01415_1:2264708-2264727(+)
GCCCGCCGGAGAATGACCTT
>Locus:SMc01433_1:2279001-2279020(+)
GTGACGTCAAGGCGAGGAGA
>Locus:SMc01455_1:2299987-2299968(-)
TTATGCGGGCGCTCAAGACG
>Locus:SMc01457_1:2300982-2300963(-)
TTGGGCCTGGCGGTGGTCGT
>Locus:SMc01471_1:2318394-2318413(+)
CCGTGTGTCCGACGCGGTAT
>Locus:SMc01471_2:2318424-2318443(+)
CATTCCTGACGGCCCGACGG
>Locus:SMc01877_1:2330232-2330213(-)
CCTCGATTACCGAGGAGGCG
>Locus:SMc01853_1:2360175-2360156(-)
GCGATCGCCAACGATCGCAT
>Locus:SMc01846_1:2368071-2368090(+)
TCTCGAAACGGAACCCCCAT
>Locus:SMc01573_1:2381141-2381122(-)
TCTGGACGAATTCCAGCGCC
>Locus:SMc01597_1:2390549-2390530(-)
ATCGGCGACGAGGTTGCGCG
>Locus:SMc01617_1:2407490-2407471(-)
GCAACTCTTCCGGGAGCACG
>Locus:SMc01646_1:2442881-2442862(-)
AAACCTAGCGCCTGCCGGGC
>Locus:SMc01649_1:2446804-2446785(-)
TACCACGACCACATCTTCGT
>Locus:SMc01663_1:2466592-2466573(-)
ATTCTTCGATCAATAAAGCT
>Locus:SMc01665_1:2469457-2469438(-)
AGCAGGCTCGCGGGAATTGA
>Locus:SMc01671_1:2474989-2474970(-)
GCGACTGCCGGCGCGACGCG
>Locus:SMc01745_1:2485771-2485790(+)
CCTTTCACTCAACAGCGATG
>Locus:SMc01749_1:2489925-2489906(-)
ACTGTCCAGATCAATCCTTG
>Locus:SMc01557_1:2498427-2498408(-)
CTTCGCCGCGCCTATGTTGC
>Locus:SMc01559_1:2499950-2499931(-)
GGCTGCTGTACGATCCGCCC
>Locus:SMc01565_1:2505488-2505469(-)
GCGCACAGCGAAGCGGATGT
>Locus:SMc02681_1:2530101-2530120(+)
CCGGCACGAGAGAAGACCTT
>Locus:SMc02692_1:2542855-2542874(+)
GGAAGCCGAACCGACTGAAG
>Locus:SMc02702_1:2550637-2550618(-)
GTCCTCGATCGGCTGTGATC
>Locus:SMc02707_1:2557822-2557803(-)
CATGATCGCTTGGCGGGATG
>Locus:SMc02717_1:2565056-2565037(-)
CGGTATCAACACCAATATCG
>Locus:SMc02720_1:2568602-2568583(-)
GAAGCGACCGGACAGCCGGT
>Locus:SMc02727_1:2578397-2578416(+)
TTCGTCACATAAGAAAACAT
>Locus:SMc02729_1:2581443-2581424(-)
GAACGGGCGCGAGGACGGCT
>Locus:SMc01533_1:2597548-2597567(+)
TCAACATCAAGGGCGAGGTG
>Locus:SMc01529_1:2603943-2603924(-)
CGTGGTGGAGCGGCTGAGTT
>Locus:SMc01748_1:2613342-2613361(+)
GGGCCGATTTCTGTGCTCGT
>Locus:SMc01511_1:2618532-2618551(+)
ATGCCTCGCAGTGAGGCCAT
>Locus:SMc01830_1:2656744-2656725(-)
TACGTCGGTGCCGACCTCGG
>Locus:SMc01833_1:2658468-2658449(-)
CTGAAGGCCTTCCAGACGGC
>Locus:SMc01834_1:2659029-2659010(-)
GGCATGCGCTCCTGGCGCTA
>Locus:SMc01838_1:2662490-2662471(-)
TTCAGATTTGCCCCAGGGAG
>Locus:SMc01946_1:2668467-2668448(-)
CATCACCCGCCCGGACTACG
>Locus:SMc01977_1:2701456-2701475(+)
AACAAAGGGAACGATAAAAT
>Locus:SMc02033_1:2738728-2738709(-)
TCCGGAACCGAAGCTTGAGC
>Locus:SMc02035_1:2741453-2741434(-)
TTCCGATCGATCCCGATACC
>Locus:SMc02359_1:2780138-2780157(+)
TATCTGGGAGGCTGATCCAT
>Locus:SMc02360_1:2781041-2781060(+)
ACCTGAGGGAGCGCGACCAT
>Locus:SMc02427_1:2799007-2799026(+)
GCAACCGAGAATTTCATCAT
>Locus:SMc02442_1:2827020-2827001(-)
GATGCCGGATAGGTCTGATC
>Locus:SMc02450_1:2832749-2832730(-)
CGAGCGGAGGCTGAGGTCGC
>Locus:SMc00735_1:2845930-2845949(+)
CCATGGCAAAGGAAAAGAAT
>Locus:SMc00718_1:2862919-2862900(-)
CCGGACTTGACGGTTTCCTT
>Locus:SMc00662_1:2915358-2915339(-)
GAGTGCGAATTCAAATATTA
>Locus:SMc00654_1:2922062-2922081(+)
GCGGAAAAGGGGAAGACTAT
>Locus:SMc03964_1:2958076-2958057(-)
GTCGAGGGAGATCGCAACCT
>Locus:SMc03969_1:2962721-2962702(-)
GACAATCTCGAAGACGACGA
>Locus:SMc03978_1:2975357-2975376(+)
GCCGAAGCCAAGCTGTCCTG
>Locus:SMc03990_1:2987675-2987656(-)
GGAAGGTGCGACCATGAACC
>Locus:SMc04008_1:3002911-3002930(+)
GAAGAGGAGGCCACACCGAT
>Locus:SMc04018_1:3016681-3016700(+)
ATCGTCGGCCAATGGCGATC
>Locus:SMc04030_1:3033269-3033288(+)
GCTTACACGGCAAGCACCAT
>Locus:SMc04031_1:3035279-3035260(-)
GGCTCGAAACCCCGCGTTAT
>Locus:SMc03941_1:3092242-3092223(-)
ACTCTGTTTTGCGTCGCGCT
>Locus:SMc02977_1:3098613-3098632(+)
CGCCGAGGGCCGAGTAGAAA
>Locus:SMc02985_1:3106582-3106601(+)
AATTCCGTCTCATTTACGGT
>Locus:SMc03152_1:3110413-3110394(-)
GATCTGCTTGCCGGGCGGCT
>Locus:SMc03154_1:3112187-3112206(+)
TCGAAATGGCAGGAGATCCA
>Locus:SMc03161_1:3120536-3120517(-)
TCGGCACAAGTGAGCCCCTC
>Locus:SMc03169_1:3130110-3130129(+)
AAGTTTTGTCCGCACCCGCA
>Locus:SMc03195_1:3159079-3159060(-)
GGGTTGGATCCGATCGATTG
>Locus:SMc03132_1:3196991-3196972(-)
GCCGGCGGCTATGCCGGACT
>Locus:SMc03103_1:3238945-3238926(-)
GATTCGGACCTGCTTTCCGA
>Locus:SMc03101_1:3242197-3242178(-)
TCGCTGCACCGGCTATCACA
>Locus:SMc02520_1:3271251-3271270(+)
GTGGAGGGGAAAACAAGAGT
>Locus:SMc02494_1:3299609-3299590(-)
GACCACTTCGAGGCAGTGAT
>Locus:SMc02476_1:3321221-3321202(-)
AGGTGATCGGGCGGGGCAGT
>Locus:SMc02474_1:3322415-3322396(-)
TCCCTCTTCAGGGCGGCGAT
>Locus:SMc05011_1:3359834-3359853(+)
CAACACCAGGAGAAAATCAT
>Locus:SMc05013_1:3390123-3390142(+)
TGAAGACAAAGCTGGCGAGG
>Locus:SMc03784_1:3449414-3449433(+)
GCCAGCGGCGATTCGCGCCA
>Locus:SMc03793_1:3460195-3460176(-)
CGGATGCTTTGCATGATTGT
>Locus:SMc03802_1:3467415-3467434(+)
CTTGAGATTTCGAAGGGCCG
>Locus:SMc03812_1:3478660-3478641(-)
CCGCGCCATGGTCGCCATCG
>Locus:SMc03851_1:3516727-3516746(+)
GAGAAGGCGCTTGCGGGTTC
>Locus:SMc03853_1:3518179-3518160(-)
CAATCCTGATGCTATGAGCG
>Locus:SMc03860_1:3524886-3524905(+)
CACCCTGGATGCCCGACGAT
>Locus:SMc03877_1:3545117-3545098(-)
ACGGATAATACATACGGAAA
>Locus:SMc04396_1:3599931-3599912(-)
CTTTTCGGCTCCATGGCCCA
>Locus:SMc04408_1:3616726-3616707(-)
CGTGGCATGAGTGAAGACTT
>Locus:SMc04088_1:3629806-3629787(-)
GCCGGAACCTCCTCACTACG
>Locus:SMc04094_1:3636937-3636956(+)
ACGGCCCGCGACACCGGCGC
>Locus:SMc02769_1:26157-26303(+)
TGCGCGAGGAATTCGACGGCTATGTACGCGAGCTCCGTCGTGCAAAGGACCAGGAGGAATTCGACCGCTTCATGCGCGAACGCAAGAACGGCCGCACCGGTCCGGAAGCCGGCTTCGAATCGAGCTGATCGCATCCGGTGTTTCATG
>Locus:SMc02761_1:34188-34093(-)
CGCTTGCCATGTTCAAGGGCGGCGAAGTCGCCGACATCAAGGTCGGCGCCGCACCGAAGACGGCGCTCAGCTCGTGGATTTCGAACGCGGTGGCTT
>Locus:SMc02578_1:64088-64234(+)
TTGGAAGAGTTCTACAGGAAAACAGATCGTGCGCCTTACCGCCTGCATGCTCGTGATCTTCACATTTTGCCTCGCTGCCGGGCCTTCGGCTGCGAGCGGGATACTCATCGTCCCGCAGGGCAATCGCCACGTCGAGCAGCCGGGCGT
>Locus:SMc02614_1:108098-108066(-)
CGCGCATCCGTACGGTCATGGCCCGGAAGAGCT
>Locus:SMc04149_1:117705-117770(+)
GACGACTGCATGCAATTGCAACTTCACAAAAGCAAAAGGGGAATGCGTCATGACAAGAGTTGCCGT
>Locus:SMc04134_1:138021-138116(+)
TGGAGAAGATGCGAGACGGAGCGAAGGGGAGGAACGGGTCCGGGGGGCGGGCGGAACGGACGCTGCAGCGCGACCCCGAGCGCACGCGCGCATCGA
>Locus:SMc04132_1:139974-140030(+)
GGTCAGCATCGATCTTCCAATCGAAGGCAGGCTTGCCCGCTACGACCTTACGGGCCG
>Locus:SMc04123_1:151909-152001(+)
GACGGGGGCGGCGGACTTCCTCAAGGGCAGGCTCGGAGCGCATGCGCCCCGCTACGGAATCGTACTCGGTTCCGGCCTCGGCTCTCTCGTCGA
>Locus:SMc02830_1:177830-177744(-)
CTTCGCCATGTCGATCATGCTGTCGCTTTTGATCTTCGTCGGCGAAGCGACGCGCGACGCCTTCGACCCGAGAAAGACGTTCCGGTG
>Locus:SMc02855_2:205898-205861(-)
GTCGTCGGCCGGCAGAAATCCCGCCTGCCGCCGCGGTA
>Locus:SMc02855_1:205942-205862(-)
TGCTGGTGGTCGCCGCCGGCATCTTCACCCTCTGGCGCGAGCATGTCGTCGGCCGGCAGAAATCCCGCCTGCCGCCGCGGT
>Locus:SMc02856_1:207245-207364(+)
TGGGCACCCGGTCCGGCCCCAAAGGGATATTTCCTTCCGGCATGGCGAGCGGCAAATCAGGACAGCGGATCGAGCCTTCCTTCGGCGGTAACGACGGCGACGGCGGCGACCTGCGCGTCG
>Locus:SMc02886_1:242401-242303(-)
GGTGCTGCGGATGACCGGCCATTGCGCTTGCCCGCCCTTGCGCCTATCTCTTGCGCAGGACGAGCCGAAAGGGGGAGCGGATGCGGTTGCTGCTGCGGT
>Locus:SMc02889_1:244294-244440(+)
GACTGGAATAGCCGAACACAGCACACGGGCCACGCCCTACATCGTTCTCGGATTGCTGAGCGGGCTTTACGCTGCCCAGTCCGCGACGGGAAGCATGGTGCAGACGGCGCTCCCCGTCGCATTGCGCGATACCGGTGTGTCGCTCGA
>Locus:SMc02900_1:257008-257061(+)
GAAAATCCGTCAGAAGATTACGGAATACGTAAAGATGCGCCGTGCGGTCCGCGA
>Locus:SMc00322_1:274731-274862(+)
GGTCGAAGCGTCAGAGAAGAGCCGGGAAGATGCTTCATCGGGCAGCCTGCAGGCCGCCGCCGGCTTCGTCCGCGACTATCTTCGCCGGCCGTTCAGCTTCTATCTGATTTCGCTGCTGCTGATAGCCATCAT
>Locus:SMc00332_1:286343-286227(-)
CGACATCATCGGCGTTTCCGACGAGGACGACGACGTCTGAACAGACCGGCGACGCGGGCGGATCAGCGCCCGCATGCCTGTCCGCAAGCGTTTCGAAAGGCGCACGAAACCGCCCCA
>Locus:SMc00341_1:297761-297672(-)
AGAAGCGCGGCCTCAACTATTGAGGTCGAGCCAAGAAAAAAGCACGCTTGCATTGCACGCTCGGGAAAGACGAAACTACGCCCGGGACGG
>Locus:SMc00358_1:312974-313036(+)
TTTCCTGGATGTGCTTTAGGATGCCGCCCTCTGGATCGGGATGAGAGGTGCGGCACTGCATGT
>Locus:SMc00371_1:325815-325768(-)
GGACCTGACGAAACTCGCGATGGCCCAAGTGAACAAGAAGGCCGCGTA
>Locus:SMc00375_1:329228-329320(+)
GGTACGTACCTCGGGGATAGTCTCGCGCAGCTTGTGCCCAGGGGAGTGTCGCGCGTCCTTCGCGCCGCGCACGAAAAGGAGTCTGCCTCATGC
>Locus:SMc00377_1:330868-330909(+)
CCCCCGCAACAGGGAAGATATCAATGGAATTCGGCAGCCGCC
>Locus:SMc00379_1:333383-333475(+)
GCATATCCTGATGGTGCTCGCCCATCCGCTCGAGGAGAGCTTCGCTGCGAGTGTCGCCCGCATTGCCCGGGAAACGCTCGAGGCCAGGGGCCA
>Locus:SMc00383_1:337075-337028(-)
TCGAGAAGCACGAGGCAGCGCTGCTCAAGACGGAAAGGGTGGCTGCCT
>Locus:SMc00388_1:340873-340841(-)
TGCGGCGCGAAAGCCGGGGGCGCTGGAGGCCTG
>Locus:SMc00406_1:357370-357290(-)
ATCGCCGACCGTCAGGGGGATGGCGGTCTGGGCGCTTTCGCGACTGATTTCATCCGCCGATCTGGCGGTCTTCGCCCGGTA
>Locus:SMc00420_1:368207-368257(+)
GGTCGCGCGCGTCAGCACGGTTGCGTTTCAGGGTATCGAGGGCGTTCCGGT
>Locus:SMc00424_1:373832-373794(-)
ATTATTCTTGAAGCACAATGGATGGAGCCAAGGCCATGG
>Locus:SMc00429_1:377581-377525(-)
CGTGTTCGTGCGCAAATACGGCTTCTCGCCCGGTGCCTATGCGCAAGCGGTGAACTG
>Locus:SMc01165_1:383904-383842(-)
TCAAGGCGCTCGTCGATCTCTGGCTGCAATTGGGTGAGACCAAGGCGGCGTAGCGGTCAAATG
>Locus:SMc01155_1:396117-395995(-)
ATCCGGCAGCCGGTCGCCTCTCGCTCAGATAGCGTGCACGGAGCGATTTCGCTATGGTGCCGGCAAAATTCGTTGAAGTGGAGTTTCGTATGGCGGATGAGCGCGTATCGGCGAGGGGCGGAA
>Locus:SMc01153_1:397894-397971(+)
AGGGCATGGCCGCCTTCGTCGCCAAGCGCAAAGCCGAATTCAAACACAGATGAGCCATGGACAGGACTCGGTTTTCTC
>Locus:SMc01143_1:407541-407666(+)
CGGACACAGAATACTGATCACGGAGTGACATGGTACTGCGCAACCCTGGAACGAAGGGGATCGCATCGGCGCTGGACGAGCGCTCCGGCGAGATCTTCCGCCGCATTGTCGAGAGCTATCTGGAAA
>Locus:SMc01130_1:419122-419211(+)
GATCAACGACAGAAGCGACCACGGCACGGGCACGGCACGCGTCGGGCAGGTGAAGGAGGTCACCAGCCTCACCAATCCGATCGTCAAGGA
>Locus:SMc01125_1:426757-426804(+)
GAATTTCCTGATGGATGCATCGAACCGCTCGGGCGACGTCCTTTCCGT
>Locus:SMc01105_1:449358-449432(+)
GGCTTGCCTCGGCAGGCCGCGCAAATCATAGTCTCTGACCTGAGAGCGACGGTCCTGCAGGGAGATGAAAAGTGT
>Locus:SMc01732_1:470315-470208(-)
CATGGCCAATGGCCAGCCGGCGCCGAACCTCTATTGCGCCGTGATCGTCAAGCGGGTCGACGAGAAGACCCGCTCCAAGACCGGCATCAACGAACTGCTCCGGGACTG
>Locus:SMc01715_1:489784-489743(-)
AGGCCTCGACTTCCTGCTCGACGGCCTCGCTCCGAGACAATG
>Locus:SMc01715_2:490444-490409(-)
AAGACGGATGACGGCCAAACGCAGCGGCGCCCCGAG
>Locus:SMc01705_1:507656-507612(-)
CCTCACGAAGGATGCGCGGGTCGCCCGGTTCAGCCATCCGTCGTA
>Locus:SMc02156_1:539689-539838(+)
TCGTGTTCCTCCTTGAGGGAAGAATTGCGCCCTTCGAACAGTCGTTTCTCCTGCCGCTTCAGCCCATTGAATGATGTGGCGGTCAACTACGGACAACAAGGAGAAGCCCGTGCGAATTGCAGTTCTGATTGTTCTGACGACTGTCCTTGC
>Locus:SMc02153_1:555398-555360(-)
ACGCTTCCGGCTCGCCAAGAGCCGGCCGGAGGGCGCATG
>Locus:SMc02147_1:565260-565310(+)
GAGGAACGAGGATATCGTGTTGGATGGCGCGAAGGTGTTCTGGCGCACCCT
>Locus:SMc02139_1:573246-573163(-)
ACGACTCCCCGGAAGCCTCTCCCTATTGCACCTTTCATGCCCGGCTGGCCTACCAGCCCTCTGCCGAGCGCCGGCGCATGCGCT
>Locus:SMc02221_1:583342-583277(-)
TTTGGGCCTCGACAAGCTCGCCTGCGCAGCAATCGAGCGCGGAGCCATCGCGCGCTTCCGCAAGTA
>Locus:SMc02229_1:593379-593242(-)
TTGACGTTTACGCAAACGTCAAAGTTCGGTAGCATCCGTCCAAGTCGCACACCGCCACCGGTGCGCGCTCGACACAGTGGGAAGCGGGTCTGCCGTGCGGCGCGGCCCGAAAGGACATCAAGGCGAGGAAAAGCATGC
>Locus:SMc02243_1:606644-606691(+)
TGCACGACCAGATCTTCGTCGCCCGCAGACGGCTGCTTCTGCGTGCCG
>Locus:SMc02269_1:635304-635272(-)
AAGATCAGGCGACGCCGGCGCGCAGCAGATCGT
>Locus:SMc02287_1:661870-661817(-)
TCAAGTGGGGTTCAGCAAGTCAGCCGTGCAGAAGGTGATCGAGGAAACTCGGTG
>Locus:SMc02311_1:682545-682640(+)
GGCCAATGCATGCCGCCCCGAAATGCTGAGCGCTTTTGGGCAGCGACATGCATGACCTTGACGCAAACATCCGGGAATAACGGCTCGCATCGATGG
>Locus:SMc02311_2:682639-682773(+)
GGCAGTGACCAAGAAACTGATACTGGCGTCCGGATCGCCGCGTCGCGTCGAGCTCCTGGCGCAGGCGGGAATCGAGCCCGCGCGCCTCATGCCGATGGACCTGGACGAAACGCCGAAGCGTTCGGAGCATCCGCG
>Locus:SMc02321_1:690646-690554(-)
TCGCGCCGGTTGCCGCCTACCGGGCAAGCGGCTACCGCGCCAGGGTGGCGGCCGAGCGTCCTGCAGTCGCCGGCGGTGGCGGCGGCATCGTCT
>Locus:SMc03014_1:711540-711665(+)
GACCGGATAATCGGAGTGGGTGCCTTGCGATACTGGGTGCGGAAACAGAATGAATCTGTTCGATCAATTCTCGACGTTCACGAAAAATCTGAGCAATCTCGGACAAGGAAAGCTCATTGCGCTTGC
>Locus:SMc03015_1:714090-714155(+)
TGGAAATGTCGCGGTCGGACGCAGTCTGGTCTTCGGAGACCGCTGCGCCGCGGGTGTGTGGACGCA
>Locus:SMc03022_1:720981-720928(-)
AGGATCGAACCCTATTTCATCGGAGGAAATTCACGATCGCGACAGGTATCGGCA
>Locus:SMc03037_1:731287-731397(+)
GACGAGCATTCTCACCAACAACTCCGCAATGGCCGCGCTTTCTACGCTGCGCTCGATCTCCTCCAGCATGGAAGACACGCAGAGCCGCATCTCCTCGGGCCTCCGCGTCGG
>Locus:SMc03043_1:738940-738972(+)
GCTGAAGCGGCTCTGCACGATTCTTGCGGCATC
>Locus:SMc03060_1:757484-757344(-)
AGAAAAATGAAAAAGATATTCAAAGCGCTTTGGAAGGATTCTCGCCATGCCGGTCAATCTCAAGCAATTGGCGGAACTGCTCGGCCTGTCCCAGACCACGGTCAGCCGGGCGCTGAACGGCTATCCGGAGGTCAATGCGGA
>Locus:SMc00776_1:797101-796964(-)
TGCCTATGCCCGAAAGACAGTACCCCTTCATCGACATTGCCGTGCATGCACGGGTGCGGGAGCATTTTGCCCGGGGGGATGCGTCCGTCCTTTTTTCGAAGAATGTCGCGCGGGTGCTATGGGCCAACGACCAGGGCG
>Locus:SMc00777_1:797234-797332(+)
CACAAATTTATTGCAACGCACAACCAAATCGGCTATAGAACGGCCATCAATCAAAACGGCGCCTCTGAAGAGGGCCACACCAAGGAGCGCATGAAATGG
>Locus:SMc00777_2:797306-797410(+)
GGCCACACCAAGGAGCGCATGAAATGGCTACCAGGAAGACCGAAGACGCATTTTCCCTCTCTTTCGACCCGACCAAGTTTGCCGACAGCTTCCGCGAGTTCGCCG
>Locus:SMc00791_1:812856-812987(+)
GGAAATCAAGCGTTTCGAAACCGGCCCGCGGATGAGCCAGGCCGTGGTCTACAACAACACGGTCTATCTCGCCGGCCAGGTCGGCAATGCCGGCGACGACGTCGTCACCCAGACGAAGCAGGCGCTGGCGGA
>Locus:SMc00824_1:844484-844368(-)
GTTTTCGCAGGCGATGAACAGCCTCTTCGACAGCGGCCTGGAGATGCAGAAGGAATATCAGAAAAGCATCGACGCGCTGTTCGAGAGCCACAAGGGCGGCTCGGGCGGCAAGGCGTA
>Locus:SMc00827_1:847665-847603(-)
GGTTCCCGTGTCGGCGCTGCTCTCGGCCTTCCTCTATCTCGTCCTCTCCGGCCTGTTTCTCTA
>Locus:SMc00829_1:850997-850866(-)
AGTTCGATCTTTGTCAACACCCGCAGAGTGGACAATCAATTTGACCACTTGATAGGCCCTGTTAGATTGCCGAATGGAAGCGGAGGCCGGCGAAACCTGTGCACAATGCCCTTGGCGCTCCGGGAGACGTGG
>Locus:SMc00922_1:860438-860385(-)
ATACTACGCGCTCCGCTCCTTCAAATCGGCCAGGCCATACCCGGCCCAACCCTG
>Locus:SMc00905_1:879003-878932(-)
GGATGTCTATTCCGGTCTTGCCGAGCGGGAGGCCGCCGACATTCTGCGCGAATTCTTCGCCGGCCGGCGTTA
>Locus:SMc00898_1:883770-883724(-)
GACGCTCTGGCGGATCTTGCCGACGAGACGCTGGAAAAGGCGGAGTG
>Locus:SMc00892_1:890409-890543(+)
TGTCGCCGGTCACACCGCTCACGGCCGATGCCGGCGGCGGAAAGTTCTGGATTTGCCCTTCCTGCCCACGAGGTGCCAGGAGCGGCCGCACGGATATTTACGAGTAAAGATGGTTTCAGAAGCGCCCCCGTTCTG
>Locus:SMc00886_1:899366-899452(+)
TGGAAATGGCGGAAGCAACCGGCGAGGCGCCGAAACGGACCCGGAGCGGGCGACCGCAGCGGCGCGAGGGCAGCAAGAATCTCGGCG
>Locus:SMc00870_1:917777-917902(+)
GGAAGCGGAAGCAGCAAAGTACATCGGTGCAGGTCTTGCATGCCTTGGTATGGCCGGCACGGCTCTCGGCCTCGGCAACATCTTCGGCAGCTACCTGTCCGGCGCACTGCGCAATCCGTCGGCAGC
>Locus:SMc00866_1:920442-920392(-)
CGATCTCTTCGTGCCGCCGCTAGGAATGGGCGTTCAGCTGTCGCTTCTTTA
>Locus:SMc00854_1:932143-932057(-)
GGCGGCTCGACGGGAGCGAGCACTTCTGCTCGCAGCGATCGGATCAGCTTGCCCCGCCATGCGGCCGGAGGACCTCCGCGACCTCTT
>Locus:SMc00989_1:946083-946121(+)
GACTATTCTTCGGAGTATAGATGCGCATTCATGTTGTTT
>Locus:SMc00960_1:981052-981165(+)
GCAATTGCGGCAAGGCCGGCCAATGGGTCCCGGTCGGCGTCGGCCAGCCGCACCTGCGCATGGATCAGATCACCGTCGGCGGCACGCAAGCCTGACAACGTTCCCTCATCTCTG
>Locus:SMc00002_1:984574-984693(+)
GCAAGACATAGCAAAGCGGAACGATGGCAAGAAGGGTCTTTCCTTCGCATTGCTGCGCAGCGCGGCAATTTGCGTGACGATTCTCGCTCTGCCGGGGTGCATGGGCGCGGGCCTCGACGT
>Locus:SMc00008_1:989881-990006(+)
GACGCGCGCCGCTGTCAGGCATTGCGCCAAACAAGATATTCGCGGAGGCAATATATATGTCCTACGACCAGAAGCGCGTCGTCGAAGCCATTCGCGCCTTCGAAGCAGGCGAGATCGTCGTCGTCA
>Locus:SMc00071_1:991179-991108(-)
AGTCGCCCGAGGAAGGCATTGGCATCCCCGTCGACCTCAAGGGCTTCGACGAAGGCTACGACGCCCTGCCGT
>Locus:SMc00013_1:996491-996526(+)
GGCCGGAGCGCACCAGAAGCAACACGACTATCACAT
>Locus:SMc00451_1:1007854-1007720(-)
CCTGGCCGGCCGCCTGTTCTTCGACACGGTTCCGACGTTGTCGGCCATCGGTCCGCTCGGACAGCTGGCTCCCCTGAACGACATATTGTCCTCGCTGACCACGAAGGCGGACGCGATACATGCTGCGGCGAGCTG
>Locus:SMc00080_1:1013762-1013652(-)
ATTGCTGACGCTCTTCATCGACAAGGGCTGGGCGAAACGGGAGCAGAACAGCCGGGCGGTTCGCTTTACGGCGCCGGGCGAGAAGGCCTTTCTGGAGCTCTTCCCGCGGTG
>Locus:SMc00084_1:1026953-1026888(-)
GAGGCATCGGCCGTCGTCGCCGGCAAGAGGCGCGGCAAATCAACGGAGAGACATCATGGCCGCACA
>Locus:SMc00029_1:1034186-1034266(+)
TGTCGAAAGAACCTATCTTCACTCTACGTGAATTTGTCGTCTGGGCAGCCATTCTCGGCAGCGTGGTCGGCTATCAGCTTT
>Locus:SMc00105_1:1064249-1064166(-)
GATATCGCTCGAAGAGGCGGCGCCGGCACTGGCTGCGATGGACCGGGCGACGGACCTCGGCATCAGTGTCATCACGCGGTTCTG
>Locus:SMc00042_1:1065320-1065364(+)
CGGATAGAGCGGAAGTGCGTGAAGAAAAGAAGGAGGCACCGATGG
>Locus:SMc00053_1:1087826-1087927(+)
TGGAGACCTGGTTTTCGCTGCTGGTCACTTTCTTCTTCACCGTCGCCATTTACTTGCTTCTGTCGAAATCCATCATCCGCGTCCTCCTGGGCGTGGCGATCC
>Locus:SMc00120_1:1096857-1096744(-)
GGCATGAGAGCCTGCTTGCGGAAAATCGAGCCGCAGACCCGCGCCGGCACGAGGCGCAAACGGTTGCGCGTCAAAGCAAGGCCGTCGAACCAAAGCGGGGCTTCGGCCAGCACT
>Locus:SMc00063_1:1098841-1098906(+)
TGGCGGAGAAGAATCTGGCGGCAGTCGGCGCAGAGACGGGTGCCGAAACGCGGACGTCCGGCGCAC
>Locus:SMc00064_1:1103242-1103286(+)
CTCGGATTTTATGAAAGTGTGACTTTATGGGCGAAACGCCTTTCT
>Locus:SMc00065_1:1104579-1104692(+)
ACCGCCGGACGCGGGTGCGCGTATCCTCAAGGCCGACATTCATTTGCCATTCAGCCTGTATCGGTTAATGATTCCGGCATAGTGCTTCCCAGTCGAAAGTGCGTTCATGTCTTC
>Locus:SMc02374_1:1127533-1127477(-)
TCGGCCTCGCGCGGACGACCCGCCCGGCTCAGATCTTCGCCGAATTCATCCAGCGCT
>Locus:SMc02381_1:1135662-1135748(+)
ATTGAACAGGAGCTACATGGGCCCTATGCTCAAAAGGCACAAGAATGCACAAATTTGGCCTATAGTGTCGAAAAGGATACCGTATGT
>Locus:SMc02383_1:1137314-1137228(-)
AGCGGCACCGCGCCACCTCGCCCTTCCCTATCTCTACGGGACCGGCTCGGATCGCTATGGCTTCAGCTATATCTGGGTCGCGGAATA
>Locus:SMc02385_1:1139824-1139877(+)
GAATACGAACTGGGAGCGCAGCCGGCGGTCGTGGCTCGCCCGCAACCGTCTGGC
>Locus:SMc02398_1:1150951-1150983(+)
TGGCGAGACCTTTTTCGAATGATCTTCGGGAAC
>Locus:SMc02408_1:1163901-1164005(+)
GACAGGCCATGGCCCGCGTCACCGTCGAAGACTGCATCGACAAGGTCGAAAACCGTTTCGAACTCGTCCTTCTTGCCAGCCACCGCGCACGCCTGGTTTCCCAGG
>Locus:SMc02408_2:1163911-1163997(+)
GGCCCGCGTCACCGTCGAAGACTGCATCGACAAGGTCGAAAACCGTTTCGAACTCGTCCTTCTTGCCAGCCACCGCGCACGCCTGGT
>Locus:SMc02649_1:1172128-1172063(-)
CAAGGGTCCGTTTTCCAAGGAGGACGGCGAAGCCGTCCTCGACGCCGGAGGCAAGCGCATTGTCTG
>Locus:SMc02649_2:1172122-1172063(-)
TCCGTTTTCCAAGGAGGACGGCGAAGCCGTCCTCGACGCCGGAGGCAAGCGCATTGTCTG
>Locus:SMc02644_1:1176684-1176749(+)
TGGTCACGACCGCAAAGCCCATCGCCGCCATCATCGCCAGCGAAATCAAGGCGACCGCCGCCCAGG
>Locus:SMc02633_1:1187694-1187738(+)
GCTCGAGGCCATAGCTCTTCTAGCCTTCGTGATGGCGCTCGCCGC
>Locus:SMc02558_1:1204632-1204582(-)
CGCCTGGACGGGGCTTGCCTTTTCGAGCGAGGCAGGAGAGGCGAGCGCATG
>Locus:SMc00562_1:1232733-1232798(+)
TGCCGAAGCCAAACGACAATCGTGAACTGTTCGACGCACTTGCGACCGTCAACCGCAAACTGCGCT
>Locus:SMc00572_1:1241641-1241691(+)
GTTCGATCTTTCAGGCCGCAAGGCTCTCGTTACCGGCGCTTCCGGTGGTAT
>Locus:SMc00591_1:1263576-1263713(+)
GATCATGAGGAACGCAACCCATACTGCTCTCGCCGCCACCCTCGTTGCCACAGCCGTTCTCGGCGGTGCATCCGCAGCCTTTGCCGGCGGCAGCTATTATCAGGGTGTCAGCGACAAGCCGCTCTACACCGAACGCGC
>Locus:SMc00596_1:1268665-1268603(-)
ACCCGGAGGTCTTCAAGGACGGCAAGGCGCCGGCGCGCTTCGAGACCGCCACCTGTCCGACGT
>Locus:SMc01757_1:1303097-1303198(+)
GGTTGGAGGGAACAATGGTCAAGAGCCTCAAGGATCTGCTGGCGGAAGCAAACGGCTCAGTCCCGAAATTGTCTCCCGCCGAGGCCGCCGAGAAGATGCGCT
>Locus:SMc01787_2:1331849-1331998(+)
GATCCGTGCGTCGCGCCGCCGATCTTGTCCGGCGAGCGCCTTATGGAGATGGGACCACATGGAAAAAAGCCCGGATGCTTTCCGCACCATCAGCGAGGTTGCGGACGAACTCGATCTCCCCCAGCACGTGCTTCGTTTCTGGGAGACCCG
>Locus:SMc01787_1:1331908-1332015(+)
TGGAAAAAAGCCCGGATGCTTTCCGCACCATCAGCGAGGTTGCGGACGAACTCGATCTCCCCCAGCACGTGCTTCGTTTCTGGGAGACCCGGTTCCAGCAGATCAAGC
>Locus:SMc01902_1:1334859-1334812(-)
TCTCTGTTGATAGTTCGTCACAGCAGCACAAGTCAGGCACATCCTGCT
>Locus:SMc01797_1:1345175-1345207(+)
TGCCAACCATCCATTCCGCGCCTGATCCTGGCG
>Locus:SMc01916_1:1381065-1381118(+)
GCGTCTGGTGCCGCTCGTCGCTGTCGGACTTCTTGCGCTCGCCTTCGGGGCTTC
>Locus:SMc01923_1:1388090-1388194(+)
GGGTTTGGGCATCGGCCGGACATGTGGTCCGGCTTTGCCTCATGGAGTGCGGGCCTGGGGGCCTTCACGCCAGCAAGACGAAAAAGGCACCGATCATGGGTCTGC
>Locus:SMc01373_1:1407934-1407794(-)
[truncated: 566,797 more chars]
