# Supplementary material for: Common and phylogenetically widespread coding for peptides by bacterial small RNAs
Source: BMC Genomics. 2017 Jul 21;18:553. doi: 10.1186/s12864-017-3932-y (PMC5521070; doi:10.1186/s12864-017-3932-y)
Supplement: Supplementary file 6 — mock ORF sequences. (ZIP 3000 kb) [file 12864_2017_3932_MOESM6_ESM.zip › mocks/s_pneumoniae_tigr4.intergenic.srna_mocks.fa.txt]

>Locus:intergenic23_1:15495-15435(-)
TATCCCCCGCTACCAGGCAGGTTACCTACGCGTTACTCACCCGTTCGCAACTCATCCAGAG
>Locus:intergenic116_1:81305-81386(+)
TTAAGCAAGTTCAAAGCATCTCGTAAGTGGGATGTTTTTCTCCTCAGTTCATCAGCTTCCTCCTTGACACTCGGTCAGATTT
>Locus:intergenic118_1:82522-82573(+)
TCAAAACAGTGTTTTGAGCAACCTGTGACTAGCTTTCTAATCGATGCCTTGG
>Locus:intergenic184_1:118006-118084(+)
AGATCCGCAGTTTTAGGTTTACGAAGAGACAAAAGCGGAGTATTTAAACCAGTTACTCTACATTTTACAAGCGCTAAGA
>Locus:intergenic201_1:131508-131406(-)
CTTAAGGTGGTCGTTTCTCAAACATCCATTGTCAAGAAAAATTGCCAGATTTCCAACATGGTGAGACAAAAAATCGCTCAGCTCCTCCTTGAAAAGCAGTCTA
>Locus:intergenic211_1:138909-138864(-)
AAAGCAACACGGAGAGCTAAGAATGTGTTAGAAAAAAGCTTAATTG
>Locus:intergenic361_2:211156-211066(-)
GGGACTGCTTTCATCTTGATTATGTCTCTATCTGCCAGAAGATTACCTTATACTATTCGCTCATCTGTTGCTAGCTTACAACAAATAGCAC
>Locus:intergenic361_1:211529-211448(-)
CATTTATGCAACAGTCTACGGAATTATCTTTATCTCTGTTTTACCTCAAATCTACTTAATTTATACCTCTTTCCTAAAAACA
>Locus:intergenic360_1:211631-211751(+)
TGCCAAGGCAATGATAATCGCCATAATTGCAAAAGCAGAATTTCCTCCAACCTCGCTAATAAATTGGGTATAAATCAGGACAGGGAAAGTCCGATACCCTTCGCCAATCAACATAGGCGTT
>Locus:intergenic383_1:224528-224492(-)
ATGCTAATTAATGTATTCACAATAAATAGCCGACAAC
>Locus:intergenic482_1:283984-284038(+)
GATCCGGATAATTTATATACCGATCCGGGTTCTTCAGTTCTAAGAAATAAGCAGG
>Locus:intergenic489_1:291219-291159(-)
CAACACCTTTATAACTACACAAGCGATGAAATATTTCGTCTAAACTACTTCTATATTGATT
>Locus:intergenic508_1:300956-301055(+)
GTTTCTTTTTTCACCCAATGGGTGTTTTTTACTAGACAAAAAAGAGTTTCCCCTTTATGGTATAAGTGTAGAAAAAAACACAAAAAGAAAGGAAACTCAC
>Locus:intergenic527_1:310393-310312(-)
ATCAGCTTCTCCTTATCTACAACCTCAAAACCGTGTTTTGAGCTGACTTCGTCAGTTCTATCAACCATCTCAAAACTGTATA
>Locus:intergenic565_1:341205-341166(-)
TATTCTGACAAAAAGAGGCTCCAACTTTTGGGGGTCCGTA
>Locus:intergenic591_1:360664-360625(-)
TTTGACTGTCCTGATCGATTTATCCTGTTATTATCTCATT
>Locus:intergenic602_1:370765-370822(+)
CCGAAGGATTTAGTTCTGTATTGCACAGGGCTAAGTCCTTTTAGTTTTACCTTAATTC
>Locus:intergenic603_1:371364-371295(-)
AAAGTACTCAATTTACAAGCTAAAACGCGACAGAAACGAAAATATTCTTCTCATAAAAGACGTTGGCAAG
>Locus:intergenic693_1:434764-434725(-)
TTTCAACCCACTACAGTTGACAAAGAGCCCAAAAACATTG
>Locus:intergenic708_1:448523-448577(+)
TTGAAACGGCGTTTTCTAAGGAGAATTCTAGAAGGCATACCAGTTGTTTCGAGGT
>Locus:intergenic711_1:449617-449572(-)
AATCACACCGAAAATTCTTCTAAAATTTATCTCGTTAGGCAATCAA
>Locus:intergenic712_1:450246-450309(+)
TCCACTTTTACAGTTTCATGGTTTTATGAACCGAAACATCTAGGTACAGGTTTTAGCATCAATT
>Locus:intergenic803_1:509915-509765(-)
ATTAAACAAGGAGATAAGGTTAGCCTAGTTGGAGTTAGTGGTTCTGGTAAAACAACTTTAGCCAAAATGATTGTCAATTTCTTTGAACCCTACAAAGGGCATATTTCCATCAATCATCAGGATATTAAAAACATTGATAAAAAAGTCTTGC
>Locus:intergenic911_1:571593-571497(-)
CTCCTGTATATTTTTATGGGTCATCCCATTTACATTGTTCATTTTATCACTTTTTGCCAAAAAAATCTAGTTTTTCCCGCAGTTTCGATTGATTTTC
>Locus:intergenic922_1:577279-577324(+)
GAAAAATCGATCGGGACAGTCAAATCGATTTCTAACAATATTTTAG
>Locus:intergenic954_1:598279-598312(+)
AAAAACGTGGACTGGTTTCGTGTTTGGATTATTA
>Locus:intergenic959_1:599919-599886(-)
CGTTTGCCTATGGATTGTGAAATTAGGATTTCTC
>Locus:intergenic967_1:612309-612249(-)
AAACCTCTAAAACCTCTTTGTTTACGAGAGTTTCCTCGTTTGGAAGACATTCTAGAAGATA
>Locus:intergenic974_1:622432-622522(+)
GTACCAATCCCATGTCAATTCTCACTTGACGCTTCCCTCTCAGATTACATCTCTTGTAACCCAAAGAAGCCTTTATCTGCCCAAAGACAGG
>Locus:intergenic975_1:622587-622527(-)
AATGTCAGGCGCTTTTATCTCCCCAAGGTAGACAGATTTTCGCTCAACGCAAGATTGATGT
>Locus:intergenic976_1:624276-624312(+)
CCCAGACTGTTTACCAGACGAAACCATCGAATATTTG
>Locus:intergenic1046_1:669571-669628(+)
CCATTTTATTTAAAATATGACAATATTTTAAATAAAATAATTGACAACGCTTTCTTTT
>Locus:intergenic1053_1:673496-673427(-)
TCAAACTCCAAAAATACGACCAATACAGTGACTCTTACCAAGCTCTTCTTGACGGACGTGGAGATGCCTT
>Locus:intergenic1059_1:678613-678577(-)
AGTAAAACTGACCTCATGAGGAGGAAGAAAGTGGCTC
>Locus:intergenic1209_1:767967-767907(-)
ATGTTTTCTCATAGCCATAAAACATTTCGGATTTTAAAATGCCAAAGAAAGATTCCATCAT
>Locus:intergenic1214_1:769666-769702(+)
AAGAAGAGGCAAAGTATCTGGAAGAAGATATCAGAGA
>Locus:intergenic1226_1:777197-777236(+)
TTACCAGTTAAAGGTTGGCGGTCCCTATCAGGCGACTGGT
>Locus:intergenic1331_1:853025-852989(-)
GAGGTTGTAGATAGAACTGACGAAGTCAGTAACATAT
>Locus:intergenic1398_1:900138-900183(+)
ACCTTGATAAGTAGTCACACCTTGACGCAAGCCTTCATCTTCAGAG
>Locus:intergenic1458_1:938873-938966(+)
GACGAAACAGGATTCGATACTTATTTTTATCGAGAATATGGTCGCTCATTAAAAGGTCAGTTAATAAGAGGCAAAGTATCTGGAAGAAGATATC
>Locus:intergenic1477_1:951442-951394(-)
CTTCTCATCAAAAGTTCCAGGTTGATAGTTGGATTGCAGGGATGGAATC
>Locus:intergenic1493_2:960095-960059(-)
CAAATCCCTCGTATCATCAACCAAAAGATTGCTCAAA
>Locus:intergenic1493_1:960104-960071(-)
AAGAATCACCAAATCCCTCGTATCATCAACCAAA
>Locus:intergenic1514_1:977674-977743(+)
GACAATGGTATCTTAGGTTACTACGAAGATATAGATGATAAAAATTATAGAGTTTTTGAAAATTTTATAT
>Locus:intergenic1532_1:986278-986380(+)
GCCGTCATGAATTATCCTTTATCTGATAGTATCAAGGACTATTTCTTACGAGGAATTAAGAAGACAGACCAGTTCATCGATGAAATCAATGGAGAGTCTATGT
>Locus:intergenic1533_1:986753-986702(-)
TTGAGGATCCGTCCTTCGTATTTCCATTCCAGAGCTACTAGATCAGAGTTGA
>Locus:intergenic1558_1:1000179-1000221(+)
GAGGATCATGATCTGCCCCAAAAGCAAATAGCTACAATACTTT
>Locus:intergenic1581_1:1014602-1014554(-)
CTCATTATTTCTTCTCACTTTAAAAAAGGGCTGGGAAATCCCAGTCACT
>Locus:intergenic1585_1:1017019-1016968(-)
GAGGTTGTAGATGGAACTGACGTAGTCAGTATCCTACACATACGACAAGGCG
>Locus:intergenic1792_1:1151173-1151284(+)
TATCTTATTTCAATCCATTATACATCTTCCCACAATAAAACGCATAATACCAAGGATTGTCTGAACTGCCCCCCAAAAGTTAGATTTTTTCTGTCTAACTTTTGGGGGGCAG
>Locus:intergenic1842_1:1192186-1192225(+)
ATCAGCAGTGATGGACACAGTCATGACAAAGTCACCTTGC
>Locus:intergenic1846_1:1193554-1193593(+)
CTAATTTGCTCTTTGATTCTCATTGAGTATAAAATAATCT
>Locus:intergenic1855_1:1199099-1199063(-)
CAGCTTCCATCTGCAACCTCAAAACAGTATTTTGAGC
>Locus:intergenic1869_1:1207963-1207879(-)
GATATGATGCGTTTTATTGTGGGAATATGTATTTCATTTTCTACTAAAATTATGTTTTTGAATAACCTCTATCTTAGTAGTTTGT
>Locus:intergenic1921_1:1234227-1234179(-)
CGTACTCAAGTACAGCCTGCGGCTCGCTTCCTAGTTTGCTCTTTGATTT
>Locus:intergenic1925_1:1237324-1237276(-)
CTTGTGAAATCTCCTATTCCTAAAGCCCCTTTAGCGCATAACTTTGGCT
>Locus:intergenic2023_1:1302153-1302054(-)
AATCAAAAATATATAGGGAGGAATGTTTTGAATAAGAAATATAACATAGTTCTATTTTTGTTGTTTATAGTTTATTTATTTGGATATTTTTCAATTTCAA
>Locus:intergenic2089_1:1346772-1346730(-)
TTTAATAGTTATTATGCAAAGTCTAAAAGGTTAGAATTGTCAA
>Locus:intergenic2092_1:1349146-1349293(+)
AAGAAATATTCTGATAACTTAAACATCAAAGTTCAAGAGAGAGTTCGTGAAATGGCAAATGATAATAAGAGCCATTATTTGATATACAGAGTTTTAGGTATTTCATTTGAAGAAGGAGAAAATATCGATTTGTATCAAAATAAAGGTC
>Locus:intergenic2093_1:1349525-1349492(-)
TTTATTCTAGTGTGTTCTTTAGTTATATGGTCTC
>Locus:intergenic2108_1:1362067-1362115(+)
ATTCTTGTCGTTGAAGGGTTGCTCCAATCTCTTTTAGATCTCCCTGACA
>Locus:intergenic2183_1:1400928-1400880(-)
CAAACTAAGAAGCTAGCCGCAGGTTGTTCAAAACACAGTTTTGAGGTTG
>Locus:intergenic2190_2:1405507-1405540(+)
GCTGCCCATACTGAAGGAACAGCACAATCAAAAT
>Locus:intergenic2190_1:1405673-1405751(+)
CCACGTGAAGAGAGTTCTGACGCCAACACCAAAAAACTTGGCTGCCTCGACATGGCTGTGCCCCTCTTTGATGTAATCT
>Locus:intergenic2195_1:1408266-1408203(-)
CGCATAATATCAAGGTTTTTGCACCTTACATTATGCGTTTTTGTGATTTTAAGACTTGTTAGCT
>Locus:intergenic2222_1:1422666-1422711(+)
CCCTTTCCCAAGAGGCATAGGGGTGCGCATAATAGATGTGCTCCTC
>Locus:intergenic2223_1:1423173-1423023(-)
ATTCTCCACTATCATAACCAAAAATTTTCGCCTGAAATGATGGTTATGGCTAAAGGGGTTAACGTGGGAATTTCAACCATTTACTATTGGATTCATCATGGAAAATTGGGGTTAAGCAAGCAGGATTTGCTTTACCCTAGAAAAGGAAAAG
>Locus:intergenic2338_2:1498629-1498722(+)
CTTTCATCAAGCCTTGAACTCTTTTATGATTTACCAGATAACCACGATTTCTTAGTTCTAAATGAACCCGGCGATAAGCATAATTTCCCTTGTG
>Locus:intergenic2338_1:1499039-1499147(+)
GGGAGACCGTATTCAAGAGAAACTCTATCTTTAGTCCAGCCTTCATGTCAGACTTTATTAACCCCAATTATTCACCCCAAATCTAAAAACCATCCAGAATCCTTGCCTT
>Locus:intergenic2366_1:1515244-1515289(+)
TTCTGTCTAACTTTTGGGGTGCAGTTCATCATTTCAACATCCTATA
>Locus:intergenic2465_1:1572361-1572292(-)
ATTTATAAAAAATCAAAGAGGCTGAAAATCGTTCCTATCGGCCTCTTTTTGTATAGTGTGATGAGTAGGC
>Locus:intergenic2502_1:1595664-1595751(+)
CCTTATCTACTGCAAACAACAAGGTCTTGCTATCATACTGGGTTAGGAAAGTCGCTGTTTTACCATTTGCCAATTGAAGGGTTGGAGC
>Locus:intergenic2502_2:1596228-1596276(+)
CCAGTCAAACCACGCATAAAGAGTTTAACATCTCCATTGTTTAGTTGTA
>Locus:intergenic2530_1:1617329-1617425(+)
TTCCCTCCTTATCGTTTTCTTTTCATTATACCATTTTTTAAGCGATTCCCAAAACAATTCTTCTTTTTGCTTGACAAGTTTTTTGTTTTGTTGTATT
>Locus:intergenic2589_1:1653831-1653798(-)
AGATTAGGAAGGGTCAGTCCTAGGATTCCCCACA
>Locus:intergenic2591_1:1656348-1656303(-)
GATTGGTCTGAAGTTTTCTTTTTTATACTCAATGAAAATCAAAGAG
>Locus:intergenic2607_1:1674093-1674006(-)
GTCGAAGAAGTCAGAAATGGGAACTGGACTGTAGCTGTCTTGAAGTTATTCAAGAGAGAGTTACTACAAGATTTACCATTTCCTATAG
>Locus:intergenic2612_2:1692832-1692874(+)
AGCATTTTACTATTTTGTATATATATATATATATATTATAAGA
>Locus:intergenic2612_1:1693437-1693494(+)
GCCGACATCAAAAACTTTGGCCGCCTCGACATGTCTGTGCCCTCCTTTAATGGAATCT
>Locus:intergenic2618_1:1695056-1695089(+)
CTCGATTTGGTATTTTTTAGCTCCCTAATGGGAG
>Locus:intergenic2734_1:1758422-1758470(+)
ACTCGATATAAGCAATTAAAATCTACTATAACTAGTATACCACATATAT
>Locus:intergenic2740_1:1761779-1761836(+)
TTTCTATTATATCCAAGGAATTTTCCAAGGTCAATCCTTTTTACTAAAATTTTAGTAA
>Locus:intergenic2774_1:1783045-1783093(+)
ACATTGACCCCTTCTTTAGGCAATTCTACATACAAGAGTTGCCCATTTT
>Locus:intergenic2807_1:1810623-1810569(-)
GAGGATCTGCTCCTAGTACGAGAGGACCAGAGTGGACTTACCGCTGGTGTACCAG
>Locus:intergenic2806_1:1813613-1813649(+)
TCACCGACTTCGGGTGTTACAAACTCTCGTGGTGTGA
>Locus:intergenic2904_1:1861702-1861753(+)
CAAAAAGAAATTATTGAAGTTCTGGAAAGATGTTGTTTCAGTATTGAGAAAA
>Locus:intergenic2906_1:1862538-1862622(+)
CGTCTCCTTTGTCAGCTTCTTTCTTTTATTTTACCACATTTCGTGGAAAAATGGAGAAAGTTTTCAGAAGAGAGAATGAGAGAAC
>Locus:intergenic2906_2:1862570-1862624(+)
ACCACATTTCGTGGAAAAATGGAGAAAGTTTTCAGAAGAGAGAATGAGAGAACCC
>Locus:intergenic2960_1:1901796-1901847(+)
TGTTTTGAGCTGACTTCGTCAGTTCTATCTACAACCTCAAAAACATGTTTTG
>Locus:intergenic2964_1:1912893-1913043(+)
TCGTTTACAGCGTGGACTACCAGGGTATCTAATCCTGTTTGCTCCCCACGCTTTCGAGCCTCAGCGTCAGTTACAAGCCAGAGAGCCGCTTTCGCCACCGGTGTTCCTCCATATATCTACGCATTTCACCGCTACACATGGAATTCCACTC
>Locus:intergenic3046_1:1957632-1957686(+)
ATTTTTTGGAGATATTTTAAAAGAGCTGGATTTCTCCAACTCTTCTCTTTTTTAA
>Locus:intergenic3068_2:1971644-1971701(+)
AACCTTTGGGCGCCTCCGTTACCTTTTAGGAGGCGACCGCCCCAGTCAAACTGCCCGT
>Locus:intergenic3069_2:1972970-1972937(-)
GTCGGCAGTCAGACTGCGAGTGCTAAGATCCGTA
>Locus:intergenic3068_3:1974704-1974758(+)
GCTCTATCTCTAGAGCGGTCAGAGGGATGTCAAGACCTGGTAAGGTTCTTCGCGT
>Locus:intergenic3069_1:1975714-1975624(-)
CCTGGCTCAGGACGAACGCTGGCGGCGTGCCTAATACATGCAAGTAGAACGCTGAAGGAGGAGCTTGCTTCTCTGGATGAGTTGCGAACGG
>Locus:intergenic3068_1:1975741-1975789(+)
TTCTCACTCATTTCTGTCACTGACAGATTTATTGTTTTTTTCATTGTTC
>Locus:intergenic3080_1:1985798-1985861(+)
TTTGTGAATCGTCACCAAACTCAGGTCGAATCAAATGCTGGGTTTCAGCCACAACCGCCAGACT
>Locus:intergenic3104_1:2000889-2000946(+)
TCGGTGCGCACTTTTTCAAGTTGTGTACGGACAAAGCCTTATTTTAACTTTGCTATGT
>Locus:intergenic3138_1:2026372-2026453(+)
AAACTTGATACTATGCGTTTTATTGTGGGAAGATTTACTTCCTTTTCTACTGAAATTGAGTCTTTTCCCAAGATCTTTTTAT
>Locus:intergenic3141_1:2029622-2029556(-)
CGGATTTTTGTATTATACTCAATGAAAATCAAAGAGCAAACTAGGAAGCTAGCCGCAGGTTGCTCAA
>Locus:intergenic3153_1:2035238-2035181(-)
CTGCAAACCAAGAAAAAATTTGAAGCGATAGAACTGTTGCCCTCTCTCAGGTCATTAC
>Locus:intergenic3152_1:2035227-2035323(+)
CTTGGTTTGCAGATATTCAAGAATCGGGAGTTTTTCTATAGTATTCGGCAGATTTATTACAGCCAAGCATCTCAAAAATACGGACAGCATCCTCCAT
>Locus:intergenic3187_1:2057512-2057452(-)
CTATTTTGTAGAAAAATGACTATCATTTGTGTATGTATTTTCTGTCTCAAAAGCTATATAC
>Locus:intergenic3205_1:2069946-2069913(-)
AATCTCTTCAAACCACGTCAGCGTCGCCTTGCCG
>Locus:intergenic3240_1:2099128-2099164(+)
CATCTGCGTAGCGCACAAATCGAAGTCCCCTCTTTTC
>Locus:intergenic3288_1:2135069-2135123(+)
CCTCTTCTTGACTTCAACTCGCAAAACGACCCAAGGGCAACTGCTTCACAATTCA
>Locus:intergenic3304_1:2148763-2148820(+)
ACAAATAAAAATTTGAATATTTCTGTATTTTCTAGTAGAATAAATATATTACACATAT
>Locus:intergenic23_1:15485-15335(-)
TACCAGGCAGGTTACCTACGCGTTACTCACCCGTTCGCAACTCATCCAGAGAAGCAAGCTCCTCCTTCAGCGTTCTACTTGCATGTATTAGGCACGCCGCCAGCGTTCGTCCTGAGCCAGGATCAAACTCTCATTAAAAAGTTTGAGTTCT
>Locus:intergenic35_1:27073-27013(-)
GAAGCAATAGCAACTGCAACAGCCAAGTCAATCGCAGGTTCATCCAATTTAACACCACCAG
>Locus:intergenic142_1:94991-95036(+)
GTCTTATCTACAACCTCAAAGCAGTGCTTTGAGCAGCCTGCGGCTA
>Locus:intergenic179_1:115437-115383(-)
TCCCAACTCAATTATGACATTTTTTTCAAAAGTCAATATATCTCACTTTTTCAAC
>Locus:intergenic192_1:125017-125050(+)
AAAACAGCTCCGAGGACGGGGCTGTTTTCTTGCT
>Locus:intergenic201_1:132261-132213(-)
AACATGTGTAAGGAGCAGGGCATAGACTGTTACCACTTCCTACCTATTC
>Locus:intergenic211_1:138574-138466(-)
TACCGTTTGTTCGATTTCATATGTATTAAAACTACCAATTTTCTCATCATAATCTGTCGGAAGCGCAATAATATAATAATCAATATTATTTTTAATTTCAGAAAATGTA
>Locus:intergenic211_3:138654-138543(-)
TTTAATTTGTTTGAAAAGCCGATCGGAACTGTTGACTTTAAAATAATCTTTCCATTAGGTTTTACCCTCAGAATCTTCGATACCGTTTGTTCGATTTCATATGTATTAAAAC
>Locus:intergenic211_2:139166-139073(-)
GGCTTTCGTTCCAATATTTGTTTAACTATGAACTGTTTTCTATTTGTGTTTGAAATATCAATCGCTTCTATCACTGGGGCATTTATTTCTATAA
>Locus:intergenic239_1:156103-156043(-)
CGAGAATCTCTTCAAACCACGTCAGCTCTATCTGCAACCTCAAAGCTGTGCTTTGAGCAAC
>Locus:intergenic426_1:257381-257462(+)
TGCTCAAAGCACTGCTTTGAGGTTGCAGATAGAACTGACGAAGTCAGCTCAAAACACTGTTTTGAGGTTGCAGATAGAACTG
>Locus:intergenic438_1:264157-264214(+)
TCTCTTCAAACCACGTCAGCTTCATCTACAACCTCAAAGCAGTGCTTTGAGCAACCTA
>Locus:intergenic458_1:273813-273861(+)
CCCCTTTCATCCCCAATTTCTATTTTCAAGTGTCCGTATTATATAGCGT
>Locus:intergenic499_1:295059-295002(-)
TATTTATTTATTGACAAAACCGGTTTACTAGAATATAATTTGGTTATAGAGAAGTCTT
>Locus:intergenic521_1:305519-305441(-)
AAAAATATGTCAAAAATACTTGACACTTTATGTTTAAAAGACTATAATATAGTCAAATATATACGACATAAATCAGAAA
>Locus:intergenic559_1:336551-336512(-)
GCTATCCCTCGACTATCAAGTAAGACATTTCCATCAAATA
>Locus:intergenic575_1:350821-350740(-)
TCTGTTTCCAGAAAGACTCCGTCACTGTGGCACTTTCAAGCCTACTCTGGCCTATCCAAGGACTTAGCCATTTCAACTGCCG
>Locus:intergenic658_2:407159-407219(+)
ATCAGCTCTTGCTGTTTCACTTCCAGAATAAGGAACCAGAGAAATTTTTCGGACTTATTGA
>Locus:intergenic658_1:407299-407383(+)
GCCCTTCAACTACACTATTCTAATGCCAAACTGGAAGCGACCAATAATCTCATCAAACTTATCAAGCGCAATGCCTTTGGTTTTC
>Locus:intergenic687_1:429077-428996(-)
CTGATAGAAATTAAGCGATTGACCGCTTCTAAAATTCAGGATATCCTCTCAGTCGCACCTCGTTCTATCGGAACAACATCTC
>Locus:intergenic708_2:447539-447587(+)
GATAAAAATCCGTTTTTTGAAGTTTTCAAAGTTTCGAAAACCAAAGGCA
>Locus:intergenic709_1:447778-447694(-)
TTTCAGAATAAGGAACCGGAGAAATTTTTCGAACTTATCGAGGACAATCTTAAGCAGGTTCATCCTATTTTTCAGACTGTCTTTA
>Locus:intergenic708_1:448190-448226(+)
TCTACCTTCAAGAACAGTGATGATATCGAGCTTTTCA
>Locus:intergenic713_1:449907-449871(-)
GAAATATGTCAGTGCTTTGGCATTCCTAGCCTTCATA
>Locus:intergenic746_1:472724-472823(+)
AAATCGATCAGGACAGTCAAATCGATTTCTAACAATGTTTTAGAAATAGAGGTGTACTATTCTAGTTTCAATATACTATCCCAAATCATTCATACCTCTC
>Locus:intergenic772_1:494300-494354(+)
TCGCTGTTTTCGGCAGGCGACTTATTATCATTCTATAAGCACTTTCAGTCGGGCT
>Locus:intergenic854_1:530641-530698(+)
GCATTTCCGAAAAAATCTTGCTACAATAGAGCCATTAGAGGTGTTTTGAATCCCACAT
>Locus:intergenic863_1:539405-539360(-)
AGCTGGCCATTTCAACTTCAACTGTCATTCGAAAGCTCAATGACTT
>Locus:intergenic914_1:574180-574213(+)
CCGCAAGTTGCTCAAAACACTGTTTTGAGGTTGC
>Locus:intergenic973_1:615173-615125(-)
AAACCATGTTTTGAGCTGACTTCGTCAGTCTTATCTACAACCTCAAAAC
>Locus:intergenic974_1:623229-623295(+)
TGTTATAGTGAATATGCATGGGATAGCCTTTCTAAATGGTTTATTGGGCAATTCTATTTTACCAAGA
>Locus:intergenic1003_1:646295-646244(-)
AAATTCCCATTTTTTCGTTACTATTATTATAACACAAAAAGGTCAGTCAGAA
>Locus:intergenic1022_1:656094-656139(+)
GAGAGGAGGATTTATTTTGTTGCATTGTTGCTCAAGGTGTGCTTTT
>Locus:intergenic1043_1:668090-668048(-)
ACAGCAAGGTTCCACGAAAAATGGGTAGTCTCCACCCTTTCAC
>Locus:intergenic1043_2:668148-668091(-)
TTACCTTTACTAGTGAGAGAGTCTGGCCAACAGAAGCCACGAAAAAAGGAACCTGCCA
>Locus:intergenic1053_1:673532-673445(-)
CTGCTGAGACTTATTTTGAAAAGAATCATCCAGAAATCAAACTCCAAAAATACGACCAATACAGTGACTCTTACCAAGCTCTTCTTGA
>Locus:intergenic1066_1:684698-684734(+)
ATACAGTTAAGACTGGCGAAGGGAAATGTGAAATGTT
>Locus:intergenic1138_1:725298-725355(+)
TCCTTATCTATAAGCAAAAAACTTGAAAAAAGTGAATGTTTGCGTTATCATTTTCATA
>Locus:intergenic1208_1:766137-766191(+)
TCGATTTCTAACAATGTTTTAGAAGCAGAGGTGTACTATTCTAGTTTCAATCTAC
>Locus:intergenic1226_1:776595-776673(+)
AAAGTGATTGATCAAACCTTACTAGAAAAAGTCATTATTGAACGTTCTTGTACAAGTCATAAAGGAGACTACGGTCGTC
>Locus:intergenic1249_1:787781-787748(-)
TGTGAACTAAAAAGCCCCCTTTATAAGCTTATAA
>Locus:intergenic1251_2:788108-788039(-)
AACTTGTCCAAAGTCGTATCAAATCTTCTAGTGACATGTGGAAGAAATAACCCTCTGTCGCAATCCGTAG
>Locus:intergenic1251_1:788375-788228(-)
AATCGTTTACAAATTGATAATAAAACGAAAAAGACCGAAGAAAGCAAGTCACGAAGCCATTTTCTTCAATCTCTTTCAACACTTATAAATAATAAACCATTTAGAACTATAAATATCACAGTCCAGATAAAAACAAAAAGTTTATCAT
>Locus:intergenic1258_1:797326-797362(+)
AACGGTAGGATGGAATCTTTCTTTGGCATTTTAAAAT
>Locus:intergenic1310_1:834915-834963(+)
ATCATATACTACGGCAAGGTGAAGCTGACGTGGTTTGAAGAGATTTTCG
>Locus:intergenic1399_1:899850-899796(-)
CTCTTTAGTCCCAGCTTCTTTTTATATATAAAATTTTACCCGTGCAAAGACAGGG
>Locus:intergenic1398_1:900771-900810(+)
CCTGCAACCTCACTCATAGGAACGAGGAGCGGTAGTTGTC
>Locus:intergenic1408_1:907175-907232(+)
ACTTGGTATCATATAAAAGTTGAGAAAAGCAGAAGTGAGAGCTTCTCGCCTTGTGACA
>Locus:intergenic1443_1:928949-928850(-)
ATCTTGCATTATCCATTAAAACTTCCAGACTCATACTCTTCTAAAATCTATTCAAACCACGTCAGCTTCACATTATATATGTTGGTGACCTCACAAGTTT
>Locus:intergenic1442_1:929144-929195(+)
GTTGAGAAGACACGTGTTCATATCAAAAAGGTATTGGCAAGTTGCAATACCT
>Locus:intergenic1492_1:960177-960273(+)
AATTCTAGTGGGCATACCAGTCGTTTCAAGATAAGGAATTTTAGAAGGTTTTTTGAAAGTCATATTTCTTCAATTGGTTTCCGCACTCAGGGCAAGA
>Locus:intergenic1507_1:972519-972483(-)
AAATTCATTAGGTGTGCTGCTTACAATATCCATTATT
>Locus:intergenic1523_1:981053-980990(-)
AGAACACACCTTATCGACCTTCGGTCTCACCTCGTCGCATTGGCTGAACATCTACTTTTACTTT
>Locus:intergenic1532_1:986452-986500(+)
ACGGCCAATGAAGATGTTCAACTGGTTAAATCAGCCTTAGCCTTTCTCT
>Locus:intergenic1591_1:1021384-1021294(-)
ATAGTATATAGGAGGAGAGCCCTGAATCCTAGACCCTTTGTTATGATGCGCTTACAAACAGAGTTGGAAAAAATCTTAAAAGCAGAAAAAC
>Locus:intergenic1611_1:1034270-1034225(-)
ACGCCAAACTGGAAGCGACCAATAATCTCATCAAACTTATCAAGCG
>Locus:intergenic1635_1:1045642-1045609(-)
AAGCTCCTCTCAAATTTTGAAACTATTGTATCAA
>Locus:intergenic1784_1:1145009-1145057(+)
ACCCAAGGTTTCAATCAAGACAAGCTTGGTATTGTCTTTGATAGCTGCT
>Locus:intergenic1785_1:1145504-1145468(-)
TCAAGGTGCTACAATATCCTTAATAAAATAATATGGA
>Locus:intergenic1847_1:1193591-1193504(-)
ATTATTTTATACTCAATGAGAATCAAAGAGCAAATTAGAAAGCTAGTCGCAGGTTGCTCAAAGCACTACTTTGAGGTTGAAGATGGAA
>Locus:intergenic1924_1:1236619-1236652(+)
AAAGCCTCCCAGTCTCTTTCCAAGGAAAATAACT
>Locus:intergenic1925_1:1237877-1237808(-)
CGGCAGATTGATTTGGCTAAGTACAGAAAAGGATGTCAAAGCTCTCACACCAGAACAAGTAGACTGGCTT
>Locus:intergenic1961_1:1259698-1259665(-)
TCGTGTGACGAACCAAGGGAGGAGTCTGCCCTTT
>Locus:intergenic2025_1:1304771-1304732(-)
TTACTTGTCAATCTTGTTCTTTATTCTATCATAAAGTATC
>Locus:intergenic2066_1:1333400-1333448(+)
AGTATTTATTTAAAAGAAAAAGGACTAGATTTCTCTAGCCTTTCATTTC
>Locus:intergenic2223_2:1423400-1423367(-)
ATCGAAAGATGGAAAAAAGAAGGAAAATCAAATA
>Locus:intergenic2223_1:1423803-1423743(-)
AGAAATTGTGTCTTTCTAGACGATATTGAGGACAATATAATCGTAGCCCCAAAATTAGGAA
>Locus:intergenic2265_1:1451402-1451366(-)
TTTCTATCCCCGAACAGCCCTCATCCTGGTGGTGATT
>Locus:intergenic2367_1:1514515-1514461(-)
AAACGAAAATATTCTTCTCATAAAGGAGACGTTGGTAAGAAAGCAGAGAATCTCA
>Locus:intergenic2385_1:1528219-1528165(-)
GACGAAGAAACTTCAGTTTCTAGGAGATTTTATCTTTTTTGCCAAGTGCTTAGGC
>Locus:intergenic2422_1:1544443-1544485(+)
TGCTATTTCTATCTTTGCTCTCCTAATGTTAGGAGTTTGCTGC
>Locus:intergenic2485_1:1582049-1581980(-)
CACGAAATTAAAATGAAGTTCTTACATAAGCGAATCATAAAAAATTTCATTTTGATTTTAAAACAGTTCA
>Locus:intergenic2502_3:1596754-1596856(+)
GATAGTCTGTCGCCTTACCATCTGGTGTATAGACAGTACCATTTTCTCGAATGGTATAAGCTCCCTTTTCTCCTTCACGGTAGAGGATTTGATAGGTTTTTCC
>Locus:intergenic2502_1:1597344-1597425(+)
GCACGATTATACACAGTGAGATTCCGAATCTGTAGATTTGACCCCCAAACCGTATTGTTGGCACGCTTGGTTGCTCCGATTT
>Locus:intergenic2503_1:1597638-1597593(-)
GTGGTTCGGATGGGAAACAGTTTTACAATAATTACAACGATGCACC
>Locus:intergenic2502_2:1597906-1597951(+)
TTGGAATTTTTTCTTCTTGCTTATCTTTCCTTTCTTGTTCTTGCTT
>Locus:intergenic2607_1:1673970-1673907(-)
GTACTTCTAAGAGCTTCGAGGATAGTCTATTTGAATCGTTGTGTTTACTGGTACCGTGTTGGTT
>Locus:intergenic2730_1:1755113-1755149(+)
GACAATAACAAGATTATTGTCTATGATACCACTACAA
>Locus:intergenic2756_1:1771441-1771591(+)
ACAGCCTATCCCCTACCGTTTGACGATTCCTCACTTCGCTCCACTTCCATTACAGAAGTTTCTTCACTACTATGGGCTCGGCTGACTTCTCATGATTCCTTGTTACTACTATTTGAACGCTCACGAGATAGATCTTACAAAAAATGCTTTG
>Locus:intergenic2798_1:1801218-1801275(+)
AAAGACTATAGATTCCATGAGCTCTTCTTATACTCTTCGAAAATCTCTTCAAACCACG
>Locus:intergenic2806_3:1809679-1809718(+)
CCCACCTTGGCAAGGTGGTGTTCTACCACTGAACTACGTT
>Locus:intergenic2806_4:1811770-1811803(+)
GACAGACTCTTCCAATCGTCTGCTTTAGTTAGCC
>Locus:intergenic2807_1:1813665-1813596(-)
TTGTACACACCGCCCGTCACACCACGAGAGTTTGTAACACCCGAAGTCGGTGAGGTAACCGTAAGGAGCC
>Locus:intergenic2806_2:1814581-1814671(+)
GAACTTTCCACTCTCACACTCGTTCTTCTCTTACAACAGAGCTTTACGATCCGAAAACCTTCTTCACTCACGCGGCGTTGCTCGGTCAGAC
>Locus:intergenic2806_1:1815005-1815050(+)
GTATTAGGCACGCCGCCAGCGTTCGTCCTGAGCCAGGATCAAACTC
>Locus:intergenic2960_1:1901832-1901883(+)
TCAAAAACATGTTTTGAGCTGACTTCGTCAGTTCTATCTACAACCTCAAAAA
>Locus:intergenic2960_2:1902114-1902216(+)
TTTGAGCTGACTTCGTCAGTTCTATCTGCAACCTCAAAGCAGTGCTTTGAGCTGACTTCGTCAGTTCTATCTACAACCTCAAAACAGTGTGTTGCGCAGCCTT
>Locus:intergenic2964_2:1910510-1910549(+)
TTGTCCATCGGATACACCTTTCGGTCTCTCCTTAGGTCCC
>Locus:intergenic2964_1:1911683-1911743(+)
ACTAAGGCAATCGCTTTTGCTTTCTCTTCCTGCAGCTACTTAGATGTTTCAGTTCACTGCG
>Locus:intergenic2965_1:1911929-1911878(-)
GAAAATAAGGTTAAGTTAATAAGGGCGCACGGTGGATGCCTTGGCACTAGGA
>Locus:intergenic2964_3:1911966-1911999(+)
CGTTTTCGGTTTATTTTCTTGTTACTATTTGATA
>Locus:intergenic2964_4:1913870-1913909(+)
TTAGTATATCACAACTGCTTTCGCTTGTCAACACTTTTTT
>Locus:intergenic2991_1:1925452-1925410(-)
GATGGCTTTAAAAGAGTGATCGTTGTATCCATCATGTTGAAAA
>Locus:intergenic3035_1:1950457-1950400(-)
TGGAGCAAGATTTACCGAAAAATCCCTTGGAGAAAGAGTTTGATTGCCTTGCTGTTAG
>Locus:intergenic3047_1:1957652-1957616(-)
TTTAAAATATCTCCAAAAAATAGGTCTATACCATTTA
>Locus:intergenic3068_1:1972844-1972934(+)
AACATCCTAGTTGTCTGTGCAACCCCACATCCTTTTCCACTTAACAATTATTTTGGGACCTTAGCTGGTGGTCTGGGCTGTTTCCCTTTCG
>Locus:intergenic3069_1:1973681-1973585(-)
CAGAAGGGCAAACCGAAGAGTTTACTCTTCGGGGTTGTAGGACTGCAATGTGGACTCAAAGATTATAGAAGAATGATTTGGGAAGATCAGCCAAAGA
>Locus:intergenic3081_1:1985993-1985900(-)
ATGCTTGAGGCGCGTGAGAAGTCAGCCAACCTCGAATACGAAATATTTATGCGCATTCGTGAAGAGGTCGGCAAGTACATCCAGCGTTTACAAG
>Locus:intergenic3092_1:1994359-1994422(+)
GTTTCATCGTACAATAAGATAAAGAAGGCAAGTAGGGAGGTGTCGTATCTCCCTTACTTTCTTC
>Locus:intergenic3127_1:2015793-2015643(-)
TTCAAGTTCTGCACGCTTTTCTTCGATTTCGGCATGTTTTTTCTCGAGTTCAGAACAACTTGCACCATTGCTAAATTCTTTTCGCCATCAGGAGATAGGGTGAGTCGACATGTCTATTACTCACCCAAAGCAGTCCTACAAAGCAGGAATT
>Locus:intergenic3153_1:2035395-2035275(-)
CGAATTGTTTATCTGTGGGCAGAAGGTCTCCTTGATAGCAAGCAAGGTAGAGTCAAGGAAGGCCAGAAAAAGATGGAGGATGCTGTCCGTATTTTTGAGATGCTTGGCTGTAATAAATCTG
>Locus:intergenic3153_2:2036000-2035946(-)
TTGTCCCGTTTTGAAACAGGTCAGAGTGAGCTTTCGGTGGAAAAGTTTCTATTTG
>Locus:intergenic3190_1:2061531-2061627(+)
CAAACAGCTCTGTCATATGGTTCTGCTAACACCTCTCAGAATGCTACTCTCCATAATTATTCTCAGGCTTCTTTCAGGTCATTGTGTGAAGACCATT
>Locus:intergenic3204_1:2069333-2069393(+)
TCAAAAGCTTGTTTTCTAATTCAAACCATTGCAACTCAGATTTCAGCTTTTCAGATAAATC
>Locus:intergenic3240_1:2100350-2100398(+)
GAGCCACGATTTCGCTATCCCTTCCTCTCCCTGCTACCTCACGATAGTC
>Locus:intergenic3256_1:2109805-2109853(+)
CTCTTAAAGAGCCTCTTGAATGCCGCCATTCTTTCCTCATCAAAAAAAC
>Locus:intergenic3288_1:2135051-2135102(+)
TCTCCTTTTTGTTTTTTTCCTCTTCTTGACTTCAACTCGCAAAACGACCCAA
>Locus:intergenic23_1:18970-18919(-)
ACCCCCTATACATCATCTTACGATTTAGCAGAGAGCTGTGTTTTTGATAAAC
>Locus:intergenic34_1:26376-26466(+)
TTTTATCTCTATGCAGAGACCAATATGCAGAGTGTTCGTGCAGAAGTGGAGCGTATCCAGCCAGACTTTCTCATTATTGATTCCATCCAGA
>Locus:intergenic35_1:27160-27115(-)
ATACGATTCACGCGCCGAATCTCTCCTGTCAAGCCCAGTTCTCCGA
>Locus:intergenic49_1:34891-34741(-)
CTATCTGCAACCTCAAAACGGTGTTTTGAGCTGACTTCGTCAGTCGTATCTACAACCTCAAAACAGTGTTTTGAGCTGACTTCGTCAGTTCTATCTGCAACCTCAAAACAGTGTTTTGAGCAGCCCGTGGCTAGTTTCCTAGTTTGCTCTT
>Locus:intergenic66_1:45244-45295(+)
AAAGGACTCAGGCTGAAAAGGTCCCCCAGACCTTTTCACTCTGTAGAGAACT
>Locus:intergenic127_1:89032-88972(-)
TCTCCTTTGATAAAAACAGTGCTATACTGCTTTAAGTATAACACTATTTTTATTGTTTTAC
>Locus:intergenic148_1:98025-98070(+)
AAGCTGACGCGGTTTGAAGAGATTTTCGAAGAGTATAAAGTTTGTT
>Locus:intergenic166_1:109169-109220(+)
CCCCTTATAAAAATTCTTATCTCTATTATATCAAAGAATGAGGGGCTTGGCT
>Locus:intergenic182_1:117085-117181(+)
GAATTTTGTGAAAATAGTGTTATCTATTTTGGGAGTTATATTTGTAAGTATGTTAACTATTGCTCGAATTTATCGGACTTTTCTATAAAGAATAGTT
>Locus:intergenic211_1:139126-139093(-)
TATTTGTGTTTGAAATATCAATCGCTTCTATCAC
>Locus:intergenic241_1:157706-157619(-)
GTTTCAATCTGCTATATCATAACAGTTATTTCAGATTTTCTTTGTAAATTTTCTATCTTTTTTCAAAATATTCTTGCATTTTTCCAAA
>Locus:intergenic301_1:193486-193438(-)
GGGCGTCAAACTCAACGTGAAAATAGGAAACTGACGCAGTGTCTAGCAG
>Locus:intergenic361_1:211511-211463(-)
CGGAATTATCTTTATCTCTGTTTTACCTCAAATCTACTTAATTTATACC
>Locus:intergenic382_1:224627-224675(+)
TGGGAGATAGAGCAATTCATAGTCATCAAAATTAATGAGATACAGTATA
>Locus:intergenic389_1:228673-228640(-)
AAAAAGTTTAGGATTTTATTAAATAAAGTTAGGA
>Locus:intergenic389_2:229543-229486(-)
GGCTTATATTTTCTCTGTTTTATCAGTTCCTTAGTCAAGCGCCAGTTTTGTCTGAGAT
>Locus:intergenic596_1:367941-368022(+)
CTTCAAACCACGTCAGCTCTATCTGCAACCTCAAAACAGTGTTTTGAGCAACCTGCGGCTAGCTTCCTAGTTTGCTCTTTGA
>Locus:intergenic667_1:414599-414503(-)
CTTACAACAATATCTGAATCCAAATACAGTACACGAGACTCGCTTACATACTTTGGAATAAAATACCTAAAAAAGCCGCATATGAAAGTCCCTCAAA
>Locus:intergenic686_1:429510-429552(+)
ATCTGTCGAATAGACAGATCTAAGAGTTCAAAACCAGCTTTAT
>Locus:intergenic697_1:437963-437915(-)
TTAAAATGCCTTTTATTACATGCTGTTTTATCAATAAAGTCGGAAATTC
>Locus:intergenic731_1:463737-463653(-)
TTTATACTCTTCGAAAATCTCTTCAAACCACGTCAGCTTCGCCTTGCCGTAGGTATGGTTACTGACTTCGTCAGTTTCATCTACA
>Locus:intergenic745_1:470664-470628(-)
CTAATAAGAATAATCTGGGACGACTGCACCAGATTCA
>Locus:intergenic749_1:474436-474352(-)
CTTTTTTCACCCAATGGGTGTTTTTTACTAGACAAAAAAGAGTTTCCCCTTTATGGTATAAGTGTAGAAAAAAACACAAAAAGAA
>Locus:intergenic781_2:497196-497127(-)
TATTTCGACGACGAGTTAGTAAGGAAGCTAGGCAAACGCCATAGCGATTGCCGTTTTCTGACGAGTTGCT
>Locus:intergenic781_1:497317-497236(-)
TTTGGTTCGCTTCGCTCACTATTACAAAGCCAAACATATTTTATCTTTCTTCATAGTTTATTGTCGTTTCGGACAAGTTTTC
>Locus:intergenic780_1:497271-497307(+)
AAGATAAAATATGTTTGGCTTTGTAATAGTGAGCGAA
>Locus:intergenic782_1:499771-499807(+)
GATAAAAAGGGACGGAATCTCATTTGTTTGGGTTTTG
>Locus:intergenic803_1:510234-510186(-)
AGTTCTGAATATCCTTATCCTATGGTTTGGCGCTCAATTAGTCATGTCA
>Locus:intergenic802_1:511191-511245(+)
GATAGGGGACATCACTCATGTCAAAGAGCGTTTTATCTGCTTGAACAGGTCTTGT
>Locus:intergenic889_1:557801-557768(-)
AAGATATTTTGGACGGTTCGGCTTGCCGAACATT
>Locus:intergenic966_2:611816-611873(+)
TTTGCTTGGTGCCGCCGTCAGTCAGTTTTAGCAGGTTCAAAACTAGGAAGGGCAATTG
>Locus:intergenic966_1:611955-612009(+)
GCGCCATTAAATCATTGGTTATGGGACGGAGTAAAAGAGTCCAGTGGACTCTTTT
>Locus:intergenic973_1:615143-615077(-)
TTATCTACAACCTCAAAACTGTGTTTTGAGCAACCTGCGGCTAGCTTCCTAGTTTGCTCTTTGATTT
>Locus:intergenic972_1:615157-615265(+)
AGCTCAAAACATGGTTTTGAGGTTGTAGATGAAACTGACGAAGTCAGCTCAAAACATGGTTTTGAGGTTGTAGATGAAACTGACGAAGTCAGCTCAAAACATGGTTTTG
>Locus:intergenic976_1:624499-624592(+)
CATGAGATGATGGTTGAAAATGTCCGCCGTTGTGTCACGGATAACGATATTCAAGGGATTAAACTGCATTTGCTCCATCTTATGACAAATACTC
>Locus:intergenic1040_1:666038-666095(+)
AAAGGACAATCTATTATTTTGGGACAAAAATCTCAAAATTTAACAAGCGGTGAATTAA
>Locus:intergenic1053_1:673250-673211(-)
ACAAGGCCTATGAAAAGACACTTCACCCAACCTACGGTGA
>Locus:intergenic1061_1:680399-680366(-)
GCTTTTTACTATACAACTATAATAACTCTTTTTT
>Locus:intergenic1260_1:798254-798290(+)
TTGTCACATCGGAGAAAGAAAAATTTTGCAAAATCCT
>Locus:intergenic1269_1:804473-804422(-)
TACTGCATAGACATAAGAAAATGTTGTCGGTGCATCTGCTTCTTTATCAGTT
>Locus:intergenic1347_1:863868-863814(-)
AAATTACAGCCTGCGGCTGGCTTCCTAGTTTGCACTTTGATTTTTATTGAGTATA
>Locus:intergenic1396_2:898089-898209(+)
AGTCTGCCCATGGAAGACCAGCTCATTATGACCCTCCGTTACTTGCGATATTATCCCACTCAGCGTCTGCTGGCCTTTGATTTTGGCGTCGGTGTAGCTACGGTAAATGCCATCATCACTT
>Locus:intergenic1396_1:898304-898451(+)
GATTCAGCGTCCAAACAAAACCAAAGCAAAAATTATTCTGGTAAAAAGAAACGACACACCTTAAAAACTCAAATTATGCTGGATTTGACGACACATAAAGTCTGTCAAATGGCCTTTTCTGACGGACATACGCATGATTTTACTCTCT
>Locus:intergenic1398_1:900279-900357(+)
GATATTGGCAACGGCATAGTGGAGAACACCGTGTTTTTCATAGACGGGTTCATCGTGCGTTGTCACACGGTCAGCTGTT
>Locus:intergenic1442_1:928314-928353(+)
CATAAAACATTTCGGATTTTAAAATGCCAAAGAAAGATTC
>Locus:intergenic1442_2:929112-929172(+)
TCAGTTCTTATTTCATTTTGTTCTACAATCCTGTTGAGAAGACACGTGTTCATATCAAAAA
>Locus:intergenic1468_1:941522-941567(+)
GAAAAACGCGTGACATCAGTGGAAATCCGTCTTAGACTAACTTCCA
>Locus:intergenic1476_1:950939-951089(+)
TCATTGTTAGAAATTACTTTAAAATCCCCTTATCAATTTGCTCATATTCTATTTCAATCTACTATAGTACCACATGGTGGTCACTATCATTTCATTCCTGAGAGTGACTTGTCGGCAGGTGAATTAGCAGCCACATATGTCTTTAACCCTA
>Locus:intergenic1476_2:951299-951377(+)
AGTGAAGATTCAGAAGGTTTTGTGATTCCTCATGGCGACCACAATCACTACATCAAGGTTCAAACTAAGGGATATGAAG
>Locus:intergenic1533_1:986172-986103(-)
GAACTGATGGTCAATCTCATTAGCCACATCCAAACGCCAAGCATCGATATTAAACTCTTCAATCCAATAA
>Locus:intergenic1542_1:990960-991050(+)
GATCATAAATATAGGACGGTACATGCAGTGGTGTTAGAGATTAGTCCTTACTTGATTTGTGATAACTTCCCCAAATTTCTTCTGCTATACT
>Locus:intergenic1553_1:995857-995818(-)
AATTTTAAATTTCTATACAACAATCCGAGAGTAGTCTCAC
>Locus:intergenic1584_1:1016920-1016953(+)
TCGAGAAAGATTATACTCTTCGAAAATCTCTTCA
>Locus:intergenic1611_1:1034087-1034042(-)
AAAAAATTCTCTTTTCATACTCATTTAAAATCAAAAAGGGAATTTA
>Locus:intergenic1611_2:1034366-1034321(-)
ATCTTAAGCAGGTTCATCCTATTTTTCAGACTGTCTTTAAAACCTT
>Locus:intergenic1610_1:1035583-1035616(+)
TTTCTTAGCCTTTGTTATCGACAAGCATTGTTCT
>Locus:intergenic1640_1:1051537-1051585(+)
TTGTTTCTGAAACATTGTGAGAAATTGGTTTGGCTGTCCCCAACCAAAT
>Locus:intergenic1646_1:1059610-1059760(+)
TTCAACTCAATTCATCTATCGCTAAATGTCCCAGAGTTCATCTCTATTCTCCAAAAGAATGGCATCCTAGTTGGTCTGGTGTCTGGTGGATTTACACCAATAGTTGGAGAGATTAGCAAAATCCCTTGGTATTGCCTATTTCACTGCCAAC
>Locus:intergenic1661_1:1066425-1066371(-)
TATTATTTACCACTTGTCTCTATAAACGTGTTAGAGGCCTTTATAACGACTTGTA
>Locus:intergenic1669_1:1069202-1069166(-)
ATTTCATTTTATTATAATCTGAATACCCCTAGTCTAT
>Locus:intergenic1757_1:1126779-1126731(-)
ATTTTACGAGCTAGGAAGGAAAAATACGGAAACAATATTGCCAGAATAA
>Locus:intergenic1764_1:1130898-1130997(+)
ATTTCTTTTTACCAGAATAATTCGCTAATTCTTTTTTTAGGTCGATTGATTTTTACTTCCGTCGCATCAATCATTACCGTGTCTTCAGAACTGAGAGGAG
>Locus:intergenic1784_1:1145099-1145162(+)
GATACCATAACGAGGAAGGGGTTCTTTCAAAAGATTGAAGGTTCCACCGTAAATAGTCGAAGCA
>Locus:intergenic1803_1:1161584-1161485(-)
AGGTATATGATACTGACTCTGTCAGTTCTATCCACAACCTCAAAACAGTGTTTTGAGCAACCTGCGGCTAGCTTCCTAGTTTGCTCTTTGATTTTCATTG
>Locus:intergenic1838_1:1190331-1190418(+)
ACTAGTAGGATAGCATCTGCTTCCCTACTTGCCTTAAGGGTTTCATCAGGTAAGGGAGGTCATGCTGCATCAATATCTGCACCTCCGA
>Locus:intergenic1839_1:1190439-1190343(-)
ATGAGATTGACAGACGACCGTTCGGAGGTGCAGATATTGATGCAGCATGACCTCCCTTACCTGATGAAACCCTTAAGGCAAGTAGGGAAGCAGATGC
>Locus:intergenic1855_1:1199189-1199078(-)
CACTTGATAATATGCGTTTTTTCTAAGTGGATTAGTAGAGTAGAGGATTTTTCTCATATAATACTCTTCGAAAATCTCTTCAAACTACGTCAGCTTCCATCTGCAACCTCAA
>Locus:intergenic1925_1:1237230-1237128(-)
AGGTACCCAATTATCGCCAAGAAGAAGATTGGGCTAGGATGGGTTTACCAATCACACGTAAGGAAATCTCTAATTGGCATATCAAGGCGAGTCAATACTATTT
>Locus:intergenic2092_1:1349665-1349728(+)
TGGGAACATTTAAGAGCAGTGACCGGTATTGATTTACTTAGTATTCTAACAGATATTGCAAATA
>Locus:intergenic2158_1:1388630-1388678(+)
TATCTTTTTATTTTCCAGTTTGCCTTATGTGATTGGCACGCAAGCAACC
>Locus:intergenic2160_1:1389861-1389897(+)
TCCGACTGTAAGGAGGTTTCTGCCACTGACGCAGTGA
>Locus:intergenic2191_1:1405743-1405674(-)
TCAAAGAGGGGCACAGCCATGTCGAGGCAGCCAAGTTTTTTGGTGTTGGCGTCAGAACTCTCTTCACGTG
>Locus:intergenic2200_1:1410800-1410842(+)
ATCCTGGATGGTTTCTTTTTTCACCCAATGGGTGTTTTTTACT
>Locus:intergenic2223_1:1422998-1422944(-)
ACTTTAAACCTGCTGGTCAATCCATCGAACAGCGGCCTGAAGCTATCAATCTTCG
>Locus:intergenic2222_1:1423215-1423269(+)
AGCGCTTGCGATTGTTTTCATAAGACTGTTGAGCGTAGTCGGCAGAATAAACCTC
>Locus:intergenic2347_1:1504778-1504733(-)
GATACAAGGGATTCATTTTCGAATTTAAGAAGGAGTCTACAAACCA
>Locus:intergenic2423_1:1544226-1544145(-)
GAGTTCCACCGTTTATCTTTCGTATCTTCAATGGAATTGGGGAAGTCAGAAAGTCTTTGGGTTACAATATGGTTTCCGTTCT
>Locus:intergenic2423_2:1544617-1544560(-)
TTAGAGTGCTACCGTAGTTGGCTTCTCATTTGTCGCTATATTCACTATAAGTTATCCT
>Locus:intergenic2486_1:1583510-1583543(+)
GTAATAAGCGTATCCAACTTGGATAATGAGTTCT
>Locus:intergenic2536_1:1622010-1622049(+)
CTGACGAAGTCGACTCAAAACACTGTTTTGAGGTTGTGGA
>Locus:intergenic2625_1:1697612-1697555(-)
TATATCAGATTGTATTTAATTGAGAATTCAATATTGAGTCATTTAAGACTGCCTTTTT
>Locus:intergenic2750_1:1767256-1767289(+)
ATATTATACACCTATTTTATGAATAGTCAACTGT
>Locus:intergenic2771_1:1778376-1778325(-)
GAATGTCAAAATTTTATACTCTTCGAAAATCTCTTCAAACCGCGTCAGCTTT
>Locus:intergenic2774_1:1783014-1783074(+)
TCTGACCTTGCTTGTCTCAAAGAAATCATGAACATTGACCCCTTCTTTAGGCAATTCTACA
>Locus:intergenic2806_1:1810807-1810864(+)
GCCTGTTATCCCCAGGGTAGCTTTTATCCGTTGAGCGATGGCCCTTCCATACGGAACC
>Locus:intergenic2806_2:1812744-1812801(+)
CCGGGGTGCTTTTCACCTTTCCCTCACGGTACTGGTTCACTATCGGTCACTAGGGAGT
>Locus:intergenic2815_1:1820294-1820234(-)
CTCTTTGTCAACTGTAGTGGGTTGAAGTCAGCTAAGCTCGAGAAAGGACAAATTTCGTCCT
>Locus:intergenic2910_1:1870302-1870371(+)
ATTCGAATCACGCTATGGTACAAAAAACTGAAAAAACTATTGACTGAAAATCATTTTCAAGGTATAATAA
>Locus:intergenic2964_3:1908250-1908310(+)
CAATCGCAGGATTTTAAGTCCTGTGCGTCTGCCAGTTCCGCCACCCCGGCCTCTCTAAGCG
>Locus:intergenic2965_1:1909323-1909230(-)
GAGACAGTTCGGTCCCTATCCGTCGCGGGCGTAGGAAATTTGAGAGGATCTGCTCCTAGTACGAGAGGACCAGAGTGGACTTACCGCTGGTGTA
>Locus:intergenic2964_2:1909862-1909952(+)
TCCGTCCTGTCGCGGGTAACCTGCATCTTCACAGGTACTAAAATTTCACCGAGTCTCTCGTTGAGACAGTGCCCAAATCATTACGCCTTTC
>Locus:intergenic2964_1:1911496-1911559(+)
GGATTTCACGTGTCCCGCCGTACTCAGGATACTGCTAAGTACAAAGACTATTTTAAATACGAGG
>Locus:intergenic2964_4:1912236-1912296(+)
TCCCACCTTAGGCGGCTGGCTCCTTACGGTTACCTCACCGACTTCGGGTGTTACAAACTCT
>Locus:intergenic3000_1:1930657-1930702(+)
ATAAAAAGGCATCCTATCAGGTGTTCAAAAACCTTGATAGGATGCC
>Locus:intergenic3010_1:1938272-1938314(+)
AAAAAAGACCAAGAAAAACACAGGTTTGTGTTCATCATTGGAC
>Locus:intergenic3068_2:1970638-1970677(+)
CCACCTGAGCTACGCGCCCAAGTCAAAAACTTGGTACAAA
>Locus:intergenic3068_1:1973610-1973646(+)
TCTTCTATAATCTTTGAGTCCACATTGCAGTCCTACA
>Locus:intergenic3069_1:1974631-1974550(-)
CCCGCAACGAGCGCAACCCCTATTGTTAGTTGCCATCATTTAGTTGGGCACTCTAGCGAGACTGCCGGTAATAAACCGGAGG
>Locus:intergenic3080_1:1985963-1986002(+)
GGTTGGCTGACTTCTCACGCGCCTCAAGCATATCTCCCTC
>Locus:intergenic3081_1:1986784-1986682(-)
ACCACCTCAAACCTGTTATCCGCTACGAAATTAAGGATTTCTTGCAGATGGATTATGCGACCAAGGCTAGTCTGGATTTGGTTGAGAATGCTCGCTCAGGTAA
>Locus:intergenic3080_2:1987307-1987343(+)
TCGGATTGTCGGCATTCTTGTTGCGACTCGTTAAGGA
>Locus:intergenic3123_1:2014389-2014332(-)
AGGCGGGAAAAATCGAAATACTTGATTTATACGGCCTATATCATATTTGGGGTAAATG
>Locus:intergenic3174_1:2049256-2049304(+)
GTTGAAGTAACTCTTGTTCAAAGTGGTGTTACGATTTCAAGAACTCCTC
>Locus:intergenic3181_1:2050569-2050536(-)
TTCTTCGAAAATCTCTTCAAACCACGTCAGCTTC
>Locus:intergenic3199_1:2065704-2065650(-)
AAGAAAACGCTTTCTATTTATATTTGTTTTACCATATTAAAGTCTAAAACTAGTA
>Locus:intergenic3241_1:2097968-2097920(-)
ATCACTAGTTCCTATCTTAATAGGAATATCCTCTTTTGTTGCGAGTCTT
>Locus:intergenic3244_1:2101987-2102023(+)
CTTGAGTACGGTAAGGCGACGCTGACGTGGTTTGAAT
>Locus:intergenic23_1:15310-15160(-)
TTATTGTTTTTTTCATTGTTCAGTACTACAACTTACGTTGTAGCGCCCTGCACATTGGTTCGTCTTGTTCAGTTTTCAAAGGTCTTTGTCACTTGCTTCTCTCAAGCGACAACTATATTAGTATATCACAACTGCTTTCGCTTGTCAACAC
>Locus:intergenic23_2:15671-15623(-)
CCCAGTGTGGCCGATCACCCTCTCAGGTCGGCTATGTATCGTCGCCTTG
>Locus:intergenic23_4:17054-16994(-)
AATTTTCAATGTGCATTACTTGGTGATCTCTCACCAATGGAGCCTAGCGGGATCGAACCGC
>Locus:intergenic22_1:19501-19591(+)
ACAACTCGAGCAGGGACGAAAGTCGGGCTTAGTGATCCGGTGGTTCCGTATGGAAGGGCCATCGCTCAACGGATAAAAGCTACCCTGGGGA
>Locus:intergenic23_3:19891-19843(-)
TCAGCGTTTATCCCTTCCCTACATAGCTACCCAGCGATGCCTTTGGCAA
>Locus:intergenic27_2:21513-21453(-)
AGACTTTGTTTAAAACCTTCCTCAAAGATAAAGAGAAAATCGTCAACGCCCTTCAATTACC
>Locus:intergenic27_1:22111-22042(-)
AAAAAAATTCAAACTAGAATTCTTCTTAGAAAAGGCCGTTTTAAGTGCTATCATTGCTCAAAAATGGAGC
>Locus:intergenic33_1:24931-24892(-)
TCTTATTTATTCGGAAAAAGCACGAAAAAAAGAGCACACA
>Locus:intergenic34_1:27284-27320(+)
AGTCTTGAAAAAGGTCTTTGCATAATCCGTGACAAAT
>Locus:intergenic79_1:56153-56120(-)
ATGGAGGCGGAAGCAAACCTTCGGTTTCATTCCT
>Locus:intergenic124_1:85199-85346(+)
AATGCAGCAGCCTATCTTCATTACTGTGTGGAGTCGCTAGTGATTGGTGGTGAGCAAGTTGGGATTTTGATTATCAATGACGGGTCTCAGGATCAGACTCAGGAAATCGCTGAGTGTTTAGCTAGCAAGTATCCTAATATCGTTAGAG
>Locus:intergenic160_1:106535-106595(+)
GTATCAAGTTACACAACCTTGGTAATATGCGTTTTATTATGTAGAGACTTATACTCTTCGA
>Locus:intergenic200_1:131566-131623(+)
ACAGTCGAGAAGCGGAATTTTAGAGGCTTTCTGGAAGTCGTATTTGATCATCTTCCCT
>Locus:intergenic211_2:139225-139162(-)
ACTCTTTGTAATTATCTGAATTATATTTCATCCCCAATTTATATATTCCTACTATCTTTGGCTT
>Locus:intergenic211_1:139453-139408(-)
ATATCAATAGTTAATCTCTTATCCAGATCCCCCTTGTGTAAACTTT
>Locus:intergenic213_1:140943-140886(-)
GACCTAGGATTTGCTTCAAGTGCTTTACAAGTACAGTATAACACGAACATTGGCTTAT
>Locus:intergenic282_1:182377-182464(+)
CAGATAAATGAAGAACAAGGCCAATTTGGTTTTGACCGCGTTAAGGAATTGGTTGATACTTACAAGGTGGAACGATTTGTAGTGGGCT
>Locus:intergenic360_1:212349-212382(+)
AGAGGAAGAAAGAGGAAACTGTCCAAATATTTAG
>Locus:intergenic385_1:227382-227289(-)
AGATTCAAAAAATCCTCCAGATTCTACTCTGAAGGACTCCTATCTTATTTCACAACAATGTTAACTAATTTAGTTGGCTTCAATAGTCCAGTGG
>Locus:intergenic391_1:231594-231558(-)
TATTATATCAAAAAAAACAAGCCACAAACAAAAAAGC
>Locus:intergenic405_1:241678-241624(-)
TCTCTGTACTTCAATTTGAAAAATTATTCTAACACGAATCTTGAGTACAAGCAAC
>Locus:intergenic462_1:275717-275795(+)
ACAGGATTCGATACTTATTTTTATCGAGAATATGGTCGCTCATTAAAAGGTCAGTTAATAAGAGGCAAAGTATCTGGAA
>Locus:intergenic466_1:276655-276712(+)
TGTGAGAGTTTTTGTAGTTTGAAAGTATTGAAAATCGTAAAGATATCATTACGAGAAT
>Locus:intergenic536_1:318710-318800(+)
CCTTTCTTTTTGTGTTTTTTTCTACACTTATACCATAAAGGGGAAACTCTTTTTTGTCTAGTAAAAAACACCCATTGGGTGAAAAAAGAAA
>Locus:intergenic658_2:406254-406308(+)
AAATCATCGCCAAACTGGACTACGACGCCCCATCTTGCCCTGAGTGCGGAAACCA
>Locus:intergenic658_1:406628-406736(+)
TGGGATGAGTATGCTTTTACAAAGGGAAAGATGAGCTTCATTGCGCAAGATTTTAACAATCTCAATATCATCACTGTTCTTGAGGGTAGAACACAAGCTATCATTCGAA
>Locus:intergenic687_1:429511-429463(-)
ATCAACCAAGACTGTCTCATCGCTCTTGAAGATACTGGACATTATGCCT
>Locus:intergenic781_1:497352-497271(-)
TTTGCGCAAATAGCGCCACGGCGAAGAGTATCGTGTTTGGTTCGCTTCGCTCACTATTACAAAGCCAAACATATTTTATCTT
>Locus:intergenic820_1:515713-515767(+)
CTAATCTATGATAAATTAATTTTTCTCTTTATTGCCTATGTTTTTTTGATAATTT
>Locus:intergenic837_1:520829-520796(-)
CAAGAGGCGAAGATATTTCCCCGCCTCACTTTTC
>Locus:intergenic866_1:541121-541184(+)
CGATTTGACTTTCCTGATCGATTTGTCCTGTTATTATTTCATTTTACTATATTTAAAGCAGGCT
>Locus:intergenic889_1:557858-557789(-)
ATGAAGACAAGACAGTTTATCTTTTTTACACAGCTTTTCGGCCGTGTTCAATTACACAAGATATTTTGGA
>Locus:intergenic923_1:577337-577256(-)
TACACCTCTACTTCTAAAATATTGTTAGAAATCGATTTGACTGTCCCGATCGATTTTTCCTGTTCTTATTTCACTATAGTGA
>Locus:intergenic947_1:592602-592563(-)
ATAGGAATTGGCAAGCACGCGCCGATCTCATTCCAGATTT
>Locus:intergenic963_1:603594-603492(-)
GGAACTGACGTAGTCAGCTCAAAACACTGTTTTGAGGTTGTGGATAGAACTGACGAAGTCAGTAACCATACGCACGGCAAGGCGACGTTGACGTGGTTTGAAG
>Locus:intergenic965_1:610836-610743(-)
AATCAAGTTCATCCTCTAAAACCTTCCTCAAAGATAAAGAGAAGATTGTCAATGCCCTTCAACTACACTATTCTAATGCCAAACTGGAAGCGAC
>Locus:intergenic966_1:611549-611699(+)
AGCAAGGCGACGCTAAGCTTGGTAAACTGCGAACCGCTAGAAGCTTATCGTCAACTGGAAGAAGCTGAACTTGTTGGATGTTGGGCGCATGTGAGAAGGAAATTTTTTGAAGCGACCCCCAAGCAAGCAGATAAATCATCCTTAGGAGCTA
>Locus:intergenic974_1:622457-622508(+)
TTGACGCTTCCCTCTCAGATTACATCTCTTGTAACCCAAAGAAGCCTTTATC
>Locus:intergenic974_2:622820-622940(+)
TTGTTTCTTATCAAACATGGCATATTTAATCAGAAGGGGAGTGATTTCTTCTTGAAAATAGACCTGTATCTGTTCTTGAAGTTTGGCGGAGAATTTCTCTGTCGTTTTCTTCCACACAAAA
>Locus:intergenic1040_1:666233-666284(+)
GATAGTCGCAAGATGGTAGCAGGAAAATTATCCACTGGAATGAGGCAACGAA
>Locus:intergenic1063_1:682088-682007(-)
ATAAAACACCAAGAAATATCAAGCAAAATCGTAATTCCACTTGATCCTTTTAAAGCACATCGAGAGCATTTGCAGAGAGCTA
>Locus:intergenic1064_1:682889-682937(+)
GAGCAACCTGCGGTTAGCCTCCTAGTTTGCTCTTTGATTTTCATTGAGT
>Locus:intergenic1112_1:709253-709292(+)
ATTTTCATTGAGTATAAGAACCTATCAAAAAGTGAGGGAA
>Locus:intergenic1203_1:764348-764288(-)
CGGCTGGGCAAAAACTCAATCTCAGGAGAAAATGAAGTAAATCTCCCCACAACTATAGAAA
>Locus:intergenic1208_1:767885-767930(+)
GGGCAACAGCCAAGACAACGGTATGATGGAATCTTTCTTTGGCATT
>Locus:intergenic1217_1:770092-770056(-)
TCCCAATCGATTTGTTCTCATCTTATTTCAATCTGCT
>Locus:intergenic1222_1:774705-774756(+)
AGCTACATTGTATTTTTTGGTATAATTAAAGATATTTGTAAGAAAAGAGAAG
>Locus:intergenic1239_1:783094-783040(-)
TTTTGTTCTTTCATAGAGAGCTACCTGAGTCCTATTCAAGCTCAGGTAGTACTTT
>Locus:intergenic1330_1:852931-852985(+)
AATGGATTGATACTCTTCGAAAATCTCTTCAAACCACGTCAGCGTCGCCTTACCG
>Locus:intergenic1331_1:853770-853725(-)
ACCTATTTATCAAGAATACCCCACAGATTGACTATAATACCATCGG
>Locus:intergenic1465_1:940143-940095(-)
TTTCTTAATAATTCTAATCCTATTTTACTATATTCAATTTTATTTGTAA
>Locus:intergenic1477_1:950541-950475(-)
TTTTGCTTGAATTCCTTCTTTTTGACTAACCTAGTCTGGAGTCAAATTTTCAGTCTTCTTAGTGTCT
>Locus:intergenic1533_1:985393-985360(-)
CAAAGAGATACTGGATACGTGCAAAGTCAACTGA
>Locus:intergenic1532_1:986581-986692(+)
TGTATGCCTTGGGAACGTGTATCAAGTGACAATGATATGCTGAACTTTATGAAGAGGCTGATTAAAATTCGGAAATACGCGTCAGTAATCATTTCGCATGGCAAGTATAGCC
>Locus:intergenic1550_2:995215-995251(+)
ACCTATTTTAATTTACTAATTTCAAAACAATTTTTTG
>Locus:intergenic1550_1:995266-995305(+)
AAATCTAAATTAAGCTTTAAAAAATTATTTTTAGCAATTT
>Locus:intergenic1591_1:1021459-1021423(-)
CGACAATATTGTGGAATCTCTACAGGAACAATAGACT
>Locus:intergenic1610_1:1034137-1034233(+)
GACAAATTTCATCCTTTCTTTTTTGATATTCAGAGCGATAAAAATCCGTTTTTTGAAGTTTTCAAAGTTCCGAAAACCAAAGGCATTGCGCTTGATA
>Locus:intergenic1611_1:1035231-1035186(-)
TTCTCCTTAGAAAGCGTCGTTTCAAGTGCTATCATTGTTCTAAAAT
>Locus:intergenic1642_1:1053369-1053429(+)
ATTGTTAGAAATCGATTTGACTGTCCTGATCGATTTGTCCTGTTATTATTTCATTTTACTA
>Locus:intergenic1648_1:1061684-1061771(+)
TGCACAAAGATAACGTTTTTTCTTGAAAAAGGAGGGGTTTTAAGGTATTATAGAGGTGTAAAAAATTTAACTCATAAGGAGAGTAAAA
>Locus:intergenic1744_1:1120669-1120702(+)
GTGTTGAAACACCTGATACTATGCGTTTTTCTAT
>Locus:intergenic1784_1:1145339-1145423(+)
CGTGTCATCAAAAACAAAAAATGTTGTTTGATAAATCGGCACTGCACGAGACTTAGTAGCTGGAGCCACAACTTGACCAGCATGT
>Locus:intergenic1793_1:1151252-1151195(-)
ACTTTTGGGGGGCAGTTCAGACAATCCTTGGTATTATGCGTTTTATTGTGGGAAGATG
>Locus:intergenic1925_1:1236503-1236425(-)
ATTGAATACAGCCTCAAGTATGAAGAAACCTTTAAGACCATTTTGAAAGACGGACATCTGGTCCTTTCCAATAATCTAG
>Locus:intergenic1993_1:1275796-1275751(-)
ACGAAAAATTTTAAAAAAGTTTGCAAAAATCTTGCATTCTTTTTTT
>Locus:intergenic1998_1:1281993-1282050(+)
CAGCGTCACCTTACCGTAGTATGGTTACTGACTTCGTCAGTTCTATCTGCAACCTCAA
>Locus:intergenic2022_1:1301999-1302053(+)
AATATATGTTCTATCAAAAATACTTGGAACACACACATTATAGGAATTAACGTTT
>Locus:intergenic2072_3:1336521-1336620(+)
ATACCACATACCATTTTCTTGTTTCCAGTCTGTTGTTGGAGCAACTGCTTTAGCTGGTTCTACTGCTACATCTGTTCCTTGGTTAGATGTAACAGATACA
>Locus:intergenic2072_1:1336820-1336904(+)
TTTATCAAGAGTTGGGCCATCGAGATATTCTGTTTCGATTGGAATTTCTTGGACAAGAACTTGGGGCTTGGTTCTTTTTTTAACA
>Locus:intergenic2072_2:1337078-1337123(+)
AACAAGAACTTCTTCAACCTTGCTTTTAGCTGGAACTTTGATAACT
>Locus:intergenic2109_1:1361740-1361698(-)
GAACAAGCTCTTCTTCATGCGGATGAAACCTCTTATCGGGTTC
>Locus:intergenic2162_1:1391039-1391072(+)
TTGGCTCCCACTATCCCAAGCTCGCTTGAAGAAC
>Locus:intergenic2191_1:1405972-1405933(-)
ATTTTTTTTAGTTTTAGTAAAACCTTATCTGCTTCGAACA
>Locus:intergenic2270_1:1455133-1455181(+)
CTATTTATTTGGGCCATCCTAACCAGACAGCCACGAGAACAAGGGCTGT
>Locus:intergenic2367_1:1514749-1514650(-)
CTAAAAGCCATTAAACTAGCTCGTTGGACCTACTACTATCACTTGAAACAGCTAGATAAACCAGATAAGGACCAAGAGCTTAAAGCTGAAATTCAATCCA
>Locus:intergenic2376_1:1522271-1522367(+)
CCAAACGATTTTCTAATAAATAACACTATGTTCCATTTAACAATAGATAGCATCTTCATTTTCAAACTACCAACCTATCCGACCATTTGTTCTAGCA
>Locus:intergenic2377_1:1522433-1522382(-)
GACTATTTGAAGTTTGATGTAAGAAAGAGAAAGCGACAGATTGAAGTAATTT
>Locus:intergenic2382_1:1526672-1526717(+)
ATTCTTATTTCATTTTACTATATTTATAAGAATCTCCTAATCAAAT
>Locus:intergenic2423_1:1544219-1544162(-)
ACCGTTTATCTTTCGTATCTTCAATGGAATTGGGGAAGTCAGAAAGTCTTTGGGTTAC
>Locus:intergenic2500_1:1593336-1593387(+)
AAATCTCCTTTCTACATCTCGTTTCACCAAAAACTTTTAAGAGAGAAATACT
>Locus:intergenic2502_3:1595762-1595864(+)
AATACTTCTGAGTCGAACTCCAAGCCAATAACTCCTTTGCCCATCTCTCCTTTGCCCATCTCTCTAGTTCGCTTCGGTAGGAGAAATCAGATTTTTGCTCAAA
>Locus:intergenic2503_1:1596108-1596039(-)
GAAAAGAATACATCATCCTCAGTAATGCAGGTGGACCGAAACGTGAAAATGGGATGGTCCACTTGGCACG
>Locus:intergenic2502_1:1596457-1596490(+)
TATAAACCGGTATCAAAATCCGTCCCTTGTGAGG
>Locus:intergenic2502_2:1597905-1597941(+)
CTTGGAATTTTTTCTTCTTGCTTATCTTTCCTTTCTT
>Locus:intergenic2503_2:1598358-1598301(-)
CTGATTGGAGAAAGGAGAGGGGAAAATTGGCACCAATTTGAGATAGTTTGTTTAGTTC
>Locus:intergenic2526_1:1612712-1612748(+)
TCAAAAAAATCCGGAACTGTCATTCCAGATTCTACTT
>Locus:intergenic2589_1:1654109-1654061(-)
TTGCTGAGAACCTGCCCAATCCCATCTGGTGGTGCAATTTCAGTATTGG
>Locus:intergenic2588_1:1654434-1654467(+)
CTTCTTTATGAGACGCAATCCTTACCCTCTAGTT
>Locus:intergenic2688_1:1731594-1731675(+)
TTTAACAACAAGCTGCACTGTAAGGTGTGCGCACCGAATTTTCATTGTTTCAAATTCATTTTCAAAATCAGCCCACTTTCAC
>Locus:intergenic2807_1:1810015-1809982(-)
AAGGTAACGCAAGTTATTTTAGACTCGTTAGCTC
>Locus:intergenic2806_1:1811154-1811304(+)
ATGTGGTACAGACACTCAATATCAAACTGCAGTAAAGCTCCATGGGGTCTTTCCGTCCTGTCGCGGGTAACCTGCATCTTCACAGGTACTAAAATTTCACCGAGTCTCTCGTTGAGACAGTGCCCAAATCATTACGCCTTTCGTGCGGGTC
>Locus:intergenic2807_2:1811712-1811670(-)
GGGGAGCGAAGTTTAGTAGCGAAGTTAGTGACGTCACACTGCC
>Locus:intergenic2814_1:1819895-1819931(+)
GAGATTTTAGACAAGCTTTTGAGCTATTCACAAGACT
>Locus:intergenic2826_1:1825491-1825560(+)
GTAGTACATAGATACATCAAACGTAAAAGCCAAAATATCGAAAAATATACAACTTTTAAAGGCAGCATTT
>Locus:intergenic2935_1:1884114-1884075(-)
TGCAGGTATATTACAGGGTTTGTCAGTTCTATTGACAATC
>Locus:intergenic2964_1:1909941-1909995(+)
ATTACGCCTTTCGTGCGGGTCGGAACTTACCCGACAAGGAATTTCGCTACCTTAG
>Locus:intergenic2989_1:1924683-1924635(-)
TTTTACAGGATGAGATTTACAGCAGAGAGTTTGAAGGCTTTATCAAAGG
>Locus:intergenic2990_1:1925229-1925325(+)
AATTTGTTAGAAGTCACAGTCTACTATTCTAACCACAGTATACTATATGTGTTACAAGAAAAGACTCAAAAACTTCTCGTCAGTGTAAGAATGTTTG
>Locus:intergenic3034_1:1950570-1950627(+)
GGGGCAAGGCTAATAGACCCGTGCCACCACCGAAATCTAAAATTTCTTTGTCTGATAG
>Locus:intergenic3069_1:1969800-1969764(-)
TGTTATTCTTCGTTCCTTTTTTATATTATTTTTGGTA
>Locus:intergenic3068_1:1970431-1970521(+)
CCCACGCACGCTTTTACACGCCTGACGGTTTTCAAGACCGTTCCCTTCAGCCGGACTTGGGTAATCCTCCAAAATAGTTTATACGGGAACA
>Locus:intergenic3079_1:1982693-1982645(-)
CTTGTAATTGAGCAGGATTATCAAAGGCATGAATATTTCGAATCTCAGC
>Locus:intergenic3240_1:2100195-2100255(+)
GACTCTAGAAAGATTTATCTTTTTCACACAAACCTTAGTCCGAATTCAATTACTCTCGTGA
>Locus:intergenic3241_1:2100694-2100631(-)
TATATTTTTATGTTTGATCGTTATCGAAACTACAGGCTTGTTGTTGTTGAAAAGAGGTCTCGAA
>Locus:intergenic3283_1:2131786-2131738(-)
GTTCATATCTTATTTCAATCCATTATAAATAGTGAGAAATATCTATCCT
>Locus:intergenic3284_1:2132596-2132638(+)
AAAAGCCCTTCATCAGCCAATCTACTTGTTCAGGTGCGAGAGC
>Locus:intergenic23_2:15786-15735(-)
AGCTTTACGATCCGAAAACCTTCTTCACTCACGCGGCGTTGCTCGGTCAGAC
>Locus:intergenic22_1:16226-16280(+)
GCACTCCGCCTGGGGAGTACGACCGCAAGGTTGAAACTCAAAGGAATTGACGGGG
>Locus:intergenic23_1:20279-20198(-)
TTAACAGTCATGCGCTACTACCAACTGAGCTATGGCGGATTAAAGCTAAGCGACTTCCCTATCTCACAGGGGGCAACCCCCA
>Locus:intergenic35_1:26509-26410(-)
GAAACAGACCCCTGCACCCCTGAAATCTCAGGAGACATGATGGTCTGGATGGAATCAATAATGAGAAAGTCTGGCTGGATACGCTCCACTTCTGCACGAA
>Locus:intergenic151_1:99041-99002(-)
GCAGGATTTTTTCTATGTCAAAAAAGCAAGTCGATTGACC
>Locus:intergenic179_1:115403-115334(-)
AATATATCTCACTTTTTCAACGACAAGAAAGAGGCTGATAATCTACCAACCTCTTATTCTGAACCCATCA
>Locus:intergenic187_1:120897-120861(-)
GTGAATGATGTGAGTATACCTTCTTCTTATCTTCATT
>Locus:intergenic301_1:193495-193456(-)
AGATACAAAGGGCGTCAAACTCAACGTGAAAATAGGAAAC
>Locus:intergenic389_1:228852-228816(-)
TCCGCTATATACGCCTTACTATCACGTTCCTGTTCGT
>Locus:intergenic388_1:229766-229826(+)
GATAGTGGATTAGACCTAGAGAAATTTTTCGATACAGTTCCTCAAGATAGATTGATGTCCT
>Locus:intergenic392_1:233212-233362(+)
CTCCTAAAACTTTTTCATAATAATCTCCCTATAAAAATAAAGTCGCCCAATCAGGCGGCTTATTTTTTTGAAAAATGGGCTTGGTGCCTGAGAATAAATAGCTTAGTGATAGAAGAAAATGGGGAAATATGGTATAATGAAACGATAGATT
>Locus:intergenic488_2:291027-291078(+)
AAGGTGTTCAATCCAATTGTAAAGCGAAAGGAGAAAAAATATGGCACAAAAG
>Locus:intergenic488_1:291246-291309(+)
GACCATGTACACATGTTAGTCAGTATTCCGTCGAGGCTAAGTGTTTCAAGTTTTATGGGGTATT
>Locus:intergenic527_1:310523-310436(-)
AATAAGTGTTCTAGTAAGGCTTTCATTTACCTTACGTTCATAATATACTACATTGGTCAGAAAAGGTCAAGAGTTTTGACTTTAACTG
>Locus:intergenic560_1:337415-337448(+)
TCATCAGCTGGCAAAGCCTCCCAGTCTCTTTCCA
>Locus:intergenic582_1:355902-355938(+)
ATACAATCTAGTTTTTACTACAATCGTTTTAGGAGGA
>Locus:intergenic686_1:428892-428925(+)
CGTCGTGATGACCGAGTTGAACTCAGCCATCGAG
>Locus:intergenic709_1:447793-447709(-)
CTCTTGCTGTTTCACTTTCAGAATAAGGAACCGGAGAAATTTTTCGAACTTATCGAGGACAATCTTAAGCAGGTTCATCCTATTT
>Locus:intergenic709_2:447798-447762(-)
ATCAACTCTTGCTGTTTCACTTTCAGAATAAGGAACC
>Locus:intergenic735_1:467238-467190(-)
GCTTGTCAACAAAGTATAAAAGGAAAAGATCATTTCCTAGTTAAAGTCA
>Locus:intergenic792_1:504990-505038(+)
TGTTTTGATACTGTTAGTTTATCACTTTTAATTCTTTTTTTTTATTCAA
>Locus:intergenic802_1:511240-511291(+)
TCTTGTTTCAAAGCCCATTTCATCAGCGGCTTTTACAATGCCAAGAGCAGTC
>Locus:intergenic863_1:539491-539449(-)
GAAAAATCACCAAATTCCTCGTATTATCAACCAAAAGATTGCG
>Locus:intergenic888_1:557897-557954(+)
GACGTCCTTGGTATCTTGATCTTTGTAGGCAAGGCGTATAATTTCATCAATCCAAAGG
>Locus:intergenic888_2:557921-557957(+)
GTAGGCAAGGCGTATAATTTCATCAATCCAAAGGGGA
>Locus:intergenic901_1:565366-565321(-)
CGTCTCGATTTCTTCTTCCATTGCTTCCAGATAATCACTCGTAGGC
>Locus:intergenic965_1:610854-610815(-)
CTCATTGAGGACAATCTGAATCAAGTTCATCCTCTAAAAC
>Locus:intergenic1020_1:655825-655885(+)
GAATTTTACAATAGTTTGAATTGCTTTTTAGTTAACACCATCTCTTTTACTTGTATAGTAT
>Locus:intergenic1065_1:682880-682793(-)
GTTTTGAGGTTGTGGATAGAACTGACGTGGTTTGAAGAGATTTTCGAAGAGTCTTACCTCATCAAATTTGTAAATATCATGAGCCTTC
>Locus:intergenic1074_1:691262-691316(+)
AAAACCTCCCAACCAACTGAAGTTTGTATTCTTAAGAACAAGCTAGTCTGTTTTA
>Locus:intergenic1085_1:697719-697641(-)
GTTTGCTTGATGTACCAAGCTGAAGCTGGTTTCGGTAGAATCAGTAAACTGGGATCTTGTTGGGCTCCAATAGGAGTAG
>Locus:intergenic1109_1:706842-706800(-)
ACTGAAGATAAGACTATTATAATATCTTGGTCAAAAAAGGTCA
>Locus:intergenic1169_2:738326-738278(-)
CAAATCAAAAAAAGAATAAAATATAACTATCAAAAAAGACGCTCTACTA
>Locus:intergenic1169_1:738484-738427(-)
TGCTATTATACCAAATTTCCCTCCAGCAAACAATACAGTTCAGGATTAAACAATCGTT
>Locus:intergenic1209_1:767105-767048(-)
CATTTTAGGTACTCTCCCTCTTGTTTTCTCAACAATAGTATACCCGTTTTTTCTGTAT
>Locus:intergenic1251_1:788375-788228(-)
AATCGTTTACAAATTGATAATAAAACGAAAAAGACCGAAGAAAGCAAGTCACGAAGCCATTTTCTTCAATCTCTTTCAACACTTATAAATAATAAACCATTTAGAACTATAAATATCACAGTCCAGATAAAAACAAAAAGTTTATCAT
>Locus:intergenic1259_1:796664-796631(-)
GTCTTTCTTCTTTCTCTTTTTCCTCCTTCAATCG
>Locus:intergenic1259_2:797241-797193(-)
CCAGCCTTGGTCACTATGGAGAATCGTATTCTCGTAGTGCTTCTCTGTG
>Locus:intergenic1268_1:804606-804756(+)
AACAGTACAGGATGGGCTCCAAGCTATCAAGATCCAGCGTCTCACTTGAATATTATAGATCCAAAATCTGGTTCTGCCATGAAACACCTTGGTATTACGAAAGGAAAAGATAAGGATGTTGTAGCTAAACCTGGTTTGGATAAATATAAGA
>Locus:intergenic1277_1:810505-810472(-)
ACCAAATTCCTCGTATTATCAACCAAAAAATTGC
>Locus:intergenic1293_1:822204-822108(-)
TATTATTTTAACAGCCCCTCGACACATAACTCAAGTCTAGAAACTGCGAGTCTATCAATCTCTTATCAAACCGCTAGACAAGGCTTAATCGTATCTC
>Locus:intergenic1294_1:822439-822589(+)
AAAAATAATCTTTTTTCGACGGAAGACATGGGATTCGAACCCACGCACGCTATTACACGCCTACCGCGTTTCCAACACGGCCTCTTAAGCCTCTTGAGTAATCTTCCAATACTTACTCAAATAGTCTACCATAAAGGCTCTTATCTTGCAA
>Locus:intergenic1330_1:853538-853574(+)
TCTGTTTGCTTTATATCGCCATTCTCCCCCCTTTTTT
>Locus:intergenic1331_1:853978-853930(-)
ATCAGAAAAACGAAGTATCGTAAAAATCATCAGACTGGACGACTACAGA
>Locus:intergenic1351_1:867992-867935(-)
TGGAGAATATGTATCCGTTTCAACTCCAAAAGATACCGAGGAAGCTGCCGTTTCGCGA
>Locus:intergenic1381_1:891405-891315(-)
ATGTTCGGCTTACCAAGTCCAAGCCTTACTCTTTCGATCAGTCCTATTCCTTTTTTACATCAAGCTCATCTAATGTTTTTATGGCAGTTGG
>Locus:intergenic1385_1:892636-892555(-)
TATTTTATTTTACCTGAAAAAATAGCACCACGCTCACAATTTCTTCTAATAGCCTCAGCTTCAATATTTCTTACTTTCCAAT
>Locus:intergenic1475_1:946954-946906(-)
ACTTCTTTTACTTTATTAAATAGTTTTCTAAACCGGTTATTTAACCATT
>Locus:intergenic1476_1:950987-951047(+)
CTATTTCAATCTACTATAGTACCACATGGTGGTCACTATCATTTCATTCCTGAGAGTGACT
>Locus:intergenic1558_1:1000179-1000269(+)
GAGGATCATGATCTGCCCCAAAAGCAAATAGCTACAATACTTTCGTTTACAAATTCAGCTTATGCCAAAATTGAACGGGGTGAGCATGCGT
>Locus:intergenic1590_1:1021404-1021470(+)
GAGGATATTTTAGTGTCGCAGTCTATTGTTCCTGTAGAGATTCCACAATATTGTCGTTTTGATTCTA
>Locus:intergenic1611_1:1034729-1034660(-)
CAGTCTCCCAGGCTGTTTCACTCCCGAATGCTAAAATCGTTCTTGATCGCTTTCACATTGTACAACATCT
>Locus:intergenic1632_1:1042534-1042588(+)
TTTATAGAAATTAATTTTACTTTCCCAATCGATTTGTTCTCATCTTATTTCAATC
>Locus:intergenic1785_1:1145174-1145120(-)
CCATGTAGTGGCTGCTTCGACTATTTACGGTGGAACCTTCAATCTTTTGAAAGAA
>Locus:intergenic1850_1:1197228-1197282(+)
CCATTTTTTGAACCCTGTCAAGACTTAGCTACTATAATAGAAGAAAAGTTTTATA
>Locus:intergenic1855_1:1199075-1198991(-)
CAGTATTTTGAGCTGACTTCGTCAGTCTTATCTACAACCTCAAAGCAGTGCTTTGAGCAACCTGTGGCTAGCTTCCTAGTTTGCG
>Locus:intergenic1922_1:1235163-1235217(+)
AATAAAACTTTTCCTGTATCAATCTTATATAATCTTGATGGTATTTTTGATAATA
>Locus:intergenic1925_1:1236491-1236371(-)
CTCAAGTATGAAGAAACCTTTAAGACCATTTTGAAAGACGGACATCTGGTCCTTTCCAATAATCTAGCTGAACGCGCCATTAAATCATTGGTTATGGGACGGAGTAAAAGAGTCCAGTGGA
>Locus:intergenic2000_1:1284443-1284503(+)
ATTATAGTAAATCACTATTTCAGTATAAAAAGAAAAAACGAATCAGACGATTCGCTCTTCT
>Locus:intergenic2008_1:1290962-1291031(+)
ATTGCAGACTGTAAAAAATCAAAGCCTGACTGCTATCCAAATAGCTATCAAACTTTGATTTTTCTGTCTT
>Locus:intergenic2073_1:1335792-1335756(-)
TTTTCGAAGCTAGGGGGAAGCATTTTAATTTCAATGT
>Locus:intergenic2074_1:1339788-1339845(+)
GAACTAGAACATCTGTCTTGTACTAATCAATATGCTATTTTAAAGTTTCAAATAAACT
>Locus:intergenic2109_1:1362025-1361929(-)
CAACACGCTTATAAGTGCCAAGCATGCAGTGATAAAAATCCGAGTGATAAAATCGTGAAAGCTCCTATTCCTAAAGCCCCTTTGGCGCATAGCCTTG
>Locus:intergenic2171_1:1394279-1394240(-)
AACATAGATAGACGGGACTATCCAACAGAGAGGAGAAAAT
>Locus:intergenic2194_1:1408278-1408323(+)
CTAAAACAGTTACATCAGTATTTCATTACAGAACATTTTAATTTTG
>Locus:intergenic2222_1:1423358-1423403(+)
CAATTTCTCTATTTGATTTTCCTTCTTTTTTCCATCTTTCGATTAA
>Locus:intergenic2240_1:1435593-1435653(+)
TTTTCAAGAGCTAGTTATAGTTTCAAACTATATAAAAAGGGAGTTTTTCCTGCTCCCTTTA
>Locus:intergenic2240_2:1436398-1436455(+)
TGGTTAAAATTCAACCCTCGTCCTGATACCGATTTTCCTCCCTCAAATTTTTCTTTAG
>Locus:intergenic2334_1:1494279-1494336(+)
AGATTTAATCGTATCGAACAGCCCTCTTTGGGCTGTTTTTACTTCTGCGGAATCTCAA
>Locus:intergenic2339_1:1498023-1497960(-)
AATTGTCTAACTGTTTGGGGTCAGTACACAATACCTGATACTATGCGTTTTATTGTGGGGAGAT
>Locus:intergenic2367_2:1514134-1514041(-)
AACGGCATGATGGAATCTTTCTTTGGCATTTTGAAATCGGAGATGTTTTATGGTTATGAGAAGAACTTTAGATCTTTAGAAAACCTTGAACAAG
>Locus:intergenic2367_1:1514635-1514575(-)
AAGGGAAATTATGCTTATCGCCGGGTTCATTTAGAACTAAGAAATCGTGCTTATCTGGTAA
>Locus:intergenic2367_3:1514892-1514829(-)
AGAAAACAAAAGGGAGAGTACCTGAGAGCGGAGAATGCCATCCTAAAAAAGTTAAGAGAACTCC
>Locus:intergenic2376_1:1522551-1522584(+)
CGTATAAAAAACTGCAATCCACAGATTGCAGTCT
>Locus:intergenic2465_1:1572373-1572316(-)
CGAACTCCATTCATTTATAAAAAATCAAAGAGGCTGAAAATCGTTCCTATCGGCCTCT
>Locus:intergenic2500_1:1593585-1593633(+)
AGAAAGTCAATTTTAGGAGAAGACAAGGTTAATAGTCATATAATATATT
>Locus:intergenic2503_1:1595561-1595516(-)
ATGGTAGCAAAGCAGCGGTGCATGAAGTTCCAGAATTTACAGGGGG
>Locus:intergenic2503_2:1598113-1598068(-)
ATGATTGTAGGAGCAGTGGTATTTGGAACGTCTCCTGTTTTAGCTC
>Locus:intergenic2538_1:1623035-1623089(+)
CTATTTACTTTCTATTCCTTATCAAAAAAGACTCATTCCCCCTTTCTCCTCCAAA
>Locus:intergenic2588_1:1654028-1654061(+)
TCATCGTCCCTATTGAAATTACCCCAAATAGTGC
>Locus:intergenic2612_1:1692787-1692832(+)
ACCCAAAATAGCAAGAAACTTGAGGTATTTTTGCTAAAAAAAAAAA
>Locus:intergenic2641_1:1706713-1706620(-)
TTAAGTGTGAAGTCGTACACCACAGCGTTTCTATATTTATATGATACCACTTTTTCAAAAAAAATCAAGAGGAAAGTGCAATTTTTTGAAAAGG
>Locus:intergenic2685_1:1731263-1731161(-)
TGTTTTGAGGTTGTGGATAGAACTGACGAAGTCAGCTCAAAACACTGTTTTGAGGTTGTGGATAGAACTGACGAAGTCAGCTCAAAACACTGTTTTGAGGTTG
>Locus:intergenic2784_1:1790699-1790795(+)
CACCACTATCAGATCTATCAACTCTTACTTTTTCACTTTCAGAACAAAGACCCTGAGAAATTTTTCGGACTCATTGAGGACAATCTGAAGCAGGTTC
>Locus:intergenic2806_1:1811226-1811262(+)
TGCATCTTCACAGGTACTAAAATTTCACCGAGTCTCT
>Locus:intergenic2814_1:1819215-1819263(+)
AAAATGATGGTTGCTGAGACTCCCCTGGTAAAGAAAAATCACCAAATCC
>Locus:intergenic2864_1:1839717-1839819(+)
ATTGACTGCAATGAGACTGAACTGAGTTCCTTTATAACAGACTCCGCTAATATTCTTTCCGAGTCCATAAAATACCAGCGTCAAATTTTCTATCTTTTGTACC
>Locus:intergenic2904_2:1861634-1861682(+)
ACCTATGGTAAAAAAGTAGCTTTGAAAACGTATTGCCTCCAAAGATTTA
>Locus:intergenic2904_1:1861840-1861909(+)
CTTTTGTGCCATATTTTTCTCCTTTCGCTTTACAATTGGATTGAACACCTTTATTGTATCGCGTTTGGAG
>Locus:intergenic2914_1:1872081-1872162(+)
ATCTCTCTCCCAAAACTGGAAGTTAGTTTTAGAAGTTGCTATTTTTTCTTAGTACCTGTTCTAGTCCTGCTTAAACTAGTAA
>Locus:intergenic2961_1:1901830-1901797(-)
GTTGTAGATAGAACTGACGAAGTCAGCTCAAAAC
>Locus:intergenic2965_1:1908702-1908624(-)
TCGCGGGTTCGATTCCCGTCGGGACCGTTTAAGGTAACGCAAGTTATTTTAGACTCGTTAGCTCAGTTGGTAGAGCAAT
>Locus:intergenic2964_3:1911449-1911548(+)
ACTAGGGAGTATTTAGGGTTGGGAGATGGTCCTCCCAGATTCCGACGGGATTTCACGTGTCCCGCCGTACTCAGGATACTGCTAAGTACAAAGACTATTT
>Locus:intergenic2964_2:1911987-1912032(+)
TTACTATTTGATATAGATATTCAATTTTCAATGTGCATTACTTGGT
>Locus:intergenic2965_2:1913499-1913466(-)
TTGCATCACTACCAGATGGACCTGCGTTGTATTA
>Locus:intergenic2964_1:1913566-1913677(+)
GTTATCCCCCGCTACCAGGCAGGTTACCTACGCGTTACTCACCCGTTCGCAACTCATCCAGAGAAGCAAGCTCCTCCTTCAGCGTTCTACTTGCATGTATTAGGCACGCCGC
>Locus:intergenic2989_1:1924755-1924722(-)
TTCATATTTTTCATATTCTTGAATCCATCGATAA
>Locus:intergenic3068_1:1970725-1970776(+)
TTGGAAGGCTGTAGTTTTACCACTAAACTACACCCGCTAAAATGGGAGTTAA
>Locus:intergenic3068_2:1973222-1973264(+)
CACATGGTTTCGGGTCTACGTCATGATACTAAGGCGCCCTATT
>Locus:intergenic3069_1:1974092-1974044(-)
GAGGTCAGCGGTTCGATCCCGCTAGGCTCCATTGGTGAGAGATCACCAA
>Locus:intergenic3081_1:1985407-1985368(-)
TTGCTCAGTCCATCATCGAATATATCCATGAGCACATCGG
>Locus:intergenic3080_1:1987385-1987421(+)
ATAATTCATAAAAATCACCCATCCGAAAGAGCAAAAA
>Locus:intergenic3149_1:2032380-2032290(-)
TTGTGGATAGAACTGACGAAGTCAGCTCAAAACATGGTTTTGAGGTTGTGGATAGAACTGACGAAGTCAGCTCAAAACATGGTTTTGAGGT
>Locus:intergenic3241_2:2097862-2097823(-)
TTTGGAAAGACTATATTATTGGCGATACTGGTAGGAATGT
>Locus:intergenic3241_1:2097964-2097883(-)
CTAGTTCCTATCTTAATAGGAATATCCTCTTTTGTTGCGAGTCTTTTAGTTCCGTTGGTTACTAAAAGGTTAGCGCTAAATA
>Locus:intergenic3262_1:2114986-2115037(+)
TGTTTTGAGCAACCTGCGGCTAGCTTCCTAGTTTGTTCTTTGATTTTCATTG
>Locus:intergenic3308_1:2153570-2153678(+)
AATATCATATTTGTTGATATTGCTGCAAAAAAAGAGCAACTGATATCATATAAGGAGCTATTGCGATTCCATTTACAGGAACTTGATCATTGTCTGTTTTTGAAAGATT
>Locus:intergenic23_1:16120-16030(-)
CTTTCGAGCCTCAGCGTCAGTTACAAGCCAGAGAGCCGCTTTCGCCACCGGTGTTCCTCCATATATCTACGCATTTCACCGCTACACATGG
>Locus:intergenic24_1:20847-20892(+)
TTTTTATCGAGAATATGGTCGCTCATTAAAAGGTCAATTAATAAGA
>Locus:intergenic27_1:21558-21513(-)
CACCACTATAATCTCTATCAGCTCTTGCTTTTCCACCTCTGTTTCA
>Locus:intergenic27_3:21609-21573(-)
ACTAATAAAGAAATTCTAGATAAACTTTTGAGCTATT
>Locus:intergenic27_2:21918-21831(-)
CTTCAACTGTCATTCGCAAGAACAATGATTTTCACTTTGAGCATGATTTTTCGCGTCTTCCTGAGATTATGTCCTAGGACGTTGAAAC
>Locus:intergenic124_1:85992-86025(+)
GATCTGGAACAGCGGAGCATCTGGCAAAAAAACG
>Locus:intergenic200_1:130928-130964(+)
CCGAGCCTAGAAACGAAAAAGCGAGGGTTCCAAAAGC
>Locus:intergenic201_1:131895-131799(-)
GAATGTTTTGGCTCTATAATTTCTGTAGTGGGTAATCCCACCCCAGGAATTATAGGGTCGTTTCTTGTAGAAAAAAAGCCCCATATGACCTATAATG
>Locus:intergenic221_1:144069-144033(-)
CAAATCGATTGGGAAAGTAAAATTAATTTCTATAAAT
>Locus:intergenic389_1:228673-228631(-)
AAAAAGTTTAGGATTTTATTAAATAAAGTTAGGAGGTCTTTAT
>Locus:intergenic389_2:228838-228769(-)
CTTACTATCACGTTCCTGTTCGTAGAGCCACGATTTCGCTATCCCTTCCTCTCCCTGCTACCTCACGATA
>Locus:intergenic389_3:231008-230918(-)
GTCATATTCGCTAAAAAAATCCCCGCCAAAATCTCAAAAAGTCCCCGCCAATTCCCCGACCAAAATCCGAAAAATACCGAAAAATATCGAA
>Locus:intergenic489_1:291671-291638(-)
CTAAAGGGATCCTCATATTCTTTTACACTCAATT
>Locus:intergenic591_1:360337-360289(-)
ACTTCTTCAACAGAATTTGGAAATTTCGTAAGTAATTTATCATTCCAAC
>Locus:intergenic596_1:367894-367942(+)
GAACACCCTGAACTAGAAGAAATAATCTTAATACTCTTCGAAAATCTCT
>Locus:intergenic602_1:371840-371873(+)
TTGGGAGACCGTATTCAAGAGAAACTCTATCTTT
>Locus:intergenic659_1:406321-406282(-)
ATATTTCTTCAATTGGTTTCCGCACTCAGGGCAAGATGGG
>Locus:intergenic658_1:407425-407461(+)
AACATCAAAAAAGAAAGGACGAAATTTGTCCTTTCTC
>Locus:intergenic667_1:414579-414519(-)
CAAATACAGTACACGAGACTCGCTTACATACTTTGGAATAAAATACCTAAAAAAGCCGCAT
>Locus:intergenic680_1:423069-423105(+)
CAGTGTTTTGAGCAACTTGCGGCTAGCTTCCTAGTTT
>Locus:intergenic687_1:429432-429342(-)
GATATAAAGTTTACACCTACAATCCTTTGCTCATCAAGGAATTTGCCAAATCATTATCACTTCGCAAGACTAAAACGGATAAGAAAGACGC
>Locus:intergenic687_2:429445-429394(-)
CTGCATGAACAAGGATATAAAGTTTACACCTACAATCCTTTGCTCATCAAGG
>Locus:intergenic686_1:429830-429884(+)
ATAGTGGCTTATTCCAAGTATACCACTTGGGCTTTGGCAGTAGCTAACTGCGCTA
>Locus:intergenic695_1:436187-436139(-)
CTGCTAGTGAACAAAAGTGTTTTTTCTGGCTCTATAATTTCTGTAGTGG
>Locus:intergenic708_1:448214-448283(+)
ATCGAGCTTTTCAAAATCTTGCGCAATAAAGCTCATCTCCATCTCCCGATTGAAACAGTCACTCCCCGGA
>Locus:intergenic709_1:448829-448775(-)
GTAGAAAAAAAGTCCCATATGACCTATAATGAAAAGCGACAAAACAACTCATTAG
>Locus:intergenic713_1:450699-450621(-)
CCTGTAGTAGATATCTCGTATTTAGACAATATGAAAACAAGACGACTTCCATATAGGAAACCGCCTTCTCGCTATGTTG
>Locus:intergenic735_1:467259-467160(-)
CATAACTTCTGGTTAGGCAAAGCTTGTCAACAAAGTATAAAAGGAAAAGATCATTTCCTAGTTAAAGTCACCGCCGGTCGGGAATTTCACCCTGCCCTGA
>Locus:intergenic747_1:472434-472380(-)
GTAGCAGGTACATACAGAGGACCCCTACCTCAGATATACTGCAATATCATCGTAT
>Locus:intergenic761_1:485326-485287(-)
TTAGACTGCTGTGTGACTGTTTACCCACAGGCAATCTTTC
>Locus:intergenic802_1:509338-509425(+)
CCAACTTCAATGATTTTCCCCTGGTCAAGAACAATGACACGGTTGGTTCGTTCGGCTATACTGAGACGATGGGCTACAAAGAGAATGG
>Locus:intergenic802_2:510279-510339(+)
ACTGAGCTTAAAGGATTTTTCCAAATAATCTACAAATTCGCTGTCTATATTTTGATAGCGA
>Locus:intergenic803_1:510813-510762(-)
CATCTCAGTTGGTCTGGTTATCACCTATATCCTCCAACAAGTCATGAGCTTC
>Locus:intergenic803_2:511080-510969(-)
ACTAAAATGTCAAAAGAACGCTTTTTCTATGAATGGACTGGAGTAGCTATTTTTCTAGCTACCAAACCCAGCTATCAACCCCATAAAGATAAAAAGAATGGTCTACTAAGCA
>Locus:intergenic1040_1:666443-666497(+)
GAAGCAACTCTTTTATGTGATTATGTTGCCTTATTAAATAAAGGGAAATTAGTTG
>Locus:intergenic1084_2:697192-697249(+)
AAAGAAATTGCATATAATACTCATCTGCTTTCAAAAAGCATTCTAGTCCATCTCCGAT
>Locus:intergenic1084_1:697266-697305(+)
CACCTCCTTCTCCAATCCTTGTATGACATCTTGGAGTTGA
>Locus:intergenic1119_1:713664-713604(-)
TTATCATTTCTTTCCATCTTTTGCTCTAATCCCCTTTTCATGAAAAAAGAAGCCTTTGGGC
>Locus:intergenic1202_2:764287-764386(+)
TTTTCTATAGTTGTGGGGAGATTTACTTCATTTTCTCCTGAGATTGAGTTTTTGCCCAGCCGATTTATCCACTACCTCAAAACAGTGTTTTATACTCTTC
>Locus:intergenic1202_1:764314-764464(+)
TCATTTTCTCCTGAGATTGAGTTTTTGCCCAGCCGATTTATCCACTACCTCAAAACAGTGTTTTATACTCTTCGAAAATCTTTTCAAATCACGTCAGCGTCGCCTTACCGTACTCAAGTACAGCCTGAGGCTAGCTTCTTAGTTTGCTTTT
>Locus:intergenic1221_1:773043-773010(-)
GTTTTTTCTAGTCAAGTTGGCCTCCTTTATGGTA
>Locus:intergenic1269_1:805018-804982(-)
TTTTTAAAAACCTCGTTATATTCTTTTGTTGTAACAA
>Locus:intergenic1332_1:855615-855681(+)
AATGAAACATTTATTGGCTATGTCCAAAGATACGATATTGATGGGAATGGCTATCAATCATTACCGT
>Locus:intergenic1381_1:891614-891581(-)
CAAGTCCGTTTTCACCAAAACTATATTCTCTCTT
>Locus:intergenic1396_1:898236-898272(+)
GGTAGCTTTGATTTGGACCATTTAGAAGCCCCGAGTG
>Locus:intergenic1443_1:928721-928664(-)
TCATATCAGGTGTACATGAACTACACCCCAAAAGTTAGACAGAAAAAATCTAACTTTT
>Locus:intergenic1476_1:950806-950866(+)
AAACAAGAACATGGTAAAGACGATAAAGGAGCTAGTGCAGAAGTATCTGTAGCAAAATTAC
>Locus:intergenic1493_1:959555-959510(-)
GATAAGCGATTTTATCGTCCTACTTTTCGTATGCACTTAACCAATA
>Locus:intergenic1507_1:972260-972212(-)
ATACAACTTAGCAAATTTATCCTAAAATTTTTTGTTGCCTTTATCAATC
>Locus:intergenic1532_1:985807-985957(+)
GACAAGGAGACCTTTCGGGAACTGGTGGATCAAGCGCATCATCGTGGCATGAAAGTCATGCTGGATGCGGTATTTAATCATATTGGTTCGCAATCTCTTCAATGGAAAAATGTCGTCAAAAATGGTGAACAGTCTGCTTATAAGGATTGGT
>Locus:intergenic1565_1:1005483-1005435(-)
AATTTCCCTATCGCTCAGTCTCGCAATAACGAGATGCACTGTAAGGTGT
>Locus:intergenic1585_1:1017116-1017083(-)
ATCAGAGTTGACGAGTTAGTAACTGAATTACTAA
>Locus:intergenic1633_1:1042711-1042618(-)
TGTATATTTTATATTAGATTACTTCACTATCTTGTTGGATTTTCTAACCAGCTAATCTTGTTTCAAATAGTTATCGCACAAGTCTATTATTTAA
>Locus:intergenic1660_1:1066346-1066415(+)
TCCACGGAGGATATCGATACAGCGATACAAGTCGTTATAAAGGCCTCTAACACGTTTATAGAGACAAGTG
>Locus:intergenic1694_1:1089992-1090070(+)
ATTTATCAGCAGGAAACTCTTCCTGCAACAGGTTCATCAACTTCTGAGCTTACAGCTTTAGGCCTATTAGCTGTTGGTA
>Locus:intergenic1700_1:1093956-1094004(+)
TTATTATTTTCCTTATTCTGTTTTGTTTGTAGGTCTAAGTCTTTTTATC
>Locus:intergenic1765_1:1131296-1131242(-)
GAAGCAAGTAAACAACTAACTGATACACGATTTAAATGTCTTGTTGGTGTTCAGC
>Locus:intergenic1771_1:1134461-1134413(-)
TCAAAATATCAAAAACAATTTATAATAAATAGATACCCTGAAAGGAAGA
>Locus:intergenic1925_1:1237604-1237556(-)
AGCATTCTAGTCCATCTCCGATTAACGATGGACTTTATCACCTCCTTCT
>Locus:intergenic1953_1:1256278-1256230(-)
AAACTATTATATTTTTATGTTTGTTGTTCTGTTATGAAACGAAAGAAAT
>Locus:intergenic2023_2:1301906-1301825(-)
AAAAGGCTTCTCTATAAAATCAAATTTTCCAGATACCTACTGAAGCTGATTTATTTCTTTATCTTTCTTCTACTACCTTTGT
>Locus:intergenic2023_1:1301883-1301829(-)
ATTTTCCAGATACCTACTGAAGCTGATTTATTTCTTTATCTTTCTTCTACTACCT
>Locus:intergenic2040_1:1316619-1316670(+)
TTTCTTGTCTGTTATTCTATAAATCTTACTCCTAAGTATACCACATTTGCCC
>Locus:intergenic2092_1:1349527-1349611(+)
GTTATTCATAACAAAGGATATATACCAATTCGGTTAATGTTCTACTATCCAAATAGAACTCAAGCTATAAAAATTCAGCAAACTT
>Locus:intergenic2108_1:1361557-1361620(+)
CATAGCCAGAATAATCTCCTAGGAATTCTTGTACTACTAAACCACTCCGACGCTGATCATGGTG
>Locus:intergenic2160_1:1389816-1389879(+)
AGTACTGCGTCTAGCTCAGGCACTCTAGTGCTGAGCGTAGGGCAGTCCGACTGTAAGGAGGTTT
>Locus:intergenic2172_1:1396457-1396502(+)
CATTCTAGTCCATCTCCGATTAACGATGGACTTTATCACCTCCTTC
>Locus:intergenic2223_1:1422752-1422701(-)
ATAATGGAACGGAATTCAATCGCTTGTTTGATATATTTTCTGAGGAGCACAT
>Locus:intergenic2249_1:1443615-1443495(-)
TTTGTCAGAGAAGCTAGTCCGGTCTATCAAGCCTTGTTGGAGCAGAGTTTTGAGACGGAATTGCGCAATCAAATCAATGCAGCTATTTTAGTTGAAAAGACGGACTTTGCGCGCATTAAAA
>Locus:intergenic2339_1:1498929-1498833(-)
AAAGTTAAGAGAACTCCGATTGAAGGAGGAAAAAGAGAAAGAAGAAAGACAGAAATTGTTCAAGAATTAATGACTGAGTTTTCGTTAGATCTTCTTC
>Locus:intergenic2338_1:1498871-1498964(+)
ACAATTTCTGTCTTTCTTCTTTCTCTTTTTCCTCCTTCAATCGGAGTTCTCTTAACTTTTTTAGGATGGCATTCTCCGCTCTCAGGTACTCTCC
>Locus:intergenic2348_1:1505928-1505985(+)
TACCCTAAAATCAGCATTTTGACAAATTTAGAAAAAAACCGATATCAATCTATCGGCT
>Locus:intergenic2367_1:1514632-1514530(-)
GGAAATTATGCTTATCGCCGGGTTCATTTAGAACTAAGAAATCGTGCTTATCTGGTAAATCATAAAAGAGTTCAAGGCTTGATGAAAGTACTCAATTTACAAG
>Locus:intergenic2385_1:1528254-1528170(-)
GGCCGTCAAAAGCACAAAGCAAAAATAGGAAAATTGACGAAGAAACTTCAGTTTCTAGGAGATTTTATCTTTTTTGCCAAGTGCT
>Locus:intergenic2384_1:1528227-1528260(+)
CTATTTTTGCTTTGTGCTTTTGACGGCCTTTGTA
>Locus:intergenic2476_1:1578846-1578906(+)
TTTGGACTTTTTTCTATTTTTATCTATGGGCTTATAATCATATACCCCGAACAGCGAAGCA
>Locus:intergenic2502_1:1596817-1596919(+)
CCTTTTCTCCTTCACGGTAGAGGATTTGATAGGTTTTTCCATCGATTTTTTTGTAGGCTTCTTCTTTTTGTGAAGACATTCCAAAGATTCCCTTCCCTTCTGG
>Locus:intergenic2588_1:1654525-1654672(+)
AACATTCCTGTCAACATGAAACTCTGCCATGACCTTGGACTCAACCCAGATACCTATTCTGTTTCTATCCCACTCGGTTCTACTATCAATATGGCTGGAGTAGCGATTACCATTAACCTTTTGACCCTTGCTGCAGTTAACACTCTTG
>Locus:intergenic2613_1:1693705-1693660(-)
ATACTACTTTTCAAGAATGCTGGCAAGCTCTGTTTTTTAGTGGTTT
>Locus:intergenic2621_1:1695828-1695678(-)
ACCTCAAAACAGTGTTTTGATCTGACTTCGTCAGTTCTATCCACAACCTCAAAACAGTGTTTTGATCTGACTTCGTCAGTTCTATCCACAACCTCAAAACAGTGCTTTGAGCAACCTGCGGCTAACTTCCTAGTTTGCTCTTTGATTTTCA
>Locus:intergenic2621_2:1696114-1696057(-)
CAAACCACGTCAGCTTCATCTTGCCGTAGTATGGTTACTGACTTCGTCAGTTCTATCC
>Locus:intergenic2629_1:1701309-1701276(-)
CCTATTTTGGTTTTGTGTTTTACGGGCTTGGTAT
>Locus:intergenic2679_1:1724426-1724363(-)
CAAGTAGCAAGTAAGAGGAAAGGCACGAAAGGAAGTCTTTCCTTTTTCTTTTGCAGGAGAAAGG
>Locus:intergenic2700_1:1738886-1738943(+)
TTCCTTTGTCAAGCACTTGCAAACATTTTTTTAAATTTATCTTTCATTAAATATGCAT
>Locus:intergenic2731_1:1755032-1754990(-)
AAATTAGGGATGAAATTCCCTGGATTCCTGAAATTATTCACAG
>Locus:intergenic2785_1:1790853-1790808(-)
TTGATAATCTTTTCTTTATCTTTGAGAAAGGTTTTAAAGACAGTCT
>Locus:intergenic2798_1:1801185-1801221(+)
AATTATCAACAAGCTAAACTCTTCCTCTGTGTCAAAG
>Locus:intergenic2806_1:1814266-1814320(+)
AATCCTGTTTGCTCCCCACGCTTTCGAGCCTCAGCGTCAGTTACAAGCCAGAGAG
>Locus:intergenic2852_1:1835743-1835782(+)
AAGTCTATTATATATGCACAGACATATGAAATCTTTTTGA
>Locus:intergenic2965_1:1909392-1909296(-)
TGTAGTCGGTCCCAAGGGTTGGGCTGTTCGCCCATTAAAGCGGCACGCGAGCTGGGTTCAGAACGTCGTGAGACAGTTCGGTCCCTATCCGTCGCGG
>Locus:intergenic2964_1:1912524-1912563(+)
TCCCCACCTTCCTCCGGTTTATTACCGGCAGTCTCGCTAG
>Locus:intergenic2986_1:1923078-1923159(+)
AATACCTCATTTTTAATTCTAACAAGTGTCAAGACAATTGTCAAGACAATTGTATTTTTTTTGTGTATAATAGTCAAGTACC
>Locus:intergenic3034_1:1950409-1950466(+)
AGGCAATCAAACTCTTTCTCCAAGGGATTTTTCGGTAAATCTTGCTCCAAAAACTGGA
>Locus:intergenic3068_2:1971970-1972009(+)
TGCGGGTCGGAACTTACCCGACAAGGAATTTCGCTACCTT
>Locus:intergenic3068_4:1973394-1973463(+)
TCAGGTTCTATTTCACTCCCCTCCCGGGGTGCTTTTCACCTTTCCCTCACGGTACTGGTTCACTATCGGT
>Locus:intergenic3068_3:1975272-1975353(+)
CTCGTTCTTCTCTTACAACAGAGCTTTACGATCCGAAAACCTTCTTCACTCACGCGGCGTTGCTCGGTCAGACTTCCGTCCA
>Locus:intergenic3068_1:1975774-1975825(+)
GTTTTTTTCATTGTTCAGTACTACAACTTATGTTGTAGCGCCCTGCACATTG
>Locus:intergenic3081_1:1985452-1985392(-)
TTGATGAATTGGGACGTGGAACTGCAACTTATGACGGGATGGCTCTTGCTCAGTCCATCAT
>Locus:intergenic3127_1:2016099-2016063(-)
ATTATATTCGCTTACATAAAGTATTATAATATAATTG
>Locus:intergenic3138_1:2026324-2026381(+)
GGGCAAAAAGTCGTTAAAAGCAAAAACGCATACTATCAGGTATTGAAAAAACTTGATA
>Locus:intergenic3175_1:2048875-2048830(-)
CCTTCAAATTTTAAGTCCATATTTTTCCTTTACATCTGTTTTTTGT
>Locus:intergenic3193_1:2062132-2062099(-)
CTTAAAAATTTTGACTTGGCACCATTTTGGGTAC
>Locus:intergenic3205_1:2069701-2069653(-)
ATACATTTAACTAAAAATTATTGTATGTTATCTCCCTTAATTAGGAATG
>Locus:intergenic3236_1:2095144-2095186(+)
TTTCAACACCTGATACTATGCGCTTTTCTGATTTTTAAAGACT
>Locus:intergenic3240_1:2100204-2100312(+)
AAGATTTATCTTTTTCACACAAACCTTAGTCCGAATTCAATTACTCTCGTGATTTACACATATAGGTTACGACTACCTTTTTGGACTTTAGAGTTTGAAGCCTCCTTAT
>Locus:intergenic3240_2:2100337-2100394(+)
GTTCCTGTTCGTAGAGCCACGATTTCGCTATCCCTTCCTCTCCCTGCTACCTCACGAT
>Locus:intergenic3263_1:2115144-2115063(-)
GAAAAAGAGCAGTCTTATCTGAAATTTTTATTCTTTCAAAAGAGACCTGTTTCTTTTTTGCATGTCAAATCCGTTCTAGCTG
>Locus:intergenic23_3:15852-15789(-)
CTTTCTGGTAAGATACCGTCACAGTGTGAACTTTCCACTCTCACACTCGTTCTTCTCTTACAAC
>Locus:intergenic23_1:16169-16124(-)
CGTTTACAGCGTGGACTACCAGGGTATCTAATCCTGTTTGCTCCCC
>Locus:intergenic23_2:18965-18932(-)
CTATACATCATCTTACGATTTAGCAGAGAGCTGT
>Locus:intergenic35_1:26826-26790(-)
CGATGGAGGAACCAGTCGCCCCATCCAAACGCTCTTC
>Locus:intergenic125_1:86071-85987(-)
CTGAAAGACTTCTGGATTTTTCTGCTGAATATAGGTCCACAATTGGCGTTTTTTTGCCAGATGCTCCGCTGTTCCAGATCGGTTG
>Locus:intergenic170_1:110705-110792(+)
GAAGGTGAGTCCAATGGACTACGATACTTGTTGATAAATTACTATAGCTGTTTTTACGGAACAGCTCTCGATAATAGGAGAAATAAAT
>Locus:intergenic186_1:120989-121022(+)
AAGCGACCTTCAATCGTGAAGCACACACGACCTT
>Locus:intergenic200_1:130478-130511(+)
ATTCGTACTCTCTTTTTTGATGTTCAAAGTCATC
>Locus:intergenic271_1:173792-173741(-)
CTCGGTATCATTACTGGCATTTTCATCACATATTACAGTATATTGAAACTAG
>Locus:intergenic358_1:209863-209914(+)
AACTTTTTCATAATAATCTCCTTCAAAAGTCGCCTGTATGGGTGGCTTTTAT
>Locus:intergenic361_1:211375-211279(-)
ATTTTCAATACCATTCGTATCCCTTTGATTGCCTTAGTTCTAGTTGTTCTATTTGCGACATTTATCTCCTACCTAGCCGTTAGAAAACGGAATTTGT
>Locus:intergenic389_1:230217-230181(-)
GAACACTATCTTGATGTGGACGGCTTTTCCAACCATC
>Locus:intergenic392_1:233290-233335(+)
GCTTGGTGCCTGAGAATAAATAGCTTAGTGATAGAAGAAAATGGGG
>Locus:intergenic430_1:259864-259918(+)
AAGCATAGAAAAAAGGAATCAGATTTTAGAACCTGGTTCCTTTTTAGTTGCTTGA
>Locus:intergenic462_1:275717-275801(+)
ACAGGATTCGATACTTATTTTTATCGAGAATATGGTCGCTCATTAAAAGGTCAGTTAATAAGAGGCAAAGTATCTGGAAGAAGAT
>Locus:intergenic488_1:290952-291045(+)
CGAGACAAAACAACCACCCGCTATACGGGTGCGCGTCGAAGGTTATACCAAAAAAACTCCAAACGCGATACAATAAAGGTGTTCAATCCAATTG
>Locus:intergenic561_1:337602-337557(-)
GAACAGCTAGAAGCTTATCGTCAACTGGAAGAAGCTGCACTTGTTG
>Locus:intergenic590_1:360327-360375(+)
GTTGAAGAAGTGATCCTTCCTTCAGAATTTACAGTTTTATCTAGTAAAA
>Locus:intergenic596_1:367591-367630(+)
GGTCCATGGAAGCCTATATGCGCCATCAATTTTCTTTTCT
>Locus:intergenic626_1:389133-389172(+)
ATCTTAGATAAACTTAGGAATCAGGATTTTATAAGATTTT
>Locus:intergenic658_1:407233-407380(+)
CAGGCTCATCCTATTTTTCAGACTGTCTTTAAAACCTTCCTCAAAGATAAAGAAAAGATTGTCAACGCCCTTCAACTACACTATTCTAATGCCAAACTGGAAGCGACCAATAATCTCATCAAACTTATCAAGCGCAATGCCTTTGGTT
>Locus:intergenic708_1:448531-448588(+)
GCGTTTTCTAAGGAGAATTCTAGAAGGCATACCAGTTGTTTCGAGGTAAGGGATCTTA
>Locus:intergenic744_1:470667-470718(+)
GGGTCTTGTTTTCTATATCCCCTCGTAGTTAACAAGACCTTGAGCATTTTAG
>Locus:intergenic793_1:505133-505085(-)
AGGATTATTTTCTACAACATCATGATGAGCTTACAACTATTTTATCATA
>Locus:intergenic803_1:510026-509993(-)
GTTCAAGAAAACCCTGTTCATTCACATTTTTTGA
>Locus:intergenic803_2:510350-510269(-)
AGTGAAGAAAATCGCTATCAAAATATAGACAGCGAATTTGTAGATTATTTGGAAAAATCCTTTAAGCTCAGTAAATATTCTA
>Locus:intergenic804_1:511927-512077(+)
CTTAAATATAGTATTATTATCGCTATTAATTTACTGTCTTATTTACTTACTTACAAAATATCAAAGTTATCTAAGAATGATGAGAATAAGATAGTTAGCAAAATTTTAATTATATTATCAATCGTTTATGTAATCGTTGATGCTTTACTTA
>Locus:intergenic812_1:513964-514009(+)
AAGTGTTTTTGCAATACTTACCCTTTTATAATAGATTCCCTGCGAA
>Locus:intergenic813_1:514038-513993(-)
TCAATCTACTATACTATACCATATTTTGTTTCGCAGGGAATCTATT
>Locus:intergenic823_1:516206-516158(-)
CAAATACAGGGGAGAAATTTATTTTTTAGAGAGTACTATCCGTATCCTT
>Locus:intergenic880_1:553167-553275(+)
CTGAAATCAAGCGTGGGACAGTCCGACAATGTCTTGGAAAAGGGCGCTTCAAAGAGATTTATTCTGCCGACTACGCTCAACAGTCTTAAGAAACTAAAGGAAAAGATTC
>Locus:intergenic911_1:571592-571553(-)
TCCTGTATATTTTTATGGGTCATCCCATTTACATTGTTCA
>Locus:intergenic926_1:579809-579842(+)
TTGCCCTATAATCAAGATAAACTAAGATTTTGGA
>Locus:intergenic955_1:598386-598350(-)
GCCCCTCTCACACCACCGTACGTGCCGTTCGGCATAC
>Locus:intergenic954_1:598481-598550(+)
CACGTCAACGTCGCCTTGCCGTGCGTATGGTTACTGACTTCGTCAGTTCTATCCACAACCTCAAAACAGT
>Locus:intergenic1041_1:666284-666197(-)
TTCGTTGCCTCATTCCAGTGGATAATTTTCCTGCTACCATCTTGCGACTATCATATAATCCTACTCGCTTTAACAAATTATCAACACG
>Locus:intergenic1108_1:706728-706785(+)
TTGGAAAAGTATTTCCAGTCACGAAAGGAGGTTGGGTTTTTGTTTCTGTCTAATGAAA
>Locus:intergenic1150_1:731665-731710(+)
AAATACTTTAAGAAATTTATAGTCTGTCAAGTTTTTTTCTTGACAC
>Locus:intergenic1203_1:764565-764484(-)
TCAATAGACTTCGTTATTGGACGGTTACCAAGTTACTCAAAGTACAGATTTGAAGCTGCAGATAAGACTGGCGAAATCACTT
>Locus:intergenic1226_1:776580-776700(+)
GAGGAAAAAACGATGAAAGTGATTGATCAAACCTTACTAGAAAAAGTCATTATTGAACGTTCTTGTACAAGTCATAAAGGAGACTACGGTCGTCTGCTGTTGCTTGGTGGGACTTATCCTT
>Locus:intergenic1258_1:796894-796927(+)
AGAGTTCAAGGCTTGATGAAAGTACTCAATTTAC
>Locus:intergenic1268_1:804729-804879(+)
GCTAAACCTGGTTTGGATAAATATAAGAAATTGTTAGAAGATGCTGTTTCTGAGACCACTGACCTAGAGAAAAGATATGAAAAATATGCCAAAGCTCAAGCTTGGTCGACAGATAGTTCATTATTGATGCCAACAGCTTCATCTGGTGGTT
>Locus:intergenic1321_1:843596-843554(-)
CAACTGATACTGTATTCTAGGAAAACGATGACATTCTTCCTAA
>Locus:intergenic1398_1:901131-901227(+)
TCGTTATTTTTAATTTCTTTTGGGATTCCGATTAACATTGAGATAACCTACCTTTCAATTGACGGTCTTGTTTTGGTTGTCACATTCCAGTTCATAA
>Locus:intergenic1465_1:939997-939952(-)
CGACAAGGATTACTCATCGCTGCTTTTGTGAACGAAAATGTCTTTT
>Locus:intergenic1492_1:959405-959441(+)
ATTTCTCCGGTTCCTTATTCTGAAAGTGAAACAGCAA
>Locus:intergenic1519_1:978405-978345(-)
CATTTCTTTAATTTTCTAATCGCCTTTAAAGTGTCATATTTATATTTTTTTATCTCTGGCA
>Locus:intergenic1530_1:984007-984067(+)
GTATTTTCATTGTATAATAGGATTACATTTACTTGCATACGACGAAATGTAAACATTTCTG
>Locus:intergenic1533_1:985821-985773(-)
AAAGGTCTCCTTGTCTCCAAAATGACGGTCAATTTCAAAGTAATCTGTC
>Locus:intergenic1532_1:986389-986479(+)
CAGCAGATTTCAGAGGTCATGTTTAATCTCTTGGATTCACATGATACAGAGCGAATCCTGTGGACGGCCAATGAAGATGTTCAACTGGTTA
>Locus:intergenic1561_1:1000879-1000822(-)
AACACCTACAAGGATCTTGAAACGGCTATCGCTCAATTGTTTACTTGCTTCATCATTC
>Locus:intergenic1625_2:1038962-1038902(-)
GTAACCATAAAGTGTCATACTATGCTTATGTATGAAAAAGCAATGCAACTAACTCCTGAGA
>Locus:intergenic1625_1:1039025-1038992(-)
TATTCTTCTCAAAAACTTGTAGGACATCTTCAAA
>Locus:intergenic1638_1:1048914-1048950(+)
TGTCTGTTAATTGAGACGAGATTGACAAAAATTTATT
>Locus:intergenic1646_2:1059409-1059466(+)
AAAGGCTTGTGTGTTTTGGATGTAGATGGAACCTTAATCCTAGAAGAAGTGATTGATC
>Locus:intergenic1646_1:1059478-1059535(+)
GAGGCAGGTCATGAGGCGGAAATTTCGCAGATTACAAGTCGAGCAATGCGAGGAGAGT
>Locus:intergenic1768_1:1132177-1132237(+)
TATGAAATCGTTGTTAATTACTTTCTATTCTTTTTTGTCTCTTTTTTTATATTTTTGTTTT
>Locus:intergenic1785_1:1144894-1144798(-)
TCTCATGGCGTTGACATTGCCATTCACTCTGTGACTAAGTTTATCGGTGGGCATGGTACAACTATTGGAGGAATAATTGTCGATAGTGGTCGTTTTG
>Locus:intergenic1901_1:1227678-1227624(-)
GTTTTATTATTGAAAAATTTGGGCAATCATCAGATAAAATTGAGACTATATCGAG
>Locus:intergenic1922_1:1234666-1234720(+)
ACTCTCCACCAAGATCCATTAAGTACTTATGATTTCCTGACTCAACAATCTTACC
>Locus:intergenic1963_1:1261180-1261102(-)
TTAGATCCTGGATGGTTTCTTTTTTCACCCAATGGGTGTTTTTTACTAGACAAAAAAGAGTTTCCCCTTTATGGTATAA
>Locus:intergenic2033_1:1310144-1310105(-)
TCTTTTTCTATTCTAGTTGTTTATTTGTTTATTTGCTTGC
>Locus:intergenic2071_1:1334572-1334515(-)
AGTTTGGACGCTCTTTTTTTAGAAATTAAATCGTTTTCACTTGACAAAAATTGGTCTA
>Locus:intergenic2072_2:1337207-1337270(+)
AGTTACATAGCCATCCTCTCCATCAATTGTAACAGGATTTTCACTACGGTCTTTTGTTTCATCT
>Locus:intergenic2072_1:1337500-1337548(+)
TCCGAGTTTACGTATTGCATAGCGCTTATTAGTATTAGATTTTGCCATT
>Locus:intergenic2073_1:1338000-1337919(-)
GAGTTTCCTTTCTTTTTGTGTTTTTTTCTACACTTATACCATAAAGGGGAAACTCTTTTTTGTCTAGTAAAAAACACCCATT
>Locus:intergenic2076_1:1340733-1340787(+)
GCTGAAAACCTCCAGTGGAGGTTTTTCTTGCTTTTTAATTTCAGGGCAAGAAGCT
>Locus:intergenic2264_1:1451249-1451297(+)
CCCCATTGTCTCGCCCACCTGCCTCTAAGCCAGCCTCATAACAAGCCTG
>Locus:intergenic2338_1:1498465-1498528(+)
AGTACTTGCTGGAATGGCAAATTCAGTCACATCTGTGTAGCACTTTTCCATTGTTTTAGAGCCT
>Locus:intergenic2339_1:1498741-1498705(-)
TCAATCCATCTTTATCGAACACAAGGGAAATTATGCT
>Locus:intergenic2366_1:1514826-1514880(+)
ATCGGAGTTCTCTTAACTTTTTTAGGATGGCATTCTCCGCTCTCAGGTACTCTCC
>Locus:intergenic2385_1:1527504-1527468(-)
GCTCTCCTAAAATCTGCTGATTTATTACTGACTAATA
>Locus:intergenic2385_2:1527878-1527788(-)
TCGATGAGCACAAGGAGTTTCATCTTTTTCACTAGGATTTTAGCCCGGGCTCAAATCAGCTCTCTGACTTCAGAGGGCTTTTTTATTGAGG
>Locus:intergenic2423_2:1544103-1544004(-)
GTAGTATATTACGGACCAATAATTCAGAATTATCAAGCAATTTTGAATTATTTTTTTCTTATTCTGTTCCAATCTAGTTTTCATATTCTTAAAAAAGTGA
>Locus:intergenic2423_1:1544461-1544371(-)
AGCAAAGATAGAAATAGCAGTTTTTTTCATAGGTATTCTCCTTATAAACTAAAGGATAGAAGAAAGTATCTTGAGGATTTTTATACTCTTC
>Locus:intergenic2424_1:1545593-1545650(+)
TATCCAGCAAATCTTTCTATTACAAAAGGCATCCTATCAAGGTTTTCACACATGATTG
>Locus:intergenic2502_2:1596454-1596520(+)
TCGTATAAACCGGTATCAAAATCCGTCCCTTGTGAGGCCCATTCCGAAGTACAATTCCTGTTCCAGG
>Locus:intergenic2502_1:1597957-1598059(+)
CAGAAAGTTCAGTCTCTGAAGAAGGCTGGCTCTTTTCTGTATCAGTTAGGGTTGAGCTCTCCCCCGAAAGTTGAGTTTCATTTGCCAGAGGTTGCTCACTTGC
>Locus:intergenic2502_3:1597969-1598068(+)
TCTCTGAAGAAGGCTGGCTCTTTTCTGTATCAGTTAGGGTTGAGCTCTCCCCCGAAAGTTGAGTTTCATTTGCCAGAGGTTGCTCACTTGCCCCTTCTTG
>Locus:intergenic2544_1:1626998-1627046(+)
TCCTTATATAACATTTTGTTCTTGTTTGAAAGCGATTTTATTCGCCCTT
>Locus:intergenic2572_1:1645575-1645668(+)
GCTCTTTTCCACTATTATACACGAAAAGAAAGAAATTGTCAGGAACTTGTACAAGATTTTCTTTTCTATCTATTTATACTCAATGAAAATCAAA
>Locus:intergenic2645_1:1708518-1708467(-)
AGATATTATGGAGCCTATTTTATTGTAGAAAAAAAGTCCCATATGACCTATA
>Locus:intergenic2668_1:1720504-1720543(+)
AGTAATATTAGTCAAAAGAGTCTGAGTCAAGATGATTCTC
>Locus:intergenic2685_1:1731353-1731302(-)
ATCAAAGAGCAAACTAGGAAACTAGCCGCAGGCTGCTCAAAACACTGTTTTG
>Locus:intergenic2780_1:1786513-1786573(+)
CCTTTTCTGATAAAAGGGAGGAAGCAGTCTTCCGTCCCTATTTGTGCTATTTCAATTATAC
>Locus:intergenic2784_1:1790447-1790486(+)
GCTAAAATCGTTCTTGATCGCTTTCACATTGTACAACATC
>Locus:intergenic2806_4:1811982-1812084(+)
ATTCTCACTTCTATGCGTTCCAGCACTCCTCACGGTATACCTTCATCACACATAGAACGCTCTCCTACCATACCTATAAAGGTATCCACAGCTTCGGTAAATT
>Locus:intergenic2806_3:1812925-1812973(+)
TTCCCAAATCATTCTTCTATAATCTTTGAGTCCACATTGCAGTCCTACA
>Locus:intergenic2806_1:1813522-1813570(+)
GATCCAGCCGCACCTTCCGATACGGCTACCTTGTTACGACTTCACCCCA
>Locus:intergenic2806_2:1814666-1814708(+)
TCAGACTTCCGTCCATTGCCGAAGATTCCCTACTGCTGCCTCC
>Locus:intergenic2905_1:1861832-1861754(-)
TATCCTGTTCTTGTTTCAATTGACTATATTTCTATACTTTTTCTTCCTTTCTCTGTGAAAATCGCAAGTTTTTCCCACC
>Locus:intergenic2965_1:1910533-1910422(-)
CCGAAAGGTGTATCCGATGGACAACAGGTTGATATTCCTGTACTAGAGTATGTAGTGATGGAGGGACGCAGTAGGCTAACTAAAGCAGACGATTGGAAGAGTCTGTCTAAGC
>Locus:intergenic2989_1:1924781-1924748(-)
CTCCCATGTCCTGGGAACGCACTTTCTTCATATT
>Locus:intergenic3035_1:1950337-1950277(-)
AGGAAGATGGGAAACTCATCATTGCTGATTTTACCAAGACAGAAGCTAATCATCATGGATT
>Locus:intergenic3068_1:1974737-1974806(+)
GACCTGGTAAGGTTCTTCGCGTTGCTTCGAATTAAACCACATGCTCCACCGCTTGTGCGGGCCCCCGTCA
>Locus:intergenic3081_1:1987151-1987001(-)
ACAGTGGTCGATAGCAGTAAGCCGGACAGTCAGAATAATTTTTTGGTTTCCATAGACCGCGAAGGCAATCAATTTGGCCTAGCTTATATGGATTTGGTGACGGGTGACTTTTATGTGACAGGTCTTTTGGATTTCACGCTGGTTTGTGGGG
>Locus:intergenic3105_1:2000926-2000869(-)
GGCTTTGTCCGTACACAACTTGAAAAAGTGCGCACCGATTCGGTGCTTTTTTGTTTTA
>Locus:intergenic3127_1:2016037-2015995(-)
TACACACTTAAATTGGTGTTGTTTATTACCTTTCTTGTAATAA
>Locus:intergenic3153_1:2035509-2035455(-)
ACTATACTATTGAATGGCTTTTTAGCTAGTATTGAGTGTGAAGAATTTACCAATG
>Locus:intergenic3152_1:2035921-2035975(+)
ACACTGGCAGATATATTTTCCAGAGCAAATAGAAACTTTTCCACCGAAAGCTCAC
>Locus:intergenic3159_1:2038705-2038669(-)
GAAAGTGCACTAATCCGCTTTGTTGTTTTTAATTTTA
>Locus:intergenic3175_1:2048598-2048529(-)
ATAAAACTTTTTATAACAACGGCTAGCAAAGTTATAATTTTATATCTATTAGAAAATAAATATGTAAGGA
>Locus:intergenic3225_1:2085818-2085782(-)
TCTTCGAAAATCTCTTCACATCATGTCAGCTTCGTCT
>Locus:intergenic3241_1:2097869-2097788(-)
ATCTCAATTTGGAAAGACTATATTATTGGCGATACTGGTAGGAATGTTTACCGTAATGCAATCCGTAGCGCCTTTGGTGACC
>Locus:intergenic3240_1:2099287-2099320(+)
ACTTACGAATCAAGGATTCCGTATCTCCGTCTTC
>Locus:intergenic3285_1:2132872-2132803(-)
CAAGTTCACCTTGTTTGTGGCAAGACAGATATGAGGCAGGGAATAGACTCATTAGCCTATGTAGTTAAAA
>Locus:intergenic3312_1:2155603-2155651(+)
ACCAACGGACCTTCTATCTGTAGCAGATATAACCATTATATCAATTTCT
>Locus:intergenic22_2:16454-16514(+)
ACGAGCGCAACCCCTATTGTTAGTTGCCATCATTTAGTTGGGCACTCTAGCGAGACTGCCG
>Locus:intergenic23_1:17912-17864(-)
CTGGTTCGGTCCTCCAGTGCGTCTTACCGCACCTTCAACCTGCTCATGG
>Locus:intergenic22_1:19581-19641(+)
TACCCTGGGGATAACAGGCTTATCTCCCCCAAGAGTTCACATCGACGGGGAGGTTTGGCAC
>Locus:intergenic27_1:21569-21503(-)
AAGACTTTAAACACCACTATAATCTCTATCAGCTCTTGCTTTTCCACCTCTGTTTCAGACTTTGTTT
>Locus:intergenic34_1:27174-27255(+)
AACGAAGCTGCTAAACTGGGCTTTACTAAGATTTATGTACCTAAGAATTCCTTGACAGGAATCACTCTGCCTAAGGAAATTC
>Locus:intergenic35_1:27350-27299(-)
TATTTCTCCTATCTTATCATTTTTAAGAGAATTTGTCACGGATTATGCAAAG
>Locus:intergenic49_1:34762-34705(-)
GCTAGTTTCCTAGTTTGCTCTTTGATTTTCATTGAGTATAACACAAAAGGTAGCCCAT
>Locus:intergenic125_1:85402-85366(-)
CTCTACCAAGCCACGATTGACCGCACCGCCATGGCAT
>Locus:intergenic181_1:116394-116358(-)
AATAACAACAATTGTGATACGATCATCATTATAAGAA
>Locus:intergenic183_1:117461-117368(-)
TGTCCATGTCACCATGAATTACCGAACGGTTTAACGAGAAAGTATAGTAGATTGAAACAAGATGTGAACAAATCGATTAGGAAAGTCAAATTAA
>Locus:intergenic210_1:138362-138464(+)
GATTCTGTAAAAATAAATAATTTAAAAAAGGGCATTCTTCCATCTAAAAATGAAGAGCTTATGAAGTTTTTTTGCGAGAATAACTTAAATATTACTTTTTTTG
>Locus:intergenic389_1:230449-230404(-)
AACTTAAGCAATCCCCATAATCGTCTCGATTTCTTCTTCCATTGCT
>Locus:intergenic402_1:239601-239661(+)
AATCGGTCAGAGTTTTTATGCTTACAGGAGCTTAATTTGAACTATACCAATTTTTACTCTT
>Locus:intergenic426_1:257524-257563(+)
GAGTATGAAACGAAAAGGAGGTTGGTCATTGTACTAGCCT
>Locus:intergenic467_1:276836-276776(-)
TTTTTTCCTCCTGACTTTGATACTCTTATTATAAACCTTAAACCAAAAGATGAAAACGCAT
>Locus:intergenic499_1:295192-295135(-)
CTTTATTTTTATCTTGTCAATAGTTTTTTTAAAAAAATATTAGCGCTTTCATTATCTT
>Locus:intergenic539_1:319383-319329(-)
TGGTCGCTCATTAAAAGGTCAGTTAAGAAGAGGCAAAGTATCTGGAAGAAGATAT
>Locus:intergenic539_2:319481-319433(-)
AAAGTAGCCTTATTTCTTAAGAATTTTAATAGTTTAAAGCACCTAGCAC
>Locus:intergenic560_1:336839-336929(+)
ACGGTAAATAGGCCTCTAAAACCTCTTTGTTTACGAGAGTTTCCTCGTTTGGAAGACATTCTAGAAGATAGGATAGATATTTCTCGCTATT
>Locus:intergenic597_1:367742-367664(-)
CTAGGATCCTTTTCCCAGCAAGTGTCTGCAAAATCCCAATCGATAATCTTTGTTTTTTTCGCTTCTGGAAAATATTTTA
>Locus:intergenic596_1:367741-367837(+)
AGAAAATACCAATATGTGGCTGCTAACTATTTGAAAGCAATGCAGTCTTATCTAAAGGAAACCGATTTGCCTAAGCTAGAGCAGTTAGTCGTGACAA
>Locus:intergenic603_1:371249-371198(-)
ATGGAAAAGTGCTACACAGATGTGACAGAATTTGCCATTCCAGCAAGTACTC
>Locus:intergenic602_1:371318-371360(+)
GAATATTTTCGTTTCTGTCGCGTTTTAGCTTGTAAATTGAGTA
>Locus:intergenic708_2:447593-447632(+)
CTTGATAAGTTTGATGAGATTATTGGTCGCTTCCAGTTTG
>Locus:intergenic708_1:448130-448220(+)
GACGCGACATCGGACGGCTCTATCATATTTAAGAAAGTGATCTCGGATGACAGCTTGTGTTCTACCTTCAAGAACAGTGATGATATCGAGC
>Locus:intergenic713_1:450613-450559(-)
TATATTAAAATAACTTTTCTTCTAGCTGCATTTTATTATTATAAAAACATTCATC
>Locus:intergenic782_1:499782-499821(+)
ACGGAATCTCATTTGTTTGGGTTTTGTCTCATCAATAGAA
>Locus:intergenic803_2:509654-509618(-)
GCTTGTGAAGTAGCTGAAATCCGTCAAGACATTGAAA
>Locus:intergenic803_1:510746-510665(-)
CTAACCGTTCTGAGTCAGAGATTAAGTATTGATGTGATTTTATCCTATATTCGCCATATTTTTGAACTTCCCATGTCTTTCT
>Locus:intergenic803_3:511190-511136(-)
CATTTATCGTTCACGTTAACAAAGAAGGAAAACTCCAACATTACTATGTTGTCTA
>Locus:intergenic812_1:513967-514024(+)
TGTTTTTGCAATACTTACCCTTTTATAATAGATTCCCTGCGAAACAAAATATGGTATA
>Locus:intergenic863_1:539639-539549(-)
TTTATCACAAAATTACTAGACATTAAAGACCCTATAAAATTCCTTACCTTGAAACGACTGGTATGCCTACTAGAATTCTCCTTAGAAAACG
>Locus:intergenic875_1:547349-547316(-)
TTTATTCCATATTTAATGAAATGCCACCTTAACC
>Locus:intergenic915_1:574233-574197(-)
AAACCACGTCAGCTCTATCTGCAACCTCAAAACAGTG
>Locus:intergenic963_1:603564-603456(-)
TTTGAGGTTGTGGATAGAACTGACGAAGTCAGTAACCATACGCACGGCAAGGCGACGTTGACGTGGTTTGAAGAGATTTTCGAAGAGTATAAGTCCAAAACTTTCGTTA
>Locus:intergenic1053_1:673948-673900(-)
CTGGTTCATCCTCTGGAAAAACAACTGCCAAAGCTCGCACTATCGATGA
>Locus:intergenic1079_1:692623-692569(-)
ACTTTCTCCTCATCTACGCCGATTGGTTCCAAGATACCTTCTTCTTCAAACAGAA
>Locus:intergenic1085_1:697548-697464(-)
GGTAGATGTAATACTGAGTGGATGAACGCCTTTTTAGAAGAGCTTTCACAAGCTTATCCTTTTACTCGTTATGGACAATGCTATA
>Locus:intergenic1184_1:749205-749283(+)
TTTGGAAATCGCTGTCCAATCCTTTTTTCTGAAGCAAAATATGATATAATAAGTTTGTTTGAAGAAGAGCAGCAGCTCT
>Locus:intergenic1185_1:749270-749231(-)
TTCTTCAAACAAACTTATTATATCATATTTTGCTTCAGAA
>Locus:intergenic1209_1:767140-766990(-)
GTTCTCTCTTCAGGTCTCTTTTTTGGCTTACGTCCCATTTTAGGTACTCTCCCTCTTGTTTTCTCAACAATAGTATACCCGTTTTTTCTGTATTGTGCTAGCCAGTTAAGAAGTATCGTACGACTTGGGAGACCGTATTCAAGAGAAACTC
>Locus:intergenic1208_1:767103-767253(+)
ATGGGACGTAAGCCAAAAAAGAGACCTGAAGAGAGAACAGAATTAGAACGTCTTCAAGCAGAAAATGAGTACCTGAGAGCGGAGAATGCTATCCTAAAAAAGTTAAGAGAACTCCGATGGAAGGAGGAAAAAGAGAAAGAAGAAAGACAGA
>Locus:intergenic1227_1:777176-777119(-)
CCAAATACGAGTAGCTGGACCTTTCTCTACCAAAATTGTTCCTTGAGGGAAAGAAGTC
>Locus:intergenic1275_1:808125-808068(-)
GCACCCGCAAGGACATGTTCATATCATTCACGTCTTTCAATTATAAAAATAAAATACC
>Locus:intergenic1277_1:809719-809686(-)
CTTAAGCAGGTTCATCCTATTTTTCAGACTGTCT
>Locus:intergenic1295_1:822677-822641(-)
TTCATTCTATCATACTTTCTTTCGAAGTCAAGCATTT
>Locus:intergenic1355_1:872243-872159(-)
TGCCAAAGCCCAAGTGGTATACTTGGAATAAGCCACTGTGGATTAGTTCATTTCCTCCAATCGCTTGACGATTTCCGAAAGGCTC
>Locus:intergenic1396_1:898170-898257(+)
TTTGGCGTCGGTGTAGCTACGGTAAATGCCATCATCACTTGGGTGGAGGATACACTTCGTGCGTCAGGTAGCTTTGATTTGGACCATT
>Locus:intergenic1396_2:898251-898347(+)
GACCATTTAGAAGCCCCGAGTGCTGCTGTGGCTATTGACGTGACCGAAAGTCCGATTCAGCGTCCAAACAAAACCAAAGCAAAAATTATTCTGGTAA
>Locus:intergenic1397_1:898915-898768(-)
TGCCCTGTGATTATGACACAGGAAGATGCACTGATCGTCATCAGCCACATAAAAGTTCTTTCCATCGTGCCTAATCGTTGTCTCAGACCTTTGGATAAAACCTTTAGCCTATACAACTGGATTTTCCTCTCTCAAAAGTATATTAGAC
>Locus:intergenic1399_1:900728-900695(-)
AGCTGGTGGCTCTGGTGTTCTACTTGGTGGTGTA
>Locus:intergenic1398_1:901125-901275(+)
CGGTTTTCGTTATTTTTAATTTCTTTTGGGATTCCGATTAACATTGAGATAACCTACCTTTCAATTGACGGTCTTGTTTTGGTTGTCACATTCCAGTTCATAAATCAAAAATGTGACGGTTTCATTGTATATGAAACCGCTTCAAAAATCA
>Locus:intergenic1477_1:950849-950816(-)
ACTTCTGCACTAGCTCCTTTATCGTCTTTACCAT
>Locus:intergenic1492_1:959170-959218(+)
TCTTTTTTGATATTCAGAGCGATAAAAATCCGTTTTTTGAAGTTTTCAA
>Locus:intergenic1519_1:978659-978611(-)
TGGTCTATTCAATTGTTAAGGTTCAAAATTTATCGAGAGTTATTAATCT
>Locus:intergenic1523_1:981102-981048(-)
TCTGTATCATCTCATCATATTTCCTACTTACTTTACGAGTCTTATACCCAGAACA
>Locus:intergenic1532_1:985213-985261(+)
CGAATTCGAACTAAGAAAGGGGACATTGAAAGCATCAACTTGCACTATG
>Locus:intergenic1542_1:990506-990563(+)
CTTTTTTCTTTGTCCGACAGGCATAGTGTACATCTGAGGTCCAAGTCCTCTGTGGATA
>Locus:intergenic1611_1:1034647-1034614(-)
GAGTCGTGTGCGTGTCCAAATCATGAATCAGTTT
>Locus:intergenic1624_1:1038944-1039025(+)
TATGACACTTTATGGTTACCGAACAAGTCTAATCACTCCTTGCAAAATTTTGAAGATGTCCTACAAGTTTTTGAGAAGAATA
>Locus:intergenic1647_1:1059885-1059840(-)
ACCGTTCTTTCTTTAGAAAGTTTTAGTTTCTTTCTCCATTTTTCCA
>Locus:intergenic1687_1:1075060-1075000(-)
GACTCTAATTCGATATCAGAAGAAGTTTTAATATTACGTGCCTTTATATATTCAATATTCT
>Locus:intergenic1700_1:1093944-1094004(+)
TGGGTGAGATTTTTATTATTTTCCTTATTCTGTTTTGTTTGTAGGTCTAAGTCTTTTTATC
>Locus:intergenic1803_1:1161560-1161479(-)
GTTCTATCCACAACCTCAAAACAGTGTTTTGAGCAACCTGCGGCTAGCTTCCTAGTTTGCTCTTTGATTTTCATTGAGTATA
>Locus:intergenic1924_1:1237715-1237748(+)
GTAAAATCGATTTCTAACAATGTTTTAGAAGCAG
>Locus:intergenic1986_1:1274440-1274485(+)
AACACAAAAAAAGGGGTAGACAATCTAGTGTCTACCCCCGAAAGTT
>Locus:intergenic1992_1:1275758-1275794(+)
GAATGCAAGATTTTTGCAAACTTTTTTAAAATTTTTC
>Locus:intergenic2067_1:1333421-1333367(-)
CTTTTTCTTTTAAATAAATACTCCAAAGCCTGCAAAAATCTGAAACTTCCTCCTA
>Locus:intergenic2072_2:1337162-1337198(+)
GGTAACATAACCAGTCTCTGGATTAACATCGTAGGTC
>Locus:intergenic2072_1:1337337-1337406(+)
ACAATAATATCCCCATTGTCAGCGTCATCATACTCTATTCCCTCTTCTTTATCTCTAGTATCATCTCTGA
>Locus:intergenic2093_1:1349553-1349505(-)
TGGTATATATCCTTTGTTATGAATAACTTTTATTCTAGTGTGTTCTTTA
>Locus:intergenic2161_1:1389853-1389754(-)
ACGCTCAGCACTAGAGTGCCTGAGCTAGACGCAGTACTAACTCGTCTTGCCTCGTATAATCGACGAGGCAGACTCGTGTCGCAAGAAATTATTTTTTATT
>Locus:intergenic2223_1:1422811-1422754(-)
GGTCAATCAGGCTCTAAAACTCATCTTAAAACAACACAAGATTCTTTCCATCACGGCA
>Locus:intergenic2225_1:1424465-1424432(-)
CCTGCGGCTAGTTTCCTAGTTTGCTCTTTGATTT
>Locus:intergenic2241_1:1437137-1437101(-)
AAAGATAGCAAAAATCAGGAAAAAAGTGATAGAGGGG
>Locus:intergenic2306_1:1477984-1478047(+)
GGAATAGCTTACAAAATAGAAAAAATCTGTAAGAAATTTCCTACAGATTTATCTATGTTTCCTT
>Locus:intergenic2309_1:1478881-1478788(-)
TTTCATCTTATTTCAATCTATTATAGTATTGGGGAATTTCTTCAAACCACATCAGCTTGGTCAGTTCTACCTGCGACCTCAAAACTTGTGCTTT
>Locus:intergenic2411_1:1539727-1539664(-)
TGGTTACGGAAATCAATCCAAAGGGTACAAGAGCTGTCCATGATCCCCAGTCTACAAATTTATC
>Locus:intergenic2422_1:1544196-1544244(+)
TTGAAGATACGAAAGATAAACGGTGGAACTCGTATCACATACACTGGTA
>Locus:intergenic2474_1:1578059-1578104(+)
TATAGAATAGCGTTTGGAGCCTTTGAAAGTAGTTTCAGAAATAAAG
>Locus:intergenic2503_1:1595439-1595376(-)
AAAAAAGATTATACTTACAAAGCTCCTCTTGCTCAGCAGGCACTTCCTGAAACAGGAAACAAGG
>Locus:intergenic2589_1:1654058-1654001(-)
CTATTTGGGGTAATTTCAATAGGGACGATGAAATTTGCTAGTACAGCTACAAGAGCAG
>Locus:intergenic2620_1:1695710-1695779(+)
GCAGGTTGCTCAAAGCACTGTTTTGAGGTTGTGGATAGAACTGACGAAGTCAGATCAAAACACTGTTTTG
>Locus:intergenic2640_1:1706683-1706719(+)
GAAACGCTGTGGTGTACGACTTCACACTTAAGTGTTG
>Locus:intergenic2645_1:1708709-1708622(-)
AATCAAATTCAAACCAAGTCAGCTTCGCCTTGCTGTACTCAAGTGCTGTCTGTGGCTAGCTTCTTAGTTTGCTTTTTGATTTTCATTG
>Locus:intergenic2783_1:1788706-1788661(-)
TCGTTTACAATATACTTATCAAATCAAACTTGCTTTGACAAGTATA
>Locus:intergenic2806_1:1810632-1810680(+)
CCTACGCCCGCGACGGATAGGGACCGAACTGTCTCACGACGTTCTGAAC
>Locus:intergenic2806_2:1812253-1812373(+)
TCCCTTTCGACTACGGATCTTAGCACTCGCAGTCTGACTGCCGACCATAATTCATTGGCATTCGGAGTTTATCTGAGATTGGTAATCCGGGATGGACCCCTCACCCAAACAGTGCTCTACC
>Locus:intergenic2821_1:1822904-1822859(-)
CTCGAAAAGTTACAAATTTCTGTAACTTTTTTTGATTTCCTACGAA
>Locus:intergenic2965_1:1911665-1911620(-)
CAGAAGGGCAAACCGAAGAGTTTACTCTTCGGGGTTGTAGGACTGC
>Locus:intergenic2964_1:1912182-1912293(+)
CCAGCCGCACCTTCCGATACGGCTACCTTGTTACGACTTCACCCCAATCATCTATCCCACCTTAGGCGGCTGGCTCCTTACGGTTACCTCACCGACTTCGGGTGTTACAAAC
>Locus:intergenic2999_1:1929860-1929812(-)
TTTTGTCCAACTTTTGGAGGTTCCTACAATGTAGTCGTCATTAATAAAG
>Locus:intergenic3035_1:1950716-1950677(-)
TTAACCACAAAGCAGAAACTTTCGATTCCCCTAAAAATAT
>Locus:intergenic3068_4:1970612-1970663(+)
TCACGCTTATCAGGCGTGCGCTCTAACCACCTGAGCTACGCGCCCAAGTCAA
>Locus:intergenic3068_3:1971370-1971421(+)
TTTAATGGGCGAACAGCCCAACCCTTGGGACCGACTACAGCCCCAGGATGCG
>Locus:intergenic3068_1:1972227-1972260(+)
CATTTTGCCGAGTTCCTTAACGAGAGTTCTCTCG
>Locus:intergenic3068_2:1973115-1973169(+)
GTTTGGAATTTCTCCGCTACCCACAAGTCATCCAAGCACTTTTCAACGTGCCCTG
>Locus:intergenic3068_6:1973836-1973905(+)
TCATCGCTTACTTACAGCTACCCAAGGCATATCGTCGTTTGTCACGTCCTTCGTCGGCTCCTAGTGCCAA
>Locus:intergenic3068_5:1974210-1974312(+)
TCCGATACGGCTACCTTGTTACGACTTCACCCCAATCATCTATCCCACCTTAGGCGGCTGGCTCCTTACGGTTACCTCACCGACTTCGGGTGTTACAAACTCT
>Locus:intergenic3117_1:2009291-2009258(-)
TTAAAATTATTGTTTCTACCTATTGTATCACAAA
>Locus:intergenic3237_1:2095127-2095028(-)
GTTTTATTATGGGAAGATTTACTTCATTGTCTCCTGAAATGGAGTTTTGAAGCAGGATCACTCTATTTGAAAATATACATAGAAAAACTGTATAATCCTT
>Locus:intergenic3241_1:2097175-2097106(-)
TCACCCAATGGGTGTTTTTTACTAGACAAAAAAGAGTTTCCCCTTTATGGTATAAGTGTAGAAAAAAACA
>Locus:intergenic3241_2:2099486-2099444(-)
CAGATACGAGTTATGGTTTCAGACCAAATAGGTCATGTGAAAA
>Locus:intergenic3263_1:2115212-2115170(-)
TCATCATTCAACACAAAATTCATATGTTTATTACCCTCCGTCG
>Locus:intergenic3284_1:2132564-2132660(+)
AGTTTAAATCCACTATATTTGGGGAGTGATAGAAAAGCCCTTCATCAGCCAATCTACTTGTTCAGGTGCGAGAGCTTTGACATCCTTTTCTGTACTG
>Locus:intergenic3289_1:2135100-2135049(-)
GGGTCGTTTTGCGAGTTGAAGTCAAGAAGAGGAAAAAAACAAAAAGGAGAAA
>Locus:intergenic3302_1:2147461-2147500(+)
CTCTTTTCTTTCTTTTTGAGCTTGACTCTTTTTATATTGT
>Locus:intergenic23_1:15413-15359(-)
TTCTACTTGCATGTATTAGGCACGCCGCCAGCGTTCGTCCTGAGCCAGGATCAAA
>Locus:intergenic23_2:17970-17913(-)
AAGTTCGTTTGGAATTTCTCCGCTACCCACAAGTCATCCAAGCACTTTTCAACGTGCC
>Locus:intergenic119_1:82525-82480(-)
TTGAGGTTGCAAATAGAACTGACGAAGTCAGCTCAAAACACCGTTT
>Locus:intergenic142_1:95012-95081(+)
CAGTGCTTTGAGCAGCCTGCGGCTAGTTTTCTAGTTTGCTCTTTGATTTTTATTGAGTATAAGATCATTA
>Locus:intergenic174_1:114011-114065(+)
TTAGGCTTGACAAAGGATGCATATAGATGTATTGTTTATACAAATAAAAGGAATA
>Locus:intergenic185_1:117992-117923(-)
TCAAAAAATATGACGTCCAATTTCATAGTATTTTTAGATAAATCCTTAGCTACGATGCAACAACTTGCTA
>Locus:intergenic200_1:131437-131515(+)
TTTTTGTCTCACCATGTTGGAAATCTGGCAATTTTTCTTGACAATGGATGTTTGAGAAACGACCACCTTAAGGCAATTC
>Locus:intergenic210_1:138323-138419(+)
CTATTTGCATCTAAATATAAAGTTGTTGCATATGATATAGATTCTGTAAAAATAAATAATTTAAAAAAGGGCATTCTTCCATCTAAAAATGAAGAGC
>Locus:intergenic211_1:139197-139149(-)
CATCCCCAATTTATATATTCCTACTATCTTTGGCTTTCGTTCCAATATT
>Locus:intergenic240_1:157753-157837(+)
GACTGTCCTGATCGATTTATCCTGTTCTTATTTCATTTCACTATAGTAAGGTGCAGCAGGATAAAGAAAAACCGAGAAGTTTCTT
>Locus:intergenic250_1:161031-161085(+)
TGGTCGTTGTTGCTGTTGATAAGGACTGTTAATTTAAACTTATGGCAATATATGA
>Locus:intergenic298_1:192935-192983(+)
TTTGATGCAAGAGGTTGCGACACGCTCGGTTGCATTGCCACGCAACACC
>Locus:intergenic361_1:211456-211411(-)
CTAAAAACATCAGGTATGGTATCTGTTAAAGGTTATTCTCCAAACA
>Locus:intergenic382_1:224522-224567(+)
TTAGCATTCCAGTTTTATCTTCGGTCTAAAATAAGTATTTTGTGCT
>Locus:intergenic416_1:250565-250601(+)
GAAAATACCTCTAAATATGGTAAAATAGTAGAAGAAT
>Locus:intergenic438_1:264111-264192(+)
AAAGAGCACAAAGACCAGCTTGCAAGCTGGTCATACTCTTCGAAAATCTCTTCAAACCACGTCAGCTTCATCTACAACCTCA
>Locus:intergenic450_1:271908-272004(+)
TTGACTTTTAGGGGTAAAATTTGGTATGATAGTAGGCGGTATTGTTTACCCCATTTGAAAGGCCCCGGAACCTTCCAAATACTTTTCGATGGGAAGG
>Locus:intergenic454_1:273100-273151(+)
GGGTTTACCCTATGGGTGCTTTTTTCTATACTTTCTAAAAAAGTTTACCCTA
>Locus:intergenic575_1:350735-350678(-)
GATTTCTCGTCCCTAGGCTTATGGTTTCGCCTAGCACAAACACTACAGGCATCACAGC
>Locus:intergenic591_1:360916-360874(-)
TCTTCGCCCATTCTTGATCGTTTAAATCAGTATCATATGCTTT
>Locus:intergenic596_1:368231-368264(+)
CATGCTTTATTGAGAAAAACAAGGAAAGAATGGC
>Locus:intergenic602_1:371633-371741(+)
TCAATCGGAGTTCTCTTAACTTTTTTAGGATGGCATTCTCCGCTCTCAGGTACTCATTTTCTGCTTGAAGACGTTCTAATTCTGTCCTCTCTTCAGGTCTCGTTTTTGG
>Locus:intergenic687_1:429829-429775(-)
GGATTAGTTCATTTCCTCCAATCGCTTGACGATTTCCGAAAGGCTCTAACCACAG
>Locus:intergenic717_1:455406-455373(-)
TTAAATTTCATAATATTTAGGATCAATCTTCTCT
>Locus:intergenic749_1:474475-474442(-)
ATCCAGAATCCTTGCCTTAGCTTAGATCCTGGAT
>Locus:intergenic802_2:509540-509579(+)
CGAGAGCGATTCGTTGCTTCTGTCCTCCTGATAGACCAGC
>Locus:intergenic802_1:510048-510141(+)
ATAGACTTCGTTCAAACGGTTATTAGCGACCTTCGCAGATTGGAGTTTGGTTTGGAGGTTGATAATATTTTCCATAGGAGTTGTAAAGTAAGAA
>Locus:intergenic803_1:510548-510488(-)
GTAGGAGGCGTCTTACTGGCACAAAACCCTAATCTCTTCCTTCTTTCTCTTATTTCCATTC
>Locus:intergenic855_1:530742-530655(-)
TTTGACACATTTGTGGACTTCTCAGCGCCGCCACTTTCTGTAAAATGTGGGATTCAAAACACCTCTAATGGCTCTATTGTAGCAAGAT
>Locus:intergenic884_1:556358-556394(+)
TCTCTCCATACAGTGGTTGTTCAAAAAGAAATCAACT
>Locus:intergenic966_1:611282-611345(+)
TTGACTCAGCCCTTACTTCATGCGGATGAAACTTCTTATCGGGTTCTAGAGAGTCATAGCCATC
>Locus:intergenic972_1:615091-615181(+)
ACTAGGAAGCTAGCCGCAGGTTGCTCAAAACACAGTTTTGAGGTTGTAGATAAGACTGACGAAGTCAGCTCAAAACATGGTTTTGAGGTTG
>Locus:intergenic987_1:631530-631473(-)
AAGTACCGCTTTGAGGTTGTAAATAAAACTGACGAAGTCAGCTCAAAGTATAGCTTTG
>Locus:intergenic986_1:631503-631545(+)
TTTTATTTACAACCTCAAAGCGGTACTTTGAGAAACCTGTGGC
>Locus:intergenic1041_1:666061-665992(-)
TCCCAAAATAATAGATTGTCCTTTATCGGCAAGGAACTGCCCAGTCAGAATATTAATCGTTGTGGTCTTT
>Locus:intergenic1055_1:676181-676148(-)
TCCAAAGAAGATTTTAAGTGCTACAATAACTGTA
>Locus:intergenic1073_1:690375-690327(-)
GCCTCAAAACACTGTTTTGAGCTGACTTCGTCAGTCTTATCTAAAACCT
>Locus:intergenic1155_1:732807-732768(-)
TATCTCTACTTTCCCTTCAATAATCCTTCCAAATTATGTT
>Locus:intergenic1269_1:804618-804549(-)
ATCCTGTACTGTTCAAATCATAGTCTTTTTGAGAAGGAGCAACATTGCCGTATTTATCATTTTCCATCAA
>Locus:intergenic1397_1:898855-898819(-)
TCCATCGTGCCTAATCGTTGTCTCAGACCTTTGGATA
>Locus:intergenic1399_1:900847-900697(-)
ACAGCAAAAACAACTGAAACTGTTCGTGACAATCAAGGACAACTACCGCTCCTCGTTCCTATGAGTGAGGTTGCAGGTCGTATGGCTGTTCAAATCGGAGCTCACTTCCTTACTAAGCAAGCTGGTGGCTCTGGTGTTCTACTTGGTGGTG
>Locus:intergenic1421_1:911031-910980(-)
TATTTATTTTATTGTACCAAAATTCTCCTAAATTCATATTACAAACTAATAA
>Locus:intergenic1442_1:929093-929141(+)
AATTCTCAAATCATATTATTCAGTTCTTATTTCATTTTGTTCTACAATC
>Locus:intergenic1489_1:956606-956567(-)
TTACTTAAGAAGTATACTATATTCAGAAAAACTTGTCAAG
>Locus:intergenic1493_1:960140-960020(-)
TCAAAAATGATGGTCGCTGAAACTTCTATCGTCAAGAAGAATCACCAAATCCCTCGTATCATCAACCAAAAGATTGCTCAAAAGTTAATTGAAAAGATTTCTATGACTGATATTGCCCATC
>Locus:intergenic1507_1:972575-972521(-)
TCTGAGATTTACATATTAAATTTTCATCACAAAATAAGACTCTTTAAAGAATCTT
>Locus:intergenic1517_1:978108-978069(-)
TTTTCTTTTAGATTTTTATATTCTTCTTTGCTTAACCTTA
>Locus:intergenic1519_1:978341-978293(-)
TTTGATACCTTTTTAGACTTAAAGTCTTTAATAGTGCCTTTCCACCTCT
>Locus:intergenic1522_1:980956-981016(+)
CGGTATCACTGCTTGTACGAGTTGAAGCATCAGCAAAGTAAAAGTAGATGTTCAGCCAATG
>Locus:intergenic1533_3:985022-984977(-)
TATCTTTTAAAGTATACAAAAAGCCTTAAAAAAGGCTTTCTCTATA
>Locus:intergenic1533_1:985977-985890(-)
TGGGAATTGTTGAATATGGAACCAATCCTTATAAGCAGACTGTTCACCATTTTTGACGACATTTTTCCATTGAAGAGATTGCGAACCA
>Locus:intergenic1533_2:986557-986512(-)
CTCCAGTCAAGGCTAGCTCGGTTCCGTAATAAATGCACGGTGTTCC
>Locus:intergenic1543_1:990863-990830(-)
TCTTCGCTCCATTTCCATTACAGAAATTTCTTCA
>Locus:intergenic1585_1:1017184-1017151(-)
AAGGTCTTCAAAATAAAGTATATCATAAATTTAT
>Locus:intergenic1611_1:1034279-1034168(-)
ACTATTCTAACGCCAAACTGGAAGCGACCAATAATCTCATCAAACTTATCAAGCGCAATGCCTTTGGTTTTCGGAACTTTGAAAACTTCAAAAAACGGATTTTTATCGCTCT
>Locus:intergenic1615_1:1036286-1036250(-)
ATCGTAGGCTACCATTTAGATTTTACTATTAGCATAA
>Locus:intergenic1646_1:1059457-1059502(+)
GTGATTGATCTTTTAGGGAGAGAGGCAGGTCATGAGGCGGAAATTT
>Locus:intergenic1686_1:1075050-1075128(+)
GAATTAGAGTCCGATGTTGATGGCGATAAATCAGACAATCTACCAGTCGACATTAAGATACTGGGACAACACATTGAAG
>Locus:intergenic1733_1:1113320-1113284(-)
AAATTAATAAGAAATACCTTGTTGGTTCTGCGGCACT
>Locus:intergenic1749_1:1122646-1122598(-)
GGAGAAGGATGGCTCACTGACTCCTCTCCTCTCACTTTTACTTTATTTA
>Locus:intergenic1763_1:1130115-1130064(-)
ACCTTTGAACCATGGTCTGGCTTGTCAACATCCCTTGAAGAAGGAGATCATT
>Locus:intergenic1768_1:1132337-1132388(+)
AGCCGCAGTTGTTCAAAACACAGTTTTGAGGTTGTAGATGAAACTGACGAAG
>Locus:intergenic1774_1:1138002-1138050(+)
GGCTTGTCAAACCGTTCTCCATTAAGGACTGCTACGACTAGGCCAGCCA
>Locus:intergenic1784_1:1145291-1145354(+)
ATAAATGTTCCCTGGTTTCCTCAAGGCAAACAGATCGGCACCTTCCTACGTGTCATCAAAAACA
>Locus:intergenic1925_1:1237180-1237120(-)
ATCACACGTAAGGAAATCTCTAATTGGCATATCAAGGCGAGTCAATACTATTTGGAGCCCC
>Locus:intergenic1995_1:1277354-1277204(-)
AAAGAGCAAACTAGGAAGCTAGCCGTAGGTTGCTCAAAGCACAGCTTTGAGGTTGTAGATAAGACTGACGAAGTCAGTTCAAAACACTGTTTTGAGGTTGCAGATAGAACTGACGAAGTCAGCTCAAAACACTGTTTTGAGGTTGCAGATA
>Locus:intergenic2023_1:1302066-1301985(-)
TTTTCAATTTCAAAAACGTTAATTCCTATAATGTGTGTGTTCCAAGTATTTTTGATAGAACATATATTTAGAGTTCGAAATA
>Locus:intergenic2067_1:1333398-1333362(-)
CAAAGCCTGCAAAAATCTGAAACTTCCTCCTACAATT
>Locus:intergenic2109_1:1361716-1361623(-)
GAAACCTCTTATCGGGTTCTAGAGAGTGATAGTCAGTTGCCTTACTATTGGACTTTTTTGTCTGGGAAAGCTGAGAATCAAGCAATCACGCTGT
>Locus:intergenic2128_1:1372412-1372463(+)
CTTTTGCTTAGTCCCCTCTTGAGAAATAGTATCTCGTTTTTGACTAGTCAAG
>Locus:intergenic2201_1:1410877-1410829(-)
CACTTATACCATAAAGGGGAAACTCTTTTTTGTCTAGTAAAAAACACCC
>Locus:intergenic2223_1:1422977-1422896(-)
CCATCGAACAGCGGCCTGAAGCTATCAATCTTCGCTTGGAGAATGGGCATTATGAGATTGATACGGTTCTACTTACGAGATC
>Locus:intergenic2348_1:1505922-1505958(+)
CTATTATACCCTAAAATCAGCATTTTGACAAATTTAG
>Locus:intergenic2367_1:1514530-1514464(-)
GCTAAAATGCGACAGAAACGAAAATATTCTTCTCATAAAGGAGACGTTGGTAAGAAAGCAGAGAATC
>Locus:intergenic2423_1:1544124-1544043(-)
CTAAGTTTAAAATCTAACTTCGTAGTATATTACGGACCAATAATTCAGAATTATCAAGCAATTTTGAATTATTTTTTTCTTA
>Locus:intergenic2423_2:1544883-1544826(-)
CAAACCGCGTCAACTTTATCTGCAACCTCAAAGCAGTGCTTTGAACAGCCTGCGGCTA
>Locus:intergenic2502_1:1597374-1597428(+)
TGTAGATTTGACCCCCAAACCGTATTGTTGGCACGCTTGGTTGCTCCGATTTGCA
>Locus:intergenic2523_1:1611785-1611689(-)
TCGTCAGTCTTATCTACAACCTCAAAGCAGTGCTTTGAGCAACTTGCGGCTAGTTTCCTAGTTTGCTCTTTGATTTTCATTGAGTATTATATTACTT
>Locus:intergenic2583_1:1650288-1650240(-)
TTTTTCAAAGATGAAATCTTTGGAAAATTAGTTCCGACCGTCCCTCACC
>Locus:intergenic2588_1:1654353-1654503(+)
TGCCAACTACGGTATTTTATTGGTTCTATTAGTAACGACTATGCTTTTTGTTGCCCCTGTGGTCAACCCTTTGATTGCCTTCTTCTTTATGAGACGCAATCCTTACCCTCTAGTTTGGAACTGCCTCCGTGTCAGCGGTGTGACAGCCTTT
>Locus:intergenic2613_1:1693365-1693326(-)
AAAAAGCGTAAGATCCCTTTAGAAGAATTGAAAGCCTTTG
>Locus:intergenic2637_1:1704537-1704480(-)
ATACAGATGATGAATTGCTCGATAAAGAAGCAGTTTTTACTACTCATTAGAAAAATAG
>Locus:intergenic2636_1:1704689-1704737(+)
CGTACTCAAGTACAGCCTGCGGCTAGTTTCCTAGTTTGCTCTTTGATTT
>Locus:intergenic2659_1:1718383-1718323(-)
ATAATTTTTAAAATTAAAAATATAATCTTTAGACTTGAATTTGATTCTGTATTCACGCCCT
>Locus:intergenic2784_1:1790695-1790731(+)
GAAACACCACTATCAGATCTATCAACTCTTACTTTTT
>Locus:intergenic2807_2:1810896-1810797(-)
GCAGGGACGAAAGTCGGGCTTAGTGATCCGGTGGTTCCGTATGGAAGGGCCATCGCTCAACGGATAAAAGCTACCCTGGGGATAACAGGCTTATCTCCCC
>Locus:intergenic2806_1:1813646-1813703(+)
GTGACGGGCGGTGTGTACAAGGCCCGGGAACGTATTCACCGCGGCGTGCTGATCCGCG
>Locus:intergenic2807_1:1814046-1813962(-)
GCTCTAGAGATAGAGCTTTCCTTCGGGACAGAGGTGACAGGTGGTGCATGGTTGTCGTCAGCTCGTGTCGTGAGATGTTGGGTTA
>Locus:intergenic2815_1:1820276-1820243(-)
GGGTTGAAGTCAGCTAAGCTCGAGAAAGGACAAA
>Locus:intergenic2905_1:1861687-1861627(-)
TTAACTAAATCTTTGGAGGCAATACGTTTTCAAAGCTACTTTTTTACCATAGGTTTTGAGC
>Locus:intergenic2911_1:1870120-1870075(-)
GTGCTTTTTTTCAAGATTTTGAGCATTTGTAACAGAGGCTTAAAGA
>Locus:intergenic2965_1:1909337-1909301(-)
GTTCAGAACGTCGTGAGACAGTTCGGTCCCTATCCGT
>Locus:intergenic2965_2:1913365-1913266(-)
GGAGGCAGCAGTAGGGAATCTTCGGCAATGGACGGAAGTCTGACCGAGCAACGCCGCGTGAGTGAAGAAGGTTTTCGGATCGTAAAGCTCTGTTGTAAGA
>Locus:intergenic2964_1:1913797-1913899(+)
GCCCTGCACATTGGTTCGTCTTGTTCAGTTTTCAAAGGTCTTTGTCACTTGCTTCTCTCAAGCGACAACTATATTAGTATATCACAACTGCTTTCGCTTGTCA
>Locus:intergenic3003_1:1933681-1933624(-)
GCTTACCTGCAAATCCCTTTCTTTCCAAATCCCTCTTCCAAGCAAGTTTGTGAAATAA
>Locus:intergenic3068_3:1970288-1970390(+)
TTCAATCCATTGCTCTACCAACTGAGCTACCGAGCCTTATTGCGGGAGCAGGATTTGAACCTACGACCTTCGGGTTATGAGCCCGACGAGCTACCGAGCTGCT
>Locus:intergenic3069_1:1973191-1973131(-)
AAGACGCACTGGAGGACCGAACCAGGGCACGTTGAAAAGTGCTTGGATGACTTGTGGGTAG
>Locus:intergenic3068_1:1974229-1974283(+)
TACGACTTCACCCCAATCATCTATCCCACCTTAGGCGGCTGGCTCCTTACGGTTA
>Locus:intergenic3068_2:1974229-1974376(+)
TACGACTTCACCCCAATCATCTATCCCACCTTAGGCGGCTGGCTCCTTACGGTTACCTCACCGACTTCGGGTGTTACAAACTCTCGTGGTGTGACGGGCGGTGTGTACAAGGCCCGGGAACGTATTCACCGCGGCGTGCTGATCCGCG
>Locus:intergenic3139_1:2026413-2026371(-)
GGAAGTAAATCTTCCCACAATAAAACGCATAGTATCAAGTTTT
>Locus:intergenic3152_1:2035219-2035258(+)
AATTTTTTCTTGGTTTGCAGATATTCAAGAATCGGGAGTT
>Locus:intergenic3153_1:2035707-2035674(-)
GTAGACTTAACAGCAGAGGAAGGAAAAGTCCTTC
>Locus:intergenic3236_1:2095040-2095130(+)
GTTTTTCTATGTATATTTTCAAATAGAGTGATCCTGCTTCAAAACTCCATTTCAGGAGACAATGAAGTAAATCTTCCCATAATAAAACACA
>Locus:intergenic3240_3:2098667-2098724(+)
TGGTCGCCCCAGCCAGATACCTTATCTGCTATCCATTTAGGAACTCCTAACTTAAGCA
>Locus:intergenic3241_1:2098899-2098809(-)
ATAGACCTAACAAGACGTATTGAGCAACTGAATTTGTCTATTCGAGGATGGATAAACTATTGCTCATTGGGAAATATGAAAAGTATAGTCG
>Locus:intergenic3240_1:2099341-2099374(+)
ACATCAATCTATCTTGAGGAACTGTATCGAAAAA
>Locus:intergenic3240_2:2099584-2099647(+)
GTCTGGTTTAGGTATCTCAACTCTAAGAACTGGTTGAGGCTTATATTTTCTCTGTTTTATCAGT
>Locus:intergenic65_1:44476-44437(-)
TTGAGCACATTTTACCACAAAAAACCAAAAAACACAAGAA
>Locus:intergenic125_1:85948-85912(-)
ATTCAGCAGATATTCTCGCATTTTGGGATGACTCACT
>Locus:intergenic143_1:95031-94977(-)
GCAGGCTGCTCAAAGCACTGCTTTGAGGTTGTAGATAAGACTGACGAAGTCAGTT
>Locus:intergenic180_1:116249-116336(+)
GTGGAGGATAAAATGTTAAGAGTAATAGTAGTTATTCAATCTTTAGTAATAATACTGCTTGCTGTTGCTTTATTATTATCTCGGAAAA
>Locus:intergenic188_1:122262-122310(+)
GTCCTGCACTTCTTTGTAGTTTTGACTGTTTTTGTGTCGTTTAAGGGAA
>Locus:intergenic201_1:132736-132586(-)
TTGACTGAAATAGCTGCTGAATTCAACTGTCCTCCAACAACTATTCATTACGCTCTAAAGGCTATGGGATATAGTCTAAAAAAGAGCCGTACCTACTGCGAACAAGACCCAGAAAAAGTAAATCGGTTCCTTAAAGAATTGAATCACTTAA
>Locus:intergenic211_1:138583-138550(-)
AATCTTCGATACCGTTTGTTCGATTTCATATGTA
>Locus:intergenic240_1:157611-157668(+)
CAAAAAATTTTGGAAAAATGCAAGAATATTTTGAAAAAAGATAGAAAATTTACAAAGA
>Locus:intergenic272_1:174879-174930(+)
CCTATTTTATCACAAAATATAAGAGAAAGCTATGTGGGATTTCAGAAGAATA
>Locus:intergenic372_1:217771-217804(+)
TTGATTGCACATTTGTGCTTATATAAACAAAAAT
>Locus:intergenic389_1:229191-229158(-)
TCTCTCCCCAGACTGTTTGAGTATTCACCCCTTC
>Locus:intergenic388_1:230319-230466(+)
AACTATTGCTCATTGGGAAATATGAAAAGTATAGTCGCCAGCATAGATGAGCGCTTGCGTACTCGCCTACGAGTGATTATCTGGAAGCAATGGAAGAAGAAATCGAGACGATTATGGGGATTGCTTAAGTTAGGAGTTCCTAAATGGA
>Locus:intergenic389_2:230705-230672(-)
TATCACCAGCACCTCACCAATCGAGTAGGGGATA
>Locus:intergenic560_1:337827-337875(+)
AGTAGGTCAGATGGCTATCACTCTCTAGAACCCGATAGGAGGTTTCATC
>Locus:intergenic603_1:371333-371225(-)
AGAAACGAAAATATTCTTCTCATAAAAGACGTTGGCAAGAAGGCAGAGAATCTCATTCAAGGCCAATTTGAAGGCTCTAAAACAATGGAAAAGTGCTACACAGATGTGA
>Locus:intergenic614_1:382355-382388(+)
CTAGTTTGTTCTTTGATTTTCATTGAGTATTTGT
>Locus:intergenic632_1:392177-392213(+)
AACGGTAGAATTTCACCTATCCCTCCTATCTGCTCGC
>Locus:intergenic658_1:407204-407306(+)
TTTTCGGACTTATTGAGGACAATCTTAAGCAGGCTCATCCTATTTTTCAGACTGTCTTTAAAACCTTCCTCAAAGATAAAGAAAAGATTGTCAACGCCCTTCA
>Locus:intergenic667_1:414412-414328(-)
GAACCATTCTCGCGGAAGGTCATCATTAAAAACATAAAACTTAAGATTATAATGATGAACACAAAGAGATTTTATTGTTGTTTCA
>Locus:intergenic677_1:421248-421179(-)
CGAATAGCTGAAGCTAAAGTTTTCGCAGTCCAGTCATTTAAACCCGATTCTTTCAATCCAGATGCAATAA
>Locus:intergenic685_1:426374-426314(-)
AAAAATTACGCATTTTTCGATAAAATAGGAGACAGTTATTTTTTAATAGATCAGAATAGGA
>Locus:intergenic687_1:428983-428896(-)
TCGAAATCATCAAGCATTACAAGAGGCTCATTGACAAGGCGGAAACATGTATCAATGACTCGATGGCTGAGTTCAACTCGGTCATCAC
>Locus:intergenic687_2:429342-429273(-)
CTCATGGCATCGCTCTTAAACTTCTTTCTGACCCCAATCGTGAACAATTTCAACACGATAATCGGCAAGT
>Locus:intergenic708_1:448145-448199(+)
GGCTCTATCATATTTAAGAAAGTGATCTCGGATGACAGCTTGTGTTCTACCTTCA
>Locus:intergenic709_1:448230-448176(-)
ATTTTGAAAAGCTCGATATCATCACTGTTCTTGAAGGTAGAACACAAGCTGTCAT
>Locus:intergenic731_1:463775-463727(-)
ACATCGAAAAAGACTAGTTGCCCAGCCTTCCCCATCATTTTATACTCTT
>Locus:intergenic793_1:505007-504962(-)
ACTAACAGTATCAAAACACAGTTGCCAGAAGTAAGACTGGCACCCA
>Locus:intergenic804_1:511936-512026(+)
AGTATTATTATCGCTATTAATTTACTGTCTTATTTACTTACTTACAAAATATCAAAGTTATCTAAGAATGATGAGAATAAGATAGTTAGCA
>Locus:intergenic830_1:518378-518426(+)
CAGGCTGTACTTGAGTACGGCAAGGCGACGTTGACGTGGTTTGAATTTG
>Locus:intergenic863_1:538760-538610(-)
CTCTTGCTGTTTCACTTTCAGAATAAGGAACCGGAGAAATTTTTCGAACTTATCGAGGACAATCTTAAGCAGGTTCATCCTATTTTTCAGACTGTCTTTAAAACCTTCCTCAAAGATAAAGAAAAGGTTATCAACGCCCTTCAACTACACT
>Locus:intergenic881_1:553122-553053(-)
CTATTTGATTTTCCTTCTTTTTTCCATCGTTCGATTAAGCGACGGCTATCGATTGTCAAATGTTTGCCTT
>Locus:intergenic967_1:611970-611880(-)
AATGATTTAATGGCGCGTTCAGCTAGATTATTGGAAAGGACCAGATGTCCGTCTTTCAAAATAGTCTTAAAGGTTTCTTCATACTTGAGGC
>Locus:intergenic975_1:622492-622399(-)
GGTTACAAGAGATGTAATCTGAGAGGGAAGCGTCAAGTGAGAATTGACATGGGATTGGTACTTATGGCCAATAACCTCCTAAAATATAGTAAAA
>Locus:intergenic1043_1:667621-667564(-)
TTAAAAATGTTGCATTTTTTATTGCAATTTATCAGTTATCTTATCACCCAAAACTTCT
>Locus:intergenic1085_1:697400-697364(-)
ACACCAGAGATGAACCCCATTGAACAAGTGTGGAAAG
>Locus:intergenic1084_1:697700-697733(+)
GCTTGGTACATCAAGCAAACCTTACGAAAACGTC
>Locus:intergenic1149_1:731187-731151(-)
ATCTGGTTTCCAAAATACTTTGAGTACACTTATGGTA
>Locus:intergenic1164_1:735967-736006(+)
TACTCTTCGAAAATCTCTTCAAACCGCGTCAGCTTTGCCT
>Locus:intergenic1203_1:764718-764670(-)
CTATCTTCTAGAATGTCTTCCAAACGAGGAAACTCTCGTAAACAAAGAG
>Locus:intergenic1205_1:764925-764877(-)
GAAATCAATTTGACTGTCCTGATCGATTTGTACTGTTCTTATTTCATTT
>Locus:intergenic1355_1:872186-872147(-)
CAATCGCTTGACGATTTCCGAAAGGCTCTAACCACAGTTT
>Locus:intergenic1397_1:898497-898434(-)
AAGGCAAGCGTCGTTTCAGGCAAACTTTGTCCAATACTTTCTTTGAAGAGAGTAAAATCATGCG
>Locus:intergenic1399_1:899856-899790(-)
GCTGAGCTCTTTAGTCCCAGCTTCTTTTTATATATAAAATTTTACCCGTGCAAAGACAGGGCCTTAG
>Locus:intergenic1506_1:972426-972471(+)
CCAAAGTTTAAAACTCAAAAAATAAATAGTTGGTGTGCTGCTTACA
>Locus:intergenic1533_1:985627-985570(-)
AATCCCAGTCTAAAGTCCCTTCTGGGTTTAATAGAGCATTGCCATTGGCAAATCTTTC
>Locus:intergenic1539_1:987977-987938(-)
TTGTTTTTCTATCCTAAACTTTACTTCTATAAAAGTCACC
>Locus:intergenic1557_1:999400-999352(-)
GTTGTAGTGGCGGAGAAACCACTTCTATCTTATCATTTTAGGAGGTTCT
>Locus:intergenic1617_1:1037118-1037070(-)
CGATGTTCGTGCGGTTGCACAGGATCGTGCATAGTCAACTCTTCAAGTA
>Locus:intergenic1642_1:1053503-1053548(+)
AATCGATTTGCGCATGTTTTATTTCATTTCACTATAGTAGAAAAAG
>Locus:intergenic1646_2:1059394-1059451(+)
CTGATGTCTCAAGTAAAAGGCTTGTGTGTTTTGGATGTAGATGGAACCTTAATCCTAG
>Locus:intergenic1646_1:1059770-1059824(+)
GTCAAAGAAGGTCTTTTAACAGGAAAATTAGTTGGACAAATTATAAGTCCCCAGG
>Locus:intergenic1720_1:1105501-1105543(+)
CTTCATTTTTACTGCCTCTATTATAGCAAAAAGTGGCTATGGA
>Locus:intergenic1764_1:1131072-1131111(+)
GTGGATACCAAAATCAGCCGCAATTTCTTCATAAGTGCGG
>Locus:intergenic1768_1:1132484-1132520(+)
TCGAAGAGTATAAAAACTAAAAAAGCAGACCATCTAA
>Locus:intergenic1793_1:1151339-1151240(-)
CCGAGTCAAAATTCTTTGAAATCAGAAAAAACGCATAATATTGAGTGCTTTTGTACTGCCCCCCAAAAGTTAGACAGAAAAAATCTAACTTTTGGGGGGC
>Locus:intergenic1865_1:1204701-1204641(-)
AGGGCAGTAAGTCAAGTAATCACTTTGAAGTTTCAAATCTTAAGTTTTAAGTTTTCTTTAA
>Locus:intergenic1925_1:1237719-1237674(-)
TTTACTGTCCTGATCGATTTGTCCTGTTCTTATTTCATTTTACTAT
>Locus:intergenic1994_1:1277179-1277233(+)
TGTTTTGAGCTGACTTCGTCAGTTCTATCTGCAACCTCAAAACAGTGTTTTGAGC
>Locus:intergenic1998_1:1282086-1282134(+)
GCAACCTCAAAACACTGTTTTGAGCAGCCTGCGGCTAGCTTCCTAGTTT
>Locus:intergenic2024_1:1304635-1304671(+)
TATCGCTATACTAGCACTTTGATACAAAAAAATCAAT
>Locus:intergenic2044_1:1318938-1319007(+)
TTATCTCAAAAATATTTTTTCGTTCAAAAAAAGGAGCCATCAGTTGATTTCAAGCTCCCTTTTATACAGA
>Locus:intergenic2087_1:1345835-1345799(-)
CAAATTAAACAAAGAAGCGATGTCTTAGATATTTTGA
>Locus:intergenic2105_1:1358368-1358317(-)
AAAGGGGAAACTCTTTTTTGTCTAGTAAAAAACACCCATTGGGTGAAAAAAG
>Locus:intergenic2109_1:1360986-1360908(-)
TGGTTATTTTCTCAAAGTTTTGAAGGAGCTAAAGCAAGAGCTATTGTTATGAGCTTGTTGGAAACAGCTAAACGTCATC
>Locus:intergenic2159_1:1388783-1388726(-)
CCTGAGCCAGTTGCCGCAGTGATGAAGGTATCCTTAGTGAAACTAAGGATACTAGGCA
>Locus:intergenic2223_1:1422671-1422608(-)
AAAGGGGAACTAATGAGAATCACAACAGGCTCATTCGTAGATAGTTACCTAAGGGAACCAAGAA
>Locus:intergenic2240_1:1436114-1436195(+)
TCAAACCGAGACAAAGATTGTCACGAATACTGCCAGATAAGACTGCATTATTTTGTGAAACCCAAGCGATTTTACTTCTCCA
>Locus:intergenic2306_1:1477936-1478038(+)
TTCACTGATAGTACTATTTTATCAAAAAACTCAAAAAAAGACTGGTTTGGAATAGCTTACAAAATAGAAAAAATCTGTAAGAAATTTCCTACAGATTTATCTA
>Locus:intergenic2333_1:1492922-1492859(-)
AGAAAAAAACTTTTGCACAATTCTGCTACGGAAAAGACAGAAAAAGATAAAAACGCTTTCCAGA
>Locus:intergenic2366_1:1514554-1514599(+)
AGCCTTGAACTCTTTTATGATTTACCAGATAAGCACGATTTCTTAG
>Locus:intergenic2393_1:1530018-1529979(-)
TTTAGACTTCCTATGCGTTTCCAGCAACCACGCACTCTCT
>Locus:intergenic2500_1:1593114-1593174(+)
CAAGGAGGTCTGATTTTTCTAGCGACAAACAGAATAAATAAGTTAGTTCAATTAGCTACCT
>Locus:intergenic2505_1:1598749-1598707(-)
TGCGAAATAACAGATAGAGAGAAGGGATTGAAGCTTAGAAAAG
>Locus:intergenic2539_1:1622727-1622616(-)
TTAGATAGTGAATTAATTATTGCTAAATTTCAAGTTCAAGTTAGTCATCCAGAAGTCTTCTCTGGGGGACTTGTAGTTCAAGCATTTTTTAGGATAGTTGTTAATCTACTTT
>Locus:intergenic2573_1:1645643-1645586(-)
ATAGAAAAGAAAATCTTGTACAAGTTCCTGACAATTTCTTTCTTTTCGTGTATAATAG
>Locus:intergenic2572_1:1645691-1645775(+)
CAGGCTGTACTTGAGTACGGCAAGGCGACGTTGACGCGATTTGAATTTGATTTTCGAAGAGTATTATTCGTAAAAAATCTCAAAA
>Locus:intergenic2588_1:1654210-1654270(+)
GAAGCCAGTAAAAATAGTCAAGAATTGCTAAAAACTATCGCTGACGTGACTTCTAAAATTG
>Locus:intergenic2589_1:1654701-1654644(-)
AAAGGCTGTGGCAAAGTCAACAGGAATTCCAAGAGTGTTAACTGCAGCAAGGGTCAAA
>Locus:intergenic2606_1:1674045-1674078(+)
ATAACTTCAAGACAGCTACAGTCCAGTTCCCATT
>Locus:intergenic2612_1:1693393-1693471(+)
CCCTTGTTTACGTCTTTCTTTTCCCACGTGAAGAGAGTTCTGACGCCGACATCAAAAACTTTGGCCGCCTCGACATGTC
>Locus:intergenic2621_2:1695855-1695705(-)
AAGCTGACTTCGTCAGTTCTATCCACAACCTCAAAACAGTGTTTTGATCTGACTTCGTCAGTTCTATCCACAACCTCAAAACAGTGTTTTGATCTGACTTCGTCAGTTCTATCCACAACCTCAAAACAGTGCTTTGAGCAACCTGCGGCTA
>Locus:intergenic2621_3:1696135-1696039(-)
GATACTCTTCGAAAATCTCTTCAAACCACGTCAGCTTCATCTTGCCGTAGTATGGTTACTGACTTCGTCAGTTCTATCCACAACCTCAAAACAGTGT
>Locus:intergenic2621_1:1696095-1696062(-)
CTTGCCGTAGTATGGTTACTGACTTCGTCAGTTC
>Locus:intergenic2646_1:1709433-1709469(+)
ACACTTTTTAGAGTAAAAAAATATGTTTTTGTATTCG
>Locus:intergenic2756_1:1771077-1771173(+)
TCCTTCGTCCTCCAGTCTACAAAAGCCTTCCATTCGTACTATCCTATATTTTATGAGGGGACACATTTTTCCTATCAGACCATTTATTTTAAAGATA
>Locus:intergenic2771_1:1778410-1778353(-)
TCAGGTTTGAGTGAACTTGATAGGATGCGTTTTAGAATGTCAAAATTTTATACTCTTC
>Locus:intergenic2794_1:1798063-1798159(+)
ACAATTCTTATTTCCTGCGTCAGACTTAAAACGATCTATCCCCAGACCATTTTAATCCGCTACCTCACGATAGTCAGGCTTGGGGAGCGCTATTGTA
>Locus:intergenic2806_1:1810142-1810223(+)
GCTCTCCCAGCTGAGCTAAACTCCCTAGAGCTAAGCGACTTCCCTATCTCACAGGGGGCAACCCCCAACTACTTCCGGCGTT
>Locus:intergenic2806_3:1811755-1811836(+)
ACACCTCACTGCTTAGACAGACTCTTCCAATCGTCTGCTTTAGTTAGCCTACTGCGTCCCTCCATCACTACATACTCTAGTA
>Locus:intergenic2807_1:1811911-1811875(-)
CGTCCGCCCTGGGTTAGTCGGGACCTAAGGAGAGACC
>Locus:intergenic2807_2:1813120-1813087(-)
TTACCCACATCTGTTAAGGATGTGAGGAGGAAGA
>Locus:intergenic2806_2:1814275-1814335(+)
TGCTCCCCACGCTTTCGAGCCTCAGCGTCAGTTACAAGCCAGAGAGCCGCTTTCGCCACCG
>Locus:intergenic2903_1:1861303-1861252(-)
TATCAAGAAAAAGTTACCTCAATATTAATAAAGTACAATTCTAAATTAAGTA
>Locus:intergenic2905_1:1861769-1861718(-)
GCAAGTTTTTCCCACCTTTTCTCAATACTGAAACAACATCTTTCCAGAACTT
>Locus:intergenic2946_1:1895171-1895270(+)
CTTCTAACCTCGTTTTCTATCTTCTATTATACCAAAAAAGAGGAGGGGCACCTAATTTTTCGGTTTCCCCTCCTCTCTTCAATAGAGAGCTATTCTGCTA
>Locus:intergenic2965_1:1908373-1908322(-)
CGTAGTTCAGTGGTAGAACACCACCTTGCCAAGGTGGGGGTCGCGGGTTCGA
>Locus:intergenic2965_2:1909555-1909507(-)
GAGCAGGGACGAAAGTCGGGCTTAGTGATCCGGTGGTTCCGTATGGAAG
>Locus:intergenic2964_2:1911302-1911347(+)
GTAACTCGCCGGTTCATTCTACAAAAGGCACGCTCTCACCCATTAA
>Locus:intergenic2964_1:1911657-1911702(+)
GCCCTTCTGCCGTTTCGCTCGCCGCTACTAAGGCAATCGCTTTTGC
>Locus:intergenic3068_1:1972106-1972160(+)
GTCACCCCCTATACATCATCTTACGATTTAGCAGAGAGCTGTGTTTTTGATAAAC
>Locus:intergenic3068_3:1973344-1973464(+)
GGCACGCTCTCACCCATTAACGGGCTCGAACTTGTTGTAGGCACACGGTTTCAGGTTCTATTTCACTCCCCTCCCGGGGTGCTTTTCACCTTTCCCTCACGGTACTGGTTCACTATCGGTC
>Locus:intergenic3068_2:1973589-1973649(+)
TGGCTGATCTTCCCAAATCATTCTTCTATAATCTTTGAGTCCACATTGCAGTCCTACAACC
>Locus:intergenic3078_1:1982358-1982448(+)
AGCTACTGCCAAAGCCCAAGTGGTATACTTGGAATAAGCCGCTGTGGATTAGTTCATTTCCTCCAATCGCTTGACAATTTCCGAAAGGATC
>Locus:intergenic3205_1:2069026-2068984(-)
AAGAACAGGACAAATCGATCAGGACAGTCAAATCGATTTCTAA
>Locus:intergenic3224_1:2086456-2086537(+)
GTGAGAGGAGGTGAAACTAATGAGCCTTATACCAGAGCTTGCTCTTACTATTATAGCAGATGTTATAGCTGGAATTATCTTG
>Locus:intergenic3240_1:2100308-2100401(+)
CTTATCCGCTATATACGCCTTACTATCACGTTCCTGTTCGTAGAGCCACGATTTCGCTATCCCTTCCTCTCCCTGCTACCTCACGATAGTCAGG
>Locus:intergenic3284_1:2133027-2133081(+)
CCTTATTATAGGGCTTTTTGTTTTAATTATTCTAATCGAGTGAGACTGGGGAAAA
>Locus:intergenic23_1:18016-17866(-)
GTCGACGCTAGCCCTAAAGCTATTTCGGAGAGAACCAGCTATCTCCAAGTTCGTTTGGAATTTCTCCGCTACCCACAAGTCATCCAAGCACTTTTCAACGTGCCCTGGTTCGGTCCTCCAGTGCGTCTTACCGCACCTTCAACCTGCTCAT
>Locus:intergenic34_1:26801-26870(+)
GGATGGGGCGACTGGTTCCTCCATCGTTGTAACCATGGAAGGGACGCGTCCGATTTTGGCGGAGGTTCAG
>Locus:intergenic79_1:56115-56034(-)
TTTGAGCCTAAGGTCTCCAAGTTTCCCCCTGACCAGAACATTCACTGTTCTGGTCTTTTCACCACGACGACCATTATCGTGT
>Locus:intergenic201_1:131902-131869(-)
GACTTTGGAATGTTTTGGCTCTATAATTTCTGTA
>Locus:intergenic360_1:210854-210932(+)
ATTTCCTCTGAGAACCTCTGTATAAATAGCTACAGTCATTGTTCTTGTTTTGACATTGTAGAGGAGGATAGAAGTAGAG
>Locus:intergenic360_2:211724-211757(+)
ATACCCTTCGCCAATCAACATAGGCGTTCCAAAG
>Locus:intergenic388_1:229988-230036(+)
GACAAGGAATTAGAAAAGAGGGGACTTCGATTTGTGCGCTACGCAGATG
>Locus:intergenic388_2:230304-230346(+)
ATTCGAGGATGGATAAACTATTGCTCATTGGGAAATATGAAAA
>Locus:intergenic389_2:230373-230316(-)
AGCGCTCATCTATGCTGGCGACTATACTTTTCATATTTCCCAATGAGCAATAGTTTAT
>Locus:intergenic389_1:230959-230908(-)
AATTCCCCGACCAAAATCCGAAAAATACCGAAAAATATCGAAAAATTATTTT
>Locus:intergenic488_1:290990-291050(+)
AAGGTTATACCAAAAAAACTCCAAACGCGATACAATAAAGGTGTTCAATCCAATTGTAAAG
>Locus:intergenic489_1:291368-291332(-)
AAACTTGTACTTGAGATTGGCGTGTTTGTCAAACATC
>Locus:intergenic511_1:302531-302486(-)
ACTTTCTTCCTCCTCATGAGGTCAGTTTTACTTTCTGCTGTTCCAG
>Locus:intergenic517_1:304638-304605(-)
CCTGGTCTGAAAGCAGGTTCGATTTATGGAACAG
>Locus:intergenic596_1:367798-367900(+)
GAAACCGATTTGCCTAAGCTAGAGCAGTTAGTCGTGACAAAATCCTTGTGGGACACGGTAGATATCCTAGATCGAGTAGTAGGGAGTTTGGTGTATGAACACC
>Locus:intergenic658_1:407386-407425(+)
AACTTTGAAAACTTCAAAAAACGGATTTTTATCGCTTTGA
>Locus:intergenic667_1:414288-414228(-)
GCTTTTTTCTCTTCTTTCACTTTTTATCTCATTTCTTTTTATTCCCATCATATTATTCCCA
>Locus:intergenic687_1:429597-429561(-)
ATGTTCCAGGAAAAACTGTTCTTAAACCACTCACTTT
>Locus:intergenic708_1:447516-447564(+)
CTTTCTTTTTTGATATTCAGAGCGATAAAAATCCGTTTTTTGAAGTTTT
>Locus:intergenic712_1:450502-450586(+)
TTTATTCTAGGAGTATGTATCTTGAATAAAAATTGTTATTTAAGTTCTGGGGGTTATGATGAATGTTTTTATAATAATAAAATGC
>Locus:intergenic715_1:452093-452045(-)
TATACCACTAACAGAAAGCGTTGTCAATATATTTTTTGTTGTTTTTACA
>Locus:intergenic716_1:455341-455398(+)
ATCATAAGTATAGAAAATGAACTAAGGTATTCAGAGAAGATTGATCCTAAATATTATG
>Locus:intergenic781_1:497248-497191(-)
CGGACAAGTTTTCTATTATGTAAATTGCGACACGAGGAGTCGAAATCGATTTTATTTC
>Locus:intergenic803_1:510026-509981(-)
GTTCAAGAAAACCCTGTTCATTCACATTTTTTGATGGGCGATATTG
>Locus:intergenic888_1:557811-557913(+)
AACACGGCCGAAAAGCTGTGTAAAAAAGATAAACTGTCTTGTCTTCATCGAAGACTTCGTCAGTTTCCTATTTTTACTTTGCTTTTGACGTCCTTGGTATCTT
>Locus:intergenic952_1:597343-597376(+)
ACTGAAAACCCGCAAGACTTCATCATTTCGAGAA
>Locus:intergenic965_1:610935-610848(-)
GAAGACTTGAAACACCACTATAATCTCTATCAACTCTTGCTTTTTCACTTTCAGAATAAGGAGCCTGACAAATTTTTCGGACTCATTG
>Locus:intergenic977_1:624570-624528(-)
CAAATGCAGTTTAATCCCTTGAATATCGTTATCCGTGACACAA
>Locus:intergenic984_1:630302-630401(+)
TTGCTAGGAGTATTTTTTCTAGCCATAACCGGTTTCTATGTTCTATTGATACGAAATGCAGGGCAGACAGATGCCTCGCAAATTGAAAAGGCGGCAGTTA
>Locus:intergenic1053_1:673988-673934(-)
GCCCTTATCTTTATCACTGCTTGTAGCTCAGGTGGAAACGCTGGTTCATCCTCTG
>Locus:intergenic1063_1:681637-681574(-)
TTTTCGATAGCAATTTATTCTTCCAATACACGAAGAAAAACCTCCACATTCAGTGGAGGCAATC
>Locus:intergenic1065_1:682886-682838(-)
AACACTGTTTTGAGGTTGTGGATAGAACTGACGTGGTTTGAAGAGATTT
>Locus:intergenic1084_1:697648-697693(+)
TATTGGAGCCCAACAAGATCCCAGTTTACTGATTCTACCGAAACCA
>Locus:intergenic1146_1:730667-730700(+)
TATAACCATTGCACCCTAAAAGGAAGTGGATTTC
>Locus:intergenic1209_1:766463-766364(-)
ACAGATATGAGGCAGGGAATAGACTCATTAGCCTATGTAGTTAAAACCCACTTTGAATTGGATTCTTTCTCCGGTCAAGTCTTTCTCTTTTGTGGTGGAC
>Locus:intergenic1208_1:766719-766812(+)
AGACAGAAAAAATCTAACTTTTGGGGTGTTTTTGTTATGAAATTAAGTTATGATGATAAAGTTCAGATCTATGAACTTAGAAAACAAGGATATA
>Locus:intergenic1233_1:781085-781034(-)
TTCCTCTGTTTCTTCTTTAATCCGGATAGGCAGTCAATCCTGAAAAAACAGA
>Locus:intergenic1258_1:797176-797323(+)
ATGTTGGAACAGGCATTCACAGAGAAGCACTACGAGAATACGATTCTCCATAGTGACCAAGGCTGGCAATACCAACACGATTCTTATCATCGGTTCCTAGAGAGTAAGGGAATTCAAGCATCCATGTCACGTAAGGGCAACAGCCAAG
>Locus:intergenic1258_2:797314-797350(+)
AACAGCCAAGACAACGGTAGGATGGAATCTTTCTTTG
>Locus:intergenic1277_1:809725-809671(-)
GACAATCTTAAGCAGGTTCATCCTATTTTTCAGACTGTCTTTAAAACCTTCCTCA
>Locus:intergenic1276_1:810295-810379(+)
CTCCCGATTGAAACAGTCACTCCCCGGACTGTTTCAACGTCCCAGGACATAATCTCAGGAAGACGCGAAAAATCATGCTCAAAGT
>Locus:intergenic1280_1:813407-813449(+)
CTTTTTTTTGTTATACTAGAAAAGTATATTTATAGAATTTTTG
>Locus:intergenic1347_1:863871-863838(-)
ACTAAATTACAGCCTGCGGCTGGCTTCCTAGTTT
>Locus:intergenic1396_1:898118-898166(+)
GACCCTCCGTTACTTGCGATATTATCCCACTCAGCGTCTGCTGGCCTTT
>Locus:intergenic1396_2:898617-898665(+)
CGATACGAATTGAAATTGAACATTTTAACGCTAAATTCAAGACCTTCCA
>Locus:intergenic1398_1:900428-900482(+)
ATCTGTCACCAATTCCGGTGCTTTTGCACCAGGGATGAGAATGGCTCCAATCACC
>Locus:intergenic1399_1:900728-900632(-)
AGCTGGTGGCTCTGGTGTTCTACTTGGTGGTGTACCAGGTGTTCCAAAAGGAAAAGTAACTATCATCGGTGGTGGTGTCGTCGGTACACATGCTGCC
>Locus:intergenic1460_1:939204-939243(+)
TATACCATAACTGTTCCTAGTCAACCTGCAAGCCCTGTCC
>Locus:intergenic1492_1:959745-959856(+)
ATAGTAAGGACTAAACATATCCATAGTAATGATTTTGACGCGACATCGGACGGCTCTATCATATTTAAGAAAGTGATTTCGGATGACAGCTTGTGTTCTTCCCTTAAGAACA
>Locus:intergenic1523_1:981094-981028(-)
ATCTCATCATATTTCCTACTTACTTTACGAGTCTTATACCCAGAACACACCTTATCGACCTTCGGTC
>Locus:intergenic1533_1:986435-986396(-)
GTATCATGTGAATCCAAGAGATTAAACATGACCTCTGAAA
>Locus:intergenic1532_1:986461-986611(+)
GAAGATGTTCAACTGGTTAAATCAGCCTTAGCCTTTCTCTTTTTACAAAAAGGAACACCGTGCATTTATTACGGAACCGAGCTAGCCTTGACTGGAGGACCAGATCCAGATTGTCGTCGTTGTATGCCTTGGGAACGTGTATCAAGTGACA
>Locus:intergenic1591_1:1021812-1021758(-)
GTTGCTTTCGTGAATACCAAAATCAGCCGCAATTTCTTCATAAGTTCGATATTCT
>Locus:intergenic1632_1:1042552-1042597(+)
ACTTTCCCAATCGATTTGTTCTCATCTTATTTCAATCTGCTATACG
>Locus:intergenic1646_1:1059457-1059505(+)
GTGATTGATCTTTTAGGGAGAGAGGCAGGTCATGAGGCGGAAATTTCGC
>Locus:intergenic1728_1:1108196-1108250(+)
TCTCATTTTTCGTTTTCCCGTTCTCCTATCCTGTTTTTAGGAGTTAGAAAATGCT
>Locus:intergenic1743_1:1119693-1119654(-)
ATTTTGTTGTTTCTAGTTTACTTTTTGATGGTTAAGAGTG
>Locus:intergenic1756_1:1126733-1126766(+)
ATTCTGGCAATATTGTTTCCGTATTTTTCCTTCC
>Locus:intergenic1780_1:1141885-1141930(+)
TATGGGGTTTTATCAAGCAATTGTTATCTATCACCCGATTTTTATT
>Locus:intergenic1839_1:1190097-1190007(-)
CGCGTGATATCAACGACTATAGCTATGAGGAAGTGGAGCGGATTATTCGCAAAGCCTTTGAAATTGCAAGAAATCGCAGAAAAATCGTTAC
>Locus:intergenic1922_1:1234809-1234869(+)
TACTTTGTTATTCTTTCCTCATTAATAGTGTCTAATGCACTAGTTGCTTCATCTAAAATTA
>Locus:intergenic2066_1:1333359-1333407(+)
TCAAATTGTAGGAGGAAGTTTCAGATTTTTGCAGGCTTTGGAGTATTTA
>Locus:intergenic2072_1:1337711-1337807(+)
GCTAATATATTTAGATACAAACATTCCAACTTGATAATTTTCACTCATCTTTCATCATTCCTTATACAACTATGCAGTATAAATAGAATAGTTTTCT
>Locus:intergenic2201_1:1410779-1410743(-)
TGGATGGTTTTTAGATTTGGGGTGAATAATTGGGGTT
>Locus:intergenic2224_1:1424533-1424653(+)
GTTGTAGATGAAACTGACGAAGTCGGCTCAAAACATGGTTTTGAGGTTGTAGATGAAACTGACGAAGTCAGCTCAAAACATAGTTTTGAGGTTGTAGATGAAACTGACGAAGTTAGCTCAA
>Locus:intergenic2241_1:1436353-1436296(-)
TTACTTGTTCAATTTTCAAGGGGCAAAAAATTGCTTTTGTTGGACCATCTGGATCAGG
>Locus:intergenic2249_1:1443591-1443510(-)
TATCAAGCCTTGTTGGAGCAGAGTTTTGAGACGGAATTGCGCAATCAAATCAATGCAGCTATTTTAGTTGAAAAGACGGACT
>Locus:intergenic2338_1:1497911-1497965(+)
CTATCAAAAGATGTTAGAAAAAGTTCAATTTCACTAGAAAATGAGGAAAATCTCC
>Locus:intergenic2366_1:1514934-1514994(+)
TTAAGAAGTATCGTACGACTTGGGAGACCGTATTCAAGAGAAACTCTATCTTTAGTCCAGC
>Locus:intergenic2376_1:1522334-1522427(+)
AAACTACCAACCTATCCGACCATTTGTTCTAGCAATAGAAGAGAGTTAAAATTACTTCAATCTGTCGCTTTCTCTTTCTTACATCAAACTTCAA
>Locus:intergenic2393_1:1530080-1529993(-)
CTGATCGGCTCTAACGTGGCCACCGTTTTATGTTTTCATAAAAAACTCAAGAGTAGTATCAGTTTAGACTTCCTATGCGTTTCCAGCA
>Locus:intergenic2501_1:1593486-1593417(-)
ACTAAATTCCAAATTAGAAAAAGACTTGAAATACTAAAAAAAAAAAAGTATACTCTAATTGAAAACGGTA
>Locus:intergenic2503_1:1597218-1597170(-)
ACCCAAATAAAGATGGAATCAAGAGTTATCGTATTCCAGCACTTCTCAA
>Locus:intergenic2551_1:1632349-1632310(-)
AAGAGGCTTGATTTGGTGAATCAAGTCTTTTTTCTCTCTT
>Locus:intergenic2620_1:1695953-1696007(+)
TGTTTTGAGGTTGCAGATAGAACTGACGAAGTCAGCTTAAAACACTGTTTTGAGG
>Locus:intergenic2625_1:1697609-1697558(-)
ATCAGATTGTATTTAATTGAGAATTCAATATTGAGTCATTTAAGACTGCCTT
>Locus:intergenic2720_1:1748326-1748395(+)
TCATTATACCACAAAATGGAAAAGGCGGTGAAAGAAATCTGTAATTTGAAGGATTTCCTTCTAGTACTCA
>Locus:intergenic2779_1:1784757-1784721(-)
AAGGAGACCTCTTTTTCAGAAAAGCAGGGTTCTTTTT
>Locus:intergenic2783_1:1788796-1788715(-)
AACACCTGTATCTATTTTACCATACAAGTGCTAGAAAATTTACAAAAAAACACCCTTTTTATACCAAACAAGTTGCAGACAA
>Locus:intergenic2807_1:1814123-1814087(-)
CCGCACAAGCGGTGGAGCATGTGGTTTAATTCGAAGC
>Locus:intergenic2905_1:1861654-1861594(-)
AGCTACTTTTTTACCATAGGTTTTGAGCCTTCAACACAGATTACTAAGCCAAAAATGCTCT
>Locus:intergenic2960_1:1902185-1902224(+)
TACAACCTCAAAACAGTGTGTTGCGCAGCCTTTAATCAGC
>Locus:intergenic2964_1:1913263-1913353(+)
TTCTCTTACAACAGAGCTTTACGATCCGAAAACCTTCTTCACTCACGCGGCGTTGCTCGGTCAGACTTCCGTCCATTGCCGAAGATTCCCT
>Locus:intergenic2964_2:1913938-1913986(+)
TTTCATCAAGTGGTCCTGACGCAACATACCATAGTCCGTACGGGATTCG
>Locus:intergenic2986_1:1923125-1923188(+)
AATTGTATTTTTTTTGTGTATAATAGTCAAGTACCAATAGGAAACAGGTGGTCTTTTGAGCGCC
>Locus:intergenic2990_1:1925226-1925289(+)
AGCAATTTGTTAGAAGTCACAGTCTACTATTCTAACCACAGTATACTATATGTGTTACAAGAAA
>Locus:intergenic3046_1:1957600-1957681(+)
CTTTCTTTTTTATTTGTAAATGGTATAGACCTATTTTTTGGAGATATTTTAAAAGAGCTGGATTTCTCCAACTCTTCTCTTT
>Locus:intergenic3069_2:1970444-1970348(-)
AAAGCGTGCGTGGGTTCGAATCCCACATCCTCCTTTTATATTAACGCGGGATGGAGCAGCTCGGTAGCTCGTCGGGCTCATAACCCGAAGGTCGTAG
>Locus:intergenic3069_1:1970411-1970354(-)
TTTTATATTAACGCGGGATGGAGCAGCTCGGTAGCTCGTCGGGCTCATAACCCGAAGG
>Locus:intergenic3068_1:1972620-1972677(+)
AGGATTCTCACCTGTCTTTCGCTACTCATACCGGCATTCTCACTTCTATGCGTTCCAG
>Locus:intergenic3068_2:1974661-1974706(+)
GACGACAACCATGCACCACCTGTCACCTCTGTCCCGAAGGAAAGCT
>Locus:intergenic3078_1:1982579-1982615(+)
GCTGAGTTCAACTCGGTCATCACGACGGTTACTGGGA
>Locus:intergenic3081_1:1985806-1985698(-)
ATTCACAAATTGATATCCGGAAAGGGCGCCATGCTGTCGTTGAAAAGGTTATGGGGGCTCAGACCTATATTCCAAATACGATTCAGATGGCAGAAGATACCAGTATTCA
>Locus:intergenic3081_2:1987024-1986946(-)
TGGATTTCACGCTGGTTTGTGGGGAAATCCGTAACCTCAAGGCTCGAGAAGTGGTGTTGGGTTATGACTTGTCTGAGGA
>Locus:intergenic3116_1:2009222-2009267(+)
CACTTTCTTCCCTATTCTGCTAGGCTATTGCCCAAGTTTGTGATAC
>Locus:intergenic3127_1:2015837-2015786(-)
AAATTCTATTTATCCAAGCGATTCAACATTTCTTGCTTCTTCGCTTCAAGTT
>Locus:intergenic3130_1:2020545-2020596(+)
TTAAAAATACTGTATTCTTATCTATTTCATACTTTTCTTCTATTAAAATGCA
>Locus:intergenic3139_1:2026383-2026347(-)
AGTATCAAGTTTTTTCAATACCTGATAGTATGCGTTT
>Locus:intergenic3153_1:2035374-2035314(-)
GAAGGTCTCCTTGATAGCAAGCAAGGTAGAGTCAAGGAAGGCCAGAAAAAGATGGAGGATG
>Locus:intergenic3181_1:2050569-2050533(-)
TTCTTCGAAAATCTCTTCAAACCACGTCAGCTTCCAT
>Locus:intergenic3205_1:2069196-2069127(-)
GCCTTCAAAAAAGATCAAATTAATGAGCGTGTCGAGAAATTAGGTAAGTTAAAACCTATTACAATAAATT
>Locus:intergenic3237_1:2095133-2095076(-)
TTGTGTGTTTTATTATGGGAAGATTTACTTCATTGTCTCCTGAAATGGAGTTTTGAAG
>Locus:intergenic3241_3:2097277-2097187(-)
GAAAAGTTCCTTGCTGCTAAATGGGAACCCCAATTATTCACCCCAAATCTAAAAACCATCCAGAATCCTTGCCTTAGCTTAGATCCTGGAT
>Locus:intergenic3241_1:2098036-2097886(-)
GCAGATATTTTCTTTAGAGTAACAATCATTGCTAACATATACATTATTTCAAAATCAGTAATTGCCACATCACTAGTTCCTATCTTAATAGGAATATCCTCTTTTGTTGCGAGTCTTTTAGTTCCGTTGGTTACTAAAAGGTTAGCGCTAA
>Locus:intergenic3241_2:2099032-2098999(-)
ATGACCAAGAGAGTTGAAATATCTAGGTTTTGGG
>Locus:intergenic3240_1:2099956-2099989(+)
CGACAGACCTCAAACAGTCTCTCCCCAGACTGTT
>Locus:intergenic3258_1:2112100-2112157(+)
TATTTCCTTCTATATTTTTTCTTTAACCTTACTATATCACTTCAATATGAACTGTATA
>Locus:intergenic22_1:15059-15107(+)
ACGGCGGTAACACGGGTTCGAATCCCGTACGGACTATGGTATGTTGCGT
>Locus:intergenic23_5:16175-16121(-)
ACTCATCGTTTACAGCGTGGACTACCAGGGTATCTAATCCTGTTTGCTCCCCACG
>Locus:intergenic23_2:16387-16309(-)
TCCCGAAGGAAAGCTCTATCTCTAGAGCGGTCAGAGGGATGTCAAGACCTGGTAAGGTTCTTCGCGTTGCTTCGAATTA
>Locus:intergenic23_1:16740-16653(-)
GGCCCGGGAACGTATTCACCGCGGCGTGCTGATCCGCGATTACTAGCGATTCCGACTTCATGTAGGCGAGTTGCAGCCTACAATCCGA
>Locus:intergenic23_6:17689-17590(-)
GGTTTCAGGTTCTATTTCACTCCCCTCCCGGGGTGCTTTTCACCTTTCCCTCACGGTACTGGTTCACTATCGGTCACTAGGGAGTATTTAGGGTTGGGAG
>Locus:intergenic23_3:17982-17892(-)
CCAGCTATCTCCAAGTTCGTTTGGAATTTCTCCGCTACCCACAAGTCATCCAAGCACTTTTCAACGTGCCCTGGTTCGGTCCTCCAGTGCG
>Locus:intergenic23_4:18406-18325(-)
TCCAGCACTCCTCACGGTATACCTTCATCACACATAGAACGCTCTCCTACCATACCTATAAAGGTATCCACAGCTTCGGTAA
>Locus:intergenic27_1:22098-22062(-)
CTAGAATTCTTCTTAGAAAAGGCCGTTTTAAGTGCTA
>Locus:intergenic61_1:40426-40378(-)
ACATCCTATTTATTACTTCAATTTCTAATGTCTCTGCTATTTCTAAGCT
>Locus:intergenic64_1:44363-44426(+)
AACTGTGAGAAAGATTCTTCTTGCAGTTTTTTCTTTACAATTTTTGAAAAACATCTACTATTTA
>Locus:intergenic170_2:110463-110502(+)
AAAATTCACTTCAGATACTTGACAGTTATTATATTTTCGC
>Locus:intergenic170_1:110596-110656(+)
GTTAGAGTTTGCTTAATACTACTCTGGTTGTTCAAGGACCTGATACAGAAGCGCACCATTC
>Locus:intergenic200_1:130568-130613(+)
AATCTTAATCAAATTATTGGTCGCTTCAAGTTTAGCGTTGGAATAA
>Locus:intergenic210_1:139213-139333(+)
AATTACAAAGAGTCAGCTATTTTAAGTATAATTAATGAACTATTGATTGTCGGTATAAAAATTTTAGTATATGAACCAAATTTAAACGTTAGTATAGATAACGTAATTATTGAAAAGAATT
>Locus:intergenic244_1:159115-159154(+)
CAAATCATTGATTTGAATTTTAGATTTAATCATGTTACAA
>Locus:intergenic267_1:171803-171767(-)
TATTTTCTTTATCCGAGGAGCGAGAATCGATTATCAC
>Locus:intergenic289_1:185142-185085(-)
ATTTATGATTATTTTCTAGGTAAAAGTAAAAAGGCTGAAAAATCCAGCCCTTTCTACT
>Locus:intergenic354_1:207902-207953(+)
GCTAGGATTTCGGTCCTAGCGGGAACACTCATCATAAGTTGGGATAGTAGAC
>Locus:intergenic389_1:230388-230307(-)
GTAGGCGAGTACGCAAGCGCTCATCTATGCTGGCGACTATACTTTTCATATTTCCCAATGAGCAATAGTTTATCCATCCTCG
>Locus:intergenic488_1:291120-291216(+)
ATTGTGTTCACCCCTAAGTATAGACGAAAAGTCATCTATAATCAATATAGAAGTAGTTTAGACGAAATATTTCATCGCTTGTGTAGTTATAAAGGTG
>Locus:intergenic489_1:291221-291179(-)
TTCAACACCTTTATAACTACACAAGCGATGAAATATTTCGTCT
>Locus:intergenic714_1:451977-452067(+)
GGTTTATTTTATATTAAACATAAGAAAAAATCAATTAAAATTATTATTCTATACAAAGAAAAAAATATTGTAAAAACAACAAAAAATATAT
>Locus:intergenic792_1:505031-505064(+)
TTATTCAAATCTTTAATTGTCATTGAAATGTCTT
>Locus:intergenic803_1:510299-510245(-)
GAAAAATCCTTTAAGCTCAGTAAATATTCTATTTTACAAACGAGTTTAAAGCAGG
>Locus:intergenic823_1:516403-516355(-)
AAATTTTTCATCCAAATCTTGAATTGTCATCGAAACATCTTGAATTGTT
>Locus:intergenic900_1:565335-565443(+)
ATCTGGAAGCAATGGAAGAAGAAATCGAGACGATTATGGGGATTGCTTAAGTTAGGGGTTCCTAAATGGATAGCAGATAAGGTATCTGGCTGGGGCGACCACTATCAAT
>Locus:intergenic965_1:610631-610562(-)
TGTCCTTTCTCGAGCTTAGCTGACTTCAACCCACTACAGTTGACAAAGAGCCGAAATTGTCTCATCACCT
>Locus:intergenic966_1:611579-611648(+)
GAACCGCTAGAAGCTTATCGTCAACTGGAAGAAGCTGAACTTGTTGGATGTTGGGCGCATGTGAGAAGGA
>Locus:intergenic972_1:615169-615265(+)
GGTTTTGAGGTTGTAGATGAAACTGACGAAGTCAGCTCAAAACATGGTTTTGAGGTTGTAGATGAAACTGACGAAGTCAGCTCAAAACATGGTTTTG
>Locus:intergenic977_1:624570-624420(-)
CAAATGCAGTTTAATCCCTTGAATATCGTTATCCGTGACACAACGGCGGACATTTTCAACCATCATCTCATGGGTTTCACCAGGCAAACCATTGATCAAATGGGAAACAATCTCAATTTTTGGATACTTTCTCAAACGCTTGACCGTTTCC
>Locus:intergenic1041_1:665762-665729(-)
ATTGTTTCAATATTATTGATAATACGATACATTC
>Locus:intergenic1046_1:669658-669706(+)
AAATTGATCAATCAACTATCTTGTTTATCACTTCTTAAGAGGACGATGT
>Locus:intergenic1052_1:673903-673936(+)
TCGATAGTGCGAGCTTTGGCAGTTGTTTTTCCAG
>Locus:intergenic1154_1:732665-732722(+)
GATATCATTTACTACACCGTCGCAATCGTAGCTATTAATCATATTGACCTTACCAAGA
>Locus:intergenic1324_1:846802-846847(+)
TTGTTAACTTCAAAAGGAAATAATCCAATAAAAATGAATAAAGTAC
>Locus:intergenic1333_1:855720-855666(-)
GGTGTTACGATTTCAAGAACTCCTCTCAGTTCTGAGGACACGGTAATGATTGATA
>Locus:intergenic1350_1:867987-868089(+)
TCTCCACCAGCCATTGAAAAGGCACCAGCTAAGATAGCCGTAAAACCTGATAAAAAGATAATCCAGATATTGGTCGTGGCACTGGCAACTCCGATAACCACAC
>Locus:intergenic1352_1:869573-869615(+)
GCCACATTATTGATAGGGTTAAAAGCCTACTTTTATAAGTTGA
>Locus:intergenic1380_1:891599-891656(+)
GGTGAAAACGGACTTGGAACATTTCAAAATGTGTTTTTAGCTGCTGAAGATATATCGG
>Locus:intergenic1397_1:898167-898128(-)
CAAAGGCCAGCAGACGCTGAGTGGGATAATATCGCAAGTA
>Locus:intergenic1477_1:950760-950700(-)
TTGATCTTTAAGGTAAACATAATACTTTCCATCTACCTTAATAATATATCCTCCCTTAACC
>Locus:intergenic1514_1:977522-977582(+)
AGGACAGGTAGGAAAAATATCAGACAACAAAATAAAAAGAAATATTTATTACCGAAAAAAA
>Locus:intergenic1611_1:1034328-1034295(-)
AAAACCTTCCTCAAAGATAAAGAAAAGATTATCA
>Locus:intergenic1632_1:1042442-1042499(+)
CTAGTAATAAATAGAGTTAAAAAGTTGAATGTTCCGAAAATATTGTATATAGTAGACT
>Locus:intergenic1639_1:1048953-1048902(-)
ACTAATAAATTTTTGTCAATCTCGTCTCAATTAACAGACATAGTCATATTCT
>Locus:intergenic1642_1:1053512-1053548(+)
GCGCATGTTTTATTTCATTTCACTATAGTAGAAAAAG
>Locus:intergenic1687_1:1075144-1075087(-)
TTAGGTACGGAATACACTTCAATGTGTTGTCCCAGTATCTTAATGTCGACTGGTAGAT
>Locus:intergenic1785_1:1144768-1144717(-)
TTTGTTGACGAGGGTCCAAGCTGCCACAATTTGAGCTATACTCGTGATGTGG
>Locus:intergenic1784_1:1145330-1145375(+)
ACCTTCCTACGTGTCATCAAAAACAAAAAATGTTGTTTGATAAATC
>Locus:intergenic1803_1:1161551-1161500(-)
ACAACCTCAAAACAGTGTTTTGAGCAACCTGCGGCTAGCTTCCTAGTTTGCT
>Locus:intergenic1839_1:1190230-1190194(-)
GTAAAAATCTTTGACAGTCTCAAGCATTTGTCACCAC
>Locus:intergenic1843_1:1192236-1192125(-)
TGCCAGATTTTGCAAGGTGACTTTGTCATGACTGTGTCCATCACTGCTGATAATGTGAACTTTCAAGTCTTTGACCAAGAGACTGGTGACCTCTATCCTCACGTTTATATGG
>Locus:intergenic1923_1:1235233-1235134(-)
AGTTTTGCAGGAAGTCTATTATCAAAAATACCATCAAGATTATATAAGATTGATACAGGAAAAGTTTTATTTGATGGTGTAAATATTAATCAAATAGATA
>Locus:intergenic1953_1:1256294-1256261(-)
ACGATAAAAAGAATAAAAACTATTATATTTTTAT
>Locus:intergenic1994_1:1277357-1277420(+)
TTTTCATTGAGTATTACAGTGAACAATTTTTCTAGCTATTGTAACAAAAAAGTCACTCGAAGGC
>Locus:intergenic2008_1:1290998-1291058(+)
CCAAATAGCTATCAAACTTTGATTTTTCTGTCTTATACTCTTCGAAAATCTCTTCAAACCA
>Locus:intergenic2093_1:1349308-1349227(-)
ATTTGTATAAAAAACGACCTTTATTTTGATACAAATCGATATTTTCTCCTTCTTCAAATGAAATACCTAAAACTCTGTATAT
>Locus:intergenic2092_1:1349281-1349332(+)
CAAAATAAAGGTCGTTTTTTATACAAATATGCTGGTTCATTTTTAGAAGAAG
>Locus:intergenic2108_1:1361764-1361797(+)
TATAAAGGGGCTCCAAATAGTATTGACTCGCCTT
>Locus:intergenic2160_1:1389938-1390016(+)
ATAATTACTTGCGACACGAGTCTGCCTCGTCGATCATACGAGGCAAGACGAGTTAGTACTGCGTCTAGCTCAGGCACTC
>Locus:intergenic2241_1:1436309-1436255(-)
CCATCTGGATCAGGAAAATCAACGATTGTGCGTTTGTTAGAGCGGTTTTATAAAC
>Locus:intergenic2240_1:1436701-1436794(+)
TTCAGTGAATTGTTTTGTACCCTTTCAATACAATTATCCAAAACATCCTGTACACTTTTCTCTGCTTGGTTAGTCTTAATTAATTCATGTTCTT
>Locus:intergenic2266_1:1453136-1453193(+)
CATACTGCCACAGTAGATTATTTTTTGCTTTGTTTTGTCTTTTTTTCACTCGTCTATT
>Locus:intergenic2337_1:1496562-1496526(-)
GGTAAAAGAAAAGACAAAAAACTCCGACAAGATAACG
>Locus:intergenic2343_1:1501232-1501199(-)
ACTCTTCGAAAATCTCTTCAAACCACGTCAGCTT
>Locus:intergenic2385_1:1528097-1528061(-)
CTTACCTCGATATACTCAAGTATAATCTTTGGTTACG
>Locus:intergenic2410_1:1539447-1539537(+)
CCCACTACAAATATTATAGAACCTTTATTTTCAGGGTTTTATTTCTATCATTTTATTTTACTTTCATTTGGTGGGAGAATATTTGAAAAAA
>Locus:intergenic2502_1:1596168-1596207(+)
CGTTTGATATCCTTCTCCCAAGTCACTCCTCCGTCTTTAC
>Locus:intergenic2503_1:1596946-1596889(-)
CGAATCTTTTCTATCTATGACATGTTCCCAGAAGGGAAGGGAATCTTTGGAATGTCTT
>Locus:intergenic2509_1:1600949-1600904(-)
TTCTCTAAGGAAAACTTATACTCAATGAAAATCAAAGAGCAAACTA
>Locus:intergenic2609_1:1676045-1675991(-)
CGGTTAGTGATCAGATTGAAGAGTTGGATTATTTTTTATAAAATTTCTCCGTTCA
>Locus:intergenic2613_1:1693136-1693088(-)
TATATATTGACGAAACGGGAATCGACCGCTACCTCTATCGTCCTTATGC
>Locus:intergenic2659_1:1718568-1718532(-)
AGACCAATAAGACCTCCAGCAATAATTGATCACAACA
>Locus:intergenic2730_1:1754803-1754863(+)
CGTTTTACTTGTTTATGTCGTGAATTGGCACGACGTTTCTACAAGGTGCCGGAACACCTAA
>Locus:intergenic2731_1:1755160-1755097(-)
AATATTTCCCGTTGTAGTGGTATCATAGACAATAATCTTGTTATTGTCTATGACGGGATTTTTG
>Locus:intergenic2781_1:1786661-1786613(-)
AAACCACGTCAGCTCTATCTGCAACCTCAAAATAGTGTTTTGAGCAACC
>Locus:intergenic2785_1:1790526-1790472(-)
TTCATGATTTGGACATGCACACGACTCATAGCACGGCTAAGATGTTGTACAATGT
>Locus:intergenic2799_1:1801186-1801141(-)
TTCTATGCAGAAAACAAGAAAGTAGTACTTTGTTTATCACAGTCTA
>Locus:intergenic2807_2:1809746-1809707(-)
GCATTTTTAGATAGAAGAAAACAGTGCGAACGTAGTTCAG
>Locus:intergenic2806_5:1809917-1809986(+)
ATATATGACCCGTACTGGGCTCGAACCAGTGACCCATTGATTAAAAGTCAATTGCTCTACCAACTGAGCT
>Locus:intergenic2807_4:1810145-1810079(-)
GAGCATCTGCCTTACAAGCAGAGGGTCAGCGGTTCGATCCCGTTAACTCCCAAAGGTCCCGTAGTGT
>Locus:intergenic2807_1:1810815-1810770(-)
ATAACAGGCTTATCTCCCCCAAGAGTTCACATCGACGGGGAGGTTT
>Locus:intergenic2806_4:1812014-1812083(+)
CGGTATACCTTCATCACACATAGAACGCTCTCCTACCATACCTATAAAGGTATCCACAGCTTCGGTAAAT
>Locus:intergenic2807_3:1812464-1812428(-)
TGGGTAGCGGAGAAATTCCAAACGAACTTGGAGATAG
>Locus:intergenic2806_1:1813534-1813567(+)
CCTTCCGATACGGCTACCTTGTTACGACTTCACC
>Locus:intergenic2806_2:1814969-1815119(+)
GAGAAGCAAGCTCCTCCTTCAGCGTTCTACTTGCATGTATTAGGCACGCCGCCAGCGTTCGTCCTGAGCCAGGATCAAACTCTCATTAAAAAGTTTGAGTTCTTACTCATTTCTGTCACTGACAGATTTATTGTTTTTTTCATTGTTCAGT
>Locus:intergenic2806_3:1814992-1815052(+)
GTTCTACTTGCATGTATTAGGCACGCCGCCAGCGTTCGTCCTGAGCCAGGATCAAACTCTC
>Locus:intergenic2912_1:1870530-1870572(+)
ATACGTATAACTTTAAAAACTTTTGGAGCGAGTTTGTGGCAGA
>Locus:intergenic2919_1:1874580-1874541(-)
CGCTTAGAGGATTATTATGAAATCAAGAGTAAAGGAAACG
>Locus:intergenic2960_2:1901667-1901763(+)
GAAAATCTCTGCAAACCACGTCACGTCGCCTTACCGTATGTATGGTTACTGACTTCGTCAGTTTCATCTACAACCTCAAAAACATGTTTTGAGCTGA
>Locus:intergenic2960_1:1902175-1902208(+)
CAGTTCTATCTACAACCTCAAAACAGTGTGTTGC
>Locus:intergenic2964_1:1909772-1909856(+)
CTGGCGTCCCGATCTCTTAGACTCCTACCTATCCTGTACATGTGGTACAGACACTCAATATCAAACTGCAGTAAAGCTCCATGGG
>Locus:intergenic2964_2:1910966-1911014(+)
GGCATTCGGAGTTTATCTGAGATTGGTAATCCGGGATGGACCCCTCACC
>Locus:intergenic2964_3:1911140-1911233(+)
TTCAACGTGCCCTGGTTCGGTCCTCCAGTGCGTCTTACCGCACCTTCAACCTGCTCATGGGTAGGTCACATGGTTTCGGGTCTACGTCATGATA
>Locus:intergenic2964_4:1911604-1911652(+)
TCTTTGAGTCCACATTGCAGTCCTACAACCCCGAAGAGTAAACTCTTCG
>Locus:intergenic3068_4:1972581-1972626(+)
GACGAGCCTTCCCCTGGAAACCTTAGTCTTACGGTGGACAGGATTC
>Locus:intergenic3068_2:1974195-1974279(+)
GATCCAGCCGCACCTTCCGATACGGCTACCTTGTTACGACTTCACCCCAATCATCTATCCCACCTTAGGCGGCTGGCTCCTTACG
>Locus:intergenic3069_1:1974823-1974742(-)
TTGAAACTCAAAGGAATTGACGGGGGCCCGCACAAGCGGTGGAGCATGTGGTTTAATTCGAAGCAACGCGAAGAACCTTACC
>Locus:intergenic3068_1:1974803-1974857(+)
GTCAATTCCTTTGAGTTTCAACCTTGCGGTCGTACTCCCCAGGCGGAGTGCTTAA
>Locus:intergenic3068_3:1975415-1975472(+)
TGGCCGATCACCCTCTCAGGTCGGCTATGTATCGTCGCCTTGGTGAGCCGTTACCCCA
>Locus:intergenic3081_1:1985136-1984989(-)
AATCAAGGAACAGAGAGTCCTCCTCCCATGAGACAAACTAGTGCTGTCACTGAACAGATTTCACTCTTTGATAGGGCAGAAGAGCATCCTATCCTAGCAGAATTAGCTAAACTGGATGTGTATAATATGACACCTATGCAGGTTATGA
>Locus:intergenic3126_1:2015526-2015628(+)
ATCTTATACCAGATCATTCCTTTTCTGCTTTCTGTAAACCCCTCGGAGTGTGTTTGGCGCTTTGATACGAAGTGTCAAAGCTGTATAAACGTTACTATTTCCA
>Locus:intergenic3241_1:2097274-2097124(-)
AAGTTCCTTGCTGCTAAATGGGAACCCCAATTATTCACCCCAAATCTAAAAACCATCCAGAATCCTTGCCTTAGCTTAGATCCTGGATGGTTTCTTTTTTCACCCAATGGGTGTTTTTTACTAGACAAAAAAGAGTTTCCCCTTTATGGTA
>Locus:intergenic3240_1:2097785-2097833(+)
ATAGGTCACCAAAGGCGCTACGGATTGCATTACGGTAAACATTCCTACC
>Locus:intergenic3241_2:2100817-2100781(-)
CATTTAAACATCTTAGACATAACGGAAACTCCTTTGT
>Locus:intergenic3263_1:2115319-2115271(-)
GTTGCTCAAAACACTGGTTTGAGGTTGCAGATAGAGCTGACGTGGTTTG
>Locus:intergenic3283_1:2131747-2131660(-)
TATCTATCCTATCTTCTAGAATGTCTTCCAAACGTGGAAACTCTCGTAAACAAAGAGGTTTTAGAGGCCTATTTACCATGGACTAAAG
>Locus:intergenic23_2:18797-18764(-)
CGACTACCTGTGTCGGTTTGCGGTACGGGTAGAG
>Locus:intergenic23_1:19135-19087(-)
CAGTGCCCAAATCATTACGCCTTTCGTGCGGGTCGGAACTTACCCGACA
>Locus:intergenic35_1:27230-27173(-)
TGTCAAGGAATTCTTAGGTACATAAATCTTAGTAAAGCCCAGTTTAGCAGCTTCGTTG
>Locus:intergenic61_1:40552-40519(-)
TTGGATAAAAAAATAGGCAGAACAAGAGTCCTGC
>Locus:intergenic113_1:79665-79605(-)
AACTTTAATTATTACAACTATTATATAACTTCCCTCAAGAAAGTCAAGCCAGACAACTTGA
>Locus:intergenic161_1:106717-106657(-)
TTTGAGGTTGTGGATAGAACTGACGAAGTCAGCTCAAAACACTGTTTTGAGGTTGTGGATA
>Locus:intergenic175_1:114079-114040(-)
GCCTACTTTATGTTTATTCCTTTTATTTGTATAAACAATA
>Locus:intergenic272_1:174912-174972(+)
GTGGGATTTCAGAAGAATACTTTTAATACTCTTCGAAAATCTCTTCAAACCACGTCAGTTT
>Locus:intergenic283_1:182397-182331(-)
GCCTTGTTCTTCATTTATCTGGATGATTTCAAGCCCTTGAGCTGTAAAACCAAGCGGATCGCTAATC
>Locus:intergenic389_1:231278-231230(-)
ATAGTTCACGAATTTTGTCAAAACTTTACATTTTCTTCAACCGCTGTAC
>Locus:intergenic389_2:231348-231261(-)
TTGGTCGTGAGCTTGGGGTCTTTTCTAGCCTATGATATAGAACTAGTACTCAATTCCTTTTTATTATCCCATAGTTCACGAATTTTGT
>Locus:intergenic455_1:272995-272941(-)
TGTGTCAATTGCACCAATTTAGTAAGAAAGTATAAAAAAAGAACACCCCGAAAGG
>Locus:intergenic561_1:336894-336837(-)
TCTTCCAAACGAGGAAACTCTCGTAAACAAAGAGGTTTTAGAGGCCTATTTACCGTGG
>Locus:intergenic602_1:371385-371433(+)
TATGATTTACCAGATAACCACGATTTCTTAGTTCTAAATGAACCCGGCG
>Locus:intergenic611_1:378163-378121(-)
TTCGAAAGAATTCGTTCCAAAATTGCTTGGTTCGTTCTTCTCT
>Locus:intergenic629_1:389830-389794(-)
AAGCGCTTAAATGAGGATTTAAAAAAACGAAGTCCGC
>Locus:intergenic633_1:392241-392094(-)
TTCTTCTTTCAGAAAGTCTGCGGGTACTGCGAGCAGATAGGAGGGATAGGTGAAATTCTACCGTTAGTGACAATTACATACACAATCAAGTGCACACCTGTGAAGTTGGATGGAACCGTGGCCCTGCCACTCCAACGTTTTGTCAGGG
>Locus:intergenic658_1:406568-406616(+)
CGTAAGCTCAATGATTTTCACTTTAAACATGATTTTTCTTGTCTTCCTG
>Locus:intergenic658_2:406721-406790(+)
CAAGCTATCATTCGAAATCACTTTCTTCGCTACGATAGAGTTGTCCGATGTCGCGTCAAAATTATTACTA
>Locus:intergenic694_1:436204-436300(+)
GTGTTTTTCTGTTCAGATTTACCCAAAACTGGGAAATATGGGGATAAGAATAGAGATGGCTTAGGAAGCCCCTTTTTGTGTGTAGACAGTACGATGA
>Locus:intergenic708_1:447558-447597(+)
AAGTTTTCAAAGTTTCGAAAACCAAAGGCATTGCGCTTGA
>Locus:intergenic785_1:501521-501482(-)
AAGAGTATCATTCACCATTTCACAACTAAATCGAAGACTT
>Locus:intergenic803_2:509723-509621(-)
AATGGCTCTATTTTGGAAAACTTAACCTTGGGCGGTAATCATATGATTAGTCAAGAAGATATTCTAAAAGCTTGTGAAGTAGCTGAAATCCGTCAAGACATTG
>Locus:intergenic803_1:509782-509701(-)
TTGATAAAAAAGTCTTGCGCCGTCATATTAATTACCTACCCCAACAAGCCTATATCTTTAATGGCTCTATTTTGGAAAACTT
>Locus:intergenic824_1:516884-516920(+)
GCTTTCTATCCTTTTCTGACAGGATATTTGAGTAGAA
>Locus:intergenic863_1:539762-539711(-)
GTAGTGGGTAAATTCCCTATGGATATTATGGAGCCTATTTTGGGTAGAAAAA
>Locus:intergenic915_1:574222-574120(-)
GCTCTATCTGCAACCTCAAAACAGTGTTTTGAGCAACTTGCGGCTAGCTTCCTAGTTTGCTCTTTGATTTTCATTGAGTATAAACAGCCACTCTCCAGTTCAA
>Locus:intergenic959_1:600035-599966(-)
CATTGTGTTTTTAACTACAAATATTCTAAATCCTTACTTTCTACACCTTCTACATTTTATTACTACAGAA
>Locus:intergenic963_1:603549-603489(-)
AGAACTGACGAAGTCAGTAACCATACGCACGGCAAGGCGACGTTGACGTGGTTTGAAGAGA
>Locus:intergenic966_1:611723-611786(+)
TTATTTTCCTTGGAAATAGACTGGGAGGCTTTGCCAGCTGATGAACGACTACAGAAACGTCAAG
>Locus:intergenic976_1:623806-623869(+)
ATCATACCCATATTGTATCATAAAAAAAGGCTAATGGAAACGAGAAACAGAGGAATTTATAGGA
>Locus:intergenic1036_1:663672-663735(+)
AATATTTTTAAAATATCTTGGGACTTTAATATAACATTATCTGAAAAATTAAACTATAAAAGAT
>Locus:intergenic1041_1:665822-665744(-)
TCTTTATCAAATAAACGTCTTAAAAAAAACAATAACATTAAGCATATAACCGTTAGCAAGATTGTTTCAATATTATTGA
>Locus:intergenic1043_1:668140-668083(-)
ACTAGTGAGAGAGTCTGGCCAACAGAAGCCACGAAAAAAGGAACCTGCCAACAGCAAG
>Locus:intergenic1090_1:698886-698922(+)
TTCGAACTCTTTTTTTGCTATAATGAGGGGAGAAAAA
>Locus:intergenic1141_1:726081-726045(-)
CACGTTTCTCATAAAAATGAAAAAAGTCTGACGATTT
>Locus:intergenic1168_1:738442-738478(+)
CTGAACTGTATTGTTTGCTGGAGGGAAATTTGGTATA
>Locus:intergenic1205_1:765207-765174(-)
ACGTGTTTCTTGAAGGAGAGAGTCGAGTCCGAAC
>Locus:intergenic1209_1:767273-767225(-)
TCATTAATTCTTGAACAATTTCTGTCTTTCTTCTTTCTCTTTTTCCTCC
>Locus:intergenic1208_1:767358-767400(+)
CAGATAAGGACCAAGAGCTTAAAGCTGAAATTCAATCCATTTT
>Locus:intergenic1227_1:776929-776842(-)
TTTACAAGATTTTCTCCAAACGTATCGTCTCGTAAACCAGGCCCCAGCAAGACAACTTCTGCCTTCTCCAATTGCTCTTGTAACAATT
>Locus:intergenic1233_1:781428-781392(-)
CAGCTGGAGCTAGAAATCAAAGCCGACTACAACAGAT
>Locus:intergenic1277_1:809779-809743(-)
TTGCTGTTTCACTTTCAGAATAAGGAACCGGAGAAAT
>Locus:intergenic1276_1:810827-810917(+)
TGGTCGCTTTTCATTATAGGTCATATGGGACTTTTTTTCTACAATAAAATAGGCTCCATAATATCTATAAGGGATTTACCCACTACAAATA
>Locus:intergenic1350_1:868058-868127(+)
GGTCGTGGCACTGGCAACTCCGATAACCACACCAGCAATGGAAATAATTCCATCGTTAGCATCAAGAACA
>Locus:intergenic1397_1:897920-897887(-)
ACAGTTACCGAACAAGTCTATTCTTTTGCAGGCG
>Locus:intergenic1396_1:898295-898334(+)
CGAAAGTCCGATTCAGCGTCCAAACAAAACCAAAGCAAAA
>Locus:intergenic1399_1:900826-900769(-)
GTTCGTGACAATCAAGGACAACTACCGCTCCTCGTTCCTATGAGTGAGGTTGCAGGTC
>Locus:intergenic1469_1:941605-941560(-)
GCTTTTGAACCCTTATATATCAAGAAAAAGAAAACCAGTGGAAGTT
>Locus:intergenic1477_1:950751-950691(-)
AAGGTAAACATAATACTTTCCATCTACCTTAATAATATATCCTCCCTTAACCTAACTGACG
>Locus:intergenic1533_1:986693-986660(-)
AGGCTATACTTGCCATGCGAAATGATTACTGACG
>Locus:intergenic1585_1:1016611-1016527(-)
TCAATTACTCTCGTGATTTACGCATATAGGTTACGACTACCTTTTTGGACTTTAGAGTTTGATGCCCTCTTATCCGCTATATACG
>Locus:intergenic1591_1:1021971-1021887(-)
TTTTTACCAGAATCATTCGCTAATTGTTTTTTTAGGGCGATTGATTTTTACTTCCGTCGCATCAATCATTACCGTGTCCTCAGAA
>Locus:intergenic1700_1:1093919-1093967(+)
TTATGTAGTATTAACAGAAGTTTAGTGGGTGAGATTTTTATTATTTTCC
>Locus:intergenic1736_1:1115773-1115818(+)
TATAGGATAATCATTGCTATTTCACAATACAAACACTATATATTGT
>Locus:intergenic1762_1:1129923-1130034(+)
ATACTACTATTGTTTGAAGAAGTCAACAGCTTTTGTTTGTTTTTGTTATTTATTTTTTACTTTTTTATAAAACTTCTATCTCAAACCCTAATTCTTCAACCTGATTGGCTTC
>Locus:intergenic1855_1:1199129-1199075(-)
ATACTCTTCGAAAATCTCTTCAAACTACGTCAGCTTCCATCTGCAACCTCAAAAC
>Locus:intergenic1925_2:1236184-1236130(-)
GAGGTTTTAGAGGCTTATTTACCATGGACTAAAGTTGTACAAGAAAAGTGCAAAT
>Locus:intergenic1925_1:1237051-1236961(-)
GTGCTAGAGAGTGATAGTCAGCTGACTTACTATTGGACTTTTTTGTCAGGTAAAGCAGAGAAACAAGGGATTACGCTTTACCACCATGATC
>Locus:intergenic1940_1:1248125-1248173(+)
ATCTCATTACTTTTTGATAAAAAATGGGACTGGGCATTATCCCAGTCCC
>Locus:intergenic1994_2:1277185-1277254(+)
GAGCTGACTTCGTCAGTTCTATCTGCAACCTCAAAACAGTGTTTTGAGCTGACTTCGTCAGTTCTATCTG
>Locus:intergenic1994_1:1277188-1277338(+)
CTGACTTCGTCAGTTCTATCTGCAACCTCAAAACAGTGTTTTGAGCTGACTTCGTCAGTTCTATCTGCAACCTCAAAACAGTGTTTTGAACTGACTTCGTCAGTCTTATCTACAACCTCAAAGCTGTGCTTTGAGCAACCTACGGCTAGCT
>Locus:intergenic1999_1:1282192-1282093(-)
AGAGGGGTTCATATCCTTTTTGTGAAAAGAAGTTTATACTCAATGAAAATCAAAGAGCAAACTAGGAAGCTAGCCGCAGGCTGCTCAAAACAGTGTTTTG
>Locus:intergenic2056_1:1327269-1327305(+)
TTCTTATCTATACTTTGCTACTTCTATTATACAAAAA
>Locus:intergenic2072_1:1336943-1337000(+)
CTCAGTTACTTGTCCACTCTTTCCATCTACATTATAAGTTATCGTTGTAACTGTTTTC
>Locus:intergenic2072_2:1337347-1337392(+)
CCCCATTGTCAGCGTCATCATACTCTATTCCCTCTTCTTTATCTCT
>Locus:intergenic2105_1:1358318-1358285(-)
AGAAACCATCCAGGATCTAAGCTAAGGCAAGGAT
>Locus:intergenic2109_1:1362196-1362100(-)
AAAGGGAAACGTCAAGCTCTTCTTGCCCAATTTGATTCAGAAGAAGTTCATCATCAAGTAGAAGAGAGCATTTGCCCTGATTGTCAGGGAGATCTAA
>Locus:intergenic2172_1:1396505-1396655(+)
CAATCCTTGTATGACATCTTGGAGTTGATTCATGACATCTTCCAAAGTTCGAAAGGCTTTATTCTTAAATCCACGTTTACGAATCTCTTTCCACACTTGTTCAATGGGTTCATCTCTGGTGTGTATGGAGGAATAAAGGTAAAACCAATAT
>Locus:intergenic2264_1:1451288-1451378(+)
AACAAGCCTGAACTTCTTCCTTATTTTCTGCTAAAAAAGCAAAATGAACAGGATCTTGTGTTCCCTGAGTCAGCCAAAAATCACCACCAGG
>Locus:intergenic2317_1:1483173-1483122(-)
AATAAAAGGACTAAGTGTTTGAGATTTGTCTTCAAACATATGCAATTATTCC
>Locus:intergenic2336_1:1496508-1496562(+)
AATGATATCAAAGAACTCCGTTATCTTGTCGGAGTTTTTTGTCTTTTCTTTTACC
>Locus:intergenic2344_1:1503241-1503334(+)
TATGGGTATAAAAATCTCATACTCTTCGAAAATCTCTTCAAACCACGTCAGTTTCCATCTGCAACCTCAACACACTATTTTGAGCAACCTGCGG
>Locus:intergenic2367_1:1514098-1514059(-)
TCGGAGATGTTTTATGGTTATGAGAAGAACTTTAGATCTT
>Locus:intergenic2388_1:1529436-1529481(+)
GAAAAAAAATCTTCTTTGTCAACAAATTTACTTTCTTGTTTTAAAC
>Locus:intergenic2404_1:1536333-1536381(+)
TTACGAGGCTACCCTGCCTCTACTCTTCTTTTTCTATTATTATACCCTT
>Locus:intergenic2500_1:1592974-1593016(+)
AATCTCTTCAAACCACAGTCGCTTCACCTTGGATTATATAGGT
>Locus:intergenic2503_1:1597215-1597155(-)
CAAATAAAGATGGAATCAAGAGTTATCGTATTCCAGCACTTCTCAAGACAGATAAAGGAAC
>Locus:intergenic2502_1:1598265-1598304(+)
CTTTCTTTTACTACAGTTCATTTAAATGACAAAAATGAAC
>Locus:intergenic2541_1:1623962-1623929(-)
CCATACCTAAACTTTGAGACACTAGGCTCAAAGT
>Locus:intergenic2621_1:1695732-1695681(-)
AAACAGTGCTTTGAGCAACCTGCGGCTAACTTCCTAGTTTGCTCTTTGATTT
>Locus:intergenic2784_1:1790876-1790927(+)
AATGCCAAACTGGAAGCGACCAATAATCTCATCAAACTTATCAAGCGCAATG
>Locus:intergenic2796_1:1799470-1799590(+)
TTCTCTCCAAATCAGCTGATTCAGATAATAGTAAGCTATCCTATATTGTACCACTTTTTTAGCAATTTGAAAACAAAGGAAACGTTTTCCAAAATAAAAACCCTATTTTATCCACCATATC
>Locus:intergenic2807_3:1809122-1809065(-)
TCCTTTTATATTATTAACGCGGGATGGAGCAGCTCGGTAGCTCGTCGGGCTCATAACC
>Locus:intergenic2807_1:1809507-1809462(-)
CAGGCGGTTAGAGGTTCGACTCCTCTAGGGTGCATTTTTCTATTTA
>Locus:intergenic2807_2:1810146-1810098(-)
AGAGCATCTGCCTTACAAGCAGAGGGTCAGCGGTTCGATCCCGTTAACT
>Locus:intergenic2806_2:1810700-1810754(+)
AATGGGCGAACAGCCCAACCCTTGGGACCGACTACAGCCCCAGGATGCGACGAGC
>Locus:intergenic2806_3:1814156-1814255(+)
CGGTCGTACTCCCCAGGCGGAGTGCTTAATGCGTTAGCTACGGCACTAAACCCCGGAAAGGGTCTAACACCTAGCACTCATCGTTTACAGCGTGGACTAC
>Locus:intergenic2806_1:1814746-1814779(+)
CGATCACCCTCTCAGGTCGGCTATGTATCGTCGC
>Locus:intergenic2842_1:1831179-1831230(+)
TTCAAAAAACAAACTAGACCATTATCTGCAAATAGAAAGTTTCAGCCAAGTT
>Locus:intergenic2920_1:1876890-1876935(+)
TGTTTATTATACCAAATTATAGACAAAAAGAGAAAGAAAACCGAAC
>Locus:intergenic2965_1:1910538-1910490(-)
AGAGACCGAAAGGTGTATCCGATGGACAACAGGTTGATATTCCTGTACT
>Locus:intergenic2964_2:1911767-1911821(+)
GATGTGGGTAACAGGTATTACCTGTTGGGTTCCCCCATTCGGAAATCCCTGGATC
>Locus:intergenic2964_3:1912903-1912984(+)
CGTGGACTACCAGGGTATCTAATCCTGTTTGCTCCCCACGCTTTCGAGCCTCAGCGTCAGTTACAAGCCAGAGAGCCGCTTT
>Locus:intergenic2964_1:1913602-1913683(+)
ACTCACCCGTTCGCAACTCATCCAGAGAAGCAAGCTCCTCCTTCAGCGTTCTACTTGCATGTATTAGGCACGCCGCCAGCGT
>Locus:intergenic3012_1:1940039-1940096(+)
TATTTTACCATATATATATCAAGCGCTATTTCTAAAAAATCTTTTAAAATTACTTCAA
>Locus:intergenic3025_1:1944836-1944782(-)
GTCCGCTGTGTAATTCTTGGTCTTTTTGTTTGCGCTTTCGCATTATATAATAAAC
>Locus:intergenic3068_1:1969774-1969882(+)
AATATAAAAAAGGAACGAAGAATAACAACGTTCCTAACACTATACTATACCGGCGGCCGGGGTCGAACCGGCACGTCCTTGCGGACACTGGATTTTGAGTCCAGCGCGT
>Locus:intergenic3069_1:1970822-1970672(-)
GGGAGAGCATCTGCCTTACAAGCAGAGGGTCAGCGGTTCGATCCCGTTAACTCCCATTTTAGCGGGTGTAGTTTAGTGGTAAAACTACAGCCTTCCAAGCTGTTGTCGCGAGTTCGATTCTCGTCACCCGCTTTGAACTTTGTTCTTTGTA
>Locus:intergenic3068_2:1974388-1974424(+)
TTCCGACTTCATGTAGGCGAGTTGCAGCCTACAATCC
>Locus:intergenic3080_2:1985009-1985066(+)
ATATTATACACATCCAGTTTAGCTAATTCTGCTAGGATAGGATGCTCTTCTGCCCTAT
>Locus:intergenic3080_3:1985027-1985123(+)
TTAGCTAATTCTGCTAGGATAGGATGCTCTTCTGCCCTATCAAAGAGTGAAATCTGTTCAGTGACAGCACTAGTTTGTCTCATGGGAGGAGGACTCT
>Locus:intergenic3080_1:1985697-1985775(+)
TTGAATACTGGTATCTTCTGCCATCTGAATCGTATTTGGAATATAGGTCTGAGCCCCCATAACCTTTTCAACGACAGCA
>Locus:intergenic3093_1:1994425-1994332(-)
AGTGAAGAAAGTAAGGGAGATACGACACCTCCCTACTTGCCTTCTTTATCTTATTGTACGATGAAACGTCTGCATCTCTTTAGAGATTTATGGA
>Locus:intergenic3134_1:2024418-2024463(+)
AATAATATCCTTGTAGCAAGCAATTTTTCTCCTAGACTTGAAATAA
>Locus:intergenic3174_1:2049082-2049163(+)
GGTGTTCAGCGCACGACTTTTAAAGAGATGTTAGCTGTATTAAAAACAGCTTATCAACTTAAACACGCAAAAGGTGGACGAA
>Locus:intergenic3241_1:2100476-2100443(-)
GCAAAACGACGATTTAAATCGTCGTTTTTTTGTA
>Locus:intergenic23_1:16379-16322(-)
GAAAGCTCTATCTCTAGAGCGGTCAGAGGGATGTCAAGACCTGGTAAGGTTCTTCGCG
>Locus:intergenic60_1:40235-40304(+)
ACTATAAATGATGAATCTGAATCAAAATTATTTTGCGCATGTAAAGAGGAGTCTTATAGTAACGAGTCAA
>Locus:intergenic125_1:85170-85113(-)
TTCATAATCTACTCCTTTAGGGGACTGATTTTTTCTTATACTCTTCGAAAATCTCTTC
>Locus:intergenic167_1:109276-109228(-)
AAAGATACTATTTTTATGCTATTTGAGGTATTAGAAAGGTTTTCATCCA
>Locus:intergenic184_1:117946-117988(+)
AAGGATTTATCTAAAAATACTATGAAATTGGACGTCATATTTT
>Locus:intergenic200_1:130698-130743(+)
AGTTCTTGCTCAATCAATCCAAAGAAATGGTCGGCATTCTTCTCTT
>Locus:intergenic211_1:138598-138478(-)
AGGTTTTACCCTCAGAATCTTCGATACCGTTTGTTCGATTTCATATGTATTAAAACTACCAATTTTCTCATCATAATCTGTCGGAAGCGCAATAATATAATAATCAATATTATTTTTAATT
>Locus:intergenic283_1:182608-182560(-)
CAATCAACATGCGCTCAGCAGCCACTGTTGTCAAGCGTTCATCCTGATA
>Locus:intergenic299_1:193010-192953(-)
AGGCTAGCTCCACAAGAAAACCGACGCGGTGTTGCGTGGCAATGCAACCGAGCGTGTC
>Locus:intergenic388_1:230877-230931(+)
GCTCTATTTCAGGATTTTTGGGACTATTCTAAAAATAATTTTTCGATATTTTTCG
>Locus:intergenic389_1:231195-231126(-)
TTCTATCAATTTCATAGAAATTTTGATTTCGTAAACGAAGAGACAATCTTACATGTCACTTCTCATTTAA
>Locus:intergenic454_1:273079-273148(+)
TCAACGTTTCAAAGCACTCAAGGGTTTACCCTATGGGTGCTTTTTTCTATACTTTCTAAAAAAGTTTACC
>Locus:intergenic481_1:283611-283500(-)
TTCTACGATAACATACTTTACTTTATTGTTTTTTTAAATAACAGCAGTTCCCTGTTTATCAACTATTCGAACTACTTTCTATTTTGCTTCATACCCTACATAGCGAAAAAAT
>Locus:intergenic489_1:290777-290735(-)
CCTTTTTTAAAAGAAAAATCCGAAGATATTTGGCCTTCTTCGG
>Locus:intergenic532_1:315251-315314(+)
AAATTAAAAAGATTAAGCAAACGCTTGCACAAAATTTTAAAAAGTGCTATCATAGACTATAGAT
>Locus:intergenic546_1:323661-323700(+)
TATGGAAGGGGACTACAATATAACTCTGGCATTCTTACAG
>Locus:intergenic597_2:367722-367656(-)
AGTGTCTGCAAAATCCCAATCGATAATCTTTGTTTTTTTCGCTTCTGGAAAATATTTTATAGAGTTT
>Locus:intergenic597_1:367925-367847(-)
ATTAAGATTATTTCTTCTAGTTCAGGGTGTTCATACACCAAACTCCCTACTACTCGATCTAGGATATCTACCGTGTCCC
>Locus:intergenic602_1:370703-370736(+)
AAAAAACGCATAGTATCAAGGTTTTTCTGTACTG
>Locus:intergenic602_2:370909-370969(+)
ATTTCCGATTTCAGAATCCCAAAGAAGGACTCCATCATACTATTGTCTGGGCTGTTTCCCT
>Locus:intergenic709_1:448496-448436(-)
TCGCTGAAACTTCTATCGTCAAGAAGAATCATCAAATTCCTCGTATTATCAACCAAAAAAT
>Locus:intergenic780_1:497193-497253(+)
AATAAAATCGATTTCGACTCCTCGTGTCGCAATTTACATAATAGAAAACTTGTCCGAAACG
>Locus:intergenic785_1:501671-501584(-)
GGCACAGACTGCTCAAAACACCGTTTTAAGGTTGTGGATAGAACTGACGAAGTCAGCTCAAACACTGTTTTGAGGTTGTGGATAGAAC
>Locus:intergenic790_1:504557-504608(+)
TTCAAACCACGTCAGCGTCGTCTTACCGTACTCAAGTACAGCTTGCGGCTAG
>Locus:intergenic823_1:516569-516506(-)
CACTACAAGAAATACTATACATATTATAGTCGAAACTATCTTTTTCTTATCCATAATTATTTAC
>Locus:intergenic862_1:538454-538496(+)
CTAAGTTCGAGAAAGGACAAATTTCGTCCTTTCTTTTTTGATG
>Locus:intergenic863_1:539582-539534(-)
CTGGTATGCCTACTAGAATTCTCCTTAGAAAACGTCGTTTTAAGTGCTA
>Locus:intergenic922_1:577389-577425(+)
GAGAAAACGTCTAAATCATGTTATAATGAAGCAATAG
>Locus:intergenic967_1:612309-612276(-)
AAACCTCTAAAACCTCTTTGTTTACGAGAGTTTC
>Locus:intergenic972_1:615262-615319(+)
TTTGAGGTTGTAGATGAAACTGACGAAGTCAGTAATCATATCTACGGCAAGGCGACAC
>Locus:intergenic973_1:615355-615319(-)
TTTACACTCTGCGAAAATCCAATTCAAACTTCGTCAG
>Locus:intergenic976_1:624103-624205(+)
GAGCAATTTTATAAGGAAATTGACTTTATGCACCGCAAGTGGCCGGATGTTCGGAAGTATCTGGTTTATTTTCAAAATTTTACCAACACCCATGAAAAGGTGG
>Locus:intergenic1040_1:666239-666335(+)
CGCAAGATGGTAGCAGGAAAATTATCCACTGGAATGAGGCAACGAATGCTTTTAGCACGAGCTCTTATCAACAACCCCGCTGTACTCTTTCTGGATG
>Locus:intergenic1053_1:673479-673434(-)
GACCAATACAGTGACTCTTACCAAGCTCTTCTTGACGGACGTGGAG
>Locus:intergenic1202_1:764338-764398(+)
TTGCCCAGCCGATTTATCCACTACCTCAAAACAGTGTTTTATACTCTTCGAAAATCTTTTC
>Locus:intergenic1259_1:797262-797172(-)
ATAAGAATCGTGTTGGTATTGCCAGCCTTGGTCACTATGGAGAATCGTATTCTCGTAGTGCTTCTCTGTGAATGCCTGTTCCAACATTGTT
>Locus:intergenic1276_1:809806-809860(+)
TCAAGTCTTCCGAATAACTCAAAAGCTTGTTTAAAATCTCTTTATTGGTTAAGTG
>Locus:intergenic1277_1:810767-810683(-)
ATTAAAGACCCTAATATCCAGATTTTAGACATCATCAATAAAGATACACACAAGGAAATCATCGCCAAACTGGACTACGACGCCC
>Locus:intergenic1464_1:940079-940139(+)
TTGCGTAGCAGAAAGCTTACAAATAAAATTGAATATAGTAAAATAGGATTAGAATTATTAA
>Locus:intergenic1532_1:986422-986467(+)
GATTCACATGATACAGAGCGAATCCTGTGGACGGCCAATGAAGATG
>Locus:intergenic1585_1:1016523-1016478(-)
TATTATCACGTTCCTGTTCGTAGAGCCACGATTTCGCTATCCCTTC
>Locus:intergenic1584_1:1016885-1016984(+)
TCAGTTTTAGGGGATAAAAAAGGGGCAATAGCGATTCGAGAAAGATTATACTCTTCGAAAATCTCTTCAAATCACGTCAATATCGCCTTGTCGTATGTGT
>Locus:intergenic1690_1:1082359-1082416(+)
TCCACAACCTCAAAACAGTGTTTTGAGCTGACTTCGTCAGTTCTATCTACAACCTCAA
>Locus:intergenic1693_1:1083878-1083839(-)
TTCCTCCTTGAAATAAAATTTATATATGTTACAAAGACCT
>Locus:intergenic1741_1:1118555-1118501(-)
AGTATTGCGAACTCACAATTATTTCTACTTTACCATAATTCTATAGGAGTATCGC
>Locus:intergenic1743_1:1119696-1119612(-)
ATTATTTTGTTGTTTCTAGTTTACTTTTTGATGGTTAAGAGTGGTGGAGAATTATACTCAATGAAAATCAAAGAGCAAACTAGGA
>Locus:intergenic1765_1:1130974-1130917(-)
GTAATGATTGATGCGACGGAAGTAAAAATCAATCGACCTAAAAAAAGAATTAGCGAAT
>Locus:intergenic1832_1:1188455-1188494(+)
TCAAAGGCTTCTGGTTTCCAAGGAAGGATACAACCAAGAA
>Locus:intergenic1843_1:1192239-1192131(-)
AGTTGCCAGATTTTGCAAGGTGACTTTGTCATGACTGTGTCCATCACTGCTGATAATGTGAACTTTCAAGTCTTTGACCAAGAGACTGGTGACCTCTATCCTCACGTTT
>Locus:intergenic1917_1:1232344-1232308(-)
GCCAGTAAAACTATGACCATTTTGGAGGAAAGCAATA
>Locus:intergenic1923_2:1235149-1235056(-)
ATTAATCAAATAGATAAAAAAATATTAAGTCAAAATTTAGGAGTAGTTCCACAGGATTCATTTTTATTGAACCGAAGTATTCTTGATAATATAA
>Locus:intergenic1923_1:1235458-1235404(-)
TATCCTCAAGCACAAACTTCACGTAAATCCAGCAAACTCAAACCGCTAACAATTG
>Locus:intergenic1925_1:1237009-1236928(-)
TTGTCAGGTAAAGCAGAGAAACAAGGGATTACGCTTTACCACCATGATCAGTGTCGAAGTGGTTCAGTAGTACAAGAATTCC
>Locus:intergenic1925_2:1237135-1237033(-)
TACTATTTGGAGCCCCTTTATAACCTCTTGCGAGAGAGACTATTGACTCAGCCCTTACTTCATGCGGATGAAACTTCTTATAGGGTGCTAGAGAGTGATAGTC
>Locus:intergenic1975_1:1270670-1270622(-)
ACTTTGAAAAGTTACGGAAACATTATTTTCTATGTGACAACATTGTATA
>Locus:intergenic1992_1:1275617-1275671(+)
CCCAAACCTAGACACGAAAGTACAATACGCTTCTTTTTACATGATACGTTTTGTC
>Locus:intergenic2025_1:1304771-1304720(-)
TTACTTGTCAATCTTGTTCTTTATTCTATCATAAAGTATCTATTAGCGCAAA
>Locus:intergenic2072_1:1336730-1336766(+)
TTTCTTCAATTGTTCCATCACGTTCATCTACAGTATA
>Locus:intergenic2112_1:1364522-1364612(+)
CCCACTACAGTTGACAAAGAGCCATTAATTCTCATTATATATATCAAAAGACCGCAGCTTGAAAACTACGGTCTAATTTTTTGTCCAAATG
>Locus:intergenic2113_1:1364700-1364622(-)
GGTTACAGAGGATTAAAAACTGTAACTGGGATTAAAACGGGAACATTTGCTAAAAAGAATAAATTGAATAATAGTTCCA
>Locus:intergenic2200_1:1410661-1410742(+)
AGTATTTTTGTAAAAAGATTCTACCATATACAAATAAAAACCGTAGCTATCAAAAGAGATAAACTACAGTTCTATATGTTTA
>Locus:intergenic2223_1:1423728-1423674(-)
GTTAAGAAAAGAAGTGATGTTGTTGATATTTTAAACAATTTATTTAAACTAAAAA
>Locus:intergenic2222_2:1423699-1423738(+)
AATATCAACAACATCACTTCTTTTCTTAACCTGATAAGTC
>Locus:intergenic2222_1:1423746-1423779(+)
CTAATTTTGGGGCTACGATTATATTGTCCTCAAT
>Locus:intergenic2222_3:1423750-1423786(+)
TTTTGGGGCTACGATTATATTGTCCTCAATATCGTCT
>Locus:intergenic2240_1:1436266-1436317(+)
CGCTCTAACAAACGCACAATCGTTGATTTTCCTGATCCAGATGGTCCAACAA
>Locus:intergenic2256_1:1448372-1448405(+)
TTTATCATTTTTATTTTAATTTCTTGGATGAGAA
>Locus:intergenic2265_1:1451438-1451291(-)
TATAAATTGGCTTTTAAGACTAGTTCTCTAATTAGTTTTCTATCCCCGAACAGCCCTCATCCTGGTGGTGATTTTTGGCTGACTCAGGGAACACAAGATCCTGTTCATTTTGCTTTTTTAGCAGAAAATAAGGAAGAAGTTCAGGCTT
>Locus:intergenic2307_1:1478045-1478012(-)
GGAAACATAGATAAATCTGTAGGAAATTTCTTAC
>Locus:intergenic2338_1:1498367-1498427(+)
ATTGTTTGTACTTATTCTAAATTAGGCGAACAAGAAAGATTAAAAGCAATAATTTCGCTGT
>Locus:intergenic2338_2:1498994-1499027(+)
TTTTTCCTGTATTGTGCTAGCCAGTTAAGAAGTA
>Locus:intergenic2342_1:1501020-1501059(+)
CAAAAGTTAGATTTTTTCTGTCTAACTTTTGGGGGGCAGT
>Locus:intergenic2366_1:1515285-1515336(+)
CTATACTATGCGTTTTTTAATTTTAGAGACCTTCTCTCTAGCTTTCAAAAAA
>Locus:intergenic2411_1:1539440-1539359(-)
CACTATAGATATTATGGAGCCTATTTTATTGTAGAAAAAAAGTCCCATATGACCTATAATGAAAAGCGACAAAACAACTCAT
>Locus:intergenic2500_1:1593698-1593749(+)
GAGTTGTTCACATCTTATTTCAATCTACTATATTTTATAGAACAGACTACTC
>Locus:intergenic2537_1:1622022-1621926(-)
TCGACTTCGTCAGTTTTATCTGCAACCTCAAAGCTGTACTTTGAGCAGTCTACGGCTAGCTTCCTAGTTTGCTCTTTGATTTTCATTGAGTATAAAA
>Locus:intergenic2540_1:1623913-1624063(+)
TTTCAGGTATTCGGAAACTTTGAGCCTAGTGTCTCAAAGTTTAGGTATGGAATTTTGAAGAAAGTCGCTACCGTCCGTAATCACTTAAGGAAAGGCTCAAAAATATTGTTTTCAACCACAAAATCCGTTTGGTTTCCCAAGCGGATTTTGT
>Locus:intergenic2682_1:1730763-1730796(+)
CGTGAGGACGAAATTCGCGGTGCCACCTCAATTA
>Locus:intergenic2744_1:1764418-1764454(+)
AAGTCAAGCATTTTGTATCTAATCGAAAAATTTTTAT
>Locus:intergenic2756_1:1771337-1771487(+)
AAGATTTCTATAAATTCATTTAATTTCCTCAATCAATTTGTTCATATCTTATTTCATTCCGCTATAATTTCACCTTACCCTATCTTTTTCGTAGCACCCTTCAAACAGCCTATCCCCTACCGTTTGACGATTCCTCACTTCGCTCCACTTC
>Locus:intergenic2778_1:1784661-1784709(+)
TACCACAAACTAGCCACCCTGACCAGTTTGTTCTACACTTTCAGGGATG
>Locus:intergenic2783_1:1788743-1788695(-)
CCTTTTTATACCAAACAAGTTGCAGACAAGTTTGGTATCGTTTACAATA
>Locus:intergenic2785_1:1789595-1789547(-)
ACTACAAATATTATAGAGCCGAAAAAGGCTGAGATCTGGTGTCTCAGTC
>Locus:intergenic2784_1:1791043-1791076(+)
CAGTTGACAAAGAGCCTAATTTCCATAAAAATTG
>Locus:intergenic2803_1:1804446-1804413(-)
TTCTGTCTAACTTTTGGGGTGCAGTTCAATAAGG
>Locus:intergenic2807_1:1810789-1810744(-)
TCACATCGACGGGGAGGTTTGGCACCTCGATGTCGGCTCGTCGCAT
>Locus:intergenic2806_4:1812313-1812352(+)
TTCGGAGTTTATCTGAGATTGGTAATCCGGGATGGACCCC
>Locus:intergenic2806_2:1813055-1813103(+)
CTGCAGCTACTTAGATGTTTCAGTTCACTGCGTCTTCCTCCTCACATCC
>Locus:intergenic2807_2:1813241-1813196(-)
GTGGATGCCTTGGCACTAGGAGCCGACGAAGGACGTGACAAACGAC
>Locus:intergenic2806_3:1813583-1813676(+)
ACCTTAGGCGGCTGGCTCCTTACGGTTACCTCACCGACTTCGGGTGTTACAAACTCTCGTGGTGTGACGGGCGGTGTGTACAAGGCCCGGGAAC
>Locus:intergenic2806_1:1813745-1813826(+)
ACAATCCGAACTGAGACTGGCTTTAAGAGATTAGCTTGCCGTCACCGGCTTGCGACTCGTTGTACCAGCCATTGTAGCACGT
>Locus:intergenic2806_5:1814088-1814187(+)
CTTCGAATTAAACCACATGCTCCACCGCTTGTGCGGGCCCCCGTCAATTCCTTTGAGTTTCAACCTTGCGGTCGTACTCCCCAGGCGGAGTGCTTAATGC
>Locus:intergenic2814_1:1819335-1819392(+)
CTGGCCATTTCAACTTCAACTGTCATTCGCAAGCTCAATGACTTTCACTTTGAGCATG
>Locus:intergenic2904_1:1861980-1862043(+)
AGACAAACTAATAGTCACTTAATCAAAAAACGCACCATATCAAAAACTAAAAAGTTTGATATCA
>Locus:intergenic2946_1:1895174-1895324(+)
CTAACCTCGTTTTCTATCTTCTATTATACCAAAAAAGAGGAGGGGCACCTAATTTTTCGGTTTCCCCTCCTCTCTTCAATAGAGAGCTATTCTGCTATCTTTTCTATCCGATATTGCCCATCTCCTATTCCACAGTTAGAGACAGAAGAGA
>Locus:intergenic2964_2:1909488-1909557(+)
TATCCGTTGAGCGATGGCCCTTCCATACGGAACCACCGGATCACTAAGCCCGACTTTCGTCCCTGCTCGA
>Locus:intergenic2964_1:1910072-1910108(+)
TTCCAGCACCGGGCAGGCGTCACCCCCTATACATCAT
>Locus:intergenic3069_2:1971543-1971453(-)
TCCGGTGGTTCCGTATGGAAGGGCCATCGCTCAACGGATAAAAGCTACCCTGGGGATAACAGGCTTATCTCCCCCAAGAGTTCACATCGAC
>Locus:intergenic3069_1:1972590-1972542(-)
AAGGCTCGTCCGCCCTGGGTTAGTCGGGACCTAAGGAGAGACCGAAAGG
>Locus:intergenic3068_1:1973341-1973437(+)
AAAGGCACGCTCTCACCCATTAACGGGCTCGAACTTGTTGTAGGCACACGGTTTCAGGTTCTATTTCACTCCCCTCCCGGGGTGCTTTTCACCTTTC
>Locus:intergenic3081_1:1985930-1985882(-)
GAGGTCGGCAAGTACATCCAGCGTTTACAAGCTCTAGCCCAAGGAATTG
>Locus:intergenic3174_1:2049268-2049304(+)
CTTGTTCAAAGTGGTGTTACGATTTCAAGAACTCCTC
>Locus:intergenic3238_1:2095528-2095582(+)
AGGAAAAAGAATACTTTCCCCCCAAATCATTCATACCTCTCTCAACTAGATGTAA
>Locus:intergenic3241_2:2097304-2097259(-)
AGTGGCTTAATTGCTTTTAGGCTATCTGAAAAGTTCCTTGCTGCTA
>Locus:intergenic3241_1:2098072-2098015(-)
GTCAAGTTGTTAGTCTCTCAATTATTTGCAAATTTAGCAGATATTTTCTTTAGAGTAA
>Locus:intergenic3257_1:2109928-2109892(-)
TACCCTTGTAGGAAGTTTAGATTAAAAAATAACTCTG
>Locus:intergenic3284_1:2133024-2133111(+)
AGCCCTTATTATAGGGCTTTTTGTTTTAATTATTCTAATCGAGTGAGACTGGGGAAAAAACAATTTCAGGAAAAATCTAAGCCCTATA
>Locus:intergenic23_1:18645-18555(-)
CACTGCTTAGACAGACTCTTCCAATCGTCTGCTTTAGTTAGCCTACTGCGTCCCTCCATCACTACATACTCTAGTACAGGAATATCAACCT
>Locus:intergenic23_2:20135-20090(-)
GGCTATCGTCACTTAACTCTGAGTAATACCTACTCAAAATTGAATA
>Locus:intergenic35_1:27062-26960(-)
AACTGCAACAGCCAAGTCAATCGCAGGTTCATCCAATTTAACACCACCAGCAGATTTGAGATAGGCATCCTGATTTTGCAAGAGAAGCCCTGCCCGTTTTTCC
>Locus:intergenic40_1:30297-30348(+)
GACTTTTTTTCTACACAAAATAGGCTCCATAATATCCATAGGGGATTTACCC
>Locus:intergenic49_1:34861-34816(-)
CTGACTTCGTCAGTCGTATCTACAACCTCAAAACAGTGTTTTGAGC
>Locus:intergenic67_1:45358-45322(-)
GGTTGTTATTTTAAACCCTGCAACTTTTCCCAGACAA
>Locus:intergenic79_1:56247-56154(-)
TTGTTCTATATTAGCTCGCTAACGCTCGCAAACCATACGATCATTAACGTATTTTGTGAATTTTTATTTTTCTTTTTGATAATGGTCTTAGGTG
>Locus:intergenic96_1:69530-69632(+)
CTACAGATTTTAGTTGGAACTCGATTCAATTCATGTGACAACGTGAAAATCGTTAGAGCATTTTATATAGAATATACATGGGAATGTAGCTTACTCCCATTCC
>Locus:intergenic151_1:99112-99070(-)
CAAGTACAGCCTGCGGCTAGCTTCCTAGTTTGCTCTTTGATTT
>Locus:intergenic184_1:118046-118112(+)
TATTTAAACCAGTTACTCTACATTTTACAAGCGCTAAGAAATATGCTAAAGTTCGTAAAACAGATGT
>Locus:intergenic201_2:131676-131625(-)
CTAGTCGTTCAGGCAAAGTTGGATTCCCCCGCTCCTCCTTGTCCTCATTGTC
>Locus:intergenic201_1:131751-131718(-)
AAGAATACCACAGATTTGCTCGGATTGGAAGACA
>Locus:intergenic210_1:138569-138662(+)
ACGGTATCGAAGATTCTGAGGGTAAAACCTAATGGAAAGATTATTTTAAAGTCAACAGTTCCGATCGGCTTTTCAAACAAATTAAAAAGGCTGT
>Locus:intergenic211_1:138762-138681(-)
GTCTCATCTCCAACAACTATGCGACTTGGATATAAATTATCATATATAGAACAACCTTCTCTCAAAAATTCAGGGACAAAAA
>Locus:intergenic211_2:138967-138913(-)
TTATTACAACTTCAGCATTTAAGCTTCTCCTCTCAGCAAAAGAATCTAGTTCATT
>Locus:intergenic298_1:192902-192962(+)
TTCTATTATGGTGCTGTAAATTACAGCCTTAGTTTTGATGCAAGAGGTTGCGACACGCTCG
>Locus:intergenic388_1:230211-230361(+)
AGTGTTCGGAGATTTAAGTTTAAATTGAAGAAACTAACACAGAGGAAATGGAGTATAGACCTAACAAGACGTATTGAGCAACTGAATTTGTCTATTCGAGGATGGATAAACTATTGCTCATTGGGAAATATGAAAAGTATAGTCGCCAGCA
>Locus:intergenic390_1:231530-231572(+)
CTAAACTTAGGAGTCACCCAATCAGGTGGCTTTTTTGTTTGTG
>Locus:intergenic457_1:273437-273404(-)
CATCAACAAGCCTTTACATGCCGACTATCTGAAC
>Locus:intergenic481_1:283706-283607(-)
GTCATATCTAAGTTTTCAGCACGCTTATCCTATTTTATAAGCCTCAAACCCAAATATAAAACGCATTCTTTTTGCTTTTTTACTATTGTATCGTATTCTA
>Locus:intergenic499_1:295247-295196(-)
CTTTTCTCCTTTCTTTTTAGGTTTACCGGTTTACTTTATATTCCCCATTGTA
>Locus:intergenic528_1:312974-313022(+)
ATATCAAAACCAGTCCTGGAAAAACGTGGACTGGTTTCGTGTTTGGATT
>Locus:intergenic603_2:370997-370928(-)
AAGGGAATTCAAGCATCCATGTCACGTAAGGGAAACAGCCCAGACAATAGTATGATGGAGTCCTTCTTTG
>Locus:intergenic603_1:371009-370970(-)
TTCCTAGAGAGTAAGGGAATTCAAGCATCCATGTCACGTA
>Locus:intergenic603_3:371306-371237(-)
GACGTTGGCAAGAAGGCAGAGAATCTCATTCAAGGCCAATTTGAAGGCTCTAAAACAATGGAAAAGTGCT
>Locus:intergenic611_1:378246-378189(-)
ACTTCTAAAACATTTTTAGAAATCGATTTGACTGTCCTGATCGATTTGTCCTGTTCTT
>Locus:intergenic658_1:406894-406978(+)
AAAATCGTTCTTGATCGCTTTCACATTGTACAACATCTTAGCCGTGCCATGAGTCGTGTGCGTGTCCAAATCATGAATCAGTTTC
>Locus:intergenic687_1:429173-429053(-)
TTGGATAAAATCGTTGGAAAGCATTCAGAATATACCTACCAACTCTTGACACGCTACCCTAATCCTCAGAAAAGGATTGAGGCAGGATTTGATAAGCTGATAGAAATTAAGCGATTGACCG
>Locus:intergenic781_1:497259-497151(-)
TATTGTCGTTTCGGACAAGTTTTCTATTATGTAAATTGCGACACGAGGAGTCGAAATCGATTTTATTTCGACGACGAGTTAGTAAGGAAGCTAGGCAAACGCCATAGCG
>Locus:intergenic809_1:513162-513114(-)
GCTATCACATATCATTTTGACAGGCGAAACAATATTAAAGAAACTCCCC
>Locus:intergenic817_1:515048-515012(-)
TTTGACAAGTTTAGTATATCATCGTTTTTTAAAATTT
>Locus:intergenic882_1:553952-554021(+)
GATTTGAGACGTTTGCTTCAAGTCTTTTTCTTTTGTCCGAAACAGATATATAGTTTCAAACTATATCAAA
>Locus:intergenic901_1:565378-565321(-)
AATCCCCATAATCGTCTCGATTTCTTCTTCCATTGCTTCCAGATAATCACTCGTAGGC
>Locus:intergenic915_1:574242-574185(-)
AATCTCTTCAAACCACGTCAGCTCTATCTGCAACCTCAAAACAGTGTTTTGAGCAACT
>Locus:intergenic974_1:622395-622449(+)
TTCATTTTACTATATTTTAGGAGGTTATTGGCCATAAGTACCAATCCCATGTCAA
>Locus:intergenic975_1:622510-622426(-)
CAGATAAAGGCTTCTTTGGGTTACAAGAGATGTAATCTGAGAGGGAAGCGTCAAGTGAGAATTGACATGGGATTGGTACTTATGG
>Locus:intergenic974_2:622684-622744(+)
GAAAGTCTGTCTGTGTTTTCTGATATTTGGTATGGTGAAAACGATAATACCAGCCATCAGG
>Locus:intergenic1003_1:646297-646219(-)
AAAAATTCCCATTTTTTCGTTACTATTATTATAACACAAAAAGGTCAGTCAGAAAAATGTGACCTCTTGAGGAGGCTGG
>Locus:intergenic1038_1:664534-664597(+)
TCTAGAACTAAAGGTTACTATTCGTTATTTTATAATGAAGAGTATAATAAAATACAGAATAAAA
>Locus:intergenic1041_1:665795-665747(-)
AACAATAACATTAAGCATATAACCGTTAGCAAGATTGTTTCAATATTAT
>Locus:intergenic1042_1:668054-668111(+)
GGGTGGAGACTACCCATTTTTCGTGGAACCTTGCTGTTGGCAGGTTCCTTTTTTCGTG
>Locus:intergenic1052_1:673788-673821(+)
TCCCTAGTTCAATATCGTAGCGTAGCCTTGGTAA
>Locus:intergenic1154_1:732817-732871(+)
TCCTCCAACTTGAGAAAATCCTTGGAACGTGATAAAATAAAGGATAAGGATTTTT
>Locus:intergenic1190_1:755384-755438(+)
ACATTTCTTCTCTCAATTTTTCGTATTTCTTCACTATTTTACAAAAATCAGCAGG
>Locus:intergenic1208_1:767255-767315(+)
ATTGTTCAAGAATTAATGACTGAGTTTTCGTTAGATCTTCTTCTAAAAGCCATTAAACTAG
>Locus:intergenic1208_2:767351-767402(+)
GACAAACCAGATAAGGACCAAGAGCTTAAAGCTGAAATTCAATCCATTTTTA
>Locus:intergenic1226_1:776852-776909(+)
AGAGCAATTGGAGAAGGCAGAAGTTGTCTTGCTGGGGCCTGGTTTACGAGACGATACG
>Locus:intergenic1239_1:783568-783520(-)
TTTTCCGAGTTTTCCGCTCGTGTTCAAATCAAAACACACGCTCTACCTT
>Locus:intergenic1347_1:863853-863802(-)
GCTGGCTTCCTAGTTTGCACTTTGATTTTTATTGAGTATAAAAGTAAAAAAG
>Locus:intergenic1350_1:867485-867533(+)
ATTTCTTGTATTCTAAATGCTGAAAAGTTGTCCGAGCAGGAAGGTAACT
>Locus:intergenic1352_1:869197-869242(+)
AAGTATAACACAGAGGTGTTTTCTTATGCCTACAAGAGCTATCGGC
>Locus:intergenic1442_1:929105-929165(+)
ATATTATTCAGTTCTTATTTCATTTTGTTCTACAATCCTGTTGAGAAGACACGTGTTCATA
>Locus:intergenic1477_1:950790-950754(-)
ATCTTTTGTTCGTACATTTTCTGCATGAGCTTGATCT
>Locus:intergenic1477_2:950844-950781(-)
TGCACTAGCTCCTTTATCGTCTTTACCATGTTCTTGTTTTTGGCGATTGATTTCATCTTTTGTT
>Locus:intergenic1489_1:956842-956788(-)
TCCTGCGTTATGACCTCCTCATGCTCAATAGTAGTCCGAAGACTACCTATCGACT
>Locus:intergenic1493_2:959896-959836(-)
GCTTCATTGCGCAAGATTTTAACAATCTCAATATCATCACTGTTCTTAAGGGAAGAACACA
>Locus:intergenic1493_1:960182-960149(-)
AGAATTCTCCTTAGAAAGCGTCGATTCAAGTGCT
>Locus:intergenic1532_1:985639-985726(+)
CCTAAGAGCGATGATTTCTTTGGTGGTGATTTACAGGGGATTATTGATCATATGAATTACTTGCAAGACTTGGGTATTACTGGACTAT
>Locus:intergenic1584_1:1016475-1016556(+)
GAAGAAGGGATAGCGAAATCGTGGCTCTACGAACAGGAACGTGATAATAAGGCGTATATAGCGGATAAGAGGGCATCAAACT
>Locus:intergenic1585_1:1016818-1016728(-)
GAACTTCTCCCCCTTCTCTCAGTTCACAGAAGCGTTTTATACATACCGTCCTATCAGACAGATAACCGTGACTCAGGATCACTTCTATCTG
>Locus:intergenic1593_1:1022534-1022486(-)
TCTATTATATCAGAAATCAGGGAAAATAGAAACTTTACGGGGAGTAGCA
>Locus:intergenic1611_1:1034090-1034003(-)
GCCAAAAAATTCTCTTTTCATACTCATTTAAAATCAAAAAGGGAATTTATCGTTTTACGGATATGTATATTACAGATTTCTATAGGTC
>Locus:intergenic1628_1:1041044-1041083(+)
TCAAATTTTACGGAAAATTTGATTGACTCCATTAGGATTT
>Locus:intergenic1649_1:1061732-1061684(-)
AATACCTTAAAACCCCTCCTTTTTCAAGAAAAAACGTTATCTTTGTGCA
>Locus:intergenic1762_1:1129947-1129992(+)
AACAGCTTTTGTTTGTTTTTGTTATTTATTTTTTACTTTTTTATAA
>Locus:intergenic1834_1:1188680-1188719(+)
GTAGGGCAAACGATACATCCGCCCTCACCTTTTAAAATGT
>Locus:intergenic1924_1:1236813-1236858(+)
AGCGTCGCCTTGCTCCTAAACCTTGGACTGCTATCGCATAGGCAGA
>Locus:intergenic1964_1:1261573-1261609(+)
TTCAATCAAGAGAGGATTCTGTTCCCCCCATATAAGC
>Locus:intergenic2023_1:1302075-1302036(-)
TTTGGATATTTTTCAATTTCAAAAACGTTAATTCCTATAA
>Locus:intergenic2032_1:1310128-1310176(+)
ACTAGAATAGAAAAAGATAGGGCTCTAAAAACTGACTTCTATTCCTTAA
>Locus:intergenic2173_1:1396733-1396673(-)
CTTATCCAGATGATTATCTTTTACTCGTTATGGACAATGCTATATGGCATAAATCAAGTAC
>Locus:intergenic2175_1:1398207-1398171(-)
AACAATTCTAATCTTAGGTACATGATTAAATTGATTG
>Locus:intergenic2191_1:1405336-1405291(-)
CTAGAGGGGAGAAAGTCTATGAAAAGATTAGCGGACGTCGTTTTGA
>Locus:intergenic2224_1:1424707-1424740(+)
GGCAAGGCGACGCTGACGTGGTTTGAAGAGATTT
>Locus:intergenic2240_1:1435561-1435657(+)
GTACCACTTATTTTGTATCCTTCGTTTTCTTGTTTTCAAGAGCTAGTTATAGTTTCAAACTATATAAAAAGGGAGTTTTTCCTGCTCCCTTTAATAG
>Locus:intergenic2342_1:1501168-1501207(+)
GCTCAAAACAGTGTTTTGAGGTTGCAGATGGAAGCTGACG
>Locus:intergenic2347_1:1504879-1504810(-)
CTCTTCAAACCACGTCAGTTTCCATCTGCAACCTCAAAACACTGTTTTGAACAACCTGCGGCTAGCTTCC
>Locus:intergenic2367_1:1514125-1513978(-)
ATGGAATCTTTCTTTGGCATTTTGAAATCGGAGATGTTTTATGGTTATGAGAAGAACTTTAGATCTTTAGAAAACCTTGAACAAGCTATTGTGGACTACATTGATTATTACAACAACAAGAGAATTAAGGTAAAGCTAAAAGGACTTA
>Locus:intergenic2445_1:1559005-1558972(-)
ATTTTTACAACAATAAATTTATATAGTTATTTCT
>Locus:intergenic2536_1:1621976-1622126(+)
TGCTCAAAGTACAGCTTTGAGGTTGCAGATAAAACTGACGAAGTCGACTCAAAACACTGTTTTGAGGTTGTGGATAGAACTGACGAAGTCGATAACTATATCTACGGCAAGGCGAAGCTGACGTGGTTTGAAGAGATTTTCGAAGAGTATT
>Locus:intergenic2538_1:1622782-1622836(+)
AAAGGATTCATACTAGCCATAAATTACGTCCATCAGAGAGAGACTCTTACTACTT
>Locus:intergenic2613_1:1693332-1693251(-)
GCCTTTGTAGAGGCTCATCCAGACGCTTTTTTACGGGAAATTGCGGCCCGTTTTGATTGTGCTTTGCCCTCCGTATGGGCAG
>Locus:intergenic2659_1:1718234-1718180(-)
TCATGCTATACCTATTCTTTGTGGTATAATTGCAAGAGGTTTAATCCGATAATTT
>Locus:intergenic2730_1:1754677-1754716(+)
AGTTTTTGTTCACCCTCTCTTCTTTTTGTTCGTTTTTTAA
>Locus:intergenic2785_1:1789850-1789814(-)
TTCATTAGACTTCCACAATCAGGGCAAGATGGAGCCT
>Locus:intergenic2806_1:1809542-1809605(+)
GGGTGCTCCATATTATGCCGAGGACCGGAATCGAACCGGTACGATCGTTACCAATCGCAGGATT
>Locus:intergenic2806_2:1809560-1809671(+)
CGAGGACCGGAATCGAACCGGTACGATCGTTACCAATCGCAGGATTTTAAGTCCTGTGCGTCTGCCAGTTCCGCCACCCCGGCCTCTCTAAGCGAACGACGGGATTCGAACC
>Locus:intergenic2806_4:1812662-1812710(+)
TCTACAAAAGGCACGCTCTCACCCATTAACGGGCTCGAACTTGTTGTAG
>Locus:intergenic2806_3:1814932-1815028(+)
TTACCTACGCGTTACTCACCCGTTCGCAACTCATCCAGAGAAGCAAGCTCCTCCTTCAGCGTTCTACTTGCATGTATTAGGCACGCCGCCAGCGTTC
>Locus:intergenic2826_1:1825597-1825654(+)
AGAGCAAGGCATCAATTTCCTACTCTTAGTACGTCTATTTTGATGGTTGAAGTGAAGA
>Locus:intergenic2912_1:1870535-1870616(+)
TATAACTTTAAAAACTTTTGGAGCGAGTTTGTGGCAGAGTTCTTTCCATGGCATAATTCCCTTTTGAAATCAATTGAAAAAA
>Locus:intergenic2945_1:1893828-1893792(-)
TGTAGCCGTTACAATTTTTTAAGTTTCACAGTATTTT
>Locus:intergenic2964_1:1907491-1907539(+)
ACAGAAGCTTCTGTCACTAGAAAATATGACAAATGTCATAAAAAATTCT
>Locus:intergenic2964_2:1911203-1911302(+)
GGTCACATGGTTTCGGGTCTACGTCATGATACTAAGGCGCCCTATTCAGACTCGGTTTCCCTACGGCTCCGTCTCTTCAACTTAACCTCGCATCATAACG
>Locus:intergenic3000_1:1930636-1930678(+)
GGGCAAAAAGGCCTCAATATCATAAAAAGGCATCCTATCAGGT
>Locus:intergenic3069_2:1970925-1970868(-)
CCATGCCGAACACAGAAGTTAAGCCCTAGAACGCCGGAAGTAGTTGGGGGTTGCCCCC
>Locus:intergenic3069_1:1971318-1971222(-)
GTCGCGGGCGTAGGAAATTTGAGAGGATCTGCTCCTAGTACGAGAGGACCAGAGTGGACTTACCGCTGGTGTACCAGTTGTCTTGCCAAAGGCATCG
>Locus:intergenic3068_1:1976008-1976098(+)
CGTGTTACCGCCGTGAAAAGGCGGTGTCTTAACCCCTTGACCAACGGACCTGAGTTGTTATTTTCAACTCTTACTATTATACAGTCTTTTC
>Locus:intergenic3099_1:1998119-1998041(-)
GTTCGAGACATAATTGAGGAGATTTGTCTTGATTTTTTCCTAAAAAAGGGCAGACTCCTCCCTTGGTTTGATGCTCGAT
>Locus:intergenic3205_2:2068893-2068860(-)
ACACCAGTGCAAAAACTGAAAAAAGCGATTTATA
>Locus:intergenic3205_1:2068920-2068863(-)
ACGGCTAAAAAGTTTGAGTTTATCGAAACACCAGTGCAAAAACTGAAAAAAGCGATTT
>Locus:intergenic3241_1:2097744-2097699(-)
CACCCGTTTCCTATGCTATTGTGCCACGCTATGCGACCGATTTGGG
>Locus:intergenic3241_2:2099511-2099478(-)
AGCCCCATTTGTGAACCCCATTTCTCAGATACGA
>Locus:intergenic3241_3:2100642-2100606(-)
AGAGGTCTCGAAATGGGTTATTTAGACACAGAAGCTA
>Locus:intergenic3283_2:2131621-2131585(-)
GGAACTATCCGTGAGTTCTCTAGTCTGGAGATTTTTC
>Locus:intergenic3283_1:2132109-2131959(-)
GCTTCTATTATCGCTCACACCATCCATCAGAAGTTTAATCTGAAGGTACCCAATTATCGCCAAGAAGAAGATTGGGCTAGGATGGGTTTACCAATCACACGTAAGGAAATCTCTAATTGGCATATCAAGACGAGTCAATACTATTTGGAGC
>Locus:intergenic3309_1:2153442-2153409(-)
TTAACTGCTAATCATGAGATGAGAATATTTATTC
>Locus:intergenic9_1:3190-3139(-)
TCATTCTCCGTTTTCATTTCAATCCCTAATATTATAACACAAAAAGGGATAA
>Locus:intergenic23_1:19683-19602(-)
GGGACCGACTACAGCCCCAGGATGCGACGAGCCGACATCGAGGTGCCAAACCTCCCCGTCGATGTGAACTCTTGGGGGAGAT
>Locus:intergenic26_1:21717-21837(+)
TCGGATGATGGCTTGTGTTCTGCTCTCAAGAACAGTTATGATATTGAGTTTATCAAAGTCCTGAGCAATAAAGCTCATCTCCATCTCCCGATTGAAACAGTCACTCCCCGGACTGTTTCAA
>Locus:intergenic34_1:26028-26085(+)
GGGTCTTGGTCTTCTTTTGTGGAAGAGGTTGAGGTTGCCGAAGTTAAGAATGCGCGTG
>Locus:intergenic101_1:72119-72029(-)
CTTCGTTTCTTTCTTACTCCTTATTGTAGTTTGAATATTATATTAACAGATAGCTTTCAACGCTTAGTTATATCATATTTTCCTACTATTT
>Locus:intergenic201_1:131106-131061(-)
GCTAAGCAACTCTTTCCAAAGGCGAAGATTGTTCTTGACCGCTTCC
>Locus:intergenic211_1:139001-138947(-)
AAATTTCCAATTCTTGGATCTAAACAAACACCTTTTATTACAACTTCAGCATTTA
>Locus:intergenic212_1:140810-140879(+)
AGAAGTAATCAAATTCACCAAAATCGCAAATCTGAAATTTCTATAAGAAAAAATATCAAATATGCGATTT
>Locus:intergenic288_1:185148-185196(+)
CCTTCTACCGAATACCTGCGTTATACTAGTATCAATTACTTGTTTTTAG
>Locus:intergenic354_1:208019-208082(+)
GTTAGAATTATGCTATACTATTTGAAAAGAATCCTGTTTAATGTTAAGGTTTCTTATTTTAAGA
>Locus:intergenic360_1:211529-211679(+)
GGCAGCCATTTTTCCTTTTGTAGTTTTTTTAGGCTCAATTGGATGGAGCAGATTCATGCTGAAACTGTAGCGGTTTGCAATGTGTTTTTGGATAAGGAAAATTGCCAAGGCAATGATAATCGCCATAATTGCAAAAGCAGAATTTCCTCCA
>Locus:intergenic389_1:228862-228766(-)
AGCCTCCTTATCCGCTATATACGCCTTACTATCACGTTCCTGTTCGTAGAGCCACGATTTCGCTATCCCTTCCTCTCCCTGCTACCTCACGATAGTC
>Locus:intergenic388_1:230478-230538(+)
GTATCTGGCTGGGGCGACCATTATCAATTAGTAGCTCAGAAGTCGGTACTTAAACGTGCTA
>Locus:intergenic407_1:242820-242784(-)
CCAAGCATTATAGCTCGGGGGATTAATTTTTGTACAA
>Locus:intergenic439_1:264007-263968(-)
CTCGTCACACTCGACTCTGTTGACAAAAAATCAATCCAGT
>Locus:intergenic488_1:291242-291332(+)
GCCAGACCATGTACACATGTTAGTCAGTATTCCGTCGAGGCTAAGTGTTTCAAGTTTTATGGGGTATTTAAAAGGCAAAAGTGCACTCATG
>Locus:intergenic527_1:310481-310445(-)
ATATACTACATTGGTCAGAAAAGGTCAAGAGTTTTGA
>Locus:intergenic540_1:319916-320003(+)
GTCCTGAACGATTTGTTCTGTTCTTATTTCATTTTACTATATTTTTGTTTCGCGGGAAGTCTACTAAGATACTTAAAGATGCAGATAG
>Locus:intergenic559_1:336578-336542(-)
AAAACAAGCCAAAAATCCGATAGAATGGCTATCCCTC
>Locus:intergenic568_1:346752-346785(+)
TACAGAAAAAGCCTGAGAAGATGTCTTCTCAGGC
>Locus:intergenic596_1:368013-368046(+)
TGCTCTTTGATTTTCATTGAGTATAAAATGGAGC
>Locus:intergenic632_1:392078-392123(+)
CTTTATGAAAAAAGCACCCTGACAAAACGTTGGAGTGGCAGGGCCA
>Locus:intergenic690_1:431939-432089(+)
TTAACAAAGGAAAAATCAACATGCCTAGCACCTTTTTATACTCTTCGAAAATCTCTTCAAACCACGTCAGCTCTATCTGCAACCTCAAAACAGTGTTTTGAGCAATCTGCGGCTAGCTTCCTAGTTTGCTTTTCGATTTCCATTGAGTGTT
>Locus:intergenic730_1:463606-463708(+)
ATTGTGGATAGAACTGACGAAGTCGACTCAAAACATGGTTTTGAGGTTGTAGATGAAACTGACGAAGTCAGTAACCATACCTACGGCAAGGCGAAGCTGACGT
>Locus:intergenic772_1:494253-494322(+)
ATACTTTCGCATCGCGTCAGATTATCTCCGCATAACACCGCTATTTTTCGCTGTTTTCGGCAGGCGACTT
>Locus:intergenic781_1:497257-497218(-)
TTGTCGTTTCGGACAAGTTTTCTATTATGTAAATTGCGAC
>Locus:intergenic802_1:510123-510159(+)
AGGAGTTGTAAAGTAAGAAAAAAGTGTGTTAAAGGTA
>Locus:intergenic803_1:510573-510531(-)
TCTGGATGTTTCTATTCTGATTCTTGTAGGAGGCGTCTTACTG
>Locus:intergenic803_2:510917-510881(-)
CTCTCAAGCTTATTGGTCACTATTATCAATATAGGTG
>Locus:intergenic822_1:516579-516618(+)
AATTTTTTTAGAGACTTAACCCCGTTACTGTTCATTTTAA
>Locus:intergenic974_1:622368-622419(+)
GTCCTTATCGATTTGTCCTGTTCTTATTTCATTTTACTATATTTTAGGAGGT
>Locus:intergenic975_1:622944-622887(-)
ATAGTTTTGTGTGGAAGAAAACGACAGAGAAATTCTCCGCCAAACTTCAAGAACAGAT
>Locus:intergenic1041_1:666357-666321(-)
GGATCTAGACCTGAGGTCGGTTCATCCAGAAAGAGTA
>Locus:intergenic1041_2:666470-666371(-)
CAACATAATCACATAAAAGAGTTGCTTCATTCATATCATGAGTCGTTAGAAAAATCGTTGTCCCTGCTGTTTTCAATTCTAAAATTAACTCATGAATTGT
>Locus:intergenic1040_1:666533-666623(+)
AATAAAGATAAAAAGATTAAGGTTACAGATTATAATGGGAATCAGATAACTTTTGATTTTACATCACTAGAACAGGTATCTCAGACTGATC
>Locus:intergenic1078_1:692455-692491(+)
AAATCCGTATCCGAGCTGAAAAAGGCTATCATCCAGC
>Locus:intergenic1138_1:725224-725272(+)
AACCCGCGTCAGGACTATCTTGTCGTGGGTTTCTTGCTGATTTGCTTAT
>Locus:intergenic1168_1:738404-738437(+)
TACAATAGAAAAGCAAAATTCCGAACGATTGTTT
>Locus:intergenic1190_1:755387-755435(+)
TTTCTTCTCTCAATTTTTCGTATTTCTTCACTATTTTACAAAAATCAGC
>Locus:intergenic1208_1:767351-767432(+)
GACAAACCAGATAAGGACCAAGAGCTTAAAGCTGAAATTCAATCCATTTTTATCGAACACAAGGGAAATTATGGTTATCGTC
>Locus:intergenic1251_1:788374-788341(-)
ATCGTTTACAAATTGATAATAAAACGAAAAAGAC
>Locus:intergenic1259_1:796527-796434(-)
GTTAAGAAGTATCGTACGACTTGGGAGACCGTATTCAAGAGAAACTCTATCTTTAGTCCAGCCTTCATGTCAGACTTTATTAATCATTTCTTGT
>Locus:intergenic1269_2:804594-804555(-)
CTTTTTGAGAAGGAGCAACATTGCCGTATTTATCATTTTC
>Locus:intergenic1269_1:804657-804597(-)
TATTCAAGTGAGACGCTGGATCTTGATAGCTTGGAGCCCATCCTGTACTGTTCAAATCATA
>Locus:intergenic1274_1:807897-807945(+)
ACTGTAAATCCGCTCCTTCGGGTTCGGGGGTTCGAATCCCTCTCTCTCC
>Locus:intergenic1276_1:810824-810902(+)
GTTTGGTCGCTTTTCATTATAGGTCATATGGGACTTTTTTTCTACAATAAAATAGGCTCCATAATATCTATAAGGGATT
>Locus:intergenic1330_1:854077-854155(+)
ACTGGAGGAAAGAGGGCATCGATCAAGCTACTGAATACTTTAACTAAGTCAAATATAGTATTTTTCTTAGTAGACCTAA
>Locus:intergenic1384_1:892635-892728(+)
TATCACGAAGATTCACAGTTTAAAGGAGATCACTATGTTGAATGTTATGCTGTTTTAGATAATACGGTTATAGCAAGAGATAGAATAACAGTCC
>Locus:intergenic1398_1:901113-901215(+)
GTGAGGGCGACACGGTTTTCGTTATTTTTAATTTCTTTTGGGATTCCGATTAACATTGAGATAACCTACCTTTCAATTGACGGTCTTGTTTTGGTTGTCACAT
>Locus:intergenic1463_1:939585-939543(-)
TCCTTCTTGTCCTGTGCAGGCTTGCTGTCGCTAGCATTTGCTT
>Locus:intergenic1489_1:956714-956681(-)
AACTCTCGTATTCAAGAGTTTCCCTATACATATC
>Locus:intergenic1491_1:958131-958098(-)
AGAAGGAGTTCATCTGAACTCCTAAACGATATGA
>Locus:intergenic1493_1:960119-960023(-)
ACTTCTATCGTCAAGAAGAATCACCAAATCCCTCGTATCATCAACCAAAAGATTGCTCAAAAGTTAATTGAAAAGATTTCTATGACTGATATTGCCC
>Locus:intergenic1519_1:978695-978644(-)
GGTTATTACGCTCCAAAAATAATTAACGTCTTGTCTTGGTCTATTCAATTGT
>Locus:intergenic1542_1:990615-990666(+)
AGGGGGGATAGGAAGGAATTAGCGAAATCAAGGTTCTACAAACAGAATCGTG
>Locus:intergenic1542_2:990639-990696(+)
AAATCAAGGTTCTACAAACAGAATCGTGACTTGAAGCCATATATAGCGGATGAGGAAC
>Locus:intergenic1591_1:1021967-1021934(-)
TACCAGAATCATTCGCTAATTGTTTTTTTAGGGC
>Locus:intergenic1633_1:1042628-1042580(-)
CTATTATTTAATTCTTTTCATCATTTACGTACGTATAGCAGATTGAAAT
>Locus:intergenic1646_1:1059574-1059610(+)
TTGGAAGGTCTTCCTATTTTGGTCTTTGATAACGTCT
>Locus:intergenic1763_1:1130356-1130314(-)
TCCACGTCCTTTCCCAGAAACAGGTATGTTGGATTTCCAAGAT
>Locus:intergenic1784_1:1145284-1145344(+)
TACGAGTATAAATGTTCCCTGGTTTCCTCAAGGCAAACAGATCGGCACCTTCCTACGTGTC
>Locus:intergenic1826_1:1183481-1183526(+)
TTTATTATAACAGAAATTTGCTCTAATAACAAGTTTTTTGGTCAAA
>Locus:intergenic1838_1:1189948-1190005(+)
CCTCAGCTACTTTCCGCCAGAGTTTTGAGGTCGCTAGAACATTTTGCTTATCGATACT
>Locus:intergenic1839_1:1190266-1190203(-)
CGTAAGGAACTCAATCTTTACGCTAATATTCGTCCTGTAAAAATCTTTGACAGTCTCAAGCATT
>Locus:intergenic1842_1:1192048-1192108(+)
ACAAGCCTTCCGAATCTGGTAAAGAATCTCCAGACAAGCCTCACGGACATTTCCGACAAAA
>Locus:intergenic1999_1:1282216-1282159(-)
GATAGGATGGGGAAACTCTTGACCAGAGGGGTTCATATCCTTTTTGTGAAAAGAAGTT
>Locus:intergenic2109_1:1360351-1360318(-)
ACATATTATAAAGTTTATAAATACTGTAAAAATC
>Locus:intergenic2240_1:1436038-1436134(+)
TTCATGGAGCGAATCTCATCACCTAGTGATACTAAGTCTAGCACTTTCATCAATTCATCATCAGTTACTAAGCGATTCAAACCGAGACAAAGATTGT
>Locus:intergenic2384_1:1527998-1528043(+)
AAACAAAAAAAATCTCCCCGAAGGGAGAAAAGCTGGTTTATTTTAC
>Locus:intergenic2491_1:1585930-1585861(-)
ATACTACAAACTATTGAAAGCGTTTTAATTTTAAGGTATAATAATCTCATAGAAATAAAGAAAAGGAGGA
>Locus:intergenic2607_1:1674070-1673962(-)
CTGGACTGTAGCTGTCTTGAAGTTATTCAAGAGAGAGTTACTACAAGATTTACCATTTCCTATAGGAAAAATTGCAGAGGATACTTACTGGACATGGAAGGTACTTCTA
>Locus:intergenic2633_1:1703678-1703624(-)
AAGCGTGGTATCGTGGTAATAGTCAATAAAAAAGCACGTCCACTTGTGCTAGTTA
>Locus:intergenic2730_1:1754818-1754857(+)
TGTCGTGAATTGGCACGACGTTTCTACAAGGTGCCGGAAC
>Locus:intergenic2767_1:1774265-1774217(-)
ACACTGGCTGGGTCACTAGCACGTCGAGCAACAATCTCGTGTGGGATTT
>Locus:intergenic2792_1:1797618-1797663(+)
AACCATTATATCACATTATCCATTAAAAATCAAACAAATTTTCAGA
>Locus:intergenic2807_1:1810834-1810789(-)
GATAAAAGCTACCCTGGGGATAACAGGCTTATCTCCCCCAAGAGTT
>Locus:intergenic2806_1:1811600-1811657(+)
TACTCGCCTCGACTACCTGTGTCGGTTTGCGGTACGGGTAGAGTATGTTTAAACGCTA
>Locus:intergenic2814_1:1819194-1819248(+)
TTCAAGTGCTATCACTGTTCAAAAATGATGGTTGCTGAGACTCCCCTGGTAAAGA
>Locus:intergenic2960_1:1901778-1901826(+)
TCTACAACCTCAAAAACATGTTTTGAGCTGACTTCGTCAGTTCTATCTA
>Locus:intergenic2965_2:1908352-1908283(-)
CACCTTGCCAAGGTGGGGGTCGCGGGTTCGAATCCCGTCGTTCGCTTAGAGAGGCCGGGGTGGCGGAACT
>Locus:intergenic2964_1:1910075-1910156(+)
CAGCACCGGGCAGGCGTCACCCCCTATACATCATCTTACGATTTAGCAGAGAGCTGTGTTTTTGATAAACAGTTGCTTGGGC
>Locus:intergenic2964_3:1911349-1911403(+)
GGGCTCGAACTTGTTGTAGGCACACGGTTTCAGGTTCTATTTCACTCCCCTCCCG
>Locus:intergenic2965_1:1912416-1912368(-)
CTCAGTTCGGATTGTAGGCTGCAACTCGCCTACATGAAGTCGGAATCGC
>Locus:intergenic2964_2:1912625-1912772(+)
AACATCTCACGACACGAGCTGACGACAACCATGCACCACCTGTCACCTCTGTCCCGAAGGAAAGCTCTATCTCTAGAGCGGTCAGAGGGATGTCAAGACCTGGTAAGGTTCTTCGCGTTGCTTCGAATTAAACCACATGCTCCACCGC
>Locus:intergenic2983_1:1921583-1921526(-)
GGATTCGATACTTATTTTTATCGAGAATATGGTCGCTCATTAAAAGGTCAATTAATAA
>Locus:intergenic3024_1:1944775-1944841(+)
TTTGTAAGTTTATTATATAATGCGAAAGCGCAAACAAAAAGACCAAGAATTACACAGCGGACTGTTC
>Locus:intergenic3059_1:1963499-1963439(-)
CTGTGCTTTGAGCAACCTGCGACTAGCTTCCTAGTTTGCTTTTTGATTTTCATTGAGTATC
>Locus:intergenic3069_1:1970480-1970423(-)
CTGAAGGGAACGGTCTTGAAAACCGTCAGGCGTGTAAAAGCGTGCGTGGGTTCGAATC
>Locus:intergenic3068_3:1970855-1970903(+)
TCCCTATCTCACAGGGGGCAACCCCCAACTACTTCCGGCGTTCTAGGGC
>Locus:intergenic3068_7:1972242-1972296(+)
CTTAACGAGAGTTCTCTCGCTCACCTGAGGCTACTCGCCTCGACTACCTGTGTCG
>Locus:intergenic3068_5:1972714-1972762(+)
CTCTCCTACCATACCTATAAAGGTATCCACAGCTTCGGTAAATTGTTTT
>Locus:intergenic3068_4:1973063-1973174(+)
GTCGACGCTAGCCCTAAAGCTATTTCGGAGAGAACCAGCTATCTCCAAGTTCGTTTGGAATTTCTCCGCTACCCACAAGTCATCCAAGCACTTTTCAACGTGCCCTGGTTCG
>Locus:intergenic3068_2:1973133-1973217(+)
ACCCACAAGTCATCCAAGCACTTTTCAACGTGCCCTGGTTCGGTCCTCCAGTGCGTCTTACCGCACCTTCAACCTGCTCATGGGT
>Locus:intergenic3068_1:1973171-1973225(+)
TTCGGTCCTCCAGTGCGTCTTACCGCACCTTCAACCTGCTCATGGGTAGGTCACA
>Locus:intergenic3068_6:1973854-1973953(+)
TACCCAAGGCATATCGTCGTTTGTCACGTCCTTCGTCGGCTCCTAGTGCCAAGGCATCCACCGTGCGCCCTTATTAACTTAACCTTATTTTCTGACCTTT
>Locus:intergenic3080_1:1986181-1986235(+)
ATCTCAGCAATCCAGCTAGTCCCTTCTCTGAGAACGCAACGATACTTGTCTAAAG
>Locus:intergenic3104_1:2000880-2000961(+)
AGCACCGAATCGGTGCGCACTTTTTCAAGTTGTGTACGGACAAAGCCTTATTTTAACTTTGCTATGTTGTTTCTAATGGTTC
>Locus:intergenic3134_1:2024314-2024398(+)
TTCAAACCACGTCAGCTTTATCTCCAACCTCAAAGTTGTGCTTTGAGCAACCTGTGGCTAGTTTGCACTTTGATTTTCATTGATT
>Locus:intergenic3157_1:2036785-2036635(-)
CTATCCACAACCTCAAAACAGTGTTTTGGGCTGACTTCGTCAGTTCTATCCACAACCTCAAAACAGTGTTTTGAGCTGACTTCGTCAGTTCTATCCACAACCTCAAAACAGTGTTTTGAGCTGACTTCGTCAGTTCTATCCATAACTTCAA
>Locus:intergenic3166_1:2044310-2044361(+)
AAAAGAGTATTTGAGCACAATATAATCTCACCTTTTAAAAGAAATTATTGGG
>Locus:intergenic3174_1:2048967-2049030(+)
ATAATTCTCGGGATAGATGAAAAAAACATTGACACCTACCAAAGAGTCAATAGACTCCCTGCGA
>Locus:intergenic3224_1:2085683-2085728(+)
CTTGCTCAAAGTACAGATTTGAAAATTGATCAAGTCAGCTCGAAAC
>Locus:intergenic3240_1:2097387-2097423(+)
AGTATAATGGAAGAAACCCAAATCGTATTTGAAAAAA
>Locus:intergenic3241_1:2098686-2098626(-)
GTATCTGGCTGGGGCGACCATTATCAATTAGTAGCTCAGAAGTCGGTACTTAAACGTGCTA
>Locus:intergenic3241_2:2098812-2098725(-)
GTCGCCAGCATAGATGAGCGCTTGCGTACTCGCCTACGAGTGATTATCTGGAAGCAATGGAAGAAGAAATCGAGACGATTATGGGGAT
>Locus:intergenic3261_1:2112761-2112728(-)
TCATATAGGGTTAACATAAGTGTGTTATTCTTTG
>Locus:intergenic3283_1:2132046-2132007(-)
GAAGAAGATTGGGCTAGGATGGGTTTACCAATCACACGTA
>Locus:intergenic22_1:18095-18146(+)
GCCAATGAATTATGGTCGGCAGTCAGACTGCGAGTGCTAAGATCCGTAGTCG
>Locus:intergenic23_1:18914-18854(-)
GCTTGGGCCTATTCACTGCGGCTGACTTTAAGTCAGCACCCCTTCTCCCGAAGTTACGGGG
>Locus:intergenic24_1:20842-20875(+)
ACTTATTTTTATCGAGAATATGGTCGCTCATTAA
>Locus:intergenic26_1:21711-21768(+)
GGGATTTCGGATGATGGCTTGTGTTCTGCTCTCAAGAACAGTTATGATATTGAGTTTA
>Locus:intergenic34_3:26385-26475(+)
TATGCAGAGACCAATATGCAGAGTGTTCGTGCAGAAGTGGAGCGTATCCAGCCAGACTTTCTCATTATTGATTCCATCCAGACCATCATGT
>Locus:intergenic35_1:26848-26788(-)
CGCGTCCCTTCCATGGTTACAACGATGGAGGAACCAGTCGCCCCATCCAAACGCTCTTCTA
>Locus:intergenic34_2:26952-27102(+)
GCTGTTTTGGAAAAACGGGCAGGGCTTCTCTTGCAAAATCAGGATGCCTATCTCAAATCTGCTGGTGGTGTTAAATTGGATGAACCTGCGATTGACTTGGCTGTTGCAGTTGCTATTGCTTCGAGCTACAAAGACAAGCCAACTAATCCTC
>Locus:intergenic34_1:26958-27048(+)
TTGGAAAAACGGGCAGGGCTTCTCTTGCAAAATCAGGATGCCTATCTCAAATCTGCTGGTGGTGTTAAATTGGATGAACCTGCGATTGACT
>Locus:intergenic97_1:69521-69437(-)
CCGCAGGCTGCTCAAAGCACTGCTTTGAGGTTGCCGGATAAGACTGACGAAGTCAGCTCAAAACACCGTTTTGAGGTTGCCGGAT
>Locus:intergenic98_1:70869-70908(+)
CAGATAAACCATAGATTGTCAGTACGCTTTCTATGGTTTG
>Locus:intergenic185_1:118112-118031(-)
ACATCTGTTTTACGAACTTTAGCATATTTCTTAGCGCTTGTAAAATGTAGAGTAACTGGTTTAAATACTCCGCTTTTGTCTC
>Locus:intergenic201_2:131502-131400(-)
GTGGTCGTTTCTCAAACATCCATTGTCAAGAAAAATTGCCAGATTTCCAACATGGTGAGACAAAAAATCGCTCAGCTCCTCCTTGAAAAGCAGTCTATGACTG
>Locus:intergenic201_1:132718-132628(-)
GAATTCAACTGTCCTCCAACAACTATTCATTACGCTCTAAAGGCTATGGGATATAGTCTAAAAAAGAGCCGTACCTACTGCGAACAAGACC
>Locus:intergenic201_3:132826-132727(-)
ACACTAACTTCAAGAAAACTTCCACTATTAATTGAAAAAATTGATAGAGATAAATTAAAAATCTATATTGAAACTCATCCCGATGCTTATTTGACTGAAA
>Locus:intergenic210_1:138260-138347(+)
GGAAGTAGTTTTATGAATATAGCAGTAATTGGTTTGGGGCATGTTGGGCTGGCCTACGCGTTACTATTTGCATCTAAATATAAAGTTG
>Locus:intergenic267_1:171805-171703(-)
CATATTTTCTTTATCCGAGGAGCGAGAATCGATTATCACAAATACAGTATATCAAAAACAATCGGTATTTATCTGTTGACATATTCAAAATTAAGTACTATAA
>Locus:intergenic389_1:229221-229188(-)
TTTCTCTTTCTAGCGACAGACCTCAAACAGTCTC
>Locus:intergenic388_1:230481-230526(+)
TCTGGCTGGGGCGACCATTATCAATTAGTAGCTCAGAAGTCGGTAC
>Locus:intergenic417_1:250593-250530(-)
ACTATTTTACCATATTTAGAGGTATTTTCTAAAGACAAAAGGAAGCCACTAAGTGACTTCCTTC
>Locus:intergenic429_1:258408-258366(-)
AATTCAAACCACGTCAACGTCGCCTTGCCGTACTCAAGTACAG
>Locus:intergenic454_1:272920-272980(+)
TTACTATACTTATACAGAGCACCTTTCGGGGTGTTCTTTTTTTATACTTTCTTACTAAATT
>Locus:intergenic489_1:291301-291256(-)
ATAAAACTTGAAACACTTAGCCTCGACGGAATACTGACTAACATGT
>Locus:intergenic541_1:320063-319955(-)
ACATTGAACATTATACGATTATATCACTTTTTTACGGTAATGTCTACACCTTTATTTTTACTATCTGCATCTTTAAGTATCTTAGTAGACTTCCCGCGAAACAAAAATA
>Locus:intergenic570_1:349607-349667(+)
ATTCTCCTTATTGGTACAATAACATCACTTTATTATACCATAATTTGCACAGAAAGGGTTA
>Locus:intergenic591_1:360340-360292(-)
ATCACTTCTTCAACAGAATTTGGAAATTTCGTAAGTAATTTATCATTCC
>Locus:intergenic603_1:371711-371651(-)
TTAGAACGTCTTCAAGCAGAAAATGAGTACCTGAGAGCGGAGAATGCCATCCTAAAAAAGT
>Locus:intergenic632_1:392072-392123(+)
GAACTCCTTTATGAAAAAAGCACCCTGACAAAACGTTGGAGTGGCAGGGCCA
>Locus:intergenic733_1:466578-466530(-)
CCATTGCAAAAAAATAGCCACACTGCCCGGAGTCAAGCTCAGCAAACAG
>Locus:intergenic753_1:481555-481516(-)
TCACACTTTGGAAATATAAGGAAAGATTTCACAAGATTTT
>Locus:intergenic764_1:485928-486024(+)
ATCTATAGGCGTATTTTTACGCCTTTTTATATACTTGAAGCACATAAGAAACATTATGGGAAGTTTGCTGATGGAAGCACTCAAGAAATTGATGTTC
>Locus:intergenic773_1:494406-494370(-)
ATACTTTCAAAATGTTTAAATGTGATTATTTATTTTT
>Locus:intergenic803_1:509519-509372(-)
TCTCCTGTTTTAATACTAGATGAAGCTACTAGCGGTCTTGATGTCTTGACTGAGAAAAAGGTTATAGATAATCTTATGTCTCTAACTGATAAAACCATTCTCTTTGTAGCCCATCGTCTCAGTATAGCCGAACGAACCAACCGTGTCA
>Locus:intergenic802_1:510090-510183(+)
GAGTTTGGTTTGGAGGTTGATAATATTTTCCATAGGAGTTGTAAAGTAAGAAAAAAGTGTGTTAAAGGTAATCAGCTGACCGATAGAAATTTTA
>Locus:intergenic803_2:511684-511630(-)
CTTGTTGTAACTTTGATAAGTTTAGTATATCATCGTTTTTTAAAATTTTTCATCC
>Locus:intergenic862_1:539171-539207(+)
ATATTTAAGAAAGTGATCTCGGATGACAGCTTGTGTT
>Locus:intergenic862_2:539240-539294(+)
TTCAAAATCTTGCGCAATAAAGCTCATCTCCATCTCCCGATTGAAACAGTCACTC
>Locus:intergenic863_1:539743-539644(-)
TGGATATTATGGAGCCTATTTTGGGTAGAAAAAAAGTCCCATAAGATCTATAATGAAAAGCGACAAAACAACTCATTAGAAAGAATCATATGGAACAATT
>Locus:intergenic880_1:553454-553496(+)
GCACCAACTTTAAACCCACTGGTCAATCTATCGAATCATAATT
>Locus:intergenic972_1:615313-615352(+)
GCGACACTGACGAAGTTTGAATTGGATTTTCGCAGAGTGT
>Locus:intergenic975_1:622456-622408(-)
GTGAGAATTGACATGGGATTGGTACTTATGGCCAATAACCTCCTAAAAT
>Locus:intergenic976_1:624079-624163(+)
GTGGCACCGGATGCGCCTATCCGTGAGCAATTTTATAAGGAAATTGACTTTATGCACCGCAAGTGGCCGGATGTTCGGAAGTATC
>Locus:intergenic1047_1:669719-669683(-)
TCTTCTTTTCATGACATCGTCCTCTTAAGAAGTGATA
>Locus:intergenic1091_1:698939-698858(-)
GTCGATCTCCTGTCTGATTTTTCTCCCCTCATTATAGCAAAAAAAGAGTTCGAATTGAACTCTTTTTTACATCTTATAAAGC
>Locus:intergenic1208_2:767121-767169(+)
AAGAGACCTGAAGAGAGAACAGAATTAGAACGTCTTCAAGCAGAAAATG
>Locus:intergenic1209_1:767294-767207(-)
GAAGATCTAACGAAAACTCAGTCATTAATTCTTGAACAATTTCTGTCTTTCTTCTTTCTCTTTTTCCTCCTTCCATCGGAGTTCTCTT
>Locus:intergenic1208_1:767633-767687(+)
ATTTGCCATTCCAGCAAGTACTCAAAAGCTTTACTTATCACCAGTTTTAGATGGC
>Locus:intergenic1223_1:774678-774639(-)
ATAGCTTTAAACTATAAGAAAAAGCTCTGGTTGAGCTTTT
>Locus:intergenic1234_1:781671-781704(+)
GTTGGGGAATTAGCCAAGGATATAAGTATTACTA
>Locus:intergenic1277_1:809689-809635(-)
GTCTTTAAAACCTTCCTCAAAGATAAAGAAAAGCTTGTCAACACCCTTCAACTAC
>Locus:intergenic1276_1:810199-810247(+)
AAGAAAGTGATCTCGGATGATAGCTTGTGTTCTACCTTCAAGAACAGTG
>Locus:intergenic1293_1:822056-821906(-)
CTGCTGGTTTTTAGGCAGCTAGAGCGTAAGAAGTGTTATTTTTTGCAGTTATATTTAACTGAGCGTTTACGTCGCCACACGAGTCGCAAAATATGCCTCATAATGCCTGTCGAATCCGTAACGACCCCAAAAGACAATAAAATCATTATAC
>Locus:intergenic1352_1:869499-869532(+)
TTTCTAGCAAATATAAACCCGAGTAAAAAATGCC
>Locus:intergenic1475_1:946889-946856(-)
AGTTTACTATTTAAAATTACTTTTGTCAAGTTTC
>Locus:intergenic1492_1:959205-959253(+)
TTTGAAGTTTTCAAAGTTCCGAAAACCAAAGGCATTGCGCTTGATAAGT
>Locus:intergenic1507_1:972503-972434(-)
CTGCTTACAATATCCATTATTAAAATGGATATTGTAAGCAGCACACCAACTATTTATTTTTTGAGTTTTA
>Locus:intergenic1519_1:978698-978617(-)
ATAGGTTATTACGCTCCAAAAATAATTAACGTCTTGTCTTGGTCTATTCAATTGTTAAGGTTCAAAATTTATCGAGAGTTAT
>Locus:intergenic1533_1:986657-986561(-)
TATTTCCGAATTTTAATCAGCCTCTTCATAAAGTTCAGCATATCATTGTCACTTGATACACGTTCCCAAGGCATACAACGACGACAATCTGGATCTG
>Locus:intergenic1611_1:1034523-1034403(-)
CGTCCTATTTTTCGTATGCACTTAACCAATAAAGAGATTTTAAACAAGCTTTTGAGCTATTCGGAAGACTTGAAACACCACTATCAGCTCTATCAACTCTTGCTTTTTCACTTCCAGAATA
>Locus:intergenic1680_1:1073518-1073551(+)
TATTTTATCCCGAACCATGAAATTCAAAAGTTCG
>Locus:intergenic1708_1:1099231-1099267(+)
CGAAGAGCTCTGCACCTAAAAGATACAAAGTTTCTCG
>Locus:intergenic1925_1:1236244-1236166(-)
GAGAAATATCTATCCTATCTTCTAGAATGTCTTCCAAACGAGGAAACTCTCGTAAACAAAGAGGTTTTAGAGGCTTATT
>Locus:intergenic1924_1:1237958-1238021(+)
AAAGAGAAAGACTTGACCGGAGAAAGGATCCAATTCAAAGTGGGTTTTAACCAGATAAGCCAGT
>Locus:intergenic1960_1:1259652-1259709(+)
CTAGATTTCCTCAAAAGGGCAGACTCCTCCCTTGGTTCGTCACACGATTTTTTCATCT
>Locus:intergenic2022_1:1302121-1302154(+)
ATTCAAAACATTCCTCCCTATATATTTTTGATTA
>Locus:intergenic2041_1:1316698-1316641(-)
CTAGAGCGTTTCTCTCGTTCACATCTAGGGGCAAATGTGGTATACTTAGGAGTAAGAT
>Locus:intergenic2092_1:1349029-1349065(+)
AAAGAAAAAAGCTCAAAGAATTTATTAAACCATGTTA
>Locus:intergenic2107_1:1359949-1359916(-)
CCAAATCATTCATACCTCTCTCAACTAGATGTAA
>Locus:intergenic2172_1:1396415-1396526(+)
TTTATAAGCAATTCAATTTTATACTCATCTGTTTTCAAAAAGCATTCTAGTCCATCTCCGATTAACGATGGACTTTATCACCTCCTTCTCCAATCCTTGTATGACATCTTGG
>Locus:intergenic2182_1:1401061-1401154(+)
ATTTTGTTGAGGAAGGTAAATCAATTCCTCACAATGTTTGAGAAAGAAGGGAGGACTATTCCAACTTCAACCCACTATAAAGCAGACTTACAAG
>Locus:intergenic2190_1:1405695-1405743(+)
CCAACACCAAAAAACTTGGCTGCCTCGACATGGCTGTGCCCCTCTTTGA
>Locus:intergenic2227_1:1425351-1425294(-)
AATTATGTGATACTTCACATAATTTTCTTTAGAAAATATTATCAGAAGAAAGTTGAGA
>Locus:intergenic2309_1:1478913-1478865(-)
AGAAATTCATTTACCTTTCCTAATCGACTTGGTTTCATCTTATTTCAAT
>Locus:intergenic2331_1:1491476-1491419(-)
GAAAACAGTACTTTTCTTTTGTGGAAAAGAAGCAACACGATTTTATATCTAGTTATAT
>Locus:intergenic2358_1:1509559-1509619(+)
CGAAAATCCAATTCAAACTACGTCAACGTCGCCTTGCCATGGGTATGGTTACTGACTTCGT
>Locus:intergenic2459_1:1568237-1568201(-)
ATGGCTGGGAAATTTAGGAAAAAAGCAAGCACGATTA
>Locus:intergenic2568_1:1644961-1645015(+)
TGGAACACATTTACCAAAATAAACTTGTTGTTTAGAAATAGTAGTTTAGTAGAGA
>Locus:intergenic2582_1:1650207-1650276(+)
TTTCTTCCTTGTTTTTTGATAGTTATTTTAGGTGGTGAGGGACGGTCGGAACTAATTTTCCAAAGATTTC
>Locus:intergenic2608_1:1675897-1675942(+)
TGTCTAACTTTTGGGGTGCAGTTCATATTAAATATCTTTAGGTCTA
>Locus:intergenic2612_1:1692823-1692859(+)
AAAAAAAAAAGCATTTTACTATTTTGTATATATATAT
>Locus:intergenic2654_1:1715225-1715294(+)
CTCTTTATTTCTTTTTTTGAAACGTTTCATTTTTGTTTTAAAAATAAATCTTTTTATCTGAATTCATTCT
>Locus:intergenic2731_1:1755154-1755073(-)
TCCCGTTGTAGTGGTATCATAGACAATAATCTTGTTATTGTCTATGACGGGATTTTTGAGAGTAAAATAGTTCGGGGAACTA
>Locus:intergenic2756_1:1771255-1771309(+)
ATAGAAAGCGATTTGAATTTCCCAATCAATTTGTTCGTATTTATAGCATTTCGAA
>Locus:intergenic2763_1:1773295-1773250(-)
TTAGCAGCTACAGCGTACTATTCCAAACTCAACCAACTATATATTT
>Locus:intergenic2778_1:1784805-1784841(+)
CCACAGGTTGCTCAAAGCACCGCTTTGAGGTTGCAGA
>Locus:intergenic2806_1:1809938-1809977(+)
CGAACCAGTGACCCATTGATTAAAAGTCAATTGCTCTACC
>Locus:intergenic2807_1:1810000-1809949(-)
ATTTTAGACTCGTTAGCTCAGTTGGTAGAGCAATTGACTTTTAATCAATGGG
>Locus:intergenic2806_2:1812980-1813025(+)
AAGAGTAAACTCTTCGGTTTGCCCTTCTGCCGTTTCGCTCGCCGCT
>Locus:intergenic2814_1:1820111-1820150(+)
TCTAACGCCAAACCGGAAGCGACCAATAATCTCATCAAAC
>Locus:intergenic2864_1:1839738-1839816(+)
CTGAGTTCCTTTATAACAGACTCCGCTAATATTCTTTCCGAGTCCATAAAATACCAGCGTCAAATTTTCTATCTTTTGT
>Locus:intergenic2964_1:1911045-1911096(+)
ATGTCGACGCTAGCCCTAAAGCTATTTCGGAGAGAACCAGCTATCTCCAAGT
>Locus:intergenic2965_2:1911082-1911046(-)
GGTTCTCTCCGAAATAGCTTTAGGGCTAGCGTCGACA
>Locus:intergenic2965_3:1912006-1911943(-)
ATATCTATATCAAATAGTAACAAGAAAATAAACCGAAAACGCTGTAGTATTAATAAGAGTTTAT
>Locus:intergenic2964_2:1912977-1913073(+)
GCCGCTTTCGCCACCGGTGTTCCTCCATATATCTACGCATTTCACCGCTACACATGGAATTCCACTCTCCCCTCTTGCACTCAAGTTAAACAGTTTC
>Locus:intergenic2965_1:1913379-1913331(-)
CCCAGACTCCTACGGGAGGCAGCAGTAGGGAATCTTCGGCAATGGACGG
>Locus:intergenic2990_1:1925256-1925301(+)
TCTAACCACAGTATACTATATGTGTTACAAGAAAAGACTCAAAAAC
>Locus:intergenic3048_2:1959533-1959584(+)
TGTACACTTTATTCTATCAAAAAAAGAAGAAAAATCCTAAGAGAAAACTTAG
>Locus:intergenic3048_1:1959542-1959575(+)
TATTCTATCAAAAAAAGAAGAAAAATCCTAAGAG
>Locus:intergenic3069_1:1970857-1970800(-)
GGAAGTCGCTTAGCTCTAGGGAGTTTAGCTCAGCTGGGAGAGCATCTGCCTTACAAGC
>Locus:intergenic3068_2:1971090-1971147(+)
CCACTTCTAACCTATCTACCTGATCATCTCTCAGGGCTCTTACTGATATATAATCATG
>Locus:intergenic3068_3:1972288-1972333(+)
CCTGTGTCGGTTTGCGGTACGGGTAGAGTATGTTTAAACGCTAGAA
>Locus:intergenic3068_1:1976002-1976152(+)
CGAACCCGTGTTACCGCCGTGAAAAGGCGGTGTCTTAACCCCTTGACCAACGGACCTGAGTTGTTATTTTCAACTCTTACTATTATACAGTCTTTTCAAACTTTGTCAACTACTTTTTCTAATTTTTTTTTATTTTTTCAACTTATAGTAA
>Locus:intergenic3081_1:1986691-1986622(-)
GCTCAGGTAAGAAACAAGGCAGTCTTTTCTGGCTTTTGGATGAAACCAAAACGGCTATGGGGATGCGTCT
>Locus:intergenic3152_1:2035295-2035349(+)
ATCTCAAAAATACGGACAGCATCCTCCATCTTTTTCTGGCCTTCCTTGACTCTAC
>Locus:intergenic3206_1:2070830-2070896(+)
ACAAACAATCAGAAAAATCATGAAAAATATTGCCATAATGGAACCTCCACAAGTATTTTTCTAGTAT
>Locus:intergenic3240_1:2100273-2100330(+)
CGACTACCTTTTTGGACTTTAGAGTTTGAAGCCTCCTTATCCGCTATATACGCCTTAC
>Locus:intergenic3240_2:2100635-2100677(+)
AGACCTCTTTTCAACAACAACAAGCCTGTAGTTTCGATAACGA
>Locus:intergenic3268_1:2121319-2121367(+)
GTGCGGTCGAAGTTTAACACTTCCTCTCAGACTGTACACAGACTCCCAT
>Locus:intergenic23_1:16405-16309(-)
CACCACCTGTCACCTCTGTCCCGAAGGAAAGCTCTATCTCTAGAGCGGTCAGAGGGATGTCAAGACCTGGTAAGGTTCTTCGCGTTGCTTCGAATTA
>Locus:intergenic22_1:17493-17559(+)
GAGAGTAATAGCCTCGTATTTAAAATAGTCTTTGTACTTAGCAGTATCCTGAGTACGGCGGGACACG
>Locus:intergenic22_2:19728-19782(+)
TCAGAACGTCGTGAGACAGTTCGGTCCCTATCCGTCGCGGGCGTAGGAAATTTGA
>Locus:intergenic27_1:21520-21439(-)
CTGTTTCAGACTTTGTTTAAAACCTTCCTCAAAGATAAAGAGAAAATCGTCAACGCCCTTCAATTACCTTATTCCAACGCCA
>Locus:intergenic34_1:26460-26610(+)
ATCCAGACCATCATGTCTCCTGAGATTTCAGGGGTGCAGGGGTCTGTTTCTCAGGTGCGTGAAGTGACCGCTGAACTCATGCAGTTGGCCAAGACCAATAACATTGCCATCTTTATCGTAGGTCATGTGACCAAAGAAGGAACCTTGGCTG
>Locus:intergenic40_1:30074-30128(+)
GTTTTTGAAAGTCATATTTCTTCAATTGGTTTCCGCACTCAGGGCAAGATGGGGC
>Locus:intergenic60_1:40241-40277(+)
AATGATGAATCTGAATCAAAATTATTTTGCGCATGTA
>Locus:intergenic89_1:63599-63566(-)
CGCTATCAATATAACAATGCAATCAGGAGGTTTT
>Locus:intergenic119_1:82390-82357(-)
TCATTTCATCTCACTCTAAATCTTATCGACATAA
>Locus:intergenic161_1:106827-106680(-)
AAGTCAGCTCAAAACACTGTTTTAAGGTTGTGGATGGAACTGACGAAGTCAGCTCAAAACACTGTTTTGAGGTTGTGGATAGAACTGACGAAGTCAGCTCAAAACACTGTTTTGAGGTTGTGGATAGAACTGACGAAGTCAGCTCAAA
>Locus:intergenic167_1:109227-109173(-)
CAATTAAAGCCAAGCCCCTCATTCTTTGATATAATAGAGATAAGAATTTTTATAA
>Locus:intergenic183_1:117481-117433(-)
ATAGTGTGCTTACTACTATGTGTCCATGTCACCATGAATTACCGAACGG
>Locus:intergenic253_1:165085-165037(-)
GAGTCAATGAGTAAGTCCGTTTCTGGGGAACGCTCCAAGGCTAGTTTTT
>Locus:intergenic283_1:182620-182584(-)
TATCTGCTTGTTCAATCAACATGCGCTCAGCAGCCAC
>Locus:intergenic358_1:209827-209911(+)
GATTTTCATCTAATATCTTTATTTAATGAACTCCTAAACTTTTTCATAATAATCTCCTTCAAAAGTCGCCTGTATGGGTGGCTTT
>Locus:intergenic389_1:229395-229314(-)
GTGATAATATCTTATCTAGCAGTTTTGACATGTGCGTATTCCTTTCTTATTTTGGTGCCTGAGGGACATCTTATATTGGTGA
>Locus:intergenic388_1:230850-230901(+)
CTCCACCGAATCAGGTGGAGTTTTTTAGCTCTATTTCAGGATTTTTGGGACT
>Locus:intergenic388_2:230884-230983(+)
TTCAGGATTTTTGGGACTATTCTAAAAATAATTTTTCGATATTTTTCGGTATTTTTCGGATTTTGGTCGGGGAATTGGCGGGGACTTTTTGAGATTTTGG
>Locus:intergenic521_1:305581-305491(-)
CCACAAATCCGACCAGCTTGCACTTGTCAGACAAATAGGACAAGGAGACTACTATTTCTTCAAAAAATATGTCAAAAATACTTGACACTTT
>Locus:intergenic536_1:318860-318908(+)
ATTGGGGTTTTAGCTGCTTGCGGCCAATCAGGTTCAGATACAAAAACTT
>Locus:intergenic574_1:350647-350686(+)
TTTCTCATGAGGAAAGTCCATGCTAGCACAGGCTGTGATG
>Locus:intergenic591_1:361196-361142(-)
TTATTGAACCCATTCGCCATTATAGTTGACAGAATAGCCATCTACGGTCGTATTC
>Locus:intergenic603_1:371279-371216(-)
ATTCAAGGCCAATTTGAAGGCTCTAAAACAATGGAAAAGTGCTACACAGATGTGACAGAATTTG
>Locus:intergenic603_2:371487-371391(-)
CTTAAAGCTGAAATTCAATCCATTTTTATCGAACACAAGGGAAATTATACTTATCGCCGGGTTCATTTAGAACTAAGAAATCGTGGTTATCTGGTAA
>Locus:intergenic662_1:408903-408963(+)
TTAATAAATATTATTACTCTTCATTTTACCATAAAATACTCTGGAAATAAAGCCAAAATAG
>Locus:intergenic680_1:423032-423065(+)
TCTTCAAACCACGTTAGCTCTATCTGCAACCTCA
>Locus:intergenic694_1:436132-436183(+)
GATTTACCCACTACAGAAATTATAGAGCCAGAAAAAACACTTTTGTTCACTA
>Locus:intergenic746_1:472751-472799(+)
TCTAACAATGTTTTAGAAATAGAGGTGTACTATTCTAGTTTCAATATAC
>Locus:intergenic783_1:499595-499538(-)
AACGGTATTACAAATTTATATGTTTGTATTTCTAATGATATCATAGCTGGTACCATCG
>Locus:intergenic782_2:499632-499683(+)
TATGATCAATTGGAATTATATAGGCAAATACTAAGAAGAGACAAAAATATAT
>Locus:intergenic782_1:499735-499816(+)
TTATTTGCAGAGGTTGCAACCCAGCCTCTGTTTTTCGATAAAAAGGGACGGAATCTCATTTGTTTGGGTTTTGTCTCATCAA
>Locus:intergenic784_1:501592-501640(+)
CACAACCTCAAAACAGTGTTTGAGCTGACTTCGTCAGTTCTATCCACAA
>Locus:intergenic802_1:509368-509416(+)
ACAATGACACGGTTGGTTCGTTCGGCTATACTGAGACGATGGGCTACAA
>Locus:intergenic803_1:510541-510493(-)
GCGTCTTACTGGCACAAAACCCTAATCTCTTCCTTCTTTCTCTTATTTC
>Locus:intergenic837_1:520840-520792(-)
CTCCTCATAAGCAAGAGGCGAAGATATTTCCCCGCCTCACTTTTCATAT
>Locus:intergenic849_1:528200-528140(-)
ACTGACGAAGTCAGCTCAAAACACCGTTTTGAGGTTGTGGATAGAACTGACGAAGTCAGTA
>Locus:intergenic863_1:538436-538349(-)
ACAATTGACAAAGAGCCAAACTTTGATGATATACGTTTTCTTGTGAGAATATTTACTTCATTTTTTCCTAAAATTCAATGTTTACTCA
>Locus:intergenic863_2:538733-538637(-)
GAACCGGAGAAATTTTTCGAACTTATCGAGGACAATCTTAAGCAGGTTCATCCTATTTTTCAGACTGTCTTTAAAACCTTCCTCAAAGATAAAGAAA
>Locus:intergenic976_1:624574-624622(+)
CATCTTATGACAAATACTCGTATGCAACGAGATTACCATGAGGGGCGTT
>Locus:intergenic1042_1:668061-668130(+)
GACTACCCATTTTTCGTGGAACCTTGCTGTTGGCAGGTTCCTTTTTTCGTGGCTTCTGTTGGCCAGACTC
>Locus:intergenic1052_1:673827-673860(+)
ATCATTGTCAACGTAGCCAAACGGTTTTTTATCT
>Locus:intergenic1150_1:731633-731672(+)
CAAACATTTATTTCCTATTCTAACAAATTTCTAAATACTT
>Locus:intergenic1173_1:744153-744117(-)
ACTCTTCGAAAATCTCTTCAAACCACGTCAGCGTCGC
>Locus:intergenic1208_1:767658-767718(+)
AAGCTTTACTTATCACCAGTTTTAGATGGCTTTAATAGCGAAATTATTGCTTTTAATCTTT
>Locus:intergenic1234_1:781644-781698(+)
GCTCAAGCGGATGATATCCGCAAGGTTGTTGGGGAATTAGCCAAGGATATAAGTA
>Locus:intergenic1251_1:788087-788051(-)
AATCTTCTAGTGACATGTGGAAGAAATAACCCTCTGT
>Locus:intergenic1321_1:843690-843612(-)
TATTTCTTTAAAATCAAAGTAGCTCTTTTGTTAATAACTCGATCAACAAACATCGTGGTACAAGTATCTACTTTGAAAT
>Locus:intergenic1330_1:853796-853916(+)
CATGGACTTGCTGACGACATAAGCGATTGGGTCGTAGTCGTCTGGGATAATGGAAACTCCATATCTAAATCGTTGTCCTGCATCGAGCGGCTACCTGCAGAGATAAACTACCTAACACGAG
>Locus:intergenic1351_1:867562-867505(-)
AACCTTGCTATTGGTCTCTTGACCATGGGAGTTACCTTCCTGCTCGGACAACTTTTCA
>Locus:intergenic1353_1:869376-869340(-)
ACATTGTTAGAAATAGATTTTACTGTCCTGATCGATT
>Locus:intergenic1397_1:898346-898289(-)
TACCAGAATAATTTTTGCTTTGGTTTTGTTTGGACGCTGAATCGGACTTTCGGTCACG
>Locus:intergenic1476_2:950969-951059(+)
TATCAATTTGCTCATATTCTATTTCAATCTACTATAGTACCACATGGTGGTCACTATCATTTCATTCCTGAGAGTGACTTGTCGGCAGGTG
>Locus:intergenic1476_1:951134-951284(+)
GGGGATCACTATCACTATATTCCTAAGTCATCTCTTAACAATCCCCCATCACACTCTAACACGGAAGAGGTAGGAAGTTCTTCTAGTTCTGTATTAAGTAATCCGTCACTACATGTCCATCATGAGGAAGAAGATGGTCATGGTTTTGATG
>Locus:intergenic1532_1:985833-985869(+)
GGATCAAGCGCATCATCGTGGCATGAAAGTCATGCTG
>Locus:intergenic1585_1:1016251-1016140(-)
GCTTATAAAACATTGTTAGAAATCGATTTTACTGTCCTGATCGATTTGTCCTGTTCTCATTTCATTTTACTATATTTTAGAAGATATGCTGTGCTATTCCAGATTCAGTTTG
>Locus:intergenic1610_1:1034206-1034257(+)
CCGAAAACCAAAGGCATTGCGCTTGATAAGTTTGATGAGATTATTGGTCGCT
>Locus:intergenic1695_1:1090291-1090240(-)
TATTGTTTGAACATAGAGAGTTTTCAAATGAATGATGTCCAAACAGTTCTTG
>Locus:intergenic1785_1:1145174-1145105(-)
CCATGTAGTGGCTGCTTCGACTATTTACGGTGGAACCTTCAATCTTTTGAAAGAACCCCTTCCTCGTTAT
>Locus:intergenic1869_1:1207984-1207903(-)
TCAAGGTTTTTCAAAAACCTTGATATGATGCGTTTTATTGTGGGAATATGTATTTCATTTTCTACTAAAATTATGTTTTTGA
>Locus:intergenic1870_1:1211568-1211607(+)
ATTCTGAGCTTTCCGTCCGTGTTCAGTTACATAAATTCTC
>Locus:intergenic1923_1:1234876-1234831(-)
AGTATTGTAATTTTAGATGAAGCAACTAGTGCATTAGACACTATTA
>Locus:intergenic1925_1:1238004-1237902(-)
AAACCCACTTTGAATTGGATCCTTTCTCCGGTCAAGTCTTTCTCTTTTGTGGTGGACGTAAAGACCGCTTTAAAGTCCTTTACTGGGATGGTCAAGGATTTTG
>Locus:intergenic1953_1:1256360-1256303(-)
ATATTACTAAAATATTTTAATATGAACATATTATTAGTGATAAACGTTCTTACAATAC
>Locus:intergenic2072_1:1335836-1335869(+)
ATTTTATTTCAGCTTCCTATACTTTCTTCGCTGT
>Locus:intergenic2073_2:1336937-1336904(-)
TTTAAGTCAAAAAAAAGACTCTCAAACAAGAGTT
>Locus:intergenic2073_1:1337537-1337492(-)
CTAATACTAATAAGCGCTATGCAATACGTAAACTCGGAAAGATTTT
>Locus:intergenic2109_1:1360622-1360565(-)
AATAGACTTCGTTATTGGACGGTTACAATTTATTATATGAAAATCCCATATTATTCTC
>Locus:intergenic2158_1:1388780-1388819(+)
CAGGGCTCACTCTGTTCGCCCATTTTCGTAATTTGTCACT
>Locus:intergenic2173_1:1396659-1396566(-)
ACTAATATTGGTTTTACCTTTATTCCTCCATACACACCAGAGATGAACCCATTGAACAAGTGTGGAAAGAGATTCGTAAACGTGGATTTAAGAA
>Locus:intergenic2222_1:1423178-1423223(+)
TCCTTTAGTTCCTTGGTCAAGCTTGATTTCTTGACCGAGCGCTTGC
>Locus:intergenic2240_1:1436662-1436731(+)
AGAGCAAACGGGGTCTCAAAAGAAGTAACCCTATCTGATTTCAGTGAATTGTTTTGTACCCTTTCAATAC
>Locus:intergenic2241_1:1437268-1437211(-)
TTAAAGGATTTAATAGATGGGAGTTCTATTGAAAATATAGGCTCCAAAGTATTTCAAT
>Locus:intergenic2245_1:1441395-1441332(-)
TTTACAAGTAACAAGGAAAAGTTTATAATGGAAGATAAGGAGTTTTTCCTAGTTATCAAAATTG
>Locus:intergenic2269_1:1454241-1454178(-)
GTCAGAAAAGTAGTCTTGTTCGCTTTTATTATGTTATACTCTTTGAAAATCTCTTCAAGCCACG
>Locus:intergenic2279_1:1461209-1461173(-)
AAATTTGGTATAATGGTACTACTCAAGGGAGTAGCTG
>Locus:intergenic2588_1:1654087-1654144(+)
GGGATTGGGCAGGTTCTCAGCAACCTCTTGCTCAAACTGGTTGACAACCCAGTCAACG
>Locus:intergenic2612_1:1693596-1693629(+)
TTCGAATGTGATAAGGAGTTAGAAATTGAAACAA
>Locus:intergenic2672_1:1721476-1721515(+)
GTTTCTCCATTATACTATTTCTCCCATTTTTTACGAATAG
>Locus:intergenic2784_2:1789939-1789972(+)
AAGTGCTATCATTGTTCTAAAATGATGGTCGCTG
>Locus:intergenic2784_1:1790098-1790140(+)
GTCATTCGAAAGCTCAATGATTCTCACTTTGAGCATGATTTTT
>Locus:intergenic2806_1:1813068-1813218(+)
GATGTTTCAGTTCACTGCGTCTTCCTCCTCACATCCTTAACAGATGTGGGTAACAGGTATTACCTGTTGGGTTCCCCCATTCGGAAATCCCTGGATCATCGCTTACTTACAGCTACCCAAGGCATATCGTCGTTTGTCACGTCCTTCGTCG
>Locus:intergenic2806_3:1813306-1813351(+)
CAGCGTTTTCGGTTTATTTTCTTGTTACTATTTGATATAGATATTC
>Locus:intergenic2806_2:1814272-1814380(+)
GTTTGCTCCCCACGCTTTCGAGCCTCAGCGTCAGTTACAAGCCAGAGAGCCGCTTTCGCCACCGGTGTTCCTCCATATATCTACGCATTTCACCGCTACACATGGAATT
>Locus:intergenic2806_4:1814619-1814709(+)
GAGCTTTACGATCCGAAAACCTTCTTCACTCACGCGGCGTTGCTCGGTCAGACTTCCGTCCATTGCCGAAGATTCCCTACTGCTGCCTCCC
>Locus:intergenic2815_1:1819738-1819678(-)
CATAGCACGGCTAAGATGTTGTACAATGTGAAAGCGATCCAACACGATTTTAGCATTCGGG
>Locus:intergenic2827_1:1825042-1824994(-)
TTAAAGGAAGAGGCTTTTTACTTGCTTTTCTGCTGCTTCCTCATTTGTC
>Locus:intergenic2827_2:1825117-1825048(-)
CAGTGCTTTGAGCAGCCTGCGGCTAGCTTCCTAGTTTGGTCTTTGATTTTCATTGAGTATAAGAAGTCCT
>Locus:intergenic2843_1:1831204-1831162(-)
GATAATGGTCTAGTTTGTTTTTTGAATGTGGATGAGTGCCTGT
>Locus:intergenic2949_1:1896640-1896601(-)
ATTCTATCAAAAATCAGTAGGAACTCGAGTCTACTGATTT
>Locus:intergenic2960_2:1901814-1901850(+)
TCAGTTCTATCTACAACCTCAAAAACATGTTTTGAGC
>Locus:intergenic2960_1:1902232-1902289(+)
TCCGCTCTATGGTATTCATTAAGTCAACATCTCTTGTTTAAGAGCACCAAATCAGGAA
>Locus:intergenic2964_1:1909806-1909866(+)
TGTACATGTGGTACAGACACTCAATATCAAACTGCAGTAAAGCTCCATGGGGTCTTTCCGT
>Locus:intergenic2965_1:1910641-1910587(-)
AATGCCGGTATGAGTAGCGAAAGACAGGTGAGAATCCTGTCCACCGTAAGACTAA
>Locus:intergenic2964_2:1910708-1910741(+)
ATACCTATAAAGGTATCCACAGCTTCGGTAAATT
>Locus:intergenic2964_3:1911764-1911866(+)
ACAGATGTGGGTAACAGGTATTACCTGTTGGGTTCCCCCATTCGGAAATCCCTGGATCATCGCTTACTTACAGCTACCCAAGGCATATCGTCGTTTGTCACGT
>Locus:intergenic2964_4:1912520-1912565(+)
GTCATCCCCACCTTCCTCCGGTTTATTACCGGCAGTCTCGCTAGAG
>Locus:intergenic3002_1:1933570-1933654(+)
CTTTTCTTATCAGGTTTTATCTTTGAAGTTTGTGAAATTTATTTCAAATATTTTTTATTTCACAAACTTGCTTGGAAGAGGGATT
>Locus:intergenic3058_1:1963490-1963568(+)
CAAAGCACAGCTTTGAAGTTTCAGATAAAACTGACGTGGTTTGAAGAGATTTTCGAAGAGTATGACAAAGAAAAAACGA
>Locus:intergenic3069_1:1969795-1969750(-)
TTCTTCGTTCCTTTTTTATATTATTTTTGGTATAATTATAGTTATT
>Locus:intergenic3068_1:1970522-1970582(+)
AGCCCGTGTCCTCTTAGTGAACAGATAATATTCCAATCCCCTAGTAATGGACTAAACACTA
>Locus:intergenic3069_2:1971390-1971291(-)
TTGGGCTGTTCGCCCATTAAAGCGGCACGCGAGCTGGGTTCAGAACGTCGTGAGACAGTTCGGTCCCTATCCGTCGCGGGCGTAGGAAATTTGAGAGGAT
>Locus:intergenic3240_1:2097423-2097468(+)
ATTTCCAATAAATTTGCTGATACAAAAAGTCTTAATCTAGGATTTC
>Locus:intergenic3241_1:2098681-2098639(-)
TGGCTGGGGCGACCATTATCAATTAGTAGCTCAGAAGTCGGTA
>Locus:intergenic3262_1:2114923-2115010(+)
GCAGCTTATACTCTTCGAAAATCTCTTCAAACCACGTCAGCTCTATCTACAACCTCAAAACAGTGTTTTGAGCAACCTGCGGCTAGCT
>Locus:intergenic3264_1:2118377-2118413(+)
AGGGCGCTGGTAAAGGATAATCTTCACCAACTCCCTA
>Locus:intergenic3283_1:2131992-2131899(-)
TGGCATATCAAGACGAGTCAATACTATTTGGAGCCCCTTTATAACCTCTTGCGAGAGAGACTATTGACTCAGCCCTTACTTCATGCGGATGAAA
>Locus:intergenic3288_1:2135073-2135127(+)
TTCTTGACTTCAACTCGCAAAACGACCCAAGGGCAACTGCTTCACAATTCATCAA
>Locus:intergenic34_1:26822-26867(+)
CATCGTTGTAACCATGGAAGGGACGCGTCCGATTTTGGCGGAGGTT
>Locus:intergenic61_1:40435-40366(-)
ACACTTACGACATCCTATTTATTACTTCAATTTCTAATGTCTCTGCTATTTCTAAGCTACCTCTGGTATG
>Locus:intergenic116_1:81430-81466(+)
AAACATGCGATTCCTATTTTAGAGTTTGATGACAATC
>Locus:intergenic125_1:85890-85851(-)
ATCAAGAGTCGATTGACCTTGAGTTGCTGGTCAATGCACT
>Locus:intergenic181_1:116138-116102(-)
CTTTTTCTCCTATCTTTATTTTCTACCTACATCATAC
>Locus:intergenic187_1:120832-120772(-)
ATTTTCTCTAATCTATTTTTCAAGTTAGAGAAAATGAGTCGTTTTTTTAATGACATTTCCT
>Locus:intergenic194_1:127073-127115(+)
TCAATTATACCACAAAATGAAAAATTAGTAAAAGACGGAAACG
>Locus:intergenic201_1:130651-130600(-)
AGGGATAGAGATAAGATTATCAACGCACTTAAGCTGCCTTATTCCAACGCTA
>Locus:intergenic201_2:130977-130881(-)
CGGGCGCTCAAGCGCTTTTGGAACCCTCGCTTTTTCGTTTCTAGGCTCGGGCTAAATCAGTCCACTGGACTGATTTACTACACCAGTATAGCTTCAA
>Locus:intergenic207_1:137017-136969(-)
CCAAAAGTTAGACAGAATAAATCTAACTTTTGGGGTGCAGTTCATAAGA
>Locus:intergenic211_1:138694-138661(-)
TTCAGGGACAAAAATGATATTTTTTGTATCAAAC
>Locus:intergenic361_1:211189-211126(-)
GGTCTATTTGGAAGTGGATTTCTTATGATTACAGGGACTGCTTTCATCTTGATTATGTCTCTAT
>Locus:intergenic389_1:229282-229246(-)
AGTTCTATCAGACCACTCATTTTACAGACACAAGTGA
>Locus:intergenic388_1:229916-229997(+)
AAAACACTAGTTGGTACACCACAGGGAGGAAATTTATCTCCTCTCTTATCCAATATCATGCTTAATGAATTGGACAAGGAAT
>Locus:intergenic388_2:230205-230238(+)
CAAGATAGTGTTCGGAGATTTAAGTTTAAATTGA
>Locus:intergenic388_3:230896-230950(+)
GGGACTATTCTAAAAATAATTTTTCGATATTTTTCGGTATTTTTCGGATTTTGGT
>Locus:intergenic471_1:278692-278644(-)
TATTTTCTCCTTTTCTTAAATCCAATCAAAGCTGTGCTAAGTTGGCTTA
>Locus:intergenic541_1:319929-319851(-)
AAATCGTTCAGGACAGTCAAATCGATTTCTAACAATGTTTTAGAAGCAGAGGTGTACTATTCTAGTTTCAATCTAATAT
>Locus:intergenic638_1:395156-395189(+)
TTTGATATAATTCTTTCTGTCAAATGTTTTGATT
>Locus:intergenic663_1:409010-408914(-)
AAACCAGCCCTAAGGTTGGTTTTTTCTTCTCTACCAACTCCCAATAACTATTTTGGCTTTATTTCCAGAGTATTTTATGGTAAAATGAAGAGTAATA
>Locus:intergenic681_1:423324-423276(-)
CATCTGAGAGATAGGTATTCCTTATGTCCTTCAAATTCATCACTCCTTT
>Locus:intergenic709_1:447771-447729(-)
ATAAGGAACCGGAGAAATTTTTCGAACTTATCGAGGACAATCT
>Locus:intergenic708_1:448259-448337(+)
CCGATTGAAACAGTCACTCCCCGGACTGTTTCAACGTCCCAGGACATAATCTCAGGAAGACGCGAAAAATCATGCTCAA
>Locus:intergenic781_1:497292-497190(-)
AAAGCCAAACATATTTTATCTTTCTTCATAGTTTATTGTCGTTTCGGACAAGTTTTCTATTATGTAAATTGCGACACGAGGAGTCGAAATCGATTTTATTTCG
>Locus:intergenic782_1:499747-499840(+)
GTTGCAACCCAGCCTCTGTTTTTCGATAAAAAGGGACGGAATCTCATTTGTTTGGGTTTTGTCTCATCAATAGAAAGGAACAAAGAGTGTTCGT
>Locus:intergenic803_1:509483-509393(-)
CTTGATGTCTTGACTGAGAAAAAGGTTATAGATAATCTTATGTCTCTAACTGATAAAACCATTCTCTTTGTAGCCCATCGTCTCAGTATAG
>Locus:intergenic802_1:510546-510600(+)
TACAAGAATCAGAATAGAAACATCCAGAAAAAGAGAAAGAATGGTAGAAGCCAAG
>Locus:intergenic863_1:538612-538561(-)
ACTATTCTAATGCCAAACTGGAAGCGACCAATAATCTCATCAAACTTATCAA
>Locus:intergenic966_1:611630-611780(+)
TGGGCGCATGTGAGAAGGAAATTTTTTGAAGCGACCCCCAAGCAAGCAGATAAATCATCCTTAGGAGCTAAAGGTTTAGCTTATTGTGATCAGTTATTTTCCTTGGAAATAGACTGGGAGGCTTTGCCAGCTGATGAACGACTACAGAAAC
>Locus:intergenic1017_1:653583-653544(-)
CACTCTGCTTTTCTTTTCACGTCAAGCCTTTTCAAAGCGA
>Locus:intergenic1064_1:682859-682949(+)
GTTCTATCCACAACCTCAAAACAGTGTTTTGAGCAACCTGCGGTTAGCCTCCTAGTTTGCTCTTTGATTTTCATTGAGTATAAATCATTCA
>Locus:intergenic1078_1:692490-692583(+)
GCCCATATCCAGCTTCAAAAGGGAATTCCAGCTGAGATTACCTTTCATCGTGCTACTCCTTCAAACTGTTATAAGGAAATTCTGTTTGAAGAAG
>Locus:intergenic1226_1:776868-776928(+)
GCAGAAGTTGTCTTGCTGGGGCCTGGTTTACGAGACGATACGTTTGGAGAAAATCTTGTAA
>Locus:intergenic1268_1:804888-804945(+)
GTAAGTAACGTAGTACCATTCTCAAAACCATACTCACAAGTTGGTATTAAGGGGGATC
>Locus:intergenic1354_1:872147-872234(+)
AAACTGTGGTTAGAGCCTTTCGGAAATCGTCAAGCGATTGGAGGAAATGAACTAATCCACAGTGGCTTATTCCAAGTATACCACTTGG
>Locus:intergenic1380_1:891153-891213(+)
AGAGAAGAATTTCGGGGCTTATCAGCAGAAGCAATTATCCTTTATTCCATACTTCTTAAAC
>Locus:intergenic1396_1:898014-898113(+)
GAAACCTTTCAACTCATGCTAGAACACCTGAATTCAGCCTATCAGATTCAGCACCGAAAAGGTGGACGTCCACGTAGTCTGCCCATGGAAGACCAGCTCA
>Locus:intergenic1399_1:900787-900742(-)
ATGAGTGAGGTTGCAGGTCGTATGGCTGTTCAAATCGGAGCTCACT
>Locus:intergenic1476_1:950953-951001(+)
TACTTTAAAATCCCCTTATCAATTTGCTCATATTCTATTTCAATCTACT
>Locus:intergenic1519_1:978656-978623(-)
TCTATTCAATTGTTAAGGTTCAAAATTTATCGAG
>Locus:intergenic1543_1:991095-991014(-)
AACCCCCAGGTAAAATTCTTAGTTGGATTTTTAAAAGTTGAGAAAAGTATAGCAGAAGAAATTTGGGGAAGTTATCACAAAT
>Locus:intergenic1565_1:1005477-1005444(-)
CCTATCGCTCAGTCTCGCAATAACGAGATGCACT
>Locus:intergenic1585_1:1016578-1016539(-)
CGACTACCTTTTTGGACTTTAGAGTTTGATGCCCTCTTAT
>Locus:intergenic1700_1:1094029-1094086(+)
TTTCCGAAAAACTATAATTTTCTTGAAAAATATACAAGTCTATGCTATACTACTAGTA
>Locus:intergenic1709_1:1099164-1099110(-)
TCGAAGCCATCGTCGATTTCCTATTTTTCAGTCGCTTTTGACGCCCTTTGTATCA
>Locus:intergenic1729_1:1108111-1108063(-)
TCTAAAACATTGTTAGAAATCGATTTGACTGTCCTGTTCTTATTTCATT
>Locus:intergenic1763_1:1130484-1130334(-)
AATAAAGAAACTAGCAAGGTCAGGCCTTACTTTATTGGTGGACATCCAGGATTTAATTGTCCTCTACTTGATGATGAAGTCTATGAAGATTATTATCTAGAGTTTGAGAAAGAAGAGATTTGCTCTGTTCCACGTCCTTTCCCAGAAACAG
>Locus:intergenic1842_1:1192219-1192270(+)
ACCTTGCAAAATCTGGCAACTATATGTCCAGACTTCGCTATTTTCTATAAAA
>Locus:intergenic1853_1:1198606-1198558(-)
TTGCCTTGCTGTGTTTTGAGCAAGCTACGGTTAGCTTCCGAGTTTGATT
>Locus:intergenic2003_1:1285451-1285397(-)
CTTCAAAGTCGGCTCTTAGCCGATTTTGAAGGCTTTTTCTATCTGTCTGCAGAAA
>Locus:intergenic2023_1:1302060-1302015(-)
ATTTCAAAAACGTTAATTCCTATAATGTGTGTGTTCCAAGTATTTT
>Locus:intergenic2072_1:1336793-1336895(+)
TTCTCCTACTTCTTCTACTTCTTGACTTTTATCAAGAGTTGGGCCATCGAGATATTCTGTTTCGATTGGAATTTCTTGGACAAGAACTTGGGGCTTGGTTCTT
>Locus:intergenic2076_1:1340535-1340604(+)
TCTTCTAATTTCTTGACGCAGTTGCTGCCTGGTTTGAAATGCGCTCTAGCAAGCTTTTTCAAACCTAGTC
>Locus:intergenic2077_1:1340804-1340753(-)
GTCCGGGGGACCTTTTTAGCTTCTTGCCCTGAAATTAAAAAGCAAGAAAAAC
>Locus:intergenic2093_1:1348788-1348752(-)
TACGAGTCAGTATCTTGGGATACTGGTTTTTACTTTT
>Locus:intergenic2109_1:1361494-1361452(-)
AGCAGTCCAAGGTTTAGGAGTAAGGCGACGCTAAGCTTGGTAA
>Locus:intergenic2112_1:1364543-1364603(+)
CCATTAATTCTCATTATATATATCAAAAGACCGCAGCTTGAAAACTACGGTCTAATTTTTT
>Locus:intergenic2141_1:1377246-1377201(-)
GATAAACTAGTAGGTAGACAAAGTCTGTATCTGACCGTAGCAAATA
>Locus:intergenic2148_1:1382973-1383069(+)
AAGGGGGGTACTATTATTTCAGCATTTTTTATCAAAAATAATTCCCCATTTATCCTGTTTTCAAGCCTGATGAATTTTATGAGCATATTTCTTGACT
>Locus:intergenic2161_1:1390087-1390042(-)
AAGAAATTAACATTTCACTGCATCAGTGGCAGAGACCTCCTTACAG
>Locus:intergenic2173_1:1396578-1396545(-)
GTGGATTTAAGAATAAAGCCTTTCGAACTTTGGA
>Locus:intergenic2223_1:1422716-1422608(-)
TTTCTGAGGAGCACATCTATTATGCGCACCCCTATGCCTCTTGGGAAAGGGGAACTAATGAGAATCACAACAGGCTCATTCGTAGATAGTTACCTAAGGGAACCAAGAA
>Locus:intergenic2345_1:1503269-1503209(-)
TCGAAGAGTATGAGATTTTTATACCCATACAATATTTGTTTTAGGTCCTTGTTTACAGACT
>Locus:intergenic2359_1:1509568-1509502(-)
TGGATTTTCGAAGAGTATAAGCATTTTACTGAAATTTTATCAGGTAGTTTAGGATGGCAAATGACAT
>Locus:intergenic2363_1:1512608-1512560(-)
GAACACCACCTTCAAATACAAATTTTAGTCAAACTTTTATTTTTTCTAA
>Locus:intergenic2502_1:1595507-1595561(+)
CCATTAACTCCCCCTGTAAATTCTGGAACTTCATGCACCGCTGCTTTGCTACCAT
>Locus:intergenic2502_2:1597029-1597083(+)
CGTAAGTTGGTAATGGTTACTCGGTCACCCCAAGTTTTACCATTATCTTCACTAC
>Locus:intergenic2588_2:1654033-1654180(+)
GTCCCTATTGAAATTACCCCAAATAGTGCCAATACTGAAATTGCACCACCAGATGGGATTGGGCAGGTTCTCAGCAACCTCTTGCTCAAACTGGTTGACAACCCAGTCAACGCCCTGCTTACTGCTAACTATATTAGAATCTTATCTT
>Locus:intergenic2588_1:1654168-1654318(+)
AGAATCTTATCTTGGGCAGTCATTTTTGGAATCGCTATGAGAGAAGCCAGTAAAAATAGTCAAGAATTGCTAAAAACTATCGCTGACGTGACTTCTAAAATTGTCGAATGGATCATCAATCTGGCTCCATTTGGAATCCTTGGTCTTGTTT
>Locus:intergenic2590_1:1656130-1656169(+)
CGGTGTTTTGAGCTGACTTCGTCAGTTCTATCCACAACCT
>Locus:intergenic2620_1:1695716-1695779(+)
TGCTCAAAGCACTGTTTTGAGGTTGTGGATAGAACTGACGAAGTCAGATCAAAACACTGTTTTG
>Locus:intergenic2648_1:1710136-1710217(+)
CATATCTCCTACAATCCCTGTAGGGGGCATCTAAATACAACAGGAAAAGCCTTGGAACCAAGGTTTTTTTGCTTAAATAAAA
>Locus:intergenic2688_1:1731618-1731651(+)
GTGTGCGCACCGAATTTTCATTGTTTCAAATTCA
>Locus:intergenic2710_1:1745293-1745380(+)
ATTAAAATTTATACTCTTCGGAAATCTCTTCAAACTAGGTCAGTGCCGCCTTGCCCTAAGTCTAGGTTACTGACTTGGTCAGTTCTAT
>Locus:intergenic2756_1:1771077-1771146(+)
TCCTTCGTCCTCCAGTCTACAAAAGCCTTCCATTCGTACTATCCTATATTTTATGAGGGGACACATTTTT
>Locus:intergenic2806_1:1809769-1809802(+)
GACCCTCTGATTACAAATCAGATGCTCTACCAAC
>Locus:intergenic2806_3:1812310-1812358(+)
GCATTCGGAGTTTATCTGAGATTGGTAATCCGGGATGGACCCCTCACCC
>Locus:intergenic2806_2:1814333-1814396(+)
CCGGTGTTCCTCCATATATCTACGCATTTCACCGCTACACATGGAATTCCACTCTCCCCTCTTG
>Locus:intergenic2814_1:1819748-1819784(+)
CGTGTTCAAATTATGAACCAATTGGATCGAAAATCCC
>Locus:intergenic2814_2:1819802-1819892(+)
AAGCGCTACTGGAAGCTCATACAACAGGATAGCCGTAAACTGAGTGATAAGCGATTTTATCGTCCTACTTTTCGTATGCATTTAACCAATA
>Locus:intergenic2826_1:1825588-1825627(+)
ACTGAAATCAGAGCAAGGCATCAATTTCCTACTCTTAGTA
>Locus:intergenic2882_1:1848923-1849007(+)
ACCTCACGGAGCGAGACGGACTCAGAGTCACATAATTATAAGGCTGATAGTATTAATCTAACTATCAGCCTTACAGGTTATTTAA
>Locus:intergenic2911_1:1870224-1870167(-)
ATAATATGGGTAATCATTTGTCGTAGGTTTTGTCTGAAATATTGTCCAGACAAGGCTC
>Locus:intergenic2940_1:1889520-1889568(+)
TATTGTAACACATTCCCCTTGTATTTTGGGAATGAAAATCATACCAAAA
>Locus:intergenic2965_1:1909314-1909245(-)
CGGTCCCTATCCGTCGCGGGCGTAGGAAATTTGAGAGGATCTGCTCCTAGTACGAGAGGACCAGAGTGGA
>Locus:intergenic2964_2:1911404-1911515(+)
GGGTGCTTTTCACCTTTCCCTCACGGTACTGGTTCACTATCGGTCACTAGGGAGTATTTAGGGTTGGGAGATGGTCCTCCCAGATTCCGACGGGATTTCACGTGTCCCGCCG
>Locus:intergenic2964_1:1911737-1911818(+)
CACTGCGTCTTCCTCCTCACATCCTTAACAGATGTGGGTAACAGGTATTACCTGTTGGGTTCCCCCATTCGGAAATCCCTGG
>Locus:intergenic2964_3:1913840-1913894(+)
GTCACTTGCTTCTCTCAAGCGACAACTATATTAGTATATCACAACTGCTTTCGCT
>Locus:intergenic3050_1:1960807-1960864(+)
ACACTGTATGATTTTATCAAAAAAAGTAGGAACTGTCACGAACTATGTATAAGAACTA
>Locus:intergenic3069_1:1970065-1970008(-)
GGTGTGGTGAAGTGGTTAACACACCAGATTGTGGCTCTGGCATGCGTGGGTTCGATCC
>Locus:intergenic3068_2:1971259-1971307(+)
AGTCCACTCTGGTCCTCTCGTACTAGGAGCAGATCCTCTCAAATTTCCT
>Locus:intergenic3069_2:1971479-1971422(-)
TTATCTCCCCCAAGAGTTCACATCGACGGGGAGGTTTGGCACCTCGATGTCGGCTCGT
>Locus:intergenic3068_3:1972971-1973091(+)
CATAATTCATTGGCATTCGGAGTTTATCTGAGATTGGTAATCCGGGATGGACCCCTCACCCAAACAGTGCTCTACCTCCAAGAATCTCTAATGTCGACGCTAGCCCTAAAGCTATTTCGGA
>Locus:intergenic3068_1:1975778-1975862(+)
TTTTCATTGTTCAGTACTACAACTTATGTTGTAGCGCCCTGCACATTGGTTCGTCTTGTTCAGTTTTCAAAGGTCTTTGTCACTT
>Locus:intergenic3081_2:1986514-1986415(-)
CAGACAGTCTCAAGGGTGTTTATGACATTGAGCGCTTGGCTAGTCGTGTTTCTTTTGGCAAAACCAATCCAAAGGATCTCTTGCAGTTGGCGACTACCTT
>Locus:intergenic3081_1:1987030-1986979(-)
GTCTTTTGGATTTCACGCTGGTTTGTGGGGAAATCCGTAACCTCAAGGCTCG
>Locus:intergenic3090_1:1993293-1993350(+)
CTATTTTTAGGAGCAGCCATTTTTCAAAAGTGGCTTTTTTTGATTCTTTACACAATCT
>Locus:intergenic3123_1:2014291-2014255(-)
AACTATTTCCCCTTAATGTGTATGGAAACTATAACAA
>Locus:intergenic3138_1:2026370-2026406(+)
AAAAACTTGATACTATGCGTTTTATTGTGGGAAGATT
>Locus:intergenic3174_2:2048667-2048700(+)
TCATTTTTAAATTTTAAGTCAAGAAAAATTAACC
>Locus:intergenic3174_1:2049193-2049250(+)
TATGAAGAAATTGCGGCTGATTTTGGTATTCACGAAAGCAACTTAATCCGTCGGAGCC
>Locus:intergenic3204_1:2069544-2069589(+)
TCTCTCAAATTGAAATTCTTTCATCCCATCTCCCATCATTCATTAT
>Locus:intergenic3237_1:2095155-2095119(-)
CAGGTGTTGAAAAAACTTGATATTGTGTGTTTTATTA
>Locus:intergenic3240_1:2098718-2098763(+)
TTAAGCAATCCCCATAATCGTCTCGATTTCTTCTTCCATTGCTTCC
>Locus:intergenic3257_1:2109856-2109820(-)
GGAGTTTTTTTGATGAGGAAAGAATGGCGGCATTCAA
>Locus:intergenic3264_1:2118350-2118410(+)
CGAAATTTTCTCATTTTTAAAAGAAAAAGGGCGCTGGTAAAGGATAATCTTCACCAACTCC
>Locus:intergenic3275_1:2127086-2127047(-)
ATTGTAAACTACCTTTTTCTTATAATTGATAGAATTACTG
>Locus:intergenic23_1:15269-15182(-)
AGCGCCCTGCACATTGGTTCGTCTTGTTCAGTTTTCAAAGGTCTTTGTCACTTGCTTCTCTCAAGCGACAACTATATTAGTATATCAC
>Locus:intergenic22_1:16930-16978(+)
CTTGAGAGGTCTTGTGGGGCCTTAGCTCAGCTGGGAGAGCGCCTGCTTT
>Locus:intergenic31_1:24184-24148(-)
TTAGGAGGTCTTCTTGTAACCGTCTATAGTATACCCG
>Locus:intergenic33_1:24904-24865(-)
AAAAGAGCACACAATTCAAATCGCTTAGGGCTGCTGGATT
>Locus:intergenic34_1:25948-26014(+)
TCGCAAAGAAAAAAGCGACATTTGTATGTCAAAATTGTGGGTATAATTCCCCTAAATATCTGGGACG
>Locus:intergenic61_1:40216-40156(-)
GATTTTTCTGTTTTCTTCTCCGAAGACTTTAAAAATTTTTTTCTAATTAAATCATCCATAT
>Locus:intergenic99_1:70883-70829(-)
TCTATGGTTTATCTGATAATTTACAAATCCTCTTGTCAAGAATTCATAAACACTG
>Locus:intergenic201_1:130570-130531(-)
ATTATCAAGCGCAAAGCCTTTGGTTTCCGGAACTTTAACA
>Locus:intergenic200_2:132405-132516(+)
AAAAAGGGCATTAGTACTTCTATAACAGTATCGCAATCTCTGGTGTGCGTTGTCTCGATCTTAATTCAAATAATTATATCTTCTTCCAGAGAGACTAACTGCCTGCTCAAGG
>Locus:intergenic200_1:132622-132673(+)
TTTCTGGGTCTTGTTCGCAGTAGGTACGGCTCTTTTTTAGACTATATCCCAT
>Locus:intergenic210_1:138263-138317(+)
AGTAGTTTTATGAATATAGCAGTAATTGGTTTGGGGCATGTTGGGCTGGCCTACG
>Locus:intergenic239_1:156164-156107(-)
GTTTATACTCAAAAAACAGTTGAACAACTTCAACCACCTCTTATAAGAACTTTATACT
>Locus:intergenic253_1:164940-164862(-)
AGCATTGGTAATCTTTCCGACAAAAGCTTGGGTTGTCTCACGAATCTCACCACCAAGAAGAACAACCTTAAAGATATCA
>Locus:intergenic253_2:165082-165004(-)
TCAATGAGTAAGTCCGTTTCTGGGGAACGCTCCAAGGCTAGTTTTTTAGTAAAATACTCCTCGAAAGAAGAGGTTATTA
>Locus:intergenic284_1:183176-183221(+)
TTATTAGCTAACCAGGTAAGAGGTCGGGACGAAAATCCTGGCCTTG
>Locus:intergenic389_1:228838-228745(-)
CTTACTATCACGTTCCTGTTCGTAGAGCCACGATTTCGCTATCCCTTCCTCTCCCTGCTACCTCACGATAGTCAGGCTGAGGACTTACACCTCA
>Locus:intergenic439_1:264153-264096(-)
TCGAAGAGTATGACCAGCTTGCAAGCTGGTCTTTGTGCTCTTTTCACAGTCTCATCAA
>Locus:intergenic574_1:350743-350803(+)
CAGTTGAAATGGCTAAGTCCTTGGATAGGCCAGAGTAGGCTTGAAAGTGCCACAGTGACGG
>Locus:intergenic597_1:367763-367670(-)
GCAGCCACATATTGGTATTTTCTAGGATCCTTTTCCCAGCAAGTGTCTGCAAAATCCCAATCGATAATCTTTGTTTTTTTCGCTTCTGGAAAAT
>Locus:intergenic596_1:367938-368022(+)
TCTCTTCAAACCACGTCAGCTCTATCTGCAACCTCAAAACAGTGTTTTGAGCAACCTGCGGCTAGCTTCCTAGTTTGCTCTTTGA
>Locus:intergenic596_2:367939-367987(+)
CTCTTCAAACCACGTCAGCTCTATCTGCAACCTCAAAACAGTGTTTTGA
>Locus:intergenic632_1:392194-392254(+)
TATCCCTCCTATCTGCTCGCAGTACCCGCAGACTTTCTGAAAGAAGAAGATAACCTACTTA
>Locus:intergenic682_1:423929-423977(+)
GTAGAGATAGAGAATCTGCCTTTTCATTTTGAGGACAGCAAAAAGACTG
>Locus:intergenic686_1:428547-428586(+)
TCAAATGGCAGCTCTTTTTTAGGATATAAAACAGGGTTCG
>Locus:intergenic790_1:504538-504592(+)
TATACTCTTCGAAAATCTCTTCAAACCACGTCAGCGTCGTCTTACCGTACTCAAG
>Locus:intergenic863_1:538684-538639(-)
ATCCTATTTTTCAGACTGTCTTTAAAACCTTCCTCAAAGATAAAGA
>Locus:intergenic881_1:553548-553515(-)
CATCACTTAACCCTCTTTTTTTTACGTCTATGTA
>Locus:intergenic955_1:598641-598557(-)
AAAACCAAAGAGCAAACTAGGAAACTAGCCGCAGGTTGCTCAAAACACTGTTTTGAGGTTGTAGATGGAACTGACGTAGTCAGCT
>Locus:intergenic1041_1:666048-665988(-)
GATTGTCCTTTATCGGCAAGGAACTGCCCAGTCAGAATATTAATCGTTGTGGTCTTTCCAG
>Locus:intergenic1040_1:666314-666416(+)
CCCGCTGTACTCTTTCTGGATGAACCGACCTCAGGTCTAGATCCCACAACTTCTCGAACAATTCATGAGTTAATTTTAGAATTGAAAACAGCAGGGACAACGA
>Locus:intergenic1042_1:668068-668131(+)
CATTTTTCGTGGAACCTTGCTGTTGGCAGGTTCCTTTTTTCGTGGCTTCTGTTGGCCAGACTCT
>Locus:intergenic1061_1:680264-680207(-)
ATCGTTGAGATTTTTTGCTGCCAGGCATTTGAACTACTTTTTCCCCAATTATTCACCC
>Locus:intergenic1149_1:731031-730974(-)
GGAGTTACTGGACTTTCTAAAATGAAATCTTGCGACCTGGATCAAGCCCTTCATGAGC
>Locus:intergenic1155_1:732866-732818(-)
TCCTTATCCTTTATTTTATCACGTTCCAAGGATTTTCTCAAGTTGGAGG
>Locus:intergenic1197_1:759886-759844(-)
ATGAAAAAAGCGATGATTTCCCTGAGTTTTCCACATAAAAAAC
>Locus:intergenic1208_1:766623-766674(+)
CCTAGTTTGATCTTTGCTTCTTCATTGATTAGCAGTAGATTTCAAAATGATA
>Locus:intergenic1208_2:767559-767658(+)
AAGGCAGAGAATCTCATTCAAGGCCAATTTGAAGGCTCTAAAACAATGGAAAAGTGCTACACAGATGTGACAGAATTTGCCATTCCAGCAAGTACTCAAA
>Locus:intergenic1227_1:776808-776772(-)
GCAAATGGCTGTGTAGAGCAGGGATATTTTCCCTGTC
>Locus:intergenic1226_1:777075-777225(+)
ATTGCTATTGAAAAGCAAAACGAAGGTACAACATCTAGTGCCCTGACTTCTTTCCCTCAAGGAACAATTTTGGTAGAGAAAGGTCCAGCTACTCGTATTTGGCAAGTTGGCCAGTCTGATTATTACCAGTTAAAGGTTGGCGGTCCCTATC
>Locus:intergenic1258_1:797101-797140(+)
GTTTTAGATGGCTTTAATAGCGAAATTATCGCCTATAATC
>Locus:intergenic1292_1:821663-821708(+)
TGTCCTGATCTATTCGTTCTATTCTTATTTCATTTTACTATATTTT
>Locus:intergenic1293_1:822065-821966(-)
GGGTCACGCCTGCTGGTTTTTAGGCAGCTAGAGCGTAAGAAGTGTTATTTTTTGCAGTTATATTTAACTGAGCGTTTACGTCGCCACACGAGTCGCAAAA
>Locus:intergenic1330_1:852954-853017(+)
TCTCTTCAAACCACGTCAGCGTCGCCTTACCGTATATATGTTACTGACTTCGTCAGTTCTATCT
>Locus:intergenic1332_1:855591-855672(+)
GTTAATAGCCAGAAACCACGCAAAAATGAAACATTTATTGGCTATGTCCAAAGATACGATATTGATGGGAATGGCTATCAAT
>Locus:intergenic1351_1:867792-867690(-)
AGGAAAAATATGGGATTGAGTATGAAGAATTTACCAATCCTTGGCACGCTGCCATTTCTAGCTTCGTTGCCTTTTTCCTTAGAAGTTTGCCTCCAATGCTGTC
>Locus:intergenic1396_1:897930-898077(+)
TATACTATTTTTATGGAAACAGTATACGACAAAGCACAAAAACTTAACTCAAAAAACTTCAAACTATTGATTGGTGTCAAAAAGGAAACCTTTCAACTCATGCTAGAACACCTGAATTCAGCCTATCAGATTCAGCACCGAAAAGGTG
>Locus:intergenic1476_1:951407-951503(+)
CAATCCAACTATCAACCTGGAACTTTTGATGAGAAGGCAGTCTTGGCAAAAGTAGATCAACTTCTAGCTGATAGCAGAAGCATCTACAAAGACAGAT
>Locus:intergenic1493_1:960330-960276(-)
ATCATCAATAAGGATACACACAAGGAAATCATCGCCAAACTGGACTACGACGCCC
>Locus:intergenic1507_2:972645-972585(-)
TCTTATCCTTACCATTTTTACCTCCTAATTTTGAGTATAAAAAAGACGATAGAGTTTTTAA
>Locus:intergenic1507_1:972775-972679(-)
TCATTAAATTTATTTAATTATAGCATAAATATTGATTTCATTCAATCTTACATTGATTTAGTGATTTGTTTTAGAGAATTTGTTGTGTTATTCCGTC
>Locus:intergenic1558_1:999924-999969(+)
AGTGGTGCGCGAGGAAGCTATTTCGGTGGGCCTTTGGCCCTGGCCG
>Locus:intergenic1565_1:1005479-1005422(-)
TCCCTATCGCTCAGTCTCGCAATAACGAGATGCACTGTAAGGTGTGCTTACCGAATTT
>Locus:intergenic1585_1:1016818-1016728(-)
GAACTTCTCCCCCTTCTCTCAGTTCACAGAAGCGTTTTATACATACCGTCCTATCAGACAGATAACCGTGACTCAGGATCACTTCTATCTG
>Locus:intergenic1611_1:1035264-1035216(-)
CTTATCTTGAAACAACTGGTATGCCTACTAGAATTCTCCTTAGAAAGCG
>Locus:intergenic1646_1:1059609-1059642(+)
CTTCAACTCAATTCATCTATCGCTAAATGTCCCA
>Locus:intergenic1752_1:1125809-1125842(+)
TATAGCACAAGTAAGTTATTTTGTAAACCTTTAC
>Locus:intergenic1757_1:1126799-1126748(-)
ATAAAAATAGGATATAGTTTATTTTACGAGCTAGGAAGGAAAAATACGGAAA
>Locus:intergenic1763_1:1130487-1130427(-)
TCTAATAAAGAAACTAGCAAGGTCAGGCCTTACTTTATTGGTGGACATCCAGGATTTAATT
>Locus:intergenic1764_1:1130930-1130987(+)
TTTTTTAGGTCGATTGATTTTTACTTCCGTCGCATCAATCATTACCGTGTCTTCAGAA
>Locus:intergenic1784_1:1144602-1144647(+)
CGAAGTGAAGAGGTTTCAAGTCTTTGTAGCAAGAGGAAAGCATTGA
>Locus:intergenic1809_1:1165495-1165456(-)
ACTATAGTAAAGATTTCATTAAAAAGAAACTGTATAGAGC
>Locus:intergenic1843_2:1192154-1192118(-)
CTGGTGACCTCTATCCTCACGTTTATATGGAAAGCAT
>Locus:intergenic1843_1:1192260-1192224(-)
AATAGCGAAGTCTGGACATATAGTTGCCAGATTTTGC
>Locus:intergenic1871_1:1211621-1211531(-)
GTAAAAGCTCGTCGGAGAATTTATGTAACTGAACACGGACGGAAAGCTCAGAATGTAGAGAAACCAACTTGGATTGTCAATCCTTCCTTGA
>Locus:intergenic1908_1:1230947-1230995(+)
AGTAACAATCTATGGCTCGCAAAGAGACCATGGCAGAAAGGAAATATTG
>Locus:intergenic1922_1:1234651-1234732(+)
TATATAAGCTGTAGTACTCTCCACCAAGATCCATTAAGTACTTATGATTTCCTGACTCAACAATCTTACCACCTTTCATTAC
>Locus:intergenic1998_1:1282086-1282140(+)
GCAACCTCAAAACACTGTTTTGAGCAGCCTGCGGCTAGCTTCCTAGTTTGCTCTT
>Locus:intergenic2033_1:1310111-1310042(-)
TGCTTGCCTAGTAGTATACTAAGCCTATACTCTTCAAACCACGTCAGCGTTGCCTTGCCGTACTCAAGTA
>Locus:intergenic2073_1:1337002-1336882(-)
GGGAAAACAGTTACAACGATAACTTATAATGTAGATGGAAAGAGTGGACAAGTAACTGAGAGTACTTTAAGTCAAAAAAAAGACTCTCAAACAAGAGTTGTTAAAAAAAGAACCAAGCCCC
>Locus:intergenic2108_1:1360349-1360403(+)
TGTATTTATAGTATTAATAATTTCCATATCTTTAGGGAAATTATTTATTTACTTA
>Locus:intergenic2173_1:1396748-1396685(-)
AAGAGCTTTCACAAGCTTATCCAGATGATTATCTTTTACTCGTTATGGACAATGCTATATGGCA
>Locus:intergenic2190_1:1405279-1405315(+)
ATTGAAGTTCGCTCAAAACGACGTCCGCTAATCTTTT
>Locus:intergenic2225_1:1424733-1424685(-)
TTCAAACCACGTCAGCGTCGCCTTGCCGTATGTATGGTTACTGACTTTG
>Locus:intergenic2241_1:1436333-1436285(-)
GGGCAAAAAATTGCTTTTGTTGGACCATCTGGATCAGGAAAATCAACGA
>Locus:intergenic2241_2:1437121-1437025(-)
AGGAAAAAAGTGATAGAGGGGTTGATTTATGTAGAGAAATCCTTCTTTGATAAGAGCCAAAGTGGGGAGTTGACTTCTGCCATTGTCAATGACACGA
>Locus:intergenic2367_1:1514400-1514358(-)
TTGCCATTCCAGCAAGTACTCAAAAACTTTACTTATCACCAGT
>Locus:intergenic2384_1:1527688-1527736(+)
GCTACTCGGCTTGAAAAGCCGAGTAACTGCGCACCTTTATGGTGTAATT
>Locus:intergenic2477_1:1579016-1578962(-)
AAAGCACTTTGTATTTTTTTATTGAATATGTTAGCTTGGACAGTGCTTGCAATGA
>Locus:intergenic2506_1:1600552-1600591(+)
TGGGCTGAAAGTAGTTTTAGAAACGAAAAAAGAGCATTTC
>Locus:intergenic2508_1:1600825-1600876(+)
AAACGGTGTTTTGAGCTGACTTCGTCAGTTTCATCCACAACCTCAAAACAGT
>Locus:intergenic2534_1:1619414-1619459(+)
ACTGCCCCCCAAAAGTTAGATTTTTTCTGTCTAACTTTTGGGGGCA
>Locus:intergenic2619_1:1694973-1694904(-)
AGGACAGTCAAATCGATTTCTAACAATGTTTTAGAAGTAGAGGTGTACTATTCTAGTTTCAATCTACTAT
>Locus:intergenic2784_1:1789861-1790011(+)
TTTCAAAAACCGTCTAAGATCCCTTACCTCGAAACAACTGGTATGCCTACTAGAATTCTCCTTAGAAAGCGTCGTTTCAAGTGCTATCATTGTTCTAAAATGATGGTCGCTGAAACTTCTATCGTCAAGAAGAATCATCAAATTCCTCGTA
>Locus:intergenic2806_2:1809876-1809912(+)
GATCCTAAATCTGGTGCGTCTGCCAATTCCGCCAAAC
>Locus:intergenic2807_1:1810863-1810830(-)
GTTCCGTATGGAAGGGCCATCGCTCAACGGATAA
>Locus:intergenic2806_1:1811079-1811187(+)
CACAAGGGTAGTATCCCAACAGCGTCTCCTTCGAAACTGGCGTCCCGATCTCTTAGACTCCTACCTATCCTGTACATGTGGTACAGACACTCAATATCAAACTGCAGTA
>Locus:intergenic2813_1:1818371-1818314(-)
TACGAATTCTGCATAAATCTCTTTCTAGTAATGTGTTGTAACTCTGCTATAATAGATT
>Locus:intergenic2853_1:1836132-1836096(-)
GTCAAGTCTACTGGTGAATCTATGATTGTAATACTCT
>Locus:intergenic2914_1:1872117-1872186(+)
TGCTATTTTTTCTTAGTACCTGTTCTAGTCCTGCTTAAACTAGTAAAAAGAACTCCTACATCCATAAGTG
>Locus:intergenic2942_1:1892637-1892727(+)
GACCACAGTCACTGCGATGTTAAGAAGCTTATTAAGTTCTTTCTGCTAGCAACATCTTCAAATACATTATATCCGTTTTTTCAAGAACTAT
>Locus:intergenic2948_1:1896414-1896447(+)
TTGCTGTACCATCTCCACCTACTTCAACTTTATA
>Locus:intergenic2964_1:1912256-1912292(+)
TCCTTACGGTTACCTCACCGACTTCGGGTGTTACAAA
>Locus:intergenic2974_1:1917933-1917966(+)
ATCATAGGAAGACAAGAATTTAGCTATTTCCTAT
>Locus:intergenic3050_1:1960776-1960812(+)
CAGTCCCAGTTCATACAGTGTGCCCAAGGACACACTG
>Locus:intergenic3069_2:1970363-1970306(-)
AACCCGAAGGTCGTAGGTTCAAATCCTGCTCCCGCAATAAGGCTCGGTAGCTCAGTTG
>Locus:intergenic3068_1:1970618-1970699(+)
TTATCAGGCGTGCGCTCTAACCACCTGAGCTACGCGCCCAAGTCAAAAACTTGGTACAAAGAACAAAGTTCAAAGCGGGTGA
>Locus:intergenic3069_1:1975303-1975270(-)
ATCGTAAAGCTCTGTTGTAAGAGAAGAACGAGTG
>Locus:intergenic3081_1:1986889-1986802(-)
GCTTTGAAGACCTTCATTTATTGGATTTGCGATTGGCAACGGTGGAGCAAACGGCATCTAGTAAGCTGCTCCAGTATGTTCATCGGAC
>Locus:intergenic3153_2:2035783-2035738(-)
CCATTCTCACAACAAACAGAAACATATTCTAAATGCCATTATTATC
>Locus:intergenic3153_1:2035975-2035894(-)
GTGAGCTTTCGGTGGAAAAGTTTCTATTTGCTCTGGAAAATATATCTGCCAGTGTGGAGGAGATCCTCTTTCTGGCAAGAGG
>Locus:intergenic3174_1:2049016-2049166(+)
ATAGACTCCCTGCGAAATTATGAAGCAAGTAAACAATTAACTGATACACGATTTAAGCGTCTTGTTGGTGTTCAGCGCACGACTTTTAAAGAGATGTTAGCTGTATTAAAAACAGCTTATCAACTTAAACACGCAAAAGGTGGACGAAAAC
>Locus:intergenic3236_1:2094973-2095015(+)
TATAGTATCTTTTCAATTGTTTACCGTATGTTTCCAATAGATT
>Locus:intergenic3241_1:2098503-2098470(-)
GGGCTAGAGATTATCCCCTACTCGATTAACTCCC
>Locus:intergenic3240_1:2100338-2100371(+)
TTCCTGTTCGTAGAGCCACGATTTCGCTATCCCT
>Locus:intergenic3262_1:2114902-2114971(+)
TACAAGAAAATCATTCATCTTGCAGCTTATACTCTTCGAAAATCTCTTCAAACCACGTCAGCTCTATCTA
>Locus:intergenic3269_1:2121345-2121294(-)
AGAGGAAGTGTTAAACTTCGACCGCACCTGATCTGGGTAATGCCAGCGGAGG
>Locus:intergenic3309_1:2153909-2153861(-)
GCAGACAAATCCAGTCAGTTACTTTCAGGTGCTTCTCCATTAGAGAATA
