# Supplementary material for: Common and phylogenetically widespread coding for peptides by bacterial small RNAs
Source: BMC Genomics. 2017 Jul 21;18:553. doi: 10.1186/s12864-017-3932-y (PMC5521070; doi:10.1186/s12864-017-3932-y)
Supplement: Supplementary file 6 — mock ORF sequences. (ZIP 3000 kb) [file 12864_2017_3932_MOESM6_ESM.zip › mocks/s_pneumoniae_tigr4.overlapping_antisense.srna_mocks.fa.txt]

>Locus:SP_0037_1:38149-38102(-)
CCTGAGGTGCGTAATCGCCCCCCATGGCATCTACTGCGATTTTTTTCA
>Locus:SP_0494_1:472383-472294(-)
GTATGCAAAAAACCTCTGAGATTTTTCTCAAAGGTTCTGATTTTGCTAATTGCTGTTCTCAACTGCTGCAGTAACAAAGGCAGTGTAGAG
>Locus:SP_0787_1:741676-741629(-)
TCCATCTTGTTGATCTCATTCATAACGAAGGGCTTCAATTGGATCAAG
>Locus:SP_0889_1:838453-838364(-)
CTGTTCATTTATTTTCTTGTGCTCATTCAAATCCAGCATACTAGGTTACTTTTTGACCTTTTCTCTAACAGAATGTTCAGAAATCCATTT
>Locus:SP_0924_1:879020-878931(-)
CTCTGTTTTCTCCCCTTGTTTCTTCATATTCCTAATAAATTTTACTTAAAATCTCGCAGCACTTCCTTTGCAAAGATGATTACCTCCTCC
>Locus:SP_1054_1:991356-991255(-)
TCTGCTTCTGTTAAACGAAATTGTTTCCGAATATCACGCACATCTCGTTTCATACTGCTACTTCCTTTCCAAAATACTTGTACTGACAATGTGAGCTACCAT
>Locus:SP_1559_1:1468001-1468063(+)
TACCATAATTTTTTATTTTCATCTAGTTTTCTAGGATTTAGTCAATCCCAATTTCAGCACGAA
>Locus:SP_1587_1:1492730-1492879(+)
CCCAGCAAAGGCAATAATATAACGATTCGATTTCATAAAACCTCCTATTTTCGAACATTTATTCTATCTTATATAAAAATAGATAGGATTTTAGTTTATCAAGCTTGTCAAAAAATTACTAGTTTTTTGTCTGGAAAGCGTTTTTATCTT
>Locus:SP_1610_1:1512295-1512348(+)
AGGAAGCTACCAATTCTAATCTCTTTGAAATCATCTTCTCTCACTTTCCAAAAC
>Locus:SP_2142_1:2053272-2053364(+)
AACTTAATCCCAGTCCCTCCGATATCAATCGTTGCAATGGTCATTGTTTTTACCATAAAAGGGGCGAATCAGCAGTTAGTTCTTACTTTTTCG
>Locus:SP_2145_1:2057635-2057588(-)
TTGTTGGTAGTTCCAAAGCGGGTATCGATGGTTTCAAGTAGTGGTTTC
>Locus:SP_0037_1:38169-38150(-)
ATTGACACCCTCAACAATGG
>Locus:SP_0494_1:472403-472384(-)
AGATATACTGCAATATCATC
>Locus:SP_0787_1:741696-741677(-)
AAAAACAAGATAGACGAGTG
>Locus:SP_0889_1:838473-838454(-)
TTACAGAATTCTAATATTGT
>Locus:SP_0924_1:879040-879021(-)
TCGTTTTTTCATATTAAATC
>Locus:SP_1054_1:991376-991357(-)
AAGCTAGAATTTGCTTTTCT
>Locus:SP_1559_1:1467981-1468000(+)
TACAATATTATAAGCTATTG
>Locus:SP_1587_1:1492710-1492729(+)
AGCATTAAGTGTAAAATGAC
>Locus:SP_1610_1:1512275-1512294(+)
AATAGCCCCCTGTGACACAA
>Locus:SP_2142_1:2053252-2053271(+)
CATCAGGAGTCAGACTGGCA
>Locus:SP_2145_1:2057655-2057636(-)
TTCCCCGAGAAAAGGCATGC
>Locus:SP_0160_1:157819-157908(+)
AAAAACCGAGAAGTTTCTTTCTCGGATTTGCTTATTATGAGGTTCCTATTTTCTATGCTCCAAGAGTTGATTGATGTGATCTACTTTTTT
>Locus:SP_0185_1:176693-176794(+)
AGCGTATCGATCTCTTTAAATTCAGTTGTTGTAGAGAGAAAAACTTGTTTCATATCCCTTATCCTTTCTCATTTTTCAGATTTTTTCACACTGTACTATTAT
>Locus:SP_0415_1:394380-394231(-)
CAAGTCCTCTTCAAGTTGATAAATAATGTGTTCCATCAGGGCTCCTTTTTATTTTATAAGCAGTTTATACTCTTCGAAAATCTCTTTAAACCGCGTCAGCTTCCATCTGCAACCTCAAAACAGTATTTTGAGCTGACTTCGTCTAGCTTC
>Locus:SP_0505_1:486102-486055(-)
TCTCTGGCTTATTTTGCCCAAAATTCCAATAAATTGATTTTATCCTCA
>Locus:SP_0603_1:569515-569462(-)
TCATCTCTTCATCTTCTACAATTAAAATTTTCATACTTTAACTGCTCTCTATTT
>Locus:SP_0994_1:938271-938224(-)
TCCTCTTTTTTATTACTAAAATTCAAAGAATTCCAATGCTTTTTTCAA
>Locus:SP_1310_1:1235992-1236084(+)
TTAAATCGTGCATCGGTTAGTTGTTTACTTGCTTCATCATTCATAGAACTATTATACCATATTTTGTTTCGCAGGAAGTCTATTGAAAAATCT
>Locus:SP_1455_1:1372473-1372562(+)
GGAAGCTTTCAAACAACAAGACCAAGCCCATTGATAAACCAACTGCTAGCAAGAGTATCGCCACAAATCCCTTATTGCTCCACTTGCGAT
>Locus:SP_1591_1:1496673-1496626(-)
TCTAGTTTTTCTGATTCAAGATATGTTAGGATTTGTTGTAATTTAGAC
>Locus:SP_1656_1:1557928-1558017(+)
GGATTCTCCTTTAAATTTTCCGAGGTTTCCCCTCGTTTATCTATTCTATTTTACACAATTTTTCACAAAAAAGCTAGTCAAAACCAAAAA
>Locus:SP_2090_1:1998101-1998163(+)
CCTCAATTATGTCTCGAACATCAGAAATTAAGCAAAATCACCAGAAGGACAGTATTTCAACTA
>Locus:SP_0160_1:157799-157818(+)
TAAGGTGCAGCAGGATAAAG
>Locus:SP_0185_1:176673-176692(+)
TGATCCAAGTACCCGGTTCA
>Locus:SP_0415_1:394400-394381(-)
CGGTTCAAGGTAAGGATTGC
>Locus:SP_0505_1:486122-486103(-)
ATCTATATACCTAAAGGATT
>Locus:SP_0603_1:569535-569516(-)
ATCACTGACCCCCTCACGGA
>Locus:SP_0994_1:938291-938272(-)
ATCATGGGAGGAACAACCGT
>Locus:SP_1310_1:1235972-1235991(+)
GTTGAACACCAACAAGACGC
>Locus:SP_1455_1:1372453-1372472(+)
GACTAGTCAAGGGATTCCTT
>Locus:SP_1591_1:1496693-1496674(-)
GGTCAGATACGACAGCGACG
>Locus:SP_1656_1:1557908-1557927(+)
AACCAATTTTACCATTAGAT
>Locus:SP_2090_1:1998081-1998100(+)
GAAAAAATCAAGACAAATCT
>Locus:SP_0071_1:73804-73712(-)
ATCGAGAAACTATGGCGTTTCTCACCAATGCTTTTTCGGCTCATATTAACCTCGCTTTTTCTATATTCTTTATATCAATCTATATTTTATAGC
>Locus:SP_0415_1:394380-394231(-)
CAAGTCCTCTTCAAGTTGATAAATAATGTGTTCCATCAGGGCTCCTTTTTATTTTATAAGCAGTTTATACTCTTCGAAAATCTCTTTAAACCGCGTCAGCTTCCATCTGCAACCTCAAAACAGTATTTTGAGCTGACTTCGTCTAGCTTC
>Locus:SP_0499_1:481650-481549(-)
ACGAGGACTTTTTTACCTTTCAAGTCAACGTCTTTAACAGTAAGTTTTGCCATGTTACAAAAACTCCTTTATTTATTTTATTCGAAACTATTATATCACACT
>Locus:SP_0585_1:556393-556304(-)
GTTGATTTCTTTTTGAACAACCACTGTATGGAGAGAAATCCAATCTTACAATTTCTCACGCGCAGCTTTAGCTGCTTCAACAAGGCGGAT
>Locus:SP_0684_1:656282-656229(-)
CCTGAACCTTCTCCATATGTCCATACTCCTCCATCTGGATATTATACAGCAGCT
>Locus:SP_0764_1:723250-723203(-)
AAGCAATTGTCAAACTCAAAACCAGCAATTTGTGTTTTCGTTGATACC
>Locus:SP_0807_1:764280-764218(-)
GATTCTGCTCCTCACACAATAAAATCTTTTTCTTTTATTAAAAACGAATCGTTTCACGTGTTT
>Locus:SP_0897_1:852857-852810(-)
GTTTTTATATTTTTCTTAACGTACTGTGCGGATACGCATTGTGTTTGT
>Locus:SP_0962_1:908999-908910(-)
AAAAAGTCAAGTAGAAAACGAATATTCTACTTAACTTGCACGAAATTATTTTTCACGAATGACTTCGACCTTATATCCATCAGGGTCTTT
>Locus:SP_1221_1:1151303-1151392(+)
TATGCGTTTTTTCTGATTTCAAAGAATTTTGACTCGGCCTTCTTTTTAATTATTTTCAAAATAGGAATCAACCAACTTTTGAATGCTCCC
>Locus:SP_1409_1:1329603-1329650(+)
TACTCCAAAATAAATCGTTCTGCTACAGTATCTCCCAAAAAGAGACCT
>Locus:SP_0071_1:73824-73805(-)
ATCCCACTGACAACTTTCTC
>Locus:SP_0415_1:394400-394381(-)
CGGTTCAAGGTAAGGATTGC
>Locus:SP_0499_1:481670-481651(-)
GTACGTTGAAGTCAACACGA
>Locus:SP_0585_1:556413-556394(-)
ATATGTAATAACCTTTTCTA
>Locus:SP_0684_1:656302-656283(-)
TTGAAAAAGCCTAACCACCT
>Locus:SP_0764_1:723270-723251(-)
CCACACCTGCTGCATTCATC
>Locus:SP_0807_1:764300-764281(-)
ACAACTATAGAAAAAGATTT
>Locus:SP_0897_1:852877-852858(-)
TCTAAAGCTGGATATGATAG
>Locus:SP_0962_1:909019-909000(-)
TAGTATACTCTTTCAGCTAA
>Locus:SP_1221_1:1151283-1151302(+)
AGTACAAAAGCACTCAATAT
>Locus:SP_1409_1:1329583-1329602(+)
ATAAGTTAAGCCCATGATCC
>Locus:SP_0039_1:39408-39355(-)
CCAAGATTTTACCAGCTTGTCCGATATTTCTCATTTCTAAAAACCATCTACTTC
>Locus:SP_0084_1:90830-90741(-)
CACAAAATCTATTCTACCATGAATAGCTGGATTTGTAAAGGGGTTTTAGGCTTTATTTTCACTACCAGAGAGGTTGAGAACGAGGGTAAA
>Locus:SP_0156_1:153628-153581(-)
GACCTTCTGTCACCATGTACTCATCATCTACTAATAATACTTTATACA
>Locus:SP_0294_1:272101-272054(-)
CATTTACGTTCAACTTGGCCTGGTTTAGCCATAAATGTTGTTTTGTTC
>Locus:SP_0840_1:788081-787992(-)
CTAGTGACATGTGGAAGAAATAACCCTCTGTCGCAATCCGTAGGACTAAAAAGCAATAACTACCCGCAGCAATCCATTTCGTCCATCGTT
>Locus:SP_1221_1:1151303-1151392(+)
TATGCGTTTTTTCTGATTTCAAAGAATTTTGACTCGGCCTTCTTTTTAATTATTTTCAAAATAGGAATCAACCAACTTTTGAATGCTCCC
>Locus:SP_1393_1:1316791-1316642(-)
GGAAACGACCTCTTTGTACTTGCTTTGTTTCTTCATTCCAGACCTCCCTTGATTTTGTTACATTGTACCCTTTTTTTTCCTTCTTGGCAATGTCTAGAGCGTTTCTCTCGTTCACATCTAGGGGCAAATGTGGTATACTTAGGAGTAAGA
>Locus:SP_1525_1:1435479-1435580(+)
GACTTGATCCCTGCTTGTGCTAAAATTGTGTTAATGTGTAATTCCTTGCTCATACAATTCCTCCAAATCTATAGTAACTATTGTACCACTTATTTTGTATCC
>Locus:SP_1621_1:1522017-1522109(+)
AAAAGGAGCAACAACGTTTCCATTTGTTCTTGTTTTCTAGACACGATACACCTCCTTTATGAATCCATTATATCGCTTTCAAAAAATAATATA
>Locus:SP_1737_1:1642109-1642171(+)
CTTGCAATAGAAAAAATAAGATTGAGTCCCCCCAACCTTAAATTTTTTCACCATCTTCTTTTT
>Locus:SP_2033_1:1940158-1940205(+)
CCTCCTTCATCGTTCTTACTTTTGACCATAATAAGCATTTGGTCCATG
>Locus:SP_0039_1:39428-39409(-)
CCCTTGATAACCACTGTCAG
>Locus:SP_0084_1:90850-90831(-)
GCTTTCCTGCTGATATTTCA
>Locus:SP_0156_1:153648-153629(-)
AAAGGGAATCAAACGCTTCA
>Locus:SP_0294_1:272121-272102(-)
CAGTTGCGTCAACTACGTAC
>Locus:SP_0840_1:788101-788082(-)
CCAAAGTCGTATCAAATCTT
>Locus:SP_1221_1:1151283-1151302(+)
AGTACAAAAGCACTCAATAT
>Locus:SP_1393_1:1316811-1316792(-)
TCGATACCATTTTTCAGATA
>Locus:SP_1525_1:1435459-1435478(+)
AAGCACCTGTTGCCTCATCA
>Locus:SP_1621_1:1521997-1522016(+)
TATAATCCTTACTATCTCGC
>Locus:SP_1737_1:1642089-1642108(+)
CTCCTCCTTGTCAGTACATT
>Locus:SP_2033_1:1940138-1940157(+)
AGCTAAATTTATCTTTTTCT
>Locus:SP_0067_1:72190-72143(-)
TTCGCAAAAACATCATTTGTCAAAACTGCTCCAGCCAAGGTCAAAGCC
>Locus:SP_0259_1:231633-231580(-)
CACCCATCATCTCATTATCTAAAATTCTACTCATGGCTCTATTATATCAAAAAA
>Locus:SP_0749_1:709105-709016(-)
CAGGGAGTGAGTCAAAGGCTCATTCCCTATTTCAACATTTTTCTATTATGGTTTTACAACTTCTGCTGCTTCAACTTTACCATTGTTCAT
>Locus:SP_1063_1:999309-999220(-)
CTAGTGGTTTTCGGGAGACAACAAAAAAGTTGGATGACCCAACTTTTATCTTTCTATCAGTATCAATTTTATCTTTGGTATAATAAAAGA
>Locus:SP_1115_1:1045612-1045523(-)
TCAAAACCGAAAGGAGCTTTTTATTTTTTCCCTTATTTGGGAAAATTAACTTTTGACAAATTTTTCGTAGTGTTCCTGATAATAGGCTAC
>Locus:SP_1426_1:1345609-1345701(+)
TTTATTCCTCCATTAATATTATTGGTTTTCTCTTTGATTCTCATTAATTTTAAAAAGTTGCGCCTCTTTTTAACAATATTATATCATATATCT
>Locus:SP_1505_1:1413678-1413725(+)
TATTGTTCACTCTTGACTTCCTCACCCTCTAATTCATATAGACCACTG
>Locus:SP_1556_1:1466523-1466585(+)
ATCAAGAAGTGTCTACTTCTTGGAAGAACTATCTTTTTCACACAGGGTTCCAGGCGTGTTCAA
>Locus:SP_1771_1:1676067-1676114(+)
CTAAATGATTTTTCTTCATTTGCTTATTTCTCTCAATTTTTCAATCAT
>Locus:SP_1882_1:1784571-1784672(+)
GCTCCTCCTAGAAAAGCTAGCACAATCAATACAATTGCTAAAAGTAAATCCATCATTTTTCTCCTGTTTCTTTTTGAGTCCCTTTCATTATACCACAAACTA
>Locus:SP_2032_1:1939959-1940108(+)
TTGAAGCAAATCACAACTTGCCTTATCCAGTACCATATTAAAAAATCCCCCAAATCTATTGATATCACAGCAATTCTTTTTATTTTACCATATATATATCAAGCGCTATTTCTAAAAAATCTTTTAAAATTACTTCAACTCCAACTTTAC
>Locus:SP_0067_1:72210-72191(-)
GTGTTGCCACAAGTCTGTCG
>Locus:SP_0259_1:231653-231634(-)
GCGTTCTACTAACTCCTCAT
>Locus:SP_0749_1:709125-709106(-)
AAGAGTATTAAATATCGAAA
>Locus:SP_1063_1:999329-999310(-)
CTATGGAACCACTAGCATAG
>Locus:SP_1115_1:1045632-1045613(-)
CAAATTTTGAAACTATTGTA
>Locus:SP_1426_1:1345589-1345608(+)
CATAATGCTTACTTACATTT
>Locus:SP_1505_1:1413658-1413677(+)
AGCCTGTAACATCTGTTGAC
>Locus:SP_1556_1:1466503-1466522(+)
AAGTGAAAATAGGAATTCCA
>Locus:SP_1771_1:1676047-1676066(+)
CAAAATCAGAGCATCTCCTA
>Locus:SP_1882_1:1784551-1784570(+)
CCAAGTACATTCCTCCTAGA
>Locus:SP_2032_1:1939939-1939958(+)
GTTTCTTGATCCATCAAATA
>Locus:SP_0108_1:110028-110075(+)
AATCCCTCGGCTTTTTTATCTTTCCTTCGCTTGGTAATAGATCTCTAC
>Locus:SP_0854_1:800571-800482(-)
GGTTTTTATGCAGTAAAAGATATTTTACGGGAATTCCTCCCGTGTTCAGTTACGATAAGTAACCAAACTATCCTGTTTGTATTTTTCAAT
>Locus:SP_1100_1:1032935-1032888(-)
CGAGCATTTTTACCAACAAGGTTGGCTTTGAGACTTTCAAAAACTTCC
>Locus:SP_1204_1:1137867-1137959(+)
TCAATCGTAGTCGCGCCATCCACCGACAAATCAAAGACCTGCAAGGCCTTTTCCAGTTTCAAACCACCACGGCTGACATACTTGAGTTTCTCC
>Locus:SP_1307_1:1234409-1234498(+)
AACTATAGCCATCTCTACTCCTTAGTTTACAGCAAAAAATTATGCTTAATTCTTATTGTTTTTGTAAACAATCAGCGAACCCAATACTAT
>Locus:SP_1336_1:1258270-1258359(+)
ATAGAGCTGACTATTAATAGAGACTTTTCTAGCAGCTTCAAAAGCCTAATCAGGAAAGCCATGCAATCGAAAACACTCTTTAGGAGTGAT
>Locus:SP_1454_1:1372340-1372489(+)
AAGTCCATCGTGGTAGAGCAAATCCCCGTGGGCCATAATTCTGGCAGTTTTTTCCTCTTCCTACTCCTGAGACTTTTGCTTAGTCCCCTCTTGAGAAATAGTATCTCGTTTTTGACTAGTCAAGGGATTCCTTGGAAGCTTTCAAACAAC
>Locus:SP_1724_1:1627395-1627342(-)
AAAGTCTGTAACGACGCTCAGTTGTCCATTCCATTCATTCCTCCAAAAATCTTA
>Locus:SP_1787_1:1704135-1704197(+)
TTTCACTACCTCCATATCAAAAAGCAGGGACTGAATTTTACAACCCAGCTTGCTTTCTTATCC
>Locus:SP_1940_1:1844527-1844628(+)
TCTGCCCCAAATTTTTTTGAAATTTCTTCTAATTTTTTTGGTTTTTTCGCCATTCTATTCTCCTACATTCTAATGATCCTCAGACCTATCTACTATTATATC
>Locus:SP_2044_1:1947881-1947928(+)
TATTTTTTCAAGCGTTCAACGTCACGGGCAATGACTAATTCTTCATCT
>Locus:SP_0108_1:110008-110027(+)
AATATGTAAAGAGTCGAGGA
>Locus:SP_0854_1:800591-800572(-)
CTTTCAAAGAATGTAGAGTA
>Locus:SP_1100_1:1032955-1032936(-)
CCCCTTCAGGGAGAACGATA
>Locus:SP_1204_1:1137847-1137866(+)
CTCCAGTAGAGGCCCCGATA
>Locus:SP_1307_1:1234389-1234408(+)
TTTGTTAGATTTATAATTTC
>Locus:SP_1336_1:1258250-1258269(+)
ACACTATTACCAACTTGTTT
>Locus:SP_1454_1:1372320-1372339(+)
TCTTTTTTAGCTGAAAAGAA
>Locus:SP_1724_1:1627415-1627396(-)
TTCTTGCGTCCAATCTTGAT
>Locus:SP_1787_1:1704115-1704134(+)
AGCTGGATACGTAACTAACA
>Locus:SP_1940_1:1844507-1844526(+)
CATTCAAGGCCTTTTCACGT
>Locus:SP_2044_1:1947861-1947880(+)
AATATTTTTTTAGTTTCACT
>Locus:SP_2241_1:304035-304124(+)
GTGGGATTATTTGCCTATGAAATGAGAAATTATGGGAGCAAGCTCCTAAATCAACTGTTTTTGATCTACTTCTTTAACTACTTGATAAAA
>Locus:SP_0701_1:668196-668047(-)
AAAATCAAGAGCAATGATTGGACGATGTTCTCGCATAGGTTTCTCCTTTTACCTTTACTAGTGAGAGAGTCTGGCCAACAGAAGCCACGAAAAAAGGAACCTGCCAACAGCAAGGTTCCACGAAAAATGGGTAGTCTCCACCCTTTCACC
>Locus:SP_0745_1:706753-706664(-)
TTTCGTGACTGGAAATACTTTTCCAAGTCATTCTTCTTTTCGATCTTATTTTGTACCGAACAAGCGGTCTCCAGCATCTCCAAGACCTGG
>Locus:SP_0780_1:735013-734966(-)
TTATCTGGATTAAATTCAGCAATTTCGCCATTACGTTTGATTACTTGC
>Locus:SP_0895_1:847109-847062(-)
TTGTATCTAGTTGTGCGATCAATTTACACTTCTCCTCTATCCTTCTCA
>Locus:SP_1108_1:1038501-1038590(+)
TCTTCAGATTTTATTTCAATTGACTATAAGAACTGCTATCTGGTTTCAAATATTGGCTTGTCGTCCCTTCACTTGTCTGAATGGCTTGAG
>Locus:SP_1204_1:1137858-1137959(+)
GCCCCGATATCAATCGTAGTCGCGCCATCCACCGACAAATCAAAGACCTGCAAGGCCTTTTCCAGTTTCAAACCACCACGGCTGACATACTTGAGTTTCTCC
>Locus:SP_1275_1:1208124-1208171(+)
ATCTTATTTTTCTATTTAAATCGCTTCTGTAACAAAGCTACGACTTTC
>Locus:SP_1602_1:1505821-1505913(+)
ACATACTCTGAGTTACATTTTGGACAATTTGGTAAATTGTTCATGGTTTCTCCTTATCATCATTCACTATTCTTTGAAAATCAAAATTTCTCG
>Locus:SP_1901_1:1815408-1815470(+)
TATTATACAGTCTTTTCAAACTTTGTCAACTACTTTTTTAAACTTTTTTTATTAATTTTACAA
>Locus:SP_2160_1:2079528-2079581(+)
AATTTGCGGCAGCTTTCTTATACCATAATTTCACTCTTTACCTCTCTTCCAAAA
>Locus:SP_2241_1:304015-304034(+)
TCCCACCTAGAACAAGCTAG
>Locus:SP_0701_1:668216-668197(-)
TTGACCGCCTCAAAACTAGG
>Locus:SP_0745_1:706773-706754(-)
GAAACAAAAACCCAACCTCC
>Locus:SP_0780_1:735033-735014(-)
TCAAGATGGCTTGGTAAATC
>Locus:SP_0895_1:847129-847110(-)
CATAAAACTATAGACTGTTT
>Locus:SP_1108_1:1038481-1038500(+)
TATGAGTTTCCTACTCGATT
>Locus:SP_1204_1:1137838-1137857(+)
CGGTAAAACCTCCAGTAGAG
>Locus:SP_1275_1:1208104-1208123(+)
TTCTAAATTCAGTCTGCTAT
>Locus:SP_1602_1:1505801-1505820(+)
GTAGGGCACCGTCTTCGTAG
>Locus:SP_1901_1:1815388-1815407(+)
TTGTTATTTTCAACTCTTAC
>Locus:SP_2160_1:2079508-2079527(+)
AATCGGCAAGGCTTCATTCC
>Locus:SP_0085_1:91013-90960(-)
CTTGTTTCCAAGATGGTCCTGTATAACGTGACATATGAATGTCCTCCTGATATA
>Locus:SP_0261_1:233425-233333(-)
ACCTCTACTTCCACAGCCTTATCTTTCTTAAAAAATCCAAACATGATCTTATTCCTATTCAAAAATCTATCGTTTCATTATACCATATTTCCC
>Locus:SP_0329_1:302629-302582(-)
GTGAGTTTGCTACTTCTTTCAAGCTCATTGTATTTACCCAAATCATTC
>Locus:SP_0800_1:753979-754026(+)
GGCGATATTTTGGATTTATCTTCTACGTTTTCGTTTGATAATAGACCG
>Locus:SP_1163_1:1099262-1099351(+)
TTCTCGTCAGCTTTATTTTATTTACATAACTTATCTTATGTAACCCTATTCTTTGTTATAAGTTTTTCGGATTGCATCTTTGATACTTTC
>Locus:SP_1213_1:1144051-1144152(+)
CTCTCATTTACTGTAAAGACTTCCCCACAGTTGGGACATTTGATTTCGTTCATATCGTTCCTCTTTCTAGACTTCTGTAACCATTATATCATGCCTGAGGGA
>Locus:SP_1291_1:1226595-1226533(-)
TTTATTGCTAATCAATTCTTATTGAAAAATGATACTTTTACAGTACCCATGTTCGGATGGCAT
>Locus:SP_1438_1:1357196-1357149(-)
ATATATGCTCTTCACCATAATCAAGACTTAAATTTTTTATTTCAACCA
>Locus:SP_1516_1:1423857-1423946(+)
TACTTATGTGCGAGCCTCTCTTTGTATTATACCTCCATACTCACCTTACAGATTCTTTTGGTAATAATATCTTTGCCTAATGTAGAGACA
>Locus:SP_1749_1:1650372-1650461(+)
AACTATCGCTATATGAGCTCACTTTGTTCGCTCAGCGATTTTGTTTTAAATAATTGCTTTTCGTGTGACGACGGCGACGCCTTCTGGTGC
>Locus:SP_1880_1:1782972-1783121(+)
CTTGGTTTTACCTTCGTTACGAGTCGCAATCAACAAGGTTTCTCTGACCTTGCTTGTCTCAAAGAAATCATGAACATTGACCCCTTCTTTAGGCAATTCTACATACAAGAGTTGCCCATTTTCAACCAAGAGCAGGGCCCCATGACGTTG
>Locus:SP_0085_1:91033-91014(-)
TGAAAGGCCAAGACGACGAG
>Locus:SP_0261_1:233445-233426(-)
GAGCAGGAACCTGTGTCGGA
>Locus:SP_0329_1:302649-302630(-)
TCTCAAAGAATTGGCGCTTG
>Locus:SP_0800_1:753959-753978(+)
AAAAATATCGCTCCAATTGG
>Locus:SP_1163_1:1099242-1099261(+)
GCACCTAAAAGATACAAAGT
>Locus:SP_1213_1:1144031-1144050(+)
ACAAGAGTTCGGCATACTGA
>Locus:SP_1291_1:1226615-1226596(-)
GCTAAAAAAATTCATTGGAT
>Locus:SP_1438_1:1357216-1357197(-)
GGATAGTGATATATCATCTA
>Locus:SP_1516_1:1423837-1423856(+)
TATACATCAGTCCACCTCCA
>Locus:SP_1749_1:1650352-1650371(+)
GGCAATCACACCACAGCAAT
>Locus:SP_1880_1:1782952-1782971(+)
TCAAAGATAGCTCGGAATTC
>Locus:SP_0107_1:109447-109355(-)
ACTCCTGCAAGAGTTGCTTTAATCTTTTTAGTTATTGATTTCATATTCGAAAATTCTCCTTCTTTCTATAGTTCTATCATACCCTTTAAATAT
>Locus:SP_0330_1:304015-303926(-)
ATTATTTTATTTCTTAACAGAGATTGCAAGTCATTTTCCTTCATTTTAGAAAGTCGACTCTTTCCAATTCACACTACAATCCAAGACTTG
>Locus:SP_0527_1:507697-507608(-)
AAAAAAATAAGACCGAGAAACAAGTACTCTCGGTCTTATTTTTCATCATTCTGTATGTATCACAGTAAGTACCTGACGAAAGACTTGATT
>Locus:SP_0557_1:526638-526576(-)
TTTTCCTCCACCAAAAAAGAGGGGCAACCCCTCTTCTTTAGTTCTTATCCAGATTGCGTAGCA
>Locus:SP_0810_1:765264-765115(-)
GCGGGCAAGAAAGACTTTCTTTTCCTCAACTGTCATATATGCATGGTTACGACCACCACGTGTTTCTTGAAGGAGAGAGTCGAGTCCGAACTCCTCATATTTTTTTACATTTCGCCAAATCGTTGTTTGATTACAGTCTATAGTGTATTG
>Locus:SP_0826_1:775789-775736(-)
AACTATATTCCCCATTATAAATTTTTAAAATCATCTAATCACCTCACTCCATTA
>Locus:SP_0904_1:857296-857343(+)
TTTATCTTGATTTTCTTAAAAAGCTCTATATACATAGGGATTTTCTGG
>Locus:SP_0932_1:885340-885293(-)
GATTTTTTAACAGCCTGTACCTGTTCAAATTGTTCTTGTCTACTCACC
>Locus:SP_1079_1:1014656-1014555(-)
CCATCGCCACCATTACCAGCCTTGACCTTAATCTTAGCTGTATCTAAAAACATACTCATTATTTCTTCTCACTTTAAAAAAGGGCTGGGAAATCCCAGTCAC
>Locus:SP_1539_1:1448551-1448640(+)
CTTGTTTTCAAGCTCATGAAAAAGAGACCCAACTGGGTCTTTTCTTTAATCTTCGTTTACGAAAGGCATCAAAGCCATTACGCGAGCGCG
>Locus:SP_2000_1:1903750-1903797(+)
CATAACCAACCAGATTCTTTCGCGATATTAGCTGCCTCTGTTCGATTA
>Locus:SP_0107_1:109467-109448(-)
ATACTGCAAACAAGGCAGCT
>Locus:SP_0330_1:304035-304016(-)
CCTAGCTTGTTCTAGGTGGG
>Locus:SP_0527_1:507717-507698(-)
TCATCATCCAATACAACTAT
>Locus:SP_0557_1:526658-526639(-)
TCCATTTCAAATTCAACCTA
>Locus:SP_0810_1:765284-765265(-)
GCCTCTGCAGCCTTCAAATG
>Locus:SP_0826_1:775809-775790(-)
GTATATTCCATCCCATTGTA
>Locus:SP_0904_1:857276-857295(+)
CAGAAGAGAACTTGTTCGTT
>Locus:SP_0932_1:885360-885341(-)
CTTCACTAGCTGTGTTAATC
>Locus:SP_1079_1:1014676-1014657(-)
CACGACGAAAGGCAACCATA
>Locus:SP_1539_1:1448531-1448550(+)
TTGGGGTCTTAATTCGCTTT
>Locus:SP_2000_1:1903730-1903749(+)
TCATGAAAATATTATATCAT
>Locus:SP_0033_1:34735-34646(-)
TTCATTGAGTATAACACAAAAGGTAGCCCATCAGCTACCTTTTTCTTATGCTTCCTCAATCAAGCGAGTATGTTCTCTCTTGATACAGCG
>Locus:SP_0108_1:110330-110383(+)
GTTGATAGTTTTTATAGACTTCTAAGCGTTGCAAGATTTTCTCGGATTATTGAC
>Locus:SP_0239_1:209728-209681(-)
ATTTCTCCTATTTTCTTAATTTTTAAAACTATGAATTGGTGCTGGGAT
>Locus:SP_0519_1:500115-500068(-)
AAGCGTTTTTGGATACCCCCAGACGATCATAAAATTCAGTATTGTTCA
>Locus:SP_0590_1:561742-561680(-)
TCACTAAAAGTTCAAGTAAATTTCAGTCCGAATATCTCTACACTTCGGAATCCCTTGCTCCTT
>Locus:SP_0745_1:706753-706664(-)
TTTCGTGACTGGAAATACTTTTCCAAGTCATTCTTCTTTTCGATCTTATTTTGTACCGAACAAGCGGTCTCCAGCATCTCCAAGACCTGG
>Locus:SP_0858_1:805202-805101(-)
AAAATAAAACCCACAACAATGATTGCTATTCCTATTAATCTAATCCACTCCATATCAAACTCCTTTATATTCAAAATGACAGTATTTTTAAAATTTTATCAA
>Locus:SP_1390_1:1314014-1314103(+)
CTTCTTTTTCATAGATTAACCGATCGGGGCTCTGTCAGGTCCCCACTACCTCTTGCAGGGAGTAAAACCACCTGCATACATCTTCGCTAC
>Locus:SP_1776_1:1694562-1694515(-)
CCGTCTTTTGTTTCTTGTTCGAATGTTGCATCTGTAATTGCTTTTGCC
>Locus:SP_1838_1:1748248-1748397(+)
TTTCATTTCCACAGGCAAGTCTTCCCATTTCAGCATGCTGTTCTCCTTTGTTTTTATTATACTATTTGTCAACATTTTTCATTATACCACAAAATGGAAAAGGCGGTGAAAGAAATCTGTAATTTGAAGGATTTCCTTCTAGTACTCAAT
>Locus:SP_2184_1:2102706-2102798(+)
AGGATTAAAGTCCCTAGAAATTCTCCAAATAATTCATTCATCATCTTTCTGTCTCCATTAAAAAGAAGGGACGGGCGACAAGGAATGCTGCCC
>Locus:SP_0033_1:34755-34736(-)
TCCTAGTTTGCTCTTTGATT
>Locus:SP_0108_1:110310-110329(+)
TATTCGCAAGTCATATAAAC
>Locus:SP_0239_1:209748-209729(-)
AATCTTAAATAGAACTTAAA
>Locus:SP_0519_1:500135-500116(-)
CTTTTTGATTTCGTCTGCCG
>Locus:SP_0590_1:561762-561743(-)
TCCAAGAACAATTAGTTTCA
>Locus:SP_0745_1:706773-706754(-)
GAAACAAAAACCCAACCTCC
>Locus:SP_0858_1:805222-805203(-)
TTGCAATTGTATCAAATTTT
>Locus:SP_1390_1:1313994-1314013(+)
TTTTCAATTGGCATAAATTC
>Locus:SP_1776_1:1694582-1694563(-)
AGAAGTCTACTAAGACCAAA
>Locus:SP_1838_1:1748228-1748247(+)
TAAGACTCAACCTCGCTTGA
>Locus:SP_2184_1:2102686-2102705(+)
CACCATTTCCTAGAAGAATC
>Locus:SP_0588_1:558011-557964(-)
CAATTAACTCACGACCCGCAAAAGTCGTTTGAAACACTTGTTTTGCCA
>Locus:SP_0636_1:600100-599951(-)
ATTTTTCTGAAGATGTTCCACTTCTATCATTGCCATATCTATCTCCCTATCGTAAGGAATAGCAACATTGTGTTTTTAACTACAAATATTCTAAATCCTTACTTTCTACACCTTCTACATTTTATTACTACAGAAGGCTTTATACCAACC
>Locus:SP_0962_1:908617-908525(-)
AGATTTTCTACTCGTAAGCAAGTGTGTAGCATTTTTGAAGCCATATCTTTCTCCTTTATTTTAAAAAAGACTGGACAATCCTGTTCCAGTCTC
>Locus:SP_0965_1:911104-911003(-)
GGACTAGCTAAGAAAAATAGCAGAGCTAAAAAAATAAATCTTACTTTCTTCATTAACCTTCTTCCTCTGTTCTTATTTATTTTATTGTACCAAAATTCTCCT
>Locus:SP_1054_1:991337-991284(-)
ATTGTTTCCGAATATCACGCACATCTCGTTTCATACTGCTACTTCCTTTCCAAA
>Locus:SP_1163_1:1099262-1099351(+)
TTCTCGTCAGCTTTATTTTATTTACATAACTTATCTTATGTAACCCTATTCTTTGTTATAAGTTTTTCGGATTGCATCTTTGATACTTTC
>Locus:SP_1255_1:1188834-1188923(+)
GTTTACATCTTATTTCAGTTTACTATATCTCCTTTTCTATTTTTTCTAATCCTGCCAGTAGGCTGGTCGTTGTTTTTCATAAGCAGCAAT
>Locus:SP_1274_1:1207909-1207820(-)
TTTTTGAATAACCTCTATCTTAGTAGTTTGTATAATCCCCCTCAATCAGTTTTTGCGATAAGCTTTAATGCTATGACTATACCACTCTTG
>Locus:SP_1690_1:1591052-1591099(+)
ACTGAACAGCCTCAAATAAATCATTTAATTGTTTTTCTGCTTCTTTTG
>Locus:SP_1939_1:1841700-1841762(+)
TTCACTAGAGGAAATGGATTTTATTCAGTAAATCCAACTAGGATTGCACTTTGGTTGCCAAGA
>Locus:SP_2150_1:2064462-2064415(-)
GTTTATTATCTAAAATTATACTTTAGGAATATAAAGGTTACCAAGTGT
>Locus:SP_0588_1:558031-558012(-)
AGCAACCTGACCAGTCTCTA
>Locus:SP_0636_1:600120-600101(-)
TCCTTAACAGTCTTCACAAA
>Locus:SP_0962_1:908637-908618(-)
AAAATGCGATTGATTTTTCA
>Locus:SP_0965_1:911124-911105(-)
CACTAGCCATTGCACCCTCT
>Locus:SP_1054_1:991357-991338(-)
TTCTGCTTCTGTTAAACGAA
>Locus:SP_1163_1:1099242-1099261(+)
GCACCTAAAAGATACAAAGT
>Locus:SP_1255_1:1188814-1188833(+)
TGTTAAGCTCCAATTCATTT
>Locus:SP_1274_1:1207929-1207910(-)
CATTTTCTACTAAAATTATG
>Locus:SP_1690_1:1591032-1591051(+)
TTTTCTAGTCTTTTACATCT
>Locus:SP_1939_1:1841680-1841699(+)
GAACACAAGTTTTTTCGATT
>Locus:SP_2150_1:2064482-2064463(-)
CTCATAGCTGTTGGTAGACG
>Locus:SP_0185_1:176702-176794(+)
ATCTCTTTAAATTCAGTTGTTGTAGAGAGAAAAACTTGTTTCATATCCCTTATCCTTTCTCATTTTTCAGATTTTTTCACACTGTACTATTAT
>Locus:SP_0527_1:507697-507608(-)
AAAAAAATAAGACCGAGAAACAAGTACTCTCGGTCTTATTTTTCATCATTCTGTATGTATCACAGTAAGTACCTGACGAAAGACTTGATT
>Locus:SP_0575_1:541251-541198(-)
ATAAATAATGATCGGATTCTCCAAATAAATACATTCTCTCAGGAATTTGATAGG
>Locus:SP_0601_1:569215-569126(-)
AGAAACACAAGATGCAATCTTTATTCTAGACTCATTTTTTCAAATTTATTCACCATCCAGCAAGAGCTCTTTTGGTTGTTTTCTAAGGAG
>Locus:SP_0682_1:655588-655541(-)
CAAATACATAGAGTAGGAGCAGTAAAATTCCTAGGACTAAATAGACCA
>Locus:SP_1264_1:1197314-1197376(+)
AGAAGACTCACGAGAGAAACCAGCTATTCTCAAGAAATTATTGCTCCTCAGACTCTGTATCAA
>Locus:SP_1607_1:1509411-1509560(+)
ACCGGCACCACCAGTTACCAAAATCTTTTCTTGCATCTTTTTTCCTCGATTCTCAGATTATTTTTTCTTATTTTACCATTTTTGACAGGGAATGTCATTTGCCATCCTAAACTACCTGATAAAATTTCAGTAAAATGCTTATACTCTTCG
>Locus:SP_1749_1:1650372-1650461(+)
AACTATCGCTATATGAGCTCACTTTGTTCGCTCAGCGATTTTGTTTTAAATAATTGCTTTTCGTGTGACGACGGCGACGCCTTCTGGTGC
>Locus:SP_1908_1:1822783-1822884(+)
TGCAATTCTGGTGTAGACGTTAAACGTCCAATCAAGATAACTTTATTATACATATTTTCTTCCTCCTACTTATCTATTCGTAGGAAATCAAAAAAAGTTACA
>Locus:SP_1982_1:1886448-1886495(+)
ACCTCCTGTCCTTGCTATGCAGTACGACCACATAACCATCTGGGCAAG
>Locus:SP_2173_1:2090415-2090462(+)
TCTATATTATATTATCTATTGAAATTCTTTGACATCTCCATCATAAGT
>Locus:SP_0185_1:176682-176701(+)
TACCCGGTTCAAGCGTATCG
>Locus:SP_0527_1:507717-507698(-)
TCATCATCCAATACAACTAT
>Locus:SP_0575_1:541271-541252(-)
CAGCAAACCTCTTGGCAACC
>Locus:SP_0601_1:569235-569216(-)
CCTATCCACTATTCTTGAAT
>Locus:SP_0682_1:655608-655589(-)
TTTAATGCTTTCTGGTGTCG
>Locus:SP_1264_1:1197294-1197313(+)
AGTCTTCCTTTGATATACAT
>Locus:SP_1607_1:1509391-1509410(+)
ACAGTGTGGGTTCCAATAAA
>Locus:SP_1749_1:1650352-1650371(+)
GGCAATCACACCACAGCAAT
>Locus:SP_1908_1:1822763-1822782(+)
ACTTGTCATTGTTGGTTTTG
>Locus:SP_1982_1:1886428-1886447(+)
ATAAGTAAACTTTCCATCCT
>Locus:SP_2173_1:2090395-2090414(+)
TAGTTTCATTCTTGAACTCT
>Locus:SP_0303_1:276881-276789(-)
GCAACAGCACCACCCCATAAAAATCCATCTTTAAAAGTAGTCATCTTTTTTCCTCCTGACTTTGATACTCTTATTATAAACCTTAAACCAAAA
>Locus:SP_0474_2:452182-452081(-)
TTTTCACCAAACGGAGCGACTTTTGTTTCTAAAAACGCTAAAATATTGTTCATCACCGGAACTCCTTTTTTTATTTTTTATAAATTAAATATACCACTAACA
>Locus:SP_0474_1:452163-452110(-)
CTTTTGTTTCTAAAAACGCTAAAATATTGTTCATCACCGGAACTCCTTTTTTTA
>Locus:SP_0494_1:472383-472294(-)
GTATGCAAAAAACCTCTGAGATTTTTCTCAAAGGTTCTGATTTTGCTAATTGCTGTTCTCAACTGCTGCAGTAACAAAGGCAGTGTAGAG
>Locus:SP_0678_1:652481-652392(-)
AAAACAATAGCTTCATCCTATCATTCGACTAATTTGGAAATAAGGTTAGCTAGTCTTCACTTTCCCTTTCCAAGAATCCAAGCCATAAGA
>Locus:SP_0897_1:852857-852810(-)
GTTTTTATATTTTTCTTAACGTACTGTGCGGATACGCATTGTGTTTGT
>Locus:SP_0899_1:854694-854647(-)
ACAAGGCTGAACAGATTCCTAATGTGGCTAATTTTCTTGATTTCTTCA
>Locus:SP_1047_1:987012-986965(-)
TCAAAATCTCTAACAATTCTTTGTCTTGTTTCATGTCCTCTACAATTC
>Locus:SP_1516_1:1423865-1423927(+)
TGCGAGCCTCTCTTTGTATTATACCTCCATACTCACCTTACAGATTCTTTTGGTAATAATATC
>Locus:SP_1934_1:1839124-1839273(+)
AATACAATCTGCATCAATAAATACACGACTAGTCAAACGACAACTCCCCCCTCTTCATCTAGCCCATATACAATATCATATCTGAAAGCATCTAGTAACAGTTCCTCATACTTCCCTTGCGAAATTCTGTTATTTTCTAAAAGTTGTTCA
>Locus:SP_1974_1:1879892-1879803(-)
TCTATTCTACTGTTTTTTTACAAAATATACAATAGTTCTGGAGACCTAATTTGCGATTTTAAAGTCAGGGTAGGGAGGAAAGTTGCTCAG
>Locus:SP_0303_1:276901-276882(-)
CACCTTCAAGTTGATGAGCA
>Locus:SP_0474_1:452183-452164(-)
TTTTTCACCAAACGGAGCGA
>Locus:SP_0474_2:452202-452183(-)
AATGCCGTTGGTTGCCAACT
>Locus:SP_0494_1:472403-472384(-)
AGATATACTGCAATATCATC
>Locus:SP_0678_1:652501-652482(-)
ATACAAATTAATTATACTAT
>Locus:SP_0897_1:852877-852858(-)
TCTAAAGCTGGATATGATAG
>Locus:SP_0899_1:854714-854695(-)
ACAAGCAGCCAAGCCTAAAA
>Locus:SP_1047_1:987032-987013(-)
TATGTGCTTTAGGCTGAACT
>Locus:SP_1516_1:1423845-1423864(+)
AGTCCACCTCCATACTTATG
>Locus:SP_1934_1:1839104-1839123(+)
CCAACCCATAAAAATACTGA
>Locus:SP_1974_1:1879912-1879893(-)
TTCTTTAAAAATTATACCTT
>Locus:SP_0039_1:39408-39355(-)
CCAAGATTTTACCAGCTTGTCCGATATTTCTCATTTCTAAAAACCATCTACTTC
>Locus:SP_0041_1:39920-39873(-)
AGCATCTCAGTATCCATAATTTCAAATTGTGACATCGTTTTTGTATTC
>Locus:SP_0267_1:241745-241698(-)
CTTCAAGCTCCGTTATTTCCCCAAATGTTGAAATTCCCAATTCTACCA
>Locus:SP_0544_1:517395-517306(-)
CCTCCCTACTATGACCTCACCTTGTCAGGCTCTACTGCTGTAAGATTAAGAAGACAGTTTGTTTTTTTTAAGGCTAACCTGACTACTAGA
>Locus:SP_0662_1:634125-634036(-)
AAAGTTTGCCCAATTACGCATAAAACTCCCAGAATTGACTGGGAGTTAGCTAGTTTCTATTCTATTTATATATATTTCAACTTTCGTCCC
>Locus:SP_0872_1:820140-820232(+)
CCTAAAAGAGAGACAGTTAACAAAGTTAAAAATATTTTTTTCATAGTAGTCTTATTCTATCATAAAGAAAAAAAATATTCTTGCTTTAATAAT
>Locus:SP_1303_1:1232133-1232195(+)
GTTAGAAATCGATTTGTCCTGTTCTTGTTTCATTTTACTATAGAACGATTTGAAGGCGTTTAT
>Locus:SP_1393_1:1316791-1316642(-)
GGAAACGACCTCTTTGTACTTGCTTTGTTTCTTCATTCCAGACCTCCCTTGATTTTGTTACATTGTACCCTTTTTTTTCCTTCTTGGCAATGTCTAGAGCGTTTCTCTCGTTCACATCTAGGGGCAAATGTGGTATACTTAGGAGTAAGA
>Locus:SP_1556_1:1466515-1466604(+)
GAATTCCAATCAAGAAGTGTCTACTTCTTGGAAGAACTATCTTTTTCACACAGGGTTCCAGGCGTGTTCAATTATCAAGATACAAAGGAC
>Locus:SP_2029_1:1934859-1934960(+)
ATCAAGGCCATCATACCTACAAGCATGATTAAAAAAGTAATATTTGGATTCATTGTTTTCTCCTTTGTCTTTTACATAGGACTACTATATCAAATTTCAGCT
>Locus:SP_2229_1:2147587-2147634(+)
TCTTGTAAAATAAACTTAGTTAAAGTAATGAAGTCCCATTGCCCCTTT
>Locus:SP_0039_1:39428-39409(-)
CCCTTGATAACCACTGTCAG
>Locus:SP_0041_1:39940-39921(-)
CGCCACCTTCAACGCAAGCA
>Locus:SP_0267_1:241765-241746(-)
ACTGTAAGTTTGTCCAGTCC
>Locus:SP_0544_1:517415-517396(-)
TGATACTTTTTCATAGAAAT
>Locus:SP_0662_1:634145-634126(-)
TAGCAAGATAGACAACCTAG
>Locus:SP_0872_1:820120-820139(+)
CAACAGCAGTAGAAGCACCC
>Locus:SP_1303_1:1232113-1232132(+)
ACCTCTACTTCTAAAACATT
>Locus:SP_1393_1:1316811-1316792(-)
TCGATACCATTTTTCAGATA
>Locus:SP_1556_1:1466495-1466514(+)
AGAACACAAAGTGAAAATAG
>Locus:SP_2029_1:1934839-1934858(+)
GAGAACGTTGCATAAAGAAC
>Locus:SP_2229_1:2147567-2147586(+)
TCGAGATAGAAAAGATAGTT
>Locus:SP_0044_1:45223-45176(-)
TCCGTTGCAAACAGATTATTTCAATTCCTGCAACTTTTCCCAAACAAT
>Locus:SP_0051_1:56047-55958(-)
GACCATTATCGTGTTTGGCGACTACGGCGCGTTATTCTTATATCTTTACTTAATTGCCTTGCTTCCGATATCTGTTCGGTAGAAGAGTCC
>Locus:SP_0363_1:338295-338206(-)
CAGAAAGTCGTGATTTCTATTGAAATGAGGACTTTCTTTTTATACTCATCTGCTTTCAAAAAGCACTCTAGTCCATCTCCGATTAACGAT
>Locus:SP_0369_1:346816-346878(+)
ATGACAAAATCACCCAGAAAAATCTGGGTGATAAATGTTATGGTTGTGCTGGTTGAGGATTCT
>Locus:SP_0589_1:560241-560194(-)
GCTGGATCATTTTCTTTTACAATATCAATGGTTTCGCGCCACCACCCC
>Locus:SP_1217_1:1146580-1146533(-)
AATAAGAATAGGACAAATCGATCAGGACAGTCAAATCGATTTCTAACA
>Locus:SP_1669_1:1569070-1569159(+)
ATGCTAGTTGTTAAAAATGGATTTAGAAATACGATAATCATCTTCTTAGTCAAGATATTGCCCCCTATGACCTTGATAAACCTGCCAAAG
>Locus:SP_1739_1:1644793-1644894(+)
TATCCAATGACTAAACCAATGATGACGGCAAAAACAGCAATCGCAAGCGACATGATTTCCATGTTTTTACCTCATTTTATTGTTATTCCGAATGACATACAT
>Locus:SP_1789_1:1705020-1705073(+)
AAATTTCCTGACTTGGTAGTTCCATCATTTCCATTGCTTATCACCTCTCTTTTC
>Locus:SP_2114_1:2029256-2029405(+)
CTCACGAACACGACCAGCATACATACTACGTTTCATTATTTCTCTCCTCTTTTATTCTGTTACTATTTTACCATAAAAGCGCAGGCTCTTCATGAAAATCATCAGAAAAGTTTGCCAGTCTTTAAAAGTCAGGTGAAAGCCCTAAAAATT
>Locus:SP_2184_1:2102706-2102798(+)
AGGATTAAAGTCCCTAGAAATTCTCCAAATAATTCATTCATCATCTTTCTGTCTCCATTAAAAAGAAGGGACGGGCGACAAGGAATGCTGCCC
>Locus:SP_0044_1:45243-45224(-)
TAGTTGAGAGACGAAGGTTT
>Locus:SP_0051_1:56067-56048(-)
TCTGGTCTTTTCACCACGAC
>Locus:SP_0363_1:338315-338296(-)
TCATTTTACTATAAATCCAT
>Locus:SP_0369_1:346796-346815(+)
CACATAAATACAATAGTGCT
>Locus:SP_0589_1:560261-560242(-)
CCTCCAAAGTGGTGCGGGCC
>Locus:SP_1217_1:1146600-1146581(-)
ATAAAAATATAGTAAAATGA
>Locus:SP_1669_1:1569050-1569069(+)
TTCCTGCATATTATTATACC
>Locus:SP_1739_1:1644773-1644792(+)
TCTTAGCTGAGATGCTGACA
>Locus:SP_1789_1:1705000-1705019(+)
AATTTGTTTTGTAAAAATCA
>Locus:SP_2114_1:2029236-2029255(+)
ATTTCTTGTCCGATGTGTTC
>Locus:SP_2184_1:2102686-2102705(+)
CACCATTTCCTAGAAGAATC
>Locus:SP_0136_1:135151-135062(-)
CATATATACAATAGAAAAAACCAAAATGATATAATAACATATATTTCAAAAAAGAAATTCGTTAAAAATTTTTTCTTCTCTTGCCTTCTT
>Locus:SP_0363_1:338295-338206(-)
CAGAAAGTCGTGATTTCTATTGAAATGAGGACTTTCTTTTTATACTCATCTGCTTTCAAAAAGCACTCTAGTCCATCTCCGATTAACGAT
>Locus:SP_0536_1:513972-513910(-)
AAAACACTTACCCTTTTCTTTTATACTTCATTAAGCTCTACTTTTTATAATACTTCAAGCCCC
>Locus:SP_0745_1:706753-706664(-)
TTTCGTGACTGGAAATACTTTTCCAAGTCATTCTTCTTTTCGATCTTATTTTGTACCGAACAAGCGGTCTCCAGCATCTCCAAGACCTGG
>Locus:SP_0768_1:726707-726654(-)
TTTGATGTACCAAACTATGAATTGAGGGTTTCATTTCTTCTCCTTATTCTCTAC
>Locus:SP_1440_1:1360045-1359944(-)
CACATAACAGATGCTATTGCAAGCCTTTGCTTTTGCCCTCCTGATAAACTCATCGGATGCCTTTCAATAAATTCGTCCAGGCATAAATCTTTTAACCCAAAT
>Locus:SP_1487_1:1398646-1398738(+)
AGAGAGTCGAGTCCGAACTCCTCATATTTTTTACATTTCGCCAAATCGTTGTTTGATTACAGTCTAAAGTGTATTGAATCTATAACAGTACAC
>Locus:SP_1542_1:1449777-1449824(+)
GGCGTTTTCCTGTTCTTATGGTTTGATACGGTGCAACATACGTGGGAA
>Locus:SP_1571_1:1477888-1478037(+)
ATCCTGGGCCCAAATAGCTACGATTTTCTTAGTCATGCTTCCATCCTTTTCACTGATAGTACTATTTTATCAAAAAACTCAAAAAAAGACTGGTTTGGAATAGCTTACAAAATAGAAAAAATCTGTAAGAAATTTCCTACAGATTTATCT
>Locus:SP_1731_1:1633828-1633875(+)
AGTTCATCAATACCAAGGCGACAGAAGTTCCTGCCCCTAAAGCGAGGG
>Locus:SP_1979_1:1883164-1883211(+)
TATTTATCTTCGTCAAAGATATTGCCAACCTCAACATCGATGGCTTGG
>Locus:SP_0136_1:135171-135152(-)
TTTTAATTGAACATAGTTTT
>Locus:SP_0363_1:338315-338296(-)
TCATTTTACTATAAATCCAT
>Locus:SP_0536_1:513992-513973(-)
ATAAAAGGGTAAGTATTGCA
>Locus:SP_0745_1:706773-706754(-)
GAAACAAAAACCCAACCTCC
>Locus:SP_0768_1:726727-726708(-)
CAATACCCATTCCTGCATGG
>Locus:SP_1440_1:1360065-1360046(-)
AGACAAATGGAGAATTCTTG
>Locus:SP_1487_1:1398626-1398645(+)
CACCACGTGTTTCTTGAAGG
>Locus:SP_1542_1:1449757-1449776(+)
ATTCGAAAAAACGCCACATG
>Locus:SP_1571_1:1477868-1477887(+)
TTACCAATCACACCCTCTTC
>Locus:SP_1731_1:1633808-1633827(+)
AAGGTTGTTAGTGTCATATT
>Locus:SP_1979_1:1883144-1883163(+)
CAACCTTTAGTTCTATCTCT
>Locus:SP_0244_1:214814-214861(+)
AAATCGGTGATACTGTATCGGAGAATGCGCGTGAGGTCACAAAGGCTG
>Locus:SP_0417_1:396677-396588(-)
AAAATAAATAGTTTTTTTATAACAATGTGTTCACCACATGATTACCTAAATTGTAAGAATGAGCGTGCCCCAGGTCAAGCCTCCACCGAA
>Locus:SP_0498_1:476577-476530(-)
ACTTACGAATACTGTAACGACAACGTCTTTCAAAAAATGGATTCTTCA
>Locus:SP_0881_1:831714-831625(-)
CTAACTTTTTTTACTGATTTTCGCTATTCTTTTGGATTTTCTGAATTAGAGCAGATTGTCAATCAAGTCATCAACTTCATCTTTTTCGGC
>Locus:SP_1367_1:1290876-1290929(+)
CCTGAATTGCTTTTAAATCAGTCATATTGTTCATTATTCTTTCTATCGTATCGT
>Locus:SP_1533_1:1443807-1443869(+)
ATTCTCCAAAAATGGCTGTCTCGTCAAACGAGATGGATTAAAAATCTGAATCATGAAGATTCC
>Locus:SP_1923_1:1831851-1831940(+)
CGCAGAGAGATCATCGCCTCTTTTTGTCGCAAGCATTCTCCTCTCCTAGTCATTTTCTACCTTATCTTCTACCTGAGGATAGAGAGTTGT
>Locus:SP_1985_1:1889422-1889571(+)
GGACTTTTTAAAGGTAAAACCGTGACGCTCCAGCACTGCCTTGGTCACGCTATAATCTGCAATTCTCATCTATTCTCTTTTCTATTATCTGTTACTACTATTGTAACACATTCCCCTTGTATTTTGGGAATGAAAATCATACCAAAAAAC
>Locus:SP_2021_1:1926492-1926400(-)
GCTCCCCACCAAAACAGATTAGGAAATACTAACTTTTTTTTCATGCTCAACCTCCTTTCTATTATTCTATACATAAAGTATAGCATAATTTTA
>Locus:SP_2143_1:2053383-2053430(+)
GTTTACTTTTTGAAATTAAATTTCTTCTTTTTTGATGAATTCTGTACG
>Locus:SP_2172_1:2090223-2090324(+)
TGCAAAATCACCTCATTCAAAAAAGCATTGATATCCTTTGCTAGCTGTCTCATATCTGACTCCTTTCCTTTTAGACTTCTCTTTTTTAAGAGAAAAATACTA
>Locus:SP_0244_1:214794-214813(+)
AAATGGTTGTTTCTTTTTCT
>Locus:SP_0417_1:396697-396678(-)
TGCCATGATAGGACTCCTTT
>Locus:SP_0498_1:476597-476578(-)
CGAGCAGGCTCCTACTGATA
>Locus:SP_0881_1:831734-831715(-)
ACCTGTTTTTAGAGAAAAAA
>Locus:SP_1367_1:1290856-1290875(+)
AGCCATCTCCAGACTACGAG
>Locus:SP_1533_1:1443787-1443806(+)
CTGATCCAGATAGCGGATCA
>Locus:SP_1923_1:1831831-1831850(+)
GAGATAAACTTTCAGATATC
>Locus:SP_1985_1:1889402-1889421(+)
GTCAAAAAATTTTGCCCAAA
>Locus:SP_2021_1:1926512-1926493(-)
TCTGAGGTCCGCTAGAAGCA
>Locus:SP_2143_1:2053363-2053382(+)
CGCCCCTCCTTTCTTTTGAT
>Locus:SP_2172_1:2090203-2090222(+)
TTTCATGCTGATTTTCCGCC
>Locus:SP_0149_1:147388-147326(-)
AGAGGTGGAATTTTCTCTCCCACCTCCCTGTTTCTTATTACCAAACTGGTTGATCCAAACCAT
>Locus:SP_0272_1:247587-247540(-)
AGCGGATCTGGCAATACGTCACGTTTTGGAGCTCTATTTTTACGACTC
>Locus:SP_0275_1:255144-255091(-)
TATCCAGACGGATGCTTATACTCATCTTTGACATACTCTCACCCTCTTTCCATA
>Locus:SP_0556_1:526045-525956(-)
CGGTTTGCTTGCGTCCCTCACCACCTAAGAAAGGAGCAAAAAATCTTATCTCTTGATTTCTTCCATGACATACGCCTCAATCACATCATC
>Locus:SP_0875_1:822750-822658(-)
TTTAACTCCTCTAAAATTAGTTGTTTACGTTCTGTTTTTAACACTGAATCACCTCCTGTTATCGTTTACACTATTCATTCTATCATACTTTCT
>Locus:SP_1044_1:984023-983934(-)
TTATACAATGAAAATACAGAAAAGAGAAATCTGACGTACTGGAGATTAATACGCTTTTATTCTATTTTCCCATCGCCTAACTACATCCTT
>Locus:SP_1054_1:991352-991305(-)
CTTCTGTTAAACGAAATTGTTTCCGAATATCACGCACATCTCGTTTCA
>Locus:SP_1511_1:1420366-1420413(+)
AAAGAACACCACTTTCTATTTCAAATTTTCTTTAACAACTTTAAGTTG
>Locus:SP_1519_1:1427052-1427141(+)
TATCTTAAAAGTCCAAAAAAAGCAATCTATGATACTTTTCCTAACTTATTTTTTCATTTCCCAGACCATATCATACCATGTTTCCCCTGC
>Locus:SP_1586_1:1491288-1491389(+)
TTTTCAATTTCTGCTAGCAAATCAGCAGACAAGTTTAATTCATTAAATTTCACGTTATTCTTCTTTCTAAAGGTGGTGCGAAGCCACCCTATAGGGCTTAGT
>Locus:SP_2228_1:2147415-2147564(+)
ACCTTTTTTCAAAAATTTAGTGTCCCAATTAGACATTCGAAGTTTCCTCTTTTCTTTCTTTTTGAGCTTGACTCTTTTTATATTGTATCTATCATACCATTCTATAAAAATTTGTCAAATGTTACAGGGGTAAATAAAAAACTATCTTTT
>Locus:SP_0149_1:147408-147389(-)
CTATACTCTATACAAAAGCA
>Locus:SP_0272_1:247607-247588(-)
TAACTAGTTGTGAATTGTAT
>Locus:SP_0275_1:255164-255145(-)
GGCCTGCTCCTTAACCTCAC
>Locus:SP_0556_1:526065-526046(-)
AAAATAAGCAATGAAACCAT
>Locus:SP_0875_1:822770-822751(-)
GAGAAACTACATGATGTTGA
>Locus:SP_1044_1:984043-984024(-)
TGCAAGTAAATGTAATCCTA
>Locus:SP_1054_1:991372-991353(-)
TAGAATTTGCTTTTCTTCTG
>Locus:SP_1511_1:1420346-1420365(+)
TTCTTGTGCGTTAATTGCCA
>Locus:SP_1519_1:1427032-1427051(+)
GTTGATAATCCATAATATTA
>Locus:SP_1586_1:1491268-1491287(+)
TAGCTTCTACAAAACCAGCT
>Locus:SP_2228_1:2147395-2147414(+)
AATACATCATCAAAGGTAAA
>Locus:SP_0468_1:447452-447390(-)
GAAAAAGGAACAGCCTTAGCTTTCCTTTCATTTCTTTTTATTTCCCTCGTAGTAAACGTGCTA
>Locus:SP_0619_1:588459-588370(-)
CAGCAAATCGCTTTTTTAGTTTGCATTGGCTATTTTAGGAAACTCTTACAAAAAATCAAAAAAATTCTTCACATCCTCTACATACCCATG
>Locus:SP_0702_1:669543-669496(-)
CTTTATCTTACTGACCTAACCTTCTTGCCAATTTTCTTGGTCTTCTTT
>Locus:SP_0931_1:884215-884123(-)
AGAGAAGAAGTACCCACCTTAAAGACAATCCGTTTGTATTTCATAGTCTCACTCCGATTATTCATATTTATCCATTATAACATGAATAACAGG
>Locus:SP_1079_1:1014656-1014555(-)
CCATCGCCACCATTACCAGCCTTGACCTTAATCTTAGCTGTATCTAAAAACATACTCATTATTTCTTCTCACTTTAAAAAAGGGCTGGGAAATCCCAGTCAC
>Locus:SP_1390_1:1314976-1315029(+)
CTAAGATTTCAAGCATTTTTTCTCTTACAGACATGTCACTCTTCCTTTTACAAA
>Locus:SP_1523_1:1430027-1430116(+)
TCTATTTCCTTTCAACACTTCATTATAGCGTATTGTCTTGATTTTTCAAGTGCTGGCTTCAGAAATTCCCAAAATTTCTCTAATTTCTGC
>Locus:SP_1575_1:1481420-1481509(+)
CACAGCTTGCAAATCTTACTCGGATTTCAAGCCTACTTGCATGGATTAATCCTTCCAGAGATCCATGGCATTTATGAAATCTGCAGATAC
>Locus:SP_1685_1:1585157-1585204(+)
TATTTAAGACTAGCAACGAAGCGTTCTGTAATCTCTTTTGGTCTAGTA
>Locus:SP_1981_1:1885190-1885237(+)
AATCTTCATATTCTTCCTCATTTTCTTGAAAATGGAGTAGATCAAGCG
>Locus:SP_2091_1:1998825-1998676(-)
ACCAGGCCCCAAGACGGCGACGGTTTGTTTTTCCATGATTTCCTCCTTGATAGAGTTCTTTCTCTTATTCTATCATATTCTAGGGGATTTTGCACTTGCATTACTGGGGTATGGTGGAAAAATACACAAAAACCGAGACGAAGGGATAAA
>Locus:SP_0468_1:447472-447453(-)
CTACAGTTGACAAAGAGCCG
>Locus:SP_0619_1:588479-588460(-)
TATACTAAAAGCGATTGGAC
>Locus:SP_0702_1:669563-669544(-)
GACTCGGTAGCCTCGTCTCT
>Locus:SP_0931_1:884235-884216(-)
AACTTCCATCCTCATTTGTC
>Locus:SP_1079_1:1014676-1014657(-)
CACGACGAAAGGCAACCATA
>Locus:SP_1390_1:1314956-1314975(+)
AAAACGGATATCAATTCCTT
>Locus:SP_1523_1:1430007-1430026(+)
AAATCGTTCTTGTTTCATTT
>Locus:SP_1575_1:1481400-1481419(+)
TTTATTCTATCACAATTATA
>Locus:SP_1685_1:1585137-1585156(+)
TAAAACTCCCCCTCACATCT
>Locus:SP_1981_1:1885170-1885189(+)
TCATCTTTTTTCATGTGACT
>Locus:SP_2091_1:1998845-1998826(-)
GAAAGGGCGGTTCCCCAAGA
>Locus:SP_0229_1:202680-202627(-)
AACCTTCTGCAGGTTTCAATTCATGAAGTTTCATTTTTATTTTCTCCTCTTTTG
>Locus:SP_0650_1:623725-623826(+)
TTTAATCTAAAAAGTTTGGTTAGGATAATGCAGACGACTAAGGTCAGTATCAATAATAAAATAGATGCTAATTTCATTAAAATCATACCCATATTGTATCAT
>Locus:SP_0678_1:652481-652392(-)
AAAACAATAGCTTCATCCTATCATTCGACTAATTTGGAAATAAGGTTAGCTAGTCTTCACTTTCCCTTTCCAAGAATCCAAGCCATAAGA
>Locus:SP_0896_1:850320-850273(-)
TTCATACCAGGGGCGTCTCCACCACTAGTCAAAACAGCAATACGTTTC
>Locus:SP_0897_1:852879-852817(-)
GCTCTAAAGCTGGATATGATAGGTTTTTATATTTTTCTTAACGTACTGTGCGGATACGCATTG
>Locus:SP_1197_1:1131268-1131357(+)
CGTGTATCAGTTAGTTGTTTACTTGCTTCATCATTCATAGAACTACTATACCATGTTTTGTTTCGCAGGAAGTCTAATATTGTCAAATAC
>Locus:SP_1212_1:1141896-1141985(+)
ATCAAGCAATTGTTATCTATCACCCGATTTTTATTCCTAAACGATCTAGCTAAAAACCTTCCTTGGCTTATAGAGATTGCCCCGTTTTTC
>Locus:SP_1259_1:1191970-1192119(+)
CAACTGGTTTCCATACTTTTCCTGAACTTGAGTCATGATACGCTTAGTCTGATGACAGATAAAATCTTGCACATCAAAACAAGCCTTCCGAATCTGGTAAAGAATCTCCAGACAAGCCTCACGGACATTTCCGACAAAACTTCCCCTCAT
>Locus:SP_1610_1:1512285-1512377(+)
TGTGACACAAAGGAAGCTACCAATTCTAATCTCTTTGAAATCATCTTCTCTCACTTTCCAAAACTCTATTACCTCTTATTATACCACATTTCA
>Locus:SP_1817_1:1729331-1729378(+)
CATGGTCTTAGTTCTCCAATTCTAGTCATAGATTTTGCTTTGTTAATG
>Locus:SP_1867_1:1774104-1774057(-)
TCCTTTAACATGAGCCTATGCAAGGTCCAAGACATAAATGTAATCTCG
>Locus:SP_0229_1:202700-202681(-)
GCGGTTACGTACTTTACGAG
>Locus:SP_0650_1:623705-623724(+)
CAAAGTTTCGTCCTAGTTTT
>Locus:SP_0678_1:652501-652482(-)
ATACAAATTAATTATACTAT
>Locus:SP_0896_1:850340-850321(-)
CAACTGCACGGATGGCAGCG
>Locus:SP_0897_1:852899-852880(-)
ACAAAAAGCCTATCACACAA
>Locus:SP_1197_1:1131248-1131267(+)
CACCAACAAGACATTTAAAT
>Locus:SP_1212_1:1141876-1141895(+)
TACTATTAGTATGGGGTTTT
>Locus:SP_1259_1:1191950-1191969(+)
GATTTTTCCCACAGATACTC
>Locus:SP_1610_1:1512265-1512284(+)
CATCTAGTAAAATAGCCCCC
>Locus:SP_1817_1:1729311-1729330(+)
TAGTTGTCAATCAATAAAAT
>Locus:SP_1867_1:1774124-1774105(-)
TCTTGAAATAGGTAGTTCAT
