# Supplementary material for: Common and phylogenetically widespread coding for peptides by bacterial small RNAs
Source: BMC Genomics. 2017 Jul 21;18:553. doi: 10.1186/s12864-017-3932-y (PMC5521070; doi:10.1186/s12864-017-3932-y)
Supplement: Supplementary file 6 — mock ORF sequences. (ZIP 3000 kb) [file 12864_2017_3932_MOESM6_ESM.zip › mocks/s_pneumoniae_tigr4.overlapping_sense.srna_mocks.fa.txt]

>Locus:SP_0296_1:273203-273147(-)
AAGTTGCCTACCAACATCTTAAAAATAAGTAGGGTAATTTTAGGGCAAATTTTAGGG
>Locus:SP_0361_1:336778-336737(-)
AGTTCTCTAGTCTGGAGATTTTTCAATAGACTTCGTTATTGG
>Locus:SP_0398_1:377815-377856(+)
AAAACACTGTTTGAGTTATCTGCGGTAATCTTTCTAGCTTGT
>Locus:SP_0997_1:939241-939282(+)
TCCCAGCTCCAAGCTCAGCTCCGACTCAAGATCCTAGAGTGG
>Locus:SP_1774_1:1693683-1693718(+)
CCAGCATTCTTGAAAAGTAGTATAATTATTGCATGC
>Locus:SP_1940_1:1843432-1843388(-)
AAATCGAAATTGAAGAATAAGCTGTTAAAGCAGTGGAGAAATCCG
>Locus:SP_1961_1:1870001-1869963(-)
CAAGGCTTGGAACTTATTTACAAAGGAGAATCATCTTGG
>Locus:SP_0296_1:273223-273204(-)
AGTTCCATTATCTGCTGGAC
>Locus:SP_0361_1:336798-336779(-)
CAGATTAGGAACTATATATG
>Locus:SP_0398_1:377795-377814(+)
TCAGTCTTATCTGCAATCTC
>Locus:SP_0997_1:939221-939240(+)
TAGTCAACCTGCAAGCCCTG
>Locus:SP_1774_1:1693663-1693682(+)
CCACTAAAAAACAGAGCTTG
>Locus:SP_1940_1:1843452-1843433(-)
TGACTTAGGCGATGAACTTG
>Locus:SP_1961_1:1870021-1870002(-)
GATTAGAAAAGCCTGATTGA
>Locus:SP_0115_1:116555-116596(+)
ACCATCCTAACCATGCTTAATAAAAAAGGAGAAAATAAATGG
>Locus:SP_0570_1:535514-535555(+)
TTTTACAAGCTTTATATGGTTCTCCAGCCAATAAAAGTGTGT
>Locus:SP_0607_1:574273-574229(-)
GGCAACAAGCTGCAGAATAACACTCTTCGAAAATCTCTTCAAACC
>Locus:SP_1254_1:1188548-1188492(-)
AACTCAACCCAGAAATTGAAGCATTCTACTAAAAACATTGGGATGAAGATATTCTTC
>Locus:SP_1296_1:1229338-1229303(-)
GATACAATAATTCAAATAAAGGAGGAGACTGTATGG
>Locus:SP_1723_1:1627347-1627306(-)
ATCTTATCACTTTTAATAGTAACTGTTTTCGATAAAAAATGC
>Locus:SP_2013_1:1921141-1921103(-)
TCACGGATACAGTTGGGAAAGAAGCTATTAAATATTTGG
>Locus:SP_0115_1:116535-116554(+)
CTGCGATCACTTGTTAGGAA
>Locus:SP_0570_1:535494-535513(+)
TGGAGTAAATAAAACTTCAA
>Locus:SP_0607_1:574293-574274(-)
TCATATGCTAGCCAAACGTT
>Locus:SP_1254_1:1188568-1188549(-)
TGAACTTTGCGCTTTAGCGC
>Locus:SP_1296_1:1229358-1229339(-)
AGCCTAATTGATGGCTTTTT
>Locus:SP_1723_1:1627367-1627348(-)
TTCCATTCATTCCTCCAAAA
>Locus:SP_2013_1:1921161-1921142(-)
TTGTTTCAATTGACTATATA
>Locus:SP_0372_1:350236-350271(+)
AATAATACTAGCAAGCGAGAATGGAGAGAGACATGG
>Locus:SP_0460_1:436073-436035(-)
GAAAAGCGCCTAAACAACTCATTAGAAAGTATCTTATGG
>Locus:SP_0822_1:773013-772972(-)
GGTAAAATAGTAACGATAAGAAATGAAGGAGAATCAAAATGG
>Locus:SP_0904_1:857342-857286(-)
CAGAAAATCCCTATGTATATAGAGCTTTTTAAGAAAATCAAGATAAAAACGAACAAG
>Locus:SP_1682_1:1581983-1581942(-)
TTCAAGAAAGTCAAAAAATTATTCTATTTGAAAGAGAGGTGC
>Locus:SP_2065_1:1966809-1966768(-)
AGAAAAATAAAGACATTCTTAATATTGCATTGCCAGCTATGG
>Locus:SP_2108_1:2022002-2022046(+)
AACAAAAATTTGGTGAATAAAAAATTTGTTCAAGGGGGGTGGAAA
>Locus:SP_0372_1:350216-350235(+)
TTGTTTGCCTTTTTTTATAT
>Locus:SP_0460_1:436093-436074(-)
AGTCCCATAAGACTTATAAT
>Locus:SP_0822_1:773033-773014(-)
GTCAAGTTGGCCTCCTTTAT
>Locus:SP_0904_1:857362-857343(-)
CTTTACCAAAGTCGATAAAC
>Locus:SP_1682_1:1582003-1581984(-)
TCATTTTGATTTTAAAACAG
>Locus:SP_2065_1:1966829-1966810(-)
TCAGGAGGAGAGATTGTTTA
>Locus:SP_2108_1:2021982-2022001(+)
ATTGATCAAAGAAACAATCA
>Locus:SP_0024_1:27346-27384(+)
AAATATTTGACTATCAAATTTTCAAGGAGGGAATCGTGT
>Locus:SP_0089_1:92547-92588(+)
TCCTTGAAAACTCTCAAAAAGAACTTCAAAAAGCAGTTTTGT
>Locus:SP_0096_1:98093-98134(+)
GGTATACTGTATGTAAACGATTTCAAAGGAGTCCAGTTATGG
>Locus:SP_0959_1:907277-907318(+)
ATCATAACGTGCGGGCTTGTATATTTACAAGTCCGCTATTGT
>Locus:SP_1183_1:1120898-1120842(-)
ATTCAGATTTTATGCCGTTTCAACAATCGTAACCAATTTCTCAAAAAAGTTAAATCT
>Locus:SP_2100_1:2009276-2009311(+)
GAAACAATAATTTTAAAAAGGAGAAAAAACACATGC
>Locus:SP_2192_1:2112804-2112760(-)
AATTTAAGATTAGCTTGTAGACAGATTAGTTTTTTATTAAAGTTC
>Locus:SP_0024_1:27326-27345(+)
TAAAAATGATAAGATAGGAG
>Locus:SP_0089_1:92527-92546(+)
TGAAACAGTAGATAAGGATG
>Locus:SP_0096_1:98073-98092(+)
TGTATCTTTCAGAAAAATAA
>Locus:SP_0959_1:907257-907276(+)
AAAAGTTTCGAAGAAACGCT
>Locus:SP_1183_1:1120918-1120899(-)
ATGGGATACTATCTCCTTTG
>Locus:SP_2100_1:2009256-2009275(+)
AGTTTGTGATACAATAGGTA
>Locus:SP_2192_1:2112824-2112805(-)
CCCTTATGAACACGGTATGG
>Locus:SP_0390_1:368697-368738(+)
TTGATAATACTTTACAGTATCCGTATTCGACTTCAGCTATGG
>Locus:SP_0528_1:507886-507848(-)
CTATTTATTATCTTATCAAAAAGGAGAATCATAACATGG
>Locus:SP_0726_1:690487-690443(-)
ATACAACTTTTAAAGATTAAGAAAAAAAACTCTCTAGTTCCCACT
>Locus:SP_0745_1:706677-706733(+)
ATGCTGGAGACCGCTTGTTCGGTACAAAATAAGATCGAAAAGAAGAATGACTTGGAA
>Locus:SP_1541_1:1449677-1449636(-)
AGTCTTGGGGTCATTAGACCAAAAGGAGGAACATATCAATGG
>Locus:SP_1777_1:1695163-1695204(+)
AGTGGTGGTCAAGATTCAACAACCTGCCTTTTCTGGGCATGC
>Locus:SP_2075_1:1984842-1984807(-)
GCTCCCTTTTGTCTATTTTTTAAGGAGAAAGTATGC
>Locus:SP_0390_1:368677-368696(+)
TAATGATGATTTGATTAAAA
>Locus:SP_0528_1:507906-507887(-)
TTTCAGATAACACTCTATAA
>Locus:SP_0726_1:690507-690488(-)
TGGTTCTGGTCCAGTCAACC
>Locus:SP_0745_1:706657-706676(+)
TATCGTTCCAGGTCTTGGAG
>Locus:SP_1541_1:1449697-1449678(-)
ACCTCACTTACCCCTTGCAA
>Locus:SP_1777_1:1695143-1695162(+)
AATTAGCCTTGGTCGTCTTT
>Locus:SP_2075_1:1984862-1984843(-)
AAAGGAGCTGACGCATTGTC
>Locus:SP_0379_1:358122-358078(-)
AGTTCAACACTCATAACTAACGAAAAAGCATGTGTAGATTTCACA
>Locus:SP_0517_1:497447-497488(+)
AAGAAAAATAGAAAATTAACTAACAAGGAGAAAAACACATGT
>Locus:SP_0533_1:512683-512724(+)
CTGATTTATTTTAGTTTTTTAAAAAAGGAGTATTTGTCATGG
>Locus:SP_0866_1:813340-813396(+)
TCATCGATCAGCATTTTAATAGGAAAGACTAGCCCTCAGCTTCCAGACAAAATCAAA
>Locus:SP_0943_1:892889-892927(+)
TGTGGGTGTCAAACAGCCCAGTGGGGTGTTTTAATATGG
>Locus:SP_1253_1:1188389-1188354(-)
TTGTTATCAAGTTTGGAAAAGCAGGTGAACAATTGG
>Locus:SP_1379_1:1301566-1301607(+)
ATCAAACTTTTAGACAATTCTCAAAAAAGAAACTACCCTTGC
>Locus:SP_0379_1:358142-358123(-)
CTTTTGTCAATGGTTAGTCA
>Locus:SP_0517_1:497427-497446(+)
CACTTAAGAAGAGTATCAAA
>Locus:SP_0533_1:512663-512682(+)
AAAATTATGAGGATTCTATT
>Locus:SP_0866_1:813320-813339(+)
GATGGGCAAAATCGTTGATG
>Locus:SP_0943_1:892869-892888(+)
AAGAAAAAATTAGAAAGATT
>Locus:SP_1253_1:1188409-1188390(-)
TGTACGTGGTACTAGCTGTT
>Locus:SP_1379_1:1301546-1301565(+)
CTATTCATAACTACCATTAT
>Locus:SP_0051_1:55971-56027(+)
GAACAGATATCGGAAGCAAGGCAATTAAGTAAAGATATAAGAATAACGCGCCGTAGT
>Locus:SP_0154_1:151271-151309(+)
TATAATGGTTTCATAGTTATTTTTAGGGGAATATCATGG
>Locus:SP_0269_1:246843-246878(+)
CGTAAGCCAAGCCGTGTTATTAGGAAGATGATGTGT
>Locus:SP_0460_1:436076-436035(-)
AATGAAAAGCGCCTAAACAACTCATTAGAAAGTATCTTATGG
>Locus:SP_1103_1:1036070-1036029(-)
GACTATGTCTTAAAAAAATGGTATAATAAAATCAATACTTGG
>Locus:SP_1944_1:1847988-1847947(-)
AATAGACACAAAAGAAAAGTTTTTGGTATAATAAGAGTATGT
>Locus:SP_2097_1:2004816-2004772(-)
ATGCGCTTCGTACCTTGTAATTGTAAAAGTAAAAAAGAGGCGGAA
>Locus:SP_0051_1:55951-55970(+)
AATAGAAGGACTCTTCTACC
>Locus:SP_0154_1:151251-151270(+)
TGAAAACGCTTGAAATATGA
>Locus:SP_0269_1:246823-246842(+)
TGACGGAGATAAAAATGTCA
>Locus:SP_0460_1:436096-436077(-)
AAAAGTCCCATAAGACTTAT
>Locus:SP_1103_1:1036090-1036071(-)
AATAACTCTCACCAATAAAA
>Locus:SP_1944_1:1848008-1847989(-)
GATGATAAGTTTAGTAGGAA
>Locus:SP_2097_1:2004836-2004817(-)
ACAAAAAACAGCGCTAGAGG
>Locus:SP_0363_1:337952-337987(+)
AAGCTTATCCAGATGATTATCTTTTACTCGTTATGG
>Locus:SP_0552_1:520803-520844(+)
GAGGCGGGGAAATATCTTCGCCTCTTGCTTATGAGGAGGTGG
>Locus:SP_0598_1:565751-565792(+)
AATATTTCATATTTGGGTTTTATAATAGTCTTACAAATATGG
>Locus:SP_0955_1:904825-904881(+)
TGGATAGTTGGAAAATCGAAAGTGTTCGATAGGAAGGATAAATGTTGTAGATTAGTG
>Locus:SP_1731_1:1634619-1634581(-)
GATAGAATAGAGGGAGTTGATAAAAGGAGGAAAGCATGG
>Locus:SP_1748_1:1649911-1649867(-)
AGAAAGTCAAAGAAATCTAAGACCGAAACTCCAAATAACTGTTTT
>Locus:SP_2075_1:1984848-1984807(-)
ATTGTCGCTCCCTTTTGTCTATTTTTTAAGGAGAAAGTATGC
>Locus:SP_0363_1:337932-337951(+)
TTAGGAATAGGAGCTTTCAC
>Locus:SP_0552_1:520783-520802(+)
ATAGTAAGAATATGAAAAGT
>Locus:SP_0598_1:565731-565750(+)
TTTTTTTTTCGTATTTCATA
>Locus:SP_0955_1:904805-904824(+)
AGCTATACGTTTTAAGGGGT
>Locus:SP_1731_1:1634639-1634620(-)
TTTTTTGAGTCCGGATTTGT
>Locus:SP_1748_1:1649931-1649912(-)
AGAAAATCGCAAGATTTCTA
>Locus:SP_2075_1:1984868-1984849(-)
GAATGAAAAGGAGCTGACGC
>Locus:SP_0085_1:90942-90983(+)
TTCCACCGAAATATTATTTATATCAGGAGGACATTCATATGT
>Locus:SP_0575_1:541180-541221(+)
AGGCTATGCGACAGCCAACCTATCAAATTCCTGAGAGAATGT
>Locus:SP_0864_1:810959-811000(+)
TTCTTTTGTCTCTGCTCCTTTTTTGATATAATAGTTCTATGT
>Locus:SP_1611_1:1512654-1512689(+)
TCTGGAATTTATCATAACAGGAGGATACAGTCATGG
>Locus:SP_1690_1:1591069-1591025(-)
TATTTGAGGCTGTTCAGTAGATGTAAAAGACTAGAAAATAGGTGG
>Locus:SP_1774_1:1693680-1693718(+)
TTGCCAGCATTCTTGAAAAGTAGTATAATTATTGCATGC
>Locus:SP_1974_1:1879816-1879872(+)
CTCCCTACCCTGACTTTAAAATCGCAAATTAGGTCTCCAGAACTATTGTATATTTTG
>Locus:SP_0085_1:90922-90941(+)
AGGGCTTTCTAAGTGACTAT
>Locus:SP_0575_1:541160-541179(+)
CATTTTACTATATTTAAAGC
>Locus:SP_0864_1:810939-810958(+)
GTTTACTAAACAAGGGATTT
>Locus:SP_1611_1:1512634-1512653(+)
CACGAATTTGCTCTATGCTT
>Locus:SP_1690_1:1591089-1591070(-)
AGAAAAACAATTAAATGATT
>Locus:SP_1774_1:1693660-1693679(+)
AAACCACTAAAAAACAGAGC
>Locus:SP_1974_1:1879796-1879815(+)
TGTCAAACTGAGCAACTTTC
>Locus:SP_0680_1:653549-653514(-)
AAGCGAGCGACTTATGATAAGATAGGCACAGTATGC
>Locus:SP_0745_1:706677-706733(+)
ATGCTGGAGACCGCTTGTTCGGTACAAAATAAGATCGAAAAGAAGAATGACTTGGAA
>Locus:SP_1493_1:1404263-1404222(-)
AGTTGGTATTCAAGAGTCAGATATAGCAGCAACTCTAAGTGC
>Locus:SP_1607_1:1509484-1509443(-)
AAAATAAGAAAAAATAATCTGAGAATCGAGGAAAAAAGATGC
>Locus:SP_1748_1:1650241-1650200(-)
CCACCTAAAATAACTATCAAAAAACAAGGAAGAAAATTATGT
>Locus:SP_2159_1:2074160-2074116(-)
AGGTTTATACTTATAAGTAATTTTAAAAATTATCACCCAGGCTAC
>Locus:SP_2183_1:2101783-2101745(-)
AAAAAGGCGGCAAAAAGCAAGCACCTGCAAGCAACGTGC
>Locus:SP_0680_1:653569-653550(-)
TTTCACGTCAAGCCTTTTCA
>Locus:SP_0745_1:706657-706676(+)
TATCGTTCCAGGTCTTGGAG
>Locus:SP_1493_1:1404283-1404264(-)
GCTAGAAATGGTAGTAAGGA
>Locus:SP_1607_1:1509504-1509485(-)
CATTCCCTGTCAAAAATGGT
>Locus:SP_1748_1:1650261-1650242(-)
TTAGTTCCGACCGTCCCTCA
>Locus:SP_2159_1:2074180-2074161(-)
TTTAAGTTTAGCAGAGGTAG
>Locus:SP_2183_1:2101803-2101784(-)
ACAACAAGCCAAAACGCCCA
>Locus:SP_0016_1:20891-20932(+)
GAGGCAAAGTATCTGGAAGAAGATATCAGAGGATTTCTTTGG
>Locus:SP_0034_1:36057-36016(-)
AGGTCTATAATGGTAATAGATTTTATTTGGAGGTTTTTATGT
>Locus:SP_0528_1:507742-507698(-)
ATGCTCATTACATCACATAAGAACTTCATCATCCAATACAACTAT
>Locus:SP_0574_1:540164-540205(+)
TCCACTATAAACGTCTTAAAGACAAGAGTCAGTTTGTTATGG
>Locus:SP_0867_1:814260-814316(+)
AACTTGGCTACGACTACAAGGAAGAATTGTAATTCCCTCGTATCTTTTAGGAGAAGT
>Locus:SP_1997_1:1900665-1900627(-)
AATCATTGTATCACAAAAGGGGAGATTGGGATAGGATGG
>Locus:SP_2228_1:2147482-2147447(-)
AGCTCAAAAAGAAAGAAAAGAGGAAACTTCGAATGT
>Locus:SP_0016_1:20871-20890(+)
ATTAAAAGGTCAATTAATAA
>Locus:SP_0034_1:36077-36058(-)
ATTTTACTTTTCCTGTTTAT
>Locus:SP_0528_1:507762-507743(-)
ATTATATAACATTAATAGAT
>Locus:SP_0574_1:540144-540163(+)
TTGTTCATATCTTATTTCAT
>Locus:SP_0867_1:814240-814259(+)
ATACGCAAAATTAGCTGAAG
>Locus:SP_1997_1:1900685-1900666(-)
CTCTTTCTGAAATGTGGTAT
>Locus:SP_2228_1:2147502-2147483(-)
ATACAATATAAAAAGAGTCA
>Locus:SP_0047_1:50851-50892(+)
GTCGCAGTCTTTCTCAAAAAAAGAAAAGGAAAAATAAAATGG
>Locus:SP_0292_1:270379-270420(+)
AATCCGCTTCAAGCGGATTTTTCTAGAAAGGAATCATTATGG
>Locus:SP_0372_1:350230-350271(+)
TTATATAATAATACTAGCAAGCGAGAATGGAGAGAGACATGG
>Locus:SP_1060_1:995847-995885(+)
AATTTAAAATTTTATTGTGAGCTTTTTAAGGAAGAGTGG
>Locus:SP_1624_1:1526515-1526571(+)
ACCCAGATAAGAAAAGAGAAGAACTTGCATAGAAGAAATGAACCTTGGCCAAACAGC
>Locus:SP_1692_1:1593940-1593975(+)
AAGCGACAAAACAACTCATTAGAAAGAATCATATGG
>Locus:SP_1786_1:1703702-1703658(-)
ATAAGAAAGTTCAAGCCTAAGATTAAGCGTGGTATCGTGGTAATA
>Locus:SP_0047_1:50831-50850(+)
GATGGTTTATCTAAAAATAC
>Locus:SP_0292_1:270359-270378(+)
TTTAATGGGGCTATAAAAAG
>Locus:SP_0372_1:350210-350229(+)
TGATTTTTGTTTGCCTTTTT
>Locus:SP_1060_1:995827-995846(+)
CTCTCGGATTGTTGTATAGA
>Locus:SP_1624_1:1526495-1526514(+)
TATCGCAAGCTTCATCTGGA
>Locus:SP_1692_1:1593920-1593939(+)
CCCATATGACCTATAATGAA
>Locus:SP_1786_1:1703722-1703703(-)
TTTGACAGACGCTATTGCAG
>Locus:SP_0173_1:167681-167725(+)
GTGAGTTGGGGAAATATTAAAAGTATAAAAAAGTCTGGGAAAAAT
>Locus:SP_0766_1:725342-725383(+)
TTATCATTTTCATATAGAAAGAAAAAGAGGTATTACAGATGG
>Locus:SP_0788_1:741750-741788(+)
AAAAACAGGTTTCATTTGCCTGGAAAGGAAAAATTATGT
>Locus:SP_0835_1:783615-783656(+)
TTTCAGTCGTTTTCTTCTCGCTCTTTGTATCATAAATTATGT
>Locus:SP_1128_1:1061735-1061776(+)
AGAGGTGTAAAAAATTTAACTCATAAGGAGAGTAAAAAATGT
>Locus:SP_1428_1:1346992-1346936(-)
GCCAAAATCATAAGGAACGCTATTTTAAATAGCAAATCATCTAGTTTTGAAGTAGGA
>Locus:SP_1731_1:1634616-1634581(-)
AGAATAGAGGGAGTTGATAAAAGGAGGAAAGCATGG
>Locus:SP_0173_1:167661-167680(+)
GGAAAATCACACCAGTCTCC
>Locus:SP_0766_1:725322-725341(+)
GAAAAAAGTGAATGTTTGCG
>Locus:SP_0788_1:741730-741749(+)
GTGATATAATGAAGTGTTAG
>Locus:SP_0835_1:783595-783614(+)
TTTCTCGTCAGGTTCCTAAT
>Locus:SP_1128_1:1061715-1061734(+)
GAGGGGTTTTAAGGTATTAT
>Locus:SP_1428_1:1347012-1346993(-)
TTCTCGCTTTAATCCAGGTT
>Locus:SP_1731_1:1634636-1634617(-)
TTTGAGTCCGGATTTGTGAT
>Locus:SP_0016_1:20891-20932(+)
GAGGCAAAGTATCTGGAAGAAGATATCAGAGGATTTCTTTGG
>Locus:SP_0342_1:316914-316970(+)
CATGGGATGCTTTCTGTGTGGAATTACTATAAATATTTTTTGCAGAAAAATTTAAAA
>Locus:SP_0519_1:501184-501228(+)
ATGCCTTTGATGGAGAATAATACTCTTCGAAAATCTCTTCAAACC
>Locus:SP_0855_1:800662-800703(+)
TTCTATTTTCACTTGGTATTTTATGGGCTTTGTATCTTATGT
>Locus:SP_0974_1:919453-919494(+)
TTTTATGGTAAAATAATAGGGATTTTAAGGAGTTTGATATGT
>Locus:SP_1390_1:1315041-1315006(-)
AATGGAATGAATTTTGTAAAAGGAAGAGTGACATGT
>Locus:SP_1487_1:1398724-1398686(-)
ATTCAATACACTTTAGACTGTAATCAAACAACGATTTGG
>Locus:SP_0016_1:20871-20890(+)
ATTAAAAGGTCAATTAATAA
>Locus:SP_0342_1:316894-316913(+)
TGAAAAACAGGTCTTGGCTC
>Locus:SP_0519_1:501164-501183(+)
CTTCTTTGACCATATTAAAG
>Locus:SP_0855_1:800642-800661(+)
GTTTGCTTACTTCAAGAATT
>Locus:SP_0974_1:919433-919452(+)
ACATCTTGAATCTAAGTAGA
>Locus:SP_1390_1:1315061-1315042(-)
AATGTCTCTAAAAATGGTAT
>Locus:SP_1487_1:1398744-1398725(-)
GCCAAGGTGTACTGTTATAG
>Locus:SP_0517_1:497447-497488(+)
AAGAAAAATAGAAAATTAACTAACAAGGAGAAAAACACATGT
>Locus:SP_0918_1:872244-872285(+)
GTAGCTAACTGCGCTAAATATAATATAAGGAGAAATAGATGG
>Locus:SP_1458_1:1375264-1375229(-)
AAGATAGTTACAACAAGAAAGAAGGAATCTATATGT
>Locus:SP_1582_1:1486558-1486596(+)
GAAAAGCGACAAAACAACTCATTAGAAAGAATCATATGG
>Locus:SP_1657_1:1558206-1558247(+)
CAAAAATATTTTTATAAAGATCTATATAATCTGCATAAGTGC
>Locus:SP_1914_1:1825691-1825635(-)
TTGGGAAGTTGGAAATTGTCTACGTTAAATAAAAAAATCTTCACTTCAACCATCAAA
>Locus:SP_2234_1:2155403-2155447(+)
TGCTTGGTGATACAAATTGATACAAAAAGAGGAACACAGCTGTGT
>Locus:SP_0517_1:497427-497446(+)
CACTTAAGAAGAGTATCAAA
>Locus:SP_0918_1:872224-872243(+)
ATACCACTTGGGCTTTGGCA
>Locus:SP_1458_1:1375284-1375265(-)
GACAAGAAAGAGTTAGAATA
>Locus:SP_1582_1:1486538-1486557(+)
AGTCCCATATGACCTATAAT
>Locus:SP_1657_1:1558186-1558205(+)
AGCTTTAGTAAAATAATCAT
>Locus:SP_1914_1:1825711-1825692(-)
TATCCGTGGAGATGTGGCTT
>Locus:SP_2234_1:2155383-2155402(+)
AACAGACTTCCTTATGAAAA
>Locus:SP_0115_1:116558-116596(+)
ATCCTAACCATGCTTAATAAAAAAGGAGAAAATAAATGG
>Locus:SP_0533_1:512689-512724(+)
TATTTTAGTTTTTTAAAAAAGGAGTATTTGTCATGG
>Locus:SP_0635_1:599797-599756(-)
TTGATCATAAAATCGGATACTCCCTCTATCCAGAAAATATGC
>Locus:SP_0917_1:872064-872023(-)
CCCAGTAGACTTGAAATACTATATCTGGAGATACTCCCATGC
>Locus:SP_1390_1:1315047-1315006(-)
TGGTATAATGGAATGAATTTTGTAAAAGGAAGAGTGACATGT
>Locus:SP_1460_1:1375619-1375575(-)
ACAAACGGACTTATATTTGATATAATAGATAAAGGAAAACTCAGT
>Locus:SP_2110_1:2024237-2024293(+)
CAGGACTTACAAGTGGTGGCGACAAGGGATAATTTATCCCCGCCACCCTTTTTCATT
>Locus:SP_0115_1:116538-116557(+)
CGATCACTTGTTAGGAAACC
>Locus:SP_0533_1:512669-512688(+)
ATGAGGATTCTATTCTGATT
>Locus:SP_0635_1:599817-599798(-)
ACCAGAGGGCGGTATTAACT
>Locus:SP_0917_1:872084-872065(-)
GGCAAAAAGTTCGTGGATAA
>Locus:SP_1390_1:1315067-1315048(-)
TCGTCAAATGTCTCTAAAAA
>Locus:SP_1460_1:1375639-1375620(-)
AAAAGAATTCTTCGCTAGTT
>Locus:SP_2110_1:2024217-2024236(+)
CCTACAAAAGAACTTTGTTT
>Locus:SP_0517_1:497447-497488(+)
AAGAAAAATAGAAAATTAACTAACAAGGAGAAAAACACATGT
>Locus:SP_0528_1:507883-507848(-)
TTTATTATCTTATCAAAAAGGAGAATCATAACATGG
>Locus:SP_0836_1:785704-785666(-)
GAAAAGCGACAAAACAACTCATTAGAAAGAATCATATGG
>Locus:SP_1885_1:1789525-1789569(+)
TTGCAAAACGCAAGAAATAAAAGACTGAGACACCAGATCTCAGCC
>Locus:SP_1996_1:1898717-1898758(+)
TTTACAATTATAGTAAGAAAATTTCAGGAGGTTTCATTATGG
>Locus:SP_2068_1:1976210-1976154(-)
AAGAACGTGCTTCTAAGTTTAATGAGCGATAGAAGAGTCAGTATAATTCTGGCTTTT
>Locus:SP_2131_1:2044301-2044260(-)
AATTTTTACACTATAATTGTAGTTAGAAAGGAAGAGAAATGT
>Locus:SP_0517_1:497427-497446(+)
CACTTAAGAAGAGTATCAAA
>Locus:SP_0528_1:507903-507884(-)
CAGATAACACTCTATAACTA
>Locus:SP_0836_1:785724-785705(-)
AGTCCCATATGACCTATAAT
>Locus:SP_1885_1:1789505-1789524(+)
GAAATTTAGATTTGTAGATT
>Locus:SP_1996_1:1898697-1898716(+)
TTACTTCTATAGTGAAAAGG
>Locus:SP_2068_1:1976230-1976211(-)
AATCCCTTATTGGTGGGGAA
>Locus:SP_2131_1:2044321-2044302(-)
AAATACTCTTTTATTCTTAT
>Locus:SP_0575_1:541183-541221(+)
CTATGCGACAGCCAACCTATCAAATTCCTGAGAGAATGT
>Locus:SP_0578_1:547256-547312(+)
TTGAATCAAATGGAGAATCCTTATTCAAATAGTTTTTTATTGATGACTAGCTATTAT
>Locus:SP_0680_1:653555-653514(-)
TTTTCAAAGCGAGCGACTTATGATAAGATAGGCACAGTATGC
>Locus:SP_0835_1:783615-783656(+)
TTTCAGTCGTTTTCTTCTCGCTCTTTGTATCATAAATTATGT
>Locus:SP_0958_1:907012-907056(+)
AATTTTTTAATAGATTCTAGCTTTCCTATAGGTAGGGAAAATAAG
>Locus:SP_1452_1:1371642-1371607(-)
GGAACTTCATTTCCAATCAACGAATTGAATCTATGG
>Locus:SP_1498_1:1405982-1406023(+)
AAACTGATTAAATGTTTTAAAAATAAAGGAGAATTTGAATGT
>Locus:SP_0575_1:541163-541182(+)
TTTACTATATTTAAAGCAGG
>Locus:SP_0578_1:547236-547255(+)
TACTTGGTATAAAGAAGTGA
>Locus:SP_0680_1:653575-653556(-)
TTTTCTTTTCACGTCAAGCC
>Locus:SP_0835_1:783595-783614(+)
TTTCTCGTCAGGTTCCTAAT
>Locus:SP_0958_1:906992-907011(+)
GGGAAGTTCACAGAAAAAAG
>Locus:SP_1452_1:1371662-1371643(-)
ACTCATTATCTATTAAATGG
>Locus:SP_1498_1:1405962-1405981(+)
CTAAAAAAAATGATATAATT
>Locus:SP_0133_1:132986-133027(+)
ATTTCTCTATCAAATATCATAATGCGTCGTTTAAGGAGATGG
>Locus:SP_0371_1:350179-350223(+)
AAAATTTTTCCGAAAATTGAAGCTTTGACCTTGATTTTTGTTTGC
>Locus:SP_1047_1:987249-987305(+)
AATATGACAATACAGGGAGTGGAAATTTATAACCTGAAAAGTGGAATGAAACTGCAA
>Locus:SP_1170_1:1106263-1106228(-)
AAGCTAATATTACTATTGAAGAGTACATTGAAATGT
>Locus:SP_1170_2:1106266-1106228(-)
AAAAAGCTAATATTACTATTGAAGAGTACATTGAAATGT
>Locus:SP_1475_1:1389779-1389738(-)
CGTGTCGCAAGAAATTATTTTTTATTAAGGAGTATTCAATGT
>Locus:SP_2075_1:1984848-1984807(-)
ATTGTCGCTCCCTTTTGTCTATTTTTTAAGGAGAAAGTATGC
>Locus:SP_0133_1:132966-132985(+)
TTATTGAGTTATTCATAAAA
>Locus:SP_0371_1:350159-350178(+)
TGAATTAAATGAACTTGCTG
>Locus:SP_1047_1:987229-987248(+)
TCATGTAAATAATAGACAAG
>Locus:SP_1170_1:1106283-1106264(-)
ACGAGCTAATGACTACAAAA
>Locus:SP_1170_2:1106286-1106267(-)
GAGACGAGCTAATGACTACA
>Locus:SP_1475_1:1389799-1389780(-)
TATAATCGACGAGGCAGACT
>Locus:SP_2075_1:1984868-1984849(-)
GAATGAAAAGGAGCTGACGC
>Locus:SP_0251_1:220034-220069(+)
ATAAAAATATTTTCGAAAGAAAGGTGCTTACGATGG
>Locus:SP_0414_1:394123-394079(-)
ATAAGAAAGGCTCGCTTTAGGCTAGAAAGCATCTTATTTTCTTCA
>Locus:SP_0569_1:535302-535340(+)
GTTATAATAAAAAGGAGAAACTTTAGGAGAATACTATGG
>Locus:SP_0648_1:615404-615445(+)
GTAGCTAACTGCACTAAATATAATATAAGGAGGGTTTTATGG
>Locus:SP_0864_1:810959-811000(+)
TTCTTTTGTCTCTGCTCCTTTTTTGATATAATAGTTCTATGT
>Locus:SP_2102_1:2013056-2013015(-)
TCTCCAATTTATAGAATGAAATTGCTTTTATATCTAAATTGC
>Locus:SP_2105_1:2015325-2015381(+)
CCATTCCTAACAACGGAAGGATTAACTTTTAATCATGAGATATACAATAAAATTAAT
>Locus:SP_0251_1:220014-220033(+)
GTATTATATTTTCGAAAGAA
>Locus:SP_0414_1:394143-394124(-)
GACTGAAAGTGTCTCAGCCG
>Locus:SP_0569_1:535282-535301(+)
TGGGTTTTACATTTGATAAT
>Locus:SP_0648_1:615384-615403(+)
ATACCACTTGGGCTTTGGTA
>Locus:SP_0864_1:810939-810958(+)
GTTTACTAAACAAGGGATTT
>Locus:SP_2102_1:2013076-2013057(-)
TCAGTAGAAATAAAACTAAT
>Locus:SP_2105_1:2015305-2015324(+)
ATTATGGGATAAAAATGATG
