# Supplementary material for: Common and phylogenetically widespread coding for peptides by bacterial small RNAs
Source: BMC Genomics. 2017 Jul 21;18:553. doi: 10.1186/s12864-017-3932-y (PMC5521070; doi:10.1186/s12864-017-3932-y)
Supplement: Supplementary file 6 — mock ORF sequences. (ZIP 3000 kb) [file 12864_2017_3932_MOESM6_ESM.zip › mocks/s_pyogenes_mgas5005.intergenic.srna_mocks.fa.txt]

>Locus:intergenic21_1:14832-14778(-)
ATTACAATTCATAACGTTTACAAGGATATTGTGTTGATAAAAAAGCTGAACTTAA
>Locus:intergenic25_3:17457-17361(-)
CCTTCTTCACTCACGCGGCGTTGCTCGGTCAGGGTTGCCCCCATTGCCGAAGATTCCCTACTGCTGCCTCCCGTAGGAGTCTGGGCCGTGTCTCAGT
>Locus:intergenic25_4:23719-23623(-)
AATTCCACTCTCCCCTTCTGCACTCAAGTTCTCCAGTTTCCAAAGCGTACATTGGTTGAGCCAATGCCTTTAACTTCAGACTTAAAAAACCGCCTGC
>Locus:intergenic25_5:24472-24376(-)
GGGTGTTACAAACTCTCGTGGTGTGACGGGCGGTGTGTACAAGGCCCGGGAACGTATTCACCGCGGCGTGCTGATCCGCGATTACTAGCGATTCCGA
>Locus:intergenic25_2:25548-25503(-)
GGTTCTATTTCACTCCCCTCCCGGGGTGCTTTTCACCTTTCCCTCA
>Locus:intergenic25_1:25900-25768(-)
ACCTCCAAGAGACTTAACATCGACGCTAGCCCTAAAGCTATTTCGGAGAGAACCAGCTATCTCCAAGTTCGTTTGGAATTTCTCCGCTACCCACAAGTCATCCAAGCACTTTTCAACGTGCCCTGGTTCGGTC
>Locus:intergenic104_1:72445-72499(+)
TTAGTCGGGTATGGGAAGTATTGCACCTTAACATGCTCGATAAGTTCAATCGACA
>Locus:intergenic130_1:80557-80659(+)
GGAGGAACACCGGTGGCGAAAGCGGCTCTCTGGTCTGTAACTGACGCTGAGGCTCGAAAGCGTGGGGAGCAAACAGGATTAGATACCCTGGTAGTCCACGCCG
>Locus:intergenic131_1:80604-80571(-)
AGCGTCAGTTACAGACCAGAGAGCCGCTTTCGCC
>Locus:intergenic191_1:122782-122719(-)
AACTTTGGAGGTTTTCAATATACCTTGTTATTGGACGCTTACGAACAATTTGCTGTCGTGGGGC
>Locus:intergenic197_1:125903-125852(-)
CTTTTTATTTCTTTTATTATACTTAAAGTAACCGAAGGAGCTCTTCTGTACG
>Locus:intergenic269_1:168921-168846(-)
ACAGAACATAACTATATTATCACGTGTGGTCACTTTTTGTCAAGGACAATAACTCGATCTGGTAATGCCACAATGA
>Locus:intergenic274_1:174855-174891(+)
GCTTTGAGCTTTTTGACGGATAAGGTTAAAAGTGATT
>Locus:intergenic278_1:175973-176057(+)
GCCTTTACAAATCAAAAACCCCCAGTTCAATACCAGACCTTTGTTGCTTATGTTAAAGAGTTATTTGCTGGGGATCATAAGGAAT
>Locus:intergenic389_1:236428-236377(-)
CACTTTTTGCAACAATTGTCAGCACGTCTCTGTACACTTTTGAGAGACCAAA
>Locus:intergenic429_1:266553-266451(-)
CTCTCAAAACTAAATAAGACGATAAACGTGTTCCATTTCCTTAGAAAGGAGGTGATCCAGCCGCACCTTCCGATACGGCTACCTTGTTACGACTTCACCCCAA
>Locus:intergenic695_1:419061-418965(-)
AATTTATGCAGGACAAAAAACATGCCTTGCACCTCTAGTGGCGATAAGGGGGCCACCCTTTTATGTTTGCATAAAAACCAGGAAGGAGTATCAGATT
>Locus:intergenic705_1:428235-428199(-)
TATTTTTCTAAATTATTTCTACCTGATTATACCAAAA
>Locus:intergenic709_1:431244-431199(-)
AATAGCCCTGACTGGTATATCACCAATCAGCGCTACTTTGCATATT
>Locus:intergenic864_1:525471-525507(+)
CAATTACTGTTCTTTTCATTAGTGTCAGTTGCTATCA
>Locus:intergenic1085_1:681673-681565(-)
AACTATATAACTTCAAATGATCTGTATCGTTTGTTTTTAAATCGCTTTCATATATTTTTTGTACGTTATTTTTTAAAAATACCATTGAATTACAAACAAAATCATAGTA
>Locus:intergenic1112_1:701505-701577(+)
GAGCATTATTACAGGAATGTTATTTTATGTCGTCAGTTTGGCACATCTGTTCGCAATAAAAAAATCAAAAAAT
>Locus:intergenic1372_2:862725-862872(+)
ACAAACTACGGTGATGCTAATGAGATTGTTGTATTTGACCAAAACTCAAATATTTCATTTTTAGGCTGTGGTATGGCACTTTGGATTGGTGAGCAAATTGCTGGACCAGAAGGACTTTTCTATTCAGATAAAGAAGAATTAGAGTCTT
>Locus:intergenic1372_1:862767-862890(+)
AACTCAAATATTTCATTTTTAGGCTGTGGTATGGCACTTTGGATTGGTGAGCAAATTGCTGGACCAGAAGGACTTTTCTATTCAGATAAAGAAGAATTAGAGTCTTTAGGGGCTAAAGTTTACA
>Locus:intergenic1465_1:914465-914432(-)
CTGTGTGAACCATTTTATCACAATCTTATTTATT
>Locus:intergenic1564_1:980644-980722(+)
AATGGCATAAAACTTGACATTCCCTTTTTTTTTCTGTACCATTTAATTAGTACAAATATCTATATTACTCAGAAAGGAG
>Locus:intergenic1676_1:1060332-1060389(+)
TTATCATCACGGAAAATAAGTGATTTAAAGCTTGACATATTTTATTATCTTAAAGAGC
>Locus:intergenic1714_1:1079931-1079970(+)
ATTACCGATAATTTGGAAATTATAATTAATAATTCCATCT
>Locus:intergenic2042_1:1285486-1285558(+)
GACCATAATAATATAATTATAGATAATGGGCACGAGTGGACTCGAACCACCGACCTCACGCTTATCAGGCGTG
>Locus:intergenic2043_1:1290670-1290556(-)
CACCAAGTGACGGTAACTAACCAGAAAGGGACGGCTAACTACGTGCCAGCAGCCGCGGTAATACGTAGGTCCCGAGCGTTGTCCGGATTTATTGGGCGTAAAGCGAGCGCAGGCG
>Locus:intergenic2112_1:1339775-1339883(+)
GATCCAGCTAACCAGCATACCATCTCCAAAAAAAAACAAAATAGCCCCAATTTCGGACAATTTTCAATTCCAAATGAATCACCTGAATCTGATGTAAAAGTTCTTCTAA
>Locus:intergenic2309_1:1459622-1459568(-)
TTTACTCAGGCACGGAAACACTTACTAAAGAAGAAGGTAAAGGAATCAACTAAAG
>Locus:intergenic2484_1:1575786-1575936(+)
TGTTATCCCCAGGGTAGCTTTTATCCGTTGAGCGATGGCCCTTCCATTCGGTACCACCGGATCACTAAGCCCGACTTTCGTCCCTGCTCGAGTTGTAGCTCTCGCAGTCAAGCTCCCTTATACCTTTACACTCTGCGATTGATTTCCAACC
>Locus:intergenic2485_1:1579881-1579818(-)
GACACGGCCCAGACTCCTACGGGAGGCAGCAGTAGGGAATCTTCGGCAATGGGGGCAACCCTGA
>Locus:intergenic2597_1:1648978-1648942(-)
ACCAGGCGAAAAAGCTCCAGAAAAGAGCCCAGAAGGC
>Locus:intergenic2616_1:1660759-1660840(+)
GCTTATACTGCGCGGGCTCAATACAAAAACGTGGATCACCGGTGCCAATACAGCATTCTTGCCTCCTTAGCTCAGTTGGTAG
>Locus:intergenic2665_1:1693634-1693592(-)
CAAATGTACAAAATCATATACCCGTGCTTATGTGAGCGAACGG
>Locus:intergenic2682_1:1700994-1701033(+)
TCTTTTCTAATTTCGCTCACTAACCATAGTATACGCTTAC
>Locus:intergenic2761_1:1750263-1750224(-)
CCTCAGGCTTTTGCTGATTGTCACGAAAAAAGAAGTTTTC
>Locus:intergenic2783_1:1764020-1763936(-)
TATACTTGTTTTATAATATTCTTTGACGATAATATCATTTTTCAACTTACTTTGTTTATGTACTGTCACTTTGCTATGTGCAATA
>Locus:intergenic2835_1:1796555-1796516(-)
CTTGTAAATTTAAATTTAAATTGTATAATATATTTTATCA
>Locus:intergenic24_4:17575-17614(+)
TACGTAGGTCCCGAGCGTTGTCCGGATTTATTGGGCGTAA
>Locus:intergenic25_1:18383-18299(-)
CGATTCCGACTTCATGTAGGCGAGTTGCAGCCTACAATCCGAACTGAGATTGGCTTTAAGAGATTAGCTTGCCGTCACCGGCTTG
>Locus:intergenic25_2:22495-22399(-)
CCGGCTAATCTTTTATGCGGGTTAAGGGACTTGAACCCCCACGCCGTTAAGCGCCAGATCCTAAATCTGGTGCGTCTGCCAATTCCGCCAAACCCGC
>Locus:intergenic24_2:25214-25346(+)
CAGGAAGAGAAAGCAAACGCGATTGCCTTAGTAGCGGCGAGCGAAACGGCAGGAGGGCAAACCGAAGTGTTTACACTTCGGGGTTGTAGGACTGCGACGTGGGACTTTAAAAGGATAGAAGAATTACCTGGGA
>Locus:intergenic24_3:25923-26031(+)
TCCATCTCGGATTACCAATCTCAGATAAACTCCGAATGCCAACGAGATATCATCGGCAGTCAGACTGCGAGTGCTAAGATCCGTAGTCGAAAGGGAAACAGCCCAGACC
>Locus:intergenic24_1:28504-28540(+)
CAGTTGGTAGAGCATCTGATTTGTAATCAGAGGGTCG
>Locus:intergenic73_1:64252-64171(-)
ACCGACACCTGTTGCGTGGCAATGCAACCGAGCGTGTCGCAACCTCTTGTATCATTGCTAAAGCTGTATTTTTACAGCACCA
>Locus:intergenic131_1:85687-85615(-)
CTACCTTTAAACTATGCCCGTTTAGGATGGAAAGAGAGGGATTCGAACCCCCGAACCCGAAGGAGCGGATTTA
>Locus:intergenic130_1:85663-85759(+)
CTAAACGGGCATAGTTTAAAGGTAGAACTAAGGTCTCCAAAACCTTCAGTGTGGGTTCGATTCCTACTGCCCGTGTTAGAAATATGGCGGGTGTGGT
>Locus:intergenic195_1:124816-124738(-)
TCTTGCTTAAAGTTCGCCTTGGAAAACTGGAACTTAGTTTATTTCAAGCACTCAATCAGGACTTGTTGGAAAGCATTTT
>Locus:intergenic249_1:156087-155979(-)
CATCGTCTCAAAAGCTCAAATTATCACACTGACAGTCTACCTTGCATCGTCACCTACTCAATATGGCAATACTGCCATCAAAATTTCATTAAAAGGTCACAATTTATTT
>Locus:intergenic275_1:174961-174847(-)
TGTTCCCCTATCTATTTAATAACCTCTACAGCTGTTCAATATAGCAGGATAACTCCTAAAGCATGGCTTCAATCACTTTTAACCTTATCCGTCAAAAAGCTCAAAGCAGCTTCAT
>Locus:intergenic419_1:257508-257472(-)
CCCCTAAACTTTATTTTTCATTTTTTGGCAATTGCTA
>Locus:intergenic429_1:265817-265667(-)
AGCCCCGGAAAGGGCCTAACACCTAGCACTCATCGTTTACGGCGTGGACTACCAGGGTATCTAATCCTGTTTGCTCCCCACGCTTTCGAGCCTCAGCGTCAGTTACAGACCAGAGAGCCGCTTTCGCCACCGGTGTTCCTCCATATATCTA
>Locus:intergenic663_1:399120-399063(-)
GTAAGCAGCATCAACAATCATACTCCTAAAGCTCTTTATCGTGACAAGTGTGGTGTTT
>Locus:intergenic721_1:444227-444176(-)
TCTCTTTTTATATTCCTCAAAGTCATCTTCGATTGCAGTCCTACTAGGATTT
>Locus:intergenic904_1:558852-558906(+)
TTATCCAAATTGCTTTCTACTATATTTTCAAACCAAGGTGATTTTGAAATCACCT
>Locus:intergenic962_1:600619-600694(+)
ATAAAACAGTTCTCACAATTAGAACTGTTTTTATTTTTTATCCAGAAGAAGCAAGGGAGCTTTTTTGATATCAAAA
>Locus:intergenic1463_1:913730-913676(-)
ATTTTGGGAAACTCCCCTCCTTTCTTAGTTGAGGTGAATAAACTTTTATTTGATA
>Locus:intergenic1489_1:935008-934969(-)
TCGTTAGTATTTACACGAAAATTAATACAATTAACTCAAA
>Locus:intergenic1731_1:1092646-1092604(-)
GTAATATCGTTATGTTTCTTTAGAATTGATATACTAAACAATC
>Locus:intergenic1793_1:1133964-1133880(-)
TTGAAAAAGCACTTAAAATCAGCTATAATAAGAAGAGTCTGGGATGATTTCCAGGCTCGATTTTTAAAAAAAAGACACTCATTGA
>Locus:intergenic1994_1:1252834-1252906(+)
TTCCTCTTTCTGAAATTATCTTTACCATTATACCATAAGGCAGGCCTCTTGTGCCATGTTATTAATAACTGGT
>Locus:intergenic2007_1:1258252-1258189(-)
AATAGGCGTCCTTTATTACGTGAAAGGCGCCTTTACAAGGTTGAAATGGAAAGTGAGATTTCTA
>Locus:intergenic2043_3:1285378-1285324(-)
TTGGTTGATTGTATTTTAATGATAAAAAGCTTAAATTTGTTGTATAACAAATTTA
>Locus:intergenic2043_1:1286332-1286236(-)
TGTAAGTGTAGCGATACATGTAGCGGACTAATACTAATAGCTCGAGGACTTATCCAAAAAGAAATATTGACAACGTTACGGATTCTTGTTAGACTAT
>Locus:intergenic2043_2:1286783-1286636(-)
TCCGGTGGTACCGAATGGAAGGGCCATCGCTCAACGGATAAAAGCTACCCTGGGGATAACAGGCTTATCTCCCCCAAGAGTTCACATCGACGGGGAGGTTTGGCACCTCGATGTCGGCTCGTCGCATCCTGGGGCTGTAGTCGGTCCC
>Locus:intergenic2084_1:1320400-1320439(+)
ACATCCCTAGGCTTATGTGTTCGCCTAGCACAATCACTAC
>Locus:intergenic2123_1:1347102-1347000(-)
GGCTCTCTTATATTCATCGTCAAAAAGAATCCATCAATGATGTCCAAACTAGTTTTTTTCTGGCAAAATAGAGAAAAAGAATTTAGGGACTTTGGAGGATTTT
>Locus:intergenic2394_1:1524086-1524119(+)
AAAACCTGCCTTTGGGCAGGTTTTCAGTTATCTT
>Locus:intergenic2469_1:1565068-1565032(-)
GAAAATTGTGCTAGAATGAACAATGTAAACGGGGAGT
>Locus:intergenic2484_1:1576962-1577064(+)
CACTTCTATGCGTTCCAGCGCTCCTCACGGTACACCTTCTTCACACATAGAACGCTCTCCTACCATGACACTTTTGTGTCATCCACAGCTTCGGTAAACTGTT
>Locus:intergenic2538_1:1611386-1611449(+)
TGTCTTTTTGATGTCATAAAAAGACTTAATGGCTCTCTACCTTTACTTCAGACCTATGAAAATA
>Locus:intergenic2616_1:1660713-1660836(+)
CGTTTCACGCGGACGCAACTTCCAAGAAAGAGCGCGTTACCCACCTGCTTATACTGCGCGGGCTCAATACAAAAACGTGGATCACCGGTGCCAATACAGCATTCTTGCCTCCTTAGCTCAGTTG
>Locus:intergenic2648_1:1681971-1682022(+)
ATTAGTAAAGGTCAGCTTTTTAAGAGTTGTTTAGTTTGTGACCTCTCCTTAA
>Locus:intergenic2678_1:1698996-1699041(+)
ATAAGCGACTATCATCCGAAACATTCAACTTGTTACGTATTAGGTA
>Locus:intergenic2699_1:1708468-1708435(-)
ATAAACTTACCAACGAAATGTAAACGATTACAAA
>Locus:intergenic2730_1:1728226-1728265(+)
GAACCGACGATCAAGCTTTTGCAGAGCCGTGCCTTACCAC
>Locus:intergenic2730_2:1728231-1728327(+)
GACGATCAAGCTTTTGCAGAGCCGTGCCTTACCACTTGGCTATACCGCCACAACAAAGATTATTTTACCCTAATTCCACAAATCCGTCAAGCACTAT
>Locus:intergenic2768_1:1755431-1755476(+)
TGCCCAAAACGCAAGGTCCCCTTTAGCAAGTCTCTTAATATTAATA
>Locus:intergenic2803_1:1776503-1776467(-)
GGCGAAGATGAAATAATACACTTTTTTTGTTATAATT
>Locus:intergenic24_1:17052-17154(+)
CCTGGCTCAGGACGAACGCTGGCGGCGTGCCTAATACATGCAAGTAGAACGCTGAGAACTGGTGCTTGCACCGGTTCAAGGAGTTGCGAACGGGTGAGTAACG
>Locus:intergenic25_1:19402-19360(-)
ACTGCTAGGGCTCAAAAGAATTTTAAATACGAGGCTTTTACTC
>Locus:intergenic25_3:20568-20472(-)
TCGCTCCCCATCACAGCTCAATGTTATAAAGATAAGCATTTGACTCATCTTACACCTCACTGCTTAGCCGGACTCTTCCAATCGTCCGGTTTAGTTA
>Locus:intergenic24_2:21527-21623(+)
TCCTGGGGCTGTAGTCGGTCCCAAGGGTTGGGCTGTTCGCCCATTAAAGCGGCACGCGAGCTGGGTTCAGAACGTCGTGAGACAGTTCGGTCCCTAT
>Locus:intergenic25_2:24631-24499(-)
GACCTCTCAAAACTAAATAAGACGATAAACGTGTTCCATTTCCTTAGAAAGGAGGTGATCCAGCCGCACCTTCCGATACGGCTACCTTGTTACGACTTCACCCCAATCATCTATCCCACCTTAGGCGGCTGGC
>Locus:intergenic24_3:28453-28507(+)
GCGTGGGGGTTCAAGTCCCTTAACCCGCATAAAAGATTAGCCGGCTTAGCTCAGT
>Locus:intergenic26_1:30456-30528(+)
GATAGTTTGGTCGCTTTTCATTATAGATCGTCATATGGAACTTTTTATATATGTTTAAAAAGACTCTATAATC
>Locus:intergenic61_1:55519-55444(-)
GAAATCAATCTAATAATTTTCTGTCAACTTATCAAAAAATCCGAACACAAAAAGCAGGTTCAGATTAATTTTCTTA
>Locus:intergenic128_1:79432-79540(+)
TATCCCCTATTCAATATTTTATTAATAAGTATTCTAAAATCCTCTTTTAATTTGGAGGTGAAAATATCTTTTTTACTTTTAAAATCTGTCACTTTAAGCCGTTTCCAAC
>Locus:intergenic131_1:83464-83401(-)
CCTGTGTCGGTTTGCGGTACGGGTAGAGTATCATTAAACGCTAGAAGCTTTTCTTGGCAGTGTG
>Locus:intergenic130_2:83989-84085(+)
CTACCCTTGTGTTATGGCTACTCTAACCCAGATAGGTTATCCCTATCGGAGACAGTGTCTGACGGGCAGTTTGACTGGGGCGGTCGCCTCCTAAAGA
>Locus:intergenic130_1:85176-85260(+)
GTCCACTCGTGCCCATTATCTATAATTATATTATTATGGTCCGTTGGTCAAGGGGTTAAGACACCGCCTTTTCACGGCGGTAACA
>Locus:intergenic324_1:195740-195779(+)
AACCAGCCGGTTAACTGGTCAGGTTTAAACAAGGGAGGGC
>Locus:intergenic429_1:269001-268851(-)
TGGGGTCTTTCCGTCCTGTCGCGGGTAACCTGCATCTTCACAGGTACTAAAATTTCACCGAGTCTCTCGTTGAGACAGTGCCCAAATCATTACGCCTTTCGTGCGGGTCGGAACTTACCCGACAAGGAATTTCGCTACCTTAGGACCGTTA
>Locus:intergenic536_1:336347-336431(+)
GGCGCTGTTGAAGCACAAATTGACTTGCAAAGGATCTTGACTGATAATATGTCCGGTGGAATCGCCAAAGCAGCAAAAAGACCAA
>Locus:intergenic659_1:398427-398373(-)
CTAATCTCATCACCACGCTTTCTTCAAGCTAAAAAACTGATCATGAAAGAGCAAC
>Locus:intergenic917_1:571502-571451(-)
AGCACCAAGGGTTGCAAAGCAACGGTTACATTGTACCATAAAACAATTAGCT
>Locus:intergenic932_1:580085-580121(+)
GCGATTAGGTTATTGTCAGCATTCAATTTTATCAATC
>Locus:intergenic933_1:580166-580127(-)
AAGAGCAGTCTTTCAATAGAAAAGTCCCATAAGTCATTTT
>Locus:intergenic1121_1:706411-706375(-)
TTCTTATTCTCCTTTTTCTTCTTTAACAGACAAGTGT
>Locus:intergenic1122_1:707075-707120(+)
AATCTCTTTAGCCCCAATTCAAAATGTTATGTTTTGATTGTTTTGT
>Locus:intergenic1353_1:845295-845187(-)
ATTTTCTTGTCGTTTGTTGTTGACCATTATAAAAAGTTTCCCACTATAAGTCAAATAATGAGACTATTACCCCCTTATAGAAAAACAGGTCACTGGGTCAGCCTATCTC
>Locus:intergenic1527_1:959334-959298(-)
ATTAGATATAAATTTTTCAAATTGTTAGAAAGGAGTA
>Locus:intergenic1568_1:982672-982711(+)
ACCGTCTTCCATCAAATAGAAGCGGTTTATCAAATTAACA
>Locus:intergenic1926_1:1213776-1213809(+)
TTTAAAAAACTGGTTTTAATCAATTGTAAATGTT
>Locus:intergenic1991_1:1251865-1251784(-)
GAAGTATATAATAGAAAAACTTTGCCCAAAGTGGAAACAGAACGGCTGCTATTACGTCAACGAAAAGGGGACAAGGCATTGT
>Locus:intergenic2043_1:1285714-1285657(-)
CTTAACCCGCATAAAAGATTAGCCGGCTTAGCTCAGTTGGTAGAGCATCTGATTTGTA
>Locus:intergenic2042_1:1288226-1288373(+)
ATTCGGAGTTTATCTGAGATTGGTAATCCGAGATGGACCCCTCACCCAAACAGTGCTCTACCTCCAAGAGACTTAACATCGACGCTAGCCCTAAAGCTATTTCGGAGAGAACCAGCTATCTCCAAGTTCGTTTGGAATTTCTCCGCTA
>Locus:intergenic2103_1:1333337-1333304(-)
GTGATCAATTGGCATCTAATCTTGCTTTTTTTAC
>Locus:intergenic2137_1:1358394-1358298(-)
AGATACTTTTTAGAGAAAGGAACTGAACACGGGCTACGGACTATGTCAAAAAGACCAAGACTTCCTAGGTGCAAGCACCTGCGTCGCTTTGCTATTT
>Locus:intergenic2309_1:1459670-1459607(-)
AGTCGTTCTCGGTCTATCTATCTTAATAGAAGGAATTGTTTTTTCTATTTTACTCAGGCACGGA
>Locus:intergenic2391_1:1522504-1522459(-)
CGAATGTTTAGACGGGTTAGGGCAATGGTGTTGACTATTTTACGAA
>Locus:intergenic2407_1:1534273-1534219(-)
AAGCTTCTTTTAGACTCAAGACAAGCTCGCTTAAGGAACTTGTCTTTTTTATATG
>Locus:intergenic2616_1:1660737-1660839(+)
AGAAAGAGCGCGTTACCCACCTGCTTATACTGCGCGGGCTCAATACAAAAACGTGGATCACCGGTGCCAATACAGCATTCTTGCCTCCTTAGCTCAGTTGGTA
>Locus:intergenic2650_1:1683579-1683693(+)
TTTAGGAAGAAACCCTCATTTTCAGGGTTTAACTCTAATAATTCTATTGTAAATAATAAAAGCCAAAAGGTAAAGACCAGCTTTTTTAGCTTTTGCCACCTTTTTGACCTAAATG
>Locus:intergenic2718_1:1719815-1719851(+)
GGTATAGGAGGGGTGAATAAGATGGGAATCGGGTTGA
>Locus:intergenic2810_1:1783551-1783629(+)
AATCCCCTTACAGAAAACAAACAGGTGCAACTCCCTTCTAAAAAGAGAAGTTACACCTGTTTTAGTGATTATCTTCTAA
>Locus:intergenic2813_1:1785088-1785049(-)
TTACTTGACAAAACTTTTTATTTTTACAATTTCATGGTGA
>Locus:intergenic2887_2:1834420-1834297(-)
AGTGTTAAGGAGATATCCTCCAAAACTTCTGGTCCGTTGGTCAAGGGGTTAAGACACCGCCTTTTCACGGCGGTAACACGGGTTCGAATCCCGTACGGACTATCGCAATTGTCATTTTGGCAAT
>Locus:intergenic2887_3:1834363-1834312(-)
CGCCTTTTCACGGCGGTAACACGGGTTCGAATCCCGTACGGACTATCGCAAT
>Locus:intergenic2887_1:1834492-1834420(-)
TGCGGTTTAAAAAAAATCAAATTTTTTTTAAAAAAGTATAGACAAAAAAAATCAATCTGCTATAATAGTAAGA
>Locus:intergenic25_2:19923-19776(-)
GACCCCTCACCCAAACAGTGCTCTACCTCCAAGAGACTTAACATCGACGCTAGCCCTAAAGCTATTTCGGAGAGAACCAGCTATCTCCAAGTTCGTTTGGAATTTCTCCGCTACCCACAAGTCATCCAAGCACTTTTCAACGTGCCCT
>Locus:intergenic25_1:23113-22963(-)
CAGTTCTCAGCGTTCTACTTGCATGTATTAGGCACGCCGCCAGCGTTCGTCCTGAGCCAGGATCAAACTCTCTTTAATTTGCGTTTGAACTTACTCGTTCCTTCTGTCGCTGACAGATTTATTTCTCGTTTCTTGACGGGTAATATGTCTC
>Locus:intergenic24_1:23317-23425(+)
GCGACGATACATAGCCGACCTGAGAGGGTGATCGGCCACACTGGGACTGAGACACGGCCCAGACTCCTACGGGAGGCAGCAGTAGGGAATCTTCGGCAATGGGGGCAAC
>Locus:intergenic131_2:80317-80266(-)
TTTCCACTCCCACCATCATTCTTCTCTAACAACAGAGCTTTACGATCCGAAA
>Locus:intergenic131_3:81770-81713(-)
TCACAGCGTTTTCGGTTTATTTTCTTGTTACTTTTCTACAATCTATTTCTAGATCGTG
>Locus:intergenic131_1:82652-82568(-)
AGCTATCTCCAAGTTCGTTTGGAATTTCTCCGCTACCCACAAGTCATCCAAGCACTTTTCAACGTGCCCTGGTTCGGTCCTCCAG
>Locus:intergenic195_1:124885-124789(-)
ATATCACACCCTATTGTTCCTTTGGAAGTTCCCCAATCTCGTCGATTTGAGAAAAAAACAGAAATGATATCTTGCTTAAAGTTCGCCTTGGAAAACT
>Locus:intergenic429_2:269347-269275(-)
CTTCCATTCGGTACCACCGGATCACTAAGCCCGACTTTCGTCCCTGCTCGAGTTGTAGCTCTCGCAGTCAAGC
>Locus:intergenic429_1:269953-269830(-)
GTACAGGTGTATCTCCTAGGCTATCGTCACTTAACTTGTAAATGTGCTATTTTCATAACCCACTCAAAATTGAATATCTATAGTCTAACAAGAATCCGTAACGTTGTCAATATTTCTTTTTGGA
>Locus:intergenic575_1:358742-358664(-)
GTGTTAGTCCTTATTAGCCACCACAGCAAACGGGAGGTACTGCCACTCTTGTCTGCCTCTAGGTCAAAAGCTTACTTAT
>Locus:intergenic850_1:516532-516571(+)
TATAATAATATTTGGAAGTGTTATGCTGCTTGTCTTCGTA
>Locus:intergenic889_1:541194-541155(-)
GACGACATAAAAAGACTAGAGACTCTAGTCTTTTTATTCT
>Locus:intergenic889_2:541714-541600(-)
GCGTACATCAATAAGCGATTGAAAATTTACGGAGATTATCACACGCACTTATTTAGACACTCGCATATATCATTTTTAGCAGAAAAAGGGATACCGCTAAATGCGATAATGGATA
>Locus:intergenic922_1:575565-575610(+)
GAAAGCGTACCCAGACTAAAGAAATCTGTTGACATTCTTAATTTTA
>Locus:intergenic1143_1:719368-719335(-)
AACAACAAAAACTATTCTATCATAGTTTTTGTAA
>Locus:intergenic1277_1:803554-803491(-)
ACTCTGCTTTTTCTAAAAAATCATCAAAGAACTTTGACTGCTGCATCAAAAAATAAAGACGTTG
>Locus:intergenic1278_1:803820-803865(+)
CTAGAAGAAGATACTCAAAAGATAAGTTTAGGTCATAAAAAAATAA
>Locus:intergenic1279_1:804047-803975(-)
TCTCGTTGCCCCTTGTATTTCTTGAAGACTTCCTTACTCTCTTCAGTGGATACCTCCTCTTTATCTCGTTCTT
>Locus:intergenic1353_1:845319-845223(-)
TTCTCAAAAACTTTTTCTCTCATTATTTTCTTGTCGTTTGTTGTTGACCATTATAAAAAGTTTCCCACTATAAGTCAAATAATGAGACTATTACCCC
>Locus:intergenic1435_1:896766-896730(-)
GTTTTTGGTATTGTTCTTACAGCAAATGCGTTTCACC
>Locus:intergenic1505_1:945531-945492(-)
TACGTTTTTGTGTCTGGCTTTGATTGTTTTTATCGTTGCG
>Locus:intergenic1817_1:1145469-1145433(-)
AGAAAAATCTTGTTGCTATCGATGTTTATTGATAGCG
>Locus:intergenic1990_1:1251855-1251909(+)
TTATATACTTCTAACAACATTTTAACAATAAGCCATCATCTTCTTTCAAATGAAA
>Locus:intergenic2043_1:1287282-1287246(-)
CCAGTAAACGGCGGCCGTAACTATAACGGTCCTAAGG
>Locus:intergenic2043_2:1288389-1288293(-)
TTGGATGACTTGTGGGTAGCGGAGAAATTCCAAACGAACTTGGAGATAGCTGGTTCTCTCCGAAATAGCTTTAGGGCTAGCGTCGATGTTAAGTCTC
>Locus:intergenic2045_1:1291616-1291508(-)
AATTGTTTTTCCATAAAAGATTTAAGCACTTACGTTTGCTTAAAATATAGGTTATGTGACGTGCGTGCAAGATCAGATTATAACAAAATAGTTCCAAATAAGCCTATCA
>Locus:intergenic2051_1:1295422-1295338(-)
TTCTTGATACAAAATAAATACGCTGTGTATTTAAGTATAAGGAGAGATATTATTAAAGTAAAATACAGATTTACTATCACTCTGA
>Locus:intergenic2248_1:1423254-1423335(+)
AAAAACACCAACAAAAACATTATTAAACTACTTATAAACTCGCCAAAGTTATATTTTTTTAGTTTTAATTTTCGTTTTTTGT
>Locus:intergenic2269_1:1434327-1434294(-)
ATTTTAATACGAACAATAACAATAATAATGAGGT
>Locus:intergenic2270_1:1435539-1435641(+)
AACGTTCTTGAATTTCGTTTAAGTGAAAAAGAATTGCCAAAATTTAGTTTTGGAAGGAGATTATTCTTCTTCATTTCAACGAAAAATATTTTAAAGGAGGAAG
>Locus:intergenic2484_3:1576127-1576190(+)
TACATGTGGTACAGATACTCAATATCAAACTGCAGTAAAGCTCCATGGGGTCTTTCCGTCCTGT
>Locus:intergenic2484_4:1577398-1577452(+)
AACCAGCTATCTCCAAGTTCGTTTGGAATTTCTCCGCTACCCACAAGTCATCCAA
>Locus:intergenic2484_1:1578983-1579058(+)
AGCCCAGGTCATAAGGGGCATGATGATTTGACGTCATCCCCACCTTCCTCCGGTTTATTACCGGCAGTCTCGCTAG
>Locus:intergenic2484_2:1579487-1579589(+)
GGTGTTCCTCCATATATCTACGCATTTCACCGCTACACATGGAATTCCACTCTCCCCTTCTGCACTCAAGTTCTCCAGTTTCCAAAGCGTACATTGGTTGAGC
>Locus:intergenic2596_1:1648837-1648969(+)
GCGGCGTTCTGGCGTTTGGTTAGCTTCTTTGTCAGCAGGTTTTTCTGCAGCTGGAGTTACCTCTTTGCTCTTTTCTGGAGCTTTTTCGCCTGGTTGGCCTGCTTCGCCTTCTGGGCTCTTTTCTGGAGCTTTT
>Locus:intergenic2712_1:1714801-1714840(+)
TCCGTATTTTTCCGATACGTCGTTCAACCTCATGGGGTTG
>Locus:intergenic2768_1:1755464-1755518(+)
CTTAATATTAATAATTTCTATTTATTCCCGATTACCGATAAGGTTGTTTCTACGG
>Locus:intergenic2803_1:1776715-1776664(-)
CTCCTAAAAATTGTTTGTCACCCTATTCTAACATATTTCTTTAAAATAAACG
>Locus:intergenic2823_1:1789569-1789473(-)
TCAAAAAGCATGGATTGTTATTGCGTACACAGGACTGACAGTGTTAATAACCCTACTCTCTATTTTGTTTTTTCATTTGTTTTTTTAAACACGAAAA
>Locus:intergenic2825_1:1790083-1790041(-)
TTAAAAAGGAGATTTATTATGGGCTTTAAAAACCAGTTATCTT
>Locus:intergenic2857_1:1810668-1810632(-)
ACATGGCTGGAAGAAATAAAACCTATTGTTAGTATTT
>Locus:intergenic25_3:17366-17270(-)
CTCAGTCCCAGTGTGGCCGATCACCCTCTCAGGTCGGCTATGTATCGTCGCCTTGGTGAGCCTTTACCTCACCAACTAGCTAATACAACGCAGGTCC
>Locus:intergenic24_1:19946-19982(+)
ATAAACTCCGAATGCCAACGAGATATCATCGGCAGTC
>Locus:intergenic25_1:22094-22058(-)
TATCTCACAGGGGGCAACCCCCAACTACATCAGGCGT
>Locus:intergenic25_2:23734-23632(-)
CACCGCTACACATGGAATTCCACTCTCCCCTTCTGCACTCAAGTTCTCCAGTTTCCAAAGCGTACATTGGTTGAGCCAATGCCTTTAACTTCAGACTTAAAAA
>Locus:intergenic39_1:40685-40631(-)
ATACAAAGGCTGTCAAGTAAAGCGAAAATAGAAAGTTTTTCGCACAACTTATCGC
>Locus:intergenic131_2:79932-79851(-)
CCGGTGCAAGCACCAGTTCTCAGCGTTCTACTTGCATGTATTAGGCACGCCGCCAGCGTTCGTCCTGAGCCAGGATCAAACT
>Locus:intergenic131_1:83930-83855(-)
CTGTACATGTGGTACAGATACTCAATATCAAACTGCAGTAAAGCTCCATGGGGTCTTTCCGTCCTGTCGCGGGTAA
>Locus:intergenic133_1:86870-86837(-)
TGCCATCATAGTACTCCTTACTTCTTACATCAGT
>Locus:intergenic304_1:186523-186562(+)
TTCAGAAAACAGTTACCCTTTTGTAAAAATAGAGTTGACA
>Locus:intergenic370_1:221523-221586(+)
CTAAGCTTAATCTATAGGTTGCTTATTAATTTAGGTGCATACATAGATAAATCAGATGGGAAGC
>Locus:intergenic429_1:267843-267711(-)
TCACCCAAACAGTGCTCTACCTCCAAGAGACTTAACATCGACGCTAGCCCTAAAGCTATTTCGGAGAGAACCAGCTATCTCCAAGTTCGTTTGGAATTTCTCCGCTACCCACAAGTCATCCAAGCACTTTTCA
>Locus:intergenic428_1:269372-269480(+)
TACCCTGGGGATAACAGGCTTATCTCCCCCAAGAGTTCACATCGACGGGGAGGTTTGGCACCTCGATGTCGGCTCGTCGCATCCTGGGGCTGTAGTCGGTCCCAAGGGT
>Locus:intergenic640_1:393390-393444(+)
TTGATAGCTTATTTGACTAATATTCAAAAACTCTACTCTTGTGTTTACACAACAT
>Locus:intergenic644_1:394052-394088(+)
TATAATACTCGGTTTAATTTGTCTAATACTTTCCCAA
>Locus:intergenic651_1:395900-395855(-)
GTGATATCTAAATTCATTGGCATAATCACTATTTTCTTTTATCGAT
>Locus:intergenic721_1:443962-443866(-)
ATAAATTTACTTACATACTGTATTTATTATTTAGATAAGCTAAACATATTGAAACATATTCCACCAATCACACTCCTTCTCAAGATTAATAAAAATT
>Locus:intergenic888_1:541438-541480(+)
CGGCAGGGGTCATTATTGTCACTGAAAAAGCCTTTACATCAAA
>Locus:intergenic890_1:544976-545015(+)
TACTGGAACAATGTTGATAAATCGTGTCTAAATAATAAGG
>Locus:intergenic1113_1:701883-701799(-)
TTTAGGGAACTAACGCCATGTGTGAGCTCAAAAGTTAGTTTATCTAGTTTCCGAGCTTTCCGCCCGTATTCAATTGAATACAACC
>Locus:intergenic1224_1:772918-772957(+)
CTTGTTTTTTTGGTTTGCAGTCAGAGTAGAATAGAAGTAT
>Locus:intergenic1442_1:900335-900419(+)
GAAAGATGTTACGAGACAGATCTCTTTTTTACAGATACTAACATCACTTCTTTTAGATTCAGTAATAATTTACTATCATTATTTT
>Locus:intergenic1443_1:900575-900524(-)
TCATGTGATAGTAACACTGTCAAAAAGGGGGAACACCTAAAACATAGCGACT
>Locus:intergenic1743_1:1100640-1100607(-)
GTAACGAATGAGTTAGTGAGTGGTTTAGGCAGAT
>Locus:intergenic1763_1:1112880-1112766(-)
AAAAAGAGTTTAGGATTGATAGAAATGGAGATTCACAGTTGGTGTGAATCTCCATTTCTATCGGTCATTTTCTTTTTATATTTTAGTGGATTATCAGTCCTGAAAAGCAGGCTTC
>Locus:intergenic1876_2:1175699-1175771(+)
GGGTATAGAGTCGTTGTTGCTACCTATAAACCATGCAGTGCTGGTTCCCAATCCAGCGAAGATTTGTTTTGTC
>Locus:intergenic1876_1:1175820-1175856(+)
GGACACTCTAGCATTTTCATTTCGAGCAGAATAATTT
>Locus:intergenic2043_1:1289845-1289722(-)
AGTTCGGATTGTAGGCTGCAACTCGCCTACATGAAGTCGGAATCGCTAGTAATCGCGGATCAGCACGCCGCGGTGAATACGTTCCCGGGCCTTGTACACACCGCCCGTCACACCACGAGAGTTT
>Locus:intergenic2042_1:1290332-1290479(+)
CGGCGTGGACTACCAGGGTATCTAATCCTGTTTGCTCCCCACGCTTTCGAGCCTCAGCGTCAGTTACAGACCAGAGAGCCGCTTTCGCCACCGGTGTTCCTCCATATATCTACGCATTTCACCGCTACACATGGAATTCCACTCTCCC
>Locus:intergenic2085_1:1320178-1320127(-)
ATTCCTAGTTATTTCCGGAACAAAACATGGCTTATAGAAAATTGCATAATAG
>Locus:intergenic2084_1:1320318-1320363(+)
AAAACTACGTCACTGTGGCACTTTCAGAAGTACTTTGGCATATCAA
>Locus:intergenic2130_1:1354982-1355054(+)
AATTTTATCAGAAATATATTATCAAGAATTTTTAAAGCTAAAAAAAAAGCTGATAAGATAGGTAGCTTATCCC
>Locus:intergenic2405_1:1533051-1532994(-)
AAGACTAGTTTACAAAAAAAAACCTTAGCCGTCAACGTGATTTACTTCATTAAAACAT
>Locus:intergenic2428_1:1543466-1543505(+)
TATTCTGTCAATTTGACCTCATTTCAGTCGTGCCAAAGGC
>Locus:intergenic2468_1:1565039-1565141(+)
GTTTACATTGTTCATTCTAGCACAATTTTCCATAAATTTCTAGCCTTTCACAAGCTTAAAGCGTTTTCCAAAAGCAGATTATCAAAAGTTTTCTCCAGTAAAT
>Locus:intergenic2485_2:1575660-1575564(-)
CTGGGTTCAGAACGTCGTGAGACAGTTCGGTCCCTATCCGTCGCGGGCGTAGGAAATTTGAGAGGATCTGCTCCTAGTACGAGAGGACCAGAGTGGA
>Locus:intergenic2485_1:1575842-1575692(-)
GTGGTACCGAATGGAAGGGCCATCGCTCAACGGATAAAAGCTACCCTGGGGATAACAGGCTTATCTCCCCCAAGAGTTCACATCGACGGGGAGGTTTGGCACCTCGATGTCGGCTCGTCGCATCCTGGGGCTGTAGTCGGTCCCAAGGGTT
>Locus:intergenic2485_3:1575957-1575894(-)
GCCCAAAGGTTCCCTCAGATTGGTTGGAAATCAATCGCAGAGTGTAAAGGTATAAGGGAGCTTG
>Locus:intergenic2484_1:1578854-1578908(+)
CGATTACTAGCGATTCCGACTTCATGTAGGCGAGTTGCAGCCTACAATCCGAACT
>Locus:intergenic2484_2:1579820-1579928(+)
AGGGTTGCCCCCATTGCCGAAGATTCCCTACTGCTGCCTCCCGTAGGAGTCTGGGCCGTGTCTCAGTCCCAGTGTGGCCGATCACCCTCTCAGGTCGGCTATGTATCGT
>Locus:intergenic2505_1:1595805-1595709(-)
GAGAAGCGATTAGATTGTAAAATAGCTGTAAAGAACGAGTTTTGTTTTTTATATCAGAGGGCTATTTGTTATAAAGTGACCTCTTATGTGACATCTC
>Locus:intergenic2648_1:1681912-1681990(+)
AGTATTCTCTCCTTAATAAATTATTTCGTTAATGTTTTCATTATAAAACAAAGACGATTATTAGTAAAGGTCAGCTTTT
>Locus:intergenic22_1:16752-16785(+)
ACATTTTGTAAAAAAAGAGTTGACAATGACAGTA
>Locus:intergenic25_1:20367-20286(-)
GCGGACGAGCCTTCCCCTGGAAACCTTAGTCTTACGGTGGACAGGATTCTCACCTGTCTTTCGCTACTCATACCGGCATTCT
>Locus:intergenic24_2:22189-22261(+)
GTTAACTCCCATAGTATTGGAAAATACAGGTCCCGTAGTGTAGCGGTTATCACGTCGCCCTGTCACGGCGAAG
>Locus:intergenic25_4:22272-22200(-)
GAACCCGCGATCTTCGCCGTGACAGGGCGACGTGATAACCGCTACACTACGGGACCTGTATTTTCCAATACTA
>Locus:intergenic24_1:22253-22328(+)
ACGGCGAAGATCGCGGGTTCGATTCCCGTCGGGACCGTTCAAAGAGTAGTCATATTTTTTGAAGGAAAGACTCGTT
>Locus:intergenic25_5:23158-23044(-)
ACGCGTTACTCACCCGTTCGCAACTCCTTGAACCGGTGCAAGCACCAGTTCTCAGCGTTCTACTTGCATGTATTAGGCACGCCGCCAGCGTTCGTCCTGAGCCAGGATCAAACTC
>Locus:intergenic25_3:25341-25290(-)
GGTAATTCTTCTATCCTTTTAAAGTCCCACGTCGCAGTCCTACAACCCCGAA
>Locus:intergenic25_2:27661-27598(-)
GGAGCAGATCCTCTCAAATTTCCTACGCCCGCGACGGATAGGGACCGAACTGTCTCACGACGTT
>Locus:intergenic130_1:82590-82722(+)
GTTGAAAAGTGCTTGGATGACTTGTGGGTAGCGGAGAAATTCCAAACGAACTTGGAGATAGCTGGTTCTCTCCGAAATAGCTTTAGGGCTAGCGTCGATGTTAAGTCTCTTGGAGGTAGAGCACTGTTTGGGT
>Locus:intergenic131_1:83483-83441(-)
AGGCTACTCGCCTCGACTACCTGTGTCGGTTTGCGGTACGGGT
>Locus:intergenic130_2:85201-85348(+)
TTATATTATTATGGTCCGTTGGTCAAGGGGTTAAGACACCGCCTTTTCACGGCGGTAACACGGGTTCGAATCCCGTACGGACTATATTATATTTGGAGGATTACCCAAGTCCGGCTGAAGGGAACGGTCTTGAAAACCGTCAGGCGTG
>Locus:intergenic311_1:189111-189078(-)
ACTAACTCATCTAGTCATCACGTGTTTTATTTTT
>Locus:intergenic600_1:371221-371257(+)
AAAAGAGGCCACACTCATTTAAATTTAAATGAGTGTG
>Locus:intergenic744_1:455142-455238(+)
GGAAATTTAACAGGAAAAGAAGGTTATAGAGGGGAAATTTCAGGAGGAGTTCAAGACAGAGCTGAAGAATTAAATCAACTTATTCCGCGTGTGGATG
>Locus:intergenic749_1:456242-456203(-)
AACGGCGACATACTAAGTGCCAAATCTGATTGGAGGGCGT
>Locus:intergenic773_1:470284-470245(-)
CAATACCTAATTTTAAAAAAGAAAGAAGTAAACAACACTT
>Locus:intergenic811_1:492460-492358(-)
AACATCTTTCTATATCAAACAAAAGAAAAAGTCAAGAATCCTCAAAAAAAGAAGCTCCAAGGGCTAACCTTTAAAATTCTGATTAGTCACTTGAAAACTTCTA
>Locus:intergenic856_1:520982-521036(+)
AAATTTAGTGGCTCTTTTTTAGTAAAATACTATGATTTCAGTTTTAGGATAACCT
>Locus:intergenic905_1:558993-558936(-)
CTGTACAGAAAACTGTTGCCTTTTCAATTGAACTTTGAAATGTTTTCAATACACTCCG
>Locus:intergenic1001_1:630087-630009(-)
TTTTATCACCTTTTACTTTCTAATACTGATGTTTTAGCACAGCCAGTTAGCAGACAACTTGCCTTCATTAAAGCCACTA
>Locus:intergenic1237_1:783381-783327(-)
CTGATTTGTTCACAGCACCTCAGACAAGACGTTATACCTAGAGCTACTATCTTGA
>Locus:intergenic1278_1:803974-804019(+)
GAAGAACGAGATAAAGAGGAGGTATCCACTGAAGAGAGTAAGGAAG
>Locus:intergenic1355_1:847995-847944(-)
GTTCTCACCTTCTTCTCTAAGTCCTCTATACAAAATAATCTTCCTATGACCT
>Locus:intergenic1383_1:869226-869163(-)
TTAACCAAATCATTTAACGATCAAAAGAGATTAATCAAGCAAATGAAGATACAACAAATAACTA
>Locus:intergenic1419_1:888027-887943(-)
TTTGTGAGCATGGCTTTAATTTTTCAGAACTCATCTAGTCCTATTGGAATGTTTCACAAATTTAAGTATAATAAAGTGAGGACAC
>Locus:intergenic1442_1:900296-900380(+)
ACACCTATAAATATTTTTCAAGAAAATTACAGTTTTTCGGAAAGATGTTACGAGACAGATCTCTTTTTTACAGATACTAACATCA
>Locus:intergenic1463_1:913839-913800(-)
ACAGATAAAAATCTGTTAGGTATTTTTTTGCTACTATTAG
>Locus:intergenic1804_1:1139712-1139748(+)
GCAAGCCCTTTCAACAAGAAAGGGCTCGTCATTATCA
>Locus:intergenic2042_1:1291087-1291195(+)
TACTTGCATGTATTAGGCACGCCGCCAGCGTTCGTCCTGAGCCAGGATCAAACTCTCTTTAATTTGCGTTTGAACTTACTCGTTCCTTCTGTCGCTGACAGATTTATTT
>Locus:intergenic2103_1:1333320-1333224(-)
AATCTTGCTTTTTTTACACCTGCTACTTGTATTGTTTACCATTTGTTAACACAAAAAGTGATCATAGCTTTTGCTTATTGCTATAATACGAATTTAC
>Locus:intergenic2258_1:1427595-1427634(+)
CCTTTTCTATCTTTTATAGTCGTTTACCCCTATTTTACTT
>Locus:intergenic2484_1:1575477-1575579(+)
GCACTTAGATGCTTTCAGCGCTTATCCCTTCCCTACATAGCTACCCAGCGATGCCTTTGGCAAGACAACTGGTACACCAGCGGTAAGTCCACTCTGGTCCTCT
>Locus:intergenic2484_2:1577207-1577243(+)
CTTAGCTGGTGGTCTGGGCTGTTTCCCTTTCGACTAC
>Locus:intergenic2596_1:1648888-1649038(+)
TGGAGTTACCTCTTTGCTCTTTTCTGGAGCTTTTTCGCCTGGTTGGCCTGCTTCGCCTTCTGGGCTCTTTTCTGGAGCTTTTTCGCCTGGTTGGCCTGCTTCACCTTGTGGGCCTGCTGGGCCTTGCTCACCTGGTTTGCCTGCCTCACCT
>Locus:intergenic2597_1:1649033-1648910(-)
AGGCAGGCAAACCAGGTGAGCAAGGCCCAGCAGGCCCACAAGGTGAAGCAGGCCAACCAGGCGAAAAAGCTCCAGAAAAGAGCCCAGAAGGCGAAGCAGGCCAACCAGGCGAAAAAGCTCCAGA
>Locus:intergenic2602_1:1650645-1650741(+)
AATAACTACAGAGGGCCCTACCCCACGCCTTGTGATTTCTCAGCCTTTGAAAAGAGCGATCACAGTGCTTCTTGGGGCTTGGGATCACACCAAGCAC
>Locus:intergenic2659_1:1688023-1687969(-)
GGACGACAAAAGTCATCAATCATTAACCAAGCCTTGACCTTTACCCATCATTGTT
>Locus:intergenic2730_1:1728218-1728263(+)
ACGGATTTGAACCGACGATCAAGCTTTTGCAGAGCCGTGCCTTACC
>Locus:intergenic2824_1:1790061-1790157(+)
CCCATAATAAATCTCCTTTTTAATAGCTACTATAATCCTTCTTCAATAAGTTTACTATCAAAAGTCTTTGACCTAAGCTTTTTTTCGTTTATCTTTT
>Locus:intergenic2824_2:1790100-1790208(+)
TCTTCAATAAGTTTACTATCAAAAGTCTTTGACCTAAGCTTTTTTTCGTTTATCTTTTTAATAATTATCGTAAGGTTTACAGTCTTTGTAAATTTTATTTACAACTTTG
>Locus:intergenic2835_1:1796594-1796558(-)
ACACTTTTAGACATAATGTCCAAAAGTGAATTTTTTT
>Locus:intergenic25_1:20340-20244(-)
AGTCTTACGGTGGACAGGATTCTCACCTGTCTTTCGCTACTCATACCGGCATTCTCACTTCTATGCGTTCCAGCGCTCCTCACGGTACACCTTCTTC
>Locus:intergenic24_1:22542-22596(+)
TGTTCAAGTCATGTAGCCGGCATTGAGATTAGTTGCGAACGTAGTTCAGTGGTAG
>Locus:intergenic25_2:25616-25493(-)
GTTCATTCTACAAAAGGCACGCTCTCACCCATTAACGGGCTCGAACTTGTTGTAGGCACACGGTTTCAGGTTCTATTTCACTCCCCTCCCGGGGTGCTTTTCACCTTTCCCTCACGGTACTGGT
>Locus:intergenic130_1:82771-82834(+)
CGAGATATCATCGGCAGTCAGACTGCGAGTGCTAAGATCCGTAGTCGAAAGGGAAACAGCCCAG
>Locus:intergenic131_3:83924-83810(-)
ATGTGGTACAGATACTCAATATCAAACTGCAGTAAAGCTCCATGGGGTCTTTCCGTCCTGTCGCGGGTAACCTGCATCTTCACAGGTACTAAAATTTCACCGAGTCTCTCGTTGA
>Locus:intergenic131_1:84777-84681(-)
ACCCACTCAAAATTGAATATCTATAGTCTAACAAGAATCCGTAACGTTGTCAATATTTCTTTTTGGATAAGTCCTCGAGCTATTAGTATTAGTCCGC
>Locus:intergenic131_2:86227-86176(-)
ATCCATAACTGTCTTTCTATAGTTAAAAAAGCACCTAGTAGTGACAAACCTT
>Locus:intergenic191_1:122747-122711(-)
CGCTTACGAACAATTTGCTGTCGTGGGGCAATAAAAA
>Locus:intergenic221_1:139828-139789(-)
TTTTTCCAAATCATACTAACTAATCTATACTGTCAAGGTT
>Locus:intergenic231_1:147791-147728(-)
AATAGCATGACTAACTATACAATCCAACAAGCGGTAAAAAGAGCTGGAAACGCTATCCAACTCT
>Locus:intergenic250_1:157743-157794(+)
TTTACGATCACACCGCTATTGAACCCAAATGGCAAGCCTTTTGGGCAGATAA
>Locus:intergenic278_1:175967-176012(+)
TATAGTGCCTTTACAAATCAAAAACCCCCAGTTCAATACCAGACCT
>Locus:intergenic428_1:264886-264919(+)
TGGAGACATATTACCCGTCAAGAAACGAGAAATA
>Locus:intergenic448_1:282053-282089(+)
CTATTTAAGACCTTTTCCCTTTTAGGATTTAGAAACC
>Locus:intergenic851_1:516740-516638(-)
ATCTGGGTTTTCTCTCTTAACATGCACAAGAATGCAACAAGTAAATTCAATTCCATCGTAAAAGTCCCTTTTCTGGTTACCTCTACTTGGTCAGAAATCACAT
>Locus:intergenic900_1:550392-550524(+)
TCTCCCTTTTGCCTTTTAAACAATAGTATAGCCGTTTTTCAAAATGTTATTAATGATTTTTTCCTTTATTCCAGAAGAATAAGTCTGATACTGTTTCTTATTAATAATCTCAATGCCCTAACAATCCATCAGT
>Locus:intergenic901_1:550598-550514(-)
GTTCTAAACGGCATCCACAAGGTGAGGGAACTGAACGCAAGAGTCAACTGCAGTAATTTGAGAAATACCGTTCGACTGATGGATT
>Locus:intergenic947_1:586122-586068(-)
AGCGAGAGGGACTTTCCCCTTAGACAATTAACCTATTATCATTACCTATCAACTT
>Locus:intergenic1012_1:637351-637396(+)
ACGATTCCAGGCGAGTCTTCACAGAGGGAAACCTCAAACAAAAATT
>Locus:intergenic1089_1:684391-684337(-)
AAAACCAGCCTCATGGGCTGGTTAAGCATCGTTTATTACCTTTACCTAGACATTA
>Locus:intergenic1224_1:773011-773107(+)
TATTTTAACTTGCTATGCTGTTTTGAATGGTTCCAACAAGATTATTTTATAACTTTTATAACAAATAATCAAGGAGAAATTCAAAGAAATTTATCAG
>Locus:intergenic1353_1:845207-845165(-)
GTCACTGGGTCAGCCTATCTCTCCAAAATTACCTTATCAAAAA
>Locus:intergenic1525_1:957932-957893(-)
AGATTTGTTCTTGTTAAATACTTAGGGCCATTATATAATA
>Locus:intergenic1638_1:1029623-1029773(+)
AATATATCTGTAATAGAAGCCTTAAAAAGAGGCAGTTGGGATATTAAACTTTCGAGTATTATCATGGGATTTGCCAACTTTGCTAACAAACAGTTTATCAAAGGAATCTTATTTTTAATAAGTGAACTTATCTTTCTAGTAGCTTTTGTCT
>Locus:intergenic1738_1:1097723-1097795(+)
ATTAAATATTTAAACGACAAAAAATGTGAAATTATTTTCTTTTATTTTCACGTTTTTCACAATTTATTTTTCA
>Locus:intergenic1738_2:1097769-1097877(+)
TTCACGTTTTTCACAATTTATTTTTCAGACTTTAATGCTTTATTAAAACTGCTTAACTTCTATCACCAAAACGCTAGAGCTCTAACCATAAGAATCCAGATTGACACAA
>Locus:intergenic1743_1:1100652-1100505(-)
AGATTCAAAAGGGTAACGAATGAGTTAGTGAGTGGTTTAGGCAGATCGCCTAAAGCGATTGCCCAAGAAGTAATAGATGTTTTAGCATCATTAGGGCATATCGAGGAATTACGACACGGAGTAAGGAAAGTCGATAATACTTTCCTTA
>Locus:intergenic1749_1:1103942-1103861(-)
CTGTTACCAACTTGTCTTGCATACGTTAGCCCATTGCCCAACCAACAACCTTTCTACTATAAACGTCTATCAAGACAGACAC
>Locus:intergenic2010_1:1265648-1265732(+)
GATGCTGGTATTAGTTTTACTCTGATTAATAGTTTAGACTCTTCTAATATAGCACACTTTATAGGCTTTTGGAAACCGCTTTACT
>Locus:intergenic2018_1:1270403-1270442(+)
TCTGAACATCTACAAAGACATCCTAAAAGGATTGCTGATT
>Locus:intergenic2042_1:1287032-1287128(+)
CGTCCCGAAGTCAATGGCTCCTACCTATCCTGTACATGTGGTACAGATACTCAATATCAAACTGCAGTAAAGCTCCATGGGGTCTTTCCGTCCTGTC
>Locus:intergenic2043_1:1288401-1288344(-)
GTTGAAAAGTGCTTGGATGACTTGTGGGTAGCGGAGAAATTCCAAACGAACTTGGAGA
>Locus:intergenic2103_1:1333329-1333221(-)
TTGGCATCTAATCTTGCTTTTTTTACACCTGCTACTTGTATTGTTTACCATTTGTTAACACAAAAAGTGATCATAGCTTTTGCTTATTGCTATAATACGAATTTACTAT
>Locus:intergenic2324_1:1470585-1470618(+)
CTAAGAACTTCTTTGTCTTTTAAAATAAACAAAG
>Locus:intergenic2389_1:1521525-1521447(-)
TCACCTTTAGGTTCTTTATTTACGAGAAACTGTTTAGAAATAAAGAGAACGCATGGGAACTTAGTGACTTTCTTGCCCC
>Locus:intergenic2472_1:1568171-1568246(+)
AACAAAAATAGCCCCCTATTAACTAGAGAGCTTTTGCCTGACCTCATAAAGAGGTGCCCGAATAATAATATAAACT
>Locus:intergenic2528_1:1607176-1607278(+)
CAAGGTGATGGGTGTTCCGTCCCATCGAAGGTATTTGGAAGGTTCCGGGGCCTTTCAAATGGGGTAAACAATACCGCCTACTATGATATCAAACTTAAGAGGC
>Locus:intergenic2610_1:1656805-1656841(+)
ATATTGACCATAAGAGAAGGTCTTAATGGCAGGATCA
>Locus:intergenic2712_1:1714871-1714907(+)
GTCTTAGGTAACTATGTGTTGATAAGTTTTATCTTGC
>Locus:intergenic2799_1:1773098-1773026(-)
CAGCTGAAAATGAAAAAGATGCTTTCTATATTGAAGGCATCTTTTTGTTCTGTCAAAAACGGTCCGAGGCCTT
>Locus:intergenic2858_1:1811518-1811557(+)
ATTGGGAGGATTAATATAGTTGAGATAGCGGTTTTCAATT
>Locus:intergenic24_1:18578-18701(+)
TCCTTTCTAAGGAAATGGAACACGTTTATCGTCTTATTTAGTTTTGAGAGGTCTTGTGGGGCCTTAGCTCAGCTGGGAGAGCGCCTGCTTTGCACGCAGGAGGTCAGCGGTTCGATCCCGCTAG
>Locus:intergenic24_2:21369-21441(+)
ACTCGAGCAGGGACGAAAGTCGGGCTTAGTGATCCGGTGGTACCGAATGGAAGGGCCATCGCTCAACGGATAA
>Locus:intergenic25_1:25932-25824(-)
CCGAGATGGACCCCTCACCCAAACAGTGCTCTACCTCCAAGAGACTTAACATCGACGCTAGCCCTAAAGCTATTTCGGAGAGAACCAGCTATCTCCAAGTTCGTTTGGA
>Locus:intergenic128_1:79480-79564(+)
AATTTGGAGGTGAAAATATCTTTTTTACTTTTAAAATCTGTCACTTTAAGCCGTTTCCAACAAAATTGTAAAAAAGTACAAAAAA
>Locus:intergenic131_1:80134-80056(-)
ATGTATCGTCGCCTTGGTGAGCCTTTACCTCACCAACTAGCTAATACAACGCAGGTCCATCTCATAGTGGAGCAATTGC
>Locus:intergenic131_3:81425-81380(-)
CTAAATAAGACGATAAACGTGTTCCATTTCCTTAGAAAGGAGGTGA
>Locus:intergenic130_1:81448-81532(+)
TTAGCTCAGCTGGGAGAGCGCCTGCTTTGCACGCAGGAGGTCAGCGGTTCGATCCCGCTAGGCTCCATCAGGATACAATCCTACT
>Locus:intergenic131_2:83575-83521(-)
TTCACTGCGGCTGACCTAAGTCAGCACCCCTTCTCCCGAAGTTACGGGGTCATTT
>Locus:intergenic130_2:85037-85091(+)
ACAGCCTTCCAAGCTGTTGTCGCGAGTTCGATTCTCGTCACCCGCTTTATAGTTT
>Locus:intergenic133_1:86885-86810(-)
AGCTCTCTCATTGATTGCCATCATAGTACTCCTTACTTCTTACATCAGTACACTATCAAATATACACAAACCTCAG
>Locus:intergenic215_1:134436-134397(-)
ATAACTGCTATCTTGTTAAAAGTCCTGTCAAAAAGATGTT
>Locus:intergenic429_1:268228-268132(-)
ACTCATACCGGCATTCTCACTTCTATGCGTTCCAGCGCTCCTCACGGTACACCTTCTTCACACATAGAACGCTCTCCTACCATGACACTTTTGTGTC
>Locus:intergenic695_1:419127-419046(-)
CTAATCCCCTCCAAAACAAAAAAACTGACCGCATCCCAAAGGACGCAATCAGCGTGGTTCCACCTTAATTTATGCAGGACAA
>Locus:intergenic900_1:550476-550527(+)
CTGATACTGTTTCTTATTAATAATCTCAATGCCCTAACAATCCATCAGTCGA
>Locus:intergenic903_1:552649-552613(-)
CTTATTTTTTCATGCCTATCTTATTTGACGTTGTCAG
>Locus:intergenic1021_1:641248-641146(-)
TTTAAAGGAATATTTTATTTCAATCAGTATAGCAAAAAAAGAAAAGAAAAACAAGTAAAAAAGACAATACCTAGCATCTATTTGGAATATCTCTTTTCTTTAA
>Locus:intergenic1020_1:641210-641246(+)
TTTTTTGCTATACTGATTGAAATAAAATATTCCTTTA
>Locus:intergenic1099_1:692924-692885(-)
GGTGATTCTTGCTTGATAGCTAAATCTTCACCAGTGCTGT
>Locus:intergenic1357_1:849290-849227(-)
CGCAAAGCCAGAAACTATAAGAGTTTCTCACTTTGCAAGGTTAAAAACCAAGCAAGCCTAAAAG
>Locus:intergenic1445_1:901451-901388(-)
GATGTGAAATTCATTTATCTTGTATACAAGATTATTAAAATTACGGAAGACCGTGTTACATACC
>Locus:intergenic1600_1:1007280-1007382(+)
TTTCGGGATACTGGGTCGCGCCTCTTCTGGGCGCTGATTGAGACGGCAGGAATCGAACCTGCATACCCAGTTGTCGTCTCAACTCGCTGTACCGCCATCAGGC
>Locus:intergenic1613_1:1016581-1016530(-)
ACAAACGCAGTAGCGGGCGATTGCTGGTTTAGAAATAACGAATTAATGATAC
>Locus:intergenic1749_1:1103809-1103764(-)
TTTATTCTTACCAGTCGCTTGGAAACATTGATTAACAAGATTGGGA
>Locus:intergenic1816_1:1145517-1145589(+)
ACATATAATATAATAAACTTTGATTTTATAAAGCTACAAAATAACGAAACTTTATATAATTGCTTCGAATCAA
>Locus:intergenic1877_1:1176072-1175976(-)
TCAAGCCATTTCTGGATTAATAACAGGATTATTCCAACCAATAGCGGTGCGATAATAGTTGTGAAGATAGCTTCGCACATAGACGTCACCTCCTTAG
>Locus:intergenic1877_2:1176151-1176115(-)
CATAAAAACCCCTTGCAAAATCCTACAAATGCAAGGG
>Locus:intergenic2043_2:1285765-1285669(-)
AGACGCACCAGATTTAGGATCTGGCGCTTAACGGCGTGGGGGTTCAAGTCCCTTAACCCGCATAAAAGATTAGCCGGCTTAGCTCAGTTGGTAGAGC
>Locus:intergenic2042_1:1286076-1286115(+)
CTAAGCGACTACCTTATCTCACAGGGGGCAACCCCCAACT
>Locus:intergenic2042_2:1286720-1286852(+)
GCCTGTTATCCCCAGGGTAGCTTTTATCCGTTGAGCGATGGCCCTTCCATTCGGTACCACCGGATCACTAAGCCCGACTTTCGTCCCTGCTCGAGTTGTAGCTCTCGCAGTCAAGCTCCCTTATACCTTTACA
>Locus:intergenic2043_3:1287426-1287393(-)
GCCGCAGTGAATAGGCCCAAGCAACTGTTTATCA
>Locus:intergenic2043_1:1287740-1287701(-)
TATATAGTGATGGAGGGACGCAGTAGGCTAACTAAACCGG
>Locus:intergenic2233_1:1413804-1413771(-)
AATAGTTTAGCCCCTGTGGTTACCAATCTACCAC
>Locus:intergenic2313_1:1464168-1464054(-)
TTCTTGGTGCTAAGCTTATTAACGATTACTAAAAGAGCCTACCAAACTATTGATTCAGTGACTAAGAGTTTGGTAACCGTAATCATTGCTCTATGTGGTTTTACCGTATGTATGG
>Locus:intergenic2321_1:1467829-1467775(-)
AAAAAGATATTGACTAGACTTAGCTCAGCACAAAAAAACAAGCAATTTCGTTGTA
>Locus:intergenic2484_1:1576688-1576835(+)
ATCACAGCTCAATGTTATAAAGATAAGCATTTGACTCATCTTACACCTCACTGCTTAGCCGGACTCTTCCAATCGTCCGGTTTAGTTAGCCTACTGCGTCCCTCCATCACTATATACTCTAGTACAGGAATATCAACCTGTTGGCCAT
>Locus:intergenic2484_2:1578797-1578893(+)
TGTGACGGGCGGTGTGTACAAGGCCCGGGAACGTATTCACCGCGGCGTGCTGATCCGCGATTACTAGCGATTCCGACTTCATGTAGGCGAGTTGCAG
>Locus:intergenic2533_1:1609110-1609074(-)
AATTATTTGATTATCAAACTAAAAAACTGGATGAGGA
>Locus:intergenic2538_1:1611299-1611449(+)
TCTTACCCTCTCATTATAAACTATTCGAAAATGATTTCATTATTTTTATGTCTTTTTTGTTACAAATGTATCTTTTTTATATCATTATGTCTTTTTGATGTCATAAAAAGACTTAATGGCTCTCTACCTTTACTTCAGACCTATGAAAATA
>Locus:intergenic2586_1:1643004-1643112(+)
CCCATAAAACAAGAAAACCATGTAAACACAGGCCGGTCACAGGAGCCAAAACAAGCTGAACGATCTATCATTCTCCCTATCAGCTACAGTCCAGGCAGCAAAAAAGAAA
>Locus:intergenic2596_1:1649123-1649180(+)
TCACCTTTTTCACCCTTTTCGCCTGGAGCTCCATCTTTACCTGGAGCGCCATCTTTAC
>Locus:intergenic2887_1:1834323-1834281(-)
GACTATCGCAATTGTCATTTTGGCAATTTTTTTCTTTTTCCGG
>Locus:intergenic24_2:18580-18616(+)
CTTTCTAAGGAAATGGAACACGTTTATCGTCTTATTT
>Locus:intergenic25_2:21180-21048(-)
ATCCCAACAACGCCTCATTCGAAACTGGCGTCCCGAAGTCAATGGCTCCTACCTATCCTGTACATGTGGTACAGATACTCAATATCAAACTGCAGTAAAGCTCCATGGGGTCTTTCCGTCCTGTCGCGGGTAA
>Locus:intergenic24_1:21560-21635(+)
TGTTCGCCCATTAAAGCGGCACGCGAGCTGGGTTCAGAACGTCGTGAGACAGTTCGGTCCCTATCCGTCGCGGGCG
>Locus:intergenic25_4:23538-23388(-)
CTGGTTAGTTACCGTCACTTGGTGGATTTTCCACTCCCACCATCATTCTTCTCTAACAACAGAGCTTTACGATCCGAAAACCTTCTTCACTCACGCGGCGTTGCTCGGTCAGGGTTGCCCCCATTGCCGAAGATTCCCTACTGCTGCCTCC
>Locus:intergenic24_3:25887-25995(+)
AGTCTCTTGGAGGTAGAGCACTGTTTGGGTGAGGGGTCCATCTCGGATTACCAATCTCAGATAAACTCCGAATGCCAACGAGATATCATCGGCAGTCAGACTGCGAGTG
>Locus:intergenic25_3:26097-26001(-)
ATCCTAGTTGTCTGTGCAACCCCACATCCTTTTCCACTTAACAGTTATTTTGGGACCTTAGCTGGTGGTCTGGGCTGTTTCCCTTTCGACTACGGAT
>Locus:intergenic25_1:26922-26868(-)
TTACGGCCGCCGTTTACTGGGGCTTCAATTCAGATCTTCGCTTGCGCTAAACCCT
>Locus:intergenic194_1:124791-124842(+)
TTTTCCAAGGCGAACTTTAAGCAAGATATCATTTCTGTTTTTTTCTCAAATC
>Locus:intergenic255_1:162042-161979(-)
TTTCCTCCGAAAATGTTTTATTATTGTTTTGTTAAAATAGCAGAGCTATTTCTTAAGATGCAGT
>Locus:intergenic345_1:207517-207481(-)
CTTTTGAGAAACAGCAGAGCTATTTTTGCTGTTAGTT
>Locus:intergenic419_1:257401-257362(-)
TCTGAATATTTCGTAGAATTTTCTTTATTTTATACATTTA
>Locus:intergenic428_2:267806-267884(+)
ATGTTAAGTCTCTTGGAGGTAGAGCACTGTTTGGGTGAGGGGTCCATCTCGGATTACCAATCTCAGATAAACTCCGAAT
>Locus:intergenic428_1:270197-270236(+)
CCCTTAGCTCAACTGGATAGAGTACCTGACTACGAATCAG
>Locus:intergenic489_1:307666-307564(-)
AAACCTAGCACAATTATGAACTGCACTCCAAAAGTTAGACAAAAAACGATATGCCCCCTTTTACTGGACTCATCTAGTGAAAGGGGACATATCAAAAAAATCT
>Locus:intergenic545_1:338843-338792(-)
TGGCTGTTAATCTGGGGCAGCTCACTTCTTGACCTAAAATCGACCGCTAAAT
>Locus:intergenic803_1:484944-484830(-)
AATTTAAAACCCCTTATCCTTGACAAGGAGATTATCTCATCATATAATGAAAGCACTATAATATTTCACAAAGGAGTGCTTTGGCTGAGATCGCAATTGCGAAATCCTGAGGACC
>Locus:intergenic976_1:615189-615222(+)
AGGCTGTCCGAGTATAGGCAAGCATCAAGGTTTG
>Locus:intergenic1013_1:637394-637313(-)
TTTTTGTTTGAGGTTTCCCTCTGTGAAGACTCGCCTGGAATCGTGAGACTTGGTCTACTTGACAACGATTTTCGCGCGGTTG
>Locus:intergenic1112_1:702056-702092(+)
TTGGTCAAAAAGATAAGTTGTCTAGAAAATCAGGATT
>Locus:intergenic1119_1:705596-705524(-)
CGAGGCTACAGCAAACTAAAAGGGAATTCCCTTTTTTTATCTTGTATACCTTGTTTGCCTCTCTGGACTCACT
>Locus:intergenic1612_1:1016216-1016324(+)
AATAAAATTAAGATAAGTGCTGCCGTTAGTAGCATTTTTTCTTTTCTCCTTTTATTAGTTTTGTTCCTCCTGCGTGCTATAATAAAGCTATCATTACGAAAGGAGGAAA
>Locus:intergenic1612_2:1016285-1016432(+)
CTGCGTGCTATAATAAAGCTATCATTACGAAAGGAGGAAAAAAGCATGGGTCCTAATTATTTTCATGTCCAATTTAAGTTAGGCGAAAAAGTATCGTACAACACGCCTTCAGCAGAAGGAAGAGAAGTCATCCCTATCAAAGGTGCTG
>Locus:intergenic1825_1:1148975-1148879(-)
GCCATGCGAGCAATCACACGATTAGCATTAGTTATAGCAATCGCAATACTGTATGTGCCGATATCTGTTGTTGCTCTGATCTTTTATCCATTTTTAG
>Locus:intergenic1991_1:1252084-1251982(-)
ACAGAGAGCGGTGGTGTTGAGAAATCCGCACAGATGTCAAGGCTAGTAGCTGAGGATCAGAAATCAGATATGAAAAGTAGCAGACCCATTTTATGGTCTGAAA
>Locus:intergenic2042_4:1285483-1285537(+)
ACGGACCATAATAATATAATTATAGATAATGGGCACGAGTGGACTCGAACCACCG
>Locus:intergenic2042_2:1286196-1286292(+)
AAATGTGCTATTTTCATAACCCACTCAAAATTGAATATCTATAGTCTAACAAGAATCCGTAACGTTGTCAATATTTCTTTTTGGATAAGTCCTCGAG
>Locus:intergenic2042_5:1287980-1288037(+)
TCCACAGCTTCGGTAAACTGTTTTAGCCCCGGTACATTTTCGGCGCAGGGTCACTCGA
>Locus:intergenic2042_1:1288338-1288422(+)
CAGCTATCTCCAAGTTCGTTTGGAATTTCTCCGCTACCCACAAGTCATCCAAGCACTTTTCAACGTGCCCTGGTTCGGTCCTCCA
>Locus:intergenic2043_1:1289818-1289755(-)
TACATGAAGTCGGAATCGCTAGTAATCGCGGATCAGCACGCCGCGGTGAATACGTTCCCGGGCC
>Locus:intergenic2042_3:1290239-1290335(+)
ACCTTGCGGTCGTACTCCCCAGGCGGAGTGCTTAATGCGTTAGCTCCGGCACTAAGCCCCGGAAAGGGCCTAACACCTAGCACTCATCGTTTACGGC
>Locus:intergenic2262_1:1430257-1430311(+)
TATCTCCCTCATATACTTTATTTGAAATCACAGACAGCTATCATCTTTGATACCT
>Locus:intergenic2416_1:1539979-1540015(+)
AATATAACTAAGCACTTTTTTGTTAATTGGTCTTACT
>Locus:intergenic2429_1:1543460-1543418(-)
ATTATGGTACTATTTTTAATAAGAATATTCAGTGATAGTGATA
>Locus:intergenic2485_1:1575471-1575399(-)
CCCCCTCAAGATGAGATTTCCCATGATTTTATATCAGTAAGAGCCCTGAGAGATGATCAGGTAGATAGGTTAG
>Locus:intergenic2484_1:1577979-1578102(+)
CCTCCTGCCGTTTCGCTCGCCGCTACTAAGGCAATCGCGTTTGCTTTCTCTTCCTGCAGCTACTTAGATGTTTCAGTTCACTGCGTCTTCCTTCTCATAACCTTAACAGTTATGGATACTAACC
>Locus:intergenic2485_2:1578919-1578880(-)
AAGCCAATCTCAGTTCGGATTGTAGGCTGCAACTCGCCTA
>Locus:intergenic2536_1:1610431-1610464(+)
AGTTTATTATACCATGAATGCTTCAAAATAAATG
>Locus:intergenic2646_1:1680768-1680852(+)
TATGCTACCCGTCTCCTAAGCAAGAATCTTTCTCGGACTCAGATAGTCCATAGCGCAGCGCATCAATCACTCCTATCAGAAATTT
>Locus:intergenic2759_1:1748092-1748047(-)
GGTGTCCGTTTTGACACAACAAAAAGACAACCCTCAGGAAAGAAGG
>Locus:intergenic2802_1:1776589-1776628(+)
ACATTTTCAGAAAAACAACAACCTCAAGCAATTCATTTCC
>Locus:intergenic2883_1:1829405-1829360(-)
ATTGTACCTAAAATAGTCCCCTTTTTCAATCAGAAAAGGGCTAATC
>Locus:intergenic24_1:18608-18704(+)
GTCTTATTTAGTTTTGAGAGGTCTTGTGGGGCCTTAGCTCAGCTGGGAGAGCGCCTGCTTTGCACGCAGGAGGTCAGCGGTTCGATCCCGCTAGGCT
>Locus:intergenic25_2:19335-19251(-)
TTCTTCTATCCTTTTAAAGTCCCACGTCGCAGTCCTACAACCCCGAAGTGTAAACACTTCGGTTTGCCCTCCTGCCGTTTCGCTC
>Locus:intergenic24_2:22536-22599(+)
GTCGCGTGTTCAAGTCATGTAGCCGGCATTGAGATTAGTTGCGAACGTAGTTCAGTGGTAGAAC
>Locus:intergenic25_1:23074-22972(-)
CCAGCGTTCGTCCTGAGCCAGGATCAAACTCTCTTTAATTTGCGTTTGAACTTACTCGTTCCTTCTGTCGCTGACAGATTTATTTCTCGTTTCTTGACGGGTA
>Locus:intergenic128_1:79541-79583(+)
AAAATTGTAAAAAAGTACAAAAAAAGTAAAAAAAGAGTTGACA
>Locus:intergenic131_1:80740-80632(-)
TACTCCCCAGGCGGAGTGCTTAATGCGTTAGCTCCGGCACTAAGCCCCGGAAAGGGCCTAACACCTAGCACTCATCGTTTACGGCGTGGACTACCAGGGTATCTAATCC
>Locus:intergenic130_1:84421-84502(+)
CGGTCCCTATCCGTCGCGGGCGTAGGAAATTTGAGAGGATCTGCTCCTAGTACGAGAGGACCAGAGTGGACTTACCGCTGGT
>Locus:intergenic231_1:147858-147795(-)
AACCCGTTATCTCCTCAAAAATCACCTCTTAAGGAGATAAGACAACGACAAAACTCAAGCTACT
>Locus:intergenic269_1:168717-168684(-)
TCTTTTGCGGCCATCGTAAATAACGACCACGGTG
>Locus:intergenic322_1:193827-193881(+)
TTCAAAAAAGGGAAGAAGATCCTACAAGAGGAGTTGAACCGCTATAACAGTTCCA
>Locus:intergenic429_3:265735-265621(-)
CTTTCGAGCCTCAGCGTCAGTTACAGACCAGAGAGCCGCTTTCGCCACCGGTGTTCCTCCATATATCTACGCATTTCACCGCTACACATGGAATTCCACTCTCCCCTTCTGCACT
>Locus:intergenic428_1:265700-265778(+)
GCTCTCTGGTCTGTAACTGACGCTGAGGCTCGAAAGCGTGGGGAGCAAACAGGATTAGATACCCTGGTAGTCCACGCCG
>Locus:intergenic429_2:269329-269275(-)
GGATCACTAAGCCCGACTTTCGTCCCTGCTCGAGTTGTAGCTCTCGCAGTCAAGC
>Locus:intergenic429_1:269929-269821(-)
CGTCACTTAACTTGTAAATGTGCTATTTTCATAACCCACTCAAAATTGAATATCTATAGTCTAACAAGAATCCGTAACGTTGTCAATATTTCTTTTTGGATAAGTCCTC
>Locus:intergenic494_1:310493-310532(+)
GTTGATGCTTTCAAATGCTGTCGCGTATGGTATAATAGGC
>Locus:intergenic695_1:419133-418986(-)
ACAAGGCTAATCCCCTCCAAAACAAAAAAACTGACCGCATCCCAAAGGACGCAATCAGCGTGGTTCCACCTTAATTTATGCAGGACAAAAAACATGCCTTGCACCTCTAGTGGCGATAAGGGGGCCACCCTTTTATGTTTGCATAAAA
>Locus:intergenic713_1:437089-436993(-)
ATATCCATTGCTAAAATTAAAATCGGCAAAAATTTTGAAATTTTCTTCATAAGCGGACTTCCTTTCAGTTTTTATTTATTGTACAATAAAAAAAAAC
>Locus:intergenic739_1:452565-452481(-)
TTTCTCCTTACAATCTTTTTTCTTATTTATACCATAAAAATAAATTTATCGCTCGTTCTTCAAGCGATAAAACAAGCGATAAACT
>Locus:intergenic799_1:483414-483312(-)
GAACCTAGCTATTATACACTTATACTACGCTTTTTTACTTTATCTTTTCACTATAGGTATTATTTTTGCTTGGTGATGCCTAAACTTTTTCTGGTTACTTTTT
>Locus:intergenic798_1:483439-483535(+)
AGATCTAAGACAAATCGACCTGAATTTGTCGTGATATCAAGTCTCTACAAAAGAAAAAGATTAACAGGATCAATGTTAAAGCAGTTGAGATCAAAAT
>Locus:intergenic946_1:586156-586192(+)
AATACGAAAGGAAATGACTCAAATCACGGCTTGAGAG
>Locus:intergenic1019_1:638529-638475(-)
TTACTAAATCCTCAAAAGATAAAACTGCTGACAAGCTCTCTTCCTACATCGGCTT
>Locus:intergenic1031_1:648997-648865(-)
ACTATTCCAGTTATAATTAATACTAGCGTTATAACACTAGCTGTAATAAGCTTTGTTTTCGTTGTTATTTTAATTTTTCCTCTTTTAGACATTTCTATCCTCCTCTTTTGTACTATTTGTATAAGACAAGTAT
>Locus:intergenic1147_1:721910-721865(-)
GGAAAAACAAGTCTAGGCAAGTCATTTGTTTGTCTTTTTTTCACAA
>Locus:intergenic1281_1:804878-804845(-)
CTTAATGTAAGCGGCAGGAATCATTTCTTTAATA
>Locus:intergenic1375_1:864088-864037(-)
TTAAAAAGCAAAAAAGCCAGTGCTGCTGAACTGCTCTGGCTTTTTCCTATCA
>Locus:intergenic1463_1:913801-913765(-)
AGGTGTATTCTATATTACATAGAACTTAAGCATTCAA
>Locus:intergenic1685_1:1062959-1062923(-)
ATTTGCCTAAAACGATCTTTCATGTTAAGATATAAGA
>Locus:intergenic1694_1:1067138-1067195(+)
GTCCAAAGGTCAAAAAAAGACTTGGAAACAAGTCCGCAAGTCCATCAAAGTTCACTAA
>Locus:intergenic1935_1:1216348-1216276(-)
AATCTTTCCTTAATCATTGTAGAATATAGATATAAAACGATAATGATTCTAATTAAGTGTCTAATCATCCAAT
>Locus:intergenic2042_1:1286175-1286214(+)
GGCTATCGTCACTTAACTTGTAAATGTGCTATTTTCATAA
>Locus:intergenic2042_2:1286570-1286609(+)
GAACTGTCTCACGACGTTCTGAACCCAGCTCGCGTGCCGC
>Locus:intergenic2043_1:1286723-1286573(-)
AGGCTTATCTCCCCCAAGAGTTCACATCGACGGGGAGGTTTGGCACCTCGATGTCGGCTCGTCGCATCCTGGGGCTGTAGTCGGTCCCAAGGGTTGGGCTGTTCGCCCATTAAAGCGGCACGCGAGCTGGGTTCAGAACGTCGTGAGACAG
>Locus:intergenic2085_1:1320451-1320355(-)
GCTGTGATGCCAGTAGTGATTGTGCTAGGCGAACACATAAGCCTAGGGATGTGCATACACATTACGGCGAAGGAAATGGCTAAGTCGTTTGATATGC
>Locus:intergenic2136_1:1358557-1358602(+)
TTGACTCGGCGACCTTCGGTCGCCCACTTCTTGCTCGCTCTTAAGA
>Locus:intergenic2485_1:1579565-1579493(-)
ACTGGAGAACTTGAGTGCAGAAGGGGAGAGTGGAATTCCATGTGTAGCGGTGAAATGCGTAGATATATGGAGG
>Locus:intergenic2597_1:1649231-1649108(-)
AACGCGGTGAAAAAGGCGAAGCTGGAATCCAAGGCCCACAAGGTGAAGCTGGTAAAGATGGCGCTCCAGGTAAAGATGGAGCTCCAGGCGAAAAGGGTGAAAAAGGTGACCGCGGTGAAACCGG
>Locus:intergenic2730_1:1728409-1728484(+)
ACCATAATATTAAGTTGCCTTAACGGAATCAAAAAAGTTTTTTGTAAACGCTTTAATAACAATTATATTTTCTGTA
>Locus:intergenic2802_1:1776726-1776777(+)
GATACTAAAACTCTAATCGCAAGTGAAATAGCTAAAGTTGTTCCAGAATTAG
>Locus:intergenic2811_1:1783525-1783489(-)
GGACACTTGATATGTCAAAATACTGACGGCTCAGTAT
>Locus:intergenic2856_1:1810413-1810452(+)
TGTAAAATACTGAAAATTGCTAATGACCTTATAAACATTT
>Locus:intergenic25_1:21654-21597(-)
GATCCTCTCAAATTTCCTACGCCCGCGACGGATAGGGACCGAACTGTCTCACGACGTT
>Locus:intergenic24_1:23551-23659(+)
AACTACGTGCCAGCAGCCGCGGTAATACGTAGGTCCCGAGCGTTGTCCGGATTTATTGGGCGTAAAGCGAGCGCAGGCGGTTTTTTAAGTCTGAAGTTAAAGGCATTGG
>Locus:intergenic131_1:81299-81215(-)
ATAGGTTACCTCACCGACTTCGGGTGTTACAAACTCTCGTGGTGTGACGGGCGGTGTGTACAAGGCCCGGGAACGTATTCACCGC
>Locus:intergenic131_3:81932-81836(-)
CATTCGGACATCTCTGGATCAGCGCTTACTTACAGCTCCCCAAAGCATTTCGTCGTTTGTCACGTCCTTCTTCGGCTTCTAGTGCCAAGGCATCCAC
>Locus:intergenic131_4:83127-83031(-)
TCTCACCTGTCTTTCGCTACTCATACCGGCATTCTCACTTCTATGCGTTCCAGCGCTCCTCACGGTACACCTTCTTCACACATAGAACGCTCTCCTA
>Locus:intergenic131_2:83534-83459(-)
TTACGGGGTCATTTTGCCGAGTTCCTTAACGAGAGTTCTCTCGATCACCTGAGGCTACTCGCCTCGACTACCTGTG
>Locus:intergenic243_1:154561-154459(-)
TTGACGCCATTGTTTTTTTGTGTGGCCGAGAGGCTTTTTCACAAACTCTTTTTTTATTGTTCATTCCCATATCCTAAAAAAACAACCTTTCACATTAGCAGTT
>Locus:intergenic247_1:155535-155472(-)
CTTCTTATTCAGATAAATAATAATAAAAACATTAAAATAACACTTTATTTATTAACAAAAAGTT
>Locus:intergenic429_2:267182-267131(-)
TCGCTCGCCGCTACTAAGGCAATCGCGTTTGCTTTCTCTTCCTGCAGCTACT
>Locus:intergenic429_1:267789-267687(-)
GCTATTTCGGAGAGAACCAGCTATCTCCAAGTTCGTTTGGAATTTCTCCGCTACCCACAAGTCATCCAAGCACTTTTCAACGTGCCCTGGTTCGGTCCTCCAG
>Locus:intergenic580_1:361050-361086(+)
CCTGATATCTCGTATCGTGATACGTTATTTATCAATA
>Locus:intergenic591_1:366019-365938(-)
TATTTTTGCCAAAAAAGCACGAGGGGGCTCCCCCTCGTGAAAACACGTCTTTCAACCATTACCATAGCACCTGCACAAAAGG
>Locus:intergenic629_1:386354-386315(-)
CTTTATTTTACCCCTAAACCCATATTTGCGCTAATAAAAA
>Locus:intergenic659_1:398469-398322(-)
AAATCAGTGGACACTACCATTTCGGTAGTGTTCTTTTTTAAGCTAATCTCATCACCACGCTTTCTTCAAGCTAAAAAACTGATCATGAAAGAGCAACCCCATCACCCTAACAGCCCACTTTGCCCGCACTTTCTTAAAAAGTTAGGAG
>Locus:intergenic695_1:419136-419040(-)
AAAACAAGGCTAATCCCCTCCAAAACAAAAAAACTGACCGCATCCCAAAGGACGCAATCAGCGTGGTTCCACCTTAATTTATGCAGGACAAAAAACA
>Locus:intergenic888_1:541455-541491(+)
GTCACTGAAAAAGCCTTTACATCAAAGGCTTTTTGTT
>Locus:intergenic904_1:558971-559016(+)
AAAGGCAACAGTTTTCTGTACAGAATTTATAAGGCGTTTTTTGTTC
>Locus:intergenic915_1:568198-568066(-)
ACGAACTTTATAGAGGGGTCGCTTTTGATAATATGCTCTCTAAAAAACACAGTAACAACAGTAACATCGCAATCACTTTTAACAAAAGATAAGTGCACTAGAGAAAATATAAGCAAAAAGCAACCCTTTTATT
>Locus:intergenic998_1:629484-629523(+)
TTATGGTATCATACAGGTATTAATGAACAAAAGGAGACTG
>Locus:intergenic1000_1:629930-629975(+)
TATTTTCTTTGTATCAGAAAGTTGAGCCTCTTTCTTATTTGTGATA
>Locus:intergenic1053_1:663424-663370(-)
GTGTTAATCTGTGAAAACCATCACACTTTTTTCACAATGACTATTTTATCACAAA
>Locus:intergenic1279_1:803865-803829(-)
TTATTTTTTTATGACCTAAACTTATCTTTTGAGTATC
>Locus:intergenic1316_1:818695-818773(+)
TGCTATAAGCCAATCCATAAAGTTTTGCCAAATTCATCGTTATTTTTTCTAAAATTTGATATAATAGTATCGGCTTTAT
>Locus:intergenic1329_1:829734-829680(-)
ATAAGGATGAAGTTATTCAACAAAGATGATCTAAAAAATTATCATAATCGATTTA
>Locus:intergenic1344_1:839872-839914(+)
ATTGTTATTTCAATTTTATATTATTATCCTGGCTTTGACAAGA
>Locus:intergenic1425_1:890683-890644(-)
AATTCACTTCCTTTTCTGTCTATTTATTCTAGTTATAGTA
>Locus:intergenic1438_1:898537-898600(+)
GGGATCCGACAAAAAAACACAAAGATTCTAAAAAAGTCAAGCTATTTTAGTTTAGCCTTTGTCA
>Locus:intergenic1641_1:1031950-1031878(-)
TTTGTTATATCCGAATTCATGGTAAAAGTCAAGGAATCATTAATACATTTGGCTGATCTGAAGATAAATGTGA
>Locus:intergenic1652_1:1041432-1041486(+)
ATCATATCAGTAGTTTTCCTGCTAATTGAAAACAAGGCATTTACTGTCACACAAG
>Locus:intergenic1862_1:1171629-1171713(+)
ATCATCTTATTATCTGTTAGTATTTATTGTTATTTAGTATTTATTTATAAGTTAGTAATTATTAGTGTTACGTTTTACAACTTTG
>Locus:intergenic2091_1:1324536-1324386(-)
CTAATTCCCTTAACGTTGTACCTTTTCTTTAATACGATTAAAGAATTCTGTTTTTTGTTTTATATTGTATGTGGTAAGTCATTTGTGTCATATAAAAAGCGAGTCCTCACAGAACGTGGACTCGCTTTTTATTTAGATTATCACTTAAGGT
>Locus:intergenic2408_1:1535258-1535297(+)
AAAGCGGTAAAGAAAAGGACCATAAAAGGCCTTATCTTTA
>Locus:intergenic2484_1:1579299-1579422(+)
TCAACCTTGCGGTCGTACTCCCCAGGCGGAGTGCTTAATGCGTTAGCTCCGGCACTAAGCCCCGGAAAGGGCCTAACACCTAGCACTCATCGTTTACGGCGTGGACTACCAGGGTATCTAATCC
>Locus:intergenic2523_1:1605804-1605696(-)
CATTCTTGCAGAATAGAAATAGTTTCGCTGTCTAGCTTAATCTTTCTTACTGAGAAATCATTTTTAGTGCTTTTTTCGATTGCCTGTCCGTCTAATCGTCCTAGGCTCT
>Locus:intergenic2548_1:1617490-1617562(+)
CGTTGTTTTGCTACAAAAAGCAACCTGCCACGCTTGTCACACGCTCCTCTTTGTATCAAACGACGTATCTGCT
>Locus:intergenic2579_1:1635764-1635731(-)
CTGCGCTTAGCGTCTCGTTTAAAGAAGACATCAG
>Locus:intergenic2586_1:1642921-1642954(+)
AATAGCGCTTTCAAAACAGAGACAAAGCGACCAA
>Locus:intergenic2596_1:1648895-1648991(+)
ACCTCTTTGCTCTTTTCTGGAGCTTTTTCGCCTGGTTGGCCTGCTTCGCCTTCTGGGCTCTTTTCTGGAGCTTTTTCGCCTGGTTGGCCTGCTTCAC
>Locus:intergenic2657_1:1686331-1686280(-)
CCCCACAACCAAGAAGCTACCTGCCTGTTGACCAATCTCAAAAAGAGACAGC
>Locus:intergenic2857_1:1810302-1810266(-)
AAACGCTTTCAAATATTTCTAAGAATTTTTCTAACTA
>Locus:intergenic2889_1:1835355-1835241(-)
ATGAACATGTCTAATATTAATTCTACCAGAAAATCATCCTATTCTCATCTTTCAGCCACAGAACGGGGTGAAATTGCTGCTTATCTTAAAATGGGAAAGAAACCCGTTGAGATTG
>Locus:intergenic25_3:17739-17703(-)
GCATTTCACCGCTACACATGGAATTCCACTCTCCCCT
>Locus:intergenic24_2:21465-21546(+)
TTATCTCCCCCAAGAGTTCACATCGACGGGGAGGTTTGGCACCTCGATGTCGGCTCGTCGCATCCTGGGGCTGTAGTCGGTC
>Locus:intergenic25_2:23059-22912(-)
AGCCAGGATCAAACTCTCTTTAATTTGCGTTTGAACTTACTCGTTCCTTCTGTCGCTGACAGATTTATTTCTCGTTTCTTGACGGGTAATATGTCTCCATATCACCCTCACGTTTGGTTCGTCTTATTCAGTTCTCAAAGGTCTTCTA
>Locus:intergenic24_1:23690-23792(+)
AACTTGAGTGCAGAAGGGGAGAGTGGAATTCCATGTGTAGCGGTGAAATGCGTAGATATATGGAGGAACACCGGTGGCGAAAGCGGCTCTCTGGTCTGTAACT
>Locus:intergenic25_1:26485-26407(-)
TCCGGTTTAGTTAGCCTACTGCGTCCCTCCATCACTATATACTCTAGTACAGGAATATCAACCTGTTGGCCATCGGATA
>Locus:intergenic131_3:80669-80555(-)
TCATCGTTTACGGCGTGGACTACCAGGGTATCTAATCCTGTTTGCTCCCCACGCTTTCGAGCCTCAGCGTCAGTTACAGACCAGAGAGCCGCTTTCGCCACCGGTGTTCCTCCAT
>Locus:intergenic131_2:82640-82544(-)
GTTCGTTTGGAATTTCTCCGCTACCCACAAGTCATCCAAGCACTTTTCAACGTGCCCTGGTTCGGTCCTCCAGTGAGTTTTACCTCACCTTCAACCT
>Locus:intergenic131_1:83975-83936(-)
CCTCATTCGAAACTGGCGTCCCGAAGTCAATGGCTCCTAC
>Locus:intergenic130_1:84359-84431(+)
GGTTGGGCTGTTCGCCCATTAAAGCGGCACGCGAGCTGGGTTCAGAACGTCGTGAGACAGTTCGGTCCCTATC
>Locus:intergenic130_2:85185-85287(+)
TGCCCATTATCTATAATTATATTATTATGGTCCGTTGGTCAAGGGGTTAAGACACCGCCTTTTCACGGCGGTAACACGGGTTCGAATCCCGTACGGACTATAT
>Locus:intergenic292_1:181393-181429(+)
AAGACCACCTGTTTCCTATTGGTACTTGACTATTATA
>Locus:intergenic429_1:265283-265238(-)
AGTGTGGCCGATCACCCTCTCAGGTCGGCTATGTATCGTCGCCTTG
>Locus:intergenic428_3:265591-265714(+)
CAATGTACGCTTTGGAAACTGGAGAACTTGAGTGCAGAAGGGGAGAGTGGAATTCCATGTGTAGCGGTGAAATGCGTAGATATATGGAGGAACACCGGTGGCGAAAGCGGCTCTCTGGTCTGTA
>Locus:intergenic429_2:267340-267286(-)
CGTACTCAGGATACTGCTAGGGCTCAAAAGAATTTTAAATACGAGGCTTTTACTC
>Locus:intergenic428_4:267694-267745(+)
ACCGAACCAGGGCACGTTGAAAAGTGCTTGGATGACTTGTGGGTAGCGGAGA
>Locus:intergenic428_2:268255-268291(+)
CACCGTAAGACTAAGGTTTCCAGGGGAAGGCTCGTCC
>Locus:intergenic428_1:269343-269475(+)
GGAAGGGCCATCGCTCAACGGATAAAAGCTACCCTGGGGATAACAGGCTTATCTCCCCCAAGAGTTCACATCGACGGGGAGGTTTGGCACCTCGATGTCGGCTCGTCGCATCCTGGGGCTGTAGTCGGTCCCA
>Locus:intergenic501_1:312678-312594(-)
TCCTCGTATTTAATCCTTAATAGTATACCAAAAAAAGAAAGAGTTTACAAATTAACACTAGGTCTTTTAGCAGCCTCATCTTATA
>Locus:intergenic546_1:339144-339183(+)
AAAGACCAGTTGACCTTAGTCACTTATGCTTTAGAGGAGG
>Locus:intergenic777_1:473391-473355(-)
CGCTTACTTACATATCAAAACATTTTATTATCATCAG
>Locus:intergenic947_1:586093-586018(-)
AACCTATTATCATTACCTATCAACTTTCACTCAATCTTAGATAAAATAGCTGACAGAGGTCTTCAAACGACTCGTT
>Locus:intergenic1012_1:637228-637378(+)
AAAATAGAGATTAAACTTAATTTTTCCTTGATAAAAAGCAGTTATGGTGCTAAAATAGTAACGTTGACTAAATGCACATCCTGTGCAACCGCGCGAAAATCGTTGTCAAGTAGACCAAGTCTCACGATTCCAGGCGAGTCTTCACAGAGGG
>Locus:intergenic1069_1:672878-672815(-)
AAATTAAATATTATTTTAAGAACTTGCAATAATATATGTCTATATTATATAATTTATTTATCAT
>Locus:intergenic1292_1:810669-810732(+)
GAGGTGGGACTTTCTTGTTTGTCGAGCAATTTAGTGAGATACGCCGTGATAGGAGCGATAATTA
>Locus:intergenic1629_1:1021999-1021957(-)
TATATCATAAATTATAAACAAGATATAGCTATGATTCCCCATA
>Locus:intergenic1771_1:1117658-1117586(-)
AAATCTTTTCTATTATATCACTTGTCGTCTAACCCGTCATCTTTAATCTTTCATCAGAAAGTAAAGGATAGGC
>Locus:intergenic1876_1:1176304-1176355(+)
AAAAACATAGTTATAACGTTTATAACTCTTTTATATTACGCGGTTCCCCAAC
>Locus:intergenic1951_1:1223936-1223828(-)
TTTAGCTTTGATAGGTGTATAATAACCATACTATTTTTTATTTTTCAAAATATTAGAATAAACAAAAGTGGACAACGTATAAAGAGAACTGCTAAGTCGTTGAGCTCAT
>Locus:intergenic1988_1:1250812-1250857(+)
AGTGTTGTGTCCCAAGCATGTCCCAAGTGCAACTTACCAGTCACAT
>Locus:intergenic2043_1:1285745-1285712(-)
CTGGCGCTTAACGGCGTGGGGGTTCAAGTCCCTT
>Locus:intergenic2042_2:1288100-1288154(+)
TGTGCAACCCCACATCCTTTTCCACTTAACAGTTATTTTGGGACCTTAGCTGGTG
>Locus:intergenic2042_1:1290699-1290795(+)
CTAACAACAGAGCTTTACGATCCGAAAACCTTCTTCACTCACGCGGCGTTGCTCGGTCAGGGTTGCCCCCATTGCCGAAGATTCCCTACTGCTGCCT
>Locus:intergenic2468_1:1565290-1565323(+)
CCGCTACTCATCAGTAACATAAATTATTATAGCA
>Locus:intergenic2485_2:1575764-1575668(-)
CACATCGACGGGGAGGTTTGGCACCTCGATGTCGGCTCGTCGCATCCTGGGGCTGTAGTCGGTCCCAAGGGTTGGGCTGTTCGCCCATTAAAGCGGC
>Locus:intergenic2485_1:1576479-1576440(-)
ATAGGCCCAAGCAACTGTTTATCAAAAACACAGCTCTCTG
>Locus:intergenic2484_1:1576974-1577031(+)
TTCCAGCGCTCCTCACGGTACACCTTCTTCACACATAGAACGCTCTCCTACCATGACA
>Locus:intergenic2522_1:1605728-1605782(+)
GAAAAAAGCACTAAAAATGATTTCTCAGTAAGAAAGATTAAGCTAGACAGCGAAA
>Locus:intergenic2551_1:1618540-1618501(-)
TTACTTGGTGGTTGCTGTGCTTGCTATTGTATTGGTGCTT
>Locus:intergenic2603_1:1650857-1650749(-)
ATGTCAGTAACCCCAGAAAACCAGGGCTTTTTTGTCACCAACCATCTGAGCTTCACAGAAAGTACCACCAAGCGTTCAGTTGCCTTGCTAAAGTCTGCATGGGGGTATT
>Locus:intergenic2713_1:1714839-1714743(-)
AACCCCATGAGGTTGAACGACGTATCGGAAAAATACGGATTAGTTTGGCCTTATGATAGGTATTTCTCTATCGTAAAAGAAGTCAACCAAAGGTTTT
>Locus:intergenic2802_1:1776519-1776603(+)
ATTTTTTATCAAATTCAACTAGAATTTCACTTGAAAACTGTTGAAAAGAAACCTCATTTCTCTTTTTATAACATTTTCAGAAAAA
>Locus:intergenic23_1:16808-16745(-)
GCTTTATTAGTATACGATATCTTTACTGTCATTGTCAACTCTTTTTTTACAAAATGTTTCTGTT
>Locus:intergenic25_2:18609-18477(-)
ACGATAAACGTGTTCCATTTCCTTAGAAAGGAGGTGATCCAGCCGCACCTTCCGATACGGCTACCTTGTTACGACTTCACCCCAATCATCTATCCCACCTTAGGCGGCTGGCTCCTAATAGGTTACCTCACCG
>Locus:intergenic25_4:23398-23347(-)
CTGCTGCCTCCCGTAGGAGTCTGGGCCGTGTCTCAGTCCCAGTGTGGCCGAT
>Locus:intergenic25_1:26548-26509(-)
TGTTATAAAGATAAGCATTTGACTCATCTTACACCTCACT
>Locus:intergenic25_3:27306-27261(-)
GAGGGAACCTTTGGGCGCCTCCGTTACTCTTTAGGAGGCGACCGCC
>Locus:intergenic24_1:27531-27681(+)
TGGGGCTGTAGTCGGTCCCAAGGGTTGGGCTGTTCGCCCATTAAAGCGGCACGCGAGCTGGGTTCAGAACGTCGTGAGACAGTTCGGTCCCTATCCGTCGCGGGCGTAGGAAATTTGAGAGGATCTGCTCCTAGTACGAGAGGACCAGAGT
>Locus:intergenic24_2:27871-27907(+)
TGTAGCGGACTAATACTAATAGCTCGAGGACTTATCC
>Locus:intergenic26_1:30923-31004(+)
AATTTTATACAATTTTATGTATTTAAATTGATTTTACTGTATTCTATTTTAAATGAAAGATATATCTTTTTGGCTGCTTTAC
>Locus:intergenic131_1:80308-80254(-)
CCACCATCATTCTTCTCTAACAACAGAGCTTTACGATCCGAAAACCTTCTTCACT
>Locus:intergenic130_1:85843-85939(+)
AGCGGTAAGGCAAGGGACTTTGACTCCCTCATGCGTTGGTTCGAATCCAGCTACCCCAGTTTAAATTTTATATTTAAAGCCGGCGTGGCGGAATTGG
>Locus:intergenic176_1:112853-112949(+)
CATAGGAATAGTAGGGTGTTTTTTAGTGTATTACTTCTTTTTGTTGCTAGTGTTAAGGTTTACTTGCTTACAAGCGGTTATCAGGCCACTAGAACTC
>Locus:intergenic199_1:126708-126672(-)
CTAAAAAATAATTTACTTTTTAGTTTTTTTGTTATAA
>Locus:intergenic269_1:168933-168897(-)
GAATCTGCCGAAACAGAACATAACTATATTATCACGT
>Locus:intergenic331_1:198267-198228(-)
AGGGAAAATCCCTCCTTATTTTTATGGTTTTTAAGTCATT
>Locus:intergenic392_1:237454-237529(+)
AAACTTCAGTTTCTAGGAACTATTATCTTTTTGTCAGTGGCTTGTAGCTCGAACTCAATTAATAAGATACGAAGGC
>Locus:intergenic428_1:265443-265566(+)
CAAGTGACGGTAACTAACCAGAAAGGGACGGCTAACTACGTGCCAGCAGCCGCGGTAATACGTAGGTCCCGAGCGTTGTCCGGATTTATTGGGCGTAAAGCGAGCGCAGGCGGTTTTTTAAGTC
>Locus:intergenic429_1:265677-265530(-)
CCATATATCTACGCATTTCACCGCTACACATGGAATTCCACTCTCCCCTTCTGCACTCAAGTTCTCCAGTTTCCAAAGCGTACATTGGTTGAGCCAATGCCTTTAACTTCAGACTTAAAAAACCGCCTGCGCTCGCTTTACGCCCAAT
>Locus:intergenic502_1:312991-313063(+)
TCTCAATGTTCAGTAGCACTTGTCTTATCAGTTAGATTTGTCAACTGTTCAGGGTTTAAAAAGAAACTCAGTT
>Locus:intergenic629_1:386235-386181(-)
TATAGGGCTTACTCTGTCAGAATTGTCAAAAAACTCACGCCTAAACGTGAGTTTT
>Locus:intergenic751_1:457445-457412(-)
GAAGGTCTCAAATTTTTTTCAGGATGTTTATTCC
>Locus:intergenic897_1:549012-548904(-)
GCTTTCTATTCTTTAATCTTTAACTTTTGCGTCGTAGCTGACTGGATGTTCACTCCTTTTGTCGTGACCAACCTAGTCAGCCTGACGGAGGTGCGACGACGAAATCGCA
>Locus:intergenic896_1:549142-549193(+)
TGGACACTATATTTTAAATACAGGACTAAGTCCTTTTATACCAATTGTCAAG
>Locus:intergenic923_1:575565-575529(-)
CTTAGACTAATACTAACCTTTTTGATAAACGAGTCTG
>Locus:intergenic1067_1:671699-671654(-)
TTTTTTTATAGATGGGCAACAGCAAAAACATTAATAAATCCTATAA
>Locus:intergenic1303_1:812363-812291(-)
GTACCCTGTAACAATAACACATCCTGTTATATGGGCGATATAATAAGCTTCGTTATATCAATTAGTTATTTGG
>Locus:intergenic1373_1:862848-862764(-)
AATAGAAAAGTCCTTCTGGTCCAGCAATTTGCTCACCAATCCAAAGTGCCATACCACAGCCTAAAAATGAAATATTTGAGTTTTG
>Locus:intergenic1600_1:1007024-1007132(+)
CTACCCCATTCTGGGACACTTCTATTTATCAAACAGGCTTTGCACGAATCGAACGTGCATAAACGACCATTAAGCCTACTAACCACAGGCAAGGTTGCGACCCTTGTTT
>Locus:intergenic1621_1:1018519-1018456(-)
AAACGCAAAGAACTAGAAGTCGAAATCAAGATTCTTTGGTTTAAGCTTAAGATTCACTACTCAA
>Locus:intergenic2043_1:1287896-1287839(-)
AATGCCGGTATGAGTAGCGAAAGACAGGTGAGAATCCTGTCCACCGTAAGACTAAGGT
>Locus:intergenic2130_1:1355168-1355264(+)
AGTCATCATTGGGTCATAAAGAGAACTAAGCCTCAAAGGCAACACGGTATCAAACAGCCGCGCCTAAGAGGCAAAGACAATTGGACACAAGAGTTAA
>Locus:intergenic2401_1:1528530-1528491(-)
TCTGTTACATTTACAATTCTAAGTTTAACACATAGGAAAC
>Locus:intergenic2403_1:1531036-1530997(-)
ACTGTTTTTAAAGTTTCTTCTAAAATAGCCATTTCATTTG
>Locus:intergenic2446_1:1553759-1553792(+)
AATAGCTCATCCAAAAGACCCACTCAACTTGAGC
>Locus:intergenic2485_1:1578663-1578561(-)
CTAAGGAAATGGAACACGTTTATCGTCTTATTTAGTTTTGAGAGGTCTTGTGGGGCCTTAGCTCAGCTGGGAGAGCGCCTGCTTTGCACGCAGGAGGTCAGCG
>Locus:intergenic2485_2:1579676-1579562(-)
GTAATACGTAGGTCCCGAGCGTTGTCCGGATTTATTGGGCGTAAAGCGAGCGCAGGCGGTTTTTTAAGTCTGAAGTTAAAGGCATTGGCTCAACCAATGTACGCTTTGGAAACTG
>Locus:intergenic2523_1:1605922-1605868(-)
GTCTGCATGAAGTGGTTCAATACTCCCTTCTCTAGTACAGTATGTAAATATAAAG
>Locus:intergenic2551_1:1618573-1618489(-)
CCGCTTAGGAACGTCGATTGGTCAAATCGGTATTTACTTGGTGGTTGCTGTGCTTGCTATTGTATTGGTGCTTCCAAACTTTCTG
>Locus:intergenic2644_1:1678988-1679090(+)
ATGATTATTAGTAAAGGTCAGCTTTTTAAGAGTTGCTTAGTTTGTGACCTCCTTATCCTCATTCTTTTAGACATAAAAGAGAGAACCGATCGGTTCTCTCTTC
>Locus:intergenic2850_1:1806542-1806584(+)
CTAGTGATTCTAAATTCCAGTCCTATTAGCCATCTCATTTCTA
>Locus:intergenic2888_1:1835206-1835302(+)
GCAGATTGTAGAACGGTGACTACCCAGAAGTCGAGCAATCTCAACGGGTTTCTTTCCCATTTTAAGATAAGCAGCAATTTCACCCCGTTCTGTGGCT
>Locus:intergenic2889_1:1835285-1835207(-)
AAATTGCTGCTTATCTTAAAATGGGAAAGAAACCCGTTGAGATTGCTCGACTTCTGGGTAGTCACCGTTCTACAATCTG
>Locus:intergenic25_3:17472-17376(-)
TTTACGATCCGAAAACCTTCTTCACTCACGCGGCGTTGCTCGGTCAGGGTTGCCCCCATTGCCGAAGATTCCCTACTGCTGCCTCCCGTAGGAGTCT
>Locus:intergenic25_2:17452-17413(-)
TTCACTCACGCGGCGTTGCTCGGTCAGGGTTGCCCCCATT
>Locus:intergenic25_6:18465-18351(-)
TACAAACTCTCGTGGTGTGACGGGCGGTGTGTACAAGGCCCGGGAACGTATTCACCGCGGCGTGCTGATCCGCGATTACTAGCGATTCCGACTTCATGTAGGCGAGTTGCAGCCT
>Locus:intergenic25_1:19354-19321(-)
GGCTTACCTTCCCAGGTAATTCTTCTATCCTTTT
>Locus:intergenic25_5:22617-22581(-)
CCACCTTGGCAAGGTGATGTTCTACCACTGAACTACG
>Locus:intergenic25_4:25421-25325(-)
TCTCGCCGTACTCAGGATACTGCTAGGGCTCAAAAGAATTTTAAATACGAGGCTTTTACTCTCTTTGGCTTACCTTCCCAGGTAATTCTTCTATCCT
>Locus:intergenic28_1:32482-32533(+)
AAAGGTATATTTAATACATTCTTTAACGGTTTTTCAATTTCATTTGATAATT
>Locus:intergenic57_1:53284-53242(-)
CCAACAACTGTTTTCTTTATTATATCACAGCGTCTAATTAAAA
>Locus:intergenic102_1:71786-71843(+)
CACACAGACCACAGCTCGTGTTCAATTTTGAAATATAAATTGAAGTATATCATTCTAT
>Locus:intergenic131_4:81242-81146(-)
GTACAAGGCCCGGGAACGTATTCACCGCGGCGTGCTGATCCGCGATTACTAGCGATTCCGACTTCATGTAGGCGAGTTGCAGCCTACAATCCGAACT
>Locus:intergenic131_3:82257-82149(-)
TCCTCCCAGATTCCAACGAGATTTCACGTGTCTCGCCGTACTCAGGATACTGCTAGGGCTCAAAAGAATTTTAAATACGAGGCTTTTACTCTCTTTGGCTTACCTTCCC
>Locus:intergenic131_2:82662-82578(-)
GGAGAGAACCAGCTATCTCCAAGTTCGTTTGGAATTTCTCCGCTACCCACAAGTCATCCAAGCACTTTTCAACGTGCCCTGGTTC
>Locus:intergenic131_1:83321-83219(-)
CCTCACTGCTTAGCCGGACTCTTCCAATCGTCCGGTTTAGTTAGCCTACTGCGTCCCTCCATCACTATATACTCTAGTACAGGAATATCAACCTGTTGGCCAT
>Locus:intergenic130_1:84208-84310(+)
TCCGGTGGTACCGAATGGAAGGGCCATCGCTCAACGGATAAAAGCTACCCTGGGGATAACAGGCTTATCTCCCCCAAGAGTTCACATCGACGGGGAGGTTTGG
>Locus:intergenic130_2:84286-84382(+)
AGTTCACATCGACGGGGAGGTTTGGCACCTCGATGTCGGCTCGTCGCATCCTGGGGCTGTAGTCGGTCCCAAGGGTTGGGCTGTTCGCCCATTAAAG
>Locus:intergenic228_1:146001-146079(+)
TTTTACTGGCTATCTCATAGAGGTAACTTACTATTATTTTACCTTAAAACCGCTATTTCTGAAAGAAAAGAGCTAATGT
>Locus:intergenic249_1:156020-155969(-)
AATACTGCCATCAAAATTTCATTAAAAGGTCACAATTTATTTCATTTAATGA
>Locus:intergenic315_1:190980-190926(-)
CCCCTGACCCACTTCACGCACAAGTGTTGCTCCGCCTATTATTATATCATATTAC
>Locus:intergenic429_1:268992-268845(-)
TCCGTCCTGTCGCGGGTAACCTGCATCTTCACAGGTACTAAAATTTCACCGAGTCTCTCGTTGAGACAGTGCCCAAATCATTACGCCTTTCGTGCGGGTCGGAACTTACCCGACAAGGAATTTCGCTACCTTAGGACCGTTATAGTTA
>Locus:intergenic428_1:269348-269429(+)
GGCCATCGCTCAACGGATAAAAGCTACCCTGGGGATAACAGGCTTATCTCCCCCAAGAGTTCACATCGACGGGGAGGTTTGG
>Locus:intergenic735_1:451277-451238(-)
AAGTGCTTTCGGTATATTTCTTTCAAAGTAATCAACAGTC
>Locus:intergenic734_1:451277-451313(+)
TCAAAGGAGGTGCTTTTTTTGTACCCCAAAATAAGGA
>Locus:intergenic1028_1:645453-645516(+)
AAAGAGATAAAGCTCTTATTGAGAAGTGCTGACTTTACCGCTTCTTGTGGTATTCTTGGTATCA
>Locus:intergenic1115_1:703717-703645(-)
TTTTTCAATCGTCATACTAAAAAACACGGTAGTAAGACCTGTATCGGTCAAGTTATCGTGTTTTTTGATAAAT
>Locus:intergenic1142_1:719545-719590(+)
CATGCGTTGGTTCGAATCCAGCTACCCCAGTCAGAGGTATCAGGTG
>Locus:intergenic1271_1:802059-802020(-)
ATAACCACTCTACTCAGCTTAATTTTTATAGAAAATAAAA
>Locus:intergenic1357_1:849221-849071(-)
TTATTGTTAGACATTAAGGTGTCTTGTAGAGACGCTGCGCCAATTCACAGCATAAATAAGTATGTCATTATTGAATTCATTATAATAATTTACTATTTTACCATGTTTCTTATTTTTTTCAATACCTACAGAGATATGATAAAAGCATCTC
>Locus:intergenic1383_1:869528-869492(-)
ACATCCTTTCAACTGAAGAGCCACAAAATTGTCTTAT
>Locus:intergenic1539_1:961988-961952(-)
CAAACAAAAAATAAACTAACACTTTATTATTTAGTTT
>Locus:intergenic1731_1:1092604-1092565(-)
CCAATTACTTTTGAAGTAATTGGATTGTTGTTTTTAGTAG
>Locus:intergenic1743_1:1100667-1100604(-)
ATAATAAGTTTAAATAGATTCAAAAGGGTAACGAATGAGTTAGTGAGTGGTTTAGGCAGATCGC
>Locus:intergenic1904_1:1194646-1194691(+)
TCTTATTTTAACACAAAACAAGGGAAACTAACAAGGAAAGTAATAT
>Locus:intergenic1927_1:1213874-1213820(-)
GCAGTCACTGTCTCAAAAACCTTAATTCCTTTTTTTGCTGTATCCAGACTTGCTG
>Locus:intergenic2042_1:1290368-1290452(+)
CCCCACGCTTTCGAGCCTCAGCGTCAGTTACAGACCAGAGAGCCGCTTTCGCCACCGGTGTTCCTCCATATATCTACGCATTTCA
>Locus:intergenic2310_1:1463165-1463237(+)
CAGAAGTATTCCAATTCCAAAGAACAGCCCTGCTATTCTCCAAAGGTAGCGGAAAAACTCCTCACATCATTTT
>Locus:intergenic2485_2:1575816-1575693(-)
TCAACGGATAAAAGCTACCCTGGGGATAACAGGCTTATCTCCCCCAAGAGTTCACATCGACGGGGAGGTTTGGCACCTCGATGTCGGCTCGTCGCATCCTGGGGCTGTAGTCGGTCCCAAGGGT
>Locus:intergenic2485_1:1576886-1576832(-)
CGTCCGCCCTGGGTTAGTCGGGACCTAAGGAGAGACCGAAAGGTGTATCCGATGG
>Locus:intergenic2548_1:1617457-1617565(+)
GTACCTGTTCTCTGCTTAGATTCAGTTGTTATACGTTGTTTTGCTACAAAAAGCAACCTGCCACGCTTGTCACACGCTCCTCTTTGTATCAAACGACGTATCTGCTACA
>Locus:intergenic2671_1:1695171-1695039(-)
TTTCAAAACACCGATAATGGAAACGTGTCCTATACTGATGGTCTAGGGCAATGTCATAAAGCTAAAGACTCTATCCAAATAAGGATAGAGTCTTTAATATTTAAAAACCAGTCAGCAAAAAAAATTCACGCTA
>Locus:intergenic2757_1:1746957-1746882(-)
ATGATATTTGTTTTGGTTTCAAAAAACGAGACAGAGCGGTTTGCTTTCTGCCCCGTTTGGTTTTCGATTGTTAAAG
>Locus:intergenic2853_1:1808662-1808629(-)
AATATCAAAAAACAGCAATATAATTATAAAAAAT
>Locus:intergenic9_1:3424-3274(-)
ATCAAGATTATTATACCAAAAAATAGAAGAAAAAGCGGTATGAATAAGAAGAAAATTTCAGATTTGCTTATCATTATGCCACTCTTTCACCTTCATTTAAATTATCAAAGTTTGGTGTATTATTCTCATTTTGATATAGTTTGCCGAGAAA
>Locus:intergenic23_1:16539-16488(-)
GATTTTACTACTCATTTACTTCTAAACGTTATAGTCTATAATGTAATGTCAA
>Locus:intergenic25_1:17422-17326(-)
TGCCCCCATTGCCGAAGATTCCCTACTGCTGCCTCCCGTAGGAGTCTGGGCCGTGTCTCAGTCCCAGTGTGGCCGATCACCCTCTCAGGTCGGCTAT
>Locus:intergenic25_2:18562-18466(-)
CCTTCCGATACGGCTACCTTGTTACGACTTCACCCCAATCATCTATCCCACCTTAGGCGGCTGGCTCCTAATAGGTTACCTCACCGACTTCGGGTGT
>Locus:intergenic24_1:21443-21590(+)
AGCTACCCTGGGGATAACAGGCTTATCTCCCCCAAGAGTTCACATCGACGGGGAGGTTTGGCACCTCGATGTCGGCTCGTCGCATCCTGGGGCTGTAGTCGGTCCCAAGGGTTGGGCTGTTCGCCCATTAAAGCGGCACGCGAGCTGG
>Locus:intergenic24_2:27433-27484(+)
CAACGGATAAAAGCTACCCTGGGGATAACAGGCTTATCTCCCCCAAGAGTTC
>Locus:intergenic131_2:82666-82627(-)
TTTCGGAGAGAACCAGCTATCTCCAAGTTCGTTTGGAATT
>Locus:intergenic131_1:83440-83338(-)
AGAGTATCATTAAACGCTAGAAGCTTTTCTTGGCAGTGTGACATCACTAACTTCGCTACTAAAATTCGCTCCCCATCACAGCTCAATGTTATAAAGATAAGCA
>Locus:intergenic130_1:84691-84748(+)
ACTAATAGCTCGAGGACTTATCCAAAAAGAAATATTGACAACGTTACGGATTCTTGTT
>Locus:intergenic146_1:91477-91531(+)
GCTTTCTCCATTTTCATTATAGTTTCGAATCATTATATCAAAAAACGCTACTGCT
>Locus:intergenic220_1:139715-139748(+)
AGGACAGGAAAATTGGTGAAGTTAGCAGCTGAAC
>Locus:intergenic241_1:153880-153808(-)
TTAGTATATCAAAAAAGCTTGTCTATGAAGGTATCTCATAGACAAGCTTTCTTCTGTATTTGTGAGAGGATTA
>Locus:intergenic295_1:182566-182527(-)
GGAATTGGTATAATAAGCGGACACGAATCAGGTGAAAACA
>Locus:intergenic344_1:207419-207500(+)
CGATACCGACCGTCTAAGAGGTTAATCCAGCTATTTTCCATAAAAGATGTTAAGATAAGACAAACTAACAGCAAAAATAGCT
>Locus:intergenic428_2:267101-267155(+)
GAAGGAAGACGCAGTGAACTGAAACATCTAAGTAGCTGCAGGAAGAGAAAGCAAA
>Locus:intergenic428_1:269189-269273(+)
GGTCGCCTCCTAAAGAGTAACGGAGGCGCCCAAAGGTTCCCTCAGATTGGTTGGAAATCAATCGCAGAGTGTAAAGGTATAAGGG
>Locus:intergenic440_1:277227-277335(+)
TGTTACTTATATGAAAAGAGTTCATTAGGCATTAAATGCTATTATCAAAGCTTAGAAGTATTGGAGACATTACGATTGACACTATGTCTGAAGGTTGCTACCAACTTTA
>Locus:intergenic567_1:351355-351280(-)
TACTCAAATGAAAGTACGATTGAGATGCATAGTGTAGGATTTCGTTTTTTCCTGTTTAAATTCAACCCTCAAGGCT
>Locus:intergenic629_1:386439-386367(-)
ACTCCAAAGGTAAGGCAGATTGCTCAGTTGTCACGAAATAATAGGTATTCTTCTACCTTTATCATGATCATAT
>Locus:intergenic888_1:541965-542004(+)
TATGAATTATCAGTACATACTTTCTGGAGATCAAAAAGGA
>Locus:intergenic1153_1:723808-723763(-)
TTTAAGGCTCTTGCCATTGTTTTTTTACATTCTCGCAAAACTAGGA
>Locus:intergenic1235_1:782353-782239(-)
GCCATAGCGACAAAGAAGGCTATGTTTTGTTTTGTTTTGTTTTGTTCACAGTTTTTGTTTCCTCTTTTTTCTTTAATAATATTAAATGTAGACCCACCTAATAATGAGATAACAT
>Locus:intergenic1236_1:783353-783416(+)
TCTTGTCTGAGGTGCTGTGAACAAATCAGTTACCGCTCACCTCTTTTTTTGGTAAAATGTAAGC
>Locus:intergenic1252_1:791910-791988(+)
ACACAGACCGTAAAAAAATCTACCAGATTAATCACCTCACTTCAAGAACACCTTGATTTGTCCAGCCACCTACGAGTTT
>Locus:intergenic1485_1:933142-933106(-)
TCTTGGCTTTATATTTACTTTCAGCAACTTATTTGCT
>Locus:intergenic1546_1:968984-969020(+)
TTTAATTTCCAGAAAATAAGAGAATTTCGCAAAAATA
>Locus:intergenic1877_1:1175784-1175730(-)
TGCCCATCGGACAGACAAAACAAATCTTCGCTGGATTGGGAACCAGCACTGCATG
>Locus:intergenic1889_1:1181656-1181524(-)
TTTGCCTCGTTTTGTATCTCGTTATTGCTAAGGCATTTTCTTCGAGCAGCTAGTGCTCGCCATACCTATCTACCGAGTGATTATTCAATAGCACTACCAGTTTTGCTTTATTTAGTAAGGAGTGTTAGAATAA
>Locus:intergenic1921_1:1207475-1207433(-)
AAATTAAGTTTATATAACAAAAAACGTAAAATGATAACATTTT
>Locus:intergenic1927_1:1213883-1213799(-)
GGAATAAAGGCAGTCACTGTCTCAAAAACCTTAATTCCTTTTTTTGCTGTATCCAGACTTGCTGAAAGTCTGAAAACATTTACAA
>Locus:intergenic1979_1:1239672-1239636(-)
TTATCTGATAGCGTATCAAATTCAAGTTTTTGCATGT
>Locus:intergenic2042_2:1288229-1288352(+)
CGGAGTTTATCTGAGATTGGTAATCCGAGATGGACCCCTCACCCAAACAGTGCTCTACCTCCAAGAGACTTAACATCGACGCTAGCCCTAAAGCTATTTCGGAGAGAACCAGCTATCTCCAAGT
>Locus:intergenic2042_1:1288633-1288729(+)
TTCAGGTTCTATTTCACTCCCCTCCCGGGGTGCTTTTCACCTTTCCCTCACGGTACTGGTTCACTATCGGTCACTAGAGAGTATTTAGGGTTGGGAG
>Locus:intergenic2130_1:1355132-1355195(+)
AAATCAAAAGACCCAACAATCACTCTGCTAATCCAGAGTCATCATTGGGTCATAAAGAGAACTA
>Locus:intergenic2451_1:1555620-1555575(-)
ATATACTTGACAGGTTATTTTTTTCAGCCTATAATAAGGAAGATGA
>Locus:intergenic2484_1:1577224-1577320(+)
GCTGTTTCCCTTTCGACTACGGATCTTAGCACTCGCAGTCTGACTGCCGATGATATCTCGTTGGCATTCGGAGTTTATCTGAGATTGGTAATCCGAG
>Locus:intergenic2601_1:1650023-1649921(-)
TCCAACCAGACAAGAAGGTACAAGCAGTCAAAAAAAGTAACATTTCAAAAAAGAGTGACCTTAAAGAAAGGATCCGGATGCCCTCGACTTAAAAACGAGGCAG
>Locus:intergenic2623_1:1663097-1663058(-)
TCTAGAACAAATTTAGAACAAAATCTAAGTGATATAAAAA
>Locus:intergenic2644_1:1678848-1678881(+)
GAAATAAGGATAACGTCTTTTTTAAAGAGCAAAC
>Locus:intergenic2817_1:1785694-1785586(-)
CCTGCCATCCAAATGATAACAGGGCTTAACTTCAATATCCAAATGATATATTCATCTAAAAAAGGTAGAGTAAAAGGTAGAGTTCTTATTGATTTATATTACAATGTAA
>Locus:intergenic2829_1:1791964-1791928(-)
AAGCTAGGATTGGTTATGATGAAGATAAGATTAACGG
>Locus:intergenic25_1:17079-16983(-)
ACGCCGCCAGCGTTCGTCCTGAGCCAGGATCAAACTCTCTTTAATTTGCGTTTGAACTTACTCGTTCCTTCTGTCGCTGACAGATTTATTTCTCGTT
>Locus:intergenic24_1:17529-17583(+)
ACTAACCAGAAAGGGACGGCTAACTACGTGCCAGCAGCCGCGGTAATACGTAGGT
>Locus:intergenic25_2:18571-18475(-)
CCAGCCGCACCTTCCGATACGGCTACCTTGTTACGACTTCACCCCAATCATCTATCCCACCTTAGGCGGCTGGCTCCTAATAGGTTACCTCACCGAC
>Locus:intergenic25_3:21747-21711(-)
ATCCCTTCCCTACATAGCTACCCAGCGATGCCTTTGG
>Locus:intergenic129_1:79598-79502(-)
TATCTTTACTGTCATTGTCAACTCTTTTTTTACTTTTTTTGTACTTTTTTACAATTTTGTTGGAAACGGCTTAAAGTGACAGATTTTAAAAGTAAAA
>Locus:intergenic131_1:81339-81255(-)
CACCCCAATCATCTATCCCACCTTAGGCGGCTGGCTCCTAATAGGTTACCTCACCGACTTCGGGTGTTACAAACTCTCGTGGTGT
>Locus:intergenic131_2:81410-81371(-)
AACGTGTTCCATTTCCTTAGAAAGGAGGTGATCCAGCCGC
>Locus:intergenic160_1:106732-106774(+)
ATAATAAAAAAGCATCACAGAAAACGATTTCAAGAGAGGTTAA
>Locus:intergenic192_1:124260-124299(+)
ATTAGCCATTGTTTCAATGGTTTTGGCTTGTGTTTTAATG
>Locus:intergenic383_1:228062-228017(-)
CTTTTTAAAAATAGAATATTTTATCAACTAAAAATCAGATCACTGA
>Locus:intergenic428_1:266528-266630(+)
TTTATCGTCTTATTTAGTTTTGAGAGGTCTTGTGGGGCCTTAGCTCAGCTGGGAGAGCGCCTGCTTTGCACGCAGGAGGTCAGCGGTTCGATCCCGCTAGGCT
>Locus:intergenic429_1:267787-267679(-)
TATTTCGGAGAGAACCAGCTATCTCCAAGTTCGTTTGGAATTTCTCCGCTACCCACAAGTCATCCAAGCACTTTTCAACGTGCCCTGGTTCGGTCCTCCAGTGAGTTTT
>Locus:intergenic428_2:267782-267929(+)
GAAATAGCTTTAGGGCTAGCGTCGATGTTAAGTCTCTTGGAGGTAGAGCACTGTTTGGGTGAGGGGTCCATCTCGGATTACCAATCTCAGATAAACTCCGAATGCCAACGAGATATCATCGGCAGTCAGACTGCGAGTGCTAAGATCC
>Locus:intergenic428_3:269781-269817(+)
AAGTGTAGCGATACATGTAGCGGACTAATACTAATAG
>Locus:intergenic659_1:398451-398343(-)
ATTTCGGTAGTGTTCTTTTTTAAGCTAATCTCATCACCACGCTTTCTTCAAGCTAAAAAACTGATCATGAAAGAGCAACCCCATCACCCTAACAGCCCACTTTGCCCGC
>Locus:intergenic744_1:455027-455078(+)
AAACATCAAATCTATAGGTATTTGTTCACCCTCCTATCCGGGGACATTTCAT
>Locus:intergenic895_1:547503-547389(-)
TTAATCAACTTAAAAAGCAATCTCATGAAAAGCTTCCTTTGTTTTTTGCAAGAAAAATCACTTTCTTTCTTGTTTTTTAACACATTTACCGAAAATTTTCAAATTGGTATTTTAT
>Locus:intergenic944_1:584879-584954(+)
ACGTCAGATAAAAACGGATGGTACCGCGTGTCAACGCTCCGCTTATCAAGTGGAGGAGTGGCATGCTTTTTTCATC
>Locus:intergenic944_2:584889-584973(+)
AAAACGGATGGTACCGCGTGTCAACGCTCCGCTTATCAAGTGGAGGAGTGGCATGCTTTTTTCATCGCCAAAAGAAGGGAAAACT
>Locus:intergenic1051_1:660946-660910(-)
AATTACCTATTATTTTATCACGTTATAGTCTATTTTG
>Locus:intergenic1122_1:707186-707225(+)
TTTAATAAAAAAGAATGTTTTAGGATTCATATCTTAGAAA
>Locus:intergenic1373_1:862569-862497(-)
ATTTCTTCTTTAGTCAACTGTTTTTTCTCACTTATAAAAAAAGATCGTCCGCTTTTTCGCTGTTATTTTTTTA
>Locus:intergenic1486_1:933724-933805(+)
ACGATATCAATCTCTTCAGCACTGTTTGAATTAACATCTTTAACTTCAACTAGTTCACTGGCATCCGACGTTTCTCCAAAAA
>Locus:intergenic1486_2:933824-933857(+)
CGTCAGTACATTAACGTCGACACCTTAGAAGCAT
>Locus:intergenic1639_1:1029816-1029693(-)
GTACCAAGAGTGACAAGGCCACGGATAGCAGGGATGATTTGGGAGACAAAAGCTACTAGAAAGATAAGTTCACTTATTAAAAATAAGATTCCTTTGATAAACTGTTTGTTAGCAAAGTTGGCAA
>Locus:intergenic1718_1:1083286-1083388(+)
TGCCATTCTTTTCACTCATTATCCTATTTATTTCAAAAAAACCTCAAGGTTATTCTTGAGGTTCTCTTGATAGTCAACAATGGTGTCATTAGGACGATTCAGT
>Locus:intergenic1846_1:1165136-1165199(+)
CCGGGTAGGGAGATACCCCCCATTTCGCTTCTAAGAGCTTTTAGTATAAATCAATATATTTGCC
>Locus:intergenic1855_1:1168316-1168262(-)
CCGAGTGAGAAAGGAAAGTTGGAATATCGTCAAGTTAACAGGATCGATGATATGA
>Locus:intergenic2018_1:1270364-1270442(+)
CCGCTAAATCCCTCTTATCCCCTATTGTCCCTAATCGCCTCTGAACATCTACAAAGACATCCTAAAAGGATTGCTGATT
>Locus:intergenic2043_3:1285800-1285746(-)
GTACGGGTCATAAAAGCGGGTTTGGCGGAATTGGCAGACGCACCAGATTTAGGAT
>Locus:intergenic2043_1:1286722-1286572(-)
GGCTTATCTCCCCCAAGAGTTCACATCGACGGGGAGGTTTGGCACCTCGATGTCGGCTCGTCGCATCCTGGGGCTGTAGTCGGTCCCAAGGGTTGGGCTGTTCGCCCATTAAAGCGGCACGCGAGCTGGGTTCAGAACGTCGTGAGACAGT
>Locus:intergenic2043_2:1289075-1289039(-)
CCAGAGATGTCCGAATGGGGGAACCCACTAACTAATG
>Locus:intergenic2042_1:1289801-1289933(+)
CGATTCCGACTTCATGTAGGCGAGTTGCAGCCTACAATCCGAACTGAGATTGGCTTTAAGAGATTAGCTTGCCGTCACCGGCTTGCGACTCGTTGTACCAACCATTGTAGCACGTGTGTAGCCCAGGTCATAA
>Locus:intergenic2085_1:1320469-1320424(-)
AAGTCCATGCTAGCACTGGCTGTGATGCCAGTAGTGATTGTGCTAG
>Locus:intergenic2113_1:1339692-1339641(-)
GACGTCGATAGGCTATTATTAGCTGACTTACCAAATACGATTTGGGATAAAA
>Locus:intergenic2270_1:1435304-1435400(+)
ACGAAACCACTATTTTTCAGAAAATGGTGGTTCTTCTTCTGTCAACAGCTATCAAAAAATGAAAATCATTTTAATAATTTCAACATTTTTCAGCATA
>Locus:intergenic2298_1:1452890-1452962(+)
AAGATACTCTCGTATCTAGGAGGTATTTCTCTTTTTTCGCAGAGTCGTAGGCGTGTTCAAATCCGCAAAAGAG
>Locus:intergenic2325_1:1470360-1470321(-)
TGTCCTAATTTAAAGCTTAAAGTACTAGAAATGTCCCACT
>Locus:intergenic2484_1:1575483-1575516(+)
AGATGCTTTCAGCGCTTATCCCTTCCCTACATAG
>Locus:intergenic2505_1:1595814-1595751(-)
TGTTATAACGAGAAGCGATTAGATTGTAAAATAGCTGTAAAGAACGAGTTTTGTTTTTTATATC
>Locus:intergenic2519_1:1604243-1604186(-)
TTTATAAGTATCTTTATGTATATCAGAATATCAACCAAAAACCAGGTCTTAAAAAAGC
>Locus:intergenic9_1:3394-3316(-)
AAAAGCGGTATGAATAAGAAGAAAATTTCAGATTTGCTTATCATTATGCCACTCTTTCACCTTCATTTAAATTATCAAA
>Locus:intergenic24_1:21411-21513(+)
CCGAATGGAAGGGCCATCGCTCAACGGATAAAAGCTACCCTGGGGATAACAGGCTTATCTCCCCCAAGAGTTCACATCGACGGGGAGGTTTGGCACCTCGATG
>Locus:intergenic25_1:22031-21998(-)
ATGGGTACAGGTGTATCTCCTAGGCTATCGTCAC
>Locus:intergenic24_2:24650-24701(+)
GCTGGGAGAGCGCCTGCTTTGCACGCAGGAGGTCAGCGGTTCGATCCCGCTA
>Locus:intergenic50_1:48404-48500(+)
CAAAAAGAAAGAAGAAAGGAACTGAACACGGGACTAATTTCCCAGGAAAAAAATAAAACTACCTGGACGCAAGCGTCATCGTTAGTTTTCTGCGTCG
>Locus:intergenic131_1:82891-82810(-)
TGTGCAACCCCACATCCTTTTCCACTTAACAGTTATTTTGGGACCTTAGCTGGTGGTCTGGGCTGTTTCCCTTTCGACTACG
>Locus:intergenic131_2:84566-84509(-)
CTTTCAGCGCTTATCCCTTCCCTACATAGCTACCCAGCGATGCCTTTGGCAAGACAAC
>Locus:intergenic130_1:85206-85302(+)
TTATTATGGTCCGTTGGTCAAGGGGTTAAGACACCGCCTTTTCACGGCGGTAACACGGGTTCGAATCCCGTACGGACTATATTATATTTGGAGGATT
>Locus:intergenic428_1:265618-265702(+)
TTGAGTGCAGAAGGGGAGAGTGGAATTCCATGTGTAGCGGTGAAATGCGTAGATATATGGAGGAACACCGGTGGCGAAAGCGGCT
>Locus:intergenic429_1:265758-265695(-)
TCTAATCCTGTTTGCTCCCCACGCTTTCGAGCCTCAGCGTCAGTTACAGACCAGAGAGCCGCTT
>Locus:intergenic664_1:399682-399718(+)
GATATCCATGATCAATGTAAAAAGCAAAGCTTTATTA
>Locus:intergenic721_1:444180-444105(-)
GATTTTTTTCTAACCATTTCCAACGTACTCATTAGCGTCTCAATCATACTGGTCCCCTTTCTAAGAAAAAACAGAT
>Locus:intergenic914_1:568472-568508(+)
AAGTGTATCCCAATTCATAGTCTCAGGTGGAGGTTAA
>Locus:intergenic965_1:601224-601182(-)
GTTTTACGTTTTATTATACCACCGAAACTCTTTTTTGTAAATT
>Locus:intergenic977_1:615241-615187(-)
AATCATTTGAGCAAATTACCAAACCTTGATGCTTGCCTATACTCGGACAGCCTAG
>Locus:intergenic1142_1:719312-719357(+)
ATTAGACAAAAACACTTGCCAGCTTACAAAAACTATGATAGAATAG
>Locus:intergenic1188_1:746097-746136(+)
AAGGGTTTATACTGGCGAGAGTTACCCGCTAATATAAATA
>Locus:intergenic1224_1:773023-773074(+)
CTATGCTGTTTTGAATGGTTCCAACAAGATTATTTTATAACTTTTATAACAA
>Locus:intergenic1252_1:791904-792000(+)
TCCCTCACACAGACCGTAAAAAAATCTACCAGATTAATCACCTCACTTCAAGAACACCTTGATTTGTCCAGCCACCTACGAGTTTGTGGAGCGGTTA
>Locus:intergenic1278_1:803817-803940(+)
ATCCTAGAAGAAGATACTCAAAAGATAAGTTTAGGTCATAAAAAAATAAGCGATAAGAAATTATATGATGTCAATTTTTTCAAGATTACTTTAAAAATAAGGAAGTCGGTGTTTCAGATCGATT
>Locus:intergenic1742_1:1100666-1100702(+)
ATTACCGGTAGAACTTTGGTCGGTTCTACTGGTTTAT
>Locus:intergenic1791_1:1132009-1131946(-)
CGTGTTATTGCTTATATTAGCCTTATTTCCTATCTTTTTGATTCTAATTGTGTTACACTAGTTA
>Locus:intergenic1911_1:1198191-1198155(-)
ATAAAAAAACTTAGCTCTTTTAGAAGGGCTAAGTTTT
>Locus:intergenic2006_1:1258245-1258284(+)
CGCCTATTTGTTTTTTATTATACCTTATTTTACAGAATTC
>Locus:intergenic2033_1:1281050-1280996(-)
TTTTTTATAATGAGATCAACAACTGATAAATCTGAGTTGATAACCAGTAAAATGA
>Locus:intergenic2043_2:1286812-1286665(-)
CGAGCAGGGACGAAAGTCGGGCTTAGTGATCCGGTGGTACCGAATGGAAGGGCCATCGCTCAACGGATAAAAGCTACCCTGGGGATAACAGGCTTATCTCCCCCAAGAGTTCACATCGACGGGGAGGTTTGGCACCTCGATGTCGGCT
>Locus:intergenic2042_1:1287062-1287134(+)
TGTACATGTGGTACAGATACTCAATATCAAACTGCAGTAAAGCTCCATGGGGTCTTTCCGTCCTGTCGCGGGT
>Locus:intergenic2042_2:1288731-1288833(+)
TGGTCCTCCCAGATTCCAACGAGATTTCACGTGTCTCGCCGTACTCAGGATACTGCTAGGGCTCAAAAGAATTTTAAATACGAGGCTTTTACTCTCTTTGGCT
>Locus:intergenic2043_1:1290646-1290514(-)
AAAGGGACGGCTAACTACGTGCCAGCAGCCGCGGTAATACGTAGGTCCCGAGCGTTGTCCGGATTTATTGGGCGTAAAGCGAGCGCAGGCGGTTTTTTAAGTCTGAAGTTAAAGGCATTGGCTCAACCAATGT
>Locus:intergenic2096_1:1330148-1330232(+)
TTCACTAAAATACTATTTATTATATCCTTTTTTCAGAAAATTTTCAACATTTATCTAGGAAAGATATTAAGGAAAACTGTTCTTT
>Locus:intergenic2278_1:1439222-1439261(+)
ATCTTCATAAGCTGTGCTTTTTCTATCGTCAGAGAATCAC
>Locus:intergenic2484_1:1576908-1577016(+)
GTCTTACGGTGGACAGGATTCTCACCTGTCTTTCGCTACTCATACCGGCATTCTCACTTCTATGCGTTCCAGCGCTCCTCACGGTACACCTTCTTCACACATAGAACGC
>Locus:intergenic2485_1:1579703-1579553(-)
ACGGCTAACTACGTGCCAGCAGCCGCGGTAATACGTAGGTCCCGAGCGTTGTCCGGATTTATTGGGCGTAAAGCGAGCGCAGGCGGTTTTTTAAGTCTGAAGTTAAAGGCATTGGCTCAACCAATGTACGCTTTGGAAACTGGAGAACTTG
>Locus:intergenic2518_1:1604188-1604284(+)
TTTTTTAAGACCTGGTTTTTGGTTGATATTCTGATATACATAAAGATACTTATAAAATCAACCTATTCCTGGTTCAATCAATCAAAATCTATTAATT
>Locus:intergenic2564_1:1624824-1624932(+)
TTAAAGATCGTTTTAAAGCTTTCTAAAAGTGGTATTTCATTGATACTTCTTTTTGAAATTTATCACTATGTAGTAATTATATCTTCTCTAAGAAGAGCTGTAAAGAGAT
>Locus:intergenic2596_1:1648911-1649025(+)
CTGGAGCTTTTTCGCCTGGTTGGCCTGCTTCGCCTTCTGGGCTCTTTTCTGGAGCTTTTTCGCCTGGTTGGCCTGCTTCACCTTGTGGGCCTGCTGGGCCTTGCTCACCTGGTTT
>Locus:intergenic2621_1:1662218-1662179(-)
ATAATCATTAACAATTTTGTAGATATACTTGCTGACTATC
>Locus:intergenic2712_1:1714819-1714852(+)
GTCGTTCAACCTCATGGGGTTGTTTTGAAAGAAC
>Locus:intergenic2783_1:1763953-1763908(-)
ACTTTGCTATGTGCAATACAAAGTCATGTTATTTATCTCATACTAA
>Locus:intergenic2838_1:1798046-1798100(+)
GCTGTTATTTCGCACAAAGAACAGTTTACCATAAGAAAGTTGTTTTGTAAAGTCA
>Locus:intergenic2840_1:1799726-1799798(+)
ACTTCAAGCTCCTCTATTAATTACACTTGTGTCAAAACTTTATTTCACGATAATCTTTTAACCTTAGTACTAA
>Locus:intergenic25_5:17942-17828(-)
TTGCGGTCGTACTCCCCAGGCGGAGTGCTTAATGCGTTAGCTCCGGCACTAAGCCCCGGAAAGGGCCTAACACCTAGCACTCATCGTTTACGGCGTGGACTACCAGGGTATCTAA
>Locus:intergenic24_3:19409-19445(+)
AGTACGGCGAGACACGTGAAATCTCGTTGGAATCTGG
>Locus:intergenic25_1:19878-19794(-)
GACGCTAGCCCTAAAGCTATTTCGGAGAGAACCAGCTATCTCCAAGTTCGTTTGGAATTTCTCCGCTACCCACAAGTCATCCAAG
>Locus:intergenic25_3:23464-23341(-)
CGAAAACCTTCTTCACTCACGCGGCGTTGCTCGGTCAGGGTTGCCCCCATTGCCGAAGATTCCCTACTGCTGCCTCCCGTAGGAGTCTGGGCCGTGTCTCAGTCCCAGTGTGGCCGATCACCCT
>Locus:intergenic24_1:23560-23638(+)
CCAGCAGCCGCGGTAATACGTAGGTCCCGAGCGTTGTCCGGATTTATTGGGCGTAAAGCGAGCGCAGGCGGTTTTTTAA
>Locus:intergenic25_2:24378-24282(-)
CGACTTCATGTAGGCGAGTTGCAGCCTACAATCCGAACTGAGATTGGCTTTAAGAGATTAGCTTGCCGTCACCGGCTTGCGACTCGTTGTACCAACC
>Locus:intergenic25_4:24345-24294(-)
CGAACTGAGATTGGCTTTAAGAGATTAGCTTGCCGTCACCGGCTTGCGACTC
>Locus:intergenic24_2:27475-27571(+)
CCAAGAGTTCACATCGACGGGGAGGTTTGGCACCTCGATGTCGGCTCGTCGCATCCTGGGGCTGTAGTCGGTCCCAAGGGTTGGGCTGTTCGCCCAT
>Locus:intergenic65_1:58307-58235(-)
CTTTCTTTTAAAAACCTCAAAGTACTACTATTTTACCATCATCATTTGTTCACAAGAAAAAGCCAGAGCACAA
>Locus:intergenic69_1:62656-62593(-)
ATTGACCACATGCCAATCCTTAACATTTACCTAACGTTTATAACTAAGAAGATGAAGAACAAAA
>Locus:intergenic131_1:82375-82333(-)
TGTTGTAGGCACACGGTTTCAGGTTCTATTTCACTCCCCTCCC
>Locus:intergenic199_1:126764-126728(-)
CACTCATCAACAATATCTTTGTTATATTTGAATAATT
>Locus:intergenic405_1:247077-247041(-)
CAATTTATGACTAACTCCTCGTCTACAAAAGGAAATT
>Locus:intergenic429_2:266373-266316(-)
GACGGGCGGTGTGTACAAGGCCCGGGAACGTATTCACCGCGGCGTGCTGATCCGCGAT
>Locus:intergenic429_1:269202-269130(-)
TTTAGGAGGCGACCGCCCCAGTCAAACTGCCCGTCAGACACTGTCTCCGATAGGGATAACCTATCTGGGTTAG
>Locus:intergenic428_1:269435-269585(+)
CGATGTCGGCTCGTCGCATCCTGGGGCTGTAGTCGGTCCCAAGGGTTGGGCTGTTCGCCCATTAAAGCGGCACGCGAGCTGGGTTCAGAACGTCGTGAGACAGTTCGGTCCCTATCCGTCGCGGGCGTAGGAAATTTGAGAGGATCTGCTC
>Locus:intergenic492_1:309000-309084(+)
CAGGAAATCTCTTTAGCTAATTGTCTACCACGCCGTACGCATGAAAACTTTCTCTTCATCCTTTTGTGCCCGGACATCAATTTTG
>Locus:intergenic678_1:409386-409440(+)
AAAAACAGAGTTAGTTCATATCTCTGTTTTTTTAAAATAGGTTTAGTAGCGTCAC
>Locus:intergenic739_1:452562-452466(-)
CTCCTTACAATCTTTTTTCTTATTTATACCATAAAAATAAATTTATCGCTCGTTCTTCAAGCGATAAAACAAGCGATAAACTATTACAATTTATTTT
>Locus:intergenic772_1:470208-470253(+)
TCTATTATACTATCATTTGAGAACAATGCCAAAGCGGAAGTGTTGT
>Locus:intergenic1099_1:692984-692945(-)
CTTACTTTCTCTTATCTTTTACTGAATTTTAATATTAGTC
>Locus:intergenic1394_1:875072-875108(+)
TATTATGCTATAAGCTTTAAACAAACTGTTATAGGAA
>Locus:intergenic1486_1:933709-933763(+)
AAACGACCGTTCAAAACGATATCAATCTCTTCAGCACTGTTTGAATTAACATCTT
>Locus:intergenic1545_1:967976-967937(-)
GTAGCCCTTTTTGCCTTTAACATGATGTACCAATTTAAGG
>Locus:intergenic1713_1:1079058-1079013(-)
GAATATTTGCAAAAGATTTGTTATAATGGACCCAATACAGGTATTG
>Locus:intergenic1714_1:1080067-1080100(+)
TATTTATCACTTTACTACCGTCAACTCATTATTT
>Locus:intergenic1886_1:1179180-1179219(+)
CTTAATGCTTTAACAGATATTATCATATCTAAAAAAAGCG
>Locus:intergenic2033_1:1281344-1281263(-)
CATTCATGGTTAAAAAAGTTTGTTAGTTTGTCACTAAGTAGGGTCTATTTGAAGAGCAAGTACACACAGACAATATTAGGAT
>Locus:intergenic2043_1:1285520-1285469(-)
TCGTGCCCATTATCTATAATTATATTATTATGGTCCGTTGGTCAAGGGGTTA
>Locus:intergenic2043_2:1286768-1286666(-)
TGGAAGGGCCATCGCTCAACGGATAAAAGCTACCCTGGGGATAACAGGCTTATCTCCCCCAAGAGTTCACATCGACGGGGAGGTTTGGCACCTCGATGTCGGC
>Locus:intergenic2043_3:1287660-1287564(-)
AGTCAAATGCTTATCTTTATAACATTGAGCTGTGATGGGGAGCGAATTTTAGTAGCGAAGTTAGTGATGTCACACTGCCAAGAAAAGCTTCTAGCGT
>Locus:intergenic2042_1:1291096-1291204(+)
GTATTAGGCACGCCGCCAGCGTTCGTCCTGAGCCAGGATCAAACTCTCTTTAATTTGCGTTTGAACTTACTCGTTCCTTCTGTCGCTGACAGATTTATTTCTCGTTTCT
>Locus:intergenic2184_1:1384476-1384515(+)
TTTTGTTTAGCTTGTATAAACTCTATAGGTGTTGTTTCAA
>Locus:intergenic2256_1:1425964-1426111(+)
CGGGCGAAGACCCCGAAACCCTTGATATATCAAGAGGATAAAAGGAGAGGAGGGGATTCGAACCCCCGAGCCTCGTTAAGGACTACACGCTTTCCAAGCGTGCGCACTAAGCCACTATGCGACCTCTCCATTACTAAAGAAGTTAATA
>Locus:intergenic2334_1:1484707-1484770(+)
TATCTTGCGACTACTTCAACCTGTATCAGGAGTCCTGTCGGAAATAGGTATGTTTTTAGCTCTT
>Locus:intergenic2354_1:1503658-1503760(+)
TCACTTCTTGACTATCATTTTATCACTAATATTTTTTATGTCAAGCGTTTAACATATTTTTATTTTATATGCTTTAAATTCTTGATTTTTAAACAGAAAACGT
>Locus:intergenic2471_1:1566367-1566292(-)
ATCTTTTCTATAAAAATAGCATTAGAAAAAGAAAAACGTGATATTTTTAGGTTAGCACTTTCTTTTTCAGTCATTT
>Locus:intergenic2485_1:1575741-1575609(-)
CCTCGATGTCGGCTCGTCGCATCCTGGGGCTGTAGTCGGTCCCAAGGGTTGGGCTGTTCGCCCATTAAAGCGGCACGCGAGCTGGGTTCAGAACGTCGTGAGACAGTTCGGTCCCTATCCGTCGCGGGCGTAG
>Locus:intergenic2602_1:1650760-1650868(+)
GCAGACTTTAGCAAGGCAACTGAACGCTTGGTGGTACTTTCTGTGAAGCTCAGATGGTTGGTGACAAAAAAGCCCTGGTTTTCTGGGGTTACTGACATGACTAAAGAGG
>Locus:intergenic2678_1:1698955-1698988(+)
ATAAAACTATCGCATCTGGCTATTGACCTTATGC
>Locus:intergenic2851_1:1806971-1806917(-)
TTATTGGAAATTCCTAGTTATACTTTTATGGTTTTGTTATCGGCGTTCTTACTTG
>Locus:intergenic24_1:18371-18452(+)
GAAGTCGGAATCGCTAGTAATCGCGGATCAGCACGCCGCGGTGAATACGTTCCCGGGCCTTGTACACACCGCCCGTCACACC
>Locus:intergenic25_2:20170-20131(-)
CATTTTCGGCGCAGGGTCACTCGACTAGTGAGCTATTACG
>Locus:intergenic25_3:21183-21120(-)
AGTATCCCAACAACGCCTCATTCGAAACTGGCGTCCCGAAGTCAATGGCTCCTACCTATCCTGT
>Locus:intergenic25_5:23880-23772(-)
GGCCTAACACCTAGCACTCATCGTTTACGGCGTGGACTACCAGGGTATCTAATCCTGTTTGCTCCCCACGCTTTCGAGCCTCAGCGTCAGTTACAGACCAGAGAGCCGC
>Locus:intergenic25_4:25448-25325(-)
TCCCAGATTCCAACGAGATTTCACGTGTCTCGCCGTACTCAGGATACTGCTAGGGCTCAAAAGAATTTTAAATACGAGGCTTTTACTCTCTTTGGCTTACCTTCCCAGGTAATTCTTCTATCCT
>Locus:intergenic25_1:26038-26002(-)
AGCTGGTGGTCTGGGCTGTTTCCCTTTCGACTACGGA
>Locus:intergenic29_1:32504-32402(-)
AAGAATGTATTAAATATACCTTTTATCGACTTTATATACTTCTCTTATATTATACATAAGCGATTGGCCAAACAACTCTCTTATAAATTAACTATATCGTCAA
>Locus:intergenic68_1:62633-62729(+)
GTTAAGGATTGGCATGTGGTCAATTGTTACTGTAACACTAAGTGTCGTGTATCTTGGGACTCTGCTATTAAGATAGACTTTATGAATTCATTAATGG
>Locus:intergenic130_2:80478-80517(+)
ACGCTTTGGAAACTGGAGAACTTGAGTGCAGAAGGGGAGA
>Locus:intergenic130_1:81361-81445(+)
ATCGGAAGGTGCGGCTGGATCACCTCCTTTCTAAGGAAATGGAACACGTTTATCGTCTTATTTAGTTTTGAGAGGTCTTGTGGGG
>Locus:intergenic165_1:108514-108475(-)
ACACCTCCGTTGACCAGACAGGAAACTCAACCGTTAGACA
>Locus:intergenic315_1:191041-190894(-)
TTAGTAAAGTCAACAAAAAAAGAGCACACACCCGAAAATCGCTTAGGGCTGCTGGATTCCTCCCCTGACCCACTTCACGCACAAGTGTTGCTCCGCCTATTATTATATCATATTACGGACAGTTTGCAAGTTTTCCAACTAAGTAAAA
>Locus:intergenic382_1:227803-227842(+)
TTCCCTTGTAGACAAAACAGAGATGTTCAGTTCAGGGGGA
>Locus:intergenic425_1:264096-264039(-)
ATCGATTATTGCAACAATAAACGTATCAAAATAAAACTAAAAGGACTTAGTCCTCTAC
>Locus:intergenic738_1:452289-452322(+)
TATGATAAAACTAATAGCAACAGAAATAGGAATA
>Locus:intergenic744_1:455059-455101(+)
CCTATCCGGGGACATTTCATTATCAGAAACGATATAAGAGAGG
>Locus:intergenic850_1:516143-516197(+)
CAACTAACTGATCATGATACTTCAAGACAGTTAAGAATACGTCTAGGACTTTCTA
>Locus:intergenic1421_1:889665-889533(-)
CTTGATCTAACTAGGTTCATCATTATTATAGAAAATTTAAAGTCACCTGATGTAATAAAAATGGTTTTCAAAATTAATTTTCAAATTGTTTTTTTTGTGTCTTTCTGCACAAAGAAGTATTTATTTTATAAGC
>Locus:intergenic1524_1:957859-957922(+)
TTATTTGAACATAGTGTTGATTTAATTATAGCCTTATTATATAATGGCCCTAAGTATTTAACAA
>Locus:intergenic1676_1:1060285-1060336(+)
AGAAGAAAAACAGGTGATGTAAACGCTTTAAAAAATCTGTTTTTTCCTTATC
>Locus:intergenic1701_1:1070211-1070133(-)
GCTTTCTTAGAAGACGAGATTGAAGCTTTTGCTTTAGACCATCAAGGTAAAAAAGTAGCAGAATTCATTTCAGCCACAA
>Locus:intergenic1988_1:1250845-1250899(+)
TTACCAGTCACATTTGGCGGTGGAATCACGATAGAATACGGTTTTGCTTTTTGGT
>Locus:intergenic2018_1:1270369-1270402(+)
AAATCCCTCTTATCCCCTATTGTCCCTAATCGCC
>Locus:intergenic2043_1:1286717-1286621(-)
ATCTCCCCCAAGAGTTCACATCGACGGGGAGGTTTGGCACCTCGATGTCGGCTCGTCGCATCCTGGGGCTGTAGTCGGTCCCAAGGGTTGGGCTGTT
>Locus:intergenic2042_1:1290692-1290743(+)
TTCTTCTCTAACAACAGAGCTTTACGATCCGAAAACCTTCTTCACTCACGCG
>Locus:intergenic2051_1:1295359-1295314(-)
TACAGATTTACTATCACTCTGATAATAAAGCCATATCACTTTTGTT
>Locus:intergenic2084_1:1320261-1320345(+)
AAAGTTTGGGTTGCTAGCTTGAGGGGTTTACCGCGTTCCATTTTTTACGTTTCCATAAAAACTACGTCACTGTGGCACTTTCAGA
>Locus:intergenic2270_1:1435310-1435406(+)
CCACTATTTTTCAGAAAATGGTGGTTCTTCTTCTGTCAACAGCTATCAAAAAATGAAAATCATTTTAATAATTTCAACATTTTTCAGCATATTTTTG
>Locus:intergenic2280_1:1440687-1440741(+)
CTACATTGCCCCTTTAACAACACTTTTCTTCACACTAGTTTATCAAAAGTCTTAT
>Locus:intergenic2319_1:1467200-1467128(-)
CGATCCATTATTTTTGCTAAACTAAAGACTGTATTATCGTCTCATAAGACCTGTGTTAAAACGATTAGCTGTC
>Locus:intergenic2334_1:1484636-1484744(+)
TTCTTAAACATCTTATTTCATTTTTTAAATGAATCCCATTTTATAACATCTCCAAATGTGAAAAACACACCTATCTTGCGACTACTTCAACCTGTATCAGGAGTCCTGT
>Locus:intergenic2369_1:1512526-1512454(-)
TTTCTGAAAAATTCTCAATACTTATCTATTATACCAAAATTCGCAAAGTTTGGGGCAATAGGTTATCAGAAAT
>Locus:intergenic2466_1:1563790-1563886(+)
CATACCTATCTATTCTATCATAGGGTGCTTAATTTGACAAGGTATTTCCCATTTTCTTTTTCAACAATTTTACGGAATTACTATTACAATAGTCTAC
>Locus:intergenic2484_1:1576917-1577067(+)
TGGACAGGATTCTCACCTGTCTTTCGCTACTCATACCGGCATTCTCACTTCTATGCGTTCCAGCGCTCCTCACGGTACACCTTCTTCACACATAGAACGCTCTCCTACCATGACACTTTTGTGTCATCCACAGCTTCGGTAAACTGTTTTA
>Locus:intergenic2518_1:1604159-1604195(+)
CGTTTTGAGAATTGTGAAGCTTTACGAGCTTTTTTAA
>Locus:intergenic2556_1:1622832-1622934(+)
ATCCGAGTCTTAGGATTGGCACTCCTAAAACCAAGAAAAAGTTGGTTTGTCTTTCGACCACTCTATTCTAGCAGATTCATAATATTAGGTCAACCGTTATCCT
>Locus:intergenic2568_1:1630078-1630123(+)
TCACAGCAAAAAGAGGCCACTCTAAACAGGCAGCCTCTTCATTTCT
>Locus:intergenic2596_1:1649111-1649147(+)
GTTTCACCGCGGTCACCTTTTTCACCCTTTTCGCCTG
>Locus:intergenic2616_1:1660664-1660739(+)
CTATTTCTTTGTATTTTCGGGAAACAAAGACTCTTTCTAGTCTGCAAGCCGTTTCACGCGGACGCAACTTCCAAGA
>Locus:intergenic2858_1:1811568-1811604(+)
AGAAAAGTACCTCAATCATTAGATATTGTATCTAACT
>Locus:intergenic2887_1:1834441-1834327(-)
TCAATCTGCTATAATAGTAAGAGTGTTAAGGAGATATCCTCCAAAACTTCTGGTCCGTTGGTCAAGGGGTTAAGACACCGCCTTTTCACGGCGGTAACACGGGTTCGAATCCCGT
>Locus:intergenic25_1:18255-18204(-)
CATAAGGGGCATGATGATTTGACGTCATCCCCACCTTCCTCCGGTTTATTAC
>Locus:intergenic24_2:19937-20033(+)
CAATCTCAGATAAACTCCGAATGCCAACGAGATATCATCGGCAGTCAGACTGCGAGTGCTAAGATCCGTAGTCGAAAGGGAAACAGCCCAGACCACC
>Locus:intergenic24_1:22374-22446(+)
TTCGAGCCCAGTACGGGTCATAAAAGCGGGTTTGGCGGAATTGGCAGACGCACCAGATTTAGGATCTGGCGCT
>Locus:intergenic25_2:23474-23342(-)
CTTTACGATCCGAAAACCTTCTTCACTCACGCGGCGTTGCTCGGTCAGGGTTGCCCCCATTGCCGAAGATTCCCTACTGCTGCCTCCCGTAGGAGTCTGGGCCGTGTCTCAGTCCCAGTGTGGCCGATCACCC
>Locus:intergenic25_3:25924-25777(-)
GACCCCTCACCCAAACAGTGCTCTACCTCCAAGAGACTTAACATCGACGCTAGCCCTAAAGCTATTTCGGAGAGAACCAGCTATCTCCAAGTTCGTTTGGAATTTCTCCGCTACCCACAAGTCATCCAAGCACTTTTCAACGTGCCCT
>Locus:intergenic24_3:27426-27480(+)
CATCGCTCAACGGATAAAAGCTACCCTGGGGATAACAGGCTTATCTCCCCCAAGA
>Locus:intergenic131_2:79964-79925(-)
ACGCGTTACTCACCCGTTCGCAACTCCTTGAACCGGTGCA
>Locus:intergenic131_1:81360-81318(-)
ACGGCTACCTTGTTACGACTTCACCCCAATCATCTATCCCACC
>Locus:intergenic131_3:82099-82036(-)
CGAAGTGTAAACACTTCGGTTTGCCCTCCTGCCGTTTCGCTCGCCGCTACTAAGGCAATCGCGT
>Locus:intergenic130_1:84415-84517(+)
ACAGTTCGGTCCCTATCCGTCGCGGGCGTAGGAAATTTGAGAGGATCTGCTCCTAGTACGAGAGGACCAGAGTGGACTTACCGCTGGTGTACCAGTTGTCTTG
>Locus:intergenic195_1:124861-124759(-)
GAAGTTCCCCAATCTCGTCGATTTGAGAAAAAAACAGAAATGATATCTTGCTTAAAGTTCGCCTTGGAAAACTGGAACTTAGTTTATTTCAAGCACTCAATCA
>Locus:intergenic230_1:147720-147774(+)
TATGACAAAGAGTTGGATAGCGTTTCCAGCTCTTTTTACCGCTTGTTGGATTGTA
>Locus:intergenic311_1:189074-188996(-)
TTGTTTTCATCTCGATTGGGTCTGAAAAAGAGCGCTTCTAGTACTTGGAAACGCCCTTTTGTATATTCTATCTTCGTAT
>Locus:intergenic429_2:268650-268575(-)
CGGGGTCATTTTGCCGAGTTCCTTAACGAGAGTTCTCTCGATCACCTGAGGCTACTCGCCTCGACTACCTGTGTCG
>Locus:intergenic429_1:269561-269522(-)
CGCCCGCGACGGATAGGGACCGAACTGTCTCACGACGTTC
>Locus:intergenic429_3:269947-269797(-)
GTGTATCTCCTAGGCTATCGTCACTTAACTTGTAAATGTGCTATTTTCATAACCCACTCAAAATTGAATATCTATAGTCTAACAAGAATCCGTAACGTTGTCAATATTTCTTTTTGGATAAGTCCTCGAGCTATTAGTATTAGTCCGCTAC
>Locus:intergenic694_1:419011-419050(+)
CCCCTTATCGCCACTAGAGGTGCAAGGCATGTTTTTTGTC
>Locus:intergenic1007_1:633489-633453(-)
ATTTTTACTCAATACTTTATTCTATCACAAAATAGCT
>Locus:intergenic1199_1:752913-752868(-)
AGTAGCAAAGCGATAAAAATAAGCTTAGCAAAACTGCTAAAGCTTA
>Locus:intergenic1211_1:759461-759425(-)
AACGACGCTTACCGCATACTGGGTATCAGTCCTCCTC
>Locus:intergenic1372_1:862758-862794(+)
TTTGACCAAAACTCAAATATTTCATTTTTAGGCTGTG
>Locus:intergenic1442_1:900236-900332(+)
AATTTTCGTAAATTGTCTCATGTATTTTATGACATTCATTCTCTACAAGAGCAGTATATCACACCTATAAATATTTTTCAAGAAAATTACAGTTTTT
>Locus:intergenic1621_1:1018543-1018507(-)
AAATCTAGGCTAAACAAAAAGCCTAAACGCAAAGAAC
>Locus:intergenic1696_1:1068945-1069041(+)
ACCACCCGTCTAACGGGTGATTTATGGTATCTCTCAATAAAGGAAAAAAGTCCCAATTCTCAGAGAGTTGGGACTTTTTTAGCCTTCTATGATTCAT
>Locus:intergenic1855_1:1168334-1168262(-)
TTGCAGTATCAATATTTTCCGAGTGAGAAAGGAAAGTTGGAATATCGTCAAGTTAACAGGATCGATGATATGA
>Locus:intergenic1923_1:1211375-1211342(-)
ATTGAGTGTGCAACTAAAAAGAGATGCTTGGTAG
>Locus:intergenic1963_1:1231086-1230990(-)
ATACAAGTAAACGAATACAAATCTATAAAAATAAAAACAACGCTCAAAAAATGTAAGCGATTACTCAAAATAGCTGTGAGAAATACCCTATTTTTAT
>Locus:intergenic2043_1:1286591-1286537(-)
TCAGAACGTCGTGAGACAGTTCGGTCCCTATCCGTCGCGGGCGTAGGAAATTTGA
>Locus:intergenic2043_2:1288257-1288194(-)
CTCGGATTACCAATCTCAGATAAACTCCGAATGCCAACGAGATATCATCGGCAGTCAGACTGCG
>Locus:intergenic2042_1:1288557-1288680(+)
CGTAACTCGCCGGTTCATTCTACAAAAGGCACGCTCTCACCCATTAACGGGCTCGAACTTGTTGTAGGCACACGGTTTCAGGTTCTATTTCACTCCCCTCCCGGGGTGCTTTTCACCTTTCCCT
>Locus:intergenic2042_2:1289622-1289736(+)
CCTTCCGATACGGCTACCTTGTTACGACTTCACCCCAATCATCTATCCCACCTTAGGCGGCTGGCTCCTAATAGGTTACCTCACCGACTTCGGGTGTTACAAACTCTCGTGGTGT
>Locus:intergenic2079_1:1316797-1316746(-)
TTTACACTTTATCATAACACAAATAGTGAGAAAGTGGCTACTTGTGGAGGAG
>Locus:intergenic2090_1:1324672-1324756(+)
CATTTTCTTAGCATAATAATTTTTTTCATGTTCACTTTCTTATGCGGAGTCCAATCCGTTTGCTGTTCGTTTTGTCCAGCTTTTA
>Locus:intergenic2485_1:1578675-1578567(-)
ATCACCTCCTTTCTAAGGAAATGGAACACGTTTATCGTCTTATTTAGTTTTGAGAGGTCTTGTGGGGCCTTAGCTCAGCTGGGAGAGCGCCTGCTTTGCACGCAGGAGG
>Locus:intergenic2484_1:1578824-1578908(+)
GGAACGTATTCACCGCGGCGTGCTGATCCGCGATTACTAGCGATTCCGACTTCATGTAGGCGAGTTGCAGCCTACAATCCGAACT
>Locus:intergenic2484_2:1579454-1579535(+)
TCAGTTACAGACCAGAGAGCCGCTTTCGCCACCGGTGTTCCTCCATATATCTACGCATTTCACCGCTACACATGGAATTCCA
>Locus:intergenic2488_1:1581859-1581898(+)
CTCGATTGCATTTACATAGTCATAGCTTTGTTTAGCTGCT
>Locus:intergenic2503_1:1595415-1595370(-)
AAGCAGACTAAAAATTTCCTGTTTAGACTCAGTCTAGGCAGGATTT
>Locus:intergenic2566_1:1625372-1625429(+)
TCCTCGCTTTATACGGTATGTCACAGTTTAGTATCAGAGAGATTAGAAAGTGATCTTG
>Locus:intergenic2652_1:1685469-1685502(+)
TCACGATCACGCATTTATTTCTTTTTGTTCATTA
>Locus:intergenic2810_1:1783539-1783647(+)
AGAAAGCTAATCAATCCCCTTACAGAAAACAAACAGGTGCAACTCCCTTCTAAAAAGAGAAGTTACACCTGTTTTAGTGATTATCTTCTAAACAATCATATCAACACAA
