# Supplementary material for: Common and phylogenetically widespread coding for peptides by bacterial small RNAs
Source: BMC Genomics. 2017 Jul 21;18:553. doi: 10.1186/s12864-017-3932-y (PMC5521070; doi:10.1186/s12864-017-3932-y)
Supplement: Supplementary file 6 — mock ORF sequences. (ZIP 3000 kb) [file 12864_2017_3932_MOESM6_ESM.zip › mocks/s_pyogenes_mgas5005.overlapping_antisense.srna_mocks.fa.txt]

>Locus:M5005_Spy0256_1:270910-270815(-)
AACTGTAAATCAAAAAATGATTACACTTTTTTCATAGATTTACCCCCAATTCCTTATAGGTCTTGCTTACAACTGCTGTGCAAATTCCTTAAAATA
>Locus:M5005_Spy0256_1:270930-270911(-)
GCCAGATAACACATGATAAT
>Locus:M5005_Spy1682_1:1641630-1641725(+)
ATCGTTTGCGCAAATAACATGATAAAAAGGCTGGAACCCAACCTTTTTATGAATATCGCTTATACCTTAACGAATAGCTTGTTCGGTATCTCTGTC
>Locus:M5005_Spy1682_1:1641610-1641629(+)
GTTTTTTCTCTTTTTGTGCA
>Locus:M5005_Spy0311_1:319011-318916(-)
ACCAACGAATGCTTATTTTCCATTATAACACTTCAGCTATCAATGTCAAGCCATTTTTTGATAAAGTCATGCCTTTTCAGCGTTTTTAGACGTGTT
>Locus:M5005_Spy0311_1:319031-319012(-)
TCATAACAGGTTTGATTTAA
>Locus:M5005_Spy0314_1:321266-321171(-)
AAGGGGGTGATGCTTGCCAATGTTATTCTAAATGATTTAAATAAGCCTATGTCTTCTCAAGAAAAATTAGTCTTGTTTCAAAAGAAATCGCCATTC
>Locus:M5005_Spy0314_1:321286-321267(-)
CTAAAATAACACTGGCAATC
>Locus:M5005_Spy1538_1:1496198-1496293(+)
GGTAAAGTTATCAGAGAAACAGAGAGTCATAATTTTATCCTTTTTTCTCATATTGATACCATGGTATTAAACGAGTTGATTGGGGTGACTCACAAT
>Locus:M5005_Spy1538_1:1496178-1496197(+)
TTCTTCATGCGTTTGGCGTG
>Locus:M5005_Spy1514_1:1467801-1467706(-)
CACAAAAAAACAAGCAATTTCGTTGTAGATGCTGCTTGTTTTTTGGTGTTTGAAAATTGTAATAGACTAGAGTGTTTTAGTGCTATCTCGGACTAC
>Locus:M5005_Spy1514_1:1467821-1467802(-)
ATTGACTAGACTTAGCTCAG
>Locus:M5005_Spy0219_1:224254-224349(+)
AGTATACTGGGGGAGGTGAATGACGACCCTTTAAAAAGAAAACAACGCCCTTTTTGCTATTGTAGTCTAAAGGTCGTTATTTTCTTTGTCAATAAT
>Locus:M5005_Spy0219_1:224234-224253(+)
ACGTGAAGAGTTCTTGTTTA
>Locus:M5005_Spy1793_1:1759892-1759987(+)
GCTTGCATGAAGCAACCTTTTAAGCATATCATATTTCCATCAAAAGGGCTCTCCCCCAGCTTGAGTTTACAGGCCTGGGTATTTTATAGTAGAACC
>Locus:M5005_Spy1793_1:1759872-1759891(+)
CCATTAAACAATAAAAGATT
>Locus:M5005_Spy0311_1:319011-318916(-)
ACCAACGAATGCTTATTTTCCATTATAACACTTCAGCTATCAATGTCAAGCCATTTTTTGATAAAGTCATGCCTTTTCAGCGTTTTTAGACGTGTT
>Locus:M5005_Spy0311_1:319031-319012(-)
TCATAACAGGTTTGATTTAA
>Locus:M5005_Spy0146_1:157591-157496(-)
CCTCACAAAAAGCTAATAAAAAAGCCAGACTTGCTCTGTAAACAGAGCCAATCTGGACAAATAGACTTAAAAAGCAAGTGCTTGCTCAAAATCGGC
>Locus:M5005_Spy0146_1:157611-157592(-)
CCTGCTTTAGCATCAACCAT
>Locus:M5005_Spy1211_1:1172024-1172119(+)
ATCATCTATAAATTCGTTGCTAACGGATGTATAGCTACTTGTCGTATTTTTGAAAAATGTACTGCATCAGCTGACCACCTTTCCTCCAGAACGCTT
>Locus:M5005_Spy1211_1:1172004-1172023(+)
GATTTTAGGGATAATTCACA
>Locus:M5005_Spy1158_1:1136260-1136355(+)
GACGAACGTCACATCTTGACGATGTTTGCCGTTCCATCCAAGTCAATGTTTATTCATCTCATAGGTTTAAATCAGGTGGCTCTCACGCTGGTCAAA
>Locus:M5005_Spy1158_1:1136240-1136259(+)
ATAAAGAGCAACAAAAAAAG
>Locus:M5005_Spy1514_1:1467801-1467706(-)
CACAAAAAAACAAGCAATTTCGTTGTAGATGCTGCTTGTTTTTTGGTGTTTGAAAATTGTAATAGACTAGAGTGTTTTAGTGCTATCTCGGACTAC
>Locus:M5005_Spy1514_1:1467821-1467802(-)
ATTGACTAGACTTAGCTCAG
>Locus:M5005_Spy1348_1:1316805-1316710(-)
TCCTTTGTTTTACACTTTATCATAACACAAATAGTGAGAAAGTGGCTACTTGTGGAGGAGAAAAGGCTAAGAAAACAGATCAAAGGCTATCACAAT
>Locus:M5005_Spy1348_1:1316825-1316806(-)
CTTCTTTTGTCATTTCAATC
>Locus:M5005_Spy0001_1:1623-1528(-)
CCAAGACTAAATGGATGTTCACAACTTGTGGATAACTATTTCATAAAAGATATTCTTTTCCACATGTTATTTAATTTTGTTTTTTATGGTTTCAAT
>Locus:M5005_Spy0001_1:1643-1624(-)
CTCTAAATAAACGAGAGAAT
>Locus:M5005_Spy1612_1:1569027-1569122(+)
AGAAAAAGAAAAACCAGACTAGAAAGACGTTCTAATCCGGCTTGTACGTTTTGTTCCTTAATAAGATTACTTAACGCTTGCTGTGCTTGTAATCAC
>Locus:M5005_Spy1612_1:1569007-1569026(+)
TAATTCCTTATTATTTCTTT
>Locus:M5005_Spy0546_1:536729-536824(+)
GATTTTGTGCTAGTAGGTCAAAAGAAAAACCCTCCTGATACAGGAAGGTTTTTTGTATTGTCTTGCTTATTTTGCTGCGTTTGCGTCTTTGAGACC
>Locus:M5005_Spy0546_1:536709-536728(+)
TAGAAGCCGTAAAACGAAAT
>Locus:M5005_Spy1348_1:1316805-1316710(-)
TCCTTTGTTTTACACTTTATCATAACACAAATAGTGAGAAAGTGGCTACTTGTGGAGGAGAAAAGGCTAAGAAAACAGATCAAAGGCTATCACAAT
>Locus:M5005_Spy1348_1:1316825-1316806(-)
CTTCTTTTGTCATTTCAATC
>Locus:M5005_Spy1840_1:1807220-1807315(+)
ATAATATCATATGATGTCAAAGGAATTGTTGAATGTCCCTTTCTTTTTATCTTAATAAAAGATTCATTAAATGTACTGACAAGGCTGCCCATTTTT
>Locus:M5005_Spy1840_1:1807200-1807219(+)
CGCATGATTGGCTTTTATAA
>Locus:M5005_Spy0977_1:962139-962234(+)
ATGATACAGAAATCTAAAAAAAATGAGCTTCCTACTCACTTATATAGTAGGAAGCTCATTTTTTTCTTATTTTTTCTCAATAGGAGCAACACTTGC
>Locus:M5005_Spy0977_1:962119-962138(+)
TAAAATTTTTTAACTTTTAT
