# Supplementary material for: Common and phylogenetically widespread coding for peptides by bacterial small RNAs
Source: BMC Genomics. 2017 Jul 21;18:553. doi: 10.1186/s12864-017-3932-y (PMC5521070; doi:10.1186/s12864-017-3932-y)
Supplement: Supplementary file 6 — mock ORF sequences. (ZIP 3000 kb) [file 12864_2017_3932_MOESM6_ESM.zip › mocks/s_pyogenes_mgas5005.overlapping_sense.srna_mocks.fa.txt]

>Locus:M5005_Spy0063_1:73781-73834(+)
TCCCTCATAGAGGCGCTAGCATTTTACAAAAAAAGGAGAAAAAATGAAACTTCA
>Locus:M5005_Spy0112_1:122817-122764(-)
ATTGTCAATAATCAAAACCTCCAGAGTCAATTAGAAACTTTGGAGGTTTTCAAT
>Locus:M5005_Spy0200_1:205932-205988(+)
TATTCTTTAAGAGTGGGTTTGTCTTGTATAGGGGAGGGAGATTACTATGGCAAAGAA
>Locus:M5005_Spy0587_1:584906-584977(+)
GTGTCAACGCTCCGCTTATCAAGTGGAGGAGTGGCATGCTTTTTTCATCGCCAAAAGAAGGGAAAACTATGG
>Locus:M5005_Spy1047_1:1017539-1017504(-)
TTAAATTATACCACAGAAAGGGGGTGGAATAGATGC
>Locus:M5005_Spy0063_1:73761-73780(+)
GTTTCTATAGGGAGTCCTTT
>Locus:M5005_Spy0112_1:122837-122818(-)
GGCTAAAAAAGTACAAACAA
>Locus:M5005_Spy0200_1:205912-205931(+)
AATGCTTATGACAGCAGACC
>Locus:M5005_Spy0587_1:584886-584905(+)
ATAAAAACGGATGGTACCGC
>Locus:M5005_Spy1047_1:1017559-1017540(-)
ATTTTCTCCAATCATTTTAT
>Locus:M5005_Spy0026_1:43325-43378(+)
TACGAAATTTTTCGGCAAGCCGAATCATCCCTTTGTATCGAATATGAAAATCGC
>Locus:M5005_Spy0163_1:176569-176625(+)
GTGAATCTATGTATTAATATTTTTAAATGCATAATGAGGAAGTTTAGTGAAAAAGTA
>Locus:M5005_Spy0296_1:308992-308957(-)
TGTGCTATAATAAAAGCAAGGAGGCCCTTCTTATGC
>Locus:M5005_Spy1619_1:1580234-1580305(+)
CCTTCTGTCGCTGACAGATTTATTTCTCGTTTCTTGACGGGTAATATGTCTCCATATCACCCTCACGTTTGG
>Locus:M5005_Spy1620_1:1580608-1580555(-)
TTAATAAGTAAACTCATCTATTTTCGATTGTGTAGCATTCATTTGGTGGTTAAA
>Locus:M5005_Spy0026_1:43305-43324(+)
TGTTCGTTTTCCTATTTTTC
>Locus:M5005_Spy0163_1:176549-176568(+)
GCTCGAAAAAGAGATTCTTA
>Locus:M5005_Spy0296_1:309012-308993(-)
AAGAGATTTCCTGCTAAGTA
>Locus:M5005_Spy1619_1:1580214-1580233(+)
TGCGTTTGAACTTACTCGTT
>Locus:M5005_Spy1620_1:1580628-1580609(-)
TATGCTATTGATAGCTCAGT
>Locus:M5005_Spy0023_1:36716-36772(+)
GGAAACTCCGAAAAAAAGATGGAACTTACTGAAATCTCAATTTCAGATGTCCTCCTA
>Locus:M5005_Spy0113_1:124763-124710(-)
AATCAGGACTTGTTGGAAAGCATTTTGGATAAGGTACTGAACGATGACCATTCG
>Locus:M5005_Spy1325_1:1292040-1291987(-)
AAGCTAAATAGTTCACAACTAAAACCTACAGGGATGATTATACGTATTTTAAAA
>Locus:M5005_Spy1390_1:1364621-1364656(+)
ATCTTTTCATTTCGTTTAATTAGAGGTATAATATGG
>Locus:M5005_Spy1553_1:1514774-1514703(-)
GCCAGTTTTCTAAAATTCAGTCGTTTTTTAAGAGCCCTTAACATCATAATTTATAAAGGAGAAAATACATGG
>Locus:M5005_Spy0023_1:36696-36715(+)
GAAGGAATTGAATCCGTTCG
>Locus:M5005_Spy0113_1:124783-124764(-)
TTAGTTTATTTCAAGCACTC
>Locus:M5005_Spy1325_1:1292060-1292041(-)
TGGAAACCTAGGATTAATAG
>Locus:M5005_Spy1390_1:1364601-1364620(+)
CATCATTTGTTTTTGCACAA
>Locus:M5005_Spy1553_1:1514794-1514775(-)
CTAGGAAATCAAGATTTCTT
>Locus:M5005_Spy0159_1:172066-172137(+)
CATTTACTTATCAGCAAAACCAATGGCTTAAAGGAGAAAAGCCCGTCCCTCTGTGTTATAATAAGGCTATGG
>Locus:M5005_Spy0505_1:489486-489521(+)
AACAAACGTTATGAACATGATCACTTTTATTTTTGG
>Locus:M5005_Spy0675_1:678340-678393(+)
AAAAGAAAATTTAATCAGAACTCGTCTTTGTCCATTCTTTATAATGGTTTTTTG
>Locus:M5005_Spy0807_1:807957-808010(+)
AACGGGATTGATAGAGAGTTTGAAGAGAAAGTGTATTGTTTTGCTTACTATACA
>Locus:M5005_Spy1632_1:1597569-1597513(-)
TGTCGTAAAGTTCTCAAACACAAAAATTGTTTTGGGAACTTTATTTTTGAAAGATAT
>Locus:M5005_Spy0159_1:172046-172065(+)
CCTAGGCTTTTTAGGTTAAC
>Locus:M5005_Spy0505_1:489466-489485(+)
AGCGCTTACTTTTGTTAAAA
>Locus:M5005_Spy0675_1:678320-678339(+)
GAGTCAATTTAGCCGTTCTT
>Locus:M5005_Spy0807_1:807937-807956(+)
AACTATCGATGAATCGATTA
>Locus:M5005_Spy1632_1:1597589-1597570(-)
AATTAAGAAAACAGTTTAAA
>Locus:M5005_Spy0151_1:162982-163035(+)
CTTAACCAGTTTGCACGGTGGCTAAGAGTTTTAGGAAAAAGAGATGACACATAT
>Locus:M5005_Spy1741_1:1701948-1701895(-)
CGAGTCGATAGGCTAACCAAAAAGAGATTTCTTATTTGCCAGATAACCTCAAAA
>Locus:M5005_Spy1776_1:1738565-1738600(+)
CGCAATTTGCAAACAAAAAGGAGAGCATTATTATGG
>Locus:M5005_Spy1831_1:1797980-1797909(-)
ACCCCCTGCACGAATCAGGATTTTTTAAACCGTTATTTCCTCAAAAAATTTAGAGGAGGACATGTAATATGT
>Locus:M5005_Spy1863_1:1835208-1835152(-)
TGCCGAGAAATAAAACGTGGTTCAGTAGATCAGGTAAAGGATAAGAATGGAAAACAA
>Locus:M5005_Spy0151_1:162962-162981(+)
TGATGGAAAGGATAAGAACT
>Locus:M5005_Spy1741_1:1701968-1701949(-)
TGCTGTTGATGCCTATGTTA
>Locus:M5005_Spy1776_1:1738545-1738564(+)
CCTTATCCATTATATTTGAA
>Locus:M5005_Spy1831_1:1798000-1797981(-)
CCTTTGCTGTTTAGGCGAAA
>Locus:M5005_Spy1863_1:1835228-1835209(-)
GTAGTCACCGTTCTACAATC
>Locus:M5005_Spy0112_1:124175-124119(-)
GGTCAACTCAGTCTCTTTGACCAGGACCAATTACCAGAAGAAGCGGATGACTTGCCC
>Locus:M5005_Spy0182_1:191832-191885(+)
AAACGCACTAGTGCTATTCTCCCCCCTTTGCTTTTTAAGTATTCAAATGATTGC
>Locus:M5005_Spy1435_1:1404815-1404744(-)
CTACACTGTTTCGTCGCAGGACGTAAAGCTAGACTATCGGTTGGTGGCGTAACCACTAGGAGAAAGTTATGG
>Locus:M5005_Spy1515_1:1469178-1469125(-)
AACAACGCAAAAAGCCATCCAACAACTCAAAAAACAAGGCATTATGGTCGGTTT
>Locus:M5005_Spy1825_1:1792081-1792116(+)
TATAAAATTTTTATATATGAAAGGAGCCTAAAATGT
>Locus:M5005_Spy0112_1:124195-124176(-)
AAAAAGCTATGCCTATGACC
>Locus:M5005_Spy0182_1:191812-191831(+)
TCATTTTGATATCTACTTAA
>Locus:M5005_Spy1435_1:1404835-1404816(-)
TTTGTTGATGACACTAAAAG
>Locus:M5005_Spy1515_1:1469198-1469179(-)
GATCGTAAAAATATCCAAAA
>Locus:M5005_Spy1825_1:1792061-1792080(+)
ATATATGTAAAATAATTATA
>Locus:M5005_Spy0479_1:470196-470249(+)
ATTCAAGATAAGTCTATTATACTATCATTTGAGAACAATGCCAAAGCGGAAGTG
>Locus:M5005_Spy0755_1:757063-757098(+)
TCGCTTTCTCCTTGCTCTTGGTATCTTAAATTATGG
>Locus:M5005_Spy0912_1:898864-898920(+)
CTAAATAAAAGTACTGACATACTAAAAACAGGCTTATCTCATCTTTTTGATGAGAAC
>Locus:M5005_Spy1105_1:1079067-1078996(-)
ACTGTTATAGAATATTTGCAAAAGATTTGTTATAATGGACCCAATACAGGTATTGTGAAAGGTATAATATGG
>Locus:M5005_Spy1864_1:1836266-1836213(-)
ATAAATTGTGTAAAAAGTAATGTTCTTGTGATACAATTAAGCTATGAAAGTGAA
>Locus:M5005_Spy0479_1:470176-470195(+)
CATATCTATGACCTTCTTTC
>Locus:M5005_Spy0755_1:757043-757062(+)
GACTTACCGCAAAAATTCAA
>Locus:M5005_Spy0912_1:898844-898863(+)
CAAAATAACGTATTATCATA
>Locus:M5005_Spy1105_1:1079087-1079068(-)
AAGGATAGATAAAGACTAAG
>Locus:M5005_Spy1864_1:1836286-1836267(-)
TGAAGAAAAATAACTTGTGG
>Locus:M5005_Spy0234_1:241437-241384(-)
GTAAAAAATAAGATTTTACTTTTTATCTCTCCAAATTTAAGTCAGACAAAAAAA
>Locus:M5005_Spy0737_1:739742-739798(+)
CTAGAGATTGGTATAATAGAAACAAAGATGGAAAGGAAAGAGATAGATGACTCAATT
>Locus:M5005_Spy0858_1:849257-849328(+)
AAAGTGAGAAACTCTTATAGTTTCTGGCTTTGCGGCAGGCTTTTTCTATTTGAATCAAAAGGAGATTTATGC
>Locus:M5005_Spy1274_1:1229597-1229562(-)
TCTGTGTCTTTGTCCTTCAATGAAATTTTGTCATGG
>Locus:M5005_Spy1671_1:1625408-1625355(-)
CTGATACTAAACTGTGACATACCGTATAAAGCGAGGAAATCAAATGAGTCATTT
>Locus:M5005_Spy0234_1:241457-241438(-)
TCACGAGTACAAACGTTACG
>Locus:M5005_Spy0737_1:739722-739741(+)
ATAAAATGATAGCATATTTT
>Locus:M5005_Spy0858_1:849237-849256(+)
TGCTTGGTTTTTAACCTTGC
>Locus:M5005_Spy1274_1:1229617-1229598(-)
AGCTAGTGTTTATCTTCGCT
>Locus:M5005_Spy1671_1:1625428-1625409(-)
AAGATCACTTTCTAATCTCT
>Locus:M5005_Spy0491_1:477844-477897(+)
TACACAGGTAATCTACCTATCTTGAAAATAGAAAGAATATCACATGTCACATAT
>Locus:M5005_Spy0710_1:712606-712553(-)
CTAAAAAATAAATTTACTAAAAGCCTGACTTTCTCTGAAAGTCAAGCTTTTTTG
>Locus:M5005_Spy0832_1:825897-825932(+)
ATACTAGCCTTATCACTAAAGGAGGTTGTTTCATGG
>Locus:M5005_Spy0990_1:980589-980533(-)
CTTTTTCATAGTATAATAGGGAACAAGATAACCAAAGGAGGAACTTATGTTTGCTCA
>Locus:M5005_Spy1781_1:1746906-1746977(+)
GGCAGAAAGCAAACCGCTCTGTCTCGTTTTTTGAAACCAAAACAAATATCATTTGGAGGATACTACACATGG
>Locus:M5005_Spy0491_1:477824-477843(+)
AGACAGGGTTATGACACCAT
>Locus:M5005_Spy0710_1:712626-712607(-)
AAATTTAAGCAAACAAGTGC
>Locus:M5005_Spy0832_1:825877-825896(+)
CTTTTGACATGTTCTCTTTT
>Locus:M5005_Spy0990_1:980609-980590(-)
GAAAATTGAAGCAAGAAAAC
>Locus:M5005_Spy1781_1:1746886-1746905(+)
AACAATCGAAAACCAAACGG
>Locus:M5005_Spy0518_1:507935-507864(-)
TATGAGCATAGGGAAATAGTTCCTAAGCACATGATGAGGTCTCTTTTCTTTTGGAAAGGAAATGTCCTATGT
>Locus:M5005_Spy0669_1:672901-672954(+)
TTAAACATGCGATTGCAATGGAGACAGTACAAGAGATACAGTAGTGGTTGTGCT
>Locus:M5005_Spy0803_1:804761-804814(+)
AATGGGAGTAATTATGATATAATTTGGGTGGTAGCAATTTTTATATCAGATATT
>Locus:M5005_Spy1568_1:1528386-1528351(-)
CCTAAAAGGTATAATAGAGAAAGGAGGGACTTATGC
>Locus:M5005_Spy1785_1:1754167-1754223(+)
GGTGTTGTCTGTAAAAAAATAGACAAATGGAAAGGTAATTTACCCTATGACAAAGTA
>Locus:M5005_Spy0518_1:507955-507936(-)
AATGGTTCATAGAGACCTGT
>Locus:M5005_Spy0669_1:672881-672900(+)
TTAAATAATTTTTAATAAAA
>Locus:M5005_Spy0803_1:804741-804760(+)
TACTTCTCGAAATGAAATAC
>Locus:M5005_Spy1568_1:1528406-1528387(-)
ATTTTTTTGGCTTTAGATAG
>Locus:M5005_Spy1785_1:1754147-1754166(+)
ATTATTTTGGTAAAATAAAA
>Locus:M5005_Spy0310_1:317907-317942(+)
AAAAAAAGCCTTAAACTAGGGACAACAAAAAGTTGC
>Locus:M5005_Spy0417_1:409453-409400(-)
CTACTCACTGACTGTGACGCTACTAAACCTATTTTAAAAAAACAGAGATATGAA
>Locus:M5005_Spy0737_1:739745-739798(+)
GAGATTGGTATAATAGAAACAAAGATGGAAAGGAAAGAGATAGATGACTCAATT
>Locus:M5005_Spy1515_1:1469203-1469132(-)
TCAATGATCGTAAAAATATCCAAAAAACAACGCAAAAAGCCATCCAACAACTCAAAAAACAAGGCATTATGG
>Locus:M5005_Spy1666_1:1622853-1622797(-)
GTGCCAATCCTAAGACTCGGATTAAGCAAAAAAAGGAGAATATATTATGGCAATCTC
>Locus:M5005_Spy0310_1:317887-317906(+)
TTTTAAGGCGTTTTAGTTGA
>Locus:M5005_Spy0417_1:409473-409454(-)
TTTAAAACGTGTAGGGGGCG
>Locus:M5005_Spy0737_1:739725-739744(+)
AAATGATAGCATATTTTCTA
>Locus:M5005_Spy1515_1:1469223-1469204(-)
TGATATTGATGGGACCCTTC
>Locus:M5005_Spy1666_1:1622873-1622854(-)
ACTTTTTCTTGGTTTTAGGA
>Locus:M5005_Spy0523_1:511307-511363(+)
GTCTGTCGCACCGTCTTCTTGCTGAGAAAGAGTTTTCCAGTCAACAATGCCTTCTTT
>Locus:M5005_Spy0943_1:933591-933556(-)
ATAGATGTAGCTATTATGAAAGGTGATGTTAAATGG
>Locus:M5005_Spy1201_1:1168325-1168254(-)
CAATATTTTCCGAGTGAGAAAGGAAAGTTGGAATATCGTCAAGTTAACAGGATCGATGATATGAAGAATTGC
>Locus:M5005_Spy1666_1:1622850-1622797(-)
CCAATCCTAAGACTCGGATTAAGCAAAAAAAGGAGAATATATTATGGCAATCTC
>Locus:M5005_Spy1703_1:1663275-1663222(-)
ATGTTTTTTGAGCATCACACTGGGTCTGTCTACGTTCTAAAAGCTTTTGTCATT
>Locus:M5005_Spy0523_1:511287-511306(+)
TAAATGCCTCCTAACTCATC
>Locus:M5005_Spy0943_1:933611-933592(-)
AAGTATCTACAGGGGTTTCA
>Locus:M5005_Spy1201_1:1168345-1168326(-)
AAGCTCGACCTTTGCAGTAT
>Locus:M5005_Spy1666_1:1622870-1622851(-)
TTTTCTTGGTTTTAGGAGTG
>Locus:M5005_Spy1703_1:1663295-1663276(-)
TCACATTAGCAGAGTAGTTC
>Locus:M5005_Spy0237_1:244141-244194(+)
TCCTTAAAATATGGTAAAATGAGGGCAGAAAGAGGATGTTGCCATGAAAAAAAT
>Locus:M5005_Spy0365_1:370683-370736(+)
TACCTGTTTAACTCACTTTATCGTGAGACAATTAGCTGGATAATCTCTATTTTA
>Locus:M5005_Spy0893_1:881368-881403(+)
AGAGATGTCATTCCCGAAGAGGTATTAGTGACTTGT
>Locus:M5005_Spy0989_1:977399-977343(-)
ATGTGCTATAATAAGACCGTTAAATTAATTAAAGGAGTACCAGAAAATGAAACGTAT
>Locus:M5005_Spy1715_1:1678819-1678748(-)
AATCGTTTGATTCTCTCTTTTCTTAATGGTCATAAAGACAAAGTCTCTCATCAGGAAAGGACGACACATTGC
>Locus:M5005_Spy0237_1:244121-244140(+)
TTGGTTTAGGTTTTGTCATC
>Locus:M5005_Spy0365_1:370663-370682(+)
AATGACATTTTTAGAAAACT
>Locus:M5005_Spy0893_1:881348-881367(+)
ATTTGTGGGTCTGTCATCTA
>Locus:M5005_Spy0989_1:977419-977400(-)
GTGAAGTATTTTGCAAATGA
>Locus:M5005_Spy1715_1:1678839-1678820(-)
CAGATGGACAGCTAGGAGAG
>Locus:M5005_Spy0106_1:117133-117077(-)
AAAGACTTATTTGGCTTTCTAAGTGTAGGAAGAGAGGTCCCTTTCCTTGATAGAAAA
>Locus:M5005_Spy1166_1:1143267-1143196(-)
AGAAACTTGCTTGAAAACTTGAAAGTGTTTATAATAATAGTAAGACTTATGAAAGAGAAAACCGCCGTATGT
>Locus:M5005_Spy1320_1:1283715-1283768(+)
ATTATTTATAGACTGACAAAAGAAGTGATTTTTTCACACATTTATGATAGACTA
>Locus:M5005_Spy1348_1:1315376-1315411(+)
TCTTTATTTTCTAATAAGGAGGTCATAAAACTATGG
>Locus:M5005_Spy1720_1:1685370-1685317(-)
AACAAGAAAATCAAGAAAATTAAAAAGAAGGGTATACAAGGTAATGTATGTAAG
>Locus:M5005_Spy0106_1:117153-117134(-)
AATAGGAGAATACACTTATC
>Locus:M5005_Spy1166_1:1143287-1143268(-)
TACTTTCTTTTAAATAATTT
>Locus:M5005_Spy1320_1:1283695-1283714(+)
CATTAATTGCAAGTTAAGAA
>Locus:M5005_Spy1348_1:1315356-1315375(+)
GCTGTATCTTGTGATCTGTC
>Locus:M5005_Spy1720_1:1685390-1685371(-)
AACGAAATACCTCACGAAAT
>Locus:M5005_Spy0077_1:87727-87780(+)
AAGCTTCATGTTATAATTAACTGGTTAATGAAAGAGGAGATTTATGGGGATTTT
>Locus:M5005_Spy0695_1:698231-698266(+)
GCTAAGACGCAATTCTATTATAAGGGGGAATCATGG
>Locus:M5005_Spy0885_1:877238-877291(+)
AAATTAAATAAAAAAAGAATTGGAACTCCTTGTCTTGTTCCAATTCTTTTTTTA
>Locus:M5005_Spy0942_1:933122-933066(-)
TCAGCAACTTATTTGCTAGAAATCTTTTTTAGGAGGGTTCATATTCATGAACAAGAA
>Locus:M5005_Spy1201_1:1168325-1168254(-)
CAATATTTTCCGAGTGAGAAAGGAAAGTTGGAATATCGTCAAGTTAACAGGATCGATGATATGAAGAATTGC
>Locus:M5005_Spy0077_1:87707-87726(+)
TGTTGGGATTGCTTCTTTGG
>Locus:M5005_Spy0695_1:698211-698230(+)
CTTTCATGGTATAATAAAGT
>Locus:M5005_Spy0885_1:877218-877237(+)
CTGTGATTACAAGGAAGAAA
>Locus:M5005_Spy0942_1:933142-933123(-)
TCTTGGCTTTATATTTACTT
>Locus:M5005_Spy1201_1:1168345-1168326(-)
AAGCTCGACCTTTGCAGTAT
>Locus:M5005_Spy0157_1:168996-169067(+)
TGGCTAATATTTCGCCAAAGCTATGTCATTATTTCACATGATAAACGATTACCTAGGAGAAAAAACGAATGG
>Locus:M5005_Spy0201_1:207482-207538(+)
ACTAACAGCAAAAATAGCTCTGCTGTTTCTCAAAAGGAGTTTATTGATGTCTTATTT
>Locus:M5005_Spy1408_1:1379197-1379144(-)
ACAAATCCTAAGTATTGCGGTGCGGATGTTATGACAGAAAGAGCCTTATCATTA
>Locus:M5005_Spy1493_1:1449164-1449111(-)
ACATTTATAAAAACAAATTTATATTTTTTAAGGAGAAATAAACATGGCAGTATT
>Locus:M5005_Spy1579_1:1540399-1540434(+)
ATCATATTTTATATAAAGAAAAGGAGAAAAATATGT
>Locus:M5005_Spy0157_1:168976-168995(+)
AGAGCTACTTTGTTAAATAT
>Locus:M5005_Spy0201_1:207462-207481(+)
AAGATGTTAAGATAAGACAA
>Locus:M5005_Spy1408_1:1379217-1379198(-)
ACTCTTACGAGATCTTGACA
>Locus:M5005_Spy1493_1:1449184-1449165(-)
TAGTTATTCATGTGCCTAGC
>Locus:M5005_Spy1579_1:1540379-1540398(+)
GCTTTAACCTCTTTTATGGT
>Locus:M5005_Spy1166_1:1143267-1143196(-)
AGAAACTTGCTTGAAAACTTGAAAGTGTTTATAATAATAGTAAGACTTATGAAAGAGAAAACCGCCGTATGT
>Locus:M5005_Spy1395_1:1369895-1369839(-)
ACTTTTAAACAATTATATCAGCAACTTCAAGTAAGAGAGGTATCACATGACAATCAC
>Locus:M5005_Spy1408_1:1379197-1379144(-)
ACAAATCCTAAGTATTGCGGTGCGGATGTTATGACAGAAAGAGCCTTATCATTA
>Locus:M5005_Spy1549_1:1509487-1509452(-)
AATATTCTCAAAAGTTACCAAAGGAGTTCGCGATGT
>Locus:M5005_Spy1573_1:1535176-1535123(-)
ATGGTATTTGTTATATTTTATTATTTGGAGGAAACCAGAAAACATGGAAATGAC
>Locus:M5005_Spy1166_1:1143287-1143268(-)
TACTTTCTTTTAAATAATTT
>Locus:M5005_Spy1395_1:1369915-1369896(-)
AAGATTTGATGACTATGGCA
>Locus:M5005_Spy1408_1:1379217-1379198(-)
ACTCTTACGAGATCTTGACA
>Locus:M5005_Spy1549_1:1509507-1509488(-)
AAGTAGTTTTTTCATGCTAC
>Locus:M5005_Spy1573_1:1535196-1535177(-)
TCATCAATAAGCCTGTTAAA
>Locus:M5005_Spy0015_1:16821-16768(-)
AACCTCTCTGACAGCTTTATTAGTATACGATATCTTTACTGTCATTGTCAACTC
>Locus:M5005_Spy0058_1:71270-71305(+)
ATCAAACTGCTAGTAAGAGGAGAATATAAAAAATGG
>Locus:M5005_Spy0737_1:739742-739798(+)
CTAGAGATTGGTATAATAGAAACAAAGATGGAAAGGAAAGAGATAGATGACTCAATT
>Locus:M5005_Spy1435_1:1404815-1404744(-)
CTACACTGTTTCGTCGCAGGACGTAAAGCTAGACTATCGGTTGGTGGCGTAACCACTAGGAGAAAGTTATGG
>Locus:M5005_Spy1556_1:1516183-1516130(-)
GAAATTAACGATAGAAGCAGACAGGTTTTAATTTGGAGGGGACATGTTCCAGAA
>Locus:M5005_Spy0015_1:16841-16822(-)
TTCAATAAGTGTGTTACAGG
>Locus:M5005_Spy0058_1:71250-71269(+)
ATTAACTAGTAAGTGATAGC
>Locus:M5005_Spy0737_1:739722-739741(+)
ATAAAATGATAGCATATTTT
>Locus:M5005_Spy1435_1:1404835-1404816(-)
TTTGTTGATGACACTAAAAG
>Locus:M5005_Spy1556_1:1516203-1516184(-)
AATGTTGATTTAGAATAACT
>Locus:M5005_Spy0491_1:477841-477897(+)
CATTACACAGGTAATCTACCTATCTTGAAAATAGAAAGAATATCACATGTCACATAT
>Locus:M5005_Spy0671_1:673623-673694(+)
AGGGGCTACTTTAATAATTTTCAAATCTATGCTATAATGGATCATATTGATACCAAGGAGAATAAAAAATGC
>Locus:M5005_Spy0893_1:881368-881403(+)
AGAGATGTCATTCCCGAAGAGGTATTAGTGACTTGT
>Locus:M5005_Spy1056_1:1026742-1026689(-)
CGTTATAATCTCATCATGAATAGATTTCACAAGGAGAAAAATCATGAACAAACG
>Locus:M5005_Spy1827_1:1794079-1794132(+)
CTATCAAATAATCTTAACAAGACAATAAAAAACTTGACAGAAATTGTCAAGTTA
>Locus:M5005_Spy0491_1:477821-477840(+)
GCAAGACAGGGTTATGACAC
>Locus:M5005_Spy0671_1:673603-673622(+)
TTATGCGAAAATAGTAGTTT
>Locus:M5005_Spy0893_1:881348-881367(+)
ATTTGTGGGTCTGTCATCTA
>Locus:M5005_Spy1056_1:1026762-1026743(-)
TTGACTTACGCAAGCGCTTG
>Locus:M5005_Spy1827_1:1794059-1794078(+)
TCTCAATAAGGGAGACATTA
>Locus:M5005_Spy0186_1:194006-193953(-)
TTCCTTCTTAATTTTTTGACAGTCCCTCCTAGATACTTTCACAGTCTAGGAGGG
>Locus:M5005_Spy0763_1:767347-767382(+)
GAATGGAGGAAGCCATTAGGCTTATATAAATTATGG
>Locus:M5005_Spy1254_1:1211807-1211751(-)
GTTTACAAGTTCCTATGGAATATAAACCAAAATAAAGGAGGACGGAATGTTTTACCT
>Locus:M5005_Spy1492_1:1448738-1448685(-)
TTGATTATCAAATTATTCTCCTTATTTTTTATAGAAAGTTATTATGAAAACACG
>Locus:M5005_Spy1809_1:1778434-1778505(+)
TGTCACATTTATGACAGTCTTAGTTTTTTATATTATAATAATAGCACAATATGTTACAGGAGAATGCCATGC
>Locus:M5005_Spy0186_1:194026-194007(-)
TTTAGAAGAACTTTGGAGAG
>Locus:M5005_Spy0763_1:767327-767346(+)
GGATAATAACTAGGAAAATT
>Locus:M5005_Spy1254_1:1211827-1211808(-)
TTTTTTAAAGGTCTTTTTGC
>Locus:M5005_Spy1492_1:1448758-1448739(-)
TTTCTTCTTACTATAATAGT
>Locus:M5005_Spy1809_1:1778414-1778433(+)
AGTAATAACATTACTAAGGC
