# Supplementary material for: Common and phylogenetically widespread coding for peptides by bacterial small RNAs
Source: BMC Genomics. 2017 Jul 21;18:553. doi: 10.1186/s12864-017-3932-y (PMC5521070; doi:10.1186/s12864-017-3932-y)
Supplement: Supplementary file 6 — mock ORF sequences. (ZIP 3000 kb) [file 12864_2017_3932_MOESM6_ESM.zip › mocks/synechocystis_pcc6803.intergenic.srna_mocks.fa.txt]

>Locus:intergenic8_1:2877-2943(+)
AACAGCGGGATTAATCAGCCTTCAAACCCTATTATCTGCCATGATTGCGGCGAACACACCGCCAAAA
>Locus:intergenic15_1:6691-6640(-)
CTGCATCTGGGCAAGGATTCTGATATTTTTAGGGGGATGTATTTTGGGGCAA
>Locus:intergenic29_1:17815-17779(-)
CTAAGAGCCTGTTTTAAAAGCCCCCCTGCCCACCCAA
>Locus:intergenic76_1:54313-54403(+)
CGAACTAGGGTGGGGGTGGGCAAAGAGCCATTATTCAGTTCAAAAAATTATCCTTACTACCCATTTGACTGGGCACTTGTCAAGAATCGGC
>Locus:intergenic121_1:78420-78381(-)
AGGGCTATCGTTTTTTCTTCTTTTCTCGTGAAGAAACAAG
>Locus:intergenic123_1:80931-80898(-)
TCAAAGTCAGTTTTAAAAAAGGTATTCCGGGTTG
>Locus:intergenic145_1:92933-92819(-)
CCCAGCTGCCCGATTGGGGGTGAACAGGGACCTTTGGGGGACAGGGGTTACAGTCAGCTTGCTGGAGAAAGCCGTAGATATTCCCAGGGAAACTCCCAGGGGACAGCCGCCCATC
>Locus:intergenic172_1:112874-112967(+)
CCATCTCTTGAAGAAAGAACAACTAGCGGTCTATTGGGGCTTGACCCTACTGCCCTTCAACGCCGTAGCGGGGTTACTGCCACTGCTGTTTGCG
>Locus:intergenic208_1:134217-134271(+)
TGCCCTCTGCCGAAACTTACCCAGCGGCAGTTATCGTTAGTTAGCATTAGGAGTA
>Locus:intergenic241_1:153479-153383(-)
AAAGACCAACCTTTGCCCCTCCGACCTTGCTTCCAACCGGGGTTTACCGAGCCAGTACCTCTCGATACTGCTGGTGCGCTCTTACCGCACCTTTGCA
>Locus:intergenic272_1:168156-168219(+)
AAACTTTGTGGTTTTTCAAGCAAGTTCGCTGCTGACTTCTATGGTGCTGTGGATACTGGATTCT
>Locus:intergenic315_1:192105-191976(-)
CCGATTCTAACACCCCATCAAAGTTTGGCATTTTCACTGTTTTTCCTTCTCCCTGGTAGTCTAAACCGTTATTTTTGCTTCACCTGCAGTATTGCTCCCCAAGCTTGGCCGAGCCGGCAGTTTCCACAAA
>Locus:intergenic366_1:226573-226642(+)
AAGTACATAGCTCGGAATGGCAAATTAACTATATCCAGTTGGAACGGGGTTAATTCCAGGCAGAGATTTT
>Locus:intergenic495_1:299471-299393(-)
TCGACCGGAGGCCGGAAAATAAGCCTAAGCCTAGGGGATACCTCTCCCCCCTGTCAATCGACTTTGCCAGACTTTAGCT
>Locus:intergenic536_1:326050-326092(+)
ATATGTGAGGCTCAGAGCAAGGCTTATTGTTGGTTGCTCTGTC
>Locus:intergenic567_1:339707-339650(-)
AGGATGAGAGGGTATTTAGCCTGGGGCAGTATGGGGCAACTCAGGCTAAACTACAGTA
>Locus:intergenic640_1:383823-383874(+)
TTTACCCAATATTTTTTAGCTACCAGACAAAGACCAGATCGGTTAATTATTC
>Locus:intergenic716_1:437457-437541(+)
GTCTACGGGACTTCAGTCCTAGAATGGTTGCAAAGTTTTAGTTGCTCGGACTGGGCTCCATTGTTGCCCCTGGCCGAAACCGCCG
>Locus:intergenic785_1:474702-474567(-)
TTACATCAGTTGGCAACAGATCCTTTTCACCCTAGCCTACGCACCCATAAACTCAAAGGAGAACTAGCTAACGTTTGGTCATGCTCTATCGACTATAATTATCGTCTGCTATTTGAATTTGTAAACAACCCAGAAG
>Locus:intergenic801_1:489573-489513(-)
CTCGAGGCACTTCCCCCGATTAGGGGAGGCTGGGAAGGGTCTTTCTCAAGAGATAGGCCTG
>Locus:intergenic890_1:554177-554213(+)
ACGGCCAAATTCCCTCCGCTATGTTGGGGGCTGAGCC
>Locus:intergenic907_1:561770-561728(-)
TTTTGCACCTGTTGTACATTGCCGTTATTGCCGATTATTCCCC
>Locus:intergenic1132_1:708913-708967(+)
CCAGATCTATCTCATCATTGCTGCCGAACAAGCCCCTTGAGTGGACAGTCCGCCA
>Locus:intergenic1165_1:727787-727658(-)
AAAAAAGCAGGAATAAAATTAACAAGATGTAACAGACATAAGTCCCATCACCGTTGTATAAAGTTAACTGTGGGATTGCAAAAGCATTCAAGCCTAGGCGCTGAGCTGTTTGAGCATCCCGGTGGCCCTT
>Locus:intergenic1311_1:826025-825878(-)
AACAAGAGATCGTGGGTGGCGCTCCAGAAAAAAAGTGCGCTAGGCGTTGACATCAAATCCCAAAAGTGCAATAGTGATAGTTTGTGTGAACTTTCTTATAATAAAAGCTCTTGGCTAACGTTATTGTTATCGGCGCTCAGTGGGGCGA
>Locus:intergenic1485_2:921452-921368(-)
CCAGGGTTTGGAAGATTGGCAGGAAAAAATTCACCAATATCAACAGAGTCAACGGAAAACTGGCCAACCCCAGCAAATTTCGCTG
>Locus:intergenic1485_1:921462-921399(-)
TGCTCGATCGCCAGGGTTTGGAAGATTGGCAGGAAAAAATTCACCAATATCAACAGAGTCAACG
>Locus:intergenic1503_1:927798-927762(-)
CCTTGCCTATCCTGGGATTGGGTGGTCAGAATATCAC
>Locus:intergenic1510_1:931433-931472(+)
CCTGATTTTAACCTGGGTTCGTCATGGCCCAGATTCGGTC
>Locus:intergenic1547_1:958035-957924(-)
ATTTTCTTTAGATTCATGGTAGATGCTAGGCTAAGCAAGGCCATTGGTCTGTTTTGCGGGCTAGCTCAGGGAGCCAGGACCACAATCAGTGTTGGTAAAGAAAAACCGCCTA
>Locus:intergenic1623_1:1004962-1004863(-)
TGGAATAAGGAAAAACTGATTTTTCCTGGCGAACAGTTATTATTTTGGGCTAGCCCTCAGGACAAATTAACTATTAAAGTTTTTCACTGCGATCAAATAT
>Locus:intergenic1845_1:1142971-1142911(-)
ACCAAAAATCTCCAGCTAATAAGGGGGAGGGATTGCCAGTTAATCAAGCCAGACTCATTTT
>Locus:intergenic1846_1:1144254-1144359(+)
AGTTCTAGTTGTCCTTATTGCCACAGGTCTGGAGCTGACGCAGGAGTACGTCCAATTCCGCTTCTAAATAGAGGTATTGCACTTGTTGGGGAGTTGCGTAAACCTG
>Locus:intergenic2007_1:1239154-1239004(-)
TTTCGCCGGAATCAGAATTTAAAAATTGGGCGGATTTTTACAAATCGTCACAGTTCTAAGGGTAGCGGACGTTCAACCCCTGAGGCAATCCAGTGGGGCGTGATTTACCTGAAATTTCCCGGAGCAGTTATCCTGAGAGGAAGAATTGTGT
>Locus:intergenic2120_1:1302860-1302917(+)
AACCAGAAATTATCCAATCGGCCAGAGCATCATCCAGATAGACCACCCCAACGGTTAA
>Locus:intergenic2126_1:1311448-1311496(+)
TTATCTGATTCTCACTGGGGGTCAACAAGCCAATGGGTCACTGGTGAAT
>Locus:intergenic2168_1:1332147-1332282(+)
GAAACGTCGTCTAAAAAACCTGCCTTCCCTGGCGATCGCCGAAATGGTGGCTGGGGGGAAAGGGCTGCTCGGGGCCCGAAAGGCTCTGCTTGCTTGCTTTGGGAACTGTATTGCGGTTACTATCTCCCAAGACTAT
>Locus:intergenic2219_1:1367110-1366984(-)
AAAATCGCTCTAATACAAGGCTATGCTCAAACTAATTGGCCGTTGACTTCGACTTTACAAAAATTGATATTTTCCTTGTTTCTTGTGCCACTCCCATGGAAAAAACGCCCCGTATTCCCATCCCTGC
>Locus:intergenic2255_1:1388481-1388388(-)
TTAACCCTGTCAACCCTCCCCAGATTGATCTACAAAATGTTCAATTTCACCATCGCAGACCGATTTGGCTTCCCCACGCCCCGCTCACCCTGGT
>Locus:intergenic2317_1:1419656-1419623(-)
CAAGCCCTAATGGAATCAGCTAGGAAAAATTCCT
>Locus:intergenic2369_1:1454774-1454663(-)
GTTGAAAGCTCCTCAACCAACTTATTCACACTGATTCCCCTAGACTTCGCAAACTGTTTGAGTTTGGAGTGCTTACGATCAGGCATCCGTATCGCCAAGAGCTTTCTATCTC
>Locus:intergenic2387_1:1467907-1467778(-)
TTGAAAAGACAAAAAGCTCATAATCATCAGTCGAAAAAGGATGAATTGAGTGATTTGACCGACACTGCTATGGGGGGCGCATCAATTGCCGCTGGCACTGTCGCCGGAGTTGCCACATCTTCTCGTCTGT
>Locus:intergenic2429_1:1492967-1492925(-)
TGGGAAAAAAATCAAATTCCGCCCCTAATTTATCCATATCATC
>Locus:intergenic2584_1:1592636-1592714(+)
AATCAAGATATTACAGCCCAACTTCAGGCTCTCATTCAGAATGGTCAAACTTTAATCAATACTACTGATTATCAATGTT
>Locus:intergenic2604_1:1604661-1604730(+)
CCCCAGCCAACTCCACCGAAGACAGTTAGCGGATATTATCGCCCTATTGGAAGAGTACCGAGATACGCTG
>Locus:intergenic2662_1:1639602-1639641(+)
TTGTTAACATATTTAGCCTACGAGAAAAAAGAAAATTACG
>Locus:intergenic2677_1:1650571-1650526(-)
ACACTGATGTCCGACTATGAACCAGTGATTAATTTTTTATCTAAAA
>Locus:intergenic2726_1:1678705-1678837(+)
ACAATAACGAATGGAATCTCTAGTTGGTTGCCTTCATTGTTACATCAACTTTTAAAAAGTGAGCAAATCTTTAGCTTTCTTCAATGTCGATTACTTAATCGGGATAATTTAGACAACGAAAAAGTTGTTTTAA
>Locus:intergenic2769_1:1700867-1700771(-)
GGGCAATGGCCCAATCAAATTGTGAACCAATCTTGCCTGCTAAAGCAAGGAAGGAATTTATTATCTACAGAAATGATTGTTATTCGGAAGAATAATG
>Locus:intergenic2816_1:1722974-1723100(+)
AATTTTCTCCTATTCGGGTTTATCCTTCATCCAAGGGAATTTCCGCCTGTGGCAGAAACACCCGAAAGCTTGGATGTGCGAATTTTTGACAACCTTTCCAGTTTAGCAGGCGATCGCCCCGATTACC
>Locus:intergenic2975_1:1823342-1823291(-)
ATCATCGGGCTGGGCTCCCTAGCTGGGCCCAGTTTTTTTATAGCTATGGAGT
>Locus:intergenic3079_1:1881827-1881776(-)
CCACTGCAATTTAACAGACTCAGCAGTCTTGTGTGGCCTCTCTCCCTGATGG
>Locus:intergenic3167_1:1935542-1935410(-)
AGGAGAAAGGCTTTGGTATTACGGGTAGCAGTCGTTGGAGGAGGCCCCGCTGGTTCTTCCGCCGCCGAAATTTTAGTAAAAGCCGGAATTGAAACCTACCTGTTTGAGCGTAAGCTAGACAACGCCAAACCCT
>Locus:intergenic3176_1:1939545-1939602(+)
GAACGCTTAAAGGCTGAGGCCGAGGCTCCCTATCGAGGTTTCCGCAAATTTATCTACC
>Locus:intergenic3246_1:1981981-1982017(+)
GGGCTTCCTCGGGACACCAGCAAACGGGATAGTTTTT
>Locus:intergenic3373_1:2062832-2062787(-)
GGAAGGAGGGTTTTCCCAATGCAGTGGTGGGGTTTACCCTTGCTCA
>Locus:intergenic3403_1:2085002-2084966(-)
AGCTTCCTCAAAAGAAATACCATGTTTTTTCTGATTG
>Locus:intergenic3479_1:2137250-2137196(-)
TCAGAATTTCTTACTACAGTTTCTCAGTCTAGCATTTTAGAGATCGCCTCATTAA
>Locus:intergenic3503_1:2151544-2151499(-)
CTCTGGGTTAATCTTCTGCTATTCTGTATCAGAGATGCTGGTGTAG
>Locus:intergenic3559_1:2202875-2202833(-)
GCCACTTTCCTCTATTTGTCCGGCGATCGCCACAAATGGTCAC
>Locus:intergenic3570_1:2210151-2210244(+)
GTTCTAATCATTGCCCTCACAGGATCCTTCTCTTTCCCCAGCATAGCAACTTTCAGGGGATTACCATGGCATCACAGTAGGCGATCGCCTCTCC
>Locus:intergenic3577_1:2216406-2216364(-)
GCCAAACTGTTTAACAATAAAAATCACTGCGGTCTAAAACAAC
>Locus:intergenic3702_1:2292042-2292153(+)
CAAAGCCCCTGTAGCGTTCCGAAACGTTCTACCCTAGATGCTGATTCACTTTTTTATGATGAACCTTTAAATAAGCCTTGGCCGGGCGGCTTTTTCCCTCGTTTTAAGGCGA
>Locus:intergenic3732_1:2311020-2311149(+)
GTGAGTTCGAGATTAGGACTTACTGAAAGCCTTGTCTTTAATCAAGGTTTTCCTCTCAGAACGTGTTTGAAAAGCGCAAGACTAGGTATTTATCCCCCTAAATCCCACTTAAAAAGGGGGACCTTTGTCA
>Locus:intergenic3810_1:2383804-2383945(+)
CTGAGTACCCGATCGCCGATTGTTTTTGTTAAGGGGACAGGTCTTGCCAGTCCCCCAAACTTACTGGAAATTTGGCGAGTTGATGGGGGAAAGTACAAAACTTGCAATGGTTCCCTAGGTAGACAATCCTATCCCTGGGAGG
>Locus:intergenic3813_1:2385184-2385130(-)
TTGTTTGATCTGTTAGCGTGTGCTTCAGAGAGTGCATTTAACCACGCTGAAACAA
>Locus:intergenic3929_1:2450331-2450241(-)
GGACAACCGGTCAATATTCCGGTACTGATTATAGATTGTGGCGGGGGACGGAGAAGGCTAGTGCAACTGGAAGTTGGTTACCAGTCCAAGC
>Locus:intergenic3928_1:2450836-2450956(+)
TTACCCCCCAAGTTGACTTTACAACCGCTGCGCCTAAACACATTTCGGGGAGAACCAGCTAGCTCCGGGTTCGATTGGCATTTCACCCCTAACCACAGCTCATCCGCTAATTTTTCAACAT
>Locus:intergenic3954_1:2473286-2473409(+)
TATGGGAATTTATTGAACCTGTGCCCACATCAAAAAAACAGACGGGGAGAACTCCACTCTACAGAATTTTGGTGCTCCATTGAACAAACTTCTGACACACTAGCTGGGAACCTAGAGTCCTTGG
>Locus:intergenic4179_1:2606067-2605971(-)
CATTTAAATTCTCTGGCATTACTGACTCTAAAAGTATTACTTCCCTCATTCTTAATCTCCTGGGGCATTAAATTTATTGTGCCTGCCTTTGCTCCCC
>Locus:intergenic4337_1:2706416-2706287(-)
ATCAAATCTTTTGTGAACATATCAACTCAATGTTTTGGGAGGAAACCGACCATGTTCTGGAAGCTCAGACAAGTATCCCGTTTCTGGTTTTGTTACTTGAATCAACCTATTTTTAGTCGAGAGTCAAAAT
>Locus:intergenic4345_1:2711371-2711323(-)
AAGCAAGAAGGTGGCTCCCACTCTCTTTGGATTAATCCTACAACTGGAA
>Locus:intergenic4418_1:2755662-2755698(+)
TGTAATTTGCATTCTCTTTTCCCTCGGAGGTTAACCA
>Locus:intergenic4432_1:2765392-2765458(+)
TACTGTCTGCCAACAAGGAACAACTTAGGAGTATTTACCTATAGGCGATCGCCAACGAGGGGGGAGG
>Locus:intergenic4551_1:2839652-2839592(-)
TTGAGGAAAACAAATAACTTCGCTATGCAAGGCAGTGGCAACCAACAAAAACGTCTTATAT
>Locus:intergenic4577_1:2857800-2857761(-)
TGCCGCGTTTCGCTGTCAGGGGAAACTAGTTTTGGCCAAA
>Locus:intergenic4656_1:2909416-2909467(+)
CAGAGGAATGGGGGCAAAATTTTCGCCCTGGTTTTTAATAATCACCTAATAT
>Locus:intergenic4675_1:2918900-2918810(-)
GCCGTCACCATGATTAAACCAACGGGAGCAGTATTGATTGGAGCGAGCATAAACCCATTGCCATTTCCCCTGGGGCGAGGGGTAACTCACC
>Locus:intergenic4682_1:2922659-2922734(+)
CTTGAATTTAAAAACTATGTAGATGCAAAAGAAGAAATTAAGAAACGTTTAAATAATGCTGGTTTTTCAAGTATAA
>Locus:intergenic4722_1:2949898-2949961(+)
TGCTCAATTTTGTTAAAGTCGATACAGATTTTATTCGTTTTATTTCTTTCTGATTTGCTCGGGA
>Locus:intergenic4808_1:3006902-3006938(+)
AACATAGGCGAGATTGAATTGCAGGGAGTTTTTAATC
>Locus:intergenic4818_1:3011598-3011667(+)
AATAATTACCAACAAAATAAAGTTTACTATATCAACCTCGATAAACTGAAGGTATCGATTAGGGGTAAAT
>Locus:intergenic4837_1:3026209-3026152(-)
CCTAACTCTGTTCTTTGTCTACTACATTTAATTTGTTATGTGGCATTAACTCGACCGT
>Locus:intergenic4865_1:3044360-3044219(-)
AAATCACTGATTAACAGTAACGACCTAACCTTCTCTCCCATAGTACGACTAGAGCTCAAATATCTTCTTGAGATTGAAAGAATTACTGCATCGCCAGAAGCTATTCTCACCACTCTGGAGAATAATATTGGCTTATGTAGCT
>Locus:intergenic4989_1:3119592-3119535(-)
AGTCTTTGTTGGGGATTCGACAAGCCCTCCATGCGTCCCCATACTGGATTTGCGATCG
>Locus:intergenic5076_1:3181662-3181707(+)
CTAACCGAATCAAACTGGTGGAACGACGGCGAACAAAAACTAAGCC
>Locus:intergenic5167_1:3239876-3239789(-)
ACTGCCAATGACCAATGGGACTTAGGCATTTGGCTCCAATGCCTAAACACAATCTTACCCAGCCCAACGCCTGGAGTGGTTGAATTAG
>Locus:intergenic5275_1:3317252-3317147(-)
ACTTTTGTTAGCCATATTGGAGCAGAGGCTGGAGGTGGCACTGCTCCTTTTTGCCATCCCCCCAAAAAATGGTTTATAATCGGGGTGTATATCAAGGGGCCGCAAT
>Locus:intergenic5291_2:3325192-3325129(-)
ACTGTTGTCCCCATTCTGAAGGTAGGTTCTCACGTGTTACTCACCCGTCCGCCACTAAGTTCCG
>Locus:intergenic5291_3:3325344-3325203(-)
AGTCCCAGTGTGGCTGCTCATCCTCTCAGACCAGCTACTGATCGTTGCCATGGTAGGCTCTTACCCCACCATCTAGCTAATCAGACGCGAGCCCATCTTCAGACGATAAATCTTTCACCTTTCGGCACATTGGGTATTAGCA
>Locus:intergenic5290_1:3326170-3326269(+)
CCGGAGGAAGGTGGGGATGACGTCAAGTCATCATGCCCCTTACGCCTTGGGCTACACACGTACTACAATGGTCGGGACAACGGGCAGCGAGCTCGCGAGA
>Locus:intergenic5291_1:3328856-3328784(-)
TCCCTGACCAACTTCCTTAACCTTCCGGCACTGGGCAGGCGTCAGCCCCCATACTGCGTCTTACGACTTTGCG
>Locus:intergenic5291_4:3329330-3329297(-)
TTCCTTCTGCTTTTACACTCTTCGGCTGATTTCC
>Locus:intergenic5290_2:3329768-3329852(+)
GATGAGTACTCTCATGGTGTTAAGCCAGTAAGGTCACGGGAAGACTACCCGTTGATAGGCTCTAGATGGAAGTCCAGTAATGGAT
>Locus:intergenic5305_1:3341142-3341106(-)
TCCACCAGTTTCAGGGAAAGCCGGGTAAAAATCTGCC
>Locus:intergenic5308_1:3342501-3342585(+)
CTTAATCCAGCAATAATAGCTTGTTTGCAAAGTTGTATTTTGCCCCCTAAATCCCCCAATACTGGGGGACTTTTAATACTTTCCC
>Locus:intergenic5405_1:3404481-3404343(-)
TTCATGTTGCGAAATGTAACAGTTTTAGTCGCATCAGCTAACTTTCCGATTTCTTTACGATTTTCTCCCCCTTTTCTTCAATTTTACTTTGTTAGGATCGCATTTTTAATGCCAACACATACCAGTTATTGGCTGGACA
>Locus:intergenic5493_1:3465503-3465374(-)
CAGTGTTTTCATCCGCATCAAATCAATGGGATATTGATGATATTTCTCCCTACTGAAATGTTTGAGCAAATTTTCTCCTCAGTGTTGCTTTGCGAGGGGTTGATAACAATGGACAATGGGAAAGTTAAGT
>Locus:intergenic5506_1:3474703-3474739(+)
AATGTATCGGGGCGAAATTTGGTGGGCGGATCTGCCT
>Locus:intergenic5506_2:3474940-3475054(+)
CAGGCTTTGGCCTATGTTTCAGCTTGTTGGGAAGATGCTCGTCGGGCCTCAAACTCTAAAATATCTGTGGCCAACGATTCTACCGTTTCACATTTGAACAGTTCGTCCCGCGTTT
>Locus:intergenic5633_1:3546643-3546577(-)
AAAGCAACCGGGGATCAATGCAAAGCAAGAGAAAAAATACCCTGGTTAATCATATTTCGAGCTGGTG
>Locus:intergenic10_1:4312-4372(+)
ACAAGGTCTGCTCGCCATCAAAGCAACGGGCAAAAGGTATTGCCTAGTGTAACAAGGGTTG
>Locus:intergenic130_1:84759-84852(+)
TTCAGGAGGCAGGGGGATTGGCTACTCGGGTCATCATTGTTCGCCACGGGCAGAGCACCTACAACGCAGAAAAACGGATTCAAGGGCGCAGTAA
>Locus:intergenic134_1:87475-87511(+)
TGGGTAAGAATTTCAAGAAATATTTTAAAGTTCACCC
>Locus:intergenic163_1:107112-107064(-)
ATAGTGACCAAACCAAGAAAAGGTACGTTCAACGACCCAACGTCGCGGT
>Locus:intergenic172_1:112771-112810(+)
GGTTTTCCTCTCCCCAATCGGAAGGAGAGTCAATGCGGAA
>Locus:intergenic243_1:154118-154079(-)
AAGAAAGCAGGGGAAGATTGTCAACCCAATAAAGCTAGTG
>Locus:intergenic313_1:189995-189896(-)
CAAGGGCCACAGGGGAGGACTAAGATTAGGGTCTGTGAAATTCGGGGCGTAGCGCAGCTTGGTAGCGCACCACTTTGGGGTAGTGGGGGTCGTGGGTTCA
>Locus:intergenic361_1:221656-221611(-)
GGCTTGGCCATGGCCCCACCAGGGATTTTTGTTGGTAACTTGTACC
>Locus:intergenic404_1:248716-248752(+)
TTGATAACATCTTTCGCTGCTAGATGCAAAAAAAGTT
>Locus:intergenic494_1:299018-299054(+)
GCAAGTTTGAGAAAACGGGGAGGTTTTCTGCCTCTGG
>Locus:intergenic495_1:299051-299018(-)
GAGGCAGAAAACCTCCCCGTTTTCTCAAACTTGC
>Locus:intergenic748_1:458941-459031(+)
AAGATGAACGATTTACTTTCTGTATCCATTTTTACGGTTTTTCAAGATCATGTCAAGGAATGGTCAACAAAATACGAATTTCTTAACATTC
>Locus:intergenic749_1:459171-459033(-)
GCAATGTTAAGGCCCCAGGGAACAGGCAAAAGTAACCCTTCTAGCAGATCGTTGGCATCCAGCCCAAGTTCCATCTCCCTCGCACTCGTGGAAAACGGAACTCTGAAGCAGTCCAGCCGAATGATCAGTAAATCTTACA
>Locus:intergenic830_1:508057-508168(+)
TGTAGAGCAGAAAAAAATATAGTGCTCGATCGCCGAGCATTGTGTAGTTTAGGATTGCGGCGGGTGACTGAGTCTAGGTTGGGACGAAAGCCTCAAGTCAAGGGATATTTAG
>Locus:intergenic898_1:557237-557285(+)
AGAATTTTACGGCAGTTCCCCCCTTCTCAAGGGGGGCTAGGGGGGATTA
>Locus:intergenic977_1:608677-608632(-)
TACCCTAACCACTGTAAAAACTTGTCTCCCGTTATTTCCCCTAATC
>Locus:intergenic977_2:608818-608767(-)
TGTACATTAAGACCGCTTCTAGTTTCATCCAGAGAGGTTTACCCCATTCCTT
>Locus:intergenic979_1:610992-610935(-)
GTTGAAACTTGGATTATTGACCTGATTCTTGATCAGCGAAGACCAAGAAATTCCTCAG
>Locus:intergenic997_1:618936-618870(-)
AGACCCTCTGTATTGACAGAAGACCCCGTGCCATGGAGTTCTTCCCATTGTAAAACTTATTTTTGCC
>Locus:intergenic1023_1:633533-633476(-)
TGTTTCAGGATGGACGACTATTTATATTTCCCCGAGATTCTAAGGATCAAGTCACGAA
>Locus:intergenic1086_1:679051-679093(+)
CCTATCTCAAAATCTGTACTGAAAGCCCTGTCTGAGAACGGCG
>Locus:intergenic1087_1:679184-679100(-)
CCCTCTGGGAGCCTAAATCCAGCAGACGTAAATTTCTCCTATTGCTTTTTCATGGGGCCCACAAGCGGAATTAGTAGCCGACAGA
>Locus:intergenic1155_1:723936-723891(-)
GTTGGCGGTGGGTTATCCGTTGATAAACCACCGTTTTTGTTTGGGC
>Locus:intergenic1240_1:779929-779995(+)
CGATCGCCTTTTGCCCCGGCCGGACAGCCGTTAAAACCATGCACTCCATGGGTCAAGGTAGAATGGG
>Locus:intergenic1365_1:842957-842861(-)
ATTAATCGCGGTCAAAACTGGATATTAGATAGAAATAATATCAAAACGTTCCACTGCTATTTTTTACGACCCCCTGCGGATACTGAATGCTTAGGCT
>Locus:intergenic1466_1:911188-911317(+)
AACCAGCCAATTGCCCTATCTAATTCTGAACTCTACAACAAAAAACTGTACCCCACTTTCTTTACTTTATTCCTCTTCAATAGGCCCTTAGCCTGGGCCAAGGCTCTGCCAAAGAGTGGGAAACTGGAAA
>Locus:intergenic1469_1:913033-912958(-)
AAAATGTTCCTAACTTTTGTAGGCTTTCGCCGACATTTTACCGATAATTTCTCACTGTTTCCCAAGCACAGGCCGG
>Locus:intergenic1479_1:917570-917534(-)
CTCCCCCATGACCGGAGCCAAAACCAGGGACTTGTAG
>Locus:intergenic1484_1:921329-921461(+)
TTCGTCGGCATGGTGCCAACTGGTGACCGGGGCATCAAACAGCGAAATTTGCTGGGGTTGGCCAGTTTTCCGTTGACTCTGTTGATATTGGTGAATTTTTTCCTGCCAATCTTCCAAACCCTGGCGATCGAGC
>Locus:intergenic1650_1:1021085-1021196(+)
CTCTGGAAGCGTTTTCAATCCTCCGCCTCTAACCCTTTAATTTCACCCTGTGACCCTACCGAGCTCGATATCCTTGCACGCACAACCCTTCTTTCTCCCTGGCAGTTCTACC
>Locus:intergenic1896_2:1170422-1170551(+)
AATGGTTATGAGACTTTCCTAAAGAATAATGATAATTTATCTACGGCTCTGGATAATTTTCTCGAAGACCTCCACCTCCCGGTCATAGACATAAGTACTTTCTACTTTGTTCAACATCCTGTTTTTCCTC
>Locus:intergenic1896_1:1170431-1170521(+)
GAGACTTTCCTAAAGAATAATGATAATTTATCTACGGCTCTGGATAATTTTCTCGAAGACCTCCACCTCCCGGTCATAGACATAAGTACTT
>Locus:intergenic1959_1:1214120-1213994(-)
TATCTTGAAATTGCTCTAATCTCTTCTAGAATCTCTTGCTTTTCGCTGAAGCTTGCATTATCGCCGGATGTTGGGGTTGGCAAAGTAATTTTCTTTACTAATCTTTATATTCGCTTTTGGTGGGCGA
>Locus:intergenic2174_1:1337016-1337058(+)
AGTATTGAGCATAATTTTATTGCCGAAAGTAAGACCATTAAAC
>Locus:intergenic2182_1:1342696-1342747(+)
ACCCCACGGGTTTACCCAAGGTTCAAAGGGGAGGCCAGATTTTCCTTCGCTA
>Locus:intergenic2188_1:1345830-1345884(+)
CAAACAATTGACAGTAAGCCACATAATGTAACTAGCAATGATGCAACACCTACCT
>Locus:intergenic2219_1:1367101-1367035(-)
CTAATACAAGGCTATGCTCAAACTAATTGGCCGTTGACTTCGACTTTACAAAAATTGATATTTTCCT
>Locus:intergenic2228_1:1375255-1375288(+)
ATCGACGGGCGGTTTTATCGCCTTTTATTCTGTT
>Locus:intergenic2628_1:1619796-1619832(+)
AAAATCCTCGTGTCGGCGGTTCAAGTCCGCCTCCTGG
>Locus:intergenic2728_1:1679926-1679995(+)
CGAAATAAGTTAAGCAATGATTTATGGTGCCCTCATCCGTATAATGCCTTCTCGTATTACTTTTTAATTT
>Locus:intergenic2935_1:1795740-1795686(-)
AGCTTAACGATGGCGGAAGCAATTAGACAAAAATTAATTTCTAGCAAAGCTTTGT
>Locus:intergenic2952_1:1808790-1808919(+)
GGCGGGTCCCAAGGTAATAAGGTAATTGGATTGGATACTAGCAAAATCACCGCAGCATTGGCAAGAAAAATTTCTCTTCCCTACCGCCATGGCTATGAACAAGCTTTTAAAGTAGTCAAAAAAAGACAAA
>Locus:intergenic2999_1:1832167-1832038(-)
TGGAACGATAAAACCAGACAAGGTAGCGGCATTTCAACTGCATTTCCCTATCTGGTCTTAGTTGTCACTATTGTTCTCAACGGAGAGGGAGGGATTCGAACCCTCGTTGAAGTTACCCCCAAACAGCATT
>Locus:intergenic3083_1:1884661-1884610(-)
GAGACTATCAGCAAGTTTTACCTCGGCAAACAAGAGCTTGAAAAAGGTTTTA
>Locus:intergenic3158_1:1931057-1931135(+)
TTGTCGCCCCTCCATGGCAATCTAGTCTGGGGTTTAATCAATCTTTTTGCTAGTCATCTCCCCTATCCATTACCAATTA
>Locus:intergenic3265_1:1997843-1997747(-)
CCAGCTCGCCGGAGTTGGGTTAACCTGAAGGTAGTTGAGCTAAGGCCGACAAAATGGCTGTATTTAGCTGTTACCTCAAAGTCACGTCGGACCCCGT
>Locus:intergenic3310_1:2024063-2024192(+)
CATTGTTCAATTTTGAGTACAGGGTGTAAAGCCGAGGAGGGCGTTATTGCTGAGCCACTAAACTTGACGGTCAGTTTGCGCGGGACATTAGAAGTCAAGGAAAAGTTACAAATCTTCCGTCTGACGGGTT
>Locus:intergenic3332_1:2034892-2035027(+)
CGAGGGTCTTCCCCTGGCCCTAAAGCCCCCCTCCTATTAGTTGATAGGGGCGATAAGACTTTTAAATATCTTCTTCAAACAAGGGTTTGGCTGGATTCTTGCCATTGCCTGGTGACCGACCCCGGACAAATTTGTT
>Locus:intergenic3363_1:2050289-2050166(-)
GTGCGAGCCATGGTTTCCAACCGTATCTGTAAGGGCGAACGATGGGATTCGAACCCACGAGTGGAGGAACCACAATCCTCTGCCTTAACCCCTTGGCTACGCTCGCCGTTTCGCTTTCGGCATT
>Locus:intergenic3397_1:2080384-2080324(-)
GTTTTATTCCGCCCCCTAAATCCCCCAATACTGGGGGACTTTCATTCAGTTTCCCCCCAAA
>Locus:intergenic3403_1:2085376-2085319(-)
GATATAATTCAATTATTTCTTGATAAGAAATGCCTTTTTCTTGTGCTTTCTTTTCAAA
>Locus:intergenic3433_1:2100454-2100319(-)
ATGGAGGAGAAACTTAGGGCCCTATCTTCACCTAATCACGCCGAATGGAGCAAGAAAAAACCACTGGCCCCTTCAAATTCCGTTCTAGGGAAATCAATGGGGCCAATGGCCGTAATAATTCAAACCATCAAACAAT
>Locus:intergenic3451_1:2115918-2115882(-)
CTCCGGCATTTTCCCCTGGGTAATCTATCCCCAATTT
>Locus:intergenic3489_1:2144294-2144258(-)
AATAGCCACAGTGCCCGAAATTTTCATCTGCAAAATC
>Locus:intergenic3527_1:2177114-2177069(-)
CTATGGGTTAAAAAAGGATTCAGGATAAAACGGGCAAATGCTGTGA
>Locus:intergenic3577_1:2215939-2215882(-)
GATAATAATTTGACTAGCCAAGCAAAATTAACAAATCTTGACAAACACGATAAGTTTT
>Locus:intergenic3596_1:2227468-2227510(+)
GCTCTTAGGATCTATTCCAACGACAAGACTAGATCGGAAATTG
>Locus:intergenic3639_1:2251655-2251619(-)
TCTTTGCAAACTAAGTCAGTTTGTTTGGAAAAGTCCC
>Locus:intergenic3653_1:2260157-2260115(-)
ATAGTAACGAATCTAGATCAGTGGTTAACTGACCCCCTAGACG
>Locus:intergenic3693_1:2287702-2287606(-)
AATTTGAAGTTATGGCGTTTTTTCCGAAAGGAAATTCAGGTGTGGGGTAAACTAGCCCATAATCCTGACAATATTATTTTTTTCGACTTTACGGAGA
>Locus:intergenic3789_1:2365929-2365836(-)
AAACCTGGGGGACGGCGGAAAGGTAAACCGGACTCACGGAATCCATTGACGGCAACAGGGGAAAAAAGCTTCCCCTACCCATGGCGATCGCCGG
>Locus:intergenic3905_1:2436417-2436345(-)
GAGTTTCCGGTGAGCTTGAGCTCTGTTTGCCGTGCTTATGCATGGCCATGGTTTACCGGATTGAATCTAGAAT
>Locus:intergenic3929_1:2449425-2449332(-)
CAGCCGAAGAGTGTAAAAGCAGAAGGAAGCTTGACTGTGAGACTGACAAGTCAAACAGGGACGAAAGTCGGCTTTAGTGATCCGACGGCACTGA
>Locus:intergenic3928_1:2453184-2453325(+)
TGCATCCTCCGTATTACCGCGGCTGCTGGCACGGAGTTAGCCGATGCTTATTCATCAGGTACCGTCAGAACTTCTTCCCTGATAAAAGAGGTTTACAATCCAAGGACCTTCCTCCCTCACGCGGTATTGCTCCGTCAGGCTT
>Locus:intergenic3938_1:2461296-2461356(+)
GCCCGATCGCCATCGCCAAGGCGGATTTTTTGTCCAAATTTGGCTAGCCAAAATGGAATAG
>Locus:intergenic4037_1:2528884-2528800(-)
TTGACAACGGAGTTTTGTAACAAAATCTTAACTAAATGTAACGTAATTCTCATAATTACGACAACCCCCTCGCCCCGGGAGGATC
>Locus:intergenic4087_1:2553610-2553547(-)
TTCTTTATGAGCAGGCAAGAACTGATGCTAATATGTGGCCCCTTTTATTTAACTACGCCATTAA
>Locus:intergenic4086_1:2553616-2553649(+)
ACCAGCGTAAGGACTTCCCCGATAAACCACGATC
>Locus:intergenic4241_1:2641968-2641848(-)
CAAACACTTTCTCAAGGGGCAAGTATTGGGGATTCCCAGGAAGAAAATCCCAATTCCATAGACCTTAACCTTCCCTTTACCATGGTCTGGCTTAATGACTGTATCATGAGCAACTGTTTAG
>Locus:intergenic4268_1:2658689-2658803(+)
TATCAAAGTGAATCGGCGATAATTGTCCTAAATTTTGCAGGAGTAGACATTGGCAGAAAAACGGAAAAAACGGCGATCATCCTCTTCTTTGTTTGGAAAACCCCTATTGGGTTTG
>Locus:intergenic4336_1:2706120-2706261(+)
CCCACAATCAAATTCTTTGGTCAACCACCAACTCTCCCGACCCTTTGCCAAGACTGGCTAAGCATACCGCCATCAGAGGGAAGTTTCCTTGATGGGACTTTTTTGCCAACAGGATTCCAGCAGGGAGATCTGATACATGGAC
>Locus:intergenic4337_1:2706518-2706392(-)
TTATTAAGGTCTGTAAAAGCTTGCATTACAAGGTGTAAAGAATTTGTTCCGTTTCCAAAAAGCAGTGGGACAATTTGGATAGTGGTGGGTGATCAACAGCAGATCAAATCTTTTGTGAACATATCAA
>Locus:intergenic4357_1:2718853-2718811(-)
ATCCAAGTAGATTTTCAATGTCTGAGATTGATTACTAAATATT
>Locus:intergenic4395_1:2740878-2740731(-)
GAACTACTCCACCTGTTCTGGAACTGGCCACAAAAATCCACAGTCAATCAGCCTGGAAATCAGCAACAATGGTCAAAAATATTAAGAATTGTGCGCCCATCAATCCCTGAACTAGTGGATACAATAACCTTAGATTACCTTCCTTGCT
>Locus:intergenic4395_2:2740809-2740758(-)
TGGTCAAAAATATTAAGAATTGTGCGCCCATCAATCCCTGAACTAGTGGATA
>Locus:intergenic4448_1:2779270-2779306(+)
ACCGTCCCTAGGTCATTCAAGCCCTTTGCCTATCCCC
>Locus:intergenic4622_1:2887546-2887633(+)
ATTGACGGTTGGTTCCCAGCCATTCCCGCAAACTTTTTAATCCTTAATTATTTGCCCACTAAACCGTCTTTTGTTATCCGAAATTATT
>Locus:intergenic4726_1:2952484-2952547(+)
GTCGAACTGAGGAAATTTATCTTCCTTTTGAAGGGAAATTTTGCCGACATTTTTTCCCGGGTGA
>Locus:intergenic4756_1:2971409-2971463(+)
TGTAAACCTGTGAACTTTAGTGGCTCCCCTGCTTTTACCCATGGGGTTAATCGTC
>Locus:intergenic4839_1:3028052-3027947(-)
AAACGAAGACGAACATTTACAGATGAACAGAAATCGGAGACAGTAAAAATTGTCGAAGATTCAGGAAAGCCTATAAGCCAAATAGCAAGGGAAATAGGTTTGACGA
>Locus:intergenic4842_1:3031879-3032020(+)
TGTTGGCGATCATTTCTTTTTGGGGTGATATACCAAAACTTGCTATACGACATCCGATACAACAAATTCAAGTGGTGGTGGCAACGAAAGACCGTCTGGTTCTGGGATGATAATCTAACCGCAAATAGAAACTATATCAAAG
>Locus:intergenic4864_1:3044658-3044721(+)
TATTCTGTTCAATGTACGTTCAAAATTAGTCTAACGTACATCAAAGCAAGATACTTTCCCTCAA
>Locus:intergenic4864_2:3044721-3044790(+)
AAAGTCTATTTTCGCCCAGCCGCAGTCATCAGATGTTGCCATATTTTGGTGAAATCTACTATAATTGAGT
>Locus:intergenic5144_1:3228520-3228598(+)
GGTTTTTGTTGTCCCCAATGCCAAGCTGGCCCCCGTCAGGCCCTCCGGGCTTGGATCAATCGGCGATCGCCAGTGTTGG
>Locus:intergenic5176_2:3248300-3248411(+)
GGAGTAAGCTTTGCCATCACCGATACGCGTTGCCATCCTGGGGGCCACTGGGGCCGTTGGCACAGAATTACTGGAGTTACTGGCCAGCCGGAATTTTCCCCTGGCAGAATTA
>Locus:intergenic5176_1:3248316-3248466(+)
TCACCGATACGCGTTGCCATCCTGGGGGCCACTGGGGCCGTTGGCACAGAATTACTGGAGTTACTGGCCAGCCGGAATTTTCCCCTGGCAGAATTAAAACTTTTGGCCTCGCCCCGTTCTGCGGGTAAAACCCTGGAGTTCCAAGGAGAAA
>Locus:intergenic5290_2:3324611-3324701(+)
TTTTGTCTTTCTAGGGAGAATTCCAATTTCTATTGGACACACTGCACTGAATTCGTAATTCACGCACCCGGCCTAACCCATCAGGAAGCCC
>Locus:intergenic5291_1:3326486-3326354(-)
CCAGTCACTAGCCCTGCCTTCGGCGCCCTCCTCCCTAAGGTTAGAGTAACGACTTCGGGCGTGACCAGCTCCCATGGTGTGACGGGCGGTGTGTACAAGGCCCGGGAACGAATTCACCGCAGTATTCTGACCT
>Locus:intergenic5290_1:3327000-3327063(+)
TTAAAAAGGTCAAGCTACAAAGGGCTAACGGTGGATACCTTGGCACACAGAGGCGAAGAAGGAC
>Locus:intergenic5291_3:3327612-3327483(-)
CGCCGGCTCATTCTTCAACAGGCACACGGTCACTCGTTTAATCGAGCTCCCATTGCTTGTAGGCTAACGGTTTCATGTTCTATTTCACTCCCCTCAACGGGGTTCTTTTCACCTTTCCCTCGCGGTACTT
>Locus:intergenic5290_3:3328435-3328486(+)
TGGCGGGGGACGGAGAAGGCTAGTGCAACTGGAAGTTGGTTACCAGTCCAAG
>Locus:intergenic5291_2:3328815-3328731(-)
TCAGCCCCCATACTGCGTCTTACGACTTTGCGGAGACCTGTGTTTTTGGTAAACAGTCGCCTGGGCCTATTCACTGCGACCTCCA
>Locus:intergenic5299_1:3336345-3336306(-)
GAAATATCTTCCTCACTTGCCTGGGCCACATCCCATAAAT
>Locus:intergenic5308_1:3342595-3342709(+)
GGGGGGCTAGGGGGGCATTTAAAACAGACTCTAACGACTTGGGGTAATGACATTAAAAACTGGAAAACAATTCATATCAATAAGTCTCAACTCTATCACGGCAAGAGTGGAGTAC
>Locus:intergenic5324_1:3353824-3353923(+)
AGCGGGAACTTTCATAATGAGACAAAGGCAATCTTCACCGCAGGGACATTATGGGCTTACTCGTCAACGGCATTTGGCAAGATCAGTGGTACGACACCAA
>Locus:intergenic5324_2:3353872-3353977(+)
TTATGGGCTTACTCGTCAACGGCATTTGGCAAGATCAGTGGTACGACACCAAAAGTACCGGAGGGCAGTTTGTGCGGCAAGATTCCCAATTTTGCCATTGGATTAC
>Locus:intergenic5430_1:3421754-3421808(+)
ACTTCGGGAGATAATCAAACCATTGCCAACAGGTTCTTTTGGTTAGGTTGTTGCT
>Locus:intergenic5440_1:3427574-3427613(+)
TACGGTTATACGGTTTTTCCCCCTTCCCTTAGACAGATTT
>Locus:intergenic5507_1:3474518-3474434(-)
GGCCTCTGCCTCATGAAAAACCGAATCTGGAAGGGAAATTGCTGTTTTTATTTGCATTTAGCCAATCTGACAGGGCACTCTACAC
>Locus:intergenic5563_1:3511745-3511676(-)
CGTGGGGCAACCATATACCACCTCTGCATTTCAGACTATCTTCTCCATCTTATCCTACCCACAATGATAG
>Locus:intergenic5606_1:3532473-3532530(+)
GTAACCGTCAATACAACATTGGCTCCATGGCTGGTCAATCCATTACAATTTGGGTTAT
>Locus:intergenic38_1:27873-27936(+)
GGATATATTCTAGGGGAAAGCCAAAATGTATTTCTTTGTAGGACGGACTTTTTTCTTTGTGAAA
>Locus:intergenic121_1:78322-78229(-)
ATTGAGTTGGCAAAAAACTACAAGTTATCTCGGTCGGAACTGAAAACCATCGAAAAGATTATTGAGGCCAGACAAAATGAGCTTAGAGACGCTT
>Locus:intergenic162_1:107012-107108(+)
GAACTTTGGAAGTCGTCAGCAAAAAAGACGGGCAGAAGGGCTTCGAGATTTTACCGCGACGTTGGGTCGTTGAACGTACCTTTTCTTGGTTTGGTCA
>Locus:intergenic241_2:153531-153474(-)
GGAAATTTGTTACCAAATTCCTCAAGCGGTTCCACCAATCATGGGGCAGGAAAAAGAC
>Locus:intergenic241_1:153524-153482(-)
TGTTACCAAATTCCTCAAGCGGTTCCACCAATCATGGGGCAGG
>Locus:intergenic243_1:154067-154034(-)
GGCAATCTGTTTGGGTCGCTAAGGTCAGAAATCC
>Locus:intergenic272_1:168329-168413(+)
GCGGAGCCCATTGAGGCCAGTGAATGGAAGATGCCTTTTTTGGTGGCTCCATCTTGCCCACGAACTAGATTTTTCTTGCTAGGAT
>Locus:intergenic527_1:319062-319002(-)
ATTCTGCGTTATCTTGACCTTCCTGTTAAATTATCGTCCCCTGTTAACCCAGTGGTTTTAC
>Locus:intergenic572_1:342825-342945(+)
TCTTTACGATCGCCATTGGCTAGCCATGGGAAGCTAAAATACAGGCCGGATAACCCCATTTACCCTTTCCCAAAGCCAGAGTACCCTAGGGGAGAGCGAGTAAATTGCAGGCCGAAAATCC
>Locus:intergenic580_1:347883-347982(+)
GTTTTATTTACTTGGGTCAATATTACCGTTATTTTCGGTGACTGTGCACTGTCAATACTAGCCTGGATCTACTGGGAAGGACTCCCACCGGGTTGTTCTA
>Locus:intergenic745_1:456821-456770(-)
CCAACGGGAACTATCAGGGGTAAAAGATTTGGCAGAAATAATCTGGCTAGAA
>Locus:intergenic812_1:496140-496287(+)
CTGTCATCCCAGTTTTTTTCTACCCTGCTGAATTATTTAAACCCTTTTTTAAACATTTTTATCTTTACTAAGAGCGTGTTTGAAAAGCCCCCCTGGCCCCCCAAATTTGGGGGGAAACTAAGTCAAAGTCCCCCAGCATTGGGGGATT
>Locus:intergenic855_1:529693-529627(-)
ATTGGTCCCTCCAGTGACCCTAGCCATAGTAAGAAAGCCCCATTATGGTCAACAAGTGAACTGAATT
>Locus:intergenic907_1:561804-561762(-)
ACACCTCTTTCGGGCATCTGGCTAGGGGGTTTGCTTTTGCACC
>Locus:intergenic1135_1:710012-709949(-)
AATTTTTTCTGCTATCTGGCGACCATAACGTTGCTGGCGATCGCCATGGACGATTGCAAAAGCA
>Locus:intergenic1175_1:732192-732150(-)
TTTGGCCCACACTTTCCTATTGGAGCCAGGCCGATGGCATCTA
>Locus:intergenic1279_1:806622-806544(-)
GGTCTATTTTTCCTCGCCCTGGCGATCGCCATTCTGGTGTTATCCACCCCGGCCAATAGAATGGGATCATTGTTTGCCG
>Locus:intergenic1377_1:847935-847878(-)
CCCTGGCAATGGGTCCGCTGCAAGTTGTGCTTATTTCTGCCCATCTCTACGGGCGGAA
>Locus:intergenic1420_1:881863-881926(+)
AGCTCGCTCTTGGTATCACGGGTAACAAATTTATGGAACGGAGCAGGGTTAACTATAAAGGCTA
>Locus:intergenic1466_1:911206-911335(+)
TCTAATTCTGAACTCTACAACAAAAAACTGTACCCCACTTTCTTTACTTTATTCCTCTTCAATAGGCCCTTAGCCTGGGCCAAGGCTCTGCCAAAGAGTGGGAAACTGGAAAGGGGGATTTTAGCTACTA
>Locus:intergenic1541_1:955621-955585(-)
CGCCTTTGTGCCCTAATCGACATCCACCCTTGTCCCC
>Locus:intergenic1621_1:1002301-1002232(-)
AAGCTCTCTATTTCCTCAATCAAATTTTCTAAATCTAGTTTATGCCATTGCTGGTTACGTAGTATTTCAG
>Locus:intergenic1637_1:1014562-1014412(-)
TTCTCCCGTGATAGAGGGAAAAAGCTCAGATTCACATTGACAAATTTGCTCAATATGCCTAGTGTAGGGACGATAGACCGCTGGGATTTGTGCTTGGGCGAGGGGATCTCTGTCGTCGTAAAAAGGCTTCAATACCCTGCTGCTTCGGAAG
>Locus:intergenic1701_1:1050474-1050438(-)
TTTTGGGTAGGCCAATTTCTCCTAACCCCAATTATCG
>Locus:intergenic1805_1:1116800-1116662(-)
GGGCAAAAGATGTCAGACTTTGGTGATATTCCCCCGGACTTTTCCCTGGGGAGGCCAAGGCCAATCACTATAATGGAGACGTGCGATACCGATATTCATTGGAAGTGGTCTGCACCGCCCTGCTTCCCCTTAAACCCTT
>Locus:intergenic2031_1:1248235-1248193(-)
CCAGATTATCTCTTTCAACTCGAAACAGGCAACTTTGCACGTC
>Locus:intergenic2135_1:1314826-1314754(-)
TTATTTTGCCGTCTAAATCCTCCAAAACTAGAGGACTTTTACTTAACTTCCCCTCAAACTTGGGGGAGCAGGG
>Locus:intergenic2182_1:1342655-1342748(+)
AACCAACAAAACCTACCTCTTTGGCGGTTACGGGGGTTTAGACCCCACGGGTTTACCCAAGGTTCAAAGGGGAGGCCAGATTTTCCTTCGCTAA
>Locus:intergenic2189_1:1345918-1345873(-)
ACATATTCGACATTTGACAATTTTGGACTTGTTCAGGTAGGTGTTG
>Locus:intergenic2309_1:1414067-1413998(-)
TTGATAATCCTGGCTAATAACCATATAACCAATACTTATCTTAATCTTTCCGGAAAATCAAACCCCGCCT
>Locus:intergenic2376_1:1460632-1460683(+)
TCAATTTATTTATCCTATAAACTAATAAAAGCTTGGCAACAATTGGTTTCCC
>Locus:intergenic2407_1:1479870-1479795(-)
TTACTAACGCTCCGGCGGTACGAGGGTAACTTTTACTCAGTTTCTCTCCAAATTTTGGGGGGATTAGGGGGACTTT
>Locus:intergenic2414_1:1483703-1483826(+)
CATGGTGCCCATCGCTCCGACCATCAGGGTCTGATTCTACTTGGCACCTGGTTTGCTCCCCTTTGGCAGTGCCTGCAAGTTATATGGACTGACAGTACCTTTGGCGGAAAGGATTTTATCCATT
>Locus:intergenic2471_2:1518786-1518750(-)
ATCAGTGGTTTGAGCTTAGTCCTAGGGAAAGATTGGC
>Locus:intergenic2471_1:1519113-1518999(-)
GAGTTGTTCACTTTTTTACTGACGAGGGCTTCCGGAGGCCACGCTCCCACCCATAACAGCTTGCCACATCCCCGTCGGAAGTTACGTTACCCTTGGGCGATCGCCAAAAATCAGC
>Locus:intergenic2536_1:1561451-1561508(+)
AGGTTAAAACCTGGGGAAATACATCGCCGTTTCCCTTGTCCCCTGAAGTTCAGACTTT
>Locus:intergenic2546_1:1569425-1569461(+)
GGCCATGGCGTATTAAAGAAGTACAGGTTTTGTGACT
>Locus:intergenic2560_1:1579393-1579477(+)
ATATCAGTAAACGTGTTTATCTCAACCACCCTTAATGAAGTTATTTCCCCTCCATTTACTGATGCCCTTACACTTGCAATAGGCT
>Locus:intergenic2594_1:1600487-1600538(+)
GCTTATAGATTTCAAGACATAGGCATTCAAACCTGCATAGACAAGAGTCTAT
>Locus:intergenic2609_1:1607035-1606894(-)
TTTAGGCAAACAGGATTACAACGACCTAATTCCCATTGTTGTCATTTGAAAGATCTACTCGGGAAGATTAAGACTGGTTTTGTCCTTGACGAGAAAGTTTTTGGCAGAGAAGAGAATGATCAACAGGGCAAAGTAGCCACAG
>Locus:intergenic2609_2:1606971-1606920(-)
AGATTAAGACTGGTTTTGTCCTTGACGAGAAAGTTTTTGGCAGAGAAGAGAA
>Locus:intergenic2610_1:1607966-1608002(+)
TTCCAAGAAAGCTCTTTAAAAACTCTCTTTGCTCCCC
>Locus:intergenic2621_1:1614520-1614466(-)
TGTACTGTTTCTTTTGCTTCACGTAGGGCAACCATATACCACCTCTGCATTTCAG
>Locus:intergenic2674_1:1648185-1648314(+)
CAAGATATTGCAGAACTTCCGCCTGAAGCCCAAGAAATTGTTTTTGACTTAGTCAAGAGTCTTAAAAAAGATCATGTTGCAAATTTGCCGGTCTCTTCCACAGACTGGTCAGATTTTATTGGTTGCATGG
>Locus:intergenic2691_1:1660004-1659893(-)
GAGTTGCTTGAAAAGTCCCCTGGCCCCAAGCCTAGGGGGATAGGTTTAAAGTTCTGCAGGGTTGCCAGAGCTTTGGTAGGAAAATTTAGGATCAGATTAGAGCTTTGCCTAC
>Locus:intergenic2706_1:1668955-1669081(+)
CGTTGGTCAGCACCATGGCCCAACCCAGCTTGGTTAACCAAAGTCTTCCCGGTGTTAAGCACTGTTAGCATTGGGGAGGCTTTTGCCTTGGCACTAGTAACCGTTTTTGCTTCCGCCCCAGTCCCAG
>Locus:intergenic2737_1:1684797-1684761(-)
GACAACCATTGGCAAGCCACCAGGGAAACCACTGTTC
>Locus:intergenic3005_1:1834476-1834362(-)
GATATGGGGCAGGCGGTAGTCCCCAGGGATCCATATTGGGGGCGATCGCCAGTTAATGCAAGTCTTTTCCTCGCTACACTAGGGAGGAACGTTCCCATGTATTTAGCTAAAAGTC
>Locus:intergenic3023_1:1845751-1845685(-)
CCGCTAACAAATCAAAAGTTATTGATATCGGCAGCACACAATTTTTTAGTTTCTTCTGTAGAAAATC
>Locus:intergenic3148_1:1923969-1924110(+)
TTTTCTCACCTCTTTCCACTGCACTTACTGCTTTTTCTCTCAGGTCAATACTGTAGGGGGCTGGCATCGCTTTTTCCTTATCTTTATCTTTTTCCTATATTATGTCCTAATCTATGCTATGTCCTAATCTATGCTATGTCCT
>Locus:intergenic3166_1:1935616-1935706(+)
GATCGCCGCTGGGACGGCAAAGTTGCAATAGAGCTTTACAAAACCGTTACAAAACTTCATGCTAAGCCTGGTCACCATAGTATTAACCCAG
>Locus:intergenic3264_1:1997620-1997755(+)
GAAACCGGAGCTATCGGCTATCGCCAATTTGAGACTGTTCCAGATGGCGGAATCAGAGTTAGAAGCAGATGCAAGGGTAGCAGTAGTCATATTTTTATATCTCGCAGTGGTGGTCAGGAAGCAACGAACGGGGTCC
>Locus:intergenic3376_1:2067364-2067412(+)
TTTATCAAGGTTAACTTTGTTAGGGTGGTAGGACTAAATATCCGCTTCT
>Locus:intergenic3455_1:2121296-2121257(-)
AGAGCTTTGATGACTCACTGTAGAAGGCAGACTAAAATTC
>Locus:intergenic3458_1:2124108-2124237(+)
TTGAGGGAAAAATTTTGCAAGTTACCATTAACCAAGCTAAATCTATCCTCAATAAAGCTACTGGTTTTATTCAGGACTACGATTTCACCCTCAATCCCTATCGTGGTTGTCAGTTCGGTTGTGACTATTG
>Locus:intergenic3472_1:2132695-2132764(+)
CCCATCACCCCTAATCAACCTTGTCCACTGCCTATCTGTTGGTTGCCCACGGTAGCCGTGATCCCCGTCC
>Locus:intergenic3597_1:2227803-2227749(-)
GACACCCGAAAAAATACCATTAATCCGGCAGTGGAGAAAAATCTGGAAAGATTAA
>Locus:intergenic3698_1:2290458-2290563(+)
CTAATTTGGTGCAGTTGGGTTTTGCCGATTTTAGAAATAGAAACTGCTGAGCTAGACTGGGGGTTCTTGTACTCCGAAAAATGTAATGAACAGTTAAGGTCGCTGC
>Locus:intergenic3762_1:2335592-2335649(+)
TCCGTCTTTTACCCAGTTACTAAACCCTTGTTGGAAGCTTTTAGCAGCGATAATTTTC
>Locus:intergenic3798_1:2374794-2374923(+)
CCCATCGATGGTGGTCTAGGCTTGGGCCATGGTGCCATTGGTGATCAGTTTTTGGCTATTTGCAGAGTGAAAGTGTTTTGCCAACTCCAGTCGCTAACCCTTGGCCACGGTCCCATTATTCAGCTTGGAA
>Locus:intergenic3812_1:2384831-2384915(+)
TGGAGAAATTGGTTCTCCGTAACCCCAAAGCGGGGCACTAACTTTGCATTCCAGGTGCTAGCGGGGAATGGACAAGACAGTGCTA
>Locus:intergenic3850_1:2407156-2407192(+)
ATTCCTGGCTGTTGTTTTTTGGCTAGGTCTGAAGATT
>Locus:intergenic3913_1:2441055-2441001(-)
TTCACCCTACTTTTCAAACACGCTCTTAAACATCGCCATAACAATTGCCAACATT
>Locus:intergenic3922_1:2445932-2446019(+)
TTACCTCCCATAGCTGTCAGAATCATCTACGGAGGCATCACCGAGGAAATCCTGATCCACTGGGGAATTATGACTTTGATTGTGCGGG
>Locus:intergenic3928_1:2450806-2450938(+)
AGCTCTCGCCGCCCGCAGCGAAACAGTGCTTTACCCCCCAAGTTGACTTTACAACCGCTGCGCCTAAACACATTTCGGGGAGAACCAGCTAGCTCCGGGTTCGATTGGCATTTCACCCCTAACCACAGCTCAT
>Locus:intergenic3949_1:2469202-2469124(-)
GATGGTGGGGGATTCTGGTTAGTTTTAGCGGGTCATCAGGCGATCGCCAAAATATTTCTGATAATTTCACTAAGTTTGA
>Locus:intergenic4002_1:2504186-2504222(+)
CTCCAGGGAATTCTTGAGAAGGATTTCTGCAATTTTC
>Locus:intergenic4011_1:2509681-2509639(-)
ACTTTTGTCGATGCTGGAAAATTTCTAGCCCAGCCAGTGTCCC
>Locus:intergenic4033_1:2526594-2526534(-)
CACAAAAAACACCACTGGGCCTACTGGGCTATTCCCATTATCATCTACATTGAAGGGATAG
>Locus:intergenic4135_1:2579301-2579235(-)
GGACGGCGATCGCCGGGGATAATTGACCAACCATTTCTCCCATTGAATAGTAAAACCAAGCCCGGTC
>Locus:intergenic4171_1:2600689-2600599(-)
TCTGCCCAGTTCATTACACCTTTAACTACCATGGTCTTAATTACCCTTAACAATGTAAAGAATTGTGAGAAACGGCATCTCTGCATTAATC
>Locus:intergenic4263_1:2656129-2656066(-)
AATCTAAATTTGATTCTACTACTGAATTCTATAGCAGGATTAGGGGCAGAAAGTTTATGGCGGT
>Locus:intergenic4328_1:2699881-2700013(+)
CCAGTCTGGCTAAAAAACTTAATTTCTCAAGAAAATCTCAATAAAACCTTGGATAGTTTGGGAAAGACTTTGAATATAGTTTTCCCAAGCTTTCTAGTAACATCCAGCCAAATTGACAATACCTATTTATTCA
>Locus:intergenic4337_1:2706440-2706299(-)
ATAGTGGTGGGTGATCAACAGCAGATCAAATCTTTTGTGAACATATCAACTCAATGTTTTGGGAGGAAACCGACCATGTTCTGGAAGCTCAGACAAGTATCCCGTTTCTGGTTTTGTTACTTGAATCAACCTATTTTTAGTC
>Locus:intergenic4406_1:2747550-2747595(+)
ATTAGCCCAGCCATTGCCGATGGCGTCAATATTTCTTTGGCTTTGA
>Locus:intergenic4428_1:2763057-2763096(+)
GACCGACCGGACGGTATCTTGAAAGTGTCCAACCAACTGG
>Locus:intergenic4494_1:2809945-2810041(+)
AAAATCACAGCGCTCAGGCTGGGTTACATTAGGTGGAGATCGGAAATTATTTTCTTCCAAGACTCATGGGGCAATGGTTTAAGCGTAACATCGGTAG
>Locus:intergenic4501_1:2812832-2812727(-)
CTGGTAATCTCATTAGTAGGCGTAATGTGTACTATTTTACCCCGGCGATCGGACGCTAATTCCTCAATCACTCCCTACTTGTTAGCGTTGCCCAATATTTTTTTCC
>Locus:intergenic4518_1:2819224-2819260(+)
GATCGCCAATCCCAGTGGCTAGGGACCTCAGTTTTGG
>Locus:intergenic4547_1:2837785-2837746(-)
ATTTGCTCAATGGGGGCTGGGGAAGATTTATGGTTGCCAA
>Locus:intergenic4554_1:2842721-2842754(+)
CTGTTAATTTGTTATCCAAATCCCCCTAGCCTGC
>Locus:intergenic4598_1:2871579-2871672(+)
TTAGTTTCGCTCCTTGAGATTTATTTCGTCCCACTGCCAATCTACCTTGCCTTGGGCAGTTCCCTATCTGAATTCCCCGGAGAACACTGCATTC
>Locus:intergenic4609_1:2879867-2879834(-)
ACACCGATAACCTTGAGTGCCCTCCGCAAAGCCC
>Locus:intergenic4615_1:2883884-2883833(-)
CACCGGGTTTATCTAGTCTTGGCTGTTCTGTGTTCTATGAGCCGAACAAAGC
>Locus:intergenic4630_1:2894831-2894930(+)
CCGGGGATTAGTGGAGCACGATCCTCATCAATACCTTGCCCAGGGAAAAATTCATTCCAGGCGATCGCCACGGTCAGGATAAAATGTTCTACCCGAAGTC
>Locus:intergenic4808_1:3007161-3007209(+)
GCGATCGCCGTGGCGGTGAGTCCCAGTAAACAATGGGCCGTACCGAGGA
>Locus:intergenic4909_1:3074973-3074883(-)
AATAAAACTTTCCAAACACGTTTTAAGGCCATGATCGTTGAGATAGGGATAAAATTTCTGCGCCTTGTCCATATAATGACTTCAGATTTTG
>Locus:intergenic4924_1:3089569-3089614(+)
TTTCAATCGCAGATTAAAGTTGCCGGAGAAGAGATTGATTCACGGT
>Locus:intergenic5054_1:3165978-3166032(+)
CTGGGTTATGCCACGGTTTTTCCATGGGAGCACAGAGAAGTCCACCCTGTCCTTA
>Locus:intergenic5087_1:3188454-3188415(-)
ATCGATACAGTCAATATCTTTGGTGTGGGAAAGTTCCACC
>Locus:intergenic5094_1:3196580-3196676(+)
ATCTCGGGCAAGTTTTATGCCGCCGACGTTAGCTTGGGGATCGCAGCAAAAATCTTCTTTGGCAACACCAAAATAGCCAATCTCCCTTATTCGTCCA
>Locus:intergenic5290_2:3326318-3326429(+)
ACTCGCCTGCATGAAGGAGGAATCGCTAGTAATCGCAGGTCAGAATACTGCGGTGAATTCGTTCCCGGGCCTTGTACACACCGCCCGTCACACCATGGGAGCTGGTCACGCC
>Locus:intergenic5291_1:3327410-3327299(-)
CTCCGACCTACTCGGGATACAGCTAGGCTGATTCAATTTTCGACTACAGGACTTTCACCTCCTCTGGTGCAGTTTTCAGCTGCTTCGTCTAATCTACTCAGTCCACGTTGCT
>Locus:intergenic5290_3:3327553-3327682(+)
ACAAGCAATGGGAGCTCGATTAAACGAGTGACCGTGTGCCTGTTGAAGAATGAGCCGGCGACTTACAGGTTGTGGCAGGTTAAGGTGTGTTGCACCGAAGCCAAAGTGAAAGCGAGCCTGAATAGGGCGT
>Locus:intergenic5290_1:3329468-3329594(+)
ATCGACGCGGAGGTTTGGCACCTCGATGTCGGCTCATCGCAACCTGGGGCGGTAGTACGTCCCAAGGGTTGGGCTGTTCGCCCATTAAAGCGGTACGTGAGCTGGGTTCAGAACGTCGTGAGACAGT
>Locus:intergenic5355_1:3377661-3377604(-)
GCTCCGGCAATAATGGAGGACTTTCACTCAGTTTTCCCCCAAATTCGGGGGGCCGCGG
>Locus:intergenic5458_1:3442058-3442142(+)
GTGATTGAGGTAAAATCCAAATTTTTGGAAAAGTTTTTTATTAATGCTTTACAGATTTTACAAAAATTTAAACATTTACCCGGAG
>Locus:intergenic5467_1:3449223-3449178(-)
TCCCCCTATTTGGGGGGATTTGGATTCTTTAGATTTATAGTCAGGG
>Locus:intergenic5493_1:3465494-3465359(-)
CATCCGCATCAAATCAATGGGATATTGATGATATTTCTCCCTACTGAAATGTTTGAGCAAATTTTCTCCTCAGTGTTGCTTTGCGAGGGGTTGATAACAATGGACAATGGGAAAGTTAAGTTAGGGACGGTTAATT
>Locus:intergenic5653_1:3559162-3559102(-)
ACAGAACTAAATGGACAAATAAATACGGAGCTAGGTTTTAGCTCATCCAAAGTTTCTATTC
>Locus:intergenic5667_1:3567955-3567826(-)
ATCCCCGCCTCAGCAATATCCTCGACAATTAACAAGGAGGACTCTCCTTCACCGCAAAACTTCCATAGCGATAATTTTTTGCCAATGATCCCATACTTACCCTGCCCTGGTTTGGACTCGGAGCTTACGA
>Locus:intergenic20_1:12679-12721(+)
TTAGAAGAGTTCAGGGGATATATTTTGGCGATCGCCTTTCACT
>Locus:intergenic120_1:78286-78379(+)
CCGACCGAGATAACTTGTAGTTTTTTGCCAACTCAATTTCAGGTTCAAGCCAAAACTTTGCTTCTCCCTTTTCGCAATAGATATGGACGTGCAT
>Locus:intergenic170_1:111434-111470(+)
CATGAAGTTAGAGCAAAATATTTGAGGCAATTCAAAC
>Locus:intergenic172_1:112874-113003(+)
CCATCTCTTGAAGAAAGAACAACTAGCGGTCTATTGGGGCTTGACCCTACTGCCCTTCAACGCCGTAGCGGGGTTACTGCCACTGCTGTTTGCGAGCCTGAGCCCCTGGTTTTTCCATGGCAAAAAATTA
>Locus:intergenic185_1:120432-120300(-)
GCAATAGAATCCAACCTATCAGACCTCAAAAAACAGGCTGATAAACAGGACAACCGCTTATGGGTTCTCATTTCGGGGATGTTTATTGCACTTCTGGGGATTTTGACAAAGTTTGCATTTTTCCCCAACCCTT
>Locus:intergenic242_1:154103-154136(+)
CTTCCCCTGCTTTCTTCCCTAAGCTTGCCTGTTA
>Locus:intergenic310_1:189034-189097(+)
AAGCCTGACAAATCCCTGGAGTGGCCAATGATGTCTGGGAGCTTGGGGTTAGAAGTTTTTGGTA
>Locus:intergenic578_1:345421-345475(+)
GCGCCTGCCTTACAAGCAGGATGTCGGCGGTTCGAGCCCGTCATCGCCCATACGT
>Locus:intergenic648_1:386037-386082(+)
AACCATGGCAAGTTTTCTGGCCGTATTCTTGCTCCTTTGTTTTTGG
>Locus:intergenic690_1:418600-418636(+)
GGCCAGGGGATCAACGCCTCAAAAGTAATATATGGGA
>Locus:intergenic745_1:456797-456746(-)
AGATTTGGCAGAAATAATCTGGCTAGAAGGGCGATCGCTCAGTGGCAAAACC
>Locus:intergenic898_1:557301-557391(+)
ACTTTCCAAATATGCTCTAAGCTCATTGAGGAATTTGTCATAAATCAACAACTTAAGATTCAGATTAATACTCCAAAATTTAATTCAATTC
>Locus:intergenic977_1:609441-609363(-)
CCCGGAATTATACAAAAATTTTTTTACTCCGAGGAGACTGGGCTCCATTTGCAGTTTGCTGACGGGCCATGGTCAGATA
>Locus:intergenic1046_1:645788-645899(+)
TCATTTGGGTGTGAATTTTTGTATCTTTCGCCTTTGCGTAGCGCATTTTTCAATAAAGGTCAATATACCATTAGTAGATTGTTTGGTTCATACCACGAAAAAATTGAGTCCC
>Locus:intergenic1222_1:766589-766628(+)
CACCGCCCATTGGCAAGCTCAGGAATAGCTCCGGGCCCCG
>Locus:intergenic1232_1:771554-771599(+)
ACCGCTGGAGCCAGCAAACACCGTCCAACTAGCATTGCCCTTGGGA
>Locus:intergenic1241_1:779812-779779(-)
CTAATAAACTTTTTTCCCTGTCTCTCTCCCCAAG
>Locus:intergenic1250_1:790530-790569(+)
ATCCCCTTTATCAGCGAAGACAATGATTGCCATAGAACAA
>Locus:intergenic1420_1:881911-881977(+)
TTAACTATAAAGGCTAACCTGGTTTTGTCCCACGGCATTTTCGGACTAAGTCCCGGAAATAGCGGGT
>Locus:intergenic1510_1:931412-931508(+)
AAAGAGTTACGCAGATTATGCCCTGATTTTAACCTGGGTTCGTCATGGCCCAGATTCGGTCTTCCCCCAGGCGATCGCCAAGGAAAAATTATTTTTC
>Locus:intergenic1636_1:1014338-1014479(+)
TGCAGGGGGGAAGTATTAGGGGAGCAAAATGAGCAAATTCTTAGGGCGCAAAAGCAACCACAGGGAGAGCAACGCTTCCGAAGCAGCAGGGTATTGAAGCCTTTTTACGACGACAGAGATCCCCTCGCCCAAGCACAAATCC
>Locus:intergenic1690_1:1044740-1044830(+)
TGCAAATTATTTTCATTATGCATCAACAGGGCAGAAAAAACAATTTTTTGGGGCCGGTTTGCCGTAGGTGCAAAGGCTAGACAGAATTACA
>Locus:intergenic1729_1:1065359-1065266(-)
ATTATCCCTTGGAATTATACTGGCCTGCCAGAGCAGATCAAGCCAAGGCCGGCCCACGGCGATCGCCCTTTAGGGAGTAAAACCGCAGTAGATG
>Locus:intergenic1831_1:1137361-1137220(-)
GGTTCGGGACACAGGTCAGTGAGAGGAACGGTTAACTCCTGGGCGGGGCTACGACCGCAGAAAAAAGGCCCAAGGAGCAGGAACGCCGAGAAAAAGACAATTATTTTCCTTGGCGATCGCCGTGGCGGTTTTGATTGCAGCT
>Locus:intergenic1896_1:1170464-1170563(+)
ACGGCTCTGGATAATTTTCTCGAAGACCTCCACCTCCCGGTCATAGACATAAGTACTTTCTACTTTGTTCAACATCCTGTTTTTCCTCTGTCTTACATAA
>Locus:intergenic1958_1:1213813-1213918(+)
CGACGCATTCCGCCAGAAATACTGCCCCAAAACCACCAGTACCCAGTAAAGACTGCAGGACATACCGCCCGCCTAGGCACTTTTGCTCTAAACTTCTCCAGGACGA
>Locus:intergenic2003_1:1236168-1236069(-)
AATCAATCGTATCCGCCAAGCGATCGCCTCTGGGTCAAGCCACTATTGCCTCTGGCCCAGACCAAGCCCGATAATGCCAGAGCATTAATCCCCATTTTCC
>Locus:intergenic2045_1:1256870-1256804(-)
GCCTTGTTTTTAAATCTCTTTACCCTACCTAGAGGAACGGCCGAACTAATGTTATGGCGATATTCCC
>Locus:intergenic2065_1:1271067-1271019(-)
AGTGGGGAAACATCAACAAAATACCTTAACAAAAACCTCAACTTCCCCC
>Locus:intergenic2155_1:1325495-1325450(-)
CAGAACTATTCTGAGAAAAGAGGGCAAGCATTGATGAAAAATGCTC
>Locus:intergenic2188_1:1346103-1346145(+)
GTAAAGGAGCAAGTTTTAGTTATAGTCATTTCAATTAGCGATG
>Locus:intergenic2193_1:1350115-1349965(-)
TGGCTTGCTACCCATAAGAAAATGGCATCAGGAGAACAAATATTGTTCCACCGACAGGCCGCATTTGGGTTTTGGCCAACCGCTATACCCCGGCGGTGTAGTTTCCAATCGTCTCGTCTTATTAGAGAATGGAGTCTAAATGGCATAACCC
>Locus:intergenic2247_1:1385173-1385116(-)
TTCGGTGGTTTTTACCGATTGGCTATCTGCCGCTATTACGCTAGGTTGAAGGCTCTTG
>Locus:intergenic2298_1:1409660-1409726(+)
TATTGCCGACAAAATTTTCCAACACCTTCCCAATTAATTTTCACCGATTATAAAATTCTCAAAATTT
>Locus:intergenic2471_1:1519061-1518932(-)
ATAACAGCTTGCCACATCCCCGTCGGAAGTTACGTTACCCTTGGGCGATCGCCAAAAATCAGCATATATACACCAATTCTAAATAAGATCTTTTACACCGCTACTGCAATCAACCTCATCAACAAAATTC
>Locus:intergenic2471_2:1519079-1518950(-)
GAGGCCACGCTCCCACCCATAACAGCTTGCCACATCCCCGTCGGAAGTTACGTTACCCTTGGGCGATCGCCAAAAATCAGCATATATACACCAATTCTAAATAAGATCTTTTACACCGCTACTGCAATCA
>Locus:intergenic2484_1:1524379-1524415(+)
TTAGATCTAATTGTATTAGTCTTCTATAGTAGAAATA
>Locus:intergenic2520_1:1552988-1553123(+)
GATGTAGCGCAGCTTGGTAGCGCGCCTGCTTTGGGAGCAGGATGTCGCAGGTTCAAATCCTGTCATCCCGATACTTTCCACCTACTGTTGCGCCCCTGCGATAGTACTATGTTAGCCCATTTGATAGGGTTAATTC
>Locus:intergenic2574_1:1587099-1587183(+)
CTTAATTCAGCTAAAATCGGAGTGCCACTTGAATCCGGGGATGTATTTGCTCTGTATTTTCCCCAGTATTTTGCTCCCGCTCCCC
>Locus:intergenic2595_1:1599823-1599781(-)
CAGTATCTTTGCCACAAAACTATCTCAAATTTGTCGAACCTTT
>Locus:intergenic2621_1:1614481-1614430(-)
CACCTCTGCATTTCAGACTATCTTCTCCATTTTATCCTACCCACAATGATAG
>Locus:intergenic2662_1:1639257-1639320(+)
CTACAAATCCCTATTCTATCTCCACCGCATCAAAAGCTTAATCAAAGAAATCGGCAAAACTTGG
>Locus:intergenic2691_1:1659938-1659854(-)
AGAGCTTTGGTAGGAAAATTTAGGATCAGATTAGAGCTTTGCCTACCTGCGCTAACCGTCTGTCAATGGACAAAGGGGCGATCGC
>Locus:intergenic2691_2:1660007-1659923(-)
AAGGAGTTGCTTGAAAAGTCCCCTGGCCCCAAGCCTAGGGGGATAGGTTTAAAGTTCTGCAGGGTTGCCAGAGCTTTGGTAGGAA
>Locus:intergenic2769_1:1700780-1700654(-)
AAGAATAATGGGCCTCACATTCTGAAGACGGGCGGAAAACCCTCGTTCCGAAGGGCAAAACCACGGTCACAAAAGAATATTTTGTACGTGTCTAGCTTGGTTTTCGCTATTTTTTGCTATATCAGTC
>Locus:intergenic2788_1:1710742-1710796(+)
TTAAAAGAGACTCAATCGCTTTTCCATCAATGGGTAGTTTTATTCATGGCTGATT
>Locus:intergenic3077_1:1879818-1879689(-)
AACTGCCTAGAAGCCTTGCGCCGACGCCAAATCTTCAAGCATCTCGGAGAAGTAGATCTGACTATAATTGTCGATTTTCCCAGAACTTCCCGTCATTCGACTATACAACTATTGCCAGTTCAACAGGTGC
>Locus:intergenic3078_1:1881676-1881733(+)
GGAGAGCGGTATAGGTTTGTCATCCTTTCTTCGCGCCTTTGCGTCCATCCGTCGGATT
>Locus:intergenic3412_1:2088574-2088637(+)
GTAACGATGTTTTTTACTTCCTTGACTAACCGAGGAAAATTTGGCGGGGGGCAGAAATGCCAAT
>Locus:intergenic3431_1:2098830-2098779(-)
GTTTTTATCCGCAGTTTATTTTGGTCAACAAGGCAGTGGATTTCCAGGGTAA
>Locus:intergenic3454_1:2121511-2121631(+)
TGCTACTTTTTGAGCTTAATTTCTTTTGGAAGTTATCCTCTGCTGTTGGTTAACTTAAAAATACTAAACATAGACAAAGCGTTCTTTCTTGATCACCATTGGGCCGAGTCAAGAGTTCCAT
>Locus:intergenic3458_1:2124194-2124257(+)
ACCCTCAATCCCTATCGTGGTTGTCAGTTCGGTTGTGACTATTGTTATGCTTCGGCCTTTAGTC
>Locus:intergenic3527_1:2177099-2177003(-)
GGATTCAGGATAAAACGGGCAAATGCTGTGAAAAATCAAGAGCTCTGTCCTGGGTTCACGGTGTCGAGTGATTTTGACTTACCACTGGCTGTTTTCC
>Locus:intergenic3691_1:2287272-2287197(-)
TTTCGAGCTGGGAAGGCCCCTGGGGTCTTCTTTTTTATTTGTTTGTTTGTCAACATTCAATCTAAGTTTGTTCACC
>Locus:intergenic3762_1:2335578-2335683(+)
CATACACTGAAGAGTCCGTCTTTTACCCAGTTACTAAACCCTTGTTGGAAGCTTTTAGCAGCGATAATTTTCTCTAAATGGTCTGAACTAAACTGGAATTATTCGC
>Locus:intergenic3899_1:2431648-2431534(-)
ACAATTAAGGCTCCCAGGAGAACGAGGGTTAAAATCAGGGGTAATAGCCAATATTTTTTTCTTTGCCGCAAGAAACCCCAAACATCCTGCAATAATTCAATAAATCCTTCCATAA
>Locus:intergenic3922_1:2445916-2446042(+)
TACCCAAGCTCTCCTATTACCTCCCATAGCTGTCAGAATCATCTACGGAGGCATCACCGAGGAAATCCTGATCCACTGGGGAATTATGACTTTGATTGTGCGGGCCAGCTGACGACTGATTCAAAAA
>Locus:intergenic3928_1:2450677-2450773(+)
TCACTTAGTGATGATTTGGGGACCTTAGCTGGTGGTCTGGGCTGTTTCCCTTTCGACGATGAAGCTTATCCCCCACCGTCTTACTGGTCGTTTCTTC
>Locus:intergenic3929_1:2450772-2450703(-)
AAGAAACGACCAGTAAGACGGTGGGGGATAAGCTTCATCGTCGAAAGGGAAACAGCCCAGACCACCAGCT
>Locus:intergenic4002_1:2503969-2504020(+)
ATCTCCTACCATTATGTCAAGGAAAATTTCAGTAAGGGCAAATCTAAAGTGC
>Locus:intergenic4087_1:2553270-2553135(-)
GCTTGCGAAAATTTTCCTGCAAATAACCTCTCCCCCGTTCTTCAGTCCATCCCAAGCGCCTCATTTCCTTTAATATTAATTCCAATTCTGGACATAACTCAATCACACCGGCAATTAATCGGTAGCACTGGCGACT
>Locus:intergenic4086_1:2553881-2553950(+)
TTAGCCATTTTTAACCATTTGTTGACTTTCTCAGACTTTTTGGAGCCATGGGAGATTATTGTCAGTTTTT
>Locus:intergenic4130_1:2577477-2577525(+)
GACAGTTTTACCTACAACCTCGTTCAGTATTTAGGCGAATTGGGGCAGA
>Locus:intergenic4136_1:2580550-2580697(+)
TTACTCATTGAGATCGGGGAGTTAGGGCAAGGACAAATTGCCAACCGAGATGGCTGTCACTGGCTAGAGAAATCTTACCCCTTCCTGTCCCTCCTTAAGCCGTTGGCACGAATTAACCTCAAATTTGCTGTAGTTTTTGATACGGACC
>Locus:intergenic4152_1:2588746-2588797(+)
GCCATCCTTAGAGCCCATTTTATATTCCCATTCCTTTTTTCCCATTCTTCGA
>Locus:intergenic4202_1:2620720-2620756(+)
CCCTTTGATTGGGGAAACATTAGGCCGTGCCACCGTT
>Locus:intergenic4246_1:2645102-2645144(+)
GCCCAGTTCTGGCTGTGGGTGATCGAGGCTTTGATTGCTTCCT
>Locus:intergenic4333_1:2701872-2701815(-)
TTATTCCGCCCCCTAAATTCCCCAATAATGGGGGACTTTCACTCAGTATTCCTCCTAA
>Locus:intergenic4355_1:2717850-2717757(-)
TTCATTAAGAAATGTAACAATCGACGTTCTAGATCATACCACGCCCCCACTGTCCGGCAGGGTGAACAGAGGAGACTTTCCCCTGTTACAGTGT
>Locus:intergenic4416_1:2754770-2754824(+)
GATGGCAGTGATGCTAAGTTTTATCAAGAAAAGGATGTTTTACAAGCTATTCAAA
>Locus:intergenic4487_1:2803198-2803111(-)
ATAAATTTTAGGTTGGTAAACAGTTCTCCCGGAGCAAGCTCCCCAGTTGGTGGCAGACTACCTTACTTTGGAGGGGAGTTATTTGGCC
>Locus:intergenic4648_1:2905394-2905436(+)
CGGATTCGGAACCCATTCTTTGTCCCCATTGTCGCCGCACCGC
>Locus:intergenic4705_1:2939772-2939739(-)
TTGGAGGTTAATTTAAGTTTTGCAAAACCTAAAG
>Locus:intergenic4740_1:2961512-2961584(+)
TTTGCCTTTTTATCCCCCTGTTGGCTATGCCCCAAATTATTTTGGGCTAAATATCGGAGTTTCGTTTTTTCGT
>Locus:intergenic4742_1:2962648-2962684(+)
TTAGGGCACTTTGCACGGATCAGAGCCCATTTGATCT
>Locus:intergenic4748_1:2966070-2966106(+)
CTGTTCTATGTACGAAAAATTGCAGTATTTAGCAGCG
>Locus:intergenic4755_1:2969326-2969290(-)
CCTAAAGCCATTACTGCCTTCTTCAATTTGTCAAATA
>Locus:intergenic4843_1:3032482-3032398(-)
GCCTATTTTTGCATCTTTTCTTGGTTAGTATTAACACAACTGAGCCAAGCTGCTTTTTCAGAACTTGAATCACCATGCACTAGGC
>Locus:intergenic4852_1:3038046-3038175(+)
GAGAATCAATCAAAGCATAGGAGCGTTATCACCAACACAAAGGACATTGTTGTAATGAAACCATTTCATCTTTTAGCTGTTATGGCGCTTATTCTCACGGTAGGCTGTAACGCTGTCGGACAAACTTCTG
>Locus:intergenic4855_1:3039351-3039228(-)
CCGTTCAGTGATCCGAGGCGCAAAATCTTTGTATTGAATCATTTGATTCGCCATCTTAAAACTGTAGAGTTGAGCATCAATTCAAGTAGTGGGCATCGCTCACCATCTTTAAAGCTTTTCTTTG
>Locus:intergenic4864_1:3044405-3044465(+)
CAACAATGTGGGTGTCAAGGTAAATCGAGCTCAATCTCTCCCTCCCAATCAATGGTGACCA
>Locus:intergenic4908_1:3074755-3074815(+)
TATCAAATCCACGCTATCAAAGGAAGCTATCTTGAAAAGTGCTGCAAGCAACATTATGGAC
>Locus:intergenic4939_1:3095910-3095874(-)
CTATCCCGGTTTGACACTCCCCTCTTGCCTCCGATGC
>Locus:intergenic5054_1:3165797-3165926(+)
ATCTCCGTCCCTGCCGATTGGCTTGGAGGGGGAGCGTCCACAGTCCCAGGGGCGGCACAAACAGTCTTCTTGTTCCGACATTGGGTAAAGTTGCTTGCGGGAAATTTTTTCCACGCCTCAAACTTGAGTG
>Locus:intergenic5091_1:3192675-3192543(-)
GCCGTAATAGAATGGGGTGATTGTTTTGCTCAATTTACCCGGGTCGGGGCATTGGGAGATTTAAAGATCCTAGGATCTGCCAGGTTATGGAGTGACCAAAAACTCGCCTTGGCCCCGCTGGAACCTATTGCCT
>Locus:intergenic5176_1:3248296-3248410(+)
TGGAGGAGTAAGCTTTGCCATCACCGATACGCGTTGCCATCCTGGGGGCCACTGGGGCCGTTGGCACAGAATTACTGGAGTTACTGGCCAGCCGGAATTTTCCCCTGGCAGAATT
>Locus:intergenic5181_1:3250542-3250497(-)
TCGCTCTTAAGTTCATGCCATTCTAGCATATACATTCCGGATAGGT
>Locus:intergenic5182_1:3252909-3252966(+)
ATCCGGTATTGTTTTGGCTGGGGTTCTATCTATTGGGCCCCGGCCAATTTCTTTGTCA
>Locus:intergenic5219_1:3278044-3277966(-)
CTCCTTACCCTAGGGGGATTTTTCTTGCTTATGCCCATTTTGTCGCCATGGTTGTCACAGAAATGCTTTCAGGGTTATG
>Locus:intergenic5270_1:3313404-3313515(+)
GGAAAACAAAACTCTCTTTCAGTTCATCATTTTCGTTCACCCTCGGCGATCGCCTCCTCTGCCTGGGGACTCTGTTGGGGCACATATAATTTACAATTGTTACAATTGTGGC
>Locus:intergenic5289_1:3322975-3322906(-)
GAGCGGGGACAGAAAGACTTAAAATTATTGCCGATGATTGACCTAACTGGGGTTGGAGCTTTTGACTCAA
>Locus:intergenic5291_1:3326320-3326209(-)
AGTTGCAGCCTGCAATCTGAACTGAGGCCGGGTTTGATGGGATTCGCTTACTCTCGCGAGCTCGCTGCCCGTTGTCCCGACCATTGTAGTACGTGTGTAGCCCAAGGCGTAA
>Locus:intergenic5290_1:3327816-3327957(+)
CAATCGAACCCGGAGCTAGCTGGTTCTCCCCGAAATGTGTTTAGGCGCAGCGGTTGTAAAGTCAACTTGGGGGGTAAAGCACTGTTTCGCTGCGGGCGGCGAGAGCTGTACCAAAGTGAGGCAAACTCAGAATACCCAAGAA
>Locus:intergenic5291_2:3327972-3327933(-)
CTTACTGGTCGTTTCTTCTTGGGTATTCTGAGTTTGCCTC
>Locus:intergenic5290_2:3329557-3329614(+)
GCGGTACGTGAGCTGGGTTCAGAACGTCGTGAGACAGTTCGGTCCATATCCGGTGTAG
>Locus:intergenic5413_1:3407962-3407824(-)
ACCAAATTGACTGGATTTTTCTCCATTATTGTTCCTAGGTTCAGGTTGTCAGGTCAGGCTAAGATGGTGATAGTCGCTACGACCACCACCCCATTCTCCATTCATTTTCCCTCGGCGATCGCCCTGTCTAGACTTCCAC
>Locus:intergenic5422_1:3417340-3417400(+)
AAAGTTTTAGAAAAAATTACTCAGACAACACAAACTCTACTCCCCCCAGTATTGGGGGGTT
>Locus:intergenic5459_1:3442580-3442544(-)
GGCGATATCAACTTAACCACCATGGCTTTACCTGGGG
>Locus:intergenic5488_1:3462598-3462652(+)
AAAGGCGGGCACTATTGCCAGCCAAAATTTGTTTTGGTCGCTCCCTTGGGTTTTC
>Locus:intergenic5521_1:3482245-3482155(-)
TCATCTAAAGTAAAAGCAATTAAAACAGGAATGAATCTACCGAATCAGTGGAAATTTATTTCTAAAGAATTGTTAATTAATCGCCATTTTT
>Locus:intergenic5676_1:3573080-3573119(+)
ACACAGCCAGCCCGAGTCCGGGGATCTTTTTTTGCTCCGG
>Locus:intergenic111_1:74446-74314(-)
TTAGAGCGTTATTGTCAATTTACCAAACCGGGGGTTAACAGCTTGGCGATCGCCCACTGCCCCGGGCCATGGTTGGGGACAAACGATTGGTTAACAGAGGTCATCCACCAAAGGATTAAGATGGGAAACAAGT
>Locus:intergenic130_1:84863-84953(+)
CTCACCGATAAGGGCAAAGCCGATGCCCAAAAAGTCGGGCAAACCCTCAATTCCCTGGCGATCGACAAAATCTATTGCAGTCCCCTACGCC
>Locus:intergenic272_1:168302-168341(+)
AGGGCTCTATGGCTTGGGTTAATATCGGCGGAGCCCATTG
>Locus:intergenic302_1:183852-183894(+)
TTTCATTCTAGTTTTGGCGATCGAACGGTAAAAACACCAGAAA
>Locus:intergenic312_1:189927-189981(+)
TGCGCTACCAAGCTGCGCTACGCCCCGAATTTCACAGACCCTAATCTTAGTCCTC
>Locus:intergenic336_1:206413-206482(+)
TTGCAAGGTTTTAAAGGGGCAGAAAGGAACACCAATCCAGGCATAGTAACTTTCTATCCCTTTGGTTCAG
>Locus:intergenic404_1:248847-248886(+)
TGGTATTTAAGTATTATTAAAAGCTTTTATGGATCAGCGT
>Locus:intergenic457_1:278435-278351(-)
GCAATGATTGCCAAAGCCTTACCAAGCTATCACAAGGGGGAGATCTTCCTGGTCGGTCGTCCCAAAATAGGGCTAAGACAGTCCT
>Locus:intergenic495_1:298783-298687(-)
GCTATTTTGTCCCCCCTGACTCAATGCTGTTGGGGGGTTCACCTATGGTGGATTATGGCAAAACCAACCGCCAGGGACACTCGCCTATTTTTCCAGG
>Locus:intergenic503_1:303815-303752(-)
GAAAATCTGACCAAACTGCTTCTATTTTGCCTCCACACTGGCAAAAATTGTCAAAAAAAAAGGA
>Locus:intergenic532_1:323657-323786(+)
CCAAGTTTGGTGGCGCTTTGGTCAATTGGGATCAACTGGACCGAAGTGCTCCGGAACACTCATATTGGGAGAAAAATTAGGGTCCTGCCAACCAATTCAGCAAAATTTCAACTATCTGTATCTCAGTTCT
>Locus:intergenic683_1:414600-414564(-)
CACCGATTGAAGGTTTTGCCCCACTTTTTCCTGATTG
>Locus:intergenic744_1:456845-456881(+)
CTCAATCCCAAAACCTTACGGATCGAACCCTGGGCCA
>Locus:intergenic752_1:460698-460827(+)
ACTCCTGATGTGTGGAAGGAATTGATTACCCTTGAATGGTTCTATCTTAAAATTTCCCCTTCCAGGTTAGATTCGGTTTTCAGGAAAGAAGGTGGGGGGATTGCCGAAATTACATTTCTAGCCGCAATTT
>Locus:intergenic781_1:473365-473236(-)
CTTAAGTCGAATCTTCTTTCTGAGGATGTGATTCAATTTTTTCCAGGTACCGTCTTCCTACCACTGTCGGAAATAACCATTCTTCGCCATTTGGGAAAATCATGGGGCAGAAGTCGTCAAGCACAACCCG
>Locus:intergenic795_1:482912-482828(-)
ATTCCTCTACGCCGTAAAAATCATACAAAGTCTCTTTTTTTGTTCATCTCCTTCAGACGATTACCGGGGGATAGCACCTCAAATA
>Locus:intergenic812_1:496277-496310(+)
ATTGGGGGATTTAGGAGGCAGAATCAGACTTTAT
>Locus:intergenic907_1:562322-562262(-)
CTTATTTCCAAAGAAAAATTAAAGAAAGTAGAGGAGAAACGAATTGGTTTTGGCGAATCCC
>Locus:intergenic973_1:605073-605022(-)
TTCTCCAGGTCAGCCTACATGGTGGATATCACCATGGCAATATTTGCCAAAT
>Locus:intergenic979_1:610673-610550(-)
AAAAATATTTGCCAGCAAACTATACCTAATACTCCAGGAAAAGTTATCCAGTTGATTAACATTTATAGGTCAGAGATTTTGTTGACCGACCAACATTTTGGGCAACGGCCTAATCCTAATAATC
>Locus:intergenic979_2:610661-610565(-)
CAGCAAACTATACCTAATACTCCAGGAAAAGTTATCCAGTTGATTAACATTTATAGGTCAGAGATTTTGTTGACCGACCAACATTTTGGGCAACGGC
>Locus:intergenic1018_1:631758-631824(+)
GCAAAAAAGAGGGCAGTTGATTCACTCCCTCCCTTTGCAAAATCCACCAAATGGTGGTTATTAGCTT
>Locus:intergenic1018_2:631782-631893(+)
CTCCCTCCCTTTGCAAAATCCACCAAATGGTGGTTATTAGCTTATTTTTGCTACTCCGCCGACCCCAGCTGGGCGCTAAAGCCTTCAGCATTAAACACCCTGGTCAAAGTGA
>Locus:intergenic1046_1:645735-645876(+)
AGCAACAGATGGGGGCTTGCTGACATCATTACCCCGTTCCTTTTTGGCAACGGTCATTTGGGTGTGAATTTTTGTATCTTTCGCCTTTGCGTAGCGCATTTTTCAATAAAGGTCAATATACCATTAGTAGATTGTTTGGTTC
>Locus:intergenic1134_1:709989-710022(+)
GGTCGCCAGATAGCAGAAAAAATTGTTGCCCAAA
>Locus:intergenic1256_1:794212-794269(+)
GGAAAGACCTTGGGCGTTAGGGCAAACCTACCTTGTGATGGGTTAATTTCGTGGGATG
>Locus:intergenic1283_1:810785-810686(-)
CCAAGGAGCTCAGCTCCAACGGAATCATGTCATGTTTTGGCAACTGAGTCCACTCTAGCCTGCGGGTTGGGGTGGCTGTTGCTGTCCGTTAATAATGCGC
>Locus:intergenic1416_1:879247-879340(+)
AACTGGCCAGGTGTTGTCAATCAGATCAGTGATTTTTGCGTCAATGCCAGTCTTTTCCTGACAATTTTGCGTTTTCTAACAATTCGTCCAAATT
>Locus:intergenic1485_1:921474-921324(-)
AGCCAAAATTGCTGCTCGATCGCCAGGGTTTGGAAGATTGGCAGGAAAAAATTCACCAATATCAACAGAGTCAACGGAAAACTGGCCAACCCCAGCAAATTTCGCTGTTTGATGCCCCGGTCACCAGTTGGCACCATGCCGACGAAATTGA
>Locus:intergenic1485_2:921456-921342(-)
ATCGCCAGGGTTTGGAAGATTGGCAGGAAAAAATTCACCAATATCAACAGAGTCAACGGAAAACTGGCCAACCCCAGCAAATTTCGCTGTTTGATGCCCCGGTCACCAGTTGGCA
>Locus:intergenic1540_1:955503-955560(+)
GCAAACCAAGCAAGGGCGATCGGGGCACAACAATCTAGTATTTTGACACACTGGCTGG
>Locus:intergenic1547_1:958035-957909(-)
ATTTTCTTTAGATTCATGGTAGATGCTAGGCTAAGCAAGGCCATTGGTCTGTTTTGCGGGCTAGCTCAGGGAGCCAGGACCACAATCAGTGTTGGTAAAGAAAAACCGCCTACAGCTTCTGCTCACG
>Locus:intergenic1668_1:1033834-1033879(+)
CAATGTTTGCAGCTAGAGCCTAGAAAGAGTGGGCCCATTGCTAATG
>Locus:intergenic1948_1:1206573-1206621(+)
AGATATCCAGGAAAATTGATCGCCACCTTAAGAGTTTTAAACAAATCCT
>Locus:intergenic1959_1:1213892-1213856(-)
GTGCCTAGGCGGGCGGTATGTCCTGCAGTCTTTACTG
>Locus:intergenic2046_1:1258298-1258334(+)
TTGGGGGCAAAAAGGGAACGCCCCTGGCATCGATGTC
>Locus:intergenic2140_1:1318475-1318553(+)
TTGGGCTCACAAAAATTTCTAGAATTGTCCGTAATTTCACGGTTGTTTTTTCAATCGAATTTTCTGCTTTTCCTCCCTT
>Locus:intergenic2155_1:1325513-1325438(-)
CTTGACTTATTTCTATCTCAGAACTATTCTGAGAAAAGAGGGCAAGCATTGATGAAAAATGCTCCATCCCCTCAGA
>Locus:intergenic2188_1:1345899-1345968(+)
TTGTCAAATGTCGAATATGTCACAGGAATTAGCAGTACAAGAGCACCAACTGTAGCCCCTCCCAAAAAAC
>Locus:intergenic2201_1:1354086-1353996(-)
GCAAAGACAAGGTTAACGACAGATACATTATTGCCGACTGGGGGGCAATGTCAGCGCTCAAAAGAGAAACTGCTGGCTAAACCCAAGGCTA
>Locus:intergenic2224_1:1370464-1370599(+)
GAAGATGTAGTTTCAGTAACTGACTCCGACAAAATATGTATTAATCATAAAACTTTTACTGTTCAAGAATTACTAGGAGCCTTTTTGACAAAATGGTTCAATAGTGATATAGGCAAAAGGTGGTTATTTGAAGGTA
>Locus:intergenic2283_1:1401804-1401678(-)
CAGACAGAGCCTCAAGGACAAAGAACTACGCCCCTATACTGCCATAGATGGAGTTTGGGTCTTGCCATTTCTGCGCTGTTTCCCTCGACAAGCTCCCCGCTTCTTCTTCTGTTCCATAAACCGAAAG
>Locus:intergenic2306_1:1412564-1412654(+)
AAATATGAGGATATTAAAAATAATTTATGCGATTTTCTTGCGGATAACCACCGAAAAGCTCTGGATGTATTATGGTGTGAATTGATCCCAT
>Locus:intergenic2322_1:1422167-1422206(+)
GGAGGATGTCAAAATGCCGTAACTTTAGTGAGCAGATTTA
>Locus:intergenic2329_1:1430154-1430103(-)
TTAAATCCAGATTTCCCCGAATTTAGACTTCCACTCCTCCGCCTCCCTTCGT
>Locus:intergenic2415_1:1483812-1483746(-)
TTTCCGCCAAAGGTACTGTCAGTCCATATAACTTGCAGGCACTGCCAAAGGGGAGCAAACCAGGTGC
>Locus:intergenic2440_1:1504738-1504780(+)
CCTGCTGATCAATCTGAATCAACAATGATTTCCCACCATAAAT
>Locus:intergenic2529_1:1558293-1558233(-)
TTGCCCCGATCGCCGATTAGCCATTGTCTCCCCGACCTAAATCATATCCCCCCAAACTTCC
>Locus:intergenic2573_1:1585194-1585158(-)
AGGGCCAGTCCAGTTGCAGAAATAGCACCCTTTTGCC
>Locus:intergenic2702_1:1666718-1666805(+)
TTCCAGCAAAGTTCTCGCAATTGCCCGCAGACAATCTTCCCGTTCCAACTTTTGCTCCAAAACCTCCCCCCGGCGATCGCCTATCCTC
>Locus:intergenic2906_1:1777648-1777684(+)
CAAAAACCTAGGCATGATGGAAATAGAAATCCATGGG
>Locus:intergenic3017_1:1842820-1842763(-)
GGGGCAGATAAGCCCTTCCTCGTCGCTGTTTCGGCAATGTTAATCCTGGGGGGCATTG
>Locus:intergenic3023_1:1845703-1845589(-)
GTTTCTTCTGTAGAAAATCCTAAAGAATTAGACTGTGATAAATGTCTTTCAATAAATTACTGTCAACTACCCGTTAGAATATCTATCTTCCCTTCTCTAACAAGCGATCATTCTG
>Locus:intergenic3067_1:1875118-1874998(-)
GTCTCCTCACGGCTAATGGTGGTCAGGGGGGGTCCAGCGGTGTTGCACCCCAAGGGATTACACCTGGGTCAAGCTTACCGGACTTGTGGGCGATCGCCTGGGGGCATTCTGCCAATTTTTC
>Locus:intergenic3066_1:1875011-1875047(+)
AATGCCCCCAGGCGATCGCCCACAAGTCCGGTAAGCT
>Locus:intergenic3177_1:1939730-1939619(-)
CCAAGTCATCAGGGCCACTACCCCCAGTTGGAGGGCCAAATTGGGCAAAATCTCCGTCGGGTCGTAGCCGGCCAGCAGTCGGAGGCTAAAAATAAATACGCCAATCAGGCCG
>Locus:intergenic3204_1:1957615-1957681(+)
CCCCTAGCCCCCCAATTCTGGGGGGGATCAATTTCAAAGTCCCCCAACGTTGGGGGATTTAGGGGGC
>Locus:intergenic3227_1:1972102-1972051(-)
ATCTGTTGTTTTCCCTTTTTTGGGGTCTCCTGTTTCATCTATTATTACAGAA
>Locus:intergenic3264_1:1997263-1997401(+)
GGACAAGATGGTGACGCTAACAACATCCAGAATGCGTTGCTACTGTACAAGATACTACGGGATTATCCCTACCTCACTCCGCATCCCAGGCTACAGCCAGCGATTTGTCGATGCCCCTCCCAGATTAGGGCAGAAAAAA
>Locus:intergenic3402_1:2084931-2085030(+)
CTTTCTTTTGAATGGGACGAAGAAAAGAATCGAACCAATCAGAAAAAACATGGTATTTCTTTTGAGGAAGCTGAGACTGTTTTCTACGATGACAATGCTA
>Locus:intergenic3456_1:2123462-2123525(+)
ATTTCATTGTCTCCATTCTCTCCAGACAACGCTAGCAAAACTGTCACCGTTCAATCATTTTGCT
>Locus:intergenic3516_1:2157263-2157320(+)
CTCAAGTCAAAATCAATCCGGAACTTGGAACTATTCAATGACCCAATGGAGCCGATTT
>Locus:intergenic3571_1:2210321-2210273(-)
TCTATATTCTTCACCATTTTTCCCAATTATGCCGACTTTTCAAACACGC
>Locus:intergenic3723_2:2306597-2306462(-)
CACCACACTAACTCTGATTTCTGGTTTTGTTATCGGCATCTGCCAGAAGAAATTCAGAGACGGGCAGATAAGGCTTATCAATTACTCAACCAAAATCCTCGCCATCCCTCACTCCATTTCAAAAAAGTGGGAGAAT
>Locus:intergenic3723_1:2306597-2306540(-)
CACCACACTAACTCTGATTTCTGGTTTTGTTATCGGCATCTGCCAGAAGAAATTCAGA
>Locus:intergenic3769_1:2338552-2338459(-)
AGAGGTAAAATCGGTAGCGATTGGTTTCCCCTTAATGCGTTAAGGAGTAATTTGCTTTATCGTCCCATTGCCCTTTCTTCTCCCCCTCTGCTTC
>Locus:intergenic3778_1:2347187-2347223(+)
GTAGGCTATAATTTTGTTACAAAACTTAATAAGAAAT
>Locus:intergenic3929_1:2448692-2448587(-)
GATACTCTGGGGGTTGCCCCACGGCACAATAGTCCGATGCCAAGTTCCTCTTTCTTTGATCTGAAGCTCTCCATTTTACTTGGGGAGCTTTTGGCCATATTAAAGT
>Locus:intergenic3928_1:2449596-2449659(+)
GAGCAACTTCATAGTCTCCCACCTATCCTGCGCAAGCAAAGCCCGAACCCAATTCCAAGCTACA
>Locus:intergenic3929_2:2450818-2450686(-)
GGCGGCGAGAGCTGTACCAAAGTGAGGCAAACTCAGAATACCCAAGAAGAAACGACCAGTAAGACGGTGGGGGATAAGCTTCATCGTCGAAAGGGAAACAGCCCAGACCACCAGCTAAGGTCCCCAAATCATC
>Locus:intergenic3929_3:2451710-2451614(-)
AAAGGGCTAACGGTGGATACCTTGGCACACAGAGGCGAAGAAGGACGTGGTTACCGACGAAACGCTTCGGGGAGCTGGAAACAAGCATTGATCCGGA
>Locus:intergenic3928_2:2453872-2454001(+)
TATCAATATACGGAATACCGCAAGAAAAGTCAACACCTTTTCACAAAATATTTTTCAAAATCCCTGAATCACAGTCATAGTAACGGCTTCAACCATAGAAAAAAACTTCGCTCGACACCGGTAACTCCCC
>Locus:intergenic3954_1:2473280-2473421(+)
ACTGGCTATGGGAATTTATTGAACCTGTGCCCACATCAAAAAAACAGACGGGGAGAACTCCACTCTACAGAATTTTGGTGCTCCATTGAACAAACTTCTGACACACTAGCTGGGAACCTAGAGTCCTTGGTGAGAGTTTGGG
>Locus:intergenic4002_1:2504336-2504381(+)
CACCACGAATCTAGTCTCTCTGAGGTGTGCCTGGGGATTCGCCCTC
>Locus:intergenic4268_1:2658774-2658813(+)
TCTTTGTTTGGAAAACCCCTATTGGGTTTGGTAGGATTGA
>Locus:intergenic4291_1:2676398-2676287(-)
GCCCCCCAAATTCTCACCAAGCAGACCATCCATTGCCCCAACTGCGGCAGCCATGCCGTCCGTCAACAATGCTTGATTGAAAAAGAAGTTGTCACCGAAACTGCTTGCCCTG
>Locus:intergenic4322_1:2696926-2696989(+)
ACTATTTTGGAGAGTATAGACAAAAACTATTTTGGCCTCACGCTATTACCGCAATTTCTATTAA
>Locus:intergenic4328_1:2699950-2700004(+)
TTGAATATAGTTTTCCCAAGCTTTCTAGTAACATCCAGCCAAATTGACAATACCT
>Locus:intergenic4477_1:2796794-2796665(-)
TCCGCTAACTGGGGGAATCACTGGGGAAAGTCTGGGGAATGGCCTGGGGAGAAACTAGCCAAAAATAAGAATTACAAAATTTTGGGGTTATGTAACAATTTAGAGTTAATTTCCCAGTCTCCCAACGAGG
>Locus:intergenic4522_1:2821901-2821955(+)
TTGTCGCAAAAATTTTTCCCCTTTCCCCAGATTTGTAACCTTTTGTATTTCTTTG
>Locus:intergenic4543_1:2831836-2831794(-)
AAGATAAGGGCAAAGTTGGAAAAGTTCCAGTTCCCTAGGATAG
>Locus:intergenic4694_1:2932044-2932089(+)
TTAGCATCGCTTATTTTCAGCATAATTTGGCTAAGTGCCTTGGAAT
>Locus:intergenic4703_1:2938625-2938574(-)
AACAATAATTTTTTGTGGACAATGGTAAAGCTGGATAGCCAGGCTGGCCAAA
>Locus:intergenic4718_1:2946250-2946343(+)
GCAACTTTAGGAGAGCAGTTCCTCCACCTGGGCCAGAGGAAATTAACCGTTAAATGGGTTACGATCAAAGCTGTTTTCCCTTTAGGTTTCGTCC
>Locus:intergenic4834_1:3024431-3024473(+)
TTGCTATGTAAATTTTTGCTAATCTTGAGATGCCATTGCTTCT
>Locus:intergenic4888_1:3061266-3061344(+)
CTAACATCTTTAATATCTGAGCATATCTTCAGGTGTTTCAAGATTTGTGCTACGGTTCAAGGAGGTTTTTCTTTAAATC
>Locus:intergenic5015_1:3138703-3138658(-)
CTCCTCACACACGAAAATCTGATTACCGTCCTCCGGGGCGGTTTTT
>Locus:intergenic5053_1:3164320-3164287(-)
CGGCAAAACCTTAAACTGATTAGTTGGATTGCTC
>Locus:intergenic5077_1:3181675-3181606(-)
TTTGATTCGGTTAGTGAAACTTTTTTGAGCTACCCGTATTTCTGGTGGGAAATCGGGCTAAATCCTGTTC
>Locus:intergenic5156_1:3235221-3235293(+)
TATCGTGATTGGGGCAAGGCAAATTCAGGGGGAAAACTACCAGCCAGTCACCGTTGGCAAAACCTTAACAAAA
>Locus:intergenic5180_1:3250786-3250870(+)
CTCGGTTCTATCCGTTTCTATAAATTCCCCAAAAACAAGTGGAATGCTAATCCAAAGATTGAATTGAATCGGTCGTTTGCTGATT
>Locus:intergenic5277_1:3317695-3317659(-)
TTTCTCTATCCTCAGCCCCGGGATTTTTGCCAACCTT
>Locus:intergenic5290_1:3326222-3326282(+)
TACACACGTACTACAATGGTCGGGACAACGGGCAGCGAGCTCGCGAGAGTAAGCGAATCCC
>Locus:intergenic5291_1:3326501-3326450(-)
TGTTACGACTTCACCCCAGTCACTAGCCCTGCCTTCGGCGCCCTCCTCCCTA
>Locus:intergenic5290_2:3327844-3327985(+)
CCCGAAATGTGTTTAGGCGCAGCGGTTGTAAAGTCAACTTGGGGGGTAAAGCACTGTTTCGCTGCGGGCGGCGAGAGCTGTACCAAAGTGAGGCAAACTCAGAATACCCAAGAAGAAACGACCAGTAAGACGGTGGGGGATA
>Locus:intergenic5316_1:3347781-3347928(+)
CCAGCCATCTTGCCAAAGCTCATCGTCCTAAAGTTAGACATTCCCCCCCTGCCCCTCAATGGAGAGCAGATAATAGAATTCTGTGAAAGTGGGTTTCCGGACGGCGATCGCCTAGATGGAGTTTGTTATGGTGGTATTGGTTTTGTTG
>Locus:intergenic5317_1:3347869-3347827(-)
CTTTCACAGAATTCTATTATCTGCTCTCCATTGAGGGGCAGGG
>Locus:intergenic5468_1:3452178-3452283(+)
TATCAAAATAGTATTAAAATCAAGAAAATTACCACATTATCCCAAGATCACTGGACATTAAAGATCGGCGGCGAAGTCAAAATTTATCATAAAAATGTATTAACTT
>Locus:intergenic5499_1:3470974-3470890(-)
AGGCGATCGCCGTTGGGAATAATAAAGAAACTATTGCCATCAGTATTTTACGGCAATTTTGTCAGGAAAAGAAAGAGAATTACTA
>Locus:intergenic5594_1:3526644-3526773(+)
CAAAAATTTATTGTTATAATAAAAAAAGTAAAGACAAGAAGAATAGTTTCAATATTTTATCCTTTACTTAATTGCGTAAGGATTTCAATTAATCTTAGGAAGAAATTTTTCCATCCCCCATACGGAGATT
>Locus:intergenic5666_1:3567727-3567781(+)
TCTTCGATTATCCTTGTCCCTAGACCAATCTCACCTTGGCTAATAATTCCTGACG
>Locus:intergenic16_1:8334-8385(+)
AATAATCTGCAAATTGCACTCTCCTTCAATGGGGGGTGCTTTTTGCTTGACT
>Locus:intergenic241_1:153501-153405(-)
TCCACCAATCATGGGGCAGGAAAAAGACCAACCTTTGCCCCTCCGACCTTGCTTCCAACCGGGGTTTACCGAGCCAGTACCTCTCGATACTGCTGGT
>Locus:intergenic315_1:192135-192030(-)
GGCCTGGGGCTCCAAACGCTCAAATGTGGCCCGATTCTAACACCCCATCAAAGTTTGGCATTTTCACTGTTTTTCCTTCTCCCTGGTAGTCTAAACCGTTATTTTT
>Locus:intergenic336_1:206523-206607(+)
CTGGCCCCCCAAGTTTGGGGGGAAAGTAAGTCAAAGTCCCCCAGCATTGCCGGAGCTTTAGTGAGGAGATTTAGGGGGCAGAATC
>Locus:intergenic455_1:276408-276366(-)
CTAGTCAGCTACGGCCACCTAGGCGATCGCCAGCTAGGGTCAA
>Locus:intergenic527_1:319037-318977(-)
TTAAATTATCGTCCCCTGTTAACCCAGTGGTTTTACCCCCCAATGGCAAGGAGCAGGAACC
>Locus:intergenic675_1:402225-402135(-)
CGTGCACTTCCTCGTTCCACTAGATTGGAGCCCAAATATCATCAGAGTACTGCTTTTCCCGGGCCGGCAAATTGTGGACAAACAGTAACAA
>Locus:intergenic682_1:414585-414711(+)
AAACCTTCAATCGGTGCTGGCGATCGCCAACGGACAGCAAAATTCCCCATCGGTGAAGGACGATCACTTGGCCCCGCTCCAGTTTTTCATAGAGAAATTAAGAAAAACTTATGGTTAGACTATGAAA
>Locus:intergenic736_1:450370-450427(+)
CATTGGCCACTGCCCCTTACTGGAGATATTGTCCGTAGTTCAATACAGAATTGCGGAT
>Locus:intergenic853_1:524218-524185(-)
CTCAGAAAAGCAAAAAGTGTTTTATTTGAGCATC
>Locus:intergenic876_1:547307-547373(+)
CGGAGCCAAAGATTGGCCTGCCAGGGGGCGGAAGGGTTAACAGTGGAAGCGCTTAGCAAAGAATTTG
>Locus:intergenic891_1:554190-554154(-)
GGGAATTTGGCCGTTCAACTGTTGTTTAACTGTCCCA
>Locus:intergenic903_1:559449-559380(-)
GCTGTTTTTGGCCATCTACCAATCTGCTACGATGGCTTTAAATTAGCCCCCCTTAAACAATATTTTATTA
>Locus:intergenic915_1:566900-566855(-)
AATCCCCCAAATATTGGAGGATTTTTATCTATTTTCCTCACAAGTT
>Locus:intergenic974_1:606112-606238(+)
TCTTTAATGCGTAATATACGGCACTCGGCCTCACTCCAAATTTCTTGGCTCTGTCTATCAATCTTGCATCGGGATTTTCTTCTACGTCTTTTTTTAGAGCTTCCCAGTCTAATTTCCTATGGCGACG
>Locus:intergenic980_1:612957-613080(+)
CATATCCGGCAAAACTATTTAGACGGTACAGTTCGTCGGTTAGGATTATTTAGGGATGATGGTAGTCGGAAAAATTCTCAGATAAACCTTAGTTTTACCCCCGATCGCCAAGGTCAACCTGGTT
>Locus:intergenic992_1:617217-617271(+)
AGCAATGAATCAATATGTTCAGCGAAGAACATGTTTGGAAAGTTTTATTCTGCTC
>Locus:intergenic1108_1:692739-692784(+)
CATACTATTTCTAAAATCAAGCACCATTTCATCCCTTATCCCATTT
>Locus:intergenic1178_1:734488-734620(+)
GGGACTTTCACTCAGTTTCCCCCCAAATTTTGGGGGCCAGGGGGGCTTTTAAAACAGGCTCTAAGTCCCTTGTCGTTGCACTGGAACGGAGAAGATTTTCCTGTAGTTCCAGATGATGCGTCGCTATCATCCC
>Locus:intergenic1221_1:764243-764204(-)
ATGACAGCTATCGGCTCTAGTCAATATATCTGTTTTTTTG
>Locus:intergenic1283_1:810770-810677(-)
CCAACGGAATCATGTCATGTTTTGGCAACTGAGTCCACTCTAGCCTGCGGGTTGGGGTGGCTGTTGCTGTCCGTTAATAATGCGCCTCATCCCT
>Locus:intergenic1296_1:820056-820092(+)
CCAAATTGCTACCATCTTCCCACGGTTCGGGAAATTT
>Locus:intergenic1503_1:927869-927833(-)
TATACCGAATTTGCCAACCCCGCCAACTCCATTCCCG
>Locus:intergenic1636_1:1014543-1014579(+)
TTCCCTCTATCACGGGAGAATGGCTGGAGTGGAGGGT
>Locus:intergenic1651_1:1020987-1020876(-)
GCAATGGAGGTTTTTTCGCCAAGTACACTGGGGGATTTGGGGCTTCAGGACTTCAAAAAAATCACTTGTGAGGATGCAAAAACACAAATCACGAGTCTGATGTCATTCCCGA
>Locus:intergenic1758_1:1089236-1089293(+)
CCTCCAACATTAGCAAACCAAGGGCGTCCTATTGCCCTATTCGGAAAGGCTGAGGGCT
>Locus:intergenic1787_1:1104233-1104191(-)
AAACTGTGCAGACTATTGGGAAAAATTGCCCAAAGCCCAGCCT
>Locus:intergenic1799_1:1112451-1112316(-)
AAATTAGACGAACTGAATGATGAGCAAGTTGAAAAAATTGCTGATTTCATGGCTTTCATTGAGTTTCAGTCTAAACAAGTTGCATCGTCTCTTCCATTTTGGCAAAAAGCAACGCCATCCGACAGGGCTAGAGAAT
>Locus:intergenic1858_1:1151055-1151106(+)
ATTAAATCGGACTGGAAGTCATGGCGATCGCCGTGGGTAGTATTGGTCGACA
>Locus:intergenic1862_1:1154122-1154185(+)
AAACAAAAATTACGAAAAGACCTAATTTATTCCGATTCTGTAAAGATCCATCTCAATTTTTTCC
>Locus:intergenic1896_1:1170493-1170547(+)
CCACCTCCCGGTCATAGACATAAGTACTTTCTACTTTGTTCAACATCCTGTTTTT
>Locus:intergenic1945_1:1204208-1204139(-)
CCAAAGGTTACCAGACAAATAGTAATGGGAAAAGATAAAAATCTTGGTAAAGTTTTATGCAAAATGTTGA
>Locus:intergenic1955_1:1211471-1211426(-)
ATTTCCTGGCGCATTTCAGCTTCAGTCATGGGGGTTGCCGTCAAAA
>Locus:intergenic2060_1:1268126-1268177(+)
AGCCAGGAAGGGCCATTGCACAATACTTTCTCGATTCATCGGCGATCGCCGA
>Locus:intergenic2162_1:1329236-1329272(+)
CAGGTTTTTCAGACTTTTACCATTACATCAGTTGTGC
>Locus:intergenic2188_1:1345700-1345778(+)
GATGGCAGGGGATCTGCGGAAATTGGCGTTAACAACCTAGCAATTAGTCTAAATGAACTACTTGATCGCACTCGCCTAG
>Locus:intergenic2192_1:1349997-1350111(+)
AGACGAGACGATTGGAAACTACACCGCCGGGGTATAGCGGTTGGCCAAAACCCAAATGCGGCCTGTCGGTGGAACAATATTTGTTCTCCTGATGCCATTTTCTTATGGGTAGCAA
>Locus:intergenic2450_1:1509788-1509899(+)
AAACCACACCCCGCTCCAGCCCATTGGAAGCAAAACAACAAAACTTTGAATATTGTAGGCCGGTTTCCCCCAAAAGGCCGGCGGGGATCACCAAAGAGCAGTAATGCCGCCT
>Locus:intergenic2469_1:1517411-1517363(-)
TTATGGATCATCCTCACACTTGTTTGTGCTGTTGCCATTGTCTTTTGCG
>Locus:intergenic2517_2:1548645-1548582(-)
CTAGCCCAAAAAACGATACCGCCATTAGGAAATATATCACCCCTACCGGAGGAACTTTGGCGGG
>Locus:intergenic2517_1:1548682-1548646(-)
AAGTTGACCTTCTTCAGGGAGGATTTCAATTTATTAA
>Locus:intergenic2522_1:1554978-1555035(+)
TATCTTACTTCCGACTTTCCACTTGCAAATTCTCTCTCAAATTTTCTCCATTTGTTCG
>Locus:intergenic2575_1:1587139-1587085(-)
TCCCCGGATTCAAGTGGCACTCCGATTTTAGCTGAATTAAGGGATTCTCGGCGCA
>Locus:intergenic2589_1:1596685-1596631(-)
GAGGGGCCTACTGACAAAATGGGCTACCTTGATATCGTTGTTATTCAACAGAATA
>Locus:intergenic2594_1:1600487-1600616(+)
GCTTATAGATTTCAAGACATAGGCATTCAAACCTGCATAGACAAGAGTCTATACAGAGCGAAGCCAATGGGGTTCATTGCCCCTGGAAAGATCAAGCAAACTGCCGAAGATTCAGGGCCAAGCTTTACTA
>Locus:intergenic2610_1:1607966-1607999(+)
TTCCAAGAAAGCTCTTTAAAAACTCTCTTTGCTC
>Locus:intergenic2676_2:1650471-1650537(+)
AGAATAAACTTCGTGATCTTTACTTTTTTAAGACTTTCTTTGATTTCTTGTTGTATTTTAGATAAAA
>Locus:intergenic2676_1:1650824-1650860(+)
AACCTTACACTGAGTTGGTTAGAATACATTAAGAAAT
>Locus:intergenic2769_1:1700605-1700512(-)
CTGGCTTGTCCCAGTAAATTGGTCAGCGAGCAAGGGTCCTTCCTGCCCAGCATTTTGCTCAATGGGCTGATAAACACAATCAAAATGTCAGTGA
>Locus:intergenic2768_1:1700677-1700743(+)
AAAACCAAGCTAGACACGTACAAAATATTCTTTTGTGACCGTGGTTTTGCCCTTCGGAACGAGGGTT
>Locus:intergenic2816_1:1723146-1723275(+)
CGACGACAATCTTCAGTCAGAACAACCAAAAATTTGATTCGTTTTAAGTCCAGGGTACAGGAGTTGAACCTGTCTAGGGCGAATTATGAGTTCGCTGCCTCAACCGCTCGGCCAACCCTGGTAATTGGTT
>Locus:intergenic2827_1:1728539-1728440(-)
ATGCTTCCCAAAAAAGGGCTTTTGCATAGCAATAGTTCCCCCAGGGAAACGTTGATCACCAGACTGACCGGAAGCAACTCCATAACCAGCTTTAACTGTT
>Locus:intergenic2860_1:1750548-1750632(+)
CTCACTCCAGCGGGATCAATCGAGATCAATAGGTGTGGGGTTGGTTGGCAGTGGCATCCAACAAATGGCCTAAAACCAGATGGTT
>Locus:intergenic2916_1:1783735-1783825(+)
AATATATGGAACTTCAGGAAAAGTTACCAATTGGGAAAGTCCGTCCAGATTGAACAATTTTTGTCAACATCCCCCTTCCTGCCACCTCCAA
>Locus:intergenic2920_1:1785630-1785702(+)
AATTTTAGCAGTCCCTACCGGCACATCGGTTTTTCCGCTCTGTCCCGAACCCGCAATTCATGGCCGTGCTTTT
>Locus:intergenic3067_1:1875118-1874968(-)
GTCTCCTCACGGCTAATGGTGGTCAGGGGGGGTCCAGCGGTGTTGCACCCCAAGGGATTACACCTGGGTCAAGCTTACCGGACTTGTGGGCGATCGCCTGGGGGCATTCTGCCAATTTTTCTGATTATAGGACTCCAACCAGGACAGACCA
>Locus:intergenic3079_1:1881765-1881669(-)
TTCCTTTCCCCCTTAGGCGTAAAACCGAACAAAATCCGACGGATGGACGCAAAGGCGCGAAGAAAGGATGACAAACCTATACCGCTCTCCGTCTTGA
>Locus:intergenic3109_1:1901331-1901289(-)
AAAATCAATCATTTTTATCAAGATTTTGACAACGGATTCAGAC
>Locus:intergenic3143_1:1922027-1921937(-)
TTACTTTTGCCATTGCCAAGGCCACTGGTCTTTTCCTCTCCGGCCCCAGGGGAAATTTGTTTTACCCCAATCCATTCTCCCCGAAGAATTT
>Locus:intergenic3176_1:1939533-1939653(+)
AAAGACCAATTTGAACGCTTAAAGGCTGAGGCCGAGGCTCCCTATCGAGGTTTCCGCAAATTTATCTACCTGGGCTTGGGGGCTTCCGGCCTGATTGGCGTATTTATTTTTAGCCTCCGAC
>Locus:intergenic3217_1:1962243-1962186(-)
GACCGTCCTTCTGCTTGGTGGCCAATCATGTACTTTTTGCCTAAATTTGACCCCCGGA
>Locus:intergenic3310_1:2024140-2024203(+)
GCGCGGGACATTAGAAGTCAAGGAAAAGTTACAAATCTTCCGTCTGACGGGTTTGTTGGACGCA
>Locus:intergenic3333_1:2034947-2034851(-)
TTATCGCCCCTATCAACTAATAGGAGGGGGGCTTTAGGGCCAGGGGAAGACCCTCGATTTGAGCCCATAGCCCCCCAAATTAAGAAGTCCGGGGGCA
>Locus:intergenic3354_1:2046616-2046658(+)
AATGTAAAACTAACTGAGTCTTGCATTAATTGCCTTCTCCATG
>Locus:intergenic3390_1:2075101-2075137(+)
GCAAATCTTTCCGGTTACTGGTCGAGGCGCATCAATT
>Locus:intergenic3403_1:2084947-2084896(-)
TCCCATTCAAAAGAAAGTGAATTCATTTTAAGGTCGCTAATCTGTGGGAGAC
>Locus:intergenic3402_1:2085232-2085316(+)
GCCAACATGAAAAGCCGTCCTAATCCTTTTGCTCAAAAGCTTAAACAAAAAGTTACTTTACCTTTGGGAATTGATGTAGTTGATT
>Locus:intergenic3499_1:2148184-2148142(-)
GGCCAGGGCACAAAAATTTGTTTCCCTACCCCGGTACTGGCTC
>Locus:intergenic3597_1:2227805-2227757(-)
ACGACACCCGAAAAAATACCATTAATCCGGCAGTGGAGAAAAATCTGGA
>Locus:intergenic3675_1:2280170-2280071(-)
CAAATTTGGGGGGTCAGGGGGGCTTTTGAAACATGCTCTAAGAATTTTGGGATCAGAAATTGCCTTTTAAATTCAAATTTAATCAAATTAAATTGCCTTT
>Locus:intergenic3743_1:2324956-2324815(-)
ACAGCCCAGCCATTTTTGTCAGAGATGAAATGCGGAAAAAGCCGCCCGAATTTGTTTGGTAAAAACTTTGCCGCCTGGTTTGATGGCAAATTCGGGATAATGAGCCGGGTTATTAGTGGTGATTTAGTCCCCCCTATCCCCG
>Locus:intergenic3870_1:2416031-2416076(+)
ACCAGTCAGCCTAGTAGTCAAAATTATCCATTTAGGGTCGGCATTT
>Locus:intergenic3929_1:2450308-2450179(-)
ACTGATTATAGATTGTGGCGGGGGACGGAGAAGGCTAGTGCAACTGGAAGTTGGTTACCAGTCCAAGCATTCGAGGCGATGAGAGACGGCGAAAACGTCTTGAGCAGAGGTGTGATGGGGAGTCTCTACG
>Locus:intergenic3928_1:2451068-2451197(+)
CACTTTGGCTTCGGTGCAACACACCTTAACCTGCCACAACCTGTAAGTCGCCGGCTCATTCTTCAACAGGCACACGGTCACTCGTTTAATCGAGCTCCCATTGCTTGTAGGCTAACGGTTTCATGTTCTA
>Locus:intergenic3929_2:2453880-2453769(-)
ATATTGATAAATGCGCGGTTGAGAGCGAAAGCGACTCGAAAGCGCCCCGAACCTAGACAAAGAAATAGTTTGAGAGACAGAAACCAGACCCTTGTTAATTCAATTAACAAAC
>Locus:intergenic3969_2:2481104-2481035(-)
ATCTTTGACAAAGGCTCAAAATTTTCTCCATTCAACCCTTATTTTCAATCGACAATGCCTTCTAAAACAT
>Locus:intergenic3969_1:2481194-2481131(-)
GTAATTTCTAACAAAAACTCGGGAGCAAAGTCAGCGCCACTGGGTCATTCTCTGGTTCGGCTAG
>Locus:intergenic4017_1:2512460-2512373(-)
CCCCAGCAACTTAGACTAGTTTTGCTAGAATGGTGCCAACTCAAATCGCAGCAGATCTGGCCATGTAGATTACTAAATCAACTGGATA
>Locus:intergenic4153_1:2588882-2588750(-)
ACTCAGTCATTTTGGGGGACATTCCACTGTCCCTCGTTCTATTTTCGGCGTTTTCAGTCTTGCAAAAACTCCGATCACTCCAGGGTCGAAGAATGGGAAAAAAGGAATGGGAATATAAAATGGGCTCTAAGGA
>Locus:intergenic4237_1:2639562-2639523(-)
GCGAAATTTAAATCAAAGCTCTGGATTAAGCCAGTCAGTT
>Locus:intergenic4284_1:2668982-2669039(+)
GGCATCAAGGGTATTCTTTCCAACATACTAGACCTCAAAGCCTGTCCCCATGGTTTCC
>Locus:intergenic4328_1:2699920-2700055(+)
AATAAAACCTTGGATAGTTTGGGAAAGACTTTGAATATAGTTTTCCCAAGCTTTCTAGTAACATCCAGCCAAATTGACAATACCTATTTATTCAAGGCATGGTCTATAAAGACTAAGCTAACCTGTTACTTATTCA
>Locus:intergenic4337_1:2706271-2706232(-)
GCCATTTTTGGTCCATGTATCAGATCTCCCTGCTGGAATC
>Locus:intergenic4396_1:2741389-2741518(+)
GCCTGGCGATCGCCTGGGCTTTGGGTGATATCTGTGAAAATTTCTTCCCAACCGTTGCGACCCTCCCCCTACAAGGCCTACCGAGACCCTGATACGGGACAATGGCGCATCGCTAAACAAAATCGGGAGG
>Locus:intergenic4416_1:2754620-2754725(+)
CATACTCTCTTATTTGACGCTATGCCTAAGAAAATTAGGGAATTAAAAACGATGCTTTTTCAATCAGGTTTTACCTGTAAATCGGGCAAGGGGAGTCATACAAAAT
>Locus:intergenic4486_1:2803090-2803123(+)
TTGTGGCCCTTTAAGTTAAAAGGCCAAATAACTC
>Locus:intergenic4487_1:2803207-2803147(-)
GAATTGGCGATAAATTTTAGGTTGGTAAACAGTTCTCCCGGAGCAAGCTCCCCAGTTGGTG
>Locus:intergenic4542_1:2831637-2831778(+)
AATAGTCTGAGAATAAGAATAAGTAGATATTCTTTATGCGTCTTTCTACCTCAGGGTAGCAAATACGGGGAAATGCAGTGGCTTTTGTGGTTGCTGCATTTTTCTTTACTCGTGAAATTCATCGGTCAGAGAAATTTTGGTC
>Locus:intergenic4909_1:3075012-3074919(-)
AGTATTGCCGGAGCTTTAGTGGGTCGATTTAGGGGGCGGAATAAAACTTTCCAAACACGTTTTAAGGCCATGATCGTTGAGATAGGGATAAAAT
>Locus:intergenic5094_1:3196562-3196709(+)
AGAGCCTTGGCACCGGGAATCTCGGGCAAGTTTTATGCCGCCGACGTTAGCTTGGGGATCGCAGCAAAAATCTTCTTTGGCAACACCAAAATAGCCAATCTCCCTTATTCGTCCATTAGAATTGCAATTAGTCAGGCACTCGGGCCAG
>Locus:intergenic5220_1:3279226-3279310(+)
AATTTCAAAGGGGGGGTGGGAATCTTTTTCCCTTTCTCTCCGTCGCTGTTTACCGTGGCCTCTGGGTTTTGTCTATGCCTGGGGG
>Locus:intergenic5268_1:3311622-3311658(+)
AAGTCAAGCATCGTCTTGGCATTATTCCCTGTTTGTC
>Locus:intergenic5272_1:3315790-3315841(+)
CATTTTCGGGGGCTTTTTTGTGCAATTTTTGCTTCTACTGCCATCGTGTACC
>Locus:intergenic5288_1:3323121-3323181(+)
CCTTGCATTCTGTTTTTCCCCAACGAAGAAGTTAGAGAACCCCGAATCAATAGACTGACCG
>Locus:intergenic5291_2:3327615-3327576(-)
AGTCGCCGGCTCATTCTTCAACAGGCACACGGTCACTCGT
>Locus:intergenic5290_1:3327853-3327991(+)
TGTTTAGGCGCAGCGGTTGTAAAGTCAACTTGGGGGGTAAAGCACTGTTTCGCTGCGGGCGGCGAGAGCTGTACCAAAGTGAGGCAAACTCAGAATACCCAAGAAGAAACGACCAGTAAGACGGTGGGGGATAAGCTTC
>Locus:intergenic5291_1:3329074-3328933(-)
GCTACAGTAAAGCTTCATAGGGTCTTTCTGTCCAGGTGCAGGGAGTCCGTATCTTCACAGACAATCCTATTTCGCCGAGCCTCTCTCCGAGACAGTGCCCAGATCGTTACGCCTTTCGTGCGGGTCGGAACTTACCCGACAA
>Locus:intergenic5316_1:3347781-3347895(+)
CCAGCCATCTTGCCAAAGCTCATCGTCCTAAAGTTAGACATTCCCCCCCTGCCCCTCAATGGAGAGCAGATAATAGAATTCTGTGAAAGTGGGTTTCCGGACGGCGATCGCCTAG
>Locus:intergenic5514_1:3477862-3477937(+)
TTCTTTTGCTTAGGTTGCCCCATGACCACTATCATCGACAATGACCTTGAAGCAATCCTGACAAAGATTGACAGCC
>Locus:intergenic5633_1:3546827-3546698(-)
CGGGGAGTAAGTGAGGAAAAGTGGATTAATAATCAAAGTTTAAATTTGCCATATCCTAGCGGTTTTTCTCCATCAAAATGGGCAATTTTTTGGCCGAACCAAGATTGGGGAGAAGGTTCCCAGGCAAAGT
>Locus:intergenic5677_1:3573076-3572998(-)
GCTAGGGGTAAGGATTTGCAATCAATTACAGAGAGCTCTCCAGGGTCTAGATTTTGTCTGATCCCCGGTTTTTTGGCGT
>Locus:intergenic18_1:10539-10584(+)
TTAATTTTGCTTACTATCCCATCGCAATTTTGCTTAAACTCGACTA
>Locus:intergenic36_1:25152-25188(+)
TTTAAATATGTAAGTATAAATAGCTCTCCTCTGCTTT
>Locus:intergenic173_1:112649-112577(-)
AAGGATTTCAGACAGTTCTTAGTTAGCTTTTTTGGCACTCTCGGTTTAAAGTTTAATCAAGCTATCATTTGGT
>Locus:intergenic241_1:153259-153199(-)
CACTGGGCGTTACCCAGCAAGTTTGGCCTTTGGGAAGCCCGGACTTTCCTCAGATTCCCTG
>Locus:intergenic366_1:226683-226821(+)
CACAATCAGGTAATTAGATCTATGGGAATCTCACTGTCGAGAAAGGTGGCGATCGCCCTTGGACTGTTTGCGAGCTGTGTCAAAAATTTTGTGTTAGTGAACGAACCCTACGTTAAGACTTGCAAGAAACTTTTGGTAT
>Locus:intergenic376_1:231888-231984(+)
ACGGAAGGTCCACCTCAATATTCCATAACAATCCGAAAAAAGTTGCACAAGTCCAGGCCCACCGGGGATGATGTTAACTTGTTGCTCAAATCTGTTC
>Locus:intergenic448_1:273581-273617(+)
TTCCCAACGGTGTTGTGTCGGCCTTGGGAAAAAAGCG
>Locus:intergenic486_1:293727-293856(+)
TTCGTTTTACAACGTATCACTCCCCCGGGGGAAAAGGGAGAGAAAGGGCGGTTTTTGCAACTAAGCTTTAACATCCGCCACATTTCTTTACAATTGCGCTGCTTTATCGGGGAAATATGGCCCAGATCGC
>Locus:intergenic580_1:347987-348056(+)
CTCGGACTACAGCAGGGCCGGAGGACAAAAAACCGAGTCAGAATCGGCGATCGCCATTGGCCAAAAGATT
>Locus:intergenic614_1:368961-369018(+)
AAATATTTCTACTTTGCTTTAAAAGCAAGTATATGCTCTGACATTGCTACTTATTGCG
>Locus:intergenic735_1:449039-448994(-)
ATTTTTGTCTATCAAAACTTGTCTAGCCATTTATTTTACTCTGGCT
>Locus:intergenic745_1:456948-456834(-)
CTAAGATATTGTTTGATAAGGTTGTCTGATAAAGTTTTAGTTTTCTTTCAAGCTACCCAAACTACGGTGGCCCAGGGTTCGATCCGTAAGGTTTTGGGATTGAGCAATACAGGAA
>Locus:intergenic749_1:458895-458862(-)
GCGCCTCCTCTACCTTCAATAACAATTAGGAGCG
>Locus:intergenic765_1:465820-465763(-)
GCGATAATGCCATGGCTGGGGGTCAACCAGGGCCAAGGAGAAGAAATATCAAACAAAG
>Locus:intergenic783_1:473768-473732(-)
CTAACTGGCGCACTAAGAATATGTTTGAAAAGTTCGA
>Locus:intergenic794_1:482803-482839(+)
GAAGGTAATCAACCGCCCCAAGTGGTATTTGAGGTGC
>Locus:intergenic812_1:496324-496375(+)
CTAACGAAAATTTTAAATAAAAATAATACTTGGAGGAGAATAAAAGTTTTTA
>Locus:intergenic813_1:496424-496334(-)
ATCCATCAGCAGATGGTAACCGATGCGCTATGTTTTTTGGGGTTAAAACTAAAAACTTTTATTCTCCTCCAAGTATTATTTTTATTTAAAA
>Locus:intergenic972_1:605244-605298(+)
TTGCCAGTCTCTCCAGCAAACGACTCAGGGTTTGAATATCACGATCAATCAACTG
>Locus:intergenic972_2:605263-605392(+)
ACGACTCAGGGTTTGAATATCACGATCAATCAACTGAATGGTGAAAAGCCCAGTAGTTTTTACTATATCCAAATTTCATACAAAAGCAACCTAAATAGCTCAGAGGTACTATTTCTGTCCCGGCTCTCAT
>Locus:intergenic973_1:605488-605398(-)
TTGCACTGCCGAAGTTATCGCTCTTCTATTATCGTAGGTAGAATAAAACAAAGGTACTATTATCAGTGTTATCTATGTAGTGAAAATTCAA
>Locus:intergenic974_1:606265-606370(+)
CTCTATTTAACCATCTGTATATCGAGGCTTTTCCTATTTTATATATCTTGGAAGCCTCAGTTATTTTTCCTCCAGCTTCTATATAAGCTACTACCCTTTGCCTTAA
>Locus:intergenic976_1:608872-608908(+)
TCAGTGCTCAACTGGATTAGGGATTTTGGCGAAGCAA
>Locus:intergenic979_1:610697-610640(-)
TACTTAACTTTTAGTTGTTGGTCAAAAAATATTTGCCAGCAAACTATACCTAATACTC
>Locus:intergenic980_1:612963-613056(+)
CGGCAAAACTATTTAGACGGTACAGTTCGTCGGTTAGGATTATTTAGGGATGATGGTAGTCGGAAAAATTCTCAGATAAACCTTAGTTTTACCC
>Locus:intergenic996_1:618804-618864(+)
TCAAGACCGGTCTGCCAACCACAATCCTGGCGATCGCCGGCAAATTCGGGAAACCGTATTT
>Locus:intergenic1153_1:722527-722488(-)
TGGTCAACCCCATATAGTTTAAATCGTTGGGGTGAACTTC
>Locus:intergenic1251_1:790686-790593(-)
ATTACAATCCCCTACAGGGTAAAGCAATTCTCCAGAGCGGGGTCAAGCTCCAGCCAAATTCTTCAGAGTTCTTTAACAATCTTGCCGTCTCCTT
>Locus:intergenic1283_1:811375-811342(-)
TTTAGAATCAGCGATCCCCTTAGCGCCGCAAGGG
>Locus:intergenic1335_1:833800-833746(-)
CCCCATAGCCTGGGAGAGAGCGATAATAGGTTAATTCATTGTTTTGCTTCATCCC
>Locus:intergenic1421_1:881999-881858(-)
GGTGGGCCTAATCCAGGCTCAAACCCGCTATTTCCGGGACTTAGTCCGAAAATGCCGTGGGACAAAACCAGGTTAGCCTTTATAGTTAACCCTGCTCCGTTCCATAAATTTGTTACCCGTGATACCAAGAGCGAGCTAAAAC
>Locus:intergenic1481_1:920211-920070(-)
TGGCATAGCAATAACAAGAGAGTTATTTTTACAGGTGAAGGATGTCCGTTAGAAAAGGCAAAGTTGGTTCTGTTACAGGTACATTTCATTAAGCAAACAAAATTTTTAGTAAAAACTTTTGTTTTAATCTACACTATTGTTT
>Locus:intergenic1484_1:921261-921303(+)
ATATTGGCTGAATCCTTGCCCTGTCGCCAAAACAGGGAAGACT
>Locus:intergenic1506_1:929958-929994(+)
AGACAAAAGCACTTAAACTATTTTCAACGATTGTGCT
>Locus:intergenic1527_1:940460-940319(-)
GCATCTAGGTTATACCATTGTCGCTTGACTATGGTAATGCCCCTTTGGGGCCTGGATAAGATCAGCCATTTGGGCCGTCACTTTGGATGTATTAGCTTTCCCTGTCTGGGTTCTGGCAGTCCCAGATTCCTAGCACCGAGTA
>Locus:intergenic1592_1:986397-986475(+)
TGCAACAGAAATGACCCCGCCTTTTCGCAAAATTGGCGGGGTTTTTCGCAGAACTATTCAGTTCACAAACAAAAACAAC
>Locus:intergenic1614_1:997831-997882(+)
AAAAATAAGCTGAGAAAGGGTCAGAGCGCCTGTATTTTTCCTAAACGTTCAT
>Locus:intergenic1650_1:1021334-1021400(+)
TCACCGCAGCCCTTCCCAAAAACAACTCTCCACCTTCAGAGTCTGCAAGGTACTCTGGAACTTCGCA
>Locus:intergenic1650_2:1021355-1021412(+)
ACAACTCTCCACCTTCAGAGTCTGCAAGGTACTCTGGAACTTCGCATCAGCCATGCTG
>Locus:intergenic1745_1:1077720-1077681(-)
AAGATATTTGGGAGCCTTGAAACCTACCAAGGACAGCATA
>Locus:intergenic1776_1:1096834-1096984(+)
AATTTAGGAGACAAACTAAGAATTTTGCAAACAAAGCCCAAGCGCCATTTCACCCGGCGATCGCCTGAGGCTAAAGTCGGCCCGAAGACGGCGCTCAAAATTGTCCATCCCGGTGGTGGTCTTGCCCCCTTTGTCCAACGCGTACTGTATA
>Locus:intergenic1875_1:1161365-1161269(-)
CCAACTTTGGGGAGAAACTGGGTAAAGTTTCCTCAGTATTACCGGAGTAATTTAGGGGCGGAATCAAACTTTCTGAAGACCTTCCAAAACGAAAAAT
>Locus:intergenic1958_1:1213836-1213956(+)
GCCCCAAAACCACCAGTACCCAGTAAAGACTGCAGGACATACCGCCCGCCTAGGCACTTTTGCTCTAAACTTCTCCAGGACGACAAAAACATAGGCTTTCAGTGTAAACAGGCAAAGGTAC
>Locus:intergenic2057_1:1264225-1264189(-)
CAAAAGTGTCTATGCTCGATTTACCATTATTTAGTAA
>Locus:intergenic2126_1:1311422-1311521(+)
ACCCGCTTTTTTGAATCCTGCCCTCATTATCTGATTCTCACTGGGGGTCAACAAGCCAATGGGTCACTGGTGAATGGTGATTCTAATCACAGGCGATCGG
>Locus:intergenic2142_1:1319406-1319448(+)
ACTAAAAAAGATACAAAATTTTACATTTCTTCCGACGGTTCCT
>Locus:intergenic2169_1:1332312-1332183(-)
ACGGGAACATTAATCAAAACGGTGTGGCGTATAGTCTTGGGAGATAGTAACCGCAATACAGTTCCCAAAGCAAGCAAGCAGAGCCTTTCGGGCCCCGAGCAGCCCTTTCCCCCCAGCCACCATTTCGGCG
>Locus:intergenic2192_1:1349967-1350033(+)
GTTATGCCATTTAGACTCCATTCTCTAATAAGACGAGACGATTGGAAACTACACCGCCGGGGTATAG
>Locus:intergenic2254_1:1388336-1388420(+)
TGCTTAAGGTTTCTTTACAGTTTGCTTTTCCATGATAGACCCAAAATTCCTTACCAGGGTGAGCGGGGCGTGGGGAAGCCAAATC
>Locus:intergenic2326_1:1428993-1429044(+)
TTCCACTATGGAGCAGGCAAAGTGCTACTCCCAGATCACCTAGAACGTGGCG
>Locus:intergenic2415_1:1483899-1483785(-)
AGGACTTCAAAGCCTTTTTGTCCCTACTTTTTGCTGACCACATTCAAGGTCCAACCAAAAGTATGCTCCGCCCAATGGATAAAATCCTTTCCGCCAAAGGTACTGTCAGTCCATA
>Locus:intergenic2560_1:1579432-1579543(+)
GTTATTTCCCCTCCATTTACTGATGCCCTTACACTTGCAATAGGCTGTAAGGGTTTGTTCTACGGAAATAGTGCTATCTTAAGTAAATTCTCTAGCACCATAAGTAAAAACA
>Locus:intergenic2595_1:1600240-1600114(-)
AGCGGAGGACTATGGCGAGCAACATTGACCCAAACCACCGACAGTAGTAAGCCGACACCACAACCCAGGAAAAAGAGCCAAGCGTGGGAAGGTTCTAGAACAAATAAAAGACGGCGACTTTTATCAT
>Locus:intergenic2611_1:1608193-1608133(-)
AAATTTAAACGGGCTTTGGGAATGGATTCCACAAGCTTCCCCAGTGTAGTGGATTGGGGAC
>Locus:intergenic2625_1:1616629-1616590(-)
TGCCAAAAGATAAAAGCTCCAGTTGATATTGAAGTGGATC
>Locus:intergenic2674_1:1648191-1648233(+)
ATTGCAGAACTTCCGCCTGAAGCCCAAGAAATTGTTTTTGACT
>Locus:intergenic2676_1:1650551-1650590(+)
TTCATAGTCGGACATCAGTGTAGAATTTTGAGACCTTTTC
>Locus:intergenic2701_1:1664740-1664692(-)
CTTTTACTCAACTTTTCTTCCCCCTCCACCAATTCCCGCAGGCGATCGC
>Locus:intergenic2921_1:1785644-1785581(-)
GGGACTGCTAAAATTGTGGGGTCTTCAGGTCATGTCACCAGACAAATGATCTTAATTGACGGAT
>Locus:intergenic2965_1:1820084-1820006(-)
TACATAACCGGCTCCCAAGCAAAGAAATCTCTGAGCTTGAGGCCAAATCCTTTGAACATTGACAAATACATAAGGAATT
>Locus:intergenic3148_1:1923961-1924093(+)
CTGGCTTTTTTTCTCACCTCTTTCCACTGCACTTACTGCTTTTTCTCTCAGGTCAATACTGTAGGGGGCTGGCATCGCTTTTTCCTTATCTTTATCTTTTTCCTATATTATGTCCTAATCTATGCTATGTCCT
>Locus:intergenic3159_1:1930814-1930772(-)
AGAGGCAAAACGGTTTCCGTCGCCCAATATTTAAAAGAATGTA
>Locus:intergenic3193_1:1949264-1949117(-)
ATACCCCCAACTCCAGAAGCAGAAATCTTGCCAGAAAAGCTTTTTCTGTTACTATACTTAACAAGTAACTACTTTTTCCATAGTCCAGGGGCGGCTTTCCAAAAACCAGAGATTGGTGGCTTGCCGCTGCTGTTCTCCTCTGGAGTAA
>Locus:intergenic3390_1:2074987-2075056(+)
GATTACCTCTGGTTTCAGCAAAATGATAAAAAACTTCTCAAAAGAATTAATTTACTCATTAAGGCAATTG
>Locus:intergenic3402_1:2085214-2085346(+)
AAGAAAGAGTATGATCTAGCCAACATGAAAAGCCGTCCTAATCCTTTTGCTCAAAAGCTTAAACAAAAAGTTACTTTACCTTTGGGAATTGATGTAGTTGATTTTTTTGAAAAGAAAGCACAAGAAAAAGGCA
>Locus:intergenic3498_1:2148062-2148110(+)
CTTGGGGCAGTTGGATGGGTTACCTTATCCTTGTTTTTGGTGGGGGTTG
>Locus:intergenic3576_1:2216070-2216124(+)
CGGATAAGTGCTAAAGAACTGGGCAGGCTCGGGGGTGCTTTTGGGAAGAATTTCG
>Locus:intergenic3716_1:2303295-2303379(+)
ATACATTTCACCGTAGGCTGCTTCTCTATCCCTCTCGATCGCCGAAGAAACGTTAACAACCTAGGCCAGAGCATTTTCCTAGTGA
>Locus:intergenic3723_1:2306563-2306512(-)
GGCATCTGCCAGAAGAAATTCAGAGACGGGCAGATAAGGCTTATCAATTACT
>Locus:intergenic3816_1:2387252-2387375(+)
GAAATTGGGGGGCATTTAAACTCCGAAAAAAATTTCCCCCGGCACAACCAAGGGGAAGAATACAATTATTTTTTCAAGAATGCCGAGGGCCTTTTGGATCTTTACCCCCATTCAGAACTTGACT
>Locus:intergenic3816_2:2387258-2387345(+)
GGGGGGCATTTAAACTCCGAAAAAAATTTCCCCCGGCACAACCAAGGGGAAGAATACAATTATTTTTTCAAGAATGCCGAGGGCCTTT
>Locus:intergenic3929_1:2451445-2451352(-)
ATTGGGGTCGTGGGACAGCAACGTGGACTGAGTAGATTAGACGAAGCAGCTGAAAACTGCACCAGAGGAGGTGAAAGTCCTGTAGTCGAAAATT
>Locus:intergenic3979_1:2485248-2485197(-)
AGTTGTCCCGATGGAGGCTTCATGAGGCAATCTCTCTACTGTTTTTTTGAGA
>Locus:intergenic4015_1:2511475-2511412(-)
CAAATCCCAAGCTTCTTAGGATCTGTGGGTTTTTCCCTATTCTGGAGTGCTTTTAGGAAGCTGG
>Locus:intergenic4070_1:2546430-2546505(+)
GGTTGCGAAAAGGGAAAGTTAAAAGTTCTCGTCAGTGCCAACAAACAAATTTCCCCTCCTTCCCAAGGTAGTAAAT
>Locus:intergenic4181_1:2607794-2607725(-)
GTCTATGGGGAGAGGCTGATACCAATCACGACCGAGGCCGCAAATTTGGCTTTAAACTGGTTAGCAATAA
>Locus:intergenic4254_1:2651352-2651385(+)
CCCTTTTTAAGCCAGAGCTTTAGTGAGGAGATTT
>Locus:intergenic4311_1:2687794-2687698(-)
TCTAAAGTTTGTTTGAAAAGTCCCCTCCTCAACGTTAAGGGGAAACCGCCTGAAATTTACCTAGTATTGCCCGAGCTTCCGTGGGTCGTTTTAGAGG
>Locus:intergenic4419_1:2755419-2755290(-)
CTTGATACCTATGTGATTAGTGACTTTATCAAGGGAGAGTCGGGAACAACGACCAAACTCAAACAAACCCCACCAATCGAGATTGCCGTTTCAACAATATGGCTTAGCCCTAAATCCCCAACGTGCATTA
>Locus:intergenic4486_1:2803164-2803209(+)
GCTCCGGGAGAACTGTTTACCAACCTAAAATTTATCGCCAATTCAC
>Locus:intergenic4648_1:2905273-2905384(+)
AAAAGCGAAACCAAGCCCAAACAGTATTACTTAACTTATTTCATGGTTGTCTCCGCCACCGATCATTCCGACAGAACCACTTCCCAAACTGGCGATCGCCAAGGATCATCAC
>Locus:intergenic4650_1:2906564-2906675(+)
CCGGCCGCTCAAACGGATGAGTCACTCAGAATAGCTTCTAGATTTGCTCATTTTTTCAATAATCTGTTAGCCAGATCTGATCAGCCCTGTAAACTGACCCAATCAAGCGACC
>Locus:intergenic4678_1:2921258-2921321(+)
ATAAACCTCCAGCTTTCCTATTTTTATGAAAGATCAGAGGCTATCGCTCTTCTATCATTGTGGG
>Locus:intergenic4792_1:2995761-2995797(+)
CTTGGTCATGATGCTCGCAAGTCTATAATTACTATAA
>Locus:intergenic4807_1:3002912-3002846(-)
GCCTTTCCATTAGTTCAACACTCTAAAACGAAGCACCCATACAGGACAAGAACTTGGCAAAAGTTTA
>Locus:intergenic4838_1:3027958-3028042(+)
ATTTCCCTTGCTATTTGGCTTATAGGCTTTCCTGAATCTTCGACAATTTTTACTGTCTCCGATTTCTGTTCATCTGTAAATGTTC
>Locus:intergenic5053_1:3164386-3164296(-)
CAGTGTTCTCTTCTCAAGGATTCAGTAGGGGGTGGCTCGGCGATCGAGTGCTCCCTGTTTTTTTGGCGGCAAAACCTTAAACTGATTAGTT
>Locus:intergenic5091_1:3192609-3192552(-)
ATCCTAGGATCTGCCAGGTTATGGAGTGACCAAAAACTCGCCTTGGCCCCGCTGGAAC
>Locus:intergenic5135_1:3224198-3224069(-)
CTCGTGACCTCACCCTTACCAAGGGTGTGCTCTACCACTGAGCTACAAGGGCAAAAGGGATGGGCCGAGCTGGATTTGAACCAGCGTAGGCATAGCCAGCGGATTTACAGTCCGCCCCCATTAACCACTC
>Locus:intergenic5177_1:3248461-3248362(-)
CCTTGGAACTCCAGGGTTTTACCCGCAGAACGGGGCGAGGCCAAAAGTTTTAATTCTGCCAGGGGAAAATTCCGGCTGGCCAGTAACTCCAGTAATTCTG
>Locus:intergenic5291_2:3324847-3324793(-)
ACGGAATACCGCAAGAAAAGTCAACACCTTTTCACAAAATATTTTTCAAAATCCC
>Locus:intergenic5291_1:3326076-3325971(-)
CGACACGAGCTGACGACAGCCATGCACCACCTGTCTCCTGGCTCCCTAAGGCACTCCCACGTTTCCGCAGGATTCCAGGGATGTCAAGCCTTGGTAAGGTTCTTCG
>Locus:intergenic5290_1:3329494-3329539(+)
TGTCGGCTCATCGCAACCTGGGGCGGTAGTACGTCCCAAGGGTTGG
>Locus:intergenic5299_1:3336357-3336321(-)
GGCCGAATTTTGGAAATATCTTCCTCACTTGCCTGGG
>Locus:intergenic5325_1:3354093-3354030(-)
TACGAAAAATCAGGGTGCGGTATGCTCGCGGAGAGGGCAAAGAAACGTGTAGTTGATATCGTCA
>Locus:intergenic5326_1:3358976-3359102(+)
GCCAAATTTGGGGAGGGAGACGAAATTAACCTGAGCGATTTTGCTTGTAACTATTCTTCACATTATCGCTCACCGAAAACCCAGATTAACCATTTTTCTGCACCATGGCCAACAAAATTGCCCAGCC
>Locus:intergenic5327_1:3359467-3359332(-)
GGGGGCTTGTTAAACAGGCTCTTAGAGCACTATTTAGTCAAGGGTATTTTTTCCAATCTTAAAAGAAATTTTCTGATTCTTCCTGCATTTGTATTATTTAATACTCCCCTAGCTCTGGCGATTGCCGTAGCGGTAG
>Locus:intergenic5441_1:3427001-3426866(-)
ATGCCTAAGTTACCGCGAATCTCTAGTCGAGAAGTAATTCGAGTGCTTGAAAAACTGGGATTTGAAGTGGTTCGACAAACGGGGAGCCATGTGGTGATGCAAAAAGTAACAACTGAGGGAAATATTGGCTGTGTTG
>Locus:intergenic5488_1:3462664-3462793(+)
GATCTGCCCACTGGATTACATGGAGGATTAGGACCCTGGCATCATTCCGCCGGCAATAATGCCTTGGGGCGAGATTGCACTGCTCTTAGAACTGCCTGTATCGTGGCTTTAGCAGAATTGACATTGGTTG
>Locus:intergenic5507_1:3474973-3474889(-)
CTTCCCAACAAGCTGAAACATAGGCCAAAGCCTGTTGAATATCCTCCTCTTCCAACTCTGGAAATTCCTGGTAGAGTTAGTTCAT
>Locus:intergenic5589_1:3524854-3524812(-)
CCCTTGATTAACCAAATGAAACGAAGTCTAACCGAAAGCAGTT
>Locus:intergenic2_1:802-931(+)
TTGATTGCGTTGAATAAAACTCCCCAAACCATTGTTTTTTACAAACCCTACGGAGTTCTGTGTCAATTTACCGATAATTCTGCCCATCCCCGGCCGACGTTGAAGGATTATATTAATTTGCCAGATTTAT
>Locus:intergenic121_1:78316-78217(-)
TTGGCAAAAAACTACAAGTTATCTCGGTCGGAACTGAAAACCATCGAAAAGATTATTGAGGCCAGACAAAATGAGCTTAGAGACGCTTGGCAAAAACATT
>Locus:intergenic241_1:153515-153431(-)
ATTCCTCAAGCGGTTCCACCAATCATGGGGCAGGAAAAAGACCAACCTTTGCCCCTCCGACCTTGCTTCCAACCGGGGTTTACCG
>Locus:intergenic299_1:182344-182278(-)
TCAAGGGAAAAAATCAAGAAATTGATGGCAATGGTACTTCTAGCAAAATTTATTGGCAAAGGCCATA
>Locus:intergenic326_1:197003-197135(+)
GGTCTGGCGGAGAAACTGCTTAAATTTGCCTCAATTATTGCCCATTGCCCCAAGCCTTGGAGGGTTACCTTGTTCAATAGAATTCTCGTTGCCTTGGATCTGTCCCCCGCAGGTCAAGAAGTTTTAGAAAAAG
>Locus:intergenic356_1:219109-219166(+)
CAAAAAATCAAAACTACGCTGATCAGCGTCCATTGCCCAGGCTCGGCAGTCCTGGCTA
>Locus:intergenic391_1:242234-242198(-)
TCAATCCATCCCAAGAAACCGTTCGGCAACTCCCACT
>Locus:intergenic414_1:256470-256542(+)
ACTCCCTTGGTTTTCACCATTGCCAATGCAGAGATTTGGAGGGTTAAACCAAGTCCCCTAGGGTCTGGGAACA
>Locus:intergenic527_1:319089-319044(-)
TTACTCCATCGAGAAGTTCACCTTTCCATTCTGCGTTATCTTGACC
>Locus:intergenic682_1:414595-414670(+)
TCGGTGCTGGCGATCGCCAACGGACAGCAAAATTCCCCATCGGTGAAGGACGATCACTTGGCCCCGCTCCAGTTTT
>Locus:intergenic724_1:442021-442105(+)
AAGATTTTCTTTGACTACGGTGGGAATCACTACCCTTCAACATTACTAGTTGATTTTCCCAGAAATTATGCCAATTCTGGAGATT
>Locus:intergenic736_1:450347-450473(+)
CAACCAATGAAACCGACTCATTTCATTGGCCACTGCCCCTTACTGGAGATATTGTCCGTAGTTCAATACAGAATTGCGGATAACGCAAACACAAAAACGATTTGTGCATGTATATCTCCAAATTGTG
>Locus:intergenic748_1:459061-459130(+)
CTGCTTCAGAGTTCCGTTTTCCACGAGTGCGAGGGAGATGGAACTTGGGCTGGATGCCAACGATCTGCTA
>Locus:intergenic894_1:555121-555175(+)
CACTCCCGCCGTTCGCCAATAAGATGGCGGAGACGGTGGGATATAATCGGACAGG
>Locus:intergenic932_1:573118-573181(+)
TGCTCATCGACAATACTCAATTTTTATCTTTTCACCATAAAAAACAGATTTTTCCTATCCTCTT
>Locus:intergenic973_1:605482-605431(-)
TGCCGAAGTTATCGCTCTTCTATTATCGTAGGTAGAATAAAACAAAGGTACT
>Locus:intergenic976_2:608914-608956(+)
GAGAAACCAGCTCCAGACTCAGCAATCGTAGTAGAATTAGACG
>Locus:intergenic976_1:609217-609313(+)
ACTTTCTTGAAACTCTCTAAATTCCCGGCAAGGAACAGGGAAAAACTGAATGAAGGCAAACTTTATCCCCGCTTAGGTGTTTTACCGAAAACCGTCG
>Locus:intergenic979_1:610571-610514(-)
CAACGGCCTAATCCTAATAATCGGGAAATCATCATCATTTCCATTGACAGGCAAGCAA
>Locus:intergenic1023_1:633251-633164(-)
CAAGCAATGGTCAAATCCCATTTTCACCGCAGTTTGGGGTCGGGGAAGAAGAAAAATTTCTGCCCCCAGGGGGTGATAATTCTGCAAT
>Locus:intergenic1079_1:672284-672248(-)
GCCGGGAAAAATAGGGGAATTTATTTTAATCTGTTCC
>Locus:intergenic1109_1:693202-693166(-)
CTTTTGGTACTCAAAATAACCATTGAATCCTCATTTA
>Locus:intergenic1175_1:732203-732068(-)
GAGAAAAACACTTTGGCCCACACTTTCCTATTGGAGCCAGGCCGATGGCATCTAGAGGGCTTTTGGCAGGAGCGCAATCAATCTCCCCTGGAAATCAAGGGAGGTGCCCTGATAGCTTGGAATCAGGAAGATTGGT
>Locus:intergenic1174_1:732166-732208(+)
GGCTCCAATAGGAAAGTGTGGGCCAAAGTGTTTTTCTCCGGTT
>Locus:intergenic1177_1:733378-733315(-)
CAAATTCCCCACTTTATCGATCGCCCGGAAGATTTCTTTCTATTTTGTCGACCTTATCAACCCG
>Locus:intergenic1178_1:734494-734605(+)
TTCACTCAGTTTCCCCCCAAATTTTGGGGGCCAGGGGGGCTTTTAAAACAGGCTCTAAGTCCCTTGTCGTTGCACTGGAACGGAGAAGATTTTCCTGTAGTTCCAGATGATG
>Locus:intergenic1182_1:736371-736410(+)
CGACAGAAAAAACTCCGTCGGTCATCTCGTCTTAGTTTAC
>Locus:intergenic1207_1:753282-753246(-)
GCCTTAGTGAGGAGATTTAGAGAAATACCTAGCCTTG
>Locus:intergenic1241_1:779482-779416(-)
TGGTCAATGGCAAACCTCGACAATTCTAACGCTTCCCTTCACCCCGTAAGCCCACCTCAGGATTCAG
>Locus:intergenic1279_1:806601-806556(-)
GCGATCGCCATTCTGGTGTTATCCACCCCGGCCAATAGAATGGGAT
>Locus:intergenic1283_1:811182-811131(-)
GTTCCTCAGTTTAATATTGAAAGCGGCGAGGATAAGCCTGTCACGGCCGCTC
>Locus:intergenic1421_1:882014-881876(-)
CTAGAATTGGAGAAAGGTGGGCCTAATCCAGGCTCAAACCCGCTATTTCCGGGACTTAGTCCGAAAATGCCGTGGGACAAAACCAGGTTAGCCTTTATAGTTAACCCTGCTCCGTTCCATAAATTTGTTACCCGTGATA
>Locus:intergenic1699_1:1049396-1049345(-)
GGTCCCTGCCCCATGCTGGTTCAAAATTTGGGACAAAAACCATTCAGAAGTG
>Locus:intergenic1748_1:1080503-1080617(+)
CCGATGTGGAATAATCAATTTTCCCTTGGATGCACACAAAATATCGCCACAACAGTAAACGACGAATCGGGAGAATTTTCCCCAGAACTTGCCTGTCCAACCAGACTTCTTAACC
>Locus:intergenic1777_1:1097034-1096914(-)
ATGCGTGCCTCCTGTTACTTACCGTACAAGCCAGGATACAGACTCTCAATTATACAGTACGCGTTGGACAAAGGGGGCAAGACCACCACCGGGATGGACAATTTTGAGCGCCGTCTTCGGG
>Locus:intergenic1795_1:1109559-1109523(-)
TCCAGCAGGAAAGTTAAGACTCCCATCCTTTCGATCC
>Locus:intergenic1827_1:1135318-1135234(-)
GAGAAAAGAAAGAGAGTGGGTTTCGGAGAGAAGCCTGCTAAGCGTAACCATAAACAATGCACTAACACTCATAACAAGTGCGTCT
>Locus:intergenic1843_1:1142495-1142417(-)
TTGCCCGGCCTAATTGCTCTAAATCCCAGAGAAGCTGCTAGGGGGAATTATTGGCGGGTTAGTTTCCAGTGCCTGCCAT
>Locus:intergenic1897_1:1170269-1170212(-)
TTGCCAAAAATGTGGTCGAGGTCAGCTTTGACTAGAAAATTACGCCTTATAATTCAGA
>Locus:intergenic2060_1:1267994-1268123(+)
CTAGTCAAGTGGGGATTTAGTTTTCTGCGTTTCCTGATGGGGCACCAATCTAAAATTTCTCTAGAAATTTCTGCGGTGGAAAAACTTTGCAGTAACCAAGTAACCCCGAAAAGAGTAGCCCCCCCAGCCC
>Locus:intergenic2065_1:1270779-1270746(-)
GGCAACCTTTTTTATCCAAACCTCCCCTCATTGC
>Locus:intergenic2068_1:1273299-1273344(+)
CTATCAAGCAATTGTCCTTGGGTTATCATCCTGCCCCGGCCAAGAG
>Locus:intergenic2095_1:1290416-1290380(-)
GATGTGACTAGAATCGGGAATAGGTTTATATTCATAT
>Locus:intergenic2127_1:1311778-1311646(-)
CCAGTATATTCATTGGGTCTGACCCTGCCGGAGACTAGGCCGCCTGCAACCATACTAGTTGGGTTTATCTGGAGTAGGGCCAAAAAGTCTCATTTCTCGGCCCATGCCAGGGTAAAAATTTGGCGATCGCCTA
>Locus:intergenic2219_1:1367024-1366988(-)
GCCACTCCCATGGAAAAAACGCCCCGTATTCCCATCC
>Locus:intergenic2225_1:1370474-1370438(-)
ACTACATCTTCAGGGTTAAGTAATTGTCTTTTGTCCA
>Locus:intergenic2387_1:1468113-1468017(-)
AATTCACTTCTAACGGTAACAAAATCTTTGGCAGGTAAAAGTCATCGGCCCAAAGACCGAAAAACATCTTTTTTTACTTGGCATACTAAAGACCTTT
>Locus:intergenic2419_1:1486458-1486365(-)
GTCATGGGGTTGGCCTTGGTCGGGCAGTTGACAACAATGGCGATCGGAGTAGCCCATGCCTACGGTGTGATCATTGCTCAATCTCGGCAAATTA
>Locus:intergenic2570_1:1584538-1584580(+)
CTGGAGCTGGGGAAATTGTCGCCAAAGGACGAAAACTCTTTCC
>Locus:intergenic2671_1:1643581-1643518(-)
TTTTTATTGGTTATATTGCTGTTTTTACCGGGGTCACCCTTGGTCTGCTTTACGGTCTGCGGTT
>Locus:intergenic2686_1:1655747-1655807(+)
AACTTGTCGACCCTGTGTGGTCCAACTCCCTGGGAAATCTCCTGGGGAGAGTATCGCTTTT
>Locus:intergenic2690_1:1659946-1659988(+)
CTGCAGAACTTTAAACCTATCCCCCTAGGCTTGGGGCCAGGGG
>Locus:intergenic2827_1:1729009-1728976(-)
AATTTGCTTTGCTATAGGATTATTCTGTCTATTT
>Locus:intergenic2959_1:1815416-1815365(-)
TCTAGCAGGATTGCTTGGGACTTTCGTGACAAGCTAGTTCCAGTGTGGGACG
>Locus:intergenic3005_1:1834467-1834326(-)
CAGGCGGTAGTCCCCAGGGATCCATATTGGGGGCGATCGCCAGTTAATGCAAGTCTTTTCCTCGCTACACTAGGGAGGAACGTTCCCATGTATTTAGCTAAAAGTCCGTGGTATTCTGAAATGCGCCAACGGTGTTTAGCTT
>Locus:intergenic3023_1:1845646-1845583(-)
TACTGTCAACTACCCGTTAGAATATCTATCTTCCCTTCTCTAACAAGCGATCATTCTGCTCGAT
>Locus:intergenic3050_1:1865587-1865641(+)
ATATTCTCTCCCTCCCATCCTTACTCCTTAATAATTTTGTCTTATTATCGCCAGC
>Locus:intergenic3089_1:1886905-1886851(-)
GGCAGTCACCAACGCGGTAGTTACTTCCCTGCCATTATAACCCCATCCTTCGGCG
>Locus:intergenic3101_1:1896719-1896677(-)
TTCTGTCTTAGTCAAAATTGGTCTTACTGCCGAATTTTCATCT
>Locus:intergenic3101_2:1896786-1896741(-)
AAACATTTGAACTTTTTATCGTCCTTTCTCTACACAAATTTGAATC
>Locus:intergenic3110_1:1902323-1902419(+)
AGCTTTATAAACGAGTTGATTTTTCCAAATAACCAAGGCAACAATGCTCCCCAACAGTGCAACATCAAGCCATGGGAAGCAATGCCCAAATGCCATT
>Locus:intergenic3148_1:1923942-1924032(+)
TGTTTAGCGTCCTACACACCTGGCTTTTTTTCTCACCTCTTTCCACTGCACTTACTGCTTTTTCTCTCAGGTCAATACTGTAGGGGGCTGG
>Locus:intergenic3205_1:1957734-1957665(-)
ACAGGTATGCCGCCGTTAAGTTTTCTGGTTTATTTGAGGAACTTGTTAACTCTGCCCCCTAAATCCCCCA
>Locus:intergenic3362_1:2050166-2050295(+)
AATGCCGAAAGCGAAACGGCGAGCGTAGCCAAGGGGTTAAGGCAGAGGATTGTGGTTCCTCCACTCGTGGGTTCGAATCCCATCGTTCGCCCTTACAGATACGGTTGGAAACCATGGCTCGCACCATCTG
>Locus:intergenic3477_1:2134190-2134133(-)
AGGGAAAGGATGAACGCCTGGACTGGATCTGTCAAAAAATGTTACAGATTGGCTCTAA
>Locus:intergenic3519_1:2158506-2158473(-)
CTATTAATAATTTTCACTCCACTTTACCCGTTTG
>Locus:intergenic3576_1:2216331-2216370(+)
ACCTGGGTTGCCTGGGTGCCGGACCACGGGGAAGTTGTTT
>Locus:intergenic3643_1:2254102-2254012(-)
AATAAAGTAAACAGGGCATCAGTCCAAATGACATGGAGACAGCTTTTTCCACATTACCAACTGGTTTTGTTATCCTGTCCAGAATTAGCGA
>Locus:intergenic3711_1:2299266-2299125(-)
TCTTCTTTCCCCAGTCAAAAACCGACCCAGGGGAGATTATCGCCGATTTTCTGGACCGGGGTTAAAACTGACCCCAATAATTGTGCTGGAACTGATTTTGGTGATTTGATCGAAAAACTTTACCAAACTTACATCAAGGAAT
>Locus:intergenic3810_1:2383828-2383885(+)
TTTGTTAAGGGGACAGGTCTTGCCAGTCCCCCAAACTTACTGGAAATTTGGCGAGTTG
>Locus:intergenic3812_1:2385208-2385298(+)
TTCGGGGCCAGTTTGGCGATCGCCCCTGGCTGGAGAGGCAGTTTTTCCTATGTCCTTTGTCGCCCTGATGTGAGAATTTGGAGTATCCCTT
>Locus:intergenic4009_1:2509140-2509035(-)
ATCCAGAAGTTTCCTCCTGCTGTGCGGCTGGCCTCCATGTTAACGATTCCTGAGTGGGGACTGATATTTGTTTACAACAACTTAATGATTACTTCAGTTTTGCTCA
>Locus:intergenic4060_1:2542801-2542930(+)
GTAACTTGTTGTCAACCCTTCATTGTACCTTGCAAATATGGAGCAGGGGTTAGCTTCCATACTCCAGCTAAGTCCCTCCAAAGTATTGGTATTTGGAGGATTTGGAACTTTCCCTTTGAGCATCAAAAAG
>Locus:intergenic4284_1:2668975-2669086(+)
CTTGGTAGGCATCAAGGGTATTCTTTCCAACATACTAGACCTCAAAGCCTGTCCCCATGGTTTCCCTCTGCTGTAGTTACCGAAAGACGATCGCCTTTTGACTACGGTTCAT
>Locus:intergenic4343_1:2710441-2710405(-)
CAAAGTTGCCCTGTCCGAAAAATAACTAAAGTATCTG
>Locus:intergenic4357_1:2718928-2718868(-)
GTCATTAGAATGATCAAAACTACTTCTGGGGGAGAAGTTATACCTAGCCCTATCCATCTCA
>Locus:intergenic4460_1:2790808-2790937(+)
AACCACAATCCACTTTGCCGCCGAATTTTGCGACTCTCCCCGTATTTGATCGCGTCATGTCATCTAGTTGTGACCATTGCAGTAAAGTACCGCCCGTATACTTCGAAAATCCCTAAAATTCTTACTCTTC
>Locus:intergenic4476_1:2796786-2796927(+)
GTTAGCGGATTTTATCCCCAGGAGGTTAAGGTTTTTAGGCTATTTCTTAACCCTGACTGGGCCGTGGGCACCCTAGGGGTGGGGGAATTTTTTAGGGTTTTGACGCTAGGGATAGTAGGAATATTTTTCTGGCGATCGCCGC
>Locus:intergenic4570_1:2854554-2854659(+)
CCGCCGTTGGGGAATGGAGGCGTCAATCCATGTGGAACGCGAACCACACTGACCAGACTAGAATTCCAACAAAGAGAACTGTTCCCAACACAAAGGCGGCATTATG
>Locus:intergenic4648_1:2905267-2905396(+)
AATGGTAAAAGCGAAACCAAGCCCAAACAGTATTACTTAACTTATTTCATGGTTGTCTCCGCCACCGATCATTCCGACAGAACCACTTCCCAAACTGGCGATCGCCAAGGATCATCACCTTCCTCGTCGG
>Locus:intergenic4724_1:2950366-2950414(+)
CTCCCAGAAAGACGGAGCATTCGGCTGCGTATTCCCCTGAATTGTTTTG
>Locus:intergenic4832_1:3022443-3022491(+)
AAACGGAAAAACGGTGGGGGCAATGAAAATGGTGATAATTACCTTCAAA
>Locus:intergenic4852_1:3038157-3038271(+)
GCTGTCGGACAAACTTCTGTTCACAATGAAACATCAGCACCAAGTAAAAAGAGCGAAGTTGCACTGGTTACAGAGGGTTCACGCGGGTTAGGAGCGGCGATCGCCACTGCCGAGA
>Locus:intergenic4909_1:3075000-3074877(-)
GCTTTAGTGGGTCGATTTAGGGGGCGGAATAAAACTTTCCAAACACGTTTTAAGGCCATGATCGTTGAGATAGGGATAAAATTTCTGCGCCTTGTCCATATAATGACTTCAGATTTTGAGTCGC
>Locus:intergenic5095_1:3196660-3196594(-)
ATTGGCTATTTTGGTGTTGCCAAAGAAGATTTTTGCTGCGATCCCCAAGCTAACGTCGGCGGCATAA
>Locus:intergenic5134_1:3224176-3224230(+)
CTTGGTAAGGGTGAGGTCACGAGTTCAATCCTCGTCAAGGGCTTTCTAAACTCGA
>Locus:intergenic5166_1:3239921-3240068(+)
GCCCAGACAAAGGCAGAACAAGACAATCAGGGCTGTCAAGCTGGTGAGTACAATGCGCAAAAGTACTTTTTCGTAATCACTCCACAGTGGATTCACGGGGAAATTTTTTCACTTTTGAACAATCCATTCAGACTAGTTAGAGTGGCTG
>Locus:intergenic5167_1:3239971-3239932(-)
GTACTCACCAGCTTGACAGCCCTGATTGTCTTGTTCTGCC
>Locus:intergenic5291_1:3325897-3325747(-)
CGTGCGTACTCCCCAGGCGGGATACTTAACGCGTTAGCTTCGGCACGGCTCGGGTCGATACAAGCCACGCCTAGTATCCATCGTTTACGGCTAGGACTACAGGGGTATCTAATCCCTTTCGCTACCCTAGCTTTCGTCCCTCAGTGTCAGT
>Locus:intergenic5290_3:3325986-3326064(+)
AGGCTTGACATCCCTGGAATCCTGCGGAAACGTGGGAGTGCCTTAGGGAGCCAGGAGACAGGTGGTGCATGGCTGTCGT
>Locus:intergenic5290_4:3326185-3326320(+)
GATGACGTCAAGTCATCATGCCCCTTACGCCTTGGGCTACACACGTACTACAATGGTCGGGACAACGGGCAGCGAGCTCGCGAGAGTAAGCGAATCCCATCAAACCCGGCCTCAGTTCAGATTGCAGGCTGCAACT
>Locus:intergenic5290_2:3327488-3327581(+)
CCGCGAGGGAAAGGTGAAAAGAACCCCGTTGAGGGGAGTGAAATAGAACATGAAACCGTTAGCCTACAAGCAATGGGAGCTCGATTAAACGAGT
>Locus:intergenic5291_2:3327657-3327564(-)
TTTGGCTTCGGTGCAACACACCTTAACCTGCCACAACCTGTAAGTCGCCGGCTCATTCTTCAACAGGCACACGGTCACTCGTTTAATCGAGCTC
>Locus:intergenic5291_4:3328798-3328714(-)
TCTTACGACTTTGCGGAGACCTGTGTTTTTGGTAAACAGTCGCCTGGGCCTATTCACTGCGACCTCCATTGCTGGAGGCACCCCT
>Locus:intergenic5291_3:3328908-3328848(-)
TATAGTTACGGCCGCCGTTCACCGGGGCTTCAGTCGCTAGCTTCAGGATTACTCCCTGACC
>Locus:intergenic5290_1:3329248-3329359(+)
CGCCTCCTAAAAGGTAACGGAGGCGCGCAAAGGTTTCCTCAGGCTGGTTGGAAATCAGCCGAAGAGTGTAAAAGCAGAAGGAAGCTTGACTGTGAGACTGACAAGTCAAACA
>Locus:intergenic5291_5:3330066-3329967(-)
TATTGTGCCGTGGGGCAACCCCCAGAGTATCGTCGCCGCTGTCACATTTCACAACCGAGTGCGGGATGGGATCGGAGTGGTTCCATGACGCTAAAGACAC
>Locus:intergenic5421_1:3415798-3415759(-)
TTACTTATGGCGATCGCCAAAGATGGGATTAAGACAAAAA
>Locus:intergenic5451_1:3433151-3433100(-)
GCTGGGCCGTGTATGGCCTGGGGTAACTTTGGCAATTTTTTCTCTATGACCA
>Locus:intergenic5493_1:3465644-3465518(-)
TTGTCAGCTTTTGTCAGCCCTAGAAGATGGCTACTAAAAGTATTTTGTAGCATTCAAACCTTAACAGGTTCCGCTGCTCCCATGGCCCGAGGGATTATGGCCCCCAGGTGGCACGGTGAAATTTTTG
>Locus:intergenic5594_1:3526777-3526846(+)
ATCATGGCTACTAACATGGGTTCCATTGATCGTTTGATTCGCTTAGTTATTGCTTCAGCTCTGCTCTATC
>Locus:intergenic289_1:176623-176572(-)
TTACCTTGGCCAATGCTCACCCCAGGAGTTGCCCTTTTCCCAGAGATGTTTT
>Locus:intergenic336_1:206721-206856(+)
TCTTGTTTAGGCAAAAGAATTCCGTACGAGGAACTTTGGGAAAACGGGGAATTTGATACGGGCGAATGGCGGCATTTTGTACCGCTCCGGTTTGGTCCAATTCCCAAACGTGCACTAAGAAATTGGCAGCCATGGG
>Locus:intergenic338_1:208409-208454(+)
AAGTTCAAAACTGGATTGGGTATAAAAGCTATTGGCCCATGGGGGA
>Locus:intergenic349_1:215175-215136(-)
TCCTCCTCCTCGCCCATAGTCACGGTTTTTCCCCCAACTC
>Locus:intergenic447_1:271467-271410(-)
TTACGAATCAGCTACTCTACCACTGAGCTACTTCGGCGCAACCTAATTCCACTGCAAA
>Locus:intergenic531_1:321689-321593(-)
CTATGTAATCGACGGGAAAATCGTCCGTGGTTAATCCACAGAAAACCCTATTTTAACTTTAATAGTGGGCGAGAGATACCATTCCCCCGGTCAAGCG
>Locus:intergenic532_1:323658-323754(+)
CAAGTTTGGTGGCGCTTTGGTCAATTGGGATCAACTGGACCGAAGTGCTCCGGAACACTCATATTGGGAGAAAAATTAGGGTCCTGCCAACCAATTC
>Locus:intergenic555_1:335718-335682(-)
TTAGCATCGGCTTTTCGAGTCCGCATTTACTGTCAGA
>Locus:intergenic558_1:336626-336692(+)
AATTTCGTTGCAATCTCTTACTATATCACGTTTGCCGGAGGGCTCCTTTCCATCACGAAAAGGGAAA
>Locus:intergenic682_1:414555-414681(+)
GAAATTTCTCAATCAGGAAAAAGTGGGGCAAAACCTTCAATCGGTGCTGGCGATCGCCAACGGACAGCAAAATTCCCCATCGGTGAAGGACGATCACTTGGCCCCGCTCCAGTTTTTCATAGAGAAA
>Locus:intergenic716_1:437507-437540(+)
CTGGGCTCCATTGTTGCCCCTGGCCGAAACCGCC
>Locus:intergenic726_1:445008-445059(+)
GGCAACTCTTTTGGCCAAATCCAGCAAAATTTTGCAATTAAACGACAAAATC
>Locus:intergenic734_1:449109-449145(+)
CCCAATCAAGGCTGGATTTACACTGACCGAGTCAACC
>Locus:intergenic795_1:482783-482717(-)
CCCCGATCGCCCTTAGGTCGGCCCAAAACGACAAAAACATCGGGGGCAACCCGGATTTCTGGCTTAC
>Locus:intergenic910_1:563331-563421(+)
GGATTAACCATAGCCCCATGGATCTTTGTCTCACTGGTGTTAGGTAGATCGTTCGTTGACGACTTCTTAAAGCGCAACTTAAACGTTGCAA
>Locus:intergenic915_1:566864-566828(-)
CTCACAAGTTTGAGGGAACCGGGGGCGTCTAACCTAT
>Locus:intergenic953_1:586769-586637(-)
TACACCATCGAAACTTACCAACCATCCCAGCTTGAAACTTTTTTTGTCATCATTGCCCAATTTTTTTATCCAAGCCAAAATACCGAGCTAAGCCGGAAGGGGGATAATCCAACATCAAGACCTGGACCCTCCA
>Locus:intergenic974_1:606238-606322(+)
GCTCTACTTTTGTTGGGCTTAAATCTACTCTATTTAACCATCTGTATATCGAGGCTTTTCCTATTTTATATATCTTGGAAGCCTC
>Locus:intergenic1081_1:673823-673775(-)
CACCCTATCCCCTGCTCAAAACTAACAGAAATCCCAGGTAAAGTCTCTG
>Locus:intergenic1125_1:705019-704983(-)
AGCGGGAGTAATTTTAAAACCGACGTAAAGCACCACC
>Locus:intergenic1145_1:716278-716233(-)
TCGATTAAGTTTTGCGACTATTTCGCCCCGTCGTCCCATAAAAGGT
>Locus:intergenic1162_1:726864-726918(+)
GAAAATTTTCCTAGATATGTCAGCTTTAAGCTGGATTTTCTCGGGTATGGAACCT
>Locus:intergenic1311_1:826049-825920(-)
ATTTATTTTCAGAATCGATATAGCAACAAGAGATCGTGGGTGGCGCTCCAGAAAAAAAGTGCGCTAGGCGTTGACATCAAATCCCAAAAGTGCAATAGTGATAGTTTGTGTGAACTTTCTTATAATAAAA
>Locus:intergenic1498_1:926598-926733(+)
AAATCTGGAACATCACCGAACGCAAAGTCGAATAATTGCGTAACAATCGTTGGCGAGGTAATTGGTGGTCAACGCGCCCTGGAGGACTTGAACCCCCGACATCAGGTTTTGGAGACCTGCGTTCTACCAACTGAAC
>Locus:intergenic1507_1:930072-929931(-)
TCAGGAGATACCATTGGGGCAATCATCTCTAGACTATGGTGTTGGTGTCGGCCTGTTATCATACTATTGTTGGCAGTCAGCACAATCGTTGAAAATAGTTTAAGTGCTTTTGTCTTTTTCCTCCGACACCACTGGCTGCATT
>Locus:intergenic1565_1:971453-971339(-)
AGTCCGGGTAAAATCCAAGTTTTCGTAAAGGATTGTGACAAAATCCCGCAAAACTGCAAAAATTCGTGGGGAAAAGTGATCCTACTTCCACACTTTGTGCATAGAATAAGGCAGT
>Locus:intergenic1636_1:1014489-1014579(+)
ATCGTCCCTACACTAGGCATATTGAGCAAATTTGTCAATGTGAATCTGAGCTTTTTCCCTCTATCACGGGAGAATGGCTGGAGTGGAGGGT
>Locus:intergenic1653_1:1022140-1022011(-)
CCCAAATCCCCCAGTGTAGCTGGCGAAAAAGCCTCCATTGCAGTCAGAGCAATACTTCTAAGGATCGGCTTAACCCGAACTCGCGTTAACTACCAAAATTTTTCCGTTGCGAATACTAAGCCATGCTCCA
>Locus:intergenic1741_1:1075978-1075894(-)
ATCTTCGCTCTGACTCCTCCCGTTGTTTTTAAAACCGGCGATCCATTTGCTGAGAACGGCGATCAGCCTCTTGACGCATTCGTGC
>Locus:intergenic1748_1:1080545-1080614(+)
ATCGCCACAACAGTAAACGACGAATCGGGAGAATTTTCCCCAGAACTTGCCTGTCCAACCAGACTTCTTA
>Locus:intergenic1788_1:1104899-1105028(+)
TTTTACTTAACTTCCCCCCAAACTTGGGGGCCAGGGGGGCTTTTGAAACACGCTCTAAAGGTGAGTTACCGAGTCCACTTTCCCGTCATTGTTGAAACTGTTCCTCACTTTTCTCGCTGGGGAGGGAAGC
>Locus:intergenic1799_1:1112436-1112325(-)
AATGATGAGCAAGTTGAAAAAATTGCTGATTTCATGGCTTTCATTGAGTTTCAGTCTAAACAAGTTGCATCGTCTCTTCCATTTTGGCAAAAAGCAACGCCATCCGACAGGG
>Locus:intergenic1803_1:1116125-1116032(-)
ATACTGACCAAGGTTATGAAAAGTTTATTAAGTTTGTTGATGGTCTCCGCCGCAATAATCCCCCTTGGGGGAAAATGCCAAGGAACTACCGCCA
>Locus:intergenic1901_1:1180866-1180803(-)
CTAGAACCTATTAGAACCCATTGCCCAATGGCGATCGCCAGCTTGAACTTATGTTTTGGCAGAT
>Locus:intergenic1995_1:1231731-1231695(-)
ACAAAATTGCTGTTTTCTTTCTCATCTGTTTCTGCTT
>Locus:intergenic2021_1:1244435-1244357(-)
TTTGTTCCTCATAAATATAGTTTACAGACCACTGCTGAGTCCGTTTGCGGTCGTCGTGCTAAGGGAAGTTTGCACAGGA
>Locus:intergenic2191_1:1347339-1347303(-)
ACGCGCGACTCGAAAGTCGTTCAGGGGAGTTGGAACG
>Locus:intergenic2324_1:1427793-1427904(+)
ATGAATCCTCGCACTTTTTCGACATTGTCTACTTGGCGAACAGTAGGACTTGTTCTAGTCCACCCAACGAGGCAAGCCCATGGGGATCGTCTAGAATCGCTACTCCAGGCAA
>Locus:intergenic2520_1:1553129-1553255(+)
GGGGTCGAATGGGAGTTTAGGGTTCAACTCAAGCACCCAACGGTAGTGTTGTTCCTCGACACATCCGCCACCAAACTCAATGGTGTAGTACTCTATTATGGTGTAGTACTCTATTATGTCGTCTGGG
>Locus:intergenic2522_1:1554936-1555035(+)
CCCTCTCTTTCCATAAATAATTTCTCTCACGTATCTTATTCGTATCTTACTTCCGACTTTCCACTTGCAAATTCTCTCTCAAATTTTCTCCATTTGTTCG
>Locus:intergenic2594_1:1599539-1599581(+)
GGGAGAAAGGGAAGAACTGGGCAAGAAGGCAAAATTACCTTTC
>Locus:intergenic2595_1:1599694-1599616(-)
GCCTTCCTCCCCGCTTCAGAACAGTGCCCATGGCAAATTGTTAAACTTCTTTTTCTGGCGGGAATCATTCTACCTCTAG
>Locus:intergenic2995_1:1830615-1830555(-)
TCAAGAGAAATTAGGGGTCAAGCTTTGGTGAACGTTTCTAACAATTTGAGAGTATTTTTCT
>Locus:intergenic3014_1:1840923-1841034(+)
CTAGTTACGCCGTCACCAAATCATTTCTTCAGCCCAGGTGATTTATGCAACGGGGCCTTCAATTTTTACTTGATACGCTTTATCCGCAGCGCTGATCCTGACCTATACTACT
>Locus:intergenic3023_1:1845685-1845640(-)
CCTAAAGAATTAGACTGTGATAAATGTCTTTCAATAAATTACTGTC
>Locus:intergenic3143_1:1922061-1921977(-)
CATTCCCGGTTGATCTCTTTAGGACACCATTGGTTTACTTTTGCCATTGCCAAGGCCACTGGTCTTTTCCTCTCCGGCCCCAGGG
>Locus:intergenic3177_1:1939794-1939731(-)
GAGAGGACGCATTCTAATTGTCTCCATTGTTGCCCTGGTTTTTGCTCGATTCCCAGCGAAATAG
>Locus:intergenic3190_1:1947250-1947298(+)
TGGGCAATTTTTAGGGGGTTTGGACAATGGTTATTTGGTTACCATCCGC
>Locus:intergenic3192_1:1949189-1949258(+)
AAAAGTAGTTACTTGTTAAGTATAGTAACAGAAAAAGCTTTTCTGGCAAGATTTCTGCTTCTGGAGTTGG
>Locus:intergenic3193_1:1949523-1949385(-)
TGTCAATCCAGGGATAAATCCAGGCATATTAGTTCACACGTTTATTGTTTATCCCTAGGCGATCGCCGGGGGCAAAGCTCAATGTTATCAAAACTCCATAAAAAAACTGCAAAAATTATCCTGACTGAATGGAAGTCAA
>Locus:intergenic3285_1:2010131-2010098(-)
CCGTGTCTTCCGATGGAAAAGGAGCAAAATAGAG
>Locus:intergenic3374_1:2065897-2065957(+)
ATCAAACCCCAACAAAAATCGTGGCGGAACCACAGCCATGGCCACCACGAAATAGTAAATT
>Locus:intergenic3396_1:2080834-2080873(+)
TTGCTTTCCTATCTCGCTCACTTTATTTTTACTCACAGTT
>Locus:intergenic3402_1:2085289-2085412(+)
TTACCTTTGGGAATTGATGTAGTTGATTTTTTTGAAAAGAAAGCACAAGAAAAAGGCATTTCTTATCAAGAAATAATTGAATTATATCTTCAAGATTGTGTTGTTAATAATCGAGAACTTTCAT
>Locus:intergenic3495_1:2146795-2146750(-)
CTTGGGGAACAGGGGAATGTTAATGAACACATGACATGCATAGGAT
>Locus:intergenic3507_1:2152926-2152785(-)
AAAAGTTTTTCGATATTCCGGCTAGGACTCCCTGGTCAAGGGTTCACCAAATCCAGGGTAGATTCAAGCCTGTCAGTTAAACATAGTGCCGTTCACTCCTCTAGGGTAACGGATTCTTCGGACGAAAGAGCAGGGATTTTGT
>Locus:intergenic3526_1:2176861-2176936(+)
GTAACAGAGGTTTCTCCCGCCTACAAAAGCTATGTAAGAATTAGGGTTAGTTGGAACTTCAACAACAGCTTCGATT
>Locus:intergenic3559_1:2202856-2202766(-)
CCGGCGATCGCCACAAATGGTCACAATTTATCAATTCCTTGGACTTCTTTGCCCAAATTTGCCAACTTGCTGGGGGTTTTTACGGAGAAAA
>Locus:intergenic3562_1:2205555-2205615(+)
CGGCTTAGTCATTGGGGGTTCCTTGCCGGGGGACGCTTGGGAACTCGCGATCAGGAACAAG
>Locus:intergenic3566_1:2207206-2207272(+)
GGTTCCAAGATAAGATCCATCTCCCCATTACGGTTAAAACAAACCTGGGGAGATTTTTTTGCTCTGG
>Locus:intergenic3649_1:2258063-2258006(-)
TCTTTAAAAATTAGTTGGGGGAAAGACCACCAGGAAACAGTGGATAGGGGAGGATGCT
>Locus:intergenic3723_1:2306472-2306433(-)
AGTGGGAGAATTATGGTCTGTTCGAGTCACCTTAGATTAT
>Locus:intergenic3745_1:2325851-2325767(-)
CTAACGCCGGAAAGCTCAGACTTAACCGAGTTTGCCTATCAGGATAATTCAGATTTTAGGGAAAAGTATCTTTGGTACATGAATT
>Locus:intergenic3928_1:2449996-2450065(+)
CATTGCTGGAGGCACCCCTTCTCCCGAAGTTACGGGGTAATTTTGCCGAGTTCCTTAGAGAGAGTTACCT
>Locus:intergenic3929_1:2452445-2452295(-)
ATCAAACCCGGCCTCAGTTCAGATTGCAGGCTGCAACTCGCCTGCATGAAGGAGGAATCGCTAGTAATCGCAGGTCAGAATACTGCGGTGAATTCGTTCCCGGGCCTTGTACACACCGCCCGTCACACCATGGGAGCTGGTCACGCCCGAA
>Locus:intergenic3954_1:2473346-2473409(+)
ACAGAATTTTGGTGCTCCATTGAACAAACTTCTGACACACTAGCTGGGAACCTAGAGTCCTTGG
>Locus:intergenic3955_1:2473552-2473411(-)
CCCACTAAAGCGACCGCAATACTGGGGGACTGTCACTCAGTTTCCCCCAAAATCTGGGGGGTCAGGGGGGCGTTTAAAACGGGCTCTCAGAGTCTTGGCCCAAACAAATGGAGGTTAACAGCTATAAATTGCCCAAACTCTC
>Locus:intergenic4015_1:2511429-2511297(-)
GTGCTTTTAGGAAGCTGGCCCATGCCAACGGGAAGTTCGTCAAATTGTGCCATACTGTGTAAAGCTTTATGGCGATCGGAGTCGTTAACTGAGCGGAAAGCGATACCTTCCCCTATTTATTCTGACTATTATC
>Locus:intergenic4087_1:2553208-2553154(-)
ATTTCCTTTAATATTAATTCCAATTCTGGACATAACTCAATCACACCGGCAATTA
>Locus:intergenic4153_1:2588799-2588706(-)
GGTCGAAGAATGGGAAAAAAGGAATGGGAATATAAAATGGGCTCTAAGGATGGCCAAGTGGGGCTTAATGGTCTAAATTTGCATCAAAAGACTT
>Locus:intergenic4243_1:2643199-2643166(-)
AGCTACCGTCAACGGCTAATCACAATCGACCACC
>Locus:intergenic4252_1:2650253-2650310(+)
CTGGCTTTTTTGGGCACAGGAGTTAGCAATCCTTCAACGACTTATCTTAACATTCCGT
>Locus:intergenic4269_1:2658753-2658696(-)
TCCGTTTTTCTGCCAATGTCTACTCCTGCAAAATTTAGGACAATTATCGCCGATTCAC
>Locus:intergenic4268_1:2658709-2658751(+)
AATTGTCCTAAATTTTGCAGGAGTAGACATTGGCAGAAAAACG
>Locus:intergenic4366_1:2724471-2724507(+)
GCCGATATTATTAAGAAAAGTAACCGGGGCGGACGGG
>Locus:intergenic4480_1:2798429-2798576(+)
AGAAAAAATATTTTCATATTCCGATATCCACTGGCTGTGGCGGAGAAATTGTTTCCCTGGGGACAGTCAAAAAACAGCACTGTTCCCTCCCTGGGCGCCTCAAAAAATCGATATGCTACCGTAAGGTCGAGGGGAACTTCCCCATGGC
>Locus:intergenic4610_1:2880625-2880730(+)
AAAAGTGGCAGGGGCCAAAATATAGTTCCTAATCTTAATCGAGGGAGGCAAAAATTGGCTAATGTTAAAGGGGTCAGCGTTTGGTCACTGGGGACGATTTTCCCTC
>Locus:intergenic4807_1:3002945-3002816(-)
AACCCAGAGGAGGATCGGTCGTTAGGGAGGGCGGCCTTTCCATTAGTTCAACACTCTAAAACGAAGCACCCATACAGGACAAGAACTTGGCAAAAGTTTATTGGCCAGGCCATCACAATCCCCCCCTTGG
>Locus:intergenic4842_1:3031852-3031972(+)
TTGCAATTCAAAACTGCTATTTTACTTTGTTGGCGATCATTTCTTTTTGGGGTGATATACCAAAACTTGCTATACGACATCCGATACAACAAATTCAAGTGGTGGTGGCAACGAAAGACCG
>Locus:intergenic4930_1:3093030-3093144(+)
CCCAGGGAGCAAGTAAGTTTTCTTTCCCTTCCTCAGCTAAGGGTAGAGCTATCCGTTGGAAGATTAACAAAAATCTGCTTGCGGATAGCTTTTGATCGGCGCAAATTTACGAAAG
>Locus:intergenic4999_1:3126291-3126237(-)
TTGGCGATAGATTGGGGTTCGATTTTGACCATGGGTCAGCTATTGAAAGAGTTAG
>Locus:intergenic5090_1:3192619-3192661(+)
TCCCAATGCCCCGACCCGGGTAAATTGAGCAAAACAATCACCC
>Locus:intergenic5135_1:3224177-3224078(-)
AGGGTGTGCTCTACCACTGAGCTACAAGGGCAAAAGGGATGGGCCGAGCTGGATTTGAACCAGCGTAGGCATAGCCAGCGGATTTACAGTCCGCCCCCAT
>Locus:intergenic5145_1:3228669-3228540(-)
GCTCCAGGCCCACCAACCCTGACCACATTCACACTGGTAAAATTCCTGCCATTTGCGCCGTCGATCATCCCCCAACACTGGCGATCGCCGATTGATCCAAGCCCGGAGGGCCTGACGGGGGCCAGCTTGG
>Locus:intergenic5199_1:3264236-3264200(-)
AATGGGGACAGTAATTTTGGGGCAGGGGAGATTTTTT
>Locus:intergenic5237_1:3287288-3287216(-)
ACCGTGATAGACTGGAAGGTTGGATTACGCCTGCCTGGAAAGCTACTTGACTACCCTATCCCGACCAGGATTT
>Locus:intergenic5291_1:3325011-3324960(-)
GCTATTTCTTCCGACTTGAGTTACACTCTTTGTCAAGTAGAAACAGACTTTG
>Locus:intergenic5290_1:3326170-3326224(+)
CCGGAGGAAGGTGGGGATGACGTCAAGTCATCATGCCCCTTACGCCTTGGGCTAC
>Locus:intergenic5291_2:3328654-3328591(-)
TTAGTATTCTCTACCTTCCTACCTGTGTCGGTTTCGGGTACAGGTGACTATAAATTAACGTGGT
>Locus:intergenic5290_2:3329431-3329560(+)
TCTAGGGATAACAGGCTGATCTCCGCCAAGAGTTCACATCGACGCGGAGGTTTGGCACCTCGATGTCGGCTCATCGCAACCTGGGGCGGTAGTACGTCCCAAGGGTTGGGCTGTTCGCCCATTAAAGCGG
>Locus:intergenic5309_1:3342568-3342463(-)
CCCCCAGTATTGGGGGATTTAGGGGGCAAAATACAACTTTGCAAACAAGCTATTATTGCTGGATTAAGGTCTAGGCGTGGTAGTTCGTTTAGGTTACTTACCCTGG
>Locus:intergenic5323_1:3352654-3352561(-)
AAGAAGATGATTTGTGAGTTAAATCTTCTATCTTTGGTAGAAAAATCACTCCTTAGGATAGGTTTATTCACTGTAAACCACCAAACATTTATTG
>Locus:intergenic5459_1:3441943-3441904(-)
CACCCGGGAATGATTGACCCGATTTTCAAAGATTCTAAGA
>Locus:intergenic5468_1:3452244-3452331(+)
GGCGGCGAAGTCAAAATTTATCATAAAAATGTATTAACTTATAATATTGCAGCAAATTTTCTGATTAATCTCTCAACAACCTCCGACT
>Locus:intergenic5500_1:3471870-3471927(+)
AAGGAATGTTGCCAATGGGAAAGAGATAAAGACATTGAGCAACGTAAACCCATTTCCA
>Locus:intergenic5507_1:3474561-3474510(-)
TTGTATAAAGCTCACTACGGGACAAACCCAATTGCTGAGCGAGGGCCTCTGC
>Locus:intergenic5515_1:3477821-3477779(-)
AAAAGGCTTCCGAAGGAGGGGCGGAATCGATGCCTTTCCCCCG
>Locus:intergenic5517_1:3479189-3479147(-)
TGCTTATTACTGTTCTGGAAAAAGCCTTCCAGGAGGAGGCTTA
>Locus:intergenic5550_1:3504101-3504152(+)
AGGAAAAAGCTAGTTCAAGGGGGGCTGGTTTATCTTTTGGGGATGGTAACAG
>Locus:intergenic5560_1:3509991-3510087(+)
ATATTAGCATTCCATTGCACAATTCTCTGCCAAGGAGCGTTGCTGGCCGGTTCTGTATTTGCCAATGAAGTTTACCCTAGTTATCTCAGCGAAAAGG
>Locus:intergenic5587_1:3523545-3523509(-)
TATTTCTTTAAAAAAACAAGATGGTTTCTCAGATTGC
>Locus:intergenic121_1:78405-78312(-)
TCTTCTTTTCTCGTGAAGAAACAAGAATGCACGTCCATATCTATTGCGAAAAGGGAGAAGCAAAGTTTTGGCTTGAACCTGAAATTGAGTTGGC
>Locus:intergenic226_1:145661-145760(+)
TATTCTGAAGGGATAAGGCTTAACCGAGGAGGGCTTGCCGTTATCAATCTCCATGGCACGGTGAGACTCTCCCTGAACCGATTCAAGGAACTCAATTATC
>Locus:intergenic240_1:153408-153519(+)
AGCAGTATCGAGAGGTACTGGCTCGGTAAACCCCGGTTGGAAGCAAGGTCGGAGGGGCAAAGGTTGGTCTTTTTCCTGCCCCATGATTGGTGGAACCGCTTGAGGAATTTGG
>Locus:intergenic414_1:256482-256542(+)
TTCACCATTGCCAATGCAGAGATTTGGAGGGTTAAACCAAGTCCCCTAGGGTCTGGGAACA
>Locus:intergenic480_1:291440-291539(+)
TTAAGATCCTTTGCGCCCAATCAGAAAGATTTTTTCCTCAGGTTTTACGAGCAAAATAATAAGATTTATTTATGTCGTTTGGTTGAAGACCTAATTAAAT
>Locus:intergenic562_1:338336-338447(+)
AAGGGGAAAATTCCCAATAACAACAAAATTAAGCTGGGGGAGCCGGACTTTCTGCAATCCAATGCCGATGATAACGCGAGGGCCTGTCGGCAAAGTTTTAGTTTCCCGGCCA
>Locus:intergenic682_1:414615-414651(+)
CGGACAGCAAAATTCCCCATCGGTGAAGGACGATCAC
>Locus:intergenic728_1:445945-446008(+)
CCTGGGTGCCGGTCGGGCCCTCGTTGTCCAAGACAGGCGGGTTGTAAATTAAACAAAGCTAAGC
>Locus:intergenic745_1:456769-456640(-)
GGGCGATCGCTCAGTGGCAAAACCCATCGATTAACCCAGTTATATGGCCAGTGGTGGCGAAGTTTGAAATCTGACCGGGTTTTGGATCAACCAACATTAGCTTTGGTATTGGCGGCCAATGGCCAAACCC
>Locus:intergenic801_1:489605-489464(-)
AGCATTTTATTTACCCCACCGCCTTTGCAGAGCTCGAGGCACTTCCCCCGATTAGGGGAGGCTGGGAAGGGTCTTTCTCAAGAGATAGGCCTGACTAAAAGTTTACCCATAGGCCTTAGATCGTGTTTGAAAAGCCCCCCTG
>Locus:intergenic813_1:496382-496346(-)
TTAAAACTAAAAACTTTTATTCTCCTCCAAGTATTAT
>Locus:intergenic886_1:552876-552915(+)
ATAGGCCACTATGGGGAGGAGATTTATCGTTGGCCTTGGT
>Locus:intergenic972_1:605211-605274(+)
AGTCATCGGTGTAGTACACGGTCACTTTCCACTTTGCCAGTCTCTCCAGCAAACGACTCAGGGT
>Locus:intergenic997_1:619005-618864(-)
TTGGGAGACCTTAGCTTGGGTGCCTCAGTCGAATCGTGCCCAACCCCTGGGGGAACTAAAGGGGCACAAAGACCCTCTGTATTGACAGAAGACCCCGTGCCATGGAGTTCTTCCCATTGTAAAACTTATTTTTGCCTAGCAA
>Locus:intergenic1046_1:645571-645631(+)
GATGCTCTATCCACTGAGCTACGCACCCAGGCTTGCTACTCAATTCCATTCTCCCATATTT
>Locus:intergenic1164_1:727661-727751(+)
GGCCACCGGGATGCTCAAACAGCTCAGCGCCTAGGCTTGAATGCTTTTGCAATCCCACAGTTAACTTTATACAACGGTGATGGGACTTATG
>Locus:intergenic1191_1:742042-742009(-)
GGGGGAACAGTGTTCAAATTCCCCCAAACTTGCC
>Locus:intergenic1250_1:790439-790493(+)
GAGCTTTGGGGGAATAGTCTGCTACCAGTTTTGAGAACCAGGATTAGGGAGGGAT
>Locus:intergenic1277_1:803307-803250(-)
AGAAGTGGAGTGGAGCCAATCACCAAAAGGGTAAGTCTACCTCACCTTAAAAAGTTTT
>Locus:intergenic1282_1:811051-811099(+)
ATATCGATCAGTAGTGTGCTCATTTCGTTTTACAATGAGCAAGGCCGGG
>Locus:intergenic1283_1:811169-811118(-)
ATATTGAAAGCGGCGAGGATAAGCCTGTCACGGCCGCTCGTCGCTACATCCA
>Locus:intergenic1547_1:958020-957888(-)
ATGGTAGATGCTAGGCTAAGCAAGGCCATTGGTCTGTTTTGCGGGCTAGCTCAGGGAGCCAGGACCACAATCAGTGTTGGTAAAGAAAAACCGCCTACAGCTTCTGCTCACGGAACGATGATGTTGATGGTTA
>Locus:intergenic1587_1:983693-983558(-)
CTCCACTTTCCCCGTTTTTTATCCCTAAATTTCGACAAAACTTCGACAGAACATGATCATATTGCAAAAAAAATAACACCCGGTACCAAGGGTGTCAGTGGTGCTATGGCAAGTGGTACCGTGGCTTGGCTCTGCT
>Locus:intergenic1621_1:1002543-1002495(-)
CCGGCAAGTTGGTCTCTCCCATTGCTAGATCCCTGCCATTATCATAGCC
>Locus:intergenic1651_1:1020974-1020917(-)
TTTCGCCAAGTACACTGGGGGATTTGGGGCTTCAGGACTTCAAAAAAATCACTTGTGA
>Locus:intergenic1665_1:1030182-1030122(-)
AGATGGGCATTAATCCCTGGTAGGAGGAAAGGAAAGATTACCATGGTGATGTGGGGTTTGA
>Locus:intergenic1741_2:1075809-1075740(-)
TTAGGATTTAGCCTACTTATTCCCCATTTTAAGGGGTCACCGTTTGGGATAGAACCTGTATCTCTGCAAC
>Locus:intergenic1741_1:1075981-1075852(-)
GAAATCTTCGCTCTGACTCCTCCCGTTGTTTTTAAAACCGGCGATCCATTTGCTGAGAACGGCGATCAGCCTCTTGACGCATTCGTGCCGATTCTTCTCTTTGTTCCTTCTGGACTTGGACTAGCTCTCC
>Locus:intergenic1831_2:1137249-1137195(-)
GCGATCGCCGTGGCGGTTTTGATTGCAGCTTCAATTTCAAAATATTGCTGGACCT
>Locus:intergenic1831_1:1137322-1137217(-)
TGGGCGGGGCTACGACCGCAGAAAAAAGGCCCAAGGAGCAGGAACGCCGAGAAAAAGACAATTATTTTCCTTGGCGATCGCCGTGGCGGTTTTGATTGCAGCTTCA
>Locus:intergenic1949_1:1206726-1206663(-)
GAGGCTAGGTATTTATCCCCCCAAATCTCCTCACTAAAGCTCCGGCTTAAAAAGGGGGACTTTC
>Locus:intergenic2018_1:1243065-1243149(+)
AAGGAACCACAACGGGAATATGCGGTTTTCCTCACTTTGCTGACCTCAACTTGCCCCATACGGCCCTGGGGGCCACCACCGGGGA
>Locus:intergenic2134_1:1314721-1314805(+)
CAAAACCGTGGGGGGGACGTGTTTCAAAAGCCCCCCTGCTCCCCCAAGTTTGAGGGGAAGTTAAGTAAAAGTCCTCTAGTTTTGG
>Locus:intergenic2190_1:1347059-1347155(+)
TTGAATCTACTATATATTCCGATCCCTATCCTCAGAGCCGTACATACAACCTTTACTGTATACGGCTCAAGCAGCGTCTTGAAATATGGATTCCGGT
>Locus:intergenic2210_1:1362172-1362241(+)
AAAAATTCTGAATCTATCCCTGGTCTGTCGATCTGGAGGGACAGTTCAGGTTATGGTGCGAGGATGTGTT
>Locus:intergenic2225_1:1370675-1370630(-)
TCGGGAATAAATTCAAGGCTTATTTTAATTTTTCCTTTTTTCCATA
>Locus:intergenic2361_1:1448045-1448009(-)
AAGAACCAATGCAAGAAGCGCAACACGCCGACTATCA
>Locus:intergenic2364_1:1452551-1452662(+)
ATAAGAAATTTGGGAGAAATATTTTGTGTTTTAACTATAGCAAAAAGTGAGTTATTCGAGACACTTTCAACTTCAAAACGTTTATTCCGAGAAGGTTTCAGTGACTGTTGGT
>Locus:intergenic2423_1:1488800-1488653(-)
CCACTCCGCTCTGAGGGCAAAATAAACCTTTGGGTCCGGGTCAGTTCATGGCCGCCTAAGCTGATTTGCGTTAGTCAACAGTTCTGTCATGGGACTGAGAATCGGGCCTCGGCCCCAGGTGGCGGTTTATCAATGCCAACTCCCCGGA
>Locus:intergenic2450_1:1509854-1509905(+)
CCCCCAAAAGGCCGGCGGGGATCACCAAAGAGCAGTAATGCCGCCTTGCCTC
>Locus:intergenic2520_1:1553036-1553174(+)
AGGTTCAAATCCTGTCATCCCGATACTTTCCACCTACTGTTGCGCCCCTGCGATAGTACTATGTTAGCCCATTTGATAGGGTTAATTCCTATCGGGGTCGAATGGGAGTTTAGGGTTCAACTCAAGCACCCAACGGTAG
>Locus:intergenic2524_1:1555880-1555916(+)
CCGTCAAACTTGACAGCCTATCCCTTTCCGATGAGCA
>Locus:intergenic2528_1:1558258-1558393(+)
GTCGGGGAGACAATGGCTAATCGGCGATCGGGGCAATCATCTGCTCTGGGACCACCCAAGCGTCGAACTGGGCCAGTTTCAGGGATCTACTTCGGGTGGATAAACAAACAGGTTCCTAACTCCGGCAAAGGCAAAG
>Locus:intergenic2682_1:1654732-1654765(+)
AGGGAACGGGGAAAATTTTATCAATGGTGGCTGA
>Locus:intergenic2726_1:1678613-1678700(+)
GAGAGCCTAAACCAGGTAAATTTGATTGCGAAAGTTAGCCTGATTTTCACCCTTAGTCGGGAAAGAATTTGTGTGCCTCCACAATCTT
>Locus:intergenic2728_1:1680206-1680284(+)
GTGGGCAAAGATTCTATAGACGGAAAAATATCGATTTTATTTTTTGGTTTCAAATTTGTTTTCTGGTCTTTCACTCTCT
>Locus:intergenic2816_1:1723089-1723167(+)
GCCCCGATTACCCACGCTTACCACTGGGAAATAAACTCTGTTGCCTTTAATCCAAATCGACGACAATCTTCAGTCAGAA
>Locus:intergenic2870_2:1755223-1755265(+)
TTCACTCATTTCCCCCCAAATTTGGAGGGCCAGGGGGGCTTTT
>Locus:intergenic2870_1:1755298-1755430(+)
TTCTCAACTTCTCCGACAGTTTCCCAAGCCCGTCGATCAATTTTTAACTCCCCTTGCCCACGCCCTAGTTTTACTGAATTTTGCCGATCTTTTTGTCGATTTGAGGGACACTTTTTGCCCACAAATTTGCATA
>Locus:intergenic2877_1:1757281-1757242(-)
CCTAGAGTTAAGAATAGAGAAATAGACACGACTCCAGAAC
>Locus:intergenic3123_1:1910183-1910114(-)
GCCACAAAGCTATTGCCCAGACCAATCTGGAGCATTAATACCGGAGCTATGACAATGAATATCTCCGGAG
>Locus:intergenic3204_1:1957512-1957605(+)
GCTTGTCAACTATCCCGCTCGGATCAGGTTACGACAACCATTACCCAAAAATGCCAGAGCTTAATATTTTTCTGTTGTTTCCCTAGGATCTGTT
>Locus:intergenic3205_1:1957670-1957577(-)
CCCCCAACGTTGGGGGACTTTGAAATTGATCCCCCCCAGAATTGGGGGGCTAGGGGGGCATTACAAACAGATCCTAGGGAAACAACAGAAAAAT
>Locus:intergenic3265_1:1997670-1997628(-)
TCCGCCATCTGGAACAGTCTCAAATTGGCGATAGCCGATAGCT
>Locus:intergenic3310_1:2024135-2024261(+)
AGTTTGCGCGGGACATTAGAAGTCAAGGAAAAGTTACAAATCTTCCGTCTGACGGGTTTGTTGGACGCATTTTCCGAGCCTACCTTCCGTAAGGTAGTCAGCGATCACATCGAAGCAGGGCCTCCCC
>Locus:intergenic3355_1:2046747-2046663(-)
TCTATTTATCTCAGTTTAAAGCCTGATTTCATGGCTAGTTTGTCGTTTAGCTTTGATCCCCACATTTTTCTTTTTTGTGCTGGAG
>Locus:intergenic3405_1:2085808-2085712(-)
TACCTCACAGATAGCCAATTGGCTAAAGGGTATCTAGATATTCTTCGAGAAGTGCTTGAATATCCCCTAATTGTTGTCGGTGGAGATTGTTGGGGTC
>Locus:intergenic3414_1:2091657-2091702(+)
TGGCAGATCAAACGGATCAACAATAAAACAACGGCGATCGCCAGGG
>Locus:intergenic3454_1:2121181-2121247(+)
ATACCGCCATTAACTACAAAAAAACTCCAGCGCCGGGGGAGACTAAAAATTTATTCCAACTGGGAGT
>Locus:intergenic3498_1:2148042-2148168(+)
ATTCCTCCCTTCTTCCTAACCTTGGGGCAGTTGGATGGGTTACCTTATCCTTGTTTTTGGTGGGGGTTGACCCTGCCATGGTGGGATTGCATTGACATTGGAGCCAGTACCGGGGTAGGGAAACAAA
>Locus:intergenic3571_1:2210176-2210062(-)
GATCCTGTGAGGGCAATGATTAGAACAAAACCGAAATCCGACAAGGTACTAACAATTCGCTTACCCGAAAAAGATTTGGTTCATTTGGAGCGTTACTGTGCGGCGGAAGGGCGGA
>Locus:intergenic3600_1:2230329-2230371(+)
GGGGGCTACCGATTACCAATGAAACACTCACAATGCTCAAAGA
>Locus:intergenic3630_1:2246785-2246827(+)
AAAACTATCCTCACCCAATCAACTCTTCACCCTGACATCAGAT
>Locus:intergenic3644_1:2256562-2256682(+)
TTTAAGGATTGCTTGGTTAGTTTGGTTAAGATTGATGAGGGTAAATTTTTGATCGTTTGCCCATTGGATCGATTGGGAACTAAACTTCGTCCAGTCTATTTGTCCGTTACCATCCGCTTTT
>Locus:intergenic3667_1:2270532-2270475(-)
AGTCAAGGAGGTAAACTATCCGCCTGGAAAACGGCTTGCCAGCTTGACAAAAAAATAT
>Locus:intergenic3750_1:2328916-2328949(+)
GGGGAGATTGGATTCTACCAATTGCTACTGGCTA
>Locus:intergenic3929_1:2449736-2449685(-)
GAGGCTCGGCGAAATAGGATTGTCTGTGAAGATACGGACTCCCTGCACCTGG
>Locus:intergenic3929_2:2450933-2450867(-)
CTGTGGTTAGGGGTGAAATGCCAATCGAACCCGGAGCTAGCTGGTTCTCCCCGAAATGTGTTTAGGC
>Locus:intergenic3928_3:2451291-2451420(+)
CGGCTGATTCAATCGGAATTCCACGAGCTCCGACCTACTCGGGATACAGCTAGGCTGATTCAATTTTCGACTACAGGACTTTCACCTCCTCTGGTGCAGTTTTCAGCTGCTTCGTCTAATCTACTCAGTC
>Locus:intergenic3928_1:2452073-2452178(+)
TTGAAAGACTTCTACTCTTTAACCTCTCGGTTAATCCCTTGCTCGACCTTTTGGTTGACCAACTTCTCTCTATTTGCACTTTGCTTTCAAGATGAAGGGGTAAAGG
>Locus:intergenic3928_2:2453277-2453406(+)
TACAATCCAAGGACCTTCCTCCCTCACGCGGTATTGCTCCGTCAGGCTTTCGCCCATTGCGGAAAATTCCCCACTGCTGCCTCCCGTAGGAGTCTGGGCCGTGTCTCAGTCCCAGTGTGGCTGCTCATCC
>Locus:intergenic3934_1:2456863-2456899(+)
CCAGGGAGCAATGGGTCCTCGGAATCCGCTAAGGTTA
>Locus:intergenic3969_1:2481176-2481137(-)
TCGGGAGCAAAGTCAGCGCCACTGGGTCATTCTCTGGTTC
>Locus:intergenic4011_1:2509657-2509600(-)
CTAGCCCAGCCAGTGTCCCCCAGTCTACTCAAAGGCGATCGAACAGCAAACACATTGT
>Locus:intergenic4058_1:2540676-2540727(+)
ATAACGTCAAAGGTGGCGGACAAGTCCATAAAGCACTTTAGCACTCTTGGCA
>Locus:intergenic4225_1:2633756-2633720(-)
CCGCTCAATCGCCCCACTAAAATCCCTACTCAAACAA
>Locus:intergenic4387_1:2735718-2735664(-)
AACCAAAGATTAGCCCATAGTACTTCCCCCCACATATTTCTATGGTTAACTCTAG
>Locus:intergenic4610_1:2880550-2880586(+)
AGTAAATCCTCATTTTCAAAGCCTGAAGCAGCCAAAA
>Locus:intergenic4621_1:2885959-2885923(-)
ATATTCTCCTACTCTGACGTTGAAAATGCCCACAGAA
>Locus:intergenic4682_1:2922602-2922752(+)
GTTAACATCAAAATCTTAGATTCTAATTGTAGTGTTTGGCTTCCTTTTGGAAAATCGCTTGAATTTAAAAACTATGTAGATGCAAAAGAAGAAATTAAGAAACGTTTAAATAATGCTGGTTTTTCAAGTATAAAAATTTCCTTTAAGCAGG
>Locus:intergenic4716_1:2944992-2945046(+)
ATCTCCCCCAAAGTCAGCATAACCCTTCCCCGCAATTCCCAGGTAAAGGCAAAGT
>Locus:intergenic4723_1:2950101-2949960(-)
GTCCTCCATATTGCTCAAAAGGTTTTATGCTTTCTCGACTCAGGACTTGTGAGGGACGGAATTGTACTTAATTACACTGCGGCCAGACGGTGTCGCCATAAAAGTGACAAAATCCCTGGCAATTTCCCCAAAATTTTCATTC
>Locus:intergenic4724_1:2950724-2950790(+)
AATACACTAGGGTTTCAAAATTCACTAAGTTCAAATAAAATTATTCACTATTTTAAAGCATTTATTT
>Locus:intergenic4776_2:2984873-2984930(+)
TGCGGGTATAGCTCAGTGGTAGAGCGCAACCTTGCCAAGGTTGATGTCGCGCGTTCGA
>Locus:intergenic4776_1:2984879-2984954(+)
TATAGCTCAGTGGTAGAGCGCAACCTTGCCAAGGTTGATGTCGCGCGTTCGAATCGCGTTACCCGCTTATTAAAAA
>Locus:intergenic4839_1:3028199-3028136(-)
TATCAAACGCCACCTATTTTTAGCCCTAGTCAAGGAATTCTTTCTTCACAAATTCATTTCCCTA
>Locus:intergenic4843_1:3032477-3032432(-)
TTTTTGCATCTTTTCTTGGTTAGTATTAACACAACTGAGCCAAGCT
>Locus:intergenic4865_1:3044234-3044120(-)
ATTGGCTTATGTAGCTGTACCAAGAACTTCGACCAAGTTGTTTACCAAGCATTAACACTGGACTGGACAAGGGATCCTTTTGACCGTCTGATTACAGCCCAGTCTGCGTTGACTG
>Locus:intergenic4894_1:3066312-3066408(+)
AGTAGGAGAAGAAAAAAAGGAAAACTAAGAGTAAGAGCAGAAGGAGACAAAGAGCATGAAAAGTCGACAGCCTATGAAACAGACCTGAGCGATGCAG
>Locus:intergenic4897_1:3067353-3067263(-)
ATGGACACATTCAAAGAGTCGAAAATCAAGGAGAATGTTCAAATGACGAAAAAACAAGACGACAATTTACAAAGGAGCAAAAATCAGAAGC
>Locus:intergenic4909_1:3074802-3074766(-)
CTTGCAGCACTTTTCAAGATAGCTTCCTTTGATAGCG
>Locus:intergenic5166_1:3239945-3240035(+)
AATCAGGGCTGTCAAGCTGGTGAGTACAATGCGCAAAAGTACTTTTTCGTAATCACTCCACAGTGGATTCACGGGGAAATTTTTTCACTTT
>Locus:intergenic5176_1:3248275-3248404(+)
CTTTCGATCCCGATTAGCTACTGGAGGAGTAAGCTTTGCCATCACCGATACGCGTTGCCATCCTGGGGGCCACTGGGGCCGTTGGCACAGAATTACTGGAGTTACTGGCCAGCCGGAATTTTCCCCTGGC
>Locus:intergenic5275_1:3317257-3317185(-)
GGAGCACTTTTGTTAGCCATATTGGAGCAGAGGCTGGAGGTGGCACTGCTCCTTTTTGCCATCCCCCCAAAAA
>Locus:intergenic5291_1:3329380-3329257(-)
ACTAAAGCCGACTTTCGTCCCTGTTTGACTTGTCAGTCTCACAGTCAAGCTTCCTTCTGCTTTTACACTCTTCGGCTGATTTCCAACCAGCCTGAGGAAACCTTTGCGCGCCTCCGTTACCTTT
>Locus:intergenic5309_1:3342601-3342472(-)
GCCCCCCAAGTTTGGGGGGAAAGTATTAAAAGTCCCCCAGTATTGGGGGATTTAGGGGGCAAAATACAACTTTGCAAACAAGCTATTATTGCTGGATTAAGGTCTAGGCGTGGTAGTTCGTTTAGGTTAC
>Locus:intergenic5368_1:3383995-3384034(+)
TCCTTTTACTTTCGACTTTCAGGGCTTTTTCCGCGTCTAT
>Locus:intergenic5493_1:3465455-3465413(-)
CCTACTGAAATGTTTGAGCAAATTTTCTCCTCAGTGTTGCTTT
>Locus:intergenic5508_1:3475924-3475969(+)
ATTAGTGCCAATACGCACAAATTGTCATTTCCCTACAATAAAGAAG
>Locus:intergenic5538_1:3496909-3496993(+)
ATTGGCGATCGGGAGGATTTCCTCGAAAACGCTGGGAATATATCGATCACTTGGCCACTAAACACTAGGCGGCCATGGCCTTTTA
>Locus:intergenic5558_1:3509024-3509075(+)
ATTTCATTAACTTTTGAACAAAATTTAGTTAAAAACTTGCAAATTTACTTTT
>Locus:intergenic163_1:107361-107325(-)
GAAAGTTTTAGATTTATGTTTGTAGTTCTTACACTTA
>Locus:intergenic172_1:112811-112943(+)
GGCGATCGCCTGGGGATAATATGGGGAGTGGTAATTTTGGGAGTTGCAGTTGAAAATCCCTTCCCATCTCTTGAAGAAAGAACAACTAGCGGTCTATTGGGGCTTGACCCTACTGCCCTTCAACGCCGTAGCG
>Locus:intergenic208_1:133893-134028(+)
GTCCTGACCACTCCTTGCCCACCGTTGACCATGGCCCCTGGATACCGTCGTTGCCTCAGCTGTCGCAAAGTAGGCGATCGCCGACAATTTTGGCGAATTGTCCGAGTCTATCCATCTCGAACTGTACAATTAGATC
>Locus:intergenic310_1:189057-189096(+)
GCCAATGATGTCTGGGAGCTTGGGGTTAGAAGTTTTTGGT
>Locus:intergenic325_1:196579-196450(-)
TGTAGAACAAACCGCTTGACAACCGCTTATCAATTAACCACCTCCCGTCAGCTTTTCTGGCGGCAATGCCAAACTTTGCCCACAGCCGCCGACACTGGGCGGTTTTTCTCTAGCTTAACGGCTAATCCCA
>Locus:intergenic511_1:309593-309542(-)
AAAGGAGTCTCCCTTACCCCTAGACAAATTCTAGCAACTACCGTCAAGCATT
>Locus:intergenic572_1:342864-342900(+)
TACAGGCCGGATAACCCCATTTACCCTTTCCCAAAGC
>Locus:intergenic656_1:391790-391841(+)
GCGGGGCGATCGGGATGGATGGTGGCTGAAAAAGCTCAAGAATTTGCTCAAA
>Locus:intergenic682_1:414743-414848(+)
GTTGAAGTAAAACCGCCATTGTCAACGGGGAACGAAAAAGCTAAGCTCAAGGGCGGCACTTTACTGTGCAAATTCTGCGAAAAATCCTCGGCGGGATCGACAATTT
>Locus:intergenic728_1:446132-446204(+)
AAGCGCCTCCTAAGCGCTGGGCCGCCGGTTCGACTCCGGCCAACCTCGCTTCCTGTCTATCATTTTCCCTTTG
>Locus:intergenic835_1:514845-514779(-)
AGAATAACTTCTTTTAATCACTTTTTCTCGTTGATTTGGCGATCGCCTTTGACAATGACTGTTTATA
>Locus:intergenic862_1:539083-539176(+)
GAAAATCAAAATCCCCAGTATGGCGGGAGTTTTAGAACTTGTTTGAAAAGCCCCCCTGACCCCCCAAATTTGGGGGGAAAGAGAGGCGAAATCC
>Locus:intergenic952_1:586695-586761(+)
GCTTGGATAAAAAAATTGGGCAATGATGACAAAAAAAGTTTCAAGCTGGGATGGTTGGTAAGTTTCG
>Locus:intergenic1080_1:673702-673849(+)
CACCAAAAGATAGAACTTCCTCAATTATTCACCTATGGCGTGAGTCAGCAGAAGAGGAATGTAGCTGACAATACAGAGACTTTACCTGGGATTTCTGTTAGTTTTGAGCAGGGGATAGGGTGGGCACAACTCTCTTCTTTTTTTAAAC
>Locus:intergenic1108_1:692621-692657(+)
GAGCGAAACCTGTCAATAATTATTAGCCCTAAAGTTA
>Locus:intergenic1168_1:729565-729628(+)
TTAAAATTTCTTAAAATTAATTGGGTAAACAGTAACATTTGTGACGGTCTACTCCGGTTAAATC
>Locus:intergenic1420_1:881893-881977(+)
TTATGGAACGGAGCAGGGTTAACTATAAAGGCTAACCTGGTTTTGTCCCACGGCATTTTCGGACTAAGTCCCGGAAATAGCGGGT
>Locus:intergenic1437_1:890707-890611(-)
TTTTGTAAAGCAAAGTTGACAAGGAGTTTTTTTATCGTTACTGGTCGCAATAAAAAAGGAGCCTGTTGGGGCTCCCTTGGCGTTAGATGCGGTTTGG
>Locus:intergenic1436_1:890618-890759(+)
GCATCTAACGCCAAGGGAGCCCCAACAGGCTCCTTTTTTATTGCGACCAGTAACGATAAAAAAACTCCTTGTCAACTTTGCTTTACAAAAATTTACAAAACTGTTACATTTATTTACATAAGGCAAAGAAAGTTTCCCCCAT
>Locus:intergenic1583_2:982783-982714(-)
CGTTACATTTGTGTAACATCCGCGCCAGGGAGATTACTCTGGCAAAGACGCCAGGGTCTGGGGAATGACC
>Locus:intergenic1583_1:982864-982786(-)
GAGCTTTTTGTTGGTGGACGAATTGCTTGCCTAGGATGGGTTTGGGCACTTTGCCTAAATTCTGAGAGGGAAAATATTT
>Locus:intergenic1621_1:1002289-1002229(-)
TCCTCAATCAAATTTTCTAAATCTAGTTTATGCCATTGCTGGTTACGTAGTATTTCAGTTT
>Locus:intergenic1740_1:1075949-1076000(+)
AAAAACAACGGGAGGAGTCAGAGCGAAGATTTCGAGAAACAGAGCGTTTGCT
>Locus:intergenic1744_1:1077069-1077147(+)
AAAGAATGCCTAGACAGACTTTTTCTGCTTAGCAATAAATTCAGCGAGTTTGGCTTGATTGCGTTTTTTCTTCCACCAA
>Locus:intergenic1846_1:1144399-1144435(+)
TTTGCTCATGGAGTTGTTTTTTATAAAGGGTTTTATC
>Locus:intergenic1904_1:1182607-1182646(+)
ATTAGACTTTTTTTCAAAAAAATATTTCAGTTTTTATTCT
>Locus:intergenic1958_1:1213765-1213903(+)
TGGATTACCACCGTGCATTGGGGATGTTGTAGGCGATCGCCGAATCATCGACGCATTCCGCCAGAAATACTGCCCCAAAACCACCAGTACCCAGTAAAGACTGCAGGACATACCGCCCGCCTAGGCACTTTTGCTCTAA
>Locus:intergenic2018_1:1243007-1243064(+)
GATTGTCTACAGAGAGTAAGGCTCATTCATGTTAGCGAATTTGGTTGGCTTTGGGTAG
>Locus:intergenic2092_1:1289153-1289219(+)
CCTGCCCCCACCACGGCGATCGCCCCTGGTAACCAATTACAGAAAGTTCAAATTCGTCCCAAATCGA
>Locus:intergenic2120_1:1302806-1302941(+)
ATCGAGAAAGGAAAAGATGTGGCAACAACAAGGCCACCCAAGGAAACAGAAAACAACCAGAAATTATCCAATCGGCCAGAGCATCATCCAGATAGACCACCCCAACGGTTAAGGCTCTCCACTTTCAGCTATGCGC
>Locus:intergenic2144_1:1320602-1320662(+)
CCGTTGCTGGCTTTTTTTGTCGAGAACCCCCTAGAATTGTGCCTATTTTCCCAAGTCTTTG
>Locus:intergenic2170_1:1334449-1334497(+)
ATTTACTTCATCTATTATTCGTGTTTCAATGACAAGCATCTTTCCTTAA
>Locus:intergenic2253_1:1387005-1386963(-)
GAAAATCTTGTTAAGCTAGAACAAGACTCAGGCGATCGTTCCT
>Locus:intergenic2423_1:1488727-1488598(-)
GTCAACAGTTCTGTCATGGGACTGAGAATCGGGCCTCGGCCCCAGGTGGCGGTTTATCAATGCCAACTCCCCGGACTAAGCTTGTCAAAATCATTGGCTTTATTCTATCATTGGTTATCTAACAACAATC
>Locus:intergenic2471_1:1518940-1518904(-)
ACAAAATTCCCCTCTAGCATCCCTGGAGGCAAATCCT
>Locus:intergenic2520_1:1553027-1553123(+)
GGATGTCGCAGGTTCAAATCCTGTCATCCCGATACTTTCCACCTACTGTTGCGCCCCTGCGATAGTACTATGTTAGCCCATTTGATAGGGTTAATTC
>Locus:intergenic2557_1:1576726-1576636(-)
CGAAACGGGCTGGCCATACATGGAGCGATAGTTCTAGCTGGCTTAACCAAAATTTTTAAACTGGGTGACATTGGGCACGGATCAGCAAATA
>Locus:intergenic2584_1:1592557-1592683(+)
AACAGGGAACTGTCCAATGGAAGTCATCGTAGATACCAGGATTTGGTCGTTGGCACTGCTAGGACGACAATCCAATTTAAATCAAGATATTACAGCCCAACTTCAGGCTCTCATTCAGAATGGTCAA
>Locus:intergenic2594_1:1600020-1600119(+)
CATAATCACCATAGAGTGAAATCCATGAACAAGTTTGAATCAAGACAATCGGAACCAAAGACAAATAACAATGCTGGTTGGATAATTCATGTGTATGATA
>Locus:intergenic2609_1:1607023-1606909(-)
GGATTACAACGACCTAATTCCCATTGTTGTCATTTGAAAGATCTACTCGGGAAGATTAAGACTGGTTTTGTCCTTGACGAGAAAGTTTTTGGCAGAGAAGAGAATGATCAACAGG
>Locus:intergenic2671_1:1643448-1643391(-)
CCAGGGCTGACCGAATTCTGCTTCAAACCATTGCCGGAATTTGGCACCTTAACCAGTT
>Locus:intergenic2726_1:1678675-1678780(+)
AAGAATTTGTGTGCCTCCACAATCTTGCCCACAATAACGAATGGAATCTCTAGTTGGTTGCCTTCATTGTTACATCAACTTTTAAAAAGTGAGCAAATCTTTAGCT
>Locus:intergenic2735_1:1684433-1684304(-)
GGACTTGTGGCCCCTATAAAAACTACCATGGCATTAACGGAGACGCACACTTCTGCAACAGTCTTTAACATTTATCTGTCTGTGACCCTAGGATATTTTTCCTTGGGCGAGGCCATGGATCTCCTAGTTT
>Locus:intergenic2852_1:1744268-1744397(+)
ATTTTGGACAGAACTTTGGTGGTTAACCACACACTGTCGCCAAACTTGCCCCATTTTGCTCCGAGGGAATTTTCTGGGGTTGGTGTTGCGGGAAAAGCCTTGGCGATCGCCTTTTTTTGTCCTCAATTTT
>Locus:intergenic2900_1:1772250-1772379(+)
ATTGCAAATATTTCAAACAAAAATTGTGGTCAATGTGAATTAAACGAAGCAAATAAAACATCCGAACCCGGCAATTTGTCCGTAGTATCCCAAAGATTAAGCTCGAATGGGGCGGTGAAGTTCCATTTCC
>Locus:intergenic2901_1:1772425-1772314(-)
CTAAGTTGCTGGGAAAATGTATTTGTCGGCCAAGGGACTTGGATGGGGAAATGGAACTTCACCGCCCCATTCGAGCTTAATCTTTGGGATACTACGGACAAATTGCCGGGTT
>Locus:intergenic3032_1:1853761-1853911(+)
GACGGGAAAATTGATTTGGCAAATAGCTGCGCGACAACTAGCGACGGCTTTGGATATGTTGAAACATCTTCACCTTTCAACCAAGGTTTTAGACTACCGAAAAGCCAGGCAGTACCCCTAAGGGTCTCCACTTCCCCCCAGACATTACAAC
>Locus:intergenic3149_1:1924062-1923933(-)
GAAAAAGATAAAGATAAGGAAAAAGCGATGCCAGCCCCCTACAGTATTGACCTGAGAGAAAAAGCAGTAAGTGCAGTGGAAAGAGGTGAGAAAAAAAGCCAGGTGTGTAGGACGCTAAACATTAGTCGCA
>Locus:intergenic3264_2:1997534-1997618(+)
TGGCGCACTTGGGCGTCCAGCAGGGGAGGGGCCACAGTTTCTGTTTTGGACACCACAGCCTCGCCGTTATCATCCTGCCAGCATT
>Locus:intergenic3264_1:1997662-1997803(+)
GATGGCGGAATCAGAGTTAGAAGCAGATGCAAGGGTAGCAGTAGTCATATTTTTATATCTCGCAGTGGTGGTCAGGAAGCAACGAACGGGGTCCGACGTGACTTTGAGGTAACAGCTAAATACAGCCATTTTGTCGGCCTTA
>Locus:intergenic3297_1:2017044-2016945(-)
TTCGTTCATTTTTGTGATCTCCATAACATCCCTTTTAGGGCGGCAAAAACACGACCCATAGGGATGCCTAAACAGGTGGTTAAACAATGGAGCGCCATTT
>Locus:intergenic3377_1:2067063-2067027(-)
GGGGTGAGGAGAAATTTTCTAGGAAACCGGGTTAACA
>Locus:intergenic3401_1:2084434-2084380(-)
ATAGTTTTTCCTGAGCAATTGATCACCAAACAAAGGCATGAGTATCTAACAGCAG
>Locus:intergenic3402_1:2085280-2085391(+)
AAAGTTACTTTACCTTTGGGAATTGATGTAGTTGATTTTTTTGAAAAGAAAGCACAAGAAAAAGGCATTTCTTATCAAGAAATAATTGAATTATATCTTCAAGATTGTGTTG
>Locus:intergenic3458_1:2124140-2124203(+)
CAAGCTAAATCTATCCTCAATAAAGCTACTGGTTTTATTCAGGACTACGATTTCACCCTCAATC
>Locus:intergenic3458_2:2124224-2124293(+)
GGTTGTGACTATTGTTATGCTTCGGCCTTTAGTCCCAACTCTCAACTAAGGGCTAATTGGGGAGATTGGG
>Locus:intergenic3465_1:2128618-2128573(-)
ATGAAGAAATATTACAAACAGATACTACTACCCCATTACCCAGAGA
>Locus:intergenic3466_1:2130983-2131016(+)
GCTGGGGTAAACCAGCTTAAAGTCCCCTCAAGCT
>Locus:intergenic3472_1:2132504-2132588(+)
TCATGCCATTCTCGGTTCCCTTTGCCACAGCCTGCCGCCGGGGATCTAACCGAGATATGCTGTGCCCTATGCCATTGCTGGAAAA
>Locus:intergenic3674_1:2280094-2280130(+)
TTTGAATTTAAAAGGCAATTTCTGATCCCAAAATTCT
>Locus:intergenic3723_1:2306489-2306450(-)
TCACTCCATTTCAAAAAAGTGGGAGAATTATGGTCTGTTC
>Locus:intergenic3811_1:2383703-2383646(-)
AACACGCTCTTAGATTACTCAACTGCAATGGTTATAGAAGTTAGGACTGCACCTCAGC
>Locus:intergenic3892_1:2428689-2428779(+)
CCCACCGATCTGAGTTTGATCGGGCAATTTCGTTTAAACCGTTGCCAAATTGCTAAAGATTGGAACAGATTAGAAAATCTAGAAAACTTCT
>Locus:intergenic3904_1:2436309-2436357(+)
TATGCTGAATTTATCCATGGGAGCTTTAACCCCCCTATTCTAGATTCAA
>Locus:intergenic3929_1:2449309-2449213(-)
GATAAAAGTTACTCTAGGGATAACAGGCTGATCTCCGCCAAGAGTTCACATCGACGCGGAGGTTTGGCACCTCGATGTCGGCTCATCGCAACCTGGG
>Locus:intergenic3950_1:2470460-2470544(+)
TCCCAATCTTACGGGGTTGCCGCCCATCTGAGAAGAAAAAACTCCCCCAGGATTGAACCAAGGAGGAGCAAAATTATTTATTCTC
>Locus:intergenic4061_1:2542893-2542848(-)
AATACCAATACTTTGGAGGGACTTAGCTGGAGTATGGAAGCTAACC
>Locus:intergenic4241_1:2642116-2642083(-)
GTCAGAGTTTGTTTGAAAAGTCAAAATCAAAGGA
>Locus:intergenic4311_1:2687809-2687668(-)
CTCCTCAATTTTCACTCTAAAGTTTGTTTGAAAAGTCCCCTCCTCAACGTTAAGGGGAAACCGCCTGAAATTTACCTAGTATTGCCCGAGCTTCCGTGGGTCGTTTTAGAGGACAGAATAAAACTCTGCAAACAAATTCTGA
>Locus:intergenic4322_1:2696860-2696992(+)
TTCGATAATAGTTTTATTGTTGTGAACGATGTATGGAGTGCCGTATTTGATCAAGCATTTGGCATCACTATTTTGGAGAGTATAGACAAAAACTATTTTGGCCTCACGCTATTACCGCAATTTCTATTAATAA
>Locus:intergenic4329_1:2699964-2699913(-)
GAAAACTATATTCAAAGTCTTTCCCAAACTATCCAAGGTTTTATTGAGATTT
>Locus:intergenic4332_1:2701863-2701905(+)
GGCGGAATAAAACTTTTTAAACACGTTCTTACGTCATTCACGT
>Locus:intergenic4501_1:2812784-2812721(-)
TCGGACGCTAATTCCTCAATCACTCCCTACTTGTTAGCGTTGCCCAATATTTTTTTCCAGTCCT
>Locus:intergenic4591_1:2866987-2866936(-)
GTCTTGGGTTGTTGGTCGTTACAACGAGATCCTTCCCACCGCTTAATCCCCG
>Locus:intergenic4622_1:2887594-2887639(+)
TATTTGCCCACTAAACCGTCTTTTGTTATCCGAAATTATTTAACTT
>Locus:intergenic4655_1:2908119-2908077(-)
CGCAGACGGGGGCTAAGGACTAAAATTGAAAAGTCCCCCTGGT
>Locus:intergenic4718_1:2946193-2946283(+)
ACCGAGGAAAGGGTCACCAAGCAAAAAGCTAAAATTCTCCCGTTTCAGCAAGTTTTAGCAACTTTAGGAGAGCAGTTCCTCCACCTGGGCC
>Locus:intergenic4723_1:2949994-2949925(-)
CAAAATCCCTGGCAATTTCCCCAAAATTTTCATTCCCGAGCAAATCAGAAAGAAATAAAACGAATAAAAT
>Locus:intergenic4729_1:2954327-2954264(-)
AATTTCGTACTATCTGTTGATATGGGTCGAAAATCTTTGATTATAATTATACTATTTTCTGCTG
>Locus:intergenic4733_1:2957412-2957376(-)
ATTTACTGCGATTCAATATGCGGAAATCAGTTTCAAA
>Locus:intergenic4838_2:3028057-3028144(+)
CTCATTTGGACATTCTCCTTGATTTTCGACTCTTTGGATTTGTCCACTTTTTTCAGTCAAGTTCAGTCCTCGTTAAGGGTAGGGAAAT
>Locus:intergenic4838_1:3028303-3028345(+)
GTTATTCAATGTACCTCAACAAAATTAATTTACTGGGCTGAAA
>Locus:intergenic4852_1:3038210-3038252(+)
CGAAGTTGCACTGGTTACAGAGGGTTCACGCGGGTTAGGAGCG
>Locus:intergenic4864_1:3044696-3044750(+)
CATCAAAGCAAGATACTTTCCCTCAAAAGTCTATTTTCGCCCAGCCGCAGTCATC
>Locus:intergenic4968_1:3110586-3110619(+)
TTCACCATTTTCCATTCTTCACCCTACTTTTCAA
>Locus:intergenic4979_1:3115532-3115478(-)
CGAAACCTAAATAATTTGCCAATAATCCAGCTAAACCTCAAAAATCTGCCGACAA
>Locus:intergenic5036_1:3154745-3154784(+)
GCAAGAAAACTTCATCGACCTCACCGAGGGGACTTTGGCA
>Locus:intergenic5067_1:3173242-3173188(-)
CCTGCTAAAGCTCCAGAAATACTGGGGAACTTTCACTCGGTTTCCCCCCAAATTT
>Locus:intergenic5075_1:3180288-3180228(-)
CCTATAGAGTTAAACGGGGGTAATAAAACCTCCCCCAGACCGACAACGGCGATCGCCAAAG
>Locus:intergenic5171_1:3243966-3243921(-)
GTAATTGAAAGTAGGGCTAAATTGCCGCCGAGATTTGCATTTTTTC
>Locus:intergenic5209_1:3270396-3270285(-)
CAGGGTAGGGAAAAAACCCTAGGGATCTTGAAGAACGAGGACACCACCGACCCCAAGAGAGCTATACCCTTCAAGAATTCTAATCATAACCATCAAAACTATTGGGACTATA
>Locus:intergenic5290_2:3327843-3327936(+)
CCCCGAAATGTGTTTAGGCGCAGCGGTTGTAAAGTCAACTTGGGGGGTAAAGCACTGTTTCGCTGCGGGCGGCGAGAGCTGTACCAAAGTGAGG
>Locus:intergenic5290_1:3328699-3328735(+)
CGTAACTTCGGGAGAAGGGGTGCCTCCAGCAATGGAG
>Locus:intergenic5324_1:3353821-3353944(+)
GCAAGCGGGAACTTTCATAATGAGACAAAGGCAATCTTCACCGCAGGGACATTATGGGCTTACTCGTCAACGGCATTTGGCAAGATCAGTGGTACGACACCAAAAGTACCGGAGGGCAGTTTGT
>Locus:intergenic5366_1:3383418-3383544(+)
TTGGTTAGTGGTTGGGGCGATGTTGACCAACTATTACAGTTAGGGAGCGACAAATATTTTGACCTCCGTACCGGCAGCACCCCCTCCTTTTTTACAGACTTTGGGAGGTTTTGCAAAGTTCAGGAGG
>Locus:intergenic5369_1:3383913-3383856(-)
ATTGCTTCTAATAAATACCTAAGCGATCATTTCCCCCTCTCCTCCCATTTCCCATCCA
>Locus:intergenic5395_1:3399338-3399281(-)
CAGCTCCCTTGCTTTACAGGGGACTATCAGCGGGAATTTCCTGGTAACTCACGCTATC
>Locus:intergenic5490_1:3463400-3463520(+)
AGAGGGTCTGAAAAGTGCAAAGCTAGGTATTCATCCTTCCAAATCCTCCCACTAAAGCTCCGGCTTAAAAAGGAGGTCTTTTGTAACAGTTCTCCCCTTCCCAAGGGGGGTAGGGGGGATT
>Locus:intergenic5572_1:3516267-3516381(+)
CAGGAACCTAGTCAGCTCCCCAGATTTGCCCAGCGCCCCAGCAATGGGGGTAACCCCATCATCATACGAAGCCAGGGACAGTTTACTCAGCGGCAGTTTCCGACCTTTGCCATTT
>Locus:intergenic5594_1:3526756-3526831(+)
ATCCCCCATACGGAGATTATAATCATGGCTACTAACATGGGTTCCATTGATCGTTTGATTCGCTTAGTTATTGCTT
>Locus:intergenic5676_1:3573100-3573193(+)
GGGATCTTTTTTTGCTCCGGCATCAGCGCAAAAGTAGAACAAAGTTCAGTCAAGGGCGGCGATCACCCCAAAAATCCAGAATCGACATTTTTAG
>Locus:intergenic33_1:21776-21734(-)
TTGTCCCAATCGCCACAGCACATTTTTCCAACAAATATACTGC
>Locus:intergenic76_1:54420-54480(+)
CTAGGGAAATTTGACATCACTTTCAAACTTTGTCAACACCCTCTAATTTGGGCGAAACGAA
>Locus:intergenic84_1:58854-58905(+)
GACGGCGATCGAGTTGATTGTATTTTCCTATATTGCCCCTCCCTTGCAAGCA
>Locus:intergenic162_1:106975-107125(+)
AAGATTTTATCTAGTGGGTGGAGCAGACCTTGGGCTGGAACTTTGGAAGTCGTCAGCAAAAAAGACGGGCAGAAGGGCTTCGAGATTTTACCGCGACGTTGGGTCGTTGAACGTACCTTTTCTTGGTTTGGTCACTATCGTCGTTTAAGTA
>Locus:intergenic241_1:153452-153362(-)
TGCTTCCAACCGGGGTTTACCGAGCCAGTACCTCTCGATACTGCTGGTGCGCTCTTACCGCACCTTTGCACCCTTACCCTTTTCAGTGGTC
>Locus:intergenic326_1:197063-197204(+)
AGGGTTACCTTGTTCAATAGAATTCTCGTTGCCTTGGATCTGTCCCCCGCAGGTCAAGAAGTTTTAGAAAAAGGTTTATCCCTCGCCAAGGTCTATGGCGCTTCCCTATTGTTGCTTCATGTCCTGTCGGCCGAAGAAGAAG
>Locus:intergenic327_1:197201-197144(-)
CTTCTTCGGCCGACAGGACATGAAGCAACAATAGGGAAGCGCCATAGACCTTGGCGAG
>Locus:intergenic490_1:297396-297438(+)
AAAGTTCAGAGCGGTGTGGATATTTATGGAATTGGGGAAGTCA
>Locus:intergenic495_1:298723-298663(-)
AAACCAACCGCCAGGGACACTCGCCTATTTTTCCAGGGAGTTAGTAGCAGAATCGAAAAAA
>Locus:intergenic619_1:372804-372753(-)
TTTATACAAATACTCATTTATAGTTTTAAGATTTGTTTAGTAAACATAAACG
>Locus:intergenic729_1:445978-445942(-)
GTCTTGGACAACGAGGGCCCGACCGGCACCCAGGGGC
>Locus:intergenic783_1:473933-473804(-)
GGTCTTGTCATTGGGGCTATGGATATGCTGATTGCAGCCCATGCGTTAAGTCTGGGAGTAACGCTTGTCACCAATAATCTTCGAGAATTTTCACGCATTAACAATTTATTCTTGGAAAACTGGGCAGAAT
>Locus:intergenic863_1:539190-539070(-)
TCTGCAATTCTGGGGGATTTCGCCTCTCTTTCCCCCCAAATTTGGGGGGTCAGGGGGGCTTTTCAAACAAGTTCTAAAACTCCCGCCATACTGGGGATTTTGATTTTCCCCAAAATTAGGA
>Locus:intergenic886_1:552881-552935(+)
CCACTATGGGGAGGAGATTTATCGTTGGCCTTGGTCAATGCAGGGCAAAATCAGC
>Locus:intergenic953_1:586643-586571(-)
CCCTCCATGGCAAGCCCCGCTATGAATTGCTCTCCCAAGAACTGGCCATGTACCGGGAATTGGTCACCAACAA
>Locus:intergenic956_1:593185-593224(+)
GTGGGGAAGGATGGCAAGGTCCGTCACCTAGGCCATATAC
>Locus:intergenic974_1:606220-606355(+)
CTAATTTCCTATGGCGACGCTCTACTTTTGTTGGGCTTAAATCTACTCTATTTAACCATCTGTATATCGAGGCTTTTCCTATTTTATATATCTTGGAAGCCTCAGTTATTTTTCCTCCAGCTTCTATATAAGCTAC
>Locus:intergenic979_1:610682-610646(-)
TGTTGGTCAAAAAATATTTGCCAGCAAACTATACCTA
>Locus:intergenic997_1:618840-618786(-)
GCGATCGCCAGGATTGTGGTTGGCAGACCGGTCTTGAAACAAGCCCATAGGCCAG
>Locus:intergenic1128_1:707136-707175(+)
GTCCCCCAACTCGGAAAAAGTCAGGGGATTTTGGTAAACC
>Locus:intergenic1145_1:716237-716180(-)
AAGGTTCCTAAACTTGCTATAAGAGGATCTAGAGTCCAGTCCAGTGGCGATTGGCGTT
>Locus:intergenic1165_1:727983-727932(-)
AAGCTCAAAAAGGAAAGTAGGCTGTGGTTCCCTAGGCAACAGTCTTCCCTAC
>Locus:intergenic1174_1:732113-732203(+)
CCAGGGGAGATTGATTGCGCTCCTGCCAAAAGCCCTCTAGATGCCATCGGCCTGGCTCCAATAGGAAAGTGTGGGCCAAAGTGTTTTTCTC
>Locus:intergenic1191_1:742017-741981(-)
AAACTTGCCAGAGCCGGAGCTTTAGTGGGTCGATTTA
>Locus:intergenic1284_1:812986-813022(+)
CTTTCGATACCCCGATGCTTGCGGCGGGGTTATTCAT
>Locus:intergenic1297_1:820079-820046(-)
CGTGGGAAGATGGTAGCAATTTGGCCTGCCTTGG
>Locus:intergenic1365_1:842969-842873(-)
AGGGCTATGATGATTAATCGCGGTCAAAACTGGATATTAGATAGAAATAATATCAAAACGTTCCACTGCTATTTTTTACGACCCCCTGCGGATACTG
>Locus:intergenic1372_1:845884-845947(+)
CGACAAAGAAATGGGCCAGGGAAACTCACTCAACTCCCCAGCCCCAGATTCTCCCTGATCAAAC
>Locus:intergenic1485_1:921508-921409(-)
TTTGATGCTCCCTCAAGCTATCGAGTCAAGCGGGAGCCAAAATTGCTGCTCGATCGCCAGGGTTTGGAAGATTGGCAGGAAAAAATTCACCAATATCAAC
>Locus:intergenic1540_1:955670-955718(+)
GTCAACAGCACTAGGACCTTGCAGCTTGATTTGCCCGTGCCATGTTTTT
>Locus:intergenic1706_1:1052245-1052281(+)
ATACCATACCATTATCTAAAGATTTTGTTACCTGTTA
>Locus:intergenic1745_1:1077232-1077169(-)
CTCCATTGGGCAAGCTTAGACGAAGACTTATCCGTTGTTGGCATTTTAGAAGGAAGACTAGGAT
>Locus:intergenic1830_1:1137179-1137227(+)
TTAGCTGCTTTTCCGCAGGTCCAGCAATATTTTGAAATTGAAGCTGCAA
>Locus:intergenic1846_1:1144357-1144393(+)
CTGTTTTTGGCGATCGCCAGCGGGTTTGGCAAGAACG
>Locus:intergenic1850_1:1146742-1146871(+)
GCAGTTTACAGAGGCGATTTATCGGCGGGTAAGACTATACAGTATCGGGAAAAAATTAAGAACGGTCAAAGAATCTGGACATATCACAACCCACAATCTAGTATTCAAAATCCTTCTGCCTGGCCTTATT
>Locus:intergenic2021_1:1244432-1244291(-)
GTTCCTCATAAATATAGTTTACAGACCACTGCTGAGTCCGTTTGCGGTCGTCGTGCTAAGGGAAGTTTGCACAGGAAATATTCGGCCGTGGAGGCGCATCCCAAACTTCATCCTAACACGGCTCCTGGTGCCCCGATGACGG
>Locus:intergenic2182_1:1342638-1342701(+)
GGATTGACTAAGGGCTTAACCAACAAAACCTACCTCTTTGGCGGTTACGGGGGTTTAGACCCCA
>Locus:intergenic2272_1:1397091-1397124(+)
TTACCTTTAATATACTATCGACAACCATGGCCTT
>Locus:intergenic2520_1:1552964-1553093(+)
AAGATTGAGGGGGTTGCACCACGGGATGTAGCGCAGCTTGGTAGCGCGCCTGCTTTGGGAGCAGGATGTCGCAGGTTCAAATCCTGTCATCCCGATACTTTCCACCTACTGTTGCGCCCCTGCGATAGTA
>Locus:intergenic2557_1:1576720-1576627(-)
GGGCTGGCCATACATGGAGCGATAGTTCTAGCTGGCTTAACCAAAATTTTTAAACTGGGTGACATTGGGCACGGATCAGCAAATAATTGGTGTT
>Locus:intergenic2594_2:1599975-1600104(+)
GGCAATTTTTCCTCTGGTAAATTTCACCGACTTTGGGGCAATGCTCATAATCACCATAGAGTGAAATCCATGAACAAGTTTGAATCAAGACAATCGGAACCAAAGACAAATAACAATGCTGGTTGGATAA
>Locus:intergenic2594_1:1600447-1600489(+)
GGACAACTGCAAAATTGGTCGGATTTACATATAGACTTTAGCT
>Locus:intergenic2610_1:1608076-1608154(+)
AAGGGTATTTGCTGGGAGGTGGGAGGCGATCGCCAGTGGCTGAAGTTTCTAATCTGCGTCCCCAATCCACTACACTGGG
>Locus:intergenic2650_1:1631103-1631208(+)
CTAGCCTTTCACCTTGCAAATTTTCATTTCAAGCGAGATAGCAGAAAAATTTATGATGCAACCTTAGAAGGAAAACTTAATATTTTCGACAAAATTAGCTTTGAAC
>Locus:intergenic2673_1:1644858-1644774(-)
GCCGACTCTGCCACATTGTTACATATCTTTAACAATTGCCTAACCCCACCTTGGGCTGATCTTCAGTCCCCCAGGATTACAGTTT
>Locus:intergenic2676_1:1650447-1650540(+)
TACATCAGCTCGAGTCCTTTTTTGAGAATAAACTTCGTGATCTTTACTTTTTTAAGACTTTCTTTGATTTCTTGTTGTATTTTAGATAAAAAAT
>Locus:intergenic2690_1:1659895-1660018(+)
AGGCAAAGCTCTAATCTGATCCTAAATTTTCCTACCAAAGCTCTGGCAACCCTGCAGAACTTTAAACCTATCCCCCTAGGCTTGGGGCCAGGGGACTTTTCAAGCAACTCCTTGGGGCACTATT
>Locus:intergenic2711_1:1672060-1671964(-)
TTCAGACGGTCAAAAAAATACCCCGGCATCACCGAGGGCATATCTAGGAGAACTCAATGTCAATGGAAGGTACCGAAACCCCTAGAACCCGTGCCCT
>Locus:intergenic2727_1:1679146-1679089(-)
ATTGGGGTTGCGACTATTTTCGGTTTGGGTGTTGTCCGTCATCTGAGCGATGAACTGA
>Locus:intergenic2729_1:1680285-1680231(-)
GAGAGAGTGAAAGACCAGAAAACAAATTTGAAACCAAAAAATAAAATCGATATTT
>Locus:intergenic2760_1:1695532-1695661(+)
CAGGCAAAGGTAAGGACAATCCCCAACTACGACGGAACAAAGGTTGAGCCAAGACTGAAAATCTTGCCGGTATCCCCCCTATTGCAGGTCTGCGTTGAGTTGAGTCTTTTACACTCGATCGCCAGCTTCG
>Locus:intergenic2852_1:1744295-1744364(+)
CACACACTGTCGCCAAACTTGCCCCATTTTGCTCCGAGGGAATTTTCTGGGGTTGGTGTTGCGGGAAAAG
>Locus:intergenic3033_1:1854013-1853920(-)
ATTTCTTATACTTGGAATAGTTTTTCGGTGGGACAACAGGTGTTTTGCCAAACTTGTTTGGAGGAGAATCTGGAACTAGGTCTGGTGAAAAAAG
>Locus:intergenic3077_1:1879816-1879702(-)
CTGCCTAGAAGCCTTGCGCCGACGCCAAATCTTCAAGCATCTCGGAGAAGTAGATCTGACTATAATTGTCGATTTTCCCAGAACTTCCCGTCATTCGACTATACAACTATTGCCA
>Locus:intergenic3078_1:1880916-1880952(+)
CGGAACTACATTCTTATCTGTACGAAACAGGACTTTA
>Locus:intergenic3089_2:1886947-1886833(-)
GAGACACCCTTATTTTTCAAGCATAGATCAAAAAACGTTGTTGGCAGTCACCAACGCGGTAGTTACTTCCCTGCCATTATAACCCCATCCTTCGGCGATCGGGCAATGGGGCTAG
>Locus:intergenic3089_1:1887042-1886985(-)
CCTCAGTTTATGACCTGGTGTAACCAGGGGGGAGTCATCAATTCTCGTTTTCGTTTCC
>Locus:intergenic3106_2:1899454-1899523(+)
TTTTTTCAACCAGAGTTTTGTTGTCCATTATTGGTTTCTCTCCTTCGAGTGATCAGCAAGGTCATTACTG
>Locus:intergenic3106_1:1899456-1899516(+)
TTTTCAACCAGAGTTTTGTTGTCCATTATTGGTTTCTCTCCTTCGAGTGATCAGCAAGGTC
>Locus:intergenic3204_1:1957507-1957552(+)
AGATCGCTTGTCAACTATCCCGCTCGGATCAGGTTACGACAACCAT
>Locus:intergenic3232_1:1974871-1975003(+)
TCCCATATTACCAAAACATGGCGCTGGCAAAATCTGTGCTGTGGCCCCAGCTTGATTTCCTTGACTGCCATTGGCGTGGTTTTAAGAGGACTCTGGGGCGATCGCCTCCACCAGAATTACCTAGGTGCAAAAG
>Locus:intergenic3264_1:1997828-1997906(+)
AACTCCGGCGAGCTGGACTGTCAACTTAAGCACAATTGTAAAGAAAATTCAACAAACTTGCCATCACCGGGAATCAATG
>Locus:intergenic3386_1:2072959-2073013(+)
ACTAGGTTTTATCCCCAATTTGGGTCGTCATCATTCAAGGAATCCCCATTGTCCC
>Locus:intergenic3496_1:2147401-2147434(+)
GTTGCCCTGTCAACCAAAGTTCCCAATACGTCCT
>Locus:intergenic3506_1:2152574-2152649(+)
GCAATTTTGACTTCGTCTAGTTTAAAGGGGCGAATAATCGCTTCTACTTTTTTCAAACCTGGTACTCCTCGTGCAA
>Locus:intergenic3545_1:2190865-2190814(-)
TCGAGAATAGAAAAATGGGAGGAAATAGTGATGAGCGTGTATTTAACGGTAA
>Locus:intergenic3559_1:2202910-2202844(-)
GCCAAAGCAAGCACAGGGGCTAACAAAAGTTTAATGCCACTTTCCTCTATTTGTCCGGCGATCGCCA
>Locus:intergenic3576_1:2216217-2216352(+)
TGGCACGGTTTTTGTCAGATTACGTATAACCGAGATACTTGGGTCAAATTACTGGAGAAGCCGGGGAGCTATGCCTTCGATGAGGCTAAGTTACTTTGCCAGGATACTTCCACCACCTGGGTTGCCTGGGTGCCGG
>Locus:intergenic3652_1:2260061-2260145(+)
GGAAAAAGCTTGGCAGGGCAAGGAAATTTGCCAGAAACAAAAACCGGAGGGCTACGTCTAGGGGGTCAGTTAACCACTGATCTAG
>Locus:intergenic3655_1:2262762-2262672(-)
CTCAAAATAAAGCAAGGATGGGTCCTAAGGATCCATCTTTTTTGTTGCCAAAAACTTTATTCCGTCGCCCCCTCAAACAAAAGCCCCCAGG
>Locus:intergenic3660_1:2266746-2266803(+)
GTTTCTGCTTTCCATCCCTATACCTTTTTCTTAGTGCTTTGTCCGTGGACTATCCATT
>Locus:intergenic3896_1:2430984-2431020(+)
AAAAAGTTATATTTGCAGGTTCATGGTTGGCAAAATA
>Locus:intergenic3929_4:2450323-2450197(-)
GGTCAATATTCCGGTACTGATTATAGATTGTGGCGGGGGACGGAGAAGGCTAGTGCAACTGGAAGTTGGTTACCAGTCCAAGCATTCGAGGCGATGAGAGACGGCGAAAACGTCTTGAGCAGAGGTG
>Locus:intergenic3929_3:2450485-2450374(-)
AGCAGGTGTGGACAGTACAGAAGTGAGAATGTCGGCTTGAGTAGCGAAAATATGGGTGAGAATCCCATACCCCGAAATCCTAAGGGTTCCTCCGGAAGGCTCGTCCGCGGAG
>Locus:intergenic3928_1:2450674-2450815(+)
TTCTCACTTAGTGATGATTTGGGGACCTTAGCTGGTGGTCTGGGCTGTTTCCCTTTCGACGATGAAGCTTATCCCCCACCGTCTTACTGGTCGTTTCTTCTTGGGTATTCTGAGTTTGCCTCACTTTGGTACAGCTCTCGCC
>Locus:intergenic3929_5:2450791-2450725(-)
CAAACTCAGAATACCCAAGAAGAAACGACCAGTAAGACGGTGGGGGATAAGCTTCATCGTCGAAAGG
>Locus:intergenic3929_1:2451323-2451287(-)
TCGGAGCTCGTGGAATTCCGATTGAATCAGCCGGGAC
>Locus:intergenic3929_2:2452385-2452259(-)
CTAGTAATCGCAGGTCAGAATACTGCGGTGAATTCGTTCCCGGGCCTTGTACACACCGCCCGTCACACCATGGGAGCTGGTCACGCCCGAAGTCGTTACTCTAACCTTAGGGAGGAGGGCGCCGAAG
>Locus:intergenic3928_2:2453297-2453339(+)
CCCTCACGCGGTATTGCTCCGTCAGGCTTTCGCCCATTGCGGA
>Locus:intergenic4030_1:2525661-2525757(+)
ATGGCTTGGTCAAGAATCTGTTTTGTAGACTTTCGATCCGTCCTCCTGAACATCTACTCAGCAAGAGAAACATTATTTGCCTTGCCATTGCGAGAAG
>Locus:intergenic4274_1:2661810-2661957(+)
CAGTGGGGGATGATAATCGAGGGAGAAAACTTAGTTATTCTGCCCATCTTTATCAGTGAAACTCCGGTAATTGACAAGTTCCATACAATTTCCCCTTACCATCTGGTACCCAAGGATTTTTGCCACCTCGTCCCAGGACAATTAACGC
>Locus:intergenic4518_1:2819200-2819311(+)
TTTGGTAGTGAAATTATTATTGGCGATCGCCAATCCCAGTGGCTAGGGACCTCAGTTTTGGTAGATACTATTGCCGTGGGACAATTTGCCCATTTTTTTTCCTTGGTAAGGA
>Locus:intergenic4829_1:3020273-3020174(-)
TTCCTAACCCTTCCATTGTGCGGTAGAAAGTCTTCGATAGCGTTGTTTATGTGGTGGGACGAAAATAAAATTAACCTTAACTCCTTTACTCCATTAATAA
>Locus:intergenic4837_1:3026209-3026143(-)
CCTAACTCTGTTCTTTGTCTACTACATTTAATTTGTTATGTGGCATTAACTCGACCGTTCTTGCAAT
>Locus:intergenic4865_1:3044456-3044372(-)
TTGATTGGGAGGGAGAGATTGAGCTCGATTTACCTTGACACCCACATTGTTGTTTGGCTCTACTGTGGTTTAACGGAAAAGTTTT
>Locus:intergenic4939_1:3095828-3095789(-)
TCTAACAATTCGGTGATCGCCAAAGGAAACGAGTCCACAA
>Locus:intergenic5014_1:3138611-3138749(+)
CAATACTCACAGGAAAACACCTTTCCCATTTTGCCCTCTTCCCAGAAAAAAACCGCCCCGGAGGACGGTAATCAGATTTTCGTGTGTGAGGAGGAAATCGCGTCGAGTTCTGCTTATTTCTTAACCTCACTGTATCTAC
>Locus:intergenic5134_1:3224215-3224299(+)
GGCTTTCTAAACTCGACTATCAAGTCTGTTCGATGGCTAAACGGCGATCGGCGATCGTTTAGTTATCACTATTGGTTTTCACTGT
>Locus:intergenic5177_1:3248060-3247949(-)
GATTCTCGCCCTAGGAAAAAATGGCACCCGGCTTATATTATGATCAATTGGGTTGACCGCCACAGGTCTTCCCCGAGCCATTGCGTTGCGGGGCTAGAAGGGAAACATTTCC
>Locus:intergenic5181_1:3250949-3250880(-)
AAGAATCAACAGTCGCAGTGCAACTTGAAGAAATTGAAGAACAAACTGAGGTCCGGGCAGAGCAAAAACG
>Locus:intergenic5213_1:3273688-3273583(-)
GTTGTTCTTGGCGATCGCCTCTTCTTATTTACTAGCAACTTCAAGCCATCCTTCCACAGCTTCTTTGACCATTTCCATCAGATGATCGTAACTATTCCCCCAAGTG
>Locus:intergenic5274_1:3317067-3317154(+)
TTTTTTGAGCCTTTGATTTGCGAGAGGAGACTCACTCTCGACCTGTATCACGGGCAAGCTTTCGCCAACCTGTCGAAACCATTGCGGC
>Locus:intergenic5275_1:3317157-3317112(-)
GGGGCCGCAATGGTTTCGACAGGTTGGCGAAAGCTTGCCCGTGATA
>Locus:intergenic5291_2:3326979-3326937(-)
GGATCATCTTTCCCCCTACCTTCACCGCCCTTCAGTCTCACAC
>Locus:intergenic5291_1:3327416-3327284(-)
CACGAGCTCCGACCTACTCGGGATACAGCTAGGCTGATTCAATTTTCGACTACAGGACTTTCACCTCCTCTGGTGCAGTTTTCAGCTGCTTCGTCTAATCTACTCAGTCCACGTTGCTGTCCCACGACCCCAA
>Locus:intergenic5305_1:3341110-3341047(-)
CTGCCAGTGTTGGGATATTGGATATTGAGGGAACGAGCTAGAACCCTACTATCTGTCAGCCTAG
>Locus:intergenic5317_1:3347899-3347848(-)
CCATCTAGGCGATCGCCGTCCGGAAACCCACTTTCACAGAATTCTATTATCT
>Locus:intergenic5335_1:3365937-3365808(-)
GGGGTCAATTATTTAAATCGATGGTCCCAAAATAGGGAGGAACGGAGGATTCCTTGGCCACAGGGAGATCGTCCCCCCACCAGTCATAGTCAATGGTTTACCTTAAGATGGGAACAGAAATTCGTCACTG
>Locus:intergenic5379_1:3389975-3389930(-)
GCTAAATTTGTATTTAAATCTGTTCTTGACCTGACCACACCGGCAA
>Locus:intergenic5430_1:3421760-3421805(+)
GGAGATAATCAAACCATTGCCAACAGGTTCTTTTGGTTAGGTTGTT
>Locus:intergenic5506_1:3474551-3474590(+)
GCTTTATACAAATGCGCTGAAGGCCCACTTGGAGAAGTAT
>Locus:intergenic14_1:6651-6687(+)
TACATCCCCCTAAAAATATCAGAATCCTTGCCCAGAT
>Locus:intergenic172_1:112848-112962(+)
TGGGAGTTGCAGTTGAAAATCCCTTCCCATCTCTTGAAGAAAGAACAACTAGCGGTCTATTGGGGCTTGACCCTACTGCCCTTCAACGCCGTAGCGGGGTTACTGCCACTGCTGT
>Locus:intergenic227_1:145744-145618(-)
GAATCGGTTCAGGGAGAGTCTCACCGTGCCATGGAGATTGATAACGGCAAGCCCTCCTCGGTTAAGCCTTATCCCTTCAGAATAAGGCCAATGCAAGCGCAGAAATTTAACGACTTGTTGCGGACTT
>Locus:intergenic345_1:210612-210579(-)
TTTTCGGTTCCCCAACGGCCAAGATTAACAAAAT
>Locus:intergenic420_1:259556-259640(+)
CAAGCGGAGAGGGTGGGATTCGAACCCACGTTGAGTTTCCCCAAACCCGATTTCAAGTCGGGCGCATTCGACCACTCTGCCACCT
>Locus:intergenic494_1:299193-299307(+)
AGACTCCAGGGCAACTTTTTACTGCTCAATTTATTTTTTGCCCACTGGGCATATCTCCTCAGGCATTTACCACAGTTCCCTTATGGTTTTCTGACAAACACAATTTTGTTTGACC
>Locus:intergenic682_1:414764-414863(+)
TCAACGGGGAACGAAAAAGCTAAGCTCAAGGGCGGCACTTTACTGTGCAAATTCTGCGAAAAATCCTCGGCGGGATCGACAATTTTTGAAAAATTCCTAG
>Locus:intergenic728_1:446144-446180(+)
AGCGCTGGGCCGCCGGTTCGACTCCGGCCAACCTCGC
>Locus:intergenic737_1:450276-450171(-)
GACACACTGAAAAGTGAAATAGTCAGGGCAAGGCCATATATTCTCTCCATGGCACTGATAAGAATTAGGCTTGGTAAAGACGCAAAATGCCTTACTAGTAAGATTT
>Locus:intergenic775_1:468812-468719(-)
AGGATTTTGATCGCAAATTTGATGAAGGAGAATGAATCCTTGAGTATTTGGATTTGTTTCAAATTAAACAGAGTAATGACGAAGGAACTGTTAT
>Locus:intergenic910_1:563328-563439(+)
ACGGGATTAACCATAGCCCCATGGATCTTTGTCTCACTGGTGTTAGGTAGATCGTTCGTTGACGACTTCTTAAAGCGCAACTTAAACGTTGCAAACCTTTTTAAAGGGTCAC
>Locus:intergenic973_1:604810-604771(-)
AGACCCGGTTTTCCGATAAACTTAGTAAATACTCAAGAAG
>Locus:intergenic974_1:606210-606342(+)
GCTTCCCAGTCTAATTTCCTATGGCGACGCTCTACTTTTGTTGGGCTTAAATCTACTCTATTTAACCATCTGTATATCGAGGCTTTTCCTATTTTATATATCTTGGAAGCCTCAGTTATTTTTCCTCCAGCTT
>Locus:intergenic974_2:606334-606397(+)
CTCCAGCTTCTATATAAGCTACTACCCTTTGCCTTAAATCTAAACTGTAAGCTATTGTTTAAAC
>Locus:intergenic994_1:618224-618287(+)
AGTGACGAGACAACAGTCAATAAAATATTTAACTTTTGGTTAACCAGATTTTTTGAGCGCAACT
>Locus:intergenic1120_1:700929-700971(+)
CTAAGCTTACTTCCGTATCATAATAGTAGTTTTTGCTTGGACA
>Locus:intergenic1124_1:705122-705167(+)
TTGAAAAGGTTGACAGTATTTTTAAAACCATTCTGGGCATCTGTTT
>Locus:intergenic1124_2:705239-705278(+)
TCCCCCCAAATTTGGGGGGTCAGGGGGGCTTTTAAGACAA
>Locus:intergenic1148_1:721288-721411(+)
AAAAGAAAGGATTATGTTCCTTTTGGTTTCCAAGTTCAAGGCCACCAGATTATCCCCATAGCCTGGGCACATTGTAGACGGATATCATATGTTCAGGTAGGCACTGTAAAAATTTTGTTCAGCT
>Locus:intergenic1250_1:790587-790683(+)
GCACAGAAGGAGACGGCAAGATTGTTAAAGAACTCTGAAGAATTTGGCTGGAGCTTGACCCCGCTCTGGAGAATTGCTTTACCCTGTAGGGGATTGT
>Locus:intergenic1282_1:811027-811126(+)
AAACAGTCCCTTCTCGGCCCAAAAATATCGATCAGTAGTGTGCTCATTTCGTTTTACAATGAGCAAGGCCGGGGGCTGAATTTCGTTAGCTTGGATGTAG
>Locus:intergenic1300_1:821891-821984(+)
TGCGCTCAATTGTTCAGCGTTAACCATCTTAACGGAAAGGTATCCCTTGCACTAGATGCTTCCCCTGTCCCTTGGCCAGAAACATTTGTCAAAT
>Locus:intergenic1391_1:857524-857452(-)
GATGGCGATCGCCTAGGGTCTAATCCTCCTGCCCCCTTAATTGCCTTGCCCCCTAATCTCAATCTTGGAGCGT
>Locus:intergenic1416_1:879329-879386(+)
TTCGTCCAAATTCTGTATCTGATATGGCAGTATGATCGAAGAAGATCCCCATTTTGCA
>Locus:intergenic1485_1:921287-921203(-)
GCGACAGGGCAAGGATTCAGCCAATATAACCGGGGAAAATCAAGGTTGTTTATATTTCATCCTCGATCGCCGTTGGCCATTATTG
>Locus:intergenic1518_1:934713-934800(+)
GCTCCTACCAACAGCATTACCGCTGGGATCACTATTTTCCATCCTAGTCCATTAGCTCCGCAGTTGGAATACCAAGGTATCCTCCCCT
>Locus:intergenic1553_1:962861-962771(-)
CTTCACGATTTTAAACTGTCTTTGCTAATCTTGGCTGGCGATCGCCATTTACTTAGAAATAGGCTTAAAACCCAGAACAGTTTACGAAATT
>Locus:intergenic1650_1:1020904-1020979(+)
TGTTTTTGCATCCTCACAAGTGATTTTTTTGAAGTCCTGAAGCCCCAAATCCCCCAGTGTACTTGGCGAAAAAACC
>Locus:intergenic1776_1:1096871-1096907(+)
CCAAGCGCCATTTCACCCGGCGATCGCCTGAGGCTAA
>Locus:intergenic1824_1:1133732-1133822(+)
TTGATCATAGGATCGAGCTATGCCAACGACGATCGCCAGGAAAAGGGATTAAATTTTTCCGGGAGTCGGGCCCTAAGGCAGAATAAAGATT
>Locus:intergenic1831_1:1137259-1137214(-)
ATTTTCCTTGGCGATCGCCGTGGCGGTTTTGATTGCAGCTTCAATT
>Locus:intergenic1921_1:1190660-1190618(-)
GGAAATCCAGCTCGACCCATTTCGACGTTTTGCAGCTATCATT
>Locus:intergenic1949_1:1206794-1206698(-)
TACCCGGTCAAAGGGACGGGGATAGACCCAAAATTATCTGCTCGTCTTAGAAAGTGTTTGAAAAGTGCGAGGCTAGGTATTTATCCCCCCAAATCTC
>Locus:intergenic2061_1:1268146-1268089(-)
GTGCAATGGCCCTTCCTGGCTCTGGGCTGGGGGGGCTACTCTTTTCGGGGTTACTTGG
>Locus:intergenic2282_1:1401543-1401579(+)
ACCTCCCTTTCACGGAGGCGACAGGGATTCGAATTCC
>Locus:intergenic2422_1:1488446-1488539(+)
ATTAATTTTTTTCAAGCCCGCACTGAACAGGAACCTAAACTAAGTTTCGGTAATTTTCAGTTGTCGGTCCTGGCTGGGCTTGGGTCTAGGATGT
>Locus:intergenic2473_1:1519990-1519954(-)
AGGAAAACATTAATCCTATCCCTAGGCCGATTCTGGT
>Locus:intergenic2595_1:1599682-1599622(-)
GCTTCAGAACAGTGCCCATGGCAAATTGTTAAACTTCTTTTTCTGGCGGGAATCATTCTAC
>Locus:intergenic2595_2:1600611-1600542(-)
AAGCTTGGCCCTGAATCTTCGGCAGTTTGCTTGATCTTTCCAGGGGCAATGAACCCCATTGGCTTCGCTC
>Locus:intergenic2831_1:1731302-1731254(-)
AGAATTGCGGAATTTGTGACAAGTTTGTTCCTAGCCCTCCAGTCTAGGG
>Locus:intergenic2863_1:1751243-1751195(-)
CCTAGGAAAATTCTGGGTATCGATATCGGGGGAGTTTTAGTTTGTCAAC
>Locus:intergenic2870_1:1755159-1755225(+)
GTTTGGAAAGTTTTATTCCGCCCCCTAAATCGACCCACTAAAGCTCCGGCAATACTGGAGGACTTTC
>Locus:intergenic2996_1:1831506-1831551(+)
ATTTGGCCAAACGAAAGGTTGCAACTAGGAAAATCAGGTTGTAGTT
>Locus:intergenic3007_1:1835645-1835591(-)
AGGCGGAAGACGTCATTGTTTGCTATGATATGGAACTGTCAGTCTGGAGAGATGG
>Locus:intergenic3094_1:1892273-1892357(+)
CAACATGGCATAAGCCTGACCATCTCCGTCGGCAAACTCGACTTCAAAAGCTTCCCCTCCCCCCAGGATCTCAATAATTGTCCCA
>Locus:intergenic3106_1:1899511-1899565(+)
AAGGTCATTACTGGATTGTTGAGGTGGGTATCTAAACCAAATTACACGGCGATCG
>Locus:intergenic3176_1:1939657-1939708(+)
TGGCCGGCTACGACCCGACGGAGATTTTGCCCAATTTGGCCCTCCAACTGGG
>Locus:intergenic3193_1:1949039-1948997(-)
GTAATTGCCCCCACAGGGGAACGCGATGTCTGTGGACTCGCCC
>Locus:intergenic3247_1:1981760-1981721(-)
AGATTTTCTTTAAATCTTATTTTCCTTAAATTTTCCGTAA
>Locus:intergenic3354_1:2046845-2046908(+)
AGTTTCTCGAAGTCGTTGCCTATACTGGACTCAACAGCCCCCAGTCGGAGCCTTCAATTTGGGC
>Locus:intergenic3377_1:2067060-2067003(-)
GTGAGGAGAAATTTTCTAGGAAACCGGGTTAACAATCAGTTTTGCATTTTTGAGGGAT
>Locus:intergenic3386_1:2072953-2073064(+)
ATCGGTACTAGGTTTTATCCCCAATTTGGGTCGTCATCATTCAAGGAATCCCCATTGTCCCCTGGGAAATTTTGCTATGATCTGCCTAGCTTTGCAGTCGAAAAACCCCAGT
>Locus:intergenic3402_1:2085220-2085349(+)
GAGTATGATCTAGCCAACATGAAAAGCCGTCCTAATCCTTTTGCTCAAAAGCTTAAACAAAAAGTTACTTTACCTTTGGGAATTGATGTAGTTGATTTTTTTGAAAAGAAAGCACAAGAAAAAGGCATTT
>Locus:intergenic3402_2:2085365-2085422(+)
TTGAATTATATCTTCAAGATTGTGTTGTTAATAATCGAGAACTTTCATTTTAAATGCT
>Locus:intergenic3545_1:2190759-2190609(-)
CAGACTAAGAAGATAGCTTATCAGAATATACAAAAATATCTCTGCTGGAATCAAAGAAGTGGCTGGAAAAACATACTTAATAATATGAGGTTAATAATTCAGTCATTATGCTATTTTAATTTATTAAAGCCCTGGATGGCGGTGATTTATA
>Locus:intergenic3622_1:2243186-2243249(+)
CTAGTGTTAGACTCCAGCCTTTTTTTTCCCAAGCTTTCCTTCGTTATTTTTTTCTCTTTAGTCC
>Locus:intergenic3687_1:2286100-2286067(-)
AGGCGATCGCCAGGGAACTTTTTCTGGGTCAGAG
>Locus:intergenic3750_1:2328893-2328962(+)
TTTCTTCCCCCACTTTTTGCTTGGGGGAGATTGGATTCTACCAATTGCTACTGGCTATCACTGATGTCGC
>Locus:intergenic3805_1:2377685-2377646(-)
ACCGTCTTAATCAATAAGACAATGGAACCAGCCCATACCC
>Locus:intergenic3928_1:2449690-2449759(+)
TGCAGGGAGTCCGTATCTTCACAGACAATCCTATTTCGCCGAGCCTCTCTCCGAGACAGTGCCCAGATCG
>Locus:intergenic3928_2:2451246-2451375(+)
TACGCTATCGGTCACACAGTAGTATTTAGCCTTACCGGGTGGTCCCGGCTGATTCAATCGGAATTCCACGAGCTCCGACCTACTCGGGATACAGCTAGGCTGATTCAATTTTCGACTACAGGACTTTCAC
>Locus:intergenic3943_1:2464468-2464408(-)
CCCTGTCCTCTAATCAACCCCATTGAAGGATCGCATTTGGTCCCAATGGCGCTGAAATTAG
>Locus:intergenic3949_1:2469214-2469163(-)
TATTTACCCAAGGATGGTGGGGGATTCTGGTTAGTTTTAGCGGGTCATCAGG
>Locus:intergenic4011_1:2509729-2509597(-)
GAAGCAGTGCCCAGGCAGATTTTGCCTGTGATTCTCGGGCATCCATTCACTTTTGTCGATGCTGGAAAATTTCTAGCCCAGCCAGTGTCCCCCAGTCTACTCAAAGGCGATCGAACAGCAAACACATTGTCCA
>Locus:intergenic4268_1:2658807-2658843(+)
GGATTGACCCTAGCGTTATATTTGTTGAGGGGCTGGG
>Locus:intergenic4292_1:2677860-2677902(+)
CTTAAGATATTATGGAGAAAAACTTGCTTAAAGTTTGGTGTTT
>Locus:intergenic4336_1:2706437-2706470(+)
CTATCCAAATTGTCCCACTGCTTTTTGGAAACGG
>Locus:intergenic4476_1:2796846-2796906(+)
GCCGTGGGCACCCTAGGGGTGGGGGAATTTTTTAGGGTTTTGACGCTAGGGATAGTAGGAA
>Locus:intergenic4488_1:2804588-2804639(+)
TTCTCAAGGGAATTTAGATGGTCGGCACAAACGCCAATTTTGCCGTCGGTGT
>Locus:intergenic4570_1:2854557-2854677(+)
CCGTTGGGGAATGGAGGCGTCAATCCATGTGGAACGCGAACCACACTGACCAGACTAGAATTCCAACAAAGAGAACTGTTCCCAACACAAAGGCGGCATTATGGAGGCTGTTGGTGTCGAT
>Locus:intergenic4599_1:2871654-2871570(-)
GGAATTCAGATAGGGAACTGCCCAAGGCAAGGTAGATTGGCAGTGGGACGAAATAAATCTCAAGGAGCGAAACTAAAACAACAGG
>Locus:intergenic4648_1:2905243-2905378(+)
GCGAGAAAATTCATCCCTTGGCACAATGGTAAAAGCGAAACCAAGCCCAAACAGTATTACTTAACTTATTTCATGGTTGTCTCCGCCACCGATCATTCCGACAGAACCACTTCCCAAACTGGCGATCGCCAAGGAT
>Locus:intergenic4789_1:2993395-2993350(-)
TTGTCCAGGGCCATTTTGGCGATCGCCCGTAGTAGGGTAATGGAAA
>Locus:intergenic4814_1:3009303-3009429(+)
CTTTCCCCGACCGTCCTCCTCCCAGGGGGTCAATTCGAGCTGGGGTGGAGATTTTTTGCCCTGGGGCCGGGAGGGTTAGGAAAGACAAATTTTTCGCTACGATTGAAGAGAATCCTGCCATACTCCG
>Locus:intergenic4814_2:3009348-3009402(+)
TGGAGATTTTTTGCCCTGGGGCCGGGAGGGTTAGGAAAGACAAATTTTTCGCTAC
>Locus:intergenic4821_1:3014307-3014265(-)
CAAAGACTTGCCCTGGCAATCATCCAAAATTTAAAGGTTTTTA
>Locus:intergenic4852_1:3038070-3038199(+)
GTTATCACCAACACAAAGGACATTGTTGTAATGAAACCATTTCATCTTTTAGCTGTTATGGCGCTTATTCTCACGGTAGGCTGTAACGCTGTCGGACAAACTTCTGTTCACAATGAAACATCAGCACCAA
>Locus:intergenic4855_1:3039704-3039575(-)
CCCGAAGGCAGATTTAGGTATCCAAGCGCGATCGCTGTCAGACAGACTTCCAGTGCGAGGTACAGGAAAGTGAGTGAATCGTTTCATTATTTGTTCTCCGGTGAAGCTCATTCTCTGTACCACACACGCA
>Locus:intergenic5031_1:3152081-3152015(-)
CGCCTTGACTTTAGGGTAGACCTCCACCCAAGGGCCATTACCGTGCTTGAGGTACTGATGTCCACCC
>Locus:intergenic5054_1:3165773-3165914(+)
CAGTTAAGAGGAGTAGAGACAGGAATCTCCGTCCCTGCCGATTGGCTTGGAGGGGGAGCGTCCACAGTCCCAGGGGCGGCACAAACAGTCTTCTTGTTCCGACATTGGGTAAAGTTGCTTGCGGGAAATTTTTTCCACGCCT
>Locus:intergenic5071_1:3176418-3176361(-)
AACTATATGTTCCCCATGTTCCCCCGGAAAGTTCTTGGATGTAGTACGAGCAACTATT
>Locus:intergenic5144_1:3228425-3228554(+)
AGCCGAATTTTTCCATCCCTTACCCATGCCAGAACCCCATGGAAGTCTTTGACCCCACTCCTCCCCCTTGGGTTGAGGATACTGTTCATGCCAGGGGTTTTTGTTGTCCCCAATGCCAAGCTGGCCCCCG
>Locus:intergenic5145_1:3228537-3228432(-)
TTGGGGACAACAAAAACCCCTGGCATGAACAGTATCCTCAACCCAAGGGGGAGGAGTGGGGTCAAAGACTTCCATGGGGTTCTGGCATGGGTAAGGGATGGAAAAA
>Locus:intergenic5166_1:3239897-3240035(+)
CAGAGTAAAGCGCACCAAATGGTAGCCCAGACAAAGGCAGAACAAGACAATCAGGGCTGTCAAGCTGGTGAGTACAATGCGCAAAAGTACTTTTTCGTAATCACTCCACAGTGGATTCACGGGGAAATTTTTTCACTTT
>Locus:intergenic5200_1:3267156-3267207(+)
CGGCAAATTTGGCAGACTTTGAACACTGTTCCCCCCAGAGTTGGGGGGCTAG
>Locus:intergenic5288_1:3322885-3322996(+)
ACTATCACGCAGAAAATTCCGTTGAGTCAAAAGCTCCAACCCCAGTTAGGTCAATCATCGGCAATAATTTTAAGTCTTTCTGTCCCCGCTCACCAGCAATGTGAAAAAAAGT
>Locus:intergenic5291_2:3324701-3324665(-)
GGGCTTCCTGATGGGTTAGGCCGGGTGCGTGAATTAC
>Locus:intergenic5291_1:3325894-3325747(-)
GCGTACTCCCCAGGCGGGATACTTAACGCGTTAGCTTCGGCACGGCTCGGGTCGATACAAGCCACGCCTAGTATCCATCGTTTACGGCTAGGACTACAGGGGTATCTAATCCCTTTCGCTACCCTAGCTTTCGTCCCTCAGTGTCAGT
>Locus:intergenic5291_3:3327781-3327745(-)
TTTTCAACATTAGTCGGTTCGGACCTCCACTTAGTGT
>Locus:intergenic5291_4:3329042-3328946(-)
CAGGTGCAGGGAGTCCGTATCTTCACAGACAATCCTATTTCGCCGAGCCTCTCTCCGAGACAGTGCCCAGATCGTTACGCCTTTCGTGCGGGTCGGA
>Locus:intergenic5326_1:3358919-3359054(+)
TTACCAGTTAGCCTAGGCAGTGGTTCGTTCGCCTTTAACCGCTTCATGGGGGCGATCGCCAAATTTGGGGAGGGAGACGAAATTAACCTGAGCGATTTTGCTTGTAACTATTCTTCACATTATCGCTCACCGAAAA
>Locus:intergenic5418_1:3414736-3414814(+)
ATGGCCCGGGAAAACTTTGCCTCAGATGGCGGGGATCGAGGGGATCACTTAGCCAAGCTAGATATAATACAGCCCATAG
>Locus:intergenic5442_1:3428138-3428192(+)
GGCCAACCGCTTCAGCCCAAACAGTGTCACCATCCCATGGCGATCGCCACGGCTG
>Locus:intergenic5450_1:3433109-3433199(+)
AGAAAAAATTGCCAAAGTTACCCCAGGCCATACACGGCCCAGCGCCAAGATGGGGAGCACAAATTCAAACTTTGTAAACAGGCCGGAAGCT
>Locus:intergenic5488_1:3462697-3462826(+)
CCCTGGCATCATTCCGCCGGCAATAATGCCTTGGGGCGAGATTGCACTGCTCTTAGAACTGCCTGTATCGTGGCTTTAGCAGAATTGACATTGGTTGTTTTTGCTGCAGAAAAAGTTAAGCTAAATTTGC
>Locus:intergenic5491_1:3463506-3463428(-)
CCCTTGGGAAGGGGAGAACTGTTACAAAAGACCTCCTTTTTAAGCCGGAGCTTTAGTGGGAGGATTTGGAAGGATGAAT
>Locus:intergenic5493_1:3465460-3465424(-)
TTCTCCCTACTGAAATGTTTGAGCAAATTTTCTCCTC
>Locus:intergenic5496_1:3468764-3468830(+)
TCTCTCCCTCCCTGGAGCAACCTAGTCTCAGCCAGCCATTACACACAGAATAAATTTCAAACTTACT
>Locus:intergenic5506_1:3474480-3474621(+)
ATTTCCCTTCCAGATTCGGTTTTTCATGAGGCAGAGGCCCTCGCTCAGCAATTGGGTTTGTCCCGTAGTGAGCTTTATACAAATGCGCTGAAGGCCCACTTGGAGAAGTATAGAAGGGGAGAAATTTTGCAGAGGCTGAATC
>Locus:intergenic5507_1:3475097-3474956(-)
CTATTGCTTTCCCGATGGCAATCAGATCAGGGAGATTATTTAAAAACGCGGGACGAACTGTTCAAATGTGAAACGGTAGAATCGTTGGCCACAGATATTTTAGAGTTTGAGGCCCGACGAGCATCTTCCCAACAAGCTGAAA
>Locus:intergenic5546_1:3503245-3503296(+)
CAACGCTGGTCCAGCAAAATTTTGGCAGAAGCTAGAGCAAAGTTGGGGAGCT
>Locus:intergenic28_1:17729-17777(+)
ACTAAAGCTCCGGCAATACTAGGGGGCTTTCATTCAGTTTCCCCCCAAA
>Locus:intergenic241_1:153586-153451(-)
CGTAAGCCGGGTTCTGTTCCAGGATGCGAGGCACCCTTGGGGAGTTATCTATCTGGGAAATTTGTTACCAAATTCCTCAAGCGGTTCCACCAATCATGGGGCAGGAAAAAGACCAACCTTTGCCCCTCCGACCTTG
>Locus:intergenic272_1:168338-168389(+)
ATTGAGGCCAGTGAATGGAAGATGCCTTTTTTGGTGGCTCCATCTTGCCCAC
>Locus:intergenic339_1:208440-208353(-)
ATAGCTTTTATACCCAATCCAGTTTTGAACTTTTTTAATCTGTCCCCATTGGCAAATAATCTTTCCCTACAGAAATTACTCCAAAATC
>Locus:intergenic359_1:219742-219643(-)
ATACTTTTTGTGTCGGGGGTTTATCTTGGGTTGCTAAAACCTATTCTGAATTCTCTTGATTTTTCCGTTCACCAAAGCTGTTACTGTGGACTGTTAGGCA
>Locus:intergenic532_1:323624-323756(+)
CCTAAAGTTCCGTCGGCTAAACCGCCCGATCTCCCAAGTTTGGTGGCGCTTTGGTCAATTGGGATCAACTGGACCGAAGTGCTCCGGAACACTCATATTGGGAGAAAAATTAGGGTCCTGCCAACCAATTCAG
>Locus:intergenic580_1:347973-348057(+)
GGTTGTTCTAGTTCCTCGGACTACAGCAGGGCCGGAGGACAAAAAACCGAGTCAGAATCGGCGATCGCCATTGGCCAAAAGATTT
>Locus:intergenic675_1:402258-402129(-)
GAAGAGGATTCATTCCCCTCTTTTTCAGTGTACCGTGCACTTCCTCGTTCCACTAGATTGGAGCCCAAATATCATCAGAGTACTGCTTTTCCCGGGCCGGCAAATTGTGGACAAACAGTAACAAAAGTTG
>Locus:intergenic682_1:414813-414846(+)
AATTCTGCGAAAAATCCTCGGCGGGATCGACAAT
>Locus:intergenic692_1:420443-420494(+)
GCTAAAACAGAACTGGGCACTCTGCCTGGGGTTGACTGTTTGGGAGCAAATT
>Locus:intergenic955_1:587198-587162(-)
CATTACTTAGATGAAGGCCTGACATCCGGAGTTCTCA
>Locus:intergenic959_1:594351-594291(-)
GGCCACGGATTCACGCCCGCATTAGTGTACATCAAAGTTTTACTTCTGGGAAAATGCCCCT
>Locus:intergenic972_1:605178-605283(+)
GATGTTCATCCAGTAGTTGTTGATAGGGCCCCCAGTCATCGGTGTAGTACACGGTCACTTTCCACTTTGCCAGTCTCTCCAGCAAACGACTCAGGGTTTGAATATC
>Locus:intergenic974_1:606244-606337(+)
CTTTTGTTGGGCTTAAATCTACTCTATTTAACCATCTGTATATCGAGGCTTTTCCTATTTTATATATCTTGGAAGCCTCAGTTATTTTTCCTCC
>Locus:intergenic1023_1:633332-633293(-)
AGCGCGTCTACCAATTCCGCCACGTCCGCGTCCGACCAAC
>Locus:intergenic1121_1:700923-700857(-)
AGCGTTGACACTTCCATTTATCAAAGGTTTTCCTGCATCTTTACTAAACTGAAAACTGCCAAACAAA
>Locus:intergenic1165_1:727718-727676(-)
GTGGGATTGCAAAAGCATTCAAGCCTAGGCGCTGAGCTGTTTG
>Locus:intergenic1174_1:732127-732169(+)
TTGCGCTCCTGCCAAAAGCCCTCTAGATGCCATCGGCCTGGCT
>Locus:intergenic1217_1:761338-761281(-)
CTCTCTCTAGGGCCGATTAGTAGCCATTTTCAGACGCCAAAAAAATGCTCAAATGTAG
>Locus:intergenic1241_1:779873-779837(-)
CCAAAGCTTTTCTACGCCGCCATGGTCAGGGTTTACA
>Locus:intergenic1282_1:811212-811341(+)
GACGACGACTCTTCCGTTTGCGTTTACGTGCCAACCCAGTTACCTCCTATTTCAGCTATATGCTGTAATGATAGTTACAAAAGCCGTGCCGATTATATCCGGTCTAATTCTAAATATCAAGCCCCTCAAG
>Locus:intergenic1335_1:833766-833730(-)
TTCATTGTTTTGCTTCATCCCTCGCACTTTTACTCAG
>Locus:intergenic1449_1:900985-900844(-)
TGTTTGCTGCTAGTTGGGGTACCAAAAGGCATCGACTTAGCCAAGGTTTGGTGGCCAAGGGTAACTCTCGCTATCCAAGGCCTAGAAGCAAAAATGTCGGTTAGGATTCAAACCTGCAAGAACTTGCCTAAAAATAAGCGGG
>Locus:intergenic1469_1:913109-913049(-)
ACTAAGGTCAGGCCCTTTCTTTTTCGGTCAATAATGACCGAGTTTCATTTTCCTATCCCTG
>Locus:intergenic1478_1:917579-917708(+)
AACTTTTGTTTACCTAATTTATCAGAAGTAAAGCCTAGGGAAACGAGATTATTCCCGGGCCCAGTCAAAATAAAAAATTGGCTAAAATCCCTATTAGAGCGACTAGGTTTTGCAATTCCCGTTGTGAGAG
>Locus:intergenic1481_1:920160-920106(-)
GAAAAGGCAAAGTTGGTTCTGTTACAGGTACATTTCATTAAGCAAACAAAATTTT
>Locus:intergenic1527_1:940301-940265(-)
GTGACCGGGATGTTTGGACGGCGAAAGTGGAATCTTG
>Locus:intergenic1546_1:958045-958102(+)
CTCCCACTCTTTCGAAAAAAACGTGTACAATGTGTTACTGAGTATAGGACTTGGTTCC
>Locus:intergenic1565_1:971335-971293(-)
ACAGCCAGTCTGCGGGGATTTCAGGGGTTTTTAATGCCAAATT
>Locus:intergenic2043_1:1255896-1255833(-)
CATCAATCGTCCGTTTCCAGTTGTCCCAAACGCCCCCATCGGACAGGCATTATCCGTCATTTAC
>Locus:intergenic2127_1:1311596-1311518(-)
GCTCCGGCCATAATGGGGGACTTTCACTCAGTTTCCCCCCAAATTTGGGGGCCAGGGAGACTTTTAAAGCTGGCACCGA
>Locus:intergenic2159_1:1326769-1326664(-)
TTACCCAAGGAGCGGAGGGGTTTGCGCTGTGGCCCATGTCTCCGTTGGGCTTGGACAAATAGTTCATTGCCAACCTTGCCCGATCGCCAAGGAAGCCATAAATTGA
>Locus:intergenic2274_1:1397579-1397636(+)
TGCTATTTCTGGCGGTCCAAGGGACGCGAAAAAGTTCGCCGCCACTGTTTGCATCGCC
>Locus:intergenic2282_1:1401629-1401674(+)
TTCTTTTTTGTTGCTCACCCAAACAATTCCCCAAGAAGTTTAAAAC
>Locus:intergenic2471_1:1518704-1518668(-)
AACGCTTTATTCTTTGCCTCCATGGCGGCATCCCACC
>Locus:intergenic2521_1:1553254-1553143(-)
CCAGACGACATAATAGAGTACTACACCATAATAGAGTACTACACCATTGAGTTTGGTGGCGGATGTGTCGAGGAACAACACTACCGTTGGGTGCTTGAGTTGAACCCTAAAC
>Locus:intergenic2521_2:1553382-1553286(-)
TCACTTCTAAAGAGTACCTTGAAAGTATCGGTGCAGAAGTCATCGACGTTGATGAACTTAAGCAACGTGTTCTATGCTTTGCTATCAATGATCTTGT
>Locus:intergenic2632_1:1620542-1620626(+)
GAAGTTGTTTTAGATTCGCAGGCAATTGAAGATATAAAGTGGTGGATTCAACAAGATAAAAAGTTAGCGTTAAAAATCATGGAAT
>Locus:intergenic2664_1:1640553-1640607(+)
CTCAGCTTTTACCCTCGGCGATCGACAAACTCGGCAAAACTTGGTTGCCCTAGCC
>Locus:intergenic2683_1:1654870-1654735(-)
TGTAAAATCAAGGGTTTCAGCGTTTCCACTTCCCTTCTAAACATGGAAAAAAATAGAATTTCCTCCACCTTAGTCCACTCCTATCCATCCTTTGTCCCATCTTATTCAGCCACCATTGATAAAATTTTCCCCGTTC
>Locus:intergenic2729_1:1680300-1680168(-)
TGTGGTTTTAGCGAAGAGAGAGTGAAAGACCAGAAAACAAATTTGAAACCAAAAAATAAAATCGATATTTTTCCGTCTATAGAATCTTTGCCCACAGTTGTTCTTTTTTCTTTGTTTGGTCTTGTCTTCTTTC
>Locus:intergenic2769_1:1700816-1700687(-)
AGGAATTTATTATCTACAGAAATGATTGTTATTCGGAAGAATAATGGGCCTCACATTCTGAAGACGGGCGGAAAACCCTCGTTCCGAAGGGCAAAACCACGGTCACAAAAGAATATTTTGTACGTGTCTA
>Locus:intergenic2813_1:1721308-1721179(-)
AAGAACCTTTTGAACCCAGATTTCCACCGCCACAGGCCAGGGAAGATTTGGGTTTTTGCTTTTGGGATAAACCCCAGAAAATCTTGGCAGCCCATCTTTGCTTTGCCCAGAGAGTGTGTCAAAATCGTGG
>Locus:intergenic2853_1:1744372-1744276(-)
CGCCAAGGCTTTTCCCGCAACACCAACCCCAGAAAATTCCCTCGGAGCAAAATGGGGCAAGTTTGGCGACAGTGTGTGGTTAACCACCAAAGTTCTG
>Locus:intergenic2945_1:1804357-1804318(-)
TCTTTTGCAATTTTATGTAGACACAATCTAGATAAAAAAC
>Locus:intergenic3015_1:1840718-1840667(-)
AAGAAAGCACAGTCAGGAAAATTGGCTACCGTAGAAATAGACGAAAGTAGCG
>Locus:intergenic3100_1:1896672-1896819(+)
TTGGAAGATGAAAATTCGGCAGTAAGACCAATTTTGACTAAGACAGAAAACACACTAAGGAGAATACTTGATTCAAATTTGTGTAGAGAAAGGACGATAAAAAGTTCAAATGTTTATAAATACGCAACTCTGATCAACTTTATGGACT
>Locus:intergenic3107_1:1899524-1899461(-)
CCAGTAATGACCTTGCTGATCACTCGAAGGAGAGAAACCAATAATGGACAACAAAACTCTGGTT
>Locus:intergenic3269_1:1999461-1999413(-)
GGGGGAAGCAGAGGACAATGGCCATGGACCGGGGGCAAGCCGTCACTGC
>Locus:intergenic3364_1:2050863-2050917(+)
TTCCTGGTATTTTCGGTAGGCCATGCTTTTGGATCTACAAGAGCAACATCTAACA
>Locus:intergenic3485_1:2140601-2140565(-)
TCAAAAATGTTATTGATGCACTTTTCTCGGGGCGATA
>Locus:intergenic3509_1:2154091-2153980(-)
CCCGAAAATTATGGCATTAGACCCATTCCCCCAGAGGCAAAAAGTTTTCCCCGGCATATTCTGGATAAATTTTGCCCAAAAAAGAAAGCCCAGGCAAAGTTCCCCAGGCTCA
>Locus:intergenic3571_1:2210423-2210294(-)
TCCCCCACTTTTTGCTTGGGGGAGATTGGATTCTACCAATTGCTACTGGCTATCACTGATGTCGCTGCTGTAAAATTCTCTCAGTATCATTACGGTGAAAATTCTATATTCTTCACCATTTTTCCCAATT
>Locus:intergenic3573_1:2211021-2210943(-)
ACCAAACCAAGCAAAGGTACGTTCAACAACCCAACGTCGAGGCAAAACCTCAAAACCCTTTTGTCCATCCTTTTTGCTG
>Locus:intergenic3576_1:2215875-2216001(+)
CATCAACAAAACTTATCGTGTTTGTCAAGATTTGTTAATTTTGCTTGGCTAGTCAAATTATTATCCCTATCATTTTGTAAATATGGATACAGAAATTATTCCTTTGACTTCCAAATTGCCCTGGTTG
>Locus:intergenic3577_1:2216228-2216105(-)
AAAACCGTGCCAACCCCCAGCTATTTCATTGACCGGCGTCGATGCCGTTGCATTAAACAGGTTCATTTGTGGCGACATAAAGTCCTCTCCATTTTACTAACCGGCGAAATTCTTCCCAAAAGCA
>Locus:intergenic3667_1:2270484-2270442(-)
AAAAAAATATGTTGGGTTAACCCCACTGTGCCATTCGGTAATC
>Locus:intergenic3699_1:2290564-2290423(-)
GGCAGCGACCTTAACTGTTCATTACATTTTTCGGAGTACAAGAACCCCCAGTCTAGCTCAGCAGTTTCTATTTCTAAAATCGGCAAAACCCAACTGCACCAAATTAGAAACAGTCAGGTCTTAAATTTTTTTGTGTATGGTT
>Locus:intergenic3820_1:2390109-2390154(+)
TGTCCCCTACCAAATGGCGATCGCCTCGATGATTGTGGCTTGATCA
>Locus:intergenic3929_2:2449117-2449003(-)
GTAGGCGTAAGAGTATTGAGAGGAGACTTCCTTAGTACGAGAGGACCGGGAAGTACGCACCTCTGGTGTACCTGTTATCGTGCCAACGGTAAACGCAGGGTAGCCAAGTGCGGAG
>Locus:intergenic3929_1:2449261-2449135(-)
CATCGACGCGGAGGTTTGGCACCTCGATGTCGGCTCATCGCAACCTGGGGCGGTAGTACGTCCCAAGGGTTGGGCTGTTCGCCCATTAAAGCGGTACGTGAGCTGGGTTCAGAACGTCGTGAGACAG
>Locus:intergenic3928_1:2451344-2451401(+)
GCTGATTCAATTTTCGACTACAGGACTTTCACCTCCTCTGGTGCAGTTTTCAGCTGCT
>Locus:intergenic3928_2:2453169-2453262(+)
ATTCCGGATAACGCTTGCATCCTCCGTATTACCGCGGCTGCTGGCACGGAGTTAGCCGATGCTTATTCATCAGGTACCGTCAGAACTTCTTCCC
>Locus:intergenic4014_1:2511366-2511456(+)
CTTTACACAGTATGGCACAATTTGACGAACTTCCCGTTGGCATGGGCCAGCTTCCTAAAAGCACTCCAGAATAGGGAAAAACCCACAGATC
>Locus:intergenic4158_1:2593266-2593311(+)
GTAGTTGATTTCTCTTCTTTCTCTCCAACTACTGCTTACCATAAAG
>Locus:intergenic4162_1:2595182-2595251(+)
CATTTTTTCCGCCAGGTGAAGGGACGCTGGCAAACGGGACAAATTTTGCTGGGCAGATGGGCTTTGTTAC
>Locus:intergenic4218_1:2630363-2630429(+)
GATAATTGGTCTTTCCTCGGCCATGGTCAAGGCCAACATCGGCTAAACCTAGGAAAAATCGCCCGTT
>Locus:intergenic4244_1:2644592-2644712(+)
CAAGATGAAAGGGTCAGCCCAAGTCTGTCCTGGACACGTAGCTCAGTGGATAGAGCATCAGGTTCCGGTCCTGAGGGTCGGGGGTTCGAATCCCTCCGTGTTCGTCTAGTTCCATTACCTT
>Locus:intergenic4274_1:2661890-2661950(+)
CCATACAATTTCCCCTTACCATCTGGTACCCAAGGATTTTTGCCACCTCGTCCCAGGACAA
>Locus:intergenic4302_1:2683256-2683355(+)
GTTCATCCTAAGGCCCCATTGCGGCTTTCAACCTGGGTTAAGCCAAGGGGAAGGTCTCAAAACGTTGCAACCTTTCAAAAACATGGCCCAGAAAAAATTT
>Locus:intergenic4303_1:2683406-2683367(-)
ATTAAACCCATTCAAATTCATTGGCTGTTGCCATGGCTTC
>Locus:intergenic4376_1:2730167-2730239(+)
ACAGGGGGAGCAAAGGTGAATGTTGTTAAAGTTCCTGACCTTGAGCCAGGGCGATCGCCGGAGAGAGTCCTAC
>Locus:intergenic4477_1:2796761-2796725(-)
GGGGAATGGCCTGGGGAGAAACTAGCCAAAAATAAGA
>Locus:intergenic4480_1:2798498-2798582(+)
AAAAACAGCACTGTTCCCTCCCTGGGCGCCTCAAAAAATCGATATGCTACCGTAAGGTCGAGGGGAACTTCCCCATGGCCAGACT
>Locus:intergenic4505_1:2814943-2814850(-)
TCTCGGCGTCTCAAGCACTATGGGATATTTAGTTTCGTTTGTTCTTTTGGTGGTCTACGTCGGCGGGGTCTGGCGTTTTCTTTCTGGCTATCGC
>Locus:intergenic4542_1:2831706-2831796(+)
GAAATGCAGTGGCTTTTGTGGTTGCTGCATTTTTCTTTACTCGTGAAATTCATCGGTCAGAGAAATTTTGGTCGGAGTAAGCCAATTTCTA
>Locus:intergenic4581_1:2860429-2860393(-)
GTAGCAACGAAAACTATTTTTTGCTTAGCTTTGCAAT
>Locus:intergenic4581_2:2860494-2860437(-)
CAACACCTCCTGGTTAGAATCTCGGCTTACCCCATTTTAACGATGGCTAGTTCTCGCC
>Locus:intergenic4677_1:2919621-2919588(-)
ACTGAAAAATTCACCATCGAAATAGGATTGAAGC
>Locus:intergenic4724_1:2950677-2950719(+)
GTGTGTTTAGTGATTTTATTCTTATTCTCTATCCCAATAAAAA
>Locus:intergenic4751_1:2966696-2966582(-)
CCGAATTGTCCGGTAAGATGGGTGTGGTTTCCAAGCAAAATAGTCCCTTACCCTTGGGCTAGGGCTAAACGGGGAACTTTTGCCCCCGTAACTAGACCGATTAAATTAAATTCAA
>Locus:intergenic4808_1:3006927-3007038(+)
GAGTTTTTAATCAAACGTTCAAATACAGAAAACAGCCAGATAAAGTTGGTACTGGTGCAACCGTCAATCACAGTTAGCAGAGCAAAAGACTGGTGCAGTCCATATTTCCCAG
>Locus:intergenic4836_1:3025909-3025978(+)
TTAATTGTGCCATCTAATTTGTTATCCCCTACCATTCTGGCAAATAGCTTAACAATTTTTTTCAAATACT
>Locus:intergenic4854_1:3039322-3039472(+)
AAAGATTTTGCGCCTCGGATCACTGAACGGGGACCCTTCGGCGGACCTTCCGAGTATGAATCTTTCTTGGAGGTTGTTAGGGAGGTCAATCAGTGGATTGCAAGTACGAGTATAAGGATAATCAACGCTGAAACTATTGTTCTACCAGATA
>Locus:intergenic4859_1:3041491-3041416(-)
TGCCATGTTGCTGCGGTAAAAGTTTTTGTTCTACGTGTAGGTAGCAGCACTAGCGACAGCGCCGCCCACGCAAAAC
>Locus:intergenic4906_1:3072228-3072282(+)
ACCTATCTAAATCAACAGGTCTGTCTATGTAAAGCTTATAAATACAAGACTATTG
>Locus:intergenic5054_1:3165647-3165716(+)
TTTAGGGTAAACTATATCCTACAACCAAGTTCGAGAACCTTCTGCTGTCGGGCGGATAGTGGAAGCAAAA
>Locus:intergenic5076_1:3181671-3181704(+)
TCAAACTGGTGGAACGACGGCGAACAAAAACTAA
>Locus:intergenic5190_1:3260064-3260127(+)
GTTTGGGGGACTTTAAATCTTATTTTCCCCCCCAAAAAAATTTGGGGGGCCAGGGGGGCTTTTA
>Locus:intergenic5200_1:3267119-3267170(+)
GCCACAATCCGCCCCCTAAATACCCTCACTAAACCGTCGGCAAATTTGGCAG
>Locus:intergenic5209_1:3270399-3270315(-)
GCCCAGGGTAGGGAAAAAACCCTAGGGATCTTGAAGAACGAGGACACCACCGACCCCAAGAGAGCTATACCCTTCAAGAATTCTA
>Locus:intergenic5291_1:3327077-3327032(-)
TCGTCGGTAACCACGTCCTTCTTCGCCTCTGTGTGCCAAGGTATCC
>Locus:intergenic5291_2:3329056-3328915(-)
AGGGTCTTTCTGTCCAGGTGCAGGGAGTCCGTATCTTCACAGACAATCCTATTTCGCCGAGCCTCTCTCCGAGACAGTGCCCAGATCGTTACGCCTTTCGTGCGGGTCGGAACTTACCCGACAAGGAATTTCGCTACCTTAG
>Locus:intergenic5368_1:3384019-3384085(+)
CTTTTTCCGCGTCTATCCAGAGATAGATTAATCCGGAAAATTAGGACGAACCAGCGGATTTATCGTC
>Locus:intergenic5403_1:3403512-3403374(-)
CTGTTATATCCCCCTTTCCTGGGGGACTTAGGCGGTTTAATAACTGGGGTTTTTGCTAGAAATATTTTGGCGTTTAATTATTTATTCTCTGGTTTAATATTTCGAGACTTTGCAGACTTTGTATTTGAGGCCAGACTCC
>Locus:intergenic5474_1:3457245-3457284(+)
ATTTGGCTCGTGGGGAAAATTCCATCCAAAGAAAGCCTCC
>Locus:intergenic5490_1:3463463-3463514(+)
CTTAAAAAGGAGGTCTTTTGTAACAGTTCTCCCCTTCCCAAGGGGGGTAGGG
>Locus:intergenic5506_1:3474849-3474939(+)
AAAAGGGTAATCGATTTACTTGCTACCTATCCAGACCGCCATGAACTAACTCTACCAGGAATTTCCAGAGTTGGAAGAGGAGGATATTCAA
>Locus:intergenic5507_1:3474912-3474876(-)
AAATTCCTGGTAGAGTTAGTTCATGGCGGTCTGGATA
>Locus:intergenic5599_1:3528190-3528127(-)
AGTCTGAGCGATATTCTAGCCCAGGGATGGTCCCAATTGGCATCCCTAACAATGACCAGGAGTT
>Locus:intergenic5633_1:3546815-3546719(-)
GAGGAAAAGTGGATTAATAATCAAAGTTTAAATTTGCCATATCCTAGCGGTTTTTCTCCATCAAAATGGGCAATTTTTTGGCCGAACCAAGATTGGG
>Locus:intergenic8_1:3000-3084(+)
AGGGCGCTTTTACTTCATTCACTCACAAACCAGATTTATCCAACCCGAAGCAGCTTAAAGGCCTGTTTTAAAAGTCTCAAAACGA
>Locus:intergenic162_1:106963-107026(+)
CCTTTGTCGGAAAAGATTTTATCTAGTGGGTGGAGCAGACCTTGGGCTGGAACTTTGGAAGTCG
>Locus:intergenic240_1:153117-153258(+)
TCACAAACCACAGCGGCCTATGGCTCTAATCAATGGCACACTAGAAAAAGAGAGTTAGGGAGGGAGTTGCGGATTCCTGTCACAGGGAATCTGAGGAAAGTCCGGGCTTCCCAAAGGCCAAACTTGCTGGGTAACGCCCAGT
>Locus:intergenic336_1:206511-206571(+)
TGGAAAGCCCCCCTGGCCCCCCAAGTTTGGGGGGAAAGTAAGTCAAAGTCCCCCAGCATTG
>Locus:intergenic581_1:348078-348024(-)
ATGATCATCATCATCGGTGCTAAATCTTTTGGCCAATGGCGATCGCCGATTCTGA
>Locus:intergenic745_1:456712-456676(-)
CGAAGTTTGAAATCTGACCGGGTTTTGGATCAACCAA
>Locus:intergenic748_1:458920-459058(+)
TTCCGTCTTCTTCAAAAAGAGAAGATGAACGATTTACTTTCTGTATCCATTTTTACGGTTTTTCAAGATCATGTCAAGGAATGGTCAACAAAATACGAATTTCTTAACATTCATGTAAGATTTACTGATCATTCGGCTG
>Locus:intergenic795_1:482918-482852(-)
CATAGTATTCCTCTACGCCGTAAAAATCATACAAAGTCTCTTTTTTTGTTCATCTCCTTCAGACGAT
>Locus:intergenic823_1:503874-503838(-)
ACTTTTCAATATACCCCCCAGTCCGTACTTCCAAGAA
>Locus:intergenic831_1:508379-508334(-)
GGAAATCCATCTTTGCACCGCACAATTTTTGGCGAGCTGATCGGTG
>Locus:intergenic878_1:548060-548126(+)
AATGTTGGCCGCAGCATCGGACGGCAAGTTCTCCCCAGGAATAATAGTCCATTGTTCATCAACCAAG
>Locus:intergenic974_1:606141-606237(+)
CTCACTCCAAATTTCTTGGCTCTGTCTATCAATCTTGCATCGGGATTTTCTTCTACGTCTTTTTTTAGAGCTTCCCAGTCTAATTTCCTATGGCGAC
>Locus:intergenic1160_1:726282-726321(+)
GCGGAATATTGTCAACCAGTTGTTAACACTTTCCCACCCT
>Locus:intergenic1178_1:734452-734584(+)
AAGTTTTATTCTGCCCCCCAAATCCCCCAATACTGGGGGACTTTCACTCAGTTTCCCCCCAAATTTTGGGGGCCAGGGGGGCTTTTAAAACAGGCTCTAAGTCCCTTGTCGTTGCACTGGAACGGAGAAGATT
>Locus:intergenic1225_1:767881-767791(-)
CTCCTTCGAGAAAATGGGGTGAAAAACAGCTGTGGCAGACTTGTTGGATGCTGCCAACCCGTCAAAATTCTTGCTTGCTCTGTTCATCTTA
>Locus:intergenic1299_1:821467-821419(-)
CAATGCCGGTTTTGGGTTTATCAGTTTGCCCCTCGGGCTAGGCCCTGGC
>Locus:intergenic1455_1:904007-903941(-)
AATCGGTGGATCTCTGTCCGAAAAAATTGTGTTAGGCTGTTCCCATGGGCTAAAAATAAATTTCCCT
>Locus:intergenic1485_1:921408-921273(-)
AGAGTCAACGGAAAACTGGCCAACCCCAGCAAATTTCGCTGTTTGATGCCCCGGTCACCAGTTGGCACCATGCCGACGAAATTGACCCATTTACTTTGCCCCAACAGTCTTCCCTGTTTTGGCGACAGGGCAAGGA
>Locus:intergenic1505_1:928805-928757(-)
CTGATTAAAAATCTATTTGAAAGTCTTGTCATTATTGATTTTCCTGGCA
>Locus:intergenic1507_1:930114-929988(-)
CTTTTTGAACGGCCATCGTCCACTTACATCCGGGGAGCGATTTCAGGAGATACCATTGGGGCAATCATCTCTAGACTATGGTGTTGGTGTCGGCCTGTTATCATACTATTGTTGGCAGTCAGCACAA
>Locus:intergenic1586_1:983644-983701(+)
TCTGTCGAAGTTTTGTCGAAATTTAGGGATAAAAAACGGGGAAAGTGGAGAGAAAAGT
>Locus:intergenic1650_1:1021253-1021382(+)
TTGCCTTGTATTTTCTGTGATTATTTGCCAGAACCACTACTTCTTGCCTTTTTTGATCGCTTAGCAGAGAGTGTAGGAAGATCACCGCAGCCCTTCCCAAAAACAACTCTCCACCTTCAGAGTCTGCAAG
>Locus:intergenic1739_1:1073043-1072929(-)
AGTCCTGAGCATCAGTTACATTTTGTTAAGACACTGTTACTGGCCCTTCAATCTTCGTTTACCGTCCAGATAAAGACAACTTTCGTCACCTTTTATCACTGGATTGTGATTATTC
>Locus:intergenic1799_1:1112066-1112015(-)
CAATCGCCATTAGGAACGTTATGTGGAAACCTTGTTTACAATCATTCTATTT
>Locus:intergenic1852_1:1148599-1148650(+)
GCCTCCAGCACTGTGGTCCTCGGAGTGGGTCGATGGAGGAAGCAAACTAAAA
>Locus:intergenic1863_1:1154313-1154184(-)
GTTTACAGAGTTATATTTAAAATTCAACTAAAATTCAACAACATTCAATCAAACTGGAATAATGGGGCAAAAATTACCCAAGAAATAATTGCAGATACCTTCATTATTGGCAGGGGATTTAGTTCCGAGG
>Locus:intergenic1874_1:1161296-1161338(+)
AGTTTGATTCCGCCCCTAAATTACTCCGGTAATACTGAGGAAA
>Locus:intergenic2126_1:1311476-1311599(+)
GCCAATGGGTCACTGGTGAATGGTGATTCTAATCACAGGCGATCGGTGCCAGCTTTAAAAGTCTCCCTGGCCCCCAAATTTGGGGGGAAACTGAGTGAAAGTCCCCCATTATGGCCGGAGCTTG
>Locus:intergenic2135_1:1314833-1314755(-)
AAAAGTTTTATTTTGCCGTCTAAATCCTCCAAAACTAGAGGACTTTTACTTAACTTCCCCTCAAACTTGGGGGAGCAGG
>Locus:intergenic2134_1:1314757-1314814(+)
TGCTCCCCCAAGTTTGAGGGGAAGTTAAGTAAAAGTCCTCTAGTTTTGGAGGATTTAG
>Locus:intergenic2219_1:1366987-1366903(-)
CTGCCGTCGTTCGTGAGTATGTTTTCCGAAGGGATAATTACCGTTGTCGAGCTTGTGGTTGTAGTCACAATGAAACGGCTTTACA
>Locus:intergenic2225_1:1371012-1370973(-)
GATTTTCAGGCTCCATTACCGCTTTCAGTTTTCTATTCTA
>Locus:intergenic2387_1:1467561-1467450(-)
TACACTACCAATGCGATTGAATCCTTAAATAGCCCTTTTTGCAAGATTATCAAAATAAAATCCGTTTTTCCCGGTGAAGATTCTGTTTTTAAGCTATCATATTCAGCAATGA
>Locus:intergenic2529_1:1558351-1558282(-)
CGAAGTAGATCCCTGAAACTGGCCCAGTTCGACGCTTGGGTGGTCCCAGAGCAGATGATTGCCCCGATCG
>Locus:intergenic2585_1:1592571-1592526(-)
GGACAGTTCCCTGTTGTTTATAGTCATAATCAAGACCTTATTCTAT
>Locus:intergenic2632_1:1620671-1620791(+)
CCAGAAAAACTTCGTTTTAATTTGTCAGGTTTTTGGCCACGGCGCATTACTCAAGAGCATCGCCTAGTTTACGAAGTCACCGATGATTTCATTCGTGTTGTCAGTTGTCGTTATCATTACC
>Locus:intergenic2706_1:1669009-1669084(+)
TTAAGCACTGTTAGCATTGGGGAGGCTTTTGCCTTGGCACTAGTAACCGTTTTTGCTTCCGCCCCAGTCCCAGTGG
>Locus:intergenic2726_1:1678714-1678783(+)
AATGGAATCTCTAGTTGGTTGCCTTCATTGTTACATCAACTTTTAAAAAGTGAGCAAATCTTTAGCTTTC
>Locus:intergenic2728_1:1679857-1680004(+)
GGTGATAGAGCGTACTTTTGGTTGGTTAAATCGCTATCGGCGATTAAGCAAGGATTACGAACTTTATACCGAAATAAGTTAAGCAATGATTTATGGTGCCCTCATCCGTATAATGCCTTCTCGTATTACTTTTTAATTTTTACTTCAG
>Locus:intergenic2789_1:1710746-1710710(-)
TTTAAAAGGCTGAAACGCCTATTTCTCAAAGATTTTG
>Locus:intergenic2816_1:1722991-1723045(+)
GTTTATCCTTCATCCAAGGGAATTTCCGCCTGTGGCAGAAACACCCGAAAGCTTG
>Locus:intergenic3247_1:1982003-1981961(-)
TTGCTGGTGTCCCGAGGAAGCCCCAGGCAACAACCCAGCCCAC
>Locus:intergenic3416_1:2092271-2092376(+)
CCCTGCCATAGGGCCCTGGGAGCAAATTGGCCCCAAGCTGGGAACCGGCCTAAGAATTTAGTAATTTTTTTAGCAAGGGGCTTGTGTAAAAGATCTTTTAGTTGCT
>Locus:intergenic3473_1:2132784-2132655(-)
GGCGATCGAGGGCGATCTGGGGACGGGGATCACGGCTACCGTGGGCAACCAACAGATAGGCAGTGGACAAGGTTGATTAGGGGTGATGGGAAGTTGGGCTTAATATATCTTAATCAACACATCCCTACCC
>Locus:intergenic3545_1:2190299-2190266(-)
TCCTACACATTTTTTGTGCTTTGGCAATCCGCCG
>Locus:intergenic3548_1:2193487-2193544(+)
AACACCCCCGGTCTTTCTCCAACGGTCAGCCAGCTATTTCATTTTCATTACCCAATTC
>Locus:intergenic3559_1:2202732-2202669(-)
GGAATCGGCCACCCCAAAGGTGGGTTTTGTAAACTTATTTGTTACTTTGTTAAGGTAAAGCAAT
>Locus:intergenic3559_2:2202849-2202753(-)
TCGCCACAAATGGTCACAATTTATCAATTCCTTGGACTTCTTTGCCCAAATTTGCCAACTTGCTGGGGGTTTTTACGGAGAAAAAATGGACTGAAGA
>Locus:intergenic3742_1:2324991-2325033(+)
CTAACTAACCATCTCTGGTCACATTTGCCACAGTCAATTCTAA
>Locus:intergenic3779_1:2347202-2347139(-)
CAAAATTATAGCCTACGGGGATTGACTTTTGCCTTGACTAGCATTTCAAATCTGTTTTCCTTAC
>Locus:intergenic3809_1:2383229-2383145(-)
GATCTAAGTTGGGTCAACAGGCAGATCCTAGCAAAATCTTGGCGATCGCCCTTGGCTTTATCTTTTCCAGGATCTGGTGGTGGTG
>Locus:intergenic3810_1:2383831-2383873(+)
GTTAAGGGGACAGGTCTTGCCAGTCCCCCAAACTTACTGGAAA
>Locus:intergenic3831_1:2395072-2395036(-)
CTCAAATTGTCGGTAAAAGCCTTAACCTTGTCGAGCA
>Locus:intergenic3928_1:2449393-2449519(+)
CAAGCTTCCTTCTGCTTTTACACTCTTCGGCTGATTTCCAACCAGCCTGAGGAAACCTTTGCGCGCCTCCGTTACCTTTTAGGAGGCGACCGCCCCAGTCAAACTGCCCACCTGAAATTGTCCTTCT
>Locus:intergenic3928_3:2450026-2450140(+)
TACGGGGTAATTTTGCCGAGTTCCTTAGAGAGAGTTACCTCGCGCCCCTTAGTATTCTCTACCTTCCTACCTGTGTCGGTTTCGGGTACAGGTGACTATAAATTAACGTGGTTCG
>Locus:intergenic3928_2:2451531-2451660(+)
AGATGTTTCAGTTCACTAGGTTTGCTCTCTCCCGCCTATTTTATTCAGCGGGTAGTTCACTTGGGTTGCCCCATTCGGACACCTCCGGATCAATGCTTGTTTCCAGCTCCCCGAAGCGTTTCGTCGGTAA
>Locus:intergenic3928_4:2453938-2454028(+)
AATCACAGTCATAGTAACGGCTTCAACCATAGAAAAAAACTTCGCTCGACACCGGTAACTCCCCTTTCCCATTCCTCAGAACTATCTGCTC
>Locus:intergenic3939_1:2461299-2461242(-)
GGGCAAATGGTGTTGCAATATCTCCGGGAAGAAAATAGAGTGGCCTATATCCGTATTA
>Locus:intergenic3963_1:2478359-2478308(-)
TTTGGCAATATAAAGCCTACCGTCGCCCCAGAGACAGTTATTATTTACAGTT
>Locus:intergenic3962_1:2478337-2478376(+)
ACGGTAGGCTTTATATTGCCAAATTTCGCCCGTGGGAGAA
>Locus:intergenic4071_1:2546518-2546407(-)
CCGCCATTGCAGTATTTACTACCTTGGGAAGGAGGGGAAATTTGTTTGTTGGCACTGACGAGAACTTTTAACTTTCCCTTTTCGCAACCATTACTTAAACAAAACTTCCATA
>Locus:intergenic4087_1:2553797-2553743(-)
AAAGCATCGATGCAACAAGAACCAGCAAATCAAAATCTCAGGGCCATAGGATGGA
>Locus:intergenic4143_1:2582952-2582916(-)
GATTCGAGTTCCCTATTCTCCATAAACTCTATCGTGC
>Locus:intergenic4225_1:2633768-2633669(-)
GATAGGATCATCCCGCTCAATCGCCCCACTAAAATCCCTACTCAAACAAGGGGGAGATTTAACTGCCACACCTCAATTTTTCAAATAAATTTCAAAAACT
>Locus:intergenic4236_1:2639489-2639585(+)
GGGAAGAGTTTGAGAGTTCGAGATTCGTCTTTTAAACTGACTGGCTTAATCCAGAGCTTTGATTTAAATTTCGCCCGTAATTGTCAAGTCAGGGAAA
>Locus:intergenic4268_1:2658738-2658843(+)
TTGGCAGAAAAACGGAAAAAACGGCGATCATCCTCTTCTTTGTTTGGAAAACCCCTATTGGGTTTGGTAGGATTGACCCTAGCGTTATATTTGTTGAGGGGCTGGG
>Locus:intergenic4279_1:2664205-2664133(-)
ATCGAGGTAGTGGAGTTTTTCCTCGGAACCCTAAATTGCAACCACACCAGACGAAACGCTTTTGTTACCATTT
>Locus:intergenic4291_1:2676398-2676266(-)
GCCCCCCAAATTCTCACCAAGCAGACCATCCATTGCCCCAACTGCGGCAGCCATGCCGTCCGTCAACAATGCTTGATTGAAAAAGAAGTTGTCACCGAAACTGCTTGCCCTGTGTGTGACTATCTCTTGGTGA
>Locus:intergenic4376_1:2730158-2730293(+)
ATGGTGGATACAGGGGGAGCAAAGGTGAATGTTGTTAAAGTTCCTGACCTTGAGCCAGGGCGATCGCCGGAGAGAGTCCTACGGGGATCACGAACTTCACCTTTTGTAACATGGAGCAGCGGCGGAACGTCAAGGG
>Locus:intergenic4505_1:2814894-2814765(-)
GTGGTCTACGTCGGCGGGGTCTGGCGTTTTCTTTCTGGCTATCGCCACACCAATTTTAATCGTAGCTTAGCAACCCGCATCTCCCTGGCATTGCTATGGCCTGGACTGCTCCTGGTCAATCCCTCCTATC
>Locus:intergenic4547_1:2837690-2837654(-)
TTGGCCAAAATTGATCTCACCGCTCAGGCTCTAACGG
>Locus:intergenic4590_1:2867203-2867314(+)
TATATCTTAACAAAATTGAGGCCAGAACTAGGGTCATGGTATTTCCCCTCGGTTGGGAAAGTTGCACCTTGGTCGGCTAGCCCCCACAATAAAGCCAATTTGCGGGGCTTCA
>Locus:intergenic4694_1:2932059-2932104(+)
TTCAGCATAATTTGGCTAAGTGCCTTGGAATCAATAAAGCCTAGTT
>Locus:intergenic4791_1:2994179-2994086(-)
CCTCCCATGGTAGAGGCCACGGTGACGGTTTGCTGCAAATTATCGTTCCTGGGTTATCCGGCTAGGCGCAAGGAAAGTGAAAATTTTAACCTAG
>Locus:intergenic4838_1:3028012-3028111(+)
GTCTCCGATTTCTGTTCATCTGTAAATGTTCGTCTTCGTTTTTGGCTCATTTGGACATTCTCCTTGATTTTCGACTCTTTGGATTTGTCCACTTTTTTCA
>Locus:intergenic4842_1:3032028-3032073(+)
ACGCCAGATGATATCTCTGTGAAAGTGGTGGTTTATCATGCTCCCT
>Locus:intergenic4855_2:3039267-3039198(-)
AGTAGTGGGCATCGCTCACCATCTTTAAAGCTTTTCTTTGTAAAACCTTTCACGGTAAAGCTTTGTGGGC
>Locus:intergenic4855_1:3039282-3039246(-)
TTGAGCATCAATTCAAGTAGTGGGCATCGCTCACCAT
>Locus:intergenic4865_1:3043966-3043930(-)
CTCAAAACATGGTTATGGCGATCGCCCTTAGAATTTG
>Locus:intergenic4864_1:3044089-3044149(+)
ATTTTTTGGTCTTTAGTCAGCAGTAAACTGTCAGTCAACGCAGACTGGGCTGTAATCAGAC
>Locus:intergenic5136_1:3225526-3225565(+)
GAAAATTGCATAGGCATCTATAGATTTCATGAGTTTCTAA
>Locus:intergenic5144_1:3228469-3228547(+)
GTCTTTGACCCCACTCCTCCCCCTTGGGTTGAGGATACTGTTCATGCCAGGGGTTTTTGTTGTCCCCAATGCCAAGCTG
>Locus:intergenic5209_1:3270339-3270279(-)
AGAGCTATACCCTTCAAGAATTCTAATCATAACCATCAAAACTATTGGGACTATACTAAGC
>Locus:intergenic5220_1:3279138-3279279(+)
TCGTCTTGCCCTCTCTGTTTTAGCTCAGTACATTTAAGGATTATTAATGACACCAATCATATCCTATTGCCTGAACACTTAGATCCCGAATTTCAAAGGGGGGGTGGGAATCTTTTTCCCTTTCTCTCCGTCGCTGTTTACC
>Locus:intergenic5241_1:3292162-3292129(-)
TTGCCAAACTGGTGGGGGAAACTTTCTGTGGTAT
>Locus:intergenic5243_1:3292958-3292916(-)
GTGGGTAGAGAATTTTTGCCTTCCCCAGGGGTCAGTGACCGGA
>Locus:intergenic5274_1:3317091-3317184(+)
AGGAGACTCACTCTCGACCTGTATCACGGGCAAGCTTTCGCCAACCTGTCGAAACCATTGCGGCCCCTTGATATACACCCCGATTATAAACCAT
>Locus:intergenic5289_1:3323011-3322948(-)
TGTGGTCTGACCACGACTTTTTTTCACATTGCTGGTGAGCGGGGACAGAAAGACTTAAAATTAT
>Locus:intergenic5291_2:3325350-3325317(-)
TGTCTCAGTCCCAGTGTGGCTGCTCATCCTCTCA
>Locus:intergenic5290_2:3325827-3325914(+)
GGCGTGGCTTGTATCGACCCGAGCCGTGCCGAAGCTAACGCGTTAAGTATCCCGCCTGGGGAGTACGCACGCAAGTGTGAAACTCAAA
>Locus:intergenic5291_1:3326936-3326879(-)
TCAGCCAAAAGCCTTGTGGTTAACATCAAAACGGTTAGGAAGAGCAAGATTTTCCCTG
>Locus:intergenic5291_3:3327144-3327060(-)
AGTTCACTTGGGTTGCCCCATTCGGACACCTCCGGATCAATGCTTGTTTCCAGCTCCCCGAAGCGTTTCGTCGGTAACCACGTCC
>Locus:intergenic5290_1:3329392-3329485(+)
ACTGAGTGGAAGGGCCGTCGCTCAACGGATAAAAGTTACTCTAGGGATAACAGGCTGATCTCCGCCAAGAGTTCACATCGACGCGGAGGTTTGG
>Locus:intergenic5309_1:3342538-3342502(-)
ATACAACTTTGCAAACAAGCTATTATTGCTGGATTAA
>Locus:intergenic5327_1:3359546-3359417(-)
TGGAAAGTTTTATTCCGCCCCCTAAATCCCCCAATAATGGGGTACTTTCACCCAGCTTCACCCCAAATTTGGGGGCCAGGGGGGCTTGTTAAACAGGCTCTTAGAGCACTATTTAGTCAAGGGTATTTTT
>Locus:intergenic5329_1:3360728-3360677(-)
AACCTAGTAACAGCTACGATTTATCGTACTATCGATCACCAAGGTAGTGCCG
>Locus:intergenic5377_1:3388622-3388481(-)
AGAACGTTTTTAGACAGTTTTATTGCGTCCCCTAAATCGACCGGAATACTGGGGGAATTTCACTCACTTTTCCCCAAAATTGGGGGGCCCAAGGGGGCTTTTAAAACAGGCTCTAAACCTTTGCTCCCAATTCAGATGGCGA
>Locus:intergenic5433_1:3422634-3422484(-)
TGGTTCCCCCGCTTTCTGTTCCCTCCACGCCACCGTTCAGAAAATTCAGGGCGTATTGAAGAAATAAAAATTAGGCTGACTTGTTACTGTTATCTATTGACGTTTGATTCTAGCACAAGCGTCAATCATCTCCTTCCCCATGCTTCTTCGT
>Locus:intergenic5443_1:3428295-3428241(-)
AGTTTAGCGCAATTGTTAACCCCTAGGGAATTGGGGCAATCACCAGTGCCACCCC
>Locus:intergenic5508_1:3475698-3475749(+)
TTAACACAACTTCACAATCACCCTCTCAAGAAACTATTCAGAATTGACGTAA
>Locus:intergenic5663_1:3564747-3564657(-)
TTAATTGATCTGAATGTAGGGAGCTTTTCATTTCTGGTTCATCACTTAGCAACAGTCTTGCATCGGGCATTTGTGCTTCAAATTGGGACGC
>Locus:intergenic10_1:4273-4339(+)
TTGTTTAAAATAGTTTCCTTAACAAGTTTCCAATCAATAACAAGGTCTGCTCGCCATCAAAGCAACG
>Locus:intergenic234_1:149686-149731(+)
AATCTAATCTCCGTAATTGCTAATGGCAACTGCCTTTCATCGTTTA
>Locus:intergenic336_1:206431-206542(+)
GCAGAAAGGAACACCAATCCAGGCATAGTAACTTTCTATCCCTTTGGTTCAGTTATAGCCAATTCAATTAAGAGCGTGTTTGGAAAGCCCCCCTGGCCCCCCAAGTTTGGGG
>Locus:intergenic466_1:282779-282821(+)
CGTTGCCTTCATCCCACTCAAACCCATCAATTTTTGGATTCAT
>Locus:intergenic528_1:320644-320707(+)
CTGTCATCCCGATTGTTGTACGATGACACACTCTTTGTTGTTATTTTATCAACCTCTAACAATT
>Locus:intergenic722_1:440481-440592(+)
ATTGAGTCCAAACACCCCCATCCATGGGTGGAATCTGTCAGGTTCCAACCATTTTCCCCCTGGAGTGACAGAGGAAATTATCAGGAAATAAATGGGTTACCGATGCTCACTA
>Locus:intergenic728_1:446026-446083(+)
CTACCAGGGAAATTGACCGGGGGCCGGTTTCACCGCTCAGGGTATGATTTAGGGGATA
>Locus:intergenic745_1:456739-456640(-)
TTAACCCAGTTATATGGCCAGTGGTGGCGAAGTTTGAAATCTGACCGGGTTTTGGATCAACCAACATTAGCTTTGGTATTGGCGGCCAATGGCCAAACCC
>Locus:intergenic799_1:484681-484582(-)
TTCAACCAAGCTGACCCCCTAGACCGCTCTCCTAAAATTGCTGCAAGTCAGCGTTTGGGAGAGCGGATAGTTTTTGGGGAAGAAATTAGATTATTGCTGG
>Locus:intergenic842_1:520543-520600(+)
TTTTGGGCAAAAATTAAAGCCAAATACTTTTTCCTGATTCATAAAACTTTATCTTTCA
>Locus:intergenic865_1:539969-539921(-)
GCATTAAACCGGAAAATGCCAGTACCATGGCCATTAATAGCGCGGGCTA
>Locus:intergenic895_1:555157-555097(-)
ACCGTCTCCGCCATCTTATTGGCGAACGGCGGGAGTGAAAGAAGCCCTCCACAGATGAGAG
>Locus:intergenic966_1:598947-598980(+)
TGGAAGGGTAACCGTTGGCCAGGACAGGATTATG
>Locus:intergenic973_1:604890-604806(-)
TTGACAACTCAGTGTCACAACGGCTTCACGCTCCGTAACAGGTGGCTTTGTAGATATCACACTCTGAAAGACGGGGTTTTAGACC
>Locus:intergenic1134_1:709911-710025(+)
ACTTCTTTGTCACCAGATTCTTACTGTAAGCGCCTCCGTGCTTTTGCAATCGTCCATGGCGATCGCCAGCAACGTTATGGTCGCCAGATAGCAGAAAAAATTGTTGCCCAAATTG
>Locus:intergenic1282_1:811139-811175(+)
GTGACAGGCTTATCCTCGCCGCTTTCAATATTAAACT
>Locus:intergenic1310_1:825993-826038(+)
TTTTTTCTGGAGCGCCACCCACGATCTCTTGTTGCTATATCGATTC
>Locus:intergenic1364_1:842947-842989(+)
CCGCGATTAATCATCATAGCCCTAAAGGGAATCCCCGTCAAAT
>Locus:intergenic1400_1:869603-869648(+)
AAATCCAACTCAATGGTTTTGCCAGATTGTTTGAATAATGACTCTT
>Locus:intergenic1480_1:920102-920153(+)
ACTAAAAATTTTGTTTGCTTAATGAAATGTACCTGTAACAGAACCAACTTTG
>Locus:intergenic1484_1:921311-921350(+)
CAAAGTAAATGGGTCAATTTCGTCGGCATGGTGCCAACTG
>Locus:intergenic1507_1:930099-930021(-)
TCGTCCACTTACATCCGGGGAGCGATTTCAGGAGATACCATTGGGGCAATCATCTCTAGACTATGGTGTTGGTGTCGGC
>Locus:intergenic1553_1:962873-962783(-)
CTCTTAACTTTTCTTCACGATTTTAAACTGTCTTTGCTAATCTTGGCTGGCGATCGCCATTTACTTAGAAATAGGCTTAAAACCCAGAACA
>Locus:intergenic1586_1:983559-983613(+)
GCAGAGCCAAGCCACGGTACCACTTGCCATAGCACCACTGACACCCTTGGTACCG
>Locus:intergenic1711_1:1053825-1053780(-)
TGGAATAGGAATTGGGTCAAACCTTTACGCTGTCCCCGTAAGATGG
>Locus:intergenic1748_1:1080509-1080641(+)
TGGAATAATCAATTTTCCCTTGGATGCACACAAAATATCGCCACAACAGTAAACGACGAATCGGGAGAATTTTCCCCAGAACTTGCCTGTCCAACCAGACTTCTTAACCTATTCATAATCTTGTCAAAGACCC
>Locus:intergenic1752_1:1082158-1082287(+)
CATGGAGTTGCCACGGGAAAAATCACCTTGCCATCAAGGGTTAGTGAGCTTTATTTCTACTCCCCATGCTCGACTAACTCAGAAAACGGAAAAACCCTGAAAGCCCATAACATCCAGGTAGAAAAACTCT
>Locus:intergenic1777_2:1096994-1096925(-)
GACTCTCAATTATACAGTACGCGTTGGACAAAGGGGGCAAGACCACCACCGGGATGGACAATTTTGAGCG
>Locus:intergenic1777_1:1097007-1096971(-)
AAGCCAGGATACAGACTCTCAATTATACAGTACGCGT
>Locus:intergenic1803_1:1116104-1116041(-)
AGTTTATTAAGTTTGTTGATGGTCTCCGCCGCAATAATCCCCCTTGGGGGAAAATGCCAAGGAA
>Locus:intergenic1847_1:1144443-1144320(-)
CTTCGCTTGATAAAACCCTTTATAAAAAACAACTCCATGAGCAAATCTGCCGTTCTTGCCAAACCCGCTGGCGATCGCCAAAAACAGGTTTACGCAACTCCCCAACAAGTGCAATACCTCTATT
>Locus:intergenic2003_1:1236169-1236133(-)
AAATCAATCGTATCCGCCAAGCGATCGCCTCTGGGTC
>Locus:intergenic2016_1:1242678-1242714(+)
GGTAATTGTCACTGCTTCAACCAAAAACATCGTTTTG
>Locus:intergenic2120_1:1302814-1302880(+)
AGGAAAAGATGTGGCAACAACAAGGCCACCCAAGGAAACAGAAAACAACCAGAAATTATCCAATCGG
>Locus:intergenic2219_1:1367020-1366924(-)
CTCCCATGGAAAAAACGCCCCGTATTCCCATCCCTGCCGTCGTTCGTGAGTATGTTTTCCGAAGGGATAATTACCGTTGTCGAGCTTGTGGTTGTAG
>Locus:intergenic2230_1:1378580-1378649(+)
ATTATTGTTAATCATGTGCGTTTGTCGTGCGAGTATTTTACCAGCTATTTGCTAACCAAACCGCAAAAAT
>Locus:intergenic2333_1:1431652-1431526(-)
TGCGACAGAACGGGAGTCAGAAGTCAATACCGGTCAGCTAAAACCCCGGCTATCCCGGTGGTGGCTTTAACGGCCCCAGCACTCACTTTCGACTTCCCGTTCCAACAGAGGGGCTACTGGCTAAGTT
>Locus:intergenic2471_1:1518731-1518605(-)
GCCAGAATAGGTCTCGGGTGGACAGAGAACGCTTTATTCTTTGCCTCCATGGCGGCATCCCACCTAGGTTTCTCGGCACTTATTGCCATAATTTATTATTTGTCGTCTCAATTAAGGAGGCAATTCT
>Locus:intergenic2470_1:1518698-1518770(+)
AAGCGTTCTCTGTCCACCCGAGACCTATTCTGGCTTAACCACAACGGCGATCGCCAATCTTTCCCTAGGACTA
>Locus:intergenic2485_1:1524270-1524231(-)
CCTCCTCCTCCTCGGCGATCGCCAAGCGAAATGTCATGGG
>Locus:intergenic2769_1:1700674-1700638(-)
CTATTTTTTGCTATATCAGTCCGATCACTGTATCAAA
>Locus:intergenic2783_1:1705856-1705823(-)
CGCAACGGCGGACTACCCATATTCTATTTTGCCC
>Locus:intergenic2886_1:1762986-1763052(+)
AAGCCCGGAGGGAGAATGACAAAGACAAGAGAGGCGAAAAAGACAGTACAGTGTGTAGACACATATA
>Locus:intergenic2975_1:1823400-1823322(-)
CCACGAGGTCGGGGGTTCGAGTCCCTCCAAGCCCGTTTTTTGCATCACGCCGATTATTATCATCGGGCTGGGCTCCCTA
>Locus:intergenic3015_1:1840858-1840801(-)
GCTCTGTCTTCATTTGGTCTAAAGTTCGGAAGTGCTATTTCGCCCCGACTTTGGTCTT
>Locus:intergenic3193_1:1948979-1948937(-)
TCTGTACCGATATTAGCGGTGAAAAGTTTTATTCAACGTACTA
>Locus:intergenic3192_1:1949001-1949049(+)
GAGTCCACAGACATCGCGTTCCCCTGTGGGGGCAATTACGGTAACGGCT
>Locus:intergenic3216_1:1962230-1962320(+)
GCAGAAGGACGGTCTAATTATGTGGCGCTGCGAGATGTACTGACAGATGGAGCCAGGTCCCTGGTAAAGCGGTTTACGGTTGATAAAAATC
>Locus:intergenic3265_1:1997691-1997634(-)
GCATCTGCTTCTAACTCTGATTCCGCCATCTGGAACAGTCTCAAATTGGCGATAGCCG
>Locus:intergenic3319_1:2026670-2026541(-)
AGGGAAGGCAAAAATCAATGGACAGTCTTCCCATTATTCTCCATCAAAGCCACACCCAGGCCCAACGGCGATCGCCAGGAATTGGGCCAGACTGGGAAAACTGAGCGTGGTAAAAAGGTAACGCTTTCAG
>Locus:intergenic3355_1:2046450-2046393(-)
GCAGGCTGTATCGTCTCCTCTGTCTGCATCAAAGGTTTACCGGGGGTTAGCTGTGCCA
>Locus:intergenic3545_1:2190558-2190522(-)
GTGCTGACTAATTCCCTAACACCACAGGTTTTTCCAA
>Locus:intergenic3576_1:2215875-2215959(+)
CATCAACAAAACTTATCGTGTTTGTCAAGATTTGTTAATTTTGCTTGGCTAGTCAAATTATTATCCCTATCATTTTGTAAATATG
>Locus:intergenic3577_1:2216210-2216126(-)
AGCTATTTCATTGACCGGCGTCGATGCCGTTGCATTAAACAGGTTCATTTGTGGCGACATAAAGTCCTCTCCATTTTACTAACCG
>Locus:intergenic3643_1:2254075-2253970(-)
ATGACATGGAGACAGCTTTTTCCACATTACCAACTGGTTTTGTTATCCTGTCCAGAATTAGCGATCGAACCAGCATTCCCGTTCCTTCTGGAAGGTTTCCATCTTG
>Locus:intergenic3710_1:2299147-2299201(+)
AAGTTTTTCGATCAAATCACCAAAATCAGTTCCAGCACAATTATTGGGGTCAGTT
>Locus:intergenic3750_1:2328949-2329087(+)
ATCACTGATGTCGCTGCTGTAAAATTCTCTCAGTATCATTACGGTGAAAATTCTATATTCTTCACCATTTTTCCCAATTATGCCGACTTTTCAAACACGCTCTTATATGCGACAGGGAGGAGAAGCACCATCTTGTTAT
>Locus:intergenic3817_1:2387304-2387172(-)
CCTTGGTTGTGCCGGGGGAAATTTTTTTCGGAGTTTAAATGCCCCCCAATTTCCCGAAGTTTGGAGGGAAAGTTTGCGAGGATTGGTAACGGTTTAGCGAGTTGTTGTCTACAGTCAGAGGGTGGCAAGCTAT
>Locus:intergenic3819_1:2389003-2388889(-)
CGATCGCCGATGAACCTAGCCACCGCCAAACTAAGCCGGGTCAGAATGGAAGCAAAGGGAGAAAAATTTTGCCCCAGGGGTAGCAAACAAAAAATGCGATGTACCCTTAAGGAAA
>Locus:intergenic3850_1:2407033-2407138(+)
AAGGGCGTAACATGCACCAGTTCACGGGGGTTTAGCTCAGTTGGTAGAGCGCCTGCTTTGCAAGCAGGATGTCAGCGGTTCGAGTCCGCTAATCTCCATACTTTTT
>Locus:intergenic3928_1:2448521-2448572(+)
CAATCTCCATTAGTCCAAGCCAGAGAAAATATTATCGCCATTTCCCGGACTA
>Locus:intergenic3928_3:2449532-2449568(+)
GAACAAGTTAGAATTCTAGCCTCACCAGAGTGGTATC
>Locus:intergenic3928_2:2450038-2450149(+)
TTGCCGAGTTCCTTAGAGAGAGTTACCTCGCGCCCCTTAGTATTCTCTACCTTCCTACCTGTGTCGGTTTCGGGTACAGGTGACTATAAATTAACGTGGTTCGGGCTTTTCT
>Locus:intergenic3928_4:2451264-2451318(+)
GTAGTATTTAGCCTTACCGGGTGGTCCCGGCTGATTCAATCGGAATTCCACGAGC
>Locus:intergenic3929_1:2452591-2452450(-)
GTTGGGCACTCTAGAGAGACTGCCGGTGACAAACCGGAGGAAGGTGGGGATGACGTCAAGTCATCATGCCCCTTACGCCTTGGGCTACACACGTACTACAATGGTCGGGACAACGGGCAGCGAGCTCGCGAGAGTAAGCGAA
>Locus:intergenic4002_1:2504187-2504280(+)
TCCAGGGAATTCTTGAGAAGGATTTCTGCAATTTTCCGCCCCCATCTTAGCGCAGATTTGCCGTGGGTTATTCTGGGCTTCAGGTATTGGGGTA
>Locus:intergenic4008_1:2509053-2509116(+)
TCATTAAGTTGTTGTAAACAAATATCAGTCCCCACTCAGGAATCGTTAACATGGAGGCCAGCCG
>Locus:intergenic4031_1:2525751-2525688(-)
GCAATGGCAAGGCAAATAATGTTTCTCTTGCTGAGTAGATGTTCAGGAGGACGGATCGAAAGTC
>Locus:intergenic4087_1:2553619-2553544(-)
TGGTGTTTGTTCTTTATGAGCAGGCAAGAACTGATGCTAATATGTGGCCCCTTTTATTTAACTACGCCATTAATAT
>Locus:intergenic4086_1:2553666-2553807(+)
CAAACCGTTAGCATTGCCATTCAGCCAACATTCGTAGGCCTGGGGGATGCCACAAACTGCCAACATGAAAGCGCCGATCCATCCTATGGCCCTGAGATTTTGATTTGCTGGTTCTTGTTGCATCGATGCTTTTTTAACGCTG
>Locus:intergenic4291_1:2676344-2676251(-)
GCCGTCCGTCAACAATGCTTGATTGAAAAAGAAGTTGTCACCGAAACTGCTTGCCCTGTGTGTGACTATCTCTTGGTGAACTGCCAACGTACTG
>Locus:intergenic4349_1:2713356-2713320(-)
GACGCTCTAGACCCATTAAGCCTAGCTTGTCCCATAC
>Locus:intergenic4460_1:2790741-2790825(+)
AACAGAAAATTAGTCCGTAAAGACTATATCAAGACCAGCTCGGGACAAAAAATTGCTCTTAAGCCAAAACCACAATCCACTTTGC
>Locus:intergenic4476_1:2796749-2796788(+)
CAGGCCATTCCCCAGACTTTCCCCAGTGATTCCCCCAGTT
>Locus:intergenic4621_1:2885970-2885931(-)
CATTACTCCCAATATTCTCCTACTCTGACGTTGAAAATGC
>Locus:intergenic4660_1:2911033-2911069(+)
CCTAAATATTTCTATGATTTAATTTGGGATTTAGCCA
>Locus:intergenic4815_1:3009438-3009345(-)
ATACCACAGCGGAGTATGGCAGGATTCTCTTCAATCGTAGCGAAAAATTTGTCTTTCCTAACCCTCCCGGCCCCAGGGCAAAAAATCTCCACCC
>Locus:intergenic4822_1:3016798-3016840(+)
TTAACAAGGGAGACTTTTCTGACAGTTCCTCCCTTGGGCAGGG
>Locus:intergenic4828_1:3020122-3020209(+)
TTTAACTTGCTACTATCAACTAATTGGTATATTACCAAGAATTTCAGGGATGTTATTAATGGAGTAAAGGAGTTAAGGTTAATTTTAT
>Locus:intergenic4829_1:3020300-3020159(-)
GATTGTGAAAAGAATCTTATCAACACATTCCTAACCCTTCCATTGTGCGGTAGAAAGTCTTCGATAGCGTTGTTTATGTGGTGGGACGAAAATAAAATTAACCTTAACTCCTTTACTCCATTAATAACATCCCTGAAATTCT
>Locus:intergenic4865_1:3044092-3044002(-)
AAATTCTTGCTCACTATGACTATGCCCGTTGGTCTTAGAAAGTACACTTTCCGAGACTACTCCCCAACCCCGTCTCTTTTTATGTCTCAAT
>Locus:intergenic4930_1:3093326-3093395(+)
GCTGTAGTAGAACTAGTAAGTATATTTAAAGAAAAAGCTACAGCTCTAAGTAAAAATCGTTGCTTATATT
>Locus:intergenic5079_1:3182285-3182234(-)
GTAAAGGTTGGTATAAGCTATAGGCACGAGCCGTCTAAGCAATGGTACCATT
>Locus:intergenic5145_1:3228651-3228555(-)
CTGACCACATTCACACTGGTAAAATTCCTGCCATTTGCGCCGTCGATCATCCCCCAACACTGGCGATCGCCGATTGATCCAAGCCCGGAGGGCCTGA
>Locus:intergenic5166_1:3239804-3239858(+)
CAGGCGTTGGGCTGGGTAAGATTGTGTTTAGGCATTGGAGCCAAATGCCTAAGTC
>Locus:intergenic5255_1:3301543-3301501(-)
TTAAATATAAGAGAAGTTAGATTGTCAAACTCAAAAATGGTGT
>Locus:intergenic5290_1:3326264-3326414(+)
GCGAGAGTAAGCGAATCCCATCAAACCCGGCCTCAGTTCAGATTGCAGGCTGCAACTCGCCTGCATGAAGGAGGAATCGCTAGTAATCGCAGGTCAGAATACTGCGGTGAATTCGTTCCCGGGCCTTGTACACACCGCCCGTCACACCATG
>Locus:intergenic5290_2:3326725-3326785(+)
GTGAGGTCTCTGGTTCAAGTCCAGAATGGCCCACCTAACCAAAAAAGCCAAAGAGAAGGAT
>Locus:intergenic5291_1:3326941-3326812(-)
CACACTCAGCCAAAAGCCTTGTGGTTAACATCAAAACGGTTAGGAAGAGCAAGATTTTCCCTGCTTTCTCTTTTCTTTATGCAGTTTTCAAGGTCCTTACTGGACTTACATCCAGCATTCCCTCTGACTC
>Locus:intergenic5291_2:3328768-3328633(-)
GGTAAACAGTCGCCTGGGCCTATTCACTGCGACCTCCATTGCTGGAGGCACCCCTTCTCCCGAAGTTACGGGGTAATTTTGCCGAGTTCCTTAGAGAGAGTTACCTCGCGCCCCTTAGTATTCTCTACCTTCCTAC
>Locus:intergenic5326_1:3358919-3359015(+)
TTACCAGTTAGCCTAGGCAGTGGTTCGTTCGCCTTTAACCGCTTCATGGGGGCGATCGCCAAATTTGGGGAGGGAGACGAAATTAACCTGAGCGATT
>Locus:intergenic5327_1:3359567-3359516(-)
GGAAGTAGTTTAGAACGTGTTTGGAAAGTTTTATTCCGCCCCCTAAATCCCC
>Locus:intergenic5423_1:3417140-3417011(-)
CCTAAAATTTGGCGATTTCGTAATTCCTCTCACAAAATATTCTCTGCCATCGTCATATTTTTTCTTAAAAGACGAGCCGCTTGCTCAATTTCTTTTGTAGTTCCACGAATTCTATGGGAATTCTTCATGG
>Locus:intergenic5493_1:3465771-3465624(-)
GGTGAACAGGTCGGCGTGGAAGGCTACAAAGTAGCTAGTCAGAGTGGGGAGGAGATATTTGCGTCCCTGGCTTTGATATCAGGCTTAAATTGGGACTGCACAGTTTTTTACAGAGACTTTAACAGGATTGTCAGCTTTTGTCAGCCCT
>Locus:intergenic5507_1:3474605-3474470(-)
AATTTCTCCCCTTCTATACTTCTCCAAGTGGGCCTTCAGCGCATTTGTATAAAGCTCACTACGGGACAAACCCAATTGCTGAGCGAGGGCCTCTGCCTCATGAAAAACCGAATCTGGAAGGGAAATTGCTGTTTTT
>Locus:intergenic5514_1:3477781-3477910(+)
GGGGAAAGGCATCGATTCCGCCCCTCCTTCGGAAGCCTTTTTTGTAAAATAGGAATCAATGGATCATGTCCCGTCAAATTCTTCTTTTGCTTAGGTTGCCCCATGACCACTATCATCGACAATGACCTTG
>Locus:intergenic5536_1:3493662-3493722(+)
AGTGACCCCATCCCTTATCCATTGCCATTACACAGGTTCAAACAACTTAAACTGTTTTGTA
>Locus:intergenic5560_1:3510090-3510123(+)
ATCGAAAGTGAGTTTTTGCATCAGTCTCCCCACA
>Locus:intergenic5563_1:3511724-3511673(-)
CTCTGCATTTCAGACTATCTTCTCCATCTTATCCTACCCACAATGATAGAAG
>Locus:intergenic5572_1:3516258-3516387(+)
CAAAACTTCCAGGAACCTAGTCAGCTCCCCAGATTTGCCCAGCGCCCCAGCAATGGGGGTAACCCCATCATCATACGAAGCCAGGGACAGTTTACTCAGCGGCAGTTTCCGACCTTTGCCATTTCGGTTA
>Locus:intergenic5632_1:3546667-3546787(+)
ACGGGATTATTCCCAGAACCTTTGTTACAATACTTTGCCTGGGAACCTTCTCCCCAATCTTGGTTCGGCCAAAAAATTGCCCATTTTGATGGAGAAAAACCGCTAGGATATGGCAAATTTA
>Locus:intergenic28_1:17796-17838(+)
CTTTTAAAACAGGCTCTTAGCATGGGTTGCCCCCCAAAAAATT
>Locus:intergenic121_1:78391-78241(-)
GAAGAAACAAGAATGCACGTCCATATCTATTGCGAAAAGGGAGAAGCAAAGTTTTGGCTTGAACCTGAAATTGAGTTGGCAAAAAACTACAAGTTATCTCGGTCGGAACTGAAAACCATCGAAAAGATTATTGAGGCCAGACAAAATGAGC
>Locus:intergenic120_1:78265-78328(+)
TCTTTTCGATGGTTTTCAGTTCCGACCGAGATAACTTGTAGTTTTTTGCCAACTCAATTTCAGG
>Locus:intergenic172_1:112896-112995(+)
CTAGCGGTCTATTGGGGCTTGACCCTACTGCCCTTCAACGCCGTAGCGGGGTTACTGCCACTGCTGTTTGCGAGCCTGAGCCCCTGGTTTTTCCATGGCA
>Locus:intergenic237_1:150558-150522(-)
GACCCCAGTTCCCCTAAGGTGATCGCCCTATCATCCT
>Locus:intergenic292_1:178175-178226(+)
ACCCCCAACAAGGACGGCAATCCCCCTGGCGATCGCCAAAGAAAATTGCCAA
>Locus:intergenic486_1:293811-293853(+)
TCTTTACAATTGCGCTGCTTTATCGGGGAAATATGGCCCAGAT
>Locus:intergenic502_1:303796-303886(+)
AGCAGTTTGGTCAGATTTTCCTCTAATTACTCCAGGGGTAAGCTAAAAAAATTCCCGCGGTCCTGCCCATCGGCGGGCTTAAGATTAAAAT
>Locus:intergenic532_1:323727-323802(+)
GAAAAATTAGGGTCCTGCCAACCAATTCAGCAAAATTTCAACTATCTGTATCTCAGTTCTCCTAGCCTCTTAATCA
>Locus:intergenic587_1:351001-350956(-)
ATGGGGTCAGCCAGAAAATCTAACCACATCAAAAATGGAGAGAAGA
>Locus:intergenic745_1:456802-456691(-)
GTAAAAGATTTGGCAGAAATAATCTGGCTAGAAGGGCGATCGCTCAGTGGCAAAACCCATCGATTAACCCAGTTATATGGCCAGTGGTGGCGAAGTTTGAAATCTGACCGGG
>Locus:intergenic797_1:483315-483279(-)
GATTGCGTTCCTTTTTACTCCACCTTAAACAATTTCC
>Locus:intergenic838_1:516954-517017(+)
CGGGCCAAAACTCTCAGATGGGTTAGCAAAGTTTCAGGCCAGGCTAATTTTCCCCAACTAAGTT
>Locus:intergenic865_1:539975-539912(-)
CAGCCAGCATTAAACCGGAAAATGCCAGTACCATGGCCATTAATAGCGCGGGCTATCCACCACA
>Locus:intergenic953_1:586697-586637(-)
AGCCAAAATACCGAGCTAAGCCGGAAGGGGGATAATCCAACATCAAGACCTGGACCCTCCA
>Locus:intergenic968_1:600843-600936(+)
AGAAAATACTCGCTCAATCCACTCAAACTAACTCAGGTCGAGGTTACAGGGGTAAATCATCAACGGTTTTTACCGTCTTTGGTCAACGAACTTT
>Locus:intergenic1046_1:645507-645555(+)
TTAACGTTGAAGGGAATAACGGGTGCGGCAGGATTCGAACCTGCGACCG
>Locus:intergenic1077_1:671882-671837(-)
CGGGACGGGGCGAAACAGGGCCTTAGGGTATCCGTCTTGGAGGGTA
>Locus:intergenic1135_1:710034-709977(-)
ATCATTAGCCAATTTGGGCAACAATTTTTTCTGCTATCTGGCGACCATAACGTTGCTG
>Locus:intergenic1240_1:779817-779886(+)
AATTTTCCAAGTGTGGATATTGTAAACCCTGACCATGGCGGCGTAGAAAAGCTTTGGCTAGAGAGAGAGC
>Locus:intergenic1507_1:930087-929964(-)
ATCCGGGGAGCGATTTCAGGAGATACCATTGGGGCAATCATCTCTAGACTATGGTGTTGGTGTCGGCCTGTTATCATACTATTGTTGGCAGTCAGCACAATCGTTGAAAATAGTTTAAGTGCTT
>Locus:intergenic1699_1:1049323-1049239(-)
CTTAAAGTAATGAATTTTACTAGTACATACTTTAGCTTGTCGTCCCGGGCAAAGGGCTTATCTAATAAAGGTTCTGTAAATATTG
>Locus:intergenic1698_1:1049367-1049418(+)
CAAATTTTGAACCAGCATGGGGCAGGGACCAAAGTAAACGATAATACTTTTT
>Locus:intergenic1760_1:1090461-1090566(+)
CATACTTTTGATGATTTTCTCGACCATAACCCTGATTTTGCCCGACGGGTTTTGGAATTAGAACGTCGGCAGTTACAGCGGTTTGTGCGATCAATACAGCCCCTTT
>Locus:intergenic1789_1:1104819-1104681(-)
AAAAGGGGACTTTTGCGACAATTCCCCCCTTCCCAAGGGGGGCTAGGGGGGATTAAACAGCCAAAACTCAACTTTCCAAACATGCTCTTAGCGAGGAAATTTAGGGAGCAAAATAAAACTTTTCAAACAAATTCTTGGG
>Locus:intergenic1831_1:1137361-1137268(-)
GGTTCGGGACACAGGTCAGTGAGAGGAACGGTTAACTCCTGGGCGGGGCTACGACCGCAGAAAAAAGGCCCAAGGAGCAGGAACGCCGAGAAAA
>Locus:intergenic1863_1:1154277-1154181(-)
AACAACATTCAATCAAACTGGAATAATGGGGCAAAAATTACCCAAGAAATAATTGCAGATACCTTCATTATTGGCAGGGGATTTAGTTCCGAGGAAA
>Locus:intergenic1898_1:1179842-1179896(+)
CCTGCCAAAGCGAAAAAATTTCTCCGTGAATGTTTCATAACTGATATTCCCCATC
>Locus:intergenic2127_1:1311799-1311730(-)
GGACTGAGGCTTAGTATTTCCCCAGTATATTCATTGGGTCTGACCCTGCCGGAGACTAGGCCGCCTGCAA
>Locus:intergenic2225_1:1370723-1370588(-)
TTTTCGGTCATTTCTCGACGAATTTCATCGAGAGGTGATTCCGCTTCATCGGGAATAAATTCAAGGCTTATTTTAATTTTTCCTTTTTTCCATAGCTTACCGGGGGCAAGATATTGGCACTCTGTACCTTCAAATA
>Locus:intergenic2230_1:1378562-1378628(+)
TTTTATCAAAAATTGGGAATTATTGTTAATCATGTGCGTTTGTCGTGCGAGTATTTTACCAGCTATT
>Locus:intergenic2317_1:1419767-1419683(-)
CCTTTGCGAAGAAGGGCTAGGAGGGATAATAAACACAGGCAACTTCTCACCCTTTGCTACCAGGGTAACAATGAATTAACGGAAA
>Locus:intergenic2414_1:1484029-1484134(+)
TCAAAGGCTTGCTTAAAACTTTTCAAACACTTTCCTAGGCTTGCAAAGACTAGAATTTGCTCCCTGCAATGCAAAGCCGCAGTACGTAATACTGTTCTTTGGATTT
>Locus:intergenic2434_1:1497250-1497292(+)
ATTGGGAAATTTAGGGGGCAAAATAAAACCTTTCAAAAAAACT
>Locus:intergenic2524_1:1555846-1555960(+)
GCCTTTGGGGTAAAGCCAATGCCCGCCGCCATAACCGTCAAACTTGACAGCCTATCCCTTTCCGATGAGCAGTTTTATCAACTCTGTTTGAACAATCGAGAGTTGCGTTTTGAGC
>Locus:intergenic2565_1:1580846-1580807(-)
AACTACCAGAAGTTGGGAAGATTGACGATTACCTTGCTTG
>Locus:intergenic2685_1:1655243-1655144(-)
TATTTTCTGCTTTTACTTTTAGCGATGATTGACCAATGGGTCTTACTACTGCAAGCCTTAGCGGGCTATGGAGTAATGGGGATAAAAGACCAGCAACCTT
>Locus:intergenic2769_1:1700870-1700723(-)
ATGGGGCAATGGCCCAATCAAATTGTGAACCAATCTTGCCTGCTAAAGCAAGGAAGGAATTTATTATCTACAGAAATGATTGTTATTCGGAAGAATAATGGGCCTCACATTCTGAAGACGGGCGGAAAACCCTCGTTCCGAAGGGCAA
>Locus:intergenic2852_2:1744284-1744416(+)
TGGTGGTTAACCACACACTGTCGCCAAACTTGCCCCATTTTGCTCCGAGGGAATTTTCTGGGGTTGGTGTTGCGGGAAAAGCCTTGGCGATCGCCTTTTTTTGTCCTCAATTTTTGGCCGGATGTTTTTTCCT
>Locus:intergenic2852_1:1744376-1744466(+)
GCCTTTTTTTGTCCTCAATTTTTGGCCGGATGTTTTTTCCTGTTTAATAAAATCTTTCTAATTGTCTTAAGATGTGAACGCAAGGCCGTCC
>Locus:intergenic2870_1:1755277-1755403(+)
TTAAATAGGCCCCAATATTTCTTCTCAACTTCTCCGACAGTTTCCCAAGCCCGTCGATCAATTTTTAACTCCCCTTGCCCACGCCCTAGTTTTACTGAATTTTGCCGATCTTTTTGTCGATTTGAGG
>Locus:intergenic2887_1:1763172-1763121(-)
CTAGTGATGATGCTATTGCAGGTAGACTCTTTCTTTTTATATCACTTAATAT
>Locus:intergenic2886_1:1763169-1763280(+)
CTAGGATTGAAAAATGAACAGGGACTACTGCATTTTATGACAGATTCTCCTTGGGAATTAAAAGAATTAGAAAAAAGAAGATTAAATATTATCTTAGAAGTTTTAGAAGGAA
>Locus:intergenic2928_1:1792716-1792755(+)
GTTAATTATTGGTCCTTCAACCCCGGTCAGGAATTGCTGA
>Locus:intergenic3033_1:1854019-1853923(-)
GGTCTAATTTCTTATACTTGGAATAGTTTTTCGGTGGGACAACAGGTGTTTTGCCAAACTTGTTTGGAGGAGAATCTGGAACTAGGTCTGGTGAAAA
>Locus:intergenic3123_1:1910474-1910426(-)
GCCCAGAAAAATCCTTCCGTCTGTAATGGATTTTACCTAAAACAAACTA
>Locus:intergenic3135_1:1918669-1918630(-)
GTTTTCCCTTGGGAAAGAGAGAGCTTGTTTTTGGTCGAAC
>Locus:intergenic3230_1:1973220-1973256(+)
GATAATCGCCATTGGTTTGCTAGATTTCATCGCCGCA
>Locus:intergenic3246_1:1981723-1981759(+)
ACGGAAAATTTAAGGAAAATAAGATTTAAAGAAAATC
>Locus:intergenic3333_1:2034869-2034833(-)
ATTAAGAAGTCCGGGGGCAAACAAAATTTAGAGGATT
>Locus:intergenic3355_1:2046423-2046387(-)
ATCAAAGGTTTACCGGGGGTTAGCTGTGCCACAAGTG
>Locus:intergenic3400_1:2084047-2084089(+)
GGGGAGAGGTTGACAGATGCCCAGCCCTATTGGCAGTGGGCTT
>Locus:intergenic3419_1:2093589-2093523(-)
ATAATCACTAACGGTTTCCTTTCCCATCTACGATCCGTTGGTGCTGATCTATCCTTCACCCAAGCCT
>Locus:intergenic3506_1:2152783-2152834(+)
GTACAAAATCCCTGCTCTTTCGTCCGAAGAATCCGTTACCCTAGAGGAGTGA
>Locus:intergenic3509_1:2154049-2153938(-)
AGTTTTCCCCGGCATATTCTGGATAAATTTTGCCCAAAAAAGAAAGCCCAGGCAAAGTTCCCCAGGCTCACTCAAATATGTATTTTTTGGCTATGGGCAAGGAATCGCTCCC
>Locus:intergenic3509_2:2154017-2153963(-)
CCCAAAAAAGAAAGCCCAGGCAAAGTTCCCCAGGCTCACTCAAATATGTATTTTT
>Locus:intergenic3573_1:2211250-2211157(-)
ATTGTCACTATTGTCCACGGTAGCGTAAAACCTGGGGCCCACCCATTAGCAATGGCAAGGGTTAGCCATAGTTCTCACGGGAGCTTTTTTAAGC
>Locus:intergenic3732_1:2311029-2311170(+)
AGATTAGGACTTACTGAAAGCCTTGTCTTTAATCAAGGTTTTCCTCTCAGAACGTGTTTGAAAAGCGCAAGACTAGGTATTTATCCCCCTAAATCCCACTTAAAAAGGGGGACCTTTGTCACAGTTCCCCCCTTTCCAAGAG
>Locus:intergenic3804_1:2377559-2377643(+)
GGATTTTTGGTGCGTTCCCAAGCCTCTTCTGGTAGCTGTCTTGATTGCAGGACGGCTGCTTTTTTCTGTCCATATTCCGTTAAGC
>Locus:intergenic3910_1:2438952-2438985(+)
ATTCTACCAAACGGGCCCCCAGGGCTTTACCCAT
>Locus:intergenic3928_3:2449971-2450049(+)
GCCTGGGCCTATTCACTGCGACCTCCATTGCTGGAGGCACCCCTTCTCCCGAAGTTACGGGGTAATTTTGCCGAGTTCC
>Locus:intergenic3928_2:2450902-2450938(+)
GGGTTCGATTGGCATTTCACCCCTAACCACAGCTCAT
>Locus:intergenic3928_1:2451360-2451393(+)
ACTACAGGACTTTCACCTCCTCTGGTGCAGTTTT
>Locus:intergenic3949_1:2468967-2468895(-)
CTACACCCACGGCTGTACCCAGGGCAACAGCACAATAAAAGCGCTATGTTAGAATCAGCAATACACAGGGCAC
>Locus:intergenic3959_1:2475908-2475863(-)
TCCCCAACAATTTCTGACCCATTCACCGAACTTCAGACAAAACAAC
>Locus:intergenic4003_1:2504401-2504260(-)
CAGGAATTTATACTGGAGGTGAGGGCGAATCCCCAGGCACACCTCAGAGAGACTAGATTCGTGGTGTCGTTTCTGGGTCTAACTGACGGCAAGGCCATGGTCGTCAACAATCCCCGTATTCTACCCCAATACCTGAAGCCCA
>Locus:intergenic4185_1:2610627-2610564(-)
ACTTCAGGGGCTTTAATATCATCATCATCCCAAAAGCAAGGAGATTCCTATCCGCCCAAACAAC
>Locus:intergenic4247_1:2645160-2645100(-)
GTTCGAGTTTCCCTACAGGAAGCAATCAAAGCCTCGATCACCCACAGCCAGAACTGGGCAA
>Locus:intergenic4311_1:2687701-2687605(-)
GAGGACAGAATAAAACTCTGCAAACAAATTCTGAAAAATTATCTCTTATGGGAAAAAAACTTGGCGATCGCCATGGTGAATCAATTAAATAATTACC
>Locus:intergenic4332_1:2701827-2701869(+)
CTGAGTGAAAGTCCCCCATTATTGGGGAATTTAGGGGGCGGAA
>Locus:intergenic4450_1:2781286-2781337(+)
GCTTTTTTGGAGTTATTAATAACCTTACCAGTGTGCTATGATGCCAGGGTCA
>Locus:intergenic4461_1:2790981-2790915(-)
CAAACTTTATTTTTAGGGCAGATTCATCCCATAGTCTATGCACTGAAGAGTAAGAATTTTAGGGATT
>Locus:intergenic4505_1:2814906-2814774(-)
TTTGTTCTTTTGGTGGTCTACGTCGGCGGGGTCTGGCGTTTTCTTTCTGGCTATCGCCACACCAATTTTAATCGTAGCTTAGCAACCCGCATCTCCCTGGCATTGCTATGGCCTGGACTGCTCCTGGTCAATC
>Locus:intergenic4568_1:2853481-2853520(+)
ATAGCCTCTAATGGCAAAGGCAAAAACAATTGGGAAACTG
>Locus:intergenic4587_1:2862523-2862490(-)
AAACTAGATAATTATTCCAAGAAACGTGTAATAT
>Locus:intergenic4814_1:3009333-3009462(+)
CAATTCGAGCTGGGGTGGAGATTTTTTGCCCTGGGGCCGGGAGGGTTAGGAAAGACAAATTTTTCGCTACGATTGAAGAGAATCCTGCCATACTCCGCTGTGGTATTTAACATTAATCCCTACATTATTT
>Locus:intergenic4907_1:3072188-3072131(-)
AATCCATTTCCAGGAAAATTCCAAGCCTTGAAACTCTTACTGTATCTAGATAAGAAGC
>Locus:intergenic4931_1:3093303-3093162(-)
CCAACCCAACTCCTACTTATTTTCTCTCTGTCAATTCCAAGGACTACTAGCCCAAATCAAGTTAAATTGTACGTTCAGAGAGTAGGAAAAGCACCGGCAATTCATCCCCTAAATCTAACTGTCCTTCGGGGGGCGCTGGACA
>Locus:intergenic5144_1:3228556-3228640(+)
CAGGCCCTCCGGGCTTGGATCAATCGGCGATCGCCAGTGTTGGGGGATGATCGACGGCGCAAATGGCAGGAATTTTACCAGTGTG
>Locus:intergenic5171_1:3243884-3243797(-)
TGTCCTTCGCCACAATTTTCTAAATTAGGGTTGATAAACTGCCTATACGGACGGTGTTTTTCCATTCTTGGGCTTTGCCGATCGCCGT
>Locus:intergenic5177_2:3248108-3247979(-)
TTAGTCCCATTCTCTCAAACCGGCCTGGGGGACCCCCCGGCGGGAAAAGATTCTCGCCCTAGGAAAAAATGGCACCCGGCTTATATTATGATCAATTGGGTTGACCGCCACAGGTCTTCCCCGAGCCATT
>Locus:intergenic5177_1:3248430-3248301(-)
GGGGCGAGGCCAAAAGTTTTAATTCTGCCAGGGGAAAATTCCGGCTGGCCAGTAACTCCAGTAATTCTGTGCCAACGGCCCCAGTGGCCCCCAGGATGGCAACGCGTATCGGTGATGGCAAAGCTTACTC
>Locus:intergenic5181_1:3250874-3250820(-)
AAGCAATCAGCAAACGACCGATTCAATTCAATCTTTGGATTAGCATTCCACTTGT
>Locus:intergenic5218_1:3277933-3278011(+)
TTCGCCGGGTTAAGGAAATGGAACCTTTCAAACCATAACCCTGAAAGCATTTCTGTGACAACCATGGCGACAAAATGGG
>Locus:intergenic5290_2:3324854-3324899(+)
ATAAATGCGCGGTTGAGAGCGAAAGCGACTCGAAAGCGCCCCGAAC
>Locus:intergenic5291_2:3325995-3325866(-)
TGTCAAGCCTTGGTAAGGTTCTTCGCGTTGCATCGAATTAAACCACATACTCCACCGCTTGTGCGGGCCCCCGTCAATTCCTTTGAGTTTCACACTTGCGTGCGTACTCCCCAGGCGGGATACTTAACGC
>Locus:intergenic5291_1:3327153-3327027(-)
TCAGCGGGTAGTTCACTTGGGTTGCCCCATTCGGACACCTCCGGATCAATGCTTGTTTCCAGCTCCCCGAAGCGTTTCGTCGGTAACCACGTCCTTCTTCGCCTCTGTGTGCCAAGGTATCCACCGT
>Locus:intergenic5290_1:3327244-3327301(+)
CGAGCGAACGGGGAACAGCCTAAACCAATCTTTTCGAAGATTGGGGTCGTGGGACAGC
>Locus:intergenic5291_4:3327606-3327477(-)
CTCATTCTTCAACAGGCACACGGTCACTCGTTTAATCGAGCTCCCATTGCTTGTAGGCTAACGGTTTCATGTTCTATTTCACTCCCCTCAACGGGGTTCTTTTCACCTTTCCCTCGCGGTACTTTACGCT
>Locus:intergenic5291_3:3329053-3328939(-)
GTCTTTCTGTCCAGGTGCAGGGAGTCCGTATCTTCACAGACAATCCTATTTCGCCGAGCCTCTCTCCGAGACAGTGCCCAGATCGTTACGCCTTTCGTGCGGGTCGGAACTTACC
>Locus:intergenic5290_4:3329279-3329399(+)
GGTTTCCTCAGGCTGGTTGGAAATCAGCCGAAGAGTGTAAAAGCAGAAGGAAGCTTGACTGTGAGACTGACAAGTCAAACAGGGACGAAAGTCGGCTTTAGTGATCCGACGGCACTGAGTG
>Locus:intergenic5290_3:3329647-3329737(+)
ACGAGAGGACCGGGAAGTACGCACCTCTGGTGTACCTGTTATCGTGCCAACGGTAAACGCAGGGTAGCCAAGTGCGGAGTGGATAACCGCT
>Locus:intergenic5308_1:3342465-3342534(+)
AGGGTAAGTAACCTAAACGAACTACCACGCCTAGACCTTAATCCAGCAATAATAGCTTGTTTGCAAAGTT
>Locus:intergenic5358_1:3379780-3379837(+)
ACACGTTTCACACTGCTCCCTAGTGTATGCCTAGAATTGTTCCCTGGCGAAGGTCAAC
>Locus:intergenic5366_1:3383439-3383574(+)
GTTGACCAACTATTACAGTTAGGGAGCGACAAATATTTTGACCTCCGTACCGGCAGCACCCCCTCCTTTTTTACAGACTTTGGGAGGTTTTGCAAAGTTCAGGAGGAGGTCAACGTTAGAGTTCAGCAAATTAACA
>Locus:intergenic5419_1:3414817-3414781(-)
AGGCTATGGGCTGTATTATATCTAGCTTGGCTAAGTG
>Locus:intergenic5423_1:3417122-3417065(-)
CGTAATTCCTCTCACAAAATATTCTCTGCCATCGTCATATTTTTTCTTAAAAGACGAG
>Locus:intergenic5458_1:3442182-3442242(+)
GTAACCATAACACAAAGTTCACTTTTGGTCAAAATCATACAAATTTTAATTATTTTTAGCT
>Locus:intergenic5490_1:3463509-3463545(+)
GTAGGGGGGATTAAACAGCCACAACTCAAATTTTTAA
>Locus:intergenic5536_1:3493680-3493734(+)
CCATTGCCATTACACAGGTTCAAACAACTTAAACTGTTTTGTATTGTTACTAACA
>Locus:intergenic5572_1:3516267-3516396(+)
CAGGAACCTAGTCAGCTCCCCAGATTTGCCCAGCGCCCCAGCAATGGGGGTAACCCCATCATCATACGAAGCCAGGGACAGTTTACTCAGCGGCAGTTTCCGACCTTTGCCATTTCGGTTATCCGTACCC
>Locus:intergenic21_1:12713-12653(-)
GCGATCGCCAAAATATATCCCCTGAACTCTTCTAAGGGGACTGTCAGGGTAAGCCTTTTGG
>Locus:intergenic157_1:101813-101777(-)
CAGGGTTTTAACCCCCGCTTGACCGCCTTACCTCAAC
>Locus:intergenic162_1:106957-107089(+)
ATAGCGCCTTTGTCGGAAAAGATTTTATCTAGTGGGTGGAGCAGACCTTGGGCTGGAACTTTGGAAGTCGTCAGCAAAAAAGACGGGCAGAAGGGCTTCGAGATTTTACCGCGACGTTGGGTCGTTGAACGTA
>Locus:intergenic231_1:146956-146872(-)
ATTAGGCGGAGAAGGCGGAGCAAAAAGTTTGGCCAGCCCTTCAGCCATTGCCCCAGGGCCATGACCCACCAATGCTATTCTAGGT
>Locus:intergenic315_1:192048-191979(-)
AGTCTAAACCGTTATTTTTGCTTCACCTGCAGTATTGCTCCCCAAGCTTGGCCGAGCCGGCAGTTTCCAC
>Locus:intergenic338_1:208388-208481(+)
GCCAATGGGGACAGATTAAAAAAGTTCAAAACTGGATTGGGTATAAAAGCTATTGGCCCATGGGGGAAAGGGAAAATTCGGCTATCTCCAACCA
>Locus:intergenic532_1:323667-323793(+)
TGGCGCTTTGGTCAATTGGGATCAACTGGACCGAAGTGCTCCGGAACACTCATATTGGGAGAAAAATTAGGGTCCTGCCAACCAATTCAGCAAAATTTCAACTATCTGTATCTCAGTTCTCCTAGCC
>Locus:intergenic536_1:326098-326134(+)
CAGGGAGATGATCCCAATCCCACCTTCCTTTTTGTCC
>Locus:intergenic748_1:458995-459118(+)
AAGGAATGGTCAACAAAATACGAATTTCTTAACATTCATGTAAGATTTACTGATCATTCGGCTGGACTGCTTCAGAGTTCCGTTTTCCACGAGTGCGAGGGAGATGGAACTTGGGCTGGATGCC
>Locus:intergenic764_1:465747-465873(+)
CCCTTGAATTGCTTGGCTTTGTTTGATATTTCTTCTCCTTGGCCCTGGTTGACCCCCAGCCATGGCATTATCGCCGCCTACCTTCTGTTGTTTGCCATCGTTCATAGTGGCTTAGCCGCCCTGCGAG
>Locus:intergenic780_1:472987-473032(+)
CCTGATTTACAGGGGGGGATTTTTTTGTGGGCCATTAAGAGCGTGT
>Locus:intergenic783_1:473793-473739(-)
GTAAAATTTGATTTGCTGCTTTCAACTAACTGGCGCACTAAGAATATGTTTGAAA
>Locus:intergenic801_1:489716-489653(-)
TTTCACAAGATTGATGTGTATATCTTATCGAACTTGCCGCAAGCTTACTCGCCAACCAAAGCTA
>Locus:intergenic974_1:606082-606232(+)
AGTTCTTTTTTTTTCTGTTTATTTTCATTTTCTTTAATGCGTAATATACGGCACTCGGCCTCACTCCAAATTTCTTGGCTCTGTCTATCAATCTTGCATCGGGATTTTCTTCTACGTCTTTTTTTAGAGCTTCCCAGTCTAATTTCCTATG
>Locus:intergenic974_2:606214-606343(+)
CCCAGTCTAATTTCCTATGGCGACGCTCTACTTTTGTTGGGCTTAAATCTACTCTATTTAACCATCTGTATATCGAGGCTTTTCCTATTTTATATATCTTGGAAGCCTCAGTTATTTTTCCTCCAGCTTC
>Locus:intergenic1125_1:705161-705056(-)
ATGCCCAGAATGGTTTTAAAAATACTGTCAACCTTTTCAAATAAAGACGGTGAAGCAAAATTTTATCAACAGCATCCTAGATCGAACAATTTAAGTTTTAACGTTT
>Locus:intergenic1179_1:734641-734521(-)
AAGTATGGGTTGAATTCAGATGGGATGATAGCGACGCATCATCTGGAACTACAGGAAAATCTTCTCCGTTCCAGTGCAACGACAAGGGACTTAGAGCCTGTTTTAAAAGCCCCCCTGGCCC
>Locus:intergenic1178_1:734548-734584(+)
CTAAGTCCCTTGTCGTTGCACTGGAACGGAGAAGATT
>Locus:intergenic1244_1:783081-783117(+)
ACTGGCTGGGACACAGTTATATCCACTGGCAAATGTC
>Locus:intergenic1279_1:806571-806505(-)
GCCAATAGAATGGGATCATTGTTTGCCGCCCTGATTATCGGTAGCTTGGGCGCAGACGAATTGATCA
>Locus:intergenic1364_1:842976-843009(+)
AATCCCCGTCAAATTAATTTTCTTCCTAGGCCAT
>Locus:intergenic1401_1:869652-869589(-)
GTACAAGAGTCATTATTCAAACAATCTGGCAAAACCATTGAGTTGGATTTACTGAACAAAACCT
>Locus:intergenic1478_1:917630-917759(+)
TTCCCGGGCCCAGTCAAAATAAAAAATTGGCTAAAATCCCTATTAGAGCGACTAGGTTTTGCAATTCCCGTTGTGAGAGTTGTTAGAATAGTTCCGCCTCAAGCAATCAGAGCAGAACTTTTTCCCTTTG
>Locus:intergenic1485_1:921421-921385(-)
CACCAATATCAACAGAGTCAACGGAAAACTGGCCAAC
>Locus:intergenic1485_2:921529-921433(-)
ATTTTGGAACAGCTAAAACTGTTTGATGCTCCCTCAAGCTATCGAGTCAAGCGGGAGCCAAAATTGCTGCTCGATCGCCAGGGTTTGGAAGATTGGC
>Locus:intergenic1547_1:958089-958047(-)
ATACTCAGTAACACATTGTACACGTTTTTTTCGAAAGAGTGGG
>Locus:intergenic1608_1:994977-995016(+)
AAACTGAACTGTTGTCCGTTCCATTGTTCCGGAGGCTATT
>Locus:intergenic1803_1:1116194-1116143(-)
TGCCTTCCCACACTGCCCAACCTAGAAAAACTGTATTCTGCAATGCTGTTTT
>Locus:intergenic1803_2:1116270-1116180(-)
CTCGAAACTATGCGTTTCCCCCGGAGAATTTTAGGATTCTGTGGGGGTTTGCTTTTGTGCCAAAATTGCCTCAATTTGCCTTCCCACACTG
>Locus:intergenic2141_1:1318653-1318602(-)
GGCGATCGCCTTTCGCTGGCCTGTTTTTATGGCTATCTAGGGTGGTCACCGG
>Locus:intergenic2193_1:1350178-1350064(-)
ATAATATGTAGATGCGTTTCGGCAAGGAACGCCAACATAAGTGCAGGTTTGGCCCCTGTGGCCTGGCTTGCTACCCATAAGAAAATGGCATCAGGAGAACAAATATTGTTCCACC
>Locus:intergenic2225_1:1370696-1370567(-)
TCGAGAGGTGATTCCGCTTCATCGGGAATAAATTCAAGGCTTATTTTAATTTTTCCTTTTTTCCATAGCTTACCGGGGGCAAGATATTGGCACTCTGTACCTTCAAATAACCACCTTTTGCCTATATCAC
>Locus:intergenic2283_1:1401756-1401666(-)
TGGAGTTTGGGTCTTGCCATTTCTGCGCTGTTTCCCTCGACAAGCTCCCCGCTTCTTCTTCTGTTCCATAAACCGAAAGAGGGTTTTAAAC
>Locus:intergenic2346_1:1438603-1438699(+)
ACAGTGGCAAGATCTCCACAATTAGTCCCTTTAGTTCACAAATTTCTCAACATTTCGATTTCAACATTTTCAACATTTAACCTATTTACCCAGGAGT
>Locus:intergenic2415_1:1483902-1483845(-)
GGTAGGACTTCAAAGCCTTTTTGTCCCTACTTTTTGCTGACCACATTCAAGGTCCAAC
>Locus:intergenic2415_2:1484169-1484100(-)
CCGCAATTACAGAAATATTTGAGCACCTTCTTACAAAATCCAAAGAACAGTATTACGTACTGCGGCTTTG
>Locus:intergenic2559_1:1578724-1578577(-)
GGGCTCCCATGGTGTTCAAAACCTTGTATTCAAGAGGTTTTAAGGACCTATTGGCATCATTTGTTCACCAGAATTGACCCATTAAAGATTGGGCAATATCGGGAGAATTTAATCCGATTCTTCTCCAAACTTGGGGTTCCGGGGGTAC
>Locus:intergenic2624_1:1616531-1616672(+)
TCTTGCTCGATTCCTGATTTTCAGAGCTTTCCTCTCTACATTTCTGGCCTGACTTTTGGGATCCACTTCAATATCAACTGGAGCTTTTATCTTTTGGCAAAGCTCGAGAACTTGCCCAGATGGAATACCGTGACTTCTCTAC
>Locus:intergenic2633_1:1620953-1620818(-)
CCAATCATGTACTTTTTGCCTAAATTTTCCACCCGAATCATCACGTCCGACATAGGAATCCTAATCGAGAACCGACACTCATCAGCTTATCCAACAAACCCCCAACCCTTAACACCCGTAACAAACCGTTACTTGA
>Locus:intergenic2642_1:1625099-1625198(+)
TTCAATTATTCTAATATTTCTGCCCTTTATTCTATCATTTTAAAGGGCTTTTTTTCTCTTTATAACTATCGTTCAACACTTCTGATAGAAACCTTACAAC
>Locus:intergenic2661_1:1638350-1638290(-)
GAAGTTTACGCTAGGTATCTTGGGAATCTACTAATTCTTTGTATTAAGATAAATGTGGAAA
>Locus:intergenic2676_1:1650688-1650829(+)
TATTATAACTATTCTATGTTTATCGACTTTGGTCTCCAATTTACTGGAAGTAATTTTAACTTATTTTTACTGATCATCTTAAAGATAGTAAAAAAACTTTACAAATTAATATCTACTGTCTTCTCGGCTAGAGTCAAACCTT
>Locus:intergenic2729_1:1680194-1680101(-)
TTTCTTTGTTTGGTCTTGTCTTCTTTCTTGCAACAAATCTACGACAATCATCTGAAAATATACAGAATGCACGAGAAAATATCAAATCCGAGAA
>Locus:intergenic2729_2:1680270-1680141(-)
CAGAAAACAAATTTGAAACCAAAAAATAAAATCGATATTTTTCCGTCTATAGAATCTTTGCCCACAGTTGTTCTTTTTTCTTTGTTTGGTCTTGTCTTCTTTCTTGCAACAAATCTACGACAATCATCTG
>Locus:intergenic2815_1:1722146-1722056(-)
TTTCCTTTTTCTCACCGATGGGGCAGGGCAAACCCAGTCCCAGTACTAGGGGAAAATATAGCTGGTGTTGACCATCACTTTTTTCCCTTAG
>Locus:intergenic2920_1:1785684-1785756(+)
AATTCATGGCCGTGCTTTTTGGGAATCCATCAAAGCATAGGGCGCCATGACCAATGGTATTGGGGAAAGCCGC
>Locus:intergenic2976_1:1823745-1823850(+)
TTGGTGCAGGAAAACCCCAATTTCAGCAGTAGCGAGTTGGGGCTCAATTTTGATTGGCCTTGGTCAAAAAAGAATCGGCTAATTTTTTGGGTCTCCACCATAGGTC
>Locus:intergenic3015_1:1840862-1840823(-)
TTAAGCTCTGTCTTCATTTGGTCTAAAGTTCGGAAGTGCT
>Locus:intergenic3079_1:1881294-1881156(-)
TCTATTGTTGGAAGGTTGCTGATTACTCCACCCTTGGCGATCGCCCCCACAGTGAAATCGGACCCAACACAGACAGAAAAAAACGCTAATAAATTTAGTATTTCTCACTGTAGAATCCTGTTTTGTATCAAGTCTAATA
>Locus:intergenic3263_1:1994099-1994063(-)
GACCCTGCTTACTGTGACGAAAAATTATCCCATACCA
>Locus:intergenic3265_1:1997825-1997741(-)
GTTAACCTGAAGGTAGTTGAGCTAAGGCCGACAAAATGGCTGTATTTAGCTGTTACCTCAAAGTCACGTCGGACCCCGTTCGTTG
>Locus:intergenic3380_1:2069772-2069814(+)
GATTTATATTTCCCCCTCCATTTAACCATTCTGAGAACAGCGC
>Locus:intergenic3402_1:2085202-2085334(+)
GATAATATTATGAAGAAAGAGTATGATCTAGCCAACATGAAAAGCCGTCCTAATCCTTTTGCTCAAAAGCTTAAACAAAAAGTTACTTTACCTTTGGGAATTGATGTAGTTGATTTTTTTGAAAAGAAAGCAC
>Locus:intergenic3507_1:2152815-2152773(-)
GATTCTTCGGACGAAAGAGCAGGGATTTTGTACTTGCAATTGT
>Locus:intergenic3577_1:2216452-2216398(-)
GATTCTAGCTTGGGCAGCATATCAACCCGGATCGCCAACTTCGGTCGCCAAACTG
>Locus:intergenic3675_1:2280129-2280075(-)
GAATTTTGGGATCAGAAATTGCCTTTTAAATTCAAATTTAATCAAATTAAATTGC
>Locus:intergenic3748_1:2328068-2328116(+)
AGGTCGTACATAAGTGCGATTCAACGATTCTGGATCAAGTGGTACATGA
>Locus:intergenic3762_1:2335542-2335608(+)
TCTCCAGCTTATCGGTATTGCGCCTCTCTTGGGTGCCATACACTGAAGAGTCCGTCTTTTACCCAGT
>Locus:intergenic3782_1:2350324-2350366(+)
CATTCTACCTTGCCTACTTTACCCCATTTCGGTCTAGGCTTTG
>Locus:intergenic3811_1:2383888-2383843(-)
CATCAACTCGCCAAATTTCCAGTAAGTTTGGGGGACTGGCAAGACC
>Locus:intergenic3844_1:2404530-2404575(+)
CCCAGTTACCTAGGGTGGGGAGTTTCTTTTTCTTGGTTCAATTATC
>Locus:intergenic3911_1:2438900-2438843(-)
CAGACTGTCTCTCTGGGGCTCCGTTGGGGAACATTTTCGGGCTTGATGGGGTTAACAA
>Locus:intergenic3928_3:2450296-2450356(+)
ATCTATAATCAGTACCGGAATATTGACCGGTTGTCCATCGACTACGCCTCTCGGCCTCGCC
>Locus:intergenic3929_1:2450658-2450622(-)
ATTGACAACCAGGAGGTTTGCCTAGAAGCAGCAATCC
>Locus:intergenic3928_1:2453217-2453280(+)
GAGTTAGCCGATGCTTATTCATCAGGTACCGTCAGAACTTCTTCCCTGATAAAAGAGGTTTACA
>Locus:intergenic3928_2:2453356-2453389(+)
CCTCCCGTAGGAGTCTGGGCCGTGTCTCAGTCCC
>Locus:intergenic4002_1:2504127-2504268(+)
CCCGTTGAGTTGCCCCAAAACAGATTTCGAGTCTGCCGCATTCAACCGCTCTGCCACCTCTCCAGGGAATTCTTGAGAAGGATTTCTGCAATTTTCCGCCCCCATCTTAGCGCAGATTTGCCGTGGGTTATTCTGGGCTTCA
>Locus:intergenic4212_1:2627876-2627987(+)
ATTTTCCTCCCGTTGCCTTTCCTTTCTTTAGGTTACTGGCGATCGGCTCCCCATTCTATCTGGACTTGGGCAGGGAAAAGAATACTGAAACTCTTTGATTGTTCAAAACGCT
>Locus:intergenic4291_1:2676510-2676456(-)
TTCTATTGTTTTTTAACGCTGCAATTTGACCTATTTAGCCCGATTTTTGAGAAAT
>Locus:intergenic4322_1:2696845-2696896(+)
CCTCCATTTATTTTCTTCGATAATAGTTTTATTGTTGTGAACGATGTATGGA
>Locus:intergenic4382_1:2734358-2734397(+)
GCAAAAAGGTCTGCTTTGATTTTAGGCAAATTGGCGGTCA
>Locus:intergenic4392_1:2739043-2739079(+)
GCTTCCATTTACTATGACTTCCCTTCCCTGACTCAAC
>Locus:intergenic4481_1:2798556-2798457(-)
GACCTTACGGTAGCATATCGATTTTTTGAGGCGCCCAGGGAGGGAACAGTGCTGTTTTTTGACTGTCCCCAGGGAAACAATTTCTCCGCCACAGCCAGTG
>Locus:intergenic4486_1:2803045-2803180(+)
AGGAATTGGTTCTGCCTGTGGGTTAACGGTAAATCATTGCCAGGGTTGTGGCCCTTTAAGTTAAAAGGCCAAATAACTCCCCTCCAAAGTAAGGTAGTCTGCCACCAACTGGGGAGCTTGCTCCGGGAGAACTGTT
>Locus:intergenic4505_1:2814957-2814894(-)
AGCACAGTTTCCACTCTCGGCGTCTCAAGCACTATGGGATATTTAGTTTCGTTTGTTCTTTTGG
>Locus:intergenic4517_1:2817639-2817510(-)
AATGGGTTGATGCCCCCCAACACCAATCCTGTCAGTGGTGGCCTTCAAAATTTTGTGGGCCATGGAAGAATACAGATGAAAGCCCACTCGTTTGCCCAGAAATGTATAGGACAATGGAAACCTATCGGAT
>Locus:intergenic4842_1:3032135-3032201(+)
GCATTTAAGTCTAAAAGGTCGTTGTCAAAAGTTTCCTTAGTCAGGGATAGTAAAGGCTCTGAGAGGA
>Locus:intergenic4959_1:3107249-3107165(-)
AGGCAAGGGGCTAGATCCGAGACAAATTTGGTCTTGTGCTTAAACCTAGTGTCGTTATTATCACACCAGTTTTTGATCCTCGTAT
>Locus:intergenic5054_1:3165960-3166047(+)
CGGAACCGCCCTAGGAAACTGGGTTATGCCACGGTTTTTCCATGGGAGCACAGAGAAGTCCACCCTGTCCTTAGTTTTGCCATTTTGC
>Locus:intergenic5060_1:3168804-3168900(+)
TGGATTAATTTTATAGACTACTTCTATAAATTACATAAAAAATTGGATATTTATCTATTTTTAGCTTTCCTTAATAATCAGATCATTCAAGTCCCCT
>Locus:intergenic5087_1:3188242-3188164(-)
TTGCGACATAATTCTATGGATGTCAAATTGATTTTGATTGGTCTAACAGCGGTGTTTACCCTGGCATGTCTATTTTTCG
>Locus:intergenic5111_1:3207246-3207210(-)
AAAACAATCATCCCTAAGATTGATAAACTGGGATATT
>Locus:intergenic5121_1:3214571-3214529(-)
TTCCCTGGGCCTGGGGAAATTAATCCATTGTCAAAGCCACTTT
>Locus:intergenic5177_2:3247930-3247882(-)
AGCATAACACGGGTAGAAGGGCCCACAGACCGATTTCTGCAGTCCTTCC
>Locus:intergenic5177_1:3248090-3248015(-)
ACCGGCCTGGGGGACCCCCCGGCGGGAAAAGATTCTCGCCCTAGGAAAAAATGGCACCCGGCTTATATTATGATCA
>Locus:intergenic5227_1:3282435-3282384(-)
TTGGTTTTAAGCAACGATGACCCCATAAATCTCCCTCTTTCAAGACCTAGGG
>Locus:intergenic5291_2:3326980-3326851(-)
AGGATCATCTTTCCCCCTACCTTCACCGCCCTTCAGTCTCACACTCAGCCAAAAGCCTTGTGGTTAACATCAAAACGGTTAGGAAGAGCAAGATTTTCCCTGCTTTCTCTTTTCTTTATGCAGTTTTCAA
>Locus:intergenic5291_1:3327392-3327278(-)
ACAGCTAGGCTGATTCAATTTTCGACTACAGGACTTTCACCTCCTCTGGTGCAGTTTTCAGCTGCTTCGTCTAATCTACTCAGTCCACGTTGCTGTCCCACGACCCCAATCTTCG
>Locus:intergenic5290_1:3327304-3327373(+)
CGTGGACTGAGTAGATTAGACGAAGCAGCTGAAAACTGCACCAGAGGAGGTGAAAGTCCTGTAGTCGAAA
>Locus:intergenic5366_1:3383406-3383517(+)
TCAATTTTTTCCTTGGTTAGTGGTTGGGGCGATGTTGACCAACTATTACAGTTAGGGAGCGACAAATATTTTGACCTCCGTACCGGCAGCACCCCCTCCTTTTTTACAGACT
>Locus:intergenic5375_1:3386764-3386653(-)
CCCTCTTGCGACAATTCCTTCCCATTATCAGGGCTGTCGGCGGCCTTGCCCGATCTTTTTAGCTGTTTTGGCGGGAAAAGTTACGGGGTAAAACTAGTGAGAAAAAGCTCTC
>Locus:intergenic5395_1:3399331-3399280(-)
CTTGCTTTACAGGGGACTATCAGCGGGAATTTCCTGGTAACTCACGCTATCG
>Locus:intergenic5403_1:3403549-3403510(-)
GACGGTAAAGCCAAGCTGAAGGCTGACAAAATCTATACTG
>Locus:intergenic5441_1:3426826-3426781(-)
GCGTTCTCAAGCAAGCCAGAGTTTCCGTCAATGAATTTATTGGGCA
>Locus:intergenic5459_1:3442122-3442029(-)
TTTTGTAAAATCTGTAAAGCATTAATAAAAAACTTTTCCAAAAATTTGGATTTTACCTCAATCACTCTGCCATTTATAACGGTTAACAAAAGAC
>Locus:intergenic5481_1:3459502-3459424(-)
GAAACCTTTCCCGAGTTTCCCCCAAGCTTGGGGAAAATTAGGTTGGATTTTACAACAGTCTTTTGGATGAACCCAGTGA
>Locus:intergenic5489_1:3462616-3462559(-)
GGCAATAGTGCCCGCCTTTATCGATCGCCGTGGGAAAATCGATCAGCTTTTACCTATA
>Locus:intergenic5493_1:3465532-3465475(-)
ACGGTGAAATTTTTGCGAACTCAGTACTCCAGTGTTTTCATCCGCATCAAATCAATGG
>Locus:intergenic5506_1:3474495-3474528(+)
TCGGTTTTTCATGAGGCAGAGGCCCTCGCTCAGC
>Locus:intergenic5515_1:3478092-3478035(-)
GTAGCTCCGGTAATAGCGATAATTAAAAGTCCAAATTTGGCGGTTTTGACTGTCTTCC
>Locus:intergenic5523_1:3483412-3483328(-)
GATAATCAAATTTGTTTGCAATTACAAATAATCATTGACGATAGACATAGCAGACCACTTATTGAGAATCGCCATCCCTACCATT
>Locus:intergenic111_1:74488-74356(-)
TTTCTCCAAGGAAAGTTTGAGCAAGACATTAGTTTTTTCAACTTAGAGCGTTATTGTCAATTTACCAAACCGGGGGTTAACAGCTTGGCGATCGCCCACTGCCCCGGGCCATGGTTGGGGACAAACGATTGGT
>Locus:intergenic130_1:84995-85040(+)
CACCCCCCGGAGTTGATTCCCAGCGAAAACTTGTTGGAGGTCAATC
>Locus:intergenic243_1:154049-154010(-)
CTAAGGTCAGAAATCCATCCTCCACCCCTGGGTTTTGGAC
>Locus:intergenic327_1:197156-197087(-)
AGACCTTGGCGAGGGATAAACCTTTTTCTAAAACTTCTTGACCTGCGGGGGACAGATCCAAGGCAACGAG
>Locus:intergenic615_1:369000-368946(-)
CAGAGCATATACTTGCTTTTAAAGCAAAGTAGAAATATTTTTATTTTAATCATTC
>Locus:intergenic765_1:465618-465576(-)
TTGAGCATTGCTGTTTCTGTACCGTCCCGCCCCCCAGGAAATT
>Locus:intergenic784_1:474542-474581(+)
AGTAATAAAATTGCCTCTTCCTTGTCTTCTGGGTTGTTTA
>Locus:intergenic801_1:489692-489545(-)
TTATCGAACTTGCCGCAAGCTTACTCGCCAACCAAAGCTAGGGTTTTCCCTCTTAGCCTTAACCCACCCACGGGAGAAATTGAGTCAAGCATTTTATTTACCCCACCGCCTTTGCAGAGCTCGAGGCACTTCCCCCGATTAGGGGAGG
>Locus:intergenic932_1:573009-573051(+)
CGCCCAAATCCTTTCGGTGCTGGTAACTTGGGCTCGATTATCT
>Locus:intergenic953_1:586724-586574(-)
GTCATCATTGCCCAATTTTTTTATCCAAGCCAAAATACCGAGCTAAGCCGGAAGGGGGATAATCCAACATCAAGACCTGGACCCTCCATGGCAAGCCCCGCTATGAATTGCTCTCCCAAGAACTGGCCATGTACCGGGAATTGGTCACCAA
>Locus:intergenic988_1:616343-616385(+)
AGGAGCTGGATTTGCCTCCCTGGTCAATTTTTATCAGGGTCGC
>Locus:intergenic1023_1:633328-633238(-)
CGTCTACCAATTCCGCCACGTCCGCGTCCGACCAACCATCCTATCACAATCCCCTCAATTTTTCCTCGTTGTGTACACAAGCAATGGTCAA
>Locus:intergenic1088_1:679535-679586(+)
GTGAAGATTCTTTTCATTAGCAACGGCCACGGAGAAGACCTCAACGCCGGCC
>Locus:intergenic1108_1:692817-692874(+)
CTCTTCAATCTATGGGAAATCTATCCCTTGGGAAGTATCTATTGTTACATTTGCCATG
>Locus:intergenic1251_1:790636-790600(-)
CAGCCAAATTCTTCAGAGTTCTTTAACAATCTTGCCG
>Locus:intergenic1272_1:801495-801531(+)
GCTTTTTTTCCCTATCCAGGGATTGAGCATAGCTTTG
>Locus:intergenic1282_1:811236-811320(+)
TACGTGCCAACCCAGTTACCTCCTATTTCAGCTATATGCTGTAATGATAGTTACAAAAGCCGTGCCGATTATATCCGGTCTAATT
>Locus:intergenic1297_1:820100-820007(-)
CCACCGAAAAATTTCCCGAACCGTGGGAAGATGGTAGCAATTTGGCCTGCCTTGGCCCCTACCATTACCGCCCCCCGGTGGATATTGACCCAAT
>Locus:intergenic1301_1:821890-821833(-)
TTGCTAACCAGGCGGCCCTGCGACAGCCCCAAGCTGTCCCCCGTTTTGCTGGCGATCG
>Locus:intergenic1370_1:845430-845481(+)
TTAAAACTACCATGGGGGTTTGTCCTCAGACTTGCCAATTTTGCGTCAGACC
>Locus:intergenic1402_1:873298-873418(+)
CCTCCCAATCCTGACAGTGGCAAGGCCCAGCGGCTCAATATATGCCTAATATACGACGCTTGGCGATCGCCATTGGCCGGAAACTGCCCAGGGACTAATGCAGGTAGAGGGCGTTGGCAAG
>Locus:intergenic1407_1:875450-875396(-)
TCAGCGCAATTGCTCAGGCGACAACCGAAAAATCCCGAAAGTTTCTCACAATTCG
>Locus:intergenic1449_1:900985-900844(-)
TGTTTGCTGCTAGTTGGGGTACCAAAAGGCATCGACTTAGCCAAGGTTTGGTGGCCAAGGGTAACTCTCGCTATCCAAGGCCTAGAAGCAAAAATGTCGGTTAGGATTCAAACCTGCAAGAACTTGCCTAAAAATAAGCGGG
>Locus:intergenic1733_1:1069119-1069086(-)
CCTTTGCCTTTAGCACCCCCGTCACCGGCTGTTA
>Locus:intergenic1777_1:1096953-1096860(-)
ACCACCACCGGGATGGACAATTTTGAGCGCCGTCTTCGGGCCGACTTTAGCCTCAGGCGATCGCCGGGTGAAATGGCGCTTGGGCTTTGTTTGC
>Locus:intergenic1785_1:1102241-1102184(-)
ATCATCCCAATGGAGTTCCCATTCCCCACCCCCTGGAACAGTAACATTTTGGTAGAAT
>Locus:intergenic1799_1:1112393-1112303(-)
TTGAGTTTCAGTCTAAACAAGTTGCATCGTCTCTTCCATTTTGGCAAAAAGCAACGCCATCCGACAGGGCTAGAGAATTTCGTGAATGGGT
>Locus:intergenic1829_1:1135709-1135655(-)
AGAGCCAGATTTACCTCCCCCAGTCTATCAGCAAGCCTGCCTAGCAAAAAAGGAA
>Locus:intergenic1851_1:1147007-1146881(-)
TTAACCCAGCTCCTTGGCCGCAGGATTAGGGAGAATGGGAAAAAATACTTAAATCTTTCCTTGGCGATCGCCGTGGTTACCTGGGGAATAATTGGCAACAATGGTCGGATTTGGGCACAATGGGTAA
>Locus:intergenic1899_1:1179891-1179765(-)
GGAATATCAGTTATGAAACATTCACGGAGAAATTTTTTCGCTTTGGCAGGGGCCAGTTCCCTTCTGGCGATAAACGACTTTTTGAAGGGGCTTGCCCAGGGCGCTCAAGGCGGGGGACTCGCACCAT
>Locus:intergenic1944_1:1204213-1204273(+)
TTCTTCTTATTTAGCTGTAATTCAGGTCAGGTTAACCAAATTTTAACACCTGCTGATGACA
>Locus:intergenic2007_1:1239133-1239067(-)
AAAATTGGGCGGATTTTTACAAATCGTCACAGTTCTAAGGGTAGCGGACGTTCAACCCCTGAGGCAA
>Locus:intergenic2043_1:1255965-1255833(-)
TTCACAAAAAACTTTACAAAACTTAAAGAATTGTTTAGTATTATTAGTGGATTGATCCCAGTCATTCCCCATCAATCGTCCGTTTCCAGTTGTCCCAAACGCCCCCATCGGACAGGCATTATCCGTCATTTAC
>Locus:intergenic2056_1:1264285-1264321(+)
GGCACAGTGTCAACACCATGCCTACATTGCCGGAGAA
>Locus:intergenic2333_1:1431640-1431499(-)
GGAGTCAGAAGTCAATACCGGTCAGCTAAAACCCCGGCTATCCCGGTGGTGGCTTTAACGGCCCCAGCACTCACTTTCGACTTCCCGTTCCAACAGAGGGGCTACTGGCTAAGTTGCAAATCAACCAAGGCAGCATCACCCA
>Locus:intergenic2406_1:1479849-1479906(+)
CGTACCGCCGGAGCGTTAGTAAGGAGATTTAGGGGGCGGAATAAAATTTTCCAAATAC
>Locus:intergenic2428_1:1492931-1493000(+)
ATGGATAAATTAGGGGCGGAATTTGATTTTTTTCCCATAGCCAGTAACCCCCACTTATCCTGTTTTGATG
>Locus:intergenic2434_1:1497180-1497228(+)
AAAAGCATCTTTCAAACGCCCCCTGCCCCCCCAAAAAAATTAGGGGGAA
>Locus:intergenic2522_1:1554915-1555026(+)
TACTTGCTAATATCTTTTTTCCCCTCTCTTTCCATAAATAATTTCTCTCACGTATCTTATTCGTATCTTACTTCCGACTTTCCACTTGCAAATTCTCTCTCAAATTTTCTCC
>Locus:intergenic2584_1:1592561-1592702(+)
GGGAACTGTCCAATGGAAGTCATCGTAGATACCAGGATTTGGTCGTTGGCACTGCTAGGACGACAATCCAATTTAAATCAAGATATTACAGCCCAACTTCAGGCTCTCATTCAGAATGGTCAAACTTTAATCAATACTACTG
>Locus:intergenic2595_1:1600653-1600524(-)
AAATTGTCTCCTTGGTTGAAATTTATGGGGATTGGGGTAGTAAAGCTTGGCCCTGAATCTTCGGCAGTTTGCTTGATCTTTCCAGGGGCAATGAACCCCATTGGCTTCGCTCTGTATAGACTCTTGTCTA
>Locus:intergenic2605_1:1604615-1604504(-)
CTAGTTCGGCGAGTTTCTCGTTCTGCCGCCTCAGCTCTTTCATCCTTTGCTCGTGCCGCGTCTGCTTTTCGTTCTCTAGCTTCCTCATTTCTTCGTTGTATTTCTTCATTTC
>Locus:intergenic2604_1:1604616-1604754(+)
AATCGAAACTCGATATCGTACTACGATCGCCAGATTCCAACTGGACCCCAGCCAACTCCACCGAAGACAGTTAGCGGATATTATCGCCCTATTGGAAGAGTACCGAGATACGCTGTGAAATTGTTTGACACTAAACTTT
>Locus:intergenic2633_1:1620863-1620821(-)
CCAACAAACCCCCAACCCTTAACACCCGTAACAAACCGTTACT
>Locus:intergenic2633_2:1620944-1620860(-)
TACTTTTTGCCTAAATTTTCCACCCGAATCATCACGTCCGACATAGGAATCCTAATCGAGAACCGACACTCATCAGCTTATCCAA
>Locus:intergenic2686_1:1655965-1656001(+)
CAATTATCGGCTTTTTTGGTCGTTTTTTCTGTTTTAT
>Locus:intergenic2727_1:1679201-1679144(-)
GACCGGAGCTGCAAATACCTAATACAAGGTCAGTGCCTATCTCCCATGGCTAGCAATT
>Locus:intergenic2891_1:1767066-1767030(-)
CAAATCAGATTGTTCTATTATTTATTTCCTCTCAGTG
>Locus:intergenic3020_1:1844504-1844552(+)
CCACCTAGTGTGACATACTATGTTTCGGCGATCGGCAATGGTGCCAGGG
>Locus:intergenic3023_2:1845619-1845556(-)
ATCTTCCCTTCTCTAACAAGCGATCATTCTGCTCGATGTGATTCTAATTTGGGGGGATTTAGTT
>Locus:intergenic3023_1:1845721-1845625(-)
GCAGCACACAATTTTTTAGTTTCTTCTGTAGAAAATCCTAAAGAATTAGACTGTGATAAATGTCTTTCAATAAATTACTGTCAACTACCCGTTAGAA
>Locus:intergenic3236_1:1975919-1976015(+)
TTTACGGGATTATGTTGCCCGGGGAGAATTTGTCCGTGGGGGGTTTACCGACCGATCGCCGGTGAGAAGTACCAGGATAGCTTTATAAAGTTTTGTT
>Locus:intergenic3309_1:2023171-2023120(-)
ATTTGGGGGACTTTGAACACTATTCCCCCCAGAATTGGGGGGCTAGGGGGCT
>Locus:intergenic3311_1:2024118-2024064(-)
GGCTCAGCAATAACGCCCTCCTCGGCTTTACACCCTGTACTCAAAATTGAACAAT
>Locus:intergenic3355_1:2046713-2046677(-)
CTAGTTTGTCGTTTAGCTTTGATCCCCACATTTTTCT
>Locus:intergenic3371_1:2061072-2061036(-)
TCCCCAAGCACTAGCCAACTTCCCATAACTATGTCTT
>Locus:intergenic3390_1:2075303-2075342(+)
AAGGCTTCCAATGTATTTTGTCTTTACTTAGACATTTTTT
>Locus:intergenic3397_1:2080824-2080713(-)
GAAAATAAAAACAAACGAATTACATTAGGAACACTGAACTTTGGTTCTTGTTTGAAGCTGGGTCAACTCTCTACCACCACCCTTCATTTCACCAAACTGTATTTTATTATCC
>Locus:intergenic3404_1:2085714-2085819(+)
CCCCAACAATCTCCACCGACAACAATTAGGGGATATTCAAGCACTTCTCGAAGAATATCTAGATACCCTTTAGCCAATTGGCTATCTGTGAGGTATTGGCAATCGG
>Locus:intergenic3496_1:2147413-2147458(+)
ACCAAAGTTCCCAATACGTCCTTCCCAATTCTGCTCAAATCGAGTT
>Locus:intergenic3516_1:2156978-2157023(+)
TTACCAACAACTCGACAGAACAATTTAGAGTATAAAAGAATTTACA
>Locus:intergenic3548_1:2193484-2193544(+)
TTAAACACCCCCGGTCTTTCTCCAACGGTCAGCCAGCTATTTCATTTTCATTACCCAATTC
>Locus:intergenic3652_1:2260039-2260132(+)
GAAAAGAGGACAAAGCAGCCAGGGAAAAAGCTTGGCAGGGCAAGGAAATTTGCCAGAAACAAAAACCGGAGGGCTACGTCTAGGGGGTCAGTTA
>Locus:intergenic3703_1:2292074-2292041(-)
GGTAGAACGTTTCGGAACGCTACAGGGGCTTTGT
>Locus:intergenic3723_1:2306506-2306473(-)
AAAATCCTCGCCATCCCTCACTCCATTTCAAAAA
>Locus:intergenic3810_1:2383825-2383876(+)
GTTTTTGTTAAGGGGACAGGTCTTGCCAGTCCCCCAAACTTACTGGAAATTT
>Locus:intergenic3813_1:2385327-2385264(-)
CCCATCACTGACTGCCCAGGCAATCTCAGAAGGGATACTCCAAATTCTCACATCAGGGCGACAA
>Locus:intergenic3850_1:2407078-2407207(+)
AGAGCGCCTGCTTTGCAAGCAGGATGTCAGCGGTTCGAGTCCGCTAATCTCCATACTTTTTCGAGCCGGTTTTCAGATATTCCTGGCTGTTGTTTTTTGGCTAGGTCTGAAGATTGCGCCCTAGATATAC
>Locus:intergenic3928_1:2453732-2453861(+)
TTGAGTTACACTCTTTGTCAAGTAGAAACAGACTTTGGTTTGTTAATTGAATTAACAAGGGTCTGGTTTCTGTCTCTCAAACTATTTCTTTGTCTAGGTTCGGGGCGCTTTCGAGTCGCTTTCGCTCTCA
>Locus:intergenic3963_1:2478354-2478294(-)
CAATATAAAGCCTACCGTCGCCCCAGAGACAGTTATTATTTACAGTTATTTGGTTGCGAGA
>Locus:intergenic3980_1:2486422-2486557(+)
TGCACAAGCCCATCGAATGCTAAAAACACATTGGTTAATGAACATAATTTGTTGATCTTGTCTGGGTTGTCCTGGGATGGACGTTGGTGGAATCTAAGCAACAATGGGTTGACAATTCTCCCGATGACTAAACCAA
>Locus:intergenic4003_1:2504344-2504215(-)
TTCGTGGTGTCGTTTCTGGGTCTAACTGACGGCAAGGCCATGGTCGTCAACAATCCCCGTATTCTACCCCAATACCTGAAGCCCAGAATAACCCACGGCAAATCTGCGCTAAGATGGGGGCGGAAAATTG
>Locus:intergenic4165_1:2596766-2596637(-)
ATTGGGAGAATTCTCTTGGGGATTACAGTCCACCCCTTGATCTTAAAGGTTTTTGGGCAGGTTCCAGCGGTTTACCCCCCAGGAATAGTTAAGCTTTACCATTGGGCAGGGTCTCAGCAAAGAGAAGAAA
>Locus:intergenic4180_1:2607744-2607795(+)
AGCCAAATTTGCGGCCTCGGTCGTGATTGGTATCAGCCTCTCCCCATAGACA
>Locus:intergenic4228_1:2636150-2636234(+)
GAGCTTAAGTGGCCCCGGGTCGGAAAATGGACAAAATTATGCAAAAAGAAATGGGGCGATTTCGGTAACAAACCCCCCGGCGTCA
>Locus:intergenic4251_1:2647371-2647335(-)
AGTCAAGTTTTGTGCGGAAGGGGAGATTTGGATTTAG
>Locus:intergenic4268_1:2658770-2658884(+)
CTCTTCTTTGTTTGGAAAACCCCTATTGGGTTTGGTAGGATTGACCCTAGCGTTATATTTGTTGAGGGGCTGGGGGATTATTACCTTTTTACCTGGGGGAATCTTCCTTGGCATG
>Locus:intergenic4317_1:2695294-2695216(-)
ATGGTTAAATCCATATCCCCCTTCCCCCCAGAGGGTATTGTACTTTTCAAGCGGCCAAGGTTAAGTAGAAATTGTGCTT
>Locus:intergenic4377_1:2730299-2730200(-)
TTGATCCCCTTGACGTTCCGCCGCTGCTCCATGTTACAAAAGGTGAAGTTCGTGATCCCCGTAGGACTCTCTCCGGCGATCGCCCTGGCTCAAGGTCAGG
>Locus:intergenic4428_1:2763042-2763147(+)
GTGAACTTGACTTCCGACCGACCGGACGGTATCTTGAAAGTGTCCAACCAACTGGACGGTTTAATTATTTCCAGGTCTTCTGTCAATTTAAAAAAGAATATTTGCA
>Locus:intergenic4460_1:2790823-2790922(+)
TGCCGCCGAATTTTGCGACTCTCCCCGTATTTGATCGCGTCATGTCATCTAGTTGTGACCATTGCAGTAAAGTACCGCCCGTATACTTCGAAAATCCCTA
>Locus:intergenic4517_1:2817633-2817498(-)
TTGATGCCCCCCAACACCAATCCTGTCAGTGGTGGCCTTCAAAATTTTGTGGGCCATGGAAGAATACAGATGAAAGCCCACTCGTTTGCCCAGAAATGTATAGGACAATGGAAACCTATCGGATTGTTGAGCTTAC
>Locus:intergenic4614_1:2883831-2883870(+)
TTGCTTTGTTCGGCTCATAGAACACAGAACAGCCAAGACT
>Locus:intergenic4618_1:2884891-2884954(+)
CGATTTTCCCTCAATAGCAAACGGGGGAATTTTTTTCGTGCCCAATTTCCAGCCCTAGCGGAGA
>Locus:intergenic4751_1:2966684-2966594(-)
GTAAGATGGGTGTGGTTTCCAAGCAAAATAGTCCCTTACCCTTGGGCTAGGGCTAAACGGGGAACTTTTGCCCCCGTAACTAGACCGATTA
>Locus:intergenic4828_1:3020143-3020206(+)
AATTGGTATATTACCAAGAATTTCAGGGATGTTATTAATGGAGTAAAGGAGTTAAGGTTAATTT
>Locus:intergenic4923_1:3089027-3088943(-)
TCGTTTTTTGGTCAATGCAGGGAGGATAAAATAAAGAAAAAAGGTAAAATTGATAAATCATTTAAATTATTTGGTTGGCTATGTT
>Locus:intergenic5006_1:3132167-3132263(+)
TTAATTAAGGCCGGGGAAAGAGATAGCCCAAAAAACTTAGTCGAGAAATGGGGCTGCGAATTAGTCGTCAACGATTGGTGTTTGGTCATGGCGTTCT
>Locus:intergenic5082_1:3184614-3184686(+)
GCATTAATCAAGGTCAGCCAGGAAGCTTTGCAACCAGTACACCAGGAGCTAACCTCCGTTGGAACATCTCGGG
>Locus:intergenic5091_1:3192645-3192570(-)
CAATTTACCCGGGTCGGGGCATTGGGAGATTTAAAGATCCTAGGATCTGCCAGGTTATGGAGTGACCAAAAACTCG
>Locus:intergenic5146_1:3229707-3229752(+)
CGGGCAAAACCATGGGTCGGCGATCGGGAGAGAAAATTTTCCTTCG
>Locus:intergenic5177_1:3248069-3247946(-)
GCGGGAAAAGATTCTCGCCCTAGGAAAAAATGGCACCCGGCTTATATTATGATCAATTGGGTTGACCGCCACAGGTCTTCCCCGAGCCATTGCGTTGCGGGGCTAGAAGGGAAACATTTCCCTC
>Locus:intergenic5176_1:3248323-3248365(+)
TACGCGTTGCCATCCTGGGGGCCACTGGGGCCGTTGGCACAGA
>Locus:intergenic5291_2:3324990-3324921(-)
TACACTCTTTGTCAAGTAGAAACAGACTTTGGTTTGTTAATTGAATTAACAAGGGTCTGGTTTCTGTCTC
>Locus:intergenic5291_3:3326076-3326010(-)
CGACACGAGCTGACGACAGCCATGCACCACCTGTCTCCTGGCTCCCTAAGGCACTCCCACGTTTCCG
>Locus:intergenic5291_1:3327249-3327120(-)
CGCTCGCCGCTACTTGGAGAATCACTTTTGTTTTCTTTTCCTCTAGCTACTAAGATGTTTCAGTTCACTAGGTTTGCTCTCTCCCGCCTATTTTATTCAGCGGGTAGTTCACTTGGGTTGCCCCATTCGG
>Locus:intergenic5336_1:3367218-3367305(+)
CCCGCCGTTGGCCGCAAATCCTCTGGACGAAATTTTTCCTTTAACCACAAAGGGATTTTCGGGGAACAAGTTTATGGACGTAACTGGA
>Locus:intergenic5440_1:3427093-3427207(+)
TATGGCCTGTTCGATGGTTTCTCCCTGATCGACTGTGCCTACTTCTGGGCACTCCGCAATGTACATCTCCTCTTCCTTATAGATAATTGCGGTAAAAGTACGATTCTTCATGCTG
>Locus:intergenic5560_1:3509842-3509920(+)
GGGGCAGAATCAGACTTTATAAACAGGTTCTTAGAAGGCTACGCTATCCTAAAATTTATTCCCACTGCGGTGAAGACTT
>Locus:intergenic5636_1:3549789-3549825(+)
CTGTCACAAAAGTACCCCTTTTTAAGCCGGAGCTTTA
>Locus:intergenic5676_1:3572815-3572881(+)
CCCATCCAAGACCAACTCCGAGGGCAGTATATTTCATTATTTCCTGACCCAAGGGCAATGTTCCGAG
>Locus:intergenic76_1:54469-54505(+)
GGGCGAAACGAACTGTTACTGAAAATTTTCGTTAACC
>Locus:intergenic111_1:74399-74348(-)
GATCGCCCACTGCCCCGGGCCATGGTTGGGGACAAACGATTGGTTAACAGAG
>Locus:intergenic111_2:74488-74452(-)
TTTCTCCAAGGAAAGTTTGAGCAAGACATTAGTTTTT
>Locus:intergenic189_1:122260-122221(-)
TTGATCATAGGGCAGATCTCGATTTTGCTCTCACCTCAAA
>Locus:intergenic241_1:153452-153326(-)
TGCTTCCAACCGGGGTTTACCGAGCCAGTACCTCTCGATACTGCTGGTGCGCTCTTACCGCACCTTTGCACCCTTACCCTTTTCAGTGGTCAGTTACCAGTTAGTCAGCAGAAAAACCCTGTTAACT
>Locus:intergenic376_1:231863-231953(+)
AAGGGGAAAGGGAGCTTACAAATCAACGGAAGGTCCACCTCAATATTCCATAACAATCCGAAAAAAGTTGCACAAGTCCAGGCCCACCGGG
>Locus:intergenic415_1:256507-256471(-)
CAAATCTCTGCATTGGCAATGGTGAAAACCAAGGGAG
>Locus:intergenic415_2:256609-256495(-)
GGGGGCCATTATATCGCCTTGCCCAGTCCCAAATCATTTTGCACTGTCCGATTCAAATGCAAAGTCCTGTTCCCAGACCCTAGGGGACTTGGTTTAACCCTCCAAATCTCTGCAT
>Locus:intergenic455_1:276344-276299(-)
GCACCACATTTTTTCTGGCCAATCTTAACATTACTTGACCTGAGAG
>Locus:intergenic503_1:303796-303733(-)
TTCTATTTTGCCTCCACACTGGCAAAAATTGTCAAAAAAAAAGGAGGTGAAGGAGATTTTCCCT
>Locus:intergenic527_1:319052-318920(-)
ATCTTGACCTTCCTGTTAAATTATCGTCCCCTGTTAACCCAGTGGTTTTACCCCCCAATGGCAAGGAGCAGGAACCATATCGAAGATTCTGCTCCTCTGTGGATTTGTCCATGGGAAGCTGTCTGGGATACCA
>Locus:intergenic764_1:465747-465888(+)
CCCTTGAATTGCTTGGCTTTGTTTGATATTTCTTCTCCTTGGCCCTGGTTGACCCCCAGCCATGGCATTATCGCCGCCTACCTTCTGTTGTTTGCCATCGTTCATAGTGGCTTAGCCGCCCTGCGAGCCTGGGGGGAAAGCA
>Locus:intergenic789_1:475824-475785(-)
CTTATACAATTTTCCTTTCCTTCGAGATCCATTGAAACAC
>Locus:intergenic813_1:496448-496337(-)
GAACTCTTGTGTGACAAGCTATCTATCCATCAGCAGATGGTAACCGATGCGCTATGTTTTTTGGGGTTAAAACTAAAAACTTTTATTCTCCTCCAAGTATTATTTTTATTTA
>Locus:intergenic871_1:542682-542631(-)
ATCAAATTTAGAAAAAGTCGAATAAAGTCGAATTTAGACGTATACTATTTTG
>Locus:intergenic895_1:555112-555061(-)
CCTCCACAGATGAGAGCTTCCCCCCACGGCGATCGCCAGCGTTATGCACCGA
>Locus:intergenic932_1:573132-573198(+)
ACTCAATTTTTATCTTTTCACCATAAAAAACAGATTTTTCCTATCCTCTTTTCTTTATATTTTCTTT
>Locus:intergenic1164_1:727616-727721(+)
TATTACCTAAATAAATCCAGGGAGAAACACGGAGGCAGCGACAAGGGCCACCGGGATGCTCAAACAGCTCAGCGCCTAGGCTTGAATGCTTTTGCAATCCCACAGT
>Locus:intergenic1165_1:727799-727757(-)
ACATTACTTAACAAAAAAGCAGGAATAAAATTAACAAGATGTA
>Locus:intergenic1175_1:732391-732337(-)
GAATCCAATAAAATGTCCTTATATTGTAACTTTGACTACTGTTCTAGAACAACAA
>Locus:intergenic1212_1:757201-757237(+)
TACATTCTCAACCAAACATTTTTTAGTTACAGGATCT
>Locus:intergenic1298_1:821484-821526(+)
TGGCTTAAACCGTCCGAGAACTCGGCTCCAAAGATCTATGGGG
>Locus:intergenic1438_1:891130-891223(+)
CTAACTCTACGTCCATGGGGGGATTACTTTATCTGGATATGCAACGTCTCTGACTTGCCAAGAAAACAGTCACAATTGTCCCAGACCGAAAGCA
>Locus:intergenic1466_1:911076-911133(+)
AAATTAAGAAATAATCCGAGGGAACATAATACAAATCAAAGTACCTTAAACCATTCCT
>Locus:intergenic1502_1:927803-927953(+)
AAACGATGGGATGAACGCATTGGTTGTCAGCGGGAATGGAGTTGGCGGGGTTGGCAAATTCGGTATAGTTTTCGTCACCCTATTGAGCCCACTGGTTTACCTCCCCTGTTGCTTATCCATGGTTTTGGGGCGGCGATCGAGCATTGGCGTT
>Locus:intergenic1527_1:940454-940382(-)
AGGTTATACCATTGTCGCTTGACTATGGTAATGCCCCTTTGGGGCCTGGATAAGATCAGCCATTTGGGCCGTC
>Locus:intergenic1583_1:982840-982741(-)
GCTTGCCTAGGATGGGTTTGGGCACTTTGCCTAAATTCTGAGAGGGAAAATATTTTTCGTTACATTTGTGTAACATCCGCGCCAGGGAGATTACTCTGGC
>Locus:intergenic1620_1:1002156-1002225(+)
GTTGAGCGAGGATATAATTCAATGCCTTCACCTAGCACTTACCACAGCGATTTCTATGCCTGGACAAAAG
>Locus:intergenic1732_1:1069011-1069068(+)
GGCAAGGTAACCGGGCGATCAACAGACAGGGGGATTCTCAGCCTAACTCCAAAATGCA
>Locus:intergenic1896_1:1170431-1170494(+)
GAGACTTTCCTAAAGAATAATGATAATTTATCTACGGCTCTGGATAATTTTCTCGAAGACCTCC
>Locus:intergenic1949_1:1206908-1206854(-)
TTTTACGGGGTTAGGGCGGCCTTTCCCGTGGGAATGACAGAATTTCCAATTTCCA
>Locus:intergenic2040_1:1254626-1254668(+)
TTTATTGTTGTTCCTTTTATTCCAGGGGTGAGGTTTGCTGAAA
>Locus:intergenic2192_1:1350009-1350138(+)
TGGAAACTACACCGCCGGGGTATAGCGGTTGGCCAAAACCCAAATGCGGCCTGTCGGTGGAACAATATTTGTTCTCCTGATGCCATTTTCTTATGGGTAGCAAGCCAGGCCACAGGGGCCAAACCTGCAC
>Locus:intergenic2283_1:1401801-1401702(-)
ACAGAGCCTCAAGGACAAAGAACTACGCCCCTATACTGCCATAGATGGAGTTTGGGTCTTGCCATTTCTGCGCTGTTTCCCTCGACAAGCTCCCCGCTTC
>Locus:intergenic2361_1:1448004-1447917(-)
CAAGCTAGGCCTCTGACTGAAACTGTTCGCTGTGAACAATTGATCCGAGTCAGCCCCCAGGGTCAGGGAACCTTACCTGCCTTGGGTC
>Locus:intergenic2425_1:1490636-1490591(-)
GGAAACGCTGAAATTTTCCTGACCATGGGAGAAATTTTAGTGATCC
>Locus:intergenic2450_1:1509797-1509908(+)
CCCGCTCCAGCCCATTGGAAGCAAAACAACAAAACTTTGAATATTGTAGGCCGGTTTCCCCCAAAAGGCCGGCGGGGATCACCAAAGAGCAGTAATGCCGCCTTGCCTCCCC
>Locus:intergenic2520_1:1552995-1553079(+)
CGCAGCTTGGTAGCGCGCCTGCTTTGGGAGCAGGATGTCGCAGGTTCAAATCCTGTCATCCCGATACTTTCCACCTACTGTTGCG
>Locus:intergenic2524_1:1555915-1556005(+)
CAGTTTTATCAACTCTGTTTGAACAATCGAGAGTTGCGTTTTGAGCGTAATTGCCAGGGAGATTTAGTGATCATGTCACCCACCGGAGGCG
>Locus:intergenic2594_1:1600047-1600104(+)
AACAAGTTTGAATCAAGACAATCGGAACCAAAGACAAATAACAATGCTGGTTGGATAA
>Locus:intergenic2623_1:1615850-1615775(-)
GAGTGTCTTCAAATATCGCTCTTCTATCAGTGTAGGTGGGAAGGTAAAATAATTGGAGCAATAATAAGGTCTCCTA
>Locus:intergenic2728_1:1680104-1680251(+)
TCGGATTTGATATTTTCTCGTGCATTCTGTATATTTTCAGATGATTGTCGTAGATTTGTTGCAAGAAAGAAGACAAGACCAAACAAAGAAAAAAGAACAACTGTGGGCAAAGATTCTATAGACGGAAAAATATCGATTTTATTTTTTG
>Locus:intergenic2862_1:1751277-1751310(+)
CTCGGCCCCAATGGATCAGCAAGGGCCCGCCGGC
>Locus:intergenic2879_1:1757590-1757530(-)
GTTGAACCATGGCCCAGGTTTGGTTTTTCTCAAAGCTCCACTGACTTATTTGCCAATTCCT
>Locus:intergenic3111_1:1902387-1902339(-)
ATGTTGCACTGTTGGGGAGCATTGTTGCCTTGGTTATTTGGAAAAATCA
>Locus:intergenic3193_1:1949201-1949108(-)
AGTAACTACTTTTTCCATAGTCCAGGGGCGGCTTTCCAAAAACCAGAGATTGGTGGCTTGCCGCTGCTGTTCTCCTCTGGAGTAAGGGGAAAAG
>Locus:intergenic3264_1:1997260-1997374(+)
CTAGGACAAGATGGTGACGCTAACAACATCCAGAATGCGTTGCTACTGTACAAGATACTACGGGATTATCCCTACCTCACTCCGCATCCCAGGCTACAGCCAGCGATTTGTCGAT
>Locus:intergenic3355_1:2046472-2046415(-)
TCGACCGGTTATATTCGTTGCTGCAGGCTGTATCGTCTCCTCTGTCTGCATCAAAGGT
>Locus:intergenic3400_1:2084425-2084521(+)
GAAAAACTATCTTCAAAAGTAAGTTCTTTATTGTCAAACACAAGTAACAAAATATTTTTGAGTACAGCAAGTGCATGGGAGATACAAATTAAACTGC
>Locus:intergenic3433_1:2100424-2100373(-)
CCTAATCACGCCGAATGGAGCAAGAAAAAACCACTGGCCCCTTCAAATTCCG
>Locus:intergenic3473_1:2132606-2132513(-)
CCCAAATGCGGCGGGATCTTTTCCAGCAATGGCATAGGGCACAGCATATCTCGGTTAGATCCCCGGCGGCAGGCTGTGGCAAAGGGAACCGAGA
>Locus:intergenic3496_1:2147464-2147497(+)
GGCAAATATCTATGGATTACTCCTTCCCATTTCT
>Locus:intergenic3551_1:2194153-2194102(-)
TACCTGAAATTAATATTTGCCAAATCAGTTTTGCCAGCAAAGAAGAGTCACT
>Locus:intergenic3558_1:2202695-2202791(+)
ATAAGTTTACAAAACCCACCTTTGGGGTGGCCGATTCCAATCGTCCCTGTGCCAGTTGTCTTCAGTCCATTTTTTCTCCGTAAAAACCCCCAGCAAG
>Locus:intergenic3652_1:2259997-2260132(+)
AGGACTGATGATTCTCGGCGATCGCCAGGGGATTTTTTTTCAGAAAAGAGGACAAAGCAGCCAGGGAAAAAGCTTGGCAGGGCAAGGAAATTTGCCAGAAACAAAAACCGGAGGGCTACGTCTAGGGGGTCAGTTA
>Locus:intergenic3716_1:2303364-2303487(+)
AGCATTTTCCTAGTGAGATGGAAGCGTAACCACGTACAATGGGCTTCTGGGGTTAGCGATCGCCAAAGATGTTGGCCGTCGGGGCCGTTGCCTATTTTGTCGCCCGTTAATTCTTTCACCGAAG
>Locus:intergenic3717_1:2303437-2303401(-)
CAACATCTTTGGCGATCGCTAACCCCAGAAGCCCATT
>Locus:intergenic3758_1:2333903-2333981(+)
AATCTTCCTACTCCTGGCTATGACTGCGGAGAAAGGATTTTGATTCAAGTTAAACCTACTTTATACACTTTTTTGCAGT
>Locus:intergenic3818_1:2388876-2388996(+)
CGGGCAAGGTTAATTTCCTTAAGGGTACATCGCATTTTTTGTTTGCTACCCCTGGGGCAAAATTTTTCTCCCTTTGCTTCCATTCTGACCCGGCTTAGTTTGGCGGTGGCTAGGTTCATCG
>Locus:intergenic3929_1:2449419-2449341(-)
AAGAGTGTAAAAGCAGAAGGAAGCTTGACTGTGAGACTGACAAGTCAAACAGGGACGAAAGTCGGCTTTAGTGATCCGA
>Locus:intergenic3929_2:2450924-2450789(-)
GGGGTGAAATGCCAATCGAACCCGGAGCTAGCTGGTTCTCCCCGAAATGTGTTTAGGCGCAGCGGTTGTAAAGTCAACTTGGGGGGTAAAGCACTGTTTCGCTGCGGGCGGCGAGAGCTGTACCAAAGTGAGGCAA
>Locus:intergenic3928_1:2453568-2453697(+)
CGTGTTACTCACCCGTCCGCCACTAAGTTCCGAAGAACTCCGTTCGACTTGCATGTGTTAGGCATACCGCCAGCGTTCATCCTGAGCCAGGATCAAACTCTCCATTGTGTTAAAAATAACCAATTTATAA
>Locus:intergenic3938_1:2461287-2461347(+)
ACACCATTTGCCCGATCGCCATCGCCAAGGCGGATTTTTTGTCCAAATTTGGCTAGCCAAA
>Locus:intergenic3957_1:2474900-2474816(-)
GGCCCTGGGCTAGTCTGTGCGCTGGTGGTTTCCCATCCCCTATTCCCGACGGAGCAGGTAAACTTAACTTTCGTCAGCGGTAGGT
>Locus:intergenic3971_1:2481968-2481932(-)
TGTCAGCCTTACCCAGGGTACAGCAAAACTTTGGGCA
>Locus:intergenic4030_1:2525687-2525747(+)
AGACTTTCGATCCGTCCTCCTGAACATCTACTCAGCAAGAGAAACATTATTTGCCTTGCCA
>Locus:intergenic4087_1:2553034-2552971(-)
ATCTATCCACAGAGTCGATTACTTGTTATTCTCACTGTAGAGGCCACGCAATCAACTCCGTGCC
>Locus:intergenic4087_2:2553225-2553114(-)
TCCATCCCAAGCGCCTCATTTCCTTTAATATTAATTCCAATTCTGGACATAACTCAATCACACCGGCAATTAATCGGTAGCACTGGCGACTACCACCAAGAAAAAGCCCCGT
>Locus:intergenic4181_1:2607779-2607734(-)
CTGATACCAATCACGACCGAGGCCGCAAATTTGGCTTTAAACTGGT
>Locus:intergenic4241_1:2641974-2641911(-)
ACTTTCCAAACACTTTCTCAAGGGGCAAGTATTGGGGATTCCCAGGAAGAAAATCCCAATTCCA
>Locus:intergenic4316_1:2695325-2695373(+)
ACAAACCAAAAGTTATTTAAAACCAAGACCAATGGGGAAGCTCGAAACT
>Locus:intergenic4379_1:2732878-2732836(-)
ACTATAGTCGGAACAGTTTGTAGGGGCAGCGCCGACAAAAAAA
>Locus:intergenic4386_1:2735713-2735803(+)
TTGGTTGGGGGCTGGGATGGGTCTTGGGATTTATTTATCTTTGACTCAACCCGGGTAGTTCAAATGGATCAGATGGAATGGCGTGAATATC
>Locus:intergenic4428_1:2763098-2763137(+)
CGGTTTAATTATTTCCAGGTCTTCTGTCAATTTAAAAAAG
>Locus:intergenic4460_1:2790377-2790443(+)
AGTTTCTTATTTTTTTTACTTCTCTTTTGTCAGACTGGGCAAGTTGATTTTTTGCAAACCCTCAAAG
>Locus:intergenic4460_2:2790501-2790540(+)
TATCGAGTCTTGAAAATCTTGAAATGCCTCCACAGTAAGA
>Locus:intergenic4610_1:2880590-2880632(+)
CTAGCTTCGACTTTTAGGGACTCCCATTGCCATAAAAAAGTGG
>Locus:intergenic4644_1:2902740-2902776(+)
TCCGGAAATGCTGATGGTTGTGGGTTCCAGATTCATA
>Locus:intergenic4808_1:3006791-3006860(+)
CCTTCGCATATATTTCCCATGGAAAATATAAACTATGAGCGGCTTTTGGATATAGATGGCTACTACAAAG
>Locus:intergenic4865_1:3044396-3044267(-)
TACTGTGGTTTAACGGAAAAGTTTTCTTCCCTGGCCAAATCACTGATTAACAGTAACGACCTAACCTTCTCTCCCATAGTACGACTAGAGCTCAAATATCTTCTTGAGATTGAAAGAATTACTGCATCGC
>Locus:intergenic4913_1:3078711-3078678(-)
GCTTTACAGATAGTATTTTACACGCAAACTATTG
>Locus:intergenic5007_1:3132123-3132087(-)
ATTAGTGTTATTTTCAACAATTTTTTAGCGCTCCATT
>Locus:intergenic5095_1:3196678-3196549(-)
AATGGACGAATAAGGGAGATTGGCTATTTTGGTGTTGCCAAAGAAGATTTTTGCTGCGATCCCCAAGCTAACGTCGGCGGCATAAAACTTGCCCGAGATTCCCGGTGCCAAGGCTCTGAGTTAAATAAAA
>Locus:intergenic5145_1:3228699-3228567(-)
GGACTACTAGGGGGAAGGGGGGCGGTCACTGCTCCAGGCCCACCAACCCTGACCACATTCACACTGGTAAAATTCCTGCCATTTGCGCCGTCGATCATCCCCCAACACTGGCGATCGCCGATTGATCCAAGCC
>Locus:intergenic5177_2:3248147-3248051(-)
AAGCCATTATTGAATTGTCCAGCTAGAAAAATCATTGATTTAGTCCCATTCTCTCAAACCGGCCTGGGGGACCCCCCGGCGGGAAAAGATTCTCGCC
>Locus:intergenic5176_1:3248275-3248401(+)
CTTTCGATCCCGATTAGCTACTGGAGGAGTAAGCTTTGCCATCACCGATACGCGTTGCCATCCTGGGGGCCACTGGGGCCGTTGGCACAGAATTACTGGAGTTACTGGCCAGCCGGAATTTTCCCCT
>Locus:intergenic5177_1:3248421-3248316(-)
CCAAAAGTTTTAATTCTGCCAGGGGAAAATTCCGGCTGGCCAGTAACTCCAGTAATTCTGTGCCAACGGCCCCAGTGGCCCCCAGGATGGCAACGCGTATCGGTGA
>Locus:intergenic5226_1:3282362-3282407(+)
GGAAAACCGTCCCCCCTAAAATCCCTAGGTCTTGAAAGAGGGAGAT
>Locus:intergenic5274_1:3317110-3317239(+)
TGTATCACGGGCAAGCTTTCGCCAACCTGTCGAAACCATTGCGGCCCCTTGATATACACCCCGATTATAAACCATTTTTTGGGGGGATGGCAAAAAGGAGCAGTGCCACCTCCAGCCTCTGCTCCAATAT
>Locus:intergenic5275_1:3317264-3317123(-)
TGGAGAGGGAGCACTTTTGTTAGCCATATTGGAGCAGAGGCTGGAGGTGGCACTGCTCCTTTTTGCCATCCCCCCAAAAAATGGTTTATAATCGGGGTGTATATCAAGGGGCCGCAATGGTTTCGACAGGTTGGCGAAAGCT
>Locus:intergenic5288_1:3322846-3322987(+)
AATTCCCCACACCAGTTGCAAAAAAAGATTGAAAAAGCCACTATCACGCAGAAAATTCCGTTGAGTCAAAAGCTCCAACCCCAGTTAGGTCAATCATCGGCAATAATTTTAAGTCTTTCTGTCCCCGCTCACCAGCAATGTG
>Locus:intergenic5291_2:3324802-3324718(-)
TCAAAATCCCTGAATCACAGTCATAGTAACGGCTTCAACCATAGAAAAAAACTTCGCTCGACACCGGTAACTACAAATTCTGAGC
>Locus:intergenic5291_1:3324829-3324763(-)
AGTCAACACCTTTTCACAAAATATTTTTCAAAATCCCTGAATCACAGTCATAGTAACGGCTTCAACC
>Locus:intergenic5290_1:3325773-3325830(+)
GTAGCGAAAGGGATTAGATACCCCTGTAGTCCTAGCCGTAAACGATGGATACTAGGCG
>Locus:intergenic5324_1:3353836-3353974(+)
CATAATGAGACAAAGGCAATCTTCACCGCAGGGACATTATGGGCTTACTCGTCAACGGCATTTGGCAAGATCAGTGGTACGACACCAAAAGTACCGGAGGGCAGTTTGTGCGGCAAGATTCCCAATTTTGCCATTGGAT
>Locus:intergenic5326_1:3358886-3358955(+)
AAGGGCCCCTCAGCCTGGGGGCGGTGGTTAATTTTACCAGTTAGCCTAGGCAGTGGTTCGTTCGCCTTTA
>Locus:intergenic5393_1:3398811-3398757(-)
ACTGTTCAAACTGGTCTGGAAATCCCGGTCGGTCGGGCCATGGTAATTATCCATC
>Locus:intergenic5433_1:3422889-3422760(-)
GGAGTCAAAAACTTTTCCCCAGCCAGTGGCAAATATGAACAAAAATTAATGAAAAGATTCTTCCATCATCAATCTCAACTTTATTTAGAACAGGATGAAATAACAGTCGCGTCTGTAGCTGAGTTCCTGA
>Locus:intergenic5451_1:3433076-3433022(-)
ATCTCTTTGCCCATGGATAGCCCTTGGCTAGTTAACCCTTTTTGGCTAGGATTTG
>Locus:intergenic5467_1:3449674-3449638(-)
CGTGAACTCTCTGATGCTCAATTAGAGGTTGTTTGTG
>Locus:intergenic5519_1:3479801-3479717(-)
AAAAGTCCCCTGGCTCACCAAGTTGGGGGACAATTAACTCAAAATTTCCCAGTATTGCGACAGCTTTTGGGAAAAAAATTAGGTT
