# Supplementary material for: Common and phylogenetically widespread coding for peptides by bacterial small RNAs
Source: BMC Genomics. 2017 Jul 21;18:553. doi: 10.1186/s12864-017-3932-y (PMC5521070; doi:10.1186/s12864-017-3932-y)
Supplement: Supplementary file 6 — mock ORF sequences. (ZIP 3000 kb) [file 12864_2017_3932_MOESM6_ESM.zip › mocks/synechocystis_pcc6803.overlapping_antisense.srna_mocks.fa.txt]

>Locus:fecD_1:14720-14628(-)
AGTAATCCCATTACCAAGGGGACATGGCGATCGAGGCGAAACGATAGGGGTAAAGACCGGAGACGGACCACAATCCAAGGTCGAGGGGCAAAC
>Locus:sll1399_1:48664-48723(+)
TATTCACGTTTACTAGTCGGTGGTGGGGTGATGCGCCAACGTACCAGGAATTGGTCAATG
>Locus:ssr1853_1:74575-74498(-)
GGCGATCGCCGCTGTGAGGGTCATTTCCATCAGTACCACACCGGCCAGAAAATAGCTAATTTGTTTGATGGTATCCAT
>Locus:slr1122_1:81043-80939(-)
CGCTGGCATAGTAGCGTCCATATACCACCCCGATCGCCCGGAACTGTTTGGGGTGACTGGGGGGAGAAATGGGATGCTGACGAGGTTGTAGCGCAGAATCGGCCA
>Locus:gpmB_1:85127-85059(-)
ATTGATCCGGTGCTTCGTGCCAGAGACGATATTGTTCGGGATATTGGTGGGCCACATCGTCTTTGGTCA
>Locus:mutT_1:95819-95854(+)
CAACTGAGAAACTTTTGGCGTAGGGCCTGGATAATT
>Locus:slr0244_1:145843-145763(-)
ACCGCCGGAAAGTCCATCATGGCCTTGAGCATTTCTTGGGTTTGGCTGGTGCCAGAATCTGCGTATAAAATTTTGCTAAGC
>Locus:atpF_1:175633-175689(+)
TCCCCCGCCTCATGGGCTTCGGCCGCTAGGATGAACAAGGTATTAAGCATAATGGCA
>Locus:folK_1:189257-189129(-)
TGCCCGCTACCAAGGCCAACTCGGCGATCGCCCCTTGGAGATTGTCCAGCACTGGGCCAATATTGCCCCCCAAGCCTACCACTGCCCCATGGCATTGTTGCGGAAAATCTGTGGGGGAGACAGGAGCCA
>Locus:slr1107_1:211812-211735(-)
CATAGGGACTGGGGGAAGGATAAAGAATGGTGCCCGTATAGACCGGCTGGGGTTCGGCAATATTCTCGTTACCTGCCA
>Locus:slr1776_1:228900-228868(-)
AACCACTGGAAAATGGGAAATATTTGTTTAATC
>Locus:ycf10_1:231814-231873(+)
GAACCGAGTTTTTTGTCAGGTAACATGGTGGTAGGCTCTGGGCAAAATCAAGGGGAAAGG
>Locus:sll1665_1:266704-266814(+)
AGGGGTCATGGTCGTCCGGGCCGAAGTCAAAATCGTCTAGGGAAGTTGAGATTACAGCATCGGCACCGGGGGAGCTGGTGTCACTCAACAAGGCATCCAAGTCATCTAACT
>Locus:slr1306_1:312388-312260(-)
TGGTCCCATGGTTGTTCGGCACTGTGGGTGGTGGACCAAAGCCCCAGTAGGACTGACAGGCCAATTCCCCCCATCACGAGGGGCTTTTTAAACACAGTCTTAAACCCCATTGTTAGACCTGGTTGCCCC
>Locus:sll0943_1:320785-320925(+)
CTAGCGAAAATTTCCCGTGTCATAAATGCGCTGATTAGTATAAGGCCAAAGGAAAACGTTAAAATTTTTGCCGCCAATTTGTTCTCGATATTTAAATGTGTCTTTTTCGTAGAGACTCACCACTGCATTGAGTTGGTTCGC
>Locus:sll0926_1:341136-341231(+)
TATGCTACCAATACCCCTGGGAATTTTTGGGCTTGGAGGGCTGTTTGTAATAGCTCCGGCCCTGCAGAAGCCAATAGAGTGGAATCACTCAGGGTA
>Locus:sll0926_2:341136-341210(+)
TATGCTACCAATACCCCTGGGAATTTTTGGGCTTGGAGGGCTGTTTGTAATAGCTCCGGCCCTGCAGAAGCCAAT
>Locus:epsB_1:345538-345573(+)
AATTGTCTGCCTGGGCAACTTTTTGACGATCGTAGT
>Locus:slr0670_1:403587-403552(-)
AGAAAAGTCGGTACAAATGAGGCAATGCTTAAACAT
>Locus:slr0689_1:438032-437922(-)
CGCCACCTTGGCCACCCCCAGTTCTGCCACCTGGGCTTTAACCTGTTCTGCCGTCCAAACCGTAGCTTTACCCCGGCGGAGTTTGTCATTAATCTCGGCGATCGTCGCCAT
>Locus:slr1594_1:451832-451737(-)
CGTTTAGCCCCATTATCTTGGAATTTTTGGAGCCCAGGACTCTGTAATTTATCGGCCATGGCACGATCCTCAAAAAAAGGCAAGATCAAAGCAGTC
>Locus:sll1515_1:458408-458482(+)
TTAGCTCATGGCCACGCCTTGACTGGCATAGTCAGAACGAAAATTAGCCAAAACTTTGCCTTGGATGCGGACAGC
>Locus:sll1511_1:463692-463733(+)
ATTCTTCTAGTCCAACTTTTTGCCGTGGAAAAATCATTTTGC
>Locus:slr1603_1:469631-469593(-)
AGGCGACACTCATTCCACTGCCCTCGGAGGCGACAATCA
>Locus:ssl1918_1:523821-523859(+)
TTAGTCTACCCGCTCCAACTGCCAGAGGATTTGGTTCCC
>Locus:sll1938_1:582482-582577(+)
TACCAAATGCGGGTCAAATCAAGCACAAAACCGGGCATTACTTCATTGCAATCTATTTCCTTTGGCAACGTTAAAACTTCTGTCGCCTGGGAAGAA
>Locus:slr2049_1:595804-595733(-)
GGCCAGGTGATGGGTGGTACGTTGCGATCGCCAGTTGCCGGAACTATTGCGAAAGAATTCCATTGCATCCAC
>Locus:slr1907_1:610003-609950(-)
TCTTTTCCCATAGTAACCGTCGGGGTTTCTGCCATAGCCAAGCCCGCCAACTCC
>Locus:slr1708_1:735024-734986(-)
GCTTACGTTTCAGGTCTTTTATCCTCGATTGGGACTGCA
>Locus:speB_1:800034-800066(+)
CTATTGCCAGGGCTCATCCACTGCCATGTTCGC
>Locus:slr1147_1:811579-811490(-)
GCAATCCCTGTTGCAAAAGCCGAACCTGTGACTGACAAAGGGAAATTAACCCAGCACTGGGGGAATACATTGATGAGATGGAACCGGCCA
>Locus:rpl31_1:826639-826677(+)
ATTTCTTTTTCTTATCTTGTTTGTCTCCGGTGGTTTTTT
>Locus:mgtE_1:904179-904117(-)
CGCACTAATTTTTGTAGCTCCTCTCGGTCGGGATTTAGTCGAACAGTCGTAGTGACCTCTGTC
>Locus:sll1967_1:910948-911037(+)
CCCTGTTGCCAAAGAGGGCTAGTGGCGAAATTATTACTTTGGGTCATCGAAAATTATTTACCAATACTCTATGGGGCCTTAATTACGACC
>Locus:aroC_1:921550-921606(+)
TATAAAGTTTTACACTGGGCTTGGAATCGCAACAAATGGTCACAAAGTACTAATGCA
>Locus:slr1827_2:928036-927959(-)
TTCGTCAGCTTTGCGGGAACCACCAAAACCAAGCAAATCAATGGCGTAAACGCTGGTGTGTTGAGCAAAAAACGACAT
>Locus:slr1827_1:928016-927960(-)
CACCAAAACCAAGCAAATCAATGGCGTAAACGCTGGTGTGTTGAGCAAAAAACGACA
>Locus:rfbJ_1:996850-996900(+)
CTAGACCTCCTTAATTTCGACCCTGGGAATTCTGAGATAAGCCATGCGCTT
>Locus:sll1634_1:1010712-1010744(+)
ATTTTGCATATAACTGCAGTCGATGCCATTGTT
>Locus:slr1441_1:1076135-1076043(-)
GAAATTTCTTGGACATCAATGCCCCATTCTCGAAATAATCGCACCGCCGCCGGCCGCACCTGGGATTCCACAAATTCCCCGAGCCGGTTGCCC
>Locus:sll1350_1:1091698-1091739(+)
TCATCGATCAAGACGATTTTCGATTCCTTCACAGCCGCCGGG
>Locus:slr0888_1:1154430-1154332(-)
AAATCCATCACCAAGCTACCAGTGAGCCACATGGCCAAACTGCCCATCACGAGCAGGGGCCAATCCACCATGGCAACGGTTAATTTAGCGGTACGGTTC
>Locus:sll1308_1:1179926-1179989(+)
TCAATCAAAGCTGACCTCAATCACATTTTTGCCAAAGCTTTGATAGGCATCGCCCATTCCTTTC
>Locus:slr1853_1:1191480-1191445(-)
TTTATCATCCAGCACAGCGTTTTTAAACTCACTCAT
>Locus:slr1859_1:1196978-1196838(-)
ATTAACACTAGTTTTGAAATTTCTGCTTGGGCAACTTCTTCGATTTTTTCCTTAAACAAAGGAGCAGTACCGCCGTCTAGTTCACCAATTAGGGTTAATTTAGCAGCGTTATTAATAATTTCCGATTCGATGTTGAAAGCC
>Locus:slr1880_1:1236394-1236317(-)
TTTTTCCTTGGTGATCAAATTGATCCGCAATCGCAAAAACTTTTTCTTCTATGTTCAGTGTTTCTCCAGTGGATTTCA
>Locus:sll2013_1:1254038-1254130(+)
AAATTGCTTCCAAAGCTTCAGCAGTGGGAGAAGCCTGGGTTACTAGATTATCATTCTGCTGGGCCAACCACTGTTGATAATCTGCCAATAGTT
>Locus:slr2141_1:1268445-1268389(-)
CAGAGTTTTTCCTGTTTGCCGGCTTGGTCATTGCCCAGACCTGTGGCCCGGTTTCCA
>Locus:slr2141_2:1268441-1268389(-)
GTTTTTCCTGTTTGCCGGCTTGGTCATTGCCCAGACCTGTGGCCCGGTTTCCA
>Locus:sll1630_1:1312844-1312909(+)
CAGGCAAAACTAATTAACTTTATTGCTTGGCTGATAATAGCATTACGGTCTACTTTTTCCGCCAAA
>Locus:slr1736_1:1322817-1322689(-)
AGGGAAGCAGGGGAGTTAACTGAGTTTCCATCCCCGAGAATAGTTAACAGATACACAGCCCAGACGCTCAGAGTTGTACCAATGATGGTATGGGGGCGGGAGAAGCGCCAAAAAGCTTGGATAGTTGCC
>Locus:sll1162_1:1380085-1380141(+)
TTATTTGAACTGAGGACAGGTTTTACCGACGGAATCACATTGATAAATATAAGGCTT
>Locus:slr2060_1:1417369-1417286(-)
ATCAGCGGCCCGAGCCGGAGTAACCAGGGCTGGAGATTGGGCGCTAAAAAGTCCAGGGGGGGTTGGGCTTGGATGGGGGATTCC
>Locus:hoxY_1:1674350-1674397(+)
TTAACCAAATTTGATCATTGCTCGCCCTTCCATGAGGGGATGTTCCCC
>Locus:sll0816_1:1693548-1693661(+)
ACTGGGCCAAAAGGCGATCGAGATCCGGCACAGCCACCCAGTGCTTTTCTTGATGGGCTTGCTTGGTCAAATCCATTAATAGTTGGGAGTAAACCCCATGGCGCAAAGATGGTG
>Locus:slr0812_1:1698039-1697995(-)
TTGTCATTATCCAGGGCTAAACCACAACCCGGCTTTGATGTTTCC
>Locus:rps2_1:1722160-1722223(+)
CTAAGCTTCTGGAGTGGCTGCAACTTCTGCTTCGGCCGCTTCTTCCACTTCCTCAGCGGCTTCT
>Locus:slr1339_1:1727368-1727285(-)
TATTTTTGGCGGAGGTCAGCCAGTATAGAGTCAATGGAATCGGAGTTATTCATAATAAAATATCTGGTTTCAATCCTCAATAGC
>Locus:slr1344_1:1738226-1738185(-)
TTTGAAGAATGGGACGGTAGGGGGGACGAAACCATAGGCGCA
>Locus:murF_1:1749282-1749148(-)
AATAGGTCCCCTGACACCAAAGATCTTGTATCGGTGCAAATATTATTTATCCGTATATCCTCGGAAAGATTGGTAACAGACAATAGACAACTTTCTAGGAATGTACGGATGTCAAATAGGGAAAGTTTGGAGTTC
>Locus:sll1885_1:1785836-1785883(+)
TATTTACTAGAGCCCTGGCCAAAGCGCCACTGGATACCGGCAGAGAAA
>Locus:slr1982_1:1811176-1811132(-)
TTCATTTCATTGTCTTCAACTAGGAGAACCTTAGCCATAGATTCC
>Locus:sll1387_1:1823968-1824024(+)
CTACCCCAGCAGACCTCTTTTTTTCCCTTTCTGCCGGGAACGATGCAAGTTCTGGGG
>Locus:rpl34_1:1826805-1826743(-)
TTTTTGTTTGCGGTTGGTTCCGCCGAGGGTTCGTTGAGTCATGACCCGTTACTCCACAAAAAA
>Locus:slr1171_1:1939074-1938985(-)
TTTACCTTCAAAGTCCCTCAGAGCTACGGGGGAACCATCCAAGGCATTGGCAGAAAAACCGTAGATTGTGTTGTTGGCTTGGGCAGTCAT
>Locus:slr1681_1:1969586-1969470(-)
TTGTTAAATACACACTGTTTACCCGGGATTAATGTCTGGGCCTGGACTGAGGATGGTAGCAGCAATGGTAATGTGAACGTGGAAGCAAGTAAGCTTAGAACCGCTAATTTAACCGAC
>Locus:slr0948_1:2013592-2013539(-)
GACTGCCCGCCCCAAGGGGTAATAAACGAACAATACGATTGGGATCTGCACTCA
>Locus:sll0423_1:2091713-2091745(+)
AATGGTAAATTTCCAAATGCAACACATAATGAC
>Locus:sll0422_1:2092520-2092567(+)
TATTTTCCCCGTGTTTTTGTCTGTATTTTTTTAACTGTTTTTTGCAGT
>Locus:sll0418_1:2096618-2096681(+)
TTAAGCTTGAGTGGCGTTTTTTCGCACTGCTTTGAACATACCGAAGCGACAAAGTCCTACCCCA
>Locus:nusB_1:2104943-2104999(+)
TTAACGGGGTTCACCAGGGGTGACGGGGGCTCCGTCAGTCTTTTTTTCGGTAACTCG
>Locus:slr0404_1:2152978-2152910(-)
CAGGTAATATTTTTGGGTAGAGGTAAATTCTTGAGCATCTTAAGCATAGAGGAAAAGTTTTTCGATATT
>Locus:prfB_1:2215529-2215639(+)
TCCTCTAACTCCAAAAGCTCCACAATGGCCTGGCTATCTTGCCACTGCTGTTGCCAAATGCCCCATTGCTCTAACTGGGATTTTGTTTCGTTCAAAGTCTGGAGAATTTGT
>Locus:ndkR_1:2234304-2234414(+)
CTACTCGTACAACCAAGGGTTAAGGGTGGCATCCCATTCATTCACTTCCTCATCCTTAAACCAGAGGGAAATTTCCCGTTTAGCGGTTTCAATGGCATCGGAACCATGGAT
>Locus:yibO_1:2248595-2248527(-)
GATCGGTGCCTCTGCCATGGTTATTGCCTCACTACAGTTATAAAGTCTGCAAAAGATGCCCTTGATAAT
>Locus:slr1949_1:2253235-2253170(-)
GTAAACTTTTCAAGCGCCGCAGTTCACTCATTTCAGCGCGGGCCGTTGCAGAGGAATAGGAGGTCA
>Locus:slr0992_1:2259499-2259404(-)
CCGACCAGATGCAATTCTGTCCCAGTGGCGGCACAAGTTCGGGCGATATTACCAGTATTAGGGGGGATTTGGGGATTAACTAGGACTAATTTGACC
>Locus:ribC_1:2280269-2280367(+)
AGCCGTAGCCATGTTCCGCCAAAAAGGCTAGATCGATGTCCTTTGTTTGACCCATGGCCCGACCCCGGGACAAAAATCGGGCCGCATATTTACCCAAAA
>Locus:sll0295_1:2291093-2291218(+)
AAAACCATTCGGAAAAGGGAGCAGAGAATTGTTGCAAAGACAGTAAGTGAAAACGTTTTTTTTGTTTGGCTAACCCTCGGCTATCTGGTGTGTTGTAGCCCCAATCTGCCAGAAATAAACTGGTTT
>Locus:sll0163_1:2319555-2319677(+)
TTAGGTTACTTTCGCGCCGGGGCGATCGGCCGGGGACACCAAGGCATTGTGGGTGAGGTAGTTTTTCAGCCATTGTCCACCCTGGCTCAGGAGTTGGGGCAACGTTTTCACCGGCCAAAGCTT
>Locus:leuA_1:2338726-2338637(-)
TTTCTTCCACGGTCAGGGTGGCTCCGGGGGACTGTTCCCCATCGCGAAGCGTGGTGTCGAAAATCAAAATACGATCAACAGGACTATTCA
>Locus:nifS_1:2391580-2391548(-)
TGGCGTGGTTGTCGAAGTAAAGAGGCCGTTCCA
>Locus:slr0780_1:2414896-2414833(-)
CACCTTCGCTGGAACGGGATTCAAGGACTCGACTATTGTGGTGCTGACAGTGAGGACATTGCAT
>Locus:tpi_1:2423751-2423623(-)
GGAACACACAACACCACCTCACGACTTTCCGCCGCATCTTCGATTAAAGGTTTAAACCCCTGCAAAAACGCTTGGGCCTCCGCCTGCGTCTTATGCATTTTCCAATTGCCCGCAATAATGATTTTTCGC
>Locus:slr0355_1:2454176-2454087(-)
CTTGGGTGCCAACAACCTAGCTGCCGCTTGCCCCAAACCACCAAAACCGAGAATGCCAACCCGCAAAGGTGCCAGAGAATTGTTTTCCAT
>Locus:fumC_1:2488112-2488029(-)
GTTGGGTTTGCGCTCCCCACAGGCGATCGGCTTGGACTTCCAGGGACCCCATACTGTCGGTTTCAAGGCGGTGGGAATTTACCA
>Locus:sppA_1:2500384-2500322(-)
CGCCCCGGTCACTTCAATGCGGGCAATCTTTTTACGGGTGCTGGTTTTGAAGGGCCAAATCAT
>Locus:slr0226_2:2526658-2526587(-)
AAACGAAAAAATTTGCAAGGATTCATAGCGGTTGCCCAATCTAACTCAGGGAGCGACTTCAGCCCACAAAAA
>Locus:slr0226_1:2526757-2526635(-)
ATCACAATGCCAATCACTGTTAGCACTAGGCCAACCATAATGGCCATCGGCAAGGCAAAACCACCGTTATCAGCAGAACGACGGCGGGAAAAAATGATTAAACGAAAAAATTTGCAAGGATTC
>Locus:slr0049_1:2562999-2562907(-)
ACCACACTGCCCACGCCCCCAGCTCCCACAATCATTACTTTAGCCATTGTTAAACCCTCCAGTGCCCCAAAAGCTGTCCCCCAAATATTAGCT
>Locus:sll0069_1:2568976-2569047(+)
CAATCAATCAAGACATCTTCCCCGGAATCGCTTTGGCTGGCTTCCCATTCCACATTGGGCATGGACTCGAAA
>Locus:slr0069_1:2599380-2599315(-)
CCGATGGGCAAAATGATACTCAAAATACTCATCGGCGGCCTGGTCTGGAGTTGGTGGGGAAGTCAT
>Locus:slr0483_1:2617507-2617442(-)
GTTGCTGTCTTTTGTTCTTCCATCTTCAACCAGTCCTTTATTATTCGGATTGAATGTTTACGGCCC
>Locus:slr0636_1:2657979-2657851(-)
TTATCCAACGGGCAATACGGTCAAAATTTACTGGCCAGCTCGGAGGCCAGGGCAAACGAGTGTAAAACAGAATGGCCGCCCCCACACTATCTCCGCCCCAGAGAAAATACCAGCGACGCCACCATTCCA
>Locus:sll0381_1:2695039-2695167(+)
GGGGAGGAAAGATTTTCACCACCACAGCCCGATAGCAATACGAATAGCAATGATACTAAAGACCACCCACTTTTAAATGGCGATCGCATACTTTTCCTTGGAGGCACAAACAACGCTCCTAATGTTTTC
>Locus:ssr1513_1:2760477-2760436(-)
GCCCTGACTTTTGCAGGGGAAATTCAAATTTGGCGATCGCCA
>Locus:bchE_1:2777574-2777449(-)
AGAGTAACATCATGGCCAGCATCCAACAATGGGCCACCAATACTTAAAAGCCCCAGAGGTGGCAGTTGTTCCTTTGGAATTCGGCTACCAATGGCCGGGTGGGGTGGGTTTAAAATGAGAATCCGC
>Locus:bioF_1:2791836-2791690(-)
GTGGAACCAGTAGCCATAAACTTTAGATTGAATAAAACAAACCCCCCAACCATTATCCGGCGGGGGGAATTTTTTTCTTTTTTTTTAATGGCGGGAGGCGGATTTGAACCACCGACCTTCGGGTTATGCTTACCAACTACAGTTTTC
>Locus:sll0086_1:2877980-2878042(+)
GCCGCAACGGAGGTTTTACCAACCCCCCCTTTACCTGTCATCAGAATTACGCGCATGGATGGA
>Locus:sll0484_1:2911124-2911156(+)
ACTCCCCTGGGTCGGCACAAAGTTGCCCATCTT
>Locus:sll0482_1:2915855-2915938(+)
AAACGGCGGCGATTGGATAATCTCTGGACTGATCCGTTTCCACTTCCCTATCCACTGCTCCCTGGTAGGTATCCACCACATGGT
>Locus:abfB_1:2931534-2931478(-)
GAGGGAATCGCTAAGGCCACTGTCAAGCCAAATAGGGGGAGAAGTGGTAAAAGTTTC
>Locus:ssr1038_1:2950158-2950108(-)
CCGGCAAATACTCAAACATTTCATCCCAGTCAATGGGAGATGTGGTATTCA
>Locus:ssr1038_2:2950174-2950109(-)
AGTTCTACTATTGTCCCCGGCAAATACTCAAACATTTCATCCCAGTCAATGGGAGATGTGGTATTC
>Locus:slr0619_1:2956244-2956107(-)
GGGACTATCCGCCAGAATCGTTTCGCCCATTTTACGAAAACCTGGTTCGTTTTTTGCCCCCGTTGCAATGACATTTGCCCACTCATCAGCAATCTCCTGGGTAACAAAAGCTTCTTCTACAGCAATTCGTTTCATCAT
>Locus:sll0586_1:2959530-2959565(+)
TTATGGAGCCGCCATCCCCTGGGCCGCCAACCAAGC
>Locus:slr0099_1:2968218-2968126(-)
ATATTCGCAATTAATCCTAGATGCAAGTATTCAAAGCTTCTCATTCTCACTTTTGGAAATAAAATAAGCCTCTGTATCCTTCGCAGTATTTGT
>Locus:sll0098_1:2983696-2983740(+)
CACGCCATAGGGGTTAATTCCGCTAATTCTTCCTTGCGGGAAGCC
>Locus:slr0312_1:3034818-3034783(-)
CGCAATCAAAACCCGAATAGTCGTGGCTTGGCTCAT
>Locus:slr0318_1:3040918-3040805(-)
TCTGTTTGCAGCGCAATGCTTTTCTCCTTCGCCCCTGCAATTGTAGTAGCCAATGTCCACCAGAGCCATAGGCGCGGCGCGATCGCCAACTGTCCTGTTTCATCTTGTTTTTCA
>Locus:umuC_1:3048348-3048286(-)
GGGAACCCAGCTGAGATGGCCGTTGATCACTGGACAGGTACGATGATCGCCTCAACAATCCCA
>Locus:sll0740_1:3132578-3132637(+)
TACCAAATCAAATCTAAATCCAACACAAACATCGGTAAAACATTTTCCCCTGATAAATTG
>Locus:argS_1:3208699-3208782(+)
TACATCCTGTCTAAAACCGGAATGCCCAATAAAGACAGACCCAATTTCAGCGTTCTGGCTGTGAGATCACAGAGCAATAAACGG
>Locus:slr0544_1:3217909-3217856(-)
GGCGATCGCCTTTGCTGTCCGGGGAGTAAATCACTAACGAGTTTGAATCAAGCA
>Locus:slr0929_1:3231058-3230963(-)
CAATGTTTGATCCTTTTGTTGCAGATAGGCTGCCAGGTGGACAGCGGTGGTGGTTTTCCCAACGCCCCCTTTGAGGGCAGTGATGGCAATAATCAT
>Locus:ssr2439_1:3299460-3299422(-)
AACTCTGGCTATGGAGGTGGGAGAAAGTTTGTGCTTGCA
>Locus:speA_1:3342990-3342859(-)
CAACGACGGTCTTGGGCGATCGCCTGGGGATTGGAATCAGTTTTCACCCCGGCGGTATGGCCTGCTTCAGTACTGTCGATTAACTCCGGCATTGCCATGACACTTAGTTCTAGTTCGATTGACTGCCCTTCC
>Locus:eno_1:3420470-3420417(-)
CTAAAATTTCCCGGGCGGCGATTTCTTCAATGGTGGCGGGGACTTTACTTAACA
>Locus:slr0453_1:3500832-3500713(-)
GTCAAGGGGATTGCCAGTGACGGTGGATCTAGCTTGACCAAAGGGACTAAGGGAAAAGGGGGATGTAACCATGGAAAAAACTCCCAGACTTGTACATTTCCCTACCAGGGTAGAACCCAC
>Locus:ssr0817_1:3513326-3513207(-)
GCTAGTACATATTCTAGATTTTCTTTTTCTAATACTCTTACAAAGTTCTCGCTGCTCTCTCCATATTCACTATATGCTAATACTACCTTTATAGTCATTTCAATTAACGATGAGAGAATT
>Locus:slr0594_1:3551268-3551161(-)
ACCACGGACGCATTGCCAATGACAATGCCCAACATAGTCAAACTGCTACGAAGCTTATTAGCCAGCAACATGCTAGTGGCCATTTTGAGACTTTCCCGAAATTCAATC
>Locus:fecD_1:14740-14721(-)
GTAATAATGCTAGAGCAGTA
>Locus:sll1399_1:48644-48663(+)
CTCGCTAATTTTTTATAGTT
>Locus:ssr1853_1:74595-74576(-)
ACATCCCGGTCATCGGCCCT
>Locus:slr1122_1:81063-81044(-)
TCCCCGTTGACTGGATTCCT
>Locus:gpmB_1:85147-85128(-)
TCCATCTACGGTCATGGCCA
>Locus:mutT_1:95799-95818(+)
CCCAGATTGAGTAGCCCGGT
>Locus:slr0244_1:145863-145844(-)
TCGTGATCGATGCCTTTTGC
>Locus:atpF_1:175613-175632(+)
AATTGATTCCAAACCCCCCT
>Locus:folK_1:189277-189258(-)
AGAACAGCGCTCCACTTCAA
>Locus:slr1107_1:211832-211813(-)
CAGAGGAGTAATGGCCAAAG
>Locus:slr1776_1:228920-228901(-)
AACTAGGATGATAATTTGGT
>Locus:ycf10_1:231794-231813(+)
GGTGGAATCGATGGTTGGGG
>Locus:sll1665_1:266684-266703(+)
AAATTTAGGGGAAAAAGTCT
>Locus:slr1306_1:312408-312389(-)
ATAAAGCCCATAAACCCCAT
>Locus:sll0943_1:320765-320784(+)
TTAGTATGGCAAGGGTTAGG
>Locus:sll0926_1:341116-341135(+)
AAGGGCTAAAATTTGTTCCC
>Locus:sll0926_2:341116-341135(+)
AAGGGCTAAAATTTGTTCCC
>Locus:epsB_1:345518-345537(+)
GGTTCTGTGCTCCCGATCCT
>Locus:slr0670_1:403607-403588(-)
GCTAGTCGTTGTAGTCCATC
>Locus:slr0689_1:438052-438033(-)
CAGACCACGTCTACCATGGC
>Locus:slr1594_1:451852-451833(-)
ACAACTCCCGAGGAATTGCT
>Locus:sll1515_1:458388-458407(+)
GCCCTTAAAGTCAAACTAGA
>Locus:sll1511_1:463672-463691(+)
CCGTTAAGTTGGTCTGATCT
>Locus:slr1603_1:469651-469632(-)
GGTCATAATTTGGGGATTAA
>Locus:ssl1918_1:523801-523820(+)
TGGATAGTCCCGCCAAAGCC
>Locus:sll1938_1:582462-582481(+)
GGCAGAATATTTTTAGTTCC
>Locus:slr2049_1:595824-595805(-)
CCGGTTTCTGCCCGACGGAA
>Locus:slr1907_1:610023-610004(-)
AAGAATTTCCGTGGTTAGAA
>Locus:slr1708_1:735044-735025(-)
GAGATTGGCACCTTGACCAG
>Locus:speB_1:800014-800033(+)
AATTAGTCAAGTTAAAGTTA
>Locus:slr1147_1:811599-811580(-)
AACGCCGCACCAGTCCACCC
>Locus:rpl31_1:826619-826638(+)
AAGAAGAAATCCGTTTACCT
>Locus:mgtE_1:904199-904180(-)
GCAGAGTTTCAATCTGGGCC
>Locus:sll1967_1:910928-910947(+)
TGGTCAGTTCCACTACGGAC
>Locus:aroC_1:921530-921549(+)
ACTTTCCTAACCTAGGGTTT
>Locus:slr1827_1:928036-928017(-)
TTCGTCAGCTTTGCGGGAAC
>Locus:slr1827_2:928056-928037(-)
CAGGAGTAAGCACTGTAACG
>Locus:rfbJ_1:996830-996849(+)
CGAGGGAATTTAATTGGCTC
>Locus:sll1634_1:1010692-1010711(+)
TACTGCATTGGTGCTGGCTT
>Locus:slr1441_1:1076155-1076136(-)
TCTGAAGAGATACATCAGAG
>Locus:sll1350_1:1091678-1091697(+)
CTTTTTGCTCTTTCAATCAT
>Locus:slr0888_1:1154450-1154431(-)
ACAGACTGGGCACCACCAGC
>Locus:sll1308_1:1179906-1179925(+)
TGAATTATAAAGTCTAATTT
>Locus:slr1853_1:1191500-1191481(-)
CCCAGACCTGCCTGGAGGTC
>Locus:slr1859_1:1196998-1196979(-)
TATATTCCAATTGATCCATC
>Locus:slr1880_1:1236414-1236395(-)
AAAGGGTTTGATCTGGACAA
>Locus:sll2013_1:1254018-1254037(+)
CTTTAAATAGTTGAGTAACT
>Locus:slr2141_2:1268461-1268442(-)
TGACAGGAGATCTTAACAGA
>Locus:slr2141_1:1268465-1268446(-)
TCTCTGACAGGAGATCTTAA
>Locus:sll1630_1:1312824-1312843(+)
TGTAAAACCGTTAGTAAAAT
>Locus:slr1736_1:1322837-1322818(-)
AAGCGCCGAACACTAAATCC
>Locus:sll1162_1:1380065-1380084(+)
CCATTGCAATAATCCTCTCT
>Locus:slr2060_1:1417389-1417370(-)
AACGGATCCACCAGGGCAAA
>Locus:hoxY_1:1674330-1674349(+)
CTGTTTAGAAAACTTGAATT
>Locus:sll0816_1:1693528-1693547(+)
ACTTTGGCCATGGGTACACT
>Locus:slr0812_1:1698059-1698040(-)
GGCCTAACCAAGGTTTTTGC
>Locus:rps2_1:1722140-1722159(+)
AAGGAAAAAAGGGACAAAAT
>Locus:slr1339_1:1727388-1727369(-)
GCGTTTCTGGCTCTTCAATA
>Locus:slr1344_1:1738246-1738227(-)
TGATTGGGTCATCGCCGGGG
>Locus:murF_1:1749302-1749283(-)
TTTCCCCCCGCAAGGCAAGA
>Locus:sll1885_1:1785816-1785835(+)
GAAAAAAGAAAGAGATTGGC
>Locus:slr1982_1:1811196-1811177(-)
GACGGGATAGCATGTCGCGA
>Locus:sll1387_1:1823948-1823967(+)
TTTTAAAACAGGCTCTCAGG
>Locus:rpl34_1:1826825-1826806(-)
GCCCGGAAACCGGAAGTACG
>Locus:slr1171_1:1939094-1939075(-)
GTGTTGACAATTAACAGCAC
>Locus:slr1681_1:1969606-1969587(-)
CGTTTACCGAGAAAGCGCCG
>Locus:slr0948_1:2013612-2013593(-)
TAGCAATAACAGTCCCCCGA
>Locus:sll0423_1:2091693-2091712(+)
ATCGCCAGGGAGTTGGGGTT
>Locus:sll0422_1:2092500-2092519(+)
AGAAACCAGGGGAATCTGTT
>Locus:sll0418_1:2096598-2096617(+)
GCGAGTTCTTACGTGGCAAT
>Locus:nusB_1:2104923-2104942(+)
CACAAAAAAAATAACAAATA
>Locus:slr0404_1:2152998-2152979(-)
CCCGCATCCAGACCGATCGC
>Locus:prfB_1:2215509-2215528(+)
CCGTCAGTAGGGCTTGGTCG
>Locus:ndkR_1:2234284-2234303(+)
CAAAAAGTTATGGGAATGAT
>Locus:yibO_1:2248615-2248596(-)
ATGACCAGAACCACCGGGGC
>Locus:slr1949_1:2253255-2253236(-)
ACTTTGGAGTTCCGGCGGCA
>Locus:slr0992_1:2259519-2259500(-)
CCAATTCAAAACCTAGGGGG
>Locus:ribC_1:2280249-2280268(+)
CACTTTTCAAACACTTTCTT
>Locus:sll0295_1:2291073-2291092(+)
GTATTTTCTTGGTGTTCTCT
>Locus:sll0163_1:2319535-2319554(+)
TGTACTTAGCATTGTAAAAA
>Locus:leuA_1:2338746-2338727(-)
AGCCCTGGCGATCGATAGTT
>Locus:nifS_1:2391600-2391581(-)
CCTAGGATCGAGGGCAGTGG
>Locus:slr0780_1:2414916-2414897(-)
CCGCCGCCTAATACTTTGGC
>Locus:tpi_1:2423771-2423752(-)
TGCCGCTCAAATCGGTGAAA
>Locus:slr0355_1:2454196-2454177(-)
GCCACCAACTTCATCTCCTG
>Locus:fumC_1:2488132-2488113(-)
GTCAAAAAACATCAGGGAAC
>Locus:sppA_1:2500404-2500385(-)
TTGCGGGTTCCACTGGCGAT
>Locus:slr0226_2:2526678-2526659(-)
GACGGCGGGAAAAAATGATT
>Locus:slr0226_1:2526777-2526758(-)
GAAACATTGACCTTTGCATC
>Locus:slr0049_1:2563019-2563000(-)
AAGCCGCGCATTTGTGGGCC
>Locus:sll0069_1:2568956-2568975(+)
ATTGTAACACTGTTGTAGTT
>Locus:slr0069_1:2599400-2599381(-)
TCGTGGTGGTCCGGGGTGAC
>Locus:slr0483_1:2617527-2617508(-)
CATCGGTTTTAATCCCGGCA
>Locus:slr0636_1:2657999-2657980(-)
CAGCAAAAGTCCCATTAGGG
>Locus:sll0381_1:2695019-2695038(+)
AGGGAGAGGCGTTCATTTCC
>Locus:ssr1513_1:2760497-2760478(-)
GCCCGTAATATAAAGCCGTC
>Locus:bchE_1:2777594-2777575(-)
GACCAAATTCAGCATCGAGC
>Locus:bioF_1:2791856-2791837(-)
CGTCTAGCCAAGTGTAGGCA
>Locus:sll0086_1:2877960-2877979(+)
CACAACGGAGACCGGTGGCC
>Locus:sll0484_1:2911104-2911123(+)
ATGTCGGTTAATTAATCTTC
>Locus:sll0482_1:2915835-2915854(+)
GGGGCAGTTCAAAAACGATC
>Locus:abfB_1:2931554-2931535(-)
GTCCACCCAAAATAGCCATA
>Locus:ssr1038_1:2950178-2950159(-)
TTTGAGTTCTACTATTGTCC
>Locus:ssr1038_2:2950194-2950175(-)
AAACCCCCGGTTCGGATTTG
>Locus:slr0619_1:2956264-2956245(-)
TCGTGGATAATTCTTGTGCC
>Locus:sll0586_1:2959510-2959529(+)
GAGGAGGAATTAAGGGAATG
>Locus:slr0099_1:2968238-2968219(-)
CTGCGAAGGTTTTTCTCTTT
>Locus:sll0098_1:2983676-2983695(+)
TGAGGGGGGATAAAACTAAT
>Locus:slr0312_1:3034838-3034819(-)
CGAAAAATAGCATGGTCGTC
>Locus:slr0318_1:3040938-3040919(-)
AGGATGTAGCAATCGCATCT
>Locus:umuC_1:3048368-3048349(-)
CACCGCTGGGATCCCTGCAT
>Locus:sll0740_1:3132558-3132577(+)
TATTTTGGCAGCATTCACCT
>Locus:argS_1:3208679-3208698(+)
CAAGGAATTATTATTCATGC
>Locus:slr0544_1:3217929-3217910(-)
ATCACTAGGGTGGGAATCCT
>Locus:slr0929_1:3231078-3231059(-)
TTACGGTCCGCATCAATCAG
>Locus:ssr2439_1:3299480-3299461(-)
TACCTCGGTAGTTCGTTGAG
>Locus:speA_1:3343010-3342991(-)
TTTCGCTGTCGTCAATGGTC
>Locus:eno_1:3420490-3420471(-)
GGTGGGGCGACCCCTGGAGT
>Locus:slr0453_1:3500852-3500833(-)
ATTTGGTTAAGTTCTGTCGG
>Locus:ssr0817_1:3513346-3513327(-)
CTCCATGATCACTCCTTATA
>Locus:slr0594_1:3551288-3551269(-)
GGCCAATGCCCAACATGGCC
>Locus:sds.0_1:34-2(-)
TTCGGTAATTTCCGCCAGCCGGCGATGGCGCGC
>Locus:slr1114_1:61970-61836(-)
ATCACACCCTGGAAAATTACGCTAACCAACAGCAACCAACGGACCTTAGTAGCAGTGAAACGGCTTTTGAGTTCCCGGTACAGTTGGGGATACCAATCCCCCAGGCGATCGATATGGGTAGAGAAAAAATTAATC
>Locus:llaI2_1:106442-106561(+)
TTAAGAGATTCAAAATCTTCCATAGTTTCGTATGGTTGTTGCTTTTGTAGATCCGTTTTGAGCCACTTACTTAATATAATATTACTCACATTCCGCACACGCTATATGGAGCGTAGCAGT
>Locus:psaD_1:126674-126639(-)
ACCGAATTTAGGCGGTTGTCCAGAGAGTTCTGTCAT
>Locus:psaK_1:156426-156391(-)
GGCGGGAACGGCGGTGGCCAACAAAAAGCTATGCAT
>Locus:sll1033_1:213032-213085(+)
TACCACACATCCAAAGGAATTTGGGGGCGAACCTTGAGTCGCACCAGTACACCG
>Locus:msrA_1:263386-263321(-)
TGGGTCGGGAATAACCTTGGAAAAAGGACTGATGAGAAAGCTACCCACGGCGATCGCCAACCCCAC
>Locus:slr1799_1:276551-276429(-)
AGCCAGACCGATTCCCCCCGACATCAAAATCAGAAAAATCGCCCAAAACTGAAGGGGCAACCGTTGCAGTGGCAGACCAGACTGGAAATAGCGGGCAATAGGGAGGTTAAAGGTCTTATTCAT
>Locus:ssr2153_1:303554-303426(-)
AGACTAGAAAAAGCCGCTGTGGCCGCCGTTTCCAGGCCAATGATCATCACTAGGGCGATCGCCAAGGGGCCGGCCCAAGAGCGCAGCGCCCGACGGACAGAATTGTGGGGTTTGGGATGCTGTAATTTC
>Locus:slr0962_1:319147-319097(-)
AAAAAGCTAGACTGGCTAAGGCCACTGCACCGGATAGCATCAACGCCAACA
>Locus:slr0977_1:349524-349468(-)
ATACTGACGCTCCGTGCGTCCTGCTTCAATAATCAGTTCTGGGGGGGAAGTTTTCAT
>Locus:slr1594_1:451813-451736(-)
GGAATTTTTGGAGCCCAGGACTCTGTAATTTATCGGCCATGGCACGATCCTCAAAAAAAGGCAAGATCAAAGCAGTCA
>Locus:slr1914_1:616856-616824(-)
CGTAGTTGTTCACATTGCCCCGAACCTACCATC
>Locus:sll1830_1:626351-626434(+)
AGTAGCGTAAAACCAAGGCAATACGTTGATGTTGAGAGAGGGTGCCATCTTCGACTAAAGCCACTTCCCCACCATTGGCTAACA
>Locus:slr1919_1:627649-627572(-)
GTTGGCGATCGCCTGGGCATTGTAGCGACGAATATTATCCAATTCAGATTGGGGTGGCAGGGGTTTGGGGTTAGGCAC
>Locus:sll0990_1:644390-644422(+)
AGTAGTGGATCACACTGCGAATCGATTTGCCGT
>Locus:sll0982_1:668778-668873(+)
AGCCCTCCGTTCCCGGTTTATCCTGGGCCAATTCCCCTTTCAAGGTGGCAATTTCCTCCGTCAGGCGATCGAGTTCCCTTTTCGCCGTCGCAAAAT
>Locus:clcD_1:678283-678357(+)
TCATTTCAATTCGGTTTGGAAAAGTTGTTTCACTTTTTGCCAAGCATCGGCGGCCGCTTCGGCGTTATAGCTAGC
>Locus:slr1383_1:679761-679690(-)
AACGACATCCCGACTGGGACGAGCCGCAAGATAGCTAATCACACTAGTTTCAATGTAAACCGTACTTTTCAT
>Locus:slr1383_2:679779-679690(-)
CTGTTGATGTCCAGCCGCAACGACATCCCGACTGGGACGAGCCGCAAGATAGCTAATCACACTAGTTTCAATGTAAACCGTACTTTTCAT
>Locus:sll1296_1:684562-684624(+)
AGCGTTGGGCAGATTCTGCCAAAAATTGATCGATGGTGCTTAACAATTGATTGGGTTGGAATG
>Locus:lig_1:714467-714592(+)
AGTCTCCCAATAATTCAAGGAATTGGGCTTCTGATAACTGCGCGATGCCGAGCTTCTGGGCTTTTTTCAGCTTTGCCCCCGGAGCTTTGCCCACCACAATGTAATCGGTTTTACCGCTGGGAGTGC
>Locus:gumB_1:719733-719771(+)
TTAATTAAGGCGGTCGATGATAGACAAAGCCCCTCCTCC
>Locus:cpcC_1:725413-725476(+)
CTAGGCAAGGGAAATCATTGTGACCGTATCTCCTTGGCGATTGATTTGTTGCAACTTGGCAGAC
>Locus:ssr2848_1:728341-728249(-)
AGGTCGGTAATTTTCCGCTTGAGGGCCAGATCATCGGGTAGACTAAAACAATCAACAGTACAATCAAACATGACTAAAAAAAGACTTGAATGT
>Locus:sll1573_1:731749-731801(+)
CAACCCTGTCTTTCCAGGGTGGCTTCCATTGTACTGGTCAAGGAGTGGCCGGT
>Locus:ssr3410_1:751705-751673(-)
CCGTTAGTCAGCCAGTTAATGATGGTGGTGATC
>Locus:ureF_1:849149-849096(-)
TATTTCCCCGTTCTATCAACCATTCTAAGCCTTCGGAATAGTTGTAGGCTCCCA
>Locus:rpoB_1:857560-857625(+)
ACACTTCTTCTTCTTCCAAATCCTCCTCGGTGTGGAGGGACTCATAGGTGGGACGATTGGGGGCCC
>Locus:rps20_1:861875-861973(+)
AGGCAGCAGGCAAGGCGCTTTGGAGGGCTTTGGCTAAGCGAGCCTTTTTGCGGGCCGCATTGTTCTTGTGGATTACTTTGCACTTCACCGCCTTATCAA
>Locus:sll1739_1:928806-928838(+)
CTAAAAACTGTACCAGTCACGAATGGAATCAGC
>Locus:ccmK_1:956324-956232(-)
CCGGGAAAACCAATGGTTTCAATGGAACCGACGGCGGATTGGGCGGACATATTGTTCTCCTTGACAGTGGCGGCAAAAACTAAAGGACAGATA
>Locus:recQ_1:974182-974054(-)
CAGTGGGTAGTACCACCAGACAATCCCGCCTGGCCAATAGGCAATCAATTACTTCTCCCTGGGGATAGCGAAAGTGGTCATAGCCCCAAATTCGGCGGAGAGCTTCTTCCAACGATTGGCGATCAGCCA
>Locus:ssl2823_1:987741-987830(+)
TATTTTTTGCCGGCCGCAGGATCGTTCTCCCCTAGTTCTACATCCACTACTTCAGTGCTATCCACATCTTGGGTTTGTAACTCTTCTTTG
>Locus:def_1:994386-994345(-)
GGACGATCAACTTTTTGCTTTTCAACGAGGATGGTGGCAGTC
>Locus:malK_1:1026528-1026460(-)
GACAATTACCTGGGCCACAGCGGAAACCGAAATCAATTTACATCAAGGCATCCTAGCATCTTCATTGGG
>Locus:slr1450_1:1091384-1091319(-)
ACTATGGCCACCGCAGCTCCCACTCCCATACCACCAATGGCGGACAGTCTGACAAAAAAGTTGAAC
>Locus:bioB_1:1107326-1107243(-)
GACCTGTTAACCAGGCTTGCAAAGTCCCCTGGCGATCGGCCGGGGAATTGGTGGGGGAAGGGGGACGGGAAGATGCTAGAACCA
>Locus:slr0888_1:1154376-1154332(-)
AGGGGCCAATCCACCATGGCAACGGTTAATTTAGCGGTACGGTTC
>Locus:sll1768_1:1224540-1224668(+)
GCTAACAAACTAAAAATCACTAAACTAATGCCCAACAAGGTGATGACGGCGATCGCCAAACGTTTACAGATCAGGCCAACGGCAGGGGGCAAGGGGGACATGGGCATAGATAACAGTGGGACGCACCAA
>Locus:thrB_1:1235137-1235184(+)
TACCTCAATTTGGTAATGGTTGCGCCCTTAGTATCAATGGGCAAACAA
>Locus:sll1757_1:1241315-1241440(+)
AGGCGAGGGGATCGGCACTGGGGGGAGTCGGGGGAGCAGAAAGCAAATTTCTCAGGCCCAAAGAACCAAAGGCGGCGAAGCCGATGGAAAGCATCAAACTGCTCAGTCCCACCCGTAAGCCTTGTT
>Locus:sll2006_1:1263824-1263892(+)
TACTCATGGGGCTGGAGTTTAAGCCGGGCTTGGGCCTTTGCCAGTCGCACGAGATGTTCTATAAATTCA
>Locus:slr1820_1:1305013-1304972(-)
CCGAGATCAACCGACGCGAGGAATTCAACCAAGTTAGTTTCA
>Locus:rpoE_1:1342052-1342099(+)
TTAAAAGACATCTTGAACTCCCTGTTGCTGCAAGAATTCCCGCATGGC
>Locus:slr0872_1:1371207-1371169(-)
TTTGTTCTAGGGGATCGGGCGGTGCACAACTGCTTAACA
>Locus:slr1245_1:1383888-1383829(-)
CGGAAAAGCTATTCATTTCAATTGCTCGAACAAAGCTCTGCATACAAGCAAGACGATCCA
>Locus:slr1990_1:1435031-1434903(-)
ACAAGGAAGCCAGCTGCTAATTGCATGCCAGTGGTCGCGGGGTTAATGGATAAGCCAGAACGCCAACGGTGTAAGCGGCGCAAAAAATTCAGCCCTGGCTGGGCTAAGGCGGTGGTTAAAAGGGGAATC
>Locus:cobA_1:1507506-1507435(-)
TGCTCGTCGGACAGGGAATTGACCATGGTAACTGTTAAGAATTTCTGCAAAAATTGTAACTCTTACGGGGGA
>Locus:sll0243_1:1527171-1527227(+)
TTAGGATTTGACCCCCAAAACAAAGCCACAATTGCCACAGAACTTCGCTCCGGCGGT
>Locus:sll0237_1:1534549-1534644(+)
CAGCGCACAAAAATAGTTTGTAAATCACGCTTAGAAGTCTCCAACTGTTCAAATACCTGGGTAGGATTGACTGCCATCGGTTTGACCACGAAATTT
>Locus:sll1426_1:1585028-1585090(+)
GTGGCCATCAACACCGACACGGATAGGGCAATTCCCCGCAGTAAAGATTTCATCACAACTTAC
>Locus:ntpJ_1:1595415-1595287(-)
GTGGCAGTAAACAAAGCCACCAAGGGATTACCCCACTCCCCAGTACTGGTGGCAAGGGGCATCAGCAACAGTAATGTTCCCCCGGCGATCGCCGCAATGAAACCAAGGCAAATGGTACGGGAAATAGTC
>Locus:menA_1:1609935-1609828(-)
ACGGTAATGGGCACCACTGCCACCGTGTACATGGGGGGCTTAATGGCCGCTAACCAAAGTTTGCGGGTTGCCGGGGCCGTCGATGGTGCTAGGGGCGAAGATTCGGTC
>Locus:slr1520_1:1611614-1611576(-)
ACCGTAGCCACAAATTGCTGGCGATTGCCTAAGCCCCGC
>Locus:slr2110_1:1625330-1625292(-)
GATACTGCTGTAGTTCTAAATAACCTTGATAGTCAGTCA
>Locus:sll1232_1:1661723-1661779(+)
TATTCTGAGAGCCAATCAAAAACTAAGCCAAAATTAATTTGTAGACTGGAAGCAAAG
>Locus:slr1334_1:1680781-1680662(-)
CGCCAACACCTGGGCCGCCGCCGCCGCCACCAACACCACCCGCTCAAAGGTAAATTCTGCTGCAATTACCCCCCGCCAACCATCGGTACCAAATTTAATCGGAGCAGGAGTGTAAACCAT
>Locus:sll1886_1:1785514-1785606(+)
AGGAAAACGATAACTAATCCTGTCAGCACCACTGGCCAAATTCGCATGGTTGTTTCCGATTACGCCAATCCGTCAATTAAGATCATTTGTCTG
>Locus:rps1_1:1815544-1815455(-)
TTTGACCTTTCTCCGCATGGTAGTCGTGTTTGTCAAGGGCTTTGGCAAATTCATCGAGGGAAAAGGCTGCACTGTTGGAGGAAGAAGGCA
>Locus:sll1387_1:1823969-1824046(+)
TACCCCAGCAGACCTCTTTTTTTCCCTTTCTGCCGGGAACGATGCAAGTTCTGGGGCGGCAGGGGAACCACTGCGTCT
>Locus:slr1471_1:1827794-1827753(-)
CAGCATGATATTTGTCGAAATAAAACCGATACCAAAATCCAT
>Locus:slr1273_1:1865069-1865034(-)
GAAAAAGAAGGAAAGACCGCAGAGCAGTTAAAAACA
>Locus:gspD_1:1868680-1868645(-)
CCAAAACCGAAAATTTTTCACAGAATTGCTCCTCAC
>Locus:slr1152_1:1910581-1910501(-)
GAAACTCCATGTCGAGAATATTTACTGTTGTCTCTCTTTGGCCACTGGGTTTGGGCGGCGGCAATTTTGATCAATGAAAGC
>Locus:sll1559_1:1973611-1973673(+)
TTAACCTTTAGCCAAAACCCCAGCGGCGGCGGCCACTCCAGATCCAGGGGTCACGCCCTCATA
>Locus:crtQ_1:2004682-2004626(-)
CAATTCCACTGCGGTGGCCATTCCCGCCAATCCTGCTCCCACAATTGCAACACGCAT
>Locus:slr0442_1:2081018-2080887(-)
TCATTCATCCCCTTCATAGCAATAGCGGCGGCCGCCACCGTAATCACCAAACCGCCCATAATCACCATGGGCATGGCAAAGCCGGCATTACGTTTGGGGGCAGTGAGGAAATTGAGGAAAAAGCGAGTATTC
>Locus:pepP_1:2207371-2207499(+)
CAATGTTCTAAATCGGCGATCGCCTTGGGCACGGCACTGGTTAACACATCGGGGCCTTGGGCAGTGACCAATACGTCATCCTCAATGCGAATGCCAATACCTCGCCATTGTTCCGGCACTTCCGGCTGT
>Locus:sll1863_1:2224791-2224925(+)
AGAACTGTTTTTCAACCTGCTCAAACGTGTTGGACAATTCATTCCAACTTTTCTCTAGGCCAGCTTGCAATTCTTCCCAAGCCGCTTCACCGGACTGTTGCAGATCGTGCCATTTACCCATTAGGGCGTCCCGTT
>Locus:sll1861_1:2225767-2225850(+)
TATAATTTTATAACTATTTTGTCATTACATAGCCTAAGAATATGTTTGAAAAGTTCGAGGCAAAGCCTTCGGAGTATGAGATGG
>Locus:slr0322_1:2271670-2271581(-)
ACCGGCAATGAGGGAAGTAAAGGCGTCATCCCCCTCTTCCTCCTCAAACCAATTTTCAAATGCCTGGGCTGGATTGGGATCGCTAGTCAT
>Locus:ssr0536_1:2290842-2290705(-)
GCAAACCGCAACGCCCATGCCATCTTCTTCATAGGCTTCGCATTCTACTTCCTGGGCCATACCGGGCATAGCTCCGCTAAAAAGAGCAAAAGAGCCAACTATCAAGCTGCCACCAATCATTGCGGGGAAGTTTTTCAT
>Locus:slr0378_1:2379023-2378982(-)
GTCCTACGCCCCGCCGTAATTTACCCCGTATTTGCACCAGCA
>Locus:slr0381_1:2383355-2383242(-)
ATTCCCCACTGGGGTAGTCTTTTTTGCGGAGTAAATTCATCCCCAAAATGTCGCAGTAAAATTGCAGGGATTTGTCTAAATCTCCCACTCGAATCATGGTGTGTAGCAAGAACA
>Locus:slr0384_1:2386014-2385940(-)
TCAGATCAACATCAACAAAATAGAAGGCACTATCCAGGGCCGCACCCGGCGATCGCCCTTCACAACAAAACTTCA
>Locus:sll0772_1:2397478-2397555(+)
TTAGAACAAAAAGCTGGTGCGTATATGCCCCACATATTGGGTGGCGTTGTTGCTGTTGGCTTCAGGATTAAGCACGAC
>Locus:ycf38_1:2410031-2410093(+)
CACAAAAAGCGACGTTTGAGCAAAGGTTGGATTAATAACAATACTAAACCATCAAACAAAACT
>Locus:slr0351_1:2442130-2442059(-)
GGAGAATATTCTGGGTCATGGATGATGGGAAACAGAGAAAGGTCACGGTGGCGGCGATCACCGAACTGGCCA
>Locus:murZ_1:2486657-2486607(-)
AATGACCGTCTGGGTTTCTTCGGTAGCGGTAGGAGTAGCAACTTGAAGCAC
>Locus:guaA_1:2504509-2504417(-)
AAAATAACGATGATCTGCCCCTTGAGGCGATCGGATATGCGGTCCGGCAGAGCCTGGTCGCTTACAACGGGGGGAACGGGGATTTGGGTAGTC
>Locus:ssr0349_1:2509923-2509825(-)
GCCAGCATCAAAGAAAATTCCTGCTCTTCGATCGCCTGTTGCATAAGGTGGAGGGACCAGGCCACCAAAGCCACATCAAAAATGAGAATGGGCACCAAC
>Locus:gst_1:2573651-2573695(+)
AGCGGGCACCGATGGAAGCTTGGAAAGCCGGTCGTTGCACTAGGC
>Locus:chlG_1:2578283-2578188(-)
TTTTCCAAATGGAACTTTCCCCCGGGGCGGCCCCCTTCATGCCCAGTAACTGCCGAGCCTTGGCTTGGTTTTGGCCGGTATTTTGTGTGTCAGACA
>Locus:fmt_1:2600742-2600707(-)
GCAAAATCTGGTGTACCAAAGAAAACAGTTTTCATC
>Locus:purN_1:2613829-2613719(-)
CTACCGGATGCCATTATCCCAAGGGATAAACAGCGGGGTTGGGGAATATTCCCTAAAGCAACGGGGGGGGAAATAAAACTCAAGTTATTCGACAAATCTGACATAGCCGAC
>Locus:rfbM_1:2625134-2625096(-)
TGGGGGTGGTGGCAGCTTGGGCAAGGGGAGTGGCAATCA
>Locus:thiG_1:2653295-2653155(-)
GCCGCCGCATGGCTGGCCGCCTGGGCAAAATCCCGACTCAGCACTGTGACCTGCAACCGCTTTTGCTTTAATTTCAGTTCCACGGCGATCGCCAAACCGATGATGCCACCGCCAATAATGAGAACGTCACTGGTTGTTTGC
>Locus:slr0634_1:2655514-2655461(-)
TGGGACTGGATCAGTTCTCCAAGCAATTGCCAAACTTCATCAGCGGTAGTTGCC
>Locus:sll0376_1:2705678-2705788(+)
TCAATTACCCTTATCCTGGCGCAGAAAGACCCGATAAACTCCGTAGAGAATGACGAGCAAAATAGCCAAAGTGACCAGGGAAGCCACAAACTTCAGCACCTGGGTCAGCAC
>Locus:slr0895_1:2763227-2763171(-)
CAGTTAGTAGTTGGCTGGGTTGGATGGACTTGGAACGAAGCCTTTTTCCAGAAACCA
>Locus:nirA_1:2769159-2769127(-)
TTGGTTGCCTTAACGGTCTCAAATTTATTAGCC
>Locus:nirA_2:2769210-2769127(-)
CAACCAATCTGGGCAAAATGTTCCAACTCAGCCCGGACAGCCAAACCATCTTTGGTTGCCTTAACGGTCTCAAATTTATTAGCC
>Locus:panD_1:2794938-2795001(+)
TCAATGGGGGATGGCTTCCGAACAAATATTGTTGATGAATTTCACCCCATCTTCCTTGGGTATC
>Locus:sll0547_1:2811630-2811776(+)
AGTCGCTCTCCCCATCCTCTTTACCCTGACTTTGGTGATGGTCATCGAATAGGATCAGGGTTTCCGCTGCCTGACGGGGAGAATCAGTGTCTTTTCTCAATGAGGCTGGGATTATGGGGGGGAGATTTTCTCCTTTTTCGTTTGACA
>Locus:sll0833_1:2838861-2838917(+)
GCACCCCAACGAGCCAGGCTATTGCGCCGCAGTTTTTTCCACCAATCCATAAAAATT
>Locus:sll0832_1:2839333-2839401(+)
ATACAACTTGGTAATTTATTTAATTTTCCAGTGGGCCAACGTCCCATGGTAATGGTTAGGCTGTCATCC
>Locus:sll0827_1:2851855-2851899(+)
CAACTAACTGTATTACCCAAAATTCGTTCAATATCCGCTTCGGAA
>Locus:slr0841_1:2853696-2853613(-)
AAAAAGGGCTGGGCCTTACCCATAGCCAACGCAAATCCACCCATAATGGCGGCAAAAAACAAAGTCCGGGAAAAGTTCAGGCGC
>Locus:sll0821_1:2863093-2863188(+)
CTAAACTTCCCCATCAACATGGGGCAACTGGGACCCTTCATAGGCCAGCCATTGGTTGCGACCTTTTGCTTTGGCTTCATACAGCGCCAAATCCGC
>Locus:sll0085_1:2878079-2878132(+)
TACATATTGTTAACTTCCATGTTTCCATTATGCCGGGAAAGCCAGATTTCTTGC
>Locus:sll0484_1:2911122-2911232(+)
TCACTCCCCTGGGTCGGCACAAAGTTGCCCATCTTCGAGTTGAATAATCCTGTCTGCCACGTCCAAAATGCGGTTGTCATGGGTGACAATCAAAATAGTAGACCCCTGCTC
>Locus:slr0505_1:2914194-2914135(-)
TTATTGCCAACCATAACCATGGAGTCCGCCCTAAACTACTCCAAATTCTCACCCTGTTCA
>Locus:slr0523_1:2939859-2939803(-)
TGTCGCAACCCGCAACTAATAAAGTTTTTTGGTCAACGGCTCGGGAAAAATTCGACA
>Locus:slr0619_1:2956201-2956109(-)
GGTTCGTTTTTTGCCCCCGTTGCAATGACATTTGCCCACTCATCAGCAATCTCCTGGGTAACAAAAGCTTCTTCTACAGCAATTCGTTTCATC
>Locus:sll0586_1:2959530-2959593(+)
TTATGGAGCCGCCATCCCCTGGGCCGCCAACCAAGCCGTAGTCCAGGCATTTTGAAAATTAAAA
>Locus:slr0099_1:2968194-2968135(-)
AAGTATTCAAAGCTTCTCATTCTCACTTTTGGAAATAAAATAAGCCTCTGTATCCTTCGC
>Locus:sll0098_1:2983696-2983743(+)
CACGCCATAGGGGTTAATTCCGCTAATTCTTCCTTGCGGGAAGCCCGT
>Locus:slr0112_1:2993623-2993507(-)
GGACATTCGGTACTGCTTAGTCCCACTCGACAGCGTAACTCCTCCCTAGCCAAGGAGACAAAAATGCCGGTGCTCGAAAGGAGTAAAGCAAAAATAGTTAAAGCGTTTCTCATGACC
>Locus:sll0284_1:3022532-3022672(+)
CTAAAAGCCCAAATCCTCCCTGGCGATCGCCGCTTCGGCCAATACTTCAGCATCGGTCTTGTTTGGCCAATCTTGGCAACCAATTTCACTGTAAAACTGCTGGTCGTAGGGCCGGGTCCGCACCACCACCGGCATGGGTAC
>Locus:slr0316_1:3038472-3038377(-)
AACTGTTGCTCGACTAAAGGAATAGATGTGATCGTGAACATCACAATTCCCACAATGCCCAATCCAAATAAAATCCCTAATTGTTTCAGAATTGCC
>Locus:sll0743_1:3127364-3127399(+)
TTAATTGTAATCTTCGTAATATTGGGGAAAAAATCC
>Locus:sll0047_1:3140046-3140111(+)
TATAGATCGCCGCCTCGGAAGGCTAGCACAAACACCACCGCCGGCCCAGCAAGAACAATCAGGCCC
>Locus:sll0033_1:3162740-3162862(+)
ACCGTACCCCCAAATCTACCGCTAGGCGATGGGCACAGGCAAAACCAGAAAAAGCGACGGCGTTCAAACCCTGGCCTGGAAAAGTACTATCGCCAACGCAATATAGGCCCGGTATGGCGGTGC
>Locus:dnaJ_1:3238217-3238279(+)
ATCCCGCGTCACTCCAAGCGTTTGGTAATAATCCCCAGGCATAATGCGTCGATGTTTTGCTTA
>Locus:slr0552_1:3253050-3252994(-)
TCTAGAATTTCATTGGGAAGGGTGACAGGTTCTTGGGAGGTAGGAATTACAGTGGAC
>Locus:slr1420_1:3272270-3272166(-)
TTTCCTGCCAAATTAACTCTTTATTTTGATCAATTACCGCCGCCCTCGCCCCGGACGTACCAAAGTCTAAACCCAGGAACAATTTTGCTTGGTCAACCTTCTCCA
>Locus:sll1344_1:3274546-3274609(+)
TCAGCATTTCTTGGTGTTCCTTGCGTCTATTGCATAGCCACGGGGACTTTTGCCCTCACCACTG
>Locus:slr0658_1:3335313-3335248(-)
GATCAACGTATTCTCTATCTTCGCCTGCGAAGGAGAGTGCGATTTCAAACTGGACATTTCTGGTCA
>Locus:sll1472_1:3403326-3403415(+)
TTCTTGCAGGTCAGGGCAGAGGCTTTTTTACCGGCTAGTTTCAACATTGGAGTCTGGCCTCAAATACAAAGTCTGCAAAGTCTCGAAATA
>Locus:slr1661_1:3465801-3465691(-)
CAACTTAACATGGCCCTGGGCATCTCCGGTGGTGAACAGGTCGGCGTGGAAGGCTACAAAGTAGCTAGTCAGAGTGGGGAGGAGATATTTGCGTCCCTGGCTTTGATATCA
>Locus:slr0586_1:3535280-3535167(-)
ATCGGGCCATCACAGTCGGTAATCAGTCTCAGCATGGGGAAGAAAGAAAAAGCAACAGTCCAAATTTTAACCGTAATTTGTTCCACAGTCCCGAGCTTCTGCACCATATTAGCC
>Locus:sds.0_1:54-35(-)
AAACTAGCGGTGTGGATCAT
>Locus:slr1114_1:61990-61971(-)
CTCCGGTGCGAAAAAATACC
>Locus:llaI2_1:106422-106441(+)
TAGCTATAAAATCTCTCCGC
>Locus:psaD_1:126694-126675(-)
AGAAGTCCACCAGTGCTGCC
>Locus:psaK_1:156446-156427(-)
TTAGGGCTCCAGGACAGGGT
>Locus:sll1033_1:213012-213031(+)
CAAGCAGAAGTTACTGAAAC
>Locus:msrA_1:263406-263387(-)
ACCGGGTTAATGTCCACCAC
>Locus:slr1799_1:276571-276552(-)
ACCAACAACCAATTGGTGGA
>Locus:ssr2153_1:303574-303555(-)
AAACAACGGTATGTTCCTCG
>Locus:slr0962_1:319167-319148(-)
GGCAAAAAATGCCGAAAAGA
>Locus:slr0977_1:349544-349525(-)
TAACGCCATAGGTCTTGCCA
>Locus:slr1594_1:451833-451814(-)
TCGTTTAGCCCCATTATCTT
>Locus:slr1914_1:616876-616857(-)
AATGCCCTGGTCTGCCGCAC
>Locus:sll1830_1:626331-626350(+)
TTAACTTAATCAATGGCCTC
>Locus:slr1919_1:627669-627650(-)
CAGGGACGACGACGGTAATA
>Locus:sll0990_1:644370-644389(+)
ATCGTTCCATGGGTTGTATT
>Locus:sll0982_1:668758-668777(+)
GGCCGCACTGGTCAAAAATT
>Locus:clcD_1:678263-678282(+)
GGCATTGAGAATCAGGAATT
>Locus:slr1383_1:679781-679762(-)
ACCTGTTGATGTCCAGCCGC
>Locus:slr1383_2:679799-679780(-)
TCCCACCATTCGTAGCTGAC
>Locus:sll1296_1:684542-684561(+)
AATGCTTTTTAGGAGTGATT
>Locus:lig_1:714447-714466(+)
TTACCTGCCGTTTTTTGCTT
>Locus:gumB_1:719713-719732(+)
GGTTATGAGTTCACTCTGAA
>Locus:cpcC_1:725393-725412(+)
GTTGACAAAAAATCCTGATT
>Locus:ssr2848_1:728361-728342(-)
CACAATTTAATAATTTTTCC
>Locus:sll1573_1:731729-731748(+)
TCAATATCGATCCCTAGCCT
>Locus:ssr3410_1:751725-751706(-)
GAATGCCCATGGCCAGAAAA
>Locus:ureF_1:849169-849150(-)
TAAGGTATCAGCATTAGTAA
>Locus:rpoB_1:857540-857559(+)
CGGGAAAAATGGTTGGGACT
>Locus:rps20_1:861855-861874(+)
CAAGGGAAAGGACGGTGCCT
>Locus:sll1739_1:928786-928805(+)
TCAAATAGATTTTTAATCAG
>Locus:ccmK_1:956344-956325(-)
CATCAGCAGCGGCAAGAATA
>Locus:recQ_1:974202-974183(-)
GCAAATAGATTTCCCTCCTC
>Locus:ssl2823_1:987721-987740(+)
AGAGAACGTTCATTATTGCT
>Locus:def_1:994406-994387(-)
GGTAATGAAGTTCTAAAGGG
>Locus:malK_1:1026548-1026529(-)
AAACTTTTGTAGAGATTTTC
>Locus:slr1450_1:1091404-1091385(-)
GAACACTACAAGCACCACTG
>Locus:bioB_1:1107346-1107327(-)
GTCAATAATGCGCTGACTGA
>Locus:slr0888_1:1154396-1154377(-)
CCAAACTGCCCATCACGAGC
>Locus:sll1768_1:1224520-1224539(+)
AAGGATTGCCCGGGGCGAGG
>Locus:thrB_1:1235117-1235136(+)
TGTTCACTGTTGGTAGTGAT
>Locus:sll1757_1:1241295-1241314(+)
TTCCTTAATGGCTTCAATCT
>Locus:sll2006_1:1263804-1263823(+)
GGATGGGGAAATATAGCTCT
>Locus:slr1820_1:1305033-1305014(-)
AATGGTCAAGTAAATGATGA
>Locus:rpoE_1:1342032-1342051(+)
CTTGATCGGTATTAAAAGGG
>Locus:slr0872_1:1371227-1371208(-)
GGGCGGTGGGGGCTGACTTT
>Locus:slr1245_1:1383908-1383889(-)
TTGTTGCTCCCTCGCGGCGG
>Locus:slr1990_1:1435051-1435032(-)
GGATAAACACCGGCACCGAC
>Locus:cobA_1:1507526-1507507(-)
TTTGCATCTTAATTTTGTAC
>Locus:sll0243_1:1527151-1527170(+)
CAATTCATCTCCGGGGAAGA
>Locus:sll0237_1:1534529-1534548(+)
AAGCTAGTTGGCGATCGCAT
>Locus:sll1426_1:1585008-1585027(+)
TGGTTAATCCATAGCCCCCT
>Locus:ntpJ_1:1595435-1595416(-)
CCGTCACACAAACAGCGGAA
>Locus:menA_1:1609955-1609936(-)
CATAGGCCACCGCCGAACCA
>Locus:slr1520_1:1611634-1611615(-)
CCCCGGCTAGAGCCTTTTCC
>Locus:slr2110_1:1625350-1625331(-)
TAATAATAAGTTAAAATTTA
>Locus:sll1232_1:1661703-1661722(+)
TTAGACTATGACGATGATTT
>Locus:slr1334_1:1680801-1680782(-)
CCACTACTACCAAATTCTGC
>Locus:sll1886_1:1785494-1785513(+)
CCCAACCACCACCAAGGGAA
>Locus:rps1_1:1815564-1815545(-)
ACAGATTTTGCCATGGACGG
>Locus:sll1387_1:1823949-1823968(+)
TTTAAAACAGGCTCTCAGGC
>Locus:slr1471_1:1827814-1827795(-)
AAGAAAAAATCCAGGATTGG
>Locus:slr1273_1:1865089-1865070(-)
GGACAGACAGGTTACCGCCA
>Locus:gspD_1:1868700-1868681(-)
GTCGCTATTTCCGTTGTTAA
>Locus:slr1152_1:1910601-1910582(-)
GATTGATGTTCATAGACAAG
>Locus:sll1559_1:1973591-1973610(+)
TTTAAGACTTTGTCAGGTGA
>Locus:crtQ_1:2004702-2004683(-)
ACTTCGTGCCCCGCATCTAC
>Locus:slr0442_1:2081038-2081019(-)
TCGCTGTGACCTGATTTTGA
>Locus:pepP_1:2207351-2207370(+)
ATTTACAGGGTTTAGCCCAT
>Locus:sll1863_1:2224771-2224790(+)
GCGATGGAGGTATCAAGACT
>Locus:sll1861_1:2225747-2225766(+)
TTTAACTTTAAATATATCGT
>Locus:slr0322_1:2271690-2271671(-)
ATCCCACTGTTAGTCTCCTC
>Locus:ssr0536_1:2290862-2290843(-)
GTATTACCATCATCATCAGT
>Locus:slr0378_1:2379043-2379024(-)
GAGAACGAATAGTAATACCA
>Locus:slr0381_1:2383375-2383356(-)
ACCCACAAAAGCGAGGGTAA
>Locus:slr0384_1:2386034-2386015(-)
CATGGCTAGATGGGGGTAAA
>Locus:sll0772_1:2397458-2397477(+)
TTGATCAAAAAGACCGCAGA
>Locus:ycf38_1:2410011-2410030(+)
CTATGATCAACAGACAAAAT
>Locus:slr0351_1:2442150-2442131(-)
GATATGATCAAGGAGAGCAG
>Locus:murZ_1:2486677-2486658(-)
GAGGCCCGGCCTTCAATTTC
>Locus:guaA_1:2504529-2504510(-)
AATACTGGGAGCCAAAGTCT
>Locus:ssr0349_1:2509943-2509924(-)
CTGCTGCTACGAGAGTTCCG
>Locus:gst_1:2573631-2573650(+)
GGTTGATCTGGTCACTGGTC
>Locus:chlG_1:2578303-2578284(-)
CTTCATCAACTGAAGACGAA
>Locus:fmt_1:2600762-2600743(-)
GAGCTTCCAGGGTAGGAACA
>Locus:purN_1:2613849-2613830(-)
TCGCCTCAAAATTACTACCA
>Locus:rfbM_1:2625154-2625135(-)
GGTTTCCGTGGGTAAATGAC
>Locus:thiG_1:2653315-2653296(-)
CATGGGGGGCTAACATTCCC
>Locus:slr0634_1:2655534-2655515(-)
AACGCCGTTCCGTTTCTTTC
>Locus:sll0376_1:2705658-2705677(+)
ATTCTGCAATTAGACAAAGT
>Locus:slr0895_1:2763247-2763228(-)
AACAATGACTTGATTAGCCG
>Locus:nirA_1:2769179-2769160(-)
CCCGGACAGCCAAACCATCT
>Locus:nirA_2:2769230-2769211(-)
CCTCTTCGGGGATATTTTCC
>Locus:panD_1:2794918-2794937(+)
ATAGTGCAAATCTAACAAAT
>Locus:sll0547_1:2811610-2811629(+)
TCGATTGCCATGGATAATCT
>Locus:sll0833_1:2838841-2838860(+)
AAAACAACAATAGTAGTATG
>Locus:sll0832_1:2839313-2839332(+)
GATCAAATCCTAAATAATTC
>Locus:sll0827_1:2851835-2851854(+)
TCAGCCTGTCTCCGCATAAT
>Locus:slr0841_1:2853716-2853697(-)
CTTGAACAGAATTGCTAGGA
>Locus:sll0821_1:2863073-2863092(+)
TTAATTGTTAGGCGATCGGG
>Locus:sll0085_1:2878059-2878078(+)
AAAAATTGGAGACGGAATGT
>Locus:sll0484_1:2911102-2911121(+)
TAATGTCGGTTAATTAATCT
>Locus:slr0505_1:2914214-2914195(-)
GAGCGCTAGGGGGACTAGTA
>Locus:slr0523_1:2939879-2939860(-)
TACCGTTTTCCCCACCCCTG
>Locus:slr0619_1:2956221-2956202(-)
CGCCCATTTTACGAAAACCT
>Locus:sll0586_1:2959510-2959529(+)
GAGGAGGAATTAAGGGAATG
>Locus:slr0099_1:2968214-2968195(-)
TCGCAATTAATCCTAGATGC
>Locus:sll0098_1:2983676-2983695(+)
TGAGGGGGGATAAAACTAAT
>Locus:slr0112_1:2993643-2993624(-)
CCGGCTGGGCGATCGCCGGG
>Locus:sll0284_1:3022512-3022531(+)
CGCTTCCCCCTGGTGAATCT
>Locus:slr0316_1:3038492-3038473(-)
TTTCTGGAGACAGTTTCGCT
>Locus:sll0743_1:3127344-3127363(+)
GTGTTAATTCCTTTCAGTTT
>Locus:sll0047_1:3140026-3140045(+)
TAGGTCAGGCTGGCATAGTC
>Locus:sll0033_1:3162720-3162739(+)
AGAGAATGTTGGCGGTCATC
>Locus:dnaJ_1:3238197-3238216(+)
TTGATTTCATCTTTATCAGC
>Locus:slr0552_1:3253070-3253051(-)
CTGCAATGCTGATGGAAATT
>Locus:slr1420_1:3272290-3272271(-)
AACCTGGGAAAACTGGACTT
>Locus:sll1344_1:3274526-3274545(+)
CCTCGGTTTAGTGATCTTCA
>Locus:slr0658_1:3335333-3335314(-)
ACGCAAAAGATTGGCGACGC
>Locus:sll1472_1:3403306-3403325(+)
TACCAATTTTTGCCTTCGTT
>Locus:slr1661_1:3465821-3465802(-)
CCAATTGCAGGGTATAACGG
>Locus:slr0586_1:3535300-3535281(-)
ACCGATCAGAAACATCCATA
>Locus:fhuA_1:39852-39802(-)
ACCCATCAACAAAACCGACCACTGTACTTGATTCATAATCACTCCTTGCAC
>Locus:slr1495_1:50342-50247(-)
GGTGGTGAACTTGGGTTTCGAGTAGTCCCATGGGGGTGTTTTTTCGGCCACTACCGGGATCTATGCCATGATGGGGAGTTAACGAAATTAATGTCA
>Locus:slr1117_1:65101-64988(-)
GATCAATTCGAGTTAGTTCGAGGGCTCGTAGAGTTTCGGTTTCGCTTCCTGGCCCTTGGCGTGCTCCATCCTGGTGCAAATCCATCATCAGGGCCAATAATTTTTCCTGATTCA
>Locus:slr1414_1:179874-179734(-)
CCCATTAAACTTAGCCCAAACACGGCACTGAATCTGGTTATCCGCCAAAATCAGACAAATACTTTTAAACCAACTAAGTGCCGCCCCCGTTCCCAACGTGTGCAGGGCATGGGGGGCCTGCCCCTGAACAAATCTGAACAT
>Locus:slr1094_1:190050-189982(-)
AATGCCAATAAATTTCATCAAATAAACACTCGAAAATATTTGCCAAAAAACTTGCCAAGGGCCACAGGG
>Locus:slr1107_1:211768-211736(-)
GGCTGGGGTTCGGCAATATTCTCGTTACCTGCC
>Locus:sll1033_1:213032-213079(+)
TACCACACATCCAAAGGAATTTGGGGGCGAACCTTGAGTCGCACCAGT
>Locus:slr1796_1:266080-265997(-)
CCCAGCAGTAACATAGCAAAAGCAAGGGAAACTATGAGAAAGCGGCGACAACGGGCCAGCCATGGCAAACACACAGACATAATC
>Locus:sll1191_1:302787-302840(+)
CATACAAGATCGTCAAAATCGAATTCCCGGTCTAATTGTTGTTGGGAAGGGACT
>Locus:sll0933_1:335820-335873(+)
CAACGATCGCCATTGTCCTGGGCCGTTTGTTGGGCGTTGCGCCAGACAGCGATG
>Locus:slr1618_1:363467-363435(-)
CCTTCTTGTAGTTCTTTTTCTGTTTTTAGGTGC
>Locus:sll0645_1:427778-427906(+)
CAGTTAGCAGAGGCGGAAGTTTTGACCATTTGGCAACATTCCACCACGGGGGCCTCCGCCCAGGTTTTAAATCCCCCCGACTCCAGAAATTCCTGCCATTCTTCGGGTTCCTCCTTGGCGATCGCCGCT
>Locus:sll0641_1:432779-432820(+)
TTAGTTTTGCCGATTAATTTGGTAAAGATAATACTGCTCTTC
>Locus:ftsH_1:471164-471081(-)
AAAAGGCCGATGCCAACGCTAAAACGACAATTAACAACAAGGCATATAGGCCCGCGTTACGCCATTTTTTATTATTTTTGCTCA
>Locus:gdhB_1:483372-483280(-)
CCGCTGGCCAAGGGGAGGGTAAGCTTAAACAGAAATGGGATCAACATAGCGCCAATTGATTGCGTTCCTTTTTACTCCACCTTAAACAATTTC
>Locus:slr1609_1:487350-487287(-)
TTGACAGTTTATACCCAGTCTGACCAAGCTTTATCCTGGATTGAGCGCCATGGCCACTGTCCAC
>Locus:slr1609_2:487329-487288(-)
GACCAAGCTTTATCCTGGATTGAGCGCCATGGCCACTGTCCA
>Locus:slr1609_3:487341-487288(-)
TATACCCAGTCTGACCAAGCTTTATCCTGGATTGAGCGCCATGGCCACTGTCCA
>Locus:psbK_1:553066-553110(+)
TATTTAAAACCAACCGCCGCTTGCCACACAAAGGCCAAAGCCAAA
>Locus:slr1847_1:555320-555264(-)
GCTTCCTGTAATTCCTTAATTTTACCGAGGCCGAATCCGAAACCTTTACCTTGTGCC
>Locus:sll1946_1:563448-563483(+)
CTAATTGAGCAGCCCAGATTGCTCAACCGTTTGCCA
>Locus:ycf23_1:566098-566060(-)
TTTCCAGGGCCTGGTGGAGTTGGGCAAGGTTTGCACTCA
>Locus:sll1832_1:624136-624231(+)
TTAGTAGGCAACGGGCCTAGTGGTGATGTTGAAATTGCTGGCGGAGGCAACGGTGGATTTATCAACGGAAGCAGGGGGAACACTAGCCTGGGCTGG
>Locus:ssr1698_1:637722-637666(-)
TTCGTTCATGTGTTTACAAATGCGGTCACTGATAGCAGGGGTGAGGGGATCAGCCAT
>Locus:chlI_1:658336-658262(-)
ATCTTGACCGACGATCGCCGTAAAAGGAAAAACAACACGGCGGGTTTTGCTGGGGGCGGCAAGGGTGGCAGTCAT
>Locus:rnb_1:693211-693276(+)
CTAGGCTTCATTGGCCAACAATTCCCGGAAGCGAATTTCGTCTCGATGGGGGTCGGCATTACTAAC
>Locus:sll1913_1:775580-775669(+)
AAAATATCTGTGGTCAATCGGGCAATAGATTTTGTTGCAATGGCCATAATGTTTCTGGGAAATCACAGACTATTTAAAAATTGTTTTGCC
>Locus:argH_1:783476-783381(-)
TCGATTAGTTCAATGTCAAAACCAATGCTGGCATTAAACAGGGCAATGGCGGGGTGCAATGTGCCTTCAAAACGATCGCTCCAGGTTTTTTTTGTC
>Locus:adk_1:831702-831812(+)
CTAAGGTTTAACCAATTTTTCCAGGTTGGTGGCAATGGCTTCTACCGGCTGGTTACCGTCAAGGGAGTAAAGTTTGCCCTGTTCTTGGTAATAGGCCATGAGGGGAGCAGT
>Locus:rpl6_1:835262-835342(+)
ATTTCTTCCCTGTCTTACCAGCTTTACGACGGACATATTCACCTTGGTAGCGGATGCCTTTACCCTTGTAGGGTTCTGGGG
>Locus:rpoC2_1:857409-857471(+)
TTTCAGGCGGCCTTTGTCGATGGTGTAGTTATAAAACGTCATAACGCTCCAAGATTGAGATTA
>Locus:ETR1_1:897473-897354(-)
GAAAAAATCAGCGCTGACGTGGAGCCAGACCAGGGGAGTTTGCCAAAGGTAGCAATGGCCGTGGGGTATATAGCTGTTGGCTTGGAAAAAATCCCCCAGGGTAAATGCGGTGATTGCCAT
>Locus:sll1734_1:935409-935465(+)
TTAACGATAACTATCGCTTTGAATATCTTTCAAGCGGGCTTCAGGACGAAGAAATCG
>Locus:psaB_1:944324-944187(-)
AATCTTTTGGTAAAGATTCTCCTCAGTCATCCCATCGTGGGTTTCAAAGTCGTGGGCCGTAGCAATCCCGTACCAAATACGCCGTGTAGTCGGGTCTTGGGCGAGATCCTGGCTAAATTTAGGAAATTTAGTTGCCAT
>Locus:zwf_1:961238-961203(-)
AGTCCAGTGCGGAAGGGATTTTCGAGTAGCGTTACC
>Locus:cbiD_1:976863-976750(-)
TCAATGGCAATTTCCGCCGTTCTAGCCGGTTCCAATAGTTCCAGCGTGACCGAATCTGGACAGTTACTAGTGAGCAAGGTTTCCACAGCGGCGATCGCCGACGCACAGGCAAAC
>Locus:slr1222_1:1021548-1021423(-)
ATTCCTACTGGTATCTCGGACCAAACGCCATGTTGCCAGACGAAATCCGGTTCGAAAAAGGCTTTAAATGCCCAGGAGTGCGTCTTCTCCCGGTATGTTATGTCAAGCCTAACTACCTGTCCAATC
>Locus:purC_1:1030285-1030196(-)
TGGGGTAGAGGATTTTTGCTTTGCCTTCGTACAGTTTTTCCATGGAAAAGTTACCAAAATGGATGGAGGGCTCTGGGGGCCACATCTGCA
>Locus:sll1135_1:1038040-1038156(+)
AACCTTTCGCTAGGGAATTCAATAAATGCTCGGCGATCGCCAATCCCGATAGGGCTGCTCCTTCCACTTTGCCGCCATGGAAAGCATCTCCCCCAAAGTAAACTGGGCCAGGAAAAT
>Locus:sll1348_1:1093627-1093704(+)
CATTGTAGATTAGCCTGGGCGTTCCGCCGTAACATAGCTGGTTTTATTCGCCTCAAGGCCGAAGCGGTGAACTGTTGC
>Locus:slr1363_1:1105691-1105632(-)
AGGGAAAGGTCGAGGGCGTCTAACATAGGCGATCGCCGGGGGAAAAAAATGATGGTCAGC
>Locus:gcvH_1:1138287-1138210(-)
GGTGGCCGTTTCCCCATCAAAGCGGACGTACTCGTGGGAATCCAAATAATAGAGATCGTCAGGATGTTCCAGTTCCAT
>Locus:fabG_1:1152646-1152527(-)
ACTTTCATGCCCGTGGCGGCCAGGGCCAAAGCCGTCGCTTTACCAATACCCCGGGATGCCCCCGTTACCAATGCCACCTGTGCCGTTAATGCCGTCATAAACTGTTCTCCTATAGGGACG
>Locus:sll0860_1:1164497-1164592(+)
TACAACAACCCCTCCAAACGACGGCGAATATTTTCTAGTTCAGCATCGGAAAATTCGTTGTCTGGCTTTTCTTCTCCCTCGCCTTGGTCAGTGTTT
>Locus:sll1304_1:1187219-1187275(+)
TTAGTTAGTTTGATAAGTTTGTCGCAAAAATTTCAGTCCATCTTGGGCAAGGGCTTC
>Locus:sll2009_1:1258445-1258516(+)
TACACCAAAGCAGAAGACACTTGGCTTTGTCCTTCCGCCACTAGGTCAAAATATTTCGCCAAACCTTCCTCT
>Locus:sll2006_1:1263824-1263913(+)
TACTCATGGGGCTGGAGTTTAAGCCGGGCTTGGGCCTTTGCCAGTCGCACGAGATGTTCTATAAATTCATATTGTTGCCAAAGGCGTTGC
>Locus:ssl3829_1:1267694-1267750(+)
TATTTTTCCAGACGTACCACATACCATTGCCAAGTACCGCCATCCCCCCGGTCGAGG
>Locus:slr1747_1:1335640-1335572(-)
CTAGTCCCCCTGCTGGAAAGGGAGCGTTGGCAACTGGAGCTTGGGCAGAGGAGGTTAACAAACTGGTCA
>Locus:ssr2087_1:1395957-1395922(-)
ACAGAAGAAAATAAGGAACAGCAGAACGCCAAACAT
>Locus:slr1253_1:1397321-1397211(-)
CATGCCCCAACCAAACACGGTGCCGAGGAGGGCAGTCATCACCCCACTCAAGACAATAACACGATAATTCATAGGACTAAGGCCTCCTGGTCTGACAATGGAACAATACAC
>Locus:slr1263_1:1407173-1407045(-)
TGCACAACTTTTAGTTCTTGGGGAGTGTCACCGATGGTGGGGGCGGGCTGGGTAATTACCGGTGGTGGCGTGATGGGAATGGCGATCGGATTAGCTTGGGCCAGAACTAGAGGTGTGAGCAGGGAAAGC
>Locus:slr1726_1:1486745-1486689(-)
GCGGTAGTCGCTGAAAAATGTTCCGGGCTGGTGGTGAGGAAGATAGTTTTTCTGCCA
>Locus:sll0242_1:1528474-1528557(+)
AAGTCAATCGCCCAGCTTGAAGATCAACAAGTATTCTATTTTTCATTGCTGCAATTTGTTCTGGTTTTAAGATTTTATCTCCTG
>Locus:tyrA_1:1539740-1539678(-)
GACGACGCAAGTCTCCCGCCAAGGAAGCCCCAATTAAACCCAAACCAACAACACCAATTTTCA
>Locus:slr1512_1:1600712-1600660(-)
TGGGGACTGCAATTGTCCCACGAAGTCCGTCAAGAAATTGGACAAAAAATCCA
>Locus:sll1999_1:1623132-1623170(+)
ACCTTAGTGCTAACTCCCTTAGCCAGTGTACATAGCTTA
>Locus:psaF_1:1687558-1687650(+)
AGCGGGGGGAAGTGGGGATTTCTGAATCCTTCATCACCAGTTTGCCGGAGGTGTATTCACCAACGGCGGCCAAGGGCCAAAGGAAACCACCCA
>Locus:int_1:1707359-1707318(-)
AAGCTACATAGGTCCAACCTAAAGGAGCCGTTGCCAAACCCA
>Locus:sll0808_1:1711094-1711132(+)
CATGTGAATAACATCGTCGCTATTAAGTCTTTTTTTGTT
>Locus:sll1254_1:1731100-1731228(+)
AACTGCCGTACTTTTACCAAGGGCACAGAAAATAGGGCCGCCTCTGCACAGGAACAAATGCCAGAGCCTAACAAAACAATGAAAATGGCCGCTACAATTTCCAGCATAAAATTCCGAAACCAACTTACC
>Locus:sll1885_1:1785836-1785919(+)
TATTTACTAGAGCCCTGGCCAAAGCGCCACTGGATACCGGCAGAGAAACGGGTGCCAGGCTCCGCTATCAATTCTCCTAAATCA
>Locus:dnaG_1:1818692-1818784(+)
ATAATTTCGACAATGTCTATTCTTTGCTTAATTTCTTGGATGGTGTCTGGATGCAGACGGAGGTTATCCATGATAAATCAACCTACTCTCCTT
>Locus:pyrB_1:1834563-1834501(-)
CGCCAATCGGTTAGGTCTAAAATGTGGTTTCGAGTCCAACTGGCCACCATGGTCATTGCCTTA
>Locus:sll1170_1:1878101-1878208(+)
ATTTTTCCAAAGATAAATTTTTTATTGGTAACAGGTGGGATTTGCCATTGGCTGAAGGCTGAGTCTCATCAAAAACCACAAATAGCTCCCCGTTGCGCTTGGCTTCAT
>Locus:mrcA_1:1904027-1904092(+)
AGGATTTTTGCTGTTTTTCCGGCTTGGGACGGGGGAATTGGGAAGGAGAGGGGAAGTTTTCCACTG
>Locus:slr1166_1:1932502-1932356(-)
GCGATCGCCGAACCCTTGGGGGCGACAATTTTGACCTCATGGCCACGACTGACCATGGTGCGGGTGATGTTTTTTAAGTTCAGGGCCACTCCCCCCAACCGTCCAGAATTGAGGGAACTGACGGGACTAGAAACAAATAGTAGGCGC
>Locus:slr1174_1:1944675-1944586(-)
AATCCAAAAGAAAATTTCTGCCCGGTACTCCACCATTTGGGCAAAGTAAACGCTCAACAGCACCCGCAGTTTGTGGGGAAAATGACCCAT
>Locus:sucD_1:1978133-1978186(+)
AATCAGTGCCCAAATGGCGACTTTCCATGGCTAGGGGCAAAAAAATGGGTAGCT
>Locus:crtQ_1:2004704-2004627(-)
CAACTTCGTGCCCCGCATCTACCAATTCCACTGCGGTGGCCATTCCCGCCAATCCTGCTCCCACAATTGCAACACGCA
>Locus:arsC_1:2012361-2012233(-)
GGATGGACCCGGGAAGATTCCAGTCCACAACTGGTAACAGCAATTTTGCCGGCCCCTAAAGTTTTGGCAAAGCCCTCTGCCATTTGGGAGCGACAGGAATTACGTTTGCAAACGAACATTACCTTTTTC
>Locus:slr0959_1:2028896-2028834(-)
AAAAAAAAACTGGGTCTAAAACCCCGTCCTTGGCTCAGGGACGGCTGTGTTAACGAAGCTAGC
>Locus:ppa_1:2034136-2034104(-)
TCTGCCCCTGTCCATGGTCTATTTTCCCCTGCC
>Locus:slr1648_1:2073294-2073163(-)
CCATTGCGATACAAACTCCCCTTTAATTCCGCCGGAATTTGTCCTGAGATCAGCTCCAATCCAGTGCGGTCAAATTCCACTGCGTTTTGGCTGAAATTGCTGGCCCAAGCGGCCCGGGAGAGGGTAGCGGTC
>Locus:slr0291_1:2131168-2131105(-)
GAATATATTGTGCCTGTTCTTCTGTCCACCGTACAAAATCCGTTTCGTAAAGTTGGTTTTTCAT
>Locus:slr0148_1:2179498-2179460(-)
TGTTGGCGACAGAGCAATTCCATAATGGTGGCATGGTCA
>Locus:ssl0242_1:2209705-2209788(+)
AGTCTTCGTCCATATCGTCACTGCCGTCATCGCCATAGAGATTATCATCCCCATCCATCAACTCAGCAATGTCCACATCTTCGT
>Locus:ams1_1:2274901-2274869(-)
TTTCCGGCAGTAAGGGACTCAACGATTCTGTCA
>Locus:slr0338_1:2299418-2299347(-)
GATCGGCTGAAGGTAACTCCGTTGCCCGTTGAGCTGATGGCTCGTCATGATGCTGTTGCCACTCCTAAACAC
>Locus:sll0160_1:2330789-2330824(+)
CAGGCAAAGGCTGGCATAATCAGGGCAAAAACTAAT
>Locus:slr0369_1:2365968-2365930(-)
GGGGTTTTTGATGAAAACGTTGGAGATACTCAGCAACAT
>Locus:sll0754_1:2416806-2416868(+)
TCAATCCAGGGCAAGGCCAGAATCGTCGTCTTCCAAATCTTCAGTGGCGATCGCCTGGGGCAA
>Locus:tpi_1:2423715-2423623(-)
TCTTCGATTAAAGGTTTAAACCCCTGCAAAAACGCTTGGGCCTCCGCCTGCGTCTTATGCATTTTCCAATTGCCCGCAATAATGATTTTTCGC
>Locus:slr0341_1:2425492-2425388(-)
GGGGCACCACAAGACTCTGTAAAGCCCAGGCTGATAGAGTCAGTAGGGGACGCAGAATGGGAAAAGATTTTGGCTGGGGGAGACGGGATCCACTGGAATTGCTCA
>Locus:slr0341_2:2425514-2425389(-)
AACACCGTTTCAGCCTGGACAGGGGGCACCACAAGACTCTGTAAAGCCCAGGCTGATAGAGTCAGTAGGGGACGCAGAATGGGAAAAGATTTTGGCTGGGGGAGACGGGATCCACTGGAATTGCTC
>Locus:petD_1:2428858-2428802(-)
TTGGCCCGTAAATCGGGATCGCTAAGATCCGGCTTTTTGATAATACTCATGGGGCAG
>Locus:sll0319_1:2438769-2438837(+)
CCGACGGCCATGGCTAGGAAGGGGTGTGGGAAAAATTTCCAGTTCATAAGAGAAATAGTCAACGCGGCA
>Locus:recG_1:2497792-2497727(-)
CGGTCAAAGCCTTTTGTAAACGAGGCCAATCAACGGACACAGACACCTCAACCAAGCTACATTGCA
>Locus:ponA_1:2501223-2501255(+)
ACTCAGATTTACGGGCAGCAGGGGGAGCGGGTA
>Locus:accB_1:2550195-2550061(-)
ACAACGGAGATGCCGCCGGCCATACCATCCTTACGGACTGACACCTCAAAATCGCCGCTTTTTAGACTGAACTCCGTGATATTACTTTGGGAAATTACCCCCAACAATTCCCGCAGTTCCGTAAAGTTAATAGCC
>Locus:accB_2:2550159-2550061(-)
ACTGACACCTCAAAATCGCCGCTTTTTAGACTGAACTCCGTGATATTACTTTGGGAAATTACCCCCAACAATTCCCGCAGTTCCGTAAAGTTAATAGCC
>Locus:ssl0769_1:2558423-2558486(+)
TTAGGACAATTTTCTCAACGCTACATCAAATCCAGAAATCAGCGATTCTCCATTACTAACAAGT
>Locus:slr0050_1:2564601-2564467(-)
AAAAACTGGTGTTGGGTGCCTTCTCCGCAATCAAATAACCACAATTCCGCCCTTTGGGGTAAACGGAGGGCAATGCTGGAAACATTGCGGTTACGGGTGGGAACGCCGGAGCTGGTACCAAGAAAAGTAATTTCC
>Locus:sll0069_1:2568976-2569032(+)
CAATCAATCAAGACATCTTCCCCGGAATCGCTTTGGCTGGCTTCCCATTCCACATTG
>Locus:pheS_1:2629273-2629338(+)
AAAACTGCCGCAGAAACCGCAGATCACTGTTATAGAGCCGACGAATATCGTCAATTTGGTGCAACA
>Locus:pstA_1:2638578-2638613(+)
CTAATAAGCCTTCTTCCGGGTAAAGAAGCGGGCGGT
>Locus:gyrA_1:2688082-2687954(-)
ACTGGCTTCAACCCATCCCGTGCATCGGGTAACGCCCGCCCAACAATCACACTCATGGCATATTCCAGGTATGACTGTGACATTTCGTTTCTGAGGTCAGTCGCAATCAGGCGATCGGGCGAGTCAGTC
>Locus:slr0210_1:2747652-2747605(-)
CATCCCCGGCCGTTTGCAAACTTTTCCTATTGGGGAAATTGGAACCCA
>Locus:sll0556_1:2801142-2801282(+)
AGTAGATGGGGACTTCTTCCACTTCCGCCAGGGGTTCTGGGATCAATACATCCGGCGATCGGCTGCCGGAAAGTTGTTTTAACAATTGGGGGCGTGGGTCGTGGAGCAGGTAAAAAACTTCGTCCCCAATTTGGGCATTTT
>Locus:rnhA_1:2884479-2884357(-)
GGCGGACAATTCCTCCCGACGACCATCACCGTAGAGAATCACTGCGCCATAGCCACCAGGGCCAGGATTCATGGAGCAGGCACCATCGGTGTAGAGAGTTACGGAATTGGGGGTAGAGGCCAT
>Locus:sll0485_1:2909977-2910021(+)
AAGAACTATCTTTGGGGGGAAATCGTGGTGAAATACGCGAGGAAA
>Locus:cobW_1:2912087-2911992(-)
ATGCGTCGCCCTTGGTTGTTTTGTAATAGGTTCCTAACCAAGGTGGTTTTGCCAGAGCCGAGGAAGCCAGTGACTACGGTAACGGGGATTTTGTGC
>Locus:slr0510_1:2919755-2919663(-)
ATCGCCTGGGGCCCTGGTCCTTGTGGTGGTGGATTAATTTGTGCAATCACAGTAAGTTTCCCCAGAATCGGGATGTTTGAATGTGGCCAAGAC
>Locus:sll0477_1:2924542-2924613(+)
AATAATCTCTTGCAATTATCCAGCACAAGTGCTTCAATAATTTATGGATTATTGCACTTTATTTGCAATAAA
>Locus:cbiP_1:2954557-2954507(-)
CTAGGAAAACAAAGCTCCTGGGGCACTCCATTCTATGACTGTATGGCTCCA
>Locus:slr0299_1:3010223-3010158(-)
AATCTAGATAACCTGCCCTTTCCTCCGGAGTTAAAAGGCGGGGTTGATAGCGGACGGGAATTTCCA
>Locus:ssr1175_1:3096123-3096049(-)
TGGAAGCCTCAGTTATTTTTCCTCCAGCTTCTATATAAGCTACTACCCTTTGCCTTAAATCTAAACTGTAAGCCA
>Locus:slr0708_1:3107331-3107287(-)
GCCAAAAGCCTAGTCTTTGGTAAATTGGCAAAAAAATTTTGGGAC
>Locus:pdxA_1:3117042-3117119(+)
CTACTGTGCCCGTGGGCGACATCTTTGCTCCACCAACTCGGCGGCCAGTTTAATGGCGGCAATGAGACTATCTGCCCT
>Locus:modA_1:3135185-3135248(+)
TTATTCACCCGGGCCAAAACCATATTGACTGAAAACCTTCTGGGCTTCTTCACTAGCGAGAAAT
>Locus:sll0031_1:3164404-3164451(+)
TTACTGCAAATTATTGTCAATATTGTTGGAGACATTCTCCGAAAATGT
>Locus:nrtC_1:3173378-3173337(-)
GAAAAAACCTTATCGATATTATCAACAGCAACAAAAAGACTC
>Locus:slr0552_1:3253116-3252994(-)
AACTTCAAAAACTGTTCATTGACTAGGGTTGGGTCTAACTCCTTGACTGCAATGCTGATGGAAATTTCTAGAATTTCATTGGGAAGGGTGACAGGTTCTTGGGAGGTAGGAATTACAGTGGAC
>Locus:ssl1004_1:3262472-3262600(+)
CAAGATAATGGCCAAATATCATTTGGTAAAGGATCGTTAAAGTCATCTGGCACTACAAATAATCCTCGATCTACCCCTAAGCTGGAGCATCGATCCACGGATTTTTGCCTTTGCAGAGGAACCAACTTA
>Locus:sll1330_1:3294498-3294533(+)
CTAGGTAAGTACAGAGACTCCGGCGGGGGAAAGGGT
>Locus:rpoF_1:3371269-3371159(-)
CTTTCGCTGGTGGCATTGGTCATGGTTTTAGGTTTGGGCGACTCTAATCAACTTTACCGATGGTTGGACTCTGCCTACATCAGCAAATACATGGAGAAAATTGGAAAAAAT
>Locus:slr1586_1:3406091-3405993(-)
ATTGTTAATGTTGGTATTAAAAAGAATTTAAGCCATCCTTCAAAACCTGTTGTATTTAAGCTTCCGGTGAATAACATCGGCGCTATCAAGTCTTTTTGC
>Locus:sll0723_1:3436529-3436561(+)
CTAAATGTTCCCAGCAAAATCCAGACTGATGAG
>Locus:sll1552_1:3448209-3448268(+)
CATGTTAAAAGTTTAGAAGCCCGCCACGCATATTTAAGATTGTCGAGATGGGGAGCAAGA
>Locus:slr0454_1:3504352-3504242(-)
GGATGGTCAATGGCCCAATGGGAAAGATTCCAGCGGGGAGCACGGGGGGACTGCATCGAGGGAATTCCTAACTTTTTCTGGGTACGATTCTTTGAAGATGAATTGATTCGC
>Locus:slr0598_1:3557199-3557140(-)
GCACATCGAAAGAATAACCCCATTTATCCACAATCAACTGGTGTAACTGTTTACCGGTCA
>Locus:lepA_1:3564927-3564838(-)
CAACAGGCGATCGGCCAAGGTGGATTTACCGTGGTCAATGTGGGCAATGATGGAGAAATTGCGGATGCGGCTAACGGGGACGTCGGTCAT
>Locus:fhuA_1:39872-39853(-)
GCACATAGTAGCGAAACTAT
>Locus:slr1495_1:50362-50343(-)
GCGCTGTTGGGCTTTGAGCA
>Locus:slr1117_1:65121-65102(-)
GACCTGAAGTTTTGCCAACG
>Locus:slr1414_1:179894-179875(-)
GCCTTTTGCCAGGGGGATTG
>Locus:slr1094_1:190070-190051(-)
CCAGAACGCCAACCCAAATC
>Locus:slr1107_1:211788-211769(-)
GAATGGTGCCCGTATAGACC
>Locus:sll1033_1:213012-213031(+)
CAAGCAGAAGTTACTGAAAC
>Locus:slr1796_1:266100-266081(-)
AGGGCAGAGTGCCCCAGATT
>Locus:sll1191_1:302767-302786(+)
AACCATTGCAATAAAGGATT
>Locus:sll0933_1:335800-335819(+)
TACAAATTCTGAGTTTTGTT
>Locus:slr1618_1:363487-363468(-)
TAGACCTAGCCCACGTAAAT
>Locus:sll0645_1:427758-427777(+)
CTTTAGTTTTCTCCGGTGGT
>Locus:sll0641_1:432759-432778(+)
AGCTGGTCGTAACTGTCACT
>Locus:ftsH_1:471184-471165(-)
AGTTTGGGTCGGTCGGTCGA
>Locus:gdhB_1:483392-483373(-)
CACAGCTTGAGAGGGCAATG
>Locus:slr1609_2:487349-487330(-)
TGACAGTTTATACCCAGTCT
>Locus:slr1609_3:487361-487342(-)
GCAGAAATATGTTGACAGTT
>Locus:slr1609_1:487370-487351(-)
CCCACTCTTGCAGAAATATG
>Locus:psbK_1:553046-553065(+)
CCCAGGGGCGATCGCCAGTT
>Locus:slr1847_1:555340-555321(-)
CCTGTTGGGCTTTTTGGAAA
>Locus:sll1946_1:563428-563447(+)
TTAAAGGGTCACCGGGGTAA
>Locus:ycf23_1:566118-566099(-)
TACCTTTAAGGCGGTACGAT
>Locus:sll1832_1:624116-624135(+)
GAGTCCATGGCTCGAATTGT
>Locus:ssr1698_1:637742-637723(-)
GCGATCGCCGAGGCATGGTC
>Locus:chlI_1:658356-658337(-)
AACAGGGCCAACTTCATTTC
>Locus:rnb_1:693191-693210(+)
GAGTACCAAAAGTCTTTAGT
>Locus:sll1913_1:775560-775579(+)
CAGTGCCACCTCCCACCACC
>Locus:argH_1:783496-783477(-)
TCGAGCCATCCAGGTCATAT
>Locus:adk_1:831682-831701(+)
CTCGTCTTGACATTTTGCCC
>Locus:rpl6_1:835242-835261(+)
ACGAGTGCTTTTCATAGTTT
>Locus:rpoC2_1:857389-857408(+)
TAGGCAAGGGCAATGAGTTT
>Locus:ETR1_1:897493-897474(-)
GAGTAGTAGGCGATCGCCGT
>Locus:sll1734_1:935389-935408(+)
TGACTAGACCAGCTATCAAA
>Locus:psaB_1:944344-944325(-)
TGTCCAAAGTGGGAGGCAAA
>Locus:zwf_1:961258-961239(-)
CTGGAGTGCGTTCTTGACGG
>Locus:cbiD_1:976883-976864(-)
GACCGAGCAAAGCCCCCTGT
>Locus:slr1222_1:1021568-1021549(-)
CATGCTGGGATCGCAAATAT
>Locus:purC_1:1030305-1030286(-)
CAGTACATCTGGGTCCTCGG
>Locus:sll1135_1:1038020-1038039(+)
AAAACTTCCATTCCGGTTCT
>Locus:sll1348_1:1093607-1093626(+)
CAAATAGTTGGTCAGTCCTT
>Locus:slr1363_1:1105711-1105692(-)
AACTCTGTTTGTCCAGATTA
>Locus:gcvH_1:1138307-1138288(-)
GCAAAGGCACTCAGGCCAAT
>Locus:fabG_1:1152666-1152647(-)
ATTGAGCATAGTTCACTACC
>Locus:sll0860_1:1164477-1164496(+)
GGACATGTCCACAATTTTTC
>Locus:sll1304_1:1187199-1187218(+)
AGATTATTGACTGAGTAAAT
>Locus:sll2009_1:1258425-1258444(+)
TTTGCCGCTTGATTGGGCAT
>Locus:sll2006_1:1263804-1263823(+)
GGATGGGGAAATATAGCTCT
>Locus:ssl3829_1:1267674-1267693(+)
GGAGATGGGATCGATCAAGC
>Locus:slr1747_1:1335660-1335641(-)
ACAATCAAATTTGCTTTGGT
>Locus:ssr2087_1:1395977-1395958(-)
AAAAAGGCTAGACTGACGGC
>Locus:slr1253_1:1397341-1397322(-)
TGACGCAGGGCAATCTGCCC
>Locus:slr1263_1:1407193-1407174(-)
CTGGCAAAGGGCGCACTGGC
>Locus:slr1726_1:1486765-1486746(-)
TACGCCCCCAGTCCCCAGAA
>Locus:sll0242_1:1528454-1528473(+)
GTAAAAACAACAAAGAGCTC
>Locus:tyrA_1:1539760-1539741(-)
CCCAATCAAATAATGGCCCC
>Locus:slr1512_1:1600732-1600713(-)
CCAATCAGAAAGGCTAGGGT
>Locus:sll1999_1:1623112-1623131(+)
TACAGCAAAGCAAATTCATC
>Locus:psaF_1:1687538-1687557(+)
CAGTCAATGCCCAACTAATT
>Locus:int_1:1707379-1707360(-)
GAGGGGAATTTGTCCAAACC
>Locus:sll0808_1:1711074-1711093(+)
AACCCGTTGCATTTAAGCTT
>Locus:sll1254_1:1731080-1731099(+)
AGGGATTATTGGACTGGGAT
>Locus:sll1885_1:1785816-1785835(+)
GAAAAAAGAAAGAGATTGGC
>Locus:dnaG_1:1818672-1818691(+)
TGAGCACGACATAATCGCCG
>Locus:pyrB_1:1834583-1834564(-)
CAATGTCTAATTCTTCGCCC
>Locus:sll1170_1:1878081-1878100(+)
ATACATCTCCTACCCTTGTT
>Locus:mrcA_1:1904007-1904026(+)
CGGCGATCGGATCAAAGCCT
>Locus:slr1166_1:1932522-1932503(-)
TTTCCTGGATGGGCAAACCG
>Locus:slr1174_1:1944695-1944676(-)
AGAGGCAGGGAGCCGGACAA
>Locus:sucD_1:1978113-1978132(+)
ATCTCCATCATCTTTGCCCT
>Locus:crtQ_1:2004724-2004705(-)
ACTACGGGCTTCGTACAGTT
>Locus:arsC_1:2012381-2012362(-)
CCATCATGGCAATGGCGGTG
>Locus:slr0959_1:2028916-2028897(-)
CGAGGATAATTCGCTTCATC
>Locus:ppa_1:2034156-2034137(-)
GGACGGTTATTGTCAATTTT
>Locus:slr1648_1:2073314-2073295(-)
CCCGACTGAGGCGGCCCGGC
>Locus:slr0291_1:2131188-2131169(-)
GGATTCCAAGTCATTTTGTT
>Locus:slr0148_1:2179518-2179499(-)
GGCAACAATGGCATTAACCC
>Locus:ssl0242_1:2209685-2209704(+)
CAACTGACCCTTCCAGGCTT
>Locus:ams1_1:2274921-2274902(-)
CAGCACCAGGGCGATACTAA
>Locus:slr0338_1:2299438-2299419(-)
ACCCCAATCACCCCGATGCG
>Locus:sll0160_1:2330769-2330788(+)
CTGGGGTCATCCAAACGCAT
>Locus:slr0369_1:2365988-2365969(-)
GTGCACACCGTAGTCAGCAC
>Locus:sll0754_1:2416786-2416805(+)
CAGTCTAACCGTGGTCGGAG
>Locus:tpi_1:2423735-2423716(-)
CCTCACGACTTTCCGCCGCA
>Locus:slr0341_1:2425512-2425493(-)
CACCGTTTCAGCCTGGACAG
>Locus:slr0341_2:2425534-2425515(-)
CAGTGGATTTAATGGATTCC
>Locus:petD_1:2428878-2428859(-)
GACCCATGCCTTTGGCAAGT
>Locus:sll0319_1:2438749-2438768(+)
TGAAGGGAGCCAAGATAGCC
>Locus:recG_1:2497812-2497793(-)
AAAACCCCGCTCCACTTCCA
>Locus:ponA_1:2501203-2501222(+)
CATATAGTTAGTCGCTAGTT
>Locus:accB_2:2550179-2550160(-)
CGGCCATACCATCCTTACGG
>Locus:accB_1:2550215-2550196(-)
GGGGGGCGATCGCCTGAGGG
>Locus:ssl0769_1:2558403-2558422(+)
TACAGCAAAGAGCGAGATAG
>Locus:slr0050_1:2564621-2564602(-)
AAATTTTGACTTCACTGCGC
>Locus:sll0069_1:2568956-2568975(+)
ATTGTAACACTGTTGTAGTT
>Locus:pheS_1:2629253-2629272(+)
TTGATCAATTTTAAAACATT
>Locus:pstA_1:2638558-2638577(+)
ATTCCTCATTCAATTAGTAT
>Locus:gyrA_1:2688102-2688083(-)
CATAGAGAATGCGCCGATGG
>Locus:slr0210_1:2747672-2747653(-)
AGCTATGGATTGCTCAAACC
>Locus:sll0556_1:2801122-2801141(+)
TCAACTTCGATCTTTCCCCT
>Locus:rnhA_1:2884499-2884480(-)
TTGGTGGTCATTTTATAACC
>Locus:sll0485_1:2909957-2909976(+)
CAAGCAAAGATAATTAATTT
>Locus:cobW_1:2912107-2912088(-)
ACTCGTTGACTAACACTGCA
>Locus:slr0510_1:2919775-2919756(-)
ATTGTTCAAGCACATTGGCG
>Locus:sll0477_1:2924522-2924541(+)
AACAGGGAAATTTTCTAAAT
>Locus:cbiP_1:2954577-2954558(-)
GGACTGAATGGAAGAATCAG
>Locus:slr0299_1:3010243-3010224(-)
GGTAAAAAAATCCAAAGACC
>Locus:ssr1175_1:3096143-3096124(-)
TTTTCCTATTTTATATATCT
>Locus:slr0708_1:3107351-3107332(-)
ACCAACCATCGTTTAAACGG
>Locus:pdxA_1:3117022-3117041(+)
GTTTCTGAAAAATATCTTGA
>Locus:modA_1:3135165-3135184(+)
CAGTTTACGGCAATGGCTGA
>Locus:sll0031_1:3164384-3164403(+)
CTGTGAAATCACTATACAGA
>Locus:nrtC_1:3173398-3173379(-)
ATTCACCTCCATCGGTGAGG
>Locus:slr0552_1:3253136-3253117(-)
CGTTGGACACAATGCCACTG
>Locus:ssl1004_1:3262452-3262471(+)
AGTTTCACGTTAATCCTTCT
>Locus:sll1330_1:3294478-3294497(+)
TTACGGCAGTTTTTCTTCCC
>Locus:rpoF_1:3371289-3371270(-)
TCAGAGTCTCAAGTTTGAGG
>Locus:slr1586_1:3406111-3406092(-)
CCATAATCAAGATTGATTTC
>Locus:sll0723_1:3436509-3436528(+)
TTTTCTGGGGAATTTAATAA
>Locus:sll1552_1:3448189-3448208(+)
TATTATGCAATATTTGTAGT
>Locus:slr0454_1:3504372-3504353(-)
AAAAACCGATGGTAAAACGG
>Locus:slr0598_1:3557219-3557200(-)
GTCTTTGATGCGTCGCAATT
>Locus:lepA_1:3564947-3564928(-)
TGCACCGTATCTGTCACCTG
>Locus:psbA2_1:7277-7230(-)
ACTGTTCCCACAAGGAAGCGCTTTCGCGCTGTTGGAGAGTCGTTGTCA
>Locus:pnp_1:96325-96462(+)
TTAACCCCGGCTAGCGTTACGACGGGCTTCCGCTGCTTCATCGGGGTGAATGCCCAAGCGGGTGAGGTTCAAGCGGCCTTTACTGTCAATTTCCCGTACTTTGACAATGACCTCATCGCCCACACCCACTTCATCTTC
>Locus:slr0742_1:131948-131877(-)
ATACAATTGGGCATAAAAAAAGCGGGGGACACCCACTTCTGGAAAAAAGTCCAAGATTGGGGCAGACCGCAC
>Locus:sll1037_1:208313-208372(+)
AAGGGAAAAAGGGCAATCACAACCACAGCCCAGGGCAGTCGATTTTGGAGTAATTTCTGT
>Locus:ccmL_1:218407-218517(+)
TTATCTCCCATCATCCCTCTTGTTGTAGAGGGAGCCACTAGCCACATTAACTGTGTCGATGATGCCCACCACCATGGCATCCAAAGGGCGATCGCCATTGCCCCGTTCCTT
>Locus:cysH_1:257466-257428(-)
TGTAAGGTGGGTAGATCGAGCTTAGTCAGAGTATGGGAC
>Locus:sll1656_1:279514-279546(+)
ACTTGTTCAGACGGTCTAGCAACCACAGGGACG
>Locus:slr1299_1:299568-299524(-)
CCAGTGACTAAACCCACATATCCCGTTCCGATAACACAAACACGC
>Locus:slr1302_1:305655-305596(-)
GATACAAAAGCCCATAATAGAGGCCATTATCCCAGCAATCCAGGCCAGAATGCCAGGGCA
>Locus:sll0644_1:428620-428682(+)
TACTTTTGTAAATGCCGGTTAAAAAATTGGCTCAGTTCCCTAAAAACCTCTGCCGATTCCGGT
>Locus:slr1594_1:451790-451728(-)
TGTAATTTATCGGCCATGGCACGATCCTCAAAAAAAGGCAAGATCAAAGCAGTCATAGTAATT
>Locus:sll1507_1:469003-469068(+)
AAAAAGGTAGTCGACCTAACATGGCCGTCAACCCTTCCACTTGTTGGTACAATTCCATCAGGCGAT
>Locus:ssr2699_1:473447-473415(-)
AACCACTTTCTTGTCCAGCGCCAGCCTTTTTCA
>Locus:sll1500_1:486245-486319(+)
CATTGTTGTTTTTTTTCCTTGACCTGTCCCAATTCCCGGGTAATTAAATTTTCAATTAACTCTAGCAACTGTTCC
>Locus:mcpA_1:492169-492131(-)
CCAACCCATAAAGCTGCGAAAAATTGGTTTCTGTTGCCA
>Locus:ssl1923_1:520683-520724(+)
TATCCAAACTTCTCTAAATACACTTCTAGGTCGGCCGTCTCG
>Locus:slr1753_1:524424-524347(-)
CCAGTAAAGCTAGGCAAAAGAGGCGTAAACTGGGGTTCAACACGGCTATCAGGGGTGAAATTAACAATATTTCCACCA
>Locus:ssr3465_1:582272-582240(-)
ATAAATGTGGCCAGAACTCCTAATTGTTTAAAC
>Locus:zntC_1:583729-583673(-)
GCAACACCAAGGGGTTGGACAAAGCGGGGAACAGCGGGGAAAATGAACATTACCGAT
>Locus:sll1832_1:624136-624201(+)
TTAGTAGGCAACGGGCCTAGTGGTGATGTTGAAATTGCTGGCGGAGGCAACGGTGGATTTATCAAC
>Locus:slr1919_1:627649-627572(-)
GTTGGCGATCGCCTGGGCATTGTAGCGACGAATATTATCCAATTCAGATTGGGGTGGCAGGGGTTTGGGGTTAGGCAC
>Locus:sll0997_1:633789-633845(+)
TTAAAGAGTGTTATTTTCAGCCTCAAATTTCGCCTCGATATAGCCAGCTTCTACCAA
>Locus:sll1284_1:710983-711093(+)
AACTCAAAAAAGACTTTAACCGAGCCAACGCCATGGGAGGAATGGCATGACCCATGGGAAATTCTTGATATTCCACTGAGGCCCCAATGCTTTCCAGTTCAGCCTTGGCCT
>Locus:slr2008_1:749204-749151(-)
AGCCTAAAAAACCAATCATTACGGCTGCGAAAATACAGGCTTCTGGCCCTAACA
>Locus:rpl31_1:826638-826742(+)
TATTTCTTTTTCTTATCTTGTTTGTCTCCGGTGGTTTTTTCCTTCATGCCATACTTACGCATAAAGCGGTCAACACGGCCTTCGGTATCAATAATCTTCTGGGTA
>Locus:truA_1:827868-827930(+)
CTAGCCTGTGAATTGCCACAGGGGTTGACTATCAAACCAAAGGGAATCAGGCAAGGGAAAATT
>Locus:ssr2009_1:878995-878939(-)
GTGGGTTCAACCATGCGATTTCTGTTGGCATTTCTTGGATTTTTTAGAGGTGGTAGC
>Locus:livH_1:882129-882001(-)
TTAATTACCCCCATCAGACCAAAGACGATCGCCAAACCCAGGGCAGCAATCAGTAACACTGAACTTGTGCTTAAACCGTTAAAAATGCCTTCTAGGAGTACTGACACAATGTTTTCTAGAATTGGAGAA
>Locus:slr1203_1:885751-885641(-)
TATTTCTTCAATGAGGTTGTCCAGGTCCAAGCCCTTGATGTCACCACTTTTGAGTTGGTTGACGGTCTGCTCTATCCACAGGTTGAAGTCCGTTTCATACAGTGTTGTCAT
>Locus:slr1214_1:901297-901199(-)
TCATCGAGGGGATTGGATACCGTTAGTCTCCCGGTAGCTTTTTCCTTAATTAAGGTTTGCAGGAATTGGCCAGGAATTTGGCGGGTGATCACAGCAGTC
>Locus:slr1837_1:953861-953754(-)
CCTGTTTTTCCTTGGTCAGCCACGTCAATGGTATGGCCCTGGTGCCCTAGGGCTTTGCTCAAGGGTTCCGTTAAGGCGTTTTCATCGTCCACTAAGAGGATATTGGCC
>Locus:zwf_1:961261-961202(-)
GTTCTGGAGTGCGTTCTTGACGGAGTCCAGTGCGGAAGGGATTTTCGAGTAGCGTTACCA
>Locus:uvrA_1:963036-962890(-)
GCAAAGATAGTGTCAAAAGCTAGGGAAGATTTGCCTGACCCCGACACCCCCGTAAACACAATCAGGCGATCGCGGGGCAGGTCTAGATTCACATTTTTTAGGTTATGTTGTCTAGCGCCTCGAATACGGATGCTATTTTGTTCGGGC
>Locus:slr1220_1:1019893-1019810(-)
ACTACCCCCAGTTTTTTGCCGCTGCTGCGGGTAATAACTTCGGTGTTAATAAATTCGTTTCTAAGACGGATGTTATCAATGGTC
>Locus:ssr2060_1:1050575-1050492(-)
GTGACAATGGCCACGATTTTGCCTGAATCCATAGTGAGTTTCGCCCCAATTTTCGTCGGGAGATTATTTTCGCCTAATCCTACC
>Locus:gcvH_1:1138306-1138211(-)
CAAAGGCACTCAGGCCAATGGTGGCCGTTTCCCCATCAAAGCGGACGTACTCGTGGGAATCCAAATAATAGAGATCGTCAGGATGTTCCAGTTCCA
>Locus:gap1_1:1147088-1147035(-)
TTTTTAACATTGAAAAACTCCTGGGGAATAAATAGCAAAAAAATGACCCGGTCA
>Locus:slr1407_1:1181762-1181670(-)
ATAAGGGAATTAGACAAAAATCCAGCTAAAAAATTAACCTGTTTCATGGAAAATATTTCGATGGCTTTAGTGAGATACTTTTCTTTATATTTC
>Locus:slr1861_1:1199227-1199174(-)
TGTTTGCCAATGCTGTTTAAGGCATTTAGATCAGCGGAAAAATTTAAAATAGTC
>Locus:trpD_1:1206983-1206948(-)
GAAAGGGGGGCCAAGGGGAAGAAGCCGTGGTATTCA
>Locus:sll1774_1:1212398-1212508(+)
AATTTGCACAGATTGTCAAACATACCCGAATTTTACGATCGCCAATGGTTGGAACGAATTAAACTAGCAAGTAAACAAAGTTCTTATTTTCCCCATCTTGACCAAGTCAGA
>Locus:ssr3188_1:1242393-1242337(-)
GTTCTAATTGGGGCAGGGGATGGTTATAGAGGGGAGTTTCCGGTGCGGGGAGGCTCA
>Locus:slr1814_1:1292265-1292215(-)
GTAATCTGTCTCATAAAGATTTGTATTGGTTTTGTGGAGTTCAGCAACCAT
>Locus:ndh_1:1337355-1337299(-)
AAAGCCGCCCCCGACAATAACCACATGGGGACGACGGGGAGAGGTGGGGGAATTCAT
>Locus:sll1156_1:1386059-1386094(+)
TCAGGGTTTGACTATCACGATTTCCCAGTTCCCAGT
>Locus:slr1257_1:1401873-1401811(-)
ATGTCAATGGCGATCGTGGCAAAACTAAGGGAAACAACTAGTATTAGGCGACGCAGGATTAAC
>Locus:sll1961_1:1408483-1408515(+)
TTAAGCCGTGGCCACTTTTGTCGACTTCCCTTC
>Locus:hisC_1:1410996-1411034(+)
TATCCCAAAGACCCTTTCAAACTGGCGATCGCCAACAGT
>Locus:mntC_1:1482262-1482333(+)
CATTGCTGGGCATTGGTACCGGCCAAAAGACCGTTGGTAATCACCCGGGCATCATATTCCAGCAAATCTAAA
>Locus:slr1726_1:1486754-1486689(-)
TCCCCAGAAGCGGTAGTCGCTGAAAAATGTTCCGGGCTGGTGGTGAGGAAGATAGTTTTTCTGCCA
>Locus:sll1586_1:1499299-1499337(+)
CTAAAACCTTTTTTGAAATTCCACTATGCCCCGGCTGTC
>Locus:sll0249_1:1515671-1515766(+)
AAGCCAGCAAAGAAGTGGAAGAAGAGGCTTCCTGCCCTTGGAGCGATCGCCAAAATTGTTGTAGTTGAAATGCGGTTATCTCTGGATGCTCAAACT
>Locus:sll0237_1:1534549-1534602(+)
CAGCGCACAAAAATAGTTTGTAAATCACGCTTAGAAGTCTCCAACTGTTCAAAT
>Locus:sll1428_1:1580933-1580974(+)
TATGTAGATTTGAGCCCCCTAAATATTTTGGCTTTCAGTAAA
>Locus:slr1508_1:1594185-1594120(-)
TTACTTCCCGACCGTAGGTTACATTGCCGCAAAAGGGCGTTTTTTTTCCTAACCAAGCAATATGCA
>Locus:sll1995_1:1641279-1641326(+)
TACGTCAAAGAAAACAACCCTCTCAAAAATCGCCATTTAACTGGACAG
>Locus:tsf_1:1721350-1721472(+)
CTAGCCCTTAGCGGCGGCGGCCACTTCTTCCGCAAAGTTGGTTTCTGCTTTTTCGATGCCTTCACCAAGGTTAAAGCGGATAAAGCGACGAACTTGGATGTTTTCCCCCAATTCGGCGATCGC
>Locus:sll1254_1:1730168-1730260(+)
AGGGAGCCACCCCCCGTTGTTTCAATAGAGCCTGTCTTTTCTTACGGGCAATTTCCTGGAGATCAATATTCTTATCAGTTTCATCAACAATTT
>Locus:murF_1:1749282-1749148(-)
AATAGGTCCCCTGACACCAAAGATCTTGTATCGGTGCAAATATTATTTATCCGTATATCCTCGGAAAGATTGGTAACAGACAATAGACAACTTTCTAGGAATGTACGGATGTCAAATAGGGAAAGTTTGGAGTTC
>Locus:sll1892_1:1772457-1772576(+)
TTAGAAACCAAAGCTGGGGAAAGGAATGGGCACCGGCAAACTGGGGATAGGGGGAGAGTAGTTCACTCCGCCGGTGGAACAACTCAGCCCGGGCAAAAGGTTGGAGCACATACTCTGCAA
>Locus:slr1972_1:1783982-1783857(-)
GCCAGCCAACGCAGGGCCTCCATGTTGGAAATTTGCATCTGTACGGAATCCGGTAACAGGTCCACCACGGCGAAGCCGACCCCTGCAAAGGTGAAAATGGAGAGGAGAATAATGACGGCGTCTAAC
>Locus:rnpA_1:1827040-1826912(-)
GGCTATGGTCGGCCTGGCGATCGCCTAGAACCCGCATTAGTAAATTGCTGTGACGATGTCGCTTTCCTTGCTGATAAACGGTCTGGAAATCTTGCCAGTGTTTTAAGCGCAGTGTTTTGGGTAGTCCCA
>Locus:ndhK_1:1875693-1875565(-)
AGGTCATCCACCGTGGTTAAAATGACATTTTCCGAAAGGTCTTGGGTGACCTGGCTACGGCTGGCGGGGTTGAGAATTTTGGCTGTGGCGACCCGTTCCAGGTCAGTGGGGTTAGCAGGGTTGGGACTC
>Locus:ssr2130_1:1884875-1884741(-)
TGTTGCTCTTTATCCACCGCTGTCACCGCCCACCGCAGGGGATCGCCCCGTTTAGCCAATTCCTGTTCAATTTCCTGTTGCAGTTGCAGGGGATTTTCCTGGAGGTCAATTTCAGCAGTGATGAAATGGGTCGTC
>Locus:mrcA_1:1904025-1904088(+)
CTAGGATTTTTGCTGTTTTTCCGGCTTGGGACGGGGGAATTGGGAAGGAGAGGGGAAGTTTTCC
>Locus:met3_1:1931216-1931139(-)
CTGGCGTTCTGCTTCCGGGGCGAGGCGATTGATCAGTTGGCCGCCGTGGGGGGCAATGGCTGCAAGGGAAGTGGTCAT
>Locus:sll1562_1:1965903-1965971(+)
CGCCATGCTTTCTGCATTTCTCTGTCTGTAAATGGTACGGAAGCCATAATTTTAATTGATCACTTGTCT
>Locus:slr1684_1:1972662-1972610(-)
TACTCCATATATTCTGCCAACTTCTTTATATTTAATATCTGGTATTCGAGTCA
>Locus:slr0941_1:2006220-2006122(-)
ATCCAGCGGGGCATCTGCTCCAGGTCAGACCACAGTTGCCACACCAATTCGATGGGGGCATCCACTTCCACTTGCACGCTATGTTCTAACCAATTAGCC
>Locus:arsC_1:2012328-2012233(-)
GTAACAGCAATTTTGCCGGCCCCTAAAGTTTTGGCAAAGCCCTCTGCCATTTGGGAGCGACAGGAATTACGTTTGCAAACGAACATTACCTTTTTC
>Locus:slr0953_1:2023368-2023279(-)
GATCGCCTAGATATTCTTGCAAATGTTCCAGGGCTTGTTGATCTCCGACCCAGGTATTGTCCAGGTCAGAAATTAGCAATAACTGTCGCA
>Locus:amiC_1:2098967-2098878(-)
GCTGATCCATACAGCAAAAATTTACGTCTTCCAAAAGGGTTAGTCATACGCGAAAAATTATTACCTCGTAAGGATTCTAAATATGCTTGT
>Locus:slr0291_1:2131200-2131105(-)
TTGCCAGTCAATGGATTCCAAGTCATTTTGTTGAATATATTGTGCCTGTTCTTCTGTCCACCGTACAAAATCCGTTTCGTAAAGTTGGTTTTTCAT
>Locus:sll0142_1:2197733-2197777(+)
TATTGGATTTTTGTTGGTACATCTTCTTCGGTTAAGCGGGATTCC
>Locus:slr0166_1:2210665-2210627(-)
ACTGTGAGTGAGTCCAAACAACCAGCACTAGGGTTGGCA
>Locus:slr1949_1:2253247-2253170(-)
GTTCCGGCGGCAGTAAACTTTTCAAGCGCCGCAGTTCACTCATTTCAGCGCGGGCCGTTGCAGAGGAATAGGAGGTCA
>Locus:sll0298_1:2284791-2284854(+)
CTAACGACTGCGAATCTTCGACCTCTGTTTACGGATGGCCAGCCAAGTGAAGCTTCTCAAGCCA
>Locus:slr0337_1:2295266-2295153(-)
GTAACCGCACCCAGGGTAATTGATAATATCCATGGCCATTGCCCACCATGCCATAGGACTGATAGCAAGGCTGGTGTTGATGCCAAACAAAAGCGACATACAACGGGTGGGCCA
>Locus:slr0169_1:2302767-2302639(-)
GGGAAACTTCCACCCAGAGGGAACAATCCCCCGGTAGCGGCAAAAAGCCGGAGGCCACCGTCCCAATGTAGGCTGCATGTTGGGACTGGAGACTATCCAGGTAAACGTAACTACGGAGTTCGATGCCCA
>Locus:sll0169_1:2314782-2314862(+)
AACGGGGGCCATTTACCACTTGTATTTGGTCAATTTTCCAAACCCCTTGGTGTCGTACTAGCTGATAGCGCACAGTCAAGT
>Locus:gabD_1:2369371-2369282(-)
ATCCAACTTGGCATTAACTTCCACCTGACTATGGGCGATGAAAGTCTGCACCGTTTGGCCCGTGGCCGGATTAATAGTGGCGATCGCCAT
>Locus:slr0354_1:2447542-2447492(-)
TGGGATGCAATGCGGCGGGCGGATGGTAGCAAACGTCGTTTAAACACAGCA
>Locus:ctpA_1:2476922-2476854(-)
CCAGATAAATCAGGGCCCCCATCAGCAAAGAAAAAGCTAAAGCCCAAAACCGCCTTGTCCGTTTACCCA
>Locus:sll0064_1:2579308-2579448(+)
CTAAAGGGGATCAACCCGCACCACATTGGTTTGGTCAATGTTGAACCATTCCTGGAGCAAATCATGGTTTTCCGTGCTAGAAATTACTTCATCCACAAAGCGTTTCCAGTCTCCGTCCCCCTGGGGCAGAATGCAAGCGTA
>Locus:slr0474_1:2610206-2610075(-)
GCCAAACCATCCCGGAGAATGATCAGTTCGTGGTCGATGGTGCTGGTTTTCAACACCTCCTGGACAAGGCGGCTGTCGGCTTTGCTATCTTCCACCAGCAAAATGACCTTGGGGGGATTAGATTCGTCGGAC
>Locus:slr0488_1:2620922-2620800(-)
ACCCCAAAGGCGGCGGCGATGATTTGTTCACGCAATAAACCAAAAACCTTACTGATCAAGGTGGCGATCGCCACAATGCCAGCGATATTAGCTAAGGAACGGGACGATTTACCAGACGGAGAC
>Locus:slr0719_1:2643444-2643382(-)
GTTAATCGGGGCAAAAAGTCCCCTGGGCAGACGTTGTGGCATTGTTCATGGAGTCCCGTCCCA
>Locus:sll0615_1:2650948-2651040(+)
AATTCCGAAACAGTTATCAACAATAATCCGGCAGTAAAAGCGGTCAGCATAGATCAGCCAGGAACAGAGCAACGCAGTAAACACCTGCCCAAT
>Locus:sll0606_1:2667542-2667598(+)
TCAGCGGTTAATGGGGAAAAAATCGTAGCCGGTCACATGGCTGGGGGAAGGTTTAAT
>Locus:ssr0692_1:2695704-2695621(-)
GCTCTAAACGGTGCTGGAGGTTTTGACGCAGGGTTTCTTTGTGGGCGATCGCCGTTTGAGTCAAAACACGTTTACGATTATTCA
>Locus:slr0420_1:2699290-2699174(-)
GAGCCGTTAGAACCGATAGAGCTAAGCATACGGGTTAACACCAAGACGAAATTGACACCATCACCAGACCACTGGATTGTAGTCAGAGTTGCAGAGAAGATCAAGCCACCGGGGGTC
>Locus:sll0178_1:2755705-2755740(+)
AATTTTTGGGCATCGCTTGTTGTTCAATCTTTGAAG
>Locus:sll0552_1:2805610-2805651(+)
AGTTTTTTTGCCCGTGGCGGGATTTGGGGCCAGAAATTGGAC
>Locus:sll0834_1:2835816-2835851(+)
TCAGTATGTGGTCTGGACGGAAGAACTGGAAGGGGA
>Locus:sll0827_1:2851854-2851901(+)
TCAACTAACTGTATTACCCAAAATTCGTTCAATATCCGCTTCGGAAAG
>Locus:slr0842_1:2854951-2854916(-)
ACGACGAGCGGTAAGTTGGGCATTGGAGGGATTCAT
>Locus:gidB_1:2868882-2868769(-)
CCGTCAGGTTGCCAAACCAAACCTGGGGGCCAATTTTCTAACCCCCGACGAAATTCCCCTAAATGCCCCTGGTTTGACGATAGGTCGCGATTATCTTTGTCTAGATTCAATGAC
>Locus:slr0073_1:2869786-2869754(-)
GTACCCTCAAATTTGGATGGCCACTCCCCTAGC
>Locus:hisB_1:2879287-2879376(+)
CATTTGCTTGAAAGGGAAGCCAGCAGACTAACAGTTTCCCCCAGATTGGCAAAGACGGGAATTGGCCCAGCTAATTGCAACCTAAACTTA
>Locus:slr0522_1:2934497-2934432(-)
ATGGCTGGAATTAAACTGGTTAAGCCAAGAATCAGCAAAGTTGATGCAGATAAAATAGAAGTCTTC
>Locus:queA_1:2940568-2940651(+)
ATCGAATTTTTTCCTGTCCTCGGCAAGCTTCCGGCAGAATCACCATGGCATCTCCAAAGGAGTAAAATCGGTACCCTTTGGCGA
>Locus:slr0624_1:2963491-2963399(-)
GGCTGGGCCAGGAAAGCACGGATCACTGGGGCTAATTTAATCGCCTCGGGGCGGGTGCCCAGGGTAATACAAACCGATAGGGGAGATACAGGC
>Locus:slr0302_1:3014447-3014391(-)
CCCTCAACCTCTCCATTTCCTGGAGTAATTGAGCTTTGGTTTTGTGGCGATCGCTCA
>Locus:blaOXA-3_1:3041551-3041495(-)
GCAGCATTTCTGCGCTACCCACGACCAAAGAAACAAGTAAAAGGAAACGATGATTCA
>Locus:slr0797_1:3058446-3058411(-)
AAATCGAAAGGCAGAAGAAGGGGGAGTTACAACCAT
>Locus:slr0799_1:3066475-3066431(-)
ATATCTGTGGTTCGTGGGTGTCCTCCGGGCTTTGCGGGAGGAATC
>Locus:sll0044_1:3143696-3143759(+)
TCACAGCAGAAGATCGGGGTCGAGCAAAAACACCGTCAACTTTTCCGACTTTTCTTCCACCACC
>Locus:sll0031_1:3165574-3165642(+)
AATTTCGCTACTTGTCACAGAACCAAAGCACTCCCCGACACGTCAACAATGCCCAGAGCAATTCACGGA
>Locus:nrtC_1:3173465-3173337(-)
GAGTGGCCAATCAGGGAAACAAATTCCCCCTTTTTAATTTCCAAGTTAATCCCCTTGAGGGCGATGTATTCACCTCCATCGGTGAGGGAAAAAACCTTATCGATATTATCAACAGCAACAAAAAGACTC
>Locus:exsB_1:3183898-3183758(-)
AGTAAAACAACAGCAGTTTTGGTCATAGATTTTTCGGCAGTCAATCGGTTATGGTCATTGCTGGAGCCTGGGCAGCCTGTTGGCAAAGTTTTAGTTTGTTCCCTAACCCCGCCGGGGAAATTGTCTTTGTCGCACTTCTCC
>Locus:ssl1004_1:3262472-3262567(+)
CAAGATAATGGCCAAATATCATTTGGTAAAGGATCGTTAAAGTCATCTGGCACTACAAATAATCCTCGATCTACCCCTAAGCTGGAGCATCGATCC
>Locus:slr1419_1:3271829-3271701(-)
CACAACAACTGCTCATACCGTTTTTTGGGGTCAGTGTGCCGTTGGAAGCGTTCGACAATCTTAGCGAGATTGGGAGGTAAAGTAGCGTTGGCCATAACAAGGTTGGGAAAAATAATTGAGAGCCTGTTC
>Locus:slr1428_1:3287481-3287356(-)
ATCCAGTTCAAATGCCAAGCATTAATTTGCCAACTGGCCGCCACCAGCAAAAAGCTTATTACCCCGGCAATGGGCAAAATTAAAATACCCACCTGCCAGGGACGAAAACGGGAATTGGCGATCGCC
>Locus:slr1431_1:3293167-3293078(-)
CTGCGGCTGCACAATATAATCTGCTTCGATCGGCTGGATGGGGGCGGTGACGATTTGAGCCAACATCATGGGGGAAAGCAGTGGGATCAT
>Locus:sll0623_1:3345718-3345837(+)
CAGCCACTCAGGAACAGGGGAAAGAATAGTTTTCGACTTACCCAGGATAGCTTGGCAGTCATTGTCGCCCTCACAATCAATAGCTTCTCGACCACCATACTAGCCTATCCCGTTAATAAT
>Locus:rpoF_1:3371321-3371247(-)
ATCGTGGGACTCTGCGTAGATTTTGAACAGTCTCAGAGTCTCAAGTTTGAGGCTTTCGCTGGTGGCATTGGTCAT
>Locus:slr1576_1:3385667-3385596(-)
GCCCCAAAACGAGATCGATTGCCCATAATAACCTCAGGAATAATTAGTAAAAATTGTCCGTCCGTGGTCTTC
>Locus:stpA_1:3409418-3409355(-)
TTTGGGCTAAGGTTTGACAAAAAGCTCCATGGTCGAGGGAGAAACGTTGTTGGTGTAATACCAT
>Locus:slr0748_1:3414903-3414811(-)
GAATACTGGGCACCAGTGGCAATAACAGGTACCACTTGGTCGAAGGTTTCTTGGGTAAGGGGAATGAGCATGGCAGGGGAAGCAATAGGCTAT
>Locus:slr0748_2:3414874-3414833(-)
TACCACTTGGTCGAAGGTTTCTTGGGTAAGGGGAATGAGCAT
>Locus:slr1659_1:3461397-3461314(-)
CTTCCAACCGCAAAAAGCCCCGAAAGTAAAGGGTCTTGTTGGCCTCTTCAAAGTAAATCCGATAGTCTTCAGTGGTTATTTCCA
>Locus:slr0459_1:3510190-3510158(-)
TCCCAAAGATATTGCACTGGCCGACCCATTTCC
>Locus:psbA2_1:7297-7278(-)
AGAGGTCACCCACTGACAAA
>Locus:pnp_1:96305-96324(+)
TAATGGTCTTTGACTAACAA
>Locus:slr0742_1:131968-131949(-)
ATTACGGGATGGGTCATTGA
>Locus:sll1037_1:208293-208312(+)
TAGTGCAACCGACAAACACC
>Locus:ccmL_1:218387-218406(+)
TAGGAAAAAAGGGGGGAGCG
>Locus:cysH_1:257486-257467(-)
TGGCATTTTCCAGCTCCGTT
>Locus:sll1656_1:279494-279513(+)
ACACAGTGCGTTTAAAAATT
>Locus:slr1299_1:299588-299569(-)
CAATATGGGCCAGGCAAACG
>Locus:slr1302_1:305675-305656(-)
AACTTCAGAACTATGGTTTC
>Locus:sll0644_1:428600-428619(+)
ATAACAAACTATCTACCCCT
>Locus:slr1594_1:451810-451791(-)
ATTTTTGGAGCCCAGGACTC
>Locus:sll1507_1:468983-469002(+)
TAACGCATCAAACACTTTCT
>Locus:ssr2699_1:473467-473448(-)
GACCTTTTTTCCACCGTCAT
>Locus:sll1500_1:486225-486244(+)
TCCCCCGCAATAATTACCGT
>Locus:mcpA_1:492189-492170(-)
CTGTCCATAGGCGGCGTAGG
>Locus:ssl1923_1:520663-520682(+)
CACCACCAATTTTTGTGGAT
>Locus:slr1753_1:524444-524425(-)
AGAAAAACTAGACGAACAAG
>Locus:ssr3465_1:582292-582273(-)
CCAGGGCCAACGCAAAGGCA
>Locus:zntC_1:583749-583730(-)
TGCTCAAACCCAGAACAAAA
>Locus:sll1832_1:624116-624135(+)
GAGTCCATGGCTCGAATTGT
>Locus:slr1919_1:627669-627650(-)
CAGGGACGACGACGGTAATA
>Locus:sll0997_1:633769-633788(+)
TTCTGTGAAAATTACGATAA
>Locus:sll1284_1:710963-710982(+)
AGTGATAGACAACACACTTC
>Locus:slr2008_1:749224-749205(-)
TAAATTACGCTTATAAATTA
>Locus:rpl31_1:826618-826637(+)
GAAGAAGAAATCCGTTTACC
>Locus:truA_1:827848-827867(+)
GCCTTGCTAATTTGGCTTGG
>Locus:ssr2009_1:879015-878996(-)
CTGCCCATGCTTTAATTGCA
>Locus:livH_1:882149-882130(-)
TCAATTCCCCATGGGCCAGG
>Locus:slr1203_1:885771-885752(-)
TTATTCCGTCCCATGGATTC
>Locus:slr1214_1:901317-901298(-)
AGACCTGCCAGGTGACCAAC
>Locus:slr1837_1:953881-953862(-)
CGGCGATCGCCATGGCTAGT
>Locus:zwf_1:961281-961262(-)
AAAAATGGTCAAAATGAGGG
>Locus:uvrA_1:963056-963037(-)
CATAACGCCGTTGTCCCTCT
>Locus:slr1220_1:1019913-1019894(-)
CATCGACTAGCACTTCTTTG
>Locus:ssr2060_1:1050595-1050576(-)
AAATAATTGAGATGGCACCG
>Locus:gcvH_1:1138326-1138307(-)
ATCCCCCAGCTCATCCACGG
>Locus:gap1_1:1147108-1147089(-)
GCCAAAGCCGTTGATGCCGA
>Locus:slr1407_1:1181782-1181763(-)
CAAAGATAATAACTAAAGTA
>Locus:slr1861_1:1199247-1199228(-)
CTTGAGCTTGCTCTAGAATA
>Locus:trpD_1:1207003-1206984(-)
CCGGTCCAACAACTGCTGGA
>Locus:sll1774_1:1212378-1212397(+)
CGGAAAAGGATTCGGCCAGA
>Locus:ssr3188_1:1242413-1242394(-)
ACCCAGGGCCATGAGCCAGC
>Locus:slr1814_1:1292285-1292266(-)
GTTTCTAAAACCCAAAGATT
>Locus:ndh_1:1337375-1337356(-)
TTTGCAGTGTAAAGACCGGC
>Locus:sll1156_1:1386039-1386058(+)
CAGTCTCTCCAGCAAACGAC
>Locus:slr1257_1:1401893-1401874(-)
CCAGCCCTGGTCTCGTAGTA
>Locus:sll1961_1:1408463-1408482(+)
TTAGCGGTTTTTCGTTGAGT
>Locus:hisC_1:1410976-1410995(+)
AACCTCTGGTAACATCTCCC
>Locus:mntC_1:1482242-1482261(+)
TCAAAACACAAAGTTGTTTT
>Locus:slr1726_1:1486774-1486755(-)
GGTTAGAACTACGCCCCCAG
>Locus:sll1586_1:1499279-1499298(+)
AGACCTCCGGCTAGCAAAGG
>Locus:sll0249_1:1515651-1515670(+)
GGGCTAAACTGGGCCAACCT
>Locus:sll0237_1:1534529-1534548(+)
AAGCTAGTTGGCGATCGCAT
>Locus:sll1428_1:1580913-1580932(+)
GTTTGTTACGGAAAAGTTTT
>Locus:slr1508_1:1594205-1594186(-)
CCGGTCTAGTAATGCATTGG
>Locus:sll1995_1:1641259-1641278(+)
TCCCATTGAAAAATTGGTAC
>Locus:tsf_1:1721330-1721349(+)
CGGTAATCAAGCCTGAGTTA
>Locus:sll1254_1:1730148-1730167(+)
TGCGGAGATCAAGAAATTTT
>Locus:murF_1:1749302-1749283(-)
TTTCCCCCCGCAAGGCAAGA
>Locus:sll1892_1:1772437-1772456(+)
GTTTTCTGTTGACTATTGAT
>Locus:slr1972_1:1784002-1783983(-)
TAATGGACATGAAACCCGCC
>Locus:rnpA_1:1827060-1827041(-)
GCTGACGGTGATGCCAAAAC
>Locus:ndhK_1:1875713-1875694(-)
AAAGTTTGGCCCAATTGTAG
>Locus:ssr2130_1:1884895-1884876(-)
CCGCTTCCACCTGGGCTTTT
>Locus:mrcA_1:1904005-1904024(+)
AGCGGCGATCGGATCAAAGC
>Locus:met3_1:1931236-1931217(-)
TCGGCGATCGCCAAAAATTC
>Locus:sll1562_1:1965883-1965902(+)
TAGATGCCTGGAGATTGTTT
>Locus:slr1684_1:1972682-1972663(-)
CCATATTCTATCCATGACCT
>Locus:slr0941_1:2006240-2006221(-)
TGACGGAATCGATCCATTTC
>Locus:arsC_1:2012348-2012329(-)
AAGATTCCAGTCCACAACTG
>Locus:slr0953_1:2023388-2023369(-)
CAAATAAAAATTTCCCCGGC
>Locus:amiC_1:2098987-2098968(-)
ATAGACTGGCGCCTAGGGTT
>Locus:slr0291_1:2131220-2131201(-)
CTTATTTCTTCCTGAATATT
>Locus:sll0142_1:2197713-2197732(+)
AAAAATTTTGAGCAAACGAT
>Locus:slr0166_1:2210685-2210666(-)
AGCGCCAGCCTTTCTCACTG
>Locus:slr1949_1:2253267-2253248(-)
CACCATTACCCAACTTTGGA
>Locus:sll0298_1:2284771-2284790(+)
CCCTTGAACTATATGAGGAA
>Locus:slr0337_1:2295286-2295267(-)
TCCGTAATCCCTAGTGCCAT
>Locus:slr0169_1:2302787-2302768(-)
GCGGTTAATTTCAATGCCTG
>Locus:sll0169_1:2314762-2314781(+)
GGGAGTTAACGCCACGCACT
>Locus:gabD_1:2369391-2369372(-)
TGGAATGTTTCCTGGGCCAA
>Locus:slr0354_1:2447562-2447543(-)
TAAATTGATATCTTTTAGAA
>Locus:ctpA_1:2476942-2476923(-)
CAAGGCCGACGGTGTATTGC
>Locus:sll0064_1:2579288-2579307(+)
GGCGATCGCCGTCCTAAAAT
>Locus:slr0474_1:2610226-2610207(-)
GCTGTAAAAAGGCCATGGCC
>Locus:slr0488_1:2620942-2620923(-)
AGGCCGTCACCACCGTCCCC
>Locus:slr0719_1:2643464-2643445(-)
AGCTTTTTTCTCAAGTCTAG
>Locus:sll0615_1:2650928-2650947(+)
TAAAAAAAGTTTTATCCCCT
>Locus:sll0606_1:2667522-2667541(+)
GGTTAAAAAAAATTGCTAAC
>Locus:ssr0692_1:2695724-2695705(-)
ATTGCCGGCGGCCCGTGCCC
>Locus:slr0420_1:2699310-2699291(-)
AATTTTTAAAGCTATGTTTA
>Locus:sll0178_1:2755685-2755704(+)
TCGGAGGTTAACCATTTATT
>Locus:sll0552_1:2805590-2805609(+)
GGTCTTCTTCAGTATGGTTT
>Locus:sll0834_1:2835796-2835815(+)
GCAAAACGCCGGGGCAGAAA
>Locus:sll0827_1:2851834-2851853(+)
ATCAGCCTGTCTCCGCATAA
>Locus:slr0842_1:2854971-2854952(-)
ATGGGATCACCGGCTCGGTA
>Locus:gidB_1:2868902-2868883(-)
CCATGGCCTCAATCTGTTCC
>Locus:slr0073_1:2869806-2869787(-)
TTTTTTGCTGATCCAAGGTC
>Locus:hisB_1:2879267-2879286(+)
TCCCGAGAATGGTCAGAGTT
>Locus:slr0522_1:2934517-2934498(-)
TAATACTTTGAGATTGGGCC
>Locus:queA_1:2940548-2940567(+)
AATACCCAGCCCCTAGTTTT
>Locus:slr0624_1:2963511-2963492(-)
ACACTTGGGTGTGCATATCA
>Locus:slr0302_1:3014467-3014448(-)
TTGAATATCTGCTAAATCCG
>Locus:blaOXA-3_1:3041571-3041552(-)
TGCTGAGACAGGTGAAGTAA
>Locus:slr0797_1:3058466-3058447(-)
TGATCTTTGAAAAGGTTAGA
>Locus:slr0799_1:3066495-3066476(-)
TACCATTACAAACCGCTCGC
>Locus:sll0044_1:3143676-3143695(+)
TTGGCGATCGCTGTCCCAAT
>Locus:sll0031_1:3165554-3165573(+)
GTTTTCCCGGAGATAAGTGA
>Locus:nrtC_1:3173485-3173466(-)
AAGTTGACTTACCACAGCCG
>Locus:exsB_1:3183918-3183899(-)
CGGAATCTAACCCTCCGGAT
>Locus:ssl1004_1:3262452-3262471(+)
AGTTTCACGTTAATCCTTCT
>Locus:slr1419_1:3271849-3271830(-)
GCTCCAGCTTTTTGCCGTAC
>Locus:slr1428_1:3287501-3287482(-)
TTAGCACCACCACTGCCCAA
>Locus:slr1431_1:3293187-3293168(-)
CCCGGCAAAGGTCTTATTTC
>Locus:sll0623_1:3345698-3345717(+)
TGGGGCTACAACTTACCATC
>Locus:rpoF_1:3371341-3371322(-)
ATCCGATTACGCACGCCAAT
>Locus:slr1576_1:3385687-3385668(-)
TTAAACCAAGGGATGTCAAT
>Locus:stpA_1:3409438-3409419(-)
GACAATGAGTAAATTTTCAG
>Locus:slr0748_2:3414894-3414875(-)
GCACCAGTGGCAATAACAGG
>Locus:slr0748_1:3414923-3414904(-)
AAACCTTACCCCAGGCATAG
>Locus:slr1659_1:3461417-3461398(-)
GGGCTGATATTCCTTCATGC
>Locus:slr0459_1:3510210-3510191(-)
GTTGCCAACCGCCCAACTTA
>Locus:sll1214_1:4222-4314(+)
CCGGGACGGATTTCATCAAATCCGGGCTTTTCGAGGGTATTAACCATAGAGTTGTTTAAAATAGTTTCCTTAACAAGTTTCCAATCAATAACA
>Locus:pcrR_1:28981-29073(+)
TTTGGTAAAACAATCGTGGTGTTGGGATCAAATACATTAACATCTTTCATTTTTGCTTCGGGGTTTTATGAAATTTATCAAAAAGATACTCTG
>Locus:slr1495_1:50285-50247(-)
GATCTATGCCATGATGGGGAGTTAACGAAATTAATGTCA
>Locus:hypD_1:54610-54533(-)
TTTGGTTATCTCCCTGGCGATCGCCTGACGGTAATGGGCCACCGCCTGGGCATCCCGATATTCATCAACGTATTTCAT
>Locus:glgA_1:57342-57407(+)
AAGCCCGGATGTATTCGTAGGCTTCCACATATTGGAGCCCTGGTTTATTCCAAGAGTAGTCGTAGG
>Locus:gmk_1:84222-84124(-)
TGGCGCTCCAACAGCAGTTGCACTAAAGTCCCCTTACCCACACCACTGGGGCCCGTTAGCACAATTAATTGTCCTTTTACTGAAGTTTGGTCTGGAGCC
>Locus:slr1128_1:91614-91519(-)
CGTTCCACTAGGTATTCATTTTTTTCGTTAACAATTTTGACGGATGTACCGATCGCCGATCCGAAGAAGACGAGAAAGAAGAGAAAAAAGGCTTCC
>Locus:nifS_1:116518-116553(+)
TTAGCCTTGGATGCTGGTCAACTGGGGACAGAGTTG
>Locus:ycf4_1:149890-149979(+)
TACAAACCTTCTAGGGGTACTCCTAGAAAGCGGGCTAACTCAGCCCCCTGGTTTTCCAATTGGGAGAGCGAAATGGGTTGGCCTGCCCTG
>Locus:ycf4_2:149890-150018(+)
TACAAACCTTCTAGGGGTACTCCTAGAAAGCGGGCTAACTCAGCCCCCTGGTTTTCCAATTGGGAGAGCGAAATGGGTTGGCCTGCCCTGGTGAGGGGAATATCTCTTCGCTGTTTGACTTTGAGGTAT
>Locus:slr1094_1:190163-190035(-)
TCCTCCAAACTCAAGCGACAGGTAAGGTCTTCAATCCCTAGGCGATCGCCAGTGGGGGTTGATTGCAGTTGCAAACGACATAGTCCACTCTCCCCAGAACGCCAACCCAAATCAATGCCAATAAATTTC
>Locus:sll1036_1:208549-208626(+)
TCACCCCACTATGGTAATGGTTGCAAGAGGATTAGCCATTGTTCCAGGAATCAAGCTGATTTCCATGCCTTCTTTGGC
>Locus:ccmL_1:218407-218463(+)
TTATCTCCCATCATCCCTCTTGTTGTAGAGGGAGCCACTAGCCACATTAACTGTGTC
>Locus:slr1773_1:227165-227124(-)
AAATTCCCCCAAAAATTGTCAGGGCAAAAATATTTTTCAACA
>Locus:cysH_1:257508-257428(-)
CAGGTAATGATCTGTTGGGCGGTGGCATTTTCCAGCTCCGTTTGTAAGGTGGGTAGATCGAGCTTAGTCAGAGTATGGGAC
>Locus:slr0975_1:343960-343865(-)
AATTTTCTACAAAAGAGAATTTGCGTTAGTTGGGTCAGTTCATCCTCCGTCGCCAACTCTAACGCTGAGCGCAGTTCGTCCAAGACCGTTTCCTCC
>Locus:slr1069_1:373270-373232(-)
TATTGCACTCAAAAAATACTGTTTTTTGTTCATTGCCCA
>Locus:sll1511_1:463692-463724(+)
ATTCTTCTAGTCCAACTTTTTGCCGTGGAAAAA
>Locus:ssr2708_1:482590-482543(-)
GTCCATCACTGTCGGGATAAACTATTTGCCGATCTAGGGCTACGCTCA
>Locus:slr1846_1:554762-554727(-)
CAACTGATCAATTCTTGCTTTCGTTTCCGGATTCAT
>Locus:ssr3452_1:572761-572690(-)
TTCTTTTGCTTGACGGGGGCAACCATATATCACCTCTGCCTTTCACCCTCTCTTCTCTGTTTTATCCTTCCT
>Locus:slr1906_1:609504-609469(-)
AACGGAGAGGAGAGGAGAAGGGGTGGACTTGACCAT
>Locus:slr1024_1:642525-642475(-)
GTTGAATTAAGGTTGATAGTTTTTGCTTTAAAGTTTGACGCTCTAGGGACA
>Locus:slr1025_1:643262-643146(-)
GGATGGCCATTGAAGCTACAATCGCCAATGTTAATGGTTTCTTCCGCTCCCACACCACGATTAATAAAGAGGGAAAACAAACAGTTACAAACTAATATTATTCCCAACTTATTTTTC
>Locus:sll1584_1:713775-713819(+)
TATAAATGCGAAAGAGGGTGGGTAAAAAAGCGATACTCCTCCACC
>Locus:mrcB_1:739801-739682(-)
ACGAATTTTGGCCACCCTGGAGCCTTTTTTGAGGGCTACCTTTTGGCTGTTGCCACCCTGGGAAAGGTTAGTTTGACTTTTTTTAGGGGCAGAAGGGGCTTTGCGGGAACGGGTAGCCAT
>Locus:sll1913_1:773828-773890(+)
TATCTGCCCCCTAGGTCTTTGCCTGATGTGATAGTTTCTACGGTTTCCACCACTAACCAATTG
>Locus:gltS_1:809497-809450(-)
AATTGCGACAATAATTGTCTGGCGTATGTTGAATTGAATAGTTTCCAT
>Locus:slr1195_1:875609-875517(-)
TCCACATATTGTTGTTCCGCCGGGGCAGGATTGGTCTCGAATTCTAGCCAAATCCAAAAATCGAAGGGATTTACTTCCCGAAATTGCACTTCC
>Locus:slr1214_1:901267-901175(-)
CCGGTAGCTTTTTCCTTAATTAAGGTTTGCAGGAATTGGCCAGGAATTTGGCGGGTGATCACAGCAGTCATGGGAAACTCCTTTGCATGTTTG
>Locus:slr1827_1:928024-927959(-)
GCGGGAACCACCAAAACCAAGCAAATCAATGGCGTAAACGCTGGTGTGTTGAGCAAAAAACGACAT
>Locus:slr1837_1:953857-953753(-)
TTTTTCCTTGGTCAGCCACGTCAATGGTATGGCCCTGGTGCCCTAGGGCTTTGCTCAAGGGTTCCGTTAAGGCGTTTTCATCGTCCACTAAGAGGATATTGGCCA
>Locus:IAP75_1:1031265-1031202(-)
CACTGGTTAACAAAAGAAGTCGATAGTAAGGAGAAAGAATCACGCTTTTGTTCTGGTTTGACAC
>Locus:sll1358_1:1071735-1071824(+)
TATGGTTGGGTTGGTAGAGAAAAAATCGTGTCTTGCACTGGTAACTTTTTAGTTAATTCCGGCGAAATTTGGAAAGTATTCCCCAACACC
>Locus:sll1352_1:1089144-1089233(+)
GAACGGGGGGGCAAAAATCCTTCAGGCTTGCTCTGGCTTACTTCCATGGTGACTCAAGTACGGCTAAAAACGGGGCAAAATTTGCCAAAA
>Locus:slr0885_1:1148762-1148724(-)
TCAATGGCGATCGCCGGCTGTAGTTTAAGGGTAGTTGTC
>Locus:slr1886_1:1245480-1245397(-)
TGTTCAGTGGCGGGGGCATCGGCGGGAACGATGGGATTAACGGTCAAAGTGGGGGGGTATGCATCGAAGCGGGAAATTTCAGTC
>Locus:sll1624_1:1320835-1320873(+)
CTAATTCAACTTTTGGGCCAAACTCTCTTCTATGGAATT
>Locus:slr1739_1:1326992-1326882(-)
AAGGTCATCACCACAGTGCGAGCGCCGGTAGTAGAATTGCGGCGGAGGCTGACATTGCTGAGTTCTTCGGGGAGATCAGCAAAAAATTCGATGGTGGGAGTGAGGGTCATC
>Locus:sll1618_1:1329388-1329451(+)
CTATTTAACCTGGGCGATCGCCTGGCGAATGGCTTCCCGCTGCTCTTGGTCATAGTTCCACCGT
>Locus:ndh_1:1330996-1330931(-)
GTAGAGCGGTGTAAAGTCCGCCAAATCCTCCCCCTAAAATACAAATCCGTGGTCGAGCGTCCGTCA
>Locus:slr1747_1:1335655-1335572(-)
CAAATTTGCTTTGGTCTAGTCCCCCTGCTGGAAAGGGAGCGTTGGCAACTGGAGCTTGGGCAGAGGAGGTTAACAAACTGGTCA
>Locus:phr_1:1339713-1339657(-)
AAATTAGGGGATGGTCAGACTGGTCAGACATGGGAAACAAAATCAACTGCCTCCCCA
>Locus:phr_2:1339720-1339658(-)
CACAGCAAAATTAGGGGATGGTCAGACTGGTCAGACATGGGAAACAAAATCAACTGCCTCCCC
>Locus:slr0867_1:1365719-1365573(-)
AGGAAAGAAAAGAAAGATGCTGGGGAAAAATTCATCGGTGAAGTTAGCCTGGCTGAGGGGGGAATGGGGCATGGAACAAAATTGTTTCCGGCTCCTAAGGATGAAGATGGATGGCCAAAACAACGTCGGGCTAGATACAATAAACGC
>Locus:sll1156_1:1386060-1386128(+)
CAGGGTTTGACTATCACGATTTCCCAGTTCCCAGTCGATGAGTCTCCCAGTAACACGGTCATATGCCTT
>Locus:sll1156_2:1386060-1386112(+)
CAGGGTTTGACTATCACGATTTCCCAGTTCCCAGTCGATGAGTCTCCCAGTAA
>Locus:slr1253_1:1397351-1397211(-)
GCTAGGCCGTTGACGCAGGGCAATCTGCCCCATGCCCCAACCAAACACGGTGCCGAGGAGGGCAGTCATCACCCCACTCAAGACAATAACACGATAATTCATAGGACTAAGGCCTCCTGGTCTGACAATGGAACAATACAC
>Locus:pds_2:1397873-1397820(-)
AGTATTTGGCACAGGCTAGGCCGGCTAATCCGGCTCCGGCGATCACAACGCGCA
>Locus:pds_1:1397949-1397821(-)
TCTTTCCACGCGGCGATCTTCCCGCCTAATACATCCCTACGTTCCAAGACGACGGGGGTAAAGCCCGCATCGGCTAAGTATTTGGCACAGGCTAGGCCGGCTAATCCGGCTCCGGCGATCACAACGCGC
>Locus:slr1999_1:1445492-1445427(-)
CTTCCCCGTATTCGAGCTACGTACCAACCATCCCGTTCTAAGATTTTGAGGATTACTTTAACCTTC
>Locus:nblA_1:1523529-1523573(+)
AGGGGAGGAGTGAATTTTTCATCAAATCCCGGATCAGGTTATCCC
>Locus:slr2099_1:1567040-1566990(-)
ATCCACAATCAGCACGGTTGCTTTGTTGCCCTTGGTTGTTGCTGTATCCAT
>Locus:slr2103_1:1571825-1571733(-)
TTGATGGTTTCCGGATCCCGCCCCCCCAAAGACCAACCGTCCAGGGCAGGATTACACTCAAACAACGGCGATCGATCACTGGTCGCTCTTAGC
>Locus:slr1512_1:1600744-1600661(-)
ATAACCATCCCCCCAATCAGAAAGGCTAGGGTTGGGGACTGCAATTGTCCCACGAAGTCCGTCAAGAAATTGGACAAAAAATCC
>Locus:spsC_1:1627090-1626983(-)
GTACCACTGCTAACTGCTACTGCATATTTTGTTCCGCAAAATTCAGCAAATATAGTAGTTTCAAATAAAGCTGAGACGCTAAACGCCACAGTAAGAACGGATAATTTC
>Locus:atpE_1:1668504-1668445(-)
TTCTATACAAACAACTGGCGATCGCCGGCCAGGAAGAAGGGGGATAACAGGCAATGGTCA
>Locus:ssl2420_1:1674045-1674098(+)
CATTTTCCAAAACAGGCTTGTAGAACATCTTGGGTTCTTTCCTCACGCATTTCT
>Locus:slr0808_1:1689348-1689313(-)
TTCTGTTTTCTGTTGTTCTGTCATGGGTTCTGCCAT
>Locus:slr1970_1:1780533-1780477(-)
GTGAGGTATCCATCCTGGAGGGCTTTGGTAAAGATTTCTTGGATGCTCATGGGGGGG
>Locus:sll1387_1:1823968-1824063(+)
CTACCCCAGCAGACCTCTTTTTTTCCCTTTCTGCCGGGAACGATGCAAGTTCTGGGGCGGCAGGGGAACCACTGCGTCTTCCAGGGGCAAACGGCG
>Locus:sll1384_1:1829554-1829592(+)
TATTTCTTTTTGCCCCCGAATAACCCGCCCAAAAATCCC
>Locus:sll1380_1:1834193-1834321(+)
TGGGGAGCCGGGGCTGTGAACTGGGCCCTAACTAATGGGGCCGTTGTCACCAAGCTTCCTAATAGAACTGTCGCGGCAAGTTTCAGCAAATGGGTTGCGGTGGTCATAGTCAAAGGCAGTCAAATTAGG
>Locus:hlyD_1:1850525-1850584(+)
GCATGTTCCTGGGTGGGGCTATTCATAATTCTGGGGGCGATCGCCAAAGATGATGGACAA
>Locus:mrdB_1:1858698-1858609(-)
CCGCATCAAACGGGCTTCCCCCGACCACCGCAGTACCTCAGGGTCATAAAAGGGGAAAATGATTCGGAGCAAATTGGCGGCGGTGATCAT
>Locus:ndhJ_1:1876387-1876304(-)
CAGGTGGATACAGGGCCCACAGGGGCGATCGCCGTCTCCTCTTGGAGATTAACAGCTTCATTGGGGGAGTTCACTTCCTCAGCC
>Locus:slr1534_1:1909246-1909190(-)
GCGATCGCCTGGTTGGAGAGGGAGAGGTTGAAGAAAATTTTTGGGCAGGGAAGACAT
>Locus:sll1094_1:1923450-1923560(+)
TTGCAGTATCCTTCAAATATCATTGGAGCTATTGTAGTTCCATTCTACCAACAACTTATTATGCTGACTCTCTTGGTTCTATGTCCTAATTTAGTCCCCTTAAATCCCTCT
>Locus:otsA_1:1947325-1947366(+)
CTACATTTGGGGGGGCTCTCCCAGTACCACATCGGCGTAGGC
>Locus:slr1676_1:1955736-1955692(-)
ATTTTAATCGGTTCAGGAATCTCAAGGGCCAGTAGAGGAAACATC
>Locus:slr1681_1:1969502-1969470(-)
GCAAGTAAGCTTAGAACCGCTAATTTAACCGAC
>Locus:ssl3044_1:1975575-1975638(+)
CTAGCCTTTGGGTTTGGTGTTCACACTCACCGGCCCATTGACCAAGGTTTGACAGGCGAGACGG
>Locus:cysS_1:2026785-2026675(-)
GCAATAGTCATAGACGGTGATGCCGCAACAGTACATTGTCACCAGGCCAGGGTGGAGAGGTTGCAGGGGTTGTTTGGCTCGGGTGAGGGAATCGTACAGGCGCAGGGTCAT
>Locus:sll1534_1:2043940-2043975(+)
AAGTCCGACGAGGGGCTTGATGACAGTATTTTTCCA
>Locus:slr0442_1:2081007-2080885(-)
CTTCATAGCAATAGCGGCGGCCGCCACCGTAATCACCAAACCGCCCATAATCACCATGGGCATGGCAAAGCCGGCATTACGTTTGGGGGCAGTGAGGAAATTGAGGAAAAAGCGAGTATTCAT
>Locus:sll0361_1:2144427-2144489(+)
CTAGGGCTGTTGACAATGGACATTGATGTTGGTGATCACCTGTTGCTCCTGCTGGCCAATGGT
>Locus:pilC_1:2204531-2204478(-)
TTCGGGATATTTGCCCATGGCTTCAGAAAGGTTAGTGCCCTGTTGAACTTCCCC
>Locus:slr1923_1:2211354-2211283(-)
GAGTTCCTTGGCGGGGCGGGGACTACCGGGCTTAAGACCTTTGGCTTTCTGGTGGGGGGCAGGAACGGTCAT
>Locus:slr1931_1:2222953-2222891(-)
AGTAGTGTAAAGCCTTTAGAGGAATTACGTGTCATTAAGTACCATAGAATTTTCACTGTCTTA
>Locus:slr1942_1:2243947-2243852(-)
TGGCGCGGCCGAGGGGGAGACCACCGTCGGACAGAAAATCAAAGCCTGGAATACCCGTCTCCAACTTCTCAATGCCATCTGTCTCTTGGTCGATCA
>Locus:ndhD_1:2287965-2287897(-)
CCAGGGAAAAGTGTTCATACTACCCAGATAGTCTTTACAGACAATAATCTAGCAGGGATTTTTCCGGTC
>Locus:slr0169_1:2302752-2302639(-)
AGAGGGAACAATCCCCCGGTAGCGGCAAAAAGCCGGAGGCCACCGTCCCAATGTAGGCTGCATGTTGGGACTGGAGACTATCCAGGTAAACGTAACTACGGAGTTCGATGCCCA
>Locus:sll0157_1:2334042-2334074(+)
CTAGCCAACGGTGGATTGGGGCACATTGAGGGG
>Locus:psbI_1:2350141-2350194(+)
TATTCAAAGTCTTTGCGGCCAGGGTTCCGGGTGGGGTCACTGGAAAGAAAGCCG
>Locus:slr0378_1:2379029-2378982(-)
ATACCAGTCCTACGCCCCGCCGTAATTTACCCCGTATTTGCACCAGCA
>Locus:gnd_1:2387426-2387539(+)
AATCAAGCCATTCCGTGTGGAAAAATTCTCCCCTCGGCTTATCAGTCCGTTCATAGGTGTGGGCCCCAAAGTAATCCCGTTGCGCTTGAGTCAGGTTTTGGGGAAGCACCGCCC
>Locus:secD_1:2401050-2400916(-)
GTGGGTTGCACTTCAATGGTTAACTGGGCTCCCCCCCGCAGGTCTAAACCCAGTTGCAGGGGTAATTTGACCAGCACAAAGCTGGCCCCAATGACCAAGACAACAATTAAAAGCAGTAGCCAACGCAGTCTTTGC
>Locus:mgtC_1:2482111-2481986(-)
GCTCCAATGGCCACCAAGGTATTAGTACGCAAGCCCGCCATCCGTTGGCGCCACTGCCGTTCAATGCCCAGGGTCGATCCCAGTACAAAAGCAACAGTGAGCCGGAGAAGACTCTCGTTCCATTCC
>Locus:lpxB_2:2483699-2483643(-)
CAGCAGAGATCCTTGCAAATCTCCGGAAACTTCCCCCGTGCTAATAAATATACGCAT
>Locus:lpxB_1:2483779-2483645(-)
GCGGCCATTTTTTCTCCCCCCAAACCCACCAGTTCCAATTCTAAGTTTTGCTCTTCAGCTTGCTGTCTTAATGCTCCGACCAGCAGAGATCCTTGCAAATCTCCGGAAACTTCCCCCGTGCTAATAAATATACGC
>Locus:glyS_1:2513848-2513807(-)
ATTCTTCAGTTCCAATTTCAAATAGAAAGGTTTGCAGGGGCA
>Locus:slr0232_1:2536884-2536825(-)
CGTAACCATATTGGCGGGCCAATTCCTGCAATGTCTCTAGCGAAAAAAATTCCCAACCCA
>Locus:groEL-2_1:2539001-2539036(+)
TACATCATGCCCATGCCGCCCATACCACCCATTCCG
>Locus:ssl0788_1:2543725-2543835(+)
TTAAGGAGTGGGGCCATTGGGGGGATTGCCATTACCCGGCTGGACCAAATTAGGGGGGTTGCCGGGGTTCCCTTCCGGCTCCCGAATTTCGGGGATGGGCAGCCAGTAGAG
>Locus:chlG_1:2578271-2578188(-)
AACTTTCCCCCGGGGCGGCCCCCTTCATGCCCAGTAACTGCCGAGCCTTGGCTTGGTTTTGGCCGGTATTTTGTGTGTCAGACA
>Locus:ribG_1:2594182-2594057(-)
AAACCTTGGCCGACAATCTCGTCTCCCTGGACAATGACCGACCCCACCAGGGGATTGGGGGCTGTTTTGCCGATCGCCGTTTTTGCCAGGGTTAGGCAACGACGCATATGGGTTTGGTCTGAGATC
>Locus:slr0482_1:2616698-2616624(-)
AACCAACTGCTGATAGGTTTGCCATTGCTGAAAAAATTGTTTGGTTTGTTCAGTGGGTCTGGGGGAACTGGCCAT
>Locus:slr0482_2:2616720-2616625(-)
GATGGGCCATGTAATTGTGGTCAACCAACTGCTGATAGGTTTGCCATTGCTGAAAAAATTGTTTGGTTTGTTCAGTGGGTCTGGGGGAACTGGCCA
>Locus:sll0614_1:2651797-2651859(+)
GCCGTTGGTTTGTTGCTCAATAATTGCCGTTGGATCAAACATAAAATAAACGAATTTTTTGAC
>Locus:ssr0692_1:2695683-2695620(-)
TTTGACGCAGGGTTTCTTTGTGGGCGATCGCCGTTTGAGTCAAAACACGTTTACGATTATTCAT
>Locus:ssl0750_1:2696127-2696159(+)
ACTCAAACTTTTCGGGGCAGACCTGCCGGGAAA
>Locus:slr0199_1:2730721-2730650(-)
ACTTTTGATAATCTTGGCGGCCCGCTGAAATCATCCCTACCGACGGGGAAACCAAAGGACAGTGGCTGCCCA
>Locus:slr0913_1:2786832-2786800(-)
TTGTTTGTATTGGTGATTTTTGGCAACTTATTC
>Locus:sll0821_1:2863095-2863151(+)
AAACTTCCCCATCAACATGGGGCAACTGGGACCCTTCATAGGCCAGCCATTGGTTGC
>Locus:slr0096_1:2902955-2902833(-)
CCAAAAGCCAGGGCTAAAGGTAGGGCTACGATCGCCGCTGTGATGCCACCGAAAATATCCCCCCGCAGATTATCGAAACGAAGTCCATGGACAAAACGGGTGGGGGAAAGCAGGGTAGTAGCC
>Locus:slr0498_1:2904609-2904532(-)
ATAGTAATAAAACAATTGACCAAAACAGATTGCGGTAATGCCAGTTATCAAGATTTTTCTGTCGATATTTGCCAAACA
>Locus:pcr_1:2914958-2914830(-)
TGGGTTTTATCCAAATTGCGGCAGGCCATAATCACGTGCCAACCTTTGTCAATTAAAGCTTTAGCTCCGTATAATCCCACCCCGGAGGAGGCTCCGGTGATGATCACCGTGGGTTTCATCGGTTGTTCC
>Locus:sll0092_1:2998879-2998947(+)
GTGTCTACACACTGTACTGTCTTTTTCGCCTCTCTTGTCTTTGTCATTCTCCCTCCGGGCTTTTCAGCC
>Locus:sll0284_1:3022534-3022632(+)
AAAAGCCCAAATCCTCCCTGGCGATCGCCGCTTCGGCCAATACTTCAGCATCGGTCTTGTTTGGCCAATCTTGGCAACCAATTTCACTGTAAAACTGCT
>Locus:slr0311_1:3032553-3032497(-)
GCCCTAAGACCCGCGCTTTTTCTGCTTCAACTAGATGATATTTGTGCAAGTAATTCA
>Locus:umuC_1:3048351-3048286(-)
CATGGGAACCCAGCTGAGATGGCCGTTGATCACTGGACAGGTACGATGATCGCCTCAACAATCCCA
>Locus:sll0671_1:3101820-3101909(+)
TTATCTATTTCCTTTTTCAACATCATTAAGATTTCTAAACCAACCCTTACGCCAAAAAAAATAAAGCATCATCCCTCCCACTGTCAACAT
>Locus:cmpA_1:3169196-3169056(-)
CCGGCCGCTTGGGGAGAAGGGTTAGTACCGGTGCTGGCGGCGTTGGGATCGGGGGGATTGCCGGCACAACCCTTCAGAAATAAAGCCCCTGTGGCAGTGGCGGCGGAGGTGAGCAAAAATTTACGTCGATTGAATGAACCC
>Locus:slr0541_1:3211945-3211808(-)
AATGGCGTCCAAAGAAGGAAGGCTAAAAGATGGCTGAAAAAAAGCGGTTTGACTGATGGCGTAACCTTTAGCCCTGAGCCAACGTTCAATGGCACCAAGATTTTCAAAGGGAACGTGCTGGAAAAAGTGAGCTTGCAT
>Locus:ndhG_1:3267696-3267770(+)
TATTTGGAAGCGGAGGTTAACTCCCGGGGACGCTCTGGCAAAGTCAGGGCCGTGGCGGTTTTGTTTTCCTCGGAC
>Locus:slr1420_1:3272243-3272166(-)
GATCAATTACCGCCGCCCTCGCCCCGGACGTACCAAAGTCTAAACCCAGGAACAATTTTGCTTGGTCAACCTTCTCCA
>Locus:slr1424_1:3281022-3280981(-)
GGAGTTTCCATGGGGGTGGGACGGGTAGCGGGGGAAATAATC
>Locus:slr1576_1:3385739-3385620(-)
GCCATGGCCGAAAAATTGGGACTCAGAATCAGAACCAAGGGAGCAACAACGATTAAACCAAGGGATGTCAATGCCCCAAAACGAGATCGATTGCCCATAATAACCTCAGGAATAATTAGT
>Locus:slr1579_1:3386834-3386778(-)
CAGCCAATGAAAAAATTGCAACGGCGGCCAGTAGAACGAAAAAAGAACGGGGTTTCA
>Locus:sll1483_1:3391646-3391774(+)
TACATAGGAGGCAGAATTACTTGGTCAATGACATGGATTACACCGTTGCTGGCATCCACATCGGCGGAAATGACAGTGGCTTTGTTAACTTTCACTTTGCCATCTTTGACTTTGAAGGTGAGGGCTTCC
>Locus:gst1_1:3467882-3467914(+)
TACTCAATGGTGATTGTGGTGGGGGAACTATTG
>Locus:sll1214_1:4202-4221(+)
CCTTGGCCGGAGTCTTGACA
>Locus:pcrR_1:28961-28980(+)
GTCTTGAAGTAGTTGGTTGA
>Locus:slr1495_1:50305-50286(-)
GTTTTTTCGGCCACTACCGG
>Locus:hypD_1:54630-54611(-)
ATCTCCATCAGCGTCCAAGG
>Locus:glgA_1:57322-57341(+)
TGTTACAAACCCGAGGTGTT
>Locus:gmk_1:84242-84223(-)
TGGACAAAAACCAATGGGGT
>Locus:slr1128_1:91634-91615(-)
TTTTGTTATAACTTCCTAGG
>Locus:nifS_1:116498-116517(+)
CCCGGCCATTCCCCTAACTT
>Locus:ycf4_1:149870-149889(+)
ACAGCACGGGAATGGCAATT
>Locus:ycf4_2:149870-149889(+)
ACAGCACGGGAATGGCAATT
>Locus:slr1094_1:190183-190164(-)
TGTCCAGCCAGGCGAAAATT
>Locus:sll1036_1:208529-208548(+)
CCCTTGAAGATGGGCCGACC
>Locus:ccmL_1:218387-218406(+)
TAGGAAAAAAGGGGGGAGCG
>Locus:slr1773_1:227185-227166(-)
AAGGACGGGAAAAGCCCCAA
>Locus:cysH_1:257528-257509(-)
GGCCAAAGGTTTGGGCCGCC
>Locus:slr0975_1:343980-343961(-)
GCAGATAATCCAAAGGATTA
>Locus:slr1069_1:373290-373271(-)
ACAAGAAATATTATGAGTAG
>Locus:sll1511_1:463672-463691(+)
CCGTTAAGTTGGTCTGATCT
>Locus:ssr2708_1:482610-482591(-)
GGTGTTGTCAGCCATGGGTT
>Locus:slr1846_1:554782-554763(-)
ATCACCTTATTGGCGGTGAC
>Locus:ssr3452_1:572781-572762(-)
TTGTCGATAAACTGTACTGT
>Locus:slr1906_1:609524-609505(-)
ACCGTAGCCGCACGAATTGC
>Locus:slr1024_1:642545-642526(-)
CCGCTTTGCTGTTTGTAGCG
>Locus:slr1025_1:643282-643263(-)
ATTGAATTTTGCCGTAGAGG
>Locus:sll1584_1:713755-713774(+)
CTATAGCGGTTTTGATAATC
>Locus:mrcB_1:739821-739802(-)
TTTTTGCCCGATTCCTGCAG
>Locus:sll1913_1:773808-773827(+)
TTATCTATACCCCCTTAAGC
>Locus:gltS_1:809517-809498(-)
TTACCAATGTAAAGCACTAA
>Locus:slr1195_1:875629-875610(-)
ACCAGGAAGCAAATAACTCT
>Locus:slr1214_1:901287-901268(-)
GATTGGATACCGTTAGTCTC
>Locus:slr1827_1:928044-928025(-)
CTGTAACGTTCGTCAGCTTT
>Locus:slr1837_1:953877-953858(-)
GATCGCCATGGCTAGTCCTG
>Locus:IAP75_1:1031285-1031266(-)
AGATGCCCCCAGAACAAGAC
>Locus:sll1358_1:1071715-1071734(+)
CCTTGGTAGTTATCAATAAT
>Locus:sll1352_1:1089124-1089143(+)
TCGCCATCCCGACCAGCAAA
>Locus:slr0885_1:1148782-1148763(-)
TCTGGAAAAATTTATCTGAA
>Locus:slr1886_1:1245500-1245481(-)
GGGCAATGGTCCACACCAGA
>Locus:sll1624_1:1320815-1320834(+)
TCACCCAGTCCTAGAGCATA
>Locus:slr1739_1:1327012-1326993(-)
CGATCGCCTGGAGACGTTCA
>Locus:sll1618_1:1329368-1329387(+)
CTCAATCCATTTTGGGGTAA
>Locus:ndh_1:1331016-1330997(-)
CCAGGATAGTTGACCGAGGC
>Locus:slr1747_1:1335675-1335656(-)
ATACCACACGGCCCGACAAT
>Locus:phr_1:1339733-1339714(-)
ATCCCGGCGGTGCCACAGCA
>Locus:phr_2:1339740-1339721(-)
GGCGTAAATCCCGGCGGTGC
>Locus:slr0867_1:1365739-1365720(-)
GCCCAAGCTGCATAGGGATA
>Locus:sll1156_1:1386040-1386059(+)
AGTCTCTCCAGCAAACGACT
>Locus:sll1156_2:1386040-1386059(+)
AGTCTCTCCAGCAAACGACT
>Locus:slr1253_1:1397371-1397352(-)
CTCATGGTGACCTGTACTTG
>Locus:pds_2:1397893-1397874(-)
GGTAAAGCCCGCATCGGCTA
>Locus:pds_1:1397969-1397950(-)
CGTACCAATCTCCGTCCTCA
>Locus:slr1999_1:1445512-1445493(-)
GGTGCTTCAATTGCCGATGA
>Locus:nblA_1:1523509-1523528(+)
CCTAAACCTAGAGTTGTGCT
>Locus:slr2099_1:1567060-1567041(-)
GTCAAAGTATCGGGGGAGTC
>Locus:slr2103_1:1571845-1571826(-)
CCCAAAAAGGCATTAACCGT
>Locus:slr1512_1:1600764-1600745(-)
ATTGGGTGCCAAGGGCGGCA
>Locus:spsC_1:1627110-1627091(-)
GAGCCAAATGCAACGCGGCA
>Locus:atpE_1:1668524-1668505(-)
GAATTTCCCTTTGATAGCGT
>Locus:ssl2420_1:1674025-1674044(+)
GGTTGGTCATACCTAAAAAT
>Locus:slr0808_1:1689368-1689349(-)
GTACCGATTTCCAGCCAATT
>Locus:slr1970_1:1780553-1780534(-)
CTTCTGCTTCCATAGCGGGG
>Locus:sll1387_1:1823948-1823967(+)
TTTTAAAACAGGCTCTCAGG
>Locus:sll1384_1:1829534-1829553(+)
CTGATGTTAATTGGTTGGGT
>Locus:sll1380_1:1834173-1834192(+)
TCGGGGTGGAAGTATTATTC
>Locus:hlyD_1:1850505-1850524(+)
TGTGGCCGTTCCTTTGGGGA
>Locus:mrdB_1:1858718-1858699(-)
ATCCAGGCGAAGAACAAAGT
>Locus:ndhJ_1:1876407-1876388(-)
CAAAGCCATTGGTGGTCAGC
>Locus:slr1534_1:1909266-1909247(-)
CTGGGGGACACCACAGTGAG
>Locus:sll1094_1:1923430-1923449(+)
ACCTGCATACTACTTGGGCG
>Locus:otsA_1:1947305-1947324(+)
CAACTGGCATTGGCGATCGC
>Locus:slr1676_1:1955756-1955737(-)
GGTGGCCAAATTGGCTATAA
>Locus:slr1681_1:1969522-1969503(-)
ATGGTAATGTGAACGTGGAA
>Locus:ssl3044_1:1975555-1975574(+)
TTGGCCTCCGGTGATCGCCC
>Locus:cysS_1:2026805-2026786(-)
GTACGGGCGTGGCCTAGGTG
>Locus:sll1534_1:2043920-2043939(+)
TGAGGACTCCCACCGCCACT
>Locus:slr0442_1:2081027-2081008(-)
TGATTTTGATCATTCATCCC
>Locus:sll0361_1:2144407-2144426(+)
AAACTTCGGAGTTAGTGTGC
>Locus:pilC_1:2204551-2204532(-)
ACGTAGAGGTCATCAAAACA
>Locus:slr1923_1:2211374-2211355(-)
CACAGACCGCAATCACTACA
>Locus:slr1931_1:2222973-2222954(-)
TTGAGGCCAACAGTAACTCG
>Locus:slr1942_1:2243967-2243948(-)
TGCTGTGCCGGCAATTAGGG
>Locus:ndhD_1:2287985-2287966(-)
AAAAGGATGATCGTGGTCAG
>Locus:slr0169_1:2302772-2302753(-)
GCCTGGGGAAACTTCCACCC
>Locus:sll0157_1:2334022-2334041(+)
AGTGATTTGAACATTCCAAC
>Locus:psbI_1:2350121-2350140(+)
AAGAATTTTGGGCTAAAGCT
>Locus:slr0378_1:2379049-2379030(-)
CACTGTGAGAACGAATAGTA
>Locus:gnd_1:2387406-2387425(+)
ATTGTGGCAAACAAAAAATC
>Locus:secD_1:2401070-2401051(-)
CAATTTGGGGAATTTCTTTG
>Locus:mgtC_1:2482131-2482112(-)
AAACAATCACAAACAATGCA
>Locus:lpxB_2:2483719-2483700(-)
TGCTGTCTTAATGCTCCGAC
>Locus:lpxB_1:2483799-2483780(-)
CCAGCAACGTCAGACCGGCA
>Locus:glyS_1:2513868-2513849(-)
GCGAACAAAATCGGCGGGTA
>Locus:slr0232_1:2536904-2536885(-)
AATGCCAAAGAATACGGCTC
>Locus:groEL-2_1:2538981-2539000(+)
CATGGCAAGGATGGAACGAT
>Locus:ssl0788_1:2543705-2543724(+)
GCCTTATTTTCCTAGATCTG
>Locus:chlG_1:2578291-2578272(-)
AAGACGAATTTTCCAAATGG
>Locus:ribG_1:2594202-2594183(-)
GCTGCCCCGCTTGGGGATGG
>Locus:slr0482_1:2616718-2616699(-)
TGGGCCATGTAATTGTGGTC
>Locus:slr0482_2:2616740-2616721(-)
CACCGCCTGGTGAATTTGCC
>Locus:sll0614_1:2651777-2651796(+)
GTGGTGATGTCGTAGTTAAT
>Locus:ssr0692_1:2695703-2695684(-)
CTCTAAACGGTGCTGGAGGT
>Locus:ssl0750_1:2696107-2696126(+)
TGCCCTTGGCACAGATAATC
>Locus:slr0199_1:2730741-2730722(-)
TAAAAGACGACACATAAAAA
>Locus:slr0913_1:2786852-2786833(-)
AGATACTGACAAAAAACTCA
>Locus:sll0821_1:2863075-2863094(+)
AATTGTTAGGCGATCGGGCT
>Locus:slr0096_1:2902975-2902956(-)
GCCCAGCTCCCGAGGCAACC
>Locus:slr0498_1:2904629-2904610(-)
TTTCACAAACATGGTAAAAA
>Locus:pcr_1:2914978-2914959(-)
CCAATTCATCGGCTACTTTC
>Locus:sll0092_1:2998859-2998878(+)
CTTTATACAGTTCACTATAT
>Locus:sll0284_1:3022514-3022533(+)
CTTCCCCCTGGTGAATCTCT
>Locus:slr0311_1:3032573-3032554(-)
CTCTTCAGCCTCAAAGAATT
>Locus:umuC_1:3048371-3048352(-)
CCGCACCGCTGGGATCCCTG
>Locus:sll0671_1:3101800-3101819(+)
AATGAATTAATAAATAAAAA
>Locus:cmpA_1:3169216-3169197(-)
TCATTTCTGGGCTAATATCC
>Locus:slr0541_1:3211965-3211946(-)
CCCAGGACAATCAACAGGTC
>Locus:ndhG_1:3267676-3267695(+)
TAACCTACCTAGGCAGCATC
>Locus:slr1420_1:3272263-3272244(-)
CCAAATTAACTCTTTATTTT
>Locus:slr1424_1:3281042-3281023(-)
TTCCCGCCAAGGCGATCGCC
>Locus:slr1576_1:3385759-3385740(-)
GGGTCTGGGTCGGTTCCGTA
>Locus:slr1579_1:3386854-3386835(-)
GGCAGTACCCCAGCCGGCCA
>Locus:sll1483_1:3391626-3391645(+)
CTTAGGTTAATCAGACGAAT
>Locus:gst1_1:3467862-3467881(+)
ATCAGTTGTTGAAAACCACC
>Locus:psbA2_1:7348-7229(-)
GGTGGGGATCATCAAGGTACCGAACCAACCGACATAAATCCGGTTGTTGGTAGAGGTCACCCACTGACAAAACTGTTCCCACAAGGAAGCGCTTTCGCGCTGTTGGAGAGTCGTTGTCAT
>Locus:exbB_1:32913-33002(+)
CATCGGGAAGTCGCATACTCTTTTTCCTCCGGTTGGTCATGGAAACGGCGATATACCAATTCGATTTGCCCCGTTTGCTCCTGTATGAGG
>Locus:slr1114_1:61964-61836(-)
CCCTGGAAAATTACGCTAACCAACAGCAACCAACGGACCTTAGTAGCAGTGAAACGGCTTTTGAGTTCCCGGTACAGTTGGGGATACCAATCCCCCAGGCGATCGATATGGGTAGAGAAAAAATTAATC
>Locus:slr1114_2:61934-61836(-)
CAACGGACCTTAGTAGCAGTGAAACGGCTTTTGAGTTCCCGGTACAGTTGGGGATACCAATCCCCCAGGCGATCGATATGGGTAGAGAAAAAATTAATC
>Locus:slr1117_1:65083-64988(-)
CGAGGGCTCGTAGAGTTTCGGTTTCGCTTCCTGGCCCTTGGCGTGCTCCATCCTGGTGCAAATCCATCATCAGGGCCAATAATTTTTCCTGATTCA
>Locus:sll1060_1:70944-71007(+)
CTAATTCAACTCACTATTAAGGTCATTGACAGTGTCATCCAGAGGACGAACAATTGCGTTTCTT
>Locus:hofD_1:75041-74973(-)
AGAGCAATGGCAAGTAGGAAAGCAAGGGGGGCAATCAGGGGATCCATGCTGGTCTCGGCGAAGGAATGT
>Locus:sll1052_1:87537-87614(+)
TATTTGCCCCAAATCATTTTCAGGGCAATGACTAACATTGCTCCCCCAAAAATCCGCCCCAGTAATTCGTTAGAAATA
>Locus:slr1127_1:90689-90621(-)
AGCACTTTCCTAGGACAGAAGGACAGTTTAACAGTGGTTTTTGTTGCCCTCCTTTCCATTCTAACGGCA
>Locus:nifS_1:116518-116592(+)
TTAGCCTTGGATGCTGGTCAACTGGGGACAGAGTTGAGCAAAAACTTGTTTAATCGTCCGGGCAGTGGTCTCAAT
>Locus:slr0734_1:122322-122287(-)
TACAACCCCCGCCCCAATAACGGCAATGTTTGGCAT
>Locus:glgX_1:138353-138297(-)
AACGTTTGGCCAAGGTGGACATCGGTGGACAGGTTGGGAACAGATATCAACTGTGGC
>Locus:folK_1:189162-189130(-)
TGTTGCGGAAAATCTGTGGGGGAGACAGGAGCC
>Locus:slr1799_1:276464-276429(-)
ATAGCGGGCAATAGGGAGGTTAAAGGTCTTATTCAT
>Locus:slr1293_1:289363-289322(-)
AATTACAACTACGGATTGAGATTCAGCATTGCTAGGGACCAT
>Locus:sll1186_1:315729-315791(+)
CGCAAAACCAAGGTCTGGCCGGGAAGCACACTGATGCGGTCTAGGGCTAGCAACATGGCTCTT
>Locus:rps15_1:336313-336351(+)
TTAACGACGGATACCGAGGCGTTTGATCAGGGCTTGGTA
>Locus:sll0926_1:341136-341177(+)
TATGCTACCAATACCCCTGGGAATTTTTGGGCTTGGAGGGCT
>Locus:slr0975_1:343880-343812(-)
CAAGACCGTTTCCTCCACCAGTGGGGCTCTGCTAATTTCCCCATTCTAGGACAGGGGCCGAAAACTTGT
>Locus:rfbB_1:352295-352263(-)
AAGATTTTCCACTCGAATGACTGTATCAGACAT
>Locus:slr1065_1:369279-369151(-)
TTTGGCCAATCCGAACCATCAGGCATTTTTTCCGGTAAAGCTTCATTTTGCTCTGTCCAGGGCCAGCCTGTTTTACCCGGTGGGGGAGCTGGCAAATCATTAAGAGTGGGAGCTTTTACTATTGGATTC
>Locus:slr1082_1:385070-384981(-)
TGTCGATGTTGCCATAAAATCTCAGTAGGGCCGCCACAGCATAAAGGAAAGTGGTCAGGGAGCGGGGCAGTAAGGCTAGAAAACTTGCCA
>Locus:pyrC_1:399277-399360(+)
AACTTTCCCACGCCACCACTCGACCTTTTAAGCTGTGATTCCACCAAGGACTGTTGTAGGCGGAAGTTTGCAAAGTGCCCCTTT
>Locus:slr0686_1:429866-429810(-)
GGCGATCATGGCCCAATTTCTGCTTTCTGGATCCACTTGGTTGGGTTGGTTAGTCAT
>Locus:slr1601_1:467476-467438(-)
GGACGACGGGCATTACTGGGTTTGAAAGTTTGGGCAGTC
>Locus:pleD_1:496475-496404(-)
GCTTTTTGCAGGGAAAGATTTTGCATGGAACTCTTGTGTGACAAGCTATCTATCCATCAGCAGATGGTAACC
>Locus:slr1768_1:548258-548148(-)
ATCGCCGAGATAACAGCACCCATGGTTAACCTACTTAATACTCATATTGAAGCCATGCTAGCTTATTTTTTTCAATTGTTTGCCCAGAAAATAGTGCTAATACCGAAGAAT
>Locus:ssr3465_1:582308-582216(-)
ATATTACTCGACACCGCCAGGGCCAACGCAAAGGCAATAAATGTGGCCAGAACTCCTAATTGTTTAAACATAGCCGACCCTCCTTTCTCCCAG
>Locus:phoH_1:593306-593214(-)
ATCGCACTTTCCGGGCTGGGCAATGGCAGGGTAGCGGTGGTTTGGGACATAAAGGGGACAACTCAGGAAGGGTTTGAGTCGAGTATATGGCCT
>Locus:comEc_1:606465-606575(+)
TCAAAAATTAACCGAAGAATTAAAGCTCTCGCGTGGATTCCATTGGATAGCTCCCTGTCCCGTGACCCACAATTGACCTCGATATTTTCCTATTGCTTGCTCCAAATTTTT
>Locus:slr1906_1:609554-609471(-)
AGGAGATTGGCCAGGGGCGGAATATCTTCCACCGTAGCCGCACGAATTGCAACGGAGAGGAGAGGAGAAGGGGTGGACTTGACC
>Locus:sll1832_1:624136-624199(+)
TTAGTAGGCAACGGGCCTAGTGGTGATGTTGAAATTGCTGGCGGAGGCAACGGTGGATTTATCA
>Locus:glcF_1:624901-624933(+)
AAAGACCAGTTAACTTTTCCCCCCGCAGGGACA
>Locus:glcF_2:626232-626288(+)
AAGGCGGTGAAGGAGGGAGGAGCCGACATAGGGACCATGGGGAAAAACACTGTCCCC
>Locus:chlI_1:658327-658262(-)
GACGATCGCCGTAAAAGGAAAAACAACACGGCGGGTTTTGCTGGGGGCGGCAAGGGTGGCAGTCAT
>Locus:sll0984_1:667329-667421(+)
GCGATCGCCCGATGGATATTAGCAGTACGAATAGAAACATGGTGCATGATGCTTTATGCTGGGGGAGTTAAGGGGAAATTAACTTTTCAGCGG
>Locus:clcD_1:678284-678343(+)
CATTTCAATTCGGTTTGGAAAAGTTGTTTCACTTTTTGCCAAGCATCGGCGGCCGCTTCG
>Locus:ssr2848_1:728386-728273(-)
TGGTCAACCACCGGCTTATTGGATGCACAATTTAATAATTTTTCCAGGTCGGTAATTTTCCGCTTGAGGGCCAGATCATCGGGTAGACTAAAACAATCAACAGTACAATCAAAC
>Locus:slr1142_1:801689-801645(-)
TGGGCTAAGCGCTGCTGTTCATTGGCTGGGATGGCCGCTTGTTGC
>Locus:rpl13_1:827348-827398(+)
TTAGTTAGCTCCTGCAGGAATGGTATTGATAACAAGGGTTTCTGGCTGTTG
>Locus:rps11_1:830194-830250(+)
CTAGACCCGACGGCGTTTGGGGGGACGACAACCATTGTGGGGGATGGGGGTAACATC
>Locus:rpl5_1:836352-836441(+)
TTAACTTCTAAAGGGCATGCCCAGAGCTTTGAGCAATGCACGACCTTCTTCGTCGGTTTGGGCGCTGGTGATGATGGAAACGTCCATACC
>Locus:slr1894_1:843151-843062(-)
ATTTTGATGCGGTCCGCTTCAGGAATGCCGATATTAATCGTAGCCATACTGGATTATCTCCGTTTAACAAAATTTAACACAGTACCATTT
>Locus:slr1195_1:875569-875516(-)
ATTCTAGCCAAATCCAAAAATCGAAGGGATTTACTTCCCGAAATTGCACTTCCA
>Locus:sll1967_1:909603-909638(+)
TTAACCATTGACCGCTTTGAGAATTACTGCACACTC
>Locus:groES_1:915446-915306(-)
ATTTGGGGTTTTTCTTTGGCGTTATCAGGCAACAAAATCCCCCCAGCGGTTTTTTCTTCAGCGGGGCTTACTTTCACAAACACCCGATCGCCAAGGGGTTTCACAGTAGAAACATTAATGGAAATAGCGGCCATAGAAGTC
>Locus:slr1827_1:928022-927960(-)
GGGAACCACCAAAACCAAGCAAATCAATGGCGTAAACGCTGGTGTGTTGAGCAAAAAACGACA
>Locus:sll1738_1:930149-930232(+)
CAATTGGAACCAACAGCAGGCTCTCCTAGATGTTGGGCGAGAAGATGGCGACATTCTTCTACCGATCGCCGTTGGGCCAGGGCT
>Locus:sll1738_2:930150-930215(+)
AATTGGAACCAACAGCAGGCTCTCCTAGATGTTGGGCGAGAAGATGGCGACATTCTTCTACCGATC
>Locus:slr1542_1:979745-979686(-)
AGGGGCGATCGCCTACGAGGCGGTGGATATCGTAGCCGTTGCCGATGCGTAGAGCAGTCA
>Locus:malK_1:1026558-1026511(-)
TTGGGCGGGGAAACTTTTGTAGAGATTTTCGACAATTACCTGGGCCAC
>Locus:sll1135_1:1038040-1038165(+)
AACCTTTCGCTAGGGAATTCAATAAATGCTCGGCGATCGCCAATCCCGATAGGGCTGCTCCTTCCACTTTGCCGCCATGGAAAGCATCTCCCCCAAAGTAAACTGGGCCAGGAAAATCGCCAAAGA
>Locus:slr1437_1:1060940-1060902(-)
CGCATTTATGTTGGAGGCAGTCAAAAAATTCAGCGGACA
>Locus:slr1885_1:1244779-1244732(-)
CATTTTCTTGGAGCCAATGGATTACCCGACTCCGGTCTAACTCAACCA
>Locus:murD_1:1256907-1257038(+)
AAACCAATCCTAAACAACAGGCACGGAAATCTTCTCCCCGTTCCTCAAAGCTATTATATTGGTCGAAACTGGCACAGGCCGGGGAAAGCAAGACTGCACTGGCATTGTTTTTACTTGCTAACTCTAATCCTC
>Locus:gcpE_1:1262134-1262051(-)
CCTACTGGTACAGGGCGGGTTTTGCGGCGATGGATAGTAGTGTCGAACTCGGGCTGGACAGGGGTCGGCAGGGAAGCGGTTACC
>Locus:slr2141_1:1268498-1268388(-)
CAACGGTGGTTTGAGTTGGGAGCGGTGACTGCCTCTCTGACAGGAGATCTTAACAGAGTTTTTCCTGTTTGCCGGCTTGGTCATTGCCCAGACCTGTGGCCCGGTTTCCAT
>Locus:opcA_1:1316332-1316228(-)
CGTCCTTGGGGGCTTGGAGGGAAACGAGGGGAGGGGCTTGGGTGGTACTCATGCAATGGCTCCAATGGAATCGGACTGGGCAATGACGCTGATACTTTCCCCCCA
>Locus:slr1740_1:1327464-1327369(-)
TTGGGGCTACCACAGGCAAACAATAATAAGGGCAACAGCCCCCCAATTAGTTTTTGGCAAGAACGAGACTTAACGGTGGCGGGAAGATTTAGCAAC
>Locus:ssr2078_1:1384946-1384824(-)
ACAAACCGCTCGCATATCTGTGGTTCGTGGGTGTCCTCCGGGCTTTGCGGGAGGAATCATTGGTTCAACTATTGCCCATTCTGCATCGCTCAGGTCTGTTTCATAGGCTGTCAGACTTTTCAT
>Locus:slr1253_1:1397288-1397211(-)
AGTCATCACCCCACTCAAGACAATAACACGATAATTCATAGGACTAAGGCCTCCTGGTCTGACAATGGAACAATACAC
>Locus:sll1147_1:1400489-1400545(+)
CAAAACTGGGACAGTTGCCGCAACTGCCAAAGGATGGACAGCAGTGCCCCCACCACT
>Locus:lacG_1:1476911-1476846(-)
ACAGCAACGGTAACAACATGGCGATCGCCAATAGGACTAAAACTAGGTAAGTTTTCCAGTGTTTCA
>Locus:cobA_1:1507524-1507483(-)
TGCATCTTAATTTTGTACTGCTCGTCGGACAGGGAATTGACC
>Locus:ntcA_1:1589384-1589447(+)
TTAGGTAAACTGTTGACTGAGAGCAACGGGGTTATGGACGGTAATTTTCTTTTTCGTGATGGAG
>Locus:hoxU_1:1674945-1674998(+)
TACCTGACCCATTCCTTTTCTTTACGGGCAGTGGCTAAAAACTCCACCTTACGG
>Locus:slr0815_1:1701281-1701192(-)
AAAACCCAGGGCAATGGCCAAAGCATCAATGCGTCGCATGGTGGTTTTTCCTGGGATGACAAATGGGAACAATGGGCAACAAAAAAACAC
>Locus:slr1353_1:1751987-1751952(-)
GTTGGCGAAAAAGGGAAATCAGACTGGACATTGGCA
>Locus:slr1957_1:1755649-1755593(-)
CCGTCCAACCATTGGCTTCACACCATTCTTCAATCCAAGCGTCGCAAAAATGTCTCA
>Locus:sll1173_1:1872564-1872623(+)
GCGTTATTCAACAGAGCCTGGGCCATGGGATTATTAAATCTTGATGTTTCCCGTGGGAAA
>Locus:ndhK_1:1875690-1875565(-)
TCATCCACCGTGGTTAAAATGACATTTTCCGAAAGGTCTTGGGTGACCTGGCTACGGCTGGCGGGGTTGAGAATTTTGGCTGTGGCGACCCGTTCCAGGTCAGTGGGGTTAGCAGGGTTGGGACTC
>Locus:rps7_1:1919244-1919306(+)
CGGGGGCACAGGGCGCTTTTTGACATTGCCACGACGAGACATAACTTTTTACTCTTTTTGCTC
>Locus:purD_1:1920695-1920660(-)
TTCCCGTCCACCGCTACCAATAACTGCCACTTTCAT
>Locus:sll1089_1:1939865-1939960(+)
TCAATTATCAATGAACTGCAACGCATTAAGAAACGTGCGGGCCGCATTATCTCTGGTGCTGGTCAAGGGTTGTATGACCCCCATGGCATAGATTTT
>Locus:nadE_1:1984049-1983984(-)
ATTTTTTCGGCATTCTCGGCGATCGCCCCAATGGTGGGATTAAGCTGGGCAAGGGCAATGGTAAAC
>Locus:slr1693_1:1987166-1987101(-)
GGGCCGGAATCGCCTGCCGAGTTTGGATATTACCTGGGGAAGAAGTGGACAAAACTGAATTGCTCA
>Locus:pqqE_1:2002892-2002930(+)
CATTGGCGATTAGATTCCGGTAAAATCCGACCAATGGTA
>Locus:slr0959_1:2028950-2028834(-)
AAAAAGGGCACCAGGGAAATAACCGTCAACAGGGCGAGGATAATTCGCTTCATCAAAAAAAAACTGGGTCTAAAACCCCGTCCTTGGCTCAGGGACGGCTGTGTTAACGAAGCTAGC
>Locus:sll0260_1:2127483-2127611(+)
ACTTTACGAGCTGAGACTATGGCAATTTCCGAGCCAGAAAAAATTCCATTTAACACCACCAAAACGAAGATGAAAAAAAGTTCCAGCTCAACAGAAGAGGAAAACATTCAATTTTTAGGGATAGAAATC
>Locus:trpF_1:2154518-2154610(+)
AGTGCTGCAAAATTGCTAGGGCGTCCAACTGAGCCCTTAACTGGGCAACTTTGGCCACATCCTTATCCGCCGGGCCCTGTTCCACGCCACTGG
>Locus:slr1940_1:2241470-2241342(-)
TCTCCATTGGTCAAAGGAGCGGCGGTTAGGCTAGAGGCAACTAGGTTGAGGGGAATAGCCAGGGCCAAAATGGAGGCAAAACGCAAATTAATTCTCCTTACAATGCAAAAACCCATGGGAAATTGTGGC
>Locus:slr1942_1:2243923-2243852(-)
CGTCGGACAGAAAATCAAAGCCTGGAATACCCGTCTCCAACTTCTCAATGCCATCTGTCTCTTGGTCGATCA
>Locus:ams1_1:2274932-2274870(-)
CTTAGTTGTTCCAGCACCAGGGCGATACTAATTTCCGGCAGTAAGGGACTCAACGATTCTGTC
>Locus:xylR_1:2283906-2283796(-)
CCAATGTCAATGCCGATGACTTCACGATGTATGGAAGAGGGAGAACTCATGCCATTAAGGGAAAATTGGGAAAATCTTGCTAATTCTACCCCCCAGGGGAGCCATACCAGC
>Locus:gcvT_1:2311379-2311474(+)
AACGAGGTTTTTGCTCGGAACGATAAAAGAGCTTTTTCACAACTTTTATGCCATAAGTTTTACCCCGAACTTCCACTTCCAATTCCTGGCCCACTT
>Locus:dnaK_1:2312665-2312793(+)
TATTTCTCCGGCTCAGAGAATTCCGCATCGATGACATCATCGCCACCGCCACTGCTAGTTCCCGCTTCAGGGCCAGCACCGGGAGCGCCTACCCCAGCCTCTGCTCCAGCCTGTTGGTACATATTGGAA
>Locus:slr0181_1:2329473-2329339(-)
ACTACAAATAGTTCGGTGCGACCCCTGAGACTAGATTTTGGTTTTCTAGCCCCCGGCGCAATGGCTCGGATCAAACCATACTCCGGCGAGAAAATGGTCACTAGGCGATCAGATTCCCCAAAGGCCATACCTTTC
>Locus:slr0773_1:2396898-2396761(-)
CATCACCCCAATTTTTTCCCGGGCATACTGACAGGCCAAGGGATCGGTATCCACCGCCGCCACAGTGTGACCCATTTTGAGCAGATTTTTGGCCAAATTGGAGCCCATGCTCCCCATGCCACCAATGAGAATATACAT
>Locus:secD_1:2401038-2400916(-)
TCAATGGTTAACTGGGCTCCCCCCCGCAGGTCTAAACCCAGTTGCAGGGGTAATTTGACCAGCACAAAGCTGGCCCCAATGACCAAGACAACAATTAAAAGCAGTAGCCAACGCAGTCTTTGC
>Locus:slr0341_1:2425501-2425388(-)
CCTGGACAGGGGGCACCACAAGACTCTGTAAAGCCCAGGCTGATAGAGTCAGTAGGGGACGCAGAATGGGAAAAGATTTTGGCTGGGGGAGACGGGATCCACTGGAATTGCTCA
>Locus:fumC_1:2488137-2488030(-)
CCAATGTCAAAAAACATCAGGGAACGTTGGGTTTGCGCTCCCCACAGGCGATCGGCTTGGACTTCCAGGGACCCCATACTGTCGGTTTCAAGGCGGTGGGAATTTACC
>Locus:dgkA_1:2576934-2576890(-)
CAAAAACCGCCGAGGATGGGGAAGACATGGGATATACCGATTTCA
>Locus:purN_1:2613772-2613719(-)
GCAACGGGGGGGGAAATAAAACTCAAGTTATTCGACAAATCTGACATAGCCGAC
>Locus:slr0637_1:2659114-2659082(-)
CCTTTGGGATCACTTTCGGCAACTTTTCCAGTC
>Locus:sll0608_1:2663688-2663732(+)
AGGGCTTGGGGGCAGAGGGCTGGGCTGATTGACGATAAATCCACC
>Locus:ssl0738_1:2711420-2711494(+)
CATGGAATTAGAATCGTTTCTTCAATGGCCTCTTCAGGTAAACCTCGACGAATATCTTCCAGGCGATCTTCAACA
>Locus:sll0188_1:2720730-2720858(+)
TACTTTTTGGATTGGATGGGCCCCGGCAAACCATTGTTATTGTTCAGGCCAGGAGCTTGGCTTTGGGTTTCTTCTGCTTCTGTTTCCCCATTATTGCCATTGGGTTGGGGCGGCACAATGGAAGGAGCC
>Locus:sll0188_2:2720730-2720807(+)
TACTTTTTGGATTGGATGGGCCCCGGCAAACCATTGTTATTGTTCAGGCCAGGAGCTTGGCTTTGGGTTTCTTCTGCT
>Locus:ssr0332_1:2748983-2748948(-)
TCGCCAAGGGATTGTTTACGACGCTTTGATTCGCCC
>Locus:slr0895_1:2763227-2763171(-)
CAGTTAGTAGTTGGCTGGGTTGGATGGACTTGGAACGAAGCCTTTTTCCAGAAACCA
>Locus:slr0921_1:2797087-2797040(-)
AGGAATTCCCCTGGCTGTCAATGGCGGAAAATTTTGCCCCGGTGGGCA
>Locus:sll0553_1:2804657-2804689(+)
ATTGGAGCAGAGCCAAAAACCGACGAATCACCC
>Locus:slr0565_1:2806222-2806082(-)
GTCCACGGGACAAAGGGCTTCTCCCCCGGTGAAGGAAATATAGGCCAGGTAGGAGGTGATCAAGATCCCCAGGACGGCGATCGCCCCCATAATGAAACGGGAATAGCGATGAATCCAAGGCACCGAACGACGACGAACCAT
>Locus:ssl1552_1:2844810-2844893(+)
TATTGCTGGGGTGGATTTTCCCGCTCCATCTCAATGCGGAGGGGAGCATCAGGTTTTTCCGTTAATCCCAAGCTATTGAGAACC
>Locus:sll0484_1:2911122-2911199(+)
TCACTCCCCTGGGTCGGCACAAAGTTGCCCATCTTCGAGTTGAATAATCCTGTCTGCCACGTCCAAAATGCGGTTGTC
>Locus:sll0284_1:3022534-3022626(+)
AAAAGCCCAAATCCTCCCTGGCGATCGCCGCTTCGGCCAATACTTCAGCATCGGTCTTGTTTGGCCAATCTTGGCAACCAATTTCACTGTAAA
>Locus:sll0783_1:3071460-3071513(+)
TACATTGTCCAAGTATCAAGAATAAACGCACCATCCCTACGGTGCATCAAGATT
>Locus:sll0743_1:3127366-3127464(+)
AATTGTAATCTTCGTAATATTGGGGAAAAAATCCATCTGGTAGAAAAGTTCGATCCAGAATGTCATTTTGTGCAAAGGGATTGGTTTCTGGAAAGGTTT
>Locus:sll0044_1:3143697-3143792(+)
CACAGCAGAAGATCGGGGTCGAGCAAAAACACCGTCAACTTTTCCGACTTTTCTTCCACCACCATCACATGGCTGGCCGATTGGAGAGTGTCATTT
>Locus:sll0041_1:3148976-3149028(+)
CACTGCACTTTGAACTGTTTAACCGCCTCTTGCAATGACTGGGCCACTGCCAA
>Locus:sll0039_1:3152956-3152994(+)
CAGATAAATTGCTTGATTACCGTGTTGAACTCCTCTTGG
>Locus:cmpA_1:3169190-3169056(-)
GCTTGGGGAGAAGGGTTAGTACCGGTGCTGGCGGCGTTGGGATCGGGGGGATTGCCGGCACAACCCTTCAGAAATAAAGCCCCTGTGGCAGTGGCGGCGGAGGTGAGCAAAAATTTACGTCGATTGAATGAACCC
>Locus:sll0630_1:3321845-3321895(+)
TATCTAACATTAATATTCCAATCTCGTCGCAAATCTCGTTGGAAGTCATCC
>Locus:lysC_1:3333277-3333245(-)
AAGTGCCGCCAAATTTTTGAACGATTAATGCCA
>Locus:slr0665_1:3348753-3348690(-)
GGGGCAGGGGGGGAATGCCTAACTTTTGGCGATCGGCAACGTGGCGACGGTAGGCTTGCAACAT
>Locus:devB_1:3394955-3394996(+)
CAAGGGCGTAGATTTTCCCCCGCCTGTTGGTCCAGAAGCCAG
>Locus:slr0756_1:3433444-3433364(-)
TGGCGATCGCCCTGGAAAATAGACCTGAGTCTATGGGCAACGTGTTCGGGAGCAAAAAGACAGAGGGAGAGGGGAGACTGC
>Locus:slr0453_1:3500775-3500713(-)
GGGGGATGTAACCATGGAAAAAACTCCCAGACTTGTACATTTCCCTACCAGGGTAGAACCCAC
>Locus:slr1192_1:3532671-3532600(-)
CAGGGCACCGGGGTCGTATTCAAAGGGTTGGAGTTTTCCGTTGGCTTCCAGGGCAGCGTAGGCTTTAATCAT
>Locus:sll0572_1:3546435-3546554(+)
CCGGCAGCCCCTAAAATCACCACCCGCCGACGGTTGTCAGTAATTCTGTTTGTAACCATAACCCCTTCCCTCCGGACAATAGGCCACGCCGTCACCACTTCCTACAGGGCAACGTCCGTT
>Locus:slr0594_1:3551215-3551159(-)
CTTATTAGCCAGCAACATGCTAGTGGCCATTTTGAGACTTTCCCGAAATTCAATCAC
>Locus:sds.1_1:3573419-3573273(-)
GGCCGCACCCGCTTTCCCCCTGCCTCAAATAAATGTTCCGCCGCCGCCCCCAGGATAGGATGCCGAGCACCGACAAGCCGCTTGAGATTATCCGTTAATAAACGGAGGTCTTGGTCAACGGGGGCAAACAGGGAGGTAGTGGAGATC
>Locus:psbA2_1:7368-7349(-)
CAAGTGGTGGCAGTTAAGAG
>Locus:exbB_1:32893-32912(+)
TTCGCCCTGGGCTTCAAACT
>Locus:slr1114_2:61954-61935(-)
TTACGCTAACCAACAGCAAC
>Locus:slr1114_1:61984-61965(-)
TGCGAAAAAATACCATCACA
>Locus:slr1117_1:65103-65084(-)
CGGATCAATTCGAGTTAGTT
>Locus:sll1060_1:70924-70943(+)
TATTCGATCCATAATTACCT
>Locus:hofD_1:75061-75042(-)
AACTACCCACGGCACAGCCC
>Locus:sll1052_1:87517-87536(+)
ACATTACCGCCGTCTAAAAC
>Locus:slr1127_1:90709-90690(-)
CAACATTGTGCCCAGACAGA
>Locus:nifS_1:116498-116517(+)
CCCGGCCATTCCCCTAACTT
>Locus:slr0734_1:122342-122323(-)
TCATAGGCGATGGCGGCCCC
>Locus:glgX_1:138373-138354(-)
AGACCGTTGCCCCTAAGGGA
>Locus:folK_1:189182-189163(-)
CTACCACTGCCCCATGGCAT
>Locus:slr1799_1:276484-276465(-)
AGTGGCAGACCAGACTGGAA
>Locus:slr1293_1:289383-289364(-)
AGACCACCAATGCCAGCACC
>Locus:sll1186_1:315709-315728(+)
ATTCGTCCCAATCCACATCC
>Locus:rps15_1:336293-336312(+)
CATGGGAAAAATGCAAAAAC
>Locus:sll0926_1:341116-341135(+)
AAGGGCTAAAATTTGTTCCC
>Locus:slr0975_1:343900-343881(-)
AACGCTGAGCGCAGTTCGTC
>Locus:rfbB_1:352315-352296(-)
CCGATGATATATTTTTTCCC
>Locus:slr1065_1:369299-369280(-)
TAGGAGTAACAATACTGATT
>Locus:slr1082_1:385090-385071(-)
GATGAGTTGGAAGGGGGTGG
>Locus:pyrC_1:399257-399276(+)
TTTAAAAAGCTGACCAAATT
>Locus:slr0686_1:429886-429867(-)
CCGGCAAAGGTGCTCAGATG
>Locus:slr1601_1:467496-467477(-)
GCTTACGACTTTTGGAGCGA
>Locus:pleD_1:496495-496476(-)
TGACTTCCGGCTTTTTAAGT
>Locus:slr1768_1:548278-548259(-)
TCCAACTAGCCAAAGCGGCG
>Locus:ssr3465_1:582328-582309(-)
GACTGGTGACTTCACTGGGG
>Locus:phoH_1:593326-593307(-)
CTCCGCTTCCTGCTAAGGCG
>Locus:comEc_1:606445-606464(+)
TTAATTGAAATGACTATAGT
>Locus:slr1906_1:609574-609555(-)
GGGGATGGAAACTTTTAATT
>Locus:sll1832_1:624116-624135(+)
GAGTCCATGGCTCGAATTGT
>Locus:glcF_1:624881-624900(+)
CTGGGCTAAAGAATTTTCCT
>Locus:glcF_2:626212-626231(+)
GCTGGTTGACGGCCTGGGCC
>Locus:chlI_1:658347-658328(-)
AACTTCATTTCATCTTGACC
>Locus:sll0984_1:667309-667328(+)
AACCCAATAGCTCATAAAAG
>Locus:clcD_1:678264-678283(+)
GCATTGAGAATCAGGAATTT
>Locus:ssr2848_1:728406-728387(-)
CAATTTCAGCCCTAGTTTCG
>Locus:slr1142_1:801709-801690(-)
GAATTTTAAGATTCTGTAGA
>Locus:rpl13_1:827328-827347(+)
GCTGGAATCGTTAGCTTGCA
>Locus:rps11_1:830174-830193(+)
TAGCAAAAAATTTAACTGTC
>Locus:rpl5_1:836332-836351(+)
CACCCTGAGCCGCGACTAAA
>Locus:slr1894_1:843171-843152(-)
GTTTTTTCAAGGACTCTGCA
>Locus:slr1195_1:875589-875570(-)
CGGGGCAGGATTGGTCTCGA
>Locus:sll1967_1:909583-909602(+)
AACCCTGAGGAATCCTTTGC
>Locus:groES_1:915466-915447(-)
CCACTTGGACAACTTCACCA
>Locus:slr1827_1:928042-928023(-)
GTAACGTTCGTCAGCTTTGC
>Locus:sll1738_1:930129-930148(+)
TTTGGTTTAACTAAAACAGT
>Locus:sll1738_2:930130-930149(+)
TTGGTTTAACTAAAACAGTC
>Locus:slr1542_1:979765-979746(-)
GGTAACTCCCCCCAAAATCA
>Locus:malK_1:1026578-1026559(-)
TCTTTAGCTTTGTTTTTGCC
>Locus:sll1135_1:1038020-1038039(+)
AAAACTTCCATTCCGGTTCT
>Locus:slr1437_1:1060960-1060941(-)
TTCTCCGATCGCCACATAGG
>Locus:slr1885_1:1244799-1244780(-)
GTCTAACCGTTGGGGGGAAA
>Locus:murD_1:1256887-1256906(+)
TAACCAAATACAACTAAGCT
>Locus:gcpE_1:1262154-1262135(-)
CACCGCCAACGGTGACAGCG
>Locus:slr2141_1:1268518-1268499(-)
GTCATTACATCCAATGGGGA
>Locus:opcA_1:1316352-1316333(-)
TTCGATCGCCTCGAGGGAAA
>Locus:slr1740_1:1327484-1327465(-)
GAGAGTTACCATTGCCGACA
>Locus:ssr2078_1:1384966-1384947(-)
AGTTGGTAGTAAATACCATT
>Locus:slr1253_1:1397308-1397289(-)
AACACGGTGCCGAGGAGGGC
>Locus:sll1147_1:1400469-1400488(+)
GAGAAATCACAAAGTTTGTT
>Locus:lacG_1:1476931-1476912(-)
CAACGCCGTAGCTACCAACC
>Locus:cobA_1:1507544-1507525(-)
CCTGTAAAGCTTTGCGCTTT
>Locus:ntcA_1:1589364-1589383(+)
GCACTGGTCATAGAGGGTGG
>Locus:hoxU_1:1674925-1674944(+)
AAGTTCTTAAAAGTTCAACC
>Locus:slr0815_1:1701301-1701282(-)
ACTACTCCGCCCAAAAGGAA
>Locus:slr1353_1:1752007-1751988(-)
GAGACTGCCCTGGGGATAAT
>Locus:slr1957_1:1755669-1755650(-)
GAGTCTTTCCATGAACAAAT
>Locus:sll1173_1:1872544-1872563(+)
CACTGCAACGGCGGATAAAA
>Locus:ndhK_1:1875710-1875691(-)
GTTTGGCCCAATTGTAGAGG
>Locus:rps7_1:1919224-1919243(+)
GTGCTGTTGTAAACGGGATC
>Locus:purD_1:1920715-1920696(-)
AACGACCAAGCCAAAGTATG
>Locus:sll1089_1:1939845-1939864(+)
GGGCTTTAATCATCAGGGCA
>Locus:nadE_1:1984069-1984050(-)
CTTGCAGGGCTGCCGTGACA
>Locus:slr1693_1:1987186-1987167(-)
GACGAGGGAATAGAGGAGTT
>Locus:pqqE_1:2002872-2002891(+)
ATCGGATGTTCTAGGGGAAT
>Locus:slr0959_1:2028970-2028951(-)
AGCTTCCCACCAGGGAAAGT
>Locus:sll0260_1:2127463-2127482(+)
TTGCCAACTGTTCCAAACGA
>Locus:trpF_1:2154498-2154517(+)
GGTTTTTCCAGAATAATTTT
>Locus:slr1940_1:2241490-2241471(-)
CTTGGGCCAGAAGTAGGCAT
>Locus:slr1942_1:2243943-2243924(-)
GCGGCCGAGGGGGAGACCAC
>Locus:ams1_1:2274952-2274933(-)
AATTTTGCCGACATAAACGC
>Locus:xylR_1:2283926-2283907(-)
CAAACTTAATGGAAGAACCA
>Locus:gcvT_1:2311359-2311378(+)
CCTTACCCAAAACTCAGGTT
>Locus:dnaK_1:2312645-2312664(+)
CAGGTTTTAAAACCCAGACC
>Locus:slr0181_1:2329493-2329474(-)
CAAATAGCAGAAATTGGTTA
>Locus:slr0773_1:2396918-2396899(-)
ACCGCACTGCCTTCAAAGGC
>Locus:secD_1:2401058-2401039(-)
TTTCTTTGGTGGGTTGCACT
>Locus:slr0341_1:2425521-2425502(-)
GGATTCCAACACCGTTTCAG
>Locus:fumC_1:2488157-2488138(-)
CCGGCGGCATCACATCGCTA
>Locus:dgkA_1:2576954-2576935(-)
GCCGGATAAACCCTGATCAG
>Locus:purN_1:2613792-2613773(-)
GTTGGGGAATATTCCCTAAA
>Locus:slr0637_1:2659134-2659115(-)
GCAGAATCAGTACTAACAGT
>Locus:sll0608_1:2663668-2663687(+)
AAATTTGGCTAAGTTCCATC
>Locus:ssl0738_1:2711400-2711419(+)
TTCTCTAAATCCTTACGCTT
>Locus:sll0188_1:2720710-2720729(+)
TGTTCGTTTACACCATTAAC
>Locus:sll0188_2:2720710-2720729(+)
TGTTCGTTTACACCATTAAC
>Locus:ssr0332_1:2749003-2748984(-)
GTTGATCCTGGCCATAGCGA
>Locus:slr0895_1:2763247-2763228(-)
AACAATGACTTGATTAGCCG
>Locus:slr0921_1:2797107-2797088(-)
TGTGCCCAATAGTTTTATCG
>Locus:sll0553_1:2804637-2804656(+)
TGTATTTATCTTGACACACT
>Locus:slr0565_1:2806242-2806223(-)
CTGGAGCTACCGGTGGCCTG
>Locus:ssl1552_1:2844790-2844809(+)
TGCAGAGATTGACAAAATCC
>Locus:sll0484_1:2911102-2911121(+)
TAATGTCGGTTAATTAATCT
>Locus:sll0284_1:3022514-3022533(+)
CTTCCCCCTGGTGAATCTCT
>Locus:sll0783_1:3071440-3071459(+)
TATTTAATCAAGCACATTTT
>Locus:sll0743_1:3127346-3127365(+)
GTTAATTCCTTTCAGTTTTT
>Locus:sll0044_1:3143677-3143696(+)
TGGCGATCGCTGTCCCAATT
>Locus:sll0041_1:3148956-3148975(+)
AGTTATACATTTGGTCAGAT
>Locus:sll0039_1:3152936-3152955(+)
AGCATGGGGGATATAAAGTT
>Locus:cmpA_1:3169210-3169191(-)
CTGGGCTAATATCCCCGGCC
>Locus:sll0630_1:3321825-3321844(+)
AATTGCAAATTGCCAATGCT
>Locus:lysC_1:3333297-3333278(-)
ACGCTCCACAGTGCCAACGG
>Locus:slr0665_1:3348773-3348754(-)
AGTAGTCTGCTGGGCGTTGA
>Locus:devB_1:3394935-3394954(+)
TATTGCTTATTGCTGGCTTT
>Locus:slr0756_1:3433464-3433445(-)
CTTGAAAAGTCGATAGGTAA
>Locus:slr0453_1:3500795-3500776(-)
CCAAAGGGACTAAGGGAAAA
>Locus:slr1192_1:3532691-3532672(-)
ATCTCCACCTCATTAGCACC
>Locus:sll0572_1:3546415-3546434(+)
TGAAATTGTGAAAATCCCGC
>Locus:slr0594_1:3551235-3551216(-)
ATAGTCAAACTGCTACGAAG
>Locus:sds.1_1:3573439-3573420(-)
AAACTAACAACACAATGGCC
>Locus:sds.0_1:55-2(-)
CAAACTAGCGGTGTGGATCATTTCGGTAATTTCCGCCAGCCGGCGATGGCGCGC
>Locus:glgA_1:57340-57477(+)
TTAAGCCCGGATGTATTCGTAGGCTTCCACATATTGGAGCCCTGGTTTATTCCAAGAGTAGTCGTAGGCCATGCCCTGCAAGGCCAAGGTTTTAAAAGCCACGGGATCATCCTTATACAAGGCGATCGCCCGACTGAG
>Locus:rhnB_1:95306-95214(-)
GGCACTAGCACCGCCGCCGCCACCACTGGCCCGAATAAAGCGCCTCGCCCCACTTCATCCACCCCCGCCACCAGGCGATCGCCACCTAATCCT
>Locus:glgX_1:138330-138295(-)
GGTGGACAGGTTGGGAACAGATATCAACTGTGGCAC
>Locus:slr1097_1:194347-194312(-)
CTACTCAGTTGCTCTGGGGTAACGGTGATGGTGACC
>Locus:sll1036_1:208550-208639(+)
CACCCCACTATGGTAATGGTTGCAAGAGGATTAGCCATTGTTCCAGGAATCAAGCTGATTTCCATGCCTTCTTTGGCGATCGCCGTGGCG
>Locus:ccmL_1:218407-218529(+)
TTATCTCCCATCATCCCTCTTGTTGTAGAGGGAGCCACTAGCCACATTAACTGTGTCGATGATGCCCACCACCATGGCATCCAAAGGGCGATCGCCATTGCCCCGTTCCTTACGGGCGGCACT
>Locus:slr1773_1:227162-227124(-)
TTCCCCCAAAAATTGTCAGGGCAAAAATATTTTTCAACA
>Locus:gerCb_1:282198-282269(+)
GGTTGGGTTAATAGGGAATTACTCATCCAATTTCCAGATTGGTCAAGTTTCTTTTTAACTCGCCATGGTACT
>Locus:trmD_1:292792-292875(+)
ATGGGGAAGGCTGTCGATCTTGCCATTTTTGCCACAAATCCGGCCGCCTCTGTTGGGTTCGTTCCTCCTGCTGTTCCAATCGCC
>Locus:ubiH_1:301164-301111(-)
CGGCGATCGCCACATCGAATTGGTTATCAGTTATGGAAGCGGCTACAAAGGTCA
>Locus:slr1306_1:312367-312260(-)
CTGTGGGTGGTGGACCAAAGCCCCAGTAGGACTGACAGGCCAATTCCCCCCATCACGAGGGGCTTTTTAAACACAGTCTTAAACCCCATTGTTAGACCTGGTTGCCCC
>Locus:epsB_1:345536-345676(+)
CTAATTGTCTGCCTGGGCAACTTTTTGACGATCGTAGTAACGGTTATTGTAGTAACGACCATAGTAGTAGCCATAACCGCCGGACGTAGAAGTGATAGCATTGGCCACAATTCCGATAACGTTGAGATCAGCCAACGCCAA
>Locus:envM_1:504010-503885(-)
CCCCAGGCAATGGAGCGATTATTGGCGATGCCGGTAACAAAGGCGTGCTTGCCGCTGAGATCTAACATAGAATTTTCCCTGGGAGTGCTCAAAATGGTAGTTGCTGAAAAATTAGTCTGGGGAGCC
>Locus:ytfC_1:538449-538417(-)
GTTGGCCTGATTATCCCATGGGTTCTTCCCCTC
>Locus:slr1771_1:550658-550563(-)
GCCGTAGGGTTGCCGCATCAACAGGGCCGGCCATGGCCCACCGGAGTTGGGATAGTAAAGATCGCTGTCCAAGCGGATCCCATCCCTGGTAACCAT
>Locus:slr2049_1:595790-595734(-)
TGGTACGTTGCGATCGCCAGTTGCCGGAACTATTGCGAAAGAATTCCATTGCATCCA
>Locus:sll0993_1:639516-639579(+)
CTAACGATGGTTTTTTGGCAGACGTACCCGTGCTGGATTGAGGGGACAAAGAAGTTGGTTGAGG
>Locus:slr1039_1:671084-671007(-)
CTTGAAAGTCCATGGCATCGTAGTCCATTGCTTCTGCTTCGGTGTCCATTACCTCTGGCTCCAGAATTCTTTCCAACA
>Locus:sll1571_1:738762-738830(+)
CCGACGCTGAGCTTAATTAGGCCACCGGGGGAAGGTTGGTTAGACATAGGGGAAGGCAAAATACAGGGA
>Locus:sll1911_1:776551-776613(+)
TTACTTTTTCAAATCCTTAGCCATCTGGCGGAACATGTCCAAACTATTGTCGTTGGAACGGCG
>Locus:speB_1:800036-800161(+)
ATTGCCAGGGCTCATCCACTGCCATGTTCGCTTCAGCATGGATATAGGCCGGTTTTTCCGTGCGGGGTAATTGGCCAGAAACCACTAAATGGGCCATGGTGTCGCAAATTACCCTGGTGGCCATCA
>Locus:slr1147_1:811525-811490(-)
CACTGGGGGAATACATTGATGAGATGGAACCGGCCA
>Locus:argB_1:848193-848074(-)
CCCTCCATATTTGACCACCACGGTGCGGCCAGCAAAGTGTTGGATGTAGGGCAAAGCTTCACTGAGGATTTTGACTCTGGTGGCGGCTTCCTCGCCGATATAATCTTGGGTACTGCTCAT
>Locus:htrA_1:886313-886185(-)
GTTTGGGAGAATGGAGGGAAACGTCTTTCATGGCTTGATGACACTTATTTGCTGAACTGTTGCTTAAAACAAATCTGGGAAAAAAGTCAGCCCGGTGAGGAGCAATTGGGAAAACGGCTTGGGCTGACA
>Locus:sll1737_1:930909-930965(+)
AAAAGCGCACTTGGGAATAGGCCGCGTCGGAAATGGTGGGAATTTCTGCGTAGCGTC
>Locus:sll1722_1:951797-951868(+)
CTAGCAGGCTTGGGACATAAAACAGTTACGGGTGCTGAGCAATTGACCCAGAACGAGGGGAAGTTGTTGGGT
>Locus:slr1541_1:979037-978942(-)
TACGGCGATCGGTCTCTTGCATACGGCGATCAGTTTCTTTCTGGGATTCAATCAACTCCCCCAGTAGGGCCCAAACTTCATCGGCAGTGGTGGCCA
>Locus:malK_1:1026556-1026512(-)
GGGCGGGGAAACTTTTGTAGAGATTTTCGACAATTACCTGGGCCA
>Locus:ssl1633_1:1141805-1141858(+)
ACAGAATGCCGAAGAAGTGAAGTACACCTTGCCCAGAGACAAGCTCGAGGATCA
>Locus:aat_1:1149471-1149506(+)
CTAATCATAAAGATCAGGTTCAGAAGTAAAGTGACA
>Locus:lipA_1:1150987-1151079(+)
AACTCACGGGGCAAGGAAGAGCCATTCATAAATGATTGTTGGGGCACAGGGCAAAATAGGTCAATCTTATTAAATCGGACTGGAAGTCATGGC
>Locus:fabG_1:1152654-1152550(-)
TCACTACCACTTTCATGCCCGTGGCGGCCAGGGCCAAAGCCGTCGCTTTACCAATACCCCGGGATGCCCCCGTTACCAATGCCACCTGTGCCGTTAATGCCGTCA
>Locus:slr1407_1:1181816-1181718(-)
GTTTGTAAGGTGGTAACGGTGGCAACAGTGACAACAAAGATAATAACTAAAGTAATAAGGGAATTAGACAAAAATCCAGCTAAAAAATTAACCTGTTTC
>Locus:sll1785_1:1188080-1188148(+)
CATGAGCAGGTTACCGATTTATCACCACGGTTAAAAGCTTCAATTACCTCCACCATACGCTCTAAGTCT
>Locus:hpcE_1:1228303-1228238(-)
CCAATTGGAACAAACCATAATGGACGGTGCCAGAGTCAGCCTGGATACGAACGTAACGTTGGACCA
>Locus:pta_1:1250493-1250443(-)
GAGATTTACCGCTGCGGGCTTCGGTGGTGCTTAAATAAAGGGAACTCGTCA
>Locus:murD_1:1256907-1257017(+)
AAACCAATCCTAAACAACAGGCACGGAAATCTTCTCCCCGTTCCTCAAAGCTATTATATTGGTCGAAACTGGCACAGGCCGGGGAAAGCAAGACTGCACTGGCATTGTTTT
>Locus:slr1809_1:1286146-1286084(-)
TTGGATGTAGTTTTCGATTACTCCGCTGTGGACCAATGCCATGGCCTAGTTGTCCTCGGCGCT
>Locus:dnaA_1:1350236-1350292(+)
CTAGGATTCCGGGGCTTGGCCGGCAATATTGATGCGATGACTGAGGCTAGTGAGGGT
>Locus:sll0837_1:1365438-1365497(+)
CGTTTTGACACAGTAAATTTTTCCATCGATCAATGTTTTGAGCCGTCGTGGGGGAACGTT
>Locus:slr1245_1:1383874-1383830(-)
ATTTCAATTGCTCGAACAAAGCTCTGCATACAAGCAAGACGATCC
>Locus:sll1956_1:1418996-1419034(+)
TATTTTAATCGTTCAAAACTCAGCCAGCCAAAAATTATC
>Locus:slr2003_1:1450792-1450715(-)
AAGCCAGCCATTCCCGTCCATTTTGGGTTAACTGTTGCAATTCCCAGGCAAGGTTACTTTTTTGGTAGGTGGTGTCCA
>Locus:kdpA_1:1493068-1493027(-)
AGGATAGCTAAAATTAATGCAATTTGTACAAAACCTTGCAAC
>Locus:sll1586_1:1504451-1504570(+)
AAGCCCACCACCATTGCCCAGGGGAAAACCGCCCTGGAATGCTCTGCTAACCGGGGCACCCCCAAGGGGGACTCAGACTTTTGGCGATCGGTGACCATAATTTCAGGCGCTATTCATTCC
>Locus:nblA_1:1523798-1523830(+)
AACCTAGGGGCTCCAGGGGAGCCTGGCGCATTA
>Locus:slr1515_1:1604912-1604856(-)
GAAAAACCGCCAAACATCAGCGATCGCCAGATAGAGATGGGAGACACCATTAAATAC
>Locus:spsC_1:1627111-1626983(-)
AGAGCCAAATGCAACGCGGCAGTACCACTGCTAACTGCTACTGCATATTTTGTTCCGCAAAATTCAGCAAATATAGTAGTTTCAAATAAAGCTGAGACGCTAAACGCCACAGTAAGAACGGATAATTTC
>Locus:sll1995_1:1641279-1641344(+)
TACGTCAAAGAAAACAACCCTCTCAAAAATCGCCATTTAACTGGACAGGACAACGACTTCAACTCC
>Locus:ymxG_1:1669186-1669103(-)
AATCGTTGCCAGGGCTTAGCGTTAGGAGCCACTGTTGGGGAAGTTTTCCAAGGTTTTTTCATAGGGCAAACAAGGCGATCGGAC
>Locus:slr0812_1:1698129-1697995(-)
GTAACCCAGGTTTGCAGGGGAGCATTGCCGCTACAATATGCCCAGTGCAGACGGGAGTTGCCTATCATTAGGCCTAACCAAGGTTTTTGCTTGTCATTATCCAGGGCTAAACCACAACCCGGCTTTGATGTTTCC
>Locus:slr0813_1:1698845-1698813(-)
CAGGACATAATTTCCCCCCATTGGCCAAGATTC
>Locus:ssr1391_1:1708936-1708873(-)
CACAAAGATGGCAACCGGGCTTGCTGTATAAAATTAATTCCATTATGTTTTCAGTATTTTTCAC
>Locus:slr1966_1:1770747-1770691(-)
AGGAAAGGTCGGATGGGGAGTGGGAATTGGGGTCAAGCAAAAATTCGCGGTCAATCA
>Locus:slr1970_1:1780539-1780477(-)
GCGGGGGTGAGGTATCCATCCTGGAGGGCTTTGGTAAAGATTTCTTGGATGCTCATGGGGGGG
>Locus:sll1369_1:1846950-1846991(+)
CAAGATTCAGACGGTGGGGGAGTTAGGTTACGGGCCGGATCG
>Locus:slr1285_1:1882017-1881919(-)
TGTGCTCTGGGATGGGCCCACTGGGGAGCCCGCCCTCGGTCATATCCTCCCCAACCGGAAGACACAAACAAATCACTCAACTTTAGGCAAACTTCATTC
>Locus:nrdA_1:1928390-1928325(-)
TGGCTAGTGCCGGCATGGGCATCATTGGCGGAGGAGCTGATAGGGGCGCTGATGAGGGTGGGATGC
>Locus:slr1687_1:1976041-1975931(-)
TTTCTGAGAATTTCTTCTGCCATTGTAACAAAACTTTATAAAGCTATCCTGGTACTTCTCACCGGCGATCGGTCGGTAAACCCCCCACGGACAAATTCTCCCCGGGCAACA
>Locus:sll1534_1:2043938-2043994(+)
CTAAGTCCGACGAGGGGCTTGATGACAGTATTTTTCCAGCAACGCCAGATACGACGT
>Locus:psbZ_1:2071059-2070976(-)
CGCTGTCGCAGGCCGTCAGACCGATCGCCACCACCAAAATTAAGGCCAACAGCCGTGACAACTGATTTTTCAAAAAGGACATCA
>Locus:alaS_1:2141615-2141659(+)
AACCTAGTTCAGCCAACAAGGTTTGTTTCGCCGTGGCCAGGGCTT
>Locus:slr0400_1:2149407-2149333(-)
TTGCTCCTGCAATTCTTGGGCAACGCTACAGGCGGTGGGCTTATCGTCGTTGAAAATGATGCCGACTTTTGGCAC
>Locus:slr0146_1:2178388-2178325(-)
TTTCCGGAGGTTGGAGATAGTGGTCTTCGGCCCGATGAAAAAGCCGTTCAAAATCTTTTTGCAT
>Locus:ssl0242_1:2209705-2209797(+)
AGTCTTCGTCCATATCGTCACTGCCGTCATCGCCATAGAGATTATCATCCCCATCCATCAACTCAGCAATGTCCACATCTTCGTCACTCATAT
>Locus:rfbC_1:2227879-2227829(-)
TTTGGGCTCCAAAATCAACACATCGGCGATAGTTGTGGGAATCACGTTCAC
>Locus:lipB_1:2263887-2263828(-)
GCCAAGCTTGGCAGTAGGGCACAAGTCCGAACGATAATAAACGACAGGAAGGATTGGCCA
>Locus:ndhD_1:2288081-2287950(-)
GCAAAGTCTACTAGCCCCACCGCCAGGGAATACCATCTAACAGTTTTACCGTCCTTGTCGGGGATAATGGGAATGAATAAAGCCGCCACAATCGGCAAAAGGATGATCGTGGTCAGCCAGGGAAAAGTGTTC
>Locus:slr0181_1:2329452-2329339(-)
CCCCTGAGACTAGATTTTGGTTTTCTAGCCCCCGGCGCAATGGCTCGGATCAAACCATACTCCGGCGAGAAAATGGTCACTAGGCGATCAGATTCCCCAAAGGCCATACCTTTC
>Locus:secF_1:2402439-2402350(-)
GAAACGATCCAAGCTGGCTTTTCCCATTTGAACAGGTCTAATTTCATAATTTTTGAGAATTGGTCAAAGAAAGCAAACAGAATTCTGGGT
>Locus:sll0762_1:2409196-2409312(+)
AAAATCCCGGTCGTTCTGACTGCCCAAGACCACACTGAGCAAAAAATCCTACCGCCGGACCACTCACGGCCGCTGGCTGGGGATTATCCATCAACCAAACAGAGTCACCATTATTAT
>Locus:psbT_1:2414661-2414584(-)
GGGTTCCCGAAAGGCGATCGCAAAGAAAAGGACCGCAAGGGCCATGGTCAGCACCAGAATGTAAGCAACACTTTCCAT
>Locus:slr0352_1:2444089-2444000(-)
CTATTTTATATATCTTGGAAGCCTCAGTTATTTTTCCTCCAGCTTCTATATAAGCTACTACCCTTTGCCTTAAATCTAAACTGTAAGCCA
>Locus:slr0355_1:2454135-2454088(-)
CAAAACCGAGAATGCCAACCCGCAAAGGTGCCAGAGAATTGTTTTCCA
>Locus:rbcL_1:2478446-2478414(-)
GCCCGCCTTAAACCCTGCTTTGGCTTGTACCAT
>Locus:lpxB_1:2483710-2483645(-)
AATGCTCCGACCAGCAGAGATCCTTGCAAATCTCCGGAAACTTCCCCCGTGCTAATAAATATACGC
>Locus:aspC_1:2494205-2494240(+)
TCAACTATAACGAATGCCTGCCTGTTCAATGCGCTG
>Locus:sll0005_1:2495493-2495582(+)
CTAGGCTGCATTGCGGATTTTGATGGCTGGATTGGGCTGACTTTCCAAAGCCAGGGCCCATTGCCGGATTACCCTGGCGATCGCCTTTTG
>Locus:sll0201_1:2524573-2524650(+)
CTAAACGCCACAGTAAGAACGGATAATTTCATCAAGAGACGTGTCAATAGGAGCGTACATTCTAGCTCGTTTCAAGGC
>Locus:slr0226_1:2526715-2526635(-)
GCCATCGGCAAGGCAAAACCACCGTTATCAGCAGAACGACGGCGGGAAAAAATGATTAAACGAAAAAATTTGCAAGGATTC
>Locus:slr0431_1:2543032-2542937(-)
GTGGTGAGTATCGCACCGGACAAGAGCACGGATGCAGAAAATTTAGAAAGTTTTGATATGCCCATAGTTGGCCTCCTAGAAAAAAATTTTGGTCGC
>Locus:slr0049_1:2563000-2562953(-)
CACCACACTGCCCACGCCCCCAGCTCCCACAATCATTACTTTAGCCAT
>Locus:slr0495_1:2628051-2627959(-)
ATTAAGGGGCGATCGGTGGGACAAAGCCAAATTTGGGGCTGGGGGAGCACAGGTCAGTTTAAACAGCGTTTTGAACAATCAAAGAGTTTCAGT
>Locus:sphX_1:2642136-2642192(+)
TATTCAAAGGAGGCTTGTTTCTTTAACAACTCACCAATGGTCAGATCCATAACACTT
>Locus:rps14_1:2644889-2644797(-)
CGGAATTCTTCTTTGAGCGCTTCCCGTTTAGCAGCATACTTTGCTACCAAGCGGCTACGACGCTTATCCCGCTCGATCATGGATTTTTTTGCC
>Locus:slr0630_1:2646686-2646623(-)
CCCGATTGGGTGCAAAACGATACAGGTTGGGCAGAATTTGACGGGGTAATTTGGCGATCGCCAT
>Locus:sll0369_1:2716736-2716819(+)
TATTTAATCGCCCCCACCGCCCAGCCTAGGGCACAGGCGATCGCCACCACGCAAGAAGTCTTAAAAGCATTGATGGTAGTGGGT
>Locus:slr0196_1:2726773-2726678(-)
GGCAGTTCTTTAATTGCAGTGCATGCAACCGCACCAAAGCAGAGAGTCAACCATAGGGGAAAGGAAATAGGTTTCATTGGTGTTAGCACTTTGGTC
>Locus:ssr0332_1:2748994-2748947(-)
GGCCATAGCGATCGCCAAGGGATTGTTTACGACGCTTTGATTCGCCCA
>Locus:nirA_1:2769261-2769127(-)
ATGCCTAACCACTTCAAGCGCAGATCCCGGTCCTCTTCGGGGATATTTTCCCAACCAATCTGGGCAAAATGTTCCAACTCAGCCCGGACAGCCAAACCATCTTTGGTTGCCTTAACGGTCTCAAATTTATTAGCC
>Locus:moaA_1:2772509-2772471(-)
TGGGCAATGCTAATTCTACCAGGCATAGAAAGGAAAACA
>Locus:sll0547_1:2811630-2811776(+)
AGTCGCTCTCCCCATCCTCTTTACCCTGACTTTGGTGATGGTCATCGAATAGGATCAGGGTTTCCGCTGCCTGACGGGGAGAATCAGTGTCTTTTCTCAATGAGGCTGGGATTATGGGGGGGAGATTTTCTCCTTTTTCGTTTGACA
>Locus:sll0833_1:2837796-2837891(+)
TATTCCCCTAAACTGCGGGGATCTAGGGCATCTCGCAGGCCGTCTCCCAATAGATTAAAGGCCAAGACAGTCAAAATAATTAGTACTGCGGGGGGC
>Locus:ycf34_1:2857596-2857507(-)
ATCGCTCAAATGGGGTTGTTGATGTTGATGTTCCACTGCATGGTAGGTGATACAGCGGTCCACGTAATGGCAGTTCACACAAATACACAT
>Locus:slr0076_1:2874218-2874165(-)
TCTCTGTTTGGTGAACTTTTTGAGTCAGGGCATCGGCTAAAATCGCGGCGGTCA
>Locus:purL_1:2932640-2932512(-)
TCTACCCCGTGGAGATCGGTTTCTTGGTGCCAAATAAATCGAGTTGGCTGGTCTAATAAACCGGCGGTGACGGTGGCAATGTCCCGATCGCAGTTGGAACCGGGGAAAACAATAATACCAAAACTGGTC
>Locus:purL_2:2932595-2932512(-)
GGCTGGTCTAATAAACCGGCGGTGACGGTGGCAATGTCCCGATCGCAGTTGGAACCGGGGAAAACAATAATACCAAAACTGGTC
>Locus:slr0099_1:2968229-2968170(-)
TTTTTCTCTTTATATTCGCAATTAATCCTAGATGCAAGTATTCAAAGCTTCTCATTCTCA
>Locus:sll0095_1:2988808-2988921(+)
TACCTTTTTTGCACCAGTCGGTCTAACTTTTCTTGCACGGCCAACTTGATCAAAGACCGCAGTAAAAAGAGGCCAAATAGTCCCGCTAAGCCGAAACCCACCACAGCAAAACGA
>Locus:slr0110_1:2992119-2992057(-)
GCGGTTGTGGTTTTGCCAACGCCGCCCTTGCCGTTAACTACTGCCAAAATCTTTGGTGTGGAC
>Locus:fraH_1:3009526-3009464(-)
AGCAGGCCTCACACTGGATGGCCCCTTCTGGATTGGTGTGATTACAGGTGGGACAGACAGCCA
>Locus:slr0312_1:3034836-3034784(-)
AAAAATAGCATGGTCGTCCGCAATCAAAACCCGAATAGTCGTGGCTTGGCTCA
>Locus:slr0317_1:3039964-3039836(-)
AAGTCACGAACCATGGCGCGGACTTGCACGTTCTTTGCTGCGAGTCGCTTGACAATCTCCGTACCGTTGCTCCCGGTTGCACCAGTTACTAAAATCTTCCGGTTCATTGGAAACCTCCTGATGGGGTGT
>Locus:petM_1:3118225-3118193(-)
AAGCGCCATTGGCCAACATGCTTTCAGCGGTCA
>Locus:sll0742_1:3127866-3127904(+)
ATTTTGGTAAAAATTCTTGATCAAGAATCTCTTCTTTCA
>Locus:slr0533_1:3192748-3192683(-)
CAATGGGGGATCATTCAGGAAAAGCAATGGCTTACTCCCCCTGGCCCCCATTTGTCTGTAGCACAC
>Locus:sll0501_1:3211589-3211657(+)
AGACAGTTCAATGGTCATAGATGTAACTTATTTCCTGTCAATTTAGTCAGTGCATTAACGCCGTTGCCC
>Locus:sll0529_1:3257694-3257726(+)
AGGGCAACAATGCCTTGGCCCGATCGCCAAGGG
>Locus:ndhI_1:3268388-3268528(+)
ATTCTGCTTTCACCAAATCTTCGGGATGTTGTCCGGCCCGTTGACTACCCTTGGGTAAATTGTGGGGTTCTATTACTCCTTTGGGTAAGTAGCCTAGTTCCCGCAGGGGAGTCACCATGGGGTCTTCGGTCACTTTATAGG
>Locus:hisA_1:3319410-3319282(-)
CTCCCTGGGCTTGCCACTGGCGGGCTACTTCCACCGGATCTTCGTGGTACACCTGGGACTGGTCATAATCCCCTTGATAGAGGCGCACACACTTGCCACCTAGCAGATCGATCGCCGGTAAAATTTTCA
>Locus:lim17_1:3339500-3339556(+)
TTAATGCAGCGCTTGATGCAAACTTTTCAAACTAGGCAAATCGAACATCAAAGCATC
>Locus:slr1573_1:3382610-3382575(-)
GTTCTGCCATCCCCAGAGATCGTCCCCCATTGTCAT
>Locus:slr1577_1:3386115-3386005(-)
GGCATCCTCCACGGAGGCCTTTTCCTGACCACTGATGCTGACCAAGTCGGCGATCGCCACCGGTTTAGCCTGGAGATAAAGGATCGCTTCAATGGTGGTGGCAAGACGCAT
>Locus:devB_1:3394955-3395029(+)
CAAGGGCGTAGATTTTCCCCCGCCTGTTGGTCCAGAAGCCAGATCAGTTCCCCCTGGGGCTGGATAAACCGGGCT
>Locus:slr1584_1:3404617-3404546(-)
AAAGCTGGTCACTCAATGCTTCAGCAAGGGTTTCCGCCAGCGGCAAATCATCCTCCACTAAAAGAATTCTCA
>Locus:slr0757_1:3434426-3434388(-)
GTAGAGTTTGAGAACGTAAGTTTTTTTAAAGGGGCTCAT
>Locus:sll0442_1:3497016-3497057(+)
CTACAGGCGACCTTGGCTGGCCAATTTATAGCCAACGGCCAT
>Locus:truB_1:3508235-3508113(-)
TCCGCCAAAGGATCTAGGGTGCCTCCGTGCCCCACCCGTTTTTGCCTTAATAGACGACGCACCTTGGCCACACAATCATGGGAAGTGAGGTGCAGAGGTTTATGGAGATTGAGGAAACCAAAC
>Locus:slr0592_1:3546882-3546841(-)
TGCAATACTGCCAGATTTGGGCAAAGATTGTGGCGATCGCCA
>Locus:sds.0_1:75-56(-)
TCCACCACGTCATCGTGGAC
>Locus:glgA_1:57320-57339(+)
ACTGTTACAAACCCGAGGTG
>Locus:rhnB_1:95326-95307(-)
ATTGGTTAATGGCTTCGATG
>Locus:glgX_1:138350-138331(-)
GTTTGGCCAAGGTGGACATC
>Locus:slr1097_1:194367-194348(-)
GCACTGGGGAAAGGTCCAAA
>Locus:sll1036_1:208530-208549(+)
CCTTGAAGATGGGCCGACCT
>Locus:ccmL_1:218387-218406(+)
TAGGAAAAAAGGGGGGAGCG
>Locus:slr1773_1:227182-227163(-)
GACGGGAAAAGCCCCAAAAA
>Locus:gerCb_1:282178-282197(+)
GCTGTACGCTCTCCTGAGTC
>Locus:trmD_1:292772-292791(+)
CGGGCTACCGATTAGCCCTC
>Locus:ubiH_1:301184-301165(-)
CAGCCCCACAACGCCTCCCC
>Locus:slr1306_1:312387-312368(-)
GGTCCCATGGTTGTTCGGCA
>Locus:epsB_1:345516-345535(+)
GGGGTTCTGTGCTCCCGATC
>Locus:envM_1:504030-504011(-)
GGTGTAGTTGTTGGGCAATG
>Locus:ytfC_1:538469-538450(-)
AAAAAATAGGTCGGAGTAGT
>Locus:slr1771_1:550678-550659(-)
AGGGTGGAAGCTAAACGGCG
>Locus:slr2049_1:595810-595791(-)
ACGGAAGGCCAGGTGATGGG
>Locus:sll0993_1:639496-639515(+)
TAATGACGGTATTCCTTATA
>Locus:slr1039_1:671104-671085(-)
GGCAAAAGCCAGATTAACCG
>Locus:sll1571_1:738742-738761(+)
GGCCGCCGGAAACTACATCA
>Locus:sll1911_1:776531-776550(+)
TTTCGCTACCCCTTACCATT
>Locus:speB_1:800016-800035(+)
TTAGTCAAGTTAAAGTTACT
>Locus:slr1147_1:811545-811526(-)
ACAAAGGGAAATTAACCCAG
>Locus:argB_1:848213-848194(-)
TTGCTGTCTTTCATGGCAGC
>Locus:htrA_1:886333-886314(-)
GGAAATTTTAGAAGGGGTCT
>Locus:sll1737_1:930889-930908(+)
GTCCATCAACGTGGGTAATT
>Locus:sll1722_1:951777-951796(+)
AAAATTTACAACGGAATTGA
>Locus:slr1541_1:979057-979038(-)
TTGAAGATCCGTTAATTTCA
>Locus:malK_1:1026576-1026557(-)
TTTAGCTTTGTTTTTGCCTT
>Locus:ssl1633_1:1141785-1141804(+)
TTAGGAACTATGGAAAAATT
>Locus:aat_1:1149451-1149470(+)
CAAACAACTAAACTAATAAT
>Locus:lipA_1:1150967-1150986(+)
AACTGGGTAAGCGTGGGGGG
>Locus:fabG_1:1152674-1152655(-)
CGTACTGGATTGAGCATAGT
>Locus:slr1407_1:1181836-1181817(-)
AAGTTGCAACGGCTTTAGCT
>Locus:sll1785_1:1188060-1188079(+)
TTGATTTTGGGGGAAGAAAT
>Locus:hpcE_1:1228323-1228304(-)
TAGCAAAATCACACTGTGAT
>Locus:pta_1:1250513-1250494(-)
TAAAATGCCCAATACTACTA
>Locus:murD_1:1256887-1256906(+)
TAACCAAATACAACTAAGCT
>Locus:slr1809_1:1286166-1286147(-)
TGGCTTAACTCAGTCACCCG
>Locus:dnaA_1:1350216-1350235(+)
AATCGCCGATCGCCAGGGGT
>Locus:sll0837_1:1365418-1365437(+)
CCCATAAAAGCAACCAATGA
>Locus:slr1245_1:1383894-1383875(-)
CGGCGGCGGAAAAGCTATTC
>Locus:sll1956_1:1418976-1418995(+)
TGCTGAGGAATCAACGTCCC
>Locus:slr2003_1:1450812-1450793(-)
CCACAGGCGATCGGTCTGCC
>Locus:kdpA_1:1493088-1493069(-)
GCAAGGGGGCCGTGGCCACA
>Locus:sll1586_1:1504431-1504450(+)
CCACTACCACGCCACTGCTA
>Locus:nblA_1:1523778-1523797(+)
TTTTTTGCCTGCCTGTGCTT
>Locus:slr1515_1:1604932-1604913(-)
CCCGGCCCCATTCCTGGGGG
>Locus:spsC_1:1627131-1627112(-)
CACCAATATTTAAGGCGAGG
>Locus:sll1995_1:1641259-1641278(+)
TCCCATTGAAAAATTGGTAC
>Locus:ymxG_1:1669206-1669187(-)
CCAAGGTGGCCACCAGGACG
>Locus:slr0812_1:1698149-1698130(-)
CTGACTTGGGGTTGTAATCT
>Locus:slr0813_1:1698865-1698846(-)
ATATGGGCAATAAACATAAC
>Locus:ssr1391_1:1708956-1708937(-)
TAATTTTTCCATCAATCCTT
>Locus:slr1966_1:1770767-1770748(-)
CCAGGGGCGACTTTTAGCCG
>Locus:slr1970_1:1780559-1780540(-)
GTCCCACTTCTGCTTCCATA
>Locus:sll1369_1:1846930-1846949(+)
GTCTGAAAATTCTTAATAAT
>Locus:slr1285_1:1882037-1882018(-)
TCGCCCCAAACCATTGTTGC
>Locus:nrdA_1:1928410-1928391(-)
GATGTCCCTGATGGGAACCC
>Locus:slr1687_1:1976061-1976042(-)
TCAGGGCTGTCATGGCTGGG
>Locus:sll1534_1:2043918-2043937(+)
ACTGAGGACTCCCACCGCCA
>Locus:psbZ_1:2071079-2071060(-)
GTTGCCGGTGAGTCCTGTGC
>Locus:alaS_1:2141595-2141614(+)
GGGTTTAAAACCTAACCCCT
>Locus:slr0400_1:2149427-2149408(-)
GTAAACCCACTCTGTTGCAG
>Locus:slr0146_1:2178408-2178389(-)
TTGCTTATGAAAGGAAATGA
>Locus:ssl0242_1:2209685-2209704(+)
CAACTGACCCTTCCAGGCTT
>Locus:rfbC_1:2227899-2227880(-)
CCCCGTTCATCGCCAAAGAC
>Locus:lipB_1:2263907-2263888(-)
GACCCATCGCCGCTGATATT
>Locus:ndhD_1:2288101-2288082(-)
AGAAGGCATAAACGATCAGG
>Locus:slr0181_1:2329472-2329453(-)
CTACAAATAGTTCGGTGCGA
>Locus:secF_1:2402459-2402440(-)
TGATCAGCACCAAGAGAGAA
>Locus:sll0762_1:2409176-2409195(+)
AATTCCGCTGTGGGCACCTC
>Locus:psbT_1:2414681-2414662(-)
GACTATTTTTCGATGCGGGG
>Locus:slr0352_1:2444109-2444090(-)
TCTGTATATCGAGGCTTTTC
>Locus:slr0355_1:2454155-2454136(-)
TGCCGCTTGCCCCAAACCAC
>Locus:rbcL_1:2478466-2478447(-)
GTCAGGCGATAATCTTGTAC
>Locus:lpxB_1:2483730-2483711(-)
GCTCTTCAGCTTGCTGTCTT
>Locus:aspC_1:2494185-2494204(+)
ATTGATTGTAATCGCACCAA
>Locus:sll0005_1:2495473-2495492(+)
GAACCTATGGCAACCATGGC
>Locus:sll0201_1:2524553-2524572(+)
TTTCAAATAAAGCTGAGACG
>Locus:slr0226_1:2526735-2526716(-)
GCACTAGGCCAACCATAATG
>Locus:slr0431_1:2543052-2543033(-)
AGAGGGGAGAGGGGGGCAAG
>Locus:slr0049_1:2563020-2563001(-)
AAAGCCGCGCATTTGTGGGC
>Locus:slr0495_1:2628071-2628052(-)
ATAGGGCTTGATAACCCGGA
>Locus:sphX_1:2642116-2642135(+)
CGGCTTCGCCCCTTGTTTAT
>Locus:rps14_1:2644909-2644890(-)
CTTCTAGGGTTTCAGCTTGA
>Locus:slr0630_1:2646706-2646687(-)
GGCTGTTCCCCCCAGGGTGT
>Locus:sll0369_1:2716716-2716735(+)
AAAAATCCGGGTCCGAATCC
>Locus:slr0196_1:2726793-2726774(-)
TCGGCTCGGCCTGCACCGGG
>Locus:ssr0332_1:2749014-2748995(-)
CTCCACAACCCGTTGATCCT
>Locus:nirA_1:2769281-2769262(-)
GGGTGACAGGGCGGAAAAAA
>Locus:moaA_1:2772529-2772510(-)
ATCAACTAAGGTCTTAGACA
>Locus:sll0547_1:2811610-2811629(+)
TCGATTGCCATGGATAATCT
>Locus:sll0833_1:2837776-2837795(+)
TTGAGCAAATTTTTCTCTAT
>Locus:ycf34_1:2857616-2857597(-)
ACCGGATCAAAATCCGGGCG
>Locus:slr0076_1:2874238-2874219(-)
GGCTTGCAGTTCTTTGTCTA
>Locus:purL_2:2932615-2932596(-)
GGTGCCAAATAAATCGAGTT
>Locus:purL_1:2932660-2932641(-)
CCCCTGGCAAAACCACCACA
>Locus:slr0099_1:2968249-2968230(-)
CTTAGCTATTTCTGCGAAGG
>Locus:sll0095_1:2988788-2988807(+)
GCCTAAAATTTTTAGTTAAC
>Locus:slr0110_1:2992139-2992120(-)
AAATTGCGGCCAGGTTAACT
>Locus:fraH_1:3009546-3009527(-)
CAGAGTGGGCAGGGGGGTAA
>Locus:slr0312_1:3034856-3034837(-)
ATCGTGGCTAATCCTTGCCG
>Locus:slr0317_1:3039984-3039965(-)
CAATCTTCTTTGCTCGATCA
>Locus:petM_1:3118245-3118226(-)
GGTCAAGCCAATCATGATAA
>Locus:sll0742_1:3127846-3127865(+)
TTTTAATTATCTTTTTGGCT
>Locus:slr0533_1:3192768-3192749(-)
GCGGATCTAAGGAGTGCCCA
>Locus:sll0501_1:3211569-3211588(+)
TTGTACATTGGAATCACAAT
>Locus:sll0529_1:3257674-3257693(+)
CGACAAGAATGGCTAAGCCT
>Locus:ndhI_1:3268368-3268387(+)
AAGGAATAAATCATCAACCT
>Locus:hisA_1:3319430-3319411(-)
GACTAAATGCAAACGACTAG
>Locus:lim17_1:3339480-3339499(+)
AAATAAATGGACAACGGAAT
>Locus:slr1573_1:3382630-3382611(-)
AGATAGGGTGAACCATTGAT
>Locus:slr1577_1:3386135-3386116(-)
TCCTCCATCAACTCCATCAG
>Locus:devB_1:3394935-3394954(+)
TATTGCTTATTGCTGGCTTT
>Locus:slr1584_1:3404637-3404618(-)
GGTGGCAATATCAACGGTGT
>Locus:slr0757_1:3434446-3434427(-)
TTGGGGGTGTTGCCAGCTAC
>Locus:sll0442_1:3496996-3497015(+)
ACCCCCAACAAGACCTATTT
>Locus:truB_1:3508255-3508236(-)
CCGCCAGGGGCAATACTCCC
>Locus:slr0592_1:3546902-3546883(-)
ATTGTGGAGGAATGGCTTTT
>Locus:exbB_1:32913-32996(+)
CATCGGGAAGTCGCATACTCTTTTTCCTCCGGTTGGTCATGGAAACGGCGATATACCAATTCGATTTGCCCCGTTTGCTCCTGT
>Locus:slr1114_1:61859-61788(-)
ATATGGGTAGAGAAAAAATTAATCATGGCAGTGACGGCGAAGTGGGGCAGGAAAAAGCAAAAAATTAAGTCA
>Locus:slr0742_1:131955-131878(-)
TCATTGAATACAATTGGGCATAAAAAAAGCGGGGGACACCCACTTCTGGAAAAAAGTCCAAGATTGGGGCAGACCGCA
>Locus:sgl0002_1:159812-159886(+)
CTAGCGACCCATTTTTTTATCCCGATCCTGCCGACGGCGATCGCGCCATTCCAGGGTGGTGAGGTAGAGAATGCC
>Locus:ctpB_1:168639-168511(-)
TTGATCACGTTGGGAGCGCTGAGGGCGGGCCTGAGGGCAGTGCCCAAACCCAAACCGAAGACTAAAGCGGCAACCAAAGGACGAAGACAAAGCAAATGGGGACTCATGGAAGGCAGGGTAGGTCAAAGG
>Locus:HAGH1_1:398441-398530(+)
CTAGAAGTTGTCCTTCATGCCCCGGAGCTTGCCAAATACCCGAGCTGGCTCCGTCATTCCTACCCTAGCTTGAATAGCTGGATTGTCCCA
>Locus:cysC_1:414920-414864(-)
CCCGCTCCACTCAGTCCCGTTAACCAAATTGTTACGCCACGTTGTTGCATAGATAAT
>Locus:lim_1:423492-423524(+)
AGTCCTGTTCCCCCACATTGCGACTATTACGCC
>Locus:cyaA_1:425468-425531(+)
CTAGCCCCCCTGAGCGGAAGCAATGGCCGCGGGCTGGGCCAGTGCTCCTTGGTAAAGTTGATAA
>Locus:sll0645_1:427778-427834(+)
CAGTTAGCAGAGGCGGAAGTTTTGACCATTTGGCAACATTCCACCACGGGGGCCTCC
>Locus:slr1846_1:554768-554706(-)
GGTGACCAACTGATCAATTCTTGCTTTCGTTTCCGGATTCATTCAGACAACTCCTCTTCAAGG
>Locus:psbJ_1:571326-571237(-)
CTCCGTAGAAAAATAACCCTAGAACACCAATGGCGCCAATACCGGCCACTACACCCACCACCCACAAAGGGATTCTGCCTTCTGCGAACA
>Locus:slr2049_1:595808-595734(-)
GGAAGGCCAGGTGATGGGTGGTACGTTGCGATCGCCAGTTGCCGGAACTATTGCGAAAGAATTCCATTGCATCCA
>Locus:slr1914_1:616867-616823(-)
GTCTGCCGCACCGTAGTTGTTCACATTGCCCCGAACCTACCATCA
>Locus:sll1832_1:624136-624276(+)
TTAGTAGGCAACGGGCCTAGTGGTGATGTTGAAATTGCTGGCGGAGGCAACGGTGGATTTATCAACGGAAGCAGGGGGAACACTAGCCTGGGCTGGCAGAAAAATATTCTGGCCAGGACTGGCCTTAACCAAACCAGAACT
>Locus:slr1019_1:632332-632213(-)
ATCGGTCAAACCCTCAGCATCGGGAAAAACCGCCAGGGGATTACCGCCAAAAAGTTGGTCAGTGAACACGTCAAGGGTATAGAAGCCATAGCGCATAGGTCTAACTGGGGAATTGAACAC
>Locus:slr1024_1:642528-642475(-)
GCGGTTGAATTAAGGTTGATAGTTTTTGCTTTAAAGTTTGACGCTCTAGGGACA
>Locus:slr1039_1:671068-671006(-)
ATCGTAGTCCATTGCTTCTGCTTCGGTGTCCATTACCTCTGGCTCCAGAATTCTTTCCAACAT
>Locus:clcD_1:678998-679057(+)
AAGGTGGTCTTGATGTCAACAGTCATAAACTACCCGGAAATAATAACTCCTAGCCTATCT
>Locus:cpcC_1:724492-724533(+)
CTAGCTCAAGCTAGCCGGGGTAATACTAGCAACCTTACCCCC
>Locus:cpcA_1:726349-726384(+)
CTAGCTCAGAGCATTGATGGCGTAATCGAGGTAGGA
>Locus:dnaE_1:736437-736478(+)
AGCCAACACTCTGGCTTTGGGGTAACAGTGGTTCCAACCGGG
>Locus:ctaE_1:793564-793511(-)
GAATTTCTAGAATTTTGCCAAAAATCTCTGGCGGTCGGGCCCATGGGGGAGGTC
>Locus:slr1149_1:813845-813777(-)
AAGCGCCAATCATTATCAGACGGGGGAGCAGCAGGGGACGGGGTCATGGAGAAAGAAATGATTGACAGG
>Locus:ssl3451_1:822463-822543(+)
AATCCGAGACTTCCGTTTTTTCTTCCTGAGGCCGAATCACTTCCAAATACTGGCTTTCCAACAGAAAAGTGCCTCGGTCAA
>Locus:bfr_1:822907-822815(-)
AGGTTGCCTTCCATGTTGTTATCCTCTGATGTGGAGTTTTGTTTGATGTTGTTGTTTCCATTTTTACCCATTCACGGTCCGACGACGGAGTTA
>Locus:slr1895_1:844276-844181(-)
TATCATCAGAAAAGTCACGAAAATGTAAAGTTTTGTAACGCACAGGCATTTCCCCTTGAAGCTTTCTCCGGCCGTTTCCCCTTCCCTTGCTTGGCA
>Locus:sll1791_1:852895-853005(+)
TCACCTTCTTACCTCCGTCAAAACCGTAGACTTCCCCCTTTTTTCGGTGGTTTTTACCGATTGACTATCTGCCGCTATCACGCTGGGCTCAAGGCTCTTGCCACTCTGGAG
>Locus:slr1203_1:885706-885641(-)
ACTTTTGAGTTGGTTGACGGTCTGCTCTATCCACAGGTTGAAGTCCGTTTCATACAGTGTTGTCAT
>Locus:slr1203_2:885783-885643(-)
ACTTCCCTTTTGTTATTCCGTCCCATGGATTCTATTTCTTCAATGAGGTTGTCCAGGTCCAAGCCCTTGATGTCACCACTTTTGAGTTGGTTGACGGTCTGCTCTATCCACAGGTTGAAGTCCGTTTCATACAGTGTTGTC
>Locus:nusG_1:925416-925472(+)
TTAATTCTGTTTTTCCACCTGGGTAAATTCCAATTCCACCGGGGTTTCCCGACCGAA
>Locus:sll1734_1:935411-935449(+)
AACGATAACTATCGCTTTGAATATCTTTCAAGCGGGCTT
>Locus:uvrA_1:962955-962890(-)
TCTAGATTCACATTTTTTAGGTTATGTTGTCTAGCGCCTCGAATACGGATGCTATTTTGTTCGGGC
>Locus:sll1714_1:968895-968978(+)
AGTCATTGTCAGAAAGAGTTTCCCCATACAAATATTGATCAATTTTCTCTGACCAATCAGGTTCACCCTGTAATTTTAAAGACT
>Locus:sll1712_1:970883-970987(+)
TATTTTTTCTCAGGAGCAACTTTATCTTTGAACATTTTGCCTGCGGAGAAAGCCGGCACCTTAGTGGCTGGAATGAGCATTTTATCCCCAGTTTTGGGGTTACGG
>Locus:nrtD_1:1005182-1005250(+)
CAAGACCCTTCCATGGATTCCACTGAGGGGGTAGGGCCACCATCACCCTTAGAACCAAAAGTTTGCACC
>Locus:ftsZ_1:1013047-1013145(+)
AACGGCGGGGAAAACGCCGCTTCTGGAGAAAATCAGGAATGTCTAACTCCGGGGCCATGGGAATTTCCCCTAGGGGATCTTCTGGTGTTGTTGTTGATG
>Locus:pknA_1:1027973-1027845(-)
CCGCCAAAATTAGTGGCATCCGACAACTGGTGCAAAACCTTTGTTGTACTGTTTGCAGAGTATTGCGATTATCCAGGTCAGGAAAAGAATTTAAACGGGCACAACCGGGGCGGGTGCAGAGCAGATCCA
>Locus:ssl2245_1:1048751-1048789(+)
CATAGGTGTCGGTATGCAGAATTATCAGCTTCAGAATTC
>Locus:menB_1:1052927-1052962(+)
TTAGGGGAGCCAGGGATATTGGCTAAAATCCGGGGG
>Locus:ileS_1:1062238-1062294(+)
CTAAAAGTTTCCCTGGAGGGCCTCGTTGCACCGCTCACAAATGGTGGGGTCATCGCT
>Locus:sll1785_1:1188080-1188193(+)
CATGAGCAGGTTACCGATTTATCACCACGGTTAAAAGCTTCAATTACCTCCACCATACGCTCTAAGTCTTTATCATTTTTTAGTTTGGCAATTTGGGCAGGTAATTTGTCACTA
>Locus:sll2009_1:1258445-1258495(+)
TACACCAAAGCAGAAGACACTTGGCTTTGTCCTTCCGCCACTAGGTCAAAA
>Locus:slr1243_1:1375475-1375353(-)
GAAATATTTAAGGTTTCACAAATGGAAGCTAACAGTTCATCAGTTAAAACTTTTAACTCATCAACAGAACAGTCCTCAAGCCTGTTTAAATTCTCTTCAATTCTCTTTATTTTAGTAAAATCC
>Locus:ureA_1:1401126-1401061(-)
CGGCGTTCTGCCACTAGGCTGGCGGTAAAAATCAACAATTTATCTTTTTCCTGGGGGCTTAGCTGC
>Locus:sll1960_1:1409731-1409778(+)
CAACTTTTAAAGGGCCGGAGCCAATCCCTAGCCATGGCCCAATCGAGG
>Locus:fabG_1:1438822-1438706(-)
AAATCGGTAAAAGCTACTTTGGCCCCCATTTCCTGGAGTAATTTCACGATCGCCGCGCCGATGCCCCGATTGCCGCCGGTGACCACGATTACTTTATCTTCCAAACCAAGACTTAAC
>Locus:thdF_1:1455754-1455786(+)
CACTTGCCGATGCAAAAGCGGCTAAAAATACGG
>Locus:ssr2912_1:1496954-1496859(-)
CAAGATGATGCGGCCAATGACGGAGGTTTTAGAAGTAGAAAACATCGGAGTTGGAGTAAAGGAGAAAGTAGGGAAAAATCTCTGGGGAAAGGGCAC
>Locus:ssl0461_1:1515353-1515481(+)
AAGCTTCGTCATAGGTCTCATTATCCAGCAGGTAAAGATAGGGTTCCGCCAAGTCTTCCCGCTGAAAGGCGATCGCCCGTAGGAGATGCCAATCCCTCAGCCCTTCAAAAGCATCGGTGTAATCATCGT
>Locus:tyrA_1:1539767-1539678(-)
GAGAAACCCCAATCAAATAATGGCCCCGACGACGCAAGTCTCCCGCCAAGGAAGCCCCAATTAAACCCAAACCAACAACACCAATTTTCA
>Locus:glpX_1:1560499-1560389(-)
TCTACGGCTACTTGGTCAGCGGTGTTTTTTTCACCTTTGCCCATCCATTTTGCCGAGGCGATCGCCGCTTGTTCTACGACTTCAATAATTTCTAAACCGAGGGTGCTGTCC
>Locus:slr2104_1:1572985-1572851(-)
TCCTCTATGGCCACCGCTTGTTCCGTATCCCTCAACTGGCTGGCAGATAACTCCATGGAAGTGAGTAAGGCCACTAACACCCAGAATCTGGCCGTACTACGCAACGGAGAAAATGTGTTGAGGAAAAAAGACTTC
>Locus:kpsT_1:1622126-1621980(-)
GCAATATCCTGCACCCCATACCACAGAGAGCGTTTCAGACTACGACAAAACTTCTTCGATACCCCCTGCACCGACAGCACCACATCACTACCGCCGCCGGCGATCGGCTCCAGCCTTGGCAACACCTGGGTCATCCCATCCACTCCC
>Locus:kpsT_2:1622105-1621980(-)
CACAGAGAGCGTTTCAGACTACGACAAAACTTCTTCGATACCCCCTGCACCGACAGCACCACATCACTACCGCCGCCGGCGATCGGCTCCAGCCTTGGCAACACCTGGGTCATCCCATCCACTCCC
>Locus:sll1228_1:1664800-1664898(+)
ACCCCGCTAGGGTCACCGCCCCAAAACTGGATTCAACCACTAGGAAAATCTGCTCAAAACGATATTCCCTGGCCCAGGTGGCCAATAGATGAGCTAAGG
>Locus:sll1220_1:1678046-1678159(+)
AACTGTTACTTAACCAAGGTTGTATCGCCGCCAATACCGCTTCGTCATTCTGCTTGCCCAACACTTTGCCGTCATAGACCACGGCTGGGGCAATGCCACAGGCTCCAATGCAAC
>Locus:sll1219_1:1682001-1682036(+)
TTAGTGGGACGGAACCTTTACTGCGGCTTTACTGCG
>Locus:rfbB_1:1690042-1689950(-)
CCGATAAATCCTGCTCCCCCGGTAACCAAAATCCGCATTGTTTCCCCGCTTTGTTCAAATGGCATCAGTTTAGCATTTGGCAAATGGCTGGGC
>Locus:sll0816_1:1693547-1693599(+)
TACTGGGCCAAAAGGCGATCGAGATCCGGCACAGCCACCCAGTGCTTTTCTTG
>Locus:int_1:1707374-1707318(-)
GAATTTGTCCAAACCAAGCTACATAGGTCCAACCTAAAGGAGCCGTTGCCAAACCCA
>Locus:slr1467_1:1825613-1825551(-)
ATATGCCAATTCATTATGCTTGTGCCATTGCAGGGGGTGAAATGCCTCCATACCATCTTCCCC
>Locus:sll1170_1:1878100-1878153(+)
TATTTTTCCAAAGATAAATTTTTTATTGGTAACAGGTGGGATTTGCCATTGGCT
>Locus:slr1529_1:1892981-1892918(-)
CAAGTTGGCCTAATTCCGTCCGTTGTCGGAGCCAGGAAAGCAAATAGGAAAGGCGATCGGTCAT
>Locus:sll1089_1:1939865-1939903(+)
TCAATTATCAATGAACTGCAACGCATTAAGAAACGTGCG
>Locus:sll1087_1:1940549-1940605(+)
CTAGCCCAAATCTTGGTCATCGGCTCCCGGCCTGGCCACAACATTGGTGCCCGGAGC
>Locus:slr1682_1:1970620-1970582(-)
CACACTGTACTGTCTTTTTCGCCTCTCTTGTCTTTGTCA
>Locus:slr1684_1:1972641-1972609(-)
TTCTTTATATTTAATATCTGGTATTCGAGTCAT
>Locus:sll1558_1:1976800-1976928(+)
TATTCCGGCTGGAGAAGCTTGGAAATTTCCCTTTGGGATGGGTATTCTTGGCGGTATTGCACAGCGGCATGGCGAGCATCGGTGATGAGCCAGTCCAACGCCGCTGCCTGCACATCGATCGCCGCTCCG
>Locus:slr0951_1:2021274-2021164(-)
GCCGCTGGAATTAGTAAATGCATCTACCCGACCGTCAACTCTGCTGAAATTCTCGGTCTCAAACCTTACCATGTTTACTTTGGGGAAATCTCAGTACAAAAGGAAAATTCG
>Locus:ssl0483_1:2132258-2132335(+)
CAGGAAAGGCCCCCTAACTCAGAAGCAGATTGCTGGCGGTGTAGAATTTGCATAATCACCGCTTTAGCGTCCTCTAGG
>Locus:slr0145_1:2177960-2177901(-)
AGTTGTAGCCCCGGAAAAAATCCCCTACCTTCATTTGCCCCCACTGGGCTTGATGAATCA
>Locus:slr0148_1:2179568-2179461(-)
TCAATGGGGTCGAGCTTAATAGTTTTAGCCACACAATCCTCCTTAGTACTGGCAACAATGGCATTAACCCTGTTGGCGACAGAGCAATTCCATAATGGTGGCATGGTC
>Locus:slr1934_1:2230550-2230487(-)
CGGTTTCTCTGTCCAGGGAAATTTCTGCGGTGTTCAATTCAGGCAAAATGCGTTCTGAAACCAT
>Locus:ndkR_1:2234305-2234370(+)
TACTCGTACAACCAAGGGTTAAGGGTGGCATCCCATTCATTCACTTCCTCATCCTTAAACCAGAGG
>Locus:slr1946_1:2250805-2250713(-)
CTCCCATTGTTGGCGATCGCCGGCAGACTAACCAGTAATAAAGTCAACAAGAATAGGGCTAAGCACCAACCCCAGAGCTTGATTTTTTTGTTC
>Locus:slr0328_1:2283329-2283234(-)
TTTGCCCCCAAGCCTGCTTGGTCAATCTGGGCGTTCATGATATTTTCCGCCGCTGGCGATCGACAAATGTTACCTAAACAAACAAATAACAATTTC
>Locus:apcE_1:2292205-2292137(-)
ACTTGCCTTAACACTCATTGGATTTCATTATCTCCCATTAACAAAATTGCGATCGCCTTAAAACGAGGG
>Locus:sll0167_1:2317536-2317571(+)
CTAGAAATCCACCACCGCTTCCACCTTCATGGTGTT
>Locus:radC_1:2405409-2405519(+)
CTAATCTCCCTGGGGAAAACGCTCCCACAGATCTGTGCATTGCCGCAAACTTTGGTGCTTGCCGTGGCCCAAAATGAGATGGTCCAATACCGGAATTTGCAAGTATTGGGC
>Locus:sll0754_1:2416806-2416869(+)
TCAATCCAGGGCAAGGCCAGAATCGTCGTCTTCCAAATCTTCAGTGGCGATCGCCTGGGGCAAG
>Locus:slr0001_1:2464561-2464529(-)
CGCAGGAGGGTTTTCTTTGCTTGTTCGTCTAGC
>Locus:slr0013_1:2481488-2481363(-)
ATGCTTTTGCCAGAACTGCCCGGCAGAACGAAAATTCCCACAGCTACCATGAGGATGATCAAGGCGGCCCCCAGATCCAACAGGCTGACTATGCCGAAAATTCTGCCACGGGAATCGATGAGCTTC
>Locus:fumC_1:2488074-2488030(-)
TCCAGGGACCCCATACTGTCGGTTTCAAGGCGGTGGGAATTTACC
>Locus:guaA_1:2504504-2504415(-)
AACGATGATCTGCCCCTTGAGGCGATCGGATATGCGGTCCGGCAGAGCCTGGTCGCTTACAACGGGGGGAACGGGGATTTGGGTAGTCAC
>Locus:sll0208_1:2511516-2511548(+)
AGACTCCGGCCAAACCGTAGGAAGACATACGCA
>Locus:slr0231_1:2535051-2534998(-)
TTTGTGCGGTCCATCCTTTGGGTTGCCCATAGTCCAAAAATCTTTGGAATAACA
>Locus:sll0408_1:2548134-2548205(+)
CAACTATTGCCGTTAACTAAATTGTCTGCACCGCTAATTACTTTGGCGGAAACAATTTTGTCCCCTTCACTC
>Locus:efp_1:2549518-2549390(-)
ACACTTTTGAGCTTGGTCCGCACAAAGGCGGAACCCTTGCCTGGTTTAACGTGGAGGAATTCCACCACCTTCCAGACTGCGCCGTCCATCACAATACTGGTACCTGTGCGAAAATCGTTACTGGATATC
>Locus:ilvN_1:2575344-2575391(+)
CTAAAACTTGGATTCCAGGGATTTCAGATATTCCGTATTGACGCCGGA
>Locus:sll0064_1:2579308-2579430(+)
CTAAAGGGGATCAACCCGCACCACATTGGTTTGGTCAATGTTGAACCATTCCTGGAGCAAATCATGGTTTTCCGTGCTAGAAATTACTTCATCCACAAAGCGTTTCCAGTCTCCGTCCCCCTG
>Locus:sll0691_1:2630470-2630508(+)
CAAGAGCTAATCCTTGGCACCAGGGGAATCTGCCGCAAC
>Locus:sll0381_1:2695099-2695191(+)
GACCACCCACTTTTAAATGGCGATCGCATACTTTTCCTTGGAGGCACAAACAACGCTCCTAATGTTTTCTTCCCATGGTCAAAGGTAAAAAAA
>Locus:ssr0692_1:2695662-2695621(-)
GGGCGATCGCCGTTTGAGTCAAAACACGTTTACGATTATTCA
>Locus:metH_1:2751062-2751027(-)
CGGGACTGTGGATACGGTCTAAAAAAGCACTTTTCA
>Locus:slr0921_1:2797135-2797040(-)
CGGCCCCACACCCAAAGTTTTTCTGCTGTGTGCCCAATAGTTTTATCGAGGAATTCCCCTGGCTGTCAATGGCGGAAAATTTTGCCCCGGTGGGCA
>Locus:natB_1:2799735-2799652(-)
AGATTCAAGGCGATCGCCGTCAACCGACGACGGGACTGGGGCCAAAATAGACGCATCCTGAAAAAATCTCCCACAAGGTTATTC
>Locus:slr0619_1:2956244-2956107(-)
GGGACTATCCGCCAGAATCGTTTCGCCCATTTTACGAAAACCTGGTTCGTTTTTTGCCCCCGTTGCAATGACATTTGCCCACTCATCAGCAATCTCCTGGGTAACAAAAGCTTCTTCTACAGCAATTCGTTTCATCAT
>Locus:ssr1041_1:2957159-2957127(-)
ACATCGTCAGGCAAAAAGTGTATCGTTACTGCC
>Locus:slr0112_1:2993602-2993507(-)
CCCACTCGACAGCGTAACTCCTCCCTAGCCAAGGAGACAAAAATGCCGGTGCTCGAAAGGAGTAAAGCAAAAATAGTTAAAGCGTTTCTCATGACC
>Locus:ppk_1:3004455-3004520(+)
CAAACTGAACGTAGTTCCGGGTCTTCCGTAGTTTCGGCGATCGCCTGGGCAGTGAAAATTGCCTGG
>Locus:slr0793_1:3051128-3051087(-)
CCAGTGCCAGAAAGGAACTTGCTAATTGAATTGTTTTCATCA
>Locus:merR_1:3057217-3057267(+)
CTAAAGACAAGTGAGATAGCAGTGGCAATCTGGCTTTGCAATCAATGTTTC
>Locus:pknA_1:3082153-3082188(+)
AAAAGTTTACTAATTGACTGGCAATCCACCCCGTTG
>Locus:slr0708_1:3107343-3107287(-)
TCGTTTAAACGGGCCAAAAGCCTAGTCTTTGGTAAATTGGCAAAAAAATTTTGGGAC
>Locus:slr0533_1:3192760-3192683(-)
AAGGAGTGCCCACAATGGGGGATCATTCAGGAAAAGCAATGGCTTACTCCCCCTGGCCCCCATTTGTCTGTAGCACAC
>Locus:slr0535_1:3196829-3196740(-)
CACAGACCAGCAAAGAACAGAATGGTGAGGAAAAAACGTTTGATCATAGTAAATGCGGGGAACGGGACCCATTTTTCCGGGCGGAAATCA
>Locus:purE_1:3227381-3227425(+)
ACTGATTTTGCTGGTCCAGATAGGCCCTGTAGCCCAGTCGCTCCA
>Locus:sll1340_1:3283104-3283175(+)
CTACAGTCGGCTACGGAGAGTGAATTCATAATCCCCACCGGGTTCCAATTGATAATCACTGCGTTCCAAAAA
>Locus:sll1365_1:3309531-3309593(+)
TACTTTTGTTTGAGAATCAATAGGGTGACATCATCCTCCGCCGGTTGGTCGCCCAAAAAATTG
>Locus:slr0664_1:3348276-3348193(-)
TTTCGATATTTCTTGGCTAAATATTTTAAACTTCTCCTATATTCGGGGGTGAAGTCGATATTGACTAAATGGAGATTATTCGAC
>Locus:grxC_1:3369748-3369656(-)
TCCGCTTGGCGGCCACTGAGGAGGGGAAGCCAGTTGAACAAATTAGCCATGACATCACCTGGAAATTGGAACTGGAAATTTTACCTGGGAACT
>Locus:slr1575_1:3384235-3384152(-)
GGGAAAGTTGGGTGCGCCCAAAACTTAGGGTGGTGGCGTCGAGGGTATCAAAAATTTTGGCGAAAGCAATGGCAACAAAGGGCA
>Locus:slr1579_1:3386834-3386778(-)
CAGCCAATGAAAAAATTGCAACGGCGGCCAGTAGAACGAAAAAAGAACGGGGTTTCA
>Locus:sll1472_1:3402930-3402989(+)
TACTTAAAATATTTTTGTTTGGCAATAATTTTCATGACTTTTAACAATAAAGCTAAATCA
>Locus:sll1472_2:3402930-3402977(+)
TACTTAAAATATTTTTGTTTGGCAATAATTTTCATGACTTTTAACAAT
>Locus:ggtA_1:3410838-3410761(-)
AATTTCCAAATTCAAGTTATTAACGGCAACATAATCATCAAACTGTTTAGTTACCTGTTCAAAACTGACACTGGCCAT
>Locus:eno_1:3420549-3420418(-)
CCACTGGGCACCTGGGCAATGCCGTGGGCCCCACTTTCCAGCCGGACTTCCGCTTCGATGGTGGGGCGACCCCTGGAGTCTAAAATTTCCCGGGCGGCGATTTCTTCAATGGTGGCGGGGACTTTACTTAAC
>Locus:sll0445_1:3490016-3490078(+)
AAAGTAAATCAAACAGGGCATGGGCTAAGCCAAAAACGCCTTTATCATAACTTTTGCCCTCAT
>Locus:slr0594_1:3551256-3551137(-)
TTGCCAATGACAATGCCCAACATAGTCAAACTGCTACGAAGCTTATTAGCCAGCAACATGCTAGTGGCCATTTTGAGACTTTCCCGAAATTCAATCACCGTTACCTCGGTTCTAGGATCT
>Locus:exbB_1:32893-32912(+)
TTCGCCCTGGGCTTCAAACT
>Locus:slr1114_1:61879-61860(-)
ACCAATCCCCCAGGCGATCG
>Locus:slr0742_1:131975-131956(-)
GTCGGGAATTACGGGATGGG
>Locus:sgl0002_1:159792-159811(+)
CTTTTCAACTACTCAAAAAA
>Locus:ctpB_1:168659-168640(-)
CCAACGTAGGACTATCGGGG
>Locus:HAGH1_1:398421-398440(+)
GCTTATTTCCCGGCAAAAAG
>Locus:cysC_1:414940-414921(-)
CGTGGGTAATAGTGGTTTTC
>Locus:lim_1:423472-423491(+)
TTGGGCATGGCAATAAATTC
>Locus:cyaA_1:425448-425467(+)
GTTAGGTTAGCGGCCACAAT
>Locus:sll0645_1:427758-427777(+)
CTTTAGTTTTCTCCGGTGGT
>Locus:slr1846_1:554788-554769(-)
AAGACCATCACCTTATTGGC
>Locus:psbJ_1:571346-571327(-)
AGAACCTAAACCAGCATAGG
>Locus:slr2049_1:595828-595809(-)
GGTGCCGGTTTCTGCCCGAC
>Locus:slr1914_1:616887-616868(-)
CAATAGGGCCCAATGCCCTG
>Locus:sll1832_1:624116-624135(+)
GAGTCCATGGCTCGAATTGT
>Locus:slr1019_1:632352-632333(-)
GCAATTTTTTGCATTTGTCC
>Locus:slr1024_1:642548-642529(-)
GCCCCGCTTTGCTGTTTGTA
>Locus:slr1039_1:671088-671069(-)
ACCGCTTGAAAGTCCATGGC
>Locus:clcD_1:678978-678997(+)
TTTGGTTGGGAATGGTGACC
>Locus:cpcC_1:724472-724491(+)
CTCCTGAACTAAACAGAAAT
>Locus:cpcA_1:726329-726348(+)
CAGCTAGAATTAAAAACTGA
>Locus:dnaE_1:736417-736436(+)
GTAATTGTTCAATCACGACT
>Locus:ctaE_1:793584-793565(-)
TTAATCGCTGGATCGTTGCT
>Locus:slr1149_1:813865-813846(-)
AAGGAAGCAGACGCAATAAC
>Locus:ssl3451_1:822443-822462(+)
GTCATTTACTCGGCGTTCTT
>Locus:bfr_1:822927-822908(-)
TGAGATGTTGTCTGACTTCC
>Locus:slr1895_1:844296-844277(-)
CCGCCGTAGCTTGAGTTTGT
>Locus:sll1791_1:852875-852894(+)
TAGATGACGCTTTCGTCCTT
>Locus:slr1203_1:885726-885707(-)
TCCAAGCCCTTGATGTCACC
>Locus:slr1203_2:885803-885784(-)
GGACAATTAACCGGCTTCGT
>Locus:nusG_1:925396-925415(+)
CCAATCTCCCACTAAAGGGT
>Locus:sll1734_1:935391-935410(+)
ACTAGACCAGCTATCAAATT
>Locus:uvrA_1:962975-962956(-)
TCAGGCGATCGCGGGGCAGG
>Locus:sll1714_1:968875-968894(+)
GATGTATCTAAAAAAACTTC
>Locus:sll1712_1:970863-970882(+)
AAACAAAGGTCAGTGGCAAT
>Locus:nrtD_1:1005162-1005181(+)
TTTAGCTAATCCAGATAGTT
>Locus:ftsZ_1:1013027-1013046(+)
CCAGTAATCCTGGGGAACCT
>Locus:pknA_1:1027993-1027974(-)
TTTCACTGGCAAATATCTGC
>Locus:ssl2245_1:1048731-1048750(+)
AATTGTTCGTAAATTGTATT
>Locus:menB_1:1052907-1052926(+)
GGAGCTTTGGTCTGATCAGC
>Locus:ileS_1:1062218-1062237(+)
TCCGTTCAGACTATGGAGAT
>Locus:sll1785_1:1188060-1188079(+)
TTGATTTTGGGGGAAGAAAT
>Locus:sll2009_1:1258425-1258444(+)
TTTGCCGCTTGATTGGGCAT
>Locus:slr1243_1:1375495-1375476(-)
AAATAAGGTTAGAACTCTGA
>Locus:ureA_1:1401146-1401127(-)
GTTTGAGCCCTCGGGCCTTA
>Locus:sll1960_1:1409711-1409730(+)
AAAATTCTCAAAATTTCCAT
>Locus:fabG_1:1438842-1438823(-)
TATTACCCCCGTCCGTAGCT
>Locus:thdF_1:1455734-1455753(+)
ATATAGGCTGACCCGCCCAT
>Locus:ssr2912_1:1496974-1496955(-)
AAATTGCATAAAGTCGCCAG
>Locus:ssl0461_1:1515333-1515352(+)
TACCATGGGCGATTAAATTT
>Locus:tyrA_1:1539787-1539768(-)
TTCACAGGTGCTTTGTTGCC
>Locus:glpX_1:1560519-1560500(-)
TCATCCGTTCCCGCATGGCT
>Locus:slr2104_1:1573005-1572986(-)
CGCAATCGGTGCATTTTGAC
>Locus:kpsT_2:1622125-1622106(-)
CAATATCCTGCACCCCATAC
>Locus:kpsT_1:1622146-1622127(-)
CCCGCCCCACCATCTCCGCC
>Locus:sll1228_1:1664780-1664799(+)
TGGGAGCAATTAATTGGGTT
>Locus:sll1220_1:1678026-1678045(+)
CCTGATACTTAATATCCGTT
>Locus:sll1219_1:1681981-1682000(+)
CGGTTGGTTGCTAATTCGCT
>Locus:rfbB_1:1690062-1690043(-)
AGCGATCAATAAGATGGGAA
>Locus:sll0816_1:1693527-1693546(+)
AACTTTGGCCATGGGTACAC
>Locus:int_1:1707394-1707375(-)
AAAAATCCAAATCCAGAGGG
>Locus:slr1467_1:1825633-1825614(-)
CTAGGTTTTGGGCGTCGCTA
>Locus:sll1170_1:1878080-1878099(+)
TATACATCTCCTACCCTTGT
>Locus:slr1529_1:1893001-1892982(-)
CGCCTCCAGAATCTCCGGGG
>Locus:sll1089_1:1939845-1939864(+)
GGGCTTTAATCATCAGGGCA
>Locus:sll1087_1:1940529-1940548(+)
AAACTCAAACAGTTAGTTCA
>Locus:slr1682_1:1970640-1970621(-)
CAGTTCACTATATGTGTCTA
>Locus:slr1684_1:1972661-1972642(-)
ACTCCATATATTCTGCCAAC
>Locus:sll1558_1:1976780-1976799(+)
CCCCAGTTCTCTTCTGTGAT
>Locus:slr0951_1:2021294-2021275(-)
CCATCCGTTTGCCGGAACCC
>Locus:ssl0483_1:2132238-2132257(+)
TAGCAACCAGCCGACAATGT
>Locus:slr0145_1:2177980-2177961(-)
CACTGGCGGTGCTCCCTGCC
>Locus:slr0148_1:2179588-2179569(-)
TCTCGATGGCGACTTTTAAA
>Locus:slr1934_1:2230570-2230551(-)
GTCTTCGTAAAGCACTAAGG
>Locus:ndkR_1:2234285-2234304(+)
AAAAAGTTATGGGAATGATC
>Locus:slr1946_1:2250825-2250806(-)
ACTCCGGTAAGGCTTGCTTG
>Locus:slr0328_1:2283349-2283330(-)
CGGCAGAGTCGCAAACAATT
>Locus:apcE_1:2292225-2292206(-)
CGCGCTAGTGAGCTGCCACC
>Locus:sll0167_1:2317516-2317535(+)
CAAAAATTAACCTAAACAAA
>Locus:radC_1:2405389-2405408(+)
GGCAATTACATGCATTTCTC
>Locus:sll0754_1:2416786-2416805(+)
CAGTCTAACCGTGGTCGGAG
>Locus:slr0001_1:2464581-2464562(-)
AGAGGCCGTGGGGAATTTTA
>Locus:slr0013_1:2481508-2481489(-)
CGGCGTTGGCTTGGGCAAGA
>Locus:fumC_1:2488094-2488075(-)
ACAGGCGATCGGCTTGGACT
>Locus:guaA_1:2504524-2504505(-)
TGGGAGCCAAAGTCTAAAAT
>Locus:sll0208_1:2511496-2511515(+)
AGATATTTCTAGCCGGGACT
>Locus:slr0231_1:2535071-2535052(-)
TGGGTCCACATTAGCTAAGG
>Locus:sll0408_1:2548114-2548133(+)
ACAATGGTTCACTGATTTAT
>Locus:efp_1:2549538-2549519(-)
CCACCACGTTGCCGGTTTGA
>Locus:ilvN_1:2575324-2575343(+)
TAAAGAAGGAAGGATAGGCC
>Locus:sll0064_1:2579288-2579307(+)
GGCGATCGCCGTCCTAAAAT
>Locus:sll0691_1:2630450-2630469(+)
GAGCGCAAATCCTTTGTTAT
>Locus:sll0381_1:2695079-2695098(+)
CGAATAGCAATGATACTAAA
>Locus:ssr0692_1:2695682-2695663(-)
TTGACGCAGGGTTTCTTTGT
>Locus:metH_1:2751082-2751063(-)
AAAGACTAATACCGGGCGAT
>Locus:slr0921_1:2797155-2797136(-)
ACTTGGCCGGCTGAAGATTA
>Locus:natB_1:2799755-2799736(-)
CGGTGGTGCCAGCAAGGGCT
>Locus:slr0619_1:2956264-2956245(-)
TCGTGGATAATTCTTGTGCC
>Locus:ssr1041_1:2957179-2957160(-)
CTACCCGGGCCGCTACCGTC
>Locus:slr0112_1:2993622-2993603(-)
GACATTCGGTACTGCTTAGT
>Locus:ppk_1:3004435-3004454(+)
AGTGGAGCCGAGTAATTAAT
>Locus:slr0793_1:3051148-3051129(-)
GGGAGTTCCTAGGGTCAAAC
>Locus:merR_1:3057197-3057216(+)
CCCTATCAACCTTTACTGCA
>Locus:pknA_1:3082133-3082152(+)
TTTTCCTTAGAATCAAGTCT
>Locus:slr0708_1:3107363-3107344(-)
CAGCTTTGCCCAACCAACCA
>Locus:slr0533_1:3192780-3192761(-)
GGATTGAGGTTGGCGGATCT
>Locus:slr0535_1:3196849-3196830(-)
GATAGAGATTGAGGGCAAAC
>Locus:purE_1:3227361-3227380(+)
TGGCAGTGATGTCAGAAATC
>Locus:sll1340_1:3283084-3283103(+)
GGACTTTTCCTAATTCTTAT
>Locus:sll1365_1:3309511-3309530(+)
ACCTTGAGCTTTCCCAGCAC
>Locus:slr0664_1:3348296-3348277(-)
GCTGAACATCAGAACGAATA
>Locus:grxC_1:3369768-3369749(-)
CCACTTTGGCTTTGATCCCA
>Locus:slr1575_1:3384255-3384236(-)
CAACTGGAATAAATCCAAGA
>Locus:slr1579_1:3386854-3386835(-)
GGCAGTACCCCAGCCGGCCA
>Locus:sll1472_1:3402910-3402929(+)
GAATCCCAGTAGAAAAACCT
>Locus:sll1472_2:3402910-3402929(+)
GAATCCCAGTAGAAAAACCT
>Locus:ggtA_1:3410858-3410839(-)
ACTAAAAACTCCCCGTCCTC
>Locus:eno_1:3420569-3420550(-)
CAAAACTGCCTGTGGAAGCA
>Locus:sll0445_1:3489996-3490015(+)
AAATGAACGTAAAGCGGACT
>Locus:slr0594_1:3551276-3551257(-)
ACATGGCCACCACGGACGCA
>Locus:sll1213_1:4453-4485(+)
AGCTCCGTTGTTGCCGATACCAGTCAATGGTAT
>Locus:psbA2_1:7294-7229(-)
GGTCACCCACTGACAAAACTGTTCCCACAAGGAAGCGCTTTCGCGCTGTTGGAGAGTCGTTGTCAT
>Locus:speA_1:8531-8493(-)
TGCCTAATGCTTTATCCGCCGGCACAGGTTCTTCCCCCA
>Locus:sll1064_1:67484-67576(+)
TCACTCAACATAACCAGGAAATGCATTAATAACAAACTAGTGACAATCATCCCCTGCCCTCGGTTTTATTGCTCCGACAATGGCAAAATTAAA
>Locus:rffM_1:67652-67584(-)
TCTGTGCAGTCAATTCTCGTGCTGATAATGGTGCGGGAAATGGTCACAGCAAAAGCCAAAGTGGATGTC
>Locus:slr1119_1:69318-69286(-)
TGGGTAAGGGTCGACGCAGGGGAAATCGTTTGC
>Locus:rhnB_1:95366-95238(-)
GGAGAAAGCTGTTTACTATCCTTTACCCCCAAGGCCTGCAATTGGTTAATGGCTTCGATGGGCACTAGCACCGCCGCCGCCACCACTGGCCCGAATAAAGCGCCTCGCCCCACTTCATCCACCCCCGCC
>Locus:slr0742_1:131940-131877(-)
GGGCATAAAAAAAGCGGGGGACACCCACTTCTGGAAAAAAGTCCAAGATTGGGGCAGACCGCAC
>Locus:slr1094_1:190133-190035(-)
TCAATCCCTAGGCGATCGCCAGTGGGGGTTGATTGCAGTTGCAAACGACATAGTCCACTCTCCCCAGAACGCCAACCCAAATCAATGCCAATAAATTTC
>Locus:slr1103_1:200476-200405(-)
CAAGGAAATAATACGACGGGCTTTTTGATCTTCGATCACAAATATATGTCGAAATTCAGGCAGGTTAGTCAT
>Locus:slr1104_1:202617-202554(-)
GCTCGTCTAAGATTATTGTTCTTCTTTGATTGGCATCTTCTAGAACTAGTATGTGTTGCTTCAT
>Locus:trmD_1:292791-292874(+)
CATGGGGAAGGCTGTCGATCTTGCCATTTTTGCCACAAATCCGGCCGCCTCTGTTGGGTTCGTTCCTCCTGCTGTTCCAATCGC
>Locus:slr0962_1:319159-319096(-)
ATGCCGAAAAGAAAAAAGCTAGACTGGCTAAGGCCACTGCACCGGATAGCATCAACGCCAACAT
>Locus:metX_1:339737-339874(+)
CTAGACGGCCACGGCCTGGGGGCTAGAAGCAAAAGCTGCTTTCAACACATCCACTTTGTCGGTGTATTCCCAGGGCAAATCCAGGTCATTGCGACCAAAATGGCCATAGGCGGCCACATCTTGATAAAATCTCCCCCC
>Locus:slr1066_1:370415-370287(-)
TCAAATTTTTCAACAATATGTCCTTGTCTAGAGAATTCTTTTGCTAACTCCATTTGGGGTTTGGGTCCCCCTAAGTTAGCGTCCCAAGGCATATGTAATACCATTAAGATTTTTAATTGCTTTTTATCC
>Locus:slr1084_1:386230-386178(-)
AAACAGCGGGGCTCCAGGGTGATATTCTCCTTGCTGGTATTGATTAAGTTGCA
>Locus:slr1045_1:494866-494828(-)
CCAAAGACTGAGGGAGTGGCGAGAGCCTCGATCCGACAT
>Locus:slr1046_1:495667-495626(-)
CCACGGAGATGCTATGGCTCCCATAACCAAGGTCAATGCCAT
>Locus:sll1752_1:553297-553407(+)
TCACGAAGCGGCGATCGCCTCGCACAGAGAGACATTCTCGGAACTGTAAAGGTTCTGCATTCTATGGGCCAAACAACGGGTCAGTTTTTGGGAGCTAGCCTTGATGGTGCT
>Locus:slr1039_1:671062-671006(-)
GTCCATTGCTTCTGCTTCGGTGTCCATTACCTCTGGCTCCAGAATTCTTTCCAACAT
>Locus:sll1584_1:713775-713813(+)
TATAAATGCGAAAGAGGGTGGGTAAAAAAGCGATACTCC
>Locus:ssr2843_1:721483-721430(-)
GTTGGGCTGTCCATTTGGAACCGAGGAGATGGGGAAATTTTTGCTTGCGGGCCA
>Locus:slr1142_1:801728-801645(-)
TCATCGCTTGGCGTATCAAGAATTTTAAGATTCTGTAGATGGGCTAAGCGCTGCTGTTCATTGGCTGGGATGGCCGCTTGTTGC
>Locus:purA_1:825785-825874(+)
ACAATTGTGTGGCCTGCGTTTACTCCCCCCTGGGGCCGCACCACCACATCCGCTGATCGACTTAATAAGTCGGTGATTTTACCTTTTCCC
>Locus:rps20_1:861875-861913(+)
AGGCAGCAGGCAAGGCGCTTTGGAGGGCTTTGGCTAAGC
>Locus:slr1195_1:875630-875517(-)
AACCAGGAAGCAAATAACTCTTCCACATATTGTTGTTCCGCCGGGGCAGGATTGGTCTCGAATTCTAGCCAAATCCAAAAATCGAAGGGATTTACTTCCCGAAATTGCACTTCC
>Locus:slr2078_1:920395-920333(-)
TTTAGCACCATCTGGCTTTGGCATAGATGCCATTTCTGCAAATTACTGGGAGGAAGATGCCAC
>Locus:purC_1:1030252-1030196(-)
GTTTTTCCATGGAAAAGTTACCAAAATGGATGGAGGGCTCTGGGGGCCACATCTGCA
>Locus:ssr2067_1:1056749-1056714(-)
GTAACCATCAAAAATATTACTAACAGTCATAATCAC
>Locus:pmbA_1:1058642-1058538(-)
CCTCAAAGAAAACTGGTCGGGAAAAGGATCGGGAGTAATAAACTTCAGCGCTTTCCGCTCCGGCTTGTTGGGCTTGGTCGAGGTAAACCGATAGATCGGTGGTCA
>Locus:slr1449_1:1090735-1090673(-)
AGCCTTGGCGAGCGTTTCTCTGCTTCCTTCTGTAATGGGAGAGGATTCATTGTCACTACGGAA
>Locus:sll1271_1:1112531-1112671(+)
TTAAAACTTAAAGCTAGTCCTCAAAGCGGCTACCCAAAGGGGATCTCGGCCATTGGCGGGATTAATGCCAATCCAAAAGGCTGGGGTGAGGGAAATGTTATCGTTGAATTGGTACAAATAAAAGGTTTCCACAAACCAAGG
>Locus:gcvH_1:1138227-1138159(-)
AGGATGTTCCAGTTCCATGGCAAAACCGCTAAAGGCAACAGCGTTGTTAGTTTACCAAAAATATGGCGG
>Locus:ssl1633_1:1141803-1141880(+)
TTACAGAATGCCGAAGAAGTGAAGTACACCTTGCCCAGAGACAAGCTCGAGGATCAGGGCAGAGGAAAAACCGATCAT
>Locus:amiA_1:1159054-1158995(-)
CCCAACCAAGATTCCATTGCCATCATTGCAAAAAATTCCCGTTTTAAATCAGCCAATTGT
>Locus:slr1406_1:1181131-1181066(-)
GCTAAAGATAAACCAAGGGAAATCCCCAACACTAAACAAGGCTGGAAAAAACGTTTGCTCACTTTC
>Locus:sll1768_1:1224540-1224668(+)
GCTAACAAACTAAAAATCACTAAACTAATGCCCAACAAGGTGATGACGGCGATCGCCAAACGTTTACAGATCAGGCCAACGGCAGGGGGCAAGGGGGACATGGGCATAGATAACAGTGGGACGCACCAA
>Locus:sll1764_1:1231771-1231839(+)
TACCAACGATTAACAAAACCACCGCCGCCGCCCCGGTTAACAAAGCCTCCCCCGTCTCCCCAACCATTG
>Locus:cbiL_1:1233851-1233786(-)
CCCTTGAGGGTGATCAACTCCGGGTCACCGGGGCCCACACTAACACCGTGGAGAATGCCAAAGGTC
>Locus:sll2007_1:1263414-1263461(+)
TCAGAGTTCCCCTATTTTTGCCAAGATTTGGCGGACAGTAAGGCTTTC
>Locus:sll2002_1:1272372-1272467(+)
AAACTTGTCCAGTTTCCTGCAATAACCAAAAACCAGCAAAGGTTTCACTGTCAGGGCTGGTTTGGATGGCTAAAAAGTGAATGCCCTGGGCCAATT
>Locus:sdhB_1:1319547-1319630(+)
CAGAAATTGGCAAGTTTTTCCGCTTCTTGCACCTGTTCGATTAAGCTCCGCACTTCCTCAGTACCGGCGGAAGGTTCAAAGCCC
>Locus:sll1623_1:1321852-1321908(+)
TTAAACTGCGGTCTTGTTCATCATTCTTTGCTTGAGGGGTTTGGGATCTCCCTGCGC
>Locus:slr1736_1:1322820-1322689(-)
TCCAGGGAAGCAGGGGAGTTAACTGAGTTTCCATCCCCGAGAATAGTTAACAGATACACAGCCCAGACGCTCAGAGTTGTACCAATGATGGTATGGGGGCGGGAGAAGCGCCAAAAAGCTTGGATAGTTGCC
>Locus:slr1737_1:1323726-1323673(-)
CAAAGAAAGGTGATTGACCTTGCCAATGGTAACCACTGTGGGGCGGAAATTTCA
>Locus:ndh_1:1331002-1330931(-)
CGAGGCGTAGAGCGGTGTAAAGTCCGCCAAATCCTCCCCCTAAAATACAAATCCGTGGTCGAGCGTCCGTCA
>Locus:slr1747_1:1335661-1335572(-)
GACAATCAAATTTGCTTTGGTCTAGTCCCCCTGCTGGAAAGGGAGCGTTGGCAACTGGAGCTTGGGCAGAGGAGGTTAACAAACTGGTCA
>Locus:slr1245_1:1383888-1383829(-)
CGGAAAAGCTATTCATTTCAATTGCTCGAACAAAGCTCTGCATACAAGCAAGACGATCCA
>Locus:sll1156_1:1386060-1386122(+)
CAGGGTTTGACTATCACGATTTCCCAGTTCCCAGTCGATGAGTCTCCCAGTAACACGGTCATA
>Locus:slr2000_1:1445916-1445875(-)
CGGCAATTAAATAGGGAAAAAACGACGAAGATTTTTGAGCCA
>Locus:slr2003_1:1450762-1450715(-)
ACTGTTGCAATTCCCAGGCAAGGTTACTTTTTTGGTAGGTGGTGTCCA
>Locus:ndhH_1:1510022-1509990(-)
CATTGGTTCGGTTCTGGTTTCAATCTTGGTCAT
>Locus:sll0249_1:1515671-1515805(+)
AAGCCAGCAAAGAAGTGGAAGAAGAGGCTTCCTGCCCTTGGAGCGATCGCCAAAATTGTTGTAGTTGAAATGCGGTTATCTCTGGATGCTCAAACTGAAAAAAGTATTTTCCTTCAGGACATAACCAAAGGCGAT
>Locus:sll0249_2:1515671-1515715(+)
AAGCCAGCAAAGAAGTGGAAGAAGAGGCTTCCTGCCCTTGGAGCG
>Locus:slr1508_1:1594161-1594120(-)
TGCCGCAAAAGGGCGTTTTTTTTCCTAACCAAGCAATATGCA
>Locus:slr2131_1:1644990-1644907(-)
AAAATGCTAATCGTCCCCACCAGCAAAATGATGATGGCGCAAACGCTGGAGAAAACAGGGCGCTTAATGAAAAAATCAACGAAC
>Locus:psaF_1:1687983-1688075(+)
TCCGCCGAAGCTGAGGGAGCGAAATTAAACCAGAGTGTAAAGGCTAGGAGCAACGCCAACAAATGTTTCATAAGAATCGTTTCCTTGGTTAAA
>Locus:slr0813_1:1698959-1698813(-)
GACACCCCTGGTTGGAAATCTTGCTTGGGTAGAGACCTTGCCAGAAAAAGGCTAGTGGTAAACACGGTCAGCAGGTTATATACAATGCCCCCGGATATGGGCAATAAACATAACCAGGACATAATTTCCCCCCATTGGCCAAGATTC
>Locus:ssl3573_1:1763341-1763469(+)
TATGTAAAAAGACAATACATTGGAAATTTAGGAAAAATAGAAACCCGACTTTTAATGTGGGGTAATAGAACGCCCAGCAAATTAATAACCAAATCATCGTGGGGAATACTGCTACCAGTCATAGCTAGG
>Locus:sll1895_1:1764835-1764870(+)
CTAACCGAGGCAAAATCTTTGGAAATTGCCTTCTGC
>Locus:sll1373_1:1842985-1843038(+)
ACACCATGGCCCAAAGCAGGGAATCAAATATTTGTTGCCATCTTTGACCCAAAG
>Locus:sll1170_1:1878100-1878135(+)
TATTTTTCCAAAGATAAATTTTTTATTGGTAACAGG
>Locus:pbp_1:1884551-1884661(+)
TCCCCCCATAACACTGCCCCCACCAGTAAACTCCAAATGAGCAGGGCAGTAGTGCCGGTTAAAACCTTTTTCAAGCTCTTGTTTGCCGAGGTAAAACTTGCTGATAGTCTC
>Locus:slr1670_1:1949652-1949614(-)
TTTCTTCTTCGACCAGATGGATACGATTCAATGTTTTCA
>Locus:slr1677_1:1956317-1956261(-)
GGCTGTAGCCCAAAAGTTGACGCAAAGCCTGCACAACAGGACGAACCCAGGTGGTCA
>Locus:rpl21_1:1957847-1957758(-)
CGGTGCGGCGTCGAGGTGGTTAATCTCGTAAAAACGGCCGGGCTCAACCCGAATTTGGGTTCCCCCAATTTCAATAATGGCGTAACTCAT
>Locus:rpl21_2:1957793-1957758(-)
TTGGGTTCCCCCAATTTCAATAATGGCGTAACTCAT
>Locus:slr0291_1:2131194-2131105(-)
GTCAATGGATTCCAAGTCATTTTGTTGAATATATTGTGCCTGTTCTTCTGTCCACCGTACAAAATCCGTTTCGTAAAGTTGGTTTTTCAT
>Locus:sll1864_1:2216477-2216554(+)
TACTCGTCTAGACCGAAATCTGGGGCCAGGGGAGGGACGATCGCCTCTTCGTTGGGGGAGTCCACTGGACCGCGGAAA
>Locus:slr1942_1:2243960-2243853(-)
CCGGCAATTAGGGTGGCGCGGCCGAGGGGGAGACCACCGTCGGACAGAAAATCAAAGCCTGGAATACCCGTCTCCAACTTCTCAATGCCATCTGTCTCTTGGTCGATC
>Locus:lipB_1:2263884-2263828(-)
AAGCTTGGCAGTAGGGCACAAGTCCGAACGATAATAAACGACAGGAAGGATTGGCCA
>Locus:ssl0312_1:2306601-2306660(+)
CAAAGCACTTTTGTCCGACCAGCGTTATGGTCTGCCAATGCCTTTTCCGCTAAGGCTTTT
>Locus:gcvT_1:2311379-2311459(+)
AACGAGGTTTTTGCTCGGAACGATAAAAGAGCTTTTTCACAACTTTTATGCCATAAGTTTTACCCCGAACTTCCACTTCCA
>Locus:slr0359_1:2340418-2340323(-)
TGTTCATCCAAGGCATCTGAGCGAAAAAAGGCGTCCCCGGAGTCACAACATCCCCGGGGATCATGGCCAAATTATAGGTCTTTCCTCCCTTGTCCA
>Locus:slr0769_1:2393623-2393495(-)
GGAATGGCACTACCTCCATTGAGACTACTTTGGGCCTGGGCCGCGGTGGGAATGACCAAGCTGGTTGCAGTCAAACTAACACCACCCAACCAAAGGGCGACACGGGCTAGGGGAGAGACTTGTTTCTGC
>Locus:slr0779_1:2412268-2412179(-)
TTAGACCAACTATTAACAACGGTAGGGCAATGCGCATCCCCGCCGCTGCCGCCGCTGACAAAATTGCGAGGATTCCAAGGAGGGTGCTCA
>Locus:slr0352_1:2444095-2444000(-)
CTTTTCCTATTTTATATATCTTGGAAGCCTCAGTTATTTTTCCTCCAGCTTCTATATAAGCTACTACCCTTTGCCTTAAATCTAAACTGTAAGCCA
>Locus:rps21_1:2448222-2448284(+)
CTAACGACGACGGGAACGCTGTCTTCTGCGGGTTGCTTCCTTGCGTTTATGCTTTTCTTGCGG
>Locus:ctpA_1:2476890-2476855(-)
AAAGCTAAAGCCCAAAACCGCCTTGTCCGTTTACCC
>Locus:groEL-2_1:2539002-2539034(+)
ACATCATGCCCATGCCGCCCATACCACCCATTC
>Locus:ssr0109_1:2576117-2576046(-)
GCTTCCGGGGTGGGTAAATCACTCATAAAAATCTATGGCAAGGGCAAAAACAATCGTTTAAGATCCGACGGA
>Locus:chlG_1:2578253-2578188(-)
CCCCCTTCATGCCCAGTAACTGCCGAGCCTTGGCTTGGTTTTGGCCGGTATTTTGTGTGTCAGACA
>Locus:uvrB_1:2610706-2610741(+)
TTACTTTTTGTGGCCCAAAAGCCGATCACGCAAATG
>Locus:uvrB_2:2610706-2610816(+)
TTACTTTTTGTGGCCCAAAAGCCGATCACGCAAATGTTGAATGCGGTCTCGGTAGATGGCAGCTACTTCAAATTCCTGTTTTTTGGCCGCTTCTTGCATTTTTTCCTCCAA
>Locus:slr0630_1:2646686-2646623(-)
CCCGATTGGGTGCAAAACGATACAGGTTGGGCAGAATTTGACGGGGTAATTTGGCGATCGCCAT
>Locus:slr0630_2:2646674-2646624(-)
CAAAACGATACAGGTTGGGCAGAATTTGACGGGGTAATTTGGCGATCGCCA
>Locus:glyQ_1:2659963-2659907(-)
CCTTGCTGGGCCCAAAATTCGTTCAACTTGGCGATAACAGCTTGGAAAGTAATGGTC
>Locus:slr0644_1:2669139-2669089(-)
ATTAGGGGTCAAGGTTTGCAAGGAAATGAATCGATAAGAACATTTTCCCAT
>Locus:slr0418_1:2690676-2690536(-)
AATGATTCGTTGCCAAAATCCCCCACAAATAGTGCCAAGTCTACGCCGATCGCCTGGAGAGCTTGGTGGTCCGCCAATTCCCATTGTTCATGGATATCCCCCACAACGGCCAGGGTAGTGGTTGCGGTAGGTTGGGGGGCC
>Locus:sll0384_1:2692305-2692418(+)
CACAGGCTCACCTCCGCCACCACAAAACCAACGGCGATCGCCAATACGATTACCGTTAAACCTAAACCCGTTGAACATTTTCCCTCCGTCCTAGGGCTAGGCTGGGGAGATACA
>Locus:cysG_1:2700944-2701000(+)
TTAATTGACACCGCCCAGTATAGGTGCCAATTGCTGACGGAGATTAGCCGGATAATT
>Locus:braGorlivF_1:2708258-2708302(+)
TATACTGCCAAAAATTTTTGGATAACCTCCTGGCTCAAAGTTTGG
>Locus:slr0920_1:2794480-2794424(-)
ATCATTTCGATGATCAAATCCACCGTGGGAACTGGGTTACGAAAATTCACGACTATG
>Locus:natB_1:2799750-2799652(-)
GTGCCAGCAAGGGCTAGATTCAAGGCGATCGCCGTCAACCGACGACGGGACTGGGGCCAAAATAGACGCATCCTGAAAAAATCTCCCACAAGGTTATTC
>Locus:ftrC_1:2804543-2804605(+)
TGCGGCCAGTGTTTTGTTGTTCTGGGTGTCACTGCTGGTCATAGATTCTCAAGGGAATTTAGA
>Locus:cyp_1:2817908-2817816(-)
CCGGGGGGAATAGGTAAAGAATTTAAATTTGTAGGAGAAGTTATCATGGAAAGAAATAGGTTGATTTGTTCGATATTAGTACTTACGAAGCCA
>Locus:ycf34_1:2857584-2857507(-)
GGGTTGTTGATGTTGATGTTCCACTGCATGGTAGGTGATACAGCGGTCCACGTAATGGCAGTTCACACAAATACACAT
>Locus:sll0821_1:2863095-2863187(+)
AAACTTCCCCATCAACATGGGGCAACTGGGACCCTTCATAGGCCAGCCATTGGTTGCGACCTTTTGCTTTGGCTTCATACAGCGCCAAATCCG
>Locus:slr0096_1:2902865-2902833(-)
ACAAAACGGGTGGGGGAAAGCAGGGTAGTAGCC
>Locus:sll0478_1:2923358-2923483(+)
ATAGCTCTGGGTCTGATTTATGAACCACCAAAAGGACCCGATCGCCGCCTACTTCCACCATTTGGACTAATAAATCATCCACTTGACGATAGTTTAACTGTCCGTCCACCGTTAACCTCACCTCAC
>Locus:slr0121_1:3003078-3002968(-)
CCAACCTCAGCAATGGTGACGCCGGTGGGGGGGGTAGATGTACCGGAGATAACCCGGAGATTACGGCGTTGGGTGCGACGAGACTTAGGACGGCGGGGCATGGAAGTAATC
>Locus:nifJ_1:3128387-3128509(+)
CTAAACAGATTTAGCAATTACCTCCGGAGATGGGGAAACACCATGGTTGTTACCGTTAATTTCCCCACCCAGAGAACGTTTCGCCAGATATTCGTACATGGCCCAGCGAGTGTTCACATCCCC
>Locus:sll0740_1:3132579-3132701(+)
ACCAAATCAAATCTAAATCCAACACAAACATCGGTAAAACATTTTCCCCTGATAAATTGCTCGGATTTTTTACTACTTCCATCCCTTGACCCTGACGATAAATTTCTACTTCCTTACTTTGAC
>Locus:sll0740_2:3132579-3132620(+)
ACCAAATCAAATCTAAATCCAACACAAACATCGGTAAAACAT
>Locus:sll0039_1:3152955-3153050(+)
TCAGATAAATTGCTTGATTACCGTGTTGAACTCCTCTTGGTCAATGGGTTTAGTAATATAGGCGTCCGCCCCTTGGCGTTTGCCCCAAAATTTATC
>Locus:sll0033_1:3162740-3162856(+)
ACCGTACCCCCAAATCTACCGCTAGGCGATGGGCACAGGCAAAACCAGAAAAAGCGACGGCGTTCAAACCCTGGCCTGGAAAAGTACTATCGCCAACGCAATATAGGCCCGGTATGG
>Locus:argS_1:3208699-3208827(+)
TACATCCTGTCTAAAACCGGAATGCCCAATAAAGACAGACCCAATTTCAGCGTTCTGGCTGTGAGATCACAGAGCAATAAACGGGAACCGCGCTGGGGATCGCTTGCCTTCAATACTGGACAATTTTCG
>Locus:sll0498_1:3218681-3218764(+)
AAATTGGTCGGTACACCACTGCATAGTCCCCTTCCCGGTTATCCGGCAATAGGAACCCCTTACGACAAAGAACATCAATGGTTT
>Locus:psbD2_1:3229826-3229782(-)
TCAAACCATCCTCTTTCGACTGGGGCGCGTCCGACTGCAATGGTC
>Locus:amt3_1:3241090-3241164(+)
TATGGGGATAAATCCACCGATTCGCCATTGCCATGGTGCTGTTTTTGCTGTTGGAGTACCAATTGTTGTTTGACA
>Locus:ndhE_1:3267245-3267292(+)
TACCACTTCAGGAGATTGAATTGTTCCATATCGGTTGTTTCCCGGTTG
>Locus:slr0655_1:3331164-3331045(-)
GGCAATGGTGATCCCCTCACAAACGACCACGACCCTTTGGCTAGAAGCTTCAACTCTGGGGGGACGGGGATAGTCCCACACCGACTCCTGCCCTGGTTGGGGGGTAATGGGTTGGGGCAT
>Locus:slr0656_1:3331722-3331603(-)
TGTAGGGGGACGGCTAAACGGTCCCACTGGGGTTGGGGAATTTCCGCCAACGCATGGTGCCAACGCACTGTCAAACCAGAAGAATGGGACTTGGCCATGGTTAATTGCAACAGCAATCGG
>Locus:slr1570_1:3380204-3380130(-)
AATGTAGAGCCGTTCCTTGGGTTTGAGCGTAACGGCCAACACCGAGTTGGGATAGTGGCGAATTTTGTAGAGCAC
>Locus:eno_1:3420510-3420418(-)
AGCCGGACTTCCGCTTCGATGGTGGGGCGACCCCTGGAGTCTAAAATTTCCCGGGCGGCGATTTCTTCAATGGTGGCGGGGACTTTACTTAAC
>Locus:sll1552_1:3448209-3448262(+)
CATGTTAAAAGTTTAGAAGCCCGCCACGCATATTTAAGATTGTCGAGATGGGGA
>Locus:slr1659_1:3461379-3461314(-)
CCCGAAAGTAAAGGGTCTTGTTGGCCTCTTCAAAGTAAATCCGATAGTCTTCAGTGGTTATTTCCA
>Locus:dapF_1:3471100-3471005(-)
GCTTGGTCTGGGGTTAAGCAGGGTTCCGTACTTTGGCGGTTATCCACCAAAATAAAGTCGTTGCCGAGACCGTGGTATTTACTAAAGCTAAGGGCC
>Locus:truB_1:3508247-3508113(-)
GGCAATACTCCCTCCGCCAAAGGATCTAGGGTGCCTCCGTGCCCCACCCGTTTTTGCCTTAATAGACGACGCACCTTGGCCACACAATCATGGGAAGTGAGGTGCAGAGGTTTATGGAGATTGAGGAAACCAAAC
>Locus:slr0590_1:3539623-3539498(-)
ATTTGTCGGTCTTTGCCATCAATTTCCAGTTCCAAACTCTCCACTGTTTCCACCTGGGAGCGGAGCCAGAGCCTCAGGGCAGGGGCCAAAATTTTACCAATTAAATTACTGTCAACGGCTAAGCCC
>Locus:slr0598_1:3557172-3557140(-)
CCACAATCAACTGGTGTAACTGTTTACCGGTCA
>Locus:dnaE_1:3562024-3561947(-)
GGTCAATCAAGGCGGGTAATTGGGAAGCCCCATCCAGGAGGCTATAGTCGCTGTGGATATGGAGACCGACGAAGGACA
>Locus:sll1213_1:4433-4452(+)
CGGAACTTTTTGCAGTAGTT
>Locus:psbA2_1:7314-7295(-)
TAAATCCGGTTGTTGGTAGA
>Locus:speA_1:8551-8532(-)
ATTTTTTTTCTTGAATTTCT
>Locus:sll1064_1:67464-67483(+)
TGGGAAGTTGTAAAAAAGGA
>Locus:rffM_1:67672-67653(-)
TGGCTGTGGCTTGTCCATAG
>Locus:slr1119_1:69338-69319(-)
GGTGGTCAAAACGGGGAGTT
>Locus:rhnB_1:95386-95367(-)
CTAACTGGGAACGATGTTGG
>Locus:slr0742_1:131960-131941(-)
ATGGGTCATTGAATACAATT
>Locus:slr1094_1:190153-190134(-)
TCAAGCGACAGGTAAGGTCT
>Locus:slr1103_1:200496-200477(-)
ATGGAATAGGTGGGTTCGTC
>Locus:slr1104_1:202637-202618(-)
GCGACCAATGGAATACTGTT
>Locus:trmD_1:292771-292790(+)
TCGGGCTACCGATTAGCCCT
>Locus:slr0962_1:319179-319160(-)
ATGCAATTTTGGGGCAAAAA
>Locus:metX_1:339717-339736(+)
TACTTTTTCCTGCTGCTTCC
>Locus:slr1066_1:370435-370416(-)
CAGGAAAAGCATCATAGTAG
>Locus:slr1084_1:386250-386231(-)
GAATACCATAGCAATTGTTT
>Locus:slr1045_1:494886-494867(-)
GCTGCAACCAAACGCTGGAA
>Locus:slr1046_1:495687-495668(-)
AGCTTTGTCCCCACAGAAAC
>Locus:sll1752_1:553277-553296(+)
ATTAGCCGTTTTGACGAAAT
>Locus:slr1039_1:671082-671063(-)
TGAAAGTCCATGGCATCGTA
>Locus:sll1584_1:713755-713774(+)
CTATAGCGGTTTTGATAATC
>Locus:ssr2843_1:721503-721484(-)
TCGCCAACCCCAGGTTTTTT
>Locus:slr1142_1:801748-801729(-)
TAGTAATGCGGTTGAACTTT
>Locus:purA_1:825765-825784(+)
TAAAAGTCTGATCGTTAACC
>Locus:rps20_1:861855-861874(+)
CAAGGGAAAGGACGGTGCCT
>Locus:slr1195_1:875650-875631(-)
CCCCTAGTTTGCCGAGATAA
>Locus:slr2078_1:920415-920396(-)
GAACCCGGCACCAAGGATTG
>Locus:purC_1:1030272-1030253(-)
TTTTGCTTTGCCTTCGTACA
>Locus:ssr2067_1:1056769-1056750(-)
TCCTGAAAAAGATTGATTGT
>Locus:pmbA_1:1058662-1058643(-)
CAACTGTTTTAACCGATTAG
>Locus:slr1449_1:1090755-1090736(-)
GTGACTTAAATGGGGAATTA
>Locus:sll1271_1:1112511-1112530(+)
AACTGATAGGCTCTTAGCTC
>Locus:gcvH_1:1138247-1138228(-)
TCCAAATAATAGAGATCGTC
>Locus:ssl1633_1:1141783-1141802(+)
ATTTAGGAACTATGGAAAAA
>Locus:amiA_1:1159074-1159055(-)
CCCCCACACCAATCATTGTT
>Locus:slr1406_1:1181151-1181132(-)
CTAGGGCGTCAGGAACAAGG
>Locus:sll1768_1:1224520-1224539(+)
AAGGATTGCCCGGGGCGAGG
>Locus:sll1764_1:1231751-1231770(+)
GCTGTGAAATGTTAGTAAAC
>Locus:cbiL_1:1233871-1233852(-)
AGGATTGCAAAATCTTTAAC
>Locus:sll2007_1:1263394-1263413(+)
GACTGTCCACTTGTTTTGAG
>Locus:sll2002_1:1272352-1272371(+)
ACGCTTTTGGGAAAGGCCCT
>Locus:sdhB_1:1319527-1319546(+)
ACTGTTATCGCCGAAGATCT
>Locus:sll1623_1:1321832-1321851(+)
TGGTTCACGGATAGGTGGGG
>Locus:slr1736_1:1322840-1322821(-)
GCCAAGCGCCGAACACTAAA
>Locus:slr1737_1:1323746-1323727(-)
CAGGCGCACGTACCAACCTT
>Locus:ndh_1:1331022-1331003(-)
GCCCTCCCAGGATAGTTGAC
>Locus:slr1747_1:1335681-1335662(-)
CAGGGGATACCACACGGCCC
>Locus:slr1245_1:1383908-1383889(-)
TTGTTGCTCCCTCGCGGCGG
>Locus:sll1156_1:1386040-1386059(+)
AGTCTCTCCAGCAAACGACT
>Locus:slr2000_1:1445936-1445917(-)
CCCCAACAGGGCGCAAAGTC
>Locus:slr2003_1:1450782-1450763(-)
TTCCCGTCCATTTTGGGTTA
>Locus:ndhH_1:1510042-1510023(-)
TGGGGCCCCATGTTGAGCAC
>Locus:sll0249_1:1515651-1515670(+)
GGGCTAAACTGGGCCAACCT
>Locus:sll0249_2:1515651-1515670(+)
GGGCTAAACTGGGCCAACCT
>Locus:slr1508_1:1594181-1594162(-)
TTCCCGACCGTAGGTTACAT
>Locus:slr2131_1:1645010-1644991(-)
ATTGGGCGATCGGTAAGCTA
>Locus:psaF_1:1687963-1687982(+)
GGGTCAAATTGGCAAAATCG
>Locus:slr0813_1:1698979-1698960(-)
CCCGCACTGGCTTCAGCACT
>Locus:ssl3573_1:1763321-1763340(+)
AAAAAGGGAAAACAACAGAT
>Locus:sll1895_1:1764815-1764834(+)
AAATTCGTCGAAAAAGCTCC
>Locus:sll1373_1:1842965-1842984(+)
AGGTTTTGATGGCATCACTC
>Locus:sll1170_1:1878080-1878099(+)
TATACATCTCCTACCCTTGT
>Locus:pbp_1:1884531-1884550(+)
GATGGGAAAACCAAATACTT
>Locus:slr1670_1:1949672-1949653(-)
CCAAGCCATTAGTTTTTCTG
>Locus:slr1677_1:1956337-1956318(-)
CATCACCGAAATCCTCAGGT
>Locus:rpl21_2:1957813-1957794(-)
CGGCCGGGCTCAACCCGAAT
>Locus:rpl21_1:1957867-1957848(-)
TCGACCACATAGCTGTCTTC
>Locus:slr0291_1:2131214-2131195(-)
TCTTCCTGAATATTTTGCCA
>Locus:sll1864_1:2216457-2216476(+)
TGGATCGCTGAAGTTGAGAT
>Locus:slr1942_1:2243980-2243961(-)
TTTTAGCACTACCTGCTGTG
>Locus:lipB_1:2263904-2263885(-)
CCATCGCCGCTGATATTGCC
>Locus:ssl0312_1:2306581-2306600(+)
TCAGAGTTAGTGTGGTGGTT
>Locus:gcvT_1:2311359-2311378(+)
CCTTACCCAAAACTCAGGTT
>Locus:slr0359_1:2340438-2340419(-)
AAACTTGAAACGAGACCAAA
>Locus:slr0769_1:2393643-2393624(-)
CGGGAATCGGCTTCAAAGGA
>Locus:slr0779_1:2412288-2412269(-)
CGACCATAACTGACCTTGGA
>Locus:slr0352_1:2444115-2444096(-)
TAACCATCTGTATATCGAGG
>Locus:rps21_1:2448202-2448221(+)
ATCTCAGTGCCAACAATCGA
>Locus:ctpA_1:2476910-2476891(-)
GGGCCCCCATCAGCAAAGAA
>Locus:groEL-2_1:2538982-2539001(+)
ATGGCAAGGATGGAACGATT
>Locus:ssr0109_1:2576137-2576118(-)
CAGGATTGGTCATTTCCGGC
>Locus:chlG_1:2578273-2578254(-)
GGAACTTTCCCCCGGGGCGG
>Locus:uvrB_1:2610686-2610705(+)
AAGCGTTTGGCGCGGCCAAT
>Locus:uvrB_2:2610686-2610705(+)
AAGCGTTTGGCGCGGCCAAT
>Locus:slr0630_2:2646694-2646675(-)
CAGGGTGTCCCGATTGGGTG
>Locus:slr0630_1:2646706-2646687(-)
GGCTGTTCCCCCCAGGGTGT
>Locus:glyQ_1:2659983-2659964(-)
AGGGTTGGGCAATGAGGCAA
>Locus:slr0644_1:2669159-2669140(-)
GGCGAGTGATCAAGCAAAGA
>Locus:slr0418_1:2690696-2690677(-)
CAATCAAGCTGACCACCGGC
>Locus:sll0384_1:2692285-2692304(+)
GCCCGCACATTGGTTCCCGT
>Locus:cysG_1:2700924-2700943(+)
ATCTTGGTAGCACAGAATTT
>Locus:braGorlivF_1:2708238-2708257(+)
GATTCAACGTGATGCTTCTC
>Locus:slr0920_1:2794500-2794481(-)
TAGGTCGGCGGGGTTGATCA
>Locus:natB_1:2799770-2799751(-)
CAAACATTAGTCCGGCGGTG
>Locus:ftrC_1:2804523-2804542(+)
TGCTCCGCAAAATTTTTCAT
>Locus:cyp_1:2817928-2817909(-)
ACCACGGTAAACCAAAGTCA
>Locus:ycf34_1:2857604-2857585(-)
TCCGGGCGATCGCTCAAATG
>Locus:sll0821_1:2863075-2863094(+)
AATTGTTAGGCGATCGGGCT
>Locus:slr0096_1:2902885-2902866(-)
TATCGAAACGAAGTCCATGG
>Locus:sll0478_1:2923338-2923357(+)
CTTGTCGGTGTCTAAATTTC
>Locus:slr0121_1:3003098-3003079(-)
TGGAAGCACCGGCCTGTTCC
>Locus:nifJ_1:3128367-3128386(+)
TTTGCCCCCTAATGCCGATT
>Locus:sll0740_1:3132559-3132578(+)
ATTTTGGCAGCATTCACCTT
>Locus:sll0740_2:3132559-3132578(+)
ATTTTGGCAGCATTCACCTT
>Locus:sll0039_1:3152935-3152954(+)
AAGCATGGGGGATATAAAGT
>Locus:sll0033_1:3162720-3162739(+)
AGAGAATGTTGGCGGTCATC
>Locus:argS_1:3208679-3208698(+)
CAAGGAATTATTATTCATGC
>Locus:sll0498_1:3218661-3218680(+)
ACTTCTAGCCCACACTGGCT
>Locus:psbD2_1:3229846-3229827(-)
TTAGCCAATCGTCGAGGACA
>Locus:amt3_1:3241070-3241089(+)
TGGCGCAGTAGCAACTCAAC
>Locus:ndhE_1:3267225-3267244(+)
TTTATAATCCTGATATCTTC
>Locus:slr0655_1:3331184-3331165(-)
CGTTGGGTCAAGCAACTGTC
>Locus:slr0656_1:3331742-3331723(-)
GCCATTCGAGAAAGGGGGTT
>Locus:slr1570_1:3380224-3380205(-)
CTAATTAGGGAACCGGGGTT
>Locus:eno_1:3420530-3420511(-)
TGCCGTGGGCCCCACTTTCC
>Locus:sll1552_1:3448189-3448208(+)
TATTATGCAATATTTGTAGT
>Locus:slr1659_1:3461399-3461380(-)
GCCTTCCAACCGCAAAAAGC
>Locus:dapF_1:3471120-3471101(-)
GGCGATCGCACAACTGTTGG
>Locus:truB_1:3508267-3508248(-)
TAGCCGACCCCACCGCCAGG
>Locus:slr0590_1:3539643-3539624(-)
TAGGCACATAGCCCCGTAAA
>Locus:slr0598_1:3557192-3557173(-)
GAAAGAATAACCCCATTTAT
>Locus:dnaE_1:3562044-3562025(-)
CATACCCAGTTCAATGGCCC
>Locus:lig_1:10623-10688(+)
TACGGCTCCAACAATTGTAAAAACTCCGCCTCAGATAGTAACTTGATGCCCAAACTTTCCGCCTTG
>Locus:fecD_1:14710-14627(-)
TTACCAAGGGGACATGGCGATCGAGGCGAAACGATAGGGGTAAAGACCGGAGACGGACCACAATCCAAGGTCGAGGGGCAAACA
>Locus:sll1396_1:53453-53527(+)
CTAGCTATCCGAGTTGTGATGGTAGATAATTTTGTGGGTAATTTGACTGTGGCTATAGAAGGGTTTGGCTGCGTG
>Locus:slr1415_1:181108-181073(-)
TTTAAACAACATTGGCAACGGCGGATCAAGACCCAC
>Locus:folK_1:189223-189128(-)
TTGGAGATTGTCCAGCACTGGGCCAATATTGCCCCCCAAGCCTACCACTGCCCCATGGCATTGTTGCGGAAAATCTGTGGGGGAGACAGGAGCCAT
>Locus:slr1107_1:211799-211734(-)
GGAAGGATAAAGAATGGTGCCCGTATAGACCGGCTGGGGTTCGGCAATATTCTCGTTACCTGCCAT
>Locus:sll1652_1:282290-282337(+)
TTAAGGGCGAAGTACCGATTGTTCCAAAACCTCCCTGATGTACTTTTG
>Locus:slr1298_1:295161-295078(-)
CAAAAAGTACGAATGCCCCTACCCCAATCAATAGTCCCATTGGTACGGGTTAAAAAAGCAAGGCGTTGGCGGAGCTTAGCCAGC
>Locus:slr1306_1:312388-312260(-)
TGGTCCCATGGTTGTTCGGCACTGTGGGTGGTGGACCAAAGCCCCAGTAGGACTGACAGGCCAATTCCCCCCATCACGAGGGGCTTTTTAAACACAGTCTTAAACCCCATTGTTAGACCTGGTTGCCCC
>Locus:rpl28_2:318702-318640(-)
GTTATTAGCTTTTTTCCCGGTCAGTTGACAGCGACGGGCCATGGCAGATCTCCTTATGATCAG
>Locus:rpl28_1:318738-318661(-)
CTTGGTGCGACGGTGGGAGTGAGATACGGCAAAACCGTTATTAGCTTTTTTCCCGGTCAGTTGACAGCGACGGGCCAT
>Locus:ssl1792_1:329222-329263(+)
TTAGCGTTCGTAACAGCTAATAAATTCTCGAATTACCCAACC
>Locus:slr1065_1:369285-369151(-)
CTGATTTTTGGCCAATCCGAACCATCAGGCATTTTTTCCGGTAAAGCTTCATTTTGCTCTGTCCAGGGCCAGCCTGTTTTACCCGGTGGGGGAGCTGGCAAATCATTAAGAGTGGGAGCTTTTACTATTGGATTC
>Locus:slr1071_1:374700-374647(-)
GATAACTATATTTCCAGCTATCAGGCCAATCATTCTGACAAAAAATTTTTCTCA
>Locus:sll1021_1:393998-394060(+)
AAATTTCCTCCGGGGAAAAATTTGTCTCAGTGGGGGGAGCGAGGTCAGGCCAATCGTCTTCAC
>Locus:exbB_1:415594-415562(-)
GCCGCCCTTTTGCATCAACTCAATGGGATTCAC
>Locus:fmu/fmv_1:417256-417194(-)
TCCCGGCGATTGATGTCTCGCAGAATCAAAAAGGCCAATTGTCGAGCCGAAATCATAGGCAAT
>Locus:sll0645_1:427778-427822(+)
CAGTTAGCAGAGGCGGAAGTTTTGACCATTTGGCAACATTCCACC
>Locus:slr1601_1:467492-467436(-)
ACGACTTTTGGAGCGAGGACGACGGGCATTACTGGGTTTGAAAGTTTGGGCAGTCAT
>Locus:slr1609_1:487383-487288(-)
TTTCCCAATTGGGCCCACTCTTGCAGAAATATGTTGACAGTTTATACCCAGTCTGACCAAGCTTTATCCTGGATTGAGCGCCATGGCCACTGTCCA
>Locus:sll1006_1:514849-514914(+)
ATCGTTCCCGAGGGAGAAAATTACGCCAGTGGGGAGGGAGTAGATCGTCAAAATAAGCTTCCACTA
>Locus:ssl1920_1:521076-521111(+)
TCAAAGTCCAACCAAAAGTATTCTCCACCCAGAAAA
>Locus:slr1767_1:545301-545251(-)
ACAGCCAATCTGCCAATGTTGGAGGTAGTTGAGCATCAACCCAAATATTCA
>Locus:rub_1:569201-569142(-)
GGCATTCATGGTTTGGGGATGCCAACTCCGCCAGGGTCTTTTCAGGGGGACGCTCACTCA
>Locus:ssl1911_1:631898-632032(+)
AGCTCAGGGAAGCATTACTGCGGTCATAGGTTGTGCGGAAACTGGATTGAGGTTTGCCCTGCACAGTGGTCCAAAAATCCTTTTCTGCTTCCACGCCAATCTCAGCGGCAGCGCGGGACAACATGGATTGTTGAC
>Locus:lepB_1:672369-672292(-)
TTTTGCCCAACTCTAACCAGGTATTTTCCGGGGGGCTTTCTTTTTTCTTGCTGGTTTCGCGGACAATATTTTCGGTCA
>Locus:ackA_1:677046-677098(+)
TACGATTGCTTTCTCTGTCCCTGGCTATGCCACCAGTGCCAACAATCCTGGGC
>Locus:slr2005_1:745457-745341(-)
TCCACCTGTAAACCAGAGCTAGCTTGGGCGGTGGCTGGTCTGAGTCGATCGCCAATTTGGACTCCAGCAACGGCCAGCAACCCGGCTCCAGCGGTACGAATAAATTTTCGTCGTTTC
>Locus:slr2010_1:751109-751035(-)
TATTGCCCGGACGGAGATTGCCCGTTAACAAAAACCAAATGCCCAGCCGTAAACCAATATCAAGGAGTCCAGTCA
>Locus:argH_1:783479-783381(-)
TATTCGATTAGTTCAATGTCAAAACCAATGCTGGCATTAAACAGGGCAATGGCGGGGTGCAATGTGCCTTCAAAACGATCGCTCCAGGTTTTTTTTGTC
>Locus:sll1071_1:817764-817853(+)
AAATTTTTGCTGAAACGGGTAGCAGAGGACGGCAAATGGACAGCCATAGAGTTTTTCTTTAAGTTTCTTCACAGTTGTTTACCTTATTTT
>Locus:acp_1:821551-821634(+)
TATTTACTTTCGATATGCTCAACGGCTTTGCCCACGGTATCAATGGTTTCCGCCACTTCATCGGGAATTTCAATATCAAACTCT
>Locus:slr1896_1:845564-845484(-)
TCATCACTGATTTCCTGGTTAATGATGGCCCAGAAAGTGTCTTTAGTGAGGGGAGGAAGATTGTTGGGGATAACTTCAGCC
>Locus:ureF_1:849137-849096(-)
CTATCAACCATTCTAAGCCTTCGGAATAGTTGTAGGCTCCCA
>Locus:sll1123_1:867074-867166(+)
TCAGGCAGTGATTCGGCCAAAGTGGGAGATCTTGCGATCCCTAGCCAAAGCAAGTTGCACAAAAATAGCACTGTCAAGCGAACCAAAAATCTA
>Locus:slr1213_1:900009-899938(-)
CACTTTTTAATAATTGGGCAATGTGTTGGGCCACTAGCCTTTCATCCTCTACAATCAGTATTTTGGTTACCA
>Locus:aroQ_1:903581-903640(+)
ACCAATACTTTCCACACCGTTGTCATACTAAACCAAACAGCCCTGATTAACGACGGGAAC
>Locus:rpl12_1:922845-922898(+)
TATTTAACAGCGGCTTTACCACCAGCTTCTTCGATTTGTTTTTTGATGGCTTCA
>Locus:slr1542_1:979754-979686(-)
CCAAAATCAAGGGGCGATCGCCTACGAGGCGGTGGATATCGTAGCCGTTGCCGATGCGTAGAGCAGTCA
>Locus:ssl2823_1:987741-987854(+)
TATTTTTTGCCGGCCGCAGGATCGTTCTCCCCTAGTTCTACATCCACTACTTCAGTGCTATCCACATCTTGGGTTTGTAACTCTTCTTTGAAACCGCGCAGGGTTTTGCCCAAC
>Locus:lysS_1:995315-995277(-)
CGGATTTCTTCAAGGCTGGAGTGGGAATGGGAATCGGCC
>Locus:prc_1:1015605-1015513(-)
GAGCGGGCCAATCGCAACCCAACCCCCGTCACCGCCACTGTTGTCAATAACAGAGCTGTAGTTCCCAAAATCAGACTGCGTTTTTGTTTCAAC
>Locus:malK_1:1026546-1026511(-)
ACTTTTGTAGAGATTTTCGACAATTACCTGGGCCAC
>Locus:ssl2250_1:1044519-1044629(+)
AGGTTAATTTCCTTCTGGCGATCGCCTCTAGCACCTGGCAAGCATGGCCTTGGCAGACACCGCAGTCAGCCCCTACTCCCATGGACTCGGACAACTCTTCTAGGGAGGTTA
>Locus:sll1280_1:1096661-1096771(+)
TTTAAAATTCGGCCTAACTTCACTGTTCAAATTCTATTGTTTTCTGAGCGGGAGGGCATTGTGGCAGCAACTATTAACCAGGGCCCCCGGGCAACATCAAAGGGCGGGTTT
>Locus:psr_1:1144850-1144728(-)
AAAACCCCTTTTGGGCCGGGGACGACCCCCGGGGGAACCAGTGCCATTGTTGGGTCGGTAATGGGAGCGAACCTTGACGGTGCTGGAGGACTGCAACGAACCAGACTCGGTACTATTCGCCAT
>Locus:sll0871_1:1146292-1146384(+)
AGCCCCGGACCAACAGGGTCGCAAGGGGAGCCAGCCAGCGGGCCAACCGATTTTGTAAACGATCTAAAAGGGAAGGGGATGGAAATTGCCTTT
>Locus:slr0888_1:1154436-1154308(-)
ACCAGCAAATCCATCACCAAGCTACCAGTGAGCCACATGGCCAAACTGCCCATCACGAGCAGGGGCCAATCCACCATGGCAACGGTTAATTTAGCGGTACGGTTCATAGATCACCTCACTCTGGTTTAC
>Locus:ssr1499_1:1156319-1156236(-)
ATGGTGCGACGCACTGGCTCCAACCCCTCTAGCCGCACATTCCATTGCAAAGTTTCCGTAGTTAGGCGATCGAGTAACACGTCC
>Locus:ssr3184_1:1239275-1239156(-)
CCAGTACCAATCGGTGCCAATGGTGTTTTTCCCGTCTCCGGGGTGAATGCAGGCTACGGGGCAGGCTTCAACGCAGTCGGCCACGCCTTCGCAGGTTTCCGTAACAATGGTATGGGGCAT
>Locus:slr1888_1:1248330-1248262(-)
TGGCTCCGTAGTTGGGCTAACTGTTCCTGGCGATCAGAGTTGGGCATAGTTCTTGACCGGGGAAGATAT
>Locus:sll2002_1:1272372-1272494(+)
AAACTTGTCCAGTTTCCTGCAATAACCAAAAACCAGCAAAGGTTTCACTGTCAGGGCTGGTTTGGATGGCTAAAAAGTGAATGCCCTGGGCCAATTTTTTTGTCTGTTCAAAGCCCTGAGCTT
>Locus:sll1708_1:1277442-1277492(+)
TCAAACCAAACCGGAACGGAGGGCAATGACGGCAGCTTGAACCCGGTCATC
>Locus:dnaA_1:1351562-1351630(+)
ATTTTCGCAGGAGACCATCAAAAATATACAAATATACTTAGTAGGAAAACTCTATTGGTGAGCGTGAAC
>Locus:pstA_1:1391150-1391052(-)
ACAAGGGTGAGGGTAAAGGACAACCCCCCCATCACCCAGGCAAAACCATTACGGAAAAAGGATAGGGGCGCAAGTAAACTACTAGGGGCAGAACTTTTC
>Locus:topA_1:1414188-1414126(-)
GGGCAGATAGTTGCGGATAGTGCGGGCTTTAGTGGGGGATTCAACGATAACGAGTTTGGACAT
>Locus:galE_1:1521210-1521248(+)
TCAAATTTTATTGCTTTTTTTGTAATCTCCATGGCGCCT
>Locus:sll1418_1:1598972-1599028(+)
TTAGTAAACGTGGAAGGAGCTGGCCACTGTGTCAAACAGACTTTTCACTGTGTCCCA
>Locus:slr1515_1:1604898-1604863(-)
CATCAGCGATCGCCAGATAGAGATGGGAGACACCAT
>Locus:slr2112_1:1626222-1626166(-)
TTCCTCCAGCTTCTATATAAGCTACTACCCTTTGCCTTAAATCTAAACTGTAAGCCA
>Locus:spsC_1:1627066-1626983(-)
TATTTTGTTCCGCAAAATTCAGCAAATATAGTAGTTTCAAATAAAGCTGAGACGCTAAACGCCACAGTAAGAACGGATAATTTC
>Locus:slr2131_1:1645002-1644907(-)
ATCGGTAAGCTAAAAATGCTAATCGTCCCCACCAGCAAAATGATGATGGCGCAAACGCTGGAGAAAACAGGGCGCTTAATGAAAAAATCAACGAAC
>Locus:sll1228_1:1664800-1664895(+)
ACCCCGCTAGGGTCACCGCCCCAAAACTGGATTCAACCACTAGGAAAATCTGCTCAAAACGATATTCCCTGGCCCAGGTGGCCAATAGATGAGCTA
>Locus:hypC_1:1757284-1757373(+)
TTAAACTCCCATTTCTGCCAAGTCTATCAAAGTTTCCTGGGCCGCCTCTTCGTCCACAATGCTAATGGCAAAGCCCACATGGACAATCAC
>Locus:sll1866_1:1820240-1820353(+)
AATCCTGCAACACAACTTCCCCTTGGCGCAGAATTTGGAAGATTTCCTTTGCTCCGTCCCATTGGGCAACGGTGGACGGTAGACCTTTGCCAATTGGCCCCTGTTGCTCCAGGC
>Locus:rnpA_1:1826974-1826912(-)
CTTGCTGATAAACGGTCTGGAAATCTTGCCAGTGTTTTAAGCGCAGTGTTTTGGGTAGTCCCA
>Locus:pyrB_1:1834617-1834510(-)
AGTACTTGCTGGAATGTGGTGGCGGTCTGTAGCACAATGTCTAATTCTTCGCCCCGCCAATCGGTTAGGTCTAAAATGTGGTTTCGAGTCCAACTGGCCACCATGGTC
>Locus:slr1273_1:1865096-1865033(-)
TCGCCAGGGACAGACAGGTTACCGCCAGAAAAAGAAGGAAAGACCGCAGAGCAGTTAAAAACAT
>Locus:slr1288_1:1886186-1886154(-)
GCTCCATTTCGGAAGGACTATTGGATGAAGACA
>Locus:hypB_1:1907766-1907891(+)
AGGCCAATGCTGGATCAACCAACGGCGAATAGTGTTGGAGTTGCCATTGATCCAAATACTCATACCAGGACTGCAATCCTTTCCCCGTGCGGGCAGACACTGCAAAAATTTGGGCTTGGGGGGCCA
>Locus:ssr1951_1:1944394-1944338(-)
AGCACGGGCAGGGTAGTGGCGCTTAAAACTAATTTGGTTAAGGGATCCATGGCAATT
>Locus:slr1174_1:1944625-1944587(-)
CGCTCAACAGCACCCGCAGTTTGTGGGGAAAATGACCCA
>Locus:slr0937_1:1999607-1999479(-)
GAGGAATTTACCTGTTCCTGTACTTCTTCATTCAATCCATTGAACAATAGGGCCAATTCTTCAGCGTTGACGTCCGCTGGGCCATTGTTTTCAGACTCGGGGAAAAAAGACAGGAAATCAGAGTTATTC
>Locus:slr0938_1:2000851-2000816(-)
CGAGACGAATCCCATCGGCGATCGAAAGATTACTCA
>Locus:crtQ_1:2004675-2004583(-)
ACTGCGGTGGCCATTCCCGCCAATCCTGCTCCCACAATTGCAACACGCATTTCGGCTTTACCCTTTGATTTGACTTTGACTGGCCCGCTAAAT
>Locus:slr1647_1:2072198-2072109(-)
CCTGCCATTGCAAAAGGGCGATCGCCGCGCCCAGGAGTCCCAACATCCAACCAATGTCGGCCCAATCCAGTTCGATTAAGGCGTGTTCCA
>Locus:slr0393_1:2138203-2138075(-)
GAGGAGTATAATAACCCCTTATATTTTCCTCCCTTCGCTGAAGCTTTTCTAGATCATGGCAAAATTTTCGGCGAGCTAGCTTGTATTTTTCATACAATTTTTGGAAGTCATTATCTAAATCTTCATTCA
>Locus:glnB_1:2152291-2152401(+)
TTAAATAGCTTCGGTATCCTTTTCCCCTGTCCGAATCCGTACCACCGAATCCACCGGGCTGATGAAGATTTTACCGTCACCGATTTCCCCGGTGCGGGCCGCCGATACCAA
>Locus:sll0142_1:2197733-2197828(+)
TATTGGATTTTTGTTGGTACATCTTCTTCGGTTAAGCGGGATTCCAAATCGGTTTTGACTTTTTCTATATCAACCCCTTCCCATTGGTGTAGCAAC
>Locus:ycf47_1:2250275-2250243(-)
ATCCAAATAATTCGTAGAACAGTAATCAAAGTC
>Locus:ycf47_2:2250275-2250243(-)
ATCCAAATAATTCGTAGAACAGTAATCAAAGTC
>Locus:sll0160_1:2330789-2330917(+)
CAGGCAAAGGCTGGCATAATCAGGGCAAAAACTAATCCGGCTAACACTAACCAGCGGAGCCATTGCAAACTTTTGGACGATAGTTTCCAACGAAAATCCCGGAGCCATTGTTGGGGATTATCTTTAGCT
>Locus:ycf22_1:2419386-2419490(+)
CAGAAATACGCATTCATGGCCCGAATTAGGGCATTAACATCCAACGCATCCTGCCCCATCAGGATGGAACCGTTGCAGATAATCACTTCCGGATTACAGTCCTTA
>Locus:slr0001_1:2464584-2464528(-)
CGTAGAGGCCGTGGGGAATTTTACGCAGGAGGGTTTTCTTTGCTTGTTCGTCTAGCA
>Locus:mgtC_1:2482051-2481986(-)
TCAATGCCCAGGGTCGATCCCAGTACAAAAGCAACAGTGAGCCGGAGAAGACTCTCGTTCCATTCC
>Locus:slr0232_1:2536872-2536825(-)
GGCGGGCCAATTCCTGCAATGTCTCTAGCGAAAAAAATTCCCAACCCA
>Locus:groEL-2_1:2539000-2539056(+)
TTACATCATGCCCATGCCGCCCATACCACCCATTCCGCCCATGCCACCCATATCGGG
>Locus:efp_1:2549454-2549389(-)
CCACCTTCCAGACTGCGCCGTCCATCACAATACTGGTACCTGTGCGAAAATCGTTACTGGATATCA
>Locus:im30_1:2646028-2646120(+)
TTGAGGTTAGCCCGGACGACGCGGCCTAAACGGTCAAATAATCCCATGTCTTACTTATCCTCTCAAAATCGCTGGGGGTTAACGAATGGGGGT
>Locus:sll0611_1:2657150-2657194(+)
AAAAGTCTTCTTGGTCAGTCTGGACATCAAACCTGGCTGCTAACA
>Locus:sll0381_1:2694262-2694300(+)
TACAGGTTGAAGGAAGTGATGGTGGTGAATGCCTTGGTT
>Locus:braGorlivF_1:2708258-2708314(+)
TATACTGCCAAAAATTTTTGGATAACCTCCTGGCTCAAAGTTTGGGTTTCCCCGGAT
>Locus:slr0193_1:2724708-2724649(-)
GCAGTGCTTCCCGCTCAATGGATTCTTTGGGTAGGTTACCGACGTAGAGACGAATGGACA
>Locus:sll0180_1:2739149-2739212(+)
TTACAGGGAAGACTCGAGCTTTTCAGGGGAACTGTTACTAGAAGGAGTGGCCGCACTGGCAGGC
>Locus:ssr1527_1:2774536-2774483(-)
ACCTTAGCCTGTTCTTGGAGAGAAGCAAAATATCTGAGTTTAATTGATTTGGCC
>Locus:slr0565_1:2806219-2806082(-)
CACGGGACAAAGGGCTTCTCCCCCGGTGAAGGAAATATAGGCCAGGTAGGAGGTGATCAAGATCCCCAGGACGGCGATCGCCCCCATAATGAAACGGGAATAGCGATGAATCCAAGGCACCGAACGACGACGAACCAT
>Locus:desC(des9)_1:2822581-2822613(+)
AGGCTTTGTTGGCCATCGCAGTTTCCGGAGGAA
>Locus:rpl33_1:2831131-2831060(-)
CGTGCCCCCTTACCTTTTTTAGCCATAACTGTTGCGGGAAGGAATACGGTAATTTATACGCAAACTCTGATT
>Locus:fus_1:2845181-2845234(+)
CAATCTGGACGTAAATTAGGCGCAAACTTATCCGGCACTTCCTGGAGATGGTCA
>Locus:purM_1:2847400-2847323(-)
ACTTTCCACCTGTTGCCGAATGCGGCTGACAAATTCCCTGCCTGCTTCCACATCTACGCCCGCTTGCCGATAATCCAT
>Locus:gspE_2:2881449-2881378(-)
ATAACCCGCTTCAATGAGGGCTTGTTCAAAAGGGGAGAGGCTAAATTCGGGGGAATCGGAGGAAAAGACCAT
>Locus:gspE_1:2881415-2881380(-)
GAGAGGCTAAATTCGGGGGAATCGGAGGAAAAGACC
>Locus:argC_1:2889267-2889311(+)
AGGGATAAAAAGCCAGTTGGGGCAAGCCTAAGGATTCTTCCCAAC
>Locus:slr0096_1:2902961-2902833(-)
GCAACCCCAAAAGCCAGGGCTAAAGGTAGGGCTACGATCGCCGCTGTGATGCCACCGAAAATATCCCCCCGCAGATTATCGAAACGAAGTCCATGGACAAAACGGGTGGGGGAAAGCAGGGTAGTAGCC
>Locus:sll0586_1:2959530-2959593(+)
TTATGGAGCCGCCATCCCCTGGGCCGCCAACCAAGCCGTAGTCCAGGCATTTTGAAAATTAAAA
>Locus:eda_1:2971476-2971523(+)
CAGCCCCTTGGTGTCTGGATTTCTTTCAACAAAGTACGGATTAGATCG
>Locus:minC_1:3008510-3008551(+)
ATAGCAGAGCAGAACGCTGAAACTGACGCACCGGGGTCAGAC
>Locus:slr0304_1:3018243-3018205(-)
TTTTTAATTTTTGCTGACTACGTTCTAATTGTTGAACCA
>Locus:slr0316_1:3038517-3038377(-)
CACAATGGCGGCACTTTTTCCAGTATTTCTGGAGACAGTTTCGCTAACTGTTGCTCGACTAAAGGAATAGATGTGATCGTGAACATCACAATTCCCACAATGCCCAATCCAAATAAAATCCCTAATTGTTTCAGAATTGCC
>Locus:slr1420_1:3272243-3272166(-)
GATCAATTACCGCCGCCCTCGCCCCGGACGTACCAAAGTCTAAACCCAGGAACAATTTTGCTTGGTCAACCTTCTCCA
>Locus:sll0630_1:3321845-3321934(+)
TATCTAACATTAATATTCCAATCTCGTCGCAAATCTCGTTGGAAGTCATCCAAAACCCGTTTTAAAGTCTGCTCTACTGAATCACCATCG
>Locus:slr0654_1:3330315-3330283(-)
TTACGATTGGGTGCCTTAAGGGTTGGAATTACC
>Locus:chlL_1:3416116-3415991(-)
CAACTGGTGGTGGATTTACCAATGCCGCCTTTGCCGTATACCGCAAGTGTCAGTGTCAAGGGAGTTGCTCCTAAAAATGCTCTGGGGGAATGCTCAGGGTTGTGTGGTCTCCGCTGCGCTGATCGC
>Locus:accA_1:3425540-3425596(+)
ACACCGCCGTTTCTAAAAATTGACCCAAATGCCGGAATTTGTCGTACCGCAATTGTT
>Locus:ssr2781_1:3473323-3473234(-)
GAGAAACTTTTCCGACTGACTGAGCAGGGCCCCATCAACAGCGTGGGACTCAGCGGGGGTGAGGAATTGTTGTCCGGCTTCCATGGGCAT
>Locus:ilvD_1:3499051-3498905(-)
CAGGGGGTAATGGTGCTGTACCCGTTGGCAATACCCACAATGGGTTTCGTAAAGTCATCATCGCCAAAACCAACGGCCCGGAGCATGGCCCGGTTGGGACTCCGTTGGGTGCCCTGGGTAATTACCTGGCTTCTGGGATTGTTGGAC
>Locus:slr0586_1:3535275-3535165(-)
GCCATCACAGTCGGTAATCAGTCTCAGCATGGGGAAGAAAGAAAAAGCAACAGTCCAAATTTTAACCGTAATTTGTTCCACAGTCCCGAGCTTCTGCACCATATTAGCCAC
>Locus:slr0592_1:3546882-3546841(-)
TGCAATACTGCCAGATTTGGGCAAAGATTGTGGCGATCGCCA
>Locus:slr0594_1:3551256-3551137(-)
TTGCCAATGACAATGCCCAACATAGTCAAACTGCTACGAAGCTTATTAGCCAGCAACATGCTAGTGGCCATTTTGAGACTTTCCCGAAATTCAATCACCGTTACCTCGGTTCTAGGATCT
>Locus:slr0601_1:3560386-3560323(-)
TGCTGCAGTCTAAAGACTGATTGTTTTCCGGTGACTTGGTTTCGATGGGGTTTTCCGTGGACAT
>Locus:lig_1:10603-10622(+)
GCAGAATCAATTTGGTTTCC
>Locus:fecD_1:14730-14711(-)
TAGAGCAGTAAGTAATCCCA
>Locus:sll1396_1:53433-53452(+)
ACTGTTGAGCCCATTGCCCG
>Locus:slr1415_1:181128-181109(-)
ATAACCAGATTACGGCGGGA
>Locus:folK_1:189243-189224(-)
GCCAACTCGGCGATCGCCCC
>Locus:slr1107_1:211819-211800(-)
GCCAAAGCATAGGGACTGGG
>Locus:sll1652_1:282270-282289(+)
GATGTAAAGTTGGGGCTAAT
>Locus:slr1298_1:295181-295162(-)
GATAGGGGACTGCCATGCCG
>Locus:slr1306_1:312408-312389(-)
ATAAAGCCCATAAACCCCAT
>Locus:rpl28_2:318722-318703(-)
GAGTGAGATACGGCAAAACC
>Locus:rpl28_1:318758-318739(-)
AAATTTGCCTGTTGTAATTT
>Locus:ssl1792_1:329202-329221(+)
AAACTTTGTAATCGAATTGG
>Locus:slr1065_1:369305-369286(-)
TATAACTAGGAGTAACAATA
>Locus:slr1071_1:374720-374701(-)
AACTTCCAATAAATCGTATG
>Locus:sll1021_1:393978-393997(+)
GATCGCCGTTGATCCCCGCT
>Locus:exbB_1:415614-415595(-)
AGCAGGGGCCACATGGCCAC
>Locus:fmu/fmv_1:417276-417257(-)
TGGCCACATCAGTGTAACTA
>Locus:sll0645_1:427758-427777(+)
CTTTAGTTTTCTCCGGTGGT
>Locus:slr1601_1:467512-467493(-)
AACTTTTGTTCCGGGCGCTT
>Locus:slr1609_1:487403-487384(-)
CCAATGGATTTGAGGTTGAT
>Locus:sll1006_1:514829-514848(+)
TTAAAAGAAGTTATTCTTTT
>Locus:ssl1920_1:521056-521075(+)
CTGCTTTTTGCTGACCACAT
>Locus:slr1767_1:545321-545302(-)
CTCTAAATCAAAATTACTCG
>Locus:rub_1:569221-569202(-)
GTAAACATAACCGCAGGCCC
>Locus:ssl1911_1:631878-631897(+)
ACCCTGGTCAAAGTGAAACT
>Locus:lepB_1:672389-672370(-)
GATAACCGCGGTAACCATGG
>Locus:ackA_1:677026-677045(+)
TTTCTAACATTTTCGCAATT
>Locus:slr2005_1:745477-745458(-)
AAGCGCTATGGCCCAACCAC
>Locus:slr2010_1:751129-751110(-)
CACGATCAGGCCGATGAGAA
>Locus:argH_1:783499-783480(-)
CGATCGAGCCATCCAGGTCA
>Locus:sll1071_1:817744-817763(+)
TAGCGGCCAAAAGCCAGACA
>Locus:acp_1:821531-821550(+)
TCGGGGCTATGGCCGGAATT
>Locus:slr1896_1:845584-845565(-)
CAAGTAGAGCGTTGACTACC
>Locus:ureF_1:849157-849138(-)
ATTAGTAATATTTCCCCGTT
>Locus:sll1123_1:867054-867073(+)
GGGGATAGGCTTCCCATCGG
>Locus:slr1213_1:900029-900010(-)
CACACAAATTTCATAGCCAT
>Locus:aroQ_1:903561-903580(+)
TCAAATTGGGACCGTGGAGC
>Locus:rpl12_1:922825-922844(+)
TAGCAAATATGCCAAACGAT
>Locus:slr1542_1:979774-979755(-)
GTGGGCAATGGTAACTCCCC
>Locus:ssl2823_1:987721-987740(+)
AGAGAACGTTCATTATTGCT
>Locus:lysS_1:995335-995316(-)
CTTTTTCAAGCCGGGTGGCA
>Locus:prc_1:1015625-1015606(-)
TATCCTGTAGGTAGCCCTGG
>Locus:malK_1:1026566-1026547(-)
TTTTTGCCTTGGGCGGGGAA
>Locus:ssl2250_1:1044499-1044518(+)
AATTTTTCTAACTCCCATCT
>Locus:sll1280_1:1096641-1096660(+)
TGCTCATGAATTCTGACATT
>Locus:psr_1:1144870-1144851(-)
AAGCCCTTGCCTAGGGGAAG
>Locus:sll0871_1:1146272-1146291(+)
AATCTAGAAGAACTGAGATT
>Locus:slr0888_1:1154456-1154437(-)
CGGCGGACAGACTGGGCACC
>Locus:ssr1499_1:1156339-1156320(-)
AACGGTTAGCGGACTTATCG
>Locus:ssr3184_1:1239295-1239276(-)
ATGCAGGTGGCAAAGTCAAT
>Locus:slr1888_1:1248350-1248331(-)
ACGCAAACTTTTCGGGATAT
>Locus:sll2002_1:1272352-1272371(+)
ACGCTTTTGGGAAAGGCCCT
>Locus:sll1708_1:1277422-1277441(+)
GATTATAGCCCCTTCTGCAA
>Locus:dnaA_1:1351542-1351561(+)
GCTAGGGCCTGTTGCCAAAG
>Locus:pstA_1:1391170-1391151(-)
CCAACAAAGGCAGCAGAGCC
>Locus:topA_1:1414208-1414189(-)
GCTTCCACCCGATAATCCTG
>Locus:galE_1:1521190-1521209(+)
TCCTGCGGTTTTCAAACTCT
>Locus:sll1418_1:1598952-1598971(+)
AGTAGTTACTAGGCAATGGA
>Locus:slr1515_1:1604918-1604899(-)
TGGGGGGAAAAACCGCCAAA
>Locus:slr2112_1:1626242-1626223(-)
CTTGGAAGCCTCAGTTATTT
>Locus:spsC_1:1627086-1627067(-)
CACTGCTAACTGCTACTGCA
>Locus:slr2131_1:1645022-1645003(-)
CTACTTCCGGAAATTGGGCG
>Locus:sll1228_1:1664780-1664799(+)
TGGGAGCAATTAATTGGGTT
>Locus:hypC_1:1757264-1757283(+)
TCTATTCTTAACTCTAGGAA
>Locus:sll1866_1:1820220-1820239(+)
TGGGGAGATGGAAAGCCACT
>Locus:rnpA_1:1826994-1826975(-)
GCTGTGACGATGTCGCTTTC
>Locus:pyrB_1:1834637-1834618(-)
CTTTTTTTGTTTGTCCACTC
>Locus:slr1273_1:1865116-1865097(-)
AGCCCAGGCGGGCATGGCGA
>Locus:slr1288_1:1886206-1886187(-)
AATTTGGGTACGGCTTAGGG
>Locus:hypB_1:1907746-1907765(+)
ATCTTTTTCCTTCAACTCTT
>Locus:ssr1951_1:1944414-1944395(-)
GGGCTAAACCCAGGGCGGAA
>Locus:slr1174_1:1944645-1944626(-)
CACCATTTGGGCAAAGTAAA
>Locus:slr0937_1:1999627-1999608(-)
CACCGAAATCCTCATTTTCA
>Locus:slr0938_1:2000871-2000852(-)
GGCCACCCCTACTGCAATGC
>Locus:crtQ_1:2004695-2004676(-)
GCCCCGCATCTACCAATTCC
>Locus:slr1647_1:2072218-2072199(-)
TTGCCCCGTCAGATTTAGCC
>Locus:slr0393_1:2138223-2138204(-)
CCAACGATTAAATACATTTC
>Locus:glnB_1:2152271-2152290(+)
GAAAGCTAATCTCAAAAAGA
>Locus:sll0142_1:2197713-2197732(+)
AAAAATTTTGAGCAAACGAT
>Locus:ycf47_1:2250295-2250276(-)
TCAACAGAGCGGCGGAAGCC
>Locus:ycf47_2:2250295-2250276(-)
TCAACAGAGCGGCGGAAGCC
>Locus:sll0160_1:2330769-2330788(+)
CTGGGGTCATCCAAACGCAT
>Locus:ycf22_1:2419366-2419385(+)
CTCTGGCTCACTGAAAAAGT
>Locus:slr0001_1:2464604-2464585(-)
TCCGGACTTAACACCACAGA
>Locus:mgtC_1:2482071-2482052(-)
TCCGTTGGCGCCACTGCCGT
>Locus:slr0232_1:2536892-2536873(-)
TACGGCTCCGTAACCATATT
>Locus:groEL-2_1:2538980-2538999(+)
TCATGGCAAGGATGGAACGA
>Locus:efp_1:2549474-2549455(-)
TTTAACGTGGAGGAATTCCA
>Locus:im30_1:2646008-2646027(+)
CAGCTTTACTGACGAGGTCG
>Locus:sll0611_1:2657130-2657149(+)
GCAAGGACTAGAAGCCTGTC
>Locus:sll0381_1:2694242-2694261(+)
AGGTTAAATTTCATCGGATT
>Locus:braGorlivF_1:2708238-2708257(+)
GATTCAACGTGATGCTTCTC
>Locus:slr0193_1:2724728-2724709(-)
GGCTTCTGCAAATACTTCCT
>Locus:sll0180_1:2739129-2739148(+)
GGCATTTACTACTGAATGGG
>Locus:ssr1527_1:2774556-2774537(-)
TTACTAAACTTTCTTCTGCA
>Locus:slr0565_1:2806239-2806220(-)
GAGCTACCGGTGGCCTGGTC
>Locus:desC(des9)_1:2822561-2822580(+)
TCATGTTCAAATCATTTCCT
>Locus:rpl33_1:2831151-2831132(-)
ATTCTAGGGTGATGACGAGG
>Locus:fus_1:2845161-2845180(+)
CATCTCTTAAGGAAGACAAT
>Locus:purM_1:2847420-2847401(-)
ATAACCTCTGGGCGAAAGGT
>Locus:gspE_1:2881435-2881416(-)
TGAGGGCTTGTTCAAAAGGG
>Locus:gspE_2:2881469-2881450(-)
TGAATTTGGGAAAGGGAAAG
>Locus:argC_1:2889247-2889266(+)
GTTTTTCCAACCGAATAACT
>Locus:slr0096_1:2902981-2902962(-)
CAATGGGCCCAGCTCCCGAG
>Locus:sll0586_1:2959510-2959529(+)
GAGGAGGAATTAAGGGAATG
>Locus:eda_1:2971456-2971475(+)
TAATCGTCTTTTTGTACTAT
>Locus:minC_1:3008490-3008509(+)
GAGTAAGGGGTAAGGATTTT
>Locus:slr0304_1:3018263-3018244(-)
CTTTTTTGCAAAGGGCGTAA
>Locus:slr0316_1:3038537-3038518(-)
CTTGCAGAAGCATTAAAATC
>Locus:slr1420_1:3272263-3272244(-)
CCAAATTAACTCTTTATTTT
>Locus:sll0630_1:3321825-3321844(+)
AATTGCAAATTGCCAATGCT
>Locus:slr0654_1:3330335-3330316(-)
CAATAATGCTTGCTCGTCCA
>Locus:chlL_1:3416136-3416117(-)
CCAATGCTGTGGAGATGTTG
>Locus:accA_1:3425520-3425539(+)
TCCATAGTTCTATTCGTCTT
>Locus:ssr2781_1:3473343-3473324(-)
GAAGAAATGGTGAGGCGGGT
>Locus:ilvD_1:3499071-3499052(-)
GATCATTAATGCCCATGTTG
>Locus:slr0586_1:3535295-3535276(-)
TCAGAAACATCCATAATCGG
>Locus:slr0592_1:3546902-3546883(-)
ATTGTGGAGGAATGGCTTTT
>Locus:slr0594_1:3551276-3551257(-)
ACATGGCCACCACGGACGCA
>Locus:slr0601_1:3560406-3560387(-)
TTTACGGGAAGGATCCGGGC
>Locus:sll1401_1:47009-47041(+)
AAAGTTGCATATACACAAGCCAATATAACGGCA
>Locus:dapB_1:76582-76677(+)
AGAGTAGTTTTTCCAGACCGTAAACTAAGCCCTTCAGTTCTACCACTTTACGAATGCCTAAAAGTACCCCCGGCATATAGCAAGCCCGGTCGGTGG
>Locus:sll1054_1:81696-81752(+)
TTAAAGCAAATGGCGCATCCAGAAGTAACTGGCAATGGACTTTGCGTCGATCATTTC
>Locus:crtX_1:86254-86159(-)
CACAGTATGACCCCGCTGTTGCAGTTCCTTACCCAAGGGCAACATGGTATTGAGATGACCCGTCGTTGCTGGACAGAGCAAACCAAAGTGAGTCAT
>Locus:mutT_1:95819-95932(+)
CAACTGAGAAACTTTTGGCGTAGGGCCTGGATAATTTCCCCATTAGCCTTGGGAAAACGGTACTCGCCCAAATCGGTGATCGCCACCCAGCGGATTTCTTCACAGGCAATGGTT
>Locus:slr0742_1:131955-131878(-)
TCATTGAATACAATTGGGCATAAAAAAAGCGGGGGACACCCACTTCTGGAAAAAAGTCCAAGATTGGGGCAGACCGCA
>Locus:slr0241_1:143038-142982(-)
TGGCCCAACGCAGGCCAAAGGCAATTAAAACTGCAATGGCAAACAAAATACTGTGCA
>Locus:slr0241_2:143117-142983(-)
GTGGTAATCAACAGTAGGGGGGGAAGGGCAAAAAAGCCTAACGCTATGGACCAAGATAATCCGCCCGGCCAGCAACGAATGGCCCAACGCAGGCCAAAGGCAATTAAAACTGCAATGGCAAACAAAATACTGTGC
>Locus:slr1415_1:181188-181075(-)
GCCTGGCCCGGCCCAGTCCACAGCAGCGCCGCCACCGCCACCACGGCGATCGCCAGAAGAATAACCAGATTACGGCGGGATTTAAACAACATTGGCAACGGCGGATCAAGACCC
>Locus:sll1040_1:186603-186731(+)
AATTATATTCCTTGGGAAAATTTGGCCCCAAGGCGATCGCCCCGGGAGAGTGATCAGTTTTACCATTGCTATGACTACTTTTTTGACCGTGGTGATGGTACACAATCCTTTGCTGGGGGGCACCCAGGG
>Locus:slr1103_1:200458-200406(-)
GGCTTTTTGATCTTCGATCACAAATATATGTCGAAATTCAGGCAGGTTAGTCA
>Locus:sll1678_1:244162-244224(+)
AGCCAAACAAAAATTGGCAGATATAAACTGCTGAAAAAATCCCCACTACATCGGCCGTCAGCC
>Locus:slr1290_1:284555-284508(-)
CTCTGGGCTAAGTTTGGGAAATGGGGCAGATGGGGAGTGAGCAATCAT
>Locus:yefA_1:375533-375470(-)
TTAGTAGTTGAGCTAAATATGCCCCATCTTGTCCTGATATGCCAGAAATTAATGCTATTTTCAT
>Locus:sll0645_1:427778-427867(+)
CAGTTAGCAGAGGCGGAAGTTTTGACCATTTGGCAACATTCCACCACGGGGGCCTCCGCCCAGGTTTTAAATCCCCCCGACTCCAGAAAT
>Locus:gad_1:543468-543503(+)
CTAATGGCTAAAGTGGGAACCTTCCTGCTTCGGTTT
>Locus:sll1942_1:576862-576924(+)
CTTGTCCATTGTCCCCACCCACGGAAAAAAGATGTTGCCCATTCTAGCCGAAAATTTCCCCGG
>Locus:sll1938_1:583067-583126(+)
CTAATTGGCGGGGTTAGGGTTGCCATAACTTCTCCTCGGTTCGCTGAACATTGGGATAGT
>Locus:slr2048_1:594479-594408(-)
CTCCGCCCCAAGGGACGGCTTGGCATTTGCTTAACTTTGTTTAATCTTGCTTTAGACAAAAAAAGCCTAGAG
>Locus:slr1906_1:609569-609471(-)
TGGAAACTTTTAATTAGGAGATTGGCCAGGGGCGGAATATCTTCCACCGTAGCCGCACGAATTGCAACGGAGAGGAGAGGAGAAGGGGTGGACTTGACC
>Locus:ssr2315_1:679332-679297(-)
ACAACAAGCAAAGACAAAAGTAAGCTGGGTTTAAAC
>Locus:sll1286_1:705968-706024(+)
TTCACCGAGCTATTACTGTTATTGTGCGGGAAAAATCCCGATCGCCTCACTGGTCAA
>Locus:aspA_1:732475-732419(-)
TTTCATTACCATGCACTCCCCCCACAATGGCCAGGGAGCGAACTGCTGAATTTACCA
>Locus:ssr3409_1:751481-751383(-)
AGGGTGGCCAAGAGCGGAATAAACACCGCCAGTAACATAGTCCAGAGTAGAACAGTCATTTTTCTTCCTTCTTGGGGCCAAGATAATGAATTTCGTACC
>Locus:folP_1:771693-771652(-)
GGGGAGGGGGAAAATAATCACTCAATTGATCCAACTGGTCCA
>Locus:slr1147_1:811579-811490(-)
GCAATCCCTGTTGCAAAAGCCGAACCTGTGACTGACAAAGGGAAATTAACCCAGCACTGGGGGAATACATTGATGAGATGGAACCGGCCA
>Locus:slr1148_1:813097-813029(-)
TTGGATCGAATATACGCAGATTGGCCAGCAGGTCAAGATTCTCAATTGCTTTTTCGTAAGGGATTCGCA
>Locus:ureF_1:849149-849096(-)
TATTTCCCCGTTCTATCAACCATTCTAAGCCTTCGGAATAGTTGTAGGCTCCCA
>Locus:sll1121_1:867259-867387(+)
AGGAACCAAAACGCTTTTGTAGGGCCAATAGGGCCTGGGATGGTTGTTTGGGTTGTAGTCGGGGGGATTTGCGGGCTTGCATTTGGTTCCAGGCAAAGGGCCCTTCCTGGGCGGCGGATAGCCACAATA
>Locus:slr1208_1:891348-891277(-)
GGGATGTATAGACCCGTTGGGGTAAATCCCCTTGGTATTGGTTGGCTTCCTGGTCATCCCATAAACTCTTCA
>Locus:slr1213_1:900066-899938(-)
CAATTTTTTTCAGCGCCGTTGCTCCATCACTGGCGATCACACAAATTTCATAGCCATCACTTTTTAATAATTGGGCAATGTGTTGGGCCACTAGCCTTTCATCCTCTACAATCAGTATTTTGGTTACCA
>Locus:sll1967_1:909603-909674(+)
TTAACCATTGACCGCTTTGAGAATTACTGCACACTCCACATGGGCTGTTTGGGGAAAGAAATCACAACCCTG
>Locus:slr1829_1:932103-932071(-)
GAGTTCTGTCCAGGTTTTATTTGTCGATTCCAT
>Locus:slr1829_2:932136-932071(-)
GGACTCCAGCCAAAACTGACTGAGGGGAGTCATGAGTTCTGTCCAGGTTTTATTTGTCGATTCCAT
>Locus:icsA_1:949397-949460(+)
CTAGGCTTGGGCGATCGCCAAAATTTGGGCGGCAACGCGATCCCAGGTGTGGTGTTTAAGCACG
>Locus:ssr2595_1:983006-982968(-)
ACGGTTGTCTTGGTCGAGGCGAAATCCGCGGCTAGTCAT
>Locus:slr1230_1:1037264-1037190(-)
TGGCTAACCAGGCGGCGTAGGGATAACTTTGCTGAGCGAAATCCGATCCATCAGTGCAAAGCAAAATATTTTTCA
>Locus:sll1131_1:1046402-1046521(+)
TTAAGCTTTCTTTTTCGGTTTACGCCAGACCCAAAGAAAGTTAGTGGCCATGCTCCAAAATACGGTAATCATGGTGGCAACGATAGCCGCTATTTTATGGTCCCAGCCCAATTTATTGCC
>Locus:ssr2060_1:1050575-1050492(-)
GTGACAATGGCCACGATTTTGCCTGAATCCATAGTGAGTTTCGCCCCAATTTTCGTCGGGAGATTATTTTCGCCTAATCCTACC
>Locus:pknA_1:1078723-1078658(-)
GTCCTAAATGCAGTTGAATCAGGTAACGGTCATCGAGGCGTTGGCCCAGGGACAAGGATGGGGTCA
>Locus:bioY_1:1108353-1108315(-)
CCGTCACAAGGTCCAGGTCAGGTTCAGGATTGGTATTCA
>Locus:mscL_1:1131916-1131788(-)
CCACCAATTACTACCGCTACGGCCAGATCTACTACGTTCCCCCGCAGGATGAAATCCTTAAAGTCCCGCCAGAATCCGCCTGCCCCTTGCCTTGCACTTTTAACCATGGGCTTAACTCCTCTTTTGTAC
>Locus:slr1406_1:1181119-1181057(-)
CCAAGGGAAATCCCCAACACTAAACAAGGCTGGAAAAAACGTTTGCTCACTTTCACAGAAATT
>Locus:glgX_1:1194763-1194653(-)
GGAAAAATTAACTCCCCCCGGCACAATGGTGGCCCCAAAGGGAAAGGGCTGGCCACAGCGGAGTTTGTAACCGTTAGCGGTGTGGGTGGGATGAATATCTATGCGTTCCAT
>Locus:slr1870_1:1214246-1214190(-)
GACGCTGGGGCATTATCCGCATCAATTAGCAGGGCAATGTTTGATTCCGATTGCGGC
>Locus:cpcE_1:1229230-1229120(-)
ACGACCAATCCACCAGGCCGCATAGTAACGGGCACTGGCATCTTCTGTTTGTTGCAAATTGGCGATCGCCTGGTCGAGGGTATAGGCGGGGTTGAGGTTAGGTTCACTCAT
>Locus:sll1764_1:1231771-1231875(+)
TACCAACGATTAACAAAACCACCGCCGCCGCCCCGGTTAACAAAGCCTCCCCCGTCTCCCCAACCATTGCCCCAGGGATTATTAACATTGGCAAAGCCGCCGCCC
>Locus:ssr3184_1:1239178-1239068(-)
TCCGTAACAATGGTATGGGGCATATTTCGCCGGAATCAGAATTTAAAAATTGGGCGGATTTTTACAAATCGTCACAGTTCTAAGGGTAGCGGACGTTCAACCCCTGAGGCA
>Locus:slr1886_1:1245465-1245373(-)
GCATCGGCGGGAACGATGGGATTAACGGTCAAAGTGGGGGGGTATGCATCGAAGCGGGAAATTTCAGTCATATTAGGATTCGGTCAACTCCAA
>Locus:hemC_1:1247288-1247193(-)
TTTGCAATTCTTCCTGCACCCAATAGGTTTGCACGAGGGCTAGTTGGCTTTTCCGTGAGCCTATCCGAACTGTGGGAGCAGAGGTCGAAACAGTCA
>Locus:ureA_1:1401095-1401060(-)
TCAACAATTTATCTTTTTCCTGGGGGCTTAGCTGCA
>Locus:apqZ_1:1412990-1412925(-)
ACAGCGCTGCCACAACCACCAAGCACTAACCAAAAAGTGCCAATAAATTCAGCAATGTACTTTTTC
>Locus:slr2060_1:1417338-1417285(-)
GGAGATTGGGCGCTAAAAAGTCCAGGGGGGGTTGGGCTTGGATGGGGGATTCCA
>Locus:sll0237_1:1534549-1534611(+)
CAGCGCACAAAAATAGTTTGTAAATCACGCTTAGAAGTCTCCAACTGTTCAAATACCTGGGTA
>Locus:sll1984_1:1553929-1553964(+)
CTAAACGCCACAGTAAGAACGGATAATTTCATCAAG
>Locus:sll1414_1:1604110-1604202(+)
TGGGTAAAAAATTTTCGTTTGGCGTCAGAAACAGTGCGAATTTTAGTCACAGGGCCGATTACAAAGGGGGGGATAGTTCCCTACATTTTCCCT
>Locus:sll1236_1:1655626-1655715(+)
AATTCCCTAAGGCGATCGGGTAAATCGAGTGGTAGCGTAGACGACATTGCTCCGATGAATTTGACGGGGGTTGGGCGAATCAAGGTTAAA
>Locus:psaF_1:1687558-1687641(+)
AGCGGGGGGAAGTGGGGATTTCTGAATCCTTCATCACCAGTTTGCCGGAGGTGTATTCACCAACGGCGGCCAAGGGCCAAAGGA
>Locus:sll1891_1:1776081-1776203(+)
TCAGTTAGTCAAGGGAACGTCTCCGGCTTCATCGGTACCGACAAAAAGAATGGGCACATCGCTAAATTGACCCAAACCCACGGAATCAAACAGTTCTACCAATTCCTGCCGTTGTTCCGGCAG
>Locus:sll1886_1:1784994-1785050(+)
CTAGGGAGCATCCTGCCATTCTGGAGACAACGTAATAAAGTCAAAAACTTCTGCCCC
>Locus:slr1982_1:1811263-1811132(-)
ATAGCCATGGTCACAGCCTGTTCACCGTCAACGGCTATCACCACCTCGTATCCTTTGCGGATCAAGCGACGGGATAGCATGTCGCGATTCATTTCATTGTCTTCAACTAGGAGAACCTTAGCCATAGATTCC
>Locus:slr1472_1:1829094-1828975(-)
TTTTCTTTATCCTCTGCTACGGTGACAGTACTGGGAAAACCCATTAGAGTGAGAAGTTCTTCGAGCCAATTCTGGGCTTGGGTAACTATTTTTTCCATCGTCAATATTCAGGTCTCAATT
>Locus:slr1478_1:1838342-1838301(-)
TGCCAATCTTGGTCACGGCGGGCAATCCAGCGACGAAAATCC
>Locus:sll1102_1:1914113-1914187(+)
TTAACCCCTAGCCTCCGTATCAACATGACCAAGGGCGATCGCCAGATTTTTAATTACTTCCGCAATGCCTTGGAA
>Locus:slr1169_1:1937568-1937476(-)
GTGGTGCCGAAAAAATTTAGTTGTATGGGCTGTCGATTTTGCAGGAAAAAAATTAATCCTGTTCCTATCAAAAAAATGAGCAGTAAACCTTGC
>Locus:slr1690_1:1983283-1983149(-)
TCGACGGAAAAAATAACGTTATCCACACCCACTTTAAAGTCAGCTAAATGGTTTTGTCGAGGCTGGCCCATCGGATTCATCAATAATTTATTTGACCTATATGCGTCTATATTCACCGCTCTAATTTTGGCTGAC
>Locus:slr0950_1:2017998-2017966(-)
AGGGCATCCAGTCGTTGTTTATCTGCTTTGGCC
>Locus:slr1648_1:2073246-2073163(-)
ATCAGCTCCAATCCAGTGCGGTCAAATTCCACTGCGTTTTGGCTGAAATTGCTGGCCCAAGCGGCCCGGGAGAGGGTAGCGGTC
>Locus:sll0428_1:2082865-2082912(+)
TACTTCTTTCTCACCCAACCATTAATGGTAAATCGACTATCTGCAAAA
>Locus:slr0404_1:2153080-2152934(-)
CCACTCCGGCGAGCTTCAGCTTCAAAGGTGGGGGTAAAAACTAGGGTAAAGGCCAGGACAAAAATAATTACCACTGAAGTGCCCCGCATCCAGACCGATCGCCAGGTAATATTTTTGGGTAGAGGTAAATTCTTGAGCATCTTAAGC
>Locus:pilC_1:2204618-2204478(-)
AGTTTGGAAAGTCGGTTGAGAACTTCGTCTAAAACCCCCCCCCGTTTCCCCTGCTTCCACCATGCTGACGTAGAGGTCATCAAAACATTCGGGATATTTGCCCATGGCTTCAGAAAGGTTAGTGCCCTGTTGAACTTCCCC
>Locus:slr0320_1:2267619-2267491(-)
TGGTGCCTAAATCGAAAATCCGCTGGGCGGTCGCCGGAAAACATTTATGGACATGGTCCGCCAGATAAATCACCCCAATGGGGAAAATCGGGTTACAGGGAAGACGAACGTACAAAAGGCGATCGATCA
>Locus:sll0162_1:2325046-2325099(+)
TATTTAGTGGCGTTGCGTTTTAAGCGTTCCAATTCCTTTTCCAATTCCCACTTT
>Locus:sll0156_1:2334879-2335001(+)
AGAATAAAAGAACGGAGGAATTATTTGCTGGGCAAGTTGCTGGGTTGGCGATCGCCGTTGGGGGCCAAGCCTGAAAGCGCCAATGGAAAAAGGGCGGAAAAAAGGGGGAGAATTGCCAATTCA
>Locus:slr0361_1:2345937-2345797(-)
ATCCTGCTGGGGATCGGCCTTATCCCCCAGGTTGGCCACTTTGCCATTGACGCTGACCCGCCCCGCCAGAATCATTTCCTCCGCATGGCGACGGGAGGCAATACCCCACTGGGAAAGCAATTTTTGAATACGTTCAGCCAT
>Locus:sll0350_1:2347500-2347562(+)
TCAGCGGATAACGCCTTGGGTGACAGGGCGGATGTCACTGCCGTCAAAGGTACCGGGATTACC
>Locus:slr0369_1:2366060-2365932(-)
GGGGCCATGTCTGGAAGTTTGGCCAGGGGCAGGAGGGGTAAGGCGATCGCCCCGAGGAGGATGATCACGATGGTGCACACCGTAGTCAGCACGGGGTTTTTGATGAAAACGTTGGAGATACTCAGCAAC
>Locus:purF_1:2412827-2412922(+)
CAAGCAGTAATATTCTCCAGCATTAATTTAGAGCGCCTGACCGCATCTGGCACAGTGATGGGGTATCTTCCATTGAAGCAGGCAGAACAAAAATGG
>Locus:slr0347_1:2436478-2436443(-)
ACGGAGAATGGCGAGCAGATTGTACAGAGTGGTCAT
>Locus:rps21_1:2448222-2448285(+)
CTAACGACGACGGGAACGCTGTCTTCTGCGGGTTGCTTCCTTGCGTTTATGCTTTTCTTGCGGC
>Locus:sll0309_1:2460360-2460437(+)
TTAACCTGGCCGGCGAAAAATAGGACGATAACTAGCTGCATCTTGATAGGTAATGGCGGTCCCTACCCAGCGATCCCA
>Locus:clpC_1:2466408-2466446(+)
TATTCAACGCCGGGGGCAATCAGTTCCCTCGTTTCACCG
>Locus:ctpA_1:2476913-2476854(-)
TCAGGGCCCCCATCAGCAAAGAAAAAGCTAAAGCCCAAAACCGCCTTGTCCGTTTACCCA
>Locus:slr0013_1:2481396-2481361(-)
GCCGAAAATTCTGCCACGGGAATCGATGAGCTTCAT
>Locus:slr0013_2:2481402-2481361(-)
GACTATGCCGAAAATTCTGCCACGGGAATCGATGAGCTTCAT
>Locus:slr0016_1:2485724-2485647(-)
CCAACAGGTAGCCATAGCCTCGCCGTTCCAATGGGGCCAGGGGTAAGCGGCGATCGCGGCGCTGGTCGTCGTCATACA
>Locus:recG_1:2497768-2497727(-)
GCCAATCAACGGACACAGACACCTCAACCAAGCTACATTGCA
>Locus:sll0069_1:2568977-2569072(+)
AATCAATCAAGACATCTTCCCCGGAATCGCTTTGGCTGGCTTCCCATTCCACATTGGGCATGGACTCGAAAGCTTGACGTACATAGGATTCCCACA
>Locus:vapC_1:2631208-2631258(+)
CAAAGCCAGTTTTCAACGGACAGACCAGGCATCCGTTTAAACTCTCCAGTA
>Locus:metS_1:2678229-2678140(-)
CGTGGTGTAGGCACTGCCCAAATGGGGCACATCATTAACGTAGTACAGTGGAGTGGTAACGGAAAAAGTGGGTACGGAAGAATCAAGCAT
>Locus:sll0384_1:2692305-2692349(+)
CACAGGCTCACCTCCGCCACCACAAAACCAACGGCGATCGCCAAT
>Locus:slr0211_1:2749264-2749232(-)
ACCAACAACAATTCAGTTTCATTAAGGGTAACC
>Locus:slr0919_1:2794038-2793928(-)
TCCACAAAGTTAACTAAGCCCCGGCCCTGGTCTTTACTACGGAGAAAATTAACTTCCCTCAGACAAAGGGGACATTCACCGTCGTATAAAAGTTCGATTTGCCAACTTTTC
>Locus:slr0920_2:2794477-2794409(-)
ATTTCGATGATCAAATCCACCGTGGGAACTGGGTTACGAAAATTCACGACTATGCCTGTATTCTTTTCA
>Locus:slr0920_1:2794477-2794433(-)
ATTTCGATGATCAAATCCACCGTGGGAACTGGGTTACGAAAATTC
>Locus:sll0549_1:2809758-2809850(+)
GACAACGGGTTGGTGCTGGATATAAATACATCCCACCCTTTTCCCACAATAACAAAACTTTACATAATTGGCTTTTTCCCTTCGTCCAGTCCT
>Locus:slr0573_1:2816551-2816519(-)
ATAAATTGTTCAGCTTTGTATTTCATAAAAATC
>Locus:sll0827_1:2851854-2851904(+)
TCAACTAACTGTATTACCCAAAATTCGTTCAATATCCGCTTCGGAAAGTTT
>Locus:sll0821_1:2863095-2863175(+)
AAACTTCCCCATCAACATGGGGCAACTGGGACCCTTCATAGGCCAGCCATTGGTTGCGACCTTTTGCTTTGGCTTCATACA
>Locus:slr0848_1:2867974-2867918(-)
CGGGCACAACGGCGCTATTCTCAGTTACTTCAGGATTGGCACTCTCTCGGCGGGTCA
>Locus:thrS_1:2891201-2891257(+)
CTACCAAGTATCGTGATTGGTGACCGTTGCTTGCAATTTTTCCAACACTTCCGTTAC
>Locus:slr0510_1:2919833-2919708(-)
CCCAATTTGAAGATGGGAGTATTCAGTGTTTCAAACAGCCAAATGTTCAGGAAATGCCATTGTTCAAGCACATTGGCGATCGCCTGGGGCCCTGGTCCTTGTGGTGGTGGATTAATTTGTGCAATC
>Locus:glk_1:2946120-2946188(+)
TACGCCCATGGCCCCCATGGCCCCAAAGCCATTGAAAAACTACACAAAATCCTGTCTTTTAGCAGTTTA
>Locus:ssr1041_1:2957252-2957127(-)
TGGCAGGAACCCATTAAACAGCCCGTGGGAATAAATACGCCAGCCCTCTCTGCCACATCTAAGATTGGTTCCCCTACCCGGGCCGCTACCGTCACATCGTCAGGCAAAAAGTGTATCGTTACTGCC
>Locus:ppsA_1:3011718-3011674(-)
GTTTCTTTATGGGCTACAGAGGTTTTTTCGACGACTGAACTTACC
>Locus:slr0302_1:3014474-3014391(-)
CAATGCGTTGAATATCTGCTAAATCCGCCCTCAACCTCTCCATTTCCTGGAGTAATTGAGCTTTGGTTTTGTGGCGATCGCTCA
>Locus:slr0318_1:3040864-3040805(-)
GTCCACCAGAGCCATAGGCGCGGCGCGATCGCCAACTGTCCTGTTTCATCTTGTTTTTCA
>Locus:sll0787_1:3067653-3067736(+)
TATGAATCTCCGGTAAAGCCAGTGAGGGGGTTTTGCTGCAAATCCCAAAATAGTTGGGACTCTGAACCTAGTTTAAGGGTGAGA
>Locus:slr0697_1:3084786-3084679(-)
AATACGCTAAATCGCCTATCTTTAGCGGAATGTTGGGCTAATTTTGTATCTTTGGTAATGGCAACAATATCGGTAAAGGTGCCGCCCCGGTCCACAAAAAATTTGGTC
>Locus:cmpB_1:3170569-3170477(-)
GGGGGCAAAATGTCACCCCGACGCTTACGCCAAAACTTTTGTAGGGGATTGGCCCCCGCCGCCCGATTTTTCCTTTGGGAAATGGTAGTGGTC
>Locus:slr0545_1:3220239-3220162(-)
GGTGTCTCCCCAGGACCAAGTACCCAAACCCAGGGGAGCAATGGAGGGGCCGTTGGGGCCAAGGCGAATAGTTTCCAT
>Locus:ssb_1:3228058-3228011(-)
CAGGGTCACGGCCGGCCCTTCCCACCAAATGGATGCTGTTCACTGACA
>Locus:valS_1:3264427-3264290(-)
GGGGGGCGGAATCACCACGCAATAGGGTTCCCCTGGGCGATCGGGATCGGCTTTAAAGGCATGACTTTCTTCCCACGCTGTTTGCCATTTGGCTTCGGTGACGGTGGGTTCATATTGGGGCGGCAGGGAAGTGGTCAT
>Locus:ndhI_1:3268388-3268504(+)
ATTCTGCTTTCACCAAATCTTCGGGATGTTGTCCGGCCCGTTGACTACCCTTGGGTAAATTGTGGGGTTCTATTACTCCTTTGGGTAAGTAGCCTAGTTCCCGCAGGGGAGTCACCA
>Locus:sll1338_1:3284284-3284316(+)
TACCAAAGACCACGGATGGGCATGGGGGCGGGG
>Locus:sll1367_1:3297312-3297375(+)
TTATTTCAAGGGCCACCAGTTAACCTTTTCCCGGGTGGCACTGTAAACTTCCTTGAGTCCTTCC
>Locus:hisA_1:3319347-3319282(-)
CATAATCCCCTTGATAGAGGCGCACACACTTGCCACCTAGCAGATCGATCGCCGGTAAAATTTTCA
>Locus:slr1583_1:3398966-3398901(-)
AAAGCCCTCAAGCTCATGACTAAATCCTTCACGAAATCGCGGTGTTGCTGGGCAAGTCGAGTAAAC
>Locus:degT_1:3472142-3472053(-)
TCCCGATTCCAAGACACCATTCACCGCCTGTTGAATTTCGGCTTTGATCCTTTGGTACTGGGGCTTAAGGTCAAGGATGGGGATGTTCAT
>Locus:sll1106_1:3531886-3531924(+)
TATTCCGCCGCTGGGACGCCATCCAATAAACCATGGCGA
>Locus:slr0592_1:3546895-3546842(-)
AGGAATGGCTTTTTGCAATACTGCCAGATTTGGGCAAAGATTGTGGCGATCGCC
>Locus:recA_1:3549958-3549996(+)
AAAAATCCCCATCTTCCCCCTGCTCTTCCGCTCCATCCT
>Locus:sll1401_1:46989-47008(+)
GACGATGCTCAATTTCAACT
>Locus:dapB_1:76562-76581(+)
AATTTTTACCCTAAGTGACT
>Locus:sll1054_1:81676-81695(+)
CGTCGTTTGTTTTAGTTTCT
>Locus:crtX_1:86274-86255(-)
TCTAGCACCCCAAACATGGT
>Locus:mutT_1:95799-95818(+)
CCCAGATTGAGTAGCCCGGT
>Locus:slr0742_1:131975-131956(-)
GTCGGGAATTACGGGATGGG
>Locus:slr0241_1:143058-143039(-)
TCCGCCCGGCCAGCAACGAA
>Locus:slr0241_2:143137-143118(-)
TCCAGGCGATCGCCATGCTA
>Locus:slr1415_1:181208-181189(-)
TGGACCCTTGCAGATGGTCG
>Locus:sll1040_1:186583-186602(+)
CATTAGTAGAGTTAGAGGCT
>Locus:slr1103_1:200478-200459(-)
TCCAAGGAAATAATACGACG
>Locus:sll1678_1:244142-244161(+)
TAGCGGAAATATCGGCAGTT
>Locus:slr1290_1:284575-284556(-)
TCTTCCCATTGCAAATATTC
>Locus:yefA_1:375553-375534(-)
AACGGCATAACTTTTTTCAA
>Locus:sll0645_1:427758-427777(+)
CTTTAGTTTTCTCCGGTGGT
>Locus:gad_1:543448-543467(+)
ATTGTGAATGATTATGATGC
>Locus:sll1942_1:576842-576861(+)
GAGCTTTCCAGTCCTTCGTA
>Locus:sll1938_1:583047-583066(+)
ATGACCCTTGATTGATTGAG
>Locus:slr2048_1:594499-594480(-)
TCGAAAAACTAGTGGTGAAA
>Locus:slr1906_1:609589-609570(-)
TCAACCAGTTTTGGGGGGGA
>Locus:ssr2315_1:679352-679333(-)
TAACCGTTAGCAAACAGCCC
>Locus:sll1286_1:705948-705967(+)
GCACGGACTTTACCTCTAAA
>Locus:aspA_1:732495-732476(-)
CACCACCTCCACCCCCGTCC
>Locus:ssr3409_1:751501-751482(-)
CCCAAATATTGCCCCGTTGC
>Locus:folP_1:771713-771694(-)
AAGGGTTTGGCCCACCGGGA
>Locus:slr1147_1:811599-811580(-)
AACGCCGCACCAGTCCACCC
>Locus:slr1148_1:813117-813098(-)
CGGCGGCGTTCCGATCACGA
>Locus:ureF_1:849169-849150(-)
TAAGGTATCAGCATTAGTAA
>Locus:sll1121_1:867239-867258(+)
CCGATTATAGTCCTTCCCCT
>Locus:slr1208_1:891368-891349(-)
TGGTTCCCGGCCCAGCAAAC
>Locus:slr1213_1:900086-900067(-)
TAGATCTGGATAAAACTCAG
>Locus:sll1967_1:909583-909602(+)
AACCCTGAGGAATCCTTTGC
>Locus:slr1829_1:932123-932104(-)
AACTGACTGAGGGGAGTCAT
>Locus:slr1829_2:932156-932137(-)
TTCTTCCAAGCCTGGCTACT
>Locus:icsA_1:949377-949396(+)
CTAATTTCAACGTTGAAAAA
>Locus:ssr2595_1:983026-983007(-)
TCAATGGCGAAGTTGTTGAG
>Locus:slr1230_1:1037284-1037265(-)
GATATTGCCGCCTAATTTAC
>Locus:sll1131_1:1046382-1046401(+)
TCACACCAATGGGCTACAAA
>Locus:ssr2060_1:1050595-1050576(-)
AAATAATTGAGATGGCACCG
>Locus:pknA_1:1078743-1078724(-)
CTGCTGACCCAGGGAATTTT
>Locus:bioY_1:1108373-1108354(-)
CTTGGGGAGTTCAATCTCCT
>Locus:mscL_1:1131936-1131917(-)
TGACAATACTGGTGAAAGCT
>Locus:slr1406_1:1181139-1181120(-)
GAACAAGGGCTAAAGATAAA
>Locus:glgX_1:1194783-1194764(-)
GTGCTATGGCTAGAGTAAAT
>Locus:slr1870_1:1214266-1214247(-)
ATACGATCGCCTCAATTTTG
>Locus:cpcE_1:1229250-1229231(-)
TCCGGTTGAGCAGCGCGAAA
>Locus:sll1764_1:1231751-1231770(+)
GCTGTGAAATGTTAGTAAAC
>Locus:ssr3184_1:1239198-1239179(-)
CGGCCACGCCTTCGCAGGTT
>Locus:slr1886_1:1245485-1245466(-)
CCAGATGTTCAGTGGCGGGG
>Locus:hemC_1:1247308-1247289(-)
TTGGCGATCGGGGAAGTGTT
>Locus:ureA_1:1401115-1401096(-)
CACTAGGCTGGCGGTAAAAA
>Locus:apqZ_1:1413010-1412991(-)
CGGCGATAAAAGCGGCAAAA
>Locus:slr2060_1:1417358-1417339(-)
GAGCCGGAGTAACCAGGGCT
>Locus:sll0237_1:1534529-1534548(+)
AAGCTAGTTGGCGATCGCAT
>Locus:sll1984_1:1553909-1553928(+)
TTTCGAATAAAGCTGAGACG
>Locus:sll1414_1:1604090-1604109(+)
AACTAATGGGACGGCTGTAG
>Locus:sll1236_1:1655606-1655625(+)
ATTGATCCAACAATTGCTGA
>Locus:psaF_1:1687538-1687557(+)
CAGTCAATGCCCAACTAATT
>Locus:sll1891_1:1776061-1776080(+)
CAAAATTTACGCCCTACTAA
>Locus:sll1886_1:1784974-1784993(+)
CCCATCAGATCCGCTTTTCC
>Locus:slr1982_1:1811283-1811264(-)
TAAGCTGGGGAGACTCCGAG
>Locus:slr1472_1:1829114-1829095(-)
AAGGGCCCATCACCAAAGTA
>Locus:slr1478_1:1838362-1838343(-)
TCAAAATTTGGTCCAGAGTC
>Locus:sll1102_1:1914093-1914112(+)
TAACCAATCGTAGTCCACCA
>Locus:slr1169_1:1937588-1937569(-)
TAGCTAGGGCAGACTCAGCA
>Locus:slr1690_1:1983303-1983284(-)
ATAAACGATGTAAGTGGGTA
>Locus:slr0950_1:2018018-2017999(-)
ATAAACCTTTGGCTACCAAA
>Locus:slr1648_1:2073266-2073247(-)
CCGCCGGAATTTGTCCTGAG
>Locus:sll0428_1:2082845-2082864(+)
CAACCGTAAAGATAGAATTT
>Locus:slr0404_1:2153100-2153081(-)
AGCCACCACCAATGCGGCCA
>Locus:pilC_1:2204638-2204619(-)
GACGGGCCATGTCTTCCAGC
>Locus:slr0320_1:2267639-2267620(-)
GTTGAAATCCAGGGGAGGAA
>Locus:sll0162_1:2325026-2325045(+)
AATTCTAAGAACAAGAAAAC
>Locus:sll0156_1:2334859-2334878(+)
GTAAAGAGGGGCTAGGTTTC
>Locus:slr0361_1:2345957-2345938(-)
TTGCCATCCACCGATAAAAA
>Locus:sll0350_1:2347480-2347499(+)
GCCCCAGTCTATGTTGAGCT
>Locus:slr0369_1:2366080-2366061(-)
TGGTTACCTGCACCTGTTTG
>Locus:purF_1:2412807-2412826(+)
AGAGTTTTCGGCCAACTTTT
>Locus:slr0347_1:2436498-2436479(-)
AAATAACTTAGTAGCTCTTT
>Locus:rps21_1:2448202-2448221(+)
ATCTCAGTGCCAACAATCGA
>Locus:sll0309_1:2460340-2460359(+)
ATCTTTCGGGTTCTTGCGTT
>Locus:clpC_1:2466388-2466407(+)
GGCCCGCTGGGGGACCTAAT
>Locus:ctpA_1:2476933-2476914(-)
CGGTGTATTGCCCAGATAAA
>Locus:slr0013_1:2481416-2481397(-)
AGATCCAACAGGCTGACTAT
>Locus:slr0013_2:2481422-2481403(-)
GCCCCCAGATCCAACAGGCT
>Locus:slr0016_1:2485744-2485725(-)
TAACCAAATCACGACAAAAT
>Locus:recG_1:2497788-2497769(-)
CAAAGCCTTTTGTAAACGAG
>Locus:sll0069_1:2568957-2568976(+)
TTGTAACACTGTTGTAGTTC
>Locus:vapC_1:2631188-2631207(+)
TGATTGGAGTAGTGATGGAT
>Locus:metS_1:2678249-2678230(-)
GCCAGGGTGTCCGCCACCAC
>Locus:sll0384_1:2692285-2692304(+)
GCCCGCACATTGGTTCCCGT
>Locus:slr0211_1:2749284-2749265(-)
CCCGGAACTGAACTCCCCGA
>Locus:slr0919_1:2794058-2794039(-)
TGTAGTCCGGCTGAGCAATG
>Locus:slr0920_1:2794497-2794478(-)
GTCGGCGGGGTTGATCAATC
>Locus:slr0920_2:2794497-2794478(-)
GTCGGCGGGGTTGATCAATC
>Locus:sll0549_1:2809738-2809757(+)
CCATGAATAAATGCCATCCT
>Locus:slr0573_1:2816571-2816552(-)
GACTAAATTCAGAAGAGCTG
>Locus:sll0827_1:2851834-2851853(+)
ATCAGCCTGTCTCCGCATAA
>Locus:sll0821_1:2863075-2863094(+)
AATTGTTAGGCGATCGGGCT
>Locus:slr0848_1:2867994-2867975(-)
ATCAAAATCCACCGTCTGGC
>Locus:thrS_1:2891181-2891200(+)
GCTTTGAGCGATATTTAACC
>Locus:slr0510_1:2919853-2919834(-)
ATAAAGTGATGCTTTCAGTG
>Locus:glk_1:2946100-2946119(+)
ATATCCCCTGCCAAAAAATT
>Locus:ssr1041_1:2957272-2957253(-)
CTAGTTCCACTTCGCAAGCA
>Locus:ppsA_1:3011738-3011719(-)
CAAACCAGAGGATTAAAGCC
>Locus:slr0302_1:3014494-3014475(-)
CCGCCAGAAGCCTAATTTAG
>Locus:slr0318_1:3040884-3040865(-)
CTGCAATTGTAGTAGCCAAT
>Locus:sll0787_1:3067633-3067652(+)
ATGTAACTTCGGGCATTGTT
>Locus:slr0697_1:3084806-3084787(-)
TTTCTTTTGTGGGTAGGATA
>Locus:cmpB_1:3170589-3170570(-)
AGCCTAAGATTCCGAATATA
>Locus:slr0545_1:3220259-3220240(-)
TTACCGTAGGCCCAAAACAG
>Locus:ssb_1:3228078-3228059(-)
GGACTCAAAATATTTAACTT
>Locus:valS_1:3264447-3264428(-)
TGCAAACTACCTGTCACATT
>Locus:ndhI_1:3268368-3268387(+)
AAGGAATAAATCATCAACCT
>Locus:sll1338_1:3284264-3284283(+)
CATTACGTAACCTGACAGCT
>Locus:sll1367_1:3297292-3297311(+)
TACTGTTAACTTCTTAGTCC
>Locus:hisA_1:3319367-3319348(-)
GTGGTACACCTGGGACTGGT
>Locus:slr1583_1:3398986-3398967(-)
GATTTTCGAGCACAGTGGCC
>Locus:degT_1:3472162-3472143(-)
GTTTTGCCCAAAATGAATTG
>Locus:sll1106_1:3531866-3531885(+)
GCGCTGGCATAAACCAGACC
>Locus:slr0592_1:3546915-3546896(-)
AACCTAGAACAAGATTGTGG
>Locus:recA_1:3549938-3549957(+)
AAATGATCGGATTAGCTCCT
>Locus:sll1214_1:3192-3263(+)
TTAGCGCACAGCTCCAGCCAACTGATCCACTGCAATGGGCTTCATCAAATACAGTTTGATAAATTGCCAGCC
>Locus:gmk_1:84168-84124(-)
GTTAGCACAATTAATTGTCCTTTTACTGAAGTTTGGTCTGGAGCC
>Locus:slr0729_1:114413-114321(-)
TCGGCCAAAAATAAATTCCACTTGGCCACGTCAATGGCAATTTGTTCACCAATGTCGGCGGCGAGGGCTTCAATCTCTGGGGTAGTTGAGGTC
>Locus:psaK_1:156503-156393(-)
GTCAATTTACCAAAGGCGATCGCCAAAATGTTGCAAGCAATCATCACCCCAGCAACTTTAGGGCTCCAGGACAGGGTGGCGGGAACGGCGGTGGCCAACAAAAAGCTATGC
>Locus:bvdR_1:243295-243158(-)
GGCTTCACTATTGCCCCAAAAACTAACCAATTGACTACGGCGATCGCCCCGGAAAACTTCCGCCCGACGTTGGGCCGCATAACCAGTACCGACAATTCCGACCCGCACCGGCGTAGCAACTGCAAAATTTTCAGACAT
>Locus:msrA_1:263431-263321(-)
TTCGGTGCCCCTTGCCGTTGTAGAGACCGGGTTAATGTCCACCACTGGGTCGGGAATAACCTTGGAAAAAGGACTGATGAGAAAGCTACCCACGGCGATCGCCAACCCCAC
>Locus:sufA_1:291671-291627(-)
CGGTTCCAATGGACAAAAATAGGCGACGGGATAACTTTTGGACCA
>Locus:sll1191_1:302787-302864(+)
CATACAAGATCGTCAAAATCGAATTCCCGGTCTAATTGTTGTTGGGAAGGGACTCCCCGCCGACGATTACCACCGGGT
>Locus:sll1191_2:302787-302840(+)
CATACAAGATCGTCAAAATCGAATTCCCGGTCTAATTGTTGTTGGGAAGGGACT
>Locus:sll0926_1:341136-341213(+)
TATGCTACCAATACCCCTGGGAATTTTTGGGCTTGGAGGGCTGTTTGTAATAGCTCCGGCCCTGCAGAAGCCAATAGA
>Locus:slr1079_1:383339-383301(-)
TGGTCAATGAACGGGGCAGTAAAGCCAGAAAACTTGCCA
>Locus:slr1083_1:385499-385467(-)
GTCTGGAACTGTCCATTTCAGCAGGGTAACCAT
>Locus:slr0686_1:429877-429812(-)
GTGCTCAGATGGGCGATCATGGCCCAATTTCTGCTTTCTGGATCCACTTGGTTGGGTTGGTTAGTC
>Locus:sll1003_1:520175-520294(+)
TCGCTATGCTGGACAAATCGGTACAGCCAGCCGGGAATTACACCTTCTAGTTTCTGCAAAAATCTTTCTGGTTCAGAACCGAGCAAGAAAACAGACATAGCCTTAACGCCCAAATTTGAG
>Locus:slr1753_1:524416-524324(-)
GCTAGGCAAAAGAGGCGTAAACTGGGGTTCAACACGGCTATCAGGGGTGAAATTAACAATATTTCCACCACAAAGCCCAGGGAAGGGACTTTT
>Locus:sll1647_1:530718-530770(+)
CATTGTGAGGTTGTTAACCGTAATCCTAGAATCAGCAGATCCCGTTCCTGCCC
>Locus:slr1846_1:554768-554706(-)
GGTGACCAACTGATCAATTCTTGCTTTCGTTTCCGGATTCATTCAGACAACTCCTCTTCAAGG
>Locus:gylA_1:603443-603538(+)
TCAGGCGATCACCGCTACGGGAATGCGGAGATGATCATAGAGGGGGAAACCAGCACAAAGTTCACTGACCCGGCGCAGACAATCCGCTTTTACGCC
>Locus:dnaE_1:736437-736553(+)
AGCCAACACTCTGGCTTTGGGGTAACAGTGGTTCCAACCGGGCTCGGAAACCCAATTCCTGGAGGGATGCCACCGCAGTACCGTAATCATTCACCCAGTAGTTTTCTCCAAAACGAA
>Locus:ndhF_1:749599-749543(-)
ACGATGGCAATTAATAAATTGTTAGGGGCGATCGCCGTGGGAAAATTCATGGAAAAA
>Locus:slr1148_1:813117-813028(-)
CGGCGGCGTTCCGATCACGATTGGATCGAATATACGCAGATTGGCCAGCAGGTCAAGATTCTCAATTGCTTTTTCGTAAGGGATTCGCAT
>Locus:sll1068_1:821993-822070(+)
CTATTCTCCCCAGTGGGGCAAGATTTTTTCTATGTAACTCAACCGGGCCAGGGCAAAGAGAATGGCCTGCCAATTTGG
>Locus:rps13_1:830636-830740(+)
TATTTCTTCGCAGGGGTCTTTTTCTTGCCGGCAACGGTCAAGCGGCGGCCCCGACGGGTACGGGCATTGGTTCTAGTGCGTTGTCCCCGCACTGGTAAACCTTGG
>Locus:rps19_1:839811-839874(+)
TTACTTACGCGCTTTTTTATCGCTTTTAGAATGACTGCGGAAGGTGCGAGTCGGCGCAAATTCC
>Locus:rpl23_1:841002-841079(+)
TTACACGTCAGGGAAGAGTTGGATGCTGTCCCCTTCCTTGAGGGTGACAACGGCCCGCTTCACTTGAGCTTTGAAACC
>Locus:petJ_1:846279-846371(+)
AGGGCAATGCCAAAAAAAATTCGGCTAGCTTGGTTGAATAATTTAAACATTAGTTCTCCTTTCAAGGATAAAGTCTTCAAGACGCGAAGGTAT
>Locus:mgtE_1:904263-904117(-)
GCAATATCCGCCGGTTGCACAGGGGTGAGAATGGTTTTAGCGGCATCGAATTGGGAGGTTTCTAGCAGAGTTTCAATCTGGGCCCGCACTAATTTTTGTAGCTCCTCTCGGTCGGGATTTAGTCGAACAGTCGTAGTGACCTCTGTC
>Locus:rpl19_1:926860-927000(+)
CTACAGAGCCCGGTCAAACCGCTGCTTGATGCGGGTAGCTTTACCAACCCGATCCCGGAGATAGTAAAGTTTGGCCCGACGAACCTTACCGCGGCGCAACACTTTGATGCTGGCAACCCGGGGAGAATGGAGCAGGAAAAC
>Locus:ccmK_1:955867-955805(-)
ATCGGCAGCGGCCAAAACGGAGGGAAAGCCAAGGGTCTGTATCACGCCAACGGCCTGGGGCAT
>Locus:zwf_1:961237-961202(-)
GTCCAGTGCGGAAGGGATTTTCGAGTAGCGTTACCA
>Locus:uvrA_1:963018-962890(-)
GCTAGGGAAGATTTGCCTGACCCCGACACCCCCGTAAACACAATCAGGCGATCGCGGGGCAGGTCTAGATTCACATTTTTTAGGTTATGTTGTCTAGCGCCTCGAATACGGATGCTATTTTGTTCGGGC
>Locus:sll1716_1:967567-967602(+)
TTAAGCAAGCCTTTGAAGCATGAGATGAACCATGGC
>Locus:ssl2823_1:987912-987974(+)
ATCAGCAGAATTTCTGGCCAACCTAATCCAAACATTTTTTGCTCCTGGAGGGTCACAACGTCC
>Locus:nrtD_1:1006133-1006225(+)
GTTTTTTCTTCGGTCAGGATAGGGTCATTGACATTCATTGTTTGCATGACATTTAGAAGAATAGATATTTCAAGGTTAAAAAGAGGCGACAAA
>Locus:ftsZ_1:1013047-1013082(+)
AACGGCGGGGAAAACGCCGCTTCTGGAGAAAATCAG
>Locus:slr1357_1:1098392-1098324(-)
CCTCAGTTATTTTTCCTCCAGCTTCTATATAAGCTACTACTCTTTGCCTCAAATCTAAACTGTAAGCCA
>Locus:slr1362_1:1104300-1104247(-)
GGATTTCTAAACGACTGTAATCCTTTAACAACGTCAACTGAGCGGAAGCATTCA
>Locus:bioY_1:1108370-1108314(-)
GGGGAGTTCAATCTCCTCCGTCACAAGGTCCAGGTCAGGTTCAGGATTGGTATTCAC
>Locus:sll1267_1:1123443-1123484(+)
AGCTCAACCAGCCATTTTTGGTGCCAGGGATCGTTGGGGCAA
>Locus:mscL_2:1131857-1131810(-)
AAAGTCCCGCCAGAATCCGCCTGCCCCTTGCCTTGCACTTTTAACCAT
>Locus:mscL_1:1131946-1131812(-)
ACAAAAGCATTGACAATACTGGTGAAAGCTCCACCAATTACTACCGCTACGGCCAGATCTACTACGTTCCCCCGCAGGATGAAATCCTTAAAGTCCCGCCAGAATCCGCCTGCCCCTTGCCTTGCACTTTTAACC
>Locus:sll1304_1:1187219-1187341(+)
TTAGTTAGTTTGATAAGTTTGTCGCAAAAATTTCAGTCCATCTTGGGCAAGGGCTTCATTACTGGGAGCCACCGTGCGCCACAAGCGGGCTCCATTAGCCAATTCCTTATCCTCAAAATTAAA
>Locus:exoD_1:1225984-1225928(-)
CGGGCCACGGTCTTCCTTAAAGAAATAATCCTGCAATTCCTGGGACAAACGGGCCAT
>Locus:sll2006_1:1263824-1263907(+)
TACTCATGGGGCTGGAGTTTAAGCCGGGCTTGGGCCTTTGCCAGTCGCACGAGATGTTCTATAAATTCATATTGTTGCCAAAGG
>Locus:slr1813_1:1291656-1291585(-)
TTAGTTTTGCGGAGTTCGGCAACCATGCTGTTTTCCCAAATGATTAATCGTCAATCTTATTTTAGCTTCCAC
>Locus:hofG_1:1296382-1296417(+)
TCAAAAAAGCTTAATACCGTTTACACAGTCCCCAGA
>Locus:sll0853_1:1345119-1345202(+)
ACTCTGCCGGAGGCAAACGACGAATATCAGAATAGAAGGCACTATGACTATAACCTTCTCCCTGCTGGATCAAACTGGTGCGGA
>Locus:sll0853_2:1345119-1345199(+)
ACTCTGCCGGAGGCAAACGACGAATATCAGAATAGAAGGCACTATGACTATAACCTTCTCCCTGCTGGATCAAACTGGTGC
>Locus:sll1158_1:1383339-1383402(+)
CTACTTGACTTCACTGGCGGGAAACATGGCGACCCGGCCTCCTTTTACTGCCACAACTACGTCG
>Locus:slr1246_1:1385229-1385161(-)
ACGCTTTCGCCCTTTCACCTTCTTACCTCCGTCAAAACCGTAGACTTCCCCCTTTTTTCGGTGGTTTTT
>Locus:slr1257_1:1401855-1401787(-)
GCAAAACTAAGGGAAACAACTAGTATTAGGCGACGCAGGATTAACATTTGCCAGACAGAGCCTCAAGGA
>Locus:serA_1:1432976-1433014(+)
TTAGAGCTTAACGGTGTAGGCATCCCGGATACCGGCCAC
>Locus:slr1992_1:1436808-1436701(-)
GTTAAGCCGCACTTACTGGCAACGTTAACAAAAAGGACAACTTTATCGGCAATGACCTCCGGGGCCAGGGGCGTTCCATCCAGGGTGGTCAGGGAAGTGGGTAATGGC
>Locus:sll1613_1:1460131-1460175(+)
AATCCTCTCCTATTTCTTCTCCAATGCAGGTTCCACTACCAAATA
>Locus:kdpB_1:1494854-1494759(-)
AAGCCCTTTGATAGAGATCGGAAAGATTGGCTTTTGGGGTGTGTCGCCGCTGCTGCCGTGGCCCCCCCGGTTGTCGCACAGTGGAAGTGGAGTTCA
>Locus:slr0263_1:1511802-1511674(-)
AATAAATTATTATCCTGGTCCCTGACTTCCAAAAAACTATACAAAAACTCCACTTCCTCCGAGCCATTATTTTGTAAGCTCACCGCCAACTGCAGTGTACGGCGATCTTGGGTAATATTCTCTACCCGC
>Locus:isiA_1:1517576-1517617(+)
CTAGGTTTGCAAGGAATCAAACGCTTGTTCGACCCGTTTGAA
>Locus:sll0237_1:1534549-1534677(+)
CAGCGCACAAAAATAGTTTGTAAATCACGCTTAGAAGTCTCCAACTGTTCAAATACCTGGGTAGGATTGACTGCCATCGGTTTGACCACGAAATTTTCCAGGCAGGTGGAAACTGGAGAACTGGAATGG
>Locus:slr2092_1:1556164-1556039(-)
CTTTCCCATCGTTCCCGTTTCAACCAGGCCGCATCTGGCGATCGGTCGGCTCCATTGGGTAATTTGAAGCCCCCAGAAGAATCGAAAAAATTCCGGTGCCATCGCGTTCTGCCCAAAGACCTAGCC
>Locus:slr1512_1:1600756-1600661(-)
CCAAGGGCGGCAATAACCATCCCCCCAATCAGAAAGGCTAGGGTTGGGGACTGCAATTGTCCCACGAAGTCCGTCAAGAAATTGGACAAAAAATCC
>Locus:slr1524_1:1616943-1616905(-)
AAGCTACTACCCTTTGCCTTAAATCTAAACTGTAAGCCA
>Locus:spoT_1:1656109-1656044(-)
TATCGTGAATGTCTTGGGCACAGGTGGTGTGAATGGTGGGGGTGGGCAGAGCGGCGACGGCATTCA
>Locus:ssr1375_1:1684537-1684499(-)
GCTTCTTGGGGCTGGGAAACGTCTACCTGGGTAGCTGAC
>Locus:slr0808_1:1689373-1689314(-)
CAATGGTACCGATTTCCAGCCAATTTTCTGTTTTCTGTTGTTCTGTCATGGGTTCTGCCA
>Locus:ctaC_1:1697012-1697125(+)
TATTGGCGAGTCCCAGGTGGCACGGTGGGCCAGCCGCTTTTCAGAGGTGTTGTGGGAGTTTGTTTAAACTCATCCAGGGCCGGATTCGGTAATTCCCCTGGGGTAAGGGATTTT
>Locus:ssr1391_1:1708957-1708874(-)
CTAATTTTTCCATCAATCCTTCACAAAGATGGCAACCGGGCTTGCTGTATAAAATTAATTCCATTATGTTTTCAGTATTTTTCA
>Locus:desA_1:1746356-1746309(-)
GATTGCTGGGCGTTACCGTTGGTGTCAACGGGGGAATCGTGGCAGTCA
>Locus:slr1975_1:1793909-1793853(-)
CCTGGTGTAAAGCCTGGTAATATTGCTGGGCTAACTCCTGACGGCGATGGGCAATCA
>Locus:sll1387_1:1823968-1824031(+)
CTACCCCAGCAGACCTCTTTTTTTCCCTTTCTGCCGGGAACGATGCAAGTTCTGGGGCGGCAGG
>Locus:sll1373_1:1842983-1843018(+)
TCACACCATGGCCCAAAGCAGGGAATCAAATATTTG
>Locus:sll1373_2:1842985-1843125(+)
ACACCATGGCCCAAAGCAGGGAATCAAATATTTGTTGCCATCTTTGACCCAAAGTCTCAGCAACCTGGGGGAATTGTAGAAAGACAAAATATGCCGTCAAGGAAATTCCCCCCACTAAAATGTAAATCCATTTGCCTAGAT
>Locus:slr1272_1:1864324-1864241(-)
TCGGCGATCGCCGGAGGAGTCATCCCCCCTAGTAGCAATCCCCCCAGGGCCGCTAACAAACAAGATTTCATCGATCGGTTAATC
>Locus:slr1285_2:1881980-1881917(-)
GGTCATATCCTCCCCAACCGGAAGACACAAACAAATCACTCAACTTTAGGCAAACTTCATTCAC
>Locus:slr1285_1:1881951-1881919(-)
AACAAATCACTCAACTTTAGGCAAACTTCATTC
>Locus:slr1682_1:1970615-1970583(-)
TGTACTGTCTTTTTCGCCTCTCTTGTCTTTGTC
>Locus:crtQ_1:2004701-2004627(-)
CTTCGTGCCCCGCATCTACCAATTCCACTGCGGTGGCCATTCCCGCCAATCCTGCTCCCACAATTGCAACACGCA
>Locus:slr0947_1:2012827-2012738(-)
AAACGGGTTTCCAGTATGCGTCGGATGCTGGCCTCGTCATCGACCACCAATATCCTTTCTTTATTGGTTTCCAAGATCCACAACCCTCCT
>Locus:sll0428_1:2082865-2082906(+)
TACTTCTTTCTCACCCAACCATTAATGGTAAATCGACTATCT
>Locus:ssr0761_1:2085893-2085828(-)
TTTTGTTGTGCAATAATTTGGCTGACTGCGTTCATGTTTGGCAATTGTTGGGGCAAAGTTTCCCCC
>Locus:slr0443_1:2087413-2087357(-)
ATTCCATTGATTCCAAATAAAGCTCAGTTAGGCAGATGGGCTGTTCGCAAACAAACA
>Locus:sll0419_1:2096515-2096574(+)
ACCAGAGTTACAAGCAGAAAGTACATAATAGTTCTGGGAAATGCAGTCAAAAACCTCAAA
>Locus:ycf39_1:2148343-2148254(-)
CCAGACAAACAACGGTGTGACCTTGGTCGATCGCCTGCCGAACAATTTGCCTGCCGAGGGTTCCTGTGCCGCCTACCACCAAAACTCGCA
>Locus:glnB_1:2152526-2152636(+)
CCCCTAACTTCAGAAACCGTCATACCAACGATCCCTGCATTAACCAGCGCAATTTTGACTTCGTCTAGTTTAAAGGGGCGAATAATCGCTTCTACTTTTTTCAAACCTGGT
>Locus:ssl0242_1:2209705-2209788(+)
AGTCTTCGTCCATATCGTCACTGCCGTCATCGCCATAGAGATTATCATCCCCATCCATCAACTCAGCAATGTCCACATCTTCGT
>Locus:slr1946_1:2250835-2250713(-)
TGGATTTGCAACTCCGGTAAGGCTTGCTTGCTCCCATTGTTGGCGATCGCCGGCAGACTAACCAGTAATAAAGTCAACAAGAATAGGGCTAAGCACCAACCCCAGAGCTTGATTTTTTTGTTC
>Locus:glcP_1:2399211-2399252(+)
CACATTTGCTCCAGAGTTTTACCCTTAGTTTCCTTCACAAAA
>Locus:mgtC_1:2482114-2481986(-)
GCAGCTCCAATGGCCACCAAGGTATTAGTACGCAAGCCCGCCATCCGTTGGCGCCACTGCCGTTCAATGCCCAGGGTCGATCCCAGTACAAAAGCAACAGTGAGCCGGAGAAGACTCTCGTTCCATTCC
>Locus:petE_1:2525828-2525860(+)
TACTCAACGACAACTTTGCCTACCATGCCAGCA
>Locus:purU_1:2567239-2567271(+)
AAGCAAACACCACAGTGCGGTTATCATAAACAA
>Locus:chlG_1:2578287-2578189(-)
CGAATTTTCCAAATGGAACTTTCCCCCGGGGCGGCCCCCTTCATGCCCAGTAACTGCCGAGCCTTGGCTTGGTTTTGGCCGGTATTTTGTGTGTCAGAC
>Locus:slr0065_1:2593394-2593329(-)
CAAAACAGCGGCGATCGTCTCTCGGTTGCGTTGGGTAGCGGGAGCATACTGACGGCGATCGGTCAT
>Locus:slr0065_2:2593403-2593329(-)
ATACTCCTGCAAAACAGCGGCGATCGTCTCTCGGTTGCGTTGGGTAGCGGGAGCATACTGACGGCGATCGGTCAT
>Locus:ribG_1:2594110-2594057(-)
ATCGCCGTTTTTGCCAGGGTTAGGCAACGACGCATATGGGTTTGGTCTGAGATC
>Locus:slr0468_1:2602530-2602474(-)
ATCGCCCAAATAGGCTTCCAGAACCCTAGGGTCAGATTGAATTTGCTCGGGAGTGCC
>Locus:sll0615_1:2650379-2650504(+)
ATGCAATCTTGGTCCACCAGGAAACCACAGCAAATAGATAGAATAAAAGCCCACCAATCAACGTCACTGTTTTCTCAGAAATACGCCCTGCCACAAATTTTCCTCCCATCACCGCAATCACCGCAC
>Locus:gyrA_1:2688085-2687954(-)
TGGACTGGCTTCAACCCATCCCGTGCATCGGGTAACGCCCGCCCAACAATCACACTCATGGCATATTCCAGGTATGACTGTGACATTTCGTTTCTGAGGTCAGTCGCAATCAGGCGATCGGGCGAGTCAGTC
>Locus:sll0180_1:2739150-2739200(+)
TACAGGGAAGACTCGAGCTTTTCAGGGGAACTGTTACTAGAAGGAGTGGCC
>Locus:slr0210_1:2747670-2747605(-)
CTATGGATTGCTCAAACCCATCCCCGGCCGTTTGCAAACTTTTCCTATTGGGGAAATTGGAACCCA
>Locus:slr0921_1:2797099-2797040(-)
ATAGTTTTATCGAGGAATTCCCCTGGCTGTCAATGGCGGAAAATTTTGCCCCGGTGGGCA
>Locus:sll0543_1:2815569-2815631(+)
ACGGTGCCAACCAAGAGAAGGGTGCAAAGGGAATATTTCTGGCCACCCAATAAGCTAAAATCG
>Locus:ssl1045_1:2817226-2817345(+)
TCAAAATTTAATTGGCTTCCACTGCAAGAATTTCATACTCAAATCCAAGCGGGCAATGCTGGCATTTTTACCCTTAATGGTGAGATAGGCCCGATCGCCAATGGTACGGACTCGCAGCGT
>Locus:moxR_1:2842806-2842774(-)
AGATTTTGGGTAAGGACAGAAATCTGTTCTCGC
>Locus:hemH_1:2849211-2849098(-)
GGAAAAGGGAGACGAATGATTTCCGGATCCGCAAACAGGTTAAAAAGGAAGGGGCGTACATCCTCTAACTTCTCCGGTCCGCCAAGATTTAGCAGTAAGACCCCAACACGACCC
>Locus:ssr1041_1:2957182-2957126(-)
CCCCTACCCGGGCCGCTACCGTCACATCGTCAGGCAAAAAGTGTATCGTTACTGCCA
>Locus:slr0115_1:2995943-2995908(-)
TGCCGGGTCATCGTCAATGATCAGTATTCGAGGCAT
>Locus:sll0280_1:3030727-3030819(+)
ATCGGCTCTGGCTCAAATTTTTATGCACAAATTGCAAAATATGGGGCAGTAGCTGAAATTCGTAAAACCGCTCCAGTTCCCCCGGCTCCACTC
>Locus:sll0778_1:3078839-3078886(+)
CAAATAATATCCTCTCTTTTTTTGAACAGGAAAATAACTACGAGGCAA
>Locus:sll0505_1:3204741-3204830(+)
CATTTTTTGTCGTTTTGGGCAGTTGAGGAAGGCAGCCAAAGCAAACGCCTGAGTATTCCCCAACTTTGGTTACTCAGGCTACGGCTCAGG
>Locus:ssb_1:3228110-3228012(-)
ACCGCCAGGGTGAAGTTACAAACTACATTACCGGACTCAAAATATTTAACTTCAGGGTCACGGCCGGCCCTTCCCACCAAATGGATGCTGTTCACTGAC
>Locus:sll0898_1:3235748-3235843(+)
ATTCCCAGTCCTCCTGTAAATTATCTAAATCCGTTTGCTCACAAAAACTTTGGAGTTCTTGATGCTCCTGACGACGGGAATGACGGCGATATTTTT
>Locus:cysT_1:3299772-3299716(-)
AAAACTAAACCTATTGAGTTGTTTAGACGGGGAAGAAAAAGGAAGATTTGTGGTCAT
>Locus:sll1365_1:3309531-3309593(+)
TACTTTTGTTTGAGAATCAATAGGGTGACATCATCCTCCGCCGGTTGGTCGCCCAAAAAATTG
>Locus:sll1495_1:3365945-3365983(+)
TACAGCGCTGGTACCTGGGCGGCGATCGCCTGGCCAATT
>Locus:slr1579_1:3386831-3386778(-)
CCAATGAAAAAATTGCAACGGCGGCCAGTAGAACGAAAAAAGAACGGGGTTTCA
>Locus:devB_1:3394955-3395026(+)
CAAGGGCGTAGATTTTCCCCCGCCTGTTGGTCCAGAAGCCAGATCAGTTCCCCCTGGGGCTGGATAAACCGG
>Locus:eno_1:3420545-3420417(-)
TGGGCACCTGGGCAATGCCGTGGGCCCCACTTTCCAGCCGGACTTCCGCTTCGATGGTGGGGCGACCCCTGGAGTCTAAAATTTCCCGGGCGGCGATTTCTTCAATGGTGGCGGGGACTTTACTTAACA
>Locus:psaL_1:3457569-3457459(-)
CAAATTGCCGATAAAAGTGCGGGTGAAAGCGGAGTCGGAAATGGGGGTGGAAAGATGCCCCACAAAAGGATCGCCGTTATAGGCTTGTACAACTTGGTTAGATTCAGCCAT
>Locus:slr1658_1:3460757-3460629(-)
CGATTTACCCGGTCGAGGGAAAAGTTTAGGGTCAGAAATTCGTCGCTGGGGGGAATGGGATCGAGGAACTCTCCCCATTGTCTGACGTTGGTTTGGTCAGTGCTCATGGTTATGTCTATGGGACTAGCT
>Locus:slr1659_1:3461409-3461314(-)
ATTCCTTCATGCCTTCCAACCGCAAAAAGCCCCGAAAGTAAAGGGTCTTGTTGGCCTCTTCAAAGTAAATCCGATAGTCTTCAGTGGTTATTTCCA
>Locus:slr1668_1:3476692-3476642(-)
AGAAATCCTCACTACAACTACCCTCCGATAAAAGTAGGCGTCCGACAACAT
>Locus:norB_1:3479829-3479918(+)
TTAAGTCGCAGGCGTTTCCACCTGTACTTCATCCAACGGTTGGGGTTGGGTGGGTTGTTGAAAAATGCCCCAGATGGCCTGGCCAACGCC
>Locus:sll1214_1:3172-3191(+)
TGATCCAGCGGAAGACAACC
>Locus:gmk_1:84188-84169(-)
TACCCACACCACTGGGGCCC
>Locus:slr0729_1:114433-114414(-)
GGGGAATATGCAAATGGGCT
>Locus:psaK_1:156523-156504(-)
CCACATTTTGTTGTTTGATG
>Locus:bvdR_1:243315-243296(-)
TCGGCAAATTTAGCTGTATT
>Locus:msrA_1:263451-263432(-)
CCCCCGGCAAAAACGGCTTT
>Locus:sufA_1:291691-291672(-)
ACCCACCACAACGGTGAAGG
>Locus:sll1191_1:302767-302786(+)
AACCATTGCAATAAAGGATT
>Locus:sll1191_2:302767-302786(+)
AACCATTGCAATAAAGGATT
>Locus:sll0926_1:341116-341135(+)
AAGGGCTAAAATTTGTTCCC
>Locus:slr1079_1:383359-383340(-)
CGCAACGGCATAAAGGAAAG
>Locus:slr1083_1:385519-385500(-)
TGTTCAATGAGGTGGTGATA
>Locus:slr0686_1:429897-429878(-)
GGATCAAGTAGCCGGCAAAG
>Locus:sll1003_1:520155-520174(+)
AGGTAAAAGCAATGGAATCA
>Locus:slr1753_1:524436-524417(-)
TAGACGAACAAGCCAGTAAA
>Locus:sll1647_1:530698-530717(+)
TATTGGGCCAGAACAGCCAT
>Locus:slr1846_1:554788-554769(-)
AAGACCATCACCTTATTGGC
>Locus:gylA_1:603423-603442(+)
GGGAACGATGTTAATTCAAA
>Locus:dnaE_1:736417-736436(+)
GTAATTGTTCAATCACGACT
>Locus:ndhF_1:749619-749600(-)
GTGCCAAGACCAGGAGGGCG
>Locus:slr1148_1:813137-813118(-)
TTGGACACATCAATTCCAAG
>Locus:sll1068_1:821973-821992(+)
CATTTGTCAAATAGGGGCTT
>Locus:rps13_1:830616-830635(+)
GACAGGGATGGGGGGAAGAT
>Locus:rps19_1:839791-839810(+)
GTCATACTGCTTACCTCTGG
>Locus:rpl23_1:840982-841001(+)
AGTGGTGGTCTAAACGTGAC
>Locus:petJ_1:846259-846278(+)
CCAGGAAAATTAGACAGGGG
>Locus:mgtE_1:904283-904264(-)
GCAGAGACTCGATCACATCA
>Locus:rpl19_1:926840-926859(+)
GGAGATCACAGTTTCGCTGA
>Locus:ccmK_1:955887-955868(-)
CTACCGCCCTTGAGCATGGC
>Locus:zwf_1:961257-961238(-)
TGGAGTGCGTTCTTGACGGA
>Locus:uvrA_1:963038-963019(-)
CTGCAAAGATAGTGTCAAAA
>Locus:sll1716_1:967547-967566(+)
TAGAAAGTGTTTGAAAAGTT
>Locus:ssl2823_1:987892-987911(+)
TGATGATTACTACCCCTAAA
>Locus:nrtD_1:1006113-1006132(+)
TTTCAATGGCTAAAAAAGCG
>Locus:ftsZ_1:1013027-1013046(+)
CCAGTAATCCTGGGGAACCT
>Locus:slr1357_1:1098412-1098393(-)
TATTTTATATATCTTGGAAG
>Locus:slr1362_1:1104320-1104301(-)
CTGGTCATTCTGGGGAATAC
>Locus:bioY_1:1108390-1108371(-)
TCTGCTAGCAGGGAAGGCTT
>Locus:sll1267_1:1123423-1123442(+)
TTAGCTAATCAAATGGGGTT
>Locus:mscL_2:1131877-1131858(-)
CCCCGCAGGATGAAATCCTT
>Locus:mscL_1:1131966-1131947(-)
AAACTGCCATTAACCAGGCC
>Locus:sll1304_1:1187199-1187218(+)
AGATTATTGACTGAGTAAAT
>Locus:exoD_1:1226004-1225985(-)
ACCTGGGCCAGGTTCACCGT
>Locus:sll2006_1:1263804-1263823(+)
GGATGGGGAAATATAGCTCT
>Locus:slr1813_1:1291676-1291657(-)
CCGTCTCATAAAGACTTGTA
>Locus:hofG_1:1296362-1296381(+)
AATTCAGCTTAAATACCATA
>Locus:sll0853_1:1345099-1345118(+)
ACTTGTACTTGATAACTGTT
>Locus:sll0853_2:1345099-1345118(+)
ACTTGTACTTGATAACTGTT
>Locus:sll1158_1:1383319-1383338(+)
TTGAACAAATTCCCGGAGAT
>Locus:slr1246_1:1385249-1385230(-)
AGACTATCGACGATTAGATG
>Locus:slr1257_1:1401875-1401856(-)
TAATGTCAATGGCGATCGTG
>Locus:serA_1:1432956-1432975(+)
TTGGACCCTTGGTGAGCTAA
>Locus:slr1992_1:1436828-1436809(-)
CTAGGCCGCTGTATTGGGGG
>Locus:sll1613_1:1460111-1460130(+)
CTCTGCCATGGTGATTAATC
>Locus:kdpB_1:1494874-1494855(-)
CTTCACCCAGGCTTCCTTGA
>Locus:slr0263_1:1511822-1511803(-)
AAGAATCAGTAAAGGAACTC
>Locus:isiA_1:1517556-1517575(+)
GAAAAGCTGATGGCTAATGA
>Locus:sll0237_1:1534529-1534548(+)
AAGCTAGTTGGCGATCGCAT
>Locus:slr2092_1:1556184-1556165(-)
GTTTTTGTTCCGGGGTTAAA
>Locus:slr1512_1:1600776-1600757(-)
CTGGAATTACCAATTGGGTG
>Locus:slr1524_1:1616963-1616944(-)
TTTTCCTCCAGCTTCTATAT
>Locus:spoT_1:1656129-1656110(-)
TAACCACTGGGGCAATTCAA
>Locus:ssr1375_1:1684557-1684538(-)
CCGCCACGTAATCACTGATG
>Locus:slr0808_1:1689393-1689374(-)
CTGAATACCCTGAGCCGCAA
>Locus:ctaC_1:1696992-1697011(+)
CCCCAACTTCCCCTAAGCTC
>Locus:ssr1391_1:1708977-1708958(-)
GGTTAGGCTATTAATCTGGG
>Locus:desA_1:1746376-1746357(-)
ATCCGCAATCGGGCGATCGG
>Locus:slr1975_1:1793929-1793910(-)
TTCCCAAAAGGGCAATACGT
>Locus:sll1387_1:1823948-1823967(+)
TTTTAAAACAGGCTCTCAGG
>Locus:sll1373_1:1842963-1842982(+)
TCAGGTTTTGATGGCATCAC
>Locus:sll1373_2:1842965-1842984(+)
AGGTTTTGATGGCATCACTC
>Locus:slr1272_1:1864344-1864325(-)
CAGGGACAAGACTGACGGGG
>Locus:slr1285_1:1881971-1881952(-)
CTCCCCAACCGGAAGACACA
>Locus:slr1285_2:1882000-1881981(-)
CCACTGGGGAGCCCGCCCTC
>Locus:slr1682_1:1970635-1970616(-)
CACTATATGTGTCTACACAC
>Locus:crtQ_1:2004721-2004702(-)
ACGGGCTTCGTACAGTTCAA
>Locus:slr0947_1:2012847-2012828(-)
CTTCATAGCCAATCATGGAT
>Locus:sll0428_1:2082845-2082864(+)
CAACCGTAAAGATAGAATTT
>Locus:ssr0761_1:2085913-2085894(-)
GCTCCATGATAGCTGCAAGT
>Locus:slr0443_1:2087433-2087414(-)
ACATAATTTTTGGTTGATCG
>Locus:sll0419_1:2096495-2096514(+)
GTAGGGGAAAAACTAAAATT
>Locus:ycf39_1:2148363-2148344(-)
TGCCTTTCTTAGGCTACGAA
>Locus:glnB_1:2152506-2152525(+)
GACCTTTTTGACGGCCAAAG
>Locus:ssl0242_1:2209685-2209704(+)
CAACTGACCCTTCCAGGCTT
>Locus:slr1946_1:2250855-2250836(-)
CCAACTCGGGGGGGAGGGGA
>Locus:glcP_1:2399191-2399210(+)
CCTCAAAATAAAAAATTAAT
>Locus:mgtC_1:2482134-2482115(-)
CAGAAACAATCACAAACAAT
>Locus:petE_1:2525808-2525827(+)
CACAGATTGAGCTGGCTGAT
>Locus:purU_1:2567219-2567238(+)
ATCTGAATGTCACTAAAATT
>Locus:chlG_1:2578307-2578288(-)
TGGGCTTCATCAACTGAAGA
>Locus:slr0065_1:2593414-2593395(-)
TGGGAGGGGAGATACTCCTG
>Locus:slr0065_2:2593423-2593404(-)
ATACTGCCTTGGGAGGGGAG
>Locus:ribG_1:2594130-2594111(-)
GATTGGGGGCTGTTTTGCCG
>Locus:slr0468_1:2602550-2602531(-)
TAGACTTAAATTTTCTAGGA
>Locus:sll0615_1:2650359-2650378(+)
GATCTGCAAATCCGAGTCCT
>Locus:gyrA_1:2688105-2688086(-)
TGGCATAGAGAATGCGCCGA
>Locus:sll0180_1:2739130-2739149(+)
GCATTTACTACTGAATGGGT
>Locus:slr0210_1:2747690-2747671(-)
CATGCTCGCAATCAACCTAG
>Locus:slr0921_1:2797119-2797100(-)
GTTTTTCTGCTGTGTGCCCA
>Locus:sll0543_1:2815549-2815568(+)
TGTAGTTGGATTTTAAAACT
>Locus:ssl1045_1:2817206-2817225(+)
GGGCGGTGAACAGAGTTCTG
>Locus:moxR_1:2842826-2842807(-)
TGCCCACAATGGTTTGACTA
>Locus:hemH_1:2849231-2849212(-)
CCAGGGGTTTTTGCAACCAA
>Locus:ssr1041_1:2957202-2957183(-)
TGCCACATCTAAGATTGGTT
>Locus:slr0115_1:2995963-2995944(-)
ATGGAGACTAAATCGGAAAT
>Locus:sll0280_1:3030707-3030726(+)
TTAATCTTCTACAATTAGTT
>Locus:sll0778_1:3078819-3078838(+)
TTAATTGTTTTCAGTATTCT
>Locus:sll0505_1:3204721-3204740(+)
AAGATGACAGGTTTAATAGT
>Locus:ssb_1:3228130-3228111(-)
TTTTGCTTGTGCGTCGATTC
>Locus:sll0898_1:3235728-3235747(+)
TAAGTCTAACGTTCCGGTCT
>Locus:cysT_1:3299792-3299773(-)
GGTATAGAAATAGATTGCCA
>Locus:sll1365_1:3309511-3309530(+)
ACCTTGAGCTTTCCCAGCAC
>Locus:sll1495_1:3365925-3365944(+)
AATAATTGACCCCAGTCTTT
>Locus:slr1579_1:3386851-3386832(-)
AGTACCCCAGCCGGCCACAG
>Locus:devB_1:3394935-3394954(+)
TATTGCTTATTGCTGGCTTT
>Locus:eno_1:3420565-3420546(-)
ACTGCCTGTGGAAGCACCAC
>Locus:psaL_1:3457589-3457570(-)
AGGCCTTTGCGATAGGCGGG
>Locus:slr1658_1:3460777-3460758(-)
AGTTGCGCCAGCGTTGTAAA
>Locus:slr1659_1:3461429-3461410(-)
GGTGTTCATAATGGGCTGAT
>Locus:slr1668_1:3476712-3476693(-)
ATCTGACTAGAACGTTGATA
>Locus:norB_1:3479809-3479828(+)
TTTTTAGGATTGGAGAGCAA
>Locus:slr1117_1:65065-64988(-)
CGGTTTCGCTTCCTGGCCCTTGGCGTGCTCCATCCTGGTGCAAATCCATCATCAGGGCCAATAATTTTTCCTGATTCA
>Locus:slr0240_1:142595-142560(-)
ACAATTGTTGGGGACGGTAGGGGGGAATCCAGCTCA
>Locus:slr0245_1:147027-146980(-)
GCCAGTTTCGTGGCGCAAAAACTCTGCGCTGTAAATAATAGCGACCAT
>Locus:sgl0002_1:159812-159868(+)
CTAGCGACCCATTTTTTTATCCCGATCCTGCCGACGGCGATCGCGCCATTCCAGGGT
>Locus:slr1104_1:202596-202555(-)
TTCTTTGATTGGCATCTTCTAGAACTAGTATGTGTTGCTTCA
>Locus:phb_1:210838-210782(-)
CGGCGATCAGCCCCCCCACAATGGACTGCCAGCCGTCAAAGGATGGTTGTTTGCTCA
>Locus:sll1033_1:213031-213096(+)
CTACCACACATCCAAAGGAATTTGGGGGCGAACCTTGAGTCGCACCAGTACACCGGTCAAATTGTC
>Locus:slr1773_1:227208-227125(-)
GTTTGGGGAATTGGCGTTTGGGAAAGGACGGGAAAAGCCCCAAAAATTCCCCCAAAAATTGTCAGGGCAAAAATATTTTTCAAC
>Locus:sll1672_1:253126-253158(+)
TATGATAGCGGCTCAATTAAATCAAGAATTTTT
>Locus:slr1306_1:312406-312260(-)
AAAGCCCATAAACCCCATTGGTCCCATGGTTGTTCGGCACTGTGGGTGGTGGACCAAAGCCCCAGTAGGACTGACAGGCCAATTCCCCCCATCACGAGGGGCTTTTTAAACACAGTCTTAAACCCCATTGTTAGACCTGGTTGCCCC
>Locus:slr1306_2:312358-312260(-)
GTGGACCAAAGCCCCAGTAGGACTGACAGGCCAATTCCCCCCATCACGAGGGGCTTTTTAAACACAGTCTTAAACCCCATTGTTAGACCTGGTTGCCCC
>Locus:ho1_1:317127-317204(+)
CTAGCCTTCGGAGGTGGCGAGGCCAACTTCGGTGCTGCCTTGACTGCGGCGACGGGTGAGGCTGTTGAACACCATAAT
>Locus:slr0964_1:323869-323807(-)
AGGGATGCTTCCAATGCTTCCCGCAGGGTGACAATGAAAATGGGTAAACCGGAGGCAAAATCC
>Locus:ssl1792_1:329222-329257(+)
TTAGCGTTCGTAACAGCTAATAAATTCTCGAATTAC
>Locus:slr1066_1:370409-370287(-)
TTTTCAACAATATGTCCTTGTCTAGAGAATTCTTTTGCTAACTCCATTTGGGGTTTGGGTCCCCCTAAGTTAGCGTCCCAAGGCATATGTAATACCATTAAGATTTTTAATTGCTTTTTATCC
>Locus:slr1077_1:381235-381179(-)
GTTATGGATGGCCCCCCTGCTTCAGGGGCCAAGTCTGCAATTATGTGTGAAATTCTC
>Locus:slr1400_1:402332-402291(-)
TATCGGGATCGTCATCTGCCACCAGAAGGGAAGCTGTTCCCA
>Locus:pxcA_1:457057-456977(-)
GACCGGAAGGCTTGCTCCAAGGATTTTTGTGAAGATCTGCCAAACCACTGGGTTGCCCCTTGCCACCAATTTGTTAAATCC
>Locus:sll1647_1:530718-530792(+)
CATTGTGAGGTTGTTAACCGTAATCCTAGAATCAGCAGATCCCGTTCCTGCCCCCCCAACTCCGCCACCTTGGGC
>Locus:psbK_1:553065-553175(+)
TTATTTAAAACCAACCGCCGCTTGCCACACAAAGGCCAAAGCCAAAAAGAAGAGGGGAATGACCGGCAGAACATCCACCAGGGGGTCAAAAATCTGATAGGCTTCCGGCAA
>Locus:sll1942_1:576141-576179(+)
AAAAGCCTTGACCCACTTCCAGATAGCGGGTTTTACCCT
>Locus:slr1911_1:614904-614841(-)
GGTCTAGTCGGTAACGCCAGGGATGTTGGCCGTCGTCGGGAAGTATGGGGTCGGGGGAAAACAT
>Locus:slr1148_1:813066-813028(-)
GTCAAGATTCTCAATTGCTTTTTCGTAAGGGATTCGCAT
>Locus:slr1149_1:813868-813800(-)
CGTAAGGAAGCAGACGCAATAACAAGCGCCAATCATTATCAGACGGGGGAGCAGCAGGGGACGGGGTCA
>Locus:rpl6_1:835262-835327(+)
ATTTCTTCCCTGTCTTACCAGCTTTACGACGGACATATTCACCTTGGTAGCGGATGCCTTTACCCT
>Locus:rpl2_1:840122-840185(+)
TTATTTGGTGCGACGGCGGACAATCAGAGCGCTACTGCGTTTCTTCTTGTTGCGGGTCTTGGCA
>Locus:petJ_1:845966-846061(+)
CTACCAGCCCTTTTCCGCTTGATCAAGCACGTAGGCCGCCACATCTTCCATGTCGCTGTCACTGATGCGACCCTTAAAGCCAGGCATAGCGCCATT
>Locus:rpoB_1:857558-857647(+)
CTACACTTCTTCTTCTTCCAAATCCTCCTCGGTGTGGAGGGACTCATAGGTGGGACGATTGGGGGCCCGACGCTGGCTGTCGATCATCAA
>Locus:slr1215_1:902514-902389(-)
TGCCACTGCCCCAGGGAAAGGGATTTTATCAAAACTAAAGTTTGGGGATTGCTGGGGGGAGCAAAACCAAAGGCAAAAATTACCAATGCCAACCACAGGCAAGCCAACGCTAAACGGTTTAAGACC
>Locus:slr1826_1:927388-927335(-)
GCCTGGGAGGTAATGGTGGTCATCGGCTTTTCAATTATGATCCAGCAAAACTGC
>Locus:IAP75_1:1031250-1031203(-)
GAAGTCGATAGTAAGGAGAAAGAATCACGCTTTTGTTCTGGTTTGACA
>Locus:slr1444_1:1080755-1080696(-)
TTCCAGTGTGTTTCCCGAAGGCGAAAACTGCTCGATCGCCAAAGCTATGTGTTGTTTCCA
>Locus:ycf9_1:1095250-1095282(+)
AGACGACCAGGAAGTTCAACAGGGCCACCACAA
>Locus:sll1308_1:1179926-1179997(+)
TCAATCAAAGCTGACCTCAATCACATTTTTGCCAAAGCTTTGATAGGCATCGCCCATTCCTTTCGCCATGGT
>Locus:exoD_1:1225960-1225928(-)
ATAATCCTGCAATTCCTGGGACAAACGGGCCAT
>Locus:livF_1:1239531-1239490(-)
ATAGCCAGCGAATACGTCCTTAACAACGAGGAGGTCAGACAT
>Locus:sll1757_1:1241313-1241369(+)
CTAGGCGAGGGGATCGGCACTGGGGGGAGTCGGGGGAGCAGAAAGCAAATTTCTCAG
>Locus:sll2013_1:1254577-1254645(+)
GACTGCCGCAGTTGTAATTGTTCGGTGGCGGAAAAGGTAACTCGCATAATTTATTGTTGTTCCTTTTAT
>Locus:sll2006_1:1263823-1263886(+)
TTACTCATGGGGCTGGAGTTTAAGCCGGGCTTGGGCCTTTGCCAGTCGCACGAGATGTTCTATA
>Locus:ssl3829_1:1267695-1267823(+)
ATTTTTCCAGACGTACCACATACCATTGCCAAGTACCGCCATCCCCCCGGTCGAGGTCGCAGTAATTGTCCCGTAAATGTTCCGCTTTTGCCGCCAAAGTGGGCAATTTATCCAGTCCCTGGGGCAGGG
>Locus:slr1821_1:1309516-1309484(-)
ACTCCGATCGCCGCCAACGCCGCTAAAACTGAC
>Locus:murI_1:1334585-1334523(-)
GAACGGTTAACCCACCCACACCACTATCAAAAACGCCAATTCGGCTACGCTGGGGCTCACGCA
>Locus:rimI_2:1339190-1339155(-)
AAAAAGATCATATTTGGGGCCAAGAAGCGAAACCAT
>Locus:rimI_1:1339284-1339156(-)
CCCATTCCCGCTCGTAACCCGCTAACGTCCACATGCCCCCCAAACATTGCTGGTCTAACTGGGCAAACTGGGGCAGTTCTTCCCTGTGGGGCCAAAAAAGATCATATTTGGGGCCAAGAAGCGAAACCA
>Locus:slr0872_1:1371207-1371169(-)
TTTGTTCTAGGGGATCGGGCGGTGCACAACTGCTTAACA
>Locus:slr1246_1:1385275-1385212(-)
TCACTATCACTTTTAAGACTAAGCCCAGACTATCGACGATTAGATGACGCTTTCGCCCTTTCAC
>Locus:slr1246_2:1385302-1385213(-)
CGATACGTTCACTTGCATTTGCTTCGGTCACTATCACTTTTAAGACTAAGCCCAGACTATCGACGATTAGATGACGCTTTCGCCCTTTCA
>Locus:slr1262_1:1406086-1405982(-)
CATAGACCAAAATGGGCAGGGCTAACACCGAGCCGCCACCTCCCAAAAGCCCCAAACTTAGGCCAATGCAACTTGCCAAAAAATAGCCCACCACTTGGAGTGCCA
>Locus:sll1954_1:1420456-1420518(+)
TGGATACTCCTATTATCCCTCTTAGCCTCCCTTAGTAAAGGGGGGAAATTGGTCATAGAACCT
>Locus:katG_1:1544714-1544770(+)
CTAGCCCCTAGGGAGATCAAACCGGTCGGCATTCATCACTTTAGTCCAGGCGGCCAC
>Locus:sll1985_1:1553603-1553668(+)
ATGTTGTTAAGTATGTTTTTCCATCCACTTTTTGATTCCACCAAGGACGTTTTTGTATATTCTGAT
>Locus:ftsY_1:1570328-1570209(-)
TTCGGTTTCTGCCTGGATTACCTCCGGTGCCAATTCAGGACTAACCTCCGCCCCTTCCGGGGGAGCAGACTCGGGGGCAGTGTTATCTTTACCAAACTGACGACGGAACCAATTAAACAT
>Locus:slr1506_1:1590518-1590408(-)
CGTAAAGTTATTTTTTTCTCCATTACCTTTTGTTACCTAAAATTTAATGGAGCCAACCTAGGCTGGACCTTTTGTCACCGTTGCTCTGTCCACGGGATGGAGGATAATCTA
>Locus:sll1418_1:1599489-1599581(+)
AGCAGTAAAGTTACCAGGACTACAGCAGTGGATAGGGACTTTTTCAACATGGGAGAAAGGGAAGAACTGGGCAAGAAGGCAAAATTACCTTTC
>Locus:slr2127_1:1640080-1639946(-)
TCTTTTAAGAGTCGTTCAGTTTCTTGGAAACGACGATCCGCTTCTTGGGACTGTTCTTTGAGGAGGCGTTCGGTTTCTTTTTGGGCCTGGGCAAGTTCGCCGAGGAGTTGCCAGACTTCTTGGGGGGTGGTGGCC
>Locus:psaF_1:1687558-1687590(+)
AGCGGGGGGAAGTGGGGATTTCTGAATCCTTCA
>Locus:sll0815_1:1694718-1694801(+)
CAACTATCCGATGTTATTTTTTCTGAGCCACCAACAACAAAGGTATGCTTCCCAGAAGATGCGATTTTAATTAAGGTTTCTAGA
>Locus:int_1:1707365-1707318(-)
CAAACCAAGCTACATAGGTCCAACCTAAAGGAGCCGTTGCCAAACCCA
>Locus:sll1380_1:1834193-1834321(+)
TGGGGAGCCGGGGCTGTGAACTGGGCCCTAACTAATGGGGCCGTTGTCACCAAGCTTCCTAATAGAACTGTCGCGGCAAGTTTCAGCAAATGGGTTGCGGTGGTCATAGTCAAAGGCAGTCAAATTAGG
>Locus:sll1166_1:1887159-1887248(+)
CTAAGCCAGGGATTCCGGCAGTACTTCTACCTGTTCCTCGGTATCGATTTCTTCGTTCTCAGTTTTTCCAGCCCGCATATCATCAATCAC
>Locus:sll1446_1:1888779-1888835(+)
CAGGGATGTACACTCCCATCGGGCATAATTGTTTTTGCCAAGTTTATGCCGCTAATG
>Locus:slr1686_1:1975118-1975056(-)
GGTCCAGCTCTGGACAGCAACGCTTTTACCCGGGAGAAGGAGGGTGAGGGTGATGGCGGCCAT
>Locus:sll1555_1:1981454-1981522(+)
TATCAAAATTTTGGGCATGGGTTGCGCTTAAAAAATGATGTTGTAGATAATTCTGACCTTTCTCCATTA
>Locus:slr0954_1:2024594-2024550(-)
GGTTCAGGGAAGATTGCCAAAGGGGATGGTCATCAAACTGGGTCA
>Locus:slr1623_1:2035204-2035067(-)
GAGAGCATCTTCATTCCAAACAAATTCGTTATCGGGGTCCACATCCATGGTCAAGACATTGTTACTGGGAATCAGTTCATTACCTTGTACTTCAGCGCTAAAAATACGGACGTGGCGGGTAGTGGATTTAACAAGCAT
>Locus:slr1624_1:2035515-2035453(-)
TGGCCGACAATTATTTTGATTATGCCAATGGCGATCGAGCACAGTGTTAAGCCTCCCTCCAGT
>Locus:clpB_1:2062930-2062871(-)
AATTTATTAGGATCTGTGGGTTGCATAAAATTTTCTATATTGGCTATTGGGTGTGTAAGG
>Locus:sll0266_1:2116085-2116219(+)
ATTTTTCCGTTAGATAGTGTACCGATGGGGCAGTTTGCAAAAATCGCTGCAATGCCCTGCCCTGGAGTCTTAAATAACGTTCCATGGAATTGCCCTTCATCAGAGCCATGGATTTGTTTGTCCGGTCTACAAACG
>Locus:ssl0483_1:2132258-2132317(+)
CAGGAAAGGCCCCCTAACTCAGAAGCAGATTGCTGGCGGTGTAGAATTTGCATAATCACC
>Locus:slr0142_1:2172404-2172366(-)
ATACACCGGCAACTAACTGCCCACTTGATAATAGTTTCA
>Locus:slr1942_1:2243941-2243852(-)
GGCCGAGGGGGAGACCACCGTCGGACAGAAAATCAAAGCCTGGAATACCCGTCTCCAACTTCTCAATGCCATCTGTCTCTTGGTCGATCA
>Locus:slr1942_2:2243963-2243853(-)
GTGCCGGCAATTAGGGTGGCGCGGCCGAGGGGGAGACCACCGTCGGACAGAAAATCAAAGCCTGGAATACCCGTCTCCAACTTCTCAATGCCATCTGTCTCTTGGTCGATC
>Locus:slr0989_1:2257297-2257205(-)
ATAATGGCCCGGGAAAGTTGGGTGGTGGTTTTACCTTTCTGGGCATCCACCCGTGCTTTTTGTCGTTTAATACTCTGCCATTTACGGCCGCCC
>Locus:slr0320_1:2267564-2267490(-)
GTCCGCCAGATAAATCACCCCAATGGGGAAAATCGGGTTACAGGGAAGACGAACGTACAAAAGGCGATCGATCAT
>Locus:slr0322_1:2271618-2271583(-)
TTTTCAAATGCCTGGGCTGGATTGGGATCGCTAGTC
>Locus:slr0169_1:2302710-2302639(-)
CCGTCCCAATGTAGGCTGCATGTTGGGACTGGAGACTATCCAGGTAAACGTAACTACGGAGTTCGATGCCCA
>Locus:sll0176_1:2305908-2306021(+)
TATAAAAACCGGTCTAGGGCTTCCTTCAACTCCGCCAACTCCTGCTCAATATTGCCTTCCGCCGCCGCCCTGGTGATGCACTCATTCATGTGGTCATCCAAAATTAATCTAGCC
>Locus:slr0360_1:2344267-2344154(-)
GATTGGGTTAATCCCACAATTACCAGGATCTGCACCAAGTTGTTCACCGCCAGGCCAAAGAAGCCATCAATGTCCTGTTTAACAAACCAACGGGGGGCGATCGCCGTAGCACTC
>Locus:sll0763_1:2408871-2408903(+)
ATCTTGCCGGGAATTCGGAGGAAACGCCACCTT
>Locus:slr0782_1:2420115-2420032(-)
CCGACAATTATGCAATCACAGGACGAGGATGGGGCCATTAGAGCACAGGGAGGATTTAAATTAGTTTTGCCTGATCGTATCACC
>Locus:slr0345_1:2431186-2431094(-)
ATGAGCAGACCAAAGAGAAAGGCAATCATCCCGGCCATAATCCAGGCAAATTCCCGTAGTATTTTGACCGTGGGGGTAGTCTTAGTATTCGTC
>Locus:sll0021_1:2465077-2465133(+)
CAATCCCCCACCGCTTCTAACCATTGTTCTTCACTGCCATTAAGTAAATGCTCGGCT
>Locus:sll0019_1:2469246-2469284(+)
TATGGCCGAGTAGCCACACAGGCGCTATTTTCCAACACC
>Locus:sll0019_2:2469246-2469299(+)
TATGGCCGAGTAGCCACACAGGCGCTATTTTCCAACACCGTCCGCCGGGCCCAT
>Locus:fumC_1:2488098-2488006(-)
CCCCACAGGCGATCGGCTTGGACTTCCAGGGACCCCATACTGTCGGTTTCAAGGCGGTGGGAATTTACCATGGCAAAATTTGCAAATACTCCG
>Locus:sll0191_1:2537896-2537973(+)
TCAATTCATCTTTTTGCGGATCCAGCCGTTGACTGTGAAGCGACTATGGGCAAATTCCCTAGAAGGACAAACCACAGA
>Locus:slr0053_1:2576385-2576287(-)
GTTAGTAACTCTTCCACCCCTGAACTCGCCATGGCGGAACCAGTCAAATCAGTTTGTAAGCTTAATTCCACCGCAATCTTGTTAACAGAGGTAGGGGCC
>Locus:dgkA_1:2576935-2576846(-)
GCAAAAACCGCCGAGGATGGGGAAGACATGGGATATACCGATTTCATGAGCTACGACTCCGAGCAGTGTAGTCGACAGAACAATTCTCCT
>Locus:slr0483_1:2617573-2617442(-)
TCGGTGATTGGGGACTTTTGGGGATTGGGAGTAGTGATTGGTCCTACATCGGTTTTAATCCCGGCAGTTGCTGTCTTTTGTTCTTCCATCTTCAACCAGTCCTTTATTATTCGGATTGAATGTTTACGGCCC
>Locus:im30_1:2645273-2645314(+)
ACAGATTATTTAACCGACGACGTAGGTCGTCCAATTCCTGGT
>Locus:slr0420_1:2699302-2699174(-)
AAGCTATGTTTAGAGCCGTTAGAACCGATAGAGCTAAGCATACGGGTTAACACCAAGACGAAATTGACACCATCACCAGACCACTGGATTGTAGTCAGAGTTGCAGAGAAGATCAAGCCACCGGGGGTC
>Locus:bchE_1:2777472-2777401(-)
GGTGGGTTTAAAATGAGAATCCGCATTATTGTGCTTTATCCACTTTTTTTAGTCAGGGTCAGGCCATCCATG
>Locus:slr0565_1:2806135-2806083(-)
CATAATGAAACGGGAATAGCGATGAATCCAAGGCACCGAACGACGACGAACCA
>Locus:ndhF_1:2857928-2857875(-)
CGCCAAATAGGGGCAGGACGGGAATTAGCCAGGCTAATTGATAGAGTAATTCCA
>Locus:hisB_1:2906863-2906798(-)
GATGTACCGCCGCCGCCCGGGGGGGAAAGTTGGGGATCAGCAGGGAAGGGGTGGATGACTCCGGCA
>Locus:ycf36_1:2963181-2963273(+)
ATAGGCACAGGACAGATTTGGGGGGAAGATTCCCGCATCGGCTTCATGGGTTTGGGAAGATGGGCTAGAGGATTTAGTGTAATTCCTTCCCAT
>Locus:sll0102_1:2977088-2977216(+)
AATCATCCATTTGCCATGGTTCCCGCAGGTTGTTGGCATCGAAAATCTTCTTCGGTCGGAGCACCAACACCACCTGGGCTAAAATCTCCCTTTCTGGCTCTGTTTCGCACCATTGAATTGCTACTGTTT
>Locus:slr0313_1:3035700-3035635(-)
CACCTTGCATCCAATCTTGGGTTGAAGGTGGTACAAGTAAGGAACCGTGGTTGCGATCTTTGCTCA
>Locus:ssl1464_1:3067358-3067408(+)
TCAGTCATGGTCAATATTTTGGATAGTGACTTTGGGATCGGGATTGTGACT
>Locus:slr0700_1:3089702-3089658(-)
CAGCGATTAAGTTGGGGGACAGAAGAAGAATTAGTCAGTACCGTC
>Locus:sll0667_1:3109038-3109082(+)
ACTCCAGTTCATTCTTTATTTGCTTTAATCCATACTCTATCCAGT
>Locus:gdhA_1:3112568-3112518(-)
TCAGGGCTTTTTCTAATCTTTTACTGGCATCGGCAAACAGTGATCCAGCCA
>Locus:tgt_1:3118501-3118391(-)
ACGGGGAGTTTCCACCGGCCCATGGGGAGTCTGAAAAATTCCAGCCCGGGCTTGGCTATGGGAACACCGGGCTTGGCACTGATAAGTAAAATTCACACTAGGCAATGGCAC
>Locus:modA_1:3135900-3136019(+)
AAAGTTTCTGAACTGGGGAACAATTGGTTAAACGAAGAAACTCCACACGCAGTCAATAAACCCACTAGGATCAGTAGCCAAAACCAAGCTAGTTTCATTTATTTCATCTTGAGATTTTTT
>Locus:sll0031_1:3164405-3164482(+)
TACTGCAAATTATTGTCAATATTGTTGGAGACATTCTCCGAAAATGTCCGACGTTCCTTCCAGGGTTGCACCAAAGAC
>Locus:nrtC_1:3173432-3173337(-)
TTAATTTCCAAGTTAATCCCCTTGAGGGCGATGTATTCACCTCCATCGGTGAGGGAAAAAACCTTATCGATATTATCAACAGCAACAAAAAGACTC
>Locus:slr0537_1:3201723-3201688(-)
ATTTCCCATGCCATAGACATCGTATTTGTGACCCAT
>Locus:slr1420_1:3272294-3272166(-)
CGGGAACCTGGGAAAACTGGACTTTTTCCTGCCAAATTAACTCTTTATTTTGATCAATTACCGCCGCCCTCGCCCCGGACGTACCAAAGTCTAAACCCAGGAACAATTTTGCTTGGTCAACCTTCTCCA
>Locus:bfr_1:3282444-3282551(+)
AGCTCATTTGAGATTGCAAATAATTTTGGAGACCAATTTTTTCAATCAGCCCCAACTGTTTTTCTAACCAATAGGCATGGTCTTCTTCCGTATCGGCTAGGATTTTCA
>Locus:fus_1:3313702-3313667(-)
ACCAATATTGCGGTAACGAGTGAGATCTTTTTCCAT
>Locus:ssl2667_1:3317365-3317481(+)
AGAGGACTTGCTCAACTTCAGCAATTTCTGGGATCATTTCCCTTAATTTGCGCTCAATACCCATTTTTAGGGTCATGGTGGAACTGGGACAGGATCCACAAGCGCCCTGCAAACGTA
>Locus:ssr1114_1:3348068-3347943(-)
TTTGATGCCAATTCATCTGATTCCAAAATAATCACCTTGACTCGGCTGGTATTCCAATGCAAATCACTATCCAAGAGCAATTGTTTGGAATCTTTAACTGTGGCCATTACCTCAAAAGCTCTCATC
>Locus:slr1572_1:3381597-3381544(-)
GGTCGATCTGTTCTAGACTTTCTTCGAGCTTTTCTAGGGATTCTTCTTCCATCA
>Locus:slr1584_1:3404629-3404546(-)
TATCAACGGTGTAAAGCTGGTCACTCAATGCTTCAGCAAGGGTTTCCGCCAGCGGCAAATCATCCTCCACTAAAAGAATTCTCA
>Locus:sll0722_1:3442662-3442757(+)
TATCGTCGGGCAAGCATTCTACGAATTTCAGCATTCAACTCACGGAAAACCCCCCTGGGACTGACTGCGTCTAACATCTCTACAATCAGCTTGGTT
>Locus:degT_1:3472193-3472053(-)
ATCGGCGGCGGCTTGCTCAAAATCTGCAACGGTTTTGCCCAAAATGAATTGTCCCGATTCCAAGACACCATTCACCGCCTGTTGAATTTCGGCTTTGATCCTTTGGTACTGGGGCTTAAGGTCAAGGATGGGGATGTTCAT
>Locus:norB_1:3479831-3479971(+)
AAGTCGCAGGCGTTTCCACCTGTACTTCATCCAACGGTTGGGGTTGGGTGGGTTGTTGAAAAATGCCCCAGATGGCCTGGCCAACGCCATAGAGTAACACTATTGCCCCCACAGCAAAGATCAAGTCGCCGGGAATCCGCA
>Locus:slr0460_1:3511915-3511820(-)
TCTAGTCCTACTACCTTAGCTATTTCTGGGAAGGTTTTTCTCTTTATATTCGCAATTAATCCTAGATGCAAGTATTTAAAGTATTCAAAGCTTCTC
>Locus:sll1107_1:3530981-3531064(+)
AGAACTGTCTGCGGGCAAAAATCAGATTTGCCAGGGTCAGCATCAGCACGATGTAGAGAATGCCATAGAGAAGGTTCGCCCAAA
>Locus:slr0586_1:3535214-3535158(-)
TTAACCGTAATTTGTTCCACAGTCCCGAGCTTCTGCACCATATTAGCCACAGCAAAA
>Locus:slr1117_1:65085-65066(-)
TTCGAGGGCTCGTAGAGTTT
>Locus:slr0240_1:142615-142596(-)
CTGCTCCAGGGGGCCCAGGG
>Locus:slr0245_1:147047-147028(-)
GGACACTCGGGGTGGGTGGG
>Locus:sgl0002_1:159792-159811(+)
CTTTTCAACTACTCAAAAAA
>Locus:slr1104_1:202616-202597(-)
CTCGTCTAAGATTATTGTTC
>Locus:phb_1:210858-210839(-)
ACTCAGCAGGACTAGCAAGG
>Locus:sll1033_1:213011-213030(+)
CCAAGCAGAAGTTACTGAAA
>Locus:slr1773_1:227228-227209(-)
TGGTTCTCGCCGGAGCTTCG
>Locus:sll1672_1:253106-253125(+)
GTATTTTCCATAATAATTAC
>Locus:slr1306_2:312378-312359(-)
GTTGTTCGGCACTGTGGGTG
>Locus:slr1306_1:312426-312407(-)
TAACCAATCCCAGACCGGAT
>Locus:ho1_1:317107-317126(+)
AGTTGTCACGCTAGGTAAAT
>Locus:slr0964_1:323889-323870(-)
CCAACACAATGCCCACCACG
>Locus:ssl1792_1:329202-329221(+)
AAACTTTGTAATCGAATTGG
>Locus:slr1066_1:370429-370410(-)
AAGCATCATAGTAGTCAAAT
>Locus:slr1077_1:381255-381236(-)
CATCAGTCAAATTGGTAACA
>Locus:slr1400_1:402352-402333(-)
GGCATCGATAACGTCGAAAT
>Locus:pxcA_1:457077-457058(-)
TTTCTTTTATTTTTAGGGCA
>Locus:sll1647_1:530698-530717(+)
TATTGGGCCAGAACAGCCAT
>Locus:psbK_1:553045-553064(+)
CCCCAGGGGCGATCGCCAGT
>Locus:sll1942_1:576121-576140(+)
TGAATAAATTAGTACAGACT
>Locus:slr1911_1:614924-614905(-)
TTGTTCCTCCTTGGTGAACT
>Locus:slr1148_1:813086-813067(-)
ATACGCAGATTGGCCAGCAG
>Locus:slr1149_1:813888-813869(-)
TTCCTTGGGATAGCGCTTGA
>Locus:rpl6_1:835242-835261(+)
ACGAGTGCTTTTCATAGTTT
>Locus:rpl2_1:840102-840121(+)
ACGAATAAAAACAAAAATAG
>Locus:petJ_1:845946-845965(+)
ACCATTGAAAACCAGGATAT
>Locus:rpoB_1:857538-857557(+)
AACGGGAAAAATGGTTGGGA
>Locus:slr1215_1:902534-902515(-)
TAATCACCGGGTTAATGTCC
>Locus:slr1826_1:927408-927389(-)
GGTCACGGTAACGGGCGATC
>Locus:IAP75_1:1031270-1031251(-)
AAGACCACTGGTTAACAAAA
>Locus:slr1444_1:1080775-1080756(-)
AGGGGCATATTTAAAAATTT
>Locus:ycf9_1:1095230-1095249(+)
ATAGGGCGATCGCCTCCCCT
>Locus:sll1308_1:1179906-1179925(+)
TGAATTATAAAGTCTAATTT
>Locus:exoD_1:1225980-1225961(-)
CCACGGTCTTCCTTAAAGAA
>Locus:livF_1:1239551-1239532(-)
AAAATGGGCACATCAGCCAC
>Locus:sll1757_1:1241293-1241312(+)
GATTCCTTAATGGCTTCAAT
>Locus:sll2013_1:1254557-1254576(+)
GCAAACTAGGCAGAGGTTCA
>Locus:sll2006_1:1263803-1263822(+)
GGGATGGGGAAATATAGCTC
>Locus:ssl3829_1:1267675-1267694(+)
GAGATGGGATCGATCAAGCT
>Locus:slr1821_1:1309536-1309517(-)
CAGCAATTAGTACTGCAAGT
>Locus:murI_1:1334605-1334586(-)
TTGTCGATACAGCTCACGTA
>Locus:rimI_2:1339210-1339191(-)
AGTTCTTCCCTGTGGGGCCA
>Locus:rimI_1:1339304-1339285(-)
CAGAACACTGTGGTCACTGT
>Locus:slr0872_1:1371227-1371208(-)
GGGCGGTGGGGGCTGACTTT
>Locus:slr1246_1:1385295-1385276(-)
TTCACTTGCATTTGCTTCGG
>Locus:slr1246_2:1385322-1385303(-)
CATCAGAGCATAAGCTGTGA
>Locus:slr1262_1:1406106-1406087(-)
CTTGGGGGGAACCTGCATGA
>Locus:sll1954_1:1420436-1420455(+)
CCGGTATTGTTGCTGAGAAA
>Locus:katG_1:1544694-1544713(+)
TGATGCTTCTATTGTGCCAA
>Locus:sll1985_1:1553583-1553602(+)
ATGGCTGAATTATTAATCTC
>Locus:ftsY_1:1570348-1570329(-)
GAATCTTCCTCGCTGGGGGA
>Locus:slr1506_1:1590538-1590519(-)
TTTGTTGCCATTGCCCCCAA
>Locus:sll1418_1:1599469-1599488(+)
AGGCGGTGAGGGTAAAGCTC
>Locus:slr2127_1:1640100-1640081(-)
CAAGTAGGCGTTGGCTTTGT
>Locus:psaF_1:1687538-1687557(+)
CAGTCAATGCCCAACTAATT
>Locus:sll0815_1:1694698-1694717(+)
GATTTTAATTTGCTGAATTT
>Locus:int_1:1707385-1707366(-)
AATCCAGAGGGGAATTTGTC
>Locus:sll1380_1:1834173-1834192(+)
TCGGGGTGGAAGTATTATTC
>Locus:sll1166_1:1887139-1887158(+)
TACATAGTTACCCCAACGCC
>Locus:sll1446_1:1888759-1888778(+)
AACACCGATAGCATTCTCAT
>Locus:slr1686_1:1975138-1975119(-)
ATGGTTTGTTCCGATTCAAA
>Locus:sll1555_1:1981434-1981453(+)
ACCTCTAGTTGGTCTTCAAT
>Locus:slr0954_1:2024614-2024595(-)
TACCGCAGGGGCATCAGCGG
>Locus:slr1623_1:2035224-2035205(-)
AAGCGACGATAAACCTGTTG
>Locus:slr1624_1:2035535-2035516(-)
GTCACATGGGACCAATAGCT
>Locus:clpB_1:2062950-2062931(-)
CCTCCCAAGCTTTCTCCGTA
>Locus:sll0266_1:2116065-2116084(+)
TGATAGGGCTAATACTGTTT
>Locus:ssl0483_1:2132238-2132257(+)
TAGCAACCAGCCGACAATGT
>Locus:slr0142_1:2172424-2172405(-)
ACCAGCCACCCCACTGAATA
>Locus:slr1942_1:2243961-2243942(-)
GCCGGCAATTAGGGTGGCGC
>Locus:slr1942_2:2243983-2243964(-)
TAGTTTTAGCACTACCTGCT
>Locus:slr0989_1:2257317-2257298(-)
TGCCCTGGCGAGCGGCCACA
>Locus:slr0320_1:2267584-2267565(-)
GGAAAACATTTATGGACATG
>Locus:slr0322_1:2271638-2271619(-)
CCTCTTCCTCCTCAAACCAA
>Locus:slr0169_1:2302730-2302711(-)
CGGCAAAAAGCCGGAGGCCA
>Locus:sll0176_1:2305888-2305907(+)
GCGACAGGTTGTAAAAACCC
>Locus:slr0360_1:2344287-2344268(-)
TCAGAGGAAATTGCAACACC
>Locus:sll0763_1:2408851-2408870(+)
AACCACAAGTCCCCTCAGCT
>Locus:slr0782_1:2420135-2420116(-)
TCAATCCCGACAACCCTGAG
>Locus:slr0345_1:2431206-2431187(-)
CGTGGCCCTTTAGTAGGGGA
>Locus:sll0021_1:2465057-2465076(+)
AAAGTATGTAAAAGTTGCGT
>Locus:sll0019_1:2469226-2469245(+)
AGTTGAAGCCAACTAGACTT
>Locus:sll0019_2:2469226-2469245(+)
AGTTGAAGCCAACTAGACTT
>Locus:fumC_1:2488118-2488099(-)
GGGAACGTTGGGTTTGCGCT
>Locus:sll0191_1:2537876-2537895(+)
TAGTTTCTAAATATATTCAG
>Locus:slr0053_1:2576405-2576386(-)
ACCACCCTTGCCAGGGATTG
>Locus:dgkA_1:2576955-2576936(-)
TGCCGGATAAACCCTGATCA
>Locus:slr0483_1:2617593-2617574(-)
GCCATTCCTGCCAAGCCTGG
>Locus:im30_1:2645253-2645272(+)
CTGGCTGAGTTAAACCAATT
>Locus:slr0420_1:2699322-2699303(-)
GTTGTTGGAAATAATTTTTA
>Locus:bchE_1:2777492-2777473(-)
GGCTACCAATGGCCGGGTGG
>Locus:slr0565_1:2806155-2806136(-)
CCCAGGACGGCGATCGCCCC
>Locus:ndhF_1:2857948-2857929(-)
GCCAATGCCAACTACCGTTG
>Locus:hisB_1:2906883-2906864(-)
ATCAGTTTCTTTGGTAACTC
>Locus:ycf36_1:2963161-2963180(+)
CGTTGACCGGCTGTTGGTCG
>Locus:sll0102_1:2977068-2977087(+)
GATGAGCAAACCGCCAATCT
>Locus:slr0313_1:3035720-3035701(-)
TACGACCTTGGCACTCAGCA
>Locus:ssl1464_1:3067338-3067357(+)
CTTTGAATGTGTCCATTTTT
>Locus:slr0700_1:3089722-3089703(-)
TGACCTGAATTAATCCTAAA
>Locus:sll0667_1:3109018-3109037(+)
CATCATTCTAAAATCTGCTC
>Locus:gdhA_1:3112588-3112569(-)
GTCGGAAATGGCCACATATT
>Locus:tgt_1:3118521-3118502(-)
AAAGTACCCACGGGCATAAA
>Locus:modA_1:3135880-3135899(+)
ACTCTTTTGTTGGGACAACG
>Locus:sll0031_1:3164385-3164404(+)
TGTGAAATCACTATACAGAT
>Locus:nrtC_1:3173452-3173433(-)
GGGAAACAAATTCCCCCTTT
>Locus:slr0537_1:3201743-3201724(-)
AATTCCATATCCACCAGGGC
>Locus:slr1420_1:3272314-3272295(-)
GATGGTAACCAATTGGGGGC
>Locus:bfr_1:3282424-3282443(+)
GCTTAAAACCAATCAAACCT
>Locus:fus_1:3313722-3313703(-)
GCATCTACGTGGGCGAAAAT
>Locus:ssl2667_1:3317345-3317364(+)
ATGACTGTCCAACCTTTGTC
>Locus:ssr1114_1:3348088-3348069(-)
CAGGATCAAACTCACTTCCT
>Locus:slr1572_1:3381617-3381598(-)
CTCTTCCAAATCCTCCTCAG
>Locus:slr1584_1:3404649-3404630(-)
GAGGGAAGCGTCGGTGGCAA
>Locus:sll0722_1:3442642-3442661(+)
TAACCCTATCAAAAAAACTT
>Locus:degT_1:3472213-3472194(-)
GCATATTTCACCCCCAGATA
>Locus:norB_1:3479811-3479830(+)
TTTAGGATTGGAGAGCAATT
>Locus:slr0460_1:3511935-3511916(-)
AGTCAAATCCTTGTCCATTT
>Locus:sll1107_1:3530961-3530980(+)
CGAAGATTTAAAAAACGTCT
>Locus:slr0586_1:3535234-3535215(-)
AAAAAGCAACAGTCCAAATT
>Locus:sds.0_1:141-1(-)
AACACTGCCACCCGATTGTCAAATAAACTATTCACCGTGGGCACATTCCGCCGCAGATCCGCCTCATCCACCACGTCATCGTGGACCAAACTAGCGGTGTGGATCATTTCGGTAATTTCCGCCAGCCGGCGATGGCGCGCC
>Locus:fecD_1:14683-14627(-)
GAAACGATAGGGGTAAAGACCGGAGACGGACCACAATCCAAGGTCGAGGGGCAAACA
>Locus:gmk_1:84264-84124(-)
GGCGATCGGGTAGTGGCGGAAATGGACAAAAACCAATGGGGTTGGCGCTCCAACAGCAGTTGCACTAAAGTCCCCTTACCCACACCACTGGGGCCCGTTAGCACAATTAATTGTCCTTTTACTGAAGTTTGGTCTGGAGCC
>Locus:slr0723_1:109285-109222(-)
CCAACAGTTGCTCCGCTGTGGCCAGGTCTTGGCTGTCAATGGCATCGGCAATGGCTTTATACAT
>Locus:psaK_1:156497-156369(-)
TTACCAAAGGCGATCGCCAAAATGTTGCAAGCAATCATCACCCCAGCAACTTTAGGGCTCCAGGACAGGGTGGCGGGAACGGCGGTGGCCAACAAAAAGCTATGCATTGAGATTCTCCAGAATAAAGAC
>Locus:sll1037_1:208316-208426(+)
GGAAAAAGGGCAATCACAACCACAGCCCAGGGCAGTCGATTTTGGAGTAATTTCTGTAGGGAAAGATTATTTGCCAATGGGGACAGATTAAAAAAGTTCAAAACTGGATTG
>Locus:bvdR_1:243253-243158(-)
ATCGCCCCGGAAAACTTCCGCCCGACGTTGGGCCGCATAACCAGTACCGACAATTCCGACCCGCACCGGCGTAGCAACTGCAAAATTTTCAGACAT
>Locus:sll1671_1:255823-255858(+)
CTAATGAGTTGGTTCAATGGTTTTACCCATGGCAAA
>Locus:slr1305_1:309746-309651(-)
ACTTTCCAGCCTTGTTTTTCCAGAAAACGCTGGAGAATTTTAAGATTCAAAGGGCTATCGTCAATGGCAAAAACTGTGGGGACTTGGGGGGATGAC
>Locus:ssl1792_1:329466-329528(+)
GCTGTTAAGACGAAGCAAAAAATGCTGGTTAAAAATAAACTTTTAAAGAAAGCCATTGGCAAA
>Locus:slr0980_1:351068-351036(-)
TCGACTAAAATCTCTTTCGTAAAGTTGCTCCAT
>Locus:slr1062_1:365311-365276(-)
AACTCGCATAGGACGACTTCTGCCTGCTTCAGATCC
>Locus:slr1077_1:381262-381179(-)
GAAAGGGCATCAGTCAAATTGGTAACAGTTATGGATGGCCCCCCTGCTTCAGGGGCCAAGTCTGCAATTATGTGTGAAATTCTC
>Locus:sll0645_1:427777-427840(+)
TCAGTTAGCAGAGGCGGAAGTTTTGACCATTTGGCAACATTCCACCACGGGGGCCTCCGCCCAG
>Locus:sll0644_1:428620-428685(+)
TACTTTTGTAAATGCCGGTTAAAAAATTGGCTCAGTTCCCTAAAAACCTCTGCCGATTCCGGTGTG
>Locus:slr1591_1:447949-447833(-)
GTTTGTCTAACGTCACTGACAAGGGTTAATTCCACATCAGCCAGGGGGTGGCGACACCAATGTTTGAGCACCAAAGCATTGCTATGGCCTCCCCCCACCAGTAATAGTTTTTTGGCC
>Locus:slr1600_1:466697-466590(-)
CCCACCTGGGCTTGGAGTTGTTGTTGCATCTCCTCTTTCCAGCGGGGAGTGACAATCACCTTCAGGGCCACGGGACGCTTGAGCAGTAATGTGGTGTTAGTATCGTCC
>Locus:ssr2708_1:482617-482543(-)
ATTGCTTGGTGTTGTCAGCCATGGGTTGTCCATCACTGTCGGGATAAACTATTTGCCGATCTAGGGCTACGCTCA
>Locus:slr1053_1:505402-505334(-)
GCCAGGAAAGTGAGAAAAGTAGACAGGGCAATGGCGAACCATTCCATAGCAATCGTGGGGGATGATTAT
>Locus:sll1915_1:771432-771524(+)
GTGGAAAACAAGCTGTCAATGGGAATCAAGGCGGCGAAATGCAGGGGCATGGTTAGGAAACTGGGGGATAGAACCCGAAATAATCAGCGAAAA
>Locus:folP_1:771747-771652(-)
TTCCCATCACATAGGTGCGTTTGCCCCAATCAAAAAGGGTTTGGCCCACCGGGAGGGGAGGGGGAAAATAATCACTCAATTGATCCAACTGGTCCA
>Locus:sll1911_1:776552-776587(+)
TACTTTTTCAAATCCTTAGCCATCTGGCGGAACATG
>Locus:slr1143_1:802340-802209(-)
ATGGGCACTTTGAGGGACCGGCAGACCATACGGGTAATACGCTCAAATCTTTCTTCAATGGGAGTATCCAAAATATTGAGTTGCCTCAAAACTGCCAGGCGTTGCTCCTCATTTTGCGGTAATTTAGCTTCC
>Locus:acp_1:821551-821628(+)
TATTTACTTTCGATATGCTCAACGGCTTTGCCCACGGTATCAATGGTTTCCGCCACTTCATCGGGAATTTCAATATCA
>Locus:rpl2_1:840123-840176(+)
TATTTGGTGCGACGGCGGACAATCAGAGCGCTACTGCGTTTCTTCTTGTTGCGG
>Locus:ssr2009_1:878997-878938(-)
CAGTGGGTTCAACCATGCGATTTCTGTTGGCATTTCTTGGATTTTTTAGAGGTGGTAGCA
>Locus:slr1201_1:883327-883289(-)
TTGGCCAGGGGAGAACCAGAAGGGGGGGCAGAATTTTGC
>Locus:manA_1:914189-914052(-)
TCCCGGTTTGACCACAATGCGATTAATCCGATAACGGGGGCCTTCTTCCAACATGGTGACCATGCCCCAGGGAGGAGTGCGGGTGGTTTCAGGATGGGGAGTGGGGGCCGGACTAGAAGCTTCAGGGGAATCATGCAT
>Locus:slr1837_1:953882-953754(-)
CCGGCGATCGCCATGGCTAGTCCTGTTTTTCCTTGGTCAGCCACGTCAATGGTATGGCCCTGGTGCCCTAGGGCTTTGCTCAAGGGTTCCGTTAAGGCGTTTTCATCGTCCACTAAGAGGATATTGGCC
>Locus:slr1837_2:953882-953754(-)
CCGGCGATCGCCATGGCTAGTCCTGTTTTTCCTTGGTCAGCCACGTCAATGGTATGGCCCTGGTGCCCTAGGGCTTTGCTCAAGGGTTCCGTTAAGGCGTTTTCATCGTCCACTAAGAGGATATTGGCC
>Locus:ssr2595_1:982993-982934(-)
TCGAGGCGAAATCCGCGGCTAGTCATAGTGTTGATCTCCTTGATTGGGTATTTGAGGTTT
>Locus:slr1544_1:983277-983230(-)
TTATTTGTTCGATTTTCACGGTGCCAAGGGCAGTCCTTTGGTAGTTCA
>Locus:sll1455_1:1001640-1001735(+)
CAGCTTGGCATCAGATCAAATTCTTTGATGGCCAGCAGAAAATTACGATTTTCGTGGCCAGCACGACTTAGTTTAATTAAAGCAAATCTTTGCAAA
>Locus:ssr2047_1:1040126-1040094(-)
CGAATGATTTGGGGGTCTTGCAACATTATGGAC
>Locus:ycf9_1:1095250-1095303(+)
AGACGACCAGGAAGTTCAACAGGGCCACCACAATTACCAAAATGGCCCAAATGC
>Locus:slr0887_1:1153333-1153292(-)
TACCTCCTGCTCAAACCATTGTCCATCCCACCAGTACAACAT
>Locus:psbH_1:1167053-1167109(+)
TTAACCAGCCCAGTCCACGCTAAAGCCTTCGAGAATCAGAGAAGAGTTATAAATCTG
>Locus:slr1855_1:1192604-1192485(-)
TTTGACCTGAAACTCTTGGCCGTCGGAGGTTTTCAGACCAAAAATATCCGCTTCTTGGTCGTAACTTGTCACATAACCTGCAATCAGATCGGAAAAAGGAAAGTTAATTTTGGGACTCAT
>Locus:sll1769_1:1222610-1222660(+)
TTAACCCTGGTTATCCCGGTAGTTTTTCAACTCGGATTTGAGGCTAGCAAT
>Locus:pta_1:1250475-1250443(-)
CTTCGGTGGTGCTTAAATAAAGGGAACTCGTCA
>Locus:sll2006_1:1263824-1263871(+)
TACTCATGGGGCTGGAGTTTAAGCCGGGCTTGGGCCTTTGCCAGTCGC
>Locus:hofG_1:1296383-1296460(+)
CAAAAAAGCTTAATACCGTTTACACAGTCCCCAGATGAGTTATTTGGTGCCTCTGTGCTGTTTGTCTCGGCTGGAACA
>Locus:sll1631_1:1312310-1312372(+)
CAGGAAACAAGGGATTGTTGTTTTTTCCTAGCCCGATGTTGGGCAAACCAATCCTGTAACTGT
>Locus:sll1624_1:1320835-1320924(+)
CTAATTCAACTTTTGGGCCAAACTCTCTTCTATGGAATTTTTGTTAATAAAATTGACAAACTTTTCCACCATTTCTGGATTACGCCAACC
>Locus:slr1747_1:1335700-1335572(-)
CCAAATCCTCCTCGTAAGCCAGGGGATACCACACGGCCCGACAATCAAATTTGCTTTGGTCTAGTCCCCCTGCTGGAAAGGGAGCGTTGGCAACTGGAGCTTGGGCAGAGGAGGTTAACAAACTGGTCA
>Locus:slr2060_1:1417322-1417284(-)
AAAGTCCAGGGGGGGTTGGGCTTGGATGGGGGATTCCAT
>Locus:sll1956_1:1418996-1419037(+)
TATTTTAATCGTTCAAAACTCAGCCAGCCAAAAATTATCTCT
>Locus:slr1992_1:1436784-1436701(-)
TTAACAAAAAGGACAACTTTATCGGCAATGACCTCCGGGGCCAGGGGCGTTCCATCCAGGGTGGTCAGGGAAGTGGGTAATGGC
>Locus:slr1998_1:1444160-1444116(-)
CCCCGGCCGGCCCCGCCCCAATTATCACCACTGCAAACTCTTCCA
>Locus:kdpA_1:1493074-1493018(-)
GCCACAAGGATAGCTAAAATTAATGCAATTTGTACAAAACCTTGCAACATAAAATTT
>Locus:shc_1:1551029-1550952(-)
GTCCCGACTAGCGGCGATCGCCTGGCGCACCTGCTCGGTGCTAGGACAAGGAACGGAGGGAGAGGCGGCAATAACCAT
>Locus:slr1507_1:1592983-1592918(-)
GATTTTTTCACACCACCTAAATTTCTGATTATTACCGAAAAGTATGACACGGGAAAACCCTGCCAT
>Locus:slr2123_1:1635830-1635747(-)
CTAACTGTTCTTGCTCGAATCGGGTTTGACAATGCTCTAGGGTATGGAGCATGGGGGGACAGGTTACTAAAACTTTCCATTTCA
>Locus:ndhL_1:1700956-1700893(-)
GGCCTAGATAAATTATCGCCAATAAACCGGTTTCAGAAAGTAGCAAACCTAATAAATCTTCCAT
>Locus:slr0822_1:1713455-1713411(-)
CAAGCCTCGGCCTTAACTGGGGAGACGGACACATCAGGGTCAGAC
>Locus:slr1336_1:1723546-1723454(-)
AACACCGTCGTTTCCCCCCAACCCAACCAGTGGGCGGCAAAGGAGAGGGGACAAAAAACTAACAGGACAAGAAAAATCTTACTTTTGGTGGAC
>Locus:slr1342_1:1731400-1731311(-)
GTCCCACTGCATCAGCAACAGGCAACTGTGAACCGTTTGGGAGCCGGTGGGGTCATCATCAATAACAATGATTTTGGTGGGGTCAGCCAT
>Locus:slr1959_1:1759976-1759941(-)
AGAATCTACAACGAAAAAGGAACTGGGTTTATCCAT
>Locus:cobN_1:1777467-1777559(+)
GTTTGCTCAACGATAATAACCCCTTCCATGGCCGGGGTCCAACCACCGGGAAGACTAGCAAGACGATGCATAATAGTTGAAAATATATGGAGA
>Locus:rffM_1:1863309-1863247(-)
GTGCACCTTCACCCCAAAAACCGAGGCTGTTGGCAAGCTTGGCTCAGCAAAGTTGGTGACCAT
>Locus:sll1170_1:1878101-1878184(+)
ATTTTTCCAAAGATAAATTTTTTATTGGTAACAGGTGGGATTTGCCATTGGCTGAAGGCTGAGTCTCATCAAAAACCACAAATA
>Locus:sll1437_1:1901385-1901448(+)
CTAAACGCCACAGTAAGAACGGATAATTTCATCAAGAGACGTGTCAATAGGAGCGTACATTCTA
>Locus:putA_1:1966146-1966181(+)
TTACTGATCTGCCCCCTCAATTGGTGCAAATCCTTG
>Locus:sll1558_1:1976799-1976921(+)
TTATTCCGGCTGGAGAAGCTTGGAAATTTCCCTTTGGGATGGGTATTCTTGGCGGTATTGCACAGCGGCATGGCGAGCATCGGTGATGAGCCAGTCCAACGCCGCTGCCTGCACATCGATCGC
>Locus:slr0941_1:2006187-2006122(-)
AGTTGCCACACCAATTCGATGGGGGCATCCACTTCCACTTGCACGCTATGTTCTAACCAATTAGCC
>Locus:slr1628_1:2041676-2041596(-)
AAGCCCGTCAACGGTGACTTACAGCAACATTTGAGGTCACCGCCCAACACATTCTTATCCCGGGAATCCTGGAGAGTAGCC
>Locus:slr0280_1:2105937-2105815(-)
ACCACTGGACTGGGCAAAAACAGTTTTAGCCCCAGCATTACCGCCAGAGTAAGAACAAATAAGCACGAAAAACCAAACCAATTTCTAGTCCAATTAACCATTTTCAGCAAATCCCCTAGGGCC
>Locus:sll0266_1:2116085-2116126(+)
ATTTTTCCGTTAGATAGTGTACCGATGGGGCAGTTTGCAAAA
>Locus:sll0263_1:2119995-2120066(+)
GCGGGCAACAGAAAGGCTTCGATCATAGATTTACGAGGGATTTTGCCATTTTGCTTCAATCCCAAGGCAATG
>Locus:slr0145_1:2177969-2177901(-)
CTCCCTGCCAGTTGTAGCCCCGGAAAAAATCCCCTACCTTCATTTGCCCCCACTGGGCTTGATGAATCA
>Locus:slr0148_1:2179571-2179461(-)
AAATCAATGGGGTCGAGCTTAATAGTTTTAGCCACACAATCCTCCTTAGTACTGGCAACAATGGCATTAACCCTGTTGGCGACAGAGCAATTCCATAATGGTGGCATGGTC
>Locus:frr_1:2192133-2192243(+)
TTACACCGTGGTGATGTCCTTTTCCTTAGCCGCCAACAATTCATCAATACGCTTGGTGGATTGATCAGTCAATTTTTGGATTTCTTCTTGCAGATCCCTGGCTTCATCTTC
>Locus:ndkR_1:2234712-2234774(+)
TTGTACCCCATCGGGCTTGATCATGATAAATGTGCGTTCCATGGCAACCTCCTTTTGCTTTTT
>Locus:slr1942_1:2243923-2243852(-)
CGTCGGACAGAAAATCAAAGCCTGGAATACCCGTCTCCAACTTCTCAATGCCATCTGTCTCTTGGTCGATCA
>Locus:slr0322_1:2271675-2271583(-)
TCCTCACCGGCAATGAGGGAAGTAAAGGCGTCATCCCCCTCTTCCTCCTCAAACCAATTTTCAAATGCCTGGGCTGGATTGGGATCGCTAGTC
>Locus:hitB_1:2281573-2281511(-)
GTCAGCACCCAAAAATTAAGCAATACCTTGGGAGGAGAGGGGAGAACGGTCAAAAAATTAAAC
>Locus:slr0333_1:2289801-2289706(-)
GCCCTGAGGGTAGAAATTCCCCGGGCAAGGGCAGGAACGCCCAAGCTCGCCAAAGCAATACCTAGCAAAAAGGCCGACCCAAGCTTGTCCAAAGTC
>Locus:ssl0312_1:2306601-2306642(+)
CAAAGCACTTTTGTCCGACCAGCGTTATGGTCTGCCAATGCC
>Locus:slr0347_1:2436482-2436444(-)
CTTTACGGAGAATGGCGAGCAGATTGTACAGAGTGGTCA
>Locus:sll0310_1:2459376-2459501(+)
AGCCGAGTTCCAGACAGGCTAGGCCGTAGATGTTTTCCAAGGGAAGTTGGGGAGGATTGCCTTTATACATCCGCAAATTTAACAGAGTCAGTTCAAAGCCCCGTTCTTCCAACAGATAAATGGCAT
>Locus:slr0007_1:2476147-2476022(-)
CAATCTAAAAAAGGTTGGCCCGCCACGGGAGCTAAGGGTTTAGGCAAATCTGGTAACTGTTGCTTAATGCGGGTGCCAAAGCCCCCAGCCAAAATGACCACGGTAACGTCTGCGGGGGAAAGAGCC
>Locus:guaA_1:2504551-2504417(-)
ATGCGTCGGGCAATTAGTTCCGAATACTGGGAGCCAAAGTCTAAAATAACGATGATCTGCCCCTTGAGGCGATCGGATATGCGGTCCGGCAGAGCCTGGTCGCTTACAACGGGGGGAACGGGGATTTGGGTAGTC
>Locus:dnaK_1:2586574-2586606(+)
AATCGATCGCTTCATAGTCACTGTAAACAGTTT
>Locus:slr0487_1:2620227-2620171(-)
GGCATCGACAACGAAAACACCAAGGGGCAGAGCATCGAAAAAATTTTTAAACTCCAT
>Locus:rps14_1:2644855-2644796(-)
CATACTTTGCTACCAAGCGGCTACGACGCTTATCCCGCTCGATCATGGATTTTTTTGCCA
>Locus:slr0630_1:2646677-2646624(-)
GTGCAAAACGATACAGGTTGGGCAGAATTTGACGGGGTAATTTGGCGATCGCCA
>Locus:sll0614_1:2651442-2651555(+)
AGTCCCACCAAAGGGCTACCCCTTGGTCTTGGCGCAGGGCATTTTGCAGGATGGTTAACCCAAAGTCGGGATCATCCCAATCCACTCCCTCTAGCAGGTTTTGCAAATCGGGGG
>Locus:menD_1:2670116-2670169(+)
TACTGGATCAAGCTATCAGCACAGCAAAATTGTGCCTGTAATGATTTTAACCAT
>Locus:napA_1:2685089-2684961(-)
GCAAACAAAAGTCCCACCAGTCCTGGTAATTTCAAGCGCTCAAAAATGGGCGGCAGGATCAGGGTCACCAATAATAAAATAGTGAAGTCAATTAAAGGGTTACTCGGAATTGGTGCGAATAGGCCATCC
>Locus:gyrA_1:2687999-2687952(-)
TTCGTTTCTGAGGTCAGTCGCAATCAGGCGATCGGGCGAGTCAGTCAT
>Locus:sll0381_1:2694262-2694314(+)
TACAGGTTGAAGGAAGTGATGGTGGTGAATGCCTTGGTTTGTCGGCAATGGCC
>Locus:ssl0750_1:2696126-2696215(+)
CACTCAAACTTTTCGGGGCAGACCTGCCGGGAAAACTCGTCCCAACTTTTTAATAACTCGGCTTCGGTATTTTTTCCGATAGTATCCAAG
>Locus:bchE_1:2777583-2777449(-)
GCATCGAGCAGAGTAACATCATGGCCAGCATCCAACAATGGGCCACCAATACTTAAAAGCCCCAGAGGTGGCAGTTGTTCCTTTGGAATTCGGCTACCAATGGCCGGGTGGGGTGGGTTTAAAATGAGAATCCGC
>Locus:slr0921_1:2797139-2797041(-)
ATTACGGCCCCACACCCAAAGTTTTTCTGCTGTGTGCCCAATAGTTTTATCGAGGAATTCCCCTGGCTGTCAATGGCGGAAAATTTTGCCCCGGTGGGC
>Locus:slr0569_1:2810156-2810100(-)
CAACCCTGCCAAAAAGTAGGTCTTGCTGATGGGAAAAGACATGGTGGCCGACTCCAT
>Locus:ndhF_1:2857931-2857875(-)
TTGCGCCAAATAGGGGCAGGACGGGAATTAGCCAGGCTAATTGATAGAGTAATTCCA
>Locus:sll0821_1:2863095-2863193(+)
AAACTTCCCCATCAACATGGGGCAACTGGGACCCTTCATAGGCCAGCCATTGGTTGCGACCTTTTGCTTTGGCTTCATACAGCGCCAAATCCGCCGCTT
>Locus:sll0082_1:2884230-2884322(+)
AGTTGTAGGCGCATTAGTTTCGTGTCGGCAAAACGCTCTTCGTTCACTCTGATTTTCCATCCTGCTTATGATCCCAGCTTGACCAGCGCTGAT
>Locus:slr0498_1:2904570-2904532(-)
GCCAGTTATCAAGATTTTTCTGTCGATATTTGCCAAACA
>Locus:sll0585_1:2961621-2961653(+)
ACAGCATGGCTAATTCGCCAATCACTTCCAGGC
>Locus:slr0788_1:3045948-3045877(-)
TGTGTCAGGAGGATACTGCAACCAGTGGCTCACTTTATAGGAGTCCACATCCAGAATGAGATTAGTATTCAT
>Locus:sll0509_1:3199931-3199996(+)
TATTGCGCTATCCCTACTTTTTGCAATAGTTGCCACGGCCCCAATTGTTGTAAAAGTTCTAACTGT
>Locus:sll0508_1:3200941-3200997(+)
CAAATAATTTGCAAGGATTGCTCATCTTCCCAAATGCGAGAATCCACATTCAATTGG
>Locus:lysA_1:3205696-3205842(+)
AGGACAGTAGACGGTTGGGTAGACAATCCTGGCGCAATAGGTCGGTGTAGGTTTCCCGTTGCAGAATCAGGTTTGCTTGTCCTTGGTTTACTAGTACAGCGGCGGGGCGACCTAAACGGTTGTAGTTGGAAGCCATGCTGTGGTTAT
>Locus:slr0929_1:3230980-3230912(-)
AGTGATGGCAATAATCATCGGCTAGGGCAAAAGAAAAAGGAGAGCTGTAACACTCTCCCAACTTTAGCT
>Locus:dnaJ_1:3237126-3237209(+)
CATTTATGGAATAATCCCCCTAAAAATCCTTCTAATCCACCTTTGCCGTGGCTTTCTCCTTTGATAGTGGCCAATCGTTCCAAT
>Locus:clpP_1:3245421-3245456(+)
CTAACCGAGGGAGGTGACGGGGGTAGTGGGGTCGGG
>Locus:slr0552_1:3253089-3252970(-)
GTTGGGTCTAACTCCTTGACTGCAATGCTGATGGAAATTTCTAGAATTTCATTGGGAAGGGTGACAGGTTCTTGGGAGGTAGGAATTACAGTGGACATTAATTTTGCTCAACAATTACCG
>Locus:slr0665_1:3348741-3348691(-)
GAATGCCTAACTTTTGGCGATCGGCAACGTGGCGACGGTAGGCTTGCAACA
>Locus:rpoF_1:3371293-3371204(-)
AGTCTCAGAGTCTCAAGTTTGAGGCTTTCGCTGGTGGCATTGGTCATGGTTTTAGGTTTGGGCGACTCTAATCAACTTTACCGATGGTTG
>Locus:slr1572_1:3381648-3381544(-)
GGGGATGGGCAAAGAGATGTTGGGTGTAATCCTCTTCCAAATCCTCCTCAGGGTCGATCTGTTCTAGACTTTCTTCGAGCTTTTCTAGGGATTCTTCTTCCATCA
>Locus:slr1584_1:3404635-3404546(-)
TGGCAATATCAACGGTGTAAAGCTGGTCACTCAATGCTTCAGCAAGGGTTTCCGCCAGCGGCAAATCATCCTCCACTAAAAGAATTCTCA
>Locus:eno_1:3420545-3420417(-)
TGGGCACCTGGGCAATGCCGTGGGCCCCACTTTCCAGCCGGACTTCCGCTTCGATGGTGGGGCGACCCCTGGAGTCTAAAATTTCCCGGGCGGCGATTTCTTCAATGGTGGCGGGGACTTTACTTAACA
>Locus:eno_2:3420474-3420418(-)
GAGTCTAAAATTTCCCGGGCGGCGATTTCTTCAATGGTGGCGGGGACTTTACTTAAC
>Locus:murG_1:3458328-3458284(-)
TTGCCCAAATATCCGTTAAAAACTACACAAGCCTTTGATAAGCCC
>Locus:dapF_1:3471070-3471005(-)
CTTTGGCGGTTATCCACCAAAATAAAGTCGTTGCCGAGACCGTGGTATTTACTAAAGCTAAGGGCC
>Locus:slr1668_1:3476719-3476642(-)
GGCAGACATCTGACTAGAACGTTGATAAGAAATCCTCACTACAACTACCCTCCGATAAAAGTAGGCGTCCGACAACAT
>Locus:slr0453_1:3500787-3500713(-)
ACTAAGGGAAAAGGGGGATGTAACCATGGAAAAAACTCCCAGACTTGTACATTTCCCTACCAGGGTAGAACCCAC
>Locus:slr1189_1:3529955-3529917(-)
GGCCGCAAGGGTTGCTTCCACCGCCTGTTGTTCCTCCCA
>Locus:recA_1:3549958-3549990(+)
AAAAATCCCCATCTTCCCCCTGCTCTTCCGCTC
>Locus:sll0565_1:3555675-3555788(+)
TACCCAACCCAGCTTTTTAGGGCCCAACCCAGCACCAAACCCAGACCGCCAAAGCGGATAATTTGCCAAAACACGTCCCCCATTAACCCCCGCCGTAGGCCATCCCAAAACATT
>Locus:sds.0_1:161-142(-)
CAAAGAGGAAATCCCCCGCT
>Locus:fecD_1:14703-14684(-)
GGGGACATGGCGATCGAGGC
>Locus:gmk_1:84284-84265(-)
CGTCTACTTCCCCAGCCCTT
>Locus:slr0723_1:109305-109286(-)
ACTCTCCCCCTCCATCGCTG
>Locus:psaK_1:156517-156498(-)
TTTGTTGTTTGATGGTCAAT
>Locus:sll1037_1:208296-208315(+)
TGCAACCGACAAACACCAAG
>Locus:bvdR_1:243273-243254(-)
CTAACCAATTGACTACGGCG
>Locus:sll1671_1:255803-255822(+)
TTTGGCATTGGCTCCCCACC
>Locus:slr1305_1:309766-309747(-)
ATCCATCCTCCGCTATGAAC
>Locus:ssl1792_1:329446-329465(+)
CCTTTGCTTGGGAAGGAATT
>Locus:slr0980_1:351088-351069(-)
TCGGCCATGGTTTCTGCCCA
>Locus:slr1062_1:365331-365312(-)
GCTTGAGGTCAGAAAAATAG
>Locus:slr1077_1:381282-381263(-)
CTTCGGTGAAGTTCTGGTGG
>Locus:sll0645_1:427757-427776(+)
CCTTTAGTTTTCTCCGGTGG
>Locus:sll0644_1:428600-428619(+)
ATAACAAACTATCTACCCCT
>Locus:slr1591_1:447969-447950(-)
GCAACATACCGGAATAGGGG
>Locus:slr1600_1:466717-466698(-)
GCACCTGATTATCCATCTGG
>Locus:ssr2708_1:482637-482618(-)
TAATAGAACAATCCAACTGA
>Locus:slr1053_1:505422-505403(-)
CACTAATGAAGTTAACTGGG
>Locus:sll1915_1:771412-771431(+)
GCATCACCATAATGCCTTGG
>Locus:folP_1:771767-771748(-)
GTCCGGCGTAGTATTCAAAA
>Locus:sll1911_1:776532-776551(+)
TTCGCTACCCCTTACCATTT
>Locus:slr1143_1:802360-802341(-)
CAACTATTGATATGGCGGCA
>Locus:acp_1:821531-821550(+)
TCGGGGCTATGGCCGGAATT
>Locus:rpl2_1:840103-840122(+)
CGAATAAAAACAAAAATAGT
>Locus:ssr2009_1:879017-878998(-)
CTCTGCCCATGCTTTAATTG
>Locus:slr1201_1:883347-883328(-)
AACCCAACTTCTTCAGCAGT
>Locus:manA_1:914209-914190(-)
ATTTGGGTGCTCATATGTTG
>Locus:slr1837_1:953902-953883(-)
GGATTAACAAGTCATATTGA
>Locus:slr1837_2:953902-953883(-)
GGATTAACAAGTCATATTGA
>Locus:ssr2595_1:983013-982994(-)
TGTTGAGACGGTTGTCTTGG
>Locus:slr1544_1:983297-983278(-)
GGCGTTCATAGTTTTACCTC
>Locus:sll1455_1:1001620-1001639(+)
GCGAGTTGTAGATTTTGTGT
>Locus:ssr2047_1:1040146-1040127(-)
CAGTTAACTTTTGATAGAAA
>Locus:ycf9_1:1095230-1095249(+)
ATAGGGCGATCGCCTCCCCT
>Locus:slr0887_1:1153353-1153334(-)
TCGTTAACTGGTAAAGAGAT
>Locus:psbH_1:1167033-1167052(+)
AATATGTCAACAACCCCCCA
>Locus:slr1855_1:1192624-1192605(-)
GCGTAGGCCATGGGACTAAG
>Locus:sll1769_1:1222590-1222609(+)
TTTCAGCCATGAAAGTTCGG
>Locus:pta_1:1250495-1250476(-)
TAGAGATTTACCGCTGCGGG
>Locus:sll2006_1:1263804-1263823(+)
GGATGGGGAAATATAGCTCT
>Locus:hofG_1:1296363-1296382(+)
ATTCAGCTTAAATACCATAT
>Locus:sll1631_1:1312290-1312309(+)
AACGGGGTAATACCAACCTT
>Locus:sll1624_1:1320815-1320834(+)
TCACCCAGTCCTAGAGCATA
>Locus:slr1747_1:1335720-1335701(-)
ACGAGTTGGTTTGCGTTTGT
>Locus:slr2060_1:1417342-1417323(-)
GGCTGGAGATTGGGCGCTAA
>Locus:sll1956_1:1418976-1418995(+)
TGCTGAGGAATCAACGTCCC
>Locus:slr1992_1:1436804-1436785(-)
AGCCGCACTTACTGGCAACG
>Locus:slr1998_1:1444180-1444161(-)
CAACTGTCGGGCACATTGGC
>Locus:kdpA_1:1493094-1493075(-)
GCCCAAGCAAGGGGGCCGTG
>Locus:shc_1:1551049-1551030(-)
TATTGTTCCGATAGCAGGAA
>Locus:slr1507_1:1593003-1592984(-)
TGCTTAAGGGATACAGCCAT
>Locus:slr2123_1:1635850-1635831(-)
AATGGTTGGGGCAACCACGT
>Locus:ndhL_1:1700976-1700957(-)
CAATAGATAGGCTAGGCTTA
>Locus:slr0822_1:1713475-1713456(-)
TATCGATGCCATAGCTATAC
>Locus:slr1336_1:1723566-1723547(-)
TGGCCAAACCAGCCAAAATG
>Locus:slr1342_1:1731420-1731401(-)
CCTTGCCGCAGAGTTTCCAC
>Locus:slr1959_1:1759996-1759977(-)
CTAAGTATTTGAGAACCTTC
>Locus:cobN_1:1777447-1777466(+)
AAAAAATTAGCGGCGCAGGA
>Locus:rffM_1:1863329-1863310(-)
TGACCATAGTTATCAGAAAG
>Locus:sll1170_1:1878081-1878100(+)
ATACATCTCCTACCCTTGTT
>Locus:sll1437_1:1901365-1901384(+)
TTTCAAATAAAGCTGAGACG
>Locus:putA_1:1966126-1966145(+)
TTTCTTATTCATTTACTTAT
>Locus:sll1558_1:1976779-1976798(+)
CCCCCAGTTCTCTTCTGTGA
>Locus:slr0941_1:2006207-2006188(-)
TCTGCTCCAGGTCAGACCAC
>Locus:slr1628_1:2041696-2041677(-)
GGCAATAACCATTACGGTAA
>Locus:slr0280_1:2105957-2105938(-)
AATCTGAAGAGGATTGGGCC
>Locus:sll0266_1:2116065-2116084(+)
TGATAGGGCTAATACTGTTT
>Locus:sll0263_1:2119975-2119994(+)
CAGCATCGGGGATTTGGTCG
>Locus:slr0145_1:2177989-2177970(-)
ACATTCCAGCACTGGCGGTG
>Locus:slr0148_1:2179591-2179572(-)
TGGTCTCGATGGCGACTTTT
>Locus:frr_1:2192113-2192132(+)
AAAGTCAGTCTAGCAAAGGA
>Locus:ndkR_1:2234692-2234711(+)
ATTTCCCCAATTAATTGCCG
>Locus:slr1942_1:2243943-2243924(-)
GCGGCCGAGGGGGAGACCAC
>Locus:slr0322_1:2271695-2271676(-)
CTTCAATCCCACTGTTAGTC
>Locus:hitB_1:2281593-2281574(-)
AAACGGCAATCAGCAAACTG
>Locus:slr0333_1:2289821-2289802(-)
TACGAGTATTGGGATCTGCT
>Locus:ssl0312_1:2306581-2306600(+)
TCAGAGTTAGTGTGGTGGTT
>Locus:slr0347_1:2436502-2436483(-)
ACCAAAATAACTTAGTAGCT
>Locus:sll0310_1:2459356-2459375(+)
GCCTCGGTTGACTAGTGCTT
>Locus:slr0007_1:2476167-2476148(-)
GTTGTAGATAGCGCAATTGC
>Locus:guaA_1:2504571-2504552(-)
AATAAACTTCAGTTTCCCGG
>Locus:dnaK_1:2586554-2586573(+)
GACGGCAATTATCCTGGACT
>Locus:slr0487_1:2620247-2620228(-)
GCATAGACTGGTCGTCCCTG
>Locus:rps14_1:2644875-2644856(-)
GAGCGCTTCCCGTTTAGCAG
>Locus:slr0630_1:2646697-2646678(-)
CCCCAGGGTGTCCCGATTGG
>Locus:sll0614_1:2651422-2651441(+)
CTTTCTAAACGATCAAACCT
>Locus:menD_1:2670096-2670115(+)
TGTACAGGAAGGCAAAGATT
>Locus:napA_1:2685109-2685090(-)
TTTTGCCCAACACAATGCCG
>Locus:gyrA_1:2688019-2688000(-)
TCCAGGTATGACTGTGACAT
>Locus:sll0381_1:2694242-2694261(+)
AGGTTAAATTTCATCGGATT
>Locus:ssl0750_1:2696106-2696125(+)
TTGCCCTTGGCACAGATAAT
>Locus:bchE_1:2777603-2777584(-)
CTGTAAGTGGACCAAATTCA
>Locus:slr0921_1:2797159-2797140(-)
AATAACTTGGCCGGCTGAAG
>Locus:slr0569_1:2810176-2810157(-)
CATAGACGTTTTGGACAGTG
>Locus:ndhF_1:2857951-2857932(-)
GAGGCCAATGCCAACTACCG
>Locus:sll0821_1:2863075-2863094(+)
AATTGTTAGGCGATCGGGCT
>Locus:sll0082_1:2884210-2884229(+)
CGGGAAGCAGGTATAAACAA
>Locus:slr0498_1:2904590-2904571(-)
CCAAAACAGATTGCGGTAAT
>Locus:sll0585_1:2961601-2961620(+)
ACCCCCAACTTTTAGAGTTC
>Locus:slr0788_1:3045968-3045949(-)
ACATAGGAATACATTGCCGT
>Locus:sll0509_1:3199911-3199930(+)
AGGGAAAAACTTTGGGAAAC
>Locus:sll0508_1:3200921-3200940(+)
GGGTGGAGAGCACTACCCGT
>Locus:lysA_1:3205676-3205695(+)
GTGGGGGTAGGGAAAGGTTT
>Locus:slr0929_1:3231000-3230981(-)
CCAACGCCCCCTTTGAGGGC
>Locus:dnaJ_1:3237106-3237125(+)
ATTGATTCATTATCCAGGCT
>Locus:clpP_1:3245401-3245420(+)
AGTCGTATTTGGGCATAAAA
>Locus:slr0552_1:3253109-3253090(-)
AAAACTGTTCATTGACTAGG
>Locus:slr0665_1:3348761-3348742(-)
GGCGTTGAGGGGCAGGGGGG
>Locus:rpoF_1:3371313-3371294(-)
ACTCTGCGTAGATTTTGAAC
>Locus:slr1572_1:3381668-3381649(-)
GTTATCTCCCCCTGCTTCCC
>Locus:slr1584_1:3404655-3404636(-)
CCAGGCGAGGGAAGCGTCGG
>Locus:eno_2:3420494-3420475(-)
CGATGGTGGGGCGACCCCTG
>Locus:eno_1:3420565-3420546(-)
ACTGCCTGTGGAAGCACCAC
>Locus:murG_1:3458348-3458329(-)
AACGAATCGGTTCAGTCATC
>Locus:dapF_1:3471090-3471071(-)
GGGTTAAGCAGGGTTCCGTA
>Locus:slr1668_1:3476739-3476720(-)
CTACACGCAAGAGCAGGTAG
>Locus:slr0453_1:3500807-3500788(-)
GATCTAGCTTGACCAAAGGG
>Locus:slr1189_1:3529975-3529956(-)
AGAGAGCGTCGAGCTTTCAT
>Locus:recA_1:3549938-3549957(+)
AAATGATCGGATTAGCTCCT
>Locus:sll0565_1:3555655-3555674(+)
TCAATTGTTGGCAGACTGTT
>Locus:sll1214_1:3192-3269(+)
TTAGCGCACAGCTCCAGCCAACTGATCCACTGCAATGGGCTTCATCAAATACAGTTTGATAAATTGCCAGCCGTTGGA
>Locus:slr1495_1:50342-50247(-)
GGTGGTGAACTTGGGTTTCGAGTAGTCCCATGGGGGTGTTTTTTCGGCCACTACCGGGATCTATGCCATGATGGGGAGTTAACGAAATTAATGTCA
>Locus:hofD_1:75062-74997(-)
AAACTACCCACGGCACAGCCCAGAGCAATGGCAAGTAGGAAAGCAAGGGGGGCAATCAGGGGATCC
>Locus:gmk_1:84182-84123(-)
CACCACTGGGGCCCGTTAGCACAATTAATTGTCCTTTTACTGAAGTTTGGTCTGGAGCCA
>Locus:slr0723_1:109359-109222(-)
TCCTTGGGCTTCCGCCAGCCGAGCTTGGTAATAGGCCGTCATGGGATTTTCCCAACTCTCCCCCTCCATCGCTGCCAACAGTTGCTCCGCTGTGGCCAGGTCTTGGCTGTCAATGGCATCGGCAATGGCTTTATACAT
>Locus:slr0742_1:131931-131878(-)
AAAAGCGGGGGACACCCACTTCTGGAAAAAAGTCCAAGATTGGGGCAGACCGCA
>Locus:phb_1:210822-210781(-)
CACAATGGACTGCCAGCCGTCAAAGGATGGTTGTTTGCTCAT
>Locus:sll1660_1:273802-273912(+)
TCACAATTTGCCATAGCGCCAGCCGTCGATGATATCAATCAACTCATTGGACCAAGCATTGGGGTTACGGTCTTGGTAAATGCTCCAGATGGATTGATAGTACCAAAGAAT
>Locus:slr1305_1:309731-309651(-)
TTTTCCAGAAAACGCTGGAGAATTTTAAGATTCAAAGGGCTATCGTCAATGGCAAAAACTGTGGGGACTTGGGGGGATGAC
>Locus:rfbF_1:353586-353554(-)
GTCCCCAAGCCACCGGCAAGAATTACAGCTTTC
>Locus:slr1087_1:388230-388117(-)
GTAAATCCTCTATTGCTTGTTTCGGTAGGGTATAGCTATCTAAAAATTCCAAGGACAGGGGTAAAAATAGGCGGGACTCTGCTTGCACCGCATCGGGGGAAACCCCACAGGCCA
>Locus:slr1087_2:388191-388117(-)
CTAAAAATTCCAAGGACAGGGGTAAAAATAGGCGGGACTCTGCTTGCACCGCATCGGGGGAAACCCCACAGGCCA
>Locus:exbB_1:415695-415564(-)
GTTTGGGAGCTTTTGAGAATGACTTGGCCCCAAAACCACAACCTCTCGATGATGGTGCTGACGGACAAAATCGATAGGAGAAGCAGGGGCCACATGGCCACGCCGCCCTTTTGCATCAACTCAATGGGATTC
>Locus:exbB_2:415689-415564(-)
GAGCTTTTGAGAATGACTTGGCCCCAAAACCACAACCTCTCGATGATGGTGCTGACGGACAAAATCGATAGGAGAAGCAGGGGCCACATGGCCACGCCGCCCTTTTGCATCAACTCAATGGGATTC
>Locus:slr1603_1:469638-469549(-)
GGATTAAAGGCGACACTCATTCCACTGCCCTCGGAGGCGACAATCATTAAAAATTATTCTTCTAGTATAGAGAGAAGATTTTTTGTCGAT
>Locus:sll1503_1:475874-475939(+)
TATCTTTTGAAAATGGCGAATCGCTCGGCTAGTGTTTTATCTCGGCAAGCTCTCGGTTTAGTAAAT
>Locus:slr1767_1:545310-545251(-)
AATTACTCGACAGCCAATCTGCCAATGTTGGAGGTAGTTGAGCATCAACCCAAATATTCA
>Locus:proB_1:571474-571442(-)
ATCACCAAAGTTTGGGGTTGCATTGCCATTGTC
>Locus:fur_1:583467-583595(+)
TGGGCCGACAGGGGCTCCGTTTCCCTTTGCAAAGCTTGGAGCACCAGTCTTTGGTTGACTGTGAGGGACTCTAGGCGAACGGCAAGGGAAGGAGTGGGAAGACTCATGACAAGGTGGAGGAATTATGCA
>Locus:sll0986_1:664725-664787(+)
AGTTCCCAGTTCCCAGTCGATGAGTCTCCCAGTAACACGCTCATATGCCTTATCATTATCTAT
>Locus:slr1384_1:680482-680399(-)
TCTGGTGATCGCCGTTGCAGGGCATCGATGATCAGGCCAGCGTTGAGGTCTTCTCCGTGGCCGTTGCTAATGAAAAGAATCTTC
>Locus:cpcB_1:726948-727004(+)
CTAGGCTACGGCAGCAGCGGCGCGGTCGAAGTAACCAGCGATTTCAGCAACGATAGC
>Locus:ssr2848_1:728386-728273(-)
TGGTCAACCACCGGCTTATTGGATGCACAATTTAATAATTTTTCCAGGTCGGTAATTTTCCGCTTGAGGGCCAGATCATCGGGTAGACTAAAACAATCAACAGTACAATCAAAC
>Locus:sll1921_1:763317-763380(+)
CTAATCGATCCAGATGCGCTCTTCCCAATCCTTTTCTGCAGTGGATTTAGCGCCATCTGCCAAA
>Locus:ssl3451_1:822463-822495(+)
AATCCGAGACTTCCGTTTTTTCTTCCTGAGGCC
>Locus:ssl3446_1:826072-826110(+)
AGCCCCAATGATCGAGAAGGAGATCCAACTGGGAGGTAT
>Locus:rps13_1:830635-830706(+)
TTATTTCTTCGCAGGGGTCTTTTTCTTGCCGGCAACGGTCAAGCGGCGGCCCCGACGGGTACGGGCATTGGT
>Locus:sll1967_1:910969-911028(+)
GTGGCGAAATTATTACTTTGGGTCATCGAAAATTATTTACCAATACTCTATGGGGCCTTA
>Locus:rpl10_1:923318-923458(+)
CTATTCTTTGTCCACATGGGCTTGGAGACCACGGGCCACGGAAGCTGGAACTTCTTTGATGCCCAGGGCAATCTTGGTAGCCAGGGCATTGATGCCGCCGGCAATTTGACCCATAAGTTGCTCTTTGGAAGGCAAATCACC
>Locus:ndhD3_1:936770-936814(+)
ATGGCAAGGTCACCCCTTGGGCTAATTGCTCAATGGCGGAGGTTT
>Locus:sll1459_1:993536-993599(+)
TTAAACTCTCAACTGAGTGATGGCAATGTTGCCGGAAAAACAAACGTCAATGTCGGAGCCGGGT
>Locus:sll1459_2:993536-993613(+)
TTAAACTCTCAACTGAGTGATGGCAATGTTGCCGGAAAAACAAACGTCAATGTCGGAGCCGGGTTGCCGTGGTCGCTG
>Locus:lysS_1:995310-995275(-)
TTCTTCAAGGCTGGAGTGGGAATGGGAATCGGCCAT
>Locus:slr1235_1:1043055-1042999(-)
TTGCCAGTGCCAATAATTACCTGTGGGTGCGGTGATCTGGGGCGAAAAGGACTGCAT
>Locus:ssr2060_1:1050587-1050492(-)
GAGATGGCACCGGTGACAATGGCCACGATTTTGCCTGAATCCATAGTGAGTTTCGCCCCAATTTTCGTCGGGAGATTATTTTCGCCTAATCCTACC
>Locus:grxC_1:1050884-1050813(-)
ATAAAGCCAGGGCTCTCATGCAAAAAGGGCAAGTGCTCCATGTATAAATTTCAATTTTTGCCGAGACAGCCA
>Locus:sll1268_1:1121627-1121690(+)
TTAGTTAGGAACCTGAATACTAGACATCAAAGACTGAGCGCCTTGCTCATCGATGGTCTTCCAG
>Locus:ssr1480_1:1135394-1135338(-)
CAGTCAAAACGTCATCTTCGGTGGCTTGGTAAGAAAGGTTCCCGACATAAATGGACA
>Locus:napC_1:1140499-1140591(+)
AACCTAAGCGGTTGCGATAATCTTCATAACCAAAGGTACGCCACAGTTCAAATTCCCCCGATCGCCGCAGACAACCAATGGCGGGATGGTGGA
>Locus:psr_1:1144790-1144728(-)
ATGGGAGCGAACCTTGACGGTGCTGGAGGACTGCAACGAACCAGACTCGGTACTATTCGCCAT
>Locus:sll1305_1:1186313-1186375(+)
AGGACTCCTTGGTGGTTGCAAAAGTGGTTAAAATTGCCTGGAAAATTTCCTCCGGTGCTTCCT
>Locus:slr1863_1:1201543-1201451(-)
AAATTTTCATCTAAATCAGATAAATTAACCGTATTTAAATCGGCGATCACTTCTTGTAACTGGGCAGAAGTGTTGAACGATAGTTATAAAGAG
>Locus:slr1885_1:1244827-1244732(-)
CCGCCGTCTGTTCGACTCCCAAAATATGGTCTAACCGTTGGGGGGAAACATTTTCTTGGAGCCAATGGATTACCCGACTCCGGTCTAACTCAACCA
>Locus:sll2007_1:1263415-1263492(+)
CAGAGTTCCCCTATTTTTGCCAAGATTTGGCGGACAGTAAGGCTTTCTACCCGATTGATGCGGAGTAGGTTAGCTGTT
>Locus:sll2006_1:1263823-1263858(+)
TTACTCATGGGGCTGGAGTTTAAGCCGGGCTTGGGC
>Locus:slr1737_1:1323708-1323673(-)
CTTGCCAATGGTAACCACTGTGGGGCGGAAATTTCA
>Locus:slr1747_1:1335700-1335572(-)
CCAAATCCTCCTCGTAAGCCAGGGGATACCACACGGCCCGACAATCAAATTTGCTTTGGTCTAGTCCCCCTGCTGGAAAGGGAGCGTTGGCAACTGGAGCTTGGGCAGAGGAGGTTAACAAACTGGTCA
>Locus:purT_1:1352299-1352258(-)
CCGAGTAACAGAAAAGTTTGGGGCAAAGTGACAGGATTGGCC
>Locus:slr0867_1:1365655-1365572(-)
TGGGGCATGGAACAAAATTGTTTCCGGCTCCTAAGGATGAAGATGGATGGCCAAAACAACGTCGGGCTAGATACAATAAACGCA
>Locus:slr0872_1:1371207-1371169(-)
TTTGTTCTAGGGGATCGGGCGGTGCACAACTGCTTAACA
>Locus:pstC_1:1390183-1390061(-)
AGGGAACAGAGACGGGTCAACTGTTTAAAGCCCCAGTCCAAACCATTGGTGAGGGAATTCCCTTGGGTAATATCCCCTCCCCGGGCCAGAGTGAATTCTGAACGACGTGAAAAACCTTCCACC
>Locus:sll1147_1:1400489-1400533(+)
CAAAACTGGGACAGTTGCCGCAACTGCCAAAGGATGGACAGCAGT
>Locus:slr1998_1:1444209-1444117(-)
ACTAGCAGGACTCGGACACCTTGTTGGGCCAACTGTCGGGCACATTGGCCCCCGGCCGGCCCCGCCCCAATTATCACCACTGCAAACTCTTCC
>Locus:mntC_1:1482261-1482311(+)
TCATTGCTGGGCATTGGTACCGGCCAAAAGACCGTTGGTAATCACCCGGGC
>Locus:sll1592_1:1490685-1490750(+)
ACAAGGAAACCAATCTTCTTTCAATGGCTAAAAGGGCGGCTTGGGTACGATCTCGCACCTCCAACT
>Locus:sll0253_1:1507374-1507436(+)
ATTGTTATCGTAAATAAAAATGGGGATCATCGCAGTTTTCACAACAAATTCTTAACATTTGTC
>Locus:sll0249_1:1515671-1515796(+)
AAGCCAGCAAAGAAGTGGAAGAAGAGGCTTCCTGCCCTTGGAGCGATCGCCAAAATTGTTGTAGTTGAAATGCGGTTATCTCTGGATGCTCAAACTGAAAAAAGTATTTTCCTTCAGGACATAACC
>Locus:slr2080_1:1539240-1539145(-)
TCTGTTTGCACTCAATCGTTCTGGGGAATGACAATATTCACAGATATATCTTGCCCGTTGCCGAATAGCTTGTTTGAGATCTTCACTGATTGGCAT
>Locus:fabH_1:1598155-1598066(-)
GTAGTCCCGCCATGGCCAGGGCTTTTTGGCCGGCCTTTACCCCCAAACTGGCCAAATTTTCCTGGGCCGAACAAATGTAGCGTTGGCGCA
>Locus:ssr2551_1:1606458-1606339(-)
GAGAGCAGGTGGGGAGTATCGGCGGGGGACTGCAAGAGGCGATCGACAATGGCCTGGTCTTTACTTGCTTGGGGATGGGTTTGCTCTCCGATCGCCATGGTTATGACTCCTGACAAATTT
>Locus:slr2110_1:1625333-1625292(-)
TTAGATACTGCTGTAGTTCTAAATAACCTTGATAGTCAGTCA
>Locus:slr2122_1:1635125-1635073(-)
TCGCTCACTGTCATGGCGCATGGGAACAAGGGCCGCAATTTTTACAGAGTTCA
>Locus:slr0808_1:1689362-1689306(-)
ATTTCCAGCCAATTTTCTGTTTTCTGTTGTTCTGTCATGGGTTCTGCCATATTTTTT
>Locus:slr1970_1:1780569-1780486(-)
TCACAAAGACGTCCCACTTCTGCTTCCATAGCGGGGGTGAGGTATCCATCCTGGAGGGCTTTGGTAAAGATTTCTTGGATGCTC
>Locus:sll1373_1:1842983-1843046(+)
TCACACCATGGCCCAAAGCAGGGAATCAAATATTTGTTGCCATCTTTGACCCAAAGTCTCAGCA
>Locus:sll1369_1:1846950-1846988(+)
CAAGATTCAGACGGTGGGGGAGTTAGGTTACGGGCCGGA
>Locus:slr1266_1:1858177-1858049(-)
GGGGGAGTGCCGGTAAAAAAGGTGGCATTGGCGGGAAAAGGGTCTGTTTGGGCTTGGACGGCGATCGCCTGGGGAAAAACTAAACTAACCCCCACCAGGGTGCCCAATAGCAAGTTAAAATTCTTCGAC
>Locus:hypB_1:1907766-1907876(+)
AGGCCAATGCTGGATCAACCAACGGCGAATAGTGTTGGAGTTGCCATTGATCCAAATACTCATACCAGGACTGCAATCCTTTCCCCGTGCGGGCAGACACTGCAAAAATTT
>Locus:rps12_1:1919437-1919514(+)
TATTTCTTCGCTTTTTCCCGTTTGGTGCCGTATTTGGAGCGACCCTGTTTGCGGTCTTTAACTCCGGTGGCGTCCAAC
>Locus:slr0941_1:2006238-2006122(-)
ACGGAATCGATCCATTTCATCCAGCGGGGCATCTGCTCCAGGTCAGACCACAGTTGCCACACCAATTCGATGGGGGCATCCACTTCCACTTGCACGCTATGTTCTAACCAATTAGCC
>Locus:slr0947_1:2012829-2012782(-)
ATAAACGGGTTTCCAGTATGCGTCGGATGCTGGCCTCGTCATCGACCA
>Locus:psbZ_1:2071038-2070976(-)
CGATCGCCACCACCAAAATTAAGGCCAACAGCCGTGACAACTGATTTTTCAAAAAGGACATCA
>Locus:sll0264_1:2118198-2118233(+)
CTAACAGTTTGTGCCATGGATTTTTACACTTCCATT
>Locus:sll1864_1:2216477-2216524(+)
TACTCGTCTAGACCGAAATCTGGGGCCAGGGGAGGGACGATCGCCTCT
>Locus:sll1863_1:2224789-2224821(+)
CTAGAACTGTTTTTCAACCTGCTCAAACGTGTT
>Locus:sll0298_1:2284791-2284856(+)
CTAACGACTGCGAATCTTCGACCTCTGTTTACGGATGGCCAGCCAAGTGAAGCTTCTCAAGCCAAA
>Locus:sll0296_1:2286187-2286252(+)
CACATTAGCCAGGCAAAAAGCTCACCAACGGTGACTTGGAAATCTTCAGCAAAGGCTGGAACTGGT
>Locus:dnaK_1:2312665-2312769(+)
TATTTCTCCGGCTCAGAGAATTCCGCATCGATGACATCATCGCCACCGCCACTGCTAGTTCCCGCTTCAGGGCCAGCACCGGGAGCGCCTACCCCAGCCTCTGCT
>Locus:leuA_1:2338725-2338636(-)
TTCTTCCACGGTCAGGGTGGCTCCGGGGGACTGTTCCCCATCGCGAAGCGTGGTGTCGAAAATCAAAATACGATCAACAGGACTATTCAT
>Locus:sll0335_1:2373344-2373433(+)
TATTGCGTGGAACCTTGCAACACCCAGGTATCCTTACTGCCGCCGCCCTGGGAAGAGTTGACCACCAAGGAACCTTTGCGGAGGGCAACC
>Locus:rpl20_1:2404616-2404648(+)
TACTTTGCGGTGGCGGCAACTTTTACCACTTCA
>Locus:sll0754_1:2416807-2416935(+)
CAATCCAGGGCAAGGCCAGAATCGTCGTCTTCCAAATCTTCAGTGGCGATCGCCTGGGGCAAGTTGTTGAGGAGATTGAGAATTTTATCGCCCCGTTCCAAAGAGCGGTCTTCTAAAAAGGAAACTTCT
>Locus:slr0345_1:2431192-2431094(-)
AGGGGAATGAGCAGACCAAAGAGAAAGGCAATCATCCCGGCCATAATCCAGGCAAATTCCCGTAGTATTTTGACCGTGGGGGTAGTCTTAGTATTCGTC
>Locus:slr0347_1:2436482-2436444(-)
CTTTACGGAGAATGGCGAGCAGATTGTACAGAGTGGTCA
>Locus:slr0355_1:2454121-2454089(-)
CCAACCCGCAAAGGTGCCAGAGAATTGTTTTCC
>Locus:sll0024_1:2461359-2461412(+)
CATGGATTAGAAGAAAAAGAAGATTGGGTTAAGGATTTAATAATGGTGTTACTA
>Locus:clpC_1:2466407-2466454(+)
TTATTCAACGCCGGGGGCAATCAGTTCCCTCGTTTCACCGGGGATGAC
>Locus:fumC_1:2488164-2488030(-)
ATTAAATCCGGCGGCATCACATCGCTACCAATGTCAAAAAACATCAGGGAACGTTGGGTTTGCGCTCCCCACAGGCGATCGGCTTGGACTTCCAGGGACCCCATACTGTCGGTTTCAAGGCGGTGGGAATTTACC
>Locus:guaA_1:2504471-2504415(-)
GCGGTCCGGCAGAGCCTGGTCGCTTACAACGGGGGGAACGGGGATTTGGGTAGTCAC
>Locus:ssl0787_1:2544024-2544098(+)
TTAGGTCAACGGCGATCGCCTGGAGGATTCATCGGCCGGCGGATGCCACACCAAACGGTGCAGGGCCTGATCCGG
>Locus:accB_1:2550168-2550061(-)
TCCTTACGGACTGACACCTCAAAATCGCCGCTTTTTAGACTGAACTCCGTGATATTACTTTGGGAAATTACCCCCAACAATTCCCGCAGTTCCGTAAAGTTAATAGCC
>Locus:slr0050_1:2564535-2564443(-)
AGGGCAATGCTGGAAACATTGCGGTTACGGGTGGGAACGCCGGAGCTGGTACCAAGAAAAGTAATTTCCACAGAAAAAGTGCTTACAAAAAAA
>Locus:fmt_1:2600747-2600706(-)
GAACAGCAAAATCTGGTGTACCAAAGAAAACAGTTTTCATCA
>Locus:secA_1:2647386-2647496(+)
TTAAACGGCCTGGGGTTGTTGCTGGGGCTGGAACTGGAAGAGAGAATAAACCACGTTGCGGCGGATATCGATCATCATTTCCAGGAACATTTCATAACCTTCTTGCTTATA
>Locus:slr0642_1:2664440-2664405(-)
AAAATGGCGATCGGGGTCATGGACATAGCAACAAGC
>Locus:sll0601_1:2676939-2676983(+)
AGACAAATACCCGATGTTGCAGCGAAGGCATTTGTTGGCGCACCT
>Locus:sll0394_1:2684198-2684320(+)
TTATGGCTCCACCCGACGCCAAGTACAGTAGGGACAATCGTTTTCCCCCACCGCATTAAATCTCATATATTGCCCAGGCAAAATATTCTCAAATTTGATTGTTTTGGTTTCACCGTCCTTGGT
>Locus:slr0904_1:2775867-2775769(-)
ACCACGGCGATCGCCGGAAGCCCAGCGGAAACGTCTACTTCTACCCCGACCTTAATGGCATCAATGCCCAACAGGGAAGCACTCCAAACCCTTGCTAAC
>Locus:sll0549_1:2809056-2809112(+)
CAGAGACGATACATGATGCTTTCCCCATGGCTATCGGTGCCACAGGTGCGGAACAGA
>Locus:hisB_1:2879287-2879343(+)
CATTTGCTTGAAAGGGAAGCCAGCAGACTAACAGTTTCCCCCAGATTGGCAAAGACG
>Locus:hisB_1:2906848-2906798(-)
CCCGGGGGGGAAAGTTGGGGATCAGCAGGGAAGGGGTGGATGACTCCGGCA
>Locus:pcr_1:2914976-2914830(-)
AATTCATCGGCTACTTTCTGGGTTTTATCCAAATTGCGGCAGGCCATAATCACGTGCCAACCTTTGTCAATTAAAGCTTTAGCTCCGTATAATCCCACCCCGGAGGAGGCTCCGGTGATGATCACCGTGGGTTTCATCGGTTGTTCC
>Locus:ssr0871_1:2921492-2921424(-)
GCAATTAATCCTAGATGCAAGTATTTAAAGTATTCAAAGCTTCTCACTTCTGGAAATAAGTCTCTGTAT
>Locus:slr0110_1:2992113-2992057(-)
GTGGTTTTGCCAACGCCGCCCTTGCCGTTAACTACTGCCAAAATCTTTGGTGTGGAC
>Locus:slr0302_1:3014474-3014391(-)
CAATGCGTTGAATATCTGCTAAATCCGCCCTCAACCTCTCCATTTCCTGGAGTAATTGAGCTTTGGTTTTGTGGCGATCGCTCA
>Locus:sll0283_1:3024508-3024627(+)
TTATTCATTCGGCTCTTGAGTTGCACCACATTCTTTACAATGGGGCAAATGTTGATAAGTAAGGGCATGACAGCTCACGCATTCAACATATTGATAATAACCACAGTGGGGACAATAGGA
>Locus:slr0317_1:3040000-3039860(-)
TCAACATTCGGGAATGCAATCTTCTTTGCTCGATCAAAGTCACGAACCATGGCGCGGACTTGCACGTTCTTTGCTGCGAGTCGCTTGACAATCTCCGTACCGTTGCTCCCGGTTGCACCAGTTACTAAAATCTTCCGGTTC
>Locus:sll0786_1:3068632-3068760(+)
AAGAAACCTGCAATAAAGCAAGATCGAGCTTCGGTCGACTATAGACCACGGGGGGATAAAAATCTAAGTCCGCTTCCATTAAATGATGGGGGCGATCGCAGATCTCAATTTCCTGAAGGGAATGCCAAT
>Locus:sll0676_1:3095540-3095632(+)
GTCATTGCGGAAGCTGACAAGAGAGATTGCAAATCATTTTTAGCCATCGTGGAGAAGCCATGGGCTCGAAAAGATATTGTGCCAAGTTTAGTC
>Locus:ssr1176_1:3098450-3098379(-)
GCATTCAAACTCCCGGTAAAAACCATCGGCGCAATCAAATCTTTTTTTCCTTTTCTTCTCCCTGCTACTAGA
>Locus:sll0518_1:3180380-3180415(+)
CTAGGCCTCCGGTGGAGGTGTTTTCCCCTTAGTTTT
>Locus:dnaJ_1:3237126-3237194(+)
CATTTATGGAATAATCCCCCTAAAAATCCTTCTAATCCACCTTTGCCGTGGCTTTCTCCTTTGATAGTG
>Locus:tig_1:3246401-3246490(+)
TTACTCTTCGTCGGAGGTTGCTTCCACATCCACGATGGCTTCTTCCTCTGCATCGTCGTCGGGAGTATCTTCCTCAGTCTGGCTGAGGCT
>Locus:sll1495_1:3367120-3367188(+)
GATGTCATAGGAAGCCATTTTTGCCCCACTCCTTGGAAAAATTACCAGCTAATTATCGTAGCTGTACAA
>Locus:slr1571_1:3380864-3380811(-)
TCCAGAAGTACCCTGGCGATCGCCGTTTGGGGGGAATTGAGAAGTTTAATGTTC
>Locus:slr1579_1:3386874-3386779(-)
GGACTGTGGCCTAGTACCAGGGCAGTACCCCAGCCGGCCACAGCCAATGAAAAAATTGCAACGGCGGCCAGTAGAACGAAAAAAGAACGGGGTTTC
>Locus:stpA_1:3409409-3409356(-)
AGGTTTGACAAAAAGCTCCATGGTCGAGGGAGAAACGTTGTTGGTGTAATACCA
>Locus:slr1661_1:3465801-3465691(-)
CAACTTAACATGGCCCTGGGCATCTCCGGTGGTGAACAGGTCGGCGTGGAAGGCTACAAAGTAGCTAGTCAGAGTGGGGAGGAGATATTTGCGTCCCTGGCTTTGATATCA
>Locus:ssr2786_1:3477687-3477553(-)
CCTTCGGTGGCGTTGGGTTTGAGCACCAGACTTTTGGCTGGCTTGGGGATAACCACAGTGGTATTGACTTTTTCGGCCATGGCCAAGCTAGGACTCAAGGTAATTGCCAGACTAAGGGAAAAAATAAATAGGCGC
>Locus:slr0455_1:3507065-3507027(-)
CAACATAATAATTCTTACCGAAAACAACGTTGTCTTCAT
>Locus:purK_1:3536466-3536549(+)
AATCCGGATACCAAATCGCCTCTACTTGTTTCACCAAATCTTCAGCCCAGGCAGTGGAAGGTTCCGATTCAACATCAGGGTTTA
>Locus:lepA_1:3564968-3564840(-)
TGCTCTTTCATTTCCCGTTGTTGCACCGTATCTGTCACCTGCAACAGGCGATCGGCCAAGGTGGATTTACCGTGGTCAATGTGGGCAATGATGGAGAAATTGCGGATGCGGCTAACGGGGACGTCGGTC
>Locus:sll1214_1:3172-3191(+)
TGATCCAGCGGAAGACAACC
>Locus:slr1495_1:50362-50343(-)
GCGCTGTTGGGCTTTGAGCA
>Locus:hofD_1:75082-75063(-)
GATAGGCCACCACGTTGAGA
>Locus:gmk_1:84202-84183(-)
CACTAAAGTCCCCTTACCCA
>Locus:slr0723_1:109379-109360(-)
TGCTCCGCCTCATCCAAATT
>Locus:slr0742_1:131951-131932(-)
TGAATACAATTGGGCATAAA
>Locus:phb_1:210842-210823(-)
AAGGCGGCGATCAGCCCCCC
>Locus:sll1660_1:273782-273801(+)
AATACTTTTGCTAAAAATCA
>Locus:slr1305_1:309751-309732(-)
TGAACACTTTCCAGCCTTGT
>Locus:rfbF_1:353606-353587(-)
GAGTTTCTTCGGAAATTCTA
>Locus:slr1087_2:388211-388192(-)
TTTCGGTAGGGTATAGCTAT
>Locus:slr1087_1:388250-388231(-)
GTCGGAAATGCCTCCAACCG
>Locus:exbB_2:415709-415690(-)
AAATACGGGAAGCCGTTTGG
>Locus:exbB_1:415715-415696(-)
TGTCTAAAATACGGGAAGCC
>Locus:slr1603_1:469658-469639(-)
CCACAGCGGTCATAATTTGG
>Locus:sll1503_1:475854-475873(+)
AAGAGCATTTTTTAATTTTC
>Locus:slr1767_1:545330-545311(-)
AGCTGACGCCTCTAAATCAA
>Locus:proB_1:571494-571475(-)
GGCTAGAAGTACCAATTTTA
>Locus:fur_1:583447-583466(+)
GCAGTTTGGCGAAGAGGGCT
>Locus:sll0986_1:664705-664724(+)
TTTGACTATCACGATTTCCC
>Locus:slr1384_1:680502-680483(-)
GCAGAGCAAATAACTCAAAT
>Locus:cpcB_1:726928-726947(+)
TGGTTTTTAAAATAACCAGA
>Locus:ssr2848_1:728406-728387(-)
CAATTTCAGCCCTAGTTTCG
>Locus:sll1921_1:763297-763316(+)
CTTACCCTTACCCAATGGGA
>Locus:ssl3451_1:822443-822462(+)
GTCATTTACTCGGCGTTCTT
>Locus:ssl3446_1:826052-826071(+)
TCGGCGTTCCGTGGTCAATT
>Locus:rps13_1:830615-830634(+)
GGACAGGGATGGGGGGAAGA
>Locus:sll1967_1:910949-910968(+)
CCTGTTGCCAAAGAGGGCTA
>Locus:rpl10_1:923298-923317(+)
TGAACAGGGTGAAAACAACC
>Locus:ndhD3_1:936750-936769(+)
ATGGCAACGGCGTTAGAGTT
>Locus:sll1459_1:993516-993535(+)
TTTGCTTATATCTTATCGGC
>Locus:sll1459_2:993516-993535(+)
TTTGCTTATATCTTATCGGC
>Locus:lysS_1:995330-995311(-)
TCAAGCCGGGTGGCACGGAT
>Locus:slr1235_1:1043075-1043056(-)
ACATAGTAGATCTCATGCCC
>Locus:ssr2060_1:1050607-1050588(-)
ACGCTACAGCTAAAATAATT
>Locus:grxC_1:1050904-1050885(-)
CTCTACTCCTTTACGTTTCA
>Locus:sll1268_1:1121607-1121626(+)
ACAAGGATAAAACTGAACTT
>Locus:ssr1480_1:1135414-1135395(-)
AGTGCCATACTCGGAGAAGA
>Locus:napC_1:1140479-1140498(+)
GACGACCCCAATGGTTCGCT
>Locus:psr_1:1144810-1144791(-)
GTGCCATTGTTGGGTCGGTA
>Locus:sll1305_1:1186293-1186312(+)
ATCTCTTCTTTGCATAATTC
>Locus:slr1863_1:1201563-1201544(-)
CAAATTGGTTTTTTATCAAT
>Locus:slr1885_1:1244847-1244828(-)
ATGGAGGGGAGCCCATTGCA
>Locus:sll2007_1:1263395-1263414(+)
ACTGTCCACTTGTTTTGAGT
>Locus:sll2006_1:1263803-1263822(+)
GGGATGGGGAAATATAGCTC
>Locus:slr1737_1:1323728-1323709(-)
TTCAAAGAAAGGTGATTGAC
>Locus:slr1747_1:1335720-1335701(-)
ACGAGTTGGTTTGCGTTTGT
>Locus:purT_1:1352319-1352300(-)
CCTTGCCCAATTCCCCAGAG
>Locus:slr0867_1:1365675-1365656(-)
TAGCCTGGCTGAGGGGGGAA
>Locus:slr0872_1:1371227-1371208(-)
GGGCGGTGGGGGCTGACTTT
>Locus:pstC_1:1390203-1390184(-)
CGAGAATCACCACTACTCCG
>Locus:sll1147_1:1400469-1400488(+)
GAGAAATCACAAAGTTTGTT
>Locus:slr1998_1:1444229-1444210(-)
TAAAATTTGAATGTTGCTCC
>Locus:mntC_1:1482241-1482260(+)
GTCAAAACACAAAGTTGTTT
>Locus:sll1592_1:1490665-1490684(+)
GGCATATGCTAGCGGTAGTC
>Locus:sll0253_1:1507354-1507373(+)
AAATATTGATTTTTTAATCT
>Locus:sll0249_1:1515651-1515670(+)
GGGCTAAACTGGGCCAACCT
>Locus:slr2080_1:1539260-1539241(-)
ATTACATGATCAATGGTGAA
>Locus:fabH_1:1598175-1598156(-)
TAAATCCAGGTCTTCCGGTT
>Locus:ssr2551_1:1606478-1606459(-)
GGATTCTCAGCCTTGCCAAG
>Locus:slr2110_1:1625353-1625334(-)
ATCTAATAATAAGTTAAAAT
>Locus:slr2122_1:1635145-1635126(-)
CGATAGTTTTTGCCGATGAC
>Locus:slr0808_1:1689382-1689363(-)
GAGCCGCAACAATGGTACCG
>Locus:slr1970_1:1780589-1780570(-)
GGTCTAAATCCACTCCACTT
>Locus:sll1373_1:1842963-1842982(+)
TCAGGTTTTGATGGCATCAC
>Locus:sll1369_1:1846930-1846949(+)
GTCTGAAAATTCTTAATAAT
>Locus:slr1266_1:1858197-1858178(-)
CATCCACATCGGCCAAACTG
>Locus:hypB_1:1907746-1907765(+)
ATCTTTTTCCTTCAACTCTT
>Locus:rps12_1:1919417-1919436(+)
TAATGGAAAGTTGGGAAAGT
>Locus:slr0941_1:2006258-2006239(-)
GATTGTCTTCCAGTACTTTG
>Locus:slr0947_1:2012849-2012830(-)
CACTTCATAGCCAATCATGG
>Locus:psbZ_1:2071058-2071039(-)
GCTGTCGCAGGCCGTCAGAC
>Locus:sll0264_1:2118178-2118197(+)
GGGAAGGTAAATTAAAGCCA
>Locus:sll1864_1:2216457-2216476(+)
TGGATCGCTGAAGTTGAGAT
>Locus:sll1863_1:2224769-2224788(+)
GGGCGATGGAGGTATCAAGA
>Locus:sll0298_1:2284771-2284790(+)
CCCTTGAACTATATGAGGAA
>Locus:sll0296_1:2286167-2286186(+)
TCTCCCATAACTCAGCCAAT
>Locus:dnaK_1:2312645-2312664(+)
CAGGTTTTAAAACCCAGACC
>Locus:leuA_1:2338745-2338726(-)
GCCCTGGCGATCGATAGTTT
>Locus:sll0335_1:2373324-2373343(+)
GTCAGGGCTACAAAAGCCAT
>Locus:rpl20_1:2404596-2404615(+)
AAAGGGAAAATAAAGCTTTC
>Locus:sll0754_1:2416787-2416806(+)
AGTCTAACCGTGGTCGGAGT
>Locus:slr0345_1:2431212-2431193(-)
GTAATCCGTGGCCCTTTAGT
>Locus:slr0347_1:2436502-2436483(-)
ACCAAAATAACTTAGTAGCT
>Locus:slr0355_1:2454141-2454122(-)
AACCACCAAAACCGAGAATG
>Locus:sll0024_1:2461339-2461358(+)
CTAGCCAAAATGGAATAGGT
>Locus:clpC_1:2466387-2466406(+)
TGGCCCGCTGGGGGACCTAA
>Locus:fumC_1:2488184-2488165(-)
TGAGTATGGCAAAGGCCCGA
>Locus:guaA_1:2504491-2504472(-)
CCCTTGAGGCGATCGGATAT
>Locus:ssl0787_1:2544004-2544023(+)
GTCAAAAAGTTCCACAGTGC
>Locus:accB_1:2550188-2550169(-)
AGATGCCGCCGGCCATACCA
>Locus:slr0050_1:2564555-2564536(-)
CCGCCCTTTGGGGTAAACGG
>Locus:fmt_1:2600767-2600748(-)
CAAAAGAGCTTCCAGGGTAG
>Locus:secA_1:2647366-2647385(+)
TTGACTGACTAGGACTAGGG
>Locus:slr0642_1:2664460-2664441(-)
GCTTCAAGGGAGTGGAGAAT
>Locus:sll0601_1:2676919-2676938(+)
CGGCCTTGCAACTTGTGTTC
>Locus:sll0394_1:2684178-2684197(+)
GGTACAGCTTCACCGGGTAG
>Locus:slr0904_1:2775887-2775868(-)
CTGCCGTATCTGGTAGCCCC
>Locus:sll0549_1:2809036-2809055(+)
ACGACTTTCCCTAGAGACTT
>Locus:hisB_1:2879267-2879286(+)
TCCCGAGAATGGTCAGAGTT
>Locus:hisB_1:2906868-2906849(-)
AACTCGATGTACCGCCGCCG
>Locus:pcr_1:2914996-2914977(-)
AGGAATCCTTGGGAAAACCC
>Locus:ssr0871_1:2921512-2921493(-)
AGGTTTTTCTCTTTATATTC
>Locus:slr0110_1:2992133-2992114(-)
CGGCCAGGTTAACTGCGGTT
>Locus:slr0302_1:3014494-3014475(-)
CCGCCAGAAGCCTAATTTAG
>Locus:sll0283_1:3024488-3024507(+)
TCATAAACTAGACCTGAGAA
>Locus:slr0317_1:3040020-3040001(-)
CAAAGTTCCCCTCCACCACT
>Locus:sll0786_1:3068612-3068631(+)
AGTTAACATAACCGAGATTT
>Locus:sll0676_1:3095520-3095539(+)
AAGACAATGCCTCGGCAGTA
>Locus:ssr1176_1:3098470-3098451(-)
ACCATCCTTCAAAGCCTTCT
>Locus:sll0518_1:3180360-3180379(+)
ACCCCAAGGAGCAACAATGT
>Locus:dnaJ_1:3237106-3237125(+)
ATTGATTCATTATCCAGGCT
>Locus:tig_1:3246381-3246400(+)
GGGTAATTTGGGCCAACGGG
>Locus:sll1495_1:3367100-3367119(+)
ATGCCACCGCCGATAATTGT
>Locus:slr1571_1:3380884-3380865(-)
CTGCTAATTCTTCATTGGCC
>Locus:slr1579_1:3386894-3386875(-)
CTCCCCGGGCTAAATTAAGG
>Locus:stpA_1:3409429-3409410(-)
TAAATTTTCAGTTTGGGCTA
>Locus:slr1661_1:3465821-3465802(-)
CCAATTGCAGGGTATAACGG
>Locus:ssr2786_1:3477707-3477688(-)
CCCGCAAAGTTTGGGCAAAC
>Locus:slr0455_1:3507085-3507066(-)
GCTTTTTGCACTAAGTCCCG
>Locus:purK_1:3536446-3536465(+)
AATCTGTTTCTCCTTCACTT
>Locus:lepA_1:3564988-3564969(-)
AATCCATATTGTCCAGGAAC
>Locus:fecD_1:14762-14628(-)
CAACTAATATTGAGAATAAATAGTAATAATGCTAGAGCAGTAAGTAATCCCATTACCAAGGGGACATGGCGATCGAGGCGAAACGATAGGGGTAAAGACCGGAGACGGACCACAATCCAAGGTCGAGGGGCAAAC
>Locus:gpmB_1:85163-85059(-)
CGGGGTAATATTCCGCTCCATCTACGGTCATGGCCAATTGATCCGGTGCTTCGTGCCAGAGACGATATTGTTCGGGATATTGGTGGGCCACATCGTCTTTGGTCA
>Locus:slr1127_1:90690-90598(-)
AAGCACTTTCCTAGGACAGAAGGACAGTTTAACAGTGGTTTTTGTTGCCCTCCTTTCCATTCTAACGGCATGGTAGCACGACCTCTAGGGACA
>Locus:slr1097_1:194375-194310(-)
CCACGATTGCACTGGGGAAAGGTCCAAACTACTCAGTTGCTCTGGGGTAACGGTGATGGTGACCAT
>Locus:ndhD2_1:286288-286166(-)
AGACCCACACCAAGGGCATACCAGCGGACTTGTTTCCCGTCTTTGTCGGGAATTAACGGAATGAAGAGGGCGGCGACTAACGGCAGGGCAATCATCGTTGTCAGCCAGGGGAAGTGTTCCAAC
>Locus:slr0962_1:319151-319089(-)
AAGAAAAAAGCTAGACTGGCTAAGGCCACTGCACCGGATAGCATCAACGCCAACATCGGAAGT
>Locus:ssl1792_1:329222-329332(+)
TTAGCGTTCGTAACAGCTAATAAATTCTCGAATTACCCAACCCCAAACCCGATAACGATCCTGATAATAACCAGCAACTTTGGCCCAAGGGCGGCCTTGTTGGTCAAAATC
>Locus:sll0933_1:335819-335896(+)
TCAACGATCGCCATTGTCCTGGGCCGTTTGTTGGGCGTTGCGCCAGACAGCGATGGTACGACTGAGGTTGAGGCGAAA
>Locus:sll0933_2:335820-335915(+)
CAACGATCGCCATTGTCCTGGGCCGTTTGTTGGGCGTTGCGCCAGACAGCGATGGTACGACTGAGGTTGAGGCGAAATTCCGGCCAGCCCCAGACA
>Locus:rfbF_1:353674-353552(-)
ATAGAGTTTAAGGATGTGCCAGAGAATGGGTCGCCCGCCAATGTCAATCATCGGCTTAGGTCGAAGATGAGTTTCTTCGGAAATTCTAGTCCCCAAGCCACCGGCAAGAATTACAGCTTTCAT
>Locus:slr1079_1:383336-383301(-)
TCAATGAACGGGGCAGTAAAGCCAGAAAACTTGCCA
>Locus:sucC_1:391900-391971(+)
TATCCCTGGGCCAATGCCGTCTCTTGGGGCATCAAACTCAGCATCTTGGCGATCGCCGTTTCCAAATCATTG
>Locus:cysC_1:414968-414849(-)
CCGCTGTCCCGTAATTTCTTTTCCAATGCGTGGGTAATAGTGGTTTTCCCCGCTCCACTCAGTCCCGTTAACCAAATTGTTACGCCACGTTGTTGCATAGATAATCTAGGAATTTTTCAA
>Locus:slr1594_1:451883-451737(-)
CCAGTGAATTTATCCGCTGTTAACTGTTCTAACAACTCCCGAGGAATTGCTCGTTTAGCCCCATTATCTTGGAATTTTTGGAGCCCAGGACTCTGTAATTTATCGGCCATGGCACGATCCTCAAAAAAAGGCAAGATCAAAGCAGTC
>Locus:ftsH_1:471134-471081(-)
TTAACAACAAGGCATATAGGCCCGCGTTACGCCATTTTTTATTATTTTTGCTCA
>Locus:slr1052_1:504811-504755(-)
AGCGGCCTTTCCTTCCTCAAATTTTTGCTCAAATTGGCCTTGATACTCGGATCCCAT
>Locus:sll1006_1:514848-514886(+)
TATCGTTCCCGAGGGAGAAAATTACGCCAGTGGGGAGGG
>Locus:sll1001_1:523018-523074(+)
AATCCAAAATGCGAATGGGACCTTCCACTTTGGCTTCAAAGAATTGCCGTACCAAGG
>Locus:slr1767_1:545379-545251(-)
CATCAAAAATTTCAATGTCTCTTGCATCCCGTAATCCCAGATCCCTCAAAGCTGACGCCTCTAAATCAAAATTACTCGACAGCCAATCTGCCAATGTTGGAGGTAGTTGAGCATCAACCCAAATATTCA
>Locus:psbL_1:571138-571085(-)
AAGAAGTGCGGTTCAATTCCACCGGTTGGCGGTTTGGGTTTGAATTTCTGTCCA
>Locus:proB_1:571486-571394(-)
GTACCAATTTTAATCACCAAAGTTTGGGGTTGCATTGCCATTGTCATCTATTTTGGGAGGAAAAATTGCCATAAAAAAAGTGGGCCAAGCCCA
>Locus:slr1911_1:614883-614842(-)
GATGTTGGCCGTCGTCGGGAAGTATGGGGTCGGGGGAAAACA
>Locus:chlI_1:658317-658264(-)
GTAAAAGGAAAAACAACACGGCGGGTTTTGCTGGGGGCGGCAAGGGTGGCAGTC
>Locus:sll0983_1:667852-667947(+)
TTAGAAAGATTCAGAGTTAGGGGTATGGTTAATCTCCTGGTCGAGCCAACGTTTTTTCCAGCGGCTGGTGGGCTCCAATGTACTTTTGCTCTGTTC
>Locus:clcD_1:678283-678339(+)
TCATTTCAATTCGGTTTGGAAAAGTTGTTTCACTTTTTGCCAAGCATCGGCGGCCGC
>Locus:slr1699_1:713037-712909(-)
GCCACATTGGGGGCCGTACCGACAAAAGCTCCCCCGAGAAAATGCACCACGGCGATCGGTTGGGGCGGCACTAGAACCCAACTGCCAGAAATTTCACGCCATTCCATCGAAGTTTATTTCCTCTACAAA
>Locus:sll1912_1:775689-775721(+)
AATACGTTTCTAGGACGAGTAAATCAGTGTCAC
>Locus:slr1142_1:801688-801644(-)
GGGCTAAGCGCTGCTGTTCATTGGCTGGGATGGCCGCTTGTTGCA
>Locus:slr1147_1:811603-811490(-)
GATAAACGCCGCACCAGTCCACCCGCAATCCCTGTTGCAAAAGCCGAACCTGTGACTGACAAAGGGAAATTAACCCAGCACTGGGGGAATACATTGATGAGATGGAACCGGCCA
>Locus:slr1209_1:893314-893262(-)
CACTGGCAATGCAATAACTGCTTCTGCCAAAGACTCTACCAGTCTCCTATTCA
>Locus:slr2078_1:920356-920285(-)
AAATTACTGGGAGGAAGATGCCACATGGCTCTGGATTATTTCACCGACAAAGATCTAATTAATTTTAAGCTC
>Locus:psaB_1:944281-944189(-)
TCAAAGTCGTGGGCCGTAGCAATCCCGTACCAAATACGCCGTGTAGTCGGGTCTTGGGCGAGATCCTGGCTAAATTTAGGAAATTTAGTTGCC
>Locus:ftsZ_1:1013047-1013172(+)
AACGGCGGGGAAAACGCCGCTTCTGGAGAAAATCAGGAATGTCTAACTCCGGGGCCATGGGAATTTCCCCTAGGGGATCTTCTGGTGTTGTTGTTGATGGCACTGTCTCCACTCCGGCAGGGGGGC
>Locus:slr1232_1:1039273-1039196(-)
AAACACGGCCATCAAGTTAAAGAGTTTCAAGATACGGTGGGGAGAAACTTTTTCCGGAGCATTGATGTGACCTTTCAT
>Locus:ssr2060_1:1050575-1050492(-)
GTGACAATGGCCACGATTTTGCCTGAATCCATAGTGAGTTTCGCCCCAATTTTCGTCGGGAGATTATTTTCGCCTAATCCTACC
>Locus:menB_1:1052927-1052977(+)
TTAGGGGAGCCAGGGATATTGGCTAAAATCCGGGGGGCGTTTTTCCAGGAA
>Locus:ssr2422_1:1081904-1081836(-)
ATTGTCATTGTTAGTCATGGAGTCTCCTTTTGCGGAGGTACTAGCGCCCCTGGATTAATTGTAGTGGCA
>Locus:bioB_1:1107290-1107243(-)
CGGCCGGGGAATTGGTGGGGGAAGGGGGACGGGAAGATGCTAGAACCA
>Locus:glnH/glnP_1:1114429-1114467(+)
CTAAGCCGTCGCTGCTTTAGCTTTTTTCTTGGCCCGGCC
>Locus:psr_1:1144771-1144730(-)
GTGCTGGAGGACTGCAACGAACCAGACTCGGTACTATTCGCC
>Locus:ssr1499_1:1156256-1156146(-)
AGGCGATCGAGTAACACGTCCATTTGCCTGGGGGTTTTAAGGGAAACTGCTTTAAGATCTAATACTGTTCTTAATGCTGTCTGCAAAGGATTAGTGCCAAACAGTTGCCGA
>Locus:psbN_1:1167367-1167335(-)
GCAAAAGTAATGCTAAGAACTGTTGCGGATTCC
>Locus:slr1410_1:1183745-1183662(-)
ACCGAGGGCGTTTTAGCAATAACCTGGGCGCCCGCGAAACTAATGGTTAATCCCAGTAAAAAACTAACTAGAAATTTATGTTTC
>Locus:ssr3189_1:1244567-1244439(-)
TGGAGTCACCTTGTTGTCTTTGGCCACCGGAATAGCGGCGGTTTTGGGTGCGACTGGCGGAGCGAAACTGACGGGCATAAGCACGATTACGTTCAGCTTTTTCCTTCTTTAAATTACGACGTTTTGCCA
>Locus:sll2006_1:1263823-1263886(+)
TTACTCATGGGGCTGGAGTTTAAGCCGGGCTTGGGCCTTTGCCAGTCGCACGAGATGTTCTATA
>Locus:slr1811_1:1290535-1290479(-)
CATAAAGATTTGTATTGGTTTTGCGGAGTTCAGCAACCATGCAACCTTCCTCAATCA
>Locus:slr1811_2:1290520-1290479(-)
TGGTTTTGCGGAGTTCAGCAACCATGCAACCTTCCTCAATCA
>Locus:slr1737_1:1323729-1323673(-)
CTTCAAAGAAAGGTGATTGACCTTGCCAATGGTAACCACTGTGGGGCGGAAATTTCA
>Locus:slr0863_1:1355202-1355164(-)
ATTAGTTCCGGCAAGGTGACTTTAATGGTGGCTAAGTTC
>Locus:serA_1:1432976-1433116(+)
TTAGAGCTTAACGGTGTAGGCATCCCGGATACCGGCCACCTTGGTGATTTCCGACAGCAGACCATCGGGCAGAGGATCATCCAAGCTCAGGGCCATAATTGCATCGCCCCGGACAATTTTGCGCCCCACCTGCATGCTGGC
>Locus:drgA_1:1471449-1471414(-)
CGATCGCCGTTGGTAAATAGCGTCAAAGGTGTCCAT
>Locus:sll1592_1:1490685-1490729(+)
ACAAGGAAACCAATCTTCTTTCAATGGCTAAAAGGGCGGCTTGGG
>Locus:ssl0461_1:1515353-1515448(+)
AAGCTTCGTCATAGGTCTCATTATCCAGCAGGTAAAGATAGGGTTCCGCCAAGTCTTCCCGCTGAAAGGCGATCGCCCGTAGGAGATGCCAATCCC
>Locus:ilvB_1:1556475-1556564(+)
TTATTCCCAAATTTCACAGGCCAATTCCCCTGCTTTTTGCGAGAAACGAATATTCTCCCGATAATCCACAGGACAATCAATCACTGTGGG
>Locus:slr1524_1:1616979-1616905(-)
TGGAAGCCTCAGTTATTTTTCCTCCAGCTTCTATATAAGCTACTACCCTTTGCCTTAAATCTAAACTGTAAGCCA
>Locus:slr2126_1:1638443-1638381(-)
TTCTCGACGATTATGAACTGGAATGATAATATAAATAGACTTAGTATTTTGCATGAAAAACAT
>Locus:spoT_1:1656133-1656044(-)
CCTCTAACCACTGGGGCAATTCAATATCGTGAATGTCTTGGGCACAGGTGGTGTGAATGGTGGGGGTGGGCAGAGCGGCGACGGCATTCA
>Locus:slr0808_1:1689338-1689279(-)
TGTTGTTCTGTCATGGGTTCTGCCATATTTTTTCAATCAATTTGCCCCACTAATTTTTCA
>Locus:slr1342_1:1731345-1731313(-)
TCATCAATAACAATGATTTTGGTGGGGTCAGCC
>Locus:slr1343_1:1732875-1732810(-)
GATGGCTTTTTAAGGCCGTCTGCCCCGACCAAAGTTGATCTCCCAATATCCAAATGCCAATGGTCA
>Locus:slr1959_1:1760015-1759941(-)
ATTAATAATGCAAATTTCCCTAAGTATTTGAGAACCTTCAGAATCTACAACGAAAAAGGAACTGGGTTTATCCAT
>Locus:ssl3573_1:1763340-1763372(+)
TTATGTAAAAAGACAATACATTGGAAATTTAGG
>Locus:sll1388_1:1822666-1822776(+)
CTAATGTTGGACAATCAAAACCGAGCATTGCACGTGGTGAATGACATAACTGCTAACACTGCCCAAAAATACCTCTGCCAAACCCTTGAGCCCCCGGCGACCAAGCACTAC
>Locus:pilM_1:1865704-1865636(-)
ACCCCGGAGGATTTACGGCCAAATAAGCTGGTAAAACGGCTAAACATGGGGGTTGCGGTAATCGCTGGC
>Locus:sll1442_1:1892480-1892545(+)
AATTGCGAATGGGATAAACATTGGTTAGTCGAGGATAGGTCTCCCCGGGGCGGATTATCCAAGCAC
>Locus:slr1161_1:1924384-1924253(-)
AGGTCTTCCTTTTTAAGAATTGCCGCACCAAATAGTTTGTTTCCGGCTTTAACCCCCTCCCGGGTTTTAGGAACAATATCCTGTTCAATCACTGAAAGTAAGCGGTCAATAATTTTAGATTCTGAAAATGAC
>Locus:sll1086_1:1942235-1942282(+)
TATAAACAAGCAGCCAAAATGTCCTGTTCCAGGGCACCAATGGTGCTG
>Locus:slr1682_1:1970644-1970582(-)
TATACAGTTCACTATATGTGTCTACACACTGTACTGTCTTTTTCGCCTCTCTTGTCTTTGTCA
>Locus:sll1558_1:1976800-1976883(+)
TATTCCGGCTGGAGAAGCTTGGAAATTTCCCTTTGGGATGGGTATTCTTGGCGGTATTGCACAGCGGCATGGCGAGCATCGGTG
>Locus:nadC_1:1998524-1998462(-)
TCAATAATTATCCACGGGGGTAAACAGGTCATGGGGGCTGGGTTTGTTACCAAAATTCGCATC
>Locus:slr0951_1:2021298-2021209(-)
CTCCCCATCCGTTTGCCGGAACCCGCCGCTGGAATTAGTAAATGCATCTACCCGACCGTCAACTCTGCTGAAATTCTCGGTCTCAAACCT
>Locus:slr0959_1:2028968-2028834(-)
CTTCCCACCAGGGAAAGTAAAAAGGGCACCAGGGAAATAACCGTCAACAGGGCGAGGATAATTCGCTTCATCAAAAAAAAACTGGGTCTAAAACCCCGTCCTTGGCTCAGGGACGGCTGTGTTAACGAAGCTAGC
>Locus:sll0273_1:2102770-2102802(+)
CAGTCATCCTGCAGGGCTAAAAGTTTTTCATTC
>Locus:slr0284_1:2123776-2123648(-)
TTGAGTAAACCGATAACGACGGCAGAAATGAGGGCTTTTTTAAAGCTGGAGATTTCTACCCCTGTGGGCAGTTGGGCAATGATCAGCAGGCTGACTGAGGTGACAATCCAGACGATAAGTAGTTGTAAC
>Locus:slr0404_1:2152966-2152934(-)
TTGGGTAGAGGTAAATTCTTGAGCATCTTAAGC
>Locus:slr0145_1:2177954-2177901(-)
AGCCCCGGAAAAAATCCCCTACCTTCATTTGCCCCCACTGGGCTTGATGAATCA
>Locus:slr0992_1:2259520-2259404(-)
CCCAATTCAAAACCTAGGGGGCCGACCAGATGCAATTCTGTCCCAGTGGCGGCACAAGTTCGGGCGATATTACCAGTATTAGGGGGGATTTGGGGATTAACTAGGACTAATTTGACC
>Locus:slr0992_2:2259484-2259404(-)
TCTGTCCCAGTGGCGGCACAAGTTCGGGCGATATTACCAGTATTAGGGGGGATTTGGGGATTAACTAGGACTAATTTGACC
>Locus:slr0320_1:2267568-2267491(-)
CATGGTCCGCCAGATAAATCACCCCAATGGGGAAAATCGGGTTACAGGGAAGACGAACGTACAAAAGGCGATCGATCA
>Locus:Era_1:2270661-2270626(-)
ATAGTTGCAATGGTTGCGGTGGTGTTGGGAATATCC
>Locus:slr0322_1:2271708-2271583(-)
CCAAAATCCAGTTCTTCAATCCCACTGTTAGTCTCCTCACCGGCAATGAGGGAAGTAAAGGCGTCATCCCCCTCTTCCTCCTCAAACCAATTTTCAAATGCCTGGGCTGGATTGGGATCGCTAGTC
>Locus:ssr0536_1:2290824-2290705(-)
GCCATCTTCTTCATAGGCTTCGCATTCTACTTCCTGGGCCATACCGGGCATAGCTCCGCTAAAAAGAGCAAAAGAGCCAACTATCAAGCTGCCACCAATCATTGCGGGGAAGTTTTTCAT
>Locus:slr0359_1:2340379-2340323(-)
GAGTCACAACATCCCCGGGGATCATGGCCAAATTATAGGTCTTTCCTCCCTTGTCCA
>Locus:chlB_1:2395163-2395104(-)
TGGCGATGCGTAGGGTGCCAATGTGGGCCGGGCCAGCGTACATCCAATAGGCCAATTTCA
>Locus:secD_1:2400953-2400915(-)
AGACAACAATTAAAAGCAGTAGCCAACGCAGTCTTTGCA
>Locus:sll0024_1:2461359-2461442(+)
CATGGATTAGAAGAAAAAGAAGATTGGGTTAAGGATTTAATAATGGTGTTACTAGGGCGATCGCCAAGGTTTAATTCAGCCAAA
>Locus:clpC_1:2466407-2466496(+)
TTATTCAACGCCGGGGGCAATCAGTTCCCTCGTTTCACCGGGGATGACCACCACTTGGTTGTCTTCACCAATGTCCACCAGCGCTTGGCT
>Locus:slr0016_1:2485709-2485646(-)
AGCCTCGCCGTTCCAATGGGGCCAGGGGTAAGCGGCGATCGCGGCGCTGGTCGTCGTCATACAT
>Locus:ssr0349_1:2509938-2509825(-)
GCTACGAGAGTTCCGGCCAGCATCAAAGAAAATTCCTGCTCTTCGATCGCCTGTTGCATAAGGTGGAGGGACCAGGCCACCAAAGCCACATCAAAAATGAGAATGGGCACCAAC
>Locus:ftsH_1:2529139-2529011(-)
GTCATGCGGGTGTTGGCAGTGTTGGAACCGAGGTTGGCATCTGCCCCTCCAAAGCTCCCCTGCCAGAAGAAAAAGCCGACTACCAACAGGGGTAGGGACCAAAGTAGGGCAGTTCTCCAGGAAAATTTC
>Locus:sll0195_1:2530969-2531058(+)
TATTCTTCTGTGCCTAAAACATCTTTCAAGGCGGTGCGGGCGGCGAGGTGGTTGCGGGTGGACATGAGAATTTCCGCTTCCCTTTGTAAT
>Locus:proA_1:2606096-2606164(+)
CAACTGCGACTTTCTCCCTGGACAATTTGCTTGGGGGTCATAAATGCTTCTAGCCCAATTAAGCCGCGC
>Locus:slr0482_1:2616684-2616625(-)
AGGTTTGCCATTGCTGAAAAAATTGTTTGGTTTGTTCAGTGGGTCTGGGGGAACTGGCCA
>Locus:sll0614_1:2651442-2651570(+)
AGTCCCACCAAAGGGCTACCCCTTGGTCTTGGCGCAGGGCATTTTGCAGGATGGTTAACCCAAAGTCGGGATCATCCCAATCCACTCCCTCTAGCAGGTTTTGCAAATCGGGGGGGATTTCTTCGCCAG
>Locus:sll0369_1:2716736-2716774(+)
TATTTAATCGCCCCCACCGCCCAGCCTAGGGCACAGGCG
>Locus:slr0208_1:2745065-2744988(-)
ATAGTTGATATTCCACCATCAGGGGATACAACTCGTCTTCTCTCACTTGGCGATCGCCGACCGTCAACACCACCGACA
>Locus:sll0556_1:2801140-2801196(+)
CTAGTAGATGGGGACTTCTTCCACTTCCGCCAGGGGTTCTGGGATCAATACATCCGG
>Locus:ftrC_1:2804535-2804627(+)
TTTTTCATTGCGGCCAGTGTTTTGTTGTTCTGGGTGTCACTGCTGGTCATAGATTCTCAAGGGAATTTAGATGGTCGGCACAAACGCCAATTT
>Locus:ftrC_2:2804535-2804591(+)
TTTTTCATTGCGGCCAGTGTTTTGTTGTTCTGGGTGTCACTGCTGGTCATAGATTCT
>Locus:sll0547_1:2811630-2811722(+)
AGTCGCTCTCCCCATCCTCTTTACCCTGACTTTGGTGATGGTCATCGAATAGGATCAGGGTTTCCGCTGCCTGACGGGGAGAATCAGTGTCTT
>Locus:kdtB_1:2867413-2867351(-)
GAGGGTGATGGGGTCAAAACTACCGGGATAAATGGCGATCACAGAAGAGGTAATTTCAAGTTA
>Locus:slr0096_1:2902916-2902833(-)
GTGATGCCACCGAAAATATCCCCCCGCAGATTATCGAAACGAAGTCCATGGACAAAACGGGTGGGGGAAAGCAGGGTAGTAGCC
>Locus:hisB_1:2906860-2906797(-)
GTACCGCCGCCGCCCGGGGGGGAAAGTTGGGGATCAGCAGGGAAGGGGTGGATGACTCCGGCAT
>Locus:sll0595_1:2943771-2943821(+)
TACCTTAAAACAGGTTCAGAGAAAATAGTTTTACCATTCTTGGTTACCCGT
>Locus:slr0616_1:2948604-2948563(-)
CAAATGGGAAAAATTAGGCTGGCTTGGTTTCGGTTCAGACAT
>Locus:slr0104_1:2973365-2973270(-)
GAAGTGGAGGCCGTGGTCCTGGGGAGAGGATGGCTAGAGGCAGTGGACTTTTTTAGTTGGGACGCCACTGCTTGGCGGAGGGCAAAAATTGCTTTC
>Locus:slr0109_1:2986284-2986240(-)
CTATTCAGAGTAAAAAAATCTGACAAAAATGTGGTATCTAACATC
>Locus:slr0315_1:3037410-3037312(-)
ACAACTTTTGCACCATTTTGGGCGAGCAGTTTCGCGGTGGCTTCACCAATACCGCTACTGGCTCCAGTGATGACAATTACTTTATTTTCTATATTTAAC
>Locus:sll0676_1:3095044-3095079(+)
TCAAAACACACACCGTTGCAGCAAAAAGAAAAAAGG
>Locus:sll0044_1:3143697-3143792(+)
CACAGCAGAAGATCGGGGTCGAGCAAAAACACCGTCAACTTTTCCGACTTTTCTTCCACCACCATCACATGGCTGGCCGATTGGAGAGTGTCATTT
>Locus:exsB_1:3183856-3183758(-)
AATCGGTTATGGTCATTGCTGGAGCCTGGGCAGCCTGTTGGCAAAGTTTTAGTTTGTTCCCTAACCCCGCCGGGGAAATTGTCTTTGTCGCACTTCTCC
>Locus:slr0529_1:3188550-3188485(-)
CCTGGGCCCTGGCAACTAGTGAGAACAATCAGGCTAATTATCAGGGTAGTGATTTTAAAAAATTTC
>Locus:sll0496_1:3221252-3221317(+)
CAACCCTGGTTAAACTCATATAACAGCCAAATTCCCACTCCCAAACCGACAAAATTCGGCAGCCAG
>Locus:tig_1:3246401-3246472(+)
TTACTCTTCGTCGGAGGTTGCTTCCACATCCACGATGGCTTCTTCCTCTGCATCGTCGTCGGGAGTATCTTC
>Locus:slr0552_1:3253134-3252994(-)
TTGGACACAATGCCACTGAACTTCAAAAACTGTTCATTGACTAGGGTTGGGTCTAACTCCTTGACTGCAATGCTGATGGAAATTTCTAGAATTTCATTGGGAAGGGTGACAGGTTCTTGGGAGGTAGGAATTACAGTGGAC
>Locus:sll1338_1:3284283-3284318(+)
TTACCAAAGACCACGGATGGGCATGGGGGCGGGGGC
>Locus:sbpA_1:3298438-3298328(-)
GCATTTTCCCCTTGCCCTGGCTCGGTGGTGGTGGTGGTGTTGCAAGCGGTGATACTGCCCACCATCAAAACGGCGATCACCGAAAATCCCCAGCCAAAAGCAGATCGAGCC
>Locus:ilvC_1:3317701-3317764(+)
TTAGCGGTCTTTCAACCAACTGAACATCGCCCGCAGGTCTTTGCCCACTTCTTCGATCAATTCT
>Locus:sll1496_1:3363266-3363301(+)
TCAGGAAAAATGTTGGTAGGACTCCTCCTGGGCGTC
>Locus:cpcG_1:3403557-3403604(+)
CTACAACCCAATAATGCCCCAAGCACTAAGGGCAACGGCAATTATCCC
>Locus:slr0590_1:3539605-3539498(-)
TCAATTTCCAGTTCCAAACTCTCCACTGTTTCCACCTGGGAGCGGAGCCAGAGCCTCAGGGCAGGGGCCAAAATTTTACCAATTAAATTACTGTCAACGGCTAAGCCC
>Locus:fecD_1:14782-14763(-)
GAGGGACAGGATATTCCCCC
>Locus:gpmB_1:85183-85164(-)
CTGGGCATAGAGAGCCGCAA
>Locus:slr1127_1:90710-90691(-)
TCAACATTGTGCCCAGACAG
>Locus:slr1097_1:194395-194376(-)
AGACTAATGGCCCGCTCCAG
>Locus:ndhD2_1:286308-286289(-)
TCATCAAAACAAAATCCGCT
>Locus:slr0962_1:319171-319152(-)
TTGGGGCAAAAAATGCCGAA
>Locus:ssl1792_1:329202-329221(+)
AAACTTTGTAATCGAATTGG
>Locus:sll0933_1:335799-335818(+)
TTACAAATTCTGAGTTTTGT
>Locus:sll0933_2:335800-335819(+)
TACAAATTCTGAGTTTTGTT
>Locus:rfbF_1:353694-353675(-)
TCATTTACACCGTAGGCAGA
>Locus:slr1079_1:383356-383337(-)
AACGGCATAAAGGAAAGTGG
>Locus:sucC_1:391880-391899(+)
AGGGGAATAATGGCCACAGT
>Locus:cysC_1:414988-414969(-)
CTAGCACTTCCAGACGGTAA
>Locus:slr1594_1:451903-451884(-)
GATTACGGATCACCAGTTGA
>Locus:ftsH_1:471154-471135(-)
TGCCAACGCTAAAACGACAA
>Locus:slr1052_1:504831-504812(-)
CGGTAACGTCCCCGGTCGAA
>Locus:sll1006_1:514828-514847(+)
ATTAAAAGAAGTTATTCTTT
>Locus:sll1001_1:522998-523017(+)
ATCTTAGCGTCGTAGTGGTT
>Locus:slr1767_1:545399-545380(-)
AGAGTTGGCAACTCGTGCGG
>Locus:psbL_1:571158-571139(-)
CAACAATAGACCCAGGTATA
>Locus:proB_1:571506-571487(-)
CCGGACGAGCTAGGCTAGAA
>Locus:slr1911_1:614903-614884(-)
GTCTAGTCGGTAACGCCAGG
>Locus:chlI_1:658337-658318(-)
CATCTTGACCGACGATCGCC
>Locus:sll0983_1:667832-667851(+)
AAGAGGATTAATAGTCCATT
>Locus:clcD_1:678263-678282(+)
GGCATTGAGAATCAGGAATT
>Locus:slr1699_1:713057-713038(-)
CCGTTAGTAACCAACGATAG
>Locus:sll1912_1:775669-775688(+)
CGTCAAAATAGGAATATTTT
>Locus:slr1142_1:801708-801689(-)
AATTTTAAGATTCTGTAGAT
>Locus:slr1147_1:811623-811604(-)
TTCCGTTTCTTCTTGATTTA
>Locus:slr1209_1:893334-893315(-)
TGAAATAAACTATAATCCTC
>Locus:slr2078_1:920376-920357(-)
GGCATAGATGCCATTTCTGC
>Locus:psaB_1:944301-944282(-)
CAGTCATCCCATCGTGGGTT
>Locus:ftsZ_1:1013027-1013046(+)
CCAGTAATCCTGGGGAACCT
>Locus:slr1232_1:1039293-1039274(-)
AAACCTTGCCCCAACAGACC
>Locus:ssr2060_1:1050595-1050576(-)
AAATAATTGAGATGGCACCG
>Locus:menB_1:1052907-1052926(+)
GGAGCTTTGGTCTGATCAGC
>Locus:ssr2422_1:1081924-1081905(-)
GAGATCTGCTCTAAGCGAAT
>Locus:bioB_1:1107310-1107291(-)
TTGCAAAGTCCCCTGGCGAT
>Locus:glnH/glnP_1:1114409-1114428(+)
CAGTTACCGCAGAAACCAAA
>Locus:psr_1:1144791-1144772(-)
AATGGGAGCGAACCTTGACG
>Locus:ssr1499_1:1156276-1156257(-)
ATTGCAAAGTTTCCGTAGTT
>Locus:psbN_1:1167387-1167368(-)
TGATGGCGATGAGAATGACA
>Locus:slr1410_1:1183765-1183746(-)
GCGCTACAGGGGCGTTATTA
>Locus:ssr3189_1:1244587-1244568(-)
ACCGTTATTGCTGGAGCCAT
>Locus:sll2006_1:1263803-1263822(+)
GGGATGGGGAAATATAGCTC
>Locus:slr1811_2:1290540-1290521(-)
TGTCTCATAAAGATTTGTAT
>Locus:slr1811_1:1290555-1290536(-)
CCAAAGATTGTAGTCTGTCT
>Locus:slr1737_1:1323749-1323730(-)
AAGCAGGCGCACGTACCAAC
>Locus:slr0863_1:1355222-1355203(-)
CCTGGGACTGGTAACGGCCA
>Locus:serA_1:1432956-1432975(+)
TTGGACCCTTGGTGAGCTAA
>Locus:drgA_1:1471469-1471450(-)
TCAGGGTCAAAATGCTTAAC
>Locus:sll1592_1:1490665-1490684(+)
GGCATATGCTAGCGGTAGTC
>Locus:ssl0461_1:1515333-1515352(+)
TACCATGGGCGATTAAATTT
>Locus:ilvB_1:1556455-1556474(+)
ATGGTGTCGCTAAAGGTTAG
>Locus:slr1524_1:1616999-1616980(-)
TTTTCCTATTTTATATATCT
>Locus:slr2126_1:1638463-1638444(-)
GTCAAGCATTGTAATGTAAC
>Locus:spoT_1:1656153-1656134(-)
CTGCCACTGCTGTAAACAAT
>Locus:slr0808_1:1689358-1689339(-)
CCAGCCAATTTTCTGTTTTC
>Locus:slr1342_1:1731365-1731346(-)
TTTGGGAGCCGGTGGGGTCA
>Locus:slr1343_1:1732895-1732876(-)
GACCTGTGAGCGATCGCCTT
>Locus:slr1959_1:1760035-1760016(-)
TATACCACTTCCCCACAGTG
>Locus:ssl3573_1:1763320-1763339(+)
AAAAAAGGGAAAACAACAGA
>Locus:sll1388_1:1822646-1822665(+)
GGCGAGGATAATCCGGCTAG
>Locus:pilM_1:1865724-1865705(-)
CTGGGGTAATTTCTAGCCCT
>Locus:sll1442_1:1892460-1892479(+)
AGTGTAATTTCCTTGATGCT
>Locus:slr1161_1:1924404-1924385(-)
TACTGGATACTAACGTTGAT
>Locus:sll1086_1:1942215-1942234(+)
AGAGCTTGATTGGTTTTAAC
>Locus:slr1682_1:1970664-1970645(-)
CACTTCTAGAAATATATCTT
>Locus:sll1558_1:1976780-1976799(+)
CCCCAGTTCTCTTCTGTGAT
>Locus:nadC_1:1998544-1998525(-)
ACCATTGCTGGAGCCAAGGA
>Locus:slr0951_1:2021318-2021299(-)
AAAGTAACTTATTGTGACCG
>Locus:slr0959_1:2028988-2028969(-)
GTACTTGGGGTTCTTCTAAG
>Locus:sll0273_1:2102750-2102769(+)
ACCTCTGCCGTTAAGTTCGT
>Locus:slr0284_1:2123796-2123777(-)
GTACTGGACGCACTAGGGCG
>Locus:slr0404_1:2152986-2152967(-)
CCGATCGCCAGGTAATATTT
>Locus:slr0145_1:2177974-2177955(-)
CGGTGCTCCCTGCCAGTTGT
>Locus:slr0992_2:2259504-2259485(-)
GGGGGCCGACCAGATGCAAT
>Locus:slr0992_1:2259540-2259521(-)
CCCGTTTGAGATAACGATCA
>Locus:slr0320_1:2267588-2267569(-)
CGCCGGAAAACATTTATGGA
>Locus:Era_1:2270681-2270662(-)
AACCCGCAGGAGCCTGGGGA
>Locus:slr0322_1:2271728-2271709(-)
GTTCTCCCTCAAATAAATCG
>Locus:ssr0536_1:2290844-2290825(-)
GTGCAAACCGCAACGCCCAT
>Locus:slr0359_1:2340399-2340380(-)
AGCGAAAAAAGGCGTCCCCG
>Locus:chlB_1:2395183-2395164(-)
GTGGACGTTTTTGAAAGAAC
>Locus:secD_1:2400973-2400954(-)
AAAGCTGGCCCCAATGACCA
>Locus:sll0024_1:2461339-2461358(+)
CTAGCCAAAATGGAATAGGT
>Locus:clpC_1:2466387-2466406(+)
TGGCCCGCTGGGGGACCTAA
>Locus:slr0016_1:2485729-2485710(-)
AAAATCCAACAGGTAGCCAT
>Locus:ssr0349_1:2509958-2509939(-)
ATGTGGCGGCCGCCGCTGCT
>Locus:ftsH_1:2529159-2529140(-)
ATTCGAGGAAGCGACCATAG
>Locus:sll0195_1:2530949-2530968(+)
AGGGCTTTTTTCTTGCGTTC
>Locus:proA_1:2606076-2606095(+)
GTAATGGCTCAAAAAATGCT
>Locus:slr0482_1:2616704-2616685(-)
GTGGTCAACCAACTGCTGAT
>Locus:sll0614_1:2651422-2651441(+)
CTTTCTAAACGATCAAACCT
>Locus:sll0369_1:2716716-2716735(+)
AAAAATCCGGGTCCGAATCC
>Locus:slr0208_1:2745085-2745066(-)
TTCCCTGGCTAAATGGGGCA
>Locus:sll0556_1:2801120-2801139(+)
TTTCAACTTCGATCTTTCCC
>Locus:ftrC_1:2804515-2804534(+)
TAGCATACTGCTCCGCAAAA
>Locus:ftrC_2:2804515-2804534(+)
TAGCATACTGCTCCGCAAAA
>Locus:sll0547_1:2811610-2811629(+)
TCGATTGCCATGGATAATCT
>Locus:kdtB_1:2867433-2867414(-)
TCAATAATGTCCAAATGGCC
>Locus:slr0096_1:2902936-2902917(-)
GTAGGGCTACGATCGCCGCT
>Locus:hisB_1:2906880-2906861(-)
AGTTTCTTTGGTAACTCGAT
>Locus:sll0595_1:2943751-2943770(+)
ATGGGCTAACTAGTTCCATC
>Locus:slr0616_1:2948624-2948605(-)
CCGGTGTAGTCCGCTTCCTC
>Locus:slr0104_1:2973385-2973366(-)
GCCAAATGGTTTCATCTTGG
>Locus:slr0109_1:2986304-2986285(-)
AATAATGGGCAAAAGTATTT
>Locus:slr0315_1:3037430-3037411(-)
CTATCCGCCGTCCCCCCAAA
>Locus:sll0676_1:3095024-3095043(+)
ATGGGCAAAACTTATCAGAC
>Locus:sll0044_1:3143677-3143696(+)
TGGCGATCGCTGTCCCAATT
>Locus:exsB_1:3183876-3183857(-)
TCATAGATTTTTCGGCAGTC
>Locus:slr0529_1:3188570-3188551(-)
TGTCTTCGTCCCCATTAACC
>Locus:sll0496_1:3221232-3221251(+)
AAGATTTTTAGAGTAAACTT
>Locus:tig_1:3246381-3246400(+)
GGGTAATTTGGGCCAACGGG
>Locus:slr0552_1:3253154-3253135(-)
GTTGGTTCAATTCCCATTCG
>Locus:sll1338_1:3284263-3284282(+)
TCATTACGTAACCTGACAGC
>Locus:sbpA_1:3298458-3298439(-)
AATTAGCGGGGGCCTGGCTA
>Locus:ilvC_1:3317681-3317700(+)
CTGAGGATAGAGAAAAGTAA
>Locus:sll1496_1:3363246-3363265(+)
GACTAGGCAACCCCCAAACA
>Locus:cpcG_1:3403537-3403556(+)
TGGCTTTACCGTCAAAAAAA
>Locus:slr0590_1:3539625-3539606(-)
AAATTTGTCGGTCTTTGCCA
>Locus:sll1407_1:29100-29132(+)
ATTTTACTGTGTATGCCCAGATTTCGAATTGTG
>Locus:trx_1:77495-77530(+)
CAGGGAGAGAAAAGGGAAACTGCTATTTGTTCCCGG
>Locus:gmk_1:84218-84123(-)
GCTCCAACAGCAGTTGCACTAAAGTCCCCTTACCCACACCACTGGGGCCCGTTAGCACAATTAATTGTCCTTTTACTGAAGTTTGGTCTGGAGCCA
>Locus:slr0252_1:155567-155475(-)
AGACAATTTATTCCCTGGGCAATTAACCCTTCGGCTACGGCACGACTATCCACCGTTCCACCAATTAACCAAACGGTTGCCAGGCTATCCACC
>Locus:slr1413_1:178347-178237(-)
GTTGACCTCGGGCTGGGGAGAATTGGGGGGAAGAACCATAGCCGCTGGGAAAAAACGCTGGACGGGATAGGGGCAACTGGTAGGCCTTGGATAATGATCAGAATCAGCCAC
>Locus:folK_1:189265-189128(-)
CACTTCAATGCCCGCTACCAAGGCCAACTCGGCGATCGCCCCTTGGAGATTGTCCAGCACTGGGCCAATATTGCCCCCCAAGCCTACCACTGCCCCATGGCATTGTTGCGGAAAATCTGTGGGGGAGACAGGAGCCAT
>Locus:sll1677_1:245387-245479(+)
TTGAGCATAACCCCTAGGGTAAACTTCCCCATCCCAGACGGGGAAAGCACGAGCCTTGTTTCAATCGGGGTTACGCCAAGGCACTCCCAAATG
>Locus:sll1665_1:266704-266796(+)
AGGGGTCATGGTCGTCCGGGCCGAAGTCAAAATCGTCTAGGGAAGTTGAGATTACAGCATCGGCACCGGGGGAGCTGGTGTCACTCAACAAGG
>Locus:slr1299_1:299554-299522(-)
CACATATCCCGTTCCGATAACACAAACACGCAT
>Locus:ho1_1:317127-317246(+)
CTAGCCTTCGGAGGTGGCGAGGCCAACTTCGGTGCTGCCTTGACTGCGGCGACGGGTGAGGCTGTTGAACACCATAATGCCGATCGCCTTGATCAGGTTGCCTTCAAGTTCGTTGAACAT
>Locus:pyrC_1:399277-399360(+)
AACTTTCCCACGCCACCACTCGACCTTTTAAGCTGTGATTCCACCAAGGACTGTTGTAGGCGGAAGTTTGCAAAGTGCCCCTTT
>Locus:ssl1923_1:520683-520748(+)
TATCCAAACTTCTCTAAATACACTTCTAGGTCGGCCGTCTCGGTGAAATCCAATAGTGCTTCCCCC
>Locus:slr1759_1:533192-533064(-)
ACAGTCATTACCGATAGCCCGGCCCCGATGAGAATTGGTAGTACGGGGGAAAGTAATAGGCGACGCAGGGGAGATTTCATCGATATCACAGTGGCACTAATAACCATGATAAATACCTATTCAGACCAT
>Locus:slr2046_1:587294-587229(-)
TCTCCAAGCCTGCAAAAGCGGACAGTTTCCCATAGACTAAGGACAAATCAAGATTGTAGACGCTCA
>Locus:slr1914_2:616885-616822(-)
ATAGGGCCCAATGCCCTGGTCTGCCGCACCGTAGTTGTTCACATTGCCCCGAACCTACCATCAC
>Locus:slr1914_1:616952-616824(-)
GTTGGAGATTGGGCCCAACCAGGGTCCAAGGAAAAAACCATGGGACTGGAAGTCGACAACAGAAGCAATAGGGCCCAATGCCCTGGTCTGCCGCACCGTAGTTGTTCACATTGCCCCGAACCTACCATC
>Locus:slr1916_1:619681-619619(-)
CCTGTCGATCAGAGCCAGATTGTTGATAGTGGTGAGGAAAACCCAAAAGATCCAGGGTGGGCA
>Locus:slr1024_1:642528-642475(-)
GCGGTTGAATTAAGGTTGATAGTTTTTGCTTTAAAGTTTGACGCTCTAGGGACA
>Locus:slr1028_1:646186-646130(-)
TCGTTCCGGCACTGTCTTGAACAACGGCAGAAAGGCGATCAGATAAAGTTATACTCA
>Locus:tyrS_1:659408-659370(-)
TCCCCGCCAAAGCCAATCGGGATCAGAATTTACAACCAT
>Locus:slr1039_1:671053-671006(-)
TTCTGCTTCGGTGTCCATTACCTCTGGCTCCAGAATTCTTTCCAACAT
>Locus:slr1704_1:728778-728662(-)
GCTTCCACCGGATTAGTAAAACTACCAACCAACCCTCCCATCAAGAGAACGGTAGTCAATAAAGCTGTGGAGCGGCGGGCTTGCCAATGCAGCTTAGGGAACGAAAAACTATTAAAC
>Locus:mrcB_1:739716-739684(-)
GGGGCAGAAGGGGCTTTGCGGGAACGGGTAGCC
>Locus:rps19_1:839811-839873(+)
TTACTTACGCGCTTTTTTATCGCTTTTAGAATGACTGCGGAAGGTGCGAGTCGGCGCAAATTC
>Locus:slr1902_1:851839-851717(-)
CTTGGAGAGATTGGTGAATTGATATTGGCAACTCTTACACTTGAATCGTTGCTTATCCTTGACAAAGCCATTTTTGACAACATTCCCATGACCACATTGAGGACAGTGACAGTGTGTAGACAT
>Locus:sll1124_1:862264-862317(+)
AACTGTACCAGAGGGGTAGTTCCACTTCAAAGCGACTACCTTGGCCCAACTGGC
>Locus:cobN_1:894040-893984(-)
ATAATGGGAACGATAAAAAATAATTGCAATAGTCGTAATAGCTTTAAATTGAGGCAT
>Locus:mgtE_1:904185-904093(-)
TGGGCCCGCACTAATTTTTGTAGCTCCTCTCGGTCGGGATTTAGTCGAACAGTCGTAGTGACCTCTGTCATGGCAACCTCCGGGGCGAAACGA
>Locus:purC_1:1030309-1030196(-)
TTAGCAGTACATCTGGGTCCTCGGTGGGGTAGAGGATTTTTGCTTTGCCTTCGTACAGTTTTTCCATGGAAAAGTTACCAAAATGGATGGAGGGCTCTGGGGGCCACATCTGCA
>Locus:purC_2:1030273-1030196(-)
TTTTTGCTTTGCCTTCGTACAGTTTTTCCATGGAAAAGTTACCAAAATGGATGGAGGGCTCTGGGGGCCACATCTGCA
>Locus:IAP75_1:1031298-1031203(-)
TTGCCTGGGCTGGAGATGCCCCCAGAACAAGACCACTGGTTAACAAAAGAAGTCGATAGTAAGGAGAAAGAATCACGCTTTTGTTCTGGTTTGACA
>Locus:slr1441_1:1076087-1075977(-)
GCCGGCCGCACCTGGGATTCCACAAATTCCCCGAGCCGGTTGCCCAATTTTCCTATTTGTTCATCTACCCGTTGGCTTTGTTCTTTCAGCAAACGCTCTGTTTCTCGAAAT
>Locus:cscK_1:1089433-1089401(-)
AGAGCATTTCTCCAAAACAGACAACCTCAGCCA
>Locus:sll1276_1:1100412-1100552(+)
AGGAAGCAAACTGTTGGGCGTGGAAACGAGCATAACGACCTTGGTGGGCCATTAACTCCTGATGGCTACCCATTTCGACAATTTCTCCCCTTTCCAACACCACAATGCGGGTGGCTTTACGCACGGTGGCTAAACGGTGGG
>Locus:bioY_1:1108450-1108316(-)
AATACCTGCACGAACGTACAGAAAACAGTCAACAGCAGTCCGGCGATCGCCAACAGGACTTCTGCTAGCAGGGAAGGCTTGGGGAGTTCAATCTCCTCCGTCACAAGGTCCAGGTCAGGTTCAGGATTGGTATTC
>Locus:sll1268_1:1121627-1121668(+)
TTAGTTAGGAACCTGAATACTAGACATCAAAGACTGAGCGCC
>Locus:sll0875_1:1133644-1133736(+)
AACGCCAGACTTTGCCGCCAAATTTCGCTGAGCAGGGAATTGTCCATGGGAAAAATGCCAGAAGCATCGATGGTTGGTGGATCATTTGTTGAT
>Locus:ssl2595_1:1167754-1167825(+)
GTTCCCCAAAGCACATACTTAGCCACTGGTTACACACTCCTTTCTCAGCAACAGATACATAAAAGTTACCTA
>Locus:sll1763_1:1232271-1232348(+)
TTACCAACGGTTGATGAAGCCGCCCCCATCAGGCCAACGACGGTTATAGAAACCGCCCCGATCGCCCCAGCCGTTACG
>Locus:slr1885_1:1244821-1244732(-)
TCTGTTCGACTCCCAAAATATGGTCTAACCGTTGGGGGGAAACATTTTCTTGGAGCCAATGGATTACCCGACTCCGGTCTAACTCAACCA
>Locus:slr1737_1:1323714-1323673(-)
ATTGACCTTGCCAATGGTAACCACTGTGGGGCGGAAATTTCA
>Locus:rimI_1:1339219-1339157(-)
AACTGGGGCAGTTCTTCCCTGTGGGGCCAAAAAAGATCATATTTGGGGCCAAGAAGCGAAACC
>Locus:cyp_1:1393082-1392972(-)
GGCCCGGAAATTTTCAGCGGTTTTGGGGGTAACTTCGTCAAACAATTCCATCACAATGCGACCTGCGGTATCGCTGCCGATGGTAATATCAAAAAAAACTTTGCTCATCAT
>Locus:dcoH_1:1393617-1393664(+)
CAATCAGCAAAACTATTAGCCTTGGTGGCAAACTTAACATCCAATTCT
>Locus:slr2062_1:1421015-1420941(-)
CACATCCGAACAACTGGGCTAAGCCCTGTCGCTGTTGGTTTGTGGGGTAAAATCGGTACTGATACCTTAGCTTCA
>Locus:slr1712_1:1454971-1454903(-)
GTCCCAGCAACCAGGCAGCATAGTCTTCGGAAAATGATTCGGCCAGAAATTTGCACAGATTGTCAAACA
>Locus:nblA_1:1523529-1523564(+)
AGGGGAGGAGTGAATTTTTCATCAAATCCCGGATCA
>Locus:slr0272_1:1525258-1525206(-)
AACCTGGGGGCTAAGGCGGTTGCCACAATTAGTACAAAAAACGGGAGTAGTCA
>Locus:sll1984_1:1553929-1554018(+)
CTAAACGCCACAGTAAGAACGGATAATTTCATCAAGAGACGTGTCAATAGGAGCGTACATTCTAGCTCGTTTCAAGGCACTAAAGTCATG
>Locus:sll1979_1:1559723-1559794(+)
TATTCTGTCAGCCATTTCTTAATCCGTTCAATGTCTCGCCAATCGGGCTTACGCTCGAGACCATCATCCAAA
>Locus:slr2101_1:1569634-1569590(-)
CAAGCAAGAACTGTGGCTAGGGCAAAGAAGCTGGAGATAAATTTC
>Locus:slr1513_1:1601919-1601869(-)
GAGCAGAATCTTTTCTGTGACGATGACGAGCTTGTTCGCTGGTTTAGCCAT
>Locus:slr1324_1:1653538-1653404(-)
AGGAGGCGAGCTTCAGCCAGGTTGTCTTCAATGAGGAGAATGTGGAGGCGGGGACTAGCAGACATGGCGCAGGACCGGGGGAGGAATAACCGTTTGCTTGGCGTTCCAGGGGACACTCCACTGTATTCTACTTCC
>Locus:panC/kcy_1:1740834-1740897(+)
TTACCCCTTATTGTATTTTTTATAAAGTTCAATAATAGTCTCCACCACCTCGGCAATGGTGAGG
>Locus:slr1972_1:1783970-1783857(-)
AGGGCCTCCATGTTGGAAATTTGCATCTGTACGGAATCCGGTAACAGGTCCACCACGGCGAAGCCGACCCCTGCAAAGGTGAAAATGGAGAGGAGAATAATGACGGCGTCTAAC
>Locus:sll1377_1:1838075-1838137(+)
AAGGCTTCTAAGGGGGACAGCTCGGCATCGTTATCTTTCCACGGAAATTGGGGCATAGGTACC
>Locus:slr1275_1:1866928-1866845(-)
CCCGTTAGGGTGATAGTGGTAGTTTGGGTCGACCGAACAACGTCAGAGTTACGATCCTTGAGAAAATTTACATCTAGGCTATAC
>Locus:sll1173_1:1871855-1871890(+)
TTAATCGGGACGCAAGAAGAGAGCATTGAGATAGCG
>Locus:rps12_1:1919437-1919475(+)
TATTTCTTCGCTTTTTCCCGTTTGGTGCCGTATTTGGAG
>Locus:slr1160_1:1922184-1922125(-)
TGGAGACCACGGCAAGGCCGCAGACAGTTAAAGCCAATATGTGCACAAGACGTTGAAGCA
>Locus:met3_1:1931269-1931141(-)
GCCCGTTCATCCAGTTGCACCCTGGGCAATTTATCGGCGATCGCCAAAAATTCCTGGCGTTCTGCTTCCGGGGCGAGGCGATTGATCAGTTGGCCGCCGTGGGGGGCAATGGCTGCAAGGGAAGTGGTC
>Locus:slr1677_1:1956338-1956261(-)
GCATCACCGAAATCCTCAGGTGGCTGTAGCCCAAAAGTTGACGCAAAGCCTGCACAACAGGACGAACCCAGGTGGTCA
>Locus:slr1677_2:1956389-1956261(-)
AGCTACGCACCACCTCCGCTTCCCTACCCATGGCATGGGGACAGGGGGAAAGCATCACCGAAATCCTCAGGTGGCTGTAGCCCAAAAGTTGACGCAAAGCCTGCACAACAGGACGAACCCAGGTGGTCA
>Locus:ssr2806_1:1962437-1962366(-)
TACTTCCTGGCGATCGCCAATGAGCAAATCACCTTGCGCTTTAACCACCAGGGAAATGGTGACGGAGTGCAT
>Locus:slr1687_1:1976119-1976021(-)
GCAATCAGGCGATCGCGGGAATTGGGGCTGTCGAGTTGGCTGGCAATTTGTTCGAGGGTCAGGGCTGTCATGGCTGGGTTTCTGAGAATTTCTTCTGCC
>Locus:arsC_1:2012379-2012233(-)
ATCATGGCAATGGCGGTGGGATGGACCCGGGAAGATTCCAGTCCACAACTGGTAACAGCAATTTTGCCGGCCCCTAAAGTTTTGGCAAAGCCCTCTGCCATTTGGGAGCGACAGGAATTACGTTTGCAAACGAACATTACCTTTTTC
>Locus:slr0950_1:2018018-2017965(-)
ATAAACCTTTGGCTACCAAAAGGGCATCCAGTCGTTGTTTATCTGCTTTGGCCA
>Locus:slr0951_1:2021315-2021252(-)
GTAACTTATTGTGACCGCTCCCCATCCGTTTGCCGGAACCCGCCGCTGGAATTAGTAAATGCAT
>Locus:ssr1600_1:2024361-2024266(-)
ACACTTCCCTGTTTGTTTTGGGAAAGTTTGGTTACCTGCACCAAAGCTCCTAGGCCAGAGCTATCAATAAAATCAATGGTGGACAAGTCCAGCACC
>Locus:slr1636_1:2049587-2049510(-)
CGCCCAGAATCGTTGAATCGCACTTATGTACGACCTAAAAATAGACAGAATAATCCTATAGCAAAGCAAATTCATCAC
>Locus:slr0291_1:2131245-2131105(-)
ATGTTTTTCACTGCGACCCAAGGCACTTATTTCTTCCTGAATATTTTGCCAGTCAATGGATTCCAAGTCATTTTGTTGAATATATTGTGCCTGTTCTTCTGTCCACCGTACAAAATCCGTTTCGTAAAGTTGGTTTTTCAT
>Locus:pyrH_1:2193433-2193501(+)
ACGCAAAATTCCCCCCATACCATAGCACCCAAGGGGAACCTGCAACGACTTTTAAACACCCCCGGTCTT
>Locus:sll0142_1:2200862-2200981(+)
ACCCCCAACACAATAATGGCCAGGGTGAGCATAAGGGTGGCAATGTGCCGACGGATGGCCAGGCCACTCAGACTAAAAACGGAGTTGGGGGAGGACATAGGGGCTGGGGGGATGGGGAAC
>Locus:sll0135_1:2208780-2208812(+)
ATGGGGCAGGGGGATAATACTTGCCCAAAAGCA
>Locus:slr0166_1:2210677-2210627(-)
CCTTTCTCACTGACTGTGAGTGAGTCCAAACAACCAGCACTAGGGTTGGCA
>Locus:slr0320_1:2267585-2267490(-)
CGGAAAACATTTATGGACATGGTCCGCCAGATAAATCACCCCAATGGGGAAAATCGGGTTACAGGGAAGACGAACGTACAAAAGGCGATCGATCAT
>Locus:sll0293_1:2299093-2299152(+)
GCGGTCAGAGGACGAATATTCGGCATAGATAAATTCCTTGATGTAAGTTTGGTAAAGTTT
>Locus:ssl0312_1:2306601-2306657(+)
CAAAGCACTTTTGTCCGACCAGCGTTATGGTCTGCCAATGCCTTTTCCGCTAAGGCT
>Locus:dnaK_1:2312665-2312769(+)
TATTTCTCCGGCTCAGAGAATTCCGCATCGATGACATCATCGCCACCGCCACTGCTAGTTCCCGCTTCAGGGCCAGCACCGGGAGCGCCTACCCCAGCCTCTGCT
>Locus:sll0161_1:2328393-2328428(+)
CTAGCCAAAGGTCTCATTAACCCAGGCAGTAAAATT
>Locus:leuA_1:2338765-2338637(-)
CCACCCCTAAACGGGCTAGAGCCCTGGCGATCGATAGTTTTTCTTCCACGGTCAGGGTGGCTCCGGGGGACTGTTCCCCATCGCGAAGCGTGGTGTCGAAAATCAAAATACGATCAACAGGACTATTCA
>Locus:slr0351_1:2442118-2442059(-)
GGGTCATGGATGATGGGAAACAGAGAAAGGTCACGGTGGCGGCGATCACCGAACTGGCCA
>Locus:lpxB_1:2483776-2483645(-)
GCCATTTTTTCTCCCCCCAAACCCACCAGTTCCAATTCTAAGTTTTGCTCTTCAGCTTGCTGTCTTAATGCTCCGACCAGCAGAGATCCTTGCAAATCTCCGGAAACTTCCCCCGTGCTAATAAATATACGC
>Locus:sll0413_1:2544375-2544458(+)
CAAGCTACTTCTCCGTCAAACAAGCTGATCCATAAACGTTCCATGCCAATGGTGCCGGTGCAAAACATCAATTGGTTAAGCAAA
>Locus:slr0060_1:2583466-2583410(-)
GGTGAAAGCAGTTTGGCTGCCCCCACCCTGACAGGCGATCGCCACTTTGGGTTTCAT
>Locus:fmt_1:2600747-2600706(-)
GAACAGCAAAATCTGGTGTACCAAAGAAAACAGTTTTCATCA
>Locus:sll0462_1:2604796-2604921(+)
AGGATTTTGGTAATGCAGGGGAGGTTTGTGTTGGTTTTTCTTCTCCAGCGTCTTCCGAGCTTTGCCAACGGTCAAGAATATCTTTTATTAGTATTTCTTGCACTAACACTTGTCCCACTAGGGTTA
>Locus:slr0637_1:2659147-2659082(-)
GCCACGGCCAGGGGCAGAATCAGTACTAACAGTCCTTTGGGATCACTTTCGGCAACTTTTCCAGTC
>Locus:slr0642_1:2664449-2664405(-)
GTGGAGAATAAAATGGCGATCGGGGTCATGGACATAGCAACAAGC
>Locus:dacB_1:2674784-2674737(-)
GCAATGGGTCCAGATATTTTTTCCATTGAGACAGCAAAACCAGCGCCA
>Locus:gyrA_1:2688052-2687954(-)
AACGCCCGCCCAACAATCACACTCATGGCATATTCCAGGTATGACTGTGACATTTCGTTTCTGAGGTCAGTCGCAATCAGGCGATCGGGCGAGTCAGTC
>Locus:slr0896_1:2763916-2763860(-)
AATTCACGGGCCTCTGCTTGCATGCCAAATCGCATTGAAATATCTGTCATAGCATTG
>Locus:nirA_1:2769255-2769127(-)
AACCACTTCAAGCGCAGATCCCGGTCCTCTTCGGGGATATTTTCCCAACCAATCTGGGCAAAATGTTCCAACTCAGCCCGGACAGCCAAACCATCTTTGGTTGCCTTAACGGTCTCAAATTTATTAGCC
>Locus:moeA_1:2771380-2771324(-)
TCACCAAAATTGGGCCAATGGGCTTGGATAATTTCAACGGCGGCGGCAACGGAAATC
>Locus:slr0565_1:2806127-2806083(-)
AACGGGAATAGCGATGAATCCAAGGCACCGAACGACGACGAACCA
>Locus:rps18_1:2831456-2831400(-)
ATAGTCAATCGGCTGATTGGGGGGCAGGGGAGAAAGGCGTTTACGGTAGTAGTTCAT
>Locus:dnaB_1:2839992-2839957(-)
AATGTTTTGGGGGGGCAGGGCAGGGTTAGCAGCCAT
>Locus:slr0848_1:2867963-2867895(-)
GCGCTATTCTCAGTTACTTCAGGATTGGCACTCTCTCGGCGGGTCATAGGGTTATCTAGGCGCTTGACG
>Locus:gidB_1:2868852-2868769(-)
CAATTTTCTAACCCCCGACGAAATTCCCCTAAATGCCCCTGGTTTGACGATAGGTCGCGATTATCTTTGTCTAGATTCAATGAC
>Locus:slr0509_1:2918998-2918936(-)
ATTCATTACTTGGGGAATCCATTCTGTGATCCACTGGGACATAAATGTTCGATGGGGGTGTTA
>Locus:sll0474_1:2927282-2927323(+)
AACGGGGAACGGGACAAGTCTCTTCCCGGACAATTTCCATTA
>Locus:sll0473_1:2929703-2929766(+)
TTAAGACCGCTCCACAGCTTGGGAAAACAGTCGAGAATTGATGACAATATCATCTCGAATAATC
>Locus:slr0624_1:2963494-2963399(-)
TCAGGCTGGGCCAGGAAAGCACGGATCACTGGGGCTAATTTAATCGCCTCGGGGCGGGTGCCCAGGGTAATACAAACCGATAGGGGAGATACAGGC
>Locus:slr0121_1:3003090-3002968(-)
CCGGCCTGTTCCCCAACCTCAGCAATGGTGACGCCGGTGGGGGGGGTAGATGTACCGGAGATAACCCGGAGATTACGGCGTTGGGTGCGACGAGACTTAGGACGGCGGGGCATGGAAGTAATC
>Locus:slr0309_1:3026310-3026236(-)
ATATCGCTGAATGTAGACAATAATGATATCGATTTTCATGGCTCGTTTCACAAACTCGTTTGGCTTGTGCTCCAT
>Locus:slr0789_1:3047753-3047715(-)
AGTCTTCCCATTTTAATCGGGCTTTCCTGTAGTCAACCA
>Locus:sll0044_1:3143698-3143730(+)
ACAGCAGAAGATCGGGGTCGAGCAAAAACACCG
>Locus:trpC_1:3240246-3240181(-)
CTTAATTTGATACTGAAGAATGTCAACTTTGATGGGGGGGTTAGGAGGCCGGCGGCGAATTTCCAT
>Locus:ssl1004_1:3262472-3262555(+)
CAAGATAATGGCCAAATATCATTTGGTAAAGGATCGTTAAAGTCATCTGGCACTACAAATAATCCTCGATCTACCCCTAAGCTG
>Locus:ndhG_1:3267697-3267735(+)
ATTTGGAAGCGGAGGTTAACTCCCGGGGACGCTCTGGCA
>Locus:sll1333_1:3292177-3292266(+)
CTAACGTTGCTGGGGTTGCCACTCCAGATAAACTCCAAAGCGACTTTCCCGGTAGGCGGGGGAATTTTGCCGTTGTACATCTGTGGCAAT
>Locus:sll1333_2:3292179-3292259(+)
AACGTTGCTGGGGTTGCCACTCCAGATAAACTCCAAAGCGACTTTCCCGGTAGGCGGGGGAATTTTGCCGTTGTACATCTG
>Locus:slr0656_1:3331664-3331626(-)
GCCAACGCACTGTCAAACCAGAAGAATGGGACTTGGCCA
>Locus:slr0667_1:3352749-3352684(-)
TCATTATTTTCAGATTCTTGTTCTGATAGAAAATCTTCAAACCGCTTTAGATATTGTTTTTTAGAC
>Locus:carA_1:3361960-3362049(+)
ATCCAAGGCTGTGCTCCTTTGCCCGGCCGCCGCCGAATCAACCACATATTAGCAGATTCGCCCCTGTCGTCTGTTCCACTAATGTCAAAT
>Locus:slr1575_2:3384205-3384152(-)
TGGTGGCGTCGAGGGTATCAAAAATTTTGGCGAAAGCAATGGCAACAAAGGGCA
>Locus:slr1575_1:3384263-3384153(-)
GATAGGGCCAACTGGAATAAATCCAAGAGGGAAAGTTGGGTGCGCCCAAAACTTAGGGTGGTGGCGTCGAGGGTATCAAAAATTTTGGCGAAAGCAATGGCAACAAAGGGC
>Locus:devB_1:3394955-3395044(+)
CAAGGGCGTAGATTTTCCCCCGCCTGTTGGTCCAGAAGCCAGATCAGTTCCCCCTGGGGCTGGATAAACCGGGCTGGATATTGTTGGGGG
>Locus:ssl1378_1:3424396-3424503(+)
AATTGGACTTTGCCTGGGAATTGGGTGAATGATCTAGCTCCATGGCGATCGCCTGACGCACCAAACGGGGATAGGCCAGGAGAAAGTACCACCACCAGAGGGCAATGG
>Locus:degT_1:3472088-3472053(-)
GTACTGGGGCTTAAGGTCAAGGATGGGGATGTTCAT
>Locus:norB_1:3479831-3479956(+)
AAGTCGCAGGCGTTTCCACCTGTACTTCATCCAACGGTTGGGGTTGGGTGGGTTGTTGAAAAATGCCCCAGATGGCCTGGCCAACGCCATAGAGTAACACTATTGCCCCCACAGCAAAGATCAAGT
>Locus:slr1187_1:3528322-3528266(-)
TGTAGTCAGACTCACTGGCAGCGAAAGAGGATTTATCAAGGGCGGAGTAGTCAGTCA
>Locus:sll1407_1:29080-29099(+)
ATACCGAAATTAAAATCATC
>Locus:trx_1:77475-77494(+)
AGGGCAAGCACTGGATGGTT
>Locus:gmk_1:84238-84219(-)
CAAAAACCAATGGGGTTGGC
>Locus:slr0252_1:155587-155568(-)
CCGATGTGGTGACTGTCACC
>Locus:slr1413_1:178367-178348(-)
TCGTCTGGATTTTTGGCTTC
>Locus:folK_1:189285-189266(-)
TACCAACTAGAACAGCGCTC
>Locus:sll1677_1:245367-245386(+)
TAATTGCAAACCAAATGTAG
>Locus:sll1665_1:266684-266703(+)
AAATTTAGGGGAAAAAGTCT
>Locus:slr1299_1:299574-299555(-)
CAAACGCCAGTGACTAAACC
>Locus:ho1_1:317107-317126(+)
AGTTGTCACGCTAGGTAAAT
>Locus:pyrC_1:399257-399276(+)
TTTAAAAAGCTGACCAAATT
>Locus:ssl1923_1:520663-520682(+)
CACCACCAATTTTTGTGGAT
>Locus:slr1759_1:533212-533193(-)
AGAGAAAAAGCCAAGTATGA
>Locus:slr2046_1:587314-587295(-)
CTCGAAATTCTGCCAAAAAC
>Locus:slr1914_2:616905-616886(-)
GGAAGTCGACAACAGAAGCA
>Locus:slr1914_1:616972-616953(-)
TATCATCTGGGGGCGGCAAG
>Locus:slr1916_1:619701-619682(-)
AATTAAGCTGGGGGCAGCTC
>Locus:slr1024_1:642548-642529(-)
GCCCCGCTTTGCTGTTTGTA
>Locus:slr1028_1:646206-646187(-)
TTCTAGCCAAACAATATGAC
>Locus:tyrS_1:659428-659409(-)
TGGGGAAAAATTTCCGCCGT
>Locus:slr1039_1:671073-671054(-)
ATGGCATCGTAGTCCATTGC
>Locus:slr1704_1:728798-728779(-)
CACGGTTGGGACGGGGACGA
>Locus:mrcB_1:739736-739717(-)
GGTTAGTTTGACTTTTTTTA
>Locus:rps19_1:839791-839810(+)
GTCATACTGCTTACCTCTGG
>Locus:slr1902_1:851859-851840(-)
CAGAGAGGTTTACCTCTTTC
>Locus:sll1124_1:862244-862263(+)
CGCCACGACAATGGTCACCT
>Locus:cobN_1:894060-894041(-)
GGAGTTGTATTGCCAGACAA
>Locus:mgtE_1:904205-904186(-)
TTTCTAGCAGAGTTTCAATC
>Locus:purC_2:1030293-1030274(-)
GTCCTCGGTGGGGTAGAGGA
>Locus:purC_1:1030329-1030310(-)
GGCATCGTCCTTAAAAATAG
>Locus:IAP75_1:1031318-1031299(-)
TAGGGGGGAAAATGCCTGAG
>Locus:slr1441_1:1076107-1076088(-)
CTCGAAATAATCGCACCGCC
>Locus:cscK_1:1089453-1089434(-)
CTGGTCTGCCAAACAGTCGA
>Locus:sll1276_1:1100392-1100411(+)
TTGGCAATATTTTCTAGCTT
>Locus:bioY_1:1108470-1108451(-)
GCCAAGGGGGATTGGTGGCA
>Locus:sll1268_1:1121607-1121626(+)
ACAAGGATAAAACTGAACTT
>Locus:sll0875_1:1133624-1133643(+)
TAACAGCGCTAAGCCAGGGA
>Locus:ssl2595_1:1167734-1167753(+)
CTTCCACGTTGTCACAATAG
>Locus:sll1763_1:1232251-1232270(+)
ATGGATCTCAATGATAAGCC
>Locus:slr1885_1:1244841-1244822(-)
GGGAGCCCATTGCACCGCCG
>Locus:slr1737_1:1323734-1323715(-)
CCAACCTTCAAAGAAAGGTG
>Locus:rimI_1:1339239-1339220(-)
ATTGCTGGTCTAACTGGGCA
>Locus:cyp_1:1393102-1393083(-)
CCTTTTTCTCCAGTGCAAAG
>Locus:dcoH_1:1393597-1393616(+)
GGTCAAATTTGAGTGAAAAT
>Locus:slr2062_1:1421035-1421016(-)
ATCGTTCCACACTACCCGCA
>Locus:slr1712_1:1454991-1454972(-)
CTTGGTCAATTTGATTGGTC
>Locus:nblA_1:1523509-1523528(+)
CCTAAACCTAGAGTTGTGCT
>Locus:slr0272_1:1525278-1525259(-)
CCACAGGATTCACAGAAACG
>Locus:sll1984_1:1553909-1553928(+)
TTTCGAATAAAGCTGAGACG
>Locus:sll1979_1:1559703-1559722(+)
TTAAAACCGATTAGTCAAAC
>Locus:slr2101_1:1569654-1569635(-)
AAGCAAAAACCGTGGGTTGG
>Locus:slr1513_1:1601939-1601920(-)
ATGATTTTGGCAATTTTTTT
>Locus:slr1324_1:1653558-1653539(-)
AGCCTTTGAGAATTTCCTGC
>Locus:panC/kcy_1:1740814-1740833(+)
TGCTCAAAAACTAGCCAGAA
>Locus:slr1972_1:1783990-1783971(-)
AACCCGCCGCCAGCCAACGC
>Locus:sll1377_1:1838055-1838074(+)
GATCATCCCATTCGGCTAGG
>Locus:slr1275_1:1866948-1866929(-)
TTTGCTTCTGTAGATCGTCC
>Locus:sll1173_1:1871835-1871854(+)
TAGAAAGGTTTCAAAAATTG
>Locus:rps12_1:1919417-1919436(+)
TAATGGAAAGTTGGGAAAGT
>Locus:slr1160_1:1922204-1922185(-)
CCGGACTGACGGAGTCAAAC
>Locus:met3_1:1931289-1931270(-)
TCATGACCAAATCCGATGTG
>Locus:slr1677_1:1956358-1956339(-)
GGCATGGGGACAGGGGGAAA
>Locus:slr1677_2:1956409-1956390(-)
CACCCGGTCCACTTCTGGAT
>Locus:ssr2806_1:1962457-1962438(-)
GCAAAAGCTTTGACCTCGGA
>Locus:slr1687_1:1976139-1976120(-)
AGGGTCTCAGGGAAGCTAGG
>Locus:arsC_1:2012399-2012380(-)
TGTCTATGCCTACTTCTTCC
>Locus:slr0950_1:2018038-2018019(-)
GGCCAGGGCTCTGGATTCAC
>Locus:slr0951_1:2021335-2021316(-)
TTGCCCCAAAACATTTAAAA
>Locus:ssr1600_1:2024381-2024362(-)
TAGGGTTGGTGACAATCTGT
>Locus:slr1636_1:2049607-2049588(-)
TTGCTTTTCCGAATGGCGAT
>Locus:slr0291_1:2131265-2131246(-)
TCAAGACGATTTTCTAGCTC
>Locus:pyrH_1:2193413-2193432(+)
AGACAAGGAATGAGGGTTAA
>Locus:sll0142_1:2200842-2200861(+)
GCAGGGAAAAAACAGCGAAA
>Locus:sll0135_1:2208760-2208779(+)
CAGATTCAAACCGGAGGTTC
>Locus:slr0166_1:2210697-2210678(-)
ACTTTCTTGTCCAGCGCCAG
>Locus:slr0320_1:2267605-2267586(-)
AAAATCCGCTGGGCGGTCGC
>Locus:sll0293_1:2299073-2299092(+)
TGGTCAGTAAAGAAAGGGAA
>Locus:ssl0312_1:2306581-2306600(+)
TCAGAGTTAGTGTGGTGGTT
>Locus:dnaK_1:2312645-2312664(+)
CAGGTTTTAAAACCCAGACC
>Locus:sll0161_1:2328373-2328392(+)
TTGCTGACGATTTCCAAATT
>Locus:leuA_1:2338785-2338766(-)
AAAACCCGCTTCGATAATAT
>Locus:slr0351_1:2442138-2442119(-)
GAGAGCAGGGAGAATATTCT
>Locus:lpxB_1:2483796-2483777(-)
GCAACGTCAGACCGGCAGCG
>Locus:sll0413_1:2544355-2544374(+)
CGATAGGGTCGTTGAATATT
>Locus:slr0060_1:2583486-2583467(-)
AGAGCCTTCATTACACCGGC
>Locus:fmt_1:2600767-2600748(-)
CAAAAGAGCTTCCAGGGTAG
>Locus:sll0462_1:2604776-2604795(+)
CCTACTGTGGCCCCCTCTCT
>Locus:slr0637_1:2659167-2659148(-)
TTTTGTAGATAAAAACCATC
>Locus:slr0642_1:2664469-2664450(-)
GCAGGAAACGCTTCAAGGGA
>Locus:dacB_1:2674804-2674785(-)
CGTTCCTGTCAGTTGGAGCG
>Locus:gyrA_1:2688072-2688053(-)
ACCCATCCCGTGCATCGGGT
>Locus:slr0896_1:2763936-2763917(-)
GGGGCACTGCTAATTTAAGA
>Locus:nirA_1:2769275-2769256(-)
CAGGGCGGAAAAAAATGCCT
>Locus:moeA_1:2771400-2771381(-)
CATCAACATCCATGGTAGTA
>Locus:slr0565_1:2806147-2806128(-)
GGCGATCGCCCCCATAATGA
>Locus:rps18_1:2831476-2831457(-)
CGCAATAATTCCGTGTCTTT
>Locus:dnaB_1:2840012-2839993(-)
AGGATGCACTCTTCAGCTTC
>Locus:slr0848_1:2867983-2867964(-)
CCGTCTGGCCGGGCACAACG
>Locus:gidB_1:2868872-2868853(-)
GCCAAACCAAACCTGGGGGC
>Locus:slr0509_1:2919018-2918999(-)
ATTCCCCCATAGCCCAATTG
>Locus:sll0474_1:2927262-2927281(+)
GCCCGATGGTTCTCGTCGTT
>Locus:sll0473_1:2929683-2929702(+)
TGGTTTCTCCTGAACCATTC
>Locus:slr0624_1:2963514-2963495(-)
ACAACACTTGGGTGTGCATA
>Locus:slr0121_1:3003110-3003091(-)
GGTTTATTTCTGTGGAAGCA
>Locus:slr0309_1:3026330-3026311(-)
TGAACCTCATGTCCCTTTCG
>Locus:slr0789_1:3047773-3047754(-)
GTGTAAGGTCTTGAACCAAT
>Locus:sll0044_1:3143678-3143697(+)
GGCGATCGCTGTCCCAATTC
>Locus:trpC_1:3240266-3240247(-)
CGGGGAGCCGCTTCTGGATG
>Locus:ssl1004_1:3262452-3262471(+)
AGTTTCACGTTAATCCTTCT
>Locus:ndhG_1:3267677-3267696(+)
AACCTACCTAGGCAGCATCT
>Locus:sll1333_1:3292157-3292176(+)
TGGCAAGATTTCCAGCCCAG
>Locus:sll1333_2:3292159-3292178(+)
GCAAGATTTCCAGCCCAGCT
>Locus:slr0656_1:3331684-3331665(-)
AATTTCCGCCAACGCATGGT
>Locus:slr0667_1:3352769-3352750(-)
CATAGTCAATGGCTAAGGAT
>Locus:carA_1:3361940-3361959(+)
AGTTAAGTCCTTGGAGTCTT
>Locus:slr1575_2:3384225-3384206(-)
GGTGCGCCCAAAACTTAGGG
>Locus:slr1575_1:3384283-3384264(-)
AAACGAATATGGCTAGGGCA
>Locus:devB_1:3394935-3394954(+)
TATTGCTTATTGCTGGCTTT
>Locus:ssl1378_1:3424376-3424395(+)
GGTTAAAAATAAGAAAGCTT
>Locus:degT_1:3472108-3472089(-)
ATTTCGGCTTTGATCCTTTG
>Locus:norB_1:3479811-3479830(+)
TTTAGGATTGGAGAGCAATT
>Locus:slr1187_1:3528342-3528323(-)
GGCCATTAGCTCTGCTTGAA
>Locus:slr1315_1:12804-12712(-)
AACGGAGAAGTGGCGACGCTCATGGGGACAGCCCTCTGCTTGGGTTGCACAAATGCTACATTCCCTATGTTAATCGCCCTTGGAGTGAAAGGC
>Locus:sll1401_1:47009-47041(+)
AAAGTTGCATATACACAAGCCAATATAACGGCA
>Locus:slr1113_1:60588-60526(-)
CGTTTGGTCAAACCTTGGGTAACCACAGCGGCCTTGGTTTCAGGGGTTAATTCCATGGGGGAC
>Locus:slr0731_1:115304-115269(-)
TTCTTCGGGAAAATTAGGATTCAATTCTGGGGTCAT
>Locus:sll0700_1:123501-123564(+)
CTAAACGCCACAGTAAGAACGGATAATTTCATCAAGAGACGTGTCAATAGGAGCGTACATTCTA
>Locus:slr1411_1:170656-170573(-)
GGGGAACCCCCGCCGACACCAAAGCCCCCAGGCACATATCACCAGAAATCCCTGTGGGACAGTCAAAATAGGCAATCAAACCCA
>Locus:slr1102_1:197680-197624(-)
CTGATCCTCAATGACCAGGACGTGGCGGACAATGGAATCGTTACTCATGGATGGCAT
>Locus:ycf10_1:230658-230723(+)
CTATTGTTGCATTTTCTCCAAAATAGCGACAGAGGTGGGGGACTGACGGGTAAAGTAATTAAAAAT
>Locus:sll1672_1:253126-253254(+)
TATGATAGCGGCTCAATTAAATCAAGAATTTTTTCAAATTCAAATCTACGTACTAATTTAGTTAGATTTTGCTCCAATTCTGACTCTGAAGCTGGAATTTCTGCTATCAATTTCATTACCTGCTCAGTG
>Locus:trmD_1:292792-292932(+)
ATGGGGAAGGCTGTCGATCTTGCCATTTTTGCCACAAATCCGGCCGCCTCTGTTGGGTTCGTTCCTCCTGCTGTTCCAATCGCCATTGGGCGATCGCCTGGTGGTTGCCGGAAAGTAACACTGGGGGCACGGCCAAGCCCC
>Locus:sll1191_1:302787-302831(+)
CATACAAGATCGTCAAAATCGAATTCCCGGTCTAATTGTTGTTGG
>Locus:rpl28_1:318714-318662(-)
TACGGCAAAACCGTTATTAGCTTTTTTCCCGGTCAGTTGACAGCGACGGGCCA
>Locus:slr1077_1:381310-381179(-)
TCTGTTAAGCATTGGCTCAAAAGAGTAACTTCGGTGAAGTTCTGGTGGGAAAGGGCATCAGTCAAATTGGTAACAGTTATGGATGGCCCCCCTGCTTCAGGGGCCAAGTCTGCAATTATGTGTGAAATTCTC
>Locus:fmu/fmv_1:417263-417201(-)
GTAACTATCCCGGCGATTGATGTCTCGCAGAATCAAAAAGGCCAATTGTCGAGCCGAAATCAT
>Locus:mcpA_1:492181-492131(-)
AGGCGGCGTAGGCCAACCCATAAAGCTGCGAAAAATTGGTTTCTGTTGCCA
>Locus:glnA_1:531463-531395(-)
CTGGGGGGTTCTGGCCATTTTTTCTCCTTAGTGCAGTCAGATAAATTACGATTTTGCGCTGCGTCGACT
>Locus:slr1760_1:537525-537472(-)
CGTCCACCACCAAAATTTTTGCGGCGGCGGTTTCTATTGGTTGAGGCAGATTCA
>Locus:proB_1:571486-571394(-)
GTACCAATTTTAATCACCAAAGTTTGGGGTTGCATTGCCATTGTCATCTATTTTGGGAGGAAAAATTGCCATAAAAAAAGTGGGCCAAGCCCA
>Locus:sll1573_1:731749-731820(+)
CAACCCTGTCTTTCCAGGGTGGCTTCCATTGTACTGGTCAAGGAGTGGCCGGTGAGCATCCCACTAGCTAAA
>Locus:slr2015_1:756183-756055(-)
GACAGAATGCCAATCACCACCACGACTACTACCAACTCCATGAGGGTGTATCCAGAAACAGGGGCAGTCCTTTGGTCGTTCCTAGCCAAAAGCAGAATTGAGCGGAGCTTGAAAAATGGAGACTTGTAC
>Locus:sll1920_1:764303-764347(+)
AAGGACAGAATTTTTTCAGACGCAGAGCGTTGGTCACCACGGAAA
>Locus:argH_1:783413-783381(-)
CCTTCAAAACGATCGCTCCAGGTTTTTTTTGTC
>Locus:srrA_1:846645-846511(-)
ATAGTCCAAAAGCTGACTTTCCCCTCCATGCTCTGGGGGGAATTGCTCTGGCAACTGATTAATCCACTGAGCAACAGCCCAAGACACGCAAACAAAAACCAACGTCTTGGCGATCGCCATCGGCACCATGAAACC
>Locus:slr1900_1:849868-849803(-)
CATTACATAGGAGCCGGTACTTTGTGCAAAGGGATATATCTAGGTCTAATTGGCTATAACTCCCCA
>Locus:sll1120_1:869669-869722(+)
TACAACTTAATGCCCAAAACCTGGGTATGGGCTCCCCGGGCTTGGGTTACTCCA
>Locus:slr2070_1:907039-906974(-)
CTGACACAGATTGAAAAAGTTCCTATGGCAAGTTTACTGTTTGGGTGGAGTCTCCGGACATTTAGC
>Locus:sll1969_1:908354-908431(+)
CAGGGCAACGGTTTAGCCAAAGCCGAAGCCACCTCTGCCAAACAACGGGCATCCGACACCATCCAGGCATGGACCAGC
>Locus:slr1837_1:953881-953753(-)
CGGCGATCGCCATGGCTAGTCCTGTTTTTCCTTGGTCAGCCACGTCAATGGTATGGCCCTGGTGCCCTAGGGCTTTGCTCAAGGGTTCCGTTAAGGCGTTTTCATCGTCCACTAAGAGGATATTGGCCA
>Locus:hisC_1:970750-970842(+)
GAGGCGGGGGGGCCCAAAGGATTAATACTGGCGGAAAAATCTAGTAAAGAAAAAGCTGGACAGCCTGCCATCTGCGCTGCCCAACCCAAATTA
>Locus:slr1748_1:1012052-1011975(-)
TTCCGGGGTACCACAATAGCCTCCGGTGGCACTGTAGGCGGTTTGTGCGTGGCGCAGGAAATAAAGTTTGAGGGCCAT
>Locus:slr1218_1:1018798-1018652(-)
GCCGACCAGCGAAAGACAAGGGCTGTGGGGTGCCAACTTACCTCCGGCACCATTCCCCCAAATAAGCCGAGGAAGGCGAGAGTATTGGCAATAAAAAGTCGACTCAGAACACCGTTCAAGCCGCTTAAGGGACGTGAGCTAATAACC
>Locus:ycf9_1:1095250-1095315(+)
AGACGACCAGGAAGTTCAACAGGGCCACCACAATTACCAAAATGGCCCAAATGCCGGAACCTAAAT
>Locus:rps1_1:1097172-1097077(-)
GTCCCCAGGACTAAAGTGATAATCGTACTTGTCAAGAAGGGCGGCAAAGTCCTCGAGAGTGAATCCAATAGTTGCTGTAGAAGTTTGACTGACCAT
>Locus:dctP_1:1170090-1170209(+)
TCCTGGGGAATGCCCTCGGCTAATAGTTTTGGTGCGGCGATCGCCAGAAGGGAACTGGCCCCTGCCAAAGCGAGAAAATTTCTCCGTGAATGTTTCATAACTGATATTCCCCATTATTTA
>Locus:sll1783_1:1189942-1189974(+)
ACAATGTCTGCGTTTCGGCTATTTTATAAATCT
>Locus:slr1854_1:1191941-1191858(-)
GGAAAATACTCATTAAACCAGCGATATTCAGTGCCATCAAAATGTTCTTCGATTAAGACACCAATCTTACCTTTTGTTGTGGTC
>Locus:sll1755_1:1245893-1245934(+)
CAGGATTTGAGCAATAAGAAAGTCACCGTACCCAGGCCGGAG
>Locus:sll2007_1:1263415-1263489(+)
CAGAGTTCCCCTATTTTTGCCAAGATTTGGCGGACAGTAAGGCTTTCTACCCGATTGATGCGGAGTAGGTTAGCT
>Locus:sll1624_1:1320835-1320885(+)
CTAATTCAACTTTTGGGCCAAACTCTCTTCTATGGAATTTTTGTTAATAAA
>Locus:sll0858_1:1341133-1341231(+)
ATTGTTGGTTGCCCATGCCCCGGCGACCTTGACGACTATTGCGACGCTCCTGCATTAATTGGGAAAATTTTTGCCGTTGTTCCGGGGTCAATACTTGAC
>Locus:sll0837_1:1364579-1364614(+)
TTACAGGTCGTCACTGGGGGGCGGCAAAGTACGCAA
>Locus:dcoH_1:1393857-1393913(+)
CCCAGGGCAGTTTGGATTTCTGGGTCAGTTAAACGTTGGGGGGTGGCCATGGTGCAA
>Locus:sll1956_1:1418996-1419061(+)
TATTTTAATCGTTCAAAACTCAGCCAGCCAAAAATTATCTCTGGAGTGATGAACCATTCTTGCAGT
>Locus:sll1954_1:1419907-1419954(+)
CATAGCGTATCCCCATACTCATCCAACAAAGCAAGAATATTTTCTAGT
>Locus:slr1998_1:1444227-1444117(-)
AAATTTGAATGTTGCTCCACTAGCAGGACTCGGACACCTTGTTGGGCCAACTGTCGGGCACATTGGCCCCCGGCCGGCCCCGCCCCAATTATCACCACTGCAAACTCTTCC
>Locus:slr1715_1:1463494-1463456(-)
AAGCTACTACCCTTTGCCTTAAATCTAAACTGTAAGCCA
>Locus:sll1609_1:1464327-1464389(+)
TATATTTTCATAAAACTAAATTCAATTTCGGCATTTTCTCCCATCAGTTCCGTTAATAACCAT
>Locus:galE_1:1521210-1521242(+)
TCAAATTTTATTGCTTTTTTTGTAATCTCCATG
>Locus:ssl0438_1:1535655-1535690(+)
CAGAAAGTTTCCAGCAGCTTTTTTACTGTGTCTTTA
>Locus:slr2104_1:1572889-1572851(-)
CTACGCAACGGAGAAAATGTGTTGAGGAAAAAAGACTTC
>Locus:plsX_1:1596849-1596796(-)
GGGCATAGTCACCGCCCATTGCGTCTAAAGCAATTTTCGCCCGCGTTACAGCCA
>Locus:sll1414_1:1603437-1603511(+)
CTAGCTTTCGGAACTCTCCGCTGTGGTTACGGGAGCTTCCTCGATCGCCGGAGTGGTAGAAGCGGCTTGTTTTTC
>Locus:slr2124_1:1636743-1636705(-)
CCCCCCAGCAATACCGGTGATAAGAACAACTGGTTTCAT
>Locus:slr2127_1:1640004-1639945(-)
CTTTTTGGGCCTGGGCAAGTTCGCCGAGGAGTTGCCAGACTTCTTGGGGGGTGGTGGCCA
>Locus:slr0808_1:1689354-1689313(-)
CCAATTTTCTGTTTTCTGTTGTTCTGTCATGGGTTCTGCCAT
>Locus:sll0815_1:1694718-1694756(+)
CAACTATCCGATGTTATTTTTTCTGAGCCACCAACAACA
>Locus:slr1353_1:1751976-1751905(-)
AGGGAAATCAGACTGGACATTGGCATCTGGTTGCGGAGGGCCGTCCCCCATGGTAACAGAGTAACTTTGCCT
>Locus:sll1390_1:1820891-1820923(+)
ACCGTCCCGGTAAGCCCACATACCAGAAGTAAG
>Locus:sll1388_1:1822666-1822803(+)
CTAATGTTGGACAATCAAAACCGAGCATTGCACGTGGTGAATGACATAACTGCTAACACTGCCCAAAAATACCTCTGCCAAACCCTTGAGCCCCCGGCGACCAAGCACTACCAAATCAGCATCCCAATTTTTGGCCAT
>Locus:slr1478_1:1838336-1838301(-)
TCTTGGTCACGGCGGGCAATCCAGCGACGAAAATCC
>Locus:ssr2130_1:1884879-1884739(-)
TTTTTGTTGCTCTTTATCCACCGCTGTCACCGCCCACCGCAGGGGATCGCCCCGTTTAGCCAATTCCTGTTCAATTTCCTGTTGCAGTTGCAGGGGATTTTCCTGGAGGTCAATTTCAGCAGTGATGAAATGGGTCGTCAT
>Locus:slr1161_1:1924345-1924253(-)
TTTCCGGCTTTAACCCCCTCCCGGGTTTTAGGAACAATATCCTGTTCAATCACTGAAAGTAAGCGGTCAATAATTTTAGATTCTGAAAATGAC
>Locus:slr1684_1:1972718-1972611(-)
TCTGCCCATCCTAATTCACTTTTGCATTGCTTAAATCCATATTCTATCCATGACCTTACTCCATATATTCTGCCAACTTCTTTATATTTAATATCTGGTATTCGAGTC
>Locus:slr0951_1:2021357-2021253(-)
GCACTGTCCAACTCAGCAGGGGTTGCCCCAAAACATTTAAAAGTAACTTATTGTGACCGCTCCCCATCCGTTTGCCGGAACCCGCCGCTGGAATTAGTAAATGCA
>Locus:slr1623_1:2035167-2035069(-)
TCCACATCCATGGTCAAGACATTGTTACTGGGAATCAGTTCATTACCTTGTACTTCAGCGCTAAAAATACGGACGTGGCGGGTAGTGGATTTAACAAGC
>Locus:slr0280_1:2105931-2105815(-)
GGACTGGGCAAAAACAGTTTTAGCCCCAGCATTACCGCCAGAGTAAGAACAAATAAGCACGAAAAACCAAACCAATTTCTAGTCCAATTAACCATTTTCAGCAAATCCCCTAGGGCC
>Locus:ycf39_1:2148313-2148254(-)
TCGCCTGCCGAACAATTTGCCTGCCGAGGGTTCCTGTGCCGCCTACCACCAAAACTCGCA
>Locus:ssr0657_1:2154227-2154117(-)
GTTTGGGAAGCAAAGGGAATCATGGTTACAAGCTACGGGGAAAACTATGGCCACCAAGCCATGGACGGCGGGGTAACTGCTCTGATTATTACCTTTTTTGCCGGGCGCCTG
>Locus:slr1942_1:2243929-2243852(-)
GACCACCGTCGGACAGAAAATCAAAGCCTGGAATACCCGTCTCCAACTTCTCAATGCCATCTGTCTCTTGGTCGATCA
>Locus:slr0320_1:2267609-2267490(-)
ATCGAAAATCCGCTGGGCGGTCGCCGGAAAACATTTATGGACATGGTCCGCCAGATAAATCACCCCAATGGGGAAAATCGGGTTACAGGGAAGACGAACGTACAAAAGGCGATCGATCAT
>Locus:slr0322_1:2271663-2271583(-)
ATGAGGGAAGTAAAGGCGTCATCCCCCTCTTCCTCCTCAAACCAATTTTCAAATGCCTGGGCTGGATTGGGATCGCTAGTC
>Locus:sll0301_1:2279900-2280028(+)
GTATTGGCTTGGGCCAAGGCCGATGGCGCCCAGAGCAACACCAAGGCGATCGCCAGGATGAGTATTTGTAACCATCGCCGCCAGCTAAAAACGAGGAAAGAAGACATAGGAGCAAGTCTAGGCAAATTT
>Locus:ssr0536_1:2290794-2290705(-)
TTCCTGGGCCATACCGGGCATAGCTCCGCTAAAAAGAGCAAAAGAGCCAACTATCAAGCTGCCACCAATCATTGCGGGGAAGTTTTTCAT
>Locus:sll0168_1:2317113-2317208(+)
CAAAACGATTCTAGTCCTCCATCGTCCCCGGGAGCTTGCCAGGTGGCCACCGACCGCAGGCTAAGGGGAATAACTTCATCACAGGGAAATTCCAGC
>Locus:leuA_3:2338683-2338636(-)
GCGAAGCGTGGTGTCGAAAATCAAAATACGATCAACAGGACTATTCAT
>Locus:leuA_1:2338766-2338638(-)
TCCACCCCTAAACGGGCTAGAGCCCTGGCGATCGATAGTTTTTCTTCCACGGTCAGGGTGGCTCCGGGGGACTGTTCCCCATCGCGAAGCGTGGTGTCGAAAATCAAAATACGATCAACAGGACTATTC
>Locus:leuA_2:2338763-2338638(-)
ACCCCTAAACGGGCTAGAGCCCTGGCGATCGATAGTTTTTCTTCCACGGTCAGGGTGGCTCCGGGGGACTGTTCCCCATCGCGAAGCGTGGTGTCGAAAATCAAAATACGATCAACAGGACTATTC
>Locus:slr0384_1:2386002-2385939(-)
CAACAAAATAGAAGGCACTATCCAGGGCCGCACCCGGCGATCGCCCTTCACAACAAAACTTCAC
>Locus:nifS_1:2391657-2391547(-)
GGCACTGCCCGCATTACCATACTGCTCTGTCAGGTAAGGGAGCATGGCTTCCAGTACCCTAGGATCGAGGGCAGTGGTGGCGTGGTTGTCGAAGTAAAGAGGCCGTTCCAT
>Locus:sll0765_1:2406131-2406187(+)
TATAACTCATTGCTTACCGCCACCGTTAAACCGCACTGGGGACAATGGCGCACCGCG
>Locus:sll0755_1:2416091-2416147(+)
CTAAGGTTCCGCCACTGTCTCGAAGTAGGTCTTAGCCTTTTCCGGGTCGGGGATCAT
>Locus:sarA_1:2421536-2421599(+)
TCAACGGTAAACAGGCAACGTAAAGTGAAAAGAACTACCCTGTTTGGGGCGACTGTCCACCCAA
>Locus:rbcX_1:2480105-2480028(-)
GAGAACGGCTTGGTAGGTGAGGTAACTTTGCAGTACTTTCACTGTTGCCTGAGCTATGTGCTTAGTTTGCATGAACAC
>Locus:slr0013_1:2481416-2481354(-)
AGATCCAACAGGCTGACTATGCCGAAAATTCTGCCACGGGAATCGATGAGCTTCATGGGAAAA
>Locus:groEL-2_1:2539001-2539048(+)
TACATCATGCCCATGCCGCCCATACCACCCATTCCGCCCATGCCACCC
>Locus:slr0431_1:2543059-2542937(-)
TTAGCCCAGAGGGGAGAGGGGGGCAAGGTGGTGAGTATCGCACCGGACAAGAGCACGGATGCAGAAAATTTAGAAAGTTTTGATATGCCCATAGTTGGCCTCCTAGAAAAAAATTTTGGTCGC
>Locus:sll0413_1:2544375-2544488(+)
CAAGCTACTTCTCCGTCAAACAAGCTGATCCATAAACGTTCCATGCCAATGGTGCCGGTGCAAAACATCAATTGGTTAAGCAAACCCAGGGCAAAATCGTCCATGGCCGGTTCC
>Locus:sll0069_1:2568975-2569064(+)
TCAATCAATCAAGACATCTTCCCCGGAATCGCTTTGGCTGGCTTCCCATTCCACATTGGGCATGGACTCGAAAGCTTGACGTACATAGGA
>Locus:slr0484_1:2618122-2618069(-)
CGCAGATTGGGTAAAGCCTGCAATAGCTCTGTAAGAACAGACGGGGAGTTGCTC
>Locus:pstB_1:2636828-2636891(+)
TTAACCGAAACGACCACTGACATAATCCCGAGTCGATTCCTTGAGCGGATTTTGGAAAATTTCT
>Locus:slr0634_1:2655544-2655461(-)
GTTTCTTGCAAACGCCGTTCCGTTTCTTTCTGGGACTGGATCAGTTCTCCAAGCAATTGCCAAACTTCATCAGCGGTAGTTGCC
>Locus:dacB_1:2674846-2674736(-)
CTGGGCCCCTACCCCCGTAGTGAGACAGAGGTAAAAAATCCCCGTTCCTGTCAGTTGGAGCGGCAATGGGTCCAGATATTTTTTCCATTGAGACAGCAAAACCAGCGCCAT
>Locus:sll0381_1:2694262-2694294(+)
TACAGGTTGAAGGAAGTGATGGTGGTGAATGCC
>Locus:slr0420_2:2699207-2699172(-)
CAGAGTTGCAGAGAAGATCAAGCCACCGGGGGTCAC
>Locus:slr0420_1:2699287-2699174(-)
CCGTTAGAACCGATAGAGCTAAGCATACGGGTTAACACCAAGACGAAATTGACACCATCACCAGACCACTGGATTGTAGTCAGAGTTGCAGAGAAGATCAAGCCACCGGGGGTC
>Locus:sll0185_1:2730030-2730092(+)
CAGCGTCATGTCTTTGAGGGAGGGTCGGTCTTCTTTAGCCATAACAATTACTCTGGGTTTATG
>Locus:slr0210_1:2747639-2747604(-)
TTGCAAACTTTTCCTATTGGGGAAATTGGAACCCAT
>Locus:slr0913_1:2786892-2786800(-)
GCAGTTATAAAAAATATGCCAATAAATAATAATAGGGCTAAGATACTGACAAAAAACTCATTGTTTGTATTGGTGATTTTTGGCAACTTATTC
>Locus:natB_1:2799780-2799652(-)
TCAGCACAGGCAAACATTAGTCCGGCGGTGGTGCCAGCAAGGGCTAGATTCAAGGCGATCGCCGTCAACCGACGACGGGACTGGGGCCAAAATAGACGCATCCTGAAAAAATCTCCCACAAGGTTATTC
>Locus:sll0549_1:2809055-2809111(+)
TCAGAGACGATACATGATGCTTTCCCCATGGCTATCGGTGCCACAGGTGCGGAACAG
>Locus:slr0579_1:2822197-2822102(-)
AGCGATTGTAGTTACGAAATTGGGCGTTGGCGTTGGGGGCTAGACTGGCCAAAATCCCAAGGGTGGCGATCGCCGTCAGTAGATAGTTCCGTTTCA
>Locus:nifS_1:2875650-2875594(-)
AGATGGGAAAATCTTGGCGGACAGTGGCGGCAAGGCTGGGAATTTGGAGAGCAACCA
>Locus:gmhA_1:2880524-2880583(+)
AAACGCTGTTCAACCCATTCAGACATAGTAAATCCTCATTTTCAAAGCCTGAAGCAGCCA
>Locus:ppk_1:3004455-3004544(+)
CAAACTGAACGTAGTTCCGGGTCTTCCGTAGTTTCGGCGATCGCCTGGGCAGTGAAAATTGCCTGGGAACTCTGGCTTTGTTCCGGGGAA
>Locus:umuC_1:3048354-3048286(-)
CTGCATGGGAACCCAGCTGAGATGGCCGTTGATCACTGGACAGGTACGATGATCGCCTCAACAATCCCA
>Locus:slr0795_1:3054969-3054874(-)
GTTAATACAGCCAGAAGAGATAATAATTCACGTTTAAAAATGCGATTTTTGAGTGCTGACCCTATCGTTACGCACAAAAGGAGCAATGTGGTCTCC
>Locus:sll0742_1:3127866-3127907(+)
ATTTTGGTAAAAATTCTTGATCAAGAATCTCTTCTTTCAAGA
>Locus:cmpA_1:3169139-3169056(-)
TTGCCGGCACAACCCTTCAGAAATAAAGCCCCTGTGGCAGTGGCGGCGGAGGTGAGCAAAAATTTACGTCGATTGAATGAACCC
>Locus:sll0513_1:3191661-3191783(+)
CTAACTGGCAATAACCCGATTAACCAAAGCCATCACGTCACTGCGGCTGAGTTTTTCCTTACCCAGGGCCAAAACATCCAAGGTGCCATAGGCAAGGGTGAGGGGAATTTTACAGAAATTGAG
>Locus:sll0498_1:3218681-3218776(+)
AAATTGGTCGGTACACCACTGCATAGTCCCCTTCCCGGTTATCCGGCAATAGGAACCCCTTACGACAAAGAACATCAATGGTTTCTTTCACCTTTT
>Locus:ssb_1:3228056-3227988(-)
GGGTCACGGCCGGCCCTTCCCACCAAATGGATGCTGTTCACTGACATAAAAATCTTTCCTTGGGATCTT
>Locus:slr1420_1:3272249-3272166(-)
TATTTTGATCAATTACCGCCGCCCTCGCCCCGGACGTACCAAAGTCTAAACCCAGGAACAATTTTGCTTGGTCAACCTTCTCCA
>Locus:sll1367_1:3298051-3298140(+)
AATCGTTCCGGCAGGGCAGGGGATAAAGCAGGCGATCGTTTAGCCATAGAACTCAGAGATAACGTCCAGTGCCCCAGTTCACGGTCGGGC
>Locus:cysA_1:3301682-3301557(-)
GTTGATTTTCCGGAACCGGAAGGGCCCAATAAGGCAACTAACTTACCATCGGGAACTTCTAGGTTAATATCTTTTAAAGCAGTAAAATCGCCAAATTGTTTAGAAACGTTATTAATAATAATACTC
>Locus:rpoDI_1:3323321-3323277(-)
AGTTCGGCGGATTCAGCTTTGGTGAGTGGCTCTTTCGTCTGGGTC
>Locus:sll1550_1:3454422-3454493(+)
CTAGAAGCTGAAGGTGGTACGAATTACCCCCATTACCAGGGTGCCATTGGCGTTGTTGTAGTCCGCATTGGG
>Locus:psaI_1:3458062-3458024(-)
AAATCCAAGGCAGGTAAGATGCAGCGTAGGAACCGTCCA
>Locus:slr1178_1:3518903-3518847(-)
AAAATAAAGCCGATGAAAAACTGTAACAGCCCAGACAAACCTTTCATACTGGTCAAC
>Locus:sll0565_1:3555675-3555716(+)
TACCCAACCCAGCTTTTTAGGGCCCAACCCAGCACCAAACCC
>Locus:sll0565_2:3555675-3555764(+)
TACCCAACCCAGCTTTTTAGGGCCCAACCCAGCACCAAACCCAGACCGCCAAAGCGGATAATTTGCCAAAACACGTCCCCCATTAACCCC
>Locus:sll0565_3:3555675-3555731(+)
TACCCAACCCAGCTTTTTAGGGCCCAACCCAGCACCAAACCCAGACCGCCAAAGCGG
>Locus:lepA_1:3564974-3564840(-)
AGGAACTGCTCTTTCATTTCCCGTTGTTGCACCGTATCTGTCACCTGCAACAGGCGATCGGCCAAGGTGGATTTACCGTGGTCAATGTGGGCAATGATGGAGAAATTGCGGATGCGGCTAACGGGGACGTCGGTC
>Locus:slr1315_1:12824-12805(-)
TTTGACTTTCACTGAGAGTT
>Locus:sll1401_1:46989-47008(+)
GACGATGCTCAATTTCAACT
>Locus:slr1113_1:60608-60589(-)
CCGCCCCCTGGCGATCGAAA
>Locus:slr0731_1:115324-115305(-)
AGCCAAGCATCGGAGGTAGT
>Locus:sll0700_1:123481-123500(+)
TTTCAAATAAAGCTGAGACG
>Locus:slr1411_1:170676-170657(-)
TTTCTCCATCAGGTATTCTA
>Locus:slr1102_1:197700-197681(-)
GAAACAATGCGACGAGATTT
>Locus:ycf10_1:230638-230657(+)
GTAAATACGAAGTGAGACAA
>Locus:sll1672_1:253106-253125(+)
GTATTTTCCATAATAATTAC
>Locus:trmD_1:292772-292791(+)
CGGGCTACCGATTAGCCCTC
>Locus:sll1191_1:302767-302786(+)
AACCATTGCAATAAAGGATT
>Locus:rpl28_1:318734-318715(-)
GTGCGACGGTGGGAGTGAGA
>Locus:slr1077_1:381330-381311(-)
CAGGAGCAACAACTGAGCTA
>Locus:fmu/fmv_1:417283-417264(-)
CGGTCAATGGCCACATCAGT
>Locus:mcpA_1:492201-492182(-)
TTGATAATTCCCCTGTCCAT
>Locus:glnA_1:531483-531464(-)
TGGATCCACTTGAGGACTTC
>Locus:slr1760_1:537545-537526(-)
CATCCTCATAAAACCGTCAT
>Locus:proB_1:571506-571487(-)
CCGGACGAGCTAGGCTAGAA
>Locus:sll1573_1:731729-731748(+)
TCAATATCGATCCCTAGCCT
>Locus:slr2015_1:756203-756184(-)
TAGCGTTGACCACAATCCCA
>Locus:sll1920_1:764283-764302(+)
TTAAAGTTTAGCCATACCCT
>Locus:argH_1:783433-783414(-)
CAATGGCGGGGTGCAATGTG
>Locus:srrA_1:846665-846646(-)
TAAATTTTGGCTGCAATTGC
>Locus:slr1900_1:849888-849869(-)
ACTAATTAGGCTATCACCAG
>Locus:sll1120_1:869649-869668(+)
GTACTATATCTAGGCGAAGC
>Locus:slr2070_1:907059-907040(-)
TATCGTCCACACTCGCCTCC
>Locus:sll1969_1:908334-908353(+)
TAATCCCTTTCCAATCCACT
>Locus:slr1837_1:953901-953882(-)
GATTAACAAGTCATATTGAC
>Locus:hisC_1:970730-970749(+)
ACTCAATGGCGGCCAGGACA
>Locus:slr1748_1:1012072-1012053(-)
GGGGTCAAGCCAGGGTCATT
>Locus:slr1218_1:1018818-1018799(-)
GGGAAAATTCCTGGGAATAG
>Locus:ycf9_1:1095230-1095249(+)
ATAGGGCGATCGCCTCCCCT
>Locus:rps1_1:1097192-1097173(-)
AAAACGGTCCCAGCGACAAT
>Locus:dctP_1:1170070-1170089(+)
GCAAAATTTTGTTTAAAATT
>Locus:sll1783_1:1189922-1189941(+)
CTAGGATTTGAGGAAAACTT
>Locus:slr1854_1:1191961-1191942(-)
CCACTTCATAGCCCTGGGCG
>Locus:sll1755_1:1245873-1245892(+)
CACACTGATCCCTGCCTAGT
>Locus:sll2007_1:1263395-1263414(+)
ACTGTCCACTTGTTTTGAGT
>Locus:sll1624_1:1320815-1320834(+)
TCACCCAGTCCTAGAGCATA
>Locus:sll0858_1:1341113-1341132(+)
GGTCAAATAATCGCTGATTT
>Locus:sll0837_1:1364559-1364578(+)
GAATGGGAAAATTCGAGCTT
>Locus:dcoH_1:1393837-1393856(+)
AGCTCCAACCGCCGAGTTCT
>Locus:sll1956_1:1418976-1418995(+)
TGCTGAGGAATCAACGTCCC
>Locus:sll1954_1:1419887-1419906(+)
GGAGATTAAATCACCATTCT
>Locus:slr1998_1:1444247-1444228(-)
TGGAGTAATTATTTTGGCTA
>Locus:slr1715_1:1463514-1463495(-)
TTTTCCTCCAGCTTCTATAT
>Locus:sll1609_1:1464307-1464326(+)
TCAGCTTTATTTGAAACTAC
>Locus:galE_1:1521190-1521209(+)
TCCTGCGGTTTTCAAACTCT
>Locus:ssl0438_1:1535635-1535654(+)
GATGGGTATTTGATGAGAAT
>Locus:slr2104_1:1572909-1572890(-)
ACACCCAGAATCTGGCCGTA
>Locus:plsX_1:1596869-1596850(-)
ACCGATAACAATCTCTTCGG
>Locus:sll1414_1:1603417-1603436(+)
ATAGTGGGGCATGGATTGAA
>Locus:slr2124_1:1636763-1636744(-)
TCGGCTGTCGCCTGACCGAT
>Locus:slr2127_1:1640024-1640005(-)
TTTGAGGAGGCGTTCGGTTT
>Locus:slr0808_1:1689374-1689355(-)
ACAATGGTACCGATTTCCAG
>Locus:sll0815_1:1694698-1694717(+)
GATTTTAATTTGCTGAATTT
>Locus:slr1353_1:1751996-1751977(-)
GGGGATAATGTTGGCGAAAA
>Locus:sll1390_1:1820871-1820890(+)
ATTACCAGCGGAATATGTTC
>Locus:sll1388_1:1822646-1822665(+)
GGCGAGGATAATCCGGCTAG
>Locus:slr1478_1:1838356-1838337(-)
TTTGGTCCAGAGTCTGCCAA
>Locus:ssr2130_1:1884899-1884880(-)
ACCACCGCTTCCACCTGGGC
>Locus:slr1161_1:1924365-1924346(-)
TTGCCGCACCAAATAGTTTG
>Locus:slr1684_1:1972738-1972719(-)
CATAATGAGTTACCCTAAAA
>Locus:slr0951_1:2021377-2021358(-)
CTGGGATGCCAATGCCGCCT
>Locus:slr1623_1:2035187-2035168(-)
AAACAAATTCGTTATCGGGG
>Locus:slr0280_1:2105951-2105932(-)
AAGAGGATTGGGCCACCACT
>Locus:ycf39_1:2148333-2148314(-)
AACGGTGTGACCTTGGTCGA
>Locus:ssr0657_1:2154247-2154228(-)
GGTGACTGACGAGGGAGGAG
>Locus:slr1942_1:2243949-2243930(-)
GGTGGCGCGGCCGAGGGGGA
>Locus:slr0320_1:2267629-2267610(-)
AGGGGAGGAATGGTGCCTAA
>Locus:slr0322_1:2271683-2271664(-)
TGTTAGTCTCCTCACCGGCA
>Locus:sll0301_1:2279880-2279899(+)
CTCCGTAGGTATAGTTCACC
>Locus:ssr0536_1:2290814-2290795(-)
TCATAGGCTTCGCATTCTAC
>Locus:sll0168_1:2317093-2317112(+)
GCCAGCCTAAATCGCGCCCT
>Locus:leuA_3:2338703-2338684(-)
CCGGGGGACTGTTCCCCATC
>Locus:leuA_2:2338783-2338764(-)
AACCCGCTTCGATAATATCC
>Locus:leuA_1:2338786-2338767(-)
GAAAACCCGCTTCGATAATA
>Locus:slr0384_1:2386022-2386003(-)
GGGGTAAATCAGATCAACAT
>Locus:nifS_1:2391677-2391658(-)
GCTTGCCAACCGTAAAAATG
>Locus:sll0765_1:2406111-2406130(+)
TAGATCGGCAATTCTCAGGC
>Locus:sll0755_1:2416071-2416090(+)
GCATTTTTGGCTGGGCAAAC
>Locus:sarA_1:2421516-2421535(+)
GCCGATAACTGGTTGGGGGG
>Locus:rbcX_1:2480125-2480106(-)
CCGAGTTCACTCTGGATCCT
>Locus:slr0013_1:2481436-2481417(-)
GGATGATCAAGGCGGCCCCC
>Locus:groEL-2_1:2538981-2539000(+)
CATGGCAAGGATGGAACGAT
>Locus:slr0431_1:2543079-2543060(-)
TGAGCAATTGTTGCATTTCG
>Locus:sll0413_1:2544355-2544374(+)
CGATAGGGTCGTTGAATATT
>Locus:sll0069_1:2568955-2568974(+)
CATTGTAACACTGTTGTAGT
>Locus:slr0484_1:2618142-2618123(-)
ACTTGAAGTAGGTTTGGGCC
>Locus:pstB_1:2636808-2636827(+)
ATTAGTTAATTGACAGTTAA
>Locus:slr0634_1:2655564-2655545(-)
GTTCTTTCAGTAAACGTTCA
>Locus:dacB_1:2674866-2674847(-)
CCTACGCAGAGGCGATCGGC
>Locus:sll0381_1:2694242-2694261(+)
AGGTTAAATTTCATCGGATT
>Locus:slr0420_2:2699227-2699208(-)
CCAGACCACTGGATTGTAGT
>Locus:slr0420_1:2699307-2699288(-)
TTTTAAAGCTATGTTTAGAG
>Locus:sll0185_1:2730010-2730029(+)
GCAACTCGGCGTAATTGTCG
>Locus:slr0210_1:2747659-2747640(-)
TCAAACCCATCCCCGGCCGT
>Locus:slr0913_1:2786912-2786893(-)
TCAATAAATCACTATAGGAT
>Locus:natB_1:2799800-2799781(-)
CCCCAGGGGTAGGTTCTGGT
>Locus:sll0549_1:2809035-2809054(+)
TACGACTTTCCCTAGAGACT
>Locus:slr0579_1:2822217-2822198(-)
AGGGTTATTGTAGTTGTTGT
>Locus:nifS_1:2875670-2875651(-)
GCCATTAATTTCTTGATTTA
>Locus:gmhA_1:2880504-2880523(+)
AAGCCTTGGCAAGGGACTGT
>Locus:ppk_1:3004435-3004454(+)
AGTGGAGCCGAGTAATTAAT
>Locus:umuC_1:3048374-3048355(-)
AAGCCGCACCGCTGGGATCC
>Locus:slr0795_1:3054989-3054970(-)
AAAAAATCTCTCCCACCGTT
>Locus:sll0742_1:3127846-3127865(+)
TTTTAATTATCTTTTTGGCT
>Locus:cmpA_1:3169159-3169140(-)
CGGCGTTGGGATCGGGGGGA
>Locus:sll0513_1:3191641-3191660(+)
CTGGCAGGATCAGTTAAATC
>Locus:sll0498_1:3218661-3218680(+)
ACTTCTAGCCCACACTGGCT
>Locus:ssb_1:3228076-3228057(-)
ACTCAAAATATTTAACTTCA
>Locus:slr1420_1:3272269-3272250(-)
TTCCTGCCAAATTAACTCTT
>Locus:sll1367_1:3298031-3298050(+)
AAAGATAGCTTTCTTGCACT
>Locus:cysA_1:3301702-3301683(-)
CGGCGATCGCCCTGAGCAAA
>Locus:rpoDI_1:3323341-3323322(-)
TTAGCTCTATTTCTTGCTCC
>Locus:sll1550_1:3454402-3454421(+)
GTGGAAAGGTTCTGCAATGC
>Locus:psaI_1:3458082-3458063(-)
CCAACCCACCATAGGAATCA
>Locus:slr1178_1:3518923-3518904(-)
CCACAAACAAGGTTACCCCC
>Locus:sll0565_1:3555655-3555674(+)
TCAATTGTTGGCAGACTGTT
>Locus:sll0565_2:3555655-3555674(+)
TCAATTGTTGGCAGACTGTT
>Locus:sll0565_3:3555655-3555674(+)
TCAATTGTTGGCAGACTGTT
>Locus:lepA_1:3564994-3564975(-)
GCTCCAAATCCATATTGTCC
>Locus:pchR_1:38733-38644(-)
TTTATCCGAGCCATCTGCATTAGATTGCTGTTGATTGCCTCCTTCCCTGAACATGGCCAAGTAATCAGATTGAGAAAAAAAGATCGACAT
>Locus:gmk_1:84246-84124(-)
GAAATGGACAAAAACCAATGGGGTTGGCGCTCCAACAGCAGTTGCACTAAAGTCCCCTTACCCACACCACTGGGGCCCGTTAGCACAATTAATTGTCCTTTTACTGAAGTTTGGTCTGGAGCC
>Locus:slr0729_1:114374-114312(-)
ATTTGTTCACCAATGTCGGCGGCGAGGGCTTCAATCTCTGGGGTAGTTGAGGTCATGGGAAAT
>Locus:psaD_1:126775-126641(-)
CCGCCAGTGGGCATTTCAAAAACTTGTTCAGAGGCGCTGGTCCAGGTGATGGCATACTTTTCTTCCCGGTTGGCTTTGGAGAGAAGTCCACCAGTGCTGCCACCGAATTTAGGCGGTTGTCCAGAGAGTTCTGTC
>Locus:phoU_1:131150-131118(-)
GGATTGTTAATCTGTTGGGATAAACTGGCGGCC
>Locus:slr0236_1:137500-137444(-)
CAAGGCCAGCCTAGCTTTGCGGCAATAGTGGGAAGTGCTGAATTGGAGCAACAACAT
>Locus:slr0244_1:145879-145763(-)
GGAACCACGTGCAAAATCGTGATCGATGCCTTTTGCACCGCCGGAAAGTCCATCATGGCCTTGAGCATTTCTTGGGTTTGGCTGGTGCCAGAATCTGCGTATAAAATTTTGCTAAGC
>Locus:sll1040_1:186603-186635(+)
AATTATATTCCTTGGGAAAATTTGGCCCCAAGG
>Locus:sll1039_1:191857-191976(+)
TTGTACAAAGCCGTTGGTGGTTCAATATGTTGCCATTCTGACGAAATTGTCGAGGCTTTTCCCCTGTATAAAAACCTAGTCCGCCCTAAAGCTCCCACTTCCCCCCTGGCGATCGGGTCT
>Locus:slr1097_1:194443-194312(-)
TGTTTTTCGATGGTGGCCAGGGCAGATTCGTCAATGCGATTCAGGTTAAGACTAATGGCCCGCTCCAGCCACGATTGCACTGGGGAAAGGTCCAAACTACTCAGTTGCTCTGGGGTAACGGTGATGGTGACC
>Locus:ccmL_1:218409-218444(+)
ATCTCCCATCATCCCTCTTGTTGTAGAGGGAGCCAC
>Locus:aroK_1:259703-259792(+)
CAATTTTGTTCGGCACTGCATTGGGGTTTAAGCAGTCCTGGAATAGTGGCCAGTAATTCTCCGGCGATCGCCAGAGGATCTTGGTCTGCC
>Locus:sll1191_1:302787-302837(+)
CATACAAGATCGTCAAAATCGAATTCCCGGTCTAATTGTTGTTGGGAAGGG
>Locus:sucC_1:391899-391964(+)
TTATCCCTGGGCCAATGCCGTCTCTTGGGGCATCAAACTCAGCATCTTGGCGATCGCCGTTTCCAA
>Locus:slr1590_1:446916-446809(-)
ACCAAATTTTCCCATTGCCCCGGCACGACAAAATCGAGGGAATTGAGCAACATCACCGTTAACCCGCCCGTAGGCAGGTCATCCACTAACTTAAAGATTGGCTTACTC
>Locus:sll1510_1:464439-464477(+)
AGGTCAATGGCCAGAAAAGCTTTTGCCACAAAGTTAATT
>Locus:slr1042_1:491125-491006(-)
GCGCTGACTAGAGCTGTCTTCAACCAGCAAAACTGCGTTCATAAAAGTCCTTTCTGCTTGGCACTGCAAACCTGGATCCGAAGCAAATTGGCGAATCCTGCCTGGTTTATTTTCCATCAT
>Locus:slr1042_2:491080-491006(-)
AGTCCTTTCTGCTTGGCACTGCAAACCTGGATCCGAAGCAAATTGGCGAATCCTGCCTGGTTTATTTTCCATCAT
>Locus:slr1045_1:494886-494830(-)
GCTGCAACCAAACGCTGGAACCAAAGACTGAGGGAGTGGCGAGAGCCTCGATCCGAC
>Locus:sll1946_1:563448-563504(+)
CTAATTGAGCAGCCCAGATTGCTCAACCGTTTGCCAGGCGGGCCAAATTTTTCCCTG
>Locus:argD_1:640812-640738(-)
ACTCGGCGGCAGGGGATAGGTCGGTTACGGCAAAAGCTTGGGCTTCGACGGATTCAACAACAGGGGAATAGGTCA
>Locus:slr1394_1:704461-704390(-)
CTGGGCCAGGAAGCAGGCCGCCAGGGAAATCAAAAGCACTTGGTTGTGGAACACTGCGCCAAAATCTTGCAT
>Locus:sll1573_1:731749-731805(+)
CAACCCTGTCTTTCCAGGGTGGCTTCCATTGTACTGGTCAAGGAGTGGCCGGTGAGC
>Locus:fabD_1:766856-766728(-)
CCACCACTGACCAGCCAAGAATTTCTTCGGCTTGCTGATATTTTTCCTTGGCGATCGCCGTTGAGAGCAGATCTACCCCCATGCCCACAGCTTGGGAACCTTGGCCGGGGAATACCCATGCAGTTTTCA
>Locus:sll1081_1:796790-796852(+)
TATTGTTCCAAAGACCATTTACAAGTGAATCTGAGGATGAGGCGAAATGATAAATCCAACGCA
>Locus:slr1142_1:801740-801645(-)
CGGTTGAACTTTTCATCGCTTGGCGTATCAAGAATTTTAAGATTCTGTAGATGGGCTAAGCGCTGCTGTTCATTGGCTGGGATGGCCGCTTGTTGC
>Locus:rpl31_1:826637-826700(+)
CTATTTCTTTTTCTTATCTTGTTTGTCTCCGGTGGTTTTTTCCTTCATGCCATACTTACGCATA
>Locus:rpl5_1:836352-836408(+)
TTAACTTCTAAAGGGCATGCCCAGAGCTTTGAGCAATGCACGACCTTCTTCGTCGGT
>Locus:rps19_1:839811-839921(+)
TTACTTACGCGCTTTTTTATCGCTTTTAGAATGACTGCGGAAGGTGCGAGTCGGCGCAAATTCCCCCAACTTATGGCCCACCATTTGCTCGGAAACAAACACAGGCACATG
>Locus:recQ_1:974143-974054(-)
GGCAATCAATTACTTCTCCCTGGGGATAGCGAAAGTGGTCATAGCCCCAAATTCGGCGGAGAGCTTCTTCCAACGATTGGCGATCAGCCA
>Locus:nrtD_1:1006133-1006225(+)
GTTTTTTCTTCGGTCAGGATAGGGTCATTGACATTCATTGTTTGCATGACATTTAGAAGAATAGATATTTCAAGGTTAAAAAGAGGCGACAAA
>Locus:slr1230_1:1037255-1037190(-)
AGGCGGCGTAGGGATAACTTTGCTGAGCGAAATCCGATCCATCAGTGCAAAGCAAAATATTTTTCA
>Locus:ssl2250_1:1044676-1044744(+)
GCAAACGCAGATATACATAAGGACTTTTCCGTAAATTTTGAGAGAAGATTTTATAGAAAGCTATTGCAA
>Locus:slr1441_1:1076087-1075977(-)
GCCGGCCGCACCTGGGATTCCACAAATTCCCCGAGCCGGTTGCCCAATTTTCCTATTTGTTCATCTACCCGTTGGCTTTGTTCTTTCAGCAAACGCTCTGTTTCTCGAAAT
>Locus:slr1362_1:1104300-1104247(-)
GGATTTCTAAACGACTGTAATCCTTTAACAACGTCAACTGAGCGGAAGCATTCA
>Locus:sll0860_1:1164498-1164623(+)
ACAACAACCCCTCCAAACGACGGCGAATATTTTCTAGTTCAGCATCGGAAAATTCGTTGTCTGGCTTTTCTTCTCCCTCGCCTTGGTCAGTGTTTTGGGCTTCCCGGGCCGCCTGCAAAACCCCAT
>Locus:thrB_1:1235136-1235213(+)
TTACCTCAATTTGGTAATGGTTGCGCCCTTAGTATCAATGGGCAAACAATGACTTTCCGCTTCAATGCCTGCATCATG
>Locus:slr1740_1:1327416-1327324(-)
AGTTTTTGGCAAGAACGAGACTTAACGGTGGCGGGAAGATTTAGCAACACAGGCAACAGGGATAATCAAGGCTTAATTTCGCTAGATTGTCCC
>Locus:ndh_1:1330987-1330931(-)
TGTAAAGTCCGCCAAATCCTCCCCCTAAAATACAAATCCGTGGTCGAGCGTCCGTCA
>Locus:pds_1:1397955-1397821(-)
TCCTCATCTTTCCACGCGGCGATCTTCCCGCCTAATACATCCCTACGTTCCAAGACGACGGGGGTAAAGCCCGCATCGGCTAAGTATTTGGCACAGGCTAGGCCGGCTAATCCGGCTCCGGCGATCACAACGCGC
>Locus:slr1998_1:1444185-1444093(-)
TGGGCCAACTGTCGGGCACATTGGCCCCCGGCCGGCCCCGCCCCAATTATCACCACTGCAAACTCTTCCATCCTTTCCTCAGTTGGCTCCTCA
>Locus:slr1724_1:1479036-1478989(-)
ACCATTTCTGGGGGCACATCATCCTGGAAGCCTCATGGGCAAATAACA
>Locus:sll0249_1:1515671-1515751(+)
AAGCCAGCAAAGAAGTGGAAGAAGAGGCTTCCTGCCCTTGGAGCGATCGCCAAAATTGTTGTAGTTGAAATGCGGTTATCT
>Locus:tyrA_1:1539746-1539678(-)
GGCCCCGACGACGCAAGTCTCCCGCCAAGGAAGCCCCAATTAAACCCAAACCAACAACACCAATTTTCA
>Locus:sll1985_1:1553603-1553656(+)
ATGTTGTTAAGTATGTTTTTCCATCCACTTTTTGATTCCACCAAGGACGTTTTT
>Locus:slr2119_1:1632579-1632538(-)
AAAGGGATAGATAGAAACAAGATGATGTTCAGAAAAACTCAT
>Locus:sll0815_1:1694718-1694783(+)
CAACTATCCGATGTTATTTTTTCTGAGCCACCAACAACAAAGGTATGCTTCCCAGAAGATGCGATT
>Locus:slr0812_1:1698107-1697994(-)
CATTGCCGCTACAATATGCCCAGTGCAGACGGGAGTTGCCTATCATTAGGCCTAACCAAGGTTTTTGCTTGTCATTATCCAGGGCTAAACCACAACCCGGCTTTGATGTTTCCA
>Locus:ndhL_1:1700932-1700894(-)
AACCGGTTTCAGAAAGTAGCAAACCTAATAAATCTTCCA
>Locus:sll1257_1:1725431-1725481(+)
CTAAACGCCACAGTAAGAACGGATAATTTCATCAAGAGACGTGTCAATAGG
>Locus:sll1886_1:1784994-1785057(+)
CTAGGGAGCATCCTGCCATTCTGGAGACAACGTAATAAAGTCAAAAACTTCTGCCCCGGGGTGA
>Locus:slr1975_1:1793930-1793853(-)
TTTCCCAAAAGGGCAATACGTCCTGGTGTAAAGCCTGGTAATATTGCTGGGCTAACTCCTGACGGCGATGGGCAATCA
>Locus:AT103_1:1805220-1805309(+)
TTAACACACCATCCCCCGACGGGCTTCGGCGTCCACTGGCTTTTGCAGGAATATACAGATCATTTGCCAAATAATCACAGCAATCCACGG
>Locus:sll1390_1:1820891-1820983(+)
ACCGTCCCGGTAAGCCCACATACCAGAAGTAAGTCACCATGGGAATTAGGGTTGCCAACGCCAACAGCACCACTACCCAAACGGTGGCACTGG
>Locus:slr1472_1:1829032-1828997(-)
GAGCCAATTCTGGGCTTGGGTAACTATTTTTTCCAT
>Locus:slr1272_1:1864369-1864241(-)
TTATCTGGGGCCGGGGCAGGCATACCAGGGACAAGACTGACGGGGTCGGCGATCGCCGGAGGAGTCATCCCCCCTAGTAGCAATCCCCCCAGGGCCGCTAACAAACAAGATTTCATCGATCGGTTAATC
>Locus:ffh_1:1899763-1899700(-)
TTTTGTCCTGACCCCGGAGCTTCTTCCAGGCATCTTCAAGGCGATCGGCTAAGGCATCAAACAT
>Locus:slr1152_1:1910548-1910492(-)
CTCTTTGGCCACTGGGTTTGGGCGGCGGCAATTTTGATCAATGAAAGCACAGCAGTG
>Locus:fus_1:1916533-1916565(+)
TTAGGCATAGCCTCTGCTTTTGGCGACGATCGC
>Locus:slr1674_1:1954850-1954722(-)
GGGAATCGGGGCGAGATAATTGGGCAATGGTTTCGGGGCTTAATTCTTGAACGTATGTCCACAAACTATCTTTGCCTGGGGCTTCATTGCCAGCGAATAACGGTTGGGGACGTTGGGGTTCATGGGTCA
>Locus:slr1679_1:1958722-1958582(-)
CCCTTGGTAATCCGCTCCTACTTGTGCGTAGGGATGGGGTTTAAGCGATTTAACGCCTTCAAGATTGATGGGGGCGAGGGGTTCACCACAATCTTGGATGGGAATAGCAAGATAGGGTTTGAGCGGGGTATCAAAGGACAT
>Locus:ssr2806_1:1962412-1962344(-)
AAATCACCTTGCGCTTTAACCACCAGGGAAATGGTGACGGAGTGCATACGGGGATCTCTGTCGGGACTG
>Locus:slr1682_1:1970623-1970582(-)
CTACACACTGTACTGTCTTTTTCGCCTCTCTTGTCTTTGTCA
>Locus:slr1693_1:1987154-1987101(-)
CCTGCCGAGTTTGGATATTACCTGGGGAAGAAGTGGACAAAACTGAATTGCTCA
>Locus:slr0941_1:2006220-2006122(-)
ATCCAGCGGGGCATCTGCTCCAGGTCAGACCACAGTTGCCACACCAATTCGATGGGGGCATCCACTTCCACTTGCACGCTATGTTCTAACCAATTAGCC
>Locus:arsC_1:2012284-2012232(-)
TGCCATTTGGGAGCGACAGGAATTACGTTTGCAAACGAACATTACCTTTTTCA
>Locus:slr0951_1:2021348-2021253(-)
AACTCAGCAGGGGTTGCCCCAAAACATTTAAAAGTAACTTATTGTGACCGCTCCCCATCCGTTTGCCGGAACCCGCCGCTGGAATTAGTAAATGCA
>Locus:slr0953_1:2023324-2023235(-)
CCGACCCAGGTATTGTCCAGGTCAGAAATTAGCAATAACTGTCGCATAGGATTGATCAATGTAGATTTACCAACAAAGTTGAATCTCCGG
>Locus:nusB_1:2105664-2105792(+)
TTGGTTACTTGGATAATCTGGCCCAAGCCTAGGCGATCGCCGACTGGATTTCGATTACCATGCAACTCACCAATGCCGATGGGTTTACCCTGTGCCAGAGCCGGCACCAAAGGATTGGTTCCATTGTGG
>Locus:slr0142_1:2172429-2172367(-)
ATAAAACCAGCCACCCCACTGAATAATACACCGGCAACTAACTGCCCACTTGATAATAGTTTC
>Locus:pyrH_1:2192669-2192707(+)
CAGCTAACTTCACAATTTTCTCCAACTAACGTACCGACT
>Locus:pepP_1:2207372-2207404(+)
AATGTTCTAAATCGGCGATCGCCTTGGGCACGG
>Locus:slr0989_1:2257288-2257205(-)
CGGGAAAGTTGGGTGGTGGTTTTACCTTTCTGGGCATCCACCCGTGCTTTTTGTCGTTTAATACTCTGCCATTTACGGCCGCCC
>Locus:slr0992_1:2259517-2259404(-)
AATTCAAAACCTAGGGGGCCGACCAGATGCAATTCTGTCCCAGTGGCGGCACAAGTTCGGGCGATATTACCAGTATTAGGGGGGATTTGGGGATTAACTAGGACTAATTTGACC
>Locus:sll0298_1:2284791-2284868(+)
CTAACGACTGCGAATCTTCGACCTCTGTTTACGGATGGCCAGCCAAGTGAAGCTTCTCAAGCCAAAGACATAGGCTGT
>Locus:slr0333_1:2289750-2289706(-)
AAAGCAATACCTAGCAAAAAGGCCGACCCAAGCTTGTCCAAAGTC
>Locus:sll0168_2:2317113-2317217(+)
CAAAACGATTCTAGTCCTCCATCGTCCCCGGGAGCTTGCCAGGTGGCCACCGACCGCAGGCTAAGGGGAATAACTTCATCACAGGGAAATTCCAGCAGGGTTTCG
>Locus:sll0168_1:2317422-2317481(+)
GCCGCTAACCAACATTTCATCAACACCTCAACTAAGGAAACAGTGCAACTACGGAAGATC
>Locus:slr0369_1:2366072-2365932(-)
TGCACCTGTTTGGGGGCCATGTCTGGAAGTTTGGCCAGGGGCAGGAGGGGTAAGGCGATCGCCCCGAGGAGGATGATCACGATGGTGCACACCGTAGTCAGCACGGGGTTTTTGATGAAAACGTTGGAGATACTCAGCAAC
>Locus:slr0379_1:2381098-2381042(-)
GTTTTAGAGAATTTCTTCCTTTTCCAGATGGGCCTTGATTTCCCTTGGCGATCGCCA
>Locus:slr0380_1:2381782-2381750(-)
CCCCATAACCGGAACCGAGGGCAAAATCTACTC
>Locus:slr0013_1:2481455-2481363(-)
ATTCCCACAGCTACCATGAGGATGATCAAGGCGGCCCCCAGATCCAACAGGCTGACTATGCCGAAAATTCTGCCACGGGAATCGATGAGCTTC
>Locus:ftsH_1:2529069-2529010(-)
AAAAGCCGACTACCAACAGGGGTAGGGACCAAAGTAGGGCAGTTCTCCAGGAAAATTTCA
>Locus:sll0405_1:2552177-2552314(+)
TTAATCTCCATTTTGGCTTTCGGCAAAGTAGGAGACTGGGTCATCGATGTGGGAGAAAGCATCGCTGATACTCTGTTTAAGATGATTAAAGGTCTCTGTTATTGGGGAGTCTTGGTAGTCCGTGAACTCGATGATTTG
>Locus:sll0066_1:2574297-2574332(+)
CTACGGAAGATTAAAAACCACCATATCCTGGCCCAC
>Locus:chlG_1:2578271-2578188(-)
AACTTTCCCCCGGGGCGGCCCCCTTCATGCCCAGTAACTGCCGAGCCTTGGCTTGGTTTTGGCCGGTATTTTGTGTGTCAGACA
>Locus:rps4_1:2603986-2603948(-)
GGCGGACGATCCGCAGACGAGGTCCTCTATAACGAGACA
>Locus:slr0476_1:2613007-2612909(-)
CTGGAACCGGCTCTAGGACGACGGCTCCGGTTAGCGGCAGTGGTTTTGCTGGCGGTTTCTTCGTTGGGGGTGGTGTTGGGCCCCTGCTGTTCCTCAGTC
>Locus:slr0483_1:2617512-2617441(-)
CGGCAGTTGCTGTCTTTTGTTCTTCCATCTTCAACCAGTCCTTTATTATTCGGATTGAATGTTTACGGCCCA
>Locus:rfbM_1:2625143-2625096(-)
GTAAATGACTGGGGGTGGTGGCAGCTTGGGCAAGGGGAGTGGCAATCA
>Locus:slr0650_1:2679919-2679884(-)
CGTAAACAGTGCATCCTGTTCAAAGTCCTCAAACAT
>Locus:sll0395_1:2683443-2683553(+)
TTAAGTGCCGTACCGATCGCGCAAGTCCTGGTTGAGGTGGGAGCGATCGCCCATGACTTCAATCAGAGGACCATGTTCGGACATGGTGACAATACTCACCGCCGCAACAGG
>Locus:gltX_1:2741675-2741710(+)
TATTCAGCGGCGATCGCCTGGGTGAGACGGGTTGTA
>Locus:slr0897_1:2765639-2765556(-)
TTGGTGATGGTGAAATCAGCGGTGAAGCCATTCCACCAGAGGGAGCCGCCCACCGCTACGGTAATGGGGGAAAGGATGCTATTC
>Locus:slr0904_1:2775813-2775769(-)
ATGGCATCAATGCCCAACAGGGAAGCACTCCAAACCCTTGCTAAC
>Locus:bchE_1:2777577-2777449(-)
AGCAGAGTAACATCATGGCCAGCATCCAACAATGGGCCACCAATACTTAAAAGCCCCAGAGGTGGCAGTTGTTCCTTTGGAATTCGGCTACCAATGGCCGGGTGGGGTGGGTTTAAAATGAGAATCCGC
>Locus:slr0919_1:2793980-2793927(-)
TCAGACAAAGGGGACATTCACCGTCGTATAAAAGTTCGATTTGCCAACTTTTCA
>Locus:citH_1:2795426-2795464(+)
TTAACCGTCGCTAACCATGGCCAACGCCACATCAATATT
>Locus:map_1:2803368-2803433(+)
AGACCAAACGGCGATCGGTCAGCAACTCATAGCCCGTGGCCGTTACCAACACCGTATGCTCAAACT
>Locus:sll0547_1:2811630-2811758(+)
AGTCGCTCTCCCCATCCTCTTTACCCTGACTTTGGTGATGGTCATCGAATAGGATCAGGGTTTCCGCTGCCTGACGGGGAGAATCAGTGTCTTTTCTCAATGAGGCTGGGATTATGGGGGGGAGATTTT
>Locus:slr0580_1:2823758-2823648(-)
TGCCGAAATGCCTCTATGACTTTGTACAGATTTTCCTTGACCTTTGCGTCGATTTCCGAAAAGATTGGGACTAGGTTTTCTTCTGCTTGTTTAAGGAAGCTGGAATATTTC
>Locus:sll0540_1:2825718-2825781(+)
CTATTCAAAGGCATTGGTGATCGCCTGTTGACCCTGGGGGCTAGTGGCAAAACCCAAAAATGCT
>Locus:dnaB_1:2840004-2839957(-)
CTCTTCAGCTTCAATGTTTTGGGGGGGCAGGGCAGGGTTAGCAGCCAT
>Locus:cbiP_1:2954602-2954507(-)
TTGCTTTCATGGTCAAATTTTGCTTGGACTGAATGGAAGAATCAGCTAGGAAAACAAAGCTCCTGGGGCACTCCATTCTATGACTGTATGGCTCCA
>Locus:sll0668_1:3108644-3108688(+)
CAGTGTAGGTGGGAAGGTAAAATAATTGGAGCAATAATAAGGTCT
>Locus:sll0031_1:3164405-3164437(+)
TACTGCAAATTATTGTCAATATTGTTGGAGACA
>Locus:clpP_1:3212639-3212577(-)
GCGATCGCCACGCCCAGACGTTTCAATGACGGTTGGAATCATGGGGAGATGGTGTTGTTACCG
>Locus:sll0497_1:3219160-3219306(+)
ACTGACGATGCTCAACAACAAAAGCGGAATGGGTCCAAGCCCCCCTATTGTCATAGTAACGGATCAGCCTTTGTCGTTCGTTGGGGCGCACCAACCAGCCCACTTCCCCCGAAAAGGGTTGTCCCAATTGCAGGCGATCGGGGGTGC
>Locus:purE_1:3227381-3227464(+)
ACTGATTTTGCTGGTCCAGATAGGCCCTGTAGCCCAGTCGCTCCAACTCCGCTTGTTTGTCCAAAACCATGGTTTCTAGACTTT
>Locus:asd_1:3248509-3248438(-)
CAGCCTTTAAACGCTGAACCATCCACTGCCTGGATCGGTAACTTTTCTCCTTGGAACTCCAGGGTTTTACCC
>Locus:ssl2667_1:3317364-3317447(+)
CAGAGGACTTGCTCAACTTCAGCAATTTCTGGGATCATTTCCCTTAATTTGCGCTCAATACCCATTTTTAGGGTCATGGTGGAA
>Locus:slr0656_1:3331685-3331626(-)
GAATTTCCGCCAACGCATGGTGCCAACGCACTGTCAAACCAGAAGAATGGGACTTGGCCA
>Locus:prlC_1:3336442-3336407(-)
TTTAAGTCGCAGGAAAAAGGTTTGTGGATAAACCAC
>Locus:ssr1114_1:3347984-3347943(-)
TTGGAATCTTTAACTGTGGCCATTACCTCAAAAGCTCTCATC
>Locus:slr1570_1:3380172-3380131(-)
CGGCCAACACCGAGTTGGGATAGTGGCGAATTTTGTAGAGCA
>Locus:sll0722_1:3442662-3442739(+)
TATCGTCGGGCAAGCATTCTACGAATTTCAGCATTCAACTCACGGAAAACCCCCCTGGGACTGACTGCGTCTAACATC
>Locus:psaL_1:3457581-3457459(-)
GCGATAGGCGGGCAAATTGCCGATAAAAGTGCGGGTGAAAGCGGAGTCGGAAATGGGGGTGGAAAGATGCCCCACAAAAGGATCGCCGTTATAGGCTTGTACAACTTGGTTAGATTCAGCCAT
>Locus:sll0431_1:3512315-3512377(+)
CTAAACGCCACAGTAAGAACGGATAATTTCATCAAGAGACGTGTCAATAGGAGCGTACATTCT
>Locus:prfA_1:3520597-3520692(+)
TTAATTGTTGGTAGCTTCCGCCAATTCCGCCAGTCTCTCCTGTTGATCCTGGGAAATGCAAGACTCGATGATAGTGTGAATTTCCCCTTCCAGAGC
>Locus:im30_1:3529390-3529325(-)
TCCTGTTGCTGTTGCCAATGGGTTAACTGGGATTTCAACACCCGTCCAACCCGATTAAAAAGTTCC
>Locus:lepA_1:3564965-3564840(-)
TCTTTCATTTCCCGTTGTTGCACCGTATCTGTCACCTGCAACAGGCGATCGGCCAAGGTGGATTTACCGTGGTCAATGTGGGCAATGATGGAGAAATTGCGGATGCGGCTAACGGGGACGTCGGTC
>Locus:slr0606_1:3568119-3568024(-)
ATCGTTGCCTGGGGGTATTCCGCCTTGAGGGTGGCAATGGTTGGGAAAAACAGGATTTGCTCGGAGATTCCACCGGGGACAAGGGCTAGGATGCGC
>Locus:pchR_1:38753-38734(-)
TGCGTTGGATAATACCAATA
>Locus:gmk_1:84266-84247(-)
TTGGCGATCGGGTAGTGGCG
>Locus:slr0729_1:114394-114375(-)
ACTTGGCCACGTCAATGGCA
>Locus:psaD_1:126795-126776(-)
CTTCGTTCATGATGGCCGCG
>Locus:phoU_1:131170-131151(-)
GCTCAAAGTAACTACGTTCG
>Locus:slr0236_1:137520-137501(-)
TAAATAATGCCCTTATAACC
>Locus:slr0244_1:145899-145880(-)
CCTCCGTGGTAATTTGGGGC
>Locus:sll1040_1:186583-186602(+)
CATTAGTAGAGTTAGAGGCT
>Locus:sll1039_1:191837-191856(+)
AATTACGGATCCAGGGCCTA
>Locus:slr1097_1:194463-194444(-)
ATTGAATGTCGAACTGTACC
>Locus:ccmL_1:218389-218408(+)
GGAAAAAAGGGGGGAGCGTT
>Locus:aroK_1:259683-259702(+)
TCCTAGGGACATTGCCCGGT
>Locus:sll1191_1:302767-302786(+)
AACCATTGCAATAAAGGATT
>Locus:sucC_1:391879-391898(+)
TAGGGGAATAATGGCCACAG
>Locus:slr1590_1:446936-446917(-)
TGATCGTATTTTCAAAACCG
>Locus:sll1510_1:464419-464438(+)
AGCGATTTTTTGCATTTTTT
>Locus:slr1042_2:491100-491081(-)
AGCAAAACTGCGTTCATAAA
>Locus:slr1042_1:491145-491126(-)
AGGATGCCAGATATCATCTC
>Locus:slr1045_1:494906-494887(-)
CTTGGCCGGTTAAAAAAAAG
>Locus:sll1946_1:563428-563447(+)
TTAAAGGGTCACCGGGGTAA
>Locus:argD_1:640832-640813(-)
ATCAAAATCTGCGGTTTTAA
>Locus:slr1394_1:704481-704462(-)
TCCACGATCGCCTTGATGCC
>Locus:sll1573_1:731729-731748(+)
TCAATATCGATCCCTAGCCT
>Locus:fabD_1:766876-766857(-)
TTCATCCCCTTGGCATTTTT
>Locus:sll1081_1:796770-796789(+)
ATGATGGAAAAAATCTGACT
>Locus:slr1142_1:801760-801741(-)
GACATAATAGCCTAGTAATG
>Locus:rpl31_1:826617-826636(+)
AGAAGAAGAAATCCGTTTAC
>Locus:rpl5_1:836332-836351(+)
CACCCTGAGCCGCGACTAAA
>Locus:rps19_1:839791-839810(+)
GTCATACTGCTTACCTCTGG
>Locus:recQ_1:974163-974144(-)
ACAATCCCGCCTGGCCAATA
>Locus:nrtD_1:1006113-1006132(+)
TTTCAATGGCTAAAAAAGCG
>Locus:slr1230_1:1037275-1037256(-)
GCCTAATTTACTGGCTAACC
>Locus:ssl2250_1:1044656-1044675(+)
TGCTTATCGCTAATACCCCG
>Locus:slr1441_1:1076107-1076088(-)
CTCGAAATAATCGCACCGCC
>Locus:slr1362_1:1104320-1104301(-)
CTGGTCATTCTGGGGAATAC
>Locus:sll0860_1:1164478-1164497(+)
GACATGTCCACAATTTTTCT
>Locus:thrB_1:1235116-1235135(+)
CTGTTCACTGTTGGTAGTGA
>Locus:slr1740_1:1327436-1327417(-)
AGGGCAACAGCCCCCCAATT
>Locus:ndh_1:1331007-1330988(-)
TTGACCGAGGCGTAGAGCGG
>Locus:pds_1:1397975-1397956(-)
CGGTTTCGTACCAATCTCCG
>Locus:slr1998_1:1444205-1444186(-)
GCAGGACTCGGACACCTTGT
>Locus:slr1724_1:1479056-1479037(-)
CATGGGTAATAATCGTTTAA
>Locus:sll0249_1:1515651-1515670(+)
GGGCTAAACTGGGCCAACCT
>Locus:tyrA_1:1539766-1539747(-)
AGAAACCCCAATCAAATAAT
>Locus:sll1985_1:1553583-1553602(+)
ATGGCTGAATTATTAATCTC
>Locus:slr2119_1:1632599-1632580(-)
AAGACGGGTCTAAGAGCGGG
>Locus:sll0815_1:1694698-1694717(+)
GATTTTAATTTGCTGAATTT
>Locus:slr0812_1:1698127-1698108(-)
AACCCAGGTTTGCAGGGGAG
>Locus:ndhL_1:1700952-1700933(-)
TAGATAAATTATCGCCAATA
>Locus:sll1257_1:1725411-1725430(+)
TTTCAAATAAAGCTGAGACG
>Locus:sll1886_1:1784974-1784993(+)
CCCATCAGATCCGCTTTTCC
>Locus:slr1975_1:1793950-1793931(-)
CTGGCGATCGAGGGAATATT
>Locus:AT103_1:1805200-1805219(+)
TAAGTTAAAAGTTGAATAAA
>Locus:sll1390_1:1820871-1820890(+)
ATTACCAGCGGAATATGTTC
>Locus:slr1472_1:1829052-1829033(-)
ATTAGAGTGAGAAGTTCTTC
>Locus:slr1272_1:1864389-1864370(-)
AGTTAGCTTGGGCTGTTTCC
>Locus:ffh_1:1899783-1899764(-)
TTTAATATTGCTTTCACTAA
>Locus:slr1152_1:1910568-1910549(-)
GAGAATATTTACTGTTGTCT
>Locus:fus_1:1916513-1916532(+)
GTCCTAGGAGAACTGCCGGC
>Locus:slr1674_1:1954870-1954851(-)
CATCACCTGAAACACTTCCT
>Locus:slr1679_1:1958742-1958723(-)
CGCAATACGTAAGGCGATCG
>Locus:ssr2806_1:1962432-1962413(-)
CCTGGCGATCGCCAATGAGC
>Locus:slr1682_1:1970643-1970624(-)
ATACAGTTCACTATATGTGT
>Locus:slr1693_1:1987174-1987155(-)
GAGGAGTTGGGCCGGAATCG
>Locus:slr0941_1:2006240-2006221(-)
TGACGGAATCGATCCATTTC
>Locus:arsC_1:2012304-2012285(-)
AAAGTTTTGGCAAAGCCCTC
>Locus:slr0951_1:2021368-2021349(-)
CAATGCCGCCTGCACTGTCC
>Locus:slr0953_1:2023344-2023325(-)
GTTCCAGGGCTTGTTGATCT
>Locus:nusB_1:2105644-2105663(+)
CTCTGATCCTATGGCCATTG
>Locus:slr0142_1:2172449-2172430(-)
CTAAAAAGCTAGCCGCATCG
>Locus:pyrH_1:2192649-2192668(+)
TTGCATGTGGTCCTTGAGTT
>Locus:pepP_1:2207352-2207371(+)
TTTACAGGGTTTAGCCCATC
>Locus:slr0989_1:2257308-2257289(-)
GAGCGGCCACAATAATGGCC
>Locus:slr0992_1:2259537-2259518(-)
GTTTGAGATAACGATCACCC
>Locus:sll0298_1:2284771-2284790(+)
CCCTTGAACTATATGAGGAA
>Locus:slr0333_1:2289770-2289751(-)
CAGGAACGCCCAAGCTCGCC
>Locus:sll0168_2:2317093-2317112(+)
GCCAGCCTAAATCGCGCCCT
>Locus:sll0168_1:2317402-2317421(+)
CAATCACCAGCAAATCCGCC
>Locus:slr0369_1:2366092-2366073(-)
CCACATAGTTGGTGGTTACC
>Locus:slr0379_1:2381118-2381099(-)
CGCCATGATTGTTTTTCCCA
>Locus:slr0380_1:2381802-2381783(-)
TTACTCCCGGCACTAGCCGT
>Locus:slr0013_1:2481475-2481456(-)
AACTGCCCGGCAGAACGAAA
>Locus:ftsH_1:2529089-2529070(-)
AAAGCTCCCCTGCCAGAAGA
>Locus:sll0405_1:2552157-2552176(+)
ATAATACTCATTTCAGTGCA
>Locus:sll0066_1:2574277-2574296(+)
TTTGCAAAAAAGTTATCGCC
>Locus:chlG_1:2578291-2578272(-)
AAGACGAATTTTCCAAATGG
>Locus:rps4_1:2604006-2603987(-)
ACCGGGTAATTCCCCAAGGC
>Locus:slr0476_1:2613027-2613008(-)
CCAAGGCGGACTCATCTTTG
>Locus:slr0483_1:2617532-2617513(-)
TCCTACATCGGTTTTAATCC
>Locus:rfbM_1:2625163-2625144(-)
CCAAGGTCTGGTTTCCGTGG
>Locus:slr0650_1:2679939-2679920(-)
TTTTCTAATAACTGATCCGG
>Locus:sll0395_1:2683423-2683442(+)
ATTACCTGGGTGATATTTTC
>Locus:gltX_1:2741655-2741674(+)
GACATTCGATAACCCAATAT
>Locus:slr0897_1:2765659-2765640(-)
TGAGGCTAGTGGTAGAAGTG
>Locus:slr0904_1:2775833-2775814(-)
CTACTTCTACCCCGACCTTA
>Locus:bchE_1:2777597-2777578(-)
GTGGACCAAATTCAGCATCG
>Locus:slr0919_1:2794000-2793981(-)
ACGGAGAAAATTAACTTCCC
>Locus:citH_1:2795406-2795425(+)
TGGCACTGTCCGTTATCGTG
>Locus:map_1:2803348-2803367(+)
TATAACAGAGTTGGCAATCT
>Locus:sll0547_1:2811610-2811629(+)
TCGATTGCCATGGATAATCT
>Locus:slr0580_1:2823778-2823759(-)
GCTGTACCCCTACCCGATGG
>Locus:sll0540_1:2825698-2825717(+)
GCAATATGAACTAATTAGAC
>Locus:dnaB_1:2840024-2840005(-)
AGAATCCCCCCCAGGATGCA
>Locus:cbiP_1:2954622-2954603(-)
TGTGGTACCCACCACCATAA
>Locus:sll0668_1:3108624-3108643(+)
TTTTTATATCGCTCTTCTAT
>Locus:sll0031_1:3164385-3164404(+)
TGTGAAATCACTATACAGAT
>Locus:clpP_1:3212659-3212640(-)
CGGGAATAAATATCAAAGGC
>Locus:sll0497_1:3219140-3219159(+)
GTGAAAGGAAACCGGCACCT
>Locus:purE_1:3227361-3227380(+)
TGGCAGTGATGTCAGAAATC
>Locus:asd_1:3248529-3248510(-)
CGGAAGCCAACACCAAGTCA
>Locus:ssl2667_1:3317344-3317363(+)
AATGACTGTCCAACCTTTGT
>Locus:slr0656_1:3331705-3331686(-)
ACGGTCCCACTGGGGTTGGG
>Locus:prlC_1:3336462-3336443(-)
GTGATGGAAAAACGGAAAGG
>Locus:ssr1114_1:3348004-3347985(-)
CACTATCCAAGAGCAATTGT
>Locus:slr1570_1:3380192-3380173(-)
TTCCTTGGGTTTGAGCGTAA
>Locus:sll0722_1:3442642-3442661(+)
TAACCCTATCAAAAAAACTT
>Locus:psaL_1:3457601-3457582(-)
AGGATGGGGGAAAGGCCTTT
>Locus:sll0431_1:3512295-3512314(+)
TTTAAAATAAAGCTGAGACG
>Locus:prfA_1:3520577-3520596(+)
TACTTCACTTTGATCTTTGA
>Locus:im30_1:3529410-3529391(-)
CGAGGAGATCCTCCGGCGCT
>Locus:lepA_1:3564985-3564966(-)
CCATATTGTCCAGGAACTGC
>Locus:slr0606_1:3568139-3568120(-)
TAGGTTCCACAATTACGTCA
>Locus:sll1407_1:29878-29946(+)
GTAAACATTTTTTTTCATCTTTCCAATCCTGGTTTTGGAGCATTAGAAAATTTACTGCTGATAATCTCA
>Locus:sll1392_1:59625-59696(+)
GCCGGCATGGTGGATGGATTTAACATTCAGACAGTATGTATCTTGACAAGAAAAAAAACTTCCCCTACTTTT
>Locus:sll1063_1:68402-68443(+)
AATTTGCCACAGGGTCGGTGGGACTCATGCCATAAAAAGGTT
>Locus:crtE_1:128844-128803(-)
ATTGGGCTAAATCAAAGTCGGTTCGTGTTTGTTGGGCAACCA
>Locus:slr0241_1:143017-142982(-)
CAATTAAAACTGCAATGGCAAACAAAATACTGTGCA
>Locus:bcp_1:161090-161134(+)
AGGCTTGTAATTCTGCCAACCGGGCCAAAACTTCTTCACTGTGGG
>Locus:sll0216_1:169936-169971(+)
AAAACAAATCTCGCAGGGTTTCCCAACCCAGCCCTT
>Locus:slr1787_1:247697-247620(-)
ATAAATTGGGTGGAAATGATTGAGACAAAGGCAGAAGAGAAGTGGAAGTTGGCGACAAAAATTTGGCAGAACCGCCCA
>Locus:slr1788_1:249129-249064(-)
AAAACCCCTTTTTGCCACCAAGTCTTTTTTAGGGTAGGCACAATGGGAGGACGTATAGCTCTAACC
>Locus:slr1800_1:278591-278472(-)
ATCTCTTCGTCCGCAGGATCGGGCAGTGCAAAGTTAATGTCAGCGGGAATTTCCAGCGCGGCGGTAATGGCTTCAGGGGAAGGCGCAAGCTCAACCATAGGGCTAATCTTTAATCTGGTT
>Locus:trmD_1:292791-292829(+)
CATGGGGAAGGCTGTCGATCTTGCCATTTTTGCCACAAA
>Locus:slr1306_1:312388-312260(-)
TGGTCCCATGGTTGTTCGGCACTGTGGGTGGTGGACCAAAGCCCCAGTAGGACTGACAGGCCAATTCCCCCCATCACGAGGGGCTTTTTAAACACAGTCTTAAACCCCATTGTTAGACCTGGTTGCCCC
>Locus:slr1073_1:376531-376442(-)
GTTTTTGCTGTAATGGTCACAACGGGGTTTAATTGGGAGGTTGTCATGGCAAAATTGAATAACGATTACTCTCATATCCGATCTTTGTTT
>Locus:gltB_1:477670-477708(+)
AACTCCCCCCAATGCGAGCCACATCCTTGGCATTCTCCT
>Locus:cbiA_1:484800-484859(+)
TACTCTCTACCATGGGCATCACCTCCTGTATTCCTTAACGGTACTGACTTAAAGGGTGGA
>Locus:slr1042_1:491062-491006(-)
CTGCAAACCTGGATCCGAAGCAAATTGGCGAATCCTGCCTGGTTTATTTTCCATCAT
>Locus:ytfC_1:538557-538417(-)
ATGGCCACGGAAATTAACACCAAGCTAAAAAAAGTAACAACGGTCAGACTAATAAGAATGTCGCGCATAGCGGTAAAAAATTTCATCAAAAAAATAGGTCGGAGTAGTGTTGGCCTGATTATCCCATGGGTTCTTCCCCTC
>Locus:tyrS_1:659484-659371(-)
TGTCCTGTTGGGTTAAAATCCCTAAATGTTCCTGGGGATTGTTTGAGTCAGCATTGTGGGGAAAAATTTCCGCCGTTCCCCGCCAAAGCCAATCGGGATCAGAATTTACAACCA
>Locus:lig_1:714467-714589(+)
AGTCTCCCAATAATTCAAGGAATTGGGCTTCTGATAACTGCGCGATGCCGAGCTTCTGGGCTTTTTTCAGCTTTGCCCCCGGAGCTTTGCCCACCACAATGTAATCGGTTTTACCGCTGGGAG
>Locus:ziaA_1:803467-803550(+)
CATAGGAATTTAAATTTCCGTAACTCCTCCGCTCCTAACAATAAAGGAGGACAGGAAAGAAGCAGAGCAAACTGCCAATTTGTC
>Locus:rpl14_1:837349-837459(+)
CTAGAGCACCTCCGGAGCCAAAGAAACAATCTTGGTAAAGTTTTTATCCCGCAGTTCCCGGGCCACGGGGCCAAATACCCTGGTACCCCGGGGATTACCTTCAGCGTTGAT
>Locus:ycf21_1:843977-844039(+)
TGGGGGGGAGCGCCGTCGTCCCTGGGGCTCACTGGAGCCATGTCAATCACATCCACCTCTGTC
>Locus:sll1792_1:852471-852515(+)
TATAAAGTGGTAGAAGTAGCAGAAAGACGACGCAACATAATGCGA
>Locus:sll1120_1:869668-869733(+)
CTACAACTTAATGCCCAAAACCTGGGTATGGGCTCCCCGGGCTTGGGTTACTCCAATGGTGCGTTC
>Locus:slr1195_1:875600-875517(-)
TGTTGTTCCGCCGGGGCAGGATTGGTCTCGAATTCTAGCCAAATCCAAAAATCGAAGGGATTTACTTCCCGAAATTGCACTTCC
>Locus:htrA_1:886250-886185(-)
TTAAAACAAATCTGGGAAAAAAGTCAGCCCGGTGAGGAGCAATTGGGAAAACGGCTTGGGCTGACA
>Locus:slr1214_1:901297-901199(-)
TCATCGAGGGGATTGGATACCGTTAGTCTCCCGGTAGCTTTTTCCTTAATTAAGGTTTGCAGGAATTGGCCAGGAATTTGGCGGGTGATCACAGCAGTC
>Locus:slr1827_1:928000-927938(-)
ATCAATGGCGTAAACGCTGGTGTGTTGAGCAAAAAACGACATGTTGTAACGCCAATGCTCGAT
>Locus:sll1737_1:930909-931034(+)
AAAAGCGCACTTGGGAATAGGCCGCGTCGGAAATGGTGGGAATTTCTGCGTAGCGTCCCAGCACTGATTGAACAATGCCGAAAAATCCACAGGCTAAGGCCCCAAGGAAAGCAAAATTGTAGAGGG
>Locus:sll1730_1:940639-940734(+)
TACGTAAATAGGGTGTTAATCTGTTGCCATTCCCGCAGCAGTGCTCGACATTGCAAACAGTCCAAAATTCTCAGCAAATCTACCAGTTGTGAGGGA
>Locus:psaB_1:944221-944189(-)
AGATCCTGGCTAAATTTAGGAAATTTAGTTGCC
>Locus:cysK_1:960235-960101(-)
CCCTCCAATAGGGGAATGCGATTGAGGCGAACCAGAGGAGTACGACCAATTAGCTCTGTAATATTACTGGCAATTTTCATAGGTAAGGGCCCACCAAGAAGGGAAATCTGCCTGCATCTTACAACGAAAAACCCC
>Locus:recQ_1:974101-974054(-)
AGCCCCAAATTCGGCGGAGAGCTTCTTCCAACGATTGGCGATCAGCCA
>Locus:slr1540_1:977981-977889(-)
CAGAGATGGATACCGATAAAACGGGTTCCTCCCATAATTAAAATGCGCATGGTCTACTGTCTCCCTCCAAATGGCAACTTTCCCATTATCCCC
>Locus:gshB_1:1051217-1051161(-)
GTGGAATCATGGCCCGGATCGAGTTTTTCTAGGGGATCGATAATAAAAGCCAGTTTC
>Locus:recJ_1:1082438-1082566(+)
CATGGCTTGTCGGGTACGGTGGCCAAAAGCTCGGGGGTTAGGGACACCTGGCTGAAATATTGCTTTTGGAATTGTTCTTCTGCAATTAAAGTTTCAATTTGGCGGACCAAAGCTTTCGGCCAAGCACTG
>Locus:sll1353_1:1084758-1084805(+)
TACTCGGAAGCATGCTTACCATCCACTCCGGCAGAAACTTCCGTCAGA
>Locus:cscK_1:1089454-1089401(-)
ACTGGTCTGCCAAACAGTCGAAGAGCATTTCTCCAAAACAGACAACCTCAGCCA
>Locus:slr1362_1:1104288-1104247(-)
GACTGTAATCCTTTAACAACGTCAACTGAGCGGAAGCATTCA
>Locus:bioY_1:1108462-1108316(-)
GGATTGGTGGCAAATACCTGCACGAACGTACAGAAAACAGTCAACAGCAGTCCGGCGATCGCCAACAGGACTTCTGCTAGCAGGGAAGGCTTGGGGAGTTCAATCTCCTCCGTCACAAGGTCCAGGTCAGGTTCAGGATTGGTATTC
>Locus:sll1785_1:1188080-1188118(+)
CATGAGCAGGTTACCGATTTATCACCACGGTTAAAAGCT
>Locus:mutS_1:1217158-1217286(+)
ACCGCAAATAAGCAATGGTTACCCCAGCTCCCCCGTCATTTTGGGGCGCTAGGGCATAACTTTTTACCAAGGGATGGTGGGACAAATATTCCTGCACTCCTTGGCGTAATTTTCCCGTACCTTTGCCAT
>Locus:sll1757_1:1241315-1241377(+)
AGGCGAGGGGATCGGCACTGGGGGGAGTCGGGGGAGCAGAAAGCAAATTTCTCAGGCCCAAAG
>Locus:slr1886_1:1245445-1245395(-)
ATTAACGGTCAAAGTGGGGGGGTATGCATCGAAGCGGGAAATTTCAGTCAT
>Locus:sll2002_1:1272372-1272455(+)
AAACTTGTCCAGTTTCCTGCAATAACCAAAAACCAGCAAAGGTTTCACTGTCAGGGCTGGTTTGGATGGCTAAAAAGTGAATGC
>Locus:sll1699_1:1286868-1286900(+)
CTACTCCCCCCCAGTCCCAGGAAAATGACGATT
>Locus:slr1811_1:1290555-1290478(-)
CCAAAGATTGTAGTCTGTCTCATAAAGATTTGTATTGGTTTTGCGGAGTTCAGCAACCATGCAACCTTCCTCAATCAT
>Locus:slr1814_1:1292269-1292216(-)
GATTGTAATCTGTCTCATAAAGATTTGTATTGGTTTTGTGGAGTTCAGCAACCA
>Locus:hofG_1:1296383-1296457(+)
CAAAAAAGCTTAATACCGTTTACACAGTCCCCAGATGAGTTATTTGGTGCCTCTGTGCTGTTTGTCTCGGCTGGA
>Locus:slr1821_1:1309504-1309394(-)
GCCAACGCCGCTAAAACTGACATAAATTTCTCAAATAGGAAAAAACTGGGGACGAAATCCCGCCGAACGTGTAATTCCCCCGATTTTAACCCAACGGCCGCCAGACCGTGT
>Locus:sll1630_1:1312844-1312906(+)
CAGGCAAAACTAATTAACTTTATTGCTTGGCTGATAATAGCATTACGGTCTACTTTTTCCGCC
>Locus:slr1258_1:1403293-1403201(-)
ATCGCCGTGCTGACCACCAAAGACAGGGAAAGTAAAGCTAAACCAGTCAGTAATTGGGGGAATTTTGGCGGTAACAGGGCCTTGATGGTACTC
>Locus:prmA_1:1431996-1432115(+)
TTAATCTCCCTCTTCCCTTCTGGCCTGAAAGCAACACCATTCCTGCCGTTTCCATATAGCGACCACCGTCCAACCGTTTTGCTCCAGCGCATCGGCGATCGCCTGACTTTGTTCCACCAT
>Locus:slr1726_1:1486722-1486690(-)
CGGGCTGGTGGTGAGGAAGATAGTTTTTCTGCC
>Locus:kdpD_1:1498179-1498111(-)
TGTGTTTACCCCGCCGGTGAGGGGGGGACGCCGCTGGAGTCAAGGAACTGGATTGACCGGCATGGATCA
>Locus:cobA_1:1507587-1507459(-)
ATTACCAGACCTTTCTCTGCCTTAGCAGAGGCAATGCGCTCATCCTGTAAAGCTTTGCGCTTTTGCATCTTAATTTTGTACTGCTCGTCGGACAGGGAATTGACCATGGTAACTGTTAAGAATTTCTGC
>Locus:sll0242_1:1528472-1528535(+)
TCAAGTCAATCGCCCAGCTTGAAGATCAACAAGTATTCTATTTTTCATTGCTGCAATTTGTTCT
>Locus:katG_1:1544714-1544770(+)
CTAGCCCCTAGGGAGATCAAACCGGTCGGCATTCATCACTTTAGTCCAGGCGGCCAC
>Locus:slr2100_1:1568368-1568318(-)
CATCCACAACCAAAATGGTGGCTTTTGAGTTGGGATCGGGGGGAGTGTTCA
>Locus:sll0816_1:1693548-1693580(+)
ACTGGGCCAAAAGGCGATCGAGATCCGGCACAG
>Locus:slr1344_1:1738244-1738185(-)
ATTGGGTCATCGCCGGGGTTTGAAGAATGGGACGGTAGGGGGGACGAAACCATAGGCGCA
>Locus:slr1980_1:1801822-1801787(-)
AATAAAGCTTTGGCTTTTTGCAATGATTCTAACCAT
>Locus:slr1471_1:1827815-1827753(-)
GAAGAAAAAATCCAGGATTGGCAGCATGATATTTGTCGAAATAAAACCGATACCAAAATCCAT
>Locus:pyrB_1:1834598-1834509(-)
TGGCGGTCTGTAGCACAATGTCTAATTCTTCGCCCCGCCAATCGGTTAGGTCTAAAATGTGGTTTCGAGTCCAACTGGCCACCATGGTCA
>Locus:sll1372_1:1843612-1843692(+)
AATAATCGTAATCTAAAATCACTTTTAGCCATTGGGGAGGCCGGGGAATGGGATTACCCAAACGATCCAAAATCAAGAGCG
>Locus:slr1529_1:1892975-1892919(-)
GGCCTAATTCCGTCCGTTGTCGGAGCCAGGAAAGCAAATAGGAAAGGCGATCGGTCA
>Locus:tufA_1:1915274-1915414(+)
CTACTTCAAAATCTTAGAAACAACACCGGCGCCGATGGTACGACCACCTTCGCGGATAGCAAAACGCATCCCCTGTTCAATGGCGATCGGGTTAATGAGCTCAACGGTCATTTTGATACGATCCCCAGGCATAACCATTTC
>Locus:ssr2802_1:1961569-1961441(-)
TCCAAATGGACCACCACCGCAAACGCTAAGCAGACATACATTCCCGATGAAGAGCATTTTATCTGCGTATCGAGAAACTTTTCCACCTCCGCAAAATCGACAATTTCGTCCGCGCCAACCGAAGAAGCC
>Locus:arsC_1:2012340-2012233(-)
AGTCCACAACTGGTAACAGCAATTTTGCCGGCCCCTAAAGTTTTGGCAAAGCCCTCTGCCATTTGGGAGCGACAGGAATTACGTTTGCAAACGAACATTACCTTTTTC
>Locus:ssr1600_1:2024361-2024266(-)
ACACTTCCCTGTTTGTTTTGGGAAAGTTTGGTTACCTGCACCAAAGCTCCTAGGCCAGAGCTATCAATAAAATCAATGGTGGACAAGTCCAGCACC
>Locus:sll1532_1:2047495-2047530(+)
CTAGGGCATCAACAATTGGGCATCCCCCGGCTGGGA
>Locus:psbZ_1:2071041-2070976(-)
GACCGATCGCCACCACCAAAATTAAGGCCAACAGCCGTGACAACTGATTTTTCAAAAAGGACATCA
>Locus:sll0264_1:2118200-2118325(+)
AACAGTTTGTGCCATGGATTTTTACACTTCCATTGTGGTTATTTATTACCGGGACAGACAAAGATTTGTCTTCATCTAGTGATTGCCAAGTTTCCCACTGGAGAACAGGTTGTTGTTCCAGATGGT
>Locus:slr0291_1:2131194-2131105(-)
GTCAATGGATTCCAAGTCATTTTGTTGAATATATTGTGCCTGTTCTTCTGTCCACCGTACAAAATCCGTTTCGTAAAGTTGGTTTTTCAT
>Locus:slr0393_1:2138179-2138075(-)
TTTCCTCCCTTCGCTGAAGCTTTTCTAGATCATGGCAAAATTTTCGGCGAGCTAGCTTGTATTTTTCATACAATTTTTGGAAGTCATTATCTAAATCTTCATTCA
>Locus:slr0145_1:2177978-2177901(-)
CTGGCGGTGCTCCCTGCCAGTTGTAGCCCCGGAAAAAATCCCCTACCTTCATTTGCCCCCACTGGGCTTGATGAATCA
>Locus:clpB_1:2194494-2194405(-)
TGTGTTCTTATAACGACGGGCTACTTCTTGGGATTTAACAATGGCGTCCCAGGCTTGTTCAGTAAATTTGGTTGGATCAGTAGGTTGCAT
>Locus:slr1931_1:2222953-2222900(-)
AGTAGTGTAAAGCCTTTAGAGGAATTACGTGTCATTAAGTACCATAGAATTTTC
>Locus:sll1858_1:2228445-2228522(+)
CTAAGAAGAAGGGGGCAAAACATCCGCTCCTCCCGTCGTCTGGCCAAATTTTTGCCGGAGCCATTGCCAAATTTTTCC
>Locus:Era_1:2270721-2270626(-)
ACATTGGGACGGCCGACAATGGCCACAAAGCCGGAACGAAAACCCGCAGGAGCCTGGGGAATAGTTGCAATGGTTGCGGTGGTGTTGGGAATATCC
>Locus:ndhD_1:2288015-2287950(-)
ATGGGAATGAATAAAGCCGCCACAATCGGCAAAAGGATGATCGTGGTCAGCCAGGGAAAAGTGTTC
>Locus:ssr0536_1:2290827-2290705(-)
CATGCCATCTTCTTCATAGGCTTCGCATTCTACTTCCTGGGCCATACCGGGCATAGCTCCGCTAAAAAGAGCAAAAGAGCCAACTATCAAGCTGCCACCAATCATTGCGGGGAAGTTTTTCAT
>Locus:leuA_1:2338689-2338637(-)
CCCATCGCGAAGCGTGGTGTCGAAAATCAAAATACGATCAACAGGACTATTCA
>Locus:slr0347_1:2436506-2436443(-)
GAGAACCAAAATAACTTAGTAGCTCTTTACGGAGAATGGCGAGCAGATTGTACAGAGTGGTCAT
>Locus:petF_1:2484892-2485026(+)
AGTAGAGGTCTTCTTCTTTGTGGGTTTCAATGGTGCAATCGGAGGTGGGATAAGCTACACAGGTCAAAACATAACCAGCTTCAATTTGGTCATCATCCAAGAAAGACTGATCGGATTGGTCAACACTACCAGCGG
>Locus:fumC_1:2488161-2488030(-)
AAATCCGGCGGCATCACATCGCTACCAATGTCAAAAAACATCAGGGAACGTTGGGTTTGCGCTCCCCACAGGCGATCGGCTTGGACTTCCAGGGACCCCATACTGTCGGTTTCAAGGCGGTGGGAATTTACC
>Locus:recG_1:2497822-2497727(-)
GCAAATTCTGAAAACCCCGCTCCACTTCCACGGTCAAAGCCTTTTGTAAACGAGGCCAATCAACGGACACAGACACCTCAACCAAGCTACATTGCA
>Locus:guaA_1:2504515-2504417(-)
AAGTCTAAAATAACGATGATCTGCCCCTTGAGGCGATCGGATATGCGGTCCGGCAGAGCCTGGTCGCTTACAACGGGGGGAACGGGGATTTGGGTAGTC
>Locus:ssl0788_1:2543725-2543766(+)
TTAAGGAGTGGGGCCATTGGGGGGATTGCCATTACCCGGCTG
>Locus:sll0066_1:2575198-2575266(+)
AGTTGGGATGCGAGGGAGGGGTCTGATGGAGAAAATCGATCAGCCATGGAGATGTTTGCAAATACTGGG
>Locus:natA_1:2601782-2601726(-)
GAACTTTCTGGACTACCGAGGTTTTCTGCCGGCGTGATGCGATCGCTCATGGAAACT
>Locus:rps4_1:2604031-2603948(-)
CACGGCGAGGGGATTTGCGGCTTAAACCGGGTAATTCCCCAAGGCGGCGGACGATCCGCAGACGAGGTCCTCTATAACGAGACA
>Locus:proA_1:2606096-2606152(+)
CAACTGCGACTTTCTCCCTGGACAATTTGCTTGGGGGTCATAAATGCTTCTAGCCCA
>Locus:sll0615_1:2650379-2650495(+)
ATGCAATCTTGGTCCACCAGGAAACCACAGCAAATAGATAGAATAAAAGCCCACCAATCAACGTCACTGTTTTCTCAGAAATACGCCCTGCCACAAATTTTCCTCCCATCACCGCAA
>Locus:sll0611_1:2657148-2657186(+)
TCAAAAGTCTTCTTGGTCAGTCTGGACATCAAACCTGGC
>Locus:slr0636_1:2657913-2657850(-)
ACAGAATGGCCGCCCCCACACTATCTCCGCCCCAGAGAAAATACCAGCGACGCCACCATTCCAT
>Locus:dgt_1:2680550-2680585(+)
TTACAAAGAAATTCCCCGCAGTTGCTGGTAAAGCAG
>Locus:ssr1528_1:2775394-2775302(-)
CTGCCATCAAAATCAATGCCAGCGGCGATCGCCTGGTCAATGGCATCGGCTCCTTTAGTTGTATTAGCCATGATCAATATTACCCTCGAGTTA
>Locus:bioF_1:2791727-2791689(-)
CACCGACCTTCGGGTTATGCTTACCAACTACAGTTTTCA
>Locus:slr0923_1:2798167-2798072(-)
AATTTGATCCACGGCGATCGCCACGTTTTGATCGAGCCAGAGGACTTTAAGAATGAAACTGGTGTGTACGGTAGATGCTGCTTCGGCTGTAGTCAC
>Locus:gidB_1:2868852-2868769(-)
CAATTTTCTAACCCCCGACGAAATTCCCCTAAATGCCCCTGGTTTGACGATAGGTCGCGATTATCTTTGTCTAGATTCAATGAC
>Locus:gmhA_1:2880503-2880595(+)
AAAGCCTTGGCAAGGGACTGTAAACGCTGTTCAACCCATTCAGACATAGTAAATCCTCATTTTCAAAGCCTGAAGCAGCCAAAAAATCTAGCT
>Locus:slr0510_1:2919818-2919708(-)
GGAGTATTCAGTGTTTCAAACAGCCAAATGTTCAGGAAATGCCATTGTTCAAGCACATTGGCGATCGCCTGGGGCCCTGGTCCTTGTGGTGGTGGATTAATTTGTGCAATC
>Locus:ssr1038_1:2950163-2950107(-)
TGTCCCCGGCAAATACTCAAACATTTCATCCCAGTCAATGGGAGATGTGGTATTCAT
>Locus:pykF_1:2958036-2958083(+)
TTAAGAAATACGGTGAATCTTGAGGAAATTAGTGCCCCTGGGTATTTT
>Locus:slr0104_1:2973301-2973269(-)
CCACTGCTTGGCGGAGGGCAAAAATTGCTTTCA
>Locus:ppsA_1:3011801-3011673(-)
TCATTTCCCCCAGGGAAGAATTTTTACCCCCTACCAAACCAACATCATGGGTGCCCACCTCTTCAAACCAGAGGATTAAAGCCGTTTCTTTATGGGCTACAGAGGTTTTTTCGACGACTGAACTTACCA
>Locus:slr0316_1:3038490-3038377(-)
TCTGGAGACAGTTTCGCTAACTGTTGCTCGACTAAAGGAATAGATGTGATCGTGAACATCACAATTCCCACAATGCCCAATCCAAATAAAATCCCTAATTGTTTCAGAATTGCC
>Locus:slr0788_1:3046014-3045877(-)
GAGACCAAAAAAGACAGTGACAGGATACCTTCCCCCACGACTTTCCACATAGGAATACATTGCCGTTGTGTCAGGAGGATACTGCAACCAGTGGCTCACTTTATAGGAGTCCACATCCAGAATGAGATTAGTATTCAT
>Locus:slr0797_1:3058457-3058413(-)
AAAAGGTTAGAAAATCGAAAGGCAGAAGAAGGGGGAGTTACAACC
>Locus:slr0800_1:3066839-3066750(-)
CGATGCGTTCACTTGCATTTGCTTCGGTCACTATCACTTTTAAGACTAAGCCCAGACTATCGACGATTAGGTGACACTTTCGTCCTTTCA
>Locus:merR_1:3070281-3070355(+)
TTAATGGCTAAAAATCGGATTGTTGGGCAATGCCTCAATGGTTTCCGTCAGCTCTGGATCACTTACTGCCGGAAT
>Locus:slr0033_1:3157805-3157734(-)
ACTTTCTTCCTCCGGGGTAATTTCCAAACGGGCCAGGTGGGCAATTTTTTGAACTTGGCTTTGATCCAACAT
>Locus:ndhD_1:3176543-3176578(+)
CTACACTTCCCCCAATTCCTTGACTTCAATTTCGAT
>Locus:valS_1:3264400-3264290(-)
TTCCCCTGGGCGATCGGGATCGGCTTTAAAGGCATGACTTTCTTCCCACGCTGTTTGCCATTTGGCTTCGGTGACGGTGGGTTCATATTGGGGCGGCAGGGAAGTGGTCAT
>Locus:pyrD_1:3270523-3270452(-)
GATGGCCCCTTTCCGGATCACTTTTGGTTACGGATAAGATCAGGGGATAGAGAGAACGGGCAAAACGCAACA
>Locus:sll1338_1:3284283-3284346(+)
TTACCAAAGACCACGGATGGGCATGGGGGCGGGGGCCGGAGCAGGAGCCACGGGGGCAGGGGCA
>Locus:slr0651_1:3318863-3318831(-)
TCAATGGATTTAACAGTGTCAATTAGGGCAAGC
>Locus:sll0623_1:3345028-3345081(+)
TATTTGCTTAAGCGCTTATGGGGCAGGAACTGGTTATCAAAATTGGGTCTGGCC
>Locus:sll1472_1:3402930-3402986(+)
[truncated: 7,014 more chars]
