# Supplementary material for: Common and phylogenetically widespread coding for peptides by bacterial small RNAs
Source: BMC Genomics. 2017 Jul 21;18:553. doi: 10.1186/s12864-017-3932-y (PMC5521070; doi:10.1186/s12864-017-3932-y)
Supplement: Supplementary file 6 — mock ORF sequences. (ZIP 3000 kb) [file 12864_2017_3932_MOESM6_ESM.zip › mocks/synechocystis_pcc6803.overlapping_sense.srna_mocks.fa.txt]

>Locus:slr1542_1:979687-979818(+)
GACTGCTCTACGCATCGGCAACGGCTACGATATCCACCGCCTCGTAGGCGATCGCCCCTTGATTTTGGGGGGAGTTACCATTGCCCACCATTTAGGACTGGATGGCCACAGCGATGCCGACGTGCTGACCCA
>Locus:sll0670_1:3103103-3103071(-)
GGAAATAAGCACTCCTTTGGTTATTCATTATTA
>Locus:slr0748_1:3414772-3414849(+)
CGAGGGGATCACTTAGCCAAGCTAGATATAATACAGCCCATAGCCTATTGCTTCCCCTGCCATGCTCATTCCCCTTAC
>Locus:sll0442_1:3497053-3497018(-)
CCGTTGGCTATAAATTGGCCAGCCAAGGTCGCCTGT
>Locus:slr1542_1:979667-979686(+)
TGAACTCACTAAATTTCTAT
>Locus:sll0670_1:3103123-3103104(-)
AAATGGTTATTTAATTGGTC
>Locus:slr0748_1:3414752-3414771(+)
TTGCCTCAGATGGCGGGGAT
>Locus:sll0442_1:3497073-3497054(-)
GCTTTCTTTTGTCTCCATGG
>Locus:sll1392_1:59072-59040(-)
AACATTACTGGTACGGCATCATCACTACGGTTA
>Locus:cpcG_1:596479-596556(+)
AGATCACGGAGGTTTACACTTGGCTCTTCCCCTATTGAACTACGCCCCCAAAAGTCAAAATGTGAGGGTAGAAGGTTA
>Locus:sll0423_1:2091748-2091713(-)
TGGGTCATTATGTGTTGCATTTGGAAATTTACCATT
>Locus:sll0037_1:3158239-3158108(-)
ATCAGGGCCATGGTCATGATCACGGCCACGGACATCACCATCATGGTCACGACCACGGCCACAGTCACGGGGAATGGGTCGATACTTACATCGAGCCCACGGCCTACCACGAAAAAATTTGGCAGGCTCCCT
>Locus:sll1392_1:59092-59073(-)
ACTGCCCAATGCTTGGTGGA
>Locus:cpcG_1:596459-596478(+)
AATTATCAAGCTCTTCTTTA
>Locus:sll0423_1:2091768-2091749(-)
CTGGGCAGCCCAGGAATGTT
>Locus:sll0037_1:3158259-3158240(-)
GTTTCGCCTCGCTTTTAAAA
>Locus:sll1677_1:244820-244785(-)
TGCCTGCTACGGTGGAACCAGAAGAAGAATTTAATT
>Locus:thrC_1:1874907-1874830(-)
AAACGATTCACATTTCGGTGCCCGCTCTTTTGTAGAATGGAACCTCGGGCCATTGCCCCCCATGATTTCTTGTCATTC
>Locus:ycf22_1:2419418-2419386(-)
TGCCCTAATTCGGGCCATGAATGCGTATTTCTG
>Locus:sll0482_1:2915986-2915855(-)
TCGGGCAAAGTTGGAGTTTCCTCAGCCAAGGAGGGGACATCTTACCCAACCATGTGGTGGATACCTACCAGGGAGCAGTGGATAGGGAAGTGGAAACGGATCAGTCCAGAGATTATCCAATCGCCGCCGTTT
>Locus:sll1677_1:244840-244821(-)
CCGACTTAAGATATTTGCTT
>Locus:thrC_1:1874927-1874908(-)
TGGGCAATAATCCAATTCTG
>Locus:ycf22_1:2419438-2419419(-)
CAGGATGCGTTGGATGTTAA
>Locus:sll0482_1:2916006-2915987(-)
GTTAGGCACCTATGTCCATG
>Locus:sll1712_1:971015-970884(-)
AAGCCAGGGAACGTAAGGAACGGGAGGGCCGTAACCCCAAAACTGGGGATAAAATGCTCATTCCAGCCACTAAGGTGCCGGCTTTCTCCGCAGGCAAAATGTTCAAAGATAAAGTTGCTCCTGAGAAAAAAT
>Locus:slr1540_1:977871-977948(+)
CCGGGGAGGCACAGCCTAGGGGATAATGGGAAAGTTGCCATTTGGAGGGAGACAGTAGACCATGCGCATTTTAATTAT
>Locus:sll0418_1:2096655-2096620(-)
TGTTCAAAGCAGTGCGAAAAAACGCCACTCAAGCTT
>Locus:slr0609_1:3570425-3570457(+)
TGTCCACCGTTGACCATGCCCCCCAGACTTCAG
>Locus:sll1712_1:971035-971016(-)
AGTGGGCTTTGGTTCCTTTG
>Locus:slr1540_1:977851-977870(+)
TTAAAGAAAACCCCACAATT
>Locus:sll0418_1:2096675-2096656(-)
AGGACTTTGTCGCTTCGGTA
>Locus:slr0609_1:3570405-3570424(+)
CTCAGTTTTAGCAACAAATA
>Locus:gpmB_1:85060-85095(+)
GACCAAAGACGATGTGGCCCACCAATATCCCGAACA
>Locus:aroK_1:259835-259704(-)
GGCAACCCCTCTACGCCCAGGCGGATCTCCGGTTTCCCCTGCAGGCAGACCAAGATCCTCTGGCGATCGCCGGAGAATTACTGGCCACTATTCCAGGACTGCTTAAACCCCAATGCAGTGCCGAACAAAATT
>Locus:sll2015_1:1253268-1253191(-)
CAATTTATTCGGAGAGTTAAAATAGACTATCTCCCTAGTTTCAGTCCCTGCTACTACTACCATGGCCACCACCGCCGA
>Locus:ssr2194_1:1654944-1654976(+)
TGTTTGCCTCCACCAACTACACCTCCACCGCCA
>Locus:gpmB_1:85040-85059(+)
CTGCCCCTCTGGGAAAAAAT
>Locus:aroK_1:259855-259836(-)
AGGAAATTTATTGGCCCAAC
>Locus:sll2015_1:1253288-1253269(-)
TGGCAGAGTTAGTGGTTTGA
>Locus:ssr2194_1:1654924-1654943(+)
AGCAAAGGAACACCTCACCA
>Locus:sll1712_1:970919-970884(-)
AAATGTTCAAAGATAAAGTTGCTCCTGAGAAAAAAT
>Locus:sll1388_1:1823191-1823114(-)
AAGGTGAGTTTGACGCACTCGTGTTTTGCTAGGCCACAGATATGGGGCAGGAGTTTCCACCATGGGCTACGGAAAGAT
>Locus:sll1376_1:1839292-1839260(-)
CCTTTACTTCCGTTGCTTCACCAAAAAGTCCTA
>Locus:lrtA_1:2262938-2262807(-)
ACGCTCTGGAACAGCTACAGTTGGTGGACCATGACTTTTATATGTTCCGTAACAAGGACACAGATGAAATCAACGTCATCTACATTCGTAACCATGGCGGCTATGGCGTTATTCAACCCCACCAAGCCAGCT
>Locus:sll1712_1:970939-970920(-)
GCCGGCTTTCTCCGCAGGCA
>Locus:sll1388_1:1823211-1823192(-)
AGGCTAGAATTAGAAGCATC
>Locus:sll1376_1:1839312-1839293(-)
GTCAAGGAATTTTTTGTCTC
>Locus:lrtA_1:2262958-2262939(-)
GCCCCCCATGGCCATTGAAG
>Locus:sll1399_1:48700-48665(-)
GGCGCATCACCCCACCACCGACTAGTAAACGTGAAT
>Locus:slr0241_1:142983-143114(+)
GCACAGTATTTTGTTTGCCATTGCAGTTTTAATTGCCTTTGGCCTGCGTTGGGCCATTCGTTGCTGGCCGGGCGGATTATCTTGGTCCATAGCGTTAGGCTTTTTTGCCCTTCCCCCCCTACTGTTGATTAC
>Locus:pdxJ_1:237599-237676(+)
CTTGCTAACATTGGGGGTCAACATCGATCACGTAGCCACCATTCGCCAAGCCCGCCAAACGGTGGAGCCAGACCCGAT
>Locus:sll0396_1:2682585-2682553(-)
AGTGCGGGGGGTGGGCTACGTACTAAGGGATTA
>Locus:sll1399_1:48720-48701(-)
TGACCAATTCCTGGTACGTT
>Locus:slr0241_1:142963-142982(+)
GCGACAGGAGGAGAAATAAT
>Locus:pdxJ_1:237579-237598(+)
AAAATTATTGAGAGGTTTGC
>Locus:sll0396_1:2682605-2682586(-)
GAACCTCGTTTGATTCAGAC
>Locus:rps12_1:1919469-1919437(-)
ATACGGCACCAAACGGGAAAAAGCGAAGAAATA
>Locus:sll0426_1:2088263-2088132(-)
TTAACACTACCAATACCCCTCCCCTCAGTATCAATGACCGTAGTAGCCAGATCAAAGAAGAAAATGATTGGCAACGCAGTTCTTCGGGGGAACCCAAACAAACAGGTTCCGGTTTTCCCCTGGGTACTTTTT
>Locus:sll0293_1:2299179-2299102(-)
GGAACTGATTTTGGTGATTTGATCGAAAAACTTTACCAAACTTACATCAAGGAATTTATCTATGCCGAATATTCGTCC
>Locus:ssr1175_1:3096050-3096085(+)
GGCTTACAGTTTAGATTTAAGGCAAAGGGTAGTAGC
>Locus:rps12_1:1919489-1919470(-)
CGCAAACAGGGTCGCTCCAA
>Locus:sll0426_1:2088283-2088264(-)
TTCCCAAACCCTATTGGAAA
>Locus:sll0293_1:2299199-2299180(-)
CTGACCCCAATAATTGTGCT
>Locus:ssr1175_1:3096030-3096049(+)
AATGAACAGGTTTAAACAAT
>Locus:ssr2843_1:721431-721562(+)
GGCCCGCAAGCAAAAATTTCCCCATCTCCTCGGTTCCAAATGGACAGCCCAACAAAAAACCTGGGGTTGGCGACACTTCCAAGTGGTCAATCGACGGCAGGAGGGTCAGTGGGTTTTTGCGGAAATGGTGGC
>Locus:slr0921_1:2797040-2797072(+)
TGCCCACCGGGGCAAAATTTTCCGCCATTGACA
>Locus:slr0793_1:3051025-3051102(+)
AATTTCATACCCCCTTTGGCAGACTGGGAAAATCTTGGACAAATTCCCAATTTGAGGTGGTGTGATGAAAACAATTCA
>Locus:slr1572_1:3381545-3381580(+)
GATGGAAGAAGAATCCCTAGAAAAGCTCGAAGAAAG
>Locus:ssr2843_1:721411-721430(+)
TTTTGGTTAACTTTTCCCAT
>Locus:slr0921_1:2797020-2797039(+)
TCGTTAGCAAAAATGAGAAA
>Locus:slr0793_1:3051005-3051024(+)
GGGAAGGAGATTTTCACCTG
>Locus:slr1572_1:3381525-3381544(+)
AACTGAAATCTGCCCGCCAT
>Locus:slr0244_1:145762-145794(+)
TGCTTAGCAAAATTTTATACGCAGATTCTGGCA
>Locus:slr1609_1:487289-487324(+)
GGACAGTGGCCATGGCGCTCAATCCAGGATAAAGCT
>Locus:slr1687_1:1975958-1976035(+)
GGGGTTTACCGACCGATCGCCGGTGAGAAGTACCAGGATAGCTTTATAAAGTTTTGTTACAATGGCAGAAGAAATTCT
>Locus:pilC_1:2204478-2204609(+)
GGGGAAGTTCAACAGGGCACTAACCTTTCTGAAGCCATGGGCAAATATCCCGAATGTTTTGATGACCTCTACGTCAGCATGGTGGAAGCAGGGGAAACGGGGGGGGGTTTTAGACGAAGTTCTCAACCGACT
>Locus:slr0244_1:145742-145761(+)
TTCAAGGAACTCAATTATCA
>Locus:slr1609_1:487269-487288(+)
ACACACAGACAAACACCGGT
>Locus:slr1687_1:1975938-1975957(+)
CGGGGAGAATTTGTCCGTGG
>Locus:pilC_1:2204458-2204477(+)
GGGCATTAACGGGTATTAGT
>Locus:psbE_1:570660-570791(+)
GTCAGGGACTACCGGCGAGCGTCCATTTTCCGATATTGTCACCAGCATTCGCTACTGGGTGATCCACAGCATCACCATCCCGATGTTGTTTATTGCTGGTTGGTTGTTTGTCAGCACGGGCTTAGCCTACGA
>Locus:murF_1:1749085-1749162(+)
ATTCCTGAGTCAATTCTAACTCAGTTTTCCTCCGCCATATTTTTCACTCCTATTCTTTCCCATGAACTCCAAACTTTC
>Locus:slr0644_1:2669091-2669126(+)
GGGAAAATGTTCTTATCGATTCATTTCCTTGCAAAC
>Locus:sll0385_1:2691561-2691529(-)
CCATGGTCTGGAAAAACCCTATTCTCTCCGTTA
>Locus:psbE_1:570640-570659(+)
ATTGAAGGAGAACACAAAAT
>Locus:murF_1:1749065-1749084(+)
AAAATTGCAAATGACTTAAC
>Locus:slr0644_1:2669071-2669090(+)
TTTGACTACGGTTCATCGAT
>Locus:sll0385_1:2691581-2691562(-)
GACCAAACCCTGATGGAAAG
>Locus:me_1:99403-99435(+)
TGGTTAGCCTCACCCCCAATCCGAGTTATAGCG
>Locus:sll0639_1:440498-440421(-)
GGGGTGTTTGGACTCAATGTTATGATCTATTTAATACCCTCTCCTATCTTAGTTTTTGGCAATGGCTTCTGTTTCCTC
>Locus:slr0065_1:2593331-2593462(+)
GACCGATCGCCGTCAGTATGCTCCCGCTACCCAACGCAACCGAGAGACGATCGCCGCTGTTTTGCAGGAGTATCTCCCCTCCCAAGGCAGTATTTTAGAAATTGCCAGTGGCACCGGGGAACATGCTTGCTT
>Locus:rnhA_1:2884359-2884394(+)
GGCCTCTACCCCCAATTCCGTAACTCTCTACACCGA
>Locus:me_1:99383-99402(+)
ACCCTTTTTCCATCGCCCTA
>Locus:sll0639_1:440518-440499(-)
ACAGATTCCACCCATGGATG
>Locus:slr0065_1:2593311-2593330(+)
GTTTTTGCTGTTTTCACCAT
>Locus:rnhA_1:2884339-2884358(+)
ACCTTGCTGAATTTGTCCAT
>Locus:sll1201_1:285181-285146(-)
AACTGGTTAATCGGTTTGTTGCTAACCAAAACAACT
>Locus:norA_1:1388357-1388280(-)
AACTGTAAAGAAACCTTAAGCAGTTGCCCTTTGCCTCATTTCCTCCCCAGCAGATTATTCCGTGAGTTCTTTCCAGAC
>Locus:kdpB_1:1494760-1494891(+)
GAACTCCACTTCCACTGTGCGACAACCGGGGGGGCCACGGCAGCAGCGGCGACACACCCCAAAAGCCAATCTTTCCGATCTCTATCAAAGGGCTTTCAAGGAAGCCTGGGTGAAGCTCAATCCCAAAATCAT
>Locus:sll1384_1:1829586-1829554(-)
TTTGGGCGGGTTATTCGGGGGCAAAAAGAAATA
>Locus:sll1201_1:285201-285182(-)
GGAGTTAGATATTGATGTTG
>Locus:norA_1:1388377-1388358(-)
GGGTCTATCATGGAAAAGCA
>Locus:kdpB_1:1494740-1494759(+)
CGATTTTTACCTAAGATTAT
>Locus:sll1384_1:1829606-1829587(-)
AAGTCCAGCCAAGGGGGATT
>Locus:sll1671_1:256366-256289(-)
CTTTACATTGCAAAATATTTCTCAGCCAAAGATTGGCAACTTTCGTCCCAAGGTAGCCAAAGTGAACACCATCCATCT
>Locus:sll0350_1:2347537-2347502(-)
GTGACATCCGCCCTGTCACCCAAGGCGTTATCCGCT
>Locus:slr0369_1:2365932-2366063(+)
GTTGCTGAGTATCTCCAACGTTTTCATCAAAAACCCCGTGCTGACTACGGTGTGCACCATCGTGATCATCCTCCTCGGGGCGATCGCCTTACCCCTCCTGCCCCTGGCCAAACTTCCAGACATGGCCCCCAA
>Locus:rpl35_1:2405142-2405110(-)
GAAAAATGTCCGGCTCATGCTTCCCTATATGTA
>Locus:sll1671_1:256386-256367(-)
TGACCCCCTCTGCTTTTTAA
>Locus:sll0350_1:2347557-2347538(-)
TCCCGGTACCTTTGACGGCA
>Locus:slr0369_1:2365912-2365931(+)
CCGCCGTCCCCCAGGTTTAT
>Locus:rpl35_1:2405162-2405143(-)
TTGGTGCATGAAGCCGATGA
>Locus:fecD_1:14628-14663(+)
GTTTGCCCCTCGACCTTGGATTGTGGTCCGTCTCCG
>Locus:sll0990_1:644421-644389(-)
CGGCAAATCGATTCGCAGTGTGATCCACTACTA
>Locus:argS_1:3210513-3210436(-)
TGTCCAGCCCAGCCCTTAGTTTTTGATTATTTAACGTTCACTTCCCCTAACATCATCGTCCATGGTATCGATTCTGAC
>Locus:sll0723_1:3436662-3436531(-)
AAGCCAATCCAGATAACGAAAGTCACTTCATGCGTCTTGGACAATCCCTTTATGGAGTTGAGGATCTATTCGGCGGTGGCGATCGAGACTTTAACGATCTTCTCATCAGTCTGGATTTTGCTGGGAACATTT
>Locus:fecD_1:14608-14627(+)
GTTTGTTCCATTTGTGCCAT
>Locus:sll0990_1:644441-644422(-)
GCCTTTGACCTCATGCATGA
>Locus:argS_1:3210533-3210514(-)
GGCTTATCATGGGGCATTAT
>Locus:sll0723_1:3436682-3436663(-)
CGCTTTCTTTATGTACGACC
>Locus:ccsA_1:460993-460958(-)
TGGGTAAAGGTCTCCATTCCTATGGTTGGTTTTTAT
>Locus:slr1198_1:879409-879441(+)
TGGCCTTACAACTCGGTGATGTTGTCCCCGACT
>Locus:slr1523_1:1615808-1615885(+)
CTTCCCACCTACACTGATAGAAGAGCGATATTTGAAGACACTCTTTTATGGGAGTCGAAAAATGACAGCTTACTTGCG
>Locus:sll0031_1:3164537-3164406(-)
CACTCCATTTGGAAGATTATCCCGATTTACTCCAGCAGGCGATCGCCTTGGCCCAGTCTTTGGTGCAACCCTGGAAGGAACGTCGGACATTTTCGGAGAATGTCTCCAACAATATTGACAATAATTTGCAGT
>Locus:ccsA_1:461013-460994(-)
TTACCTAGGGGTCAACTTGT
>Locus:slr1198_1:879389-879408(+)
GTATTAGGAACTATCTGTTA
>Locus:slr1523_1:1615788-1615807(+)
TATTGCTCCAATTATTTTAC
>Locus:sll0031_1:3164557-3164538(-)
ACAGCAGAATCCCCTTGCCC
>Locus:sll1921_1:763350-763318(-)
AAAGGATTGGGAAGAGCGCATCTGGATCGATTA
>Locus:slr1862_1:1199647-1199724(+)
CCAACATTTAAATATTTGATTTGCCCACTGCAACCTTTTCTTTGTTATTGTTTCTTTTTTCATGGCGATGTTACCTCT
>Locus:slr0484_1:2618069-2618104(+)
GAGCAACTCCCCGTCTGTTCTTACAGAGCTATTGCA
>Locus:recR_1:3283469-3283600(+)
GGGGAAGGTGGCTGTCAATTCCCCTGCCCACAGGCCCTTGGTTTCCACGGCTGTTTACTTGGCCCCATCAGTAAAATTTCCCCTACAAAAGAGAGGTCTTGGCACTATTTATACTCCTCCCCTAGCCCGTCT
>Locus:sll1921_1:763370-763351(-)
GGCGCTAAATCCACTGCAGA
>Locus:slr1862_1:1199627-1199646(+)
TTGAATAATTGCTACAATTA
>Locus:slr0484_1:2618049-2618068(+)
CCCCTTTTTTCAGGAGCGAT
>Locus:recR_1:3283449-3283468(+)
GATAGCGTAGCACAATATAT
>Locus:sll1041_1:185809-185774(-)
AATTTTTCTCCGGTAGCATTGATGGCCCGATTAGTT
>Locus:slr2120_1:1633424-1633555(+)
GCCCCTTGTCTCCCTAATTATTCGTTGTTACAACGAAGAAAAACACATTGGCCGCTTGCTCAGCGGCGTTATGCAGCAACAGGGCATCGACTACGAAATTATTATCGTGGACTCCGGCTCAACCGACGCCAC
>Locus:rpiB_1:1923148-1923071(-)
TGGCGCCTTGGCAGGGGAAAAAGACCCCTGGCCATTGGTTGCCCAACAATTAGCGGAAGCGGTGGCCGGTCAAACCGT
>Locus:slr0023_1:3142958-3142990(+)
TGTTTTCTCCCAGTTCTGTTAGAATGCCCCCAA
>Locus:sll1041_1:185829-185810(-)
TGAGCACCCTTTATTGAAGC
>Locus:slr2120_1:1633404-1633423(+)
CACTCTTTTCACACCAGAAT
>Locus:rpiB_1:1923168-1923149(-)
TATCTCATTCTTTGCTTATT
>Locus:slr0023_1:3142938-3142957(+)
TAACGCCTGCAATTAATCAA
>Locus:ssl2781_1:1590167-1590135(-)
ACCAATTTTCTTTGGCAGTGTGGAGCGCATGTA
>Locus:rps2_1:1722197-1722162(-)
CGGCCGAAGCAGAAGTTGCAGCCACTCCAGAAGCTT
>Locus:sll0821_1:2863226-2863095(-)
CCGAACGCCATATCAATCCCAACGCTCTGGTCAAAGCGGCGGATTTGGCGCTGTATGAAGCCAAAGCAAAAGGTCGCAACCAATGGCTGGCCTATGAAGGGTCCCAGTTGCCCCATGTTGATGGGGAAGTTT
>Locus:hisB_1:2906736-2906813(+)
AAATGGATTAAGGCTGTTCTGAAAAAAGCCATTGCCACTCAATTTCACCAATCTTTTCCCCATGCCGGAGTCATCCAC
>Locus:ssl2781_1:1590187-1590168(-)
ATCGTTGCCATTCGGGTGGA
>Locus:rps2_1:1722217-1722198(-)
CGCTGAGGAAGTGGAAGAAG
>Locus:sll0821_1:2863246-2863227(-)
TGGCATTGCCGTTTATACTC
>Locus:hisB_1:2906716-2906735(+)
CAATCTTCTCTTTACCTTTA
>Locus:gltD_1:221524-221447(-)
AAACTAGGCTTACATCCCTTATTTACGGCGATCGCCCCCACCACAAGAGGTAACTACGAGCATGGGCAAACCCACTGG
>Locus:slr1726_1:1486690-1486725(+)
GGCAGAAAAACTATCTTCCTCACCACCAGCCCGGAA
>Locus:psaC_1:2287367-2287335(-)
CGAAACCACCCGCAGTATGGGTTTAGCTTACTA
>Locus:sll0022_1:2463688-2463557(-)
CTACTTCCAAAGCTGTCACTGCCCCCGCTCCCCCTAGGCCATCGGGTACCGCTGCTAAAGGCACTATTTCTGGCCGCAGTAGTAATAAGGGTTTCGGTTCTACTTTTAAAGGCACTGGCCGGGGAGGCAAAT
>Locus:gltD_1:221544-221525(-)
CATTGGTTGGGAACTGCTTT
>Locus:slr1726_1:1486670-1486689(+)
TCAACCATTGCTTAAACCAT
>Locus:psaC_1:2287387-2287368(-)
ATCCGAGTTTATTTGGGTGC
>Locus:sll0022_1:2463708-2463689(-)
CACCACCACAGGCAAAGTTT
